# Supplementary material for: MacSyFinder: A Program to Mine Genomes for Molecular Systems with an Application to CRISPR-Cas Systems
Source: PLoS One. 2014 Oct 17;9(10):e110726. doi: 10.1371/journal.pone.0110726 (PMC4201578; doi:10.1371/journal.pone.0110726)
Supplement: Table S1 — List of HMM profiles used for the “Cas-Finder”. (XLS) [file pone.0110726.s004.xls]

## Sheet: Cas-Profiles
Name_In_Article	Unified Nomenclature	Subtype	Nomenclature TIGRFAM	Other Name		Required	TIGRFAM-Profiles (Method)
cas1_TypeI-II-III	Cas1	Type I-II-III	Cas1	Cas1		YES	TIGR00287 (HMM-CLUST): CRISPR-associated endonuclease Cas1
cas1_TypeIA	Cas1	Type I-A	Cas1cmx	Cas1, MYXAN subtype		YES	TIGR03983 (HMM): CRISPR-associated endonuclease Cas1, subtype MYXAN
cas1_TypeIB	Cas1	Type I-B	Cas1	Cas1, Hmari region		YES	TIGR03641(HMM): CRISPR-associated endonuclease Cas1, subtype I-B/HMARI
cas1_TypeIC	Cas1	Type I-C	Cas1	Cas1, Dvulg region		YES	TIGR03640 (HMM): CRISPR-associated endonuclease Cas1, subtype I-C/DVULG
cas1_TypeID	Cas1	Type I-D	Cas1	Cas1, subtype CYANO		YES	TIGR04093 (HMM): CRISPR-associated endonuclease Cas1, subtype CYANO
cas1_TypeIE	Cas1	Type I-E	Cas1	Cas1, Ecoli specific variant		YES	TIGR03638 (HMM): CRISPR-associated endonuclease Cas1, subtype I-E/ECOLI
cas1_TypeIF	Cas1	Type I-F	Cas1	Cas1, Ypest region		YES	TIGR03637 (HMM): CRISPR-associated endonuclease Cas1, subtype I-F/YPEST
cas1_TypeII	Cas1	Type II	Cas1	Cas1, Nmeni region		YES	TIGR03639 (HMM): CRISPR-associated endonuclease Cas1, subtype II/NMENI
cas1_TypeU	Cas1	Type U	Cas1	Cas1, PreFran subtype		YES	TIGR04329 (HMM): CRISPR-associated endonuclease Cas1, subtype PREFRAN
cas2_TypeI-II-III	Cas2	Type I-II-III	Cas2	Cas2		YES	TIGR01573 (HMM-CLUST): CRISPR-associated endoribonuclease Cas2
cas2_TypeIE	Cas2	Type I-E	Cas2	Cas2, Ecoli specific variant		YES	TIGR01873 (HMM): CRISPR-associated endoribonuclease Cas2, subtype I-E/ECOLI
cas3_TypeI	Cas3	Type I	Cas3	Cas3		YES	TIGR01587 (HMM-CLUST): CRISPR-associated helicase Cas3
cas3a_TypeI	Cas3''	Type I	Cas3b	Cas3b		YES	TIGR01596 (HMM-CLUST): CRISPR-associated endonuclease Cas3-HD
cas3_TypeID	Cas3	Type I-D	Cas3	Cas3, subtype CYANO		YES	TIGR03158 (HMM): CRISPR-associated helicase Cas3, subtype CYANO
cas3-cas2_TypeIF	Cas3-Cas2	Type I-F	Cas3	Cas3, Ypest subtype variant		YES	TIGR02562 (HMM): CRISPR-associated helicase Cas3, subtype I-F/YPEST
cas3_TypeIU	Cas3	Type I-U	Cas3	Cas3, Dpsyc subtype variant		YES	TIGR02621 (HMM): CRISPR-associated helicase Cas3, subtype Dpsyc
cas4_TypeI-II	Cas4	Type I-II	Cas4	Cas4		YES	TIGR00372 (HMM-CLUST): CRISPR-associated protein Cas4
cas4_TypeIA	Cas4	Type I-A	Csa1	Csa1, Apern region		YES	TIGR01896 (HMM): CRISPR-associated protein Cas4/Csa1, subtype I-A/APERN
cas5_TypeI	Cas5	Type I	Cas5	Cas5		YES	TIGR02593(HMM): CRISPR-associated protein Cas5
cas5a_TypeIA	Cas5	Type I-A	Cas5	Cas5, Apern specific variant		YES	TIGR01874 (HMM): CRISPR-associated protein Cas5, subtype I-A/APERN
cas5a2_TypeIA	Cas5	Type I-A	Cmx5	DevS, , MYXAN subtype		YES	TIGR02586 (HMM): CRISPR-associated protein Cas5/DevS, subtype MYXAN
cas5b_TypeIB	Cas5	Type I-B	Cas5t	Cas5, Tneap specific variant		YES	TIGR01895 (HMM): CRISPR-associated protein Cas5, subtype I-B/TNEAP
cas5b2_TypeIB	Cas5	Type I-B	Cas5h	Cas5, Hmari region		YES	TIGR02592 (HMM): CRISPR-associated protein Cas5, subtype I-B/HMARI
cas5c_TypeIC	Cas5	Type I-C	Cas5d	Cas5, Dvulg specific variant		YES	TIGR01876 (HMM): CRISPR-associated protein Cas5, subtype I-C/DVULG
cas5c2_TypeIC	Cas5	Type I-C	Cas5p	Cas5, Pging region		YES	TIGR03488 (HMM): CRISPR-associated protein Cas5, subtype PGING
cas5_TypeIE	Cas5	Type I-E	Cas5e	Cas5, Ecoli specific variant		YES	TIGR01868 (HMM): CRISPR-associated protein Cas5/CasD, subtype I-E/ECOLI
cas6_TypeI-III	Cas6	Type I-III	Cas6	Cas6		YES	TIGR01877 (HMM-CLUST): CRISPR-associated endoribonuclease Cas6
cas6_TypeIA	Cas6	Type I-A	Cmx6	Cas6, MYXAN subtype		YES	TIGR02807 (HMM): CRISPR-associated protein Cas6, subtype MYXAN
cas6_TypeIE	Cas6e	Type I-E	Cse3	Cse3, Ecoli region		YES	TIGR01907 (HMM): CRISPR-associated protein Cas6/Cse3/CasE, subtype I-E/ECOLI
cas6_TypeIF	Cas6f	Type I-F	Csy4	Csy4, Ypest region		YES	TIGR02563 (HMM): CRISPR-associated protein Cas6/Csy4, subtype I-F/YPEST
cas7_TypeI	Cas7	Type I-A	CmxREG	autoregulator, MYXAN subtype		YES	TIGR01875 (HMM-CLUST): CRISPR-associated autoregulator DevR family
cas7_TypeIA	Cas7	Type I-A	Csa2	Csa2, regulatory protein, Apern region		YES	TIGR02583 (HMM): CRISPR-associated protein Cas7/Csa2, subtype I-A/APERN
cas7b_TypeIB	Cas7	Type I-B	Cst2	Cst2, DevR family regulator		YES	TIGR02585 (HMM-CLUST): CRISPR-associated protein Cas7/Cst2/DevR, subtype I-B/TNEAP
cas7b2_TypeIB	Cas7	Type I-B	Csh2	Csh2 family, Hmari region		YES	TIGR02590 (HMM): CRISPR-associated protein Cas7/Csh2, subtype I-B/HMARI
cas7b3_TypeIB	Cas7	Type I-B	Cas_CT1132	Cas_CT1132		NA	TIGR01595(HMM): CRISPR-associated protein, CT1132 family
cas7c_TypeIC	Cas7	Type I-C	Csd2	Csd2		YES	TIGR02589 (HMM): CRISPR-associated protein Cas7/Csd2, subtype I-C/DVULG
cas7c2_TypeIC	Cas7	Type I-C	Csp1	Csp1 family , Pging region		YES	TIGR03489 (HMM): CRISPR-associated protein Cas7/Csp1, subtype PGING
cas7_TypeIE	Cas7	Type I-E	Cse4	Cse4, Ecoli region		YES	TIGR01869 (HMM): CRISPR-associated protein Cas7/Cse4/CasC, subtype I-E/ECOLI
cas8a1a2_TypeIA	Cas8a1	Type I-A	Cmx1C	Csx13, C-terminal region, MYXAN subtype		YES	TIGR03486 (HMM): CRISPR-associated protein Cas8a1/Csx13, MYXAN subtype, C-terminal region
cas8a1a3_TypeIA	Cas8a1	Type I-A	Cmx1N	Csx13, N-terminal region, MYXAN subtype		YES	TIGR03485 (HMM): CRISPR-associated protein Cas8a1/Csx13, MYXAN subtype
cas8a1b_TypeIB	Cas8a1	Type I-B	Cst1	Cst1		YES	TIGR01908 (HMM): CRISPR-associated protein Cas8a1/Cst1, subtype I-B/TNEAP
cas8a1b2_TypeIB	Cas8a1	Type I-B	Cas_TM1802	Cas_TM1802		NA	TIGR02556(HMM): CRISPR-associated protein, TM1802 family
cas8a1b3_TypeIB	Cas8a1	Type I-B	Csx8	Csx8		YES	TIGR02670(HMM): CRISPR-associated protein Cas8a1/Csx8, subtype I
cas8a2a_TypeIA	Cas8a2	Type I-A	Csa4	Csa4, , Apern region		NO	TIGR01914 (HMM): CRISPR-associated protein Cas8a2/Csa4, subtype I-A/APERN
cas8a2a2_TypeIA	Cas8a2	Type I-A	Csa4	Csa4, Apern region		NO	TIGR02671 (HMM): CRISPR-associated protein Cas8a2/Csx9, subtype I-A/APERN
cas8b_TypeIB	Cas8b	Type I-B	Csh1	Csh1 family, Hmari region		YES	TIGR02591 (HMM): CRISPR-associated protein Cas8b/Csh1, subtype I-B/HMARI
cas8c_TypeIC	Cas8c	Type I-C	Csd1	Csd1		YES	TIGR01863 (HMM): CRISPR-associated protein Cas8c/Csd1, subtype I-C/DVULG
cas8c2_TypeIC	Cas8c	Type I-C	Csp2	Csp2 family , Pging region		YES	TIGR03487 (HMM): CRISPR-associated protein Cas8c/Csp2, subtype PGING
cas10d_TypeID	Cas10d	Type I-D	Csc2	Csc3, subtype CYANO		NO	TIGR03174 (HMM): CRISPR type I-D/CYANO-associated protein Csc3/Cas10d
casRa_TypeIA	CasRa	Type I-A	Csa3	Csa3, DNA-binding protein, , Apern region		YES	TIGR01884 (HMM): CRISPR locus-related DNA-binding protein
csa5_TypeIA	Csa5	Type I-A	Csa5	Csa5, Apern region		NO	TIGR01878 (HMM): CRISPR type I-A/APERN-associated protein Csa5
csc1_TypeID	Csc1	Type I-D	Csc1	Csc1, subtype CYANO		YES	TIGR03159 (HMM): CRISPR type I-D/CYANO-associated protein Csc1
csc2_TypeID	Csc2	Type I-D	Csc2	Csc2, subtype CYANO		YES	TIGR03157 (HMM): CRISPR type I-D/CYANO-associated protein Csc2
cse1_TypeIE	Cse1	Type I-E	Cse1	Cse1, Ecoli region		YES	TIGR02547 (HMM): CRISPR type I-E/ECOLI-associated protein CasA/Cse1
cse2_TypeIE	Cse2	Type I-E	Cse2	Cse2, Ecoli region		YES	TIGR02548 (HMM): CRISPR type I-E/ECOLI-associated protein CasB/Cse2
csy1_TypeIF	Csy1	Type I-F	Csy1	Csy1, Ypest region		YES	TIGR02564 (HMM): CRISPR type I-F/YPEST-associated protein Csy1
csy2_TypeIF	Csy2	Type I-F	Csy2	Csy2, Ypest region		YES	TIGR02565 (HMM): CRISPR type I-F/YPEST-associated protein Csy2
csy3_TypeIF	Csy3	Type I-F	Csy3	Csy3, Ypest region		YES	TIGR02566 (HMM): CRISPR type I-F/YPEST-associated protein Csy3
csb1_TypeIU	Csb1	Type I-U	Csb1	Csb1 (GSU0053)		YES	TIGR02570 (HMM): CRISPR-associated protein GSU0053/csb1, Dpsyc system
csb2_TypeIU	Csb2	Type I-U	Csb2	Csb2 (GSU0054)		YES	TIGR02165 (HMM): CRISPR-associated protein GSU0054/csb2, Dpsyc system
csb3_TypeIU	Csb3	Type I-U	Csb3	Csb3 (GSU0052)		NO	TIGR04106 (HMM): CRISPR-associated protein GSU0052/csb3, Dpsyc system
csx17_TypeIU	Csx17	Type I-U	Csx17	CRISPR-associated protein Csx17, subtype Dpsyc		NO	TIGR04113 (HMM): CRISPR-associated protein Csx17, subtype Dpsyc
csaX_TypeIA	CsaX	Type I-A	CsaX	CsaX family, Apern region		NO	TIGR03876 (HMM): CRISPR type I-A/APERN-associated protein CsaX
cas9_TypeII	Cas9	Type II	Csn1	Csn1		YES	TIGR01865 (HMM): CRISPR-associated protein Cas9/Csn1, subtype II/NMEMI
csn2_TypeIIA	Csn2	Type II-A	Csn2	Csn2		NO	TIGR01866 (HMM): CRISPR type II-A/NMEMI-associated protein Csn2
cas9_TypeIIB	Cas9	Type II-B	Csx12	Csx12, Nmeni region		YES	TIGR03031 (HMM): CRISPR-associated protein Cas9/Csx12, subtype II-B/NMENI
cas10_TypeIIIA	Csm1	Type III-A	Csm1	Csm1, Mtube region		YES	TIGR02578 (HMM): CRISPR-associated protein Cas10/Csm1, subtype III-A/MTUBE
csm2_TypeIIIA	Csm2	Type III-A	Csm2	Csm2, Mtube region		YES	TIGR01870 (HMM): CRISPR type III-A/MTUBE-associated protein Csm2
csm3_TypeIIIA	Csm3	Type III-A	Csm3	Csm3, Mtube region		YES	TIGR02582 (HMM): CRISPR type III-A/MTUBE-associated RAMP protein Csm3
csm4_TypeIIIA	Csm4	Type III-A	Csm4	Csm4, Mtube region		YES	TIGR01903 (HMM): CRISPR type III-A/MTUBE-associated RAMP protein Csm4
csm5_TypeIIIA	Csm5	Type III-A	Csm5	Csm5, Mtube region		YES	TIGR01899 (HMM): CRISPR type III-A/MTUBE-associated RAMP protein Csm5
csm6_TypeIIIA	Csm6	Type III-A	Csm6	Csm6, Mtube region		NO	TIGR02672 (HMM): CRISPR type III-A/MTUBE-associated protein Csm6
cmr1_TypeIIIB	Cmr1	Type III-B	Cmr1	Cmr1		YES	TIGR01894 (HMM): CRISPR type III-B/RAMP module RAMP protein Cmr1
cas10_TypeIIIB	Cmr2	Type III-B	Cmr2	Cmr2		YES	TIGR02577 (HMM): CRISPR-associated protein Cas10/Cmr2, subtype III-B
cmr3_TypeIIIB	Cmr3	Type III-B	Cmr3	Cmr3		YES	TIGR01888 (HMM): CRISPR type III-B/RAMP module-associated protein Cmr3
cmr4_TypeIIIB	Cmr4	Type III-B	Cmr4	Cmr4		YES	TIGR02580 (HMM): CRISPR type III-B/RAMP module RAMP protein Cmr4
cmr5_TypeIIIB	Cmr5	Type III-B	Cmr5	Cmr5		YES	TIGR01881 (HMM): CRISPR type III-B/RAMP module-associated protein Cmr5
cmr6_TypeIIIB	Cmr6	Type III-B	Cmr6	Cmr6		YES	TIGR01898 (HMM): CRISPR type III-B/RAMP module RAMP protein Cmr6
csx10_TypeIIIU	Csx10	Type III-U	Csx10	Csx10		NA	TIGR02674 (HMM): CRISPR-associated RAMP protein, Csx10 family
csx16_TypeIIIU	Csx16	Type III-U	Cas_VVA1548	Cas_VVA1548		NA	TIGR02620 (HMM): putative CRISPR-associated protein, VVA1548 family
csx1u_TypeIIIU	Csx1	Type III-U	Cas_MJ1666	cas_MJ1666		NA	TIGR01897 (HMM): CRISPR-associated protein, MJ1666 family
csx1u2_TypeIIIU	Csx1	Type III-U	Cas_DxTHG	Cas_DxTHG		NA	TIGR02549 (HMM):CRISPR-associated DxTHG motif protein
csx3_TypeIIIU	Csx3	Type III-U	Csx3	Csx3		NA	TIGR02579 (HMM):CRISPR-associated protein, Csx3 family
csf1_TypeU	Csf1	Type U	Csf1	Csf1, Aferr subtype		YES	TIGR03114 (HMM): CRISPR type AFERR-associated protein Csf1
csf2_TypeU	Csf2	Type U	Csf2	Csf2, Aferr subtype		YES	TIGR03115 (HMM): CRISPR type AFERR-associated protein Csf2
csf3_TypeU	Csf3	Type U	Csf3	Csf3, Aferr subtype		YES	TIGR03116 (HMM): CRISPR type AFERR-associated protein Csf3
csf4_TypeU	Csf4	Type U	Csf4	Csf4, Aferr subtype		YES	TIGR03117 (HMM): CRISPR type AFERR-associated DEAD/DEAH-box helicase Csf4
cas4_TypeU	Cas4	Type U	Cas4	Cas4, PreFran subtype		YES	TIGR04328 (HMM): CRISPR-associated protein Cas4, subtype PREFRAN
cpf1_TypeU	Cpf1	Type U	Cpf1	Cpf1, PreFran subtype		YES	TIGR04330 (HMM): CRISPR-associated protein Cpf1, subtype PREFRAN
