# Supplementary material for: MacSyFinder: A Program to Mine Genomes for Molecular Systems with an Application to CRISPR-Cas Systems
Source: PLoS One. 2014 Oct 17;9(10):e110726. doi: 10.1371/journal.pone.0110726 (PMC4201578; doi:10.1371/journal.pone.0110726)
Supplement: Data S1 — The MacSyFinder/MacSyView package (compressed tarball archive). (GZ) [file pone.0110726.s010.gz]

Archive with 814 entries (735 files):
- macsyfinder-1.0.0-RC3
- macsyfinder-1.0.0-RC3/bin
- macsyfinder-1.0.0-RC3/COPYING
- macsyfinder-1.0.0-RC3/COPYRIGHT
- macsyfinder-1.0.0-RC3/data
- macsyfinder-1.0.0-RC3/doc
- macsyfinder-1.0.0-RC3/etc
- macsyfinder-1.0.0-RC3/INSTALL
- macsyfinder-1.0.0-RC3/macsypy
- macsyfinder-1.0.0-RC3/macsyview
- macsyfinder-1.0.0-RC3/PKG-INFO
- macsyfinder-1.0.0-RC3/setup.py
- macsyfinder-1.0.0-RC3/test
- macsyfinder-1.0.0-RC3/test/__init__.py
- macsyfinder-1.0.0-RC3/test/datatest
- macsyfinder-1.0.0-RC3/test/main.py
- macsyfinder-1.0.0-RC3/test/test_Config.py
- macsyfinder-1.0.0-RC3/test/test_Gene.py
- macsyfinder-1.0.0-RC3/test/test_GeneBank.py
- macsyfinder-1.0.0-RC3/test/test_Hit.py
- macsyfinder-1.0.0-RC3/test/test_Homolog.py
- macsyfinder-1.0.0-RC3/test/test_Indexes.py
- macsyfinder-1.0.0-RC3/test/test_Profile.py
- macsyfinder-1.0.0-RC3/test/test_ProfileFactory.py
- macsyfinder-1.0.0-RC3/test/test_RepliconDB.py
- macsyfinder-1.0.0-RC3/test/test_Report.py
- macsyfinder-1.0.0-RC3/test/test_System.py
- macsyfinder-1.0.0-RC3/test/test_SystemBank.py
- macsyfinder-1.0.0-RC3/test/test_SystemParser.py
- macsyfinder-1.0.0-RC3/test/datatest/base
- macsyfinder-1.0.0-RC3/test/datatest/DEF
- macsyfinder-1.0.0-RC3/test/datatest/hmm
- macsyfinder-1.0.0-RC3/test/datatest/profiles
- macsyfinder-1.0.0-RC3/test/datatest/profiles/abc.hmm
- macsyfinder-1.0.0-RC3/test/datatest/profiles/flgB.hmm
- macsyfinder-1.0.0-RC3/test/datatest/profiles/flgC.hmm
- macsyfinder-1.0.0-RC3/test/datatest/profiles/fliE.hmm
- macsyfinder-1.0.0-RC3/test/datatest/profiles/gspD.hmm
- macsyfinder-1.0.0-RC3/test/datatest/profiles/sctC.hmm
- macsyfinder-1.0.0-RC3/test/datatest/profiles/sctJ.hmm
- macsyfinder-1.0.0-RC3/test/datatest/profiles/sctJ_FLG.hmm
- macsyfinder-1.0.0-RC3/test/datatest/profiles/sctN.hmm
- macsyfinder-1.0.0-RC3/test/datatest/profiles/sctN_FLG.hmm
- macsyfinder-1.0.0-RC3/test/datatest/profiles/tadZ.hmm
- macsyfinder-1.0.0-RC3/test/datatest/profiles/toto.hmm
- macsyfinder-1.0.0-RC3/test/datatest/profiles/totote.hmm
- macsyfinder-1.0.0-RC3/test/datatest/hmm/flp.res_hmm_extract
- macsyfinder-1.0.0-RC3/test/datatest/hmm/flp.search_hmm.out
- macsyfinder-1.0.0-RC3/test/datatest/hmm/gspC.res_hmm_extract
- macsyfinder-1.0.0-RC3/test/datatest/hmm/gspC.search_hmm.out
- macsyfinder-1.0.0-RC3/test/datatest/hmm/gspD.res_hmm_extract
- macsyfinder-1.0.0-RC3/test/datatest/hmm/gspD.search_hmm.out
- macsyfinder-1.0.0-RC3/test/datatest/hmm/gspE.res_hmm_extract
- macsyfinder-1.0.0-RC3/test/datatest/hmm/gspE.search_hmm.out
- macsyfinder-1.0.0-RC3/test/datatest/hmm/gspF.res_hmm_extract
- macsyfinder-1.0.0-RC3/test/datatest/hmm/gspF.search_hmm.out
- macsyfinder-1.0.0-RC3/test/datatest/hmm/gspG.res_hmm_extract
- macsyfinder-1.0.0-RC3/test/datatest/hmm/gspG.search_hmm.out
- macsyfinder-1.0.0-RC3/test/datatest/hmm/gspH.res_hmm_extract
- macsyfinder-1.0.0-RC3/test/datatest/hmm/gspH.search_hmm.out
- macsyfinder-1.0.0-RC3/test/datatest/hmm/gspI.res_hmm_extract
- macsyfinder-1.0.0-RC3/test/datatest/hmm/gspI.search_hmm.out
- macsyfinder-1.0.0-RC3/test/datatest/hmm/gspJ.res_hmm_extract
- macsyfinder-1.0.0-RC3/test/datatest/hmm/gspJ.search_hmm.out
- macsyfinder-1.0.0-RC3/test/datatest/hmm/gspK.res_hmm_extract
- macsyfinder-1.0.0-RC3/test/datatest/hmm/gspK.search_hmm.out
- macsyfinder-1.0.0-RC3/test/datatest/hmm/gspL.res_hmm_extract
- macsyfinder-1.0.0-RC3/test/datatest/hmm/gspL.search_hmm.out
- macsyfinder-1.0.0-RC3/test/datatest/hmm/gspM.res_hmm_extract
- macsyfinder-1.0.0-RC3/test/datatest/hmm/gspM.search_hmm.out
- macsyfinder-1.0.0-RC3/test/datatest/hmm/gspO.res_hmm_extract
- macsyfinder-1.0.0-RC3/test/datatest/hmm/gspO.search_hmm.out
- macsyfinder-1.0.0-RC3/test/datatest/hmm/pilAE.res_hmm_extract
- macsyfinder-1.0.0-RC3/test/datatest/hmm/pilAE.search_hmm.out
- macsyfinder-1.0.0-RC3/test/datatest/hmm/pilB.res_hmm_extract
- macsyfinder-1.0.0-RC3/test/datatest/hmm/pilB.search_hmm.out
- macsyfinder-1.0.0-RC3/test/datatest/hmm/pilC.res_hmm_extract
- macsyfinder-1.0.0-RC3/test/datatest/hmm/pilC.search_hmm.out
- macsyfinder-1.0.0-RC3/test/datatest/hmm/pilD.res_hmm_extract
- macsyfinder-1.0.0-RC3/test/datatest/hmm/pilD.search_hmm.out
- macsyfinder-1.0.0-RC3/test/datatest/hmm/pilI_pilV.res_hmm_extract
- macsyfinder-1.0.0-RC3/test/datatest/hmm/pilI_pilV.search_hmm.out
- macsyfinder-1.0.0-RC3/test/datatest/hmm/pilM.res_hmm_extract
- macsyfinder-1.0.0-RC3/test/datatest/hmm/pilM.search_hmm.out
- macsyfinder-1.0.0-RC3/test/datatest/hmm/pilN.res_hmm_extract
- macsyfinder-1.0.0-RC3/test/datatest/hmm/pilN.search_hmm.out
- macsyfinder-1.0.0-RC3/test/datatest/hmm/pilO.res_hmm_extract
- macsyfinder-1.0.0-RC3/test/datatest/hmm/pilO.search_hmm.out
- macsyfinder-1.0.0-RC3/test/datatest/hmm/pilP.res_hmm_extract
- macsyfinder-1.0.0-RC3/test/datatest/hmm/pilP.search_hmm.out
- macsyfinder-1.0.0-RC3/test/datatest/hmm/pilQ.res_hmm_extract
- macsyfinder-1.0.0-RC3/test/datatest/hmm/pilQ.search_hmm.out
- macsyfinder-1.0.0-RC3/test/datatest/hmm/pilT_pilU.res_hmm_extract
- macsyfinder-1.0.0-RC3/test/datatest/hmm/pilT_pilU.search_hmm.out
- macsyfinder-1.0.0-RC3/test/datatest/hmm/rcpA.res_hmm_extract
- macsyfinder-1.0.0-RC3/test/datatest/hmm/rcpA.search_hmm.out
- macsyfinder-1.0.0-RC3/test/datatest/hmm/tadA.res_hmm_extract
- macsyfinder-1.0.0-RC3/test/datatest/hmm/tadA.search_hmm.out
- macsyfinder-1.0.0-RC3/test/datatest/hmm/tadB.res_hmm_extract
- macsyfinder-1.0.0-RC3/test/datatest/hmm/tadB.search_hmm.out
- macsyfinder-1.0.0-RC3/test/datatest/hmm/tadC.res_hmm_extract
- macsyfinder-1.0.0-RC3/test/datatest/hmm/tadC.search_hmm.out
- macsyfinder-1.0.0-RC3/test/datatest/hmm/tadD.res_hmm_extract
- macsyfinder-1.0.0-RC3/test/datatest/hmm/tadD.search_hmm.out
- macsyfinder-1.0.0-RC3/test/datatest/hmm/tadE.res_hmm_extract
- macsyfinder-1.0.0-RC3/test/datatest/hmm/tadE.search_hmm.out
- macsyfinder-1.0.0-RC3/test/datatest/hmm/tadF.res_hmm_extract
- macsyfinder-1.0.0-RC3/test/datatest/hmm/tadF.search_hmm.out
- macsyfinder-1.0.0-RC3/test/datatest/hmm/tadV.res_hmm_extract
- macsyfinder-1.0.0-RC3/test/datatest/hmm/tadV.search_hmm.out
- macsyfinder-1.0.0-RC3/test/datatest/hmm/tadZ.res_hmm_extract
- macsyfinder-1.0.0-RC3/test/datatest/hmm/tadZ.search_hmm.out
- macsyfinder-1.0.0-RC3/test/datatest/DEF/bad_max_nb_genes.xml
- macsyfinder-1.0.0-RC3/test/datatest/DEF/bad_min_genes_required.xml
- macsyfinder-1.0.0-RC3/test/datatest/DEF/bad_min_mandatory_genes_required.xml
- macsyfinder-1.0.0-RC3/test/datatest/DEF/bad_min_mandatory_genes_required_2.xml
- macsyfinder-1.0.0-RC3/test/datatest/DEF/bad_sys_ref.xml
- macsyfinder-1.0.0-RC3/test/datatest/DEF/fail_invalid_presence.xml
- macsyfinder-1.0.0-RC3/test/datatest/DEF/fail_wo_presence.xml
- macsyfinder-1.0.0-RC3/test/datatest/DEF/gene_no_name.xml
- macsyfinder-1.0.0-RC3/test/datatest/DEF/invalid_aligned.xml
- macsyfinder-1.0.0-RC3/test/datatest/DEF/invalid_homolog.xml
- macsyfinder-1.0.0-RC3/test/datatest/DEF/system_1.xml
- macsyfinder-1.0.0-RC3/test/datatest/DEF/system_2.xml
- macsyfinder-1.0.0-RC3/test/datatest/base/ordered_replicon_base
- macsyfinder-1.0.0-RC3/test/datatest/base/test_base.fa
- macsyfinder-1.0.0-RC3/macsyview/app
- macsyfinder-1.0.0-RC3/macsyview/bin
- macsyfinder-1.0.0-RC3/macsyview/bin/macsyview
- macsyfinder-1.0.0-RC3/macsyview/app/_locales
- macsyfinder-1.0.0-RC3/macsyview/app/bower_components
- macsyfinder-1.0.0-RC3/macsyview/app/images
- macsyfinder-1.0.0-RC3/macsyview/app/index.html
- macsyfinder-1.0.0-RC3/macsyview/app/manifest.json
- macsyfinder-1.0.0-RC3/macsyview/app/scripts
- macsyfinder-1.0.0-RC3/macsyview/app/styles
- macsyfinder-1.0.0-RC3/macsyview/app/styles/grabable.css
- macsyfinder-1.0.0-RC3/macsyview/app/styles/main.css
- macsyfinder-1.0.0-RC3/macsyview/app/scripts/background.js
- macsyfinder-1.0.0-RC3/macsyview/app/scripts/launcher.js
- macsyfinder-1.0.0-RC3/macsyview/app/scripts/macsyview.data.js
- macsyfinder-1.0.0-RC3/macsyview/app/scripts/macsyview.js
- macsyfinder-1.0.0-RC3/macsyview/app/scripts/macsyview.ordered.js
- macsyfinder-1.0.0-RC3/macsyview/app/scripts/macsyview.system.js
- macsyfinder-1.0.0-RC3/macsyview/app/scripts/macsyview.utils.js
- macsyfinder-1.0.0-RC3/macsyview/app/scripts/macsyview.view.js
- macsyfinder-1.0.0-RC3/macsyview/app/images/closedhand.cur
- macsyfinder-1.0.0-RC3/macsyview/app/images/icon-128.png
- macsyfinder-1.0.0-RC3/macsyview/app/images/icon-16.png
- macsyfinder-1.0.0-RC3/macsyview/app/images/logo_macsyfinder.png
- macsyfinder-1.0.0-RC3/macsyview/app/images/logo_macsyview.png
- macsyfinder-1.0.0-RC3/macsyview/app/images/logo_macsyview_sq_128.png
- macsyfinder-1.0.0-RC3/macsyview/app/images/logo_macsyview_sq_16.png
- macsyfinder-1.0.0-RC3/macsyview/app/images/openhand.cur
- macsyfinder-1.0.0-RC3/macsyview/app/bower_components/bootstrap
- macsyfinder-1.0.0-RC3/macsyview/app/bower_components/jquery
- macsyfinder-1.0.0-RC3/macsyview/app/bower_components/jquery-mousewheel
- macsyfinder-1.0.0-RC3/macsyview/app/bower_components/mustache
- macsyfinder-1.0.0-RC3/macsyview/app/bower_components/raphael
- macsyfinder-1.0.0-RC3/macsyview/app/bower_components/raphael.export
- macsyfinder-1.0.0-RC3/macsyview/app/bower_components/raphael.export/.bower.json
- macsyfinder-1.0.0-RC3/macsyview/app/bower_components/raphael.export/.gitignore
- macsyfinder-1.0.0-RC3/macsyview/app/bower_components/raphael.export/raphael.export.js
- macsyfinder-1.0.0-RC3/macsyview/app/bower_components/raphael.export/README.md
- macsyfinder-1.0.0-RC3/macsyview/app/bower_components/raphael.export/tests
- macsyfinder-1.0.0-RC3/macsyview/app/bower_components/raphael.export/tests/index.html
- macsyfinder-1.0.0-RC3/macsyview/app/bower_components/raphael.export/tests/jquery.js
- macsyfinder-1.0.0-RC3/macsyview/app/bower_components/raphael.export/tests/qunit.css
- macsyfinder-1.0.0-RC3/macsyview/app/bower_components/raphael.export/tests/qunit.js
- macsyfinder-1.0.0-RC3/macsyview/app/bower_components/raphael.export/tests/raphael.js
- macsyfinder-1.0.0-RC3/macsyview/app/bower_components/raphael.export/tests/tiger.js
- macsyfinder-1.0.0-RC3/macsyview/app/bower_components/raphael/.bower.json
- macsyfinder-1.0.0-RC3/macsyview/app/bower_components/raphael/dev
- macsyfinder-1.0.0-RC3/macsyview/app/bower_components/raphael/license.txt
- macsyfinder-1.0.0-RC3/macsyview/app/bower_components/raphael/raphael-min.js
- macsyfinder-1.0.0-RC3/macsyview/app/bower_components/raphael/raphael.js
- macsyfinder-1.0.0-RC3/macsyview/app/bower_components/raphael/dev/amdDev.js
- macsyfinder-1.0.0-RC3/macsyview/app/bower_components/raphael/dev/require.js
- macsyfinder-1.0.0-RC3/macsyview/app/bower_components/mustache/.bower.json
- macsyfinder-1.0.0-RC3/macsyview/app/bower_components/mustache/.gitignore
- macsyfinder-1.0.0-RC3/macsyview/app/bower_components/mustache/.gitmodules
- macsyfinder-1.0.0-RC3/macsyview/app/bower_components/mustache/.jshintrc
- macsyfinder-1.0.0-RC3/macsyview/app/bower_components/mustache/.npmignore
- macsyfinder-1.0.0-RC3/macsyview/app/bower_components/mustache/.travis.yml
- macsyfinder-1.0.0-RC3/macsyview/app/bower_components/mustache/CHANGES
- macsyfinder-1.0.0-RC3/macsyview/app/bower_components/mustache/LICENSE
- macsyfinder-1.0.0-RC3/macsyview/app/bower_components/mustache/mustache.js
- macsyfinder-1.0.0-RC3/macsyview/app/bower_components/mustache/mustache.js.nuspec
- macsyfinder-1.0.0-RC3/macsyview/app/bower_components/mustache/package.json
- macsyfinder-1.0.0-RC3/macsyview/app/bower_components/mustache/Rakefile
- macsyfinder-1.0.0-RC3/macsyview/app/bower_components/mustache/README.md
- macsyfinder-1.0.0-RC3/macsyview/app/bower_components/mustache/test
- macsyfinder-1.0.0-RC3/macsyview/app/bower_components/mustache/wrappers
- macsyfinder-1.0.0-RC3/macsyview/app/bower_components/mustache/wrappers/dojo
- macsyfinder-1.0.0-RC3/macsyview/app/bower_components/mustache/wrappers/jquery
- macsyfinder-1.0.0-RC3/macsyview/app/bower_components/mustache/wrappers/mootools
- macsyfinder-1.0.0-RC3/macsyview/app/bower_components/mustache/wrappers/qooxdoo
- macsyfinder-1.0.0-RC3/macsyview/app/bower_components/mustache/wrappers/yui3
- macsyfinder-1.0.0-RC3/macsyview/app/bower_components/mustache/wrappers/yui3/mustache.js.post
- macsyfinder-1.0.0-RC3/macsyview/app/bower_components/mustache/wrappers/yui3/mustache.js.pre
- macsyfinder-1.0.0-RC3/macsyview/app/bower_components/mustache/wrappers/qooxdoo/mustache.js.post
- macsyfinder-1.0.0-RC3/macsyview/app/bower_components/mustache/wrappers/qooxdoo/mustache.js.pre
- macsyfinder-1.0.0-RC3/macsyview/app/bower_components/mustache/wrappers/mootools/mustache.js.post
- macsyfinder-1.0.0-RC3/macsyview/app/bower_components/mustache/wrappers/mootools/mustache.js.pre
- macsyfinder-1.0.0-RC3/macsyview/app/bower_components/mustache/wrappers/jquery/mustache.js.post
- macsyfinder-1.0.0-RC3/macsyview/app/bower_components/mustache/wrappers/jquery/mustache.js.pre
- macsyfinder-1.0.0-RC3/macsyview/app/bower_components/mustache/wrappers/dojo/mustache.js.post
- macsyfinder-1.0.0-RC3/macsyview/app/bower_components/mustache/wrappers/dojo/mustache.js.pre
- macsyfinder-1.0.0-RC3/macsyview/app/bower_components/mustache/test/_files
- macsyfinder-1.0.0-RC3/macsyview/app/bower_components/mustache/test/context-test.js
- macsyfinder-1.0.0-RC3/macsyview/app/bower_components/mustache/test/helper.js
- macsyfinder-1.0.0-RC3/macsyview/app/bower_components/mustache/test/mustache-spec-test.js
- macsyfinder-1.0.0-RC3/macsyview/app/bower_components/mustache/test/parse-test.js
- macsyfinder-1.0.0-RC3/macsyview/app/bower_components/mustache/test/render-test.js
- macsyfinder-1.0.0-RC3/macsyview/app/bower_components/mustache/test/scanner-test.js
- macsyfinder-1.0.0-RC3/macsyview/app/bower_components/mustache/test/_files/ampersand_escape.js
- macsyfinder-1.0.0-RC3/macsyview/app/bower_components/mustache/test/_files/ampersand_escape.mustache
- macsyfinder-1.0.0-RC3/macsyview/app/bower_components/mustache/test/_files/ampersand_escape.txt
- macsyfinder-1.0.0-RC3/macsyview/app/bower_components/mustache/test/_files/apostrophe.js
- macsyfinder-1.0.0-RC3/macsyview/app/bower_components/mustache/test/_files/apostrophe.mustache
- macsyfinder-1.0.0-RC3/macsyview/app/bower_components/mustache/test/_files/apostrophe.txt
- macsyfinder-1.0.0-RC3/macsyview/app/bower_components/mustache/test/_files/array_of_strings.js
- macsyfinder-1.0.0-RC3/macsyview/app/bower_components/mustache/test/_files/array_of_strings.mustache
- macsyfinder-1.0.0-RC3/macsyview/app/bower_components/mustache/test/_files/array_of_strings.txt
- macsyfinder-1.0.0-RC3/macsyview/app/bower_components/mustache/test/_files/backslashes.js
- macsyfinder-1.0.0-RC3/macsyview/app/bower_components/mustache/test/_files/backslashes.mustache
- macsyfinder-1.0.0-RC3/macsyview/app/bower_components/mustache/test/_files/backslashes.txt
- macsyfinder-1.0.0-RC3/macsyview/app/bower_components/mustache/test/_files/bug_11_eating_whitespace.js
- macsyfinder-1.0.0-RC3/macsyview/app/bower_components/mustache/test/_files/bug_11_eating_whitespace.mustache
- macsyfinder-1.0.0-RC3/macsyview/app/bower_components/mustache/test/_files/bug_11_eating_whitespace.txt
- macsyfinder-1.0.0-RC3/macsyview/app/bower_components/mustache/test/_files/changing_delimiters.js
- macsyfinder-1.0.0-RC3/macsyview/app/bower_components/mustache/test/_files/changing_delimiters.mustache
- macsyfinder-1.0.0-RC3/macsyview/app/bower_components/mustache/test/_files/changing_delimiters.txt
- macsyfinder-1.0.0-RC3/macsyview/app/bower_components/mustache/test/_files/check_falsy.js
- macsyfinder-1.0.0-RC3/macsyview/app/bower_components/mustache/test/_files/check_falsy.mustache
- macsyfinder-1.0.0-RC3/macsyview/app/bower_components/mustache/test/_files/check_falsy.txt
- macsyfinder-1.0.0-RC3/macsyview/app/bower_components/mustache/test/_files/comments.js
- macsyfinder-1.0.0-RC3/macsyview/app/bower_components/mustache/test/_files/comments.mustache
- macsyfinder-1.0.0-RC3/macsyview/app/bower_components/mustache/test/_files/comments.txt
- macsyfinder-1.0.0-RC3/macsyview/app/bower_components/mustache/test/_files/complex.js
- macsyfinder-1.0.0-RC3/macsyview/app/bower_components/mustache/test/_files/complex.mustache
- macsyfinder-1.0.0-RC3/macsyview/app/bower_components/mustache/test/_files/complex.txt
- macsyfinder-1.0.0-RC3/macsyview/app/bower_components/mustache/test/_files/context_lookup.js
- macsyfinder-1.0.0-RC3/macsyview/app/bower_components/mustache/test/_files/context_lookup.mustache
- macsyfinder-1.0.0-RC3/macsyview/app/bower_components/mustache/test/_files/context_lookup.txt
- macsyfinder-1.0.0-RC3/macsyview/app/bower_components/mustache/test/_files/delimiters.js
- macsyfinder-1.0.0-RC3/macsyview/app/bower_components/mustache/test/_files/delimiters.mustache
- macsyfinder-1.0.0-RC3/macsyview/app/bower_components/mustache/test/_files/delimiters.txt
- macsyfinder-1.0.0-RC3/macsyview/app/bower_components/mustache/test/_files/disappearing_whitespace.js
- macsyfinder-1.0.0-RC3/macsyview/app/bower_components/mustache/test/_files/disappearing_whitespace.mustache
- macsyfinder-1.0.0-RC3/macsyview/app/bower_components/mustache/test/_files/disappearing_whitespace.txt
- macsyfinder-1.0.0-RC3/macsyview/app/bower_components/mustache/test/_files/dot_notation.js
- macsyfinder-1.0.0-RC3/macsyview/app/bower_components/mustache/test/_files/dot_notation.mustache
- macsyfinder-1.0.0-RC3/macsyview/app/bower_components/mustache/test/_files/dot_notation.txt
- macsyfinder-1.0.0-RC3/macsyview/app/bower_components/mustache/test/_files/double_render.js
- macsyfinder-1.0.0-RC3/macsyview/app/bower_components/mustache/test/_files/double_render.mustache
- macsyfinder-1.0.0-RC3/macsyview/app/bower_components/mustache/test/_files/double_render.txt
- macsyfinder-1.0.0-RC3/macsyview/app/bower_components/mustache/test/_files/empty_list.js
- macsyfinder-1.0.0-RC3/macsyview/app/bower_components/mustache/test/_files/empty_list.mustache
- macsyfinder-1.0.0-RC3/macsyview/app/bower_components/mustache/test/_files/empty_list.txt
- macsyfinder-1.0.0-RC3/macsyview/app/bower_components/mustache/test/_files/empty_sections.js
- macsyfinder-1.0.0-RC3/macsyview/app/bower_components/mustache/test/_files/empty_sections.mustache
- macsyfinder-1.0.0-RC3/macsyview/app/bower_components/mustache/test/_files/empty_sections.txt
- macsyfinder-1.0.0-RC3/macsyview/app/bower_components/mustache/test/_files/empty_string.js
- macsyfinder-1.0.0-RC3/macsyview/app/bower_components/mustache/test/_files/empty_string.mustache
- macsyfinder-1.0.0-RC3/macsyview/app/bower_components/mustache/test/_files/empty_string.txt
- macsyfinder-1.0.0-RC3/macsyview/app/bower_components/mustache/test/_files/empty_template.js
- macsyfinder-1.0.0-RC3/macsyview/app/bower_components/mustache/test/_files/empty_template.mustache
- macsyfinder-1.0.0-RC3/macsyview/app/bower_components/mustache/test/_files/empty_template.txt
- macsyfinder-1.0.0-RC3/macsyview/app/bower_components/mustache/test/_files/error_not_found.js
- macsyfinder-1.0.0-RC3/macsyview/app/bower_components/mustache/test/_files/error_not_found.mustache
- macsyfinder-1.0.0-RC3/macsyview/app/bower_components/mustache/test/_files/error_not_found.txt
- macsyfinder-1.0.0-RC3/macsyview/app/bower_components/mustache/test/_files/escaped.js
- macsyfinder-1.0.0-RC3/macsyview/app/bower_components/mustache/test/_files/escaped.mustache
- macsyfinder-1.0.0-RC3/macsyview/app/bower_components/mustache/test/_files/escaped.txt
- macsyfinder-1.0.0-RC3/macsyview/app/bower_components/mustache/test/_files/falsy.js
- macsyfinder-1.0.0-RC3/macsyview/app/bower_components/mustache/test/_files/falsy.mustache
- macsyfinder-1.0.0-RC3/macsyview/app/bower_components/mustache/test/_files/falsy.txt
- macsyfinder-1.0.0-RC3/macsyview/app/bower_components/mustache/test/_files/grandparent_context.js
- macsyfinder-1.0.0-RC3/macsyview/app/bower_components/mustache/test/_files/grandparent_context.mustache
- macsyfinder-1.0.0-RC3/macsyview/app/bower_components/mustache/test/_files/grandparent_context.txt
- macsyfinder-1.0.0-RC3/macsyview/app/bower_components/mustache/test/_files/higher_order_sections.js
- macsyfinder-1.0.0-RC3/macsyview/app/bower_components/mustache/test/_files/higher_order_sections.mustache
- macsyfinder-1.0.0-RC3/macsyview/app/bower_components/mustache/test/_files/higher_order_sections.txt
- macsyfinder-1.0.0-RC3/macsyview/app/bower_components/mustache/test/_files/included_tag.js
- macsyfinder-1.0.0-RC3/macsyview/app/bower_components/mustache/test/_files/included_tag.mustache
- macsyfinder-1.0.0-RC3/macsyview/app/bower_components/mustache/test/_files/included_tag.txt
- macsyfinder-1.0.0-RC3/macsyview/app/bower_components/mustache/test/_files/inverted_section.js
- macsyfinder-1.0.0-RC3/macsyview/app/bower_components/mustache/test/_files/inverted_section.mustache
- macsyfinder-1.0.0-RC3/macsyview/app/bower_components/mustache/test/_files/inverted_section.txt
- macsyfinder-1.0.0-RC3/macsyview/app/bower_components/mustache/test/_files/keys_with_questionmarks.js
- macsyfinder-1.0.0-RC3/macsyview/app/bower_components/mustache/test/_files/keys_with_questionmarks.mustache
- macsyfinder-1.0.0-RC3/macsyview/app/bower_components/mustache/test/_files/keys_with_questionmarks.txt
- macsyfinder-1.0.0-RC3/macsyview/app/bower_components/mustache/test/_files/malicious_template.js
- macsyfinder-1.0.0-RC3/macsyview/app/bower_components/mustache/test/_files/malicious_template.mustache
- macsyfinder-1.0.0-RC3/macsyview/app/bower_components/mustache/test/_files/malicious_template.txt
- macsyfinder-1.0.0-RC3/macsyview/app/bower_components/mustache/test/_files/multiline_comment.js
- macsyfinder-1.0.0-RC3/macsyview/app/bower_components/mustache/test/_files/multiline_comment.mustache
- macsyfinder-1.0.0-RC3/macsyview/app/bower_components/mustache/test/_files/multiline_comment.txt
- macsyfinder-1.0.0-RC3/macsyview/app/bower_components/mustache/test/_files/nested_dot.js
[truncated: 514 more entries]
