# Supplementary material for: MacSyFinder: A Program to Mine Genomes for Molecular Systems with an Application to CRISPR-Cas Systems
Source: PLoS One. 2014 Oct 17;9(10):e110726. doi: 10.1371/journal.pone.0110726 (PMC4201578; doi:10.1371/journal.pone.0110726)
Supplement: Data S1 — The MacSyFinder/MacSyView package (compressed tarball archive). (GZ) [file pone.0110726.s010.gz › macsyfinder-1.0.0-RC3/COPYRIGHT]

MacSyFinder/MacSyView - Detection of macromolecular systems 
in protein datasets using systems modelling and similarity search.
Copyright © 2014 Institut Pasteur (Paris) and CNRS.
------------------------------------------------------------------

The code includes contributions and input from: 

   Sophie Abby          Microbial Evolutionary Genomics Unit, UMR CNRS 3525,
                                           Institut Pasteur, Paris.
   Bertrand Néron    	Biology IT Center, Institut Pasteur, Paris.
   Hervé Ménager       	Biology IT Center, Institut Pasteur, Paris.


   
MacSyView also includes contributions from others, including 
copyrighted and licensed code and technology:

- JQuery
  Url: http://jquery.com/
  Author:
  License:  MIT (see website for details)

- JQuery-mousewheel
  Url: https://github.com/brandonaaron/jquery-mousewheel
  Author: Brandon Aaron
  License:  MIT (see website for details)

- Raphael
  Url: http://raphaeljs.com/
  Author: Dmitry Baranovskiy
  License: MIT (see website for details)

- Bootstrap
  Url: http://getbootstrap.com/
  Author: Mark Otto, Jacob Thornton
  License:  MIT (see website for details)

- Mustache
  Url: http://github.com/janl/mustache.js
  Author: Jan Lehnardt
  License:  MIT (see website for details)
  
- Raphael.export
  Url: https://github.com/ElbertF/Raphael.Export
  Author: ElbertF
  License:  MIT (see website for details)  

-----------------------------------------------------------------
The source code of MacSyFinder and MacSyView is distributed 
under the terms of the GNU GeneralPublic License. 
See the file COPYING for details.

Thess programs are free software: you can redistribute it and/or modify
it under the terms of the GNU General Public License as published by
the Free Software Foundation version 3 of the License.

These programs are distributed in the hope that it will be useful,
but WITHOUT ANY WARRANTY; without even the implied warranty of
MERCHANTABILITY or FITNESS FOR A PARTICULAR PURPOSE.  See the
GNU General Public License for more details.

A copy of the GNU General Public License is in the file COPYING.  You
may also obtain a copy from <http://www.gnu.org/licenses/>.
