# Supplementary material for: MacSyFinder: A Program to Mine Genomes for Molecular Systems with an Application to CRISPR-Cas Systems
Source: PLoS One. 2014 Oct 17;9(10):e110726. doi: 10.1371/journal.pone.0110726 (PMC4201578; doi:10.1371/journal.pone.0110726)
Supplement: Data S1 — The MacSyFinder/MacSyView package (compressed tarball archive). (GZ) [file pone.0110726.s010.gz › macsyfinder-1.0.0-RC3/PKG-INFO]

Metadata-Version: 1.0
Name: macsyfinder
Version: 1.0.0-RC3
Summary: MacSyFinder: Detection of macromolecular systems 
in protein datasets using systems modelling and similarity search
Home-page: UNKNOWN
Author: Sophie Abby, Bertrand Néron
Author-email: sabby@pasteur.fr, bneron@pasteur.fr
License: UNKNOWN
Description: UNKNOWN
Platform: UNKNOWN
Classifier: Operating System :: POSIX
Classifier: Programming Language :: Python
Classifier: Topic :: Bioinformatics
