# Supplementary material for: MacSyFinder: A Program to Mine Genomes for Molecular Systems with an Application to CRISPR-Cas Systems
Source: PLoS One. 2014 Oct 17;9(10):e110726. doi: 10.1371/journal.pone.0110726 (PMC4201578; doi:10.1371/journal.pone.0110726)
Supplement: Data S1 — The MacSyFinder/MacSyView package (compressed tarball archive). (GZ) [file pone.0110726.s010.gz › macsyfinder-1.0.0-RC3/test/main.py]

#! /usr/bin/env python
# -*- coding: utf-8 -*-

################################################################################
# MacSyFinder - Detection of macromolecular systems in protein datasets        #
#               using systems modelling and similarity search.                 #
# Authors: Sophie Abby, Bertrand Néron                                         #
# Copyright © 2014  Institut Pasteur, Paris.                                   #
# See the COPYRIGHT file for details                                           #
#                                                                              #
# MacsyFinder is distributed under the terms of the GNU General Public License #
# (GPLv3). See the COPYING file for details.                                   #
################################################################################


import os
import sys
import unittest


def run(lib, tests, verbosity = 0):
    """
    run the unit tests and print the results on stderr
    
    :param lib: the path where is the macsypy
    :type lib: string
    :param tests: the name of test to run. if tests is empty list, discover recursively tests form this directory.
                  a test is python module with the test_*.py pattern
    :type tests: list of string
    :param verbosity: the verbosity of the output
    :type verbosity: int
    """
    if lib not in sys.path:
        sys.path.insert(0, lib)
    if not tests:
        suite = unittest.TestLoader().discover(os.path.dirname(__file__), pattern="test_*.py" ) 
    else:
        suite = unittest.TestSuite()
        for test in tests: 
            if os.path.exists(test):
                if os.path.isfile(test):
                    fpath, fname =  os.path.split( test )
                    suite.addTests(unittest.TestLoader().discover(fpath , pattern = fname )) 
                elif os.path.isdir(test):  
                    suite.addTests(unittest.TestLoader().discover(test)) 
            else:
                sys.stderr.write(  "%s : no such file or directory\n" % test) 

    res = unittest.TextTestRunner(verbosity = verbosity).run(suite)
    return res


if __name__ == '__main__':

    if 'MACSY_HOME' in os.environ:
        MACSY_HOME = os.environ['MACSY_HOME']
    else:
        MACSY_HOME = os.path.abspath(os.path.join(os.path.dirname(__file__), "../"))

    from argparse import ArgumentParser
    parser = ArgumentParser()
    parser.add_argument("tests",
                        nargs = '*',
                        default = [],
                        help = "name of test to execute")

    parser.add_argument("-v", "--verbose" , 
                        dest= "verbosity" , 
                        action="count" , 
                        help= "set the verbosity level of output",
                        default = 0
                        )

    args = parser.parse_args()
    res = run(MACSY_HOME, args.tests, args.verbosity)
    
