# Supplementary material for: MacSyFinder: A Program to Mine Genomes for Molecular Systems with an Application to CRISPR-Cas Systems
Source: PLoS One. 2014 Oct 17;9(10):e110726. doi: 10.1371/journal.pone.0110726 (PMC4201578; doi:10.1371/journal.pone.0110726)
Supplement: Data S1 — The MacSyFinder/MacSyView package (compressed tarball archive). (GZ) [file pone.0110726.s010.gz › macsyfinder-1.0.0-RC3/test/test_Gene.py]

# -*- coding: utf-8 -*-

################################################################################
# MacSyFinder - Detection of macromolecular systems in protein datasets        #
#               using systems modelling and similarity search.                 #
# Authors: Sophie Abby, Bertrand Néron                                         #
# Copyright © 2014  Institut Pasteur, Paris.                                   #
# See the COPYRIGHT file for details                                           #
#                                                                              #
# MacsyFinder is distributed under the terms of the GNU General Public License #
# (GPLv3). See the COPYING file for details.                                   #
################################################################################


import os
import unittest
import shutil
from macsypy.gene import Gene
from macsypy.gene import Homolog
from macsypy.system import System
from macsypy.config import Config
from macsypy.registries import ProfilesRegistry


class Test(unittest.TestCase):


    _data_dir = os.path.join(os.path.dirname(__file__), "datatest")
    
    
    def setUp(self):
        self.cfg = Config( sequence_db = os.path.join(self._data_dir, "base", "test_base.fa"),
                           db_type = "gembase",
                           hmmer_exe = "",
                           e_value_res = 1,
                           i_evalue_sel = 0.5,
                           def_dir = os.path.join(self._data_dir, 'DEF'),
                           res_search_dir = "/tmp",
                           res_search_suffix = "",
                           profile_dir = os.path.join(self._data_dir, 'profiles'),
                           profile_suffix = ".hmm",
                           res_extract_suffix = "",
                           log_level = 30,
                           log_file = '/dev/null'
                           )
        self.profile_registry = ProfilesRegistry(self.cfg)


    def tearDown(self):
        shutil.rmtree(self.cfg.working_dir)

    def test_add_homolog(self):
        system_foo = System(self.cfg, "foo", 10)
        system_bar = System(self.cfg, "bar", 10)
        gene = Gene(self.cfg, 'sctJ_FLG', system_foo, self.profile_registry)
        gene_ref = Gene(self.cfg, 'sctJ', system_bar, self.profile_registry)
        homolog = Homolog(self.cfg, gene, gene_ref)
        gene.add_homolog( homolog )
        self.assertEqual(len( gene.homologs), 1)
        self.assertEqual(gene.homologs[0], homolog)
    
    
    def test_get_homologs(self):
        system_foo = System(self.cfg, "foo", 10)
        system_bar = System(self.cfg, "bar", 10)
        gene = Gene(self.cfg, 'sctN', system_foo, self.profile_registry)
        sctJ_FLG = Gene(self.cfg, 'sctJ_FLG', system_foo, self.profile_registry)
        sctJ = Gene(self.cfg, 'sctJ', system_bar, self.profile_registry)
        homolog_1 = Homolog(sctJ_FLG, gene)
        gene.add_homolog(homolog_1)
        homolog_2 = Homolog(sctJ, gene)
        gene.add_homolog(homolog_2)
        self.assertEqual(gene.get_homologs(), [homolog_1, homolog_2] )
    
        
    def test_system(self):
        """
        test getter/setter for system property
        """
        system_foo = System(self.cfg, "foo", 10)
        gene = Gene(self.cfg, 'sctJ_FLG', system_foo, self.profile_registry)
        self.assertEqual(gene.system, system_foo)
    
    
    def test_loner(self):
        """
        test getter for loner property
        """
        system_foo = System(self.cfg, "foo", 10)
        gene = Gene(self.cfg, 'sctJ_FLG', system_foo, self.profile_registry)
        self.assertFalse(gene.loner)
        gene = Gene(self.cfg, 'sctJ', system_foo, self.profile_registry, loner = True)
        self.assertTrue(gene.loner)


    def test_exchangeable(self):
        """
        test getter for exchangeable property
        """
        system_foo = System(self.cfg, "foo", 10)
        gene = Gene(self.cfg, 'sctJ_FLG', system_foo, self.profile_registry)
        self.assertFalse(gene.exchangeable)
        gene = Gene(self.cfg, 'sctJ', system_foo, self.profile_registry, exchangeable = True)
        self.assertTrue(gene.exchangeable)
 
    def test_multi_system(self):
        """
        test getter for multi_system property
        """
        system_foo = System(self.cfg, "foo", 10)
        gene = Gene(self.cfg, 'sctJ_FLG', system_foo, self.profile_registry)
        self.assertFalse(gene.multi_system)
        gene = Gene(self.cfg, 'sctJ', system_foo, self.profile_registry, multi_system = True)
        self.assertTrue(gene.multi_system)


    def test_inter_gene_max_space(self):
        """
        test getter for inter_gene_max_space property
        """
        system_inter_gene_max_space = 40
        gene_inter_gene_max_space = 50
        system_foo = System(self.cfg, "foo", system_inter_gene_max_space)
        gene = Gene(self.cfg, 'sctJ_FLG', system_foo, self.profile_registry)
        self.assertEqual(gene.inter_gene_max_space, system_inter_gene_max_space)
        gene = Gene(self.cfg, 'sctJ', system_foo, self.profile_registry, inter_gene_max_space = gene_inter_gene_max_space)
        self.assertEqual(gene.inter_gene_max_space, gene_inter_gene_max_space)


    def test_str(self):
        """
        """
        system_foo = System(self.cfg, "foo", 10)
        gene = Gene(self.cfg, 'sctJ_FLG', system_foo, self.profile_registry)
        system_bar = System(self.cfg, "bar", 20)
        gene_homolog = Gene(self.cfg, 'sctJ', system_bar, self.profile_registry)
        homolog = Homolog( gene_homolog, gene, self.cfg)
        gene.add_homolog( homolog )
        s = """name : sctJ_FLG
inter_gene_max_space: 10
    homologs: sctJ"""
        self.assertEqual( str(gene) , s )
