# Supplementary material for: MacSyFinder: A Program to Mine Genomes for Molecular Systems with an Application to CRISPR-Cas Systems
Source: PLoS One. 2014 Oct 17;9(10):e110726. doi: 10.1371/journal.pone.0110726 (PMC4201578; doi:10.1371/journal.pone.0110726)
Supplement: Data S1 — The MacSyFinder/MacSyView package (compressed tarball archive). (GZ) [file pone.0110726.s010.gz › macsyfinder-1.0.0-RC3/test/test_Profile.py]

# -*- coding: utf-8 -*-

################################################################################
# MacSyFinder - Detection of macromolecular systems in protein datasets        #
#               using systems modelling and similarity search.                 #
# Authors: Sophie Abby, Bertrand Néron                                         #
# Copyright © 2014  Institut Pasteur, Paris.                                   #
# See the COPYRIGHT file for details                                           #
#                                                                              #
# MacsyFinder is distributed under the terms of the GNU General Public License #
# (GPLv3). See the COPYING file for details.                                   #
################################################################################


import os
import unittest
import shutil
from macsypy.gene import Profile
from macsypy.gene import Gene
from macsypy.system import System
from macsypy.config import Config
from macsypy.registries import ProfilesRegistry
from test import which

class Test(unittest.TestCase):

    _data_dir = os.path.join(os.path.dirname(__file__), "datatest")

    def setUp(self):
        self.cfg = Config( hmmer_exe = "hmmsearch",
                           sequence_db = os.path.join(self._data_dir, "base", "test_base.fa"),
                           db_type = "gembase",
                           e_value_res = 1,
                           i_evalue_sel = 0.5,
                           def_dir = os.path.join(self._data_dir, 'DEF'),
                           res_search_dir = '/tmp',
                           res_search_suffix = ".search_hmm.out",
                           profile_dir = os.path.join(self._data_dir, 'profiles'),
                           profile_suffix = ".hmm",
                           res_extract_suffix = "",
                           log_level = 30,
                           log_file = '/dev/null'
                           )
        self.profile_registry = ProfilesRegistry(self.cfg)


    def tearDown(self):
        shutil.rmtree(self.cfg.working_dir)

    def test_len(self):
        system = System(self.cfg, "T2SS", 10)
        gene = Gene(self.cfg, "abc", system, self.profile_registry)
        path = self.profile_registry.get("abc")
        profile = Profile(gene, self.cfg, path)
        self.assertEqual(len(profile), 501)


    def test_str(self):
        system = System(self.cfg, "T2SS", 10)
        gene = Gene(self.cfg, "abc", system, self.profile_registry)
        path = self.profile_registry.get("abc")
        profile = Profile(gene, self.cfg, path)
        s = "%s : %s" % (gene.name, path)
        self.assertEqual(str(profile), s)

    @unittest.skipIf( not which('hmmsearch'), 'hmmsearch not found in PATH')
    def test_execute(self):
        system = System(self.cfg, "T2SS", 10)
        gene = Gene(self.cfg, "abc", system, self.profile_registry)
        path = self.profile_registry.get("abc")
        profile = Profile(gene, self.cfg, path)
        report = profile.execute()
        hmmer_raw_out = profile.hmm_raw_output
        with open(hmmer_raw_out, 'r') as hmmer_raw_out_file:
            first_l = hmmer_raw_out_file.readline()
            #a hmmsearch output file has been produced
            self.assertTrue(first_l.startswith("# hmmsearch :: search profile(s) against a sequence database"))
            for i in range(5):
                #skip 4 lines
                l  =  hmmer_raw_out_file.readline()
            #a hmmsearch used the abc profile line should become with: "# query HMM file:"
            path = os.path.join(self.cfg.profile_dir, gene.name + self.cfg.profile_suffix)
            self.assertTrue(l.find(path) != -1)

    def test_execute_unknown_binary(self):
        self.cfg.options['hmmer_exe'] = "Nimportnaoik"
        system = System(self.cfg, "T2SS", 10)
        gene = Gene(self.cfg, "abc", system, self.profile_registry)
        path = self.profile_registry.get("abc")
        profile = Profile(gene, self.cfg, path)
        self.assertRaises(RuntimeError, profile.execute)
