# Supplementary material for: MacSyFinder: A Program to Mine Genomes for Molecular Systems with an Application to CRISPR-Cas Systems
Source: PLoS One. 2014 Oct 17;9(10):e110726. doi: 10.1371/journal.pone.0110726 (PMC4201578; doi:10.1371/journal.pone.0110726)
Supplement: Data S1 — The MacSyFinder/MacSyView package (compressed tarball archive). (GZ) [file pone.0110726.s010.gz › macsyfinder-1.0.0-RC3/test/test_System.py]

# -*- coding: utf-8 -*-

################################################################################
# MacSyFinder - Detection of macromolecular systems in protein datasets        #
#               using systems modelling and similarity search.                 #
# Authors: Sophie Abby, Bertrand Néron                                         #
# Copyright © 2014  Institut Pasteur, Paris.                                   #
# See the COPYRIGHT file for details                                           #
#                                                                              #
# MacsyFinder is distributed under the terms of the GNU General Public License #
# (GPLv3). See the COPYING file for details.                                   #
################################################################################


import os
import unittest
import shutil
from macsypy.config import Config
from macsypy.system import System
from macsypy.gene import Gene
from macsypy.gene import Homolog
from macsypy.gene import Analog
from macsypy.registries import ProfilesRegistry


class Test(unittest.TestCase):

    _data_dir = os.path.join(os.path.dirname(__file__), "datatest")


    def setUp(self):
        self.cfg = Config(sequence_db = os.path.join(self._data_dir, "base", "test_base.fa"),
                          db_type = "gembase", 
                          hmmer_exe = "",
                           e_value_res = 1,
                           i_evalue_sel = 0.5,
                           def_dir = os.path.join(self._data_dir, 'DEF'),
                           res_search_dir = "/tmp",
                           res_search_suffix = "",
                           profile_dir = os.path.join(self._data_dir, 'profiles'),
                           profile_suffix = ".hmm",
                           res_extract_suffix = "",
                           log_level = 30,
                           log_file = '/dev/null'
                           )
        self.profile_registry = ProfilesRegistry(self.cfg)

    def tearDown(self):
        shutil.rmtree(self.cfg.working_dir)

    def test_name(self):
        name = 'foo'
        system = System(self.cfg, name, 10)
        self.assertEqual(system.name, name)

    def test_inter_gene_max_space(self):
        name = 'foo'
        inter_gene_max_space = 40
        system = System(self.cfg, name, inter_gene_max_space)
        self.assertEqual(system.inter_gene_max_space, inter_gene_max_space)

    def test_min_genes_required(self):
        name = 'foo'
        min_genes_required = 40
        system = System(self.cfg, name, 10, min_genes_required = min_genes_required)
        gene = Gene(self.cfg, 'sctJ_FLG', system, self.profile_registry)
        system.add_mandatory_gene( gene )
        self.assertEqual(system.min_genes_required, min_genes_required)
        #see https://projets.pasteur.fr/issues/1850
        system = System(self.cfg, name, 10)
        self.assertEqual(system.min_genes_required, len(system.mandatory_genes))
        
    def test_min_mandatory_genes_required(self):
        name = 'foo'
        min_mandatory_genes_required = 40
        system = System(self.cfg, name, 10, min_mandatory_genes_required = min_mandatory_genes_required)
        gene = Gene(self.cfg, 'sctJ_FLG', system, self.profile_registry)
        system.add_mandatory_gene( gene )
        self.assertEqual(system.min_mandatory_genes_required, min_mandatory_genes_required)    
        #see https://projets.pasteur.fr/issues/1850
        system = System(self.cfg, name, 10)
        self.assertEqual(system.min_mandatory_genes_required, len(system.mandatory_genes))

    def test_max_nb_genes(self):
        name = 'foo'
        inter_gene_max_space = 40
        max_nb_genes = 10
        system = System(self.cfg, name, inter_gene_max_space, max_nb_genes = max_nb_genes)
        self.assertEqual(system.max_nb_genes, max_nb_genes)
        name = 'bar'
        system = System(self.cfg, name, inter_gene_max_space)
        self.assertIsNone(system.max_nb_genes)


    def test_multi_loci(self):
        name = 'True'
        inter_gene_max_space = 40
        system = System(self.cfg, name, inter_gene_max_space, multi_loci = True)
        self.assertTrue(system.multi_loci)
        name = 'False'
        inter_gene_max_space = 40
        system = System(self.cfg, name, inter_gene_max_space)
        self.assertFalse(system.multi_loci)

    def test_add_mandatory_gene(self):
        system = System("foo", self.cfg, 10)
        gene = Gene(self.cfg, 'sctJ_FLG', system, self.profile_registry)
        system.add_mandatory_gene(gene)
        self.assertEqual(system._mandatory_genes, [gene])
        self.assertEqual(system._accessory_genes, [])
        self.assertEqual(system._forbidden_genes, [])

    def test_add_accessory_gene(self):
        system = System(self.cfg, "foo", 10)
        gene = Gene(self.cfg, 'sctJ_FLG', system, self.profile_registry)
        system.add_accessory_gene(gene)
        self.assertEqual(system._accessory_genes, [gene])
        self.assertEqual(system._mandatory_genes, [])
        self.assertEqual(system._forbidden_genes, [])

    def test_add_forbidden_gene(self):
        system = System(self.cfg, "foo", 10)
        gene = Gene(self.cfg, 'sctJ_FLG', system, self.profile_registry)
        system.add_forbidden_gene(gene)
        self.assertEqual(system._forbidden_genes, [gene])
        self.assertEqual(system._accessory_genes, [])
        self.assertEqual(system._mandatory_genes, [])

    def test_mandatory_genes(self):
        system = System(self.cfg, "foo", 10)
        gene = Gene(self.cfg, 'sctJ_FLG', system, self.profile_registry)
        system.add_mandatory_gene(gene)
        self.assertEqual(system.mandatory_genes, [gene])

    def test_accessory_genes(self):
        system = System(self.cfg, "foo", 10)
        gene = Gene(self.cfg, 'sctJ_FLG', system, self.profile_registry)
        system.add_accessory_gene(gene)
        self.assertEqual(system.accessory_genes, [gene])

    def test_forbidden_genes(self):
        system = System(self.cfg, "foo", 10)
        gene = Gene(self.cfg, 'sctJ_FLG', system, self.profile_registry)
        system.add_forbidden_gene(gene)
        self.assertEqual(system.forbidden_genes, [gene])

    def test_get_gene(self):
        system = System(self.cfg, "foo", 10)
        gene_name = 'sctJ_FLG'
        gene = Gene(self.cfg, gene_name, system, self.profile_registry)
        for meth in (system.add_forbidden_gene, system.add_accessory_gene, system.add_mandatory_gene):
            system._mandatory_genes = []
            system._accessory_genes = []
            system._forbidden_genes = []
            meth(gene)
            self.assertEqual(gene, system.get_gene(gene_name))

        self.assertRaises(KeyError, system.get_gene, 'bar')

        homolog_name = 'sctJ'
        gene_homolog = Gene(self.cfg, homolog_name, system, self.profile_registry)
        homolog = Homolog(gene_homolog, gene)
        gene.add_homolog(homolog)
        for meth in (system.add_forbidden_gene, system.add_accessory_gene, system.add_mandatory_gene):
            system._mandatory_genes = []
            system._accessory_genes = []
            system._forbidden_genes = []
            meth(gene)
            self.assertEqual(homolog, system.get_gene(homolog_name))

        analog_name = 'sctC'
        gene_analog = Gene(self.cfg, analog_name, system, self.profile_registry)
        analog = Analog(gene_analog, gene)
        gene.add_analog(analog)
        for meth in (system.add_forbidden_gene, system.add_accessory_gene, system.add_mandatory_gene):
            system._mandatory_genes = []
            system._accessory_genes = []
            system._forbidden_genes = []
            meth(gene)
            self.assertEqual(analog, system.get_gene(analog_name))

    def test_get_gene_ref(self):
        system = System(self.cfg, "foo", 10)
        gene_name = 'sctJ_FLG'
        gene_ref = Gene(self.cfg, gene_name, system, self.profile_registry)
        homolog_name = 'sctJ'
        gene_homolg = Gene(self.cfg, homolog_name, system, self.profile_registry)
        homolog = Homolog(gene_homolg, gene_ref)
        gene_ref.add_homolog(homolog)

        for meth in (system.add_forbidden_gene, system.add_accessory_gene, system.add_mandatory_gene):
            system._mandatory_genes = []
            system._accessory_genes = []
            system._forbidden_genes = []
            meth(gene_ref)
            self.assertEqual(gene_ref, system.get_gene_ref(homolog))
        self.assertIsNone(system.get_gene_ref(gene_ref))
        gene_ukn = Gene(self.cfg, 'abc', system, self.profile_registry)
        self.assertRaises(KeyError, system.get_gene_ref, gene_ukn)
        
