# Supplementary material for: MacSyFinder: A Program to Mine Genomes for Molecular Systems with an Application to CRISPR-Cas Systems
Source: PLoS One. 2014 Oct 17;9(10):e110726. doi: 10.1371/journal.pone.0110726 (PMC4201578; doi:10.1371/journal.pone.0110726)
Supplement: Data S1 — The MacSyFinder/MacSyView package (compressed tarball archive). (GZ) [file pone.0110726.s010.gz › macsyfinder-1.0.0-RC3/test/test_SystemParser.py]

# -*- coding: utf-8 -*-

################################################################################
# MacSyFinder - Detection of macromolecular systems in protein datasets        #
#               using systems modelling and similarity search.                 #
# Authors: Sophie Abby, Bertrand Néron                                         #
# Copyright © 2014  Institut Pasteur, Paris.                                   #
# See the COPYRIGHT file for details                                           #
#                                                                              #
# MacsyFinder is distributed under the terms of the GNU General Public License #
# (GPLv3). See the COPYING file for details.                                   #
################################################################################


import os
import unittest
import shutil
from macsypy.config import Config
from macsypy.system import SystemBank
from macsypy.gene import GeneBank
from macsypy.system_parser import SystemParser
from macsypy.macsypy_error import MacsypyError, SystemInconsistencyError


class Test(unittest.TestCase):

    _data_dir = os.path.join(os.path.dirname(__file__), "datatest")

    def setUp(self):
        self.cfg = Config(sequence_db = os.path.join(self._data_dir, "base", "test_base.fa"),
                          db_type = "gembase", 
                          hmmer_exe = "",
                           e_value_res = 1,
                           i_evalue_sel = 0.5,
                           def_dir = os.path.join(self._data_dir, 'DEF'),
                           res_search_dir = "/tmp",
                           res_search_suffix = "",
                           profile_dir = os.path.join(self._data_dir, 'profiles'),
                           profile_suffix = ".hmm",
                           res_extract_suffix = "",
                           log_level = 30,
                           log_file = '/dev/null'
                           )
        self.system_bank = SystemBank()
        self.system_bank._system_bank = {}
        self.gene_bank = GeneBank()
        self.gene_bank._genes_bank = {}
        self.parser = SystemParser(self.cfg, self.system_bank, self.gene_bank)

    def tearDown(self):
        shutil.rmtree(self.cfg.working_dir)

    def test_system_to_parse(self):
        #system_2_detect = ['system_1']
        parsed = {}
        system_2_detect = {'system_1':None}
        #system_2_parse = self.parser.system_to_parse(system_2_detect)
        system_2_parse = self.parser.system_to_parse(system_2_detect, parsed)
        system_2_parse.sort()
        self.assertListEqual(system_2_parse, ['system_1', 'system_2'])
        #system_2_detect = ['nimportnaoik']
        parsed = {}
        system_2_detect = {'nimportnaoik': None}
        with self.assertRaises(MacsypyError) as context:
            #self.parser.system_to_parse(system_2_detect)
            self.parser.system_to_parse(system_2_detect, parsed)

    def test_parse(self):
        system_2_detect = ['system_1']
        #system_2_parse = self.parser.system_to_parse(system_2_detect)
        parsed = {}
        system_2_detect_dict = {'system_1':None}
        system_2_parse = self.parser.system_to_parse(system_2_detect_dict, parsed)
        self.parser.parse(system_2_detect)
        self.assertEqual(len(self.system_bank), 2)

        s2 = self.system_bank['system_2']
        self.assertEqual(s2.name, 'system_2')

        s1 = self.system_bank['system_1']
        self.assertEqual(s1.name, 'system_1')
        self.assertEqual(s1.inter_gene_max_space, 20)
        self.assertEqual(s1.min_mandatory_genes_required, 4)
        self.assertEqual(s1.min_genes_required, 6)
        self.assertTrue(s1.multi_loci)
        self.assertFalse(s2.multi_loci)
        self.assertIsNone(s1.max_nb_genes)
        self.assertEqual(s2.max_nb_genes, 1)
        self.assertEqual(len(s1.mandatory_genes), 5)
        mandatory_genes_name = [ g.name for g in s1.mandatory_genes ]
        mandatory_genes_name.sort()
        theoric_list = ["sctJ_FLG", "sctN_FLG", "flgB", "flgC", "fliE"]
        theoric_list.sort()
        self.assertListEqual(mandatory_genes_name, theoric_list)
        sctJ_FLG = [ g for g in s1.mandatory_genes if g.name == 'sctJ_FLG'][0]
        sctJ_FLG_homologs = sctJ_FLG.get_homologs()
        self.assertEqual(len(sctJ_FLG_homologs), 1)
        self.assertEqual(sctJ_FLG_homologs[0].name, 'sctJ')
        self.assertEqual(sctJ_FLG_homologs[0].system, self.system_bank['system_2'])
        self.assertEqual(len(s1.accessory_genes), 1)
        self.assertEqual(s1.accessory_genes[0].name, 'tadZ')
        self.assertEqual(s1.accessory_genes[0].system, self.system_bank['system_2'])
        self.assertEqual(len(s1.forbidden_genes), 1)
        self.assertEqual(s1.forbidden_genes[0].name, 'sctC')
        self.assertEqual(s1.forbidden_genes[0].system, self.system_bank['system_2'])

    def test_wo_presence(self):
        system_2_detect = ['fail_wo_presence']
        with self.assertRaises(SyntaxError) as context:
            self.parser.parse(system_2_detect)
        self.assertEqual(context.exception.message, "Invalid system definition 'fail_wo_presence': gene without presence")

    def test_invalid_presence(self):
        system_2_detect = ['fail_invalid_presence']
        with self.assertRaises(SyntaxError) as context:
            self.parser.parse(system_2_detect)
        self.assertEqual(context.exception.message, "Invalid system 'fail_invalid_presence' definition: presence value must be either [mandatory, accessory, forbidden] not foo_bar")

    def test_gene_no_name(self):
        system_2_detect = ['gene_no_name']
        with self.assertRaises(SyntaxError) as context:
            self.parser.parse(system_2_detect)
        self.assertEqual(context.exception.message,"Invalid system definition 'gene_no_name': gene without a name")

    def test_invalid_aligned(self):
        system_2_detect = ['invalid_aligned']
        with self.assertRaises(SyntaxError) as context:
            self.parser.parse(system_2_detect)
        self.assertEqual(context.exception.message, 'Invalid system definition \'invalid_aligned\': invalid value for an attribute of gene \'foo_bar\': \'totote\' allowed values are "1", "true", "True", "0", "false", "False"')
 
    def test_invalid_homolg(self):
        system_2_detect = ['invalid_homolog']
        with self.assertRaises(SystemInconsistencyError) as context:
            self.parser.parse(system_2_detect)
        self.assertEqual(context.exception.message, 'Invalid system definition \'invalid_homolog\': The gene \'foo_bar\' described as homolog of \'sctJ\' in system \'invalid_homolog\' is not in the "GeneBank" gene factory')

    def test_bad_sys_ref(self):
        system_2_detect = ['bad_sys_ref']
        with self.assertRaises(SystemInconsistencyError) as context:
            self.parser.parse(system_2_detect)
        #self.assertEqual(context.exception.message, "Inconsistency in systems definitions: the gene 'sctJ' described as homolog of 'sctJ' with system_ref 'system_1' has an other system in bank (bad_sys_ref)")
        self.assertEqual(context.exception.message, "Inconsistency in systems definitions: the gene 'sctJ' described as homolog of 'sctJ_FLG' with system_ref 'system_2' has an other system in bank (bad_sys_ref)")

    def test_bad_min_genes_required(self):
        system_2_detect = ['bad_min_genes_required']
        with self.assertRaises(SystemInconsistencyError) as context:
            self.parser.parse(system_2_detect)
        self.assertEqual(context.exception.message, 'system \'bad_min_genes_required\' is not consistent: min_genes_required 16 must be lesser or equal than the number of "accessory" and "mandatory" components in the system: 6')

    def test_bad_min_mandatory_genes_required(self):
        system_2_detect = ['bad_min_mandatory_genes_required']
        with self.assertRaises(SystemInconsistencyError) as context:
            self.parser.parse(system_2_detect)
        self.assertEqual(context.exception.message, 'system \'bad_min_mandatory_genes_required\' is not consistent: min_genes_required 16 must be lesser or equal than the number of "accessory" and "mandatory" components in the system: 6')

    def test_bad_min_mandatory_genes_required_2(self):
        system_2_detect = ['bad_min_mandatory_genes_required_2']
        with self.assertRaises(SystemInconsistencyError) as context:
            self.parser.parse(system_2_detect)
        self.assertEqual(context.exception.message, "min_genes_required must be greater or equal than min_mandatory_genes_required")

    def test_bad_max_nb_genes(self):
        system_2_detect = ['bad_max_nb_genes']
        with self.assertRaises(SyntaxError) as context:
            self.parser.parse(system_2_detect)
        self.assertEqual(context.exception.message, "Invalid system definition ({0}.xml): max_nb_genes must be an integer: HOHOHO".format(os.path.join(self.cfg.def_dir, system_2_detect[0])))
