# Supplementary material for: MacSyFinder: A Program to Mine Genomes for Molecular Systems with an Application to CRISPR-Cas Systems
Source: PLoS One. 2014 Oct 17;9(10):e110726. doi: 10.1371/journal.pone.0110726 (PMC4201578; doi:10.1371/journal.pone.0110726)
Supplement: Data S1 — The MacSyFinder/MacSyView package (compressed tarball archive). (GZ) [file pone.0110726.s010.gz › macsyfinder-1.0.0-RC3/test/datatest/profiles/abc.hmm]

HMMER3/b [3.0 | March 2010]
NAME  abc
LENG  501
ALPH  amino
RF    no
CS    no
MAP   yes
DATE  Thu Sep 27 16:13:48 2012
NSEQ  8
EFFN  1.152344
CKSUM 4222606838
STATS LOCAL MSV      -11.8701  0.69801
STATS LOCAL VITERBI  -12.4249  0.69801
STATS LOCAL FORWARD   -5.9915  0.69801
HMM          A        C        D        E        F        G        H        I        K        L        M        N        P        Q        R        S        T        V        W        Y   
            m->m     m->i     m->d     i->m     i->i     d->m     d->d
  COMPO   2.43540  4.46699  3.10008  2.83820  3.34496  2.79799  3.81593  2.61737  2.86589  2.22538  3.46184  3.19734  3.60027  3.09325  2.93688  2.68040  2.85857  2.48710  4.64769  3.70296
          2.68618  4.42225  2.77519  2.73123  3.46354  2.40513  3.72494  3.29354  2.67741  2.69355  4.24690  2.90347  2.73739  3.18146  2.89801  2.37887  2.77519  2.98518  4.58477  3.61503
          0.02100  4.26962  4.99197  0.61958  0.77255  0.00000        *
      1   2.45475  4.28396  4.57343  3.99311  1.93742  4.09087  4.42164  1.97618  3.85516  1.74201  3.17181  4.14480  4.41533  4.02490  3.97516  3.40445  3.13217  1.89580  4.94414  3.76641      1 - -
          2.68618  4.42225  2.77519  2.73123  3.46354  2.40513  3.72494  3.29354  2.67741  2.69355  4.24690  2.90347  2.73739  3.18146  2.89801  2.37887  2.77519  2.98518  4.58477  3.61503
          0.02100  4.26962  4.99197  0.61958  0.77255  0.48576  0.95510
      2   2.38878  4.33496  3.61112  3.32208  4.46969  3.10868  4.38692  3.85384  3.34659  3.57390  4.41393  3.47134  3.85940  3.65715  3.65091  0.97812  1.98304  3.31674  5.81661  4.59469      2 - -
          2.68618  4.42225  2.77519  2.73123  3.46354  2.40513  3.72494  3.29354  2.67741  2.69355  4.24690  2.90347  2.73739  3.18146  2.89801  2.37887  2.77519  2.98518  4.58477  3.61503
          0.02100  4.26962  4.99197  0.61958  0.77255  0.48576  0.95510
      3   1.81501  4.27628  4.23354  3.67019  2.75884  3.92080  4.28621  2.30346  3.56697  1.96114  3.29820  3.90684  4.29352  3.80039  3.77735  3.22719  3.05067  1.69059  4.97019  3.76388      3 - -
          2.68618  4.42225  2.77519  2.73123  3.46354  2.40513  3.72494  3.29354  2.67741  2.69355  4.24690  2.90347  2.73739  3.18146  2.89801  2.37887  2.77519  2.98518  4.58477  3.61503
          0.02100  4.26962  4.99197  0.61958  0.77255  0.48576  0.95510
      4   3.15828  4.49869  4.83870  4.29180  1.93458  4.38545  4.62165  2.18549  4.15552  1.67150  3.19464  4.43319  4.66848  4.29184  4.26344  3.72537  3.39513  1.33733  4.99496  3.68972      4 - -
          2.68618  4.42225  2.77519  2.73123  3.46354  2.40513  3.72494  3.29354  2.67741  2.69355  4.24690  2.90347  2.73739  3.18146  2.89801  2.37887  2.77519  2.98518  4.58477  3.61503
          0.02100  4.26962  4.99197  0.61958  0.77255  0.48576  0.95510
      5   3.40848  4.67893  5.15445  4.64211  3.41675  4.77757  5.20776  1.01325  4.48293  1.40266  3.21933  4.85704  4.98555  4.65508  4.60463  4.17390  3.65129  1.94542  5.50339  4.36139      5 - -
          2.68618  4.42225  2.77519  2.73123  3.46354  2.40513  3.72494  3.29354  2.67741  2.69355  4.24690  2.90347  2.73739  3.18146  2.89801  2.37887  2.77519  2.98518  4.58477  3.61503
          0.02100  4.26962  4.99197  0.61958  0.77255  0.48576  0.95510
      6   2.92232  5.39792  2.53299  1.95928  4.71292  3.41504  3.77772  4.19796  2.57758  3.68901  4.49683  1.59786  3.93858  2.09694  3.04586  2.85225  3.17532  3.78859  5.82935  4.40829      6 - -
          2.68618  4.42225  2.77519  2.73123  3.46354  2.40513  3.72494  3.29354  2.67741  2.69355  4.24690  2.90347  2.73739  3.18146  2.89801  2.37887  2.77519  2.98518  4.58477  3.61503
          0.02100  4.26962  4.99197  0.61958  0.77255  0.48576  0.95510
      7   2.36589  4.30425  4.62748  4.04786  2.65296  4.14021  4.48536  1.75759  3.91139  1.50673  3.17627  4.19987  4.45690  4.07770  4.02831  3.45673  3.16358  1.90716  4.99948  3.83938      7 - -
          2.68618  4.42225  2.77519  2.73123  3.46354  2.40513  3.72494  3.29354  2.67741  2.69355  4.24690  2.90347  2.73739  3.18146  2.89801  2.37887  2.77519  2.98518  4.58477  3.61503
          0.02100  4.26962  4.99197  0.61958  0.77255  0.48576  0.95510
      8   3.44442  4.72376  5.20646  4.64078  2.47548  4.74254  4.98923  1.62063  4.50576  0.95051  2.97927  4.81882  4.89879  4.52224  4.54870  4.09907  3.66172  2.34139  5.19444  4.06146      8 - -
          2.68618  4.42225  2.77519  2.73123  3.46354  2.40513  3.72494  3.29354  2.67741  2.69355  4.24690  2.90347  2.73739  3.18146  2.89801  2.37887  2.77519  2.98518  4.58477  3.61503
          0.02100  4.26962  4.99197  0.61958  0.77255  0.48576  0.95510
      9   2.14303  4.44826  3.35634  2.80705  3.61386  3.54837  3.81723  2.99009  2.77195  2.68723  2.47841  2.68572  3.94705  3.09542  3.15664  2.47067  2.86319  2.74617  5.02901  3.08697      9 - -
          2.68618  4.42225  2.77519  2.73123  3.46354  2.40513  3.72494  3.29354  2.67741  2.69355  4.24690  2.90347  2.73739  3.18146  2.89801  2.37887  2.77519  2.98518  4.58477  3.61503
          0.02100  4.26962  4.99197  0.61958  0.77255  0.48576  0.95510
     10   3.63514  4.98993  4.82769  4.48729  3.33978  4.48306  5.02173  2.58132  4.25306  0.50492  3.26973  4.72591  4.86134  4.52262  4.35658  4.12982  3.91720  2.71838  5.34324  4.15244     10 - -
          2.68618  4.42225  2.77519  2.73123  3.46354  2.40513  3.72494  3.29354  2.67741  2.69355  4.24690  2.90347  2.73739  3.18146  2.89801  2.37887  2.77519  2.98518  4.58477  3.61503
          0.02100  4.26962  4.99197  0.61958  0.77255  0.48576  0.95510
     11   2.22997  4.26326  4.30019  3.73349  3.41886  3.97888  4.35149  1.94059  3.62825  1.77411  3.35047  3.96552  4.34022  3.86697  3.83478  3.28479  2.57636  1.68295  5.03931  3.84592     11 - -
          2.68618  4.42225  2.77519  2.73123  3.46354  2.40513  3.72494  3.29354  2.67741  2.69355  4.24690  2.90347  2.73739  3.18146  2.89801  2.37887  2.77519  2.98518  4.58477  3.61503
          0.02100  4.26962  4.99197  0.61958  0.77255  0.48576  0.95510
     12   2.56160  4.48036  3.35006  2.82288  3.84386  3.41646  3.88247  3.21086  2.78953  2.89764  2.83164  3.23603  2.42834  3.12310  3.18306  2.11715  2.16808  2.91662  5.22367  3.96147     12 - -
          2.68618  4.42225  2.77519  2.73123  3.46354  2.40513  3.72494  3.29354  2.67741  2.69355  4.24690  2.90347  2.73739  3.18146  2.89801  2.37887  2.77519  2.98518  4.58477  3.61503
          0.02100  4.26962  4.99197  0.61958  0.77255  0.48576  0.95510
     13   2.04993  4.37853  3.47353  3.15281  4.46732  3.12432  4.27689  3.88858  3.21721  3.55487  4.37189  3.38288  1.51914  3.51645  3.56721  1.62122  2.87027  3.34882  5.78590  4.55051     13 - -
          2.68618  4.42225  2.77519  2.73123  3.46354  2.40513  3.72494  3.29354  2.67741  2.69355  4.24690  2.90347  2.73739  3.18146  2.89801  2.37887  2.77519  2.98518  4.58477  3.61503
          0.02100  4.26962  4.99197  0.61958  0.77255  0.48576  0.95510
     14   3.25796  4.56212  5.04772  4.47685  2.57401  4.55081  4.88104  1.92194  4.34454  1.12436  3.06644  4.63678  4.77246  4.42451  4.41465  3.89428  3.48425  1.64699  5.20257  4.08751     14 - -
          2.68618  4.42225  2.77519  2.73123  3.46354  2.40513  3.72494  3.29354  2.67741  2.69355  4.24690  2.90347  2.73739  3.18146  2.89801  2.37887  2.77519  2.98518  4.58477  3.61503
          0.02100  4.26962  4.99197  0.61958  0.77255  0.48576  0.95510
     15   3.20133  4.65561  4.27041  3.82550  1.50206  2.64228  3.72487  3.17439  3.73141  2.73706  3.79838  3.90655  4.47629  3.88216  3.90903  3.42970  3.44224  3.00372  4.02149  1.43129     15 - -
          2.68618  4.42225  2.77519  2.73123  3.46354  2.40513  3.72494  3.29354  2.67741  2.69355  4.24690  2.90347  2.73739  3.18146  2.89801  2.37887  2.77519  2.98518  4.58477  3.61503
          0.02100  4.26962  4.99197  0.61958  0.77255  0.48576  0.95510
     16   2.86684  4.34011  4.28997  3.72998  2.24079  3.95850  4.27102  2.47368  3.60372  1.98448  1.71782  3.95114  4.31775  3.81911  3.78832  3.26933  2.46619  2.40205  4.87096  3.63945     16 - -
          2.68618  4.42225  2.77519  2.73123  3.46354  2.40513  3.72494  3.29354  2.67741  2.69355  4.24690  2.90347  2.73739  3.18146  2.89801  2.37887  2.77519  2.98518  4.58477  3.61503
          0.02100  4.26962  4.99197  0.61958  0.77255  0.48576  0.95510
     17   2.99588  4.78551  3.56114  3.09626  3.57844  3.81799  4.04462  2.97701  2.80077  1.37402  3.56155  3.51732  4.22405  1.85806  3.08245  3.16770  3.23581  2.91476  5.19239  3.90742     17 - -
          2.68618  4.42225  2.77519  2.73123  3.46354  2.40513  3.72494  3.29354  2.67741  2.69355  4.24690  2.90347  2.73739  3.18146  2.89801  2.37887  2.77519  2.98518  4.58477  3.61503
          0.02100  4.26962  4.99197  0.61958  0.77255  0.48576  0.95510
     18   2.69217  4.70168  3.16863  2.35706  3.88530  3.54182  3.75917  3.20803  2.56669  2.44937  3.77047  3.12839  3.93702  2.02785  2.96906  2.78403  2.92352  2.29691  5.23617  3.94661     18 - -
          2.68618  4.42225  2.77519  2.73123  3.46354  2.40513  3.72494  3.29354  2.67741  2.69355  4.24690  2.90347  2.73739  3.18146  2.89801  2.37887  2.77519  2.98518  4.58477  3.61503
          0.02100  4.26962  4.99197  0.61958  0.77255  0.48576  0.95510
     19   3.13832  4.59251  4.66380  4.35670  3.87806  4.12282  5.10245  2.12043  4.23233  2.50580  3.79812  4.47906  4.67414  4.57139  4.40490  3.66567  3.49808  0.63674  5.72361  4.47347     19 - -
          2.68618  4.42225  2.77519  2.73123  3.46354  2.40513  3.72494  3.29354  2.67741  2.69355  4.24690  2.90347  2.73739  3.18146  2.89801  2.37887  2.77519  2.98518  4.58477  3.61503
          0.02100  4.26962  4.99197  0.61958  0.77255  0.48576  0.95510
     20   3.11353  4.58312  4.28106  3.78760  2.70644  4.09204  3.98199  2.80310  3.59574  2.25343  1.81809  3.95823  4.44896  3.85164  3.77962  3.42382  3.35236  2.73175  4.38307  1.46427     20 - -
          2.68618  4.42225  2.77519  2.73123  3.46354  2.40513  3.72494  3.29354  2.67741  2.69355  4.24690  2.90347  2.73739  3.18146  2.89801  2.37887  2.77519  2.98518  4.58477  3.61503
          0.02100  4.26962  4.99197  0.61958  0.77255  0.48576  0.95510
     21   3.47439  5.60576  0.48300  2.67724  5.04970  3.56487  4.35437  4.74098  3.52392  4.28292  5.28779  3.24727  4.24620  3.60634  4.08082  3.40370  3.82715  4.34284  6.13293  4.88004     21 - -
          2.68618  4.42225  2.77519  2.73123  3.46354  2.40513  3.72494  3.29354  2.67741  2.69355  4.24690  2.90347  2.73739  3.18146  2.89801  2.37887  2.77519  2.98518  4.58477  3.61503
          0.02100  4.26962  4.99197  0.61958  0.77255  0.48576  0.95510
     22   3.15441  5.33407  3.58484  2.87278  4.78242  3.79214  2.65435  4.14367  1.55214  3.55553  4.40505  3.28655  4.13838  2.82382  1.31882  3.13335  3.31038  3.80966  5.57550  4.39489     22 - -
          2.68618  4.42225  2.77519  2.73123  3.46354  2.40513  3.72494  3.29354  2.67741  2.69355  4.24690  2.90347  2.73739  3.18146  2.89801  2.37887  2.77519  2.98518  4.58477  3.61503
          0.02100  4.26962  4.99197  0.61958  0.77255  0.48576  0.95510
     23   2.17120  4.38576  4.40335  4.02094  3.89244  3.78332  4.80848  2.17590  3.92954  2.60252  3.76334  4.11797  4.38364  4.22511  4.14212  3.22145  3.18776  0.90281  5.62844  4.41238     23 - -
          2.68618  4.42225  2.77519  2.73123  3.46354  2.40513  3.72494  3.29354  2.67741  2.69355  4.24690  2.90347  2.73739  3.18146  2.89801  2.37887  2.77519  2.98518  4.58477  3.61503
          0.02100  4.26962  4.99197  0.61958  0.77255  0.48576  0.95510
     24   3.50546  4.77944  5.20628  4.67390  3.26416  4.83184  5.18639  1.55787  4.50744  0.85810  3.05220  4.90530  4.99088  4.60714  4.59491  4.22124  3.73503  2.19395  5.40193  4.32045     24 - -
          2.68618  4.42225  2.77519  2.73123  3.46354  2.40513  3.72494  3.29354  2.67741  2.69355  4.24690  2.90347  2.73739  3.18146  2.89801  2.37887  2.77519  2.98518  4.58477  3.61503
          0.02100  4.26962  4.99197  0.61958  0.77255  0.48576  0.95510
     25   2.20755  4.33794  3.65107  3.17128  3.88770  3.35086  4.13567  3.04877  3.12751  2.91032  3.82000  3.45212  1.83121  3.43675  3.46231  2.71766  2.40929  1.98673  5.32681  4.10130     25 - -
          2.68618  4.42225  2.77519  2.73123  3.46354  2.40513  3.72494  3.29354  2.67741  2.69355  4.24690  2.90347  2.73739  3.18146  2.89801  2.37887  2.77519  2.98518  4.58477  3.61503
          0.02100  4.26962  4.99197  0.61958  0.77255  0.48576  0.95510
     26   2.23119  4.82903  2.95338  2.53303  4.25530  3.37889  2.96012  3.70275  2.59250  3.29349  4.10508  2.55745  3.87207  2.94144  3.04026  1.64952  2.93256  3.32780  5.50477  4.16271     26 - -
          2.68618  4.42225  2.77519  2.73123  3.46354  2.40513  3.72494  3.29354  2.67741  2.69355  4.24690  2.90347  2.73739  3.18146  2.89801  2.37887  2.77519  2.98518  4.58477  3.61503
          0.02100  4.26962  4.99197  0.61958  0.77255  0.48576  0.95510
     27   2.82105  5.13527  3.03829  2.53143  4.51319  2.20126  3.68643  3.93647  2.02507  3.43719  4.23796  2.56704  3.93913  2.81086  1.88720  2.80697  3.04522  3.56027  5.56713  4.25270     27 - -
          2.68618  4.42225  2.77519  2.73123  3.46354  2.40513  3.72494  3.29354  2.67741  2.69355  4.24690  2.90347  2.73739  3.18146  2.89801  2.37887  2.77519  2.98518  4.58477  3.61503
          0.02100  4.26962  4.99197  0.61958  0.77255  0.48576  0.95510
     28   2.35268  5.13194  2.21511  2.35778  4.56546  2.72469  3.76567  4.04057  2.61277  3.56468  4.34940  1.85502  3.87314  2.89996  3.12498  2.34697  3.02377  3.61195  5.73514  4.32501     28 - -
          2.68618  4.42225  2.77519  2.73123  3.46354  2.40513  3.72494  3.29354  2.67741  2.69355  4.24690  2.90347  2.73739  3.18146  2.89801  2.37887  2.77519  2.98518  4.58477  3.61503
          0.02100  4.26962  4.99197  0.61958  0.77255  0.48576  0.95510
     29   2.62388  4.34479  3.50059  2.63772  2.92722  3.10376  3.85522  2.51606  2.88120  2.55053  2.90560  3.33862  3.98194  3.18740  2.45009  2.84785  2.85558  2.36167  4.92705  3.69273     29 - -
          2.68618  4.42225  2.77519  2.73123  3.46354  2.40513  3.72494  3.29354  2.67741  2.69355  4.24690  2.90347  2.73739  3.18146  2.89801  2.37887  2.77519  2.98518  4.58477  3.61503
          0.02100  4.26962  4.99197  0.61958  0.77255  0.48576  0.95510
     30   2.62683  4.61084  3.18346  2.36513  3.80812  2.85543  3.74319  2.57956  2.61647  2.85611  3.16473  3.11616  3.18119  2.95339  3.04416  2.23289  2.86256  2.91909  5.16480  3.87831     30 - -
          2.68618  4.42225  2.77519  2.73123  3.46354  2.40513  3.72494  3.29354  2.67741  2.69355  4.24690  2.90347  2.73739  3.18146  2.89801  2.37887  2.77519  2.98518  4.58477  3.61503
          0.02100  4.26962  4.99197  0.61958  0.77255  0.48576  0.95510
     31   2.55501  4.38255  3.58585  3.11959  3.82791  3.39419  4.08516  3.07719  3.03933  2.28114  3.79040  3.42893  3.96431  3.38685  3.36400  2.32007  1.40540  2.80029  5.27248  4.02853     31 - -
          2.68618  4.42225  2.77519  2.73123  3.46354  2.40513  3.72494  3.29354  2.67741  2.69355  4.24690  2.90347  2.73739  3.18146  2.89801  2.37887  2.77519  2.98518  4.58477  3.61503
          0.02100  4.26962  4.99197  0.61958  0.77255  0.48576  0.95510
     32   3.63514  4.98993  4.82769  4.48729  3.33978  4.48306  5.02173  2.58132  4.25306  0.50492  3.26973  4.72591  4.86134  4.52262  4.35658  4.12982  3.91720  2.71838  5.34324  4.15244     32 - -
          2.68618  4.42225  2.77519  2.73123  3.46354  2.40513  3.72494  3.29354  2.67741  2.69355  4.24690  2.90347  2.73739  3.18146  2.89801  2.37887  2.77519  2.98518  4.58477  3.61503
          0.02100  4.26962  4.99197  0.61958  0.77255  0.48576  0.95510
     33   2.16050  4.42555  3.42637  2.87511  3.61317  3.57083  3.86627  2.54688  2.83197  2.21827  3.55616  2.45520  3.97566  3.15431  3.20665  2.82571  2.44455  2.65070  5.04624  3.79837     33 - -
          2.68618  4.42225  2.77519  2.73123  3.46354  2.40513  3.72494  3.29354  2.67741  2.69355  4.24690  2.90347  2.73739  3.18146  2.89801  2.37887  2.77519  2.98518  4.58477  3.61503
          0.02100  4.26962  4.99197  0.61958  0.77255  0.48576  0.95510
     34   2.46280  4.33798  4.48014  3.91220  3.35544  4.10887  4.47940  2.18187  3.78883  1.78535  2.14895  4.12388  4.44439  4.00282  3.96324  3.42431  3.16729  1.50562  5.07930  3.91351     34 - -
          2.68618  4.42225  2.77519  2.73123  3.46354  2.40513  3.72494  3.29354  2.67741  2.69355  4.24690  2.90347  2.73739  3.18146  2.89801  2.37887  2.77519  2.98518  4.58477  3.61503
          0.02100  4.26962  4.99197  0.61958  0.77255  0.48576  0.95510
     35   3.47154  4.74197  5.20217  4.67241  3.30551  4.81675  5.19331  1.35283  4.51210  0.99952  3.09476  4.89492  4.98764  4.62474  4.60526  4.20588  3.70415  2.11139  5.42793  4.33501     35 - -
          2.68618  4.42225  2.77519  2.73123  3.46354  2.40513  3.72494  3.29354  2.67741  2.69355  4.24690  2.90347  2.73739  3.18146  2.89801  2.37887  2.77519  2.98518  4.58477  3.61503
          0.02100  4.26962  4.99197  0.61958  0.77255  0.48576  0.95510
     36   1.96319  4.29412  3.70317  3.34877  4.35900  3.11640  4.36019  3.70489  3.34620  3.44095  4.27992  3.48446  3.85138  3.63963  3.65402  1.98038  1.15835  3.21090  5.72262  4.51863     36 - -
          2.68618  4.42225  2.77519  2.73123  3.46354  2.40513  3.72494  3.29354  2.67741  2.69355  4.24690  2.90347  2.73739  3.18146  2.89801  2.37887  2.77519  2.98518  4.58477  3.61503
          0.02100  4.26962  4.99197  0.61958  0.77255  0.48576  0.95510
     37   2.38707  4.38280  4.68526  4.13260  3.50911  4.29153  4.71793  1.76431  4.02035  1.62892  3.37197  4.33212  4.61204  4.23962  4.19304  3.62511  3.27036  1.34957  5.28599  4.10771     37 - -
          2.68618  4.42225  2.77519  2.73123  3.46354  2.40513  3.72494  3.29354  2.67741  2.69355  4.24690  2.90347  2.73739  3.18146  2.89801  2.37887  2.77519  2.98518  4.58477  3.61503
          0.02100  4.26962  4.99197  0.61958  0.77255  0.48576  0.95510
     38   2.05679  4.20024  3.95975  3.38647  3.31229  2.99998  4.06254  2.06792  3.29018  1.93825  2.84233  3.66458  4.12197  3.54508  3.53180  3.02822  2.90941  2.32288  4.84295  3.64387     38 - -
          2.68618  4.42225  2.77519  2.73123  3.46354  2.40513  3.72494  3.29354  2.67741  2.69355  4.24690  2.90347  2.73739  3.18146  2.89801  2.37887  2.77519  2.98518  4.58477  3.61503
          0.02100  4.26962  4.99197  0.61958  0.77255  0.48576  0.95510
     39   2.37484  3.18463  4.43522  3.83982  2.66117  3.86761  4.19585  2.37867  3.68016  1.69820  2.44886  3.94726  4.22079  3.84936  3.77492  3.17278  2.94319  2.04354  4.74747  3.57401     39 - -
          2.68618  4.42225  2.77519  2.73123  3.46354  2.40513  3.72494  3.29354  2.67741  2.69355  4.24690  2.90347  2.73739  3.18146  2.89801  2.37887  2.77519  2.98518  4.58477  3.61503
          0.02100  4.26962  4.99197  0.61958  0.77255  0.48576  0.95510
     40   2.41969  4.19207  4.05560  3.48152  3.29666  3.77483  4.10980  2.46132  3.37379  1.72901  2.63548  3.73143  4.15282  3.61819  3.59254  2.61005  2.92804  1.91115  4.84590  3.65256     40 - -
          2.68618  4.42225  2.77519  2.73123  3.46354  2.40513  3.72494  3.29354  2.67741  2.69355  4.24690  2.90347  2.73739  3.18146  2.89801  2.37887  2.77519  2.98518  4.58477  3.61503
          0.02100  4.26962  4.99197  0.61958  0.77255  0.48576  0.95510
     41   2.32372  4.18811  3.89047  3.32185  2.38213  2.44581  4.01392  2.60544  3.23405  2.36245  2.78682  3.60280  4.07169  3.48965  3.48485  2.96257  2.87556  2.15800  4.81741  3.60939     41 - -
          2.68618  4.42225  2.77519  2.73123  3.46354  2.40513  3.72494  3.29354  2.67741  2.69355  4.24690  2.90347  2.73739  3.18146  2.89801  2.37887  2.77519  2.98518  4.58477  3.61503
          0.02100  4.26962  4.99197  0.61958  0.77255  0.48576  0.95510
     42   2.45273  4.31808  4.54987  3.96402  2.50685  4.09195  4.40886  2.34127  3.82784  1.32671  2.64061  4.13338  4.40586  3.98612  3.94942  3.40092  3.14970  2.01298  4.92446  3.77677     42 - -
          2.68618  4.42225  2.77519  2.73123  3.46354  2.40513  3.72494  3.29354  2.67741  2.69355  4.24690  2.90347  2.73739  3.18146  2.89801  2.37887  2.77519  2.98518  4.58477  3.61503
          0.02100  4.26962  4.99197  0.61958  0.77255  0.48576  0.95510
     43   2.69595  3.27251  4.47392  3.87926  2.38261  3.85451  4.14810  1.87476  3.70630  2.17671  3.16680  3.94820  4.21133  3.86555  3.77924  3.16200  2.92873  1.99701  4.66280  2.51518     43 - -
          2.68618  4.42225  2.77519  2.73123  3.46354  2.40513  3.72494  3.29354  2.67741  2.69355  4.24690  2.90347  2.73739  3.18146  2.89801  2.37887  2.77519  2.98518  4.58477  3.61503
          0.02100  4.26962  4.99197  0.61958  0.77255  0.48576  0.95510
     44   2.07758  4.26056  3.87655  3.34719  3.48600  2.96583  4.12255  2.62008  3.26179  1.57712  3.44978  3.62058  4.08381  3.54325  3.53236  2.93976  2.92351  2.12329  5.01108  3.80426     44 - -
          2.68618  4.42225  2.77519  2.73123  3.46354  2.40513  3.72494  3.29354  2.67741  2.69355  4.24690  2.90347  2.73739  3.18146  2.89801  2.37887  2.77519  2.98518  4.58477  3.61503
          0.02100  4.26962  4.99197  0.61958  0.77255  0.48576  0.95510
     45   3.21914  4.56094  4.89364  4.31806  1.52716  4.43106  4.66049  2.33853  4.17783  1.42533  2.53059  4.47954  4.66999  4.26127  4.25764  3.75979  3.44110  2.07936  4.99785  3.80184     45 - -
          2.68618  4.42225  2.77519  2.73123  3.46354  2.40513  3.72494  3.29354  2.67741  2.69355  4.24690  2.90347  2.73739  3.18146  2.89801  2.37887  2.77519  2.98518  4.58477  3.61503
          0.02100  4.26962  4.99197  0.61958  0.77255  0.48576  0.95510
     46   2.66680  4.86507  3.04292  2.06534  4.10652  3.48108  3.67264  3.52313  2.15740  3.11848  2.62877  3.00947  3.87267  2.51535  2.86356  2.69806  2.89527  3.20119  5.35304  3.26797     46 - -
          2.68618  4.42225  2.77519  2.73123  3.46354  2.40513  3.72494  3.29354  2.67741  2.69355  4.24690  2.90347  2.73739  3.18146  2.89801  2.37887  2.77519  2.98518  4.58477  3.61503
          0.02100  4.26962  4.99197  0.61958  0.77255  0.48576  0.95510
     47   1.77581  4.35841  3.53992  3.07811  3.98248  1.78547  4.09460  2.60728  3.06412  3.05019  3.91538  3.37431  3.89127  3.36988  3.41963  2.29488  2.85259  2.97003  5.37746  4.14190     47 - -
          2.68618  4.42225  2.77519  2.73123  3.46354  2.40513  3.72494  3.29354  2.67741  2.69355  4.24690  2.90347  2.73739  3.18146  2.89801  2.37887  2.77519  2.98518  4.58477  3.61503
          0.02100  4.26962  4.99197  0.61958  0.77255  0.48576  0.95510
     48   1.86086  4.41456  4.32866  3.78552  3.40642  4.05199  4.47324  1.97313  3.66700  1.39707  3.28879  4.04542  4.42386  3.92217  3.88881  3.37821  3.19596  2.15299  5.15766  3.98220     48 - -
          2.68618  4.42225  2.77519  2.73123  3.46354  2.40513  3.72494  3.29354  2.67741  2.69355  4.24690  2.90347  2.73739  3.18146  2.89801  2.37887  2.77519  2.98518  4.58477  3.61503
          0.02100  4.26962  4.99197  0.61958  0.77255  0.48576  0.95510
     49   3.03060  4.47443  4.46215  3.91297  2.56745  4.14399  4.44308  2.41114  3.78342  1.05510  3.12743  4.13966  4.47271  3.98040  3.95684  3.46709  2.49631  2.40203  4.96817  3.73937     49 - -
          2.68618  4.42225  2.77519  2.73123  3.46354  2.40513  3.72494  3.29354  2.67741  2.69355  4.24690  2.90347  2.73739  3.18146  2.89801  2.37887  2.77519  2.98518  4.58477  3.61503
          0.02100  4.26962  4.99197  0.61958  0.77255  0.48576  0.95510
     50   2.73373  5.01611  2.74182  1.49696  4.46703  3.37060  3.79866  3.90199  2.62454  3.47418  4.28210  2.96329  3.89135  2.94674  3.09663  1.99012  2.51572  3.50373  5.67111  4.29665     50 - -
          2.68618  4.42225  2.77519  2.73123  3.46354  2.40513  3.72494  3.29354  2.67741  2.69355  4.24690  2.90347  2.73739  3.18146  2.89801  2.37887  2.77519  2.98518  4.58477  3.61503
          0.02100  4.26962  4.99197  0.61958  0.77255  0.48576  0.95510
     51   2.35373  4.25279  3.66225  3.09438  3.37997  2.59802  3.91308  2.74113  3.02762  2.46896  3.37276  3.44692  4.01216  3.31262  3.33579  2.88873  2.43587  2.27241  3.08931  3.08502     51 - -
          2.68618  4.42225  2.77519  2.73123  3.46354  2.40513  3.72494  3.29354  2.67741  2.69355  4.24690  2.90347  2.73739  3.18146  2.89801  2.37887  2.77519  2.98518  4.58477  3.61503
          0.02100  4.26962  4.99197  0.61958  0.77255  0.48576  0.95510
     52   3.33021  4.60843  5.12403  4.58183  3.41746  4.70396  5.13271  1.73308  4.46148  1.12616  3.20274  4.78322  4.91664  4.59644  4.57703  4.07205  3.56784  1.43262  5.46112  4.35566     52 - -
          2.68618  4.42225  2.77519  2.73123  3.46354  2.40513  3.72494  3.29354  2.67741  2.69355  4.24690  2.90347  2.73739  3.18146  2.89801  2.37887  2.77519  2.98518  4.58477  3.61503
          0.02100  4.26962  4.99197  0.61958  0.77255  0.48576  0.95510
     53   3.51656  5.28959  4.05323  3.50273  4.74945  3.90244  4.19744  4.33639  2.50968  3.77976  4.78492  3.82361  4.39976  3.41165  0.51149  3.59155  3.76427  4.04661  5.67858  4.60825     53 - -
          2.68618  4.42225  2.77519  2.73123  3.46354  2.40513  3.72494  3.29354  2.67741  2.69355  4.24690  2.90347  2.73739  3.18146  2.89801  2.37887  2.77519  2.98518  4.58477  3.61503
          0.02100  4.26962  4.99197  0.61958  0.77255  0.48576  0.95510
     54   1.87837  4.31070  3.66712  3.28430  4.37705  3.11675  4.31709  3.75143  3.28387  3.45938  4.28604  3.45022  3.84161  3.57801  3.61266  1.44113  1.62816  3.24338  5.72441  4.51119     54 - -
          2.68618  4.42225  2.77519  2.73123  3.46354  2.40513  3.72494  3.29354  2.67741  2.69355  4.24690  2.90347  2.73739  3.18146  2.89801  2.37887  2.77519  2.98518  4.58477  3.61503
          0.02100  4.26962  4.99197  0.61958  0.77255  0.48576  0.95510
     55   2.65137  4.35782  3.54698  2.97448  3.40669  3.62854  3.85064  2.85240  2.87946  2.34017  2.98148  3.36813  4.00510  2.50599  2.75842  2.87819  2.88139  2.63244  3.28099  2.58453     55 - -
          2.68618  4.42225  2.77519  2.73123  3.46354  2.40513  3.72494  3.29354  2.67741  2.69355  4.24690  2.90347  2.73739  3.18146  2.89801  2.37887  2.77519  2.98518  4.58477  3.61503
          0.02100  4.26962  4.99197  0.61958  0.77255  0.48576  0.95510
     56   2.77613  4.20731  4.32106  3.74082  3.28568  3.93055  4.26311  2.03578  3.61556  1.80594  2.70132  3.93702  4.28124  3.82862  3.78301  2.58290  3.01149  1.65418  4.89411  3.71180     56 - -
          2.68618  4.42225  2.77519  2.73123  3.46354  2.40513  3.72494  3.29354  2.67741  2.69355  4.24690  2.90347  2.73739  3.18146  2.89801  2.37887  2.77519  2.98518  4.58477  3.61503
          0.02100  4.26962  4.99197  0.61958  0.77255  0.48576  0.95510
     57   2.73769  4.19843  4.22771  3.65505  2.31970  3.84884  4.15968  2.42660  3.53124  1.79820  3.23389  3.85095  4.21758  3.74603  3.70550  2.54234  2.97764  1.76485  4.78676  3.55263     57 - -
          2.68618  4.42225  2.77519  2.73123  3.46354  2.40513  3.72494  3.29354  2.67741  2.69355  4.24690  2.90347  2.73739  3.18146  2.89801  2.37887  2.77519  2.98518  4.58477  3.61503
          0.02100  4.26962  4.99197  0.61958  0.77255  0.48576  0.95510
     58   2.13415  4.36445  4.63402  4.08289  3.54538  4.25809  4.69085  1.63597  3.97635  1.91167  3.41699  4.29004  4.58916  4.20798  4.16230  3.58962  3.24525  1.37213  5.29220  4.10234     58 - -
          2.68618  4.42225  2.77519  2.73123  3.46354  2.40513  3.72494  3.29354  2.67741  2.69355  4.24690  2.90347  2.73739  3.18146  2.89801  2.37887  2.77519  2.98518  4.58477  3.61503
          0.02100  4.26962  4.99197  0.61958  0.77255  0.48576  0.95510
     59   2.84317  4.89997  3.34193  2.74450  4.08416  3.62206  2.48174  3.55322  2.29224  3.14058  4.00631  3.19740  4.00980  2.90886  1.59741  2.90022  3.05959  2.58377  5.30950  4.01429     59 - -
          2.68618  4.42225  2.77519  2.73123  3.46354  2.40513  3.72494  3.29354  2.67741  2.69355  4.24690  2.90347  2.73739  3.18146  2.89801  2.37887  2.77519  2.98518  4.58477  3.61503
          0.02100  4.26962  4.99197  0.61958  0.77255  0.48576  0.95510
     60   2.62545  4.16994  3.87857  3.30173  3.28831  3.05200  3.98667  2.36000  3.21198  2.01876  2.68935  3.58918  4.06518  3.46710  3.46119  2.57813  2.50524  2.16293  4.78662  3.58366     60 - -
          2.68618  4.42225  2.77519  2.73123  3.46354  2.40513  3.72494  3.29354  2.67741  2.69355  4.24690  2.90347  2.73739  3.18146  2.89801  2.37887  2.77519  2.98518  4.58477  3.61503
          0.02100  4.26962  4.99197  0.61958  0.77255  0.48576  0.95510
     61   1.95646  4.32371  3.61238  3.24537  4.48035  1.59178  4.31938  3.90993  3.28172  3.57059  4.37320  3.42265  3.82580  3.56347  3.62720  1.67038  2.23765  3.34128  5.79998  4.58215     61 - -
          2.68618  4.42225  2.77519  2.73123  3.46354  2.40513  3.72494  3.29354  2.67741  2.69355  4.24690  2.90347  2.73739  3.18146  2.89801  2.37887  2.77519  2.98518  4.58477  3.61503
          0.02100  4.26962  4.99197  0.61958  0.77255  0.48576  0.95510
     62   2.21830  4.44427  3.40188  2.89842  3.98498  2.68425  3.96711  3.36346  2.88017  2.55267  3.89608  3.26885  3.87841  3.20261  3.27146  1.81033  2.07904  3.01923  5.34882  4.09073     62 - -
          2.68618  4.42225  2.77519  2.73123  3.46354  2.40513  3.72494  3.29354  2.67741  2.69355  4.24690  2.90347  2.73739  3.18146  2.89801  2.37887  2.77519  2.98518  4.58477  3.61503
          0.02100  4.26962  4.99197  0.61958  0.77255  0.48576  0.95510
     63   2.79126  5.07652  3.14638  2.55158  4.40414  3.55158  3.65712  3.81719  1.84494  2.68607  4.13991  3.05170  3.93030  2.26484  2.09842  2.44427  3.00310  3.46226  5.48523  4.18011     63 - -
          2.68618  4.42225  2.77519  2.73123  3.46354  2.40513  3.72494  3.29354  2.67741  2.69355  4.24690  2.90347  2.73739  3.18146  2.89801  2.37887  2.77519  2.98518  4.58477  3.61503
          0.02100  4.26962  4.99197  0.61958  0.77255  0.48576  0.95510
     64   3.36235  4.65410  5.16690  4.58431  2.54066  4.64899  4.94721  1.49813  4.44440  1.13065  2.48006  4.74751  4.82546  4.46330  4.47740  3.99528  3.57914  2.35450  5.18940  4.12476     64 - -
          2.68618  4.42225  2.77519  2.73123  3.46354  2.40513  3.72494  3.29354  2.67741  2.69355  4.24690  2.90347  2.73739  3.18146  2.89801  2.37887  2.77519  2.98518  4.58477  3.61503
          0.02100  4.26962  4.99197  0.61958  0.77255  0.48576  0.95510
     65   3.14363  5.69401  0.92015  2.25148  5.01312  3.35012  3.97679  4.60887  3.06611  4.10465  4.98411  2.14571  4.01247  3.16003  3.69332  3.02177  3.46129  4.15553  6.21660  4.68227     65 - -
          2.68618  4.42225  2.77519  2.73123  3.46354  2.40513  3.72494  3.29354  2.67741  2.69355  4.24690  2.90347  2.73739  3.18146  2.89801  2.37887  2.77519  2.98518  4.58477  3.61503
          0.02100  4.26962  4.99197  0.61958  0.77255  0.48576  0.95510
     66   2.65092  4.29378  3.65261  2.67170  3.42550  3.03505  3.94040  2.67837  3.02227  2.26395  2.61855  3.45922  4.04266  3.31970  3.33826  2.92479  2.88590  1.80880  4.90754  3.68666     66 - -
          2.68618  4.42225  2.77519  2.73123  3.46354  2.40513  3.72494  3.29354  2.67741  2.69355  4.24690  2.90347  2.73739  3.18146  2.89801  2.37887  2.77519  2.98518  4.58477  3.61503
          0.02100  4.26962  4.99197  0.61958  0.77255  0.48576  0.95510
     67   2.44067  4.88887  3.02128  2.05899  4.14453  3.46481  3.65810  3.56350  2.42126  3.15025  3.22712  2.98524  3.85530  2.43709  2.39918  2.67169  2.87937  2.83001  5.37724  4.03799     67 - -
          2.68618  4.42225  2.77519  2.73123  3.46354  2.40513  3.72494  3.29354  2.67741  2.69355  4.24690  2.90347  2.73739  3.18146  2.89801  2.37887  2.77519  2.98518  4.58477  3.61503
          0.02100  4.26962  4.99197  0.61958  0.77255  0.48576  0.95510
     68   2.41524  4.22808  4.26837  3.68892  3.17517  3.88323  4.18529  2.46203  3.54123  1.37422  3.17909  3.88486  4.24080  3.76130  3.70682  3.18461  3.00826  2.08368  3.10421  3.58549     68 - -
          2.68618  4.42225  2.77519  2.73123  3.46354  2.40513  3.72494  3.29354  2.67741  2.69355  4.24690  2.90347  2.73739  3.18146  2.89801  2.37887  2.77519  2.98518  4.58477  3.61503
          0.02100  4.26962  4.99197  0.61958  0.77255  0.48576  0.95510
     69   2.76427  5.12836  2.85208  2.42712  4.48080  2.44450  3.69438  3.93149  2.39218  3.44699  4.23666  1.93741  3.89318  2.36466  2.46262  2.74300  3.00423  3.54097  5.59951  4.23700     69 - -
          2.68618  4.42225  2.77519  2.73123  3.46354  2.40513  3.72494  3.29354  2.67741  2.69355  4.24690  2.90347  2.73739  3.18146  2.89801  2.37887  2.77519  2.98518  4.58477  3.61503
          0.02100  4.26962  4.99197  0.61958  0.77255  0.48576  0.95510
     70   2.13660  5.00019  2.54647  2.39840  4.35545  2.87564  3.67637  3.80792  2.45956  3.35139  4.13006  2.93165  3.83701  2.31936  2.94389  2.29759  2.60526  3.41557  5.53646  4.15885     70 - -
          2.68618  4.42225  2.77519  2.73123  3.46354  2.40513  3.72494  3.29354  2.67741  2.69355  4.24690  2.90347  2.73739  3.18146  2.89801  2.37887  2.77519  2.98518  4.58477  3.61503
          0.02100  4.26962  4.99197  0.61958  0.77255  0.48576  0.95510
     71   2.70075  5.11853  2.60352  2.38668  4.45164  2.79044  3.64336  3.90969  2.13542  3.41556  4.18438  2.92462  3.15362  2.75646  1.93586  2.67467  2.93295  3.50753  5.56537  4.18669     71 - -
          2.68618  4.42225  2.77519  2.73123  3.46354  2.40513  3.72494  3.29354  2.67741  2.69355  4.24690  2.90347  2.73739  3.18146  2.89801  2.37887  2.77519  2.98518  4.58477  3.61503
          0.02100  4.26962  4.99197  0.61958  0.77255  0.48576  0.95510
     72   3.30095  4.57738  5.10914  4.57261  3.47736  4.68913  5.14155  1.71577  4.45616  1.28956  3.26664  4.76953  4.91583  4.61392  4.58339  4.05897  3.54223  1.24918  5.49881  4.37293     72 - -
          2.68618  4.42225  2.77519  2.73123  3.46354  2.40513  3.72494  3.29354  2.67741  2.69355  4.24690  2.90347  2.73739  3.18146  2.89801  2.37887  2.77519  2.98518  4.58477  3.61503
          0.02100  4.26962  4.99197  0.61958  0.77255  0.48576  0.95510
     73   4.03491  5.15690  4.99816  4.77571  0.89720  4.69827  3.59785  3.65772  4.59519  2.91946  4.22914  4.33450  4.98599  4.44036  4.53430  4.08731  4.24868  3.60051  3.70281  1.24741     73 - -
          2.68618  4.42225  2.77519  2.73123  3.46354  2.40513  3.72494  3.29354  2.67741  2.69355  4.24690  2.90347  2.73739  3.18146  2.89801  2.37887  2.77519  2.98518  4.58477  3.61503
          0.02100  4.26962  4.99197  0.61958  0.77255  0.48576  0.95510
     74   2.39460  5.11301  2.28180  2.35686  4.43802  3.42117  3.62895  3.90438  2.17591  3.40937  4.16926  2.63203  3.82946  2.73826  2.29199  2.64165  2.62531  3.49483  5.56141  4.16859     74 - -
          2.68618  4.42225  2.77519  2.73123  3.46354  2.40513  3.72494  3.29354  2.67741  2.69355  4.24690  2.90347  2.73739  3.18146  2.89801  2.37887  2.77519  2.98518  4.58477  3.61503
          0.02100  4.26962  4.99197  0.61958  0.77255  0.48576  0.95510
     75   1.67018  4.63708  3.14542  2.73924  4.10666  3.35249  2.03261  3.57649  2.74406  3.21407  4.05700  3.17035  3.90111  3.11185  3.13892  2.32202  2.93465  3.21370  5.43094  4.11443     75 - -
          2.68618  4.42225  2.77519  2.73123  3.46354  2.40513  3.72494  3.29354  2.67741  2.69355  4.24690  2.90347  2.73739  3.18146  2.89801  2.37887  2.77519  2.98518  4.58477  3.61503
          0.02100  4.26962  4.99197  0.61958  0.77255  0.48576  0.95510
     76   1.96321  4.39895  4.27864  3.75457  3.46060  3.94082  4.46562  2.30502  3.63823  1.32273  3.34783  3.99460  4.36781  3.90273  3.86572  3.28619  3.16204  1.93490  5.19168  4.01174     76 - -
          2.68618  4.42225  2.77519  2.73123  3.46354  2.40513  3.72494  3.29354  2.67741  2.69355  4.24690  2.90347  2.73739  3.18146  2.89801  2.37887  2.77519  2.98518  4.58477  3.61503
          0.02100  4.26962  4.99197  0.61958  0.77255  0.48576  0.95510
     77   3.09833  4.45725  4.74705  4.18235  2.18490  4.25372  4.33757  2.12090  4.02873  1.15025  3.09313  4.27758  4.53667  4.12459  4.10211  3.57291  3.32152  2.48422  4.67864  2.72130     77 - -
          2.68618  4.42225  2.77519  2.73123  3.46354  2.40513  3.72494  3.29354  2.67741  2.69355  4.24690  2.90347  2.73739  3.18146  2.89801  2.37887  2.77519  2.98518  4.58477  3.61503
          0.02100  4.26962  4.99197  0.61958  0.77255  0.48576  0.95510
     78   2.22335  5.14814  2.53378  2.02747  4.47553  3.42631  3.63647  3.94296  2.15565  3.44046  4.20152  2.90124  3.84039  2.74614  2.20518  2.66095  2.92679  3.53069  5.58573  4.19244     78 - -
          2.68618  4.42225  2.77519  2.73123  3.46354  2.40513  3.72494  3.29354  2.67741  2.69355  4.24690  2.90347  2.73739  3.18146  2.89801  2.37887  2.77519  2.98518  4.58477  3.61503
          0.02100  4.26962  4.99197  0.61958  0.77255  0.48576  0.95510
     79   2.12704  4.42342  3.43526  2.88526  3.65094  3.52480  3.86612  2.99873  2.80215  1.89221  3.59505  3.29450  3.95549  3.15059  2.77456  2.46870  2.55857  2.74996  5.06580  3.82220     79 - -
          2.68618  4.42225  2.77519  2.73123  3.46354  2.40513  3.72494  3.29354  2.67741  2.69355  4.24690  2.90347  2.73739  3.18146  2.89801  2.37887  2.77519  2.98518  4.58477  3.61503
          0.02100  4.26962  4.99197  0.61958  0.77255  0.48576  0.95510
     80   2.61683  4.72346  2.97997  2.67322  4.40608  3.29307  3.95455  3.83721  2.79786  3.45477  4.27901  2.00479  1.71035  3.13590  3.21838  2.69432  2.45678  3.40768  5.66694  4.34623     80 - -
          2.68618  4.42225  2.77519  2.73123  3.46354  2.40513  3.72494  3.29354  2.67741  2.69355  4.24690  2.90347  2.73739  3.18146  2.89801  2.37887  2.77519  2.98518  4.58477  3.61503
          0.02100  4.26962  4.99197  0.61958  0.77255  0.48576  0.95510
     81   3.54996  4.83786  5.17312  4.64678  3.21670  4.83163  5.15954  1.88416  4.45957  0.70994  3.01362  4.89388  4.98902  4.56835  4.55056  4.22715  3.77900  2.31477  5.36728  4.28019     81 - -
          2.68582  4.42240  2.77534  2.73138  3.46148  2.40528  3.72509  3.29369  2.67756  2.69370  4.24705  2.90361  2.73754  3.18161  2.89815  2.37885  2.77534  2.98533  4.58492  3.61404
          0.74634  1.32879  1.34283  1.00395  0.45638  0.48576  0.95510
     82   2.81047  5.19223  2.62857  1.70631  4.52437  3.37719  3.62702  3.96355  1.97798  3.45755  4.27412  2.85513  3.85047  2.29999  2.65453  2.76284  3.04132  3.58512  5.59021  4.23827     85 - -
          2.68618  4.42225  2.77519  2.73123  3.46354  2.40513  3.72494  3.29354  2.67741  2.69355  4.24690  2.90347  2.73739  3.18146  2.89801  2.37887  2.77519  2.98518  4.58477  3.61503
          0.02826  3.97617  4.69852  0.61958  0.77255  0.44196  1.02938
     83   2.37181  4.93288  2.98625  2.25250  4.21585  3.44448  3.63239  3.64258  2.03521  3.20737  4.00398  2.95681  3.83864  2.76400  2.41743  2.37939  2.87895  2.82940  5.40904  4.06450     86 - -
          2.68618  4.42225  2.77519  2.73123  3.46354  2.40513  3.72494  3.29354  2.67741  2.69355  4.24690  2.90347  2.73739  3.18146  2.89801  2.37887  2.77519  2.98518  4.58477  3.61503
          0.02261  4.19644  4.91878  0.61958  0.77255  0.43250  1.04664
     84   2.45607  5.01684  3.01293  2.46271  4.34833  3.46794  3.65495  3.78230  2.12400  3.31820  4.10597  2.66419  3.86940  2.77823  1.96106  2.41624  2.62284  3.40944  5.48990  4.14517     87 - -
          2.68618  4.42225  2.77519  2.73123  3.46354  2.40513  3.72494  3.29354  2.67741  2.69355  4.24690  2.90347  2.73739  3.18146  2.89801  2.37887  2.77519  2.98518  4.58477  3.61503
          0.02100  4.26962  4.99197  0.61958  0.77255  0.48576  0.95510
     85   2.76460  4.92506  3.18695  2.60791  4.21741  2.39075  3.69589  2.94499  2.02354  3.19032  4.01933  3.09472  3.93994  2.84513  1.91596  2.79814  2.98603  3.29069  5.39522  4.10608     88 - -
          2.68618  4.42225  2.77519  2.73123  3.46354  2.40513  3.72494  3.29354  2.67741  2.69355  4.24690  2.90347  2.73739  3.18146  2.89801  2.37887  2.77519  2.98518  4.58477  3.61503
          0.02100  4.26962  4.99197  0.61958  0.77255  0.48576  0.95510
     86   2.63892  4.81835  2.72800  2.48438  4.05661  2.95494  3.68013  3.46896  2.27646  2.62101  3.89797  2.70362  3.85988  2.83620  2.94816  2.45514  2.87264  2.45736  5.33065  3.99987     89 - -
          2.68618  4.42225  2.77519  2.73123  3.46354  2.40513  3.72494  3.29354  2.67741  2.69355  4.24690  2.90347  2.73739  3.18146  2.89801  2.37887  2.77519  2.98518  4.58477  3.61503
          0.02100  4.26962  4.99197  0.61958  0.77255  0.48576  0.95510
     87   2.42029  4.40197  3.36474  3.15418  4.60971  1.05604  4.35508  4.07503  3.33581  3.72092  4.52909  3.38330  2.77267  3.60396  3.68176  2.14551  2.91034  3.46918  5.91325  4.68143     90 - -
          2.68618  4.42225  2.77519  2.73123  3.46354  2.40513  3.72494  3.29354  2.67741  2.69355  4.24690  2.90347  2.73739  3.18146  2.89801  2.37887  2.77519  2.98518  4.58477  3.61503
          0.02100  4.26962  4.99197  0.61958  0.77255  0.48576  0.95510
     88   2.68835  4.84801  1.77934  2.51527  4.05376  3.48910  3.71858  2.90128  2.51925  2.71113  3.91511  3.03142  3.89774  2.88043  2.65982  2.73086  2.92383  3.11478  5.35592  4.02073     91 - -
          2.68618  4.42225  2.77519  2.73123  3.46354  2.40513  3.72494  3.29354  2.67741  2.69355  4.24690  2.90347  2.73739  3.18146  2.89801  2.37887  2.77519  2.98518  4.58477  3.61503
          0.02100  4.26962  4.99197  0.61958  0.77255  0.48576  0.95510
     89   1.83659  4.37441  3.50377  2.99079  3.84190  2.34004  3.99511  2.50206  2.96251  2.90877  3.77749  3.33492  3.90420  3.27161  3.33061  2.29434  2.40051  2.88254  5.24447  4.00392     92 - -
          2.68618  4.42225  2.77519  2.73123  3.46354  2.40513  3.72494  3.29354  2.67741  2.69355  4.24690  2.90347  2.73739  3.18146  2.89801  2.37887  2.77519  2.98518  4.58477  3.61503
          0.02100  4.26962  4.99197  0.61958  0.77255  0.48576  0.95510
     90   2.65025  4.50609  3.34273  2.81886  3.70857  2.16312  3.85157  3.02523  2.75320  2.41169  3.64640  3.25531  3.96484  2.56198  3.12715  2.81149  2.90414  2.17089  5.12086  3.85975     93 - -
          2.68618  4.42225  2.77519  2.73123  3.46354  2.40513  3.72494  3.29354  2.67741  2.69355  4.24690  2.90347  2.73739  3.18146  2.89801  2.37887  2.77519  2.98518  4.58477  3.61503
          0.02100  4.26962  4.99197  0.61958  0.77255  0.48576  0.95510
     91   2.09135  4.74752  3.09876  2.59356  4.07258  3.44350  3.75926  3.46872  2.54988  2.72708  3.93566  3.07938  3.88967  1.93295  2.96895  2.30984  2.90719  3.14823  5.36065  4.05009     94 - -
          2.68618  4.42225  2.77519  2.73123  3.46354  2.40513  3.72494  3.29354  2.67741  2.69355  4.24690  2.90347  2.73739  3.18146  2.89801  2.37887  2.77519  2.98518  4.58477  3.61503
          0.02100  4.26962  4.99197  0.61958  0.77255  0.48576  0.95510
     92   2.01913  4.69502  3.20843  2.64908  3.97053  3.49195  3.75193  3.34973  2.52289  2.99006  3.18182  3.12328  3.11798  2.93758  1.99863  2.73876  2.90212  3.05559  5.27619  3.98883     95 - -
          2.68618  4.42225  2.77519  2.73123  3.46354  2.40513  3.72494  3.29354  2.67741  2.69355  4.24690  2.90347  2.73739  3.18146  2.89801  2.37887  2.77519  2.98518  4.58477  3.61503
          0.02100  4.26962  4.99197  0.61958  0.77255  0.48576  0.95510
     93   3.25630  4.58324  4.95501  4.39404  2.05780  4.49032  4.72607  2.26286  4.25528  1.15737  3.05783  4.54811  4.72845  4.34120  4.33505  3.83064  3.48346  1.72532  5.04317  3.81777     96 - -
          2.68618  4.42225  2.77519  2.73123  3.46354  2.40513  3.72494  3.29354  2.67741  2.69355  4.24690  2.90347  2.73739  3.18146  2.89801  2.37887  2.77519  2.98518  4.58477  3.61503
          0.02100  4.26962  4.99197  0.61958  0.77255  0.48576  0.95510
     94   2.69291  5.09365  2.42717  2.37914  4.43187  3.42028  3.66119  3.89094  2.40928  3.40991  4.18268  2.61169  3.84822  2.77912  1.89874  2.42503  2.63320  3.49061  5.57227  4.18830     97 - -
          2.68618  4.42225  2.77519  2.73123  3.46354  2.40513  3.72494  3.29354  2.67741  2.69355  4.24690  2.90347  2.73739  3.18146  2.89801  2.37887  2.77519  2.98518  4.58477  3.61503
          0.02100  4.26962  4.99197  0.61958  0.77255  0.48576  0.95510
     95   3.02172  5.60745  1.31723  1.67790  4.91559  3.35563  3.86424  4.43672  2.84953  3.91974  4.74553  2.81533  3.95608  3.01891  3.44037  2.26547  3.30376  3.99476  6.07478  4.56976     98 - -
          2.68618  4.42225  2.77519  2.73123  3.46354  2.40513  3.72494  3.29354  2.67741  2.69355  4.24690  2.90347  2.73739  3.18146  2.89801  2.37887  2.77519  2.98518  4.58477  3.61503
          0.02100  4.26962  4.99197  0.61958  0.77255  0.48576  0.95510
     96   3.54352  4.83094  5.20802  4.63577  2.43868  4.80389  4.99267  2.36945  4.49838  0.74814  2.37134  4.85093  4.92395  4.49021  4.54177  4.15768  3.75114  2.58879  5.16228  4.04672     99 - -
          2.68618  4.42225  2.77519  2.73123  3.46354  2.40513  3.72494  3.29354  2.67741  2.69355  4.24690  2.90347  2.73739  3.18146  2.89801  2.37887  2.77519  2.98518  4.58477  3.61503
          0.02100  4.26962  4.99197  0.61958  0.77255  0.48576  0.95510
     97   2.91736  5.39403  1.44748  1.98012  4.71534  3.37253  3.81890  4.18701  2.73885  3.71588  4.53159  2.85290  3.93001  2.96747  3.28582  2.84642  2.06843  3.77764  5.89306  4.44101    100 - -
          2.68618  4.42225  2.77519  2.73123  3.46354  2.40513  3.72494  3.29354  2.67741  2.69355  4.24690  2.90347  2.73739  3.18146  2.89801  2.37887  2.77519  2.98518  4.58477  3.61503
          0.02100  4.26962  4.99197  0.61958  0.77255  0.48576  0.95510
     98   2.67957  4.96700  2.97199  2.44591  4.23521  3.46132  3.02670  3.67608  2.39877  2.86969  4.03803  2.43400  3.86239  2.06724  2.84089  2.68585  2.49138  3.32458  5.43601  4.08404    101 - -
          2.68618  4.42225  2.77519  2.73123  3.46354  2.40513  3.72494  3.29354  2.67741  2.69355  4.24690  2.90347  2.73739  3.18146  2.89801  2.37887  2.77519  2.98518  4.58477  3.61503
          0.02100  4.26962  4.99197  0.61958  0.77255  0.48576  0.95510
     99   3.36794  4.63325  5.18956  4.64937  3.41182  4.76181  5.19370  1.36271  4.52948  1.16818  3.18859  4.84960  4.95686  4.64860  4.63419  4.13607  3.60428  1.71038  5.48531  4.39110    102 - -
          2.68618  4.42225  2.77519  2.73123  3.46354  2.40513  3.72494  3.29354  2.67741  2.69355  4.24690  2.90347  2.73739  3.18146  2.89801  2.37887  2.77519  2.98518  4.58477  3.61503
          0.02100  4.26962  4.99197  0.61958  0.77255  0.48576  0.95510
    100   3.51656  5.28959  4.05323  3.50273  4.74945  3.90244  4.19744  4.33639  2.50968  3.77976  4.78492  3.82361  4.39976  3.41165  0.51149  3.59155  3.76427  4.04661  5.67858  4.60825    103 - -
          2.68618  4.42225  2.77519  2.73123  3.46354  2.40513  3.72494  3.29354  2.67741  2.69355  4.24690  2.90347  2.73739  3.18146  2.89801  2.37887  2.77519  2.98518  4.58477  3.61503
          0.02100  4.26962  4.99197  0.61958  0.77255  0.48576  0.95510
    101   2.10315  5.05705  2.83844  2.17136  4.36963  3.42395  3.67185  3.81790  2.44020  3.35886  4.14318  2.55401  3.85384  2.13203  2.91248  2.68074  2.56967  3.43673  5.54197  4.16523    104 - -
          2.68618  4.42225  2.77519  2.73123  3.46354  2.40513  3.72494  3.29354  2.67741  2.69355  4.24690  2.90347  2.73739  3.18146  2.89801  2.37887  2.77519  2.98518  4.58477  3.61503
          0.02100  4.26962  4.99197  0.61958  0.77255  0.48576  0.95510
    102   2.94340  4.51482  4.20753  3.80484  1.11696  3.84163  4.15918  2.78948  3.70313  2.38020  3.57492  3.93870  4.34710  3.93711  3.89316  3.24415  2.37512  2.67134  4.63014  3.10113    105 - -
          2.68618  4.42225  2.77519  2.73123  3.46354  2.40513  3.72494  3.29354  2.67741  2.69355  4.24690  2.90347  2.73739  3.18146  2.89801  2.37887  2.77519  2.98518  4.58477  3.61503
          0.02100  4.26962  4.99197  0.61958  0.77255  0.48576  0.95510
    103   2.57790  4.40043  4.70543  4.11711  2.46224  4.21989  4.52841  2.09731  3.97575  1.19149  2.53123  4.27770  4.50398  4.10022  4.07188  3.53531  3.25277  2.33997  4.97611  3.85231    106 - -
          2.68618  4.42225  2.77519  2.73123  3.46354  2.40513  3.72494  3.29354  2.67741  2.69355  4.24690  2.90347  2.73739  3.18146  2.89801  2.37887  2.77519  2.98518  4.58477  3.61503
          0.02100  4.26962  4.99197  0.61958  0.77255  0.48576  0.95510
    104   2.40812  4.32819  3.64820  3.37449  4.38793  3.13209  4.40598  3.72169  3.37488  3.48624  4.35350  3.50676  3.88138  3.69876  3.65635  2.08943  0.94587  3.23562  5.76293  4.54427    107 - -
          2.68618  4.42225  2.77519  2.73123  3.46354  2.40513  3.72494  3.29354  2.67741  2.69355  4.24690  2.90347  2.73739  3.18146  2.89801  2.37887  2.77519  2.98518  4.58477  3.61503
          0.02100  4.26962  4.99197  0.61958  0.77255  0.48576  0.95510
    105   2.44566  4.37998  3.56894  3.38573  4.60338  0.91628  4.50154  3.99176  3.50360  3.71793  4.56843  3.52459  3.90018  3.79289  3.78659  2.62607  2.09442  3.42311  5.92476  4.73907    108 - -
          2.68618  4.42225  2.77519  2.73123  3.46354  2.40513  3.72494  3.29354  2.67741  2.69355  4.24690  2.90347  2.73739  3.18146  2.89801  2.37887  2.77519  2.98518  4.58477  3.61503
          0.09579  4.26962  2.55927  0.61958  0.77255  0.48576  0.95510
    106   2.64591  4.84135  2.97107  2.47420  4.11897  3.43072  3.68163  3.54266  2.46103  3.14027  3.14643  2.16963  3.85278  2.48438  2.90191  2.12569  2.88949  3.21078  5.37149  4.03678    109 - -
          2.68618  4.42225  2.77519  2.73123  3.46354  2.40513  3.72494  3.29354  2.67741  2.69355  4.24690  2.90347  2.73739  3.18146  2.89801  2.37887  2.77519  2.98518  4.58477  3.61503
          0.02261  4.19644  4.91878  0.61958  0.77255  0.43250  1.04664
    107   1.24427  4.28139  3.76749  3.36794  4.13966  2.06973  4.32313  3.36489  3.34858  3.19435  4.07661  3.51888  3.89024  3.63239  3.65186  2.61272  2.85581  2.23213  5.55606  4.34933    110 - -
          2.68618  4.42225  2.77519  2.73123  3.46354  2.40513  3.72494  3.29354  2.67741  2.69355  4.24690  2.90347  2.73739  3.18146  2.89801  2.37887  2.77519  2.98518  4.58477  3.61503
          0.02100  4.26962  4.99197  0.61958  0.77255  0.48576  0.95510
    108   2.93369  4.36723  4.40601  3.83793  3.31316  4.09044  4.43621  1.93206  3.71687  1.28542  3.20270  4.07554  3.13275  3.93580  3.90559  3.39983  3.17181  1.91953  5.05189  3.89064    111 - -
          2.68618  4.42225  2.77519  2.73123  3.46354  2.40513  3.72494  3.29354  2.67741  2.69355  4.24690  2.90347  2.73739  3.18146  2.89801  2.37887  2.77519  2.98518  4.58477  3.61503
          0.02100  4.26962  4.99197  0.61958  0.77255  0.48576  0.95510
    109   2.62902  4.22889  3.81847  3.26577  2.31087  2.81445  4.01008  2.35673  3.18772  2.42987  3.37118  3.56392  4.05960  3.45763  3.46045  2.93584  1.99571  2.45543  4.86185  3.63259    112 - -
          2.68618  4.42225  2.77519  2.73123  3.46354  2.40513  3.72494  3.29354  2.67741  2.69355  4.24690  2.90347  2.73739  3.18146  2.89801  2.37887  2.77519  2.98518  4.58477  3.61503
          0.02100  4.26962  4.99197  0.61958  0.77255  0.48576  0.95510
    110   1.57490  4.25554  3.77840  3.24751  2.68532  3.51817  4.05840  2.78487  3.18374  2.58095  3.51012  3.52959  4.01229  3.46110  3.47738  2.42075  2.87693  2.22078  4.99978  3.77029    113 - -
          2.68618  4.42225  2.77519  2.73123  3.46354  2.40513  3.72494  3.29354  2.67741  2.69355  4.24690  2.90347  2.73739  3.18146  2.89801  2.37887  2.77519  2.98518  4.58477  3.61503
          0.02100  4.26962  4.99197  0.61958  0.77255  0.48576  0.95510
    111   3.14702  4.47604  4.94323  4.35655  1.82100  4.38935  4.70136  1.89993  4.20704  1.50463  2.47677  4.48589  4.63902  4.28616  4.26088  3.71943  3.37089  1.97602  5.05872  3.94424    114 - -
          2.68618  4.42225  2.77519  2.73123  3.46354  2.40513  3.72494  3.29354  2.67741  2.69355  4.24690  2.90347  2.73739  3.18146  2.89801  2.37887  2.77519  2.98518  4.58477  3.61503
          0.02100  4.26962  4.99197  0.61958  0.77255  0.48576  0.95510
    112   2.91374  3.14155  4.65260  4.06221  1.87426  4.08624  4.37317  2.38642  3.90016  1.50452  2.44004  4.16902  4.40080  4.02901  3.97492  3.40099  3.14283  2.34186  4.82530  3.63351    115 - -
          2.68618  4.42225  2.77519  2.73123  3.46354  2.40513  3.72494  3.29354  2.67741  2.69355  4.24690  2.90347  2.73739  3.18146  2.89801  2.37887  2.77519  2.98518  4.58477  3.61503
          0.02100  4.26962  4.99197  0.61958  0.77255  0.48576  0.95510
    113   3.47439  5.60576  0.48300  2.67724  5.04970  3.56487  4.35437  4.74098  3.52392  4.28292  5.28779  3.24727  4.24620  3.60634  4.08082  3.40370  3.82715  4.34284  6.13293  4.88004    116 - -
          2.68618  4.42225  2.77519  2.73123  3.46354  2.40513  3.72494  3.29354  2.67741  2.69355  4.24690  2.90347  2.73739  3.18146  2.89801  2.37887  2.77519  2.98518  4.58477  3.61503
          0.02100  4.26962  4.99197  0.61958  0.77255  0.48576  0.95510
    114   1.90662  4.26915  3.81535  3.27729  3.51817  3.59194  4.08825  2.64716  3.20117  1.97586  3.48296  3.57115  4.06013  3.48728  3.49126  2.38571  2.90726  1.95939  5.02250  3.80880    117 - -
          2.68618  4.42225  2.77519  2.73123  3.46354  2.40513  3.72494  3.29354  2.67741  2.69355  4.24690  2.90347  2.73739  3.18146  2.89801  2.37887  2.77519  2.98518  4.58477  3.61503
          0.02100  4.26962  4.99197  0.61958  0.77255  0.48576  0.95510
    115   2.83647  4.37957  4.04069  3.48547  3.44539  3.91239  4.26775  2.00529  3.39068  1.97596  3.35748  3.80586  1.92516  3.67459  3.66609  3.20870  3.08546  1.95724  5.09336  3.89101    118 - -
          2.68618  4.42225  2.77519  2.73123  3.46354  2.40513  3.72494  3.29354  2.67741  2.69355  4.24690  2.90347  2.73739  3.18146  2.89801  2.37887  2.77519  2.98518  4.58477  3.61503
          0.02100  4.26962  4.99197  0.61958  0.77255  0.48576  0.95510
    116   3.20570  4.56203  4.66631  4.16329  1.81557  4.24696  3.95682  2.79267  3.99406  2.15965  2.45965  4.15985  4.55782  4.08530  4.07193  3.57076  3.43066  2.75326  1.65693  2.62450    119 - -
          2.68618  4.42225  2.77519  2.73123  3.46354  2.40513  3.72494  3.29354  2.67741  2.69355  4.24690  2.90347  2.73739  3.18146  2.89801  2.37887  2.77519  2.98518  4.58477  3.61503
          0.02100  4.26962  4.99197  0.61958  0.77255  0.48576  0.95510
    117   2.64351  4.18708  3.92940  3.35952  2.31037  3.70028  4.02842  2.57316  3.26609  2.11399  3.29861  3.63176  4.09031  3.51888  3.50826  2.27785  2.53169  2.08003  4.80818  3.59339    120 - -
          2.68618  4.42225  2.77519  2.73123  3.46354  2.40513  3.72494  3.29354  2.67741  2.69355  4.24690  2.90347  2.73739  3.18146  2.89801  2.37887  2.77519  2.98518  4.58477  3.61503
          0.02100  4.26962  4.99197  0.61958  0.77255  0.48576  0.95510
    118   2.76109  4.41288  3.86873  3.35993  3.56814  3.72642  4.22106  2.53106  3.25633  2.08834  3.50803  3.67899  1.83685  3.58260  3.55114  3.05999  3.05285  1.77290  5.17268  3.94102    121 - -
          2.68618  4.42225  2.77519  2.73123  3.46354  2.40513  3.72494  3.29354  2.67741  2.69355  4.24690  2.90347  2.73739  3.18146  2.89801  2.37887  2.77519  2.98518  4.58477  3.61503
          0.02100  4.26962  4.99197  0.61958  0.77255  0.48576  0.95510
    119   2.75471  4.17694  4.34965  3.76892  2.72165  2.88973  4.24646  1.87476  3.63795  2.02772  3.24217  3.94033  4.26785  3.84228  3.78854  3.21581  2.99092  1.62123  4.85686  3.66382    122 - -
          2.68618  4.42225  2.77519  2.73123  3.46354  2.40513  3.72494  3.29354  2.67741  2.69355  4.24690  2.90347  2.73739  3.18146  2.89801  2.37887  2.77519  2.98518  4.58477  3.61503
          0.02100  4.26962  4.99197  0.61958  0.77255  0.48576  0.95510
    120   3.30670  4.64595  4.65857  4.20729  1.34812  4.28314  3.80022  2.96167  4.05505  2.48271  3.64671  4.13317  4.60895  4.11676  4.12813  3.61344  3.53495  2.17822  4.01934  1.56489    123 - -
          2.68618  4.42225  2.77519  2.73123  3.46354  2.40513  3.72494  3.29354  2.67741  2.69355  4.24690  2.90347  2.73739  3.18146  2.89801  2.37887  2.77519  2.98518  4.58477  3.61503
          0.02100  4.26962  4.99197  0.61958  0.77255  0.48576  0.95510
    121   2.89484  2.91808  4.73872  4.15152  2.64840  4.12072  4.47318  1.73710  3.98805  1.56312  3.16920  4.23417  4.44142  4.13029  4.05374  3.44289  3.12854  1.85593  4.94494  3.78162    124 - -
          2.68618  4.42225  2.77519  2.73123  3.46354  2.40513  3.72494  3.29354  2.67741  2.69355  4.24690  2.90347  2.73739  3.18146  2.89801  2.37887  2.77519  2.98518  4.58477  3.61503
          0.02100  4.26962  4.99197  0.61958  0.77255  0.48576  0.95510
    122   2.13148  4.35853  4.55699  4.00010  3.47655  4.19488  4.60430  1.83112  3.89050  1.64588  3.35578  4.21531  4.53000  4.11693  4.07766  3.51946  3.21565  1.49764  5.21408  4.03331    125 - -
          2.68618  4.42225  2.77519  2.73123  3.46354  2.40513  3.72494  3.29354  2.67741  2.69355  4.24690  2.90347  2.73739  3.18146  2.89801  2.37887  2.77519  2.98518  4.58477  3.61503
          0.02100  4.26962  4.99197  0.61958  0.77255  0.48576  0.95510
    123   3.19906  4.49688  4.98123  4.44390  3.55163  4.56305  5.03265  1.68235  4.32889  2.06307  2.50512  4.63537  4.83246  4.52847  4.47965  3.92349  3.44546  1.00212  5.48301  4.32445    126 - -
          2.68618  4.42225  2.77519  2.73123  3.46354  2.40513  3.72494  3.29354  2.67741  2.69355  4.24690  2.90347  2.73739  3.18146  2.89801  2.37887  2.77519  2.98518  4.58477  3.61503
          0.02100  4.26962  4.99197  0.61958  0.77255  0.48576  0.95510
    124   2.67812  3.16776  4.29115  3.70252  3.20734  3.81634  4.14674  2.17922  3.56115  2.04552  2.06249  3.85661  4.18069  3.76014  3.69863  2.67909  2.91343  2.03528  4.75990  3.57574    127 - -
          2.68618  4.42225  2.77519  2.73123  3.46354  2.40513  3.72494  3.29354  2.67741  2.69355  4.24690  2.90347  2.73739  3.18146  2.89801  2.37887  2.77519  2.98518  4.58477  3.61503
          0.02100  4.26962  4.99197  0.61958  0.77255  0.48576  0.95510
    125   3.52216  4.79195  4.88710  4.47690  1.16758  4.46806  3.80740  3.04808  4.29080  1.86323  3.62447  4.28589  4.75631  4.27484  4.29978  3.81381  3.74084  3.02970  2.20266  2.29260    128 - -
          2.68618  4.42225  2.77519  2.73123  3.46354  2.40513  3.72494  3.29354  2.67741  2.69355  4.24690  2.90347  2.73739  3.18146  2.89801  2.37887  2.77519  2.98518  4.58477  3.61503
          0.02100  4.26962  4.99197  0.61958  0.77255  0.48576  0.95510
    126   3.09154  4.46527  4.69421  4.12365  2.41561  4.23991  4.35613  2.49283  3.97641  1.08601  2.52736  4.25272  4.52095  4.08457  4.06758  3.55475  3.31363  2.52979  4.72315  2.66303    129 - -
          2.68618  4.42225  2.77519  2.73123  3.46354  2.40513  3.72494  3.29354  2.67741  2.69355  4.24690  2.90347  2.73739  3.18146  2.89801  2.37887  2.77519  2.98518  4.58477  3.61503
          0.02100  4.26962  4.99197  0.61958  0.77255  0.48576  0.95510
    127   3.47103  4.76687  4.79008  4.36451  1.69382  4.42240  3.80445  3.02949  4.20149  1.56035  3.62993  4.23306  4.71805  4.21530  4.24434  3.75983  3.69082  2.99164  3.98421  1.37918    130 - -
          2.68618  4.42225  2.77519  2.73123  3.46354  2.40513  3.72494  3.29354  2.67741  2.69355  4.24690  2.90347  2.73739  3.18146  2.89801  2.37887  2.77519  2.98518  4.58477  3.61503
          0.02100  4.26962  4.99197  0.61958  0.77255  0.48576  0.95510
    128   2.69564  4.93692  2.84698  2.47634  4.33262  2.64334  2.06900  3.80388  2.57951  3.37362  4.18130  2.60128  3.88232  2.92539  3.03507  2.07191  2.97565  3.42027  5.56078  4.19696    131 - -
          2.68618  4.42225  2.77519  2.73123  3.46354  2.40513  3.72494  3.29354  2.67741  2.69355  4.24690  2.90347  2.73739  3.18146  2.89801  2.37887  2.77519  2.98518  4.58477  3.61503
          0.02100  4.26962  4.99197  0.61958  0.77255  0.48576  0.95510
    129   2.47308  4.39689  3.50337  3.13862  4.19676  2.35330  4.20744  3.53033  3.15437  3.26557  4.13754  3.40417  1.37340  3.47286  3.49489  2.64607  2.90029  2.42914  5.57144  4.33321    132 - -
          2.68618  4.42225  2.77519  2.73123  3.46354  2.40513  3.72494  3.29354  2.67741  2.69355  4.24690  2.90347  2.73739  3.18146  2.89801  2.37887  2.77519  2.98518  4.58477  3.61503
          0.02100  4.26962  4.99197  0.61958  0.77255  0.48576  0.95510
    130   2.37658  4.34342  3.66715  3.10228  2.72448  3.68567  3.85281  2.83172  2.28997  2.53210  3.45014  3.45735  4.06014  3.31603  3.32871  2.94410  2.92549  2.61960  2.63910  2.67496    133 - -
          2.68618  4.42225  2.77519  2.73123  3.46354  2.40513  3.72494  3.29354  2.67741  2.69355  4.24690  2.90347  2.73739  3.18146  2.89801  2.37887  2.77519  2.98518  4.58477  3.61503
          0.02100  4.26962  4.99197  0.61958  0.77255  0.48576  0.95510
    131   3.51778  4.79521  5.22579  4.66302  2.48465  4.80369  5.00620  1.95816  4.52901  0.77899  2.94717  4.86119  4.93569  4.52997  4.57310  4.16327  3.73097  2.44341  5.18040  4.03518    134 - -
          2.68618  4.42225  2.77519  2.73123  3.46354  2.40513  3.72494  3.29354  2.67741  2.69355  4.24690  2.90347  2.73739  3.18146  2.89801  2.37887  2.77519  2.98518  4.58477  3.61503
          0.02100  4.26962  4.99197  0.61958  0.77255  0.48576  0.95510
    132   2.43133  4.36799  3.57989  3.33927  4.52118  1.29699  4.43334  3.90095  3.41832  3.62236  4.46768  3.49705  3.88724  3.71362  3.71808  2.61035  1.47513  3.36201  5.85158  4.65467    135 - -
          2.68618  4.42225  2.77519  2.73123  3.46354  2.40513  3.72494  3.29354  2.67741  2.69355  4.24690  2.90347  2.73739  3.18146  2.89801  2.37887  2.77519  2.98518  4.58477  3.61503
          0.02100  4.26962  4.99197  0.61958  0.77255  0.48576  0.95510
    133   2.40137  4.09155  4.31370  3.71928  3.11830  3.79974  4.09971  2.22547  3.56544  1.66470  2.76033  3.84955  4.15869  3.74880  3.68091  3.09794  2.89730  2.31378  3.17061  2.87868    136 - -
          2.68618  4.42225  2.77519  2.73123  3.46354  2.40513  3.72494  3.29354  2.67741  2.69355  4.24690  2.90347  2.73739  3.18146  2.89801  2.37887  2.77519  2.98518  4.58477  3.61503
          0.02100  4.26962  4.99197  0.61958  0.77255  0.48576  0.95510
    134   3.22544  4.51935  5.06614  4.50181  2.70951  4.54907  4.91790  1.55986  4.37154  1.34938  3.14192  4.64804  4.78326  4.47161  4.44570  3.89726  3.45649  1.57025  5.25970  4.13668    137 - -
          2.68618  4.42225  2.77519  2.73123  3.46354  2.40513  3.72494  3.29354  2.67741  2.69355  4.24690  2.90347  2.73739  3.18146  2.89801  2.37887  2.77519  2.98518  4.58477  3.61503
          0.02100  4.26962  4.99197  0.61958  0.77255  0.48576  0.95510
    135   1.56725  4.36330  4.32114  3.80333  3.66071  3.95346  4.55942  1.85981  3.71403  2.42571  3.54467  4.03438  4.40418  3.98917  3.96232  3.30702  3.15346  1.50156  5.34466  4.13660    138 - -
          2.68618  4.42225  2.77519  2.73123  3.46354  2.40513  3.72494  3.29354  2.67741  2.69355  4.24690  2.90347  2.73739  3.18146  2.89801  2.37887  2.77519  2.98518  4.58477  3.61503
          0.02100  4.26962  4.99197  0.61958  0.77255  0.48576  0.95510
    136   2.91579  4.37156  4.35576  3.81022  3.32300  4.03530  4.41040  1.81162  3.65972  1.23533  3.24765  4.03947  4.39759  3.91286  3.84937  2.78481  3.16581  2.19960  5.04495  3.85278    139 - -
          2.68618  4.42225  2.77519  2.73123  3.46354  2.40513  3.72494  3.29354  2.67741  2.69355  4.24690  2.90347  2.73739  3.18146  2.89801  2.37887  2.77519  2.98518  4.58477  3.61503
          0.02100  4.26962  4.99197  0.61958  0.77255  0.48576  0.95510
    137   2.12399  3.02583  4.07116  3.49307  2.74018  2.66535  4.05618  2.26585  3.37994  2.32287  3.25270  3.70328  4.09369  3.60653  3.57297  2.99721  2.86344  2.13486  4.76199  3.56787    140 - -
          2.68618  4.42225  2.77519  2.73123  3.46354  2.40513  3.72494  3.29354  2.67741  2.69355  4.24690  2.90347  2.73739  3.18146  2.89801  2.37887  2.77519  2.98518  4.58477  3.61503
          0.02100  4.26962  4.99197  0.61958  0.77255  0.48576  0.95510
    138   1.88884  4.35532  3.52309  3.05235  2.72763  1.86191  4.05129  3.25949  3.04586  2.96300  3.83261  3.36536  3.90128  3.34356  3.40276  2.25850  2.85230  2.93269  5.27739  4.02896    141 - -
          2.68618  4.42225  2.77519  2.73123  3.46354  2.40513  3.72494  3.29354  2.67741  2.69355  4.24690  2.90347  2.73739  3.18146  2.89801  2.37887  2.77519  2.98518  4.58477  3.61503
          0.02100  4.26962  4.99197  0.61958  0.77255  0.48576  0.95510
    139   2.27734  2.70023  3.86912  3.32495  3.47515  3.50880  4.07039  2.76949  3.23853  1.97404  3.46059  3.56788  4.00484  3.50586  3.50252  2.43172  2.12817  2.53512  4.95785  3.75442    142 - -
          2.68618  4.42225  2.77519  2.73123  3.46354  2.40513  3.72494  3.29354  2.67741  2.69355  4.24690  2.90347  2.73739  3.18146  2.89801  2.37887  2.77519  2.98518  4.58477  3.61503
          0.02100  4.26962  4.99197  0.61958  0.77255  0.48576  0.95510
    140   2.63736  4.43758  2.95360  2.83716  3.59779  3.58327  3.83840  2.56631  2.80417  2.18708  3.53869  3.27463  2.73154  3.12111  3.18844  2.82341  2.45993  2.43096  5.02835  3.77778    143 - -
          2.68618  4.42225  2.77519  2.73123  3.46354  2.40513  3.72494  3.29354  2.67741  2.69355  4.24690  2.90347  2.73739  3.18146  2.89801  2.37887  2.77519  2.98518  4.58477  3.61503
          0.02100  4.26962  4.99197  0.61958  0.77255  0.48576  0.95510
    141   2.72430  2.64211  4.31383  3.72891  3.27115  3.87453  4.21050  1.83182  3.58283  2.05902  3.24924  3.90067  4.23507  3.80170  3.07413  3.17635  2.96077  1.78815  4.83920  3.65120    144 - -
          2.68618  4.42225  2.77519  2.73123  3.46354  2.40513  3.72494  3.29354  2.67741  2.69355  4.24690  2.90347  2.73739  3.18146  2.89801  2.37887  2.77519  2.98518  4.58477  3.61503
          0.02100  4.26962  4.99197  0.61958  0.77255  0.48576  0.95510
    142   2.40145  4.20898  3.87565  3.30443  3.26551  3.71264  3.99149  2.33402  3.20782  1.95779  3.29542  3.59900  3.31230  3.47252  3.46144  2.98919  2.89233  2.42037  4.78436  2.19619    145 - -
          2.68618  4.42225  2.77519  2.73123  3.46354  2.40513  3.72494  3.29354  2.67741  2.69355  4.24690  2.90347  2.73739  3.18146  2.89801  2.37887  2.77519  2.98518  4.58477  3.61503
          0.02100  4.26962  4.99197  0.61958  0.77255  0.48576  0.95510
    143   2.07638  4.19523  3.92369  3.36894  2.42856  2.68030  4.05267  2.02875  3.28234  2.38707  3.33654  3.63378  4.08636  3.53628  3.52709  2.97162  2.89209  2.38623  4.84596  3.62948    146 - -
          2.68618  4.42225  2.77519  2.73123  3.46354  2.40513  3.72494  3.29354  2.67741  2.69355  4.24690  2.90347  2.73739  3.18146  2.89801  2.37887  2.77519  2.98518  4.58477  3.61503
          0.02100  4.26962  4.99197  0.61958  0.77255  0.48576  0.95510
    144   1.98191  4.20743  3.86149  3.29292  2.68603  2.68638  4.00870  2.30871  3.20948  2.12563  3.31482  3.59040  4.07807  3.47090  3.47135  2.97109  2.88476  2.40142  4.83013  3.61761    147 - -
          2.68618  4.42225  2.77519  2.73123  3.46354  2.40513  3.72494  3.29354  2.67741  2.69355  4.24690  2.90347  2.73739  3.18146  2.89801  2.37887  2.77519  2.98518  4.58477  3.61503
          0.02100  4.26962  4.99197  0.61958  0.77255  0.48576  0.95510
    145   2.45611  4.18702  4.41089  3.82102  3.17417  3.92388  4.23872  2.05146  3.67065  1.44640  3.14115  3.96958  4.26788  3.85366  3.79305  3.22726  3.00418  2.06540  3.29656  3.62421    148 - -
          2.68618  4.42225  2.77519  2.73123  3.46354  2.40513  3.72494  3.29354  2.67741  2.69355  4.24690  2.90347  2.73739  3.18146  2.89801  2.37887  2.77519  2.98518  4.58477  3.61503
          0.02100  4.26962  4.99197  0.61958  0.77255  0.48576  0.95510
    146   2.03328  4.64427  3.19035  2.67684  4.21413  2.47886  3.84272  3.63525  2.65461  3.24702  4.05677  3.12063  3.84854  3.01013  2.48069  2.01635  2.44874  3.24159  5.48147  4.17565    149 - -
          2.68618  4.42225  2.77519  2.73123  3.46354  2.40513  3.72494  3.29354  2.67741  2.69355  4.24690  2.90347  2.73739  3.18146  2.89801  2.37887  2.77519  2.98518  4.58477  3.61503
          0.02100  4.26962  4.99197  0.61958  0.77255  0.48576  0.95510
    147   3.26304  4.58573  4.96740  4.40819  2.54530  4.51994  4.80841  2.19962  4.27555  1.11100  3.07957  4.58084  4.75587  4.37484  4.36754  3.86386  3.49265  1.53971  5.14072  3.95748    150 - -
          2.68618  4.42225  2.77519  2.73123  3.46354  2.40513  3.72494  3.29354  2.67741  2.69355  4.24690  2.90347  2.73739  3.18146  2.89801  2.37887  2.77519  2.98518  4.58477  3.61503
          0.02100  4.26962  4.99197  0.61958  0.77255  0.48576  0.95510
    148   2.23264  4.21113  4.45572  3.87222  2.68473  3.98311  4.32142  2.05478  3.73601  2.10508  2.33671  4.02881  4.32505  3.92255  3.86765  3.29025  3.04219  1.67959  4.89321  3.71924    151 - -
          2.68618  4.42225  2.77519  2.73123  3.46354  2.40513  3.72494  3.29354  2.67741  2.69355  4.24690  2.90347  2.73739  3.18146  2.89801  2.37887  2.77519  2.98518  4.58477  3.61503
          0.02100  4.26962  4.99197  0.61958  0.77255  0.48576  0.95510
    149   2.64330  4.75122  3.08111  2.34424  3.96837  3.48582  3.69897  2.87825  2.51560  2.63651  3.83165  2.46637  3.87846  2.60269  2.95813  2.70386  2.25893  3.06647  5.27117  3.95837    152 - -
          2.68618  4.42225  2.77519  2.73123  3.46354  2.40513  3.72494  3.29354  2.67741  2.69355  4.24690  2.90347  2.73739  3.18146  2.89801  2.37887  2.77519  2.98518  4.58477  3.61503
          0.02100  4.26962  4.99197  0.61958  0.77255  0.48576  0.95510
    150   2.65640  5.04240  2.57625  2.20071  4.33789  3.42216  3.63825  3.79192  2.40873  3.32804  4.10196  2.58772  3.26125  2.75679  2.89534  2.20666  2.56272  3.40736  5.50868  3.14611    153 - -
          2.68618  4.42225  2.77519  2.73123  3.46354  2.40513  3.72494  3.29354  2.67741  2.69355  4.24690  2.90347  2.73739  3.18146  2.89801  2.37887  2.77519  2.98518  4.58477  3.61503
          0.02100  4.26962  4.99197  0.61958  0.77255  0.48576  0.95510
    151   2.20753  4.82938  3.00838  2.49345  4.16044  2.77456  3.70683  3.58335  2.50600  3.17872  3.98616  2.64072  2.67796  2.51975  2.96640  2.66046  2.87982  2.84075  5.41059  4.07287    154 - -
          2.68618  4.42225  2.77519  2.73123  3.46354  2.40513  3.72494  3.29354  2.67741  2.69355  4.24690  2.90347  2.73739  3.18146  2.89801  2.37887  2.77519  2.98518  4.58477  3.61503
          0.02100  4.26962  4.99197  0.61958  0.77255  0.48576  0.95510
    152   2.32111  4.44689  3.36613  2.82498  3.69676  2.58217  3.85208  2.61857  2.79945  2.75828  3.63323  2.65057  3.93084  3.11865  3.18917  2.48832  2.85823  2.22971  5.10232  3.84748    155 - -
          2.68618  4.42225  2.77519  2.73123  3.46354  2.40513  3.72494  3.29354  2.67741  2.69355  4.24690  2.90347  2.73739  3.18146  2.89801  2.37887  2.77519  2.98518  4.58477  3.61503
          0.02100  4.26962  4.99197  0.61958  0.77255  0.48576  0.95510
    153   2.61928  3.45543  3.03307  2.93261  3.48534  3.59310  3.85789  2.84508  2.88752  2.09300  3.45449  3.33690  3.97865  3.19049  3.24123  2.56644  2.29266  2.61906  4.93092  2.92453    156 - -
          2.68618  4.42225  2.77519  2.73123  3.46354  2.40513  3.72494  3.29354  2.67741  2.69355  4.24690  2.90347  2.73739  3.18146  2.89801  2.37887  2.77519  2.98518  4.58477  3.61503
          0.02100  4.26962  4.99197  0.61958  0.77255  0.48576  0.95510
    154   3.24665  5.39183  3.69771  2.95234  4.90550  3.84711  3.70947  4.21863  1.55483  3.60311  4.46600  3.34142  4.18617  2.42292  1.16141  3.22117  3.38599  3.89232  5.60480  4.46526    157 - -
          2.68618  4.42225  2.77519  2.73123  3.46354  2.40513  3.72494  3.29354  2.67741  2.69355  4.24690  2.90347  2.73739  3.18146  2.89801  2.37887  2.77519  2.98518  4.58477  3.61503
          0.02100  4.26962  4.99197  0.61958  0.77255  0.48576  0.95510
    155   2.72709  5.12365  3.00206  2.44170  4.46609  3.48325  3.63258  3.91085  1.95741  3.40630  4.17962  2.61514  3.87372  2.36488  2.15186  2.46185  2.58586  3.51611  5.54133  4.18866    158 - -
          2.68618  4.42225  2.77519  2.73123  3.46354  2.40513  3.72494  3.29354  2.67741  2.69355  4.24690  2.90347  2.73739  3.18146  2.89801  2.37887  2.77519  2.98518  4.58477  3.61503
          0.02100  4.26962  4.99197  0.61958  0.77255  0.48576  0.95510
    156   2.65919  4.53929  3.33515  2.76632  3.71610  3.56550  3.79516  2.56444  2.65492  2.43977  3.63517  3.21891  2.81493  3.03735  2.16330  2.80504  2.60664  2.80748  5.10522  3.84571    159 - -
          2.68618  4.42225  2.77519  2.73123  3.46354  2.40513  3.72494  3.29354  2.67741  2.69355  4.24690  2.90347  2.73739  3.18146  2.89801  2.37887  2.77519  2.98518  4.58477  3.61503
          0.02100  4.26962  4.99197  0.61958  0.77255  0.48576  0.95510
    157   2.39585  4.28035  3.85044  3.30303  3.43154  3.68617  4.08360  2.28319  3.21278  1.63801  3.39491  3.61003  4.10793  3.50022  3.49112  2.17150  2.93771  2.39513  4.96634  3.75552    160 - -
          2.68618  4.42225  2.77519  2.73123  3.46354  2.40513  3.72494  3.29354  2.67741  2.69355  4.24690  2.90347  2.73739  3.18146  2.89801  2.37887  2.77519  2.98518  4.58477  3.61503
          0.02100  4.26962  4.99197  0.61958  0.77255  0.48576  0.95510
    158   2.69275  5.18687  2.45909  2.06334  4.51540  2.66611  3.00757  3.99676  2.18127  3.48405  4.23681  2.87375  3.83072  2.46163  2.89800  2.41681  2.92859  3.56957  5.62439  4.21129    161 - -
          2.68618  4.42225  2.77519  2.73123  3.46354  2.40513  3.72494  3.29354  2.67741  2.69355  4.24690  2.90347  2.73739  3.18146  2.89801  2.37887  2.77519  2.98518  4.58477  3.61503
          0.02100  4.26962  4.99197  0.61958  0.77255  0.48576  0.95510
    159   2.43054  4.97814  2.60918  2.01539  4.25897  3.03183  3.63650  3.70018  2.20584  3.25588  3.31044  2.93299  3.83058  2.76046  2.88443  2.63817  2.87232  2.87581  5.45301  4.08453    162 - -
          2.68618  4.42225  2.77519  2.73123  3.46354  2.40513  3.72494  3.29354  2.67741  2.69355  4.24690  2.90347  2.73739  3.18146  2.89801  2.37887  2.77519  2.98518  4.58477  3.61503
          0.02100  4.26962  4.99197  0.61958  0.77255  0.48576  0.95510
    160   2.22686  3.36585  3.00507  2.27327  4.16709  3.45600  3.66204  3.59075  2.02781  3.17337  3.97647  2.98082  3.85352  2.50505  2.87943  2.45278  2.88252  3.24997  5.39454  4.05221    163 - -
          2.68618  4.42225  2.77519  2.73123  3.46354  2.40513  3.72494  3.29354  2.67741  2.69355  4.24690  2.90347  2.73739  3.18146  2.89801  2.37887  2.77519  2.98518  4.58477  3.61503
          0.02100  4.26962  4.99197  0.61958  0.77255  0.48576  0.95510
    161   2.37679  4.33997  3.50942  2.95358  2.54558  3.57497  3.87597  2.85906  2.90795  2.24400  3.47224  2.92275  3.97752  3.21094  3.25802  2.28902  2.53194  2.62956  4.94673  3.70946    164 - -
          2.68618  4.42225  2.77519  2.73123  3.46354  2.40513  3.72494  3.29354  2.67741  2.69355  4.24690  2.90347  2.73739  3.18146  2.89801  2.37887  2.77519  2.98518  4.58477  3.61503
          0.02100  4.26962  4.99197  0.61958  0.77255  0.48576  0.95510
    162   2.63718  4.99511  2.62788  2.39217  4.28329  3.43334  3.62750  3.72968  2.22294  3.27506  3.32545  2.60567  3.82616  2.52797  2.61067  2.38291  2.86823  2.80862  5.46291  4.09114    165 - -
          2.68618  4.42225  2.77519  2.73123  3.46354  2.40513  3.72494  3.29354  2.67741  2.69355  4.24690  2.90347  2.73739  3.18146  2.89801  2.37887  2.77519  2.98518  4.58477  3.61503
          0.02100  4.26962  4.99197  0.61958  0.77255  0.48576  0.95510
    163   2.40655  4.88878  3.05601  2.49841  4.16710  3.47496  3.67229  3.58410  2.40413  2.80818  3.97771  3.01076  3.24054  2.55797  2.01731  2.41299  2.90110  3.24897  5.38781  4.05941    166 - -
          2.68618  4.42225  2.77519  2.73123  3.46354  2.40513  3.72494  3.29354  2.67741  2.69355  4.24690  2.90347  2.73739  3.18146  2.89801  2.37887  2.77519  2.98518  4.58477  3.61503
          0.02100  4.26962  4.99197  0.61958  0.77255  0.48576  0.95510
    164   2.35092  5.01697  2.77337  2.07368  4.43790  2.45410  3.74533  3.89419  2.56387  3.44111  4.22989  2.50802  3.86171  2.88115  3.05289  1.97382  2.96720  3.48850  5.62833  4.24649    167 - -
          2.68618  4.42225  2.77519  2.73123  3.46354  2.40513  3.72494  3.29354  2.67741  2.69355  4.24690  2.90347  2.73739  3.18146  2.89801  2.37887  2.77519  2.98518  4.58477  3.61503
          0.02100  4.26962  4.99197  0.61958  0.77255  0.48576  0.95510
    165   1.88850  4.60507  3.18359  2.66357  3.84589  3.48480  3.77778  2.50566  2.64723  2.89400  3.75048  2.70295  3.90785  2.67328  3.06395  2.47340  2.87963  2.94358  5.20163  3.91820    168 - -
          2.68618  4.42225  2.77519  2.73123  3.46354  2.40513  3.72494  3.29354  2.67741  2.69355  4.24690  2.90347  2.73739  3.18146  2.89801  2.37887  2.77519  2.98518  4.58477  3.61503
          0.02100  4.26962  4.99197  0.61958  0.77255  0.48576  0.95510
    166   2.41050  5.01607  2.59926  2.18463  4.30834  3.43523  3.63199  3.75549  2.38379  3.29629  2.91660  2.92778  3.83214  2.52490  2.29640  2.64142  2.88186  3.37827  5.47975  4.10728    169 - -
          2.68618  4.42225  2.77519  2.73123  3.46354  2.40513  3.72494  3.29354  2.67741  2.69355  4.24690  2.90347  2.73739  3.18146  2.89801  2.37887  2.77519  2.98518  4.58477  3.61503
          0.02100  4.26962  4.99197  0.61958  0.77255  0.48576  0.95510
    167   1.86382  3.45886  3.20431  2.66722  4.02084  3.40048  3.80012  3.42179  2.63132  3.06168  3.89451  2.32540  3.87201  2.98680  2.61473  2.39910  2.86365  3.09125  5.33257  4.03825    170 - -
          2.68618  4.42225  2.77519  2.73123  3.46354  2.40513  3.72494  3.29354  2.67741  2.69355  4.24690  2.90347  2.73739  3.18146  2.89801  2.37887  2.77519  2.98518  4.58477  3.61503
          0.02100  4.26962  4.99197  0.61958  0.77255  0.48576  0.95510
    168   2.08183  4.91058  2.92777  2.46834  4.31272  2.90755  3.72439  3.75057  2.50756  3.31832  4.11328  2.57650  3.85499  2.01271  2.96801  2.66805  2.59791  3.36820  5.52067  4.16692    171 - -
          2.68618  4.42225  2.77519  2.73123  3.46354  2.40513  3.72494  3.29354  2.67741  2.69355  4.24690  2.90347  2.73739  3.18146  2.89801  2.37887  2.77519  2.98518  4.58477  3.61503
          0.02100  4.26962  4.99197  0.61958  0.77255  0.48576  0.95510
    169   2.08728  4.87588  2.93328  2.49201  4.26143  3.39477  2.70957  3.70781  2.54447  3.28894  4.09412  2.33942  3.86479  2.89450  3.00097  2.04354  2.92482  3.33616  5.49640  4.14639    172 - -
          2.68618  4.42225  2.77519  2.73123  3.46354  2.40513  3.72494  3.29354  2.67741  2.69355  4.24690  2.90347  2.73739  3.18146  2.89801  2.37887  2.77519  2.98518  4.58477  3.61503
          0.02100  4.26962  4.99197  0.61958  0.77255  0.48576  0.95510
    170   2.67915  4.29165  3.04023  3.16148  2.14504  3.69262  3.90103  2.74547  3.09929  2.06483  3.38570  3.50085  4.06769  3.37160  3.39803  2.95742  2.58807  2.54476  4.72337  2.72162    173 - -
          2.68618  4.42225  2.77519  2.73123  3.46354  2.40513  3.72494  3.29354  2.67741  2.69355  4.24690  2.90347  2.73739  3.18146  2.89801  2.37887  2.77519  2.98518  4.58477  3.61503
          0.02100  4.26962  4.99197  0.61958  0.77255  0.48576  0.95510
    171   1.61739  4.36078  4.11291  3.57251  2.53114  3.86631  4.21964  2.50777  3.47538  1.69630  3.28988  3.83389  4.26425  3.72146  3.71100  3.18117  3.08383  2.39838  4.91093  3.63993    174 - -
          2.68618  4.42225  2.77519  2.73123  3.46354  2.40513  3.72494  3.29354  2.67741  2.69355  4.24690  2.90347  2.73739  3.18146  2.89801  2.37887  2.77519  2.98518  4.58477  3.61503
          0.02100  4.26962  4.99197  0.61958  0.77255  0.48576  0.95510
    172   2.63177  4.69180  2.78864  2.56844  3.90504  2.68520  3.71786  3.29861  2.56392  2.94441  2.99559  3.06692  3.88349  2.57818  3.00650  2.47572  2.86730  2.37503  5.23189  3.92828    175 - -
          2.68618  4.42225  2.77519  2.73123  3.46354  2.40513  3.72494  3.29354  2.67741  2.69355  4.24690  2.90347  2.73739  3.18146  2.89801  2.37887  2.77519  2.98518  4.58477  3.61503
          0.02100  4.26962  4.99197  0.61958  0.77255  0.48576  0.95510
    173   2.44138  5.03302  2.83612  1.76278  4.35804  3.41626  3.68465  3.80363  2.46496  3.35239  4.14005  2.93215  3.85486  2.52659  2.94040  2.39559  2.33410  3.42377  5.54206  4.16737    176 - -
          2.68602  4.42227  2.77522  2.73126  3.46356  2.40515  3.72497  3.29356  2.67743  2.69357  4.24692  2.90349  2.73723  3.18149  2.89803  2.37889  2.77522  2.98521  4.58479  3.61505
          0.08663  2.57456  4.99197  0.65288  0.73510  0.48576  0.95510
    174   2.65683  4.87297  2.93280  2.50463  4.29409  3.38923  3.76061  3.72776  2.55296  3.30944  4.11573  2.35737  3.86982  2.57325  3.00184  2.09171  1.94860  3.35148  5.52125  4.17803    179 - -
          2.68618  4.42225  2.77519  2.73123  3.46354  2.40513  3.72494  3.29354  2.67741  2.69355  4.24690  2.90347  2.73739  3.18146  2.89801  2.37887  2.77519  2.98518  4.58477  3.61503
          0.02100  4.26962  4.99197  0.61958  0.77255  0.48576  0.95510
    175   3.34825  4.62827  5.12836  4.58393  3.38874  4.71321  5.13026  1.76030  4.46109  1.05396  3.17204  4.79018  4.91880  4.58663  4.57280  4.08083  3.58424  1.52204  5.44532  4.34926    180 - -
          2.68618  4.42225  2.77519  2.73123  3.46354  2.40513  3.72494  3.29354  2.67741  2.69355  4.24690  2.90347  2.73739  3.18146  2.89801  2.37887  2.77519  2.98518  4.58477  3.61503
          0.02100  4.26962  4.99197  0.61958  0.77255  0.48576  0.95510
    176   2.69834  4.75339  3.20845  2.64913  3.98242  3.52202  3.73445  3.40965  2.45934  3.03509  3.88128  3.12470  3.92843  2.91902  1.78046  2.42773  2.54214  3.11350  5.27125  2.97720    181 - -
          2.68618  4.42225  2.77519  2.73123  3.46354  2.40513  3.72494  3.29354  2.67741  2.69355  4.24690  2.90347  2.73739  3.18146  2.89801  2.37887  2.77519  2.98518  4.58477  3.61503
          0.02100  4.26962  4.99197  0.61958  0.77255  0.48576  0.95510
    177   2.13792  4.68592  2.93689  2.71103  4.56224  1.99593  4.05657  4.01550  2.96182  3.62457  4.43772  1.48995  3.88255  3.24600  3.39774  2.67335  2.99099  3.51444  5.81892  4.49653    182 - -
          2.68618  4.42225  2.77519  2.73123  3.46354  2.40513  3.72494  3.29354  2.67741  2.69355  4.24690  2.90347  2.73739  3.18146  2.89801  2.37887  2.77519  2.98518  4.58477  3.61503
          0.02100  4.26962  4.99197  0.61958  0.77255  0.48576  0.95510
    178   1.65051  4.28232  3.86336  3.38446  3.67588  3.50414  4.21754  1.69535  3.31465  2.66756  3.63281  3.62220  4.05698  3.60635  3.59345  2.39726  2.93048  2.45273  5.18774  3.97359    183 - -
          2.68618  4.42225  2.77519  2.73123  3.46354  2.40513  3.72494  3.29354  2.67741  2.69355  4.24690  2.90347  2.73739  3.18146  2.89801  2.37887  2.77519  2.98518  4.58477  3.61503
          0.02100  4.26962  4.99197  0.61958  0.77255  0.48576  0.95510
    179   2.32775  5.46215  1.90027  1.49028  4.77247  3.37052  3.78919  4.27568  2.69373  3.76189  4.55798  2.37091  3.91586  2.92708  3.24805  2.82586  3.17407  3.84183  5.91411  4.44506    184 - -
          2.68618  4.42225  2.77519  2.73123  3.46354  2.40513  3.72494  3.29354  2.67741  2.69355  4.24690  2.90347  2.73739  3.18146  2.89801  2.37887  2.77519  2.98518  4.58477  3.61503
          0.02100  4.26962  4.99197  0.61958  0.77255  0.48576  0.95510
    180   2.25463  4.30000  4.04147  3.57797  3.81614  3.52553  4.40645  2.52600  3.49904  2.71792  3.73278  3.75509  4.12168  3.78867  3.76471  2.91835  1.72847  1.44752  5.37580  4.17005    185 - -
          2.68618  4.42225  2.77519  2.73123  3.46354  2.40513  3.72494  3.29354  2.67741  2.69355  4.24690  2.90347  2.73739  3.18146  2.89801  2.37887  2.77519  2.98518  4.58477  3.61503
          0.02100  4.26962  4.99197  0.61958  0.77255  0.48576  0.95510
    181   3.24106  4.51470  5.09061  4.55903  3.57637  4.64942  5.13947  1.13748  4.44963  2.05859  2.67041  4.73918  4.89970  4.63623  4.58725  4.01941  3.48686  1.34773  5.54512  4.39273    186 - -
          2.68618  4.42225  2.77519  2.73123  3.46354  2.40513  3.72494  3.29354  2.67741  2.69355  4.24690  2.90347  2.73739  3.18146  2.89801  2.37887  2.77519  2.98518  4.58477  3.61503
          0.02100  4.26962  4.99197  0.61958  0.77255  0.48576  0.95510
    182   2.48691  5.17299  2.90643  2.04511  4.50772  3.48545  2.96776  3.95147  1.55945  3.45076  4.23808  2.96851  3.90355  2.78936  2.71293  2.75894  3.01269  3.56413  5.58756  4.23523    187 - -
          2.68618  4.42225  2.77519  2.73123  3.46354  2.40513  3.72494  3.29354  2.67741  2.69355  4.24690  2.90347  2.73739  3.18146  2.89801  2.37887  2.77519  2.98518  4.58477  3.61503
          0.02100  4.26962  4.99197  0.61958  0.77255  0.48576  0.95510
    183   1.27074  4.31305  3.72976  3.26885  3.84154  3.36666  4.18924  2.31671  3.21541  2.86311  3.79367  3.51517  3.97047  3.52106  3.52501  2.28061  2.89449  2.69592  5.30661  4.08309    188 - -
          2.68618  4.42225  2.77519  2.73123  3.46354  2.40513  3.72494  3.29354  2.67741  2.69355  4.24690  2.90347  2.73739  3.18146  2.89801  2.37887  2.77519  2.98518  4.58477  3.61503
          0.02100  4.26962  4.99197  0.61958  0.77255  0.48576  0.95510
    184   2.94959  4.53693  3.97919  3.41756  3.31581  3.96748  4.20679  2.62322  3.20725  1.61178  1.68693  3.77492  4.30439  2.67728  3.46795  3.25856  3.17733  2.60882  5.04380  3.85973    189 - -
          2.68618  4.42225  2.77519  2.73123  3.46354  2.40513  3.72494  3.29354  2.67741  2.69355  4.24690  2.90347  2.73739  3.18146  2.89801  2.37887  2.77519  2.98518  4.58477  3.61503
          0.02100  4.26962  4.99197  0.61958  0.77255  0.48576  0.95510
    185   1.58209  4.33499  3.64222  3.46429  4.64209  1.01486  4.55827  4.03613  3.60582  3.76287  4.59821  3.55019  3.87959  3.85924  3.88027  2.58851  2.92384  3.42974  5.96762  4.79704    190 - -
          2.68618  4.42225  2.77519  2.73123  3.46354  2.40513  3.72494  3.29354  2.67741  2.69355  4.24690  2.90347  2.73739  3.18146  2.89801  2.37887  2.77519  2.98518  4.58477  3.61503
          0.02100  4.26962  4.99197  0.61958  0.77255  0.48576  0.95510
    186   3.15113  4.56443  4.69175  4.17209  3.37082  4.30476  4.78607  2.19469  4.00258  1.86498  1.36191  4.38734  4.65055  4.23670  4.17002  3.67430  3.41802  1.63783  5.29827  4.14758    191 - -
          2.68618  4.42225  2.77519  2.73123  3.46354  2.40513  3.72494  3.29354  2.67741  2.69355  4.24690  2.90347  2.73739  3.18146  2.89801  2.37887  2.77519  2.98518  4.58477  3.61503
          0.02100  4.26962  4.99197  0.61958  0.77255  0.48576  0.95510
    187   2.35131  4.27731  3.61621  2.64675  3.40425  3.62844  3.89700  2.75345  2.98389  1.97059  3.38517  3.41877  4.00824  3.27707  3.30374  2.53573  2.85594  2.22373  3.53787  3.64656    192 - -
          2.68618  4.42225  2.77519  2.73123  3.46354  2.40513  3.72494  3.29354  2.67741  2.69355  4.24690  2.90347  2.73739  3.18146  2.89801  2.37887  2.77519  2.98518  4.58477  3.61503
          0.02100  4.26962  4.99197  0.61958  0.77255  0.48576  0.95510
    188   2.43456  4.41761  3.39619  3.10220  4.48929  1.46967  4.26184  3.91264  3.19759  3.57195  4.39115  3.36210  1.86330  3.49720  3.55475  2.58877  2.36712  3.37777  5.79648  4.55921    193 - -
          2.68618  4.42225  2.77519  2.73123  3.46354  2.40513  3.72494  3.29354  2.67741  2.69355  4.24690  2.90347  2.73739  3.18146  2.89801  2.37887  2.77519  2.98518  4.58477  3.61503
          0.02100  4.26962  4.99197  0.61958  0.77255  0.48576  0.95510
    189   2.65552  4.99213  2.62515  2.39532  4.27704  2.95114  3.65015  2.96733  2.42687  3.27519  4.06074  2.43527  3.83809  2.24644  2.90636  2.65194  2.56915  3.35166  5.47285  4.10280    194 - -
          2.68618  4.42225  2.77519  2.73123  3.46354  2.40513  3.72494  3.29354  2.67741  2.69355  4.24690  2.90347  2.73739  3.18146  2.89801  2.37887  2.77519  2.98518  4.58477  3.61503
          0.02100  4.26962  4.99197  0.61958  0.77255  0.48576  0.95510
    190   2.73491  4.24439  4.05325  3.46179  3.20703  3.80866  4.06082  2.59372  3.26943  1.58257  2.36362  3.72208  4.16362  3.56674  2.73107  3.09353  2.96336  2.45866  3.32730  3.56583    195 - -
          2.68618  4.42225  2.77519  2.73123  3.46354  2.40513  3.72494  3.29354  2.67741  2.69355  4.24690  2.90347  2.73739  3.18146  2.89801  2.37887  2.77519  2.98518  4.58477  3.61503
          0.02100  4.26962  4.99197  0.61958  0.77255  0.48576  0.95510
    191   2.40696  5.03495  2.98587  2.43446  4.35239  2.81842  3.64132  3.79257  2.16488  3.32345  4.10497  2.96087  3.85718  2.23825  2.31702  2.67722  2.56607  3.41520  5.49294  4.13759    196 - -
          2.68618  4.42225  2.77519  2.73123  3.46354  2.40513  3.72494  3.29354  2.67741  2.69355  4.24690  2.90347  2.73739  3.18146  2.89801  2.37887  2.77519  2.98518  4.58477  3.61503
          0.02100  4.26962  4.99197  0.61958  0.77255  0.48576  0.95510
    192   2.13703  4.95747  2.99965  2.23207  4.24098  3.47007  3.66367  3.66435  2.38668  2.84674  4.03371  2.61054  3.86981  2.79834  2.12682  2.69596  2.91605  3.31656  5.43524  4.09448    197 - -
          2.68618  4.42225  2.77519  2.73123  3.46354  2.40513  3.72494  3.29354  2.67741  2.69355  4.24690  2.90347  2.73739  3.18146  2.89801  2.37887  2.77519  2.98518  4.58477  3.61503
          0.02100  4.26962  4.99197  0.61958  0.77255  0.48576  0.95510
    193   2.73991  4.82725  3.19815  2.62798  4.03736  3.55430  2.87805  2.50846  2.38580  3.06945  3.91279  2.65973  3.94032  2.88139  1.90960  2.79722  2.96141  3.16367  5.29353  3.99545    198 - -
          2.68618  4.42225  2.77519  2.73123  3.46354  2.40513  3.72494  3.29354  2.67741  2.69355  4.24690  2.90347  2.73739  3.18146  2.89801  2.37887  2.77519  2.98518  4.58477  3.61503
          0.02100  4.26962  4.99197  0.61958  0.77255  0.48576  0.95510
    194   4.07974  5.29582  4.75023  4.56735  3.18974  4.22144  4.47962  4.14493  4.29593  3.46237  4.75594  4.64382  4.77487  4.66105  4.34732  4.27943  4.40440  4.04466  0.36162  3.17422    199 - -
          2.68618  4.42225  2.77519  2.73123  3.46354  2.40513  3.72494  3.29354  2.67741  2.69355  4.24690  2.90347  2.73739  3.18146  2.89801  2.37887  2.77519  2.98518  4.58477  3.61503
          0.02100  4.26962  4.99197  0.61958  0.77255  0.48576  0.95510
    195   2.67341  4.66842  2.18875  2.63995  3.16795  3.53492  3.75509  3.19845  2.62840  2.07283  3.72679  3.12804  3.92967  2.97139  2.67779  2.77037  2.90676  2.94656  5.15566  3.83380    200 - -
          2.68618  4.42225  2.77519  2.73123  3.46354  2.40513  3.72494  3.29354  2.67741  2.69355  4.24690  2.90347  2.73739  3.18146  2.89801  2.37887  2.77519  2.98518  4.58477  3.61503
          0.02100  4.26962  4.99197  0.61958  0.77255  0.48576  0.95510
    196   2.22855  5.05089  2.99260  2.46174  4.39481  2.97875  3.66062  3.83103  2.10450  3.35676  4.14348  2.50738  3.87784  2.78253  2.01714  2.70880  2.94835  3.45189  5.51826  4.17279    201 - -
          2.68618  4.42225  2.77519  2.73123  3.46354  2.40513  3.72494  3.29354  2.67741  2.69355  4.24690  2.90347  2.73739  3.18146  2.89801  2.37887  2.77519  2.98518  4.58477  3.61503
          0.02100  4.26962  4.99197  0.61958  0.77255  0.48576  0.95510
    197   2.75880  4.93246  3.18841  2.59170  4.20180  3.55587  3.68017  3.59977  2.08086  2.77639  2.99792  3.08345  3.93308  2.03926  2.17757  2.78852  2.97407  3.28434  5.38201  4.08963    202 - -
          2.68618  4.42225  2.77519  2.73123  3.46354  2.40513  3.72494  3.29354  2.67741  2.69355  4.24690  2.90347  2.73739  3.18146  2.89801  2.37887  2.77519  2.98518  4.58477  3.61503
          0.02100  4.26962  4.99197  0.61958  0.77255  0.48576  0.95510
    198   2.75713  4.97893  3.13014  2.55382  4.25511  3.53825  2.45957  3.67346  2.02357  2.40918  4.04805  2.63753  3.92148  2.81043  2.37379  2.77314  2.97418  3.34124  5.41594  4.10702    203 - -
          2.68618  4.42225  2.77519  2.73123  3.46354  2.40513  3.72494  3.29354  2.67741  2.69355  4.24690  2.90347  2.73739  3.18146  2.89801  2.37887  2.77519  2.98518  4.58477  3.61503
          0.02100  4.26962  4.99197  0.61958  0.77255  0.48576  0.95510
    199   2.16816  4.76244  2.71292  2.51782  3.98249  3.47513  3.69224  2.80605  2.51565  3.01465  3.84319  3.02808  3.86918  2.39117  2.96895  2.42481  2.86807  3.08440  5.28145  3.33753    204 - -
          2.68618  4.42225  2.77519  2.73123  3.46354  2.40513  3.72494  3.29354  2.67741  2.69355  4.24690  2.90347  2.73739  3.18146  2.89801  2.37887  2.77519  2.98518  4.58477  3.61503
          0.02100  4.26962  4.99197  0.61958  0.77255  0.48576  0.95510
    200   2.73504  5.22792  2.32448  1.92371  4.55415  2.47919  3.66501  4.03494  2.43694  3.52288  4.28452  2.87403  3.85097  2.49400  2.37231  2.68769  2.97369  3.61065  5.66452  4.24949    205 - -
          2.68618  4.42225  2.77519  2.73123  3.46354  2.40513  3.72494  3.29354  2.67741  2.69355  4.24690  2.90347  2.73739  3.18146  2.89801  2.37887  2.77519  2.98518  4.58477  3.61503
          0.02100  4.26962  4.99197  0.61958  0.77255  0.48576  0.95510
    201   2.30829  4.38947  3.77456  3.23818  2.09433  3.76235  3.84545  2.86751  3.15982  2.53716  3.49259  3.55251  4.14012  2.81910  3.44840  3.03743  3.01542  2.66880  4.52626  1.99315    206 - -
          2.68618  4.42225  2.77519  2.73123  3.46354  2.40513  3.72494  3.29354  2.67741  2.69355  4.24690  2.90347  2.73739  3.18146  2.89801  2.37887  2.77519  2.98518  4.58477  3.61503
          0.02100  4.26962  4.99197  0.61958  0.77255  0.48576  0.95510
    202   2.86587  4.29994  4.33879  3.76142  3.36633  4.02907  4.35749  1.76377  3.60580  1.80829  3.28727  3.99699  4.36852  3.86763  2.95244  3.33239  3.10144  1.53578  5.02351  3.83963    207 - -
          2.68618  4.42225  2.77519  2.73123  3.46354  2.40513  3.72494  3.29354  2.67741  2.69355  4.24690  2.90347  2.73739  3.18146  2.89801  2.37887  2.77519  2.98518  4.58477  3.61503
          0.02100  4.26962  4.99197  0.61958  0.77255  0.48576  0.95510
    203   1.84461  4.60345  3.19522  2.69037  4.00887  3.39185  3.83065  3.39304  2.68717  2.66116  3.89365  2.29357  3.87933  3.02724  3.11096  2.40358  2.47918  3.06669  5.33662  4.04566    208 - -
          2.68618  4.42225  2.77519  2.73123  3.46354  2.40513  3.72494  3.29354  2.67741  2.69355  4.24690  2.90347  2.73739  3.18146  2.89801  2.37887  2.77519  2.98518  4.58477  3.61503
          0.02100  4.26962  4.99197  0.61958  0.77255  0.48576  0.95510
    204   2.10779  4.19118  3.83437  3.26037  3.29793  3.67395  3.97051  2.34990  3.16936  2.02775  3.30212  3.56058  4.05512  3.43526  3.43010  2.27500  2.86282  2.43610  3.48223  3.58166    209 - -
          2.68618  4.42225  2.77519  2.73123  3.46354  2.40513  3.72494  3.29354  2.67741  2.69355  4.24690  2.90347  2.73739  3.18146  2.89801  2.37887  2.77519  2.98518  4.58477  3.61503
          0.02100  4.26962  4.99197  0.61958  0.77255  0.48576  0.95510
    205   2.67544  4.83401  2.95719  2.59866  4.38931  1.92256  3.85669  3.81914  2.62922  3.40687  4.22831  3.07542  3.90135  1.82089  3.03769  2.72594  2.48400  3.41953  5.61098  4.28619    210 - -
          2.68618  4.42225  2.77519  2.73123  3.46354  2.40513  3.72494  3.29354  2.67741  2.69355  4.24690  2.90347  2.73739  3.18146  2.89801  2.37887  2.77519  2.98518  4.58477  3.61503
          0.02100  4.26962  4.99197  0.61958  0.77255  0.48576  0.95510
    206   2.37636  4.39554  3.44333  2.87732  2.95498  3.59132  3.83642  2.47305  2.82173  2.33011  3.49371  2.61646  3.97261  3.14266  2.50327  2.83307  2.86391  2.65968  4.96886  3.72343    211 - -
          2.68618  4.42225  2.77519  2.73123  3.46354  2.40513  3.72494  3.29354  2.67741  2.69355  4.24690  2.90347  2.73739  3.18146  2.89801  2.37887  2.77519  2.98518  4.58477  3.61503
          0.02100  4.26962  4.99197  0.61958  0.77255  0.48576  0.95510
    207   2.41042  4.86382  3.06199  2.49683  4.11408  3.48195  3.66729  3.06044  1.97861  2.79773  3.93533  3.01076  3.86977  2.51321  2.58225  2.41289  2.88940  3.20258  5.35344  4.02698    212 - -
          2.68618  4.42225  2.77519  2.73123  3.46354  2.40513  3.72494  3.29354  2.67741  2.69355  4.24690  2.90347  2.73739  3.18146  2.89801  2.37887  2.77519  2.98518  4.58477  3.61503
          0.02100  4.26962  4.99197  0.61958  0.77255  0.48576  0.95510
    208   1.56053  4.36173  4.14862  3.63119  3.59393  3.82687  4.41016  2.29489  3.53388  1.99595  3.49995  3.88354  4.29369  3.82049  3.79423  3.17472  3.09508  1.66675  5.24572  4.03862    213 - -
          2.68618  4.42225  2.77519  2.73123  3.46354  2.40513  3.72494  3.29354  2.67741  2.69355  4.24690  2.90347  2.73739  3.18146  2.89801  2.37887  2.77519  2.98518  4.58477  3.61503
          0.02100  4.26962  4.99197  0.61958  0.77255  0.48576  0.95510
    209   1.95221  4.31072  3.66519  3.29372  4.40468  3.10995  4.33131  3.77988  3.29771  3.48797  4.31281  3.45349  3.84058  3.59164  3.62418  1.26372  1.79592  3.26063  5.74877  4.53668    214 - -
          2.68618  4.42225  2.77519  2.73123  3.46354  2.40513  3.72494  3.29354  2.67741  2.69355  4.24690  2.90347  2.73739  3.18146  2.89801  2.37887  2.77519  2.98518  4.58477  3.61503
          0.02100  4.26962  4.99197  0.61958  0.77255  0.48576  0.95510
    210   2.69473  5.15425  2.24863  1.88212  4.47210  3.41137  3.64627  3.94338  2.41243  3.44745  4.20966  2.53609  3.83691  2.75842  2.47773  2.65925  2.93082  2.94623  5.60074  4.19698    215 - -
          2.68618  4.42225  2.77519  2.73123  3.46354  2.40513  3.72494  3.29354  2.67741  2.69355  4.24690  2.90347  2.73739  3.18146  2.89801  2.37887  2.77519  2.98518  4.58477  3.61503
          0.02100  4.26962  4.99197  0.61958  0.77255  0.48576  0.95510
    211   2.38115  4.38857  3.48828  2.91532  3.53134  3.60969  3.84995  2.86323  2.54236  2.31389  2.81464  3.32819  3.98852  3.16159  2.53580  2.85596  2.87545  2.14125  4.96832  3.73268    216 - -
          2.68618  4.42225  2.77519  2.73123  3.46354  2.40513  3.72494  3.29354  2.67741  2.69355  4.24690  2.90347  2.73739  3.18146  2.89801  2.37887  2.77519  2.98518  4.58477  3.61503
          0.02100  4.26962  4.99197  0.61958  0.77255  0.48576  0.95510
    212   1.76104  4.72012  2.48726  2.58480  4.09486  2.45802  3.80081  2.92486  2.65709  3.12730  3.96329  3.07132  3.88128  2.97991  3.10838  2.69573  2.90622  3.13605  5.40222  4.08607    217 - -
          2.68618  4.42225  2.77519  2.73123  3.46354  2.40513  3.72494  3.29354  2.67741  2.69355  4.24690  2.90347  2.73739  3.18146  2.89801  2.37887  2.77519  2.98518  4.58477  3.61503
          0.02100  4.26962  4.99197  0.61958  0.77255  0.48576  0.95510
    213   2.20837  4.50610  3.29119  2.73623  3.70815  2.97876  3.79190  3.08239  2.70969  2.38910  3.00493  2.75701  3.92078  3.03712  3.11543  2.49990  2.51916  2.82316  5.09775  3.83168    218 - -
          2.68618  4.42225  2.77519  2.73123  3.46354  2.40513  3.72494  3.29354  2.67741  2.69355  4.24690  2.90347  2.73739  3.18146  2.89801  2.37887  2.77519  2.98518  4.58477  3.61503
          0.02100  4.26962  4.99197  0.61958  0.77255  0.48576  0.95510
    214   2.01769  4.34498  3.54416  2.98132  3.50252  2.97721  3.88910  2.47849  2.90165  2.02180  3.46563  3.37229  3.99668  3.22475  2.83394  2.86132  2.87207  2.60038  4.95415  3.72360    219 - -
          2.68618  4.42225  2.77519  2.73123  3.46354  2.40513  3.72494  3.29354  2.67741  2.69355  4.24690  2.90347  2.73739  3.18146  2.89801  2.37887  2.77519  2.98518  4.58477  3.61503
          0.02100  4.26962  4.99197  0.61958  0.77255  0.48576  0.95510
    215   2.32871  4.15256  3.96079  3.38905  2.64375  2.99479  4.00614  2.57960  3.28998  2.34575  3.27401  3.64152  4.08292  3.53203  3.51347  2.98550  2.86997  1.73786  4.74545  2.91652    220 - -
          2.68618  4.42225  2.77519  2.73123  3.46354  2.40513  3.72494  3.29354  2.67741  2.69355  4.24690  2.90347  2.73739  3.18146  2.89801  2.37887  2.77519  2.98518  4.58477  3.61503
          0.02100  4.26962  4.99197  0.61958  0.77255  0.48576  0.95510
    216   2.36542  4.77489  3.05864  2.52084  4.04167  2.56368  3.70231  3.45065  2.51335  3.06840  3.19545  2.64615  3.86421  2.53335  2.96451  2.67982  2.37859  3.13236  5.32488  4.00280    221 - -
          2.68618  4.42225  2.77519  2.73123  3.46354  2.40513  3.72494  3.29354  2.67741  2.69355  4.24690  2.90347  2.73739  3.18146  2.89801  2.37887  2.77519  2.98518  4.58477  3.61503
          0.02100  4.26962  4.99197  0.61958  0.77255  0.48576  0.95510
    217   2.28445  4.68162  3.11120  2.63692  4.23542  2.33026  3.83655  3.65981  2.66080  3.26786  4.07715  3.09488  3.85126  2.52570  3.10182  2.08874  2.15416  3.26638  5.50058  4.18547    222 - -
          2.68618  4.42225  2.77519  2.73123  3.46354  2.40513  3.72494  3.29354  2.67741  2.69355  4.24690  2.90347  2.73739  3.18146  2.89801  2.37887  2.77519  2.98518  4.58477  3.61503
          0.02100  4.26962  4.99197  0.61958  0.77255  0.48576  0.95510
    218   2.39508  4.18087  3.88731  3.31373  3.28216  2.32391  3.99245  2.07817  3.21330  2.12858  3.28988  3.59731  4.07141  3.47553  3.45949  2.96990  2.87107  2.40975  3.55789  3.57540    223 - -
          2.68618  4.42225  2.77519  2.73123  3.46354  2.40513  3.72494  3.29354  2.67741  2.69355  4.24690  2.90347  2.73739  3.18146  2.89801  2.37887  2.77519  2.98518  4.58477  3.61503
          0.02100  4.26962  4.99197  0.61958  0.77255  0.48576  0.95510
    219   2.60977  4.40725  3.43982  2.89494  3.63019  3.53563  3.88190  2.27661  2.85603  2.68527  3.57665  2.68054  3.96330  3.17371  3.22794  2.07518  2.56197  2.36247  5.05885  3.81292    224 - -
          2.68618  4.42225  2.77519  2.73123  3.46354  2.40513  3.72494  3.29354  2.67741  2.69355  4.24690  2.90347  2.73739  3.18146  2.89801  2.37887  2.77519  2.98518  4.58477  3.61503
          0.02100  4.26962  4.99197  0.61958  0.77255  0.48576  0.95510
    220   2.86117  5.10997  3.12393  2.60179  4.48325  3.56405  3.70444  3.88190  1.44416  3.39989  4.22135  3.09029  3.97438  2.42083  2.55348  2.85960  2.17079  3.52914  5.54076  4.25304    225 - -
          2.68618  4.42225  2.77519  2.73123  3.46354  2.40513  3.72494  3.29354  2.67741  2.69355  4.24690  2.90347  2.73739  3.18146  2.89801  2.37887  2.77519  2.98518  4.58477  3.61503
          0.02100  4.26962  4.99197  0.61958  0.77255  0.48576  0.95510
    221   2.72310  4.13389  4.40212  3.80946  2.29964  3.87272  4.17667  2.14784  3.65601  1.72702  3.14342  3.93232  4.22305  3.82907  3.76264  3.17514  2.59812  2.04788  4.72828  2.98231    226 - -
          2.68618  4.42225  2.77519  2.73123  3.46354  2.40513  3.72494  3.29354  2.67741  2.69355  4.24690  2.90347  2.73739  3.18146  2.89801  2.37887  2.77519  2.98518  4.58477  3.61503
          0.02100  4.26962  4.99197  0.61958  0.77255  0.48576  0.95510
    222   2.78675  4.19646  4.43050  3.85616  2.36507  3.95470  4.30191  1.79217  3.71973  2.21888  3.26705  4.00652  4.31319  3.91880  3.85798  2.79418  3.02740  1.55694  4.88353  3.67242    227 - -
          2.68618  4.42225  2.77519  2.73123  3.46354  2.40513  3.72494  3.29354  2.67741  2.69355  4.24690  2.90347  2.73739  3.18146  2.89801  2.37887  2.77519  2.98518  4.58477  3.61503
          0.02100  4.26962  4.99197  0.61958  0.77255  0.48576  0.95510
    223   2.77396  4.99814  3.14371  2.58849  4.36797  3.52358  3.69973  3.77758  2.28905  3.31973  4.13340  3.07710  3.93481  2.44630  1.65454  2.41382  2.47162  3.42431  5.48618  4.18810    228 - -
          2.68618  4.42225  2.77519  2.73123  3.46354  2.40513  3.72494  3.29354  2.67741  2.69355  4.24690  2.90347  2.73739  3.18146  2.89801  2.37887  2.77519  2.98518  4.58477  3.61503
          0.02100  4.26962  4.99197  0.61958  0.77255  0.48576  0.95510
    224   2.30688  4.51175  3.30516  2.73910  3.67804  3.55227  3.77813  2.44923  2.39933  2.48942  3.10026  2.79266  3.93524  3.02681  2.67994  2.78207  2.86565  2.79699  5.06920  3.80664    229 - -
          2.68618  4.42225  2.77519  2.73123  3.46354  2.40513  3.72494  3.29354  2.67741  2.69355  4.24690  2.90347  2.73739  3.18146  2.89801  2.37887  2.77519  2.98518  4.58477  3.61503
          0.02100  4.26962  4.99197  0.61958  0.77255  0.48576  0.95510
    225   1.95586  3.02612  3.90350  3.33663  3.34715  3.63816  4.02972  2.32735  3.24662  2.15576  3.33874  3.60274  4.05665  3.50273  3.49571  2.59801  2.48244  2.40480  4.84475  3.64225    230 - -
          2.68618  4.42225  2.77519  2.73123  3.46354  2.40513  3.72494  3.29354  2.67741  2.69355  4.24690  2.90347  2.73739  3.18146  2.89801  2.37887  2.77519  2.98518  4.58477  3.61503
          0.02100  4.26962  4.99197  0.61958  0.77255  0.48576  0.95510
    226   2.82043  4.46714  2.75765  3.19442  3.52500  3.80906  4.14069  2.50033  3.18535  1.47788  3.45201  3.59164  4.20367  3.48023  3.52200  3.10844  3.06822  1.87411  5.13177  3.89489    231 - -
          2.68618  4.42225  2.77519  2.73123  3.46354  2.40513  3.72494  3.29354  2.67741  2.69355  4.24690  2.90347  2.73739  3.18146  2.89801  2.37887  2.77519  2.98518  4.58477  3.61503
          0.02100  4.26962  4.99197  0.61958  0.77255  0.48576  0.95510
    227   2.83314  4.95921  3.25832  2.67621  4.20040  3.60216  3.71861  3.60378  2.28206  3.14331  3.06620  3.14940  3.98831  1.53709  2.26818  2.87033  3.04793  3.31435  5.39171  4.11300    232 - -
          2.68618  4.42225  2.77519  2.73123  3.46354  2.40513  3.72494  3.29354  2.67741  2.69355  4.24690  2.90347  2.73739  3.18146  2.89801  2.37887  2.77519  2.98518  4.58477  3.61503
          0.10326  4.26962  2.47547  0.61958  0.77255  0.48576  0.95510
    228   2.54781  4.31010  3.63859  3.15129  3.69887  3.43461  4.07610  1.96803  3.08701  2.70680  3.65080  3.45646  3.97441  3.40646  3.40658  1.71481  2.42638  2.56215  5.17433  3.94365    233 - -
          2.68618  4.42225  2.77519  2.73123  3.46354  2.40513  3.72494  3.29354  2.67741  2.69355  4.24690  2.90347  2.73739  3.18146  2.89801  2.37887  2.77519  2.98518  4.58477  3.61503
          0.02278  4.18913  4.91148  0.61958  0.77255  0.58565  0.81361
    229   2.78889  4.25875  4.20431  3.64169  3.33381  2.98487  4.27584  1.99007  3.52697  1.51830  3.26632  3.88759  4.27906  3.77365  3.73938  3.21904  3.03411  1.82678  4.97281  3.78250    234 - -
          2.68618  4.42225  2.77519  2.73123  3.46354  2.40513  3.72494  3.29354  2.67741  2.69355  4.24690  2.90347  2.73739  3.18146  2.89801  2.37887  2.77519  2.98518  4.58477  3.61503
          0.02278  4.18913  4.91148  0.61958  0.77255  0.58565  0.81361
    230   2.65511  4.20986  3.85771  3.28799  3.34192  3.71908  4.02620  1.94748  3.20011  2.35012  2.54309  2.91743  4.09500  3.47248  3.46851  2.99637  2.50972  2.08878  4.86375  3.65636    235 - -
          2.68618  4.42225  2.77519  2.73123  3.46354  2.40513  3.72494  3.29354  2.67741  2.69355  4.24690  2.90347  2.73739  3.18146  2.89801  2.37887  2.77519  2.98518  4.58477  3.61503
          0.02278  4.18913  4.91148  0.61958  0.77255  0.58565  0.81361
    231   3.53125  4.90630  4.69756  4.35047  3.28885  4.38094  4.90853  2.52100  4.11589  0.56438  3.23322  4.59584  4.76914  4.40654  4.23529  4.00736  3.81502  2.63838  5.27044  4.06303    236 - -
          2.68618  4.42225  2.77519  2.73123  3.46354  2.40513  3.72494  3.29354  2.67741  2.69355  4.24690  2.90347  2.73739  3.18146  2.89801  2.37887  2.77519  2.98518  4.58477  3.61503
          0.02278  4.18913  4.91148  0.61958  0.77255  0.42801  1.05499
    232   2.18537  4.38814  3.58738  3.14191  3.66898  1.84368  4.05267  3.20300  3.07312  2.89964  3.80097  3.44234  3.97480  3.41034  3.38608  2.78212  2.92959  2.91055  2.04533  3.81240    237 - -
          2.68618  4.42225  2.77519  2.73123  3.46354  2.40513  3.72494  3.29354  2.67741  2.69355  4.24690  2.90347  2.73739  3.18146  2.89801  2.37887  2.77519  2.98518  4.58477  3.61503
          0.02100  4.26962  4.99197  0.61958  0.77255  0.48576  0.95510
    233   2.61649  3.40986  3.52650  2.58005  3.51113  2.98372  3.89363  2.84350  2.92088  1.76779  3.47658  3.36540  3.98622  3.23105  3.26279  2.84529  2.51370  2.61575  4.95991  3.72885    238 - -
          2.68618  4.42225  2.77519  2.73123  3.46354  2.40513  3.72494  3.29354  2.67741  2.69355  4.24690  2.90347  2.73739  3.18146  2.89801  2.37887  2.77519  2.98518  4.58477  3.61503
          0.02100  4.26962  4.99197  0.61958  0.77255  0.48576  0.95510
    234   2.43758  4.39069  3.45121  3.32716  4.68692  0.86570  4.51529  4.19521  3.55280  3.86423  4.68613  3.48411  3.88641  3.80662  3.84723  2.02998  2.95846  3.54089  5.99706  4.78733    239 - -
          2.68618  4.42225  2.77519  2.73123  3.46354  2.40513  3.72494  3.29354  2.67741  2.69355  4.24690  2.90347  2.73739  3.18146  2.89801  2.37887  2.77519  2.98518  4.58477  3.61503
          0.02100  4.26962  4.99197  0.61958  0.77255  0.48576  0.95510
    235   0.93212  2.70256  4.10491  3.73926  4.26727  2.44019  4.53971  3.59320  3.66499  3.36746  4.22260  3.65462  3.85510  3.90827  3.88428  2.54022  2.82028  3.11297  5.68036  4.51973    240 - -
          2.68618  4.42225  2.77519  2.73123  3.46354  2.40513  3.72494  3.29354  2.67741  2.69355  4.24690  2.90347  2.73739  3.18146  2.89801  2.37887  2.77519  2.98518  4.58477  3.61503
          0.02100  4.26962  4.99197  0.61958  0.77255  0.48576  0.95510
    236   2.64844  4.22307  3.80006  3.22761  3.21302  2.51336  3.10954  2.38797  3.14150  2.05172  3.33287  3.53818  4.06041  3.40918  3.41263  2.95527  2.87998  2.48727  3.54585  2.90113    241 - -
          2.68618  4.42225  2.77519  2.73123  3.46354  2.40513  3.72494  3.29354  2.67741  2.69355  4.24690  2.90347  2.73739  3.18146  2.89801  2.37887  2.77519  2.98518  4.58477  3.61503
          0.02100  4.26962  4.99197  0.61958  0.77255  0.48576  0.95510
    237   3.32844  4.70419  4.71745  4.20083  2.85731  4.36610  4.33967  2.63115  3.93554  0.80500  3.19657  4.33751  4.65894  4.15083  4.04904  3.74492  3.55746  2.71733  2.92509  3.19688    242 - -
          2.68618  4.42225  2.77519  2.73123  3.46354  2.40513  3.72494  3.29354  2.67741  2.69355  4.24690  2.90347  2.73739  3.18146  2.89801  2.37887  2.77519  2.98518  4.58477  3.61503
          0.02100  4.26962  4.99197  0.61958  0.77255  0.48576  0.95510
    238   1.35299  4.32827  4.15536  3.75374  3.91309  3.52101  4.57911  2.49404  3.67670  2.73874  3.82039  3.86148  4.16580  3.96532  3.91795  2.94917  3.04167  1.41792  5.53165  4.32331    243 - -
          2.68618  4.42225  2.77519  2.73123  3.46354  2.40513  3.72494  3.29354  2.67741  2.69355  4.24690  2.90347  2.73739  3.18146  2.89801  2.37887  2.77519  2.98518  4.58477  3.61503
          0.02100  4.26962  4.99197  0.61958  0.77255  0.48576  0.95510
    239   2.82433  4.32938  4.09153  3.55003  3.33098  3.90150  3.07589  1.30730  3.38453  2.29625  3.37129  3.82227  4.27794  3.69752  3.61292  3.21141  3.06899  2.01262  4.94006  3.67189    244 - -
          2.68618  4.42225  2.77519  2.73123  3.46354  2.40513  3.72494  3.29354  2.67741  2.69355  4.24690  2.90347  2.73739  3.18146  2.89801  2.37887  2.77519  2.98518  4.58477  3.61503
          0.02100  4.26962  4.99197  0.61958  0.77255  0.48576  0.95510
    240   2.75421  5.20570  1.78794  2.33655  4.53212  3.40884  3.68971  4.00607  2.46905  3.51022  4.28522  2.88894  3.86661  2.45163  2.53826  2.16448  2.99752  3.59493  5.66327  4.25685    245 - -
          2.68618  4.42225  2.77519  2.73123  3.46354  2.40513  3.72494  3.29354  2.67741  2.69355  4.24690  2.90347  2.73739  3.18146  2.89801  2.37887  2.77519  2.98518  4.58477  3.61503
          0.02100  4.26962  4.99197  0.61958  0.77255  0.48576  0.95510
    241   2.69958  4.73421  2.95334  2.85522  4.67693  0.96329  4.25264  4.23575  3.21975  3.84870  4.69795  2.23588  3.96939  3.48998  3.61308  2.80039  3.14749  3.69296  5.93234  4.63616    246 - -
          2.68600  4.42229  2.77524  2.73128  3.46358  2.40500  3.72499  3.29358  2.67745  2.69359  4.24694  2.90351  2.73744  3.18151  2.89777  2.37891  2.77524  2.98523  4.58481  3.61507
          0.10326  2.39341  4.99197  0.88644  0.53123  0.48576  0.95510
    242   2.71289  5.17774  2.32461  2.37725  4.52215  3.44609  3.09597  3.98952  1.98035  3.46829  4.22636  2.91714  3.85143  2.14910  2.44440  2.67582  2.94037  3.57025  5.59426  4.20992    250 - -
          2.68618  4.42225  2.77519  2.73123  3.46354  2.40513  3.72494  3.29354  2.67741  2.69355  4.24690  2.90347  2.73739  3.18146  2.89801  2.37887  2.77519  2.98518  4.58477  3.61503
          0.02100  4.26962  4.99197  0.61958  0.77255  0.48576  0.95510
    243   2.50162  4.39315  4.64517  4.07412  3.32413  4.23773  4.59588  1.47710  3.94254  1.72964  2.13674  4.26974  4.54121  4.12854  4.08845  3.55873  3.25278  2.07116  5.12032  3.97523    251 - -
          2.68618  4.42225  2.77519  2.73123  3.46354  2.40513  3.72494  3.29354  2.67741  2.69355  4.24690  2.90347  2.73739  3.18146  2.89801  2.37887  2.77519  2.98518  4.58477  3.61503
          0.02100  4.26962  4.99197  0.61958  0.77255  0.48576  0.95510
    244   2.39568  4.33374  3.61888  3.30537  4.40206  3.12570  4.35567  3.77125  3.31480  3.49802  4.34371  3.46693  3.86349  3.62806  3.62245  1.52234  1.25542  3.26628  5.75782  4.53612    252 - -
          2.68618  4.42225  2.77519  2.73123  3.46354  2.40513  3.72494  3.29354  2.67741  2.69355  4.24690  2.90347  2.73739  3.18146  2.89801  2.37887  2.77519  2.98518  4.58477  3.61503
          0.02100  4.26962  4.99197  0.61958  0.77255  0.48576  0.95510
    245   2.30706  4.29296  3.67141  3.12553  3.52948  3.56405  3.99490  2.06827  3.06681  2.57672  3.49439  3.46470  2.47448  3.36015  3.38737  2.47528  2.87756  2.22542  5.00144  3.77959    253 - -
          2.68618  4.42225  2.77519  2.73123  3.46354  2.40513  3.72494  3.29354  2.67741  2.69355  4.24690  2.90347  2.73739  3.18146  2.89801  2.37887  2.77519  2.98518  4.58477  3.61503
          0.02100  4.26962  4.99197  0.61958  0.77255  0.48576  0.95510
    246   3.23595  4.95276  3.98914  3.94723  5.04592  0.31547  5.02385  4.76130  4.18129  4.35730  5.34940  4.15552  4.35435  4.47473  4.35570  3.42202  3.74732  4.21238  6.01702  5.16761    254 - -
          2.68618  4.42225  2.77519  2.73123  3.46354  2.40513  3.72494  3.29354  2.67741  2.69355  4.24690  2.90347  2.73739  3.18146  2.89801  2.37887  2.77519  2.98518  4.58477  3.61503
          0.02100  4.26962  4.99197  0.61958  0.77255  0.48576  0.95510
    247   2.38643  4.47747  3.35305  2.47638  3.62778  3.57718  3.81682  2.60392  2.74561  2.66119  2.18208  3.24695  3.96273  2.67491  3.12618  2.81868  2.88158  2.73485  5.04680  3.79428    255 - -
          2.68618  4.42225  2.77519  2.73123  3.46354  2.40513  3.72494  3.29354  2.67741  2.69355  4.24690  2.90347  2.73739  3.18146  2.89801  2.37887  2.77519  2.98518  4.58477  3.61503
          0.02100  4.26962  4.99197  0.61958  0.77255  0.48576  0.95510
    248   3.35646  4.66261  5.11332  4.52625  2.36671  4.61269  4.88481  2.00052  4.38499  1.20397  1.69706  4.69728  4.79200  4.40416  4.42285  3.95242  3.57048  2.46970  5.13652  4.06530    256 - -
          2.68618  4.42225  2.77519  2.73123  3.46354  2.40513  3.72494  3.29354  2.67741  2.69355  4.24690  2.90347  2.73739  3.18146  2.89801  2.37887  2.77519  2.98518  4.58477  3.61503
          0.02100  4.26962  4.99197  0.61958  0.77255  0.48576  0.95510
    249   3.28893  4.54934  5.16576  4.68734  3.76547  4.73995  5.39121  0.96798  4.58760  2.22332  3.54111  4.87161  5.01922  4.83848  4.76171  4.15280  3.55495  1.25383  5.80507  4.60154    257 - -
          2.68618  4.42225  2.77519  2.73123  3.46354  2.40513  3.72494  3.29354  2.67741  2.69355  4.24690  2.90347  2.73739  3.18146  2.89801  2.37887  2.77519  2.98518  4.58477  3.61503
          0.02100  4.26962  4.99197  0.61958  0.77255  0.48576  0.95510
    250   0.56546  4.44342  3.91920  3.75180  4.50075  3.25348  4.71874  3.69036  3.77997  3.55156  4.55309  3.78392  4.03179  4.08595  3.98840  2.79749  3.10344  3.27165  5.88491  4.73840    258 - -
          2.68618  4.42225  2.77519  2.73123  3.46354  2.40513  3.72494  3.29354  2.67741  2.69355  4.24690  2.90347  2.73739  3.18146  2.89801  2.37887  2.77519  2.98518  4.58477  3.61503
          0.02100  4.26962  4.99197  0.61958  0.77255  0.48576  0.95510
    251   2.84254  4.55441  3.83630  3.50721  1.56226  1.37903  4.15982  3.29252  3.52413  2.92441  3.96154  3.72762  4.18780  3.78568  3.78442  3.05925  3.21177  3.05410  4.82759  3.31975    259 - -
          2.68618  4.42225  2.77519  2.73123  3.46354  2.40513  3.72494  3.29354  2.67741  2.69355  4.24690  2.90347  2.73739  3.18146  2.89801  2.37887  2.77519  2.98518  4.58477  3.61503
          0.02100  4.26962  4.99197  0.61958  0.77255  0.48576  0.95510
    252   2.60120  4.67547  2.97425  2.77049  4.51184  3.22891  4.09526  4.04262  2.99296  3.65428  4.48120  2.02679  3.90226  3.30286  3.39862  1.15260  3.01808  3.53578  5.79472  4.45541    260 - -
          2.68618  4.42225  2.77519  2.73123  3.46354  2.40513  3.72494  3.29354  2.67741  2.69355  4.24690  2.90347  2.73739  3.18146  2.89801  2.37887  2.77519  2.98518  4.58477  3.61503
          0.02100  4.26962  4.99197  0.61958  0.77255  0.48576  0.95510
    253   2.78986  4.27394  4.20546  3.65016  3.35497  3.89023  4.27293  1.48041  3.51771  2.21698  2.32094  3.88437  4.27427  3.77644  3.72395  2.53840  3.04148  2.18802  4.97643  3.78102    261 - -
          2.68618  4.42225  2.77519  2.73123  3.46354  2.40513  3.72494  3.29354  2.67741  2.69355  4.24690  2.90347  2.73739  3.18146  2.89801  2.37887  2.77519  2.98518  4.58477  3.61503
          0.02100  4.26962  4.99197  0.61958  0.77255  0.48576  0.95510
    254   3.59615  4.88670  5.12788  4.62558  2.22051  4.77035  4.77296  2.43288  4.47342  0.70838  3.00780  4.78350  4.93885  4.49574  4.52804  4.15845  3.81642  2.62524  4.93444  3.57430    262 - -
          2.68618  4.42225  2.77519  2.73123  3.46354  2.40513  3.72494  3.29354  2.67741  2.69355  4.24690  2.90347  2.73739  3.18146  2.89801  2.37887  2.77519  2.98518  4.58477  3.61503
          0.02100  4.26962  4.99197  0.61958  0.77255  0.48576  0.95510
    255   2.34432  4.30906  3.56828  2.99975  3.44970  3.61542  3.88534  2.51456  2.94095  2.51981  2.96758  3.38589  3.99836  3.24080  2.70384  2.52314  2.52576  2.14809  4.90691  3.67942    263 - -
          2.68618  4.42225  2.77519  2.73123  3.46354  2.40513  3.72494  3.29354  2.67741  2.69355  4.24690  2.90347  2.73739  3.18146  2.89801  2.37887  2.77519  2.98518  4.58477  3.61503
          0.02100  4.26962  4.99197  0.61958  0.77255  0.48576  0.95510
    256   2.43909  4.39185  3.45050  3.32803  4.68754  0.85956  4.51678  4.19657  3.55477  3.86596  4.68843  3.48506  3.88745  3.80871  3.84860  2.04546  2.96018  3.54231  5.99760  4.78793    264 - -
          2.68618  4.42225  2.77519  2.73123  3.46354  2.40513  3.72494  3.29354  2.67741  2.69355  4.24690  2.90347  2.73739  3.18146  2.89801  2.37887  2.77519  2.98518  4.58477  3.61503
          0.02100  4.26962  4.99197  0.61958  0.77255  0.48576  0.95510
    257   3.03253  5.25801  3.36860  2.74655  4.61878  3.70027  2.83466  4.04679  2.06686  3.49573  4.33169  3.19766  4.06958  1.99952  1.41681  3.01533  3.21398  3.70307  5.54449  4.30154    265 - -
          2.68618  4.42225  2.77519  2.73123  3.46354  2.40513  3.72494  3.29354  2.67741  2.69355  4.24690  2.90347  2.73739  3.18146  2.89801  2.37887  2.77519  2.98518  4.58477  3.61503
          0.02100  4.26962  4.99197  0.61958  0.77255  0.48576  0.95510
    258   2.13600  4.19268  4.27313  3.69967  2.63796  3.88954  4.25031  2.02125  3.58450  2.28862  3.30011  3.90069  4.25874  3.80725  3.76605  3.19333  2.61294  1.62117  4.91281  3.71895    266 - -
          2.68618  4.42225  2.77519  2.73123  3.46354  2.40513  3.72494  3.29354  2.67741  2.69355  4.24690  2.90347  2.73739  3.18146  2.89801  2.37887  2.77519  2.98518  4.58477  3.61503
          0.02100  4.26962  4.99197  0.61958  0.77255  0.48576  0.95510
    259   2.65385  4.26566  3.88434  3.34326  3.45521  3.65150  4.10926  2.59503  3.24527  1.53589  3.41944  3.62648  4.09879  3.53270  3.51403  2.42177  2.48639  2.11786  4.98638  3.77889    267 - -
          2.68618  4.42225  2.77519  2.73123  3.46354  2.40513  3.72494  3.29354  2.67741  2.69355  4.24690  2.90347  2.73739  3.18146  2.89801  2.37887  2.77519  2.98518  4.58477  3.61503
          0.02100  4.26962  4.99197  0.61958  0.77255  0.48576  0.95510
    260   1.80218  4.99222  2.82737  2.10313  4.33880  2.91030  3.71669  3.78052  2.51659  3.34281  4.14001  2.94934  3.86460  2.47671  2.99090  2.43070  2.94905  3.40560  5.54490  4.17783    268 - -
          2.68618  4.42225  2.77519  2.73123  3.46354  2.40513  3.72494  3.29354  2.67741  2.69355  4.24690  2.90347  2.73739  3.18146  2.89801  2.37887  2.77519  2.98518  4.58477  3.61503
          0.02100  4.26962  4.99197  0.61958  0.77255  0.48576  0.95510
    261   2.91149  4.88495  3.41134  3.01881  4.45028  3.53158  4.06064  3.92967  2.65750  3.49956  4.39819  3.41196  1.06977  3.26618  2.13093  3.00529  3.24190  3.56630  5.61375  4.40062    269 - -
          2.68618  4.42225  2.77519  2.73123  3.46354  2.40513  3.72494  3.29354  2.67741  2.69355  4.24690  2.90347  2.73739  3.18146  2.89801  2.37887  2.77519  2.98518  4.58477  3.61503
          0.02100  4.26962  4.99197  0.61958  0.77255  0.48576  0.95510
    262   3.28103  4.53776  5.17164  4.69200  3.79263  4.74449  5.40046  1.19199  4.59753  2.26144  3.56679  4.87443  5.02313  4.85263  4.77463  4.15597  3.54649  1.00203  5.82301  4.61333    270 - -
          2.68618  4.42225  2.77519  2.73123  3.46354  2.40513  3.72494  3.29354  2.67741  2.69355  4.24690  2.90347  2.73739  3.18146  2.89801  2.37887  2.77519  2.98518  4.58477  3.61503
          0.02100  4.26962  4.99197  0.61958  0.77255  0.48576  0.95510
    263   2.32353  4.97909  2.31371  1.85361  4.24377  3.43825  3.70985  2.56453  2.53083  3.24624  4.06360  2.95139  3.87638  2.85517  3.01332  2.71532  2.94972  3.28307  5.48780  4.12512    271 - -
          2.68618  4.42225  2.77519  2.73123  3.46354  2.40513  3.72494  3.29354  2.67741  2.69355  4.24690  2.90347  2.73739  3.18146  2.89801  2.37887  2.77519  2.98518  4.58477  3.61503
          0.02100  4.26962  4.99197  0.61958  0.77255  0.48576  0.95510
    264   2.38211  4.98305  2.98543  2.45907  4.34048  2.91571  3.67233  3.77875  2.38577  3.32198  4.10921  2.97794  3.85995  2.13304  2.22454  2.31337  2.91772  3.39940  5.50108  4.15068    272 - -
          2.68618  4.42225  2.77519  2.73123  3.46354  2.40513  3.72494  3.29354  2.67741  2.69355  4.24690  2.90347  2.73739  3.18146  2.89801  2.37887  2.77519  2.98518  4.58477  3.61503
          0.02100  4.26962  4.99197  0.61958  0.77255  0.48576  0.95510
    265   2.10279  4.42208  4.32958  3.80859  3.44301  3.98093  4.50759  2.29784  3.68549  1.21118  3.32107  4.04330  4.40174  3.94612  3.90424  3.33049  3.19553  1.96524  5.20547  4.03256    273 - -
          2.68618  4.42225  2.77519  2.73123  3.46354  2.40513  3.72494  3.29354  2.67741  2.69355  4.24690  2.90347  2.73739  3.18146  2.89801  2.37887  2.77519  2.98518  4.58477  3.61503
          0.02100  4.26962  4.99197  0.61958  0.77255  0.48576  0.95510
    266   2.07202  4.30129  4.25787  3.71736  3.56877  3.91636  4.42446  1.49180  3.62520  2.42782  3.48367  3.95353  4.33864  3.88826  3.86318  3.24759  2.44448  1.78405  5.19110  3.98658    274 - -
          2.68618  4.42225  2.77519  2.73123  3.46354  2.40513  3.72494  3.29354  2.67741  2.69355  4.24690  2.90347  2.73739  3.18146  2.89801  2.37887  2.77519  2.98518  4.58477  3.61503
          0.02100  4.26962  4.99197  0.61958  0.77255  0.48576  0.95510
    267   2.71698  5.00101  2.78026  2.44951  4.47070  1.94273  3.78736  3.92830  2.59057  3.47782  4.27688  2.57026  3.88421  2.15201  3.05184  2.25368  3.00469  3.51811  5.65979  4.28975    275 - -
          2.68618  4.42225  2.77519  2.73123  3.46354  2.40513  3.72494  3.29354  2.67741  2.69355  4.24690  2.90347  2.73739  3.18146  2.89801  2.37887  2.77519  2.98518  4.58477  3.61503
          0.02100  4.26962  4.99197  0.61958  0.77255  0.48576  0.95510
    268   2.39199  4.21708  3.75577  3.18229  2.72539  3.66797  3.94527  2.36449  3.10684  2.16807  3.32118  2.93970  4.04232  2.88479  3.39101  2.93284  2.85996  2.09103  4.81840  3.60604    276 - -
          2.68618  4.42225  2.77519  2.73123  3.46354  2.40513  3.72494  3.29354  2.67741  2.69355  4.24690  2.90347  2.73739  3.18146  2.89801  2.37887  2.77519  2.98518  4.58477  3.61503
          0.02100  4.26962  4.99197  0.61958  0.77255  0.48576  0.95510
    269   3.42863  4.82935  4.56526  4.11941  2.60788  4.27720  4.01290  3.00402  3.78448  1.82284  3.63075  4.18748  4.64484  4.08182  3.91524  3.71016  3.67497  2.99140  1.08930  2.67671    277 - -
          2.68618  4.42225  2.77519  2.73123  3.46354  2.40513  3.72494  3.29354  2.67741  2.69355  4.24690  2.90347  2.73739  3.18146  2.89801  2.37887  2.77519  2.98518  4.58477  3.61503
          0.02100  4.26962  4.99197  0.61958  0.77255  0.48576  0.95510
    270   2.82588  5.13342  3.15869  2.56302  4.48219  3.56809  3.65629  3.89530  1.60230  2.69489  4.19344  2.60273  3.94569  2.41524  2.23846  2.81317  3.03335  3.53160  5.51834  4.21871    278 - -
          2.68618  4.42225  2.77519  2.73123  3.46354  2.40513  3.72494  3.29354  2.67741  2.69355  4.24690  2.90347  2.73739  3.18146  2.89801  2.37887  2.77519  2.98518  4.58477  3.61503
          0.02100  4.26962  4.99197  0.61958  0.77255  0.48576  0.95510
    271   2.79921  5.29862  2.00599  2.29390  4.62851  2.77516  3.72299  4.11750  2.55580  3.61066  4.38664  2.47325  3.87691  1.95741  3.07598  2.42960  3.05129  3.69046  5.76119  4.32683    279 - -
          2.68618  4.42225  2.77519  2.73123  3.46354  2.40513  3.72494  3.29354  2.67741  2.69355  4.24690  2.90347  2.73739  3.18146  2.89801  2.37887  2.77519  2.98518  4.58477  3.61503
          0.02100  4.26962  4.99197  0.61958  0.77255  0.48576  0.95510
    272   3.63866  4.85904  4.93399  4.59036  1.30367  4.50071  3.64814  3.34693  4.40399  2.06358  3.94202  4.25602  4.79997  4.31622  4.36634  3.85029  3.85458  3.23934  2.27304  1.54644    280 - -
          2.68618  4.42225  2.77519  2.73123  3.46354  2.40513  3.72494  3.29354  2.67741  2.69355  4.24690  2.90347  2.73739  3.18146  2.89801  2.37887  2.77519  2.98518  4.58477  3.61503
          0.02100  4.26962  4.99197  0.61958  0.77255  0.48576  0.95510
    273   2.65187  4.71503  3.15008  2.58913  3.93446  3.50408  3.71555  2.87046  2.51433  2.96330  3.80689  3.08246  3.89617  2.30114  2.50773  2.12881  2.88439  2.66016  5.24525  3.94665    281 - -
          2.68618  4.42225  2.77519  2.73123  3.46354  2.40513  3.72494  3.29354  2.67741  2.69355  4.24690  2.90347  2.73739  3.18146  2.89801  2.37887  2.77519  2.98518  4.58477  3.61503
          0.02100  4.26962  4.99197  0.61958  0.77255  0.48576  0.95510
    274   2.37834  4.68281  3.12516  2.60139  3.97857  2.91339  3.75512  2.73402  2.58972  3.01585  3.85337  3.08568  3.88109  2.28301  3.02355  2.04126  2.87607  3.06440  5.29403  3.99150    282 - -
          2.68618  4.42225  2.77519  2.73123  3.46354  2.40513  3.72494  3.29354  2.67741  2.69355  4.24690  2.90347  2.73739  3.18146  2.89801  2.37887  2.77519  2.98518  4.58477  3.61503
          0.02100  4.26962  4.99197  0.61958  0.77255  0.48576  0.95510
    275   1.60257  4.29553  3.82717  3.28430  3.54892  3.61368  4.11550  2.60846  3.20902  2.51605  2.68217  3.58653  4.08091  3.49851  3.50759  2.92928  2.47704  2.11334  5.06836  3.85655    283 - -
          2.68618  4.42225  2.77519  2.73123  3.46354  2.40513  3.72494  3.29354  2.67741  2.69355  4.24690  2.90347  2.73739  3.18146  2.89801  2.37887  2.77519  2.98518  4.58477  3.61503
          0.02100  4.26962  4.99197  0.61958  0.77255  0.48576  0.95510
    276   2.75180  5.09864  3.02030  2.47823  4.44463  2.51350  3.65533  3.87801  2.10038  3.38757  4.17474  2.99525  3.89567  2.44296  2.02038  2.33927  2.97574  3.49780  5.53229  4.19557    284 - -
          2.68618  4.42225  2.77519  2.73123  3.46354  2.40513  3.72494  3.29354  2.67741  2.69355  4.24690  2.90347  2.73739  3.18146  2.89801  2.37887  2.77519  2.98518  4.58477  3.61503
          0.02100  4.26962  4.99197  0.61958  0.77255  0.48576  0.95510
    277   2.66131  4.30153  3.67237  3.10592  3.41696  3.03637  3.94832  2.18452  3.02520  1.97695  3.38329  3.47218  4.05202  2.52830  3.33754  2.93653  2.89555  2.22230  4.90921  3.69007    285 - -
          2.68618  4.42225  2.77519  2.73123  3.46354  2.40513  3.72494  3.29354  2.67741  2.69355  4.24690  2.90347  2.73739  3.18146  2.89801  2.37887  2.77519  2.98518  4.58477  3.61503
          0.02100  4.26962  4.99197  0.61958  0.77255  0.48576  0.95510
    278   2.01104  4.63289  3.14303  2.73139  4.17203  3.32553  2.76555  3.63205  2.75269  3.26114  4.09343  3.16074  3.88438  3.10812  3.15922  1.48729  2.91925  3.24811  5.48001  4.16633    286 - -
          2.68618  4.42225  2.77519  2.73123  3.46354  2.40513  3.72494  3.29354  2.67741  2.69355  4.24690  2.90347  2.73739  3.18146  2.89801  2.37887  2.77519  2.98518  4.58477  3.61503
          0.02100  4.26962  4.99197  0.61958  0.77255  0.48576  0.95510
    279   2.64507  4.16547  3.94609  3.36781  3.17962  3.71572  3.97174  2.61229  3.26281  2.14858  2.76226  2.84958  4.08565  3.50908  3.49010  2.99332  2.87674  2.17041  2.58146  2.95419    287 - -
          2.68618  4.42225  2.77519  2.73123  3.46354  2.40513  3.72494  3.29354  2.67741  2.69355  4.24690  2.90347  2.73739  3.18146  2.89801  2.37887  2.77519  2.98518  4.58477  3.61503
          0.02100  4.26962  4.99197  0.61958  0.77255  0.48576  0.95510
    280   2.40486  5.15769  2.45946  2.06165  4.47635  2.94739  3.65824  3.94812  2.43923  3.45588  4.22126  2.88285  3.84078  2.08295  2.93741  2.66727  2.56697  3.53709  5.61376  4.20754    288 - -
          2.68618  4.42225  2.77519  2.73123  3.46354  2.40513  3.72494  3.29354  2.67741  2.69355  4.24690  2.90347  2.73739  3.18146  2.89801  2.37887  2.77519  2.98518  4.58477  3.61503
          0.02100  4.26962  4.99197  0.61958  0.77255  0.48576  0.95510
    281   3.51656  5.28959  4.05323  3.50273  4.74945  3.90244  4.19744  4.33639  2.50968  3.77976  4.78492  3.82361  4.39976  3.41165  0.51149  3.59155  3.76427  4.04661  5.67858  4.60825    289 - -
          2.68618  4.42225  2.77519  2.73123  3.46354  2.40513  3.72494  3.29354  2.67741  2.69355  4.24690  2.90347  2.73739  3.18146  2.89801  2.37887  2.77519  2.98518  4.58477  3.61503
          0.02100  4.26962  4.99197  0.61958  0.77255  0.48576  0.95510
    282   3.54086  4.82397  5.18697  4.65762  3.22665  4.83622  5.16949  1.80541  4.47736  0.73915  3.01962  4.90122  4.99117  4.57989  4.56614  4.22934  3.76935  2.28596  5.37606  4.29378    290 - -
          2.68618  4.42225  2.77519  2.73123  3.46354  2.40513  3.72494  3.29354  2.67741  2.69355  4.24690  2.90347  2.73739  3.18146  2.89801  2.37887  2.77519  2.98518  4.58477  3.61503
          0.02100  4.26962  4.99197  0.61958  0.77255  0.48576  0.95510
    283   2.30420  4.85134  2.99887  2.27830  4.13984  2.56637  3.68372  3.56189  2.48040  3.15635  3.96342  2.98900  3.85028  2.53301  2.94464  2.39241  2.60838  2.85121  5.38936  4.04868    291 - -
          2.68618  4.42225  2.77519  2.73123  3.46354  2.40513  3.72494  3.29354  2.67741  2.69355  4.24690  2.90347  2.73739  3.18146  2.89801  2.37887  2.77519  2.98518  4.58477  3.61503
          0.02100  4.26962  4.99197  0.61958  0.77255  0.48576  0.95510
    284   2.65361  5.02402  2.08330  2.38651  4.32669  3.42757  3.63909  3.77551  2.22405  3.31522  4.09127  2.92394  3.83253  2.75839  2.61588  2.38624  2.58543  2.97744  5.49700  4.12091    292 - -
          2.68618  4.42225  2.77519  2.73123  3.46354  2.40513  3.72494  3.29354  2.67741  2.69355  4.24690  2.90347  2.73739  3.18146  2.89801  2.37887  2.77519  2.98518  4.58477  3.61503
          0.02100  4.26962  4.99197  0.61958  0.77255  0.48576  0.95510
    285   3.30362  4.59431  5.11023  4.54111  3.27911  4.62684  4.99013  1.57219  4.41213  1.26102  2.18192  4.71652  4.83041  4.48984  4.48410  3.97669  3.52986  1.83808  5.29436  4.22375    293 - -
          2.68618  4.42225  2.77519  2.73123  3.46354  2.40513  3.72494  3.29354  2.67741  2.69355  4.24690  2.90347  2.73739  3.18146  2.89801  2.37887  2.77519  2.98518  4.58477  3.61503
          0.02100  4.26962  4.99197  0.61958  0.77255  0.48576  0.95510
    286   2.38596  4.50742  4.54351  4.00549  3.35266  4.22737  4.64600  1.99424  3.86519  1.04200  3.20063  4.24907  4.56372  4.09657  4.05334  3.56807  3.33107  2.17796  5.21882  4.07256    294 - -
          2.68618  4.42225  2.77519  2.73123  3.46354  2.40513  3.72494  3.29354  2.67741  2.69355  4.24690  2.90347  2.73739  3.18146  2.89801  2.37887  2.77519  2.98518  4.58477  3.61503
          0.02100  4.26962  4.99197  0.61958  0.77255  0.48576  0.95510
    287   2.26567  4.99833  2.97421  2.24763  4.28733  3.45897  3.64447  3.72251  2.16303  2.72558  4.06079  2.34316  3.85408  2.76984  2.52183  2.67338  2.90364  3.35938  5.46064  4.10622    295 - -
          2.68618  4.42225  2.77519  2.73123  3.46354  2.40513  3.72494  3.29354  2.67741  2.69355  4.24690  2.90347  2.73739  3.18146  2.89801  2.37887  2.77519  2.98518  4.58477  3.61503
          0.02100  4.26962  4.99197  0.61958  0.77255  0.48576  0.95510
    288   2.22025  3.44033  3.14198  2.35034  3.90646  3.47387  2.95359  3.30165  2.57993  2.94791  3.78891  3.08397  3.88257  2.92301  3.01708  2.41308  2.33239  3.00872  5.23527  3.93604    296 - -
          2.68618  4.42225  2.77519  2.73123  3.46354  2.40513  3.72494  3.29354  2.67741  2.69355  4.24690  2.90347  2.73739  3.18146  2.89801  2.37887  2.77519  2.98518  4.58477  3.61503
          0.02100  4.26962  4.99197  0.61958  0.77255  0.48576  0.95510
    289   2.64100  4.94816  2.97122  2.01223  4.21865  3.44470  3.15122  3.08316  2.40480  3.22014  4.00983  2.67360  3.16611  2.76880  2.56122  2.64640  2.87171  3.29923  5.42448  3.40758    297 - -
          2.68618  4.42225  2.77519  2.73123  3.46354  2.40513  3.72494  3.29354  2.67741  2.69355  4.24690  2.90347  2.73739  3.18146  2.89801  2.37887  2.77519  2.98518  4.58477  3.61503
          0.02100  4.26962  4.99197  0.61958  0.77255  0.48576  0.95510
    290   2.70164  4.85994  3.08110  2.60899  4.29993  3.44081  3.77786  3.69722  1.89588  3.29076  4.11589  3.08816  2.10875  2.93250  2.84560  2.74732  2.19310  3.33872  5.50108  4.19532    298 - -
          2.68618  4.42225  2.77519  2.73123  3.46354  2.40513  3.72494  3.29354  2.67741  2.69355  4.24690  2.90347  2.73739  3.18146  2.89801  2.37887  2.77519  2.98518  4.58477  3.61503
          0.02100  4.26962  4.99197  0.61958  0.77255  0.48576  0.95510
    291   2.78112  5.20276  2.67050  1.52673  4.53287  3.40635  3.71977  3.99980  2.51607  3.51706  4.30473  2.89669  2.71756  2.51367  3.00037  2.39989  3.03061  3.59792  5.68206  4.27962    299 - -
          2.68623  4.42230  2.77524  2.73099  3.46359  2.40518  3.72499  3.29359  2.67746  2.69360  4.24695  2.90351  2.73744  3.18151  2.89806  2.37875  2.77524  2.98493  4.58482  3.61508
          0.31689  1.32879  4.99197  0.18535  1.77674  0.48576  0.95510
    292   2.17779  4.68422  3.21146  2.63956  3.88443  3.53500  3.72664  2.80827  2.20567  2.91863  3.77085  3.12138  3.91918  2.92196  2.20726  2.76193  2.89901  2.99385  5.20484  3.15015    301 - -
          2.68618  4.42225  2.77519  2.73123  3.46354  2.40513  3.72494  3.29354  2.67741  2.69355  4.24690  2.90347  2.73739  3.18146  2.89801  2.37887  2.77519  2.98518  4.58477  3.61503
          0.02100  4.26962  4.99197  0.61958  0.77255  0.48576  0.95510
    293   2.65093  5.01020  2.60768  2.38826  4.29953  2.65070  3.04763  3.20222  2.14554  3.29231  4.07134  2.92566  2.83772  2.75926  2.88029  2.64270  2.88375  3.37185  5.48006  4.10625    302 - -
          2.68618  4.42225  2.77519  2.73123  3.46354  2.40513  3.72494  3.29354  2.67741  2.69355  4.24690  2.90347  2.73739  3.18146  2.89801  2.37887  2.77519  2.98518  4.58477  3.61503
          0.02100  4.26962  4.99197  0.61958  0.77255  0.48576  0.95510
    294   2.11095  4.90830  2.19541  2.46219  4.38970  2.75759  3.76187  3.83785  2.57991  3.40019  4.18869  2.97557  2.52715  2.90066  3.06210  2.65733  2.57151  3.42709  5.59600  4.22971    303 - -
          2.68618  4.42225  2.77519  2.73123  3.46354  2.40513  3.72494  3.29354  2.67741  2.69355  4.24690  2.90347  2.73739  3.18146  2.89801  2.37887  2.77519  2.98518  4.58477  3.61503
          0.02100  4.26962  4.99197  0.61958  0.77255  0.48576  0.95510
    295   2.44749  5.08564  2.87901  2.11160  4.40187  2.99833  3.07432  3.86412  1.99521  3.37878  4.14219  2.90502  3.15681  2.73943  2.85462  2.42042  2.89378  3.46243  5.53945  4.15055    304 - -
          2.68618  4.42225  2.77519  2.73123  3.46354  2.40513  3.72494  3.29354  2.67741  2.69355  4.24690  2.90347  2.73739  3.18146  2.89801  2.37887  2.77519  2.98518  4.58477  3.61503
          0.02100  4.26962  4.99197  0.61958  0.77255  0.48576  0.95510
    296   2.49680  4.42624  4.63151  4.05432  3.24709  4.23588  4.56903  1.91304  3.92228  1.35748  2.03587  4.25924  4.52826  4.09053  4.06298  3.55229  3.27023  2.22096  5.07321  3.94791    305 - -
          2.68618  4.42225  2.77519  2.73123  3.46354  2.40513  3.72494  3.29354  2.67741  2.69355  4.24690  2.90347  2.73739  3.18146  2.89801  2.37887  2.77519  2.98518  4.58477  3.61503
          0.02100  4.26962  4.99197  0.61958  0.77255  0.48576  0.95510
    297   2.20825  4.97710  2.90994  2.13569  4.29078  3.42184  3.66391  3.73330  2.43915  3.28905  4.07517  2.94170  2.80544  2.47659  2.91420  2.42397  2.55192  3.36056  5.48563  4.11843    306 - -
          2.68618  4.42225  2.77519  2.73123  3.46354  2.40513  3.72494  3.29354  2.67741  2.69355  4.24690  2.90347  2.73739  3.18146  2.89801  2.37887  2.77519  2.98518  4.58477  3.61503
          0.02100  4.26962  4.99197  0.61958  0.77255  0.48576  0.95510
    298   3.54086  4.82397  5.18697  4.65762  3.22665  4.83622  5.16949  1.80541  4.47736  0.73915  3.01962  4.90122  4.99117  4.57989  4.56614  4.22934  3.76935  2.28596  5.37606  4.29378    307 - -
          2.68618  4.42225  2.77519  2.73123  3.46354  2.40513  3.72494  3.29354  2.67741  2.69355  4.24690  2.90347  2.73739  3.18146  2.89801  2.37887  2.77519  2.98518  4.58477  3.61503
          0.02100  4.26962  4.99197  0.61958  0.77255  0.48576  0.95510
    299   2.08734  4.35124  3.67707  3.27121  4.05174  3.28643  4.26003  3.16660  3.23545  3.04066  3.98266  3.49942  1.40837  3.55427  3.55163  2.69616  2.90790  2.19902  5.49976  4.27482    308 - -
          2.68618  4.42225  2.77519  2.73123  3.46354  2.40513  3.72494  3.29354  2.67741  2.69355  4.24690  2.90347  2.73739  3.18146  2.89801  2.37887  2.77519  2.98518  4.58477  3.61503
          0.02100  4.26962  4.99197  0.61958  0.77255  0.48576  0.95510
    300   1.58436  4.95244  2.92034  1.98724  4.31238  3.44572  3.75495  3.71792  2.49299  3.30732  4.13070  3.02214  3.91059  2.90659  2.54765  2.75956  2.99674  3.36772  5.52084  4.18938    309 - -
          2.68618  4.42225  2.77519  2.73123  3.46354  2.40513  3.72494  3.29354  2.67741  2.69355  4.24690  2.90347  2.73739  3.18146  2.89801  2.37887  2.77519  2.98518  4.58477  3.61503
          0.02100  4.26962  4.99197  0.61958  0.77255  0.48576  0.95510
    301   2.67311  4.65641  2.60869  2.65494  3.84189  3.52495  3.79450  2.68420  2.66880  2.49120  3.74888  3.14109  2.08081  3.00400  3.09643  2.77896  2.91631  2.88142  5.22709  3.93027    310 - -
          2.68618  4.42225  2.77519  2.73123  3.46354  2.40513  3.72494  3.29354  2.67741  2.69355  4.24690  2.90347  2.73739  3.18146  2.89801  2.37887  2.77519  2.98518  4.58477  3.61503
          0.02100  4.26962  4.99197  0.61958  0.77255  0.48576  0.95510
    302   2.65111  4.96097  2.96834  2.10296  4.24107  3.01656  3.64439  3.67630  2.39892  3.23730  3.11512  2.61184  3.84252  2.77250  2.32299  2.65495  2.56977  3.31747  5.43832  4.08093    311 - -
          2.68618  4.42225  2.77519  2.73123  3.46354  2.40513  3.72494  3.29354  2.67741  2.69355  4.24690  2.90347  2.73739  3.18146  2.89801  2.37887  2.77519  2.98518  4.58477  3.61503
          0.02100  4.26962  4.99197  0.61958  0.77255  0.48576  0.95510
    303   2.87030  4.89699  3.06715  2.86546  4.63133  0.95707  4.12732  4.09842  2.21751  3.69583  4.56786  3.29636  4.04982  3.33715  3.18540  2.94877  3.24448  3.66942  5.79303  4.55720    312 - -
          2.68618  4.42225  2.77519  2.73123  3.46354  2.40513  3.72494  3.29354  2.67741  2.69355  4.24690  2.90347  2.73739  3.18146  2.89801  2.37887  2.77519  2.98518  4.58477  3.61503
          0.02100  4.26962  4.99197  0.61958  0.77255  0.48576  0.95510
    304   2.42783  4.94288  2.61174  2.41556  4.21637  3.43771  3.16305  3.65206  2.42766  3.22043  4.01186  2.94710  3.03995  2.49588  2.90299  2.38724  2.87489  2.61556  5.42996  4.06977    313 - -
          2.68618  4.42225  2.77519  2.73123  3.46354  2.40513  3.72494  3.29354  2.67741  2.69355  4.24690  2.90347  2.73739  3.18146  2.89801  2.37887  2.77519  2.98518  4.58477  3.61503
          0.02100  4.26962  4.99197  0.61958  0.77255  0.48576  0.95510
    305   3.35836  4.62204  5.18883  4.65084  3.43331  4.75955  5.20108  1.31135  4.53290  1.22908  3.21064  4.84868  4.95890  4.65930  4.64106  4.13477  3.59598  1.67663  5.50076  4.40002    314 - -
          2.68618  4.42225  2.77519  2.73123  3.46354  2.40513  3.72494  3.29354  2.67741  2.69355  4.24690  2.90347  2.73739  3.18146  2.89801  2.37887  2.77519  2.98518  4.58477  3.61503
          0.02100  4.26962  4.99197  0.61958  0.77255  0.48576  0.95510
    306   2.63993  4.77252  2.95385  2.22788  4.29382  3.34843  3.85919  3.70082  2.69351  3.32325  4.14786  3.07032  3.88636  3.03119  3.13150  1.66142  1.94464  3.32028  5.55947  4.23470    315 - -
          2.68618  4.42225  2.77519  2.73123  3.46354  2.40513  3.72494  3.29354  2.67741  2.69355  4.24690  2.90347  2.73739  3.18146  2.89801  2.37887  2.77519  2.98518  4.58477  3.61503
          0.02100  4.26962  4.99197  0.61958  0.77255  0.48576  0.95510
    307   2.47970  4.31756  4.53808  3.96990  2.66896  4.10928  4.46640  2.19085  3.84403  1.60022  3.23081  4.14926  4.44352  4.03592  3.99304  3.42748  3.16060  1.44919  5.02098  3.83419    316 - -
          2.68618  4.42225  2.77519  2.73123  3.46354  2.40513  3.72494  3.29354  2.67741  2.69355  4.24690  2.90347  2.73739  3.18146  2.89801  2.37887  2.77519  2.98518  4.58477  3.61503
          0.02100  4.26962  4.99197  0.61958  0.77255  0.48576  0.95510
    308   2.79954  5.29043  2.27912  1.44481  4.61105  3.39848  3.71321  4.09370  2.52146  3.58790  4.36525  2.86749  3.87964  2.83684  2.55762  2.43430  3.04636  3.67367  5.73667  4.31205    317 - -
          2.68622  4.42229  2.77523  2.73127  3.46358  2.40516  3.72498  3.29358  2.67744  2.69359  4.24693  2.90315  2.73743  3.18150  2.89804  2.37890  2.77492  2.98522  4.58481  3.61507
          0.12467  2.20345  4.99197  0.66091  0.72646  0.48576  0.95510
    309   2.40594  5.02986  2.91526  2.43273  4.37590  2.23202  3.67734  3.81923  2.40301  3.35670  4.14354  2.56791  3.86474  2.30336  2.48671  2.69120  2.93924  3.43702  5.53217  4.17237    320 - -
          2.68618  4.42225  2.77519  2.73123  3.46354  2.40513  3.72494  3.29354  2.67741  2.69355  4.24690  2.90347  2.73739  3.18146  2.89801  2.37887  2.77519  2.98518  4.58477  3.61503
          0.02100  4.26962  4.99197  0.61958  0.77255  0.48576  0.95510
    310   2.53528  4.40472  4.74161  4.18888  3.49000  4.33490  4.75997  1.75683  4.07351  1.48355  3.34240  4.38317  4.64444  4.28220  4.23595  3.67156  3.30122  1.39859  5.29813  4.12950    321 - -
          2.68618  4.42225  2.77519  2.73123  3.46354  2.40513  3.72494  3.29354  2.67741  2.69355  4.24690  2.90347  2.73739  3.18146  2.89801  2.37887  2.77519  2.98518  4.58477  3.61503
          0.02100  4.26962  4.99197  0.61958  0.77255  0.48576  0.95510
    311   2.20065  4.58764  3.26708  2.76526  4.18741  3.32042  3.89645  3.59116  2.70550  3.22507  4.04867  3.17975  3.86593  3.08096  2.55797  1.60946  2.21701  3.20494  5.47356  4.18843    322 - -
          2.68618  4.42225  2.77519  2.73123  3.46354  2.40513  3.72494  3.29354  2.67741  2.69355  4.24690  2.90347  2.73739  3.18146  2.89801  2.37887  2.77519  2.98518  4.58477  3.61503
          0.02100  4.26962  4.99197  0.61958  0.77255  0.48576  0.95510
    312   2.19060  4.12704  4.03950  3.45809  2.38950  3.72694  4.00952  2.29760  3.34582  2.12370  3.23366  3.68427  4.09717  3.57379  3.54377  2.61135  2.86914  2.36463  4.69867  2.77506    323 - -
          2.68618  4.42225  2.77519  2.73123  3.46354  2.40513  3.72494  3.29354  2.67741  2.69355  4.24690  2.90347  2.73739  3.18146  2.89801  2.37887  2.77519  2.98518  4.58477  3.61503
          0.02100  4.26962  4.99197  0.61958  0.77255  0.48576  0.95510
    313   2.65820  4.75111  3.17513  2.62320  4.07519  2.88107  3.74313  3.47174  2.48083  2.67285  3.92525  3.10087  3.90052  2.91358  1.82785  2.44990  2.58928  3.15335  5.34128  4.04578    324 - -
          2.68618  4.42225  2.77519  2.73123  3.46354  2.40513  3.72494  3.29354  2.67741  2.69355  4.24690  2.90347  2.73739  3.18146  2.89801  2.37887  2.77519  2.98518  4.58477  3.61503
          0.02100  4.26962  4.99197  0.61958  0.77255  0.48576  0.95510
    314   2.33171  4.45158  3.37781  2.88052  3.68468  3.47420  3.89373  3.09935  2.84876  2.80004  3.68606  3.28468  2.33923  3.18022  3.21904  2.77516  2.55332  2.83322  5.10723  2.16120    325 - -
          2.68618  4.42225  2.77519  2.73123  3.46354  2.40513  3.72494  3.29354  2.67741  2.69355  4.24690  2.90347  2.73739  3.18146  2.89801  2.37887  2.77519  2.98518  4.58477  3.61503
          0.02100  4.26962  4.99197  0.61958  0.77255  0.48576  0.95510
    315   2.45400  5.08909  2.44566  2.37957  4.41023  3.42795  3.65279  3.86570  2.16834  3.38794  4.16196  2.91948  2.27191  2.77057  2.51905  2.66959  2.92679  3.47186  5.55376  4.17251    326 - -
          2.68618  4.42225  2.77519  2.73123  3.46354  2.40513  3.72494  3.29354  2.67741  2.69355  4.24690  2.90347  2.73739  3.18146  2.89801  2.37887  2.77519  2.98518  4.58477  3.61503
          0.02100  4.26962  4.99197  0.61958  0.77255  0.48576  0.95510
    316   2.24592  4.73532  3.03828  2.59701  4.30753  2.17245  3.83124  3.74234  2.65202  3.33466  4.13671  3.06708  2.48864  2.60073  3.10172  2.20754  2.89712  3.33312  5.55240  4.22428    327 - -
          2.68618  4.42225  2.77519  2.73123  3.46354  2.40513  3.72494  3.29354  2.67741  2.69355  4.24690  2.90347  2.73739  3.18146  2.89801  2.37887  2.77519  2.98518  4.58477  3.61503
          0.02100  4.26962  4.99197  0.61958  0.77255  0.48576  0.95510
    317   2.40197  5.14793  2.07523  2.34575  4.51762  2.24056  3.72596  3.98804  2.54992  3.51093  4.29259  2.89497  3.86611  2.37422  3.05575  2.41590  3.00093  3.57502  5.68168  4.27477    328 - -
          2.68618  4.42225  2.77519  2.73123  3.46354  2.40513  3.72494  3.29354  2.67741  2.69355  4.24690  2.90347  2.73739  3.18146  2.89801  2.37887  2.77519  2.98518  4.58477  3.61503
          0.02100  4.26962  4.99197  0.61958  0.77255  0.48576  0.95510
    318   2.38072  5.01010  2.92100  2.40880  4.33210  3.42920  3.65475  3.77805  2.22057  3.31991  4.10071  2.65397  3.84288  2.25480  2.86730  2.11063  2.61421  3.39735  5.50245  4.13427    329 - -
          2.68618  4.42225  2.77519  2.73123  3.46354  2.40513  3.72494  3.29354  2.67741  2.69355  4.24690  2.90347  2.73739  3.18146  2.89801  2.37887  2.77519  2.98518  4.58477  3.61503
          0.02100  4.26962  4.99197  0.61958  0.77255  0.48576  0.95510
    319   1.94544  4.86511  3.01896  2.48374  4.19495  2.97545  3.68878  3.62123  2.45935  3.20359  4.00510  2.99628  3.11354  2.52255  2.56520  2.66008  2.60389  3.26713  5.42242  4.08216    330 - -
          2.68618  4.42225  2.77519  2.73123  3.46354  2.40513  3.72494  3.29354  2.67741  2.69355  4.24690  2.90347  2.73739  3.18146  2.89801  2.37887  2.77519  2.98518  4.58477  3.61503
          0.02100  4.26962  4.99197  0.61958  0.77255  0.48576  0.95510
    320   2.64651  4.82875  2.42567  2.49048  4.07311  3.46364  3.68677  3.47460  2.48657  2.70636  3.91338  3.00675  2.44956  2.84176  2.66218  2.68502  2.88209  2.74080  5.34521  4.01334    331 - -
          2.68601  4.42226  2.77521  2.73124  3.46355  2.40514  3.72496  3.29355  2.67742  2.69356  4.24691  2.90348  2.73741  3.18147  2.89802  2.37888  2.77521  2.98519  4.58478  3.61504
          0.15353  2.57896  2.71099  0.39114  1.12788  0.48576  0.95510
    321   2.39334  4.30483  4.41939  3.88075  3.58471  4.05468  4.55819  1.54095  3.78413  2.38069  3.47563  4.10096  4.44652  4.04210  4.00391  3.39168  2.59030  1.38082  5.26187  4.05663    333 - -
          2.68618  4.42225  2.77519  2.73123  3.46354  2.40513  3.72494  3.29354  2.67741  2.69355  4.24690  2.90347  2.73739  3.18146  2.89801  2.37887  2.77519  2.98518  4.58477  3.61503
          0.02235  4.20809  4.93043  0.61958  0.77255  0.43993  1.03305
    322   3.44294  4.73043  5.21410  4.62815  2.35061  4.72044  4.98465  1.98906  4.49034  0.89704  2.38912  4.81001  4.86581  4.47848  4.51402  4.06824  3.65352  2.49410  5.18332  4.13167    334 - -
          2.68618  4.42225  2.77519  2.73123  3.46354  2.40513  3.72494  3.29354  2.67741  2.69355  4.24690  2.90347  2.73739  3.18146  2.89801  2.37887  2.77519  2.98518  4.58477  3.61503
          0.02100  4.26962  4.99197  0.61958  0.77255  0.48576  0.95510
    323   2.68438  5.11477  2.53798  2.36909  4.43383  3.43097  2.77170  3.89825  2.36445  3.40537  4.17033  2.91082  3.83942  2.50609  2.28191  2.12020  2.91602  3.49468  5.55712  4.17019    335 - -
          2.68618  4.42225  2.77519  2.73123  3.46354  2.40513  3.72494  3.29354  2.67741  2.69355  4.24690  2.90347  2.73739  3.18146  2.89801  2.37887  2.77519  2.98518  4.58477  3.61503
          0.02100  4.26962  4.99197  0.61958  0.77255  0.48576  0.95510
    324   2.31893  5.22854  2.29614  2.31674  4.56423  2.86267  3.72399  4.04144  2.55396  3.55296  4.33444  1.83330  3.87445  2.47460  3.06676  2.73211  3.03103  3.62730  5.71678  4.29709    336 - -
          2.68618  4.42225  2.77519  2.73123  3.46354  2.40513  3.72494  3.29354  2.67741  2.69355  4.24690  2.90347  2.73739  3.18146  2.89801  2.37887  2.77519  2.98518  4.58477  3.61503
          0.02100  4.26962  4.99197  0.61958  0.77255  0.48576  0.95510
    325   2.54630  4.40952  4.83031  4.28940  3.60846  4.41799  4.88697  1.53400  4.18253  1.89147  3.44991  4.47813  4.72504  4.40823  4.35227  3.76581  3.33585  1.18840  5.42666  4.23861    337 - -
          2.68618  4.42225  2.77519  2.73123  3.46354  2.40513  3.72494  3.29354  2.67741  2.69355  4.24690  2.90347  2.73739  3.18146  2.89801  2.37887  2.77519  2.98518  4.58477  3.61503
          0.02100  4.26962  4.99197  0.61958  0.77255  0.48576  0.95510
    326   2.72406  4.90554  2.85812  2.54264  4.27294  3.38168  3.03899  3.83164  2.64940  3.40880  4.23573  2.50407  3.91470  3.01126  3.07675  1.35342  3.02600  3.44593  5.54464  4.16468    338 - -
          2.68618  4.42225  2.77519  2.73123  3.46354  2.40513  3.72494  3.29354  2.67741  2.69355  4.24690  2.90347  2.73739  3.18146  2.89801  2.37887  2.77519  2.98518  4.58477  3.61503
          0.02100  4.26962  4.99197  0.61958  0.77255  0.48576  0.95510
    327   3.55880  4.85198  5.04170  4.56847  1.36146  4.66753  4.46347  2.53460  4.40977  1.10433  3.12843  4.63131  4.88137  4.43330  4.45810  4.04755  3.78257  2.68270  4.63337  3.12622    339 - -
          2.68618  4.42225  2.77519  2.73123  3.46354  2.40513  3.72494  3.29354  2.67741  2.69355  4.24690  2.90347  2.73739  3.18146  2.89801  2.37887  2.77519  2.98518  4.58477  3.61503
          0.02100  4.26962  4.99197  0.61958  0.77255  0.48576  0.95510
    328   2.28814  4.70674  3.16849  2.67731  4.31807  2.71070  3.84421  3.74369  2.59630  3.33508  4.14121  3.12171  3.86643  3.00333  1.98685  1.78893  2.90412  3.33272  5.54276  4.23804    340 - -
          2.68618  4.42225  2.77519  2.73123  3.46354  2.40513  3.72494  3.29354  2.67741  2.69355  4.24690  2.90347  2.73739  3.18146  2.89801  2.37887  2.77519  2.98518  4.58477  3.61503
          0.02100  4.26962  4.99197  0.61958  0.77255  0.48576  0.95510
    329   3.33404  4.59376  5.18588  4.65380  3.49271  4.75412  5.22150  1.22480  4.54144  1.38680  3.27131  4.84616  4.96468  4.68776  4.65954  4.13182  3.57497  1.56586  5.54375  4.42518    341 - -
          2.68618  4.42225  2.77519  2.73123  3.46354  2.40513  3.72494  3.29354  2.67741  2.69355  4.24690  2.90347  2.73739  3.18146  2.89801  2.37887  2.77519  2.98518  4.58477  3.61503
          0.02100  4.26962  4.99197  0.61958  0.77255  0.48576  0.95510
    330   2.13407  5.13987  2.55574  2.18036  4.46837  3.42300  3.62570  3.93869  2.14931  3.43342  4.18953  2.89663  3.83067  2.30489  2.52382  2.64450  2.90941  3.52250  5.57676  4.18084    342 - -
          2.68618  4.42225  2.77519  2.73123  3.46354  2.40513  3.72494  3.29354  2.67741  2.69355  4.24690  2.90347  2.73739  3.18146  2.89801  2.37887  2.77519  2.98518  4.58477  3.61503
          0.02100  4.26962  4.99197  0.61958  0.77255  0.48576  0.95510
    331   1.64765  4.68498  3.08924  2.69706  4.24237  3.34299  3.90169  3.64887  2.71702  3.27517  4.11437  3.14138  2.07588  2.52571  3.12047  2.69985  2.94427  3.27250  5.52598  4.22561    343 - -
          2.68618  4.42225  2.77519  2.73123  3.46354  2.40513  3.72494  3.29354  2.67741  2.69355  4.24690  2.90347  2.73739  3.18146  2.89801  2.37887  2.77519  2.98518  4.58477  3.61503
          0.02100  4.26962  4.99197  0.61958  0.77255  0.48576  0.95510
    332   3.23595  4.95276  3.98914  3.94723  5.04592  0.31547  5.02385  4.76130  4.18129  4.35730  5.34940  4.15552  4.35435  4.47473  4.35570  3.42202  3.74732  4.21238  6.01702  5.16761    344 - -
          2.68618  4.42225  2.77519  2.73123  3.46354  2.40513  3.72494  3.29354  2.67741  2.69355  4.24690  2.90347  2.73739  3.18146  2.89801  2.37887  2.77519  2.98518  4.58477  3.61503
          0.02100  4.26962  4.99197  0.61958  0.77255  0.48576  0.95510
    333   2.43335  5.32606  2.22619  1.34741  4.66367  3.37450  3.77732  4.14548  2.65744  3.65813  4.45443  2.85871  3.90368  2.91554  3.19089  2.37435  3.11820  3.72694  5.82483  4.38453    345 - -
          2.68618  4.42225  2.77519  2.73123  3.46354  2.40513  3.72494  3.29354  2.67741  2.69355  4.24690  2.90347  2.73739  3.18146  2.89801  2.37887  2.77519  2.98518  4.58477  3.61503
          0.02100  4.26962  4.99197  0.61958  0.77255  0.48576  0.95510
    334   1.86208  4.25890  3.83201  3.35333  3.81456  3.34589  4.21920  2.95480  3.29655  2.85439  3.76650  3.55484  3.96000  3.57818  3.58956  2.17918  2.44938  1.57382  5.27874  4.07152    346 - -
          2.68618  4.42225  2.77519  2.73123  3.46354  2.40513  3.72494  3.29354  2.67741  2.69355  4.24690  2.90347  2.73739  3.18146  2.89801  2.37887  2.77519  2.98518  4.58477  3.61503
          0.02100  4.26962  4.99197  0.61958  0.77255  0.48576  0.95510
    335   3.30438  4.57985  5.11564  4.57838  3.47132  4.69306  5.14333  1.70041  4.46201  1.27051  3.25967  4.77451  4.91741  4.61585  4.58668  4.06283  3.54512  1.27724  5.49548  4.37252    347 - -
          2.68618  4.42225  2.77519  2.73123  3.46354  2.40513  3.72494  3.29354  2.67741  2.69355  4.24690  2.90347  2.73739  3.18146  2.89801  2.37887  2.77519  2.98518  4.58477  3.61503
          0.02100  4.26962  4.99197  0.61958  0.77255  0.48576  0.95510
    336   1.62877  4.28766  3.74216  3.38715  4.28598  1.33567  4.37695  3.54651  3.38986  3.34971  4.21758  3.51460  3.87121  3.67250  3.69120  2.58053  2.85654  2.50140  5.68027  4.47581    348 - -
          2.68618  4.42225  2.77519  2.73123  3.46354  2.40513  3.72494  3.29354  2.67741  2.69355  4.24690  2.90347  2.73739  3.18146  2.89801  2.37887  2.77519  2.98518  4.58477  3.61503
          0.02100  4.26962  4.99197  0.61958  0.77255  0.48576  0.95510
    337   3.29736  4.54519  5.19305  4.68082  3.66808  4.77052  5.31713  1.15643  4.58346  1.85909  3.44453  4.86831  5.00479  4.78802  4.73398  4.15971  3.54736  1.21746  5.69427  4.52481    349 - -
          2.68618  4.42225  2.77519  2.73123  3.46354  2.40513  3.72494  3.29354  2.67741  2.69355  4.24690  2.90347  2.73739  3.18146  2.89801  2.37887  2.77519  2.98518  4.58477  3.61503
          0.02100  4.26962  4.99197  0.61958  0.77255  0.48576  0.95510
    338   3.05698  4.39195  4.76775  4.22334  3.60307  4.37009  4.82680  1.42373  4.11424  2.03565  3.45518  4.41863  4.68502  4.34749  4.29105  3.71239  2.51708  1.28143  5.39237  4.20000    350 - -
          2.68618  4.42225  2.77519  2.73123  3.46354  2.40513  3.72494  3.29354  2.67741  2.69355  4.24690  2.90347  2.73739  3.18146  2.89801  2.37887  2.77519  2.98518  4.58477  3.61503
          0.02100  4.26962  4.99197  0.61958  0.77255  0.48576  0.95510
    339   3.23595  4.95276  3.98914  3.94723  5.04592  0.31547  5.02385  4.76130  4.18129  4.35730  5.34940  4.15552  4.35435  4.47473  4.35570  3.42202  3.74732  4.21238  6.01702  5.16761    351 - -
          2.68618  4.42225  2.77519  2.73123  3.46354  2.40513  3.72494  3.29354  2.67741  2.69355  4.24690  2.90347  2.73739  3.18146  2.89801  2.37887  2.77519  2.98518  4.58477  3.61503
          0.02100  4.26962  4.99197  0.61958  0.77255  0.48576  0.95510
    340   1.97467  4.70819  3.16174  2.61503  3.94772  3.49033  3.73618  3.35713  2.52944  2.99355  3.83727  3.09918  2.78595  2.92270  2.28869  2.73139  2.89619  3.06129  5.25923  3.15855    352 - -
          2.68618  4.42225  2.77519  2.73123  3.46354  2.40513  3.72494  3.29354  2.67741  2.69355  4.24690  2.90347  2.73739  3.18146  2.89801  2.37887  2.77519  2.98518  4.58477  3.61503
          0.02100  4.26962  4.99197  0.61958  0.77255  0.48576  0.95510
    341   2.56170  4.47749  3.61121  3.46581  4.50749  3.20291  4.55316  4.09500  3.56843  3.78986  4.69299  3.60933  3.97817  3.88753  3.82707  0.61969  3.07491  3.53775  5.84974  4.59952    353 - -
          2.68618  4.42225  2.77519  2.73123  3.46354  2.40513  3.72494  3.29354  2.67741  2.69355  4.24690  2.90347  2.73739  3.18146  2.89801  2.37887  2.77519  2.98518  4.58477  3.61503
          0.02100  4.26962  4.99197  0.61958  0.77255  0.48576  0.95510
    342   1.41134  4.32564  3.65887  3.46445  4.62376  1.13958  4.54671  4.01649  3.59146  3.74153  4.57417  3.54720  3.87356  3.84564  3.86851  2.57943  2.91216  3.41412  5.95250  4.78013    354 - -
          2.68618  4.42225  2.77519  2.73123  3.46354  2.40513  3.72494  3.29354  2.67741  2.69355  4.24690  2.90347  2.73739  3.18146  2.89801  2.37887  2.77519  2.98518  4.58477  3.61503
          0.02100  4.26962  4.99197  0.61958  0.77255  0.48576  0.95510
    343   1.56560  4.29544  3.68871  3.42231  4.53310  3.07255  4.46854  3.92297  3.47406  3.64616  4.47497  3.51089  3.84607  3.75215  3.76444  1.01997  2.86276  3.34338  5.88214  4.67880    355 - -
          2.68618  4.42225  2.77519  2.73123  3.46354  2.40513  3.72494  3.29354  2.67741  2.69355  4.24690  2.90347  2.73739  3.18146  2.89801  2.37887  2.77519  2.98518  4.58477  3.61503
          0.02100  4.26962  4.99197  0.61958  0.77255  0.48576  0.95510
    344   3.23595  4.95276  3.98914  3.94723  5.04592  0.31547  5.02385  4.76130  4.18129  4.35730  5.34940  4.15552  4.35435  4.47473  4.35570  3.42202  3.74732  4.21238  6.01702  5.16761    356 - -
          2.68618  4.42225  2.77519  2.73123  3.46354  2.40513  3.72494  3.29354  2.67741  2.69355  4.24690  2.90347  2.73739  3.18146  2.89801  2.37887  2.77519  2.98518  4.58477  3.61503
          0.02100  4.26962  4.99197  0.61958  0.77255  0.48576  0.95510
    345   3.39152  5.32719  3.59132  3.16088  4.80764  3.81450  4.05257  4.26831  0.59826  3.75442  4.71191  3.56043  4.30100  3.23391  2.59848  3.41791  3.62324  3.96019  5.70976  4.59070    357 - -
          2.68618  4.42225  2.77519  2.73123  3.46354  2.40513  3.72494  3.29354  2.67741  2.69355  4.24690  2.90347  2.73739  3.18146  2.89801  2.37887  2.77519  2.98518  4.58477  3.61503
          0.02100  4.26962  4.99197  0.61958  0.77255  0.48576  0.95510
    346   2.38973  4.33598  3.61015  3.30951  4.45335  3.11301  4.37239  3.83555  3.32971  3.55430  4.39383  3.46571  3.85881  3.64060  3.63794  1.04886  1.83633  3.30575  5.80037  4.57789    358 - -
          2.68618  4.42225  2.77519  2.73123  3.46354  2.40513  3.72494  3.29354  2.67741  2.69355  4.24690  2.90347  2.73739  3.18146  2.89801  2.37887  2.77519  2.98518  4.58477  3.61503
          0.02100  4.26962  4.99197  0.61958  0.77255  0.48576  0.95510
    347   2.52002  4.41019  3.50676  3.04123  3.95089  3.33302  4.06177  3.25241  2.98620  2.53616  3.89575  3.36529  3.92086  3.32933  3.33568  1.80422  1.58950  2.93412  5.35568  4.10388    359 - -
          2.68618  4.42225  2.77519  2.73123  3.46354  2.40513  3.72494  3.29354  2.67741  2.69355  4.24690  2.90347  2.73739  3.18146  2.89801  2.37887  2.77519  2.98518  4.58477  3.61503
          0.02100  4.26962  4.99197  0.61958  0.77255  0.48576  0.95510
    348   3.63514  4.98993  4.82769  4.48729  3.33978  4.48306  5.02173  2.58132  4.25306  0.50492  3.26973  4.72591  4.86134  4.52262  4.35658  4.12982  3.91720  2.71838  5.34324  4.15244    360 - -
          2.68618  4.42225  2.77519  2.73123  3.46354  2.40513  3.72494  3.29354  2.67741  2.69355  4.24690  2.90347  2.73739  3.18146  2.89801  2.37887  2.77519  2.98518  4.58477  3.61503
          0.02100  4.26962  4.99197  0.61958  0.77255  0.48576  0.95510
    349   1.96514  4.29781  3.79053  3.23346  3.44599  3.67315  4.04879  2.62222  3.14980  2.15542  2.40062  3.56282  4.08791  3.44157  3.44571  2.96290  2.21426  2.43660  4.97236  3.76308    361 - -
          2.68618  4.42225  2.77519  2.73123  3.46354  2.40513  3.72494  3.29354  2.67741  2.69355  4.24690  2.90347  2.73739  3.18146  2.89801  2.37887  2.77519  2.98518  4.58477  3.61503
          0.02100  4.26962  4.99197  0.61958  0.77255  0.48576  0.95510
    350   3.32016  5.39542  3.82465  3.05230  4.92864  3.88839  3.74092  4.23737  1.43129  3.62181  4.50522  3.41204  4.23269  2.87111  1.07719  3.30421  3.45482  3.92448  5.60952  4.49631    362 - -
          2.68618  4.42225  2.77519  2.73123  3.46354  2.40513  3.72494  3.29354  2.67741  2.69355  4.24690  2.90347  2.73739  3.18146  2.89801  2.37887  2.77519  2.98518  4.58477  3.61503
          0.02100  4.26962  4.99197  0.61958  0.77255  0.48576  0.95510
    351   2.33941  4.33807  3.55666  3.00932  3.50014  2.98597  3.91271  2.81052  2.94035  1.77916  3.46407  3.39209  4.00475  2.83185  3.27322  2.86941  2.87963  2.24009  4.96099  3.73283    363 - -
          2.68618  4.42225  2.77519  2.73123  3.46354  2.40513  3.72494  3.29354  2.67741  2.69355  4.24690  2.90347  2.73739  3.18146  2.89801  2.37887  2.77519  2.98518  4.58477  3.61503
          0.02100  4.26962  4.99197  0.61958  0.77255  0.48576  0.95510
    352   3.45528  4.72910  5.22420  4.65567  3.22512  4.78918  5.12182  1.46100  4.51787  1.02783  2.41620  4.86789  4.93541  4.56069  4.57928  4.15049  3.67458  2.24730  5.33853  4.30476    364 - -
          2.68618  4.42225  2.77519  2.73123  3.46354  2.40513  3.72494  3.29354  2.67741  2.69355  4.24690  2.90347  2.73739  3.18146  2.89801  2.37887  2.77519  2.98518  4.58477  3.61503
          0.02100  4.26962  4.99197  0.61958  0.77255  0.48576  0.95510
    353   2.66972  3.05421  3.87261  3.30048  3.35428  3.71892  4.03245  2.56064  3.19322  2.36125  2.79477  3.60637  4.10199  2.48594  3.45715  2.99929  2.91020  1.71852  4.87392  3.66794    365 - -
          2.68618  4.42225  2.77519  2.73123  3.46354  2.40513  3.72494  3.29354  2.67741  2.69355  4.24690  2.90347  2.73739  3.18146  2.89801  2.37887  2.77519  2.98518  4.58477  3.61503
          0.02100  4.26962  4.99197  0.61958  0.77255  0.48576  0.95510
    354   2.85237  4.84876  3.37113  3.00383  4.55692  1.13873  4.08167  4.03414  2.69621  3.60551  4.46944  3.38986  4.05983  3.28060  1.85776  2.94690  3.20685  3.61826  5.68532  4.48165    366 - -
          2.68618  4.42225  2.77519  2.73123  3.46354  2.40513  3.72494  3.29354  2.67741  2.69355  4.24690  2.90347  2.73739  3.18146  2.89801  2.37887  2.77519  2.98518  4.58477  3.61503
          0.02100  4.26962  4.99197  0.61958  0.77255  0.48576  0.95510
    355   2.24058  4.22601  4.55047  3.96210  2.65464  4.02655  4.36022  1.85182  3.81524  1.76447  2.61355  4.09426  4.35677  3.97970  3.92002  3.33671  3.07143  1.94190  4.88874  3.72784    367 - -
          2.68618  4.42225  2.77519  2.73123  3.46354  2.40513  3.72494  3.29354  2.67741  2.69355  4.24690  2.90347  2.73739  3.18146  2.89801  2.37887  2.77519  2.98518  4.58477  3.61503
          0.02100  4.26962  4.99197  0.61958  0.77255  0.48576  0.95510
    356   3.12610  4.52376  4.43390  3.93546  1.70562  4.11581  3.75993  2.99643  3.79466  2.22000  3.62510  3.96315  4.45624  2.96960  3.92204  3.42361  3.35183  2.83538  2.06521  2.03982    368 - -
          2.68618  4.42225  2.77519  2.73123  3.46354  2.40513  3.72494  3.29354  2.67741  2.69355  4.24690  2.90347  2.73739  3.18146  2.89801  2.37887  2.77519  2.98518  4.58477  3.61503
          0.02100  4.26962  4.99197  0.61958  0.77255  0.48576  0.95510
    357   2.62719  4.60176  3.19674  2.31353  3.81116  3.50533  3.75759  2.74043  2.63280  2.85565  3.71368  3.12917  2.51541  2.97024  3.05744  2.49803  2.58896  2.55548  5.17196  3.88747    369 - -
          2.68618  4.42225  2.77519  2.73123  3.46354  2.40513  3.72494  3.29354  2.67741  2.69355  4.24690  2.90347  2.73739  3.18146  2.89801  2.37887  2.77519  2.98518  4.58477  3.61503
          0.02100  4.26962  4.99197  0.61958  0.77255  0.48576  0.95510
    358   2.11570  3.05351  3.77642  3.26349  3.76994  3.34043  4.13848  3.04520  3.20101  2.83380  3.72725  3.49676  1.84492  3.48624  3.50965  2.70419  2.37271  2.37660  5.21665  4.00517    370 - -
          2.68618  4.42225  2.77519  2.73123  3.46354  2.40513  3.72494  3.29354  2.67741  2.69355  4.24690  2.90347  2.73739  3.18146  2.89801  2.37887  2.77519  2.98518  4.58477  3.61503
          0.02100  4.26962  4.99197  0.61958  0.77255  0.48576  0.95510
    359   2.39754  4.86172  2.32364  2.23692  4.11535  3.45222  3.66958  3.06572  2.46803  3.13025  3.93982  2.98139  3.85112  2.81543  2.93585  2.44636  2.61728  2.78746  5.36952  4.02749    371 - -
          2.68618  4.42225  2.77519  2.73123  3.46354  2.40513  3.72494  3.29354  2.67741  2.69355  4.24690  2.90347  2.73739  3.18146  2.89801  2.37887  2.77519  2.98518  4.58477  3.61503
          0.02100  4.26962  4.99197  0.61958  0.77255  0.48576  0.95510
    360   2.41920  5.08910  2.89739  2.20563  4.40970  3.43629  3.63706  3.86567  2.36230  3.38104  4.15064  2.57359  3.84274  2.50999  2.26474  2.15261  2.91387  3.46960  5.54018  4.16167    372 - -
          2.68618  4.42225  2.77519  2.73123  3.46354  2.40513  3.72494  3.29354  2.67741  2.69355  4.24690  2.90347  2.73739  3.18146  2.89801  2.37887  2.77519  2.98518  4.58477  3.61503
          0.02100  4.26962  4.99197  0.61958  0.77255  0.48576  0.95510
    361   3.23595  4.95276  3.98914  3.94723  5.04592  0.31547  5.02385  4.76130  4.18129  4.35730  5.34940  4.15552  4.35435  4.47473  4.35570  3.42202  3.74732  4.21238  6.01702  5.16761    373 - -
          2.68618  4.42225  2.77519  2.73123  3.46354  2.40513  3.72494  3.29354  2.67741  2.69355  4.24690  2.90347  2.73739  3.18146  2.89801  2.37887  2.77519  2.98518  4.58477  3.61503
          0.08663  4.26962  2.67376  0.61958  0.77255  0.48576  0.95510
    362   2.66248  4.80573  3.10246  2.53136  4.04688  3.48941  3.66708  2.98659  2.21829  3.05596  3.88316  3.03341  3.87526  2.49577  2.18062  2.41805  2.88844  2.73988  5.30014  3.99226    374 - -
          2.68618  4.42225  2.77519  2.73123  3.46354  2.40513  3.72494  3.29354  2.67741  2.69355  4.24690  2.90347  2.73739  3.18146  2.89801  2.37887  2.77519  2.98518  4.58477  3.61503
          0.02241  4.20540  4.92775  0.61958  0.77255  0.56687  0.83770
    363   3.22242  4.50172  5.04751  4.56498  3.73422  4.63779  5.27616  1.38492  4.46192  2.22043  3.52175  4.75717  4.93672  4.72457  4.64765  4.04304  3.49053  0.92323  5.73807  4.52557    375 - -
          2.68618  4.42225  2.77519  2.73123  3.46354  2.40513  3.72494  3.29354  2.67741  2.69355  4.24690  2.90347  2.73739  3.18146  2.89801  2.37887  2.77519  2.98518  4.58477  3.61503
          0.02241  4.20540  4.92775  0.61958  0.77255  0.56687  0.83770
    364   2.99414  4.78278  3.75272  3.13476  3.75025  3.79769  3.92624  3.10740  2.46442  1.58962  3.71729  3.50554  4.18622  3.16907  1.58331  3.15445  3.21666  2.97802  5.20346  3.95596    376 - -
          2.68618  4.42225  2.77519  2.73123  3.46354  2.40513  3.72494  3.29354  2.67741  2.69355  4.24690  2.90347  2.73739  3.18146  2.89801  2.37887  2.77519  2.98518  4.58477  3.61503
          0.02241  4.20540  4.92775  0.61958  0.77255  0.56687  0.83770
    365   3.40300  4.68464  5.10294  4.57533  3.29297  4.73668  5.11757  1.31722  4.41442  1.08767  3.09060  4.80226  4.92657  4.55405  4.52459  4.12186  3.63828  2.04759  5.39236  4.28172    377 - -
          2.68618  4.42225  2.77519  2.73123  3.46354  2.40513  3.72494  3.29354  2.67741  2.69355  4.24690  2.90347  2.73739  3.18146  2.89801  2.37887  2.77519  2.98518  4.58477  3.61503
          0.02241  4.20540  4.92775  0.61958  0.77255  0.43819  1.03621
    366   3.14363  5.69401  0.92015  2.25148  5.01312  3.35012  3.97679  4.60887  3.06611  4.10465  4.98411  2.14571  4.01247  3.16003  3.69332  3.02177  3.46129  4.15553  6.21660  4.68227    378 - -
          2.68618  4.42225  2.77519  2.73123  3.46354  2.40513  3.72494  3.29354  2.67741  2.69355  4.24690  2.90347  2.73739  3.18146  2.89801  2.37887  2.77519  2.98518  4.58477  3.61503
          0.02100  4.26962  4.99197  0.61958  0.77255  0.48576  0.95510
    367   2.68664  4.69408  3.02746  2.93901  4.68024  0.86215  4.31312  4.24980  3.29213  3.87308  4.72687  2.49887  3.97709  3.56544  3.66436  2.80155  3.14973  3.69300  5.93988  4.66281    379 - -
          2.68618  4.42225  2.77519  2.73123  3.46354  2.40513  3.72494  3.29354  2.67741  2.69355  4.24690  2.90347  2.73739  3.18146  2.89801  2.37887  2.77519  2.98518  4.58477  3.61503
          0.08663  4.26962  2.67376  0.61958  0.77255  0.48576  0.95510
    368   1.99942  4.38188  3.46552  2.91288  3.40656  3.59378  2.62780  2.43214  2.84561  2.58290  3.48833  3.31975  3.98129  3.17030  3.19607  2.84773  2.87516  2.65150  4.87266  2.97103    380 - -
          2.68618  4.42225  2.77519  2.73123  3.46354  2.40513  3.72494  3.29354  2.67741  2.69355  4.24690  2.90347  2.73739  3.18146  2.89801  2.37887  2.77519  2.98518  4.58477  3.61503
          0.02241  4.20540  4.92775  0.61958  0.77255  0.56687  0.83770
    369   2.30065  5.22552  1.00923  2.35823  4.75374  3.30195  3.97382  4.16863  3.00362  3.80473  4.68857  2.90970  3.95210  3.16064  3.56062  2.88996  3.26725  3.75378  6.00051  4.56170    381 - -
          2.68618  4.42225  2.77519  2.73123  3.46354  2.40513  3.72494  3.29354  2.67741  2.69355  4.24690  2.90347  2.73739  3.18146  2.89801  2.37887  2.77519  2.98518  4.58477  3.61503
          0.02241  4.20540  4.92775  0.61958  0.77255  0.56687  0.83770
    370   3.38219  4.66297  5.09107  4.56822  3.32868  4.72521  5.12291  1.19671  4.40849  1.21483  3.13005  4.79195  4.92605  4.56489  4.52658  4.11227  3.62052  1.99139  5.41618  4.29125    382 - -
          2.68618  4.42225  2.77519  2.73123  3.46354  2.40513  3.72494  3.29354  2.67741  2.69355  4.24690  2.90347  2.73739  3.18146  2.89801  2.37887  2.77519  2.98518  4.58477  3.61503
          0.02241  4.20540  4.92775  0.61958  0.77255  0.56687  0.83770
    371   2.37408  5.03222  2.57300  2.35551  4.33539  2.91162  3.60955  3.79148  2.17433  3.31893  4.08755  2.63514  3.80877  2.72385  2.46603  2.61610  2.86500  3.40097  5.49074  3.39641    383 - -
          2.68618  4.42225  2.77519  2.73123  3.46354  2.40513  3.72494  3.29354  2.67741  2.69355  4.24690  2.90347  2.73739  3.18146  2.89801  2.37887  2.77519  2.98518  4.58477  3.61503
          0.02241  4.20540  4.92775  0.61958  0.77255  0.56687  0.83770
    372   2.82956  4.66015  3.47942  2.93671  3.60215  3.72450  3.93252  2.42049  2.73712  2.10768  3.53137  3.38107  4.10349  1.67933  3.07138  2.99726  3.06162  2.72039  5.15930  3.88656    384 - -
          2.68618  4.42225  2.77519  2.73123  3.46354  2.40513  3.72494  3.29354  2.67741  2.69355  4.24690  2.90347  2.73739  3.18146  2.89801  2.37887  2.77519  2.98518  4.58477  3.61503
          0.02241  4.20540  4.92775  0.61958  0.77255  0.56687  0.83770
    373   2.34371  4.15978  4.20058  3.62356  3.21902  3.81759  4.14452  2.04232  3.48791  2.21017  3.22770  3.82128  4.18779  3.71620  3.66353  3.11858  2.94035  1.82211  2.45747  3.58113    385 - -
          2.68618  4.42225  2.77519  2.73123  3.46354  2.40513  3.72494  3.29354  2.67741  2.69355  4.24690  2.90347  2.73739  3.18146  2.89801  2.37887  2.77519  2.98518  4.58477  3.61503
          0.02241  4.20540  4.92775  0.61958  0.77255  0.43819  1.03621
    374   3.01795  5.52254  1.21707  2.26216  4.93358  2.09787  3.91994  4.46565  2.94312  3.96276  4.80190  2.38176  3.96738  3.08662  3.54033  2.92626  3.32773  4.00809  6.11680  4.61718    386 - -
          2.68618  4.42225  2.77519  2.73123  3.46354  2.40513  3.72494  3.29354  2.67741  2.69355  4.24690  2.90347  2.73739  3.18146  2.89801  2.37887  2.77519  2.98518  4.58477  3.61503
          0.02100  4.26962  4.99197  0.61958  0.77255  0.48576  0.95510
    375   2.39674  4.73603  3.09382  2.55248  4.00809  2.92361  3.71785  2.78595  2.15922  3.03872  3.86715  3.05077  2.73806  2.88850  2.97732  2.39616  2.87080  3.09836  5.30414  3.99101    387 - -
          2.68618  4.42225  2.77519  2.73123  3.46354  2.40513  3.72494  3.29354  2.67741  2.69355  4.24690  2.90347  2.73739  3.18146  2.89801  2.37887  2.77519  2.98518  4.58477  3.61503
          0.02100  4.26962  4.99197  0.61958  0.77255  0.48576  0.95510
    376   2.41971  5.46697  1.89700  1.80344  4.77672  3.37016  3.79175  4.28049  2.69874  3.76660  4.56370  1.80973  3.91740  2.93025  3.25393  2.82909  3.17858  3.84665  5.91903  4.44904    388 - -
          2.68618  4.42225  2.77519  2.73123  3.46354  2.40513  3.72494  3.29354  2.67741  2.69355  4.24690  2.90347  2.73739  3.18146  2.89801  2.37887  2.77519  2.98518  4.58477  3.61503
          0.02100  4.26962  4.99197  0.61958  0.77255  0.48576  0.95510
    377   2.39420  4.96452  2.95880  2.24077  4.24219  3.44057  3.63758  3.68108  2.21141  3.23965  4.02563  2.54397  3.83438  2.52917  2.87174  2.38754  2.62375  3.31885  3.69019  4.07672    389 - -
          2.68618  4.42225  2.77519  2.73123  3.46354  2.40513  3.72494  3.29354  2.67741  2.69355  4.24690  2.90347  2.73739  3.18146  2.89801  2.37887  2.77519  2.98518  4.58477  3.61503
          0.02100  4.26962  4.99197  0.61958  0.77255  0.48576  0.95510
    378   3.30297  4.65273  4.72135  4.21931  2.24190  4.36451  4.09697  2.69585  4.06607  0.99352  3.28108  4.26571  4.64459  4.15184  4.15657  3.69228  3.52439  2.72967  4.34808  2.16823    390 - -
          2.68618  4.42225  2.77519  2.73123  3.46354  2.40513  3.72494  3.29354  2.67741  2.69355  4.24690  2.90347  2.73739  3.18146  2.89801  2.37887  2.77519  2.98518  4.58477  3.61503
          0.02100  4.26962  4.99197  0.61958  0.77255  0.48576  0.95510
    379   2.81727  5.00099  3.10255  2.62186  4.32722  1.80490  2.76180  3.80298  2.35042  3.34974  4.17857  3.10515  3.96564  2.90000  2.02776  2.83903  3.06049  3.45386  5.48370  4.17172    391 - -
          2.68618  4.42225  2.77519  2.73123  3.46354  2.40513  3.72494  3.29354  2.67741  2.69355  4.24690  2.90347  2.73739  3.18146  2.89801  2.37887  2.77519  2.98518  4.58477  3.61503
          0.02100  4.26962  4.99197  0.61958  0.77255  0.48576  0.95510
    380   2.97011  5.01531  3.45043  2.93283  4.53065  3.61087  3.89924  3.96870  2.35808  3.49213  4.36781  3.34320  2.08610  3.06564  1.18615  3.02519  3.23988  3.61689  5.58552  4.37673    392 - -
          2.68618  4.42225  2.77519  2.73123  3.46354  2.40513  3.72494  3.29354  2.67741  2.69355  4.24690  2.90347  2.73739  3.18146  2.89801  2.37887  2.77519  2.98518  4.58477  3.61503
          0.02100  4.26962  4.99197  0.61958  0.77255  0.48576  0.95510
    381   2.65432  4.67178  3.17591  2.61792  3.82496  3.52069  2.47227  3.25759  2.55641  2.90261  2.96845  3.10567  3.90784  2.31851  2.97171  2.74351  2.61414  2.98145  5.17182  3.24451    393 - -
          2.68618  4.42225  2.77519  2.73123  3.46354  2.40513  3.72494  3.29354  2.67741  2.69355  4.24690  2.90347  2.73739  3.18146  2.89801  2.37887  2.77519  2.98518  4.58477  3.61503
          0.02100  4.26962  4.99197  0.61958  0.77255  0.48576  0.95510
    382   3.30734  4.55717  5.19125  4.67675  3.63848  4.77208  5.30676  1.07139  4.57612  1.80550  3.41485  4.86766  5.00208  4.77285  4.72314  4.16034  3.55626  1.35520  5.67374  4.51261    394 - -
          2.68618  4.42225  2.77519  2.73123  3.46354  2.40513  3.72494  3.29354  2.67741  2.69355  4.24690  2.90347  2.73739  3.18146  2.89801  2.37887  2.77519  2.98518  4.58477  3.61503
          0.02100  4.26962  4.99197  0.61958  0.77255  0.48576  0.95510
    383   1.82002  4.35595  3.61238  3.46120  4.66962  0.88349  4.57595  4.06708  3.62680  3.79647  4.63860  3.55629  3.89325  3.88074  3.89720  2.60955  2.94868  3.45749  5.98869  4.82104    395 - -
          2.68618  4.42225  2.77519  2.73123  3.46354  2.40513  3.72494  3.29354  2.67741  2.69355  4.24690  2.90347  2.73739  3.18146  2.89801  2.37887  2.77519  2.98518  4.58477  3.61503
          0.02100  4.26962  4.99197  0.61958  0.77255  0.48576  0.95510
    384   2.73847  2.92301  4.24377  3.68955  3.09626  3.80861  4.10241  2.49953  3.54473  2.34759  3.34556  3.84475  4.21422  3.76945  3.71254  3.12803  2.99594  1.82827  4.67768  1.77779    396 - -
          2.68618  4.42225  2.77519  2.73123  3.46354  2.40513  3.72494  3.29354  2.67741  2.69355  4.24690  2.90347  2.73739  3.18146  2.89801  2.37887  2.77519  2.98518  4.58477  3.61503
          0.02100  4.26962  4.99197  0.61958  0.77255  0.48576  0.95510
    385   3.29472  4.62672  4.95416  4.44341  3.40199  4.55933  5.02658  2.06133  4.28625  1.10490  3.22339  4.65128  4.84008  4.48291  4.42755  3.94495  3.55032  1.32918  5.41859  4.26949    397 - -
          2.68618  4.42225  2.77519  2.73123  3.46354  2.40513  3.72494  3.29354  2.67741  2.69355  4.24690  2.90347  2.73739  3.18146  2.89801  2.37887  2.77519  2.98518  4.58477  3.61503
          0.02100  4.26962  4.99197  0.61958  0.77255  0.48576  0.95510
    386   2.84422  4.47273  3.87912  3.33538  3.38657  3.83781  4.16942  2.62854  3.21124  1.68810  2.56875  3.68892  1.89375  3.53118  3.50049  3.13595  3.09543  2.55039  5.05733  3.85245    398 - -
          2.68618  4.42225  2.77519  2.73123  3.46354  2.40513  3.72494  3.29354  2.67741  2.69355  4.24690  2.90347  2.73739  3.18146  2.89801  2.37887  2.77519  2.98518  4.58477  3.61503
          0.02100  4.26962  4.99197  0.61958  0.77255  0.48576  0.95510
    387   3.27595  5.23109  3.24317  3.02489  4.45211  3.68239  4.17918  4.16685  2.82165  3.62596  4.66225  3.48078  4.25386  0.66398  3.08907  3.31598  3.58190  3.87675  5.65853  4.39003    399 - -
          2.68618  4.42225  2.77519  2.73123  3.46354  2.40513  3.72494  3.29354  2.67741  2.69355  4.24690  2.90347  2.73739  3.18146  2.89801  2.37887  2.77519  2.98518  4.58477  3.61503
          0.02100  4.26962  4.99197  0.61958  0.77255  0.48576  0.95510
    388   3.20983  5.83481  0.86711  1.86030  5.11880  3.36118  3.98278  4.67340  3.08962  4.15959  5.05142  2.82418  4.02712  3.16438  3.73709  3.06235  3.51796  4.22942  6.29351  4.75085    400 - -
          2.68618  4.42225  2.77519  2.73123  3.46354  2.40513  3.72494  3.29354  2.67741  2.69355  4.24690  2.90347  2.73739  3.18146  2.89801  2.37887  2.77519  2.98518  4.58477  3.61503
          0.02100  4.26962  4.99197  0.61958  0.77255  0.48576  0.95510
    389   2.64103  4.56165  2.66740  2.69395  3.75603  3.52605  3.79005  2.25280  2.69794  2.80298  3.67462  2.72493  3.93005  3.02308  3.11516  2.45331  2.88092  2.29984  5.14166  3.86507    401 - -
          2.68618  4.42225  2.77519  2.73123  3.46354  2.40513  3.72494  3.29354  2.67741  2.69355  4.24690  2.90347  2.73739  3.18146  2.89801  2.37887  2.77519  2.98518  4.58477  3.61503
          0.02100  4.26962  4.99197  0.61958  0.77255  0.48576  0.95510
    390   2.67793  5.01547  2.96521  1.90979  4.31208  3.45642  3.64352  3.74831  2.36369  3.29268  4.07874  2.95471  3.85335  2.32280  2.42841  2.67257  2.56498  2.87795  5.47608  4.11835    402 - -
          2.68618  4.42225  2.77519  2.73123  3.46354  2.40513  3.72494  3.29354  2.67741  2.69355  4.24690  2.90347  2.73739  3.18146  2.89801  2.37887  2.77519  2.98518  4.58477  3.61503
          0.02100  4.26962  4.99197  0.61958  0.77255  0.48576  0.95510
    391   3.63514  4.98993  4.82769  4.48729  3.33978  4.48306  5.02173  2.58132  4.25306  0.50492  3.26973  4.72591  4.86134  4.52262  4.35658  4.12982  3.91720  2.71838  5.34324  4.15244    403 - -
          2.68618  4.42225  2.77519  2.73123  3.46354  2.40513  3.72494  3.29354  2.67741  2.69355  4.24690  2.90347  2.73739  3.18146  2.89801  2.37887  2.77519  2.98518  4.58477  3.61503
          0.02100  4.26962  4.99197  0.61958  0.77255  0.48576  0.95510
    392   3.60791  4.90615  4.91904  4.52152  0.92505  4.58307  4.16031  2.72857  4.35138  1.66647  3.37917  4.48511  4.86335  4.39410  4.40621  3.98580  3.84689  2.81691  4.32487  2.69885    404 - -
          2.68618  4.42225  2.77519  2.73123  3.46354  2.40513  3.72494  3.29354  2.67741  2.69355  4.24690  2.90347  2.73739  3.18146  2.89801  2.37887  2.77519  2.98518  4.58477  3.61503
          0.02100  4.26962  4.99197  0.61958  0.77255  0.48576  0.95510
    393   2.14794  4.88983  2.92245  2.50160  4.35047  3.37773  3.76639  3.78763  2.29867  3.35931  4.15936  2.23160  3.86744  2.91144  2.99932  1.83943  2.94057  3.39534  5.55997  4.21251    405 - -
          2.68618  4.42225  2.77519  2.73123  3.46354  2.40513  3.72494  3.29354  2.67741  2.69355  4.24690  2.90347  2.73739  3.18146  2.89801  2.37887  2.77519  2.98518  4.58477  3.61503
          0.02100  4.26962  4.99197  0.61958  0.77255  0.48576  0.95510
    394   2.85237  4.84876  3.37113  3.00383  4.55692  1.13873  4.08167  4.03414  2.69621  3.60551  4.46944  3.38986  4.05983  3.28060  1.85776  2.94690  3.20685  3.61826  5.68532  4.48165    406 - -
          2.68618  4.42225  2.77519  2.73123  3.46354  2.40513  3.72494  3.29354  2.67741  2.69355  4.24690  2.90347  2.73739  3.18146  2.89801  2.37887  2.77519  2.98518  4.58477  3.61503
          0.02100  4.26962  4.99197  0.61958  0.77255  0.48576  0.95510
    395   2.39333  4.33682  3.61064  3.29438  4.41840  3.12225  4.35150  3.79474  3.30714  3.51480  4.35621  3.46001  3.86009  3.61922  3.61912  1.29169  1.47602  3.28113  5.76874  4.54563    407 - -
          2.68618  4.42225  2.77519  2.73123  3.46354  2.40513  3.72494  3.29354  2.67741  2.69355  4.24690  2.90347  2.73739  3.18146  2.89801  2.37887  2.77519  2.98518  4.58477  3.61503
          0.02100  4.26962  4.99197  0.61958  0.77255  0.48576  0.95510
    396   3.29471  4.54780  5.18092  4.65988  3.60901  4.74762  5.26323  1.27848  4.55802  1.66379  3.38952  4.84411  4.97771  4.74231  4.69565  4.13017  3.54136  1.23246  5.62901  4.47558    408 - -
          2.68618  4.42225  2.77519  2.73123  3.46354  2.40513  3.72494  3.29354  2.67741  2.69355  4.24690  2.90347  2.73739  3.18146  2.89801  2.37887  2.77519  2.98518  4.58477  3.61503
          0.02100  4.26962  4.99197  0.61958  0.77255  0.48576  0.95510
    397   1.81320  4.53732  3.36072  2.80481  3.80449  3.51681  3.83964  2.63504  2.68192  2.82965  3.71504  3.23956  3.94941  3.07474  2.23467  2.78425  2.57171  2.83535  5.18277  3.92365    409 - -
          2.68618  4.42225  2.77519  2.73123  3.46354  2.40513  3.72494  3.29354  2.67741  2.69355  4.24690  2.90347  2.73739  3.18146  2.89801  2.37887  2.77519  2.98518  4.58477  3.61503
          0.02100  4.26962  4.99197  0.61958  0.77255  0.48576  0.95510
    398   2.98280  5.58105  1.61490  1.55098  4.87725  3.36827  3.82224  4.39656  2.75321  3.86627  4.67488  2.81865  3.94003  2.10775  3.31748  2.87845  3.25116  3.95381  6.00961  4.51878    410 - -
          2.68618  4.42225  2.77519  2.73123  3.46354  2.40513  3.72494  3.29354  2.67741  2.69355  4.24690  2.90347  2.73739  3.18146  2.89801  2.37887  2.77519  2.98518  4.58477  3.61503
          0.02100  4.26962  4.99197  0.61958  0.77255  0.48576  0.95510
    399   3.11655  5.09278  3.01888  2.95417  4.52653  3.50355  4.32841  4.34563  3.27900  3.94980  4.91719  0.61041  4.18248  3.61785  3.63387  3.17821  3.52097  3.92504  5.78490  4.45870    411 - -
          2.68618  4.42225  2.77519  2.73123  3.46354  2.40513  3.72494  3.29354  2.67741  2.69355  4.24690  2.90347  2.73739  3.18146  2.89801  2.37887  2.77519  2.98518  4.58477  3.61503
          0.02100  4.26962  4.99197  0.61958  0.77255  0.48576  0.95510
    400   3.35689  4.68944  4.86740  4.51312  3.67660  4.47285  5.18606  0.68760  4.35059  2.19946  3.56891  4.70675  4.88258  4.66909  4.50490  4.02352  3.65548  1.94060  5.63688  4.39874    412 - -
          2.68618  4.42225  2.77519  2.73123  3.46354  2.40513  3.72494  3.29354  2.67741  2.69355  4.24690  2.90347  2.73739  3.18146  2.89801  2.37887  2.77519  2.98518  4.58477  3.61503
          0.02100  4.26962  4.99197  0.61958  0.77255  0.48576  0.95510
    401   1.15609  2.06251  4.13337  3.75333  4.18373  3.10065  4.52035  3.50122  3.66537  3.28264  4.14671  3.66382  3.86127  3.90630  3.87616  2.05282  2.81560  3.05098  5.61250  4.44746    413 - -
          2.68618  4.42225  2.77519  2.73123  3.46354  2.40513  3.72494  3.29354  2.67741  2.69355  4.24690  2.90347  2.73739  3.18146  2.89801  2.37887  2.77519  2.98518  4.58477  3.61503
          0.02100  4.26962  4.99197  0.61958  0.77255  0.48576  0.95510
    402   2.79185  4.76725  3.38045  2.81360  4.03292  2.70378  3.80193  3.41508  2.41729  2.19999  3.92784  3.24735  4.00870  2.99809  1.60823  2.88806  3.03479  3.14028  5.30597  4.04677    414 - -
          2.68618  4.42225  2.77519  2.73123  3.46354  2.40513  3.72494  3.29354  2.67741  2.69355  4.24690  2.90347  2.73739  3.18146  2.89801  2.37887  2.77519  2.98518  4.58477  3.61503
          0.02100  4.26962  4.99197  0.61958  0.77255  0.48576  0.95510
    403   2.24085  4.29385  3.98566  3.51915  1.44863  3.58879  4.18510  2.72459  3.43964  2.48053  3.51876  3.71370  4.11813  3.69933  3.67489  2.95764  2.44343  2.53201  4.93989  3.61815    415 - -
          2.68618  4.42225  2.77519  2.73123  3.46354  2.40513  3.72494  3.29354  2.67741  2.69355  4.24690  2.90347  2.73739  3.18146  2.89801  2.37887  2.77519  2.98518  4.58477  3.61503
          0.02100  4.26962  4.99197  0.61958  0.77255  0.48576  0.95510
    404   2.02444  4.81743  3.03009  2.52880  4.25421  2.58176  3.74318  3.68378  2.52426  3.26715  4.06719  2.34153  3.85141  2.88861  2.55485  2.65181  2.52876  3.30509  5.48140  4.14522    416 - -
          2.68618  4.42225  2.77519  2.73123  3.46354  2.40513  3.72494  3.29354  2.67741  2.69355  4.24690  2.90347  2.73739  3.18146  2.89801  2.37887  2.77519  2.98518  4.58477  3.61503
          0.32171  4.26962  1.34283  0.61958  0.77255  0.48576  0.95510
    405   2.73804  5.04700  2.65387  1.95561  4.37381  3.35245  3.64497  3.80295  2.05228  3.34824  4.16918  2.86512  2.37701  2.78951  2.77139  2.71795  2.98290  3.44041  5.52433  4.17261    417 - -
          2.68618  4.42225  2.77519  2.73123  3.46354  2.40513  3.72494  3.29354  2.67741  2.69355  4.24690  2.90347  2.73739  3.18146  2.89801  2.37887  2.77519  2.98518  4.58477  3.61503
          0.02826  3.97617  4.69852  0.61958  0.77255  0.33685  1.25183
    406   2.92678  5.49447  1.93264  1.53653  4.79927  2.26053  3.79356  4.30788  2.70078  3.78683  4.58406  2.82650  3.92060  2.50744  3.25631  2.83662  3.19007  3.87083  5.93511  4.46089    418 - -
          2.68618  4.42225  2.77519  2.73123  3.46354  2.40513  3.72494  3.29354  2.67741  2.69355  4.24690  2.90347  2.73739  3.18146  2.89801  2.37887  2.77519  2.98518  4.58477  3.61503
          0.02100  4.26962  4.99197  0.61958  0.77255  0.48576  0.95510
    407   2.18113  4.23435  4.38721  3.80471  2.70999  3.96637  4.29476  2.10659  3.67695  2.05570  1.98464  3.98829  4.30816  3.86922  3.82726  3.26930  3.04532  2.00819  4.88568  3.71490    419 - -
          2.68618  4.42225  2.77519  2.73123  3.46354  2.40513  3.72494  3.29354  2.67741  2.69355  4.24690  2.90347  2.73739  3.18146  2.89801  2.37887  2.77519  2.98518  4.58477  3.61503
          0.02100  4.26962  4.99197  0.61958  0.77255  0.48576  0.95510
    408   2.96442  5.48957  1.46578  1.97043  4.82060  3.35947  3.84491  4.32613  2.79859  3.82615  4.64424  2.83451  3.94172  2.99662  3.36731  1.77904  3.24438  3.89450  5.98805  4.50974    420 - -
          2.68618  4.42225  2.77519  2.73123  3.46354  2.40513  3.72494  3.29354  2.67741  2.69355  4.24690  2.90347  2.73739  3.18146  2.89801  2.37887  2.77519  2.98518  4.58477  3.61503
          0.02100  4.26962  4.99197  0.61958  0.77255  0.48576  0.95510
    409   2.40427  4.65693  3.14785  2.28214  3.87684  3.48797  3.73164  3.26157  2.58498  2.91789  3.09225  3.08901  2.82937  2.92581  3.02135  2.26000  2.86372  2.61643  5.21402  3.91729    421 - -
          2.68618  4.42225  2.77519  2.73123  3.46354  2.40513  3.72494  3.29354  2.67741  2.69355  4.24690  2.90347  2.73739  3.18146  2.89801  2.37887  2.77519  2.98518  4.58477  3.61503
          0.02100  4.26962  4.99197  0.61958  0.77255  0.48576  0.95510
    410   2.89939  5.34025  2.61631  1.27901  4.61764  3.43983  2.87624  4.12120  2.50768  3.61515  4.42307  2.91074  3.93722  2.45838  2.94903  2.84038  3.14283  3.72530  5.74137  4.33532    422 - -
          2.68618  4.42225  2.77519  2.73123  3.46354  2.40513  3.72494  3.29354  2.67741  2.69355  4.24690  2.90347  2.73739  3.18146  2.89801  2.37887  2.77519  2.98518  4.58477  3.61503
          0.02100  4.26962  4.99197  0.61958  0.77255  0.48576  0.95510
    411   2.41129  4.95179  3.02830  2.05323  4.21817  3.49056  3.67119  3.64322  1.75206  3.21465  4.02492  3.00795  3.88750  2.81137  2.78522  2.72281  2.93474  3.30577  3.37597  4.08507    423 - -
          2.68618  4.42225  2.77519  2.73123  3.46354  2.40513  3.72494  3.29354  2.67741  2.69355  4.24690  2.90347  2.73739  3.18146  2.89801  2.37887  2.77519  2.98518  4.58477  3.61503
          0.02100  4.26962  4.99197  0.61958  0.77255  0.48576  0.95510
    412   3.14691  4.51370  4.79455  4.28615  3.54621  4.38629  4.92599  1.99049  4.13512  2.08157  2.49674  4.48535  4.73317  4.39020  4.31151  3.76503  3.41693  0.92719  5.45515  4.27064    424 - -
          2.68618  4.42225  2.77519  2.73123  3.46354  2.40513  3.72494  3.29354  2.67741  2.69355  4.24690  2.90347  2.73739  3.18146  2.89801  2.37887  2.77519  2.98518  4.58477  3.61503
          0.02100  4.26962  4.99197  0.61958  0.77255  0.48576  0.95510
    413   3.27691  4.53654  5.16025  4.68090  3.79330  4.73429  5.39095  1.27213  4.58540  2.26543  3.56920  4.86400  5.01674  4.84274  4.76415  4.14545  3.54309  0.94209  5.81985  4.60845    425 - -
          2.68618  4.42225  2.77519  2.73123  3.46354  2.40513  3.72494  3.29354  2.67741  2.69355  4.24690  2.90347  2.73739  3.18146  2.89801  2.37887  2.77519  2.98518  4.58477  3.61503
          0.02100  4.26962  4.99197  0.61958  0.77255  0.48576  0.95510
    414   1.82185  4.84661  2.93007  1.83138  4.06203  3.46041  3.75225  3.49520  2.58565  3.12787  3.97259  3.02957  3.90674  2.93049  3.03076  2.75237  2.95756  3.18630  5.36933  3.10967    426 - -
          2.68618  4.42225  2.77519  2.73123  3.46354  2.40513  3.72494  3.29354  2.67741  2.69355  4.24690  2.90347  2.73739  3.18146  2.89801  2.37887  2.77519  2.98518  4.58477  3.61503
          0.02100  4.26962  4.99197  0.61958  0.77255  0.48576  0.95510
    415   0.84882  2.50496  4.24523  3.90406  4.21721  3.14605  4.63372  3.33434  3.78906  3.25758  4.18751  3.75803  3.91701  4.03886  3.96899  2.61338  2.87607  2.94073  5.68156  4.51982    427 - -
          2.68618  4.42225  2.77519  2.73123  3.46354  2.40513  3.72494  3.29354  2.67741  2.69355  4.24690  2.90347  2.73739  3.18146  2.89801  2.37887  2.77519  2.98518  4.58477  3.61503
          0.02100  4.26962  4.99197  0.61958  0.77255  0.48576  0.95510
    416   0.56546  4.44342  3.91920  3.75180  4.50075  3.25348  4.71874  3.69036  3.77997  3.55156  4.55309  3.78392  4.03179  4.08595  3.98840  2.79749  3.10344  3.27165  5.88491  4.73840    428 - -
          2.68618  4.42225  2.77519  2.73123  3.46354  2.40513  3.72494  3.29354  2.67741  2.69355  4.24690  2.90347  2.73739  3.18146  2.89801  2.37887  2.77519  2.98518  4.58477  3.61503
          0.02100  4.26962  4.99197  0.61958  0.77255  0.48576  0.95510
    417   2.51020  5.08994  3.24752  2.64323  4.47525  3.59049  3.68719  3.86448  1.66813  3.37830  4.19569  3.11904  3.97848  2.81601  1.72524  2.86004  2.61143  3.51347  5.51113  4.23950    429 - -
          2.68618  4.42225  2.77519  2.73123  3.46354  2.40513  3.72494  3.29354  2.67741  2.69355  4.24690  2.90347  2.73739  3.18146  2.89801  2.37887  2.77519  2.98518  4.58477  3.61503
          0.02100  4.26962  4.99197  0.61958  0.77255  0.48576  0.95510
    418   1.92505  4.48525  4.16081  3.72115  3.49625  3.82818  4.48804  2.51448  3.58292  1.10175  3.40447  3.95108  4.33187  3.89341  3.80857  3.22621  3.20961  2.42906  5.25932  4.06234    430 - -
          2.68618  4.42225  2.77519  2.73123  3.46354  2.40513  3.72494  3.29354  2.67741  2.69355  4.24690  2.90347  2.73739  3.18146  2.89801  2.37887  2.77519  2.98518  4.58477  3.61503
          0.02100  4.26962  4.99197  0.61958  0.77255  0.48576  0.95510
    419   0.84081  4.27261  3.75864  3.51246  4.50260  3.07062  4.51980  3.86057  3.55478  3.61554  4.45829  3.55398  3.85326  3.82701  3.81895  1.92730  2.86438  3.30065  5.87206  4.67992    431 - -
          2.68618  4.42225  2.77519  2.73123  3.46354  2.40513  3.72494  3.29354  2.67741  2.69355  4.24690  2.90347  2.73739  3.18146  2.89801  2.37887  2.77519  2.98518  4.58477  3.61503
          0.02100  4.26962  4.99197  0.61958  0.77255  0.48576  0.95510
    420   2.80575  4.95222  3.06221  2.63514  4.27434  1.57225  2.74116  3.77631  2.43820  3.34083  4.17848  3.11518  3.96778  2.95547  2.36041  2.84016  3.06644  3.42848  5.47694  4.15498    432 - -
          2.68618  4.42225  2.77519  2.73123  3.46354  2.40513  3.72494  3.29354  2.67741  2.69355  4.24690  2.90347  2.73739  3.18146  2.89801  2.37887  2.77519  2.98518  4.58477  3.61503
          0.02100  4.26962  4.99197  0.61958  0.77255  0.48576  0.95510
    421   2.09663  4.39235  4.61741  4.10125  3.69857  4.20759  4.79775  1.66175  4.00496  2.39030  3.55207  4.30284  4.60365  4.26785  4.21908  3.56928  3.26871  1.12327  5.46342  4.25571    433 - -
          2.68618  4.42225  2.77519  2.73123  3.46354  2.40513  3.72494  3.29354  2.67741  2.69355  4.24690  2.90347  2.73739  3.18146  2.89801  2.37887  2.77519  2.98518  4.58477  3.61503
          0.02100  4.26962  4.99197  0.61958  0.77255  0.48576  0.95510
    422   3.53735  5.24874  3.61683  3.43408  3.65014  3.85606  0.52630  4.30545  3.27071  3.73905  4.82800  3.81988  4.43845  3.81086  3.50284  3.61018  3.86201  4.03318  5.10375  3.59353    434 - -
          2.68618  4.42225  2.77519  2.73123  3.46354  2.40513  3.72494  3.29354  2.67741  2.69355  4.24690  2.90347  2.73739  3.18146  2.89801  2.37887  2.77519  2.98518  4.58477  3.61503
          0.02100  4.26962  4.99197  0.61958  0.77255  0.48576  0.95510
    423   3.03972  5.66397  1.48128  1.39937  4.95022  3.36081  3.85749  4.47985  2.83264  3.94647  4.77063  2.80859  3.95889  2.51074  3.41946  2.92132  3.31644  4.03328  6.09220  4.58032    435 - -
          2.68618  4.42225  2.77519  2.73123  3.46354  2.40513  3.72494  3.29354  2.67741  2.69355  4.24690  2.90347  2.73739  3.18146  2.89801  2.37887  2.77519  2.98518  4.58477  3.61503
          0.02100  4.26962  4.99197  0.61958  0.77255  0.48576  0.95510
    424   3.26242  4.58706  5.00079  4.41620  2.11749  4.50047  4.77874  2.31932  4.27405  1.09689  2.44772  4.57763  4.71598  4.32867  4.33033  3.83376  3.48132  1.98507  5.08693  3.98037    436 - -
          2.68618  4.42225  2.77519  2.73123  3.46354  2.40513  3.72494  3.29354  2.67741  2.69355  4.24690  2.90347  2.73739  3.18146  2.89801  2.37887  2.77519  2.98518  4.58477  3.61503
          0.02100  4.26962  4.99197  0.61958  0.77255  0.48576  0.95510
    425   3.35689  4.68944  4.86740  4.51312  3.67660  4.47285  5.18606  0.68760  4.35059  2.19946  3.56891  4.70675  4.88258  4.66909  4.50490  4.02352  3.65548  1.94060  5.63688  4.39874    437 - -
          2.68618  4.42225  2.77519  2.73123  3.46354  2.40513  3.72494  3.29354  2.67741  2.69355  4.24690  2.90347  2.73739  3.18146  2.89801  2.37887  2.77519  2.98518  4.58477  3.61503
          0.02100  4.26962  4.99197  0.61958  0.77255  0.48576  0.95510
    426   2.63172  3.22575  3.83605  3.26042  3.30595  3.67906  3.97410  2.63944  3.15809  1.73320  2.69145  3.56254  4.05837  2.90331  3.41746  2.56736  2.86752  2.44338  4.80482  3.59955    438 - -
          2.68618  4.42225  2.77519  2.73123  3.46354  2.40513  3.72494  3.29354  2.67741  2.69355  4.24690  2.90347  2.73739  3.18146  2.89801  2.37887  2.77519  2.98518  4.58477  3.61503
          0.02100  4.26962  4.99197  0.61958  0.77255  0.48576  0.95510
    427   2.69124  5.13402  2.89548  2.15967  4.46476  3.43983  3.10758  3.92797  2.33399  3.42362  4.18499  2.49789  3.84264  2.43755  2.28876  2.22705  2.92013  3.51862  5.56505  4.18150    439 - -
          2.68618  4.42225  2.77519  2.73123  3.46354  2.40513  3.72494  3.29354  2.67741  2.69355  4.24690  2.90347  2.73739  3.18146  2.89801  2.37887  2.77519  2.98518  4.58477  3.61503
          0.02100  4.26962  4.99197  0.61958  0.77255  0.48576  0.95510
    428   3.54147  4.82951  5.20840  4.63422  2.52690  4.80401  5.00624  2.36691  4.49741  0.76199  2.23036  4.85338  4.92311  4.48960  4.54129  4.15738  3.74893  2.58736  5.17735  4.08015    440 - -
          2.68618  4.42225  2.77519  2.73123  3.46354  2.40513  3.72494  3.29354  2.67741  2.69355  4.24690  2.90347  2.73739  3.18146  2.89801  2.37887  2.77519  2.98518  4.58477  3.61503
          0.02100  4.26962  4.99197  0.61958  0.77255  0.48576  0.95510
    429   2.91094  4.86939  3.41766  3.04968  4.45039  3.52229  4.10060  3.93920  2.72122  3.51455  4.41992  3.43592  0.99813  3.31541  2.26121  3.01189  3.25351  3.57234  5.62653  4.41661    441 - -
          2.68618  4.42225  2.77519  2.73123  3.46354  2.40513  3.72494  3.29354  2.67741  2.69355  4.24690  2.90347  2.73739  3.18146  2.89801  2.37887  2.77519  2.98518  4.58477  3.61503
          0.02100  4.26962  4.99197  0.61958  0.77255  0.48576  0.95510
    430   2.70926  5.00459  2.90628  1.99416  4.27959  3.45840  3.67634  3.70822  2.22454  3.27289  2.66926  2.17933  3.87427  2.81199  2.86672  2.70967  2.94150  3.35726  5.47563  4.12287    442 - -
          2.68618  4.42225  2.77519  2.73123  3.46354  2.40513  3.72494  3.29354  2.67741  2.69355  4.24690  2.90347  2.73739  3.18146  2.89801  2.37887  2.77519  2.98518  4.58477  3.61503
          0.02100  4.26962  4.99197  0.61958  0.77255  0.48576  0.95510
    431   3.23595  4.95276  3.98914  3.94723  5.04592  0.31547  5.02385  4.76130  4.18129  4.35730  5.34940  4.15552  4.35435  4.47473  4.35570  3.42202  3.74732  4.21238  6.01702  5.16761    443 - -
          2.68618  4.42225  2.77519  2.73123  3.46354  2.40513  3.72494  3.29354  2.67741  2.69355  4.24690  2.90347  2.73739  3.18146  2.89801  2.37887  2.77519  2.98518  4.58477  3.61503
          0.02100  4.26962  4.99197  0.61958  0.77255  0.48576  0.95510
    432   3.87163  5.19703  4.45102  4.27057  2.42706  4.31351  3.88061  3.83325  4.11913  3.17970  4.46819  4.24818  4.78505  4.32406  4.21325  3.96105  4.16414  3.72438  4.08032  0.49690    444 - -
          2.68618  4.42225  2.77519  2.73123  3.46354  2.40513  3.72494  3.29354  2.67741  2.69355  4.24690  2.90347  2.73739  3.18146  2.89801  2.37887  2.77519  2.98518  4.58477  3.61503
          0.02100  4.26962  4.99197  0.61958  0.77255  0.48576  0.95510
    433   3.09475  5.75460  1.37850  1.43977  5.03494  3.35042  3.89281  4.57963  2.92183  4.04046  4.88015  2.27482  3.97518  3.05285  3.54202  2.96082  3.38179  4.12362  6.18710  4.64719    445 - -
          2.68618  4.42225  2.77519  2.73123  3.46354  2.40513  3.72494  3.29354  2.67741  2.69355  4.24690  2.90347  2.73739  3.18146  2.89801  2.37887  2.77519  2.98518  4.58477  3.61503
          0.02100  4.26962  4.99197  0.61958  0.77255  0.48576  0.95510
    434   2.41218  4.32966  3.65129  3.38472  4.38630  3.13465  4.41404  3.71169  3.38267  3.48457  4.35691  3.51334  3.88558  3.70983  3.65984  2.16140  0.92032  3.22997  5.76473  4.54541    446 - -
          2.68618  4.42225  2.77519  2.73123  3.46354  2.40513  3.72494  3.29354  2.67741  2.69355  4.24690  2.90347  2.73739  3.18146  2.89801  2.37887  2.77519  2.98518  4.58477  3.61503
          0.02100  4.26962  4.99197  0.61958  0.77255  0.48576  0.95510
    435   2.39628  4.35910  3.61033  2.20200  3.48256  3.68645  3.95061  2.35330  2.99171  2.15304  2.86023  3.44098  4.05942  3.29230  3.33454  2.93832  2.91447  2.25165  4.97868  3.75220    447 - -
          2.68618  4.42225  2.77519  2.73123  3.46354  2.40513  3.72494  3.29354  2.67741  2.69355  4.24690  2.90347  2.73739  3.18146  2.89801  2.37887  2.77519  2.98518  4.58477  3.61503
          0.02100  4.26962  4.99197  0.61958  0.77255  0.48576  0.95510
    436   3.34476  4.60517  5.18823  4.65555  3.47789  4.76080  5.22248  1.20000  4.54106  1.36637  3.25568  4.85130  4.96761  4.68357  4.65783  4.13882  3.58509  1.62836  5.53726  4.42299    448 - -
          2.68618  4.42225  2.77519  2.73123  3.46354  2.40513  3.72494  3.29354  2.67741  2.69355  4.24690  2.90347  2.73739  3.18146  2.89801  2.37887  2.77519  2.98518  4.58477  3.61503
          0.02100  4.26962  4.99197  0.61958  0.77255  0.48576  0.95510
    437   3.23595  4.95276  3.98914  3.94723  5.04592  0.31547  5.02385  4.76130  4.18129  4.35730  5.34940  4.15552  4.35435  4.47473  4.35570  3.42202  3.74732  4.21238  6.01702  5.16761    449 - -
          2.68618  4.42225  2.77519  2.73123  3.46354  2.40513  3.72494  3.29354  2.67741  2.69355  4.24690  2.90347  2.73739  3.18146  2.89801  2.37887  2.77519  2.98518  4.58477  3.61503
          0.02100  4.26962  4.99197  0.61958  0.77255  0.48576  0.95510
    438   3.06764  5.68237  2.00975  1.04384  4.97010  3.35739  3.88171  4.50214  2.88264  3.97709  4.81336  2.37408  3.97084  3.04053  3.47887  2.94608  3.35143  4.05828  6.12619  4.60815    450 - -
          2.68618  4.42225  2.77519  2.73123  3.46354  2.40513  3.72494  3.29354  2.67741  2.69355  4.24690  2.90347  2.73739  3.18146  2.89801  2.37887  2.77519  2.98518  4.58477  3.61503
          0.02100  4.26962  4.99197  0.61958  0.77255  0.48576  0.95510
    439   2.71010  4.85461  2.95283  2.53569  4.14356  1.89166  3.76014  3.57130  2.54998  2.57118  4.01675  2.57956  3.90817  2.51054  2.97132  2.75347  2.96671  3.24648  5.41614  4.08803    451 - -
          2.68618  4.42225  2.77519  2.73123  3.46354  2.40513  3.72494  3.29354  2.67741  2.69355  4.24690  2.90347  2.73739  3.18146  2.89801  2.37887  2.77519  2.98518  4.58477  3.61503
          0.02100  4.26962  4.99197  0.61958  0.77255  0.48576  0.95510
    440   3.23595  4.95276  3.98914  3.94723  5.04592  0.31547  5.02385  4.76130  4.18129  4.35730  5.34940  4.15552  4.35435  4.47473  4.35570  3.42202  3.74732  4.21238  6.01702  5.16761    452 - -
          2.68618  4.42225  2.77519  2.73123  3.46354  2.40513  3.72494  3.29354  2.67741  2.69355  4.24690  2.90347  2.73739  3.18146  2.89801  2.37887  2.77519  2.98518  4.58477  3.61503
          0.02100  4.26962  4.99197  0.61958  0.77255  0.48576  0.95510
    441   1.73732  4.66543  3.10463  2.23713  4.05439  2.90343  3.80599  3.44649  2.65837  3.09358  3.92753  3.09839  3.87585  2.99121  3.09719  2.40087  2.88452  2.63143  5.36692  4.06322    453 - -
          2.68618  4.42225  2.77519  2.73123  3.46354  2.40513  3.72494  3.29354  2.67741  2.69355  4.24690  2.90347  2.73739  3.18146  2.89801  2.37887  2.77519  2.98518  4.58477  3.61503
          0.02100  4.26962  4.99197  0.61958  0.77255  0.48576  0.95510
    442   1.91374  4.30085  3.59212  3.38112  4.63480  1.05153  4.48970  4.07426  3.52225  3.75386  4.55701  3.48380  3.83527  3.76871  3.82201  2.04883  2.86473  3.43043  5.96214  4.76877    454 - -
          2.68618  4.42225  2.77519  2.73123  3.46354  2.40513  3.72494  3.29354  2.67741  2.69355  4.24690  2.90347  2.73739  3.18146  2.89801  2.37887  2.77519  2.98518  4.58477  3.61503
          0.02100  4.26962  4.99197  0.61958  0.77255  0.48576  0.95510
    443   3.63514  4.98993  4.82769  4.48729  3.33978  4.48306  5.02173  2.58132  4.25306  0.50492  3.26973  4.72591  4.86134  4.52262  4.35658  4.12982  3.91720  2.71838  5.34324  4.15244    455 - -
          2.68618  4.42225  2.77519  2.73123  3.46354  2.40513  3.72494  3.29354  2.67741  2.69355  4.24690  2.90347  2.73739  3.18146  2.89801  2.37887  2.77519  2.98518  4.58477  3.61503
          0.02100  4.26962  4.99197  0.61958  0.77255  0.48576  0.95510
    444   2.56170  4.47749  3.61121  3.46581  4.50749  3.20291  4.55316  4.09500  3.56843  3.78986  4.69299  3.60933  3.97817  3.88753  3.82707  0.61969  3.07491  3.53775  5.84974  4.59952    456 - -
          2.68618  4.42225  2.77519  2.73123  3.46354  2.40513  3.72494  3.29354  2.67741  2.69355  4.24690  2.90347  2.73739  3.18146  2.89801  2.37887  2.77519  2.98518  4.58477  3.61503
          0.02100  4.26962  4.99197  0.61958  0.77255  0.48576  0.95510
    445   1.93231  4.37082  3.59569  3.45815  4.68315  0.83271  4.58465  4.08410  3.63637  3.81421  4.66121  3.56051  3.90292  3.89162  3.90490  2.62467  2.96557  3.47447  5.99768  4.83169    457 - -
          2.68618  4.42225  2.77519  2.73123  3.46354  2.40513  3.72494  3.29354  2.67741  2.69355  4.24690  2.90347  2.73739  3.18146  2.89801  2.37887  2.77519  2.98518  4.58477  3.61503
          0.02100  4.26962  4.99197  0.61958  0.77255  0.48576  0.95510
    446   3.23595  4.95276  3.98914  3.94723  5.04592  0.31547  5.02385  4.76130  4.18129  4.35730  5.34940  4.15552  4.35435  4.47473  4.35570  3.42202  3.74732  4.21238  6.01702  5.16761    458 - -
          2.68618  4.42225  2.77519  2.73123  3.46354  2.40513  3.72494  3.29354  2.67741  2.69355  4.24690  2.90347  2.73739  3.18146  2.89801  2.37887  2.77519  2.98518  4.58477  3.61503
          0.02100  4.26962  4.99197  0.61958  0.77255  0.48576  0.95510
    447   3.27595  5.23109  3.24317  3.02489  4.45211  3.68239  4.17918  4.16685  2.82165  3.62596  4.66225  3.48078  4.25386  0.66398  3.08907  3.31598  3.58190  3.87675  5.65853  4.39003    459 - -
          2.68618  4.42225  2.77519  2.73123  3.46354  2.40513  3.72494  3.29354  2.67741  2.69355  4.24690  2.90347  2.73739  3.18146  2.89801  2.37887  2.77519  2.98518  4.58477  3.61503
          0.02100  4.26962  4.99197  0.61958  0.77255  0.48576  0.95510
    448   3.32158  5.39313  3.82556  3.05536  4.92506  3.88865  3.74290  4.23472  1.46622  3.62069  4.50512  3.41429  4.23400  2.87366  1.05194  3.30656  3.45672  3.92264  5.60899  4.49607    460 - -
          2.68618  4.42225  2.77519  2.73123  3.46354  2.40513  3.72494  3.29354  2.67741  2.69355  4.24690  2.90347  2.73739  3.18146  2.89801  2.37887  2.77519  2.98518  4.58477  3.61503
          0.02100  4.26962  4.99197  0.61958  0.77255  0.48576  0.95510
    449   3.27595  5.23109  3.24317  3.02489  4.45211  3.68239  4.17918  4.16685  2.82165  3.62596  4.66225  3.48078  4.25386  0.66398  3.08907  3.31598  3.58190  3.87675  5.65853  4.39003    461 - -
          2.68618  4.42225  2.77519  2.73123  3.46354  2.40513  3.72494  3.29354  2.67741  2.69355  4.24690  2.90347  2.73739  3.18146  2.89801  2.37887  2.77519  2.98518  4.58477  3.61503
          0.02100  4.26962  4.99197  0.61958  0.77255  0.48576  0.95510
    450   3.51656  5.28959  4.05323  3.50273  4.74945  3.90244  4.19744  4.33639  2.50968  3.77976  4.78492  3.82361  4.39976  3.41165  0.51149  3.59155  3.76427  4.04661  5.67858  4.60825    462 - -
          2.68618  4.42225  2.77519  2.73123  3.46354  2.40513  3.72494  3.29354  2.67741  2.69355  4.24690  2.90347  2.73739  3.18146  2.89801  2.37887  2.77519  2.98518  4.58477  3.61503
          0.02100  4.26962  4.99197  0.61958  0.77255  0.48576  0.95510
    451   3.33172  4.58868  5.17446  4.65999  3.59141  4.77468  5.29298  0.95097  4.54731  1.77145  3.37020  4.86321  5.00131  4.74215  4.69524  4.16427  3.58062  1.57937  5.64821  4.49393    463 - -
          2.68618  4.42225  2.77519  2.73123  3.46354  2.40513  3.72494  3.29354  2.67741  2.69355  4.24690  2.90347  2.73739  3.18146  2.89801  2.37887  2.77519  2.98518  4.58477  3.61503
          0.02100  4.26962  4.99197  0.61958  0.77255  0.48576  0.95510
    452   1.51185  4.33182  3.61434  3.16696  2.66193  2.01995  4.11115  3.17742  3.15662  2.90951  3.81077  3.44191  3.93496  3.44614  3.48639  2.71153  2.87857  2.87156  5.23373  3.96842    464 - -
          2.68618  4.42225  2.77519  2.73123  3.46354  2.40513  3.72494  3.29354  2.67741  2.69355  4.24690  2.90347  2.73739  3.18146  2.89801  2.37887  2.77519  2.98518  4.58477  3.61503
          0.02100  4.26962  4.99197  0.61958  0.77255  0.48576  0.95510
    453   3.47154  4.74197  5.20217  4.67241  3.30551  4.81675  5.19331  1.35283  4.51210  0.99952  3.09476  4.89492  4.98764  4.62474  4.60526  4.20588  3.70415  2.11139  5.42793  4.33501    465 - -
          2.68618  4.42225  2.77519  2.73123  3.46354  2.40513  3.72494  3.29354  2.67741  2.69355  4.24690  2.90347  2.73739  3.18146  2.89801  2.37887  2.77519  2.98518  4.58477  3.61503
          0.02100  4.26962  4.99197  0.61958  0.77255  0.48576  0.95510
    454   0.56546  4.44342  3.91920  3.75180  4.50075  3.25348  4.71874  3.69036  3.77997  3.55156  4.55309  3.78392  4.03179  4.08595  3.98840  2.79749  3.10344  3.27165  5.88491  4.73840    466 - -
          2.68618  4.42225  2.77519  2.73123  3.46354  2.40513  3.72494  3.29354  2.67741  2.69355  4.24690  2.90347  2.73739  3.18146  2.89801  2.37887  2.77519  2.98518  4.58477  3.61503
          0.02100  4.26962  4.99197  0.61958  0.77255  0.48576  0.95510
    455   3.51656  5.28959  4.05323  3.50273  4.74945  3.90244  4.19744  4.33639  2.50968  3.77976  4.78492  3.82361  4.39976  3.41165  0.51149  3.59155  3.76427  4.04661  5.67858  4.60825    467 - -
          2.68618  4.42225  2.77519  2.73123  3.46354  2.40513  3.72494  3.29354  2.67741  2.69355  4.24690  2.90347  2.73739  3.18146  2.89801  2.37887  2.77519  2.98518  4.58477  3.61503
          0.02100  4.26962  4.99197  0.61958  0.77255  0.48576  0.95510
    456   0.56546  4.44342  3.91920  3.75180  4.50075  3.25348  4.71874  3.69036  3.77997  3.55156  4.55309  3.78392  4.03179  4.08595  3.98840  2.79749  3.10344  3.27165  5.88491  4.73840    468 - -
          2.68618  4.42225  2.77519  2.73123  3.46354  2.40513  3.72494  3.29354  2.67741  2.69355  4.24690  2.90347  2.73739  3.18146  2.89801  2.37887  2.77519  2.98518  4.58477  3.61503
          0.02100  4.26962  4.99197  0.61958  0.77255  0.48576  0.95510
    457   3.44555  4.75704  5.08476  4.51971  3.20223  4.71811  5.04296  2.24472  4.37101  0.79348  2.49732  4.76398  4.88835  4.45646  4.46851  4.07418  3.66819  2.02043  5.31013  4.26804    469 - -
          2.68618  4.42225  2.77519  2.73123  3.46354  2.40513  3.72494  3.29354  2.67741  2.69355  4.24690  2.90347  2.73739  3.18146  2.89801  2.37887  2.77519  2.98518  4.58477  3.61503
          0.02100  4.26962  4.99197  0.61958  0.77255  0.48576  0.95510
    458   2.96371  4.36338  4.47013  3.92618  2.35688  4.06138  4.04310  2.18358  3.78629  2.21376  3.33167  4.02176  4.39786  3.93780  3.91011  3.37046  3.19423  2.10101  4.42657  1.53602    470 - -
          2.68618  4.42225  2.77519  2.73123  3.46354  2.40513  3.72494  3.29354  2.67741  2.69355  4.24690  2.90347  2.73739  3.18146  2.89801  2.37887  2.77519  2.98518  4.58477  3.61503
          0.02100  4.26962  4.99197  0.61958  0.77255  0.48576  0.95510
    459   2.76001  5.06331  2.96426  2.48460  4.39114  2.10905  2.95476  3.84029  2.35251  3.37140  4.17162  2.56733  3.90548  2.82117  2.09717  2.75456  2.99452  3.47052  5.52674  4.18504    471 - -
          2.68618  4.42225  2.77519  2.73123  3.46354  2.40513  3.72494  3.29354  2.67741  2.69355  4.24690  2.90347  2.73739  3.18146  2.89801  2.37887  2.77519  2.98518  4.58477  3.61503
          0.02100  4.26962  4.99197  0.61958  0.77255  0.48576  0.95510
    460   2.64927  5.10912  2.42461  2.15774  4.43396  3.41712  3.61277  3.90500  2.11408  3.40433  3.36615  2.57646  3.81611  2.71774  2.53639  2.41406  2.88082  3.48917  5.55215  4.15459    472 - -
          2.68618  4.42225  2.77519  2.73123  3.46354  2.40513  3.72494  3.29354  2.67741  2.69355  4.24690  2.90347  2.73739  3.18146  2.89801  2.37887  2.77519  2.98518  4.58477  3.61503
          0.02100  4.26962  4.99197  0.61958  0.77255  0.48576  0.95510
    461   3.36886  5.03909  4.02105  3.92986  4.86138  3.70517  4.95722  4.53200  4.02582  4.10502  5.18355  4.18844  0.33759  4.40095  4.20934  3.55265  3.84414  4.12738  5.91739  4.99298    473 - -
          2.68618  4.42225  2.77519  2.73123  3.46354  2.40513  3.72494  3.29354  2.67741  2.69355  4.24690  2.90347  2.73739  3.18146  2.89801  2.37887  2.77519  2.98518  4.58477  3.61503
          0.02100  4.26962  4.99197  0.61958  0.77255  0.48576  0.95510
    462   2.04143  3.55812  3.29314  2.73205  3.06440  2.85387  3.78226  3.07448  2.40262  2.75711  3.62528  3.18947  3.92520  3.02720  2.68620  2.76465  2.85985  2.81872  5.08698  3.82128    474 - -
          2.68618  4.42225  2.77519  2.73123  3.46354  2.40513  3.72494  3.29354  2.67741  2.69355  4.24690  2.90347  2.73739  3.18146  2.89801  2.37887  2.77519  2.98518  4.58477  3.61503
          0.02100  4.26962  4.99197  0.61958  0.77255  0.48576  0.95510
    463   3.37773  4.64679  5.18362  4.63979  3.38193  4.75887  5.17656  1.49757  4.51772  1.07038  3.15847  4.84368  4.94944  4.62762  4.61862  4.13087  3.61222  1.72403  5.46074  4.37513    475 - -
          2.68618  4.42225  2.77519  2.73123  3.46354  2.40513  3.72494  3.29354  2.67741  2.69355  4.24690  2.90347  2.73739  3.18146  2.89801  2.37887  2.77519  2.98518  4.58477  3.61503
          0.02100  4.26962  4.99197  0.61958  0.77255  0.48576  0.95510
    464   3.31967  4.65466  4.96231  4.45044  3.36420  4.57161  5.02587  2.09972  4.28889  0.99567  3.18247  4.66272  4.84456  4.47474  4.42462  3.95803  3.57373  1.46747  5.39860  4.26067    476 - -
          2.68618  4.42225  2.77519  2.73123  3.46354  2.40513  3.72494  3.29354  2.67741  2.69355  4.24690  2.90347  2.73739  3.18146  2.89801  2.37887  2.77519  2.98518  4.58477  3.61503
          0.02100  4.26962  4.99197  0.61958  0.77255  0.48576  0.95510
    465   3.16638  4.46025  5.00702  4.46554  2.55175  4.51548  4.92798  1.39639  4.34666  2.05208  3.33106  4.60927  4.78829  4.51073  4.46024  3.87151  3.40940  1.23202  5.33545  4.13116    477 - -
          2.68618  4.42225  2.77519  2.73123  3.46354  2.40513  3.72494  3.29354  2.67741  2.69355  4.24690  2.90347  2.73739  3.18146  2.89801  2.37887  2.77519  2.98518  4.58477  3.61503
          0.02100  4.26962  4.99197  0.61958  0.77255  0.48576  0.95510
    466   3.52891  4.81800  5.20315  4.62847  2.42737  4.78844  4.98578  2.37076  4.49098  0.78365  2.23267  4.84002  4.91249  4.48258  4.53232  4.14055  3.73663  2.58866  5.16071  4.05360    478 - -
          2.68618  4.42225  2.77519  2.73123  3.46354  2.40513  3.72494  3.29354  2.67741  2.69355  4.24690  2.90347  2.73739  3.18146  2.89801  2.37887  2.77519  2.98518  4.58477  3.61503
          0.02100  4.26962  4.99197  0.61958  0.77255  0.48576  0.95510
    467   3.47439  5.60576  0.48300  2.67724  5.04970  3.56487  4.35437  4.74098  3.52392  4.28292  5.28779  3.24727  4.24620  3.60634  4.08082  3.40370  3.82715  4.34284  6.13293  4.88004    479 - -
          2.68618  4.42225  2.77519  2.73123  3.46354  2.40513  3.72494  3.29354  2.67741  2.69355  4.24690  2.90347  2.73739  3.18146  2.89801  2.37887  2.77519  2.98518  4.58477  3.61503
          0.02100  4.26962  4.99197  0.61958  0.77255  0.48576  0.95510
    468   3.36499  5.50018  2.73983  0.56886  4.90739  3.58282  4.23016  4.44681  3.16780  4.00650  4.98395  3.24406  4.21241  3.45060  3.60403  3.31756  3.67893  4.09650  6.00047  4.75031    480 - -
          2.68618  4.42225  2.77519  2.73123  3.46354  2.40513  3.72494  3.29354  2.67741  2.69355  4.24690  2.90347  2.73739  3.18146  2.89801  2.37887  2.77519  2.98518  4.58477  3.61503
          0.02100  4.26962  4.99197  0.61958  0.77255  0.48576  0.95510
    469   1.35987  4.38180  3.58683  3.31429  4.44310  3.15952  4.39546  3.78431  3.36460  3.51545  4.38972  3.49289  1.41155  3.67201  3.67107  2.62899  2.93122  3.29657  5.79355  4.58675    481 - -
          2.68618  4.42225  2.77519  2.73123  3.46354  2.40513  3.72494  3.29354  2.67741  2.69355  4.24690  2.90347  2.73739  3.18146  2.89801  2.37887  2.77519  2.98518  4.58477  3.61503
          0.02100  4.26962  4.99197  0.61958  0.77255  0.48576  0.95510
    470   2.63615  4.69665  3.01617  2.75825  4.39734  3.29166  4.03529  3.80734  2.88951  3.47958  4.33210  1.51050  3.92176  3.23816  3.28322  2.73057  1.68455  3.38739  5.68941  4.36961    482 - -
          2.68618  4.42225  2.77519  2.73123  3.46354  2.40513  3.72494  3.29354  2.67741  2.69355  4.24690  2.90347  2.73739  3.18146  2.89801  2.37887  2.77519  2.98518  4.58477  3.61503
          0.02100  4.26962  4.99197  0.61958  0.77255  0.48576  0.95510
    471   1.48668  4.29347  3.69475  3.42325  4.52762  3.07268  4.46608  3.91679  3.47200  3.63953  4.46783  3.51116  3.84523  3.74959  3.76302  1.07107  2.86056  3.33902  5.87701  4.67441    483 - -
          2.68618  4.42225  2.77519  2.73123  3.46354  2.40513  3.72494  3.29354  2.67741  2.69355  4.24690  2.90347  2.73739  3.18146  2.89801  2.37887  2.77519  2.98518  4.58477  3.61503
          0.02100  4.26962  4.99197  0.61958  0.77255  0.48576  0.95510
    472   1.54800  4.57232  3.13833  2.80882  4.42484  3.21771  4.04750  3.85939  2.93088  3.48752  4.29915  1.92961  3.85991  3.24067  3.34704  1.95921  2.91509  3.38140  5.70412  4.40761    484 - -
          2.68618  4.42225  2.77519  2.73123  3.46354  2.40513  3.72494  3.29354  2.67741  2.69355  4.24690  2.90347  2.73739  3.18146  2.89801  2.37887  2.77519  2.98518  4.58477  3.61503
          0.02100  4.26962  4.99197  0.61958  0.77255  0.48576  0.95510
    473   3.63514  4.98993  4.82769  4.48729  3.33978  4.48306  5.02173  2.58132  4.25306  0.50492  3.26973  4.72591  4.86134  4.52262  4.35658  4.12982  3.91720  2.71838  5.34324  4.15244    485 - -
          2.68618  4.42225  2.77519  2.73123  3.46354  2.40513  3.72494  3.29354  2.67741  2.69355  4.24690  2.90347  2.73739  3.18146  2.89801  2.37887  2.77519  2.98518  4.58477  3.61503
          0.02100  4.26962  4.99197  0.61958  0.77255  0.48576  0.95510
    474   3.47439  5.60576  0.48300  2.67724  5.04970  3.56487  4.35437  4.74098  3.52392  4.28292  5.28779  3.24727  4.24620  3.60634  4.08082  3.40370  3.82715  4.34284  6.13293  4.88004    486 - -
          2.68618  4.42225  2.77519  2.73123  3.46354  2.40513  3.72494  3.29354  2.67741  2.69355  4.24690  2.90347  2.73739  3.18146  2.89801  2.37887  2.77519  2.98518  4.58477  3.61503
          0.02100  4.26962  4.99197  0.61958  0.77255  0.48576  0.95510
    475   2.66083  5.05035  2.61637  2.17197  4.34599  3.42734  3.63552  3.80125  2.39460  3.33360  4.10686  2.91460  3.83226  2.48385  2.60610  2.16636  2.89337  3.41568  5.50947  2.82700    487 - -
          2.68618  4.42225  2.77519  2.73123  3.46354  2.40513  3.72494  3.29354  2.67741  2.69355  4.24690  2.90347  2.73739  3.18146  2.89801  2.37887  2.77519  2.98518  4.58477  3.61503
          0.02100  4.26962  4.99197  0.61958  0.77255  0.48576  0.95510
    476   2.41204  4.89290  2.88320  1.34811  4.25819  3.43761  3.83558  3.46267  2.66017  3.22521  4.10513  3.05006  3.93446  3.00162  3.10655  2.78363  3.01742  2.64505  5.55440  4.21316    488 - -
          2.68618  4.42225  2.77519  2.73123  3.46354  2.40513  3.72494  3.29354  2.67741  2.69355  4.24690  2.90347  2.73739  3.18146  2.89801  2.37887  2.77519  2.98518  4.58477  3.61503
          0.02100  4.26962  4.99197  0.61958  0.77255  0.48576  0.95510
    477   2.40817  4.37348  3.46969  3.28558  4.65758  1.27496  4.45457  4.14847  3.46543  3.80579  4.61439  3.45366  3.86315  3.72481  3.78209  1.36951  2.91856  3.50274  5.96451  4.74876    489 - -
          2.68618  4.42225  2.77519  2.73123  3.46354  2.40513  3.72494  3.29354  2.67741  2.69355  4.24690  2.90347  2.73739  3.18146  2.89801  2.37887  2.77519  2.98518  4.58477  3.61503
          0.02100  4.26962  4.99197  0.61958  0.77255  0.48576  0.95510
    478   3.13303  5.69762  1.99353  0.89213  4.99630  3.37570  3.94068  4.52667  2.96818  4.02459  4.88976  2.84647  4.00816  3.11180  3.56271  3.01081  3.42695  4.09626  6.15823  4.65861    490 - -
          2.68618  4.42225  2.77519  2.73123  3.46354  2.40513  3.72494  3.29354  2.67741  2.69355  4.24690  2.90347  2.73739  3.18146  2.89801  2.37887  2.77519  2.98518  4.58477  3.61503
          0.02100  4.26962  4.99197  0.61958  0.77255  0.48576  0.95510
    479   2.72628  5.06387  3.02941  2.26359  4.37770  3.49417  2.26950  3.81028  2.11925  3.33411  4.12209  2.98698  3.88251  2.50800  2.39887  2.71635  2.94740  2.92283  5.49363  4.15366    491 - -
          2.68618  4.42225  2.77519  2.73123  3.46354  2.40513  3.72494  3.29354  2.67741  2.69355  4.24690  2.90347  2.73739  3.18146  2.89801  2.37887  2.77519  2.98518  4.58477  3.61503
          0.02100  4.26962  4.99197  0.61958  0.77255  0.48576  0.95510
    480   1.65569  4.26915  4.23406  3.67117  2.61842  3.91466  4.29037  2.02501  3.57014  2.23419  3.31402  3.90580  4.29130  3.80404  3.78153  3.22217  3.04510  1.90523  4.98017  3.77461    492 - -
          2.68618  4.42225  2.77519  2.73123  3.46354  2.40513  3.72494  3.29354  2.67741  2.69355  4.24690  2.90347  2.73739  3.18146  2.89801  2.37887  2.77519  2.98518  4.58477  3.61503
          0.02100  4.26962  4.99197  0.61958  0.77255  0.48576  0.95510
    481   3.36567  4.63574  5.17427  4.63053  3.39116  4.74724  5.16824  1.53923  4.50976  1.08046  3.16918  4.83215  4.94248  4.62385  4.61267  4.11826  3.60074  1.66079  5.46138  4.37189    493 - -
          2.68618  4.42225  2.77519  2.73123  3.46354  2.40513  3.72494  3.29354  2.67741  2.69355  4.24690  2.90347  2.73739  3.18146  2.89801  2.37887  2.77519  2.98518  4.58477  3.61503
          0.02100  4.26962  4.99197  0.61958  0.77255  0.48576  0.95510
    482   2.67287  4.80617  3.03986  2.53633  4.05348  3.47522  3.71623  3.46522  2.50390  3.08158  2.46762  2.33031  3.89034  2.30721  2.93130  2.41888  2.91261  3.15481  5.33463  4.01582    494 - -
          2.68618  4.42225  2.77519  2.73123  3.46354  2.40513  3.72494  3.29354  2.67741  2.69355  4.24690  2.90347  2.73739  3.18146  2.89801  2.37887  2.77519  2.98518  4.58477  3.61503
          0.02100  4.26962  4.99197  0.61958  0.77255  0.48576  0.95510
    483   2.40905  4.96554  3.02839  2.25284  4.25053  3.48246  3.65971  3.66997  2.36084  3.23427  4.03656  2.99531  3.87600  2.32660  2.06319  2.70453  2.92182  2.73489  5.43356  4.09823    495 - -
          2.68618  4.42225  2.77519  2.73123  3.46354  2.40513  3.72494  3.29354  2.67741  2.69355  4.24690  2.90347  2.73739  3.18146  2.89801  2.37887  2.77519  2.98518  4.58477  3.61503
          0.02100  4.26962  4.99197  0.61958  0.77255  0.48576  0.95510
    484   1.10049  4.54756  3.16617  2.93052  4.42382  3.21740  4.17273  3.82066  3.08814  3.52176  4.37300  2.04124  3.90337  3.40269  3.46266  2.67585  2.97635  3.35936  5.74507  4.45727    496 - -
          2.68618  4.42225  2.77519  2.73123  3.46354  2.40513  3.72494  3.29354  2.67741  2.69355  4.24690  2.90347  2.73739  3.18146  2.89801  2.37887  2.77519  2.98518  4.58477  3.61503
          0.02100  4.26962  4.99197  0.61958  0.77255  0.48576  0.95510
    485   3.30776  4.62200  4.99804  4.45911  3.35067  4.60062  5.00302  1.18251  4.29780  1.77160  1.84612  4.66866  4.84085  4.46631  4.42091  3.96773  3.54765  2.05558  5.36876  4.25300    497 - -
          2.68618  4.42225  2.77519  2.73123  3.46354  2.40513  3.72494  3.29354  2.67741  2.69355  4.24690  2.90347  2.73739  3.18146  2.89801  2.37887  2.77519  2.98518  4.58477  3.61503
          0.02100  4.26962  4.99197  0.61958  0.77255  0.48576  0.95510
    486   2.67804  4.89807  3.06767  2.30097  4.15713  3.48982  3.03845  3.57217  1.96333  3.15549  2.84075  3.01207  3.87604  2.80599  2.48889  2.70256  2.90369  2.87691  5.37518  4.04929    498 - -
          2.68618  4.42225  2.77519  2.73123  3.46354  2.40513  3.72494  3.29354  2.67741  2.69355  4.24690  2.90347  2.73739  3.18146  2.89801  2.37887  2.77519  2.98518  4.58477  3.61503
          0.02100  4.26962  4.99197  0.61958  0.77255  0.48576  0.95510
    487   2.26535  5.01055  2.60148  2.38447  3.50664  3.42893  3.62875  3.75347  2.18714  3.29427  4.06889  2.53186  3.82554  2.74701  2.58295  2.38717  2.87255  3.37383  5.47809  4.10219    499 - -
          2.68618  4.42225  2.77519  2.73123  3.46354  2.40513  3.72494  3.29354  2.67741  2.69355  4.24690  2.90347  2.73739  3.18146  2.89801  2.37887  2.77519  2.98518  4.58477  3.61503
          0.02100  4.26962  4.99197  0.61958  0.77255  0.48576  0.95510
    488   3.33164  4.61882  5.13439  4.56508  3.26869  4.65795  5.01713  1.62270  4.43718  1.14314  2.34491  4.74665  4.85075  4.50550  4.50633  4.00956  3.55655  1.86138  5.30408  4.24255    500 - -
          2.68618  4.42225  2.77519  2.73123  3.46354  2.40513  3.72494  3.29354  2.67741  2.69355  4.24690  2.90347  2.73739  3.18146  2.89801  2.37887  2.77519  2.98518  4.58477  3.61503
          0.31689  4.26962  1.35634  0.61958  0.77255  0.48576  0.95510
    489   2.97911  5.16585  3.32009  2.68803  4.59802  3.61972  3.58430  3.95556  1.38431  3.39645  4.24485  3.12107  3.98641  2.32680  1.85017  2.96304  3.15028  3.62244  5.45277  4.25455    501 - -
          2.68618  4.42225  2.77519  2.73123  3.46354  2.40513  3.72494  3.29354  2.67741  2.69355  4.24690  2.90347  2.73739  3.18146  2.89801  2.37887  2.77519  2.98518  4.58477  3.61503
          0.02813  3.98086  4.70320  0.61958  0.77255  0.48565  0.95529
    490   1.89536  2.69954  3.29160  2.75670  3.78735  3.45397  3.79996  3.14972  2.37695  2.83470  3.70374  3.18912  3.90037  2.65172  3.01055  2.73298  2.86063  2.87458  5.15291  3.89352    502 - -
          2.68618  4.42225  2.77519  2.73123  3.46354  2.40513  3.72494  3.29354  2.67741  2.69355  4.24690  2.90347  2.73739  3.18146  2.89801  2.37887  2.77519  2.98518  4.58477  3.61503
          0.02327  4.16821  4.89056  0.61958  0.77255  0.60886  0.78520
    491   2.40440  5.08302  2.49888  2.40635  4.41774  3.43900  3.63434  3.85706  2.06921  3.37336  4.16027  2.93384  3.85527  2.75547  1.86320  2.69828  2.94739  3.47387  5.52613  4.17239    503 - -
          2.68618  4.42225  2.77519  2.73123  3.46354  2.40513  3.72494  3.29354  2.67741  2.69355  4.24690  2.90347  2.73739  3.18146  2.89801  2.37887  2.77519  2.98518  4.58477  3.61503
          0.02327  4.16821  4.89056  0.61958  0.77255  0.41583  1.07820
    492   2.81734  5.08145  2.71772  2.47381  4.57168  1.61100  3.84552  4.03107  2.24514  3.57727  4.39833  2.07970  3.93762  3.00237  3.04594  2.81589  3.11360  3.62266  5.74178  4.38050    504 - -
          2.68618  4.42225  2.77519  2.73123  3.46354  2.40513  3.72494  3.29354  2.67741  2.69355  4.24690  2.90347  2.73739  3.18146  2.89801  2.37887  2.77519  2.98518  4.58477  3.61503
          0.02100  4.26962  4.99197  0.61958  0.77255  0.48576  0.95510
    493   2.44720  4.87971  3.06099  2.50368  4.14452  2.94485  3.67305  2.86835  2.22350  3.14732  3.96063  2.69931  3.87609  2.81921  2.07899  2.70202  2.90277  3.22885  5.37271  4.04777    505 - -
          2.68618  4.42225  2.77519  2.73123  3.46354  2.40513  3.72494  3.29354  2.67741  2.69355  4.24690  2.90347  2.73739  3.18146  2.89801  2.37887  2.77519  2.98518  4.58477  3.61503
          0.02100  4.26962  4.99197  0.61958  0.77255  0.48576  0.95510
    494   2.72417  4.42478  3.93767  3.49592  3.77067  3.61810  4.38022  2.15569  3.37074  2.58500  3.70294  3.74464  4.18513  3.72568  3.64650  3.01431  1.17543  2.37693  5.38661  4.15034    506 - -
          2.68618  4.42225  2.77519  2.73123  3.46354  2.40513  3.72494  3.29354  2.67741  2.69355  4.24690  2.90347  2.73739  3.18146  2.89801  2.37887  2.77519  2.98518  4.58477  3.61503
          0.02100  4.26962  4.99197  0.61958  0.77255  0.48576  0.95510
    495   2.85579  4.37912  4.10406  3.53748  3.53130  3.93781  4.28215  2.05613  3.30072  2.37257  3.45577  3.83834  4.31676  3.68636  2.67890  3.24905  3.10474  1.22284  5.14078  3.92653    507 - -
          2.68618  4.42225  2.77519  2.73123  3.46354  2.40513  3.72494  3.29354  2.67741  2.69355  4.24690  2.90347  2.73739  3.18146  2.89801  2.37887  2.77519  2.98518  4.58477  3.61503
          0.02100  4.26962  4.99197  0.61958  0.77255  0.48576  0.95510
    496   3.27849  4.53687  5.16498  4.68549  3.79341  4.73853  5.39496  1.24357  4.59049  2.26435  3.56858  4.86830  5.01941  4.84698  4.76861  4.14980  3.54436  0.96218  5.82139  4.61060    508 - -
          2.68618  4.42225  2.77519  2.73123  3.46354  2.40513  3.72494  3.29354  2.67741  2.69355  4.24690  2.90347  2.73739  3.18146  2.89801  2.37887  2.77519  2.98518  4.58477  3.61503
          0.02100  4.26962  4.99197  0.61958  0.77255  0.48576  0.95510
    497   3.26217  4.55360  5.09349  4.52799  2.62427  4.58298  4.93635  1.39806  4.39747  1.32526  3.10724  4.67988  4.80383  4.48201  4.46568  3.93234  3.49098  1.81454  5.25318  4.13582    509 - -
          2.68618  4.42225  2.77519  2.73123  3.46354  2.40513  3.72494  3.29354  2.67741  2.69355  4.24690  2.90347  2.73739  3.18146  2.89801  2.37887  2.77519  2.98518  4.58477  3.61503
          0.02100  4.26962  4.99197  0.61958  0.77255  0.48576  0.95510
    498   2.52290  4.45102  4.79747  4.30093  3.72539  4.36160  4.99591  0.98656  4.19500  2.31552  3.54621  4.48706  4.73748  4.45902  4.39229  3.74350  3.36979  1.56546  5.58862  4.38713    510 - -
          2.68618  4.42225  2.77519  2.73123  3.46354  2.40513  3.72494  3.29354  2.67741  2.69355  4.24690  2.90347  2.73739  3.18146  2.89801  2.37887  2.77519  2.98518  4.58477  3.61503
          0.02100  4.26962  4.99197  0.61958  0.77255  0.48576  0.95510
    499   1.19527  4.28587  3.80608  3.47587  4.33184  3.14039  4.44538  3.51478  3.45140  3.36725  4.26070  3.56197  3.88611  3.74868  3.72866  2.59253  1.50852  3.08214  5.73814  4.54488    511 - -
          2.68618  4.42225  2.77519  2.73123  3.46354  2.40513  3.72494  3.29354  2.67741  2.69355  4.24690  2.90347  2.73739  3.18146  2.89801  2.37887  2.77519  2.98518  4.58477  3.61503
          0.02100  4.26962  4.99197  0.61958  0.77255  0.48576  0.95510
    500   3.53735  5.24874  3.61683  3.43408  3.65014  3.85606  0.52630  4.30545  3.27071  3.73905  4.82800  3.81988  4.43845  3.81086  3.50284  3.61018  3.86201  4.03318  5.10375  3.59353    512 - -
          2.68618  4.42225  2.77519  2.73123  3.46354  2.40513  3.72494  3.29354  2.67741  2.69355  4.24690  2.90347  2.73739  3.18146  2.89801  2.37887  2.77519  2.98518  4.58477  3.61503
          0.02100  4.26962  4.99197  0.61958  0.77255  0.48576  0.95510
    501   3.32360  5.38791  3.82573  3.06088  4.91686  3.88847  3.74715  4.22890  1.52894  3.61825  4.50471  3.41845  4.23629  2.87910  1.01029  3.31055  3.46005  3.91835  5.60791  4.49521    513 - -
          2.68618  4.42225  2.77519  2.73123  3.46354  2.40513  3.72494  3.29354  2.67741  2.69355  4.24690  2.90347  2.73739  3.18146  2.89801  2.37887  2.77519  2.98518  4.58477  3.61503
          0.01418  4.26280        *  0.61958  0.77255  0.00000        *
//
