# Supplementary material for: MacSyFinder: A Program to Mine Genomes for Molecular Systems with an Application to CRISPR-Cas Systems
Source: PLoS One. 2014 Oct 17;9(10):e110726. doi: 10.1371/journal.pone.0110726 (PMC4201578; doi:10.1371/journal.pone.0110726)
Supplement: Data S1 — The MacSyFinder/MacSyView package (compressed tarball archive). (GZ) [file pone.0110726.s010.gz › macsyfinder-1.0.0-RC3/test/datatest/profiles/flgB.hmm]

HMMER3/b [3.0 | March 2010]
NAME  flgB
LENG  129
ALPH  amino
RF    no
CS    no
MAP   yes
DATE  Fri Apr 29 15:25:58 2011
NSEQ  8
EFFN  1.996094
CKSUM 3944981210
STATS LOCAL MSV       -9.8700  0.71208
STATS LOCAL VITERBI  -10.7136  0.71208
STATS LOCAL FORWARD   -4.1608  0.71208
HMM          A        C        D        E        F        G        H        I        K        L        M        N        P        Q        R        S        T        V        W        Y   
            m->m     m->i     m->d     i->m     i->i     d->m     d->d
  COMPO   2.47383  4.77289  2.79857  2.50583  3.41492  3.20196  3.82778  2.90003  2.65982  2.53828  3.46939  2.73244  3.56857  2.91456  2.93948  2.66256  2.73212  2.71906  5.32263  3.56512
          2.68618  4.42225  2.77519  2.73123  3.46354  2.40513  3.72494  3.29354  2.67741  2.69355  4.24690  2.90347  2.73739  3.18146  2.89801  2.37887  2.77519  2.98518  4.58477  3.61503
          0.01469  4.62345  5.34580  0.61958  0.77255  0.00000        *
      1   2.82365  2.99780  4.52905  3.93298  2.58419  3.96579  4.28664  2.58594  3.77146  1.95785  1.63460  4.04212  2.92119  3.94241  3.86859  3.26939  3.05668  2.43852  4.84267  3.66231      1 - -
          2.68618  4.42225  2.77519  2.73123  3.46354  2.40513  3.72494  3.29354  2.67741  2.69355  4.24690  2.90347  2.73739  3.18146  2.89801  2.37887  2.77519  2.98518  4.58477  3.61503
          0.01469  4.62345  5.34580  0.61958  0.77255  0.48576  0.95510
      2   2.83295  5.32671  2.09295  2.44099  4.66375  3.52280  3.78158  4.14777  2.56067  3.63601  4.39161  2.19541  3.96281  2.21266  3.06422  2.10102  2.48337  3.71773  5.77802  4.35991      2 - -
          2.68618  4.42225  2.77519  2.73123  3.46354  2.40513  3.72494  3.29354  2.67741  2.69355  4.24690  2.90347  2.73739  3.18146  2.89801  2.37887  2.77519  2.98518  4.58477  3.61503
          0.01469  4.62345  5.34580  0.61958  0.77255  0.48576  0.95510
      3   2.74390  5.10930  2.58994  2.19404  4.40058  3.53923  3.73119  2.69996  2.20418  2.85019  4.16517  3.03220  3.93143  2.84930  2.19771  2.73596  2.58368  3.47025  5.57446  4.20147      3 - -
          2.68618  4.42225  2.77519  2.73123  3.46354  2.40513  3.72494  3.29354  2.67741  2.69355  4.24690  2.90347  2.73739  3.18146  2.89801  2.37887  2.77519  2.98518  4.58477  3.61503
          0.01469  4.62345  5.34580  0.61958  0.77255  0.48576  0.95510
      4   2.78691  2.99888  4.54490  3.94824  1.92585  3.92987  4.21957  2.59892  3.77431  1.78504  3.28710  4.01972  4.29328  3.93704  3.85060  3.23452  2.24002  2.42242  4.74629  2.80584      4 - -
          2.68618  4.42225  2.77519  2.73123  3.46354  2.40513  3.72494  3.29354  2.67741  2.69355  4.24690  2.90347  2.73739  3.18146  2.89801  2.37887  2.77519  2.98518  4.58477  3.61503
          0.01469  4.62345  5.34580  0.61958  0.77255  0.48576  0.95510
      5   2.80647  5.22976  1.93152  1.91512  4.53780  3.53153  3.77364  3.99929  2.55390  2.72999  4.29337  3.01453  3.95798  2.89090  3.04869  2.41597  2.30880  3.60123  5.69261  4.29596      5 - -
          2.68618  4.42225  2.77519  2.73123  3.46354  2.40513  3.72494  3.29354  2.67741  2.69355  4.24690  2.90347  2.73739  3.18146  2.89801  2.37887  2.77519  2.98518  4.58477  3.61503
          0.01469  4.62345  5.34580  0.61958  0.77255  0.48576  0.95510
      6   2.39235  5.04178  3.12985  2.56900  4.32260  2.92543  3.76490  3.00711  2.18450  3.31916  4.11649  3.09085  2.69437  2.89806  1.93287  2.78169  2.99957  3.40017  5.52672  4.18263      6 - -
          2.68619  4.42265  2.77442  2.73122  3.46320  2.40553  3.72535  3.29394  2.67781  2.69361  4.24544  2.90387  2.73780  3.18186  2.89750  2.37898  2.77394  2.98512  4.58517  3.61543
          0.42969  1.68313  1.81094  1.88610  0.16448  0.48576  0.95510
      7   2.28248  4.64101  3.28418  2.73984  3.87852  3.54821  3.83581  3.25573  2.70829  2.20709  3.78422  3.20718  3.96559  2.45184  3.12285  2.35037  2.14413  2.97964  5.23938  3.95999     16 - -
          2.68618  4.42225  2.77519  2.73123  3.46354  2.40513  3.72494  3.29354  2.67741  2.69355  4.24690  2.90347  2.73739  3.18146  2.89801  2.37887  2.77519  2.98518  4.58477  3.61503
          0.01749  4.45061  5.17295  0.61958  0.77255  0.75361  0.63613
      8   2.07019  4.31091  4.44714  3.87884  3.49274  4.06737  4.44723  1.92085  3.76633  2.01981  3.43370  4.08179  4.42777  3.99516  3.95113  3.37736  2.45259  1.50783  5.10315  3.90800     17 - -
          2.68618  4.42225  2.77519  2.73123  3.46354  2.40513  3.72494  3.29354  2.67741  2.69355  4.24690  2.90347  2.73739  3.18146  2.89801  2.37887  2.77519  2.98518  4.58477  3.61503
          0.01749  4.45061  5.17295  0.61958  0.77255  0.75361  0.63613
      9   2.87751  5.34235  1.78973  2.43724  4.68100  3.51250  3.76145  4.15540  2.47258  3.63348  4.41149  2.98418  3.96536  2.03063  1.96920  2.82790  3.11308  3.73980  5.75815  4.36589     18 - -
          2.68618  4.42225  2.77519  2.73123  3.46354  2.40513  3.72494  3.29354  2.67741  2.69355  4.24690  2.90347  2.73739  3.18146  2.89801  2.37887  2.77519  2.98518  4.58477  3.61503
          0.01749  4.45061  5.17295  0.61958  0.77255  0.75361  0.63613
     10   2.30409  4.61549  3.27993  2.13654  2.43861  3.58948  3.82766  3.15848  2.73531  2.34673  3.70961  2.68280  3.98274  3.06500  3.14911  2.82596  2.93103  2.90331  5.16162  3.87980     19 - -
          2.68618  4.42225  2.77519  2.73123  3.46354  2.40513  3.72494  3.29354  2.67741  2.69355  4.24690  2.90347  2.73739  3.18146  2.89801  2.37887  2.77519  2.98518  4.58477  3.61503
          0.01749  4.45061  5.17295  0.61958  0.77255  0.34865  1.22295
     11   2.83275  4.37750  4.05165  3.48659  3.43917  3.88714  4.18134  2.00985  3.35427  1.36686  3.41374  3.78022  4.26028  2.80362  3.59708  2.56104  3.06792  2.55531  4.98270  3.78281     20 - -
          2.68618  4.42225  2.77519  2.73123  3.46354  2.40513  3.72494  3.29354  2.67741  2.69355  4.24690  2.90347  2.73739  3.18146  2.89801  2.37887  2.77519  2.98518  4.58477  3.61503
          0.01469  4.62345  5.34580  0.61958  0.77255  0.48576  0.95510
     12   2.20989  5.25492  3.00435  1.97666  4.59915  3.53019  2.94396  4.07688  2.17935  3.55458  4.29820  2.53352  3.92503  2.43451  2.43937  2.72854  2.99402  3.64564  5.68287  4.28316     21 - -
          2.68618  4.42225  2.77519  2.73123  3.46354  2.40513  3.72494  3.29354  2.67741  2.69355  4.24690  2.90347  2.73739  3.18146  2.89801  2.37887  2.77519  2.98518  4.58477  3.61503
          0.01469  4.62345  5.34580  0.61958  0.77255  0.48576  0.95510
     13   2.74211  5.05308  3.07825  2.23052  4.32583  3.54849  2.66292  3.76227  2.51060  3.32611  3.19730  2.27070  3.93992  2.87137  2.54422  2.74716  2.52160  2.79711  5.53097  4.17090     22 - -
          2.68618  4.42225  2.77519  2.73123  3.46354  2.40513  3.72494  3.29354  2.67741  2.69355  4.24690  2.90347  2.73739  3.18146  2.89801  2.37887  2.77519  2.98518  4.58477  3.61503
          0.01469  4.62345  5.34580  0.61958  0.77255  0.48576  0.95510
     14   1.80670  4.45511  3.65809  3.10427  3.62907  2.91501  4.01673  2.99763  3.05667  2.71254  2.78254  3.48828  4.10246  3.35763  3.40170  2.46447  2.98151  2.76489  5.07684  2.21292     23 - -
          2.68618  4.42225  2.77519  2.73123  3.46354  2.40513  3.72494  3.29354  2.67741  2.69355  4.24690  2.90347  2.73739  3.18146  2.89801  2.37887  2.77519  2.98518  4.58477  3.61503
          0.01469  4.62345  5.34580  0.61958  0.77255  0.48576  0.95510
     15   3.05467  4.45631  4.69992  4.11313  3.33844  4.21802  4.54294  2.11191  3.95992  1.04834  2.45668  4.27090  4.54036  4.12705  4.07502  2.62690  3.28595  2.46547  5.06373  3.91842     24 - -
          2.68618  4.42225  2.77519  2.73123  3.46354  2.40513  3.72494  3.29354  2.67741  2.69355  4.24690  2.90347  2.73739  3.18146  2.89801  2.37887  2.77519  2.98518  4.58477  3.61503
          0.01469  4.62345  5.34580  0.61958  0.77255  0.48576  0.95510
     16   2.36094  5.38441  1.53562  2.49735  4.83755  3.51485  3.95867  4.32786  2.83076  3.83543  4.62055  2.42114  4.05378  3.09454  3.35869  1.69178  3.24309  3.87967  5.99341  4.56159     25 - -
          2.68618  4.42225  2.77519  2.73123  3.46354  2.40513  3.72494  3.29354  2.67741  2.69355  4.24690  2.90347  2.73739  3.18146  2.89801  2.37887  2.77519  2.98518  4.58477  3.61503
          0.01469  4.62345  5.34580  0.61958  0.77255  0.48576  0.95510
     17   2.04175  4.28968  3.99265  3.41530  2.70047  2.90891  4.09766  2.74237  3.32277  1.78058  3.40177  3.70249  4.17978  3.57924  2.87770  3.07795  2.97714  2.19751  4.89771  3.69421     26 - -
          2.68618  4.42225  2.77519  2.73123  3.46354  2.40513  3.72494  3.29354  2.67741  2.69355  4.24690  2.90347  2.73739  3.18146  2.89801  2.37887  2.77519  2.98518  4.58477  3.61503
          0.01469  4.62345  5.34580  0.61958  0.77255  0.48576  0.95510
     18   2.39370  4.51203  3.55132  2.98632  3.66128  3.69675  3.94971  3.02782  2.93345  2.06661  3.61895  3.40889  4.08214  3.25349  2.70396  2.26428  2.54878  2.79484  5.09068  2.42067     27 - -
          2.68618  4.42225  2.77519  2.73123  3.46354  2.40513  3.72494  3.29354  2.67741  2.69355  4.24690  2.90347  2.73739  3.18146  2.89801  2.37887  2.77519  2.98518  4.58477  3.61503
          0.01469  4.62345  5.34580  0.61958  0.77255  0.48576  0.95510
     19   1.70247  4.95722  2.62496  2.60173  3.05177  3.55041  3.82474  3.67424  2.63971  3.27575  4.08803  2.63079  3.97756  2.97771  3.10678  2.08626  3.00683  3.33641  5.51270  4.17218     28 - -
          2.68618  4.42225  2.77519  2.73123  3.46354  2.40513  3.72494  3.29354  2.67741  2.69355  4.24690  2.90347  2.73739  3.18146  2.89801  2.37887  2.77519  2.98518  4.58477  3.61503
          0.01469  4.62345  5.34580  0.61958  0.77255  0.48576  0.95510
     20   2.36992  4.66365  3.39286  2.40179  3.82367  3.67310  3.90369  2.67721  2.79946  1.79123  3.74155  3.30791  4.05949  2.22263  3.20013  2.90682  2.99941  2.92867  5.22100  3.95476     29 - -
          2.68618  4.42225  2.77519  2.73123  3.46354  2.40513  3.72494  3.29354  2.67741  2.69355  4.24690  2.90347  2.73739  3.18146  2.89801  2.37887  2.77519  2.98518  4.58477  3.61503
          0.01469  4.62345  5.34580  0.61958  0.77255  0.48576  0.95510
     21   3.33279  5.58065  3.57262  2.05617  5.07039  3.93152  3.88891  4.41780  1.88409  3.80941  4.65059  3.41371  4.30333  3.00940  0.99597  3.29335  3.49768  4.06303  5.82551  4.63261     30 - -
          2.68618  4.42225  2.77519  2.73123  3.46354  2.40513  3.72494  3.29354  2.67741  2.69355  4.24690  2.90347  2.73739  3.18146  2.89801  2.37887  2.77519  2.98518  4.58477  3.61503
          0.01469  4.62345  5.34580  0.61958  0.77255  0.48576  0.95510
     22   2.79335  4.99719  3.19092  2.62819  4.26239  3.60422  3.79133  3.67520  2.51846  2.41862  4.07847  3.13847  3.99646  1.76654  2.42872  2.44795  2.51538  3.34772  5.48920  4.16597     31 - -
          2.68618  4.42225  2.77519  2.73123  3.46354  2.40513  3.72494  3.29354  2.67741  2.69355  4.24690  2.90347  2.73739  3.18146  2.89801  2.37887  2.77519  2.98518  4.58477  3.61503
          0.01469  4.62345  5.34580  0.61958  0.77255  0.48576  0.95510
     23   2.94270  5.36399  3.20744  2.24221  4.75393  3.66916  3.76978  4.19179  1.49969  3.63974  4.41281  3.14153  4.05204  2.44038  1.93975  2.41288  3.15331  3.78297  5.72802  4.39872     32 - -
          2.68618  4.42225  2.77519  2.73123  3.46354  2.40513  3.72494  3.29354  2.67741  2.69355  4.24690  2.90347  2.73739  3.18146  2.89801  2.37887  2.77519  2.98518  4.58477  3.61503
          0.01469  4.62345  5.34580  0.61958  0.77255  0.48576  0.95510
     24   1.78637  4.46787  4.53366  4.09367  4.03069  3.77782  4.80118  2.57196  4.00048  2.90070  3.93994  4.14602  4.39877  4.25275  4.20383  3.19427  2.46992  0.97445  5.63799  4.44583     33 - -
          2.68618  4.42225  2.77519  2.73123  3.46354  2.40513  3.72494  3.29354  2.67741  2.69355  4.24690  2.90347  2.73739  3.18146  2.89801  2.37887  2.77519  2.98518  4.58477  3.61503
          0.01469  4.62345  5.34580  0.61958  0.77255  0.48576  0.95510
     25   2.33702  4.40073  4.60352  4.03843  3.54274  4.15905  4.56166  1.37948  3.90878  1.76939  3.47617  4.21215  4.52488  4.12734  4.06922  3.47883  2.24226  2.15964  5.17949  3.99478     34 - -
          2.68618  4.42225  2.77519  2.73123  3.46354  2.40513  3.72494  3.29354  2.67741  2.69355  4.24690  2.90347  2.73739  3.18146  2.89801  2.37887  2.77519  2.98518  4.58477  3.61503
          0.01469  4.62345  5.34580  0.61958  0.77255  0.48576  0.95510
     26   1.35908  4.78006  3.35751  2.87997  4.40865  3.46464  4.05453  3.82776  2.88410  3.44695  4.25925  3.30878  4.01599  2.48174  3.31012  1.88718  2.47040  3.42117  5.68381  4.38286     35 - -
          2.68618  4.42225  2.77519  2.73123  3.46354  2.40513  3.72494  3.29354  2.67741  2.69355  4.24690  2.90347  2.73739  3.18146  2.89801  2.37887  2.77519  2.98518  4.58477  3.61503
          0.01469  4.62345  5.34580  0.61958  0.77255  0.48576  0.95510
     27   2.39987  5.32569  2.10523  2.43855  4.66692  2.75681  3.77760  4.15261  2.55557  3.63808  4.39128  2.23707  3.95891  2.21370  3.06023  2.31476  3.06813  3.71932  5.77787  4.35849     36 - -
          2.68618  4.42225  2.77519  2.73123  3.46354  2.40513  3.72494  3.29354  2.67741  2.69355  4.24690  2.90347  2.73739  3.18146  2.89801  2.37887  2.77519  2.98518  4.58477  3.61503
          0.01469  4.62345  5.34580  0.61958  0.77255  0.48576  0.95510
     28   3.59858  5.50858  3.46303  3.45018  5.02325  3.90490  4.84701  4.97716  3.86563  4.53546  5.53324  0.32178  4.61135  4.17444  4.20234  3.66765  4.03283  4.50971  6.22141  4.95851     37 - -
          2.68618  4.42225  2.77519  2.73123  3.46354  2.40513  3.72494  3.29354  2.67741  2.69355  4.24690  2.90347  2.73739  3.18146  2.89801  2.37887  2.77519  2.98518  4.58477  3.61503
          0.01469  4.62345  5.34580  0.61958  0.77255  0.48576  0.95510
     29   3.52192  4.77190  5.48244  4.93188  3.58924  4.93205  5.36426  1.05621  4.80700  1.65182  2.16079  5.06865  5.12719  4.88244  4.85794  4.30412  3.75508  1.77507  5.62560  4.54012     38 - -
          2.68618  4.42225  2.77519  2.73123  3.46354  2.40513  3.72494  3.29354  2.67741  2.69355  4.24690  2.90347  2.73739  3.18146  2.89801  2.37887  2.77519  2.98518  4.58477  3.61503
          0.01469  4.62345  5.34580  0.61958  0.77255  0.48576  0.95510
     30   0.32444  4.76395  4.42768  4.32617  5.00289  3.55817  5.22411  4.26760  4.36835  4.10264  5.08565  4.22315  4.36803  4.63681  4.51466  3.12802  3.45855  3.76634  6.33154  5.25567     39 - -
          2.68618  4.42225  2.77519  2.73123  3.46354  2.40513  3.72494  3.29354  2.67741  2.69355  4.24690  2.90347  2.73739  3.18146  2.89801  2.37887  2.77519  2.98518  4.58477  3.61503
          0.01469  4.62345  5.34580  0.61958  0.77255  0.48576  0.95510
     31   3.59858  5.50858  3.46303  3.45018  5.02325  3.90490  4.84701  4.97716  3.86563  4.53546  5.53324  0.32178  4.61135  4.17444  4.20234  3.66765  4.03283  4.50971  6.22141  4.95851     40 - -
          2.68618  4.42225  2.77519  2.73123  3.46354  2.40513  3.72494  3.29354  2.67741  2.69355  4.24690  2.90347  2.73739  3.18146  2.89801  2.37887  2.77519  2.98518  4.58477  3.61503
          0.01469  4.62345  5.34580  0.61958  0.77255  0.48576  0.95510
     32   2.01830  4.60265  5.14785  4.64307  3.94657  4.62616  5.26275  1.00364  4.54349  2.57269  3.76886  4.78261  4.97953  4.78425  4.70824  4.00913  3.55767  1.43442  5.79387  4.58666     41 - -
          2.68618  4.42225  2.77519  2.73123  3.46354  2.40513  3.72494  3.29354  2.67741  2.69355  4.24690  2.90347  2.73739  3.18146  2.89801  2.37887  2.77519  2.98518  4.58477  3.61503
          0.01469  4.62345  5.34580  0.61958  0.77255  0.48576  0.95510
     33   3.45913  6.09348  0.73915  2.45894  5.40985  3.57981  4.24679  5.03745  3.39934  4.49883  5.40012  1.83143  4.26774  3.43540  4.07714  3.30803  3.78660  4.55706  6.60237  5.02443     42 - -
          2.68618  4.42225  2.77519  2.73123  3.46354  2.40513  3.72494  3.29354  2.67741  2.69355  4.24690  2.90347  2.73739  3.18146  2.89801  2.37887  2.77519  2.98518  4.58477  3.61503
          0.01469  4.62345  5.34580  0.61958  0.77255  0.48576  0.95510
     34   3.04254  4.87001  4.34853  4.21287  4.88996  3.66737  5.13773  4.13951  4.17641  3.96571  5.00361  4.23289  4.44433  4.53487  4.34951  3.25653  0.35581  3.72814  6.23119  5.12167     43 - -
          2.68618  4.42225  2.77519  2.73123  3.46354  2.40513  3.72494  3.29354  2.67741  2.69355  4.24690  2.90347  2.73739  3.18146  2.89801  2.37887  2.77519  2.98518  4.58477  3.61503
          0.01469  4.62345  5.34580  0.61958  0.77255  0.48576  0.95510
     35   3.38634  5.47906  3.05851  2.20056  5.09985  3.75336  4.47758  4.60987  3.38446  4.18131  5.09955  3.50268  0.61621  3.69715  3.79046  3.40195  3.74672  4.20042  6.24356  4.98329     44 - -
          2.68618  4.42225  2.77519  2.73123  3.46354  2.40513  3.72494  3.29354  2.67741  2.69355  4.24690  2.90347  2.73739  3.18146  2.89801  2.37887  2.77519  2.98518  4.58477  3.61503
          0.01469  4.62345  5.34580  0.61958  0.77255  0.48576  0.95510
     36   2.84698  4.84928  3.26821  2.93899  2.70948  1.40752  4.10951  3.74343  3.07681  3.38219  4.25498  1.78613  4.12763  3.37879  3.49364  2.94933  3.18019  3.40169  5.45102  4.03415     45 - -
          2.68618  4.42225  2.77519  2.73123  3.46354  2.40513  3.72494  3.29354  2.67741  2.69355  4.24690  2.90347  2.73739  3.18146  2.89801  2.37887  2.77519  2.98518  4.58477  3.61503
          0.01469  4.62345  5.34580  0.61958  0.77255  0.48576  0.95510
     37   4.64145  5.60509  5.46669  5.37888  1.41389  5.13972  3.82935  4.20939  5.16782  3.37052  4.74266  4.69713  5.40426  4.86030  4.99714  4.55468  4.84194  4.17048  3.90770  0.57740     46 - -
          2.68618  4.42225  2.77519  2.73123  3.46354  2.40513  3.72494  3.29354  2.67741  2.69355  4.24690  2.90347  2.73739  3.18146  2.89801  2.37887  2.77519  2.98518  4.58477  3.61503
          0.01469  4.62345  5.34580  0.61958  0.77255  0.48576  0.95510
     38   2.83319  5.27559  2.51529  2.53107  4.62667  3.58794  3.73957  4.08400  1.56296  2.82565  4.32328  3.06229  3.97808  2.42595  2.19204  2.80155  3.05577  3.67154  5.68467  4.31716     47 - -
          2.68618  4.42225  2.77519  2.73123  3.46354  2.40513  3.72494  3.29354  2.67741  2.69355  4.24690  2.90347  2.73739  3.18146  2.89801  2.37887  2.77519  2.98518  4.58477  3.61503
          0.01469  4.62345  5.34580  0.61958  0.77255  0.48576  0.95510
     39   1.77200  4.87207  3.31365  2.77485  4.35243  3.53014  3.92724  3.76411  2.68263  3.36736  4.18027  3.23966  2.86515  3.08526  1.84873  2.80601  2.21119  3.39334  5.59451  4.28671     48 - -
          2.68618  4.42225  2.77519  2.73123  3.46354  2.40513  3.72494  3.29354  2.67741  2.69355  4.24690  2.90347  2.73739  3.18146  2.89801  2.37887  2.77519  2.98518  4.58477  3.61503
          0.01469  4.62345  5.34580  0.61958  0.77255  0.48576  0.95510
     40   2.76590  4.81952  3.27184  2.70469  4.02706  3.62545  3.03419  3.41994  2.05545  3.05992  2.91396  3.19812  4.01083  3.00957  2.56601  2.42969  2.99459  2.08615  5.34063  4.04479     49 - -
          2.68618  4.42225  2.77519  2.73123  3.46354  2.40513  3.72494  3.29354  2.67741  2.69355  4.24690  2.90347  2.73739  3.18146  2.89801  2.37887  2.77519  2.98518  4.58477  3.61503
          0.01469  4.62345  5.34580  0.61958  0.77255  0.48576  0.95510
     41   2.75438  5.21958  2.23488  2.45246  4.54740  2.57845  3.71793  4.02035  1.98056  3.51685  4.26736  2.99771  3.92145  2.82191  2.51824  2.32675  2.98605  3.60163  5.66211  3.25003     50 - -
          2.68618  4.42225  2.77519  2.73123  3.46354  2.40513  3.72494  3.29354  2.67741  2.69355  4.24690  2.90347  2.73739  3.18146  2.89801  2.37887  2.77519  2.98518  4.58477  3.61503
          0.01469  4.62345  5.34580  0.61958  0.77255  0.48576  0.95510
     42   3.37541  4.64770  5.34813  4.79171  2.24825  4.74155  5.15064  1.38647  4.65126  1.77270  3.41881  4.88331  4.98906  4.75766  4.70051  4.09970  3.61160  1.31650  5.48661  4.33813     51 - -
          2.68618  4.42225  2.77519  2.73123  3.46354  2.40513  3.72494  3.29354  2.67741  2.69355  4.24690  2.90347  2.73739  3.18146  2.89801  2.37887  2.77519  2.98518  4.58477  3.61503
          0.01469  4.62345  5.34580  0.61958  0.77255  0.48576  0.95510
     43   2.75832  5.06728  2.54568  2.54274  4.41298  3.52673  3.79873  3.85384  2.58448  3.41537  4.20126  2.31999  3.95753  2.92818  3.06389  1.84926  2.20938  2.77756  5.61433  4.24773     52 - -
          2.68618  4.42225  2.77519  2.73123  3.46354  2.40513  3.72494  3.29354  2.67741  2.69355  4.24690  2.90347  2.73739  3.18146  2.89801  2.37887  2.77519  2.98518  4.58477  3.61503
          0.01469  4.62345  5.34580  0.61958  0.77255  0.48576  0.95510
     44   4.38646  5.57428  5.29845  5.19741  0.29912  4.78276  4.44864  3.89935  5.10853  3.11127  4.53678  4.96248  5.25884  5.08052  5.04125  4.57675  4.70457  3.93500  4.56938  2.88229     53 - -
          2.68618  4.42225  2.77519  2.73123  3.46354  2.40513  3.72494  3.29354  2.67741  2.69355  4.24690  2.90347  2.73739  3.18146  2.89801  2.37887  2.77519  2.98518  4.58477  3.61503
          0.01469  4.62345  5.34580  0.61958  0.77255  0.48576  0.95510
     45   1.85007  5.38754  2.79040  1.25219  4.73742  3.56019  3.90916  4.19873  2.71380  3.72009  4.51834  3.05987  4.05938  2.49191  3.19406  2.93243  3.23097  3.79589  5.88741  4.48287     54 - -
          2.68618  4.42225  2.77519  2.73123  3.46354  2.40513  3.72494  3.29354  2.67741  2.69355  4.24690  2.90347  2.73739  3.18146  2.89801  2.37887  2.77519  2.98518  4.58477  3.61503
          0.01469  4.62345  5.34580  0.61958  0.77255  0.48576  0.95510
     46   2.16691  5.41684  2.31599  1.61762  4.74974  3.52705  3.83201  4.24097  2.64447  3.72537  4.48875  2.50883  3.99783  2.94871  3.16264  2.04618  3.14839  3.80660  5.86777  4.43455     55 - -
          2.68618  4.42225  2.77519  2.73123  3.46354  2.40513  3.72494  3.29354  2.67741  2.69355  4.24690  2.90347  2.73739  3.18146  2.89801  2.37887  2.77519  2.98518  4.58477  3.61503
          0.01469  4.62345  5.34580  0.61958  0.77255  0.48576  0.95510
     47   2.17513  4.82195  3.22297  1.82402  4.05282  3.59181  3.82794  3.43315  2.66389  2.63865  3.92344  3.17295  3.99120  3.00699  3.11007  2.41210  2.56411  2.59846  5.37004  4.06159     56 - -
          2.68618  4.42225  2.77519  2.73123  3.46354  2.40513  3.72494  3.29354  2.67741  2.69355  4.24690  2.90347  2.73739  3.18146  2.89801  2.37887  2.77519  2.98518  4.58477  3.61503
          0.01469  4.62345  5.34580  0.61958  0.77255  0.48576  0.95510
     48   4.01183  5.23660  5.75643  5.19713  3.31959  5.33694  5.59608  2.56435  5.00334  0.53515  1.99220  5.45452  5.34934  4.93388  4.98950  4.75073  4.21412  2.85658  5.58448  4.62032     57 - -
          2.68623  4.42230  2.77524  2.73128  3.46359  2.40517  3.72499  3.29359  2.67745  2.69360  4.24694  2.90307  2.73744  3.18151  2.89805  2.37891  2.77524  2.98523  4.58482  3.61417
          0.20225  2.34289  2.44116  0.66521  0.72189  0.48576  0.95510
     49   2.88824  5.39575  2.36545  2.43005  4.73395  3.52174  3.78596  4.21695  1.87439  3.68874  4.45472  2.48128  3.97811  1.61212  3.00539  2.83217  3.12642  3.78672  5.81508  4.40195     60 - -
          2.68618  4.42225  2.77519  2.73123  3.46354  2.40513  3.72494  3.29354  2.67741  2.69355  4.24690  2.90347  2.73739  3.18146  2.89801  2.37887  2.77519  2.98518  4.58477  3.61503
          0.01602  4.53758  5.25992  0.61958  0.77255  0.63352  0.75655
     50   2.36187  5.23218  2.13559  2.42383  4.56203  3.49697  3.71946  4.03591  2.16407  3.53252  4.28830  2.97224  3.91428  1.97897  2.96151  2.72920  2.49337  3.61666  5.67888  4.27545     61 - -
          2.68618  4.42225  2.77519  2.73123  3.46354  2.40513  3.72494  3.29354  2.67741  2.69355  4.24690  2.90347  2.73739  3.18146  2.89801  2.37887  2.77519  2.98518  4.58477  3.61503
          0.01602  4.53758  5.25992  0.61958  0.77255  0.40335  1.10286
     51   2.04365  4.75322  3.29193  2.07035  4.06638  3.58149  3.94738  3.39652  2.82211  3.10417  3.95958  3.27022  4.03769  3.15264  3.25034  2.15995  3.02306  1.86045  5.41589  4.12584     62 - -
          2.68618  4.42225  2.77519  2.73123  3.46354  2.40513  3.72494  3.29354  2.67741  2.69355  4.24690  2.90347  2.73739  3.18146  2.89801  2.37887  2.77519  2.98518  4.58477  3.61503
          0.01469  4.62345  5.34580  0.61958  0.77255  0.48576  0.95510
     52   2.74458  4.33588  3.87220  3.29589  3.45398  3.78290  4.05674  2.37817  2.62874  2.18283  2.39806  3.62528  4.15704  3.48880  2.70697  2.58878  2.97618  2.05878  4.93496  3.72439     63 - -
          2.68618  4.42225  2.77519  2.73123  3.46354  2.40513  3.72494  3.29354  2.67741  2.69355  4.24690  2.90347  2.73739  3.18146  2.89801  2.37887  2.77519  2.98518  4.58477  3.61503
          0.01469  4.62345  5.34580  0.61958  0.77255  0.48576  0.95510
     53   2.12671  5.23331  3.00218  2.02389  4.57041  3.52459  3.71047  4.04625  2.14978  3.53253  4.27817  2.99661  3.11557  2.43908  2.45558  2.40748  2.98381  3.62012  5.66861  4.26881     64 - -
          2.68618  4.42225  2.77519  2.73123  3.46354  2.40513  3.72494  3.29354  2.67741  2.69355  4.24690  2.90347  2.73739  3.18146  2.89801  2.37887  2.77519  2.98518  4.58477  3.61503
          0.01469  4.62345  5.34580  0.61958  0.77255  0.48576  0.95510
     54   2.75641  5.02112  3.11909  2.55916  3.15978  3.56815  2.88264  3.71182  2.24593  3.28858  4.08793  3.08311  3.95845  2.89548  2.26288  1.97716  2.51971  3.36840  5.50348  4.15736     65 - -
          2.68618  4.42225  2.77519  2.73123  3.46354  2.40513  3.72494  3.29354  2.67741  2.69355  4.24690  2.90347  2.73739  3.18146  2.89801  2.37887  2.77519  2.98518  4.58477  3.61503
          0.11489  4.62345  2.31550  0.61958  0.77255  0.48576  0.95510
     55   2.77071  4.32683  4.05296  3.49870  3.46045  2.32079  4.19770  2.25016  3.39740  1.49952  3.43163  3.76967  4.22196  3.66420  3.64194  3.11425  2.42026  2.45867  5.00004  3.80057     66 - -
          2.68618  4.42225  2.77519  2.73123  3.46354  2.40513  3.72494  3.29354  2.67741  2.69355  4.24690  2.90347  2.73739  3.18146  2.89801  2.37887  2.77519  2.98518  4.58477  3.61503
          0.01623  4.52479  5.24714  0.61958  0.77255  0.65279  0.73520
     56   2.94995  5.50802  1.85042  1.44836  4.82963  3.49365  3.84007  4.33237  2.67733  3.80225  4.57529  2.36288  3.99650  2.96317  2.50836  2.87508  3.20063  3.89018  5.93662  4.48446     67 - -
          2.68618  4.42225  2.77519  2.73123  3.46354  2.40513  3.72494  3.29354  2.67741  2.69355  4.24690  2.90347  2.73739  3.18146  2.89801  2.37887  2.77519  2.98518  4.58477  3.61503
          0.11275  4.52479  2.34558  0.61958  0.77255  0.65279  0.73520
     57   2.37314  5.60297  1.98017  1.08029  4.92513  3.44381  3.92081  4.42378  2.86993  3.92239  4.73877  2.91063  4.02328  3.06977  3.44013  2.95951  3.32966  3.99057  6.08188  4.59841     68 - -
          2.68618  4.42225  2.77519  2.73123  3.46354  2.40513  3.72494  3.29354  2.67741  2.69355  4.24690  2.90347  2.73739  3.18146  2.89801  2.37887  2.77519  2.98518  4.58477  3.61503
          0.01786  4.42990  5.15225  0.61958  0.77255  0.77881  0.61425
     58   2.33326  5.04703  2.52163  2.46534  4.33922  3.49720  3.68627  2.99447  2.15086  3.32481  4.10923  2.99603  3.89192  2.80898  1.96070  2.70583  2.93930  3.40722  5.51249  4.15163     69 - -
          2.68618  4.42225  2.77519  2.73123  3.46354  2.40513  3.72494  3.29354  2.67741  2.69355  4.24690  2.90347  2.73739  3.18146  2.89801  2.37887  2.77519  2.98518  4.58477  3.61503
          0.01786  4.42990  5.15225  0.61958  0.77255  0.77881  0.61425
     59   2.91173  5.21216  3.26142  2.65177  4.57609  3.64773  2.71555  3.98522  1.69838  3.47317  4.27654  3.14205  4.02267  2.84042  1.93117  2.89836  2.13168  3.62111  5.58741  4.29845     70 - -
          2.68618  4.42225  2.77519  2.73123  3.46354  2.40513  3.72494  3.29354  2.67741  2.69355  4.24690  2.90347  2.73739  3.18146  2.89801  2.37887  2.77519  2.98518  4.58477  3.61503
          0.01786  4.42990  5.15225  0.61958  0.77255  0.77881  0.61425
     60   2.69864  4.79175  2.58156  2.59395  4.03379  3.51628  3.78415  2.08413  2.63177  3.06878  3.90664  2.53775  3.93591  2.96417  3.08315  2.34221  2.49801  3.12041  5.34895  4.03520     71 - -
          2.68618  4.42225  2.77519  2.73123  3.46354  2.40513  3.72494  3.29354  2.67741  2.69355  4.24690  2.90347  2.73739  3.18146  2.89801  2.37887  2.77519  2.98518  4.58477  3.61503
          0.01786  4.42990  5.15225  0.61958  0.77255  0.77881  0.61425
     61   2.83656  5.27522  1.56696  2.38399  4.57804  3.46134  3.77568  4.04718  2.59859  3.57146  4.35786  2.42790  3.93702  2.33402  3.10526  2.79429  3.08429  2.72928  5.74150  4.32767     72 - -
          2.68618  4.42225  2.77519  2.73123  3.46354  2.40513  3.72494  3.29354  2.67741  2.69355  4.24690  2.90347  2.73739  3.18146  2.89801  2.37887  2.77519  2.98518  4.58477  3.61503
          0.01786  4.42990  5.15225  0.61958  0.77255  0.77881  0.61425
     62   2.67874  4.51519  3.39736  2.83253  3.67068  3.60988  3.84612  3.04399  2.78126  2.33016  3.61425  3.27883  2.94771  3.11503  2.34503  2.44414  2.91089  2.38152  5.07854  2.99243     73 - -
          2.68618  4.42225  2.77519  2.73123  3.46354  2.40513  3.72494  3.29354  2.67741  2.69355  4.24690  2.90347  2.73739  3.18146  2.89801  2.37887  2.77519  2.98518  4.58477  3.61503
          0.01786  4.42990  5.15225  0.61958  0.77255  0.77881  0.61425
     63   2.34145  5.21467  2.92331  1.71762  4.55399  3.49078  3.68492  4.01972  2.10751  3.50700  4.26732  2.46268  3.90000  2.79274  2.43204  2.72361  2.98807  3.60437  5.64133  4.25525     74 - -
          2.68618  4.42225  2.77519  2.73123  3.46354  2.40513  3.72494  3.29354  2.67741  2.69355  4.24690  2.90347  2.73739  3.18146  2.89801  2.37887  2.77519  2.98518  4.58477  3.61503
          0.13050  4.42990  2.20336  0.61958  0.77255  0.77881  0.61425
     64   2.74403  4.76517  3.25744  2.69057  3.96007  2.78605  2.86825  3.37782  2.45779  2.07916  3.86171  3.16300  3.96625  2.94139  2.09137  2.82515  2.96955  3.09761  5.25470  3.96635     75 - -
          2.68618  4.42225  2.77519  2.73123  3.46354  2.40513  3.72494  3.29354  2.67741  2.69355  4.24690  2.90347  2.73739  3.18146  2.89801  2.37887  2.77519  2.98518  4.58477  3.61503
          0.01997  4.31937  5.04171  0.61958  0.77255  0.89613  0.52450
     65   2.94534  4.36671  4.43892  3.87954  3.49564  4.13702  4.52796  1.77666  3.77348  1.90504  3.38792  4.12255  4.48289  4.01778  3.98532  3.45204  1.77884  1.70343  5.19563  4.00724     76 - -
          2.68572  4.42292  2.77550  2.73191  3.46421  2.40538  3.72212  3.29256  2.67740  2.69331  4.24598  2.90344  2.73772  3.18159  2.89868  2.37854  2.77452  2.98586  4.58544  3.61571
          0.74005  0.87184  2.25637  1.95277  0.15301  0.89613  0.52450
     66   2.03507  4.85732  2.09463  2.50199  4.55940  1.57827  3.94419  4.00466  2.88367  3.60292  4.42311  2.99706  3.87539  3.12109  3.37807  2.71238  3.03524  3.54731  5.80620  4.43982     85 - -
          2.68618  4.42225  2.77519  2.73123  3.46354  2.40513  3.72494  3.29354  2.67741  2.69355  4.24690  2.90347  2.73739  3.18146  2.89801  2.37887  2.77519  2.98518  4.58477  3.61503
          0.02217  4.21593  4.93828  0.61958  0.77255  0.98512  0.46744
     67   2.75155  4.91244  2.02548  2.47555  2.26697  3.46274  3.72946  3.53730  2.62528  3.12461  3.99781  2.99937  3.91546  2.34200  3.09011  2.77761  2.99616  3.23925  5.24966  3.81750     86 - -
          2.68618  4.42225  2.77519  2.73123  3.46354  2.40513  3.72494  3.29354  2.67741  2.69355  4.24690  2.90347  2.73739  3.18146  2.89801  2.37887  2.77519  2.98518  4.58477  3.61503
          0.02217  4.21593  4.93828  0.61958  0.77255  0.98512  0.46744
     68   2.08302  4.71795  3.03675  2.60086  4.29999  2.13411  3.82024  3.72713  2.09722  3.32183  4.12901  3.06419  3.84353  2.98049  3.03939  2.16672  2.89433  3.32065  5.53673  4.21799     87 - -
          2.68618  4.42225  2.77519  2.73123  3.46354  2.40513  3.72494  3.29354  2.67741  2.69355  4.24690  2.90347  2.73739  3.18146  2.89801  2.37887  2.77519  2.98518  4.58477  3.61503
          0.02217  4.21593  4.93828  0.61958  0.77255  0.98512  0.46744
     69   2.68611  4.96891  2.33644  2.39553  4.26306  3.39821  3.70058  3.70513  2.52181  2.56387  4.09147  2.36499  3.85334  2.84592  3.00336  2.00263  2.93740  3.34765  5.49586  4.12629     88 - -
          2.68618  4.42225  2.77519  2.73123  3.46354  2.40513  3.72494  3.29354  2.67741  2.69355  4.24690  2.90347  2.73739  3.18146  2.89801  2.37887  2.77519  2.98518  4.58477  3.61503
          0.02217  4.21593  4.93828  0.61958  0.77255  0.98512  0.46744
     70   2.69525  4.65263  3.24218  2.72729  3.84440  3.53154  3.80404  3.17544  2.58933  2.27504  3.75196  3.18738  3.95540  2.12081  2.95444  2.80870  2.02670  2.93407  5.22509  3.94630     89 - -
          2.68618  4.42225  2.77519  2.73123  3.46354  2.40513  3.72494  3.29354  2.67741  2.69355  4.24690  2.90347  2.73739  3.18146  2.89801  2.37887  2.77519  2.98518  4.58477  3.61503
          0.02217  4.21593  4.93828  0.61958  0.77255  0.75561  0.63436
     71   2.78475  5.21076  2.25876  2.36426  4.56354  2.27286  3.74420  4.03517  2.11841  3.55043  4.33210  2.91596  2.26374  2.87157  3.05074  2.74806  3.03942  3.62319  5.71369  4.30607     90 - -
          2.68618  4.42225  2.77519  2.73123  3.46354  2.40513  3.72494  3.29354  2.67741  2.69355  4.24690  2.90347  2.73739  3.18146  2.89801  2.37887  2.77519  2.98518  4.58477  3.61503
          0.01971  4.33219  5.05454  0.61958  0.77255  0.64386  0.74499
     72   1.98948  4.64524  3.27667  2.76351  4.02697  2.65158  3.89272  3.42968  2.76561  3.08180  3.92326  3.21247  2.31455  3.09662  3.19107  2.31710  2.92712  3.10859  5.36601  2.87860     91 - -
          2.68618  4.42225  2.77519  2.73123  3.46354  2.40513  3.72494  3.29354  2.67741  2.69355  4.24690  2.90347  2.73739  3.18146  2.89801  2.37887  2.77519  2.98518  4.58477  3.61503
          0.01765  4.44139  5.16374  0.61958  0.77255  0.50609  0.92344
     73   2.26970  4.64965  3.34877  2.81805  2.55366  3.54417  3.91616  3.33965  2.80958  3.00884  3.86292  2.24533  3.99731  3.13782  3.22757  1.99545  2.45060  3.04765  5.31324  4.03291     92 - -
          2.68618  4.42225  2.77519  2.73123  3.46354  2.40513  3.72494  3.29354  2.67741  2.69355  4.24690  2.90347  2.73739  3.18146  2.89801  2.37887  2.77519  2.98518  4.58477  3.61503
          0.01585  4.54819  5.27054  0.61958  0.77255  0.61705  0.77552
     74   1.69681  5.08830  2.45108  2.49477  4.38753  2.69047  3.78115  3.83404  2.58428  3.39680  4.19015  2.48705  3.94724  2.91578  3.06963  2.77108  3.01726  3.46653  5.59934  3.13367     93 - -
          2.68618  4.42225  2.77519  2.73123  3.46354  2.40513  3.72494  3.29354  2.67741  2.69355  4.24690  2.90347  2.73739  3.18146  2.89801  2.37887  2.77519  2.98518  4.58477  3.61503
          0.01585  4.54819  5.27054  0.61958  0.77255  0.61705  0.77552
     75   2.15623  4.76478  3.21309  2.31173  2.99104  3.57792  3.80092  3.36323  2.64909  3.01065  3.85295  3.15776  3.96959  2.52432  3.09030  2.10953  2.94774  2.57721  5.30074  3.99927     94 - -
          2.68618  4.42225  2.77519  2.73123  3.46354  2.40513  3.72494  3.29354  2.67741  2.69355  4.24690  2.90347  2.73739  3.18146  2.89801  2.37887  2.77519  2.98518  4.58477  3.61503
          0.01585  4.54819  5.27054  0.61958  0.77255  0.61705  0.77552
     76   2.98503  4.41058  4.51936  3.93019  3.34950  4.13525  4.44053  1.58722  2.73788  1.55768  2.23825  4.13317  4.46243  3.98369  3.91201  3.43763  3.21430  2.38836  5.03713  3.88070     95 - -
          2.68618  4.42225  2.77519  2.73123  3.46354  2.40513  3.72494  3.29354  2.67741  2.69355  4.24690  2.90347  2.73739  3.18146  2.89801  2.37887  2.77519  2.98518  4.58477  3.61503
          0.01585  4.54819  5.27054  0.61958  0.77255  0.61705  0.77552
     77   2.72020  5.18160  2.32926  2.42878  4.50854  3.49756  3.68656  3.98000  2.13671  3.47809  4.22823  2.97301  3.02467  2.42036  2.44551  2.69150  2.52133  2.94000  5.62455  4.22739     96 - -
          2.68618  4.42225  2.77519  2.73123  3.46354  2.40513  3.72494  3.29354  2.67741  2.69355  4.24690  2.90347  2.73739  3.18146  2.89801  2.37887  2.77519  2.98518  4.58477  3.61503
          0.01585  4.54819  5.27054  0.61958  0.77255  0.61705  0.77552
     78   1.94878  4.67551  3.29159  2.30884  3.85496  3.60593  2.95870  2.64750  2.71371  2.90771  3.76540  3.21530  3.99299  3.04926  3.13713  2.82801  2.49363  2.97398  5.22106  3.01738     97 - -
          2.68618  4.42225  2.77519  2.73123  3.46354  2.40513  3.72494  3.29354  2.67741  2.69355  4.24690  2.90347  2.73739  3.18146  2.89801  2.37887  2.77519  2.98518  4.58477  3.61503
          0.01585  4.54819  5.27054  0.61958  0.77255  0.61705  0.77552
     79   2.17550  5.10278  3.09823  2.53056  4.40353  3.55751  3.72511  3.83914  2.11104  2.73706  4.16334  3.05543  3.94588  2.37366  2.13148  2.41131  2.99551  3.47099  5.55487  4.20449     98 - -
          2.68618  4.42225  2.77519  2.73123  3.46354  2.40513  3.72494  3.29354  2.67741  2.69355  4.24690  2.90347  2.73739  3.18146  2.89801  2.37887  2.77519  2.98518  4.58477  3.61503
          0.01585  4.54819  5.27054  0.61958  0.77255  0.61705  0.77552
     80   2.68198  4.51314  3.51972  2.96833  3.76557  2.84352  3.96889  2.54661  2.93490  2.83152  3.70865  3.37866  2.90714  3.24918  3.31596  1.85938  2.43758  2.38377  5.17946  3.93115     99 - -
          2.68618  4.42225  2.77519  2.73123  3.46354  2.40513  3.72494  3.29354  2.67741  2.69355  4.24690  2.90347  2.73739  3.18146  2.89801  2.37887  2.77519  2.98518  4.58477  3.61503
          0.01585  4.54819  5.27054  0.61958  0.77255  0.61705  0.77552
     81   2.73217  4.99898  2.60543  2.16411  4.25146  3.53048  3.74427  3.68397  2.53614  2.68936  4.06687  3.04431  3.02315  2.88330  3.00934  2.36641  2.96512  3.34149  5.48704  2.33853    100 - -
          2.68618  4.42225  2.77519  2.73123  3.46354  2.40513  3.72494  3.29354  2.67741  2.69355  4.24690  2.90347  2.73739  3.18146  2.89801  2.37887  2.77519  2.98518  4.58477  3.61503
          0.01585  4.54819  5.27054  0.61958  0.77255  0.61705  0.77552
     82   2.16355  4.88505  2.27972  2.57929  4.12121  3.55074  3.76683  3.51913  2.57763  2.62244  3.96517  3.09453  3.94558  2.46905  3.03703  2.76246  2.55151  2.59999  5.40241  4.07440    101 - -
          2.68618  4.42225  2.77519  2.73123  3.46354  2.40513  3.72494  3.29354  2.67741  2.69355  4.24690  2.90347  2.73739  3.18146  2.89801  2.37887  2.77519  2.98518  4.58477  3.61503
          0.01585  4.54819  5.27054  0.61958  0.77255  0.61705  0.77552
     83   2.83398  5.33308  2.81732  1.51099  4.66095  3.50649  2.84889  4.14467  2.53105  3.62881  4.38847  2.43619  3.94972  2.40476  3.02365  2.38745  3.07228  3.71735  5.76660  4.35023    102 - -
          2.68618  4.42225  2.77519  2.73123  3.46354  2.40513  3.72494  3.29354  2.67741  2.69355  4.24690  2.90347  2.73739  3.18146  2.89801  2.37887  2.77519  2.98518  4.58477  3.61503
          0.01585  4.54819  5.27054  0.61958  0.77255  0.61705  0.77552
     84   2.81724  4.54468  3.66363  3.15064  2.58140  2.72925  3.96474  3.10042  3.11702  2.78104  3.70097  3.52134  1.58753  3.41155  3.45808  3.02318  3.07281  2.87116  4.84438  2.69819    103 - -
          2.68506  4.42283  2.77515  2.73181  3.46412  2.40485  3.72392  3.29412  2.67798  2.69242  4.24747  2.90404  2.73738  3.18204  2.89788  2.37903  2.77577  2.98423  4.58535  3.61561
          0.53562  1.84900  1.35752  2.41856  0.09327  0.61705  0.77552
     85   2.65720  4.50665  2.53324  2.77995  3.66879  3.56574  3.83608  2.38863  2.77571  2.04771  3.60512  3.23480  3.96686  3.09655  3.17435  2.33528  2.89705  2.70931  5.09543  3.82871    119 - -
          2.68618  4.42225  2.77519  2.73123  3.46354  2.40513  3.72494  3.29354  2.67741  2.69355  4.24690  2.90347  2.73739  3.18146  2.89801  2.37887  2.77519  2.98518  4.58477  3.61503
          0.02125  4.25763  4.97997  0.61958  0.77255  0.95128  0.48816
     86   2.93256  4.39657  4.32074  3.76886  3.40820  4.06646  4.45301  1.81790  3.64306  1.56934  3.29479  4.03544  4.42304  3.90615  3.86607  3.38441  1.88937  2.10595  5.14308  3.96311    120 - -
          2.68618  4.42225  2.77519  2.73123  3.46354  2.40513  3.72494  3.29354  2.67741  2.69355  4.24690  2.90347  2.73739  3.18146  2.89801  2.37887  2.77519  2.98518  4.58477  3.61503
          0.02125  4.25763  4.97997  0.61958  0.77255  0.72177  0.66532
     87   2.71516  4.81354  3.08299  1.72891  4.05726  3.51890  3.78711  3.38768  2.59898  3.04879  2.86884  3.10233  3.94285  2.96191  3.03134  2.77844  2.06164  3.10235  5.37450  4.06199    121 - -
          2.68618  4.42225  2.77519  2.73123  3.46354  2.40513  3.72494  3.29354  2.67741  2.69355  4.24690  2.90347  2.73739  3.18146  2.89801  2.37887  2.77519  2.98518  4.58477  3.61503
          0.01899  4.36940  5.09174  0.61958  0.77255  0.31238  1.31565
     88   2.76038  5.13835  3.05211  2.50474  4.45169  2.82820  3.74058  3.90269  2.47842  3.43348  4.20546  2.24995  3.94140  2.49439  2.07380  2.38472  2.99314  2.77051  5.60641  4.23285    122 - -
          2.68618  4.42225  2.77519  2.73123  3.46354  2.40513  3.72494  3.29354  2.67741  2.69355  4.24690  2.90347  2.73739  3.18146  2.89801  2.37887  2.77519  2.98518  4.58477  3.61503
          0.01469  4.62345  5.34580  0.61958  0.77255  0.48576  0.95510
     89   2.73829  4.95487  3.12625  2.22051  4.19750  3.56507  3.76829  3.61691  2.56367  2.69541  4.02443  2.61074  2.72450  2.54314  3.02872  2.76806  2.53462  2.78053  5.45415  3.08513    123 - -
          2.68618  4.42225  2.77519  2.73123  3.46354  2.40513  3.72494  3.29354  2.67741  2.69355  4.24690  2.90347  2.73739  3.18146  2.89801  2.37887  2.77519  2.98518  4.58477  3.61503
          0.01469  4.62345  5.34580  0.61958  0.77255  0.48576  0.95510
     90   3.44249  6.07576  0.87025  2.45611  5.39179  3.57771  4.23374  5.01219  3.37264  4.47367  5.36774  1.54348  4.25991  3.41957  4.04290  3.29414  3.76639  4.53367  6.58051  5.00729    124 - -
          2.68618  4.42225  2.77519  2.73123  3.46354  2.40513  3.72494  3.29354  2.67741  2.69355  4.24690  2.90347  2.73739  3.18146  2.89801  2.37887  2.77519  2.98518  4.58477  3.61503
          0.01469  4.62345  5.34580  0.61958  0.77255  0.48576  0.95510
     91   3.16234  5.57215  2.67468  2.00370  4.96221  1.07826  4.05611  4.44624  2.91195  3.95660  4.78926  3.09897  4.16310  2.39082  3.38785  3.10002  3.44499  4.03282  6.10999  4.69068    125 - -
          2.68618  4.42225  2.77519  2.73123  3.46354  2.40513  3.72494  3.29354  2.67741  2.69355  4.24690  2.90347  2.73739  3.18146  2.89801  2.37887  2.77519  2.98518  4.58477  3.61503
          0.01469  4.62345  5.34580  0.61958  0.77255  0.48576  0.95510
     92   2.07906  4.92513  3.19418  3.07981  4.88994  3.45991  4.46375  4.36207  3.40688  4.03045  4.88629  0.73741  4.17891  3.69078  3.79849  2.98238  3.32832  3.83506  6.17812  4.85193    126 - -
          2.68618  4.42225  2.77519  2.73123  3.46354  2.40513  3.72494  3.29354  2.67741  2.69355  4.24690  2.90347  2.73739  3.18146  2.89801  2.37887  2.77519  2.98518  4.58477  3.61503
          0.01469  4.62345  5.34580  0.61958  0.77255  0.48576  0.95510
     93   2.84102  5.33395  2.18947  2.44315  4.66802  3.52641  3.78518  4.15088  2.19319  3.63953  4.39682  1.75361  2.87406  2.89617  3.06374  2.79633  2.55133  3.72261  5.78180  4.36460    127 - -
          2.68618  4.42225  2.77519  2.73123  3.46354  2.40513  3.72494  3.29354  2.67741  2.69355  4.24690  2.90347  2.73739  3.18146  2.89801  2.37887  2.77519  2.98518  4.58477  3.61503
          0.01469  4.62345  5.34580  0.61958  0.77255  0.48576  0.95510
     94   3.47878  4.88379  5.13619  4.87513  4.24482  4.47998  5.59797  2.32045  4.76744  2.83051  4.14013  4.93997  5.03875  5.09686  4.90611  4.07724  3.84530  0.41261  6.13084  4.89559    128 - -
          2.68618  4.42225  2.77519  2.73123  3.46354  2.40513  3.72494  3.29354  2.67741  2.69355  4.24690  2.90347  2.73739  3.18146  2.89801  2.37887  2.77519  2.98518  4.58477  3.61503
          0.11489  4.62345  2.31550  0.61958  0.77255  0.48576  0.95510
     95   3.10682  5.63429  1.28406  2.39571  5.02536  3.48070  4.00809  4.55354  2.98208  4.03925  4.85684  1.84706  4.08238  3.16198  3.56238  2.00181  3.40164  4.09503  6.18781  4.69502    129 - -
          2.68618  4.42225  2.77519  2.73123  3.46354  2.40513  3.72494  3.29354  2.67741  2.69355  4.24690  2.90347  2.73739  3.18146  2.89801  2.37887  2.77519  2.98518  4.58477  3.61503
          0.01623  4.52479  5.24714  0.61958  0.77255  0.39391  1.12213
     96   3.47474  4.72821  5.45138  4.90196  3.61605  4.88331  5.32541  1.56764  4.77540  1.46489  2.52328  5.02425  5.09652  4.86764  4.82936  4.25301  3.71015  1.20669  5.61551  4.51268    130 - -
          2.68618  4.42225  2.77519  2.73123  3.46354  2.40513  3.72494  3.29354  2.67741  2.69355  4.24690  2.90347  2.73739  3.18146  2.89801  2.37887  2.77519  2.98518  4.58477  3.61503
          0.01469  4.62345  5.34580  0.61958  0.77255  0.48576  0.95510
     97   3.48711  6.21646  0.89284  1.32367  5.48400  3.58135  4.22426  5.07253  3.37436  4.51659  5.41542  3.02831  4.26334  3.40610  4.06659  3.31434  3.80004  4.59780  6.64691  5.05409    131 - -
          2.68618  4.42225  2.77519  2.73123  3.46354  2.40513  3.72494  3.29354  2.67741  2.69355  4.24690  2.90347  2.73739  3.18146  2.89801  2.37887  2.77519  2.98518  4.58477  3.61503
          0.01469  4.62345  5.34580  0.61958  0.77255  0.48576  0.95510
     98   2.92476  5.35202  3.09499  1.52532  4.72197  3.63286  3.78402  4.16929  2.10292  3.63526  4.40908  3.10798  4.03684  2.89375  1.86853  2.40120  3.14463  3.76111  5.74294  4.39313    132 - -
          2.68618  4.42225  2.77519  2.73123  3.46354  2.40513  3.72494  3.29354  2.67741  2.69355  4.24690  2.90347  2.73739  3.18146  2.89801  2.37887  2.77519  2.98518  4.58477  3.61503
          0.01469  4.62345  5.34580  0.61958  0.77255  0.48576  0.95510
     99   3.88217  5.95078  3.12270  0.30886  5.43974  3.97459  4.71260  5.08177  3.72118  4.58827  5.60000  3.68099  4.63184  3.95655  4.16535  3.81994  4.21372  4.70676  6.44156  5.27010    133 - -
          2.68618  4.42225  2.77519  2.73123  3.46354  2.40513  3.72494  3.29354  2.67741  2.69355  4.24690  2.90347  2.73739  3.18146  2.89801  2.37887  2.77519  2.98518  4.58477  3.61503
          0.01469  4.62345  5.34580  0.61958  0.77255  0.48576  0.95510
    100   2.74360  4.55098  3.49785  2.93137  3.70384  2.58719  3.92534  3.06964  2.49050  2.32911  2.47502  3.36942  4.06885  3.20763  2.68816  2.92274  2.50990  2.41657  5.12042  3.87067    134 - -
          2.68618  4.42225  2.77519  2.73123  3.46354  2.40513  3.72494  3.29354  2.67741  2.69355  4.24690  2.90347  2.73739  3.18146  2.89801  2.37887  2.77519  2.98518  4.58477  3.61503
          0.01469  4.62345  5.34580  0.61958  0.77255  0.48576  0.95510
    101   2.32612  4.40236  3.78816  3.21986  3.54705  3.76554  4.05657  2.83294  2.57864  2.60725  2.11298  3.57931  4.15286  3.44039  3.45306  3.03002  2.20504  2.00965  5.01983  3.80052    135 - -
          2.68618  4.42225  2.77519  2.73123  3.46354  2.40513  3.72494  3.29354  2.67741  2.69355  4.24690  2.90347  2.73739  3.18146  2.89801  2.37887  2.77519  2.98518  4.58477  3.61503
          0.01469  4.62345  5.34580  0.61958  0.77255  0.48576  0.95510
    102   2.38973  5.23344  2.97895  2.19795  4.56578  3.52076  3.71843  4.04172  2.16277  3.53304  4.28091  2.10757  3.92125  2.44174  2.94700  2.36780  2.49501  3.61794  5.67435  4.27191    136 - -
          2.68618  4.42225  2.77519  2.73123  3.46354  2.40513  3.72494  3.29354  2.67741  2.69355  4.24690  2.90347  2.73739  3.18146  2.89801  2.37887  2.77519  2.98518  4.58477  3.61503
          0.01469  4.62345  5.34580  0.61958  0.77255  0.48576  0.95510
    103   2.38267  4.34459  4.36304  3.77699  2.63009  3.99976  4.29724  2.64604  3.64944  1.34188  2.31854  3.98630  4.34778  2.92995  3.81868  3.29140  3.11540  2.53461  4.92813  3.75383    137 - -
          2.68618  4.42225  2.77519  2.73123  3.46354  2.40513  3.72494  3.29354  2.67741  2.69355  4.24690  2.90347  2.73739  3.18146  2.89801  2.37887  2.77519  2.98518  4.58477  3.61503
          0.01469  4.62345  5.34580  0.61958  0.77255  0.48576  0.95510
    104   1.25020  4.43286  4.28389  3.74844  3.73502  3.89775  4.47941  2.08860  3.66250  2.66200  3.67150  3.97578  4.37192  3.92590  3.91275  3.23711  2.40242  1.95427  5.30576  4.10174    138 - -
          2.68618  4.42225  2.77519  2.73123  3.46354  2.40513  3.72494  3.29354  2.67741  2.69355  4.24690  2.90347  2.73739  3.18146  2.89801  2.37887  2.77519  2.98518  4.58477  3.61503
          0.01469  4.62345  5.34580  0.61958  0.77255  0.48576  0.95510
    105   2.78715  5.27916  1.92888  2.13837  4.61347  3.52527  3.73606  4.09330  2.01885  3.57750  3.23490  2.99419  3.93664  2.17221  2.96835  2.74816  3.02030  3.66463  5.71365  4.30593    139 - -
          2.68618  4.42225  2.77519  2.73123  3.46354  2.40513  3.72494  3.29354  2.67741  2.69355  4.24690  2.90347  2.73739  3.18146  2.89801  2.37887  2.77519  2.98518  4.58477  3.61503
          0.01469  4.62345  5.34580  0.61958  0.77255  0.48576  0.95510
    106   1.92988  4.75567  3.39341  2.95419  4.54312  3.42007  4.14767  3.97498  2.99880  3.58848  4.38849  1.79746  4.02054  3.32298  3.42801  2.20222  1.68114  3.51366  5.80831  4.50887    140 - -
          2.68618  4.42225  2.77519  2.73123  3.46354  2.40513  3.72494  3.29354  2.67741  2.69355  4.24690  2.90347  2.73739  3.18146  2.89801  2.37887  2.77519  2.98518  4.58477  3.61503
          0.01469  4.62345  5.34580  0.61958  0.77255  0.48576  0.95510
    107   2.76253  4.99482  3.13084  2.68647  4.56237  2.66887  3.93986  4.01143  2.71940  3.56994  4.35654  3.17613  4.00224  1.47809  3.16882  1.96714  2.51445  3.58264  5.75493  4.40699    141 - -
          2.68618  4.42225  2.77519  2.73123  3.46354  2.40513  3.72494  3.29354  2.67741  2.69355  4.24690  2.90347  2.73739  3.18146  2.89801  2.37887  2.77519  2.98518  4.58477  3.61503
          0.01469  4.62345  5.34580  0.61958  0.77255  0.48576  0.95510
    108   3.85018  5.07467  5.74028  5.15989  3.35519  5.22538  5.52554  1.68292  5.01987  0.83577  1.85055  5.36207  5.27423  4.92311  4.99015  4.60854  4.05569  2.64359  5.56611  4.60439    142 - -
          2.68618  4.42225  2.77519  2.73123  3.46354  2.40513  3.72494  3.29354  2.67741  2.69355  4.24690  2.90347  2.73739  3.18146  2.89801  2.37887  2.77519  2.98518  4.58477  3.61503
          0.01469  4.62345  5.34580  0.61958  0.77255  0.48576  0.95510
    109   2.88095  5.22671  3.20215  2.61887  4.56019  3.64306  3.76772  3.98942  2.07076  3.49616  2.51103  2.62787  4.02537  1.76369  2.28632  2.86672  3.09739  3.61426  5.63756  4.30777    143 - -
          2.68618  4.42225  2.77519  2.73123  3.46354  2.40513  3.72494  3.29354  2.67741  2.69355  4.24690  2.90347  2.73739  3.18146  2.89801  2.37887  2.77519  2.98518  4.58477  3.61503
          0.01469  4.62345  5.34580  0.61958  0.77255  0.48576  0.95510
    110   3.57787  4.94260  4.79004  4.37084  1.74061  4.48129  3.94124  3.41378  4.22854  2.93496  4.05530  4.29843  4.83340  4.30541  4.32386  3.81943  2.44876  3.27159  4.15827  0.89245    144 - -
          2.68618  4.42225  2.77519  2.73123  3.46354  2.40513  3.72494  3.29354  2.67741  2.69355  4.24690  2.90347  2.73739  3.18146  2.89801  2.37887  2.77519  2.98518  4.58477  3.61503
          0.01469  4.62345  5.34580  0.61958  0.77255  0.48576  0.95510
    111   2.92205  5.34921  3.17916  2.60746  4.72993  3.65256  2.85824  4.17334  2.01801  3.62710  4.39763  2.03521  4.03782  1.87165  2.24108  2.88613  3.13530  3.76333  5.72156  4.38360    145 - -
          2.68618  4.42225  2.77519  2.73123  3.46354  2.40513  3.72494  3.29354  2.67741  2.69355  4.24690  2.90347  2.73739  3.18146  2.89801  2.37887  2.77519  2.98518  4.58477  3.61503
          0.01469  4.62345  5.34580  0.61958  0.77255  0.48576  0.95510
    112   2.07854  4.34666  3.92555  3.36228  3.50862  3.75152  4.11985  2.82373  3.28069  2.19914  1.82893  3.66614  4.16672  3.55364  3.55744  2.47642  2.47112  2.61340  4.99665  3.78876    146 - -
          2.68618  4.42225  2.77519  2.73123  3.46354  2.40513  3.72494  3.29354  2.67741  2.69355  4.24690  2.90347  2.73739  3.18146  2.89801  2.37887  2.77519  2.98518  4.58477  3.61503
          0.01469  4.62345  5.34580  0.61958  0.77255  0.48576  0.95510
    113   2.31073  4.67449  2.72632  2.79411  3.86546  2.57028  3.88068  3.24401  2.77967  1.97616  2.93689  3.26598  4.02771  3.10873  3.19877  2.44643  2.97623  2.98075  5.24124  3.96483    147 - -
          2.68618  4.42225  2.77519  2.73123  3.46354  2.40513  3.72494  3.29354  2.67741  2.69355  4.24690  2.90347  2.73739  3.18146  2.89801  2.37887  2.77519  2.98518  4.58477  3.61503
          0.01469  4.62345  5.34580  0.61958  0.77255  0.48576  0.95510
    114   2.81352  4.22369  4.51483  3.92198  3.33135  3.97054  4.30237  1.89941  3.76727  2.05025  2.36458  4.03938  4.33118  3.95172  3.87566  2.55123  2.49351  1.78774  4.88168  3.69867    148 - -
          2.68618  4.42225  2.77519  2.73123  3.46354  2.40513  3.72494  3.29354  2.67741  2.69355  4.24690  2.90347  2.73739  3.18146  2.89801  2.37887  2.77519  2.98518  4.58477  3.61503
          0.01469  4.62345  5.34580  0.61958  0.77255  0.48576  0.95510
    115   2.87003  5.33801  2.89490  1.42806  4.68236  3.55060  3.79860  4.15680  2.54047  3.64484  4.40979  2.49425  3.99107  2.91200  2.42734  2.09976  3.10852  3.73542  5.78241  4.38122    149 - -
          2.68618  4.42225  2.77519  2.73123  3.46354  2.40513  3.72494  3.29354  2.67741  2.69355  4.24690  2.90347  2.73739  3.18146  2.89801  2.37887  2.77519  2.98518  4.58477  3.61503
          0.01469  4.62345  5.34580  0.61958  0.77255  0.48576  0.95510
    116   1.78816  4.27487  4.17205  3.59004  2.74502  3.87212  4.17747  2.64913  3.47398  1.92494  3.36521  3.82741  4.24246  3.71182  2.90674  3.15742  3.01397  1.87007  4.89336  3.69731    150 - -
          2.68618  4.42225  2.77519  2.73123  3.46354  2.40513  3.72494  3.29354  2.67741  2.69355  4.24690  2.90347  2.73739  3.18146  2.89801  2.37887  2.77519  2.98518  4.58477  3.61503
          0.01469  4.62345  5.34580  0.61958  0.77255  0.48576  0.95510
    117   2.44947  4.47421  4.15778  3.58691  3.42113  3.99855  4.28603  2.72377  3.44863  1.23744  2.22691  3.88811  4.35283  2.78309  3.68792  3.28428  3.16992  2.63097  5.05389  3.87945    151 - -
          2.68618  4.42225  2.77519  2.73123  3.46354  2.40513  3.72494  3.29354  2.67741  2.69355  4.24690  2.90347  2.73739  3.18146  2.89801  2.37887  2.77519  2.98518  4.58477  3.61503
          0.01469  4.62345  5.34580  0.61958  0.77255  0.48576  0.95510
    118   2.38591  5.16821  3.04725  2.49552  4.49749  3.53981  3.73393  3.95519  2.15824  3.47095  4.23488  2.31622  3.93770  2.84464  2.29023  2.38123  2.19236  3.55497  5.63025  4.25077    152 - -
          2.68618  4.42225  2.77519  2.73123  3.46354  2.40513  3.72494  3.29354  2.67741  2.69355  4.24690  2.90347  2.73739  3.18146  2.89801  2.37887  2.77519  2.98518  4.58477  3.61503
          0.01469  4.62345  5.34580  0.61958  0.77255  0.48576  0.95510
    119   2.39533  5.25473  2.97365  2.12859  4.58709  2.21230  2.93095  4.06019  2.15568  3.55079  4.30329  3.00598  3.93874  2.23281  2.94223  2.74954  3.01535  3.63951  5.69073  4.29236    153 - -
          2.68618  4.42225  2.77519  2.73123  3.46354  2.40513  3.72494  3.29354  2.67741  2.69355  4.24690  2.90347  2.73739  3.18146  2.89801  2.37887  2.77519  2.98518  4.58477  3.61503
          0.01469  4.62345  5.34580  0.61958  0.77255  0.48576  0.95510
    120   2.80834  5.26202  3.03479  1.80838  4.59687  3.56175  2.84179  4.06657  1.76372  3.55221  4.30984  3.03545  3.95892  2.43302  2.87060  2.77600  3.03523  3.65149  5.68170  3.12838    154 - -
          2.68618  4.42225  2.77519  2.73123  3.46354  2.40513  3.72494  3.29354  2.67741  2.69355  4.24690  2.90347  2.73739  3.18146  2.89801  2.37887  2.77519  2.98518  4.58477  3.61503
          0.01469  4.62345  5.34580  0.61958  0.77255  0.48576  0.95510
    121   3.32615  4.64860  5.02493  4.50844  1.56273  4.43095  4.23085  1.89826  4.32360  1.88539  3.50111  4.43064  4.73787  4.36619  4.33318  3.75901  3.55093  2.77645  4.47837  1.69402    155 - -
          2.68618  4.42225  2.77519  2.73123  3.46354  2.40513  3.72494  3.29354  2.67741  2.69355  4.24690  2.90347  2.73739  3.18146  2.89801  2.37887  2.77519  2.98518  4.58477  3.61503
          0.01469  4.62345  5.34580  0.61958  0.77255  0.48576  0.95510
    122   2.42618  5.24186  2.48683  2.43973  4.57798  3.51622  3.71472  4.05775  1.95960  3.54391  4.28807  2.59355  3.91688  2.43334  2.94903  2.35057  2.33507  3.62835  5.68131  4.27475    156 - -
          2.68618  4.42225  2.77519  2.73123  3.46354  2.40513  3.72494  3.29354  2.67741  2.69355  4.24690  2.90347  2.73739  3.18146  2.89801  2.37887  2.77519  2.98518  4.58477  3.61503
          0.01469  4.62345  5.34580  0.61958  0.77255  0.48576  0.95510
    123   2.76016  4.84507  3.24179  2.67748  4.06093  2.88572  3.81430  3.45831  2.26170  2.21941  3.08476  3.17675  3.99976  2.99109  2.33577  2.16794  2.98999  3.16494  5.36413  4.06046    157 - -
          2.68618  4.42225  2.77519  2.73123  3.46354  2.40513  3.72494  3.29354  2.67741  2.69355  4.24690  2.90347  2.73739  3.18146  2.89801  2.37887  2.77519  2.98518  4.58477  3.61503
          0.01469  4.62345  5.34580  0.61958  0.77255  0.48576  0.95510
    124   3.11538  4.46059  4.94720  4.36265  3.43260  4.35465  4.71403  1.96214  4.20507  1.62119  1.77478  4.46187  4.66275  4.34532  4.27679  3.67930  2.62626  1.72269  5.17575  4.02884    158 - -
          2.68618  4.42225  2.77519  2.73123  3.46354  2.40513  3.72494  3.29354  2.67741  2.69355  4.24690  2.90347  2.73739  3.18146  2.89801  2.37887  2.77519  2.98518  4.58477  3.61503
          0.01469  4.62345  5.34580  0.61958  0.77255  0.48576  0.95510
    125   2.97508  5.13647  3.33512  2.78510  4.42788  3.72402  3.86031  3.82202  1.29038  3.38770  2.17006  2.57646  4.12200  3.00963  2.74992  3.00149  3.19386  3.50688  5.58120  4.29641    159 - -
          2.68618  4.42225  2.77519  2.73123  3.46354  2.40513  3.72494  3.29354  2.67741  2.69355  4.24690  2.90347  2.73739  3.18146  2.89801  2.37887  2.77519  2.98518  4.58477  3.61503
          0.01469  4.62345  5.34580  0.61958  0.77255  0.48576  0.95510
    126   2.74471  4.79909  2.42739  2.68296  4.00596  3.60377  3.82999  2.33758  2.67931  2.54633  3.88777  2.65698  3.99759  3.01811  3.12251  2.46229  2.24721  3.10595  5.33641  4.03351    160 - -
          2.68618  4.42225  2.77519  2.73123  3.46354  2.40513  3.72494  3.29354  2.67741  2.69355  4.24690  2.90347  2.73739  3.18146  2.89801  2.37887  2.77519  2.98518  4.58477  3.61503
          0.01469  4.62345  5.34580  0.61958  0.77255  0.48576  0.95510
    127   1.54475  4.37908  4.21548  3.68241  3.66712  2.67008  4.38382  2.22143  3.59578  2.66583  3.63122  3.89635  4.28990  3.85038  3.83518  3.14505  3.09682  1.57990  5.20101  3.99962    161 - -
          2.68618  4.42225  2.77519  2.73123  3.46354  2.40513  3.72494  3.29354  2.67741  2.69355  4.24690  2.90347  2.73739  3.18146  2.89801  2.37887  2.77519  2.98518  4.58477  3.61503
          0.01469  4.62345  5.34580  0.61958  0.77255  0.48576  0.95510
    128   3.74461  4.96322  5.64929  5.13693  3.58507  5.19587  5.64194  0.89469  4.99398  1.21215  3.35011  5.33257  5.32580  5.05989  5.05070  4.61579  3.98001  2.19193  5.77022  4.69385    162 - -
          2.68618  4.42225  2.77519  2.73123  3.46354  2.40513  3.72494  3.29354  2.67741  2.69355  4.24690  2.90347  2.73739  3.18146  2.89801  2.37887  2.77519  2.98518  4.58477  3.61503
          0.01469  4.62345  5.34580  0.61958  0.77255  0.48576  0.95510
    129   2.76046  5.17518  3.02427  2.48271  4.49351  2.85421  2.64197  3.95308  2.17843  3.46971  4.23322  3.02211  3.93431  2.45166  2.94249  2.12325  2.22907  3.55365  5.63103  4.24719    163 - -
          2.68618  4.42225  2.77519  2.73123  3.46354  2.40513  3.72494  3.29354  2.67741  2.69355  4.24690  2.90347  2.73739  3.18146  2.89801  2.37887  2.77519  2.98518  4.58477  3.61503
          0.00991  4.61867        *  0.61958  0.77255  0.00000        *
//
