# Supplementary material for: MacSyFinder: A Program to Mine Genomes for Molecular Systems with an Application to CRISPR-Cas Systems
Source: PLoS One. 2014 Oct 17;9(10):e110726. doi: 10.1371/journal.pone.0110726 (PMC4201578; doi:10.1371/journal.pone.0110726)
Supplement: Data S1 — The MacSyFinder/MacSyView package (compressed tarball archive). (GZ) [file pone.0110726.s010.gz › macsyfinder-1.0.0-RC3/test/datatest/profiles/flgC.hmm]

HMMER3/b [3.0 | March 2010]
NAME  flgC
LENG  141
ALPH  amino
RF    no
CS    no
MAP   yes
DATE  Fri Apr 29 15:25:59 2011
NSEQ  8
EFFN  1.105469
CKSUM 1047667373
STATS LOCAL MSV      -10.0061  0.71046
STATS LOCAL VITERBI  -10.7930  0.71046
STATS LOCAL FORWARD   -4.0171  0.71046
HMM          A        C        D        E        F        G        H        I        K        L        M        N        P        Q        R        S        T        V        W        Y   
            m->m     m->i     m->d     i->m     i->i     d->m     d->d
  COMPO   2.39401  4.69898  2.86511  2.63732  3.57532  2.95568  3.86719  2.92197  2.70681  2.58644  3.50417  2.83718  3.25079  3.05902  2.93398  2.58565  2.84045  2.58607  5.21180  3.43474
          2.68618  4.42225  2.77519  2.73123  3.46354  2.40513  3.72494  3.29354  2.67741  2.69355  4.24690  2.90347  2.73739  3.18146  2.89801  2.37887  2.77519  2.98518  4.58477  3.61503
          0.02151  4.24575  4.96810  0.61958  0.77255  0.00000        *
      1   2.42667  4.86167  2.99556  2.45480  4.14409  2.92695  3.66451  3.56877  2.45147  3.15710  3.35902  2.60380  3.84004  2.23465  2.91540  2.45653  2.56358  3.22627  5.38446  4.04086      1 - -
          2.68618  4.42225  2.77519  2.73123  3.46354  2.40513  3.72494  3.29354  2.67741  2.69355  4.24690  2.90347  2.73739  3.18146  2.89801  2.37887  2.77519  2.98518  4.58477  3.61503
          0.02151  4.24575  4.96810  0.61958  0.77255  0.48576  0.95510
      2   2.49555  4.39312  4.52158  3.95398  2.49933  4.13513  4.46038  2.31228  3.83021  1.17757  3.11643  4.15659  4.45487  4.00607  3.98316  3.45222  3.21594  2.06130  4.98335  3.80266      2 - -
          2.68618  4.42225  2.77519  2.73123  3.46354  2.40513  3.72494  3.29354  2.67741  2.69355  4.24690  2.90347  2.73739  3.18146  2.89801  2.37887  2.77519  2.98518  4.58477  3.61503
          0.02151  4.24575  4.96810  0.61958  0.77255  0.48576  0.95510
      3   3.53348  4.83205  5.00038  4.52879  1.35116  4.63465  4.42694  2.52761  4.37055  1.13952  3.12894  4.59299  4.85592  4.40311  4.42530  4.01353  3.75845  2.66764  4.60354  3.08935      3 - -
          2.68618  4.42225  2.77519  2.73123  3.46354  2.40513  3.72494  3.29354  2.67741  2.69355  4.24690  2.90347  2.73739  3.18146  2.89801  2.37887  2.77519  2.98518  4.58477  3.61503
          0.02151  4.24575  4.96810  0.61958  0.77255  0.48576  0.95510
      4   2.66938  5.12488  2.50522  2.33102  4.44587  2.86469  3.05316  3.91750  2.23171  3.42247  4.18194  2.62306  3.01626  2.74125  2.88940  2.21447  2.90535  3.50466  5.57679  4.17436      4 - -
          2.68618  4.42225  2.77519  2.73123  3.46354  2.40513  3.72494  3.29354  2.67741  2.69355  4.24690  2.90347  2.73739  3.18146  2.89801  2.37887  2.77519  2.98518  4.58477  3.61503
          0.02151  4.24575  4.96810  0.61958  0.77255  0.48576  0.95510
      5   2.22854  4.39843  3.42274  2.87490  3.65459  2.69242  3.87018  2.67507  2.83844  2.36899  3.59864  3.28082  3.93088  3.15410  3.21520  2.17956  2.49412  2.74294  5.07184  3.82521      5 - -
          2.68618  4.42225  2.77519  2.73123  3.46354  2.40513  3.72494  3.29354  2.67741  2.69355  4.24690  2.90347  2.73739  3.18146  2.89801  2.37887  2.77519  2.98518  4.58477  3.61503
          0.02151  4.24575  4.96810  0.61958  0.77255  0.48576  0.95510
      6   3.35775  4.65504  5.13877  4.55308  2.61574  4.63228  4.92326  1.72390  4.41372  1.11063  2.04613  4.72471  4.80538  4.42927  4.44839  3.97589  3.57260  2.40270  5.16540  4.11177      6 - -
          2.68618  4.42225  2.77519  2.73123  3.46354  2.40513  3.72494  3.29354  2.67741  2.69355  4.24690  2.90347  2.73739  3.18146  2.89801  2.37887  2.77519  2.98518  4.58477  3.61503
          0.02151  4.24575  4.96810  0.61958  0.77255  0.48576  0.95510
      7   2.72205  5.22733  2.19246  2.13776  4.55619  2.86378  3.65271  4.04066  2.13185  3.52361  4.28123  2.25498  3.83874  2.76362  2.64276  2.67292  2.96060  3.61100  5.66159  4.24258      7 - -
          2.68618  4.42225  2.77519  2.73123  3.46354  2.40513  3.72494  3.29354  2.67741  2.69355  4.24690  2.90347  2.73739  3.18146  2.89801  2.37887  2.77519  2.98518  4.58477  3.61503
          0.02151  4.24575  4.96810  0.61958  0.77255  0.48576  0.95510
      8   3.05271  4.40250  4.75296  4.23113  3.68634  4.34815  4.89541  1.31357  4.12608  2.33567  3.52436  4.42791  4.69711  4.38395  4.32210  3.70898  2.52107  1.23380  5.49563  4.29115      8 - -
          2.68618  4.42225  2.77519  2.73123  3.46354  2.40513  3.72494  3.29354  2.67741  2.69355  4.24690  2.90347  2.73739  3.18146  2.89801  2.37887  2.77519  2.98518  4.58477  3.61503
          0.02151  4.24575  4.96810  0.61958  0.77255  0.48576  0.95510
      9   1.38549  4.27842  3.67682  3.39867  4.49575  3.06066  4.43992  3.88114  3.44409  3.60520  4.43497  3.49205  3.82997  3.72289  3.73722  1.17601  2.84385  3.31192  5.84678  4.64317      9 - -
          2.68618  4.42225  2.77519  2.73123  3.46354  2.40513  3.72494  3.29354  2.67741  2.69355  4.24690  2.90347  2.73739  3.18146  2.89801  2.37887  2.77519  2.98518  4.58477  3.61503
          0.02151  4.24575  4.96810  0.61958  0.77255  0.48576  0.95510
     10   1.50657  4.29378  3.65109  3.23542  4.24067  1.78989  4.25092  3.61756  3.23201  3.32367  4.15903  3.42523  3.83431  3.52005  3.56842  2.09846  2.81834  2.58536  5.60560  4.38832     10 - -
          2.68618  4.42225  2.77519  2.73123  3.46354  2.40513  3.72494  3.29354  2.67741  2.69355  4.24690  2.90347  2.73739  3.18146  2.89801  2.37887  2.77519  2.98518  4.58477  3.61503
          0.02151  4.24575  4.96810  0.61958  0.77255  0.48576  0.95510
     11   2.57150  4.62705  3.24879  2.76104  4.22165  3.33697  3.88089  3.62652  2.63305  3.25148  4.08031  3.17676  3.87918  3.06216  2.40244  1.56484  2.12187  3.24187  5.48411  4.20189     11 - -
          2.68618  4.42225  2.77519  2.73123  3.46354  2.40513  3.72494  3.29354  2.67741  2.69355  4.24690  2.90347  2.73739  3.18146  2.89801  2.37887  2.77519  2.98518  4.58477  3.61503
          0.02151  4.24575  4.96810  0.61958  0.77255  0.48576  0.95510
     12   1.20553  4.30426  3.64909  3.43537  4.57613  1.38600  4.50834  3.96411  3.54638  3.68949  4.52230  3.52335  3.85317  3.80443  3.82815  2.55837  2.88663  3.37456  5.90913  4.73256     12 - -
          2.68618  4.42225  2.77519  2.73123  3.46354  2.40513  3.72494  3.29354  2.67741  2.69355  4.24690  2.90347  2.73739  3.18146  2.89801  2.37887  2.77519  2.98518  4.58477  3.61503
          0.02151  4.24575  4.96810  0.61958  0.77255  0.48576  0.95510
     13   3.56070  4.87739  5.08533  4.54506  3.13990  4.78082  5.06573  2.32267  4.32882  0.66260  2.47132  4.81402  4.93519  4.45436  4.42745  4.16638  3.78354  2.51092  5.29234  4.22375     13 - -
          2.68618  4.42225  2.77519  2.73123  3.46354  2.40513  3.72494  3.29354  2.67741  2.69355  4.24690  2.90347  2.73739  3.18146  2.89801  2.37887  2.77519  2.98518  4.58477  3.61503
          0.02151  4.24575  4.96810  0.61958  0.77255  0.48576  0.95510
     14   2.78171  5.06400  2.75312  1.85071  4.38357  3.42735  3.74740  3.80556  2.52306  3.37723  4.20027  2.95687  3.90665  2.56221  2.96245  2.77565  1.72916  3.45016  5.58486  4.22576     14 - -
          2.68618  4.42225  2.77519  2.73123  3.46354  2.40513  3.72494  3.29354  2.67741  2.69355  4.24690  2.90347  2.73739  3.18146  2.89801  2.37887  2.77519  2.98518  4.58477  3.61503
          0.02151  4.24575  4.96810  0.61958  0.77255  0.48576  0.95510
     15   0.94834  4.30088  3.98209  3.62770  4.07201  3.29344  4.51603  2.90740  3.56144  2.96291  4.00567  3.70379  4.00476  3.86209  3.81295  2.74145  2.95060  2.14307  5.61910  4.40916     15 - -
          2.68618  4.42225  2.77519  2.73123  3.46354  2.40513  3.72494  3.29354  2.67741  2.69355  4.24690  2.90347  2.73739  3.18146  2.89801  2.37887  2.77519  2.98518  4.58477  3.61503
          0.02151  4.24575  4.96810  0.61958  0.77255  0.48576  0.95510
     16   2.89773  5.37278  2.55034  1.70548  4.69117  3.41023  3.75421  4.17334  2.53654  3.66146  4.46480  2.43249  3.92323  1.68791  2.99765  2.83022  3.14730  3.76331  5.79864  4.38297     16 - -
          2.68618  4.42225  2.77519  2.73123  3.46354  2.40513  3.72494  3.29354  2.67741  2.69355  4.24690  2.90347  2.73739  3.18146  2.89801  2.37887  2.77519  2.98518  4.58477  3.61503
          0.02151  4.24575  4.96810  0.61958  0.77255  0.48576  0.95510
     17   2.85597  4.90501  3.42240  2.90738  4.47563  3.52596  3.85718  3.91658  2.30454  3.45805  4.32114  3.29334  4.03399  3.02431  1.14909  2.18813  3.14987  3.54210  5.55832  4.32201     17 - -
          2.68618  4.42225  2.77519  2.73123  3.46354  2.40513  3.72494  3.29354  2.67741  2.69355  4.24690  2.90347  2.73739  3.18146  2.89801  2.37887  2.77519  2.98518  4.58477  3.61503
          0.02151  4.24575  4.96810  0.61958  0.77255  0.48576  0.95510
     18   2.65217  4.45596  3.41194  2.83518  3.60877  3.58870  3.80737  2.56594  2.41674  2.20931  3.54737  3.26738  3.96699  2.76431  2.58242  2.83076  2.88027  2.26007  5.01840  3.77431     18 - -
          2.68618  4.42225  2.77519  2.73123  3.46354  2.40513  3.72494  3.29354  2.67741  2.69355  4.24690  2.90347  2.73739  3.18146  2.89801  2.37887  2.77519  2.98518  4.58477  3.61503
          0.02151  4.24575  4.96810  0.61958  0.77255  0.48576  0.95510
     19   3.04075  5.11663  3.57817  2.86708  4.39801  3.75031  3.70250  3.82882  1.64067  3.33333  4.19730  3.28097  4.09957  2.85314  1.36767  3.06454  3.21463  3.53110  3.29913  4.19475     19 - -
          2.68618  4.42225  2.77519  2.73123  3.46354  2.40513  3.72494  3.29354  2.67741  2.69355  4.24690  2.90347  2.73739  3.18146  2.89801  2.37887  2.77519  2.98518  4.58477  3.61503
          0.02151  4.24575  4.96810  0.61958  0.77255  0.48576  0.95510
     20   2.45674  4.39053  4.58667  4.01096  3.26048  4.19645  4.53494  1.79487  3.88083  1.51082  2.03330  4.21644  4.49780  4.06010  4.02874  3.51176  3.23247  2.16531  5.06088  3.92506     20 - -
          2.68618  4.42225  2.77519  2.73123  3.46354  2.40513  3.72494  3.29354  2.67741  2.69355  4.24690  2.90347  2.73739  3.18146  2.89801  2.37887  2.77519  2.98518  4.58477  3.61503
          0.02151  4.24575  4.96810  0.61958  0.77255  0.48576  0.95510
     21   3.03343  5.65019  1.28951  1.87694  4.94675  2.47442  3.85917  4.47660  2.86078  3.94892  4.77743  2.39890  3.94874  3.01494  3.46444  2.91503  3.31615  4.02888  6.10204  4.58409     21 - -
          2.68618  4.42225  2.77519  2.73123  3.46354  2.40513  3.72494  3.29354  2.67741  2.69355  4.24690  2.90347  2.73739  3.18146  2.89801  2.37887  2.77519  2.98518  4.58477  3.61503
          0.02151  4.24575  4.96810  0.61958  0.77255  0.48576  0.95510
     22   2.07509  4.36508  4.50872  3.96420  3.57709  4.18477  4.64183  1.81978  3.86474  2.07547  3.44939  4.19975  4.53999  4.11954  4.08256  3.51664  3.21889  1.24205  5.30964  4.10999     22 - -
          2.68618  4.42225  2.77519  2.73123  3.46354  2.40513  3.72494  3.29354  2.67741  2.69355  4.24690  2.90347  2.73739  3.18146  2.89801  2.37887  2.77519  2.98518  4.58477  3.61503
          0.02151  4.24575  4.96810  0.61958  0.77255  0.48576  0.95510
     23   1.91386  4.36873  4.54138  4.01814  3.64802  4.15072  4.71146  1.45216  3.92206  2.36000  3.51205  4.22877  4.54665  4.18199  4.13921  3.50434  3.22806  1.44210  5.39045  4.18628     23 - -
          2.68618  4.42225  2.77519  2.73123  3.46354  2.40513  3.72494  3.29354  2.67741  2.69355  4.24690  2.90347  2.73739  3.18146  2.89801  2.37887  2.77519  2.98518  4.58477  3.61503
          0.02151  4.24575  4.96810  0.61958  0.77255  0.48576  0.95510
     24   1.33386  4.28001  3.69111  3.31465  4.37297  3.09098  4.33304  3.74636  3.31347  3.45848  4.28480  3.45576  3.82489  3.60131  3.63363  1.57969  2.13625  3.23005  5.72430  4.51776     24 - -
          2.68618  4.42225  2.77519  2.73123  3.46354  2.40513  3.72494  3.29354  2.67741  2.69355  4.24690  2.90347  2.73739  3.18146  2.89801  2.37887  2.77519  2.98518  4.58477  3.61503
          0.02151  4.24575  4.96810  0.61958  0.77255  0.48576  0.95510
     25   2.37278  5.22190  2.29888  2.00622  4.55070  3.37910  3.71141  4.02754  2.54332  3.53948  4.32020  2.46205  3.86367  2.83867  3.05900  1.87030  3.01879  3.61445  5.70423  4.28345     25 - -
          2.68618  4.42225  2.77519  2.73123  3.46354  2.40513  3.72494  3.29354  2.67741  2.69355  4.24690  2.90347  2.73739  3.18146  2.89801  2.37887  2.77519  2.98518  4.58477  3.61503
          0.02151  4.24575  4.96810  0.61958  0.77255  0.48576  0.95510
     26   3.08845  5.06775  2.99446  2.92629  4.49668  3.48048  4.29837  4.30781  3.24524  3.91462  4.88050  0.63588  4.15748  3.58592  3.60080  3.14995  3.49104  3.89005  5.75829  4.42915     26 - -
          2.68618  4.42225  2.77519  2.73123  3.46354  2.40513  3.72494  3.29354  2.67741  2.69355  4.24690  2.90347  2.73739  3.18146  2.89801  2.37887  2.77519  2.98518  4.58477  3.61503
          0.02151  4.24575  4.96810  0.61958  0.77255  0.48576  0.95510
     27   3.29707  4.59389  5.06733  4.49846  3.26394  4.61235  4.97031  1.84017  4.37260  1.11372  2.42806  4.68853  4.81555  4.45721  4.45595  3.96014  3.52296  1.69566  5.28389  4.21447     27 - -
          2.68618  4.42225  2.77519  2.73123  3.46354  2.40513  3.72494  3.29354  2.67741  2.69355  4.24690  2.90347  2.73739  3.18146  2.89801  2.37887  2.77519  2.98518  4.58477  3.61503
          0.02151  4.24575  4.96810  0.61958  0.77255  0.48576  0.95510
     28   0.82273  4.25998  3.73613  3.49809  4.47670  3.05956  4.50626  3.82128  3.54097  3.58831  4.43815  3.54106  3.84220  3.81657  3.80186  2.03849  2.85435  3.27215  5.85108  4.65673     28 - -
          2.68618  4.42225  2.77519  2.73123  3.46354  2.40513  3.72494  3.29354  2.67741  2.69355  4.24690  2.90347  2.73739  3.18146  2.89801  2.37887  2.77519  2.98518  4.58477  3.61503
          0.02151  4.24575  4.96810  0.61958  0.77255  0.48576  0.95510
     29   3.08845  5.06775  2.99446  2.92629  4.49668  3.48048  4.29837  4.30781  3.24524  3.91462  4.88050  0.63588  4.15748  3.58592  3.60080  3.14995  3.49104  3.89005  5.75829  4.42915     29 - -
          2.68618  4.42225  2.77519  2.73123  3.46354  2.40513  3.72494  3.29354  2.67741  2.69355  4.24690  2.90347  2.73739  3.18146  2.89801  2.37887  2.77519  2.98518  4.58477  3.61503
          0.02151  4.24575  4.96810  0.61958  0.77255  0.48576  0.95510
     30   1.70031  4.30839  4.20438  3.64521  3.45179  3.95054  4.34627  2.02507  3.55136  2.26765  2.75696  3.91366  4.32619  3.80787  3.79198  3.25784  3.07709  1.70167  5.09352  3.89894     30 - -
          2.68618  4.42225  2.77519  2.73123  3.46354  2.40513  3.72494  3.29354  2.67741  2.69355  4.24690  2.90347  2.73739  3.18146  2.89801  2.37887  2.77519  2.98518  4.58477  3.61503
          0.02151  4.24575  4.96810  0.61958  0.77255  0.48576  0.95510
     31   2.86661  5.30765  1.92201  2.29498  4.71307  3.33977  3.82403  4.21669  2.74325  3.73015  4.53769  1.70234  3.90942  2.97334  3.28594  1.96481  3.15595  3.77966  5.89005  4.43981     31 - -
          2.68618  4.42225  2.77519  2.73123  3.46354  2.40513  3.72494  3.29354  2.67741  2.69355  4.24690  2.90347  2.73739  3.18146  2.89801  2.37887  2.77519  2.98518  4.58477  3.61503
          0.02151  4.24575  4.96810  0.61958  0.77255  0.48576  0.95510
     32   2.31045  4.69941  2.50651  2.61046  4.28967  3.30014  3.87172  3.70172  2.73379  3.32571  4.14118  3.07439  3.85434  3.04374  3.18775  2.12723  1.64457  3.30046  5.56261  4.23912     32 - -
          2.68618  4.42225  2.77519  2.73123  3.46354  2.40513  3.72494  3.29354  2.67741  2.69355  4.24690  2.90347  2.73739  3.18146  2.89801  2.37887  2.77519  2.98518  4.58477  3.61503
          0.02151  4.24575  4.96810  0.61958  0.77255  0.48576  0.95510
     33   2.46185  4.30660  3.67845  3.21559  3.93644  3.28586  4.16989  3.13664  3.16648  2.97844  3.87746  3.45862  3.91368  3.47493  3.48995  1.86039  1.65240  2.07400  5.36768  4.14400     33 - -
          2.68618  4.42225  2.77519  2.73123  3.46354  2.40513  3.72494  3.29354  2.67741  2.69355  4.24690  2.90347  2.73739  3.18146  2.89801  2.37887  2.77519  2.98518  4.58477  3.61503
          0.02151  4.24575  4.96810  0.61958  0.77255  0.48576  0.95510
     34   2.76016  4.82478  3.26908  2.68305  4.08514  3.56246  3.11987  3.47985  2.34179  3.08909  3.94085  3.14836  3.95753  2.89363  1.59106  2.82398  2.64978  2.69824  5.31611  4.03931     34 - -
          2.68618  4.42225  2.77519  2.73123  3.46354  2.40513  3.72494  3.29354  2.67741  2.69355  4.24690  2.90347  2.73739  3.18146  2.89801  2.37887  2.77519  2.98518  4.58477  3.61503
          0.09987  4.24575  2.51676  0.61958  0.77255  0.48576  0.95510
     35   1.93139  4.25694  3.56300  3.22613  4.31521  2.12684  4.27545  3.66827  3.25487  3.39473  4.23143  3.39462  3.79242  3.54576  3.57564  2.50287  1.33767  3.17236  5.67050  4.46030     35 - -
          2.68618  4.42225  2.77519  2.73123  3.46354  2.40513  3.72494  3.29354  2.67741  2.69355  4.24690  2.90347  2.73739  3.18146  2.89801  2.37887  2.77519  2.98518  4.58477  3.61503
          0.02324  4.16913  4.89147  0.61958  0.77255  0.57910  0.82189
     36   2.34330  5.04602  2.76857  1.91793  4.37051  3.39675  3.67237  3.80939  2.17738  3.35685  4.15410  2.90833  2.42824  2.80583  2.88718  2.69415  2.95273  3.43438  5.54262  4.17347     36 - -
          2.68621  4.42228  2.77522  2.73126  3.46357  2.40515  3.72497  3.29357  2.67743  2.69358  4.24692  2.90349  2.73742  3.18115  2.89803  2.37889  2.77522  2.98493  4.58480  3.61506
          0.10664  2.36828  4.89147  0.65523  0.73256  0.43153  1.04844
     37   2.82887  5.29743  1.72166  2.28805  4.66953  3.35468  3.77205  4.16247  2.65240  3.66666  4.45828  1.99824  2.96212  2.90921  3.18702  2.32636  3.10040  3.73060  5.82592  4.38370     39 - -
          2.68618  4.42225  2.77519  2.73123  3.46354  2.40513  3.72494  3.29354  2.67741  2.69355  4.24690  2.90347  2.73739  3.18146  2.89801  2.37887  2.77519  2.98518  4.58477  3.61503
          0.02151  4.24575  4.96810  0.61958  0.77255  0.48576  0.95510
     38   3.19762  4.91897  3.94621  3.90049  5.00371  0.33168  4.98093  4.71098  4.13150  4.31115  5.30158  4.11242  4.32017  4.42680  4.31064  3.38270  3.70730  4.16675  5.98334  5.12387     40 - -
          2.68618  4.42225  2.77519  2.73123  3.46354  2.40513  3.72494  3.29354  2.67741  2.69355  4.24690  2.90347  2.73739  3.18146  2.89801  2.37887  2.77519  2.98518  4.58477  3.61503
          0.02151  4.24575  4.96810  0.61958  0.77255  0.48576  0.95510
     39   2.89575  5.45340  1.82226  1.82451  4.76011  2.26178  3.77016  4.26504  2.66283  3.74593  4.53898  2.82053  3.90312  2.25952  3.21115  2.81065  3.15625  3.83015  5.89412  4.42712     41 - -
          2.68621  4.42228  2.77522  2.73126  3.46357  2.40515  3.72497  3.29357  2.67743  2.69358  4.24692  2.90349  2.73742  3.18149  2.89803  2.37889  2.77522  2.98493  4.58342  3.61506
          0.18327  2.44491  2.51676  0.65523  0.73256  0.48576  0.95510
     40   2.07524  4.40153  3.42768  3.22058  4.39644  3.14816  4.34795  3.73132  3.29492  3.46406  4.38609  3.43924  1.03211  3.63108  3.58987  2.65014  2.95579  3.27569  5.74491  4.53270     44 - -
          2.68618  4.42225  2.77519  2.73123  3.46354  2.40513  3.72494  3.29354  2.67741  2.69355  4.24690  2.90347  2.73739  3.18146  2.89801  2.37887  2.77519  2.98518  4.58477  3.61503
          0.02324  4.16913  4.89147  0.61958  0.77255  0.57910  0.82189
     41   3.86233  5.05185  4.78703  4.51767  1.57015  4.55041  3.54296  3.53754  4.35494  2.83361  4.12528  4.20330  4.85504  4.28338  4.35939  3.93364  4.08300  3.46816  3.66691  0.80639     45 - -
          2.68618  4.42225  2.77519  2.73123  3.46354  2.40513  3.72494  3.29354  2.67741  2.69355  4.24690  2.90347  2.73739  3.18146  2.89801  2.37887  2.77519  2.98518  4.58477  3.61503
          0.02324  4.16913  4.89147  0.61958  0.77255  0.57910  0.82189
     42   3.03766  4.93986  3.68390  3.04012  4.02947  3.74727  3.82511  3.44050  2.23386  2.33080  4.00442  3.41395  4.14725  3.02516  1.16120  3.13117  3.25223  3.24408  5.30377  4.04919     46 - -
          2.68618  4.42225  2.77519  2.73123  3.46354  2.40513  3.72494  3.29354  2.67741  2.69355  4.24690  2.90347  2.73739  3.18146  2.89801  2.37887  2.77519  2.98518  4.58477  3.61503
          0.02324  4.16913  4.89147  0.61958  0.77255  0.57910  0.82189
     43   2.43237  4.63173  3.44772  2.86888  3.88116  3.58269  3.82785  2.47184  2.48329  2.82445  3.77240  3.28479  4.00384  3.04407  1.60040  2.88084  2.98992  2.84634  5.23435  3.98898     47 - -
          2.68618  4.42225  2.77519  2.73123  3.46354  2.40513  3.72494  3.29354  2.67741  2.69355  4.24690  2.90347  2.73739  3.18146  2.89801  2.37887  2.77519  2.98518  4.58477  3.61503
          0.02324  4.16913  4.89147  0.61958  0.77255  0.57910  0.82189
     44   3.08899  5.27349  3.23157  2.73724  4.69048  3.66204  3.70589  4.08255  1.06548  3.52421  4.39290  3.18295  4.07421  2.32248  2.28761  3.06751  3.27723  3.74876  5.57680  4.36093     48 - -
          2.68618  4.42225  2.77519  2.73123  3.46354  2.40513  3.72494  3.29354  2.67741  2.69355  4.24690  2.90347  2.73739  3.18146  2.89801  2.37887  2.77519  2.98518  4.58477  3.61503
          0.02324  4.16913  4.89147  0.61958  0.77255  0.43153  1.04844
     45   2.66852  4.84273  3.08061  2.25873  4.08596  3.48982  3.67106  3.48945  2.40989  3.08989  3.20249  3.02464  3.87707  2.33423  2.22260  2.70627  2.89522  2.60856  5.33300  4.01571     49 - -
          2.68618  4.42225  2.77519  2.73123  3.46354  2.40513  3.72494  3.29354  2.67741  2.69355  4.24690  2.90347  2.73739  3.18146  2.89801  2.37887  2.77519  2.98518  4.58477  3.61503
          0.02151  4.24575  4.96810  0.61958  0.77255  0.48576  0.95510
     46   2.26110  4.28166  3.95160  3.41007  3.52009  3.73162  4.19550  2.10499  3.33152  2.46096  3.46185  3.69973  2.71170  3.61209  3.60942  3.04566  2.97422  1.53437  5.07282  3.86166     50 - -
          2.68618  4.42225  2.77519  2.73123  3.46354  2.40513  3.72494  3.29354  2.67741  2.69355  4.24690  2.90347  2.73739  3.18146  2.89801  2.37887  2.77519  2.98518  4.58477  3.61503
          0.02151  4.24575  4.96810  0.61958  0.77255  0.48576  0.95510
     47   2.77730  4.30312  4.18904  3.67028  3.56955  3.84455  4.39553  1.94737  3.56823  2.44220  3.50174  3.90310  4.29614  3.84841  3.80909  2.34186  3.06694  1.24019  5.18759  3.97066     51 - -
          2.68618  4.42225  2.77519  2.73123  3.46354  2.40513  3.72494  3.29354  2.67741  2.69355  4.24690  2.90347  2.73739  3.18146  2.89801  2.37887  2.77519  2.98518  4.58477  3.61503
          0.02151  4.24575  4.96810  0.61958  0.77255  0.48576  0.95510
     48   3.03674  4.57499  4.05188  3.54571  1.38358  4.01049  3.98029  2.79227  3.39164  1.91998  3.39367  3.81382  4.36209  2.65584  3.62963  3.31838  3.26928  2.73352  4.49901  2.97763     52 - -
          2.68618  4.42225  2.77519  2.73123  3.46354  2.40513  3.72494  3.29354  2.67741  2.69355  4.24690  2.90347  2.73739  3.18146  2.89801  2.37887  2.77519  2.98518  4.58477  3.61503
          0.02151  4.24575  4.96810  0.61958  0.77255  0.48576  0.95510
     49   2.14472  5.09007  2.75998  1.81098  4.42216  3.40496  3.69394  3.87422  2.47656  3.41171  4.20046  2.91309  3.86095  2.26744  2.95141  2.35053  2.96907  3.48621  5.59160  4.20810     53 - -
          2.68618  4.42225  2.77519  2.73123  3.46354  2.40513  3.72494  3.29354  2.67741  2.69355  4.24690  2.90347  2.73739  3.18146  2.89801  2.37887  2.77519  2.98518  4.58477  3.61503
          0.02151  4.24575  4.96810  0.61958  0.77255  0.48576  0.95510
     50   2.37081  4.61706  3.14861  2.41751  3.93888  3.42575  3.78959  3.31452  2.65332  2.98168  3.82820  3.11433  2.64807  2.98936  3.08199  2.12749  2.86985  2.30365  5.27641  3.98445     54 - -
          2.68618  4.42225  2.77519  2.73123  3.46354  2.40513  3.72494  3.29354  2.67741  2.69355  4.24690  2.90347  2.73739  3.18146  2.89801  2.37887  2.77519  2.98518  4.58477  3.61503
          0.02151  4.24575  4.96810  0.61958  0.77255  0.48576  0.95510
     51   2.66445  5.11179  2.50389  2.35849  4.43922  3.42381  3.61402  3.90493  2.14824  3.40364  4.16153  2.45531  3.82406  2.42345  2.28100  2.63531  2.89443  3.07893  5.54901  4.16022     55 - -
          2.68618  4.42225  2.77519  2.73123  3.46354  2.40513  3.72494  3.29354  2.67741  2.69355  4.24690  2.90347  2.73739  3.18146  2.89801  2.37887  2.77519  2.98518  4.58477  3.61503
          0.02151  4.24575  4.96810  0.61958  0.77255  0.48576  0.95510
     52   2.16612  4.42390  3.37120  2.81708  3.58351  2.99369  3.81498  2.95315  2.78192  2.44300  3.53950  2.70761  3.94472  3.10083  3.16371  2.79478  2.85350  2.41822  5.00435  2.78988     56 - -
          2.68618  4.42225  2.77519  2.73123  3.46354  2.40513  3.72494  3.29354  2.67741  2.69355  4.24690  2.90347  2.73739  3.18146  2.89801  2.37887  2.77519  2.98518  4.58477  3.61503
          0.02151  4.24575  4.96810  0.61958  0.77255  0.48576  0.95510
     53   2.17306  5.05065  2.38779  2.15778  4.35272  3.40920  3.64984  3.80568  2.43268  3.34471  4.12260  2.55956  3.08193  2.77180  2.92252  2.65112  2.90609  2.91466  5.52777  4.14243     57 - -
          2.68618  4.42225  2.77519  2.73123  3.46354  2.40513  3.72494  3.29354  2.67741  2.69355  4.24690  2.90347  2.73739  3.18146  2.89801  2.37887  2.77519  2.98518  4.58477  3.61503
          0.02151  4.24575  4.96810  0.61958  0.77255  0.48576  0.95510
     54   2.47233  5.20293  2.34150  2.07287  4.52692  3.39173  3.65125  4.00948  2.43580  3.50078  4.25935  2.31837  3.22851  2.45130  2.94132  2.38192  2.94833  3.58421  5.64627  4.22757     58 - -
          2.68618  4.42225  2.77519  2.73123  3.46354  2.40513  3.72494  3.29354  2.67741  2.69355  4.24690  2.90347  2.73739  3.18146  2.89801  2.37887  2.77519  2.98518  4.58477  3.61503
          0.02151  4.24575  4.96810  0.61958  0.77255  0.48576  0.95510
     55   2.62138  4.52260  3.25962  2.70021  3.09364  3.09332  3.76066  3.06958  2.47095  2.74914  3.61640  3.16630  2.73852  2.72463  3.07913  2.75827  2.85320  2.51918  5.07420  3.01918     59 - -
          2.68622  4.42229  2.77524  2.73128  3.46358  2.40517  3.72499  3.29358  2.67723  2.69359  4.24694  2.90351  2.73744  3.18151  2.89805  2.37891  2.77524  2.98523  4.58335  3.61452
          0.10345  2.39340  4.96810  0.88312  0.53357  0.48576  0.95510
     56   2.44048  4.93939  2.91277  2.14934  4.22907  2.53659  3.66632  3.66234  2.44940  2.89478  4.03148  2.94918  3.84399  2.49879  2.91857  2.23086  2.89383  3.30685  5.44617  4.08902     63 - -
          2.68618  4.42225  2.77519  2.73123  3.46354  2.40513  3.72494  3.29354  2.67741  2.69355  4.24690  2.90347  2.73739  3.18146  2.89801  2.37887  2.77519  2.98518  4.58477  3.61503
          0.02151  4.24575  4.96810  0.61958  0.77255  0.48576  0.95510
     57   1.99083  4.87915  2.99529  2.46689  4.22669  3.01041  3.68114  3.65818  2.44706  3.23155  4.02784  2.98109  3.11068  2.56713  2.48396  2.38101  2.87838  3.29400  5.44129  4.09570     64 - -
          2.68618  4.42225  2.77519  2.73123  3.46354  2.40513  3.72494  3.29354  2.67741  2.69355  4.24690  2.90347  2.73739  3.18146  2.89801  2.37887  2.77519  2.98518  4.58477  3.61503
          0.02151  4.24575  4.96810  0.61958  0.77255  0.48576  0.95510
     58   2.39621  4.16053  4.35974  3.77106  2.31578  3.89123  4.21229  1.95870  3.63165  1.84439  2.77493  3.92902  4.23924  3.81861  3.76377  3.19213  2.63362  2.22087  4.79702  3.62270     65 - -
          2.68618  4.42225  2.77519  2.73123  3.46354  2.40513  3.72494  3.29354  2.67741  2.69355  4.24690  2.90347  2.73739  3.18146  2.89801  2.37887  2.77519  2.98518  4.58477  3.61503
          0.14309  4.24575  2.12865  0.61958  0.77255  0.48576  0.95510
     59   2.28467  4.45960  3.27407  2.73281  3.66234  3.49003  3.77996  2.58514  2.69729  2.40864  3.59250  2.63160  2.77875  3.03244  3.09176  2.74195  2.83540  2.73317  5.06534  3.80156     66 - -
          2.68618  4.42225  2.77519  2.73123  3.46354  2.40513  3.72494  3.29354  2.67741  2.69355  4.24690  2.90347  2.73739  3.18146  2.89801  2.37887  2.77519  2.98518  4.58477  3.61503
          0.02426  4.12692  4.84927  0.61958  0.77255  0.62431  0.76708
     60   2.60458  4.82386  2.97140  2.45460  4.15800  2.85852  3.65951  3.58185  2.42439  3.16753  3.97382  2.28850  3.06540  2.80433  2.43828  2.63455  2.85630  2.85141  5.38672  4.05050     67 - -
          2.68618  4.42225  2.77519  2.73123  3.46354  2.40513  3.72494  3.29354  2.67741  2.69355  4.24690  2.90347  2.73739  3.18146  2.89801  2.37887  2.77519  2.98518  4.58477  3.61503
          0.18754  4.12692  1.86516  0.61958  0.77255  0.62431  0.76708
     61   2.68326  5.05070  2.14350  2.24027  4.41492  2.51283  3.66538  3.88121  2.52355  3.42261  4.22647  2.79043  3.78403  2.32562  3.02817  2.27203  2.95388  3.48280  5.60811  4.20372     68 - -
          2.68618  4.42225  2.77519  2.73123  3.46354  2.40513  3.72494  3.29354  2.67741  2.69355  4.24690  2.90347  2.73739  3.18146  2.89801  2.37887  2.77519  2.98518  4.58477  3.61503
          0.02850  3.96788  4.69023  0.61958  0.77255  0.76474  0.62634
     62   2.61924  4.42515  3.30073  2.77867  2.65328  2.73850  3.69867  2.95841  2.73687  2.62400  3.53263  3.20355  3.91990  2.60878  3.10781  2.78316  2.85561  2.72454  4.72172  2.72860     69 - -
          2.68618  4.42225  2.77519  2.73123  3.46354  2.40513  3.72494  3.29354  2.67741  2.69355  4.24690  2.90347  2.73739  3.18146  2.89801  2.37887  2.77519  2.98518  4.58477  3.61503
          0.02850  3.96788  4.69023  0.61958  0.77255  0.76474  0.62634
     63   2.30472  4.36143  4.04004  3.49404  3.24861  3.88610  4.25585  2.28584  3.36126  1.43686  2.53494  3.80657  4.25312  3.65013  3.61382  3.20004  3.07796  2.22338  5.01236  3.83820     70 - -
          2.68618  4.42225  2.77519  2.73123  3.46354  2.40513  3.72494  3.29354  2.67741  2.69355  4.24690  2.90347  2.73739  3.18146  2.89801  2.37887  2.77519  2.98518  4.58477  3.61503
          0.02850  3.96788  4.69023  0.61958  0.77255  0.76474  0.62634
     64   2.76862  5.08692  1.32992  2.22030  4.55613  3.17747  3.80476  4.06608  2.80548  3.64677  4.50396  2.77092  3.81062  2.98786  3.34942  2.19383  3.10262  3.63835  5.80397  4.35754     71 - -
          2.68618  4.42225  2.77519  2.73123  3.46354  2.40513  3.72494  3.29354  2.67741  2.69355  4.24690  2.90347  2.73739  3.18146  2.89801  2.37887  2.77519  2.98518  4.58477  3.61503
          0.02850  3.96788  4.69023  0.61958  0.77255  0.76474  0.62634
     65   2.63192  4.90230  2.67264  2.33804  4.29787  2.67884  3.66418  3.74527  2.46116  3.30723  4.11683  2.40298  2.75394  2.34430  2.91362  2.63669  2.90485  3.36343  5.50177  4.13948     72 - -
          2.68618  4.42225  2.77519  2.73123  3.46354  2.40513  3.72494  3.29354  2.67741  2.69355  4.24690  2.90347  2.73739  3.18146  2.89801  2.37887  2.77519  2.98518  4.58477  3.61503
          0.02850  3.96788  4.69023  0.61958  0.77255  0.76474  0.62634
     66   2.55039  4.52619  3.06594  2.58791  2.90630  2.76938  3.70702  3.18303  2.58776  2.84168  3.70440  3.05374  3.82588  2.42597  2.99787  2.33402  2.81353  2.89831  5.10681  3.79496     73 - -
          2.68618  4.42225  2.77519  2.73123  3.46354  2.40513  3.72494  3.29354  2.67741  2.69355  4.24690  2.90347  2.73739  3.18146  2.89801  2.37887  2.77519  2.98518  4.58477  3.61503
          0.02850  3.96788  4.69023  0.61958  0.77255  0.76474  0.62634
     67   2.19776  4.23722  3.61299  3.08142  3.44215  2.83100  3.95602  2.19738  3.00470  2.05277  3.39512  3.42514  3.97714  3.31650  3.31811  2.83854  2.83801  2.33241  4.95403  3.72851     74 - -
          2.68618  4.42225  2.77519  2.73123  3.46354  2.40513  3.72494  3.29354  2.67741  2.69355  4.24690  2.90347  2.73739  3.18146  2.89801  2.37887  2.77519  2.98518  4.58477  3.61503
          0.02850  3.96788  4.69023  0.61958  0.77255  0.76474  0.62634
     68   2.75525  5.09064  2.39064  1.83895  4.49025  2.06629  3.72626  3.95836  2.61593  3.51024  4.34164  2.28869  3.81048  2.88995  3.10842  2.72136  3.04644  3.56007  5.69364  4.28745     75 - -
          2.68470  4.42297  2.77591  2.73089  3.46425  2.40515  3.72490  3.29426  2.67812  2.69321  4.24537  2.90385  2.73705  3.18096  2.89772  2.37901  2.77532  2.98526  4.58548  3.61575
          0.44352  1.05257  4.69023  2.45579  0.08970  0.34405  1.23407
     69   2.66847  4.78523  3.03038  2.53145  3.97451  2.08085  3.70691  3.42464  2.51743  2.74662  3.88215  2.65965  3.88712  2.53502  2.94988  2.72225  2.90504  3.12136  5.28088  3.30870     96 - -
          2.68618  4.42225  2.77519  2.73123  3.46354  2.40513  3.72494  3.29354  2.67741  2.69355  4.24690  2.90347  2.73739  3.18146  2.89801  2.37887  2.77519  2.98518  4.58477  3.61503
          0.02151  4.24575  4.96810  0.61958  0.77255  0.48576  0.95510
     70   2.80026  5.01226  2.72203  2.50598  4.55314  1.41753  3.88106  4.01173  2.32931  3.57378  4.40539  2.34163  3.93653  3.04975  3.08222  2.81521  3.11607  3.60025  5.74332  4.39367     97 - -
          2.68618  4.42225  2.77519  2.73123  3.46354  2.40513  3.72494  3.29354  2.67741  2.69355  4.24690  2.90347  2.73739  3.18146  2.89801  2.37887  2.77519  2.98518  4.58477  3.61503
          0.02151  4.24575  4.96810  0.61958  0.77255  0.48576  0.95510
     71   3.20554  4.54868  4.86191  4.38301  3.58688  4.47454  5.04577  1.92335  4.22778  1.77002  3.43463  4.58448  4.81756  4.50437  4.40877  3.87767  3.48083  0.89243  5.54347  4.32025     98 - -
          2.68618  4.42225  2.77519  2.73123  3.46354  2.40513  3.72494  3.29354  2.67741  2.69355  4.24690  2.90347  2.73739  3.18146  2.89801  2.37887  2.77519  2.98518  4.58477  3.61503
          0.02151  4.24575  4.96810  0.61958  0.77255  0.48576  0.95510
     72   2.85380  5.20317  3.07491  2.24062  4.58325  2.75674  3.65849  4.00124  1.71155  3.47202  4.26884  3.03820  3.94721  2.77552  1.82757  2.82647  3.06311  3.62012  5.57489  4.27005     99 - -
          2.68618  4.42225  2.77519  2.73123  3.46354  2.40513  3.72494  3.29354  2.67741  2.69355  4.24690  2.90347  2.73739  3.18146  2.89801  2.37887  2.77519  2.98518  4.58477  3.61503
          0.02151  4.24575  4.96810  0.61958  0.77255  0.48576  0.95510
     73   2.72193  4.38363  4.00835  3.62175  3.79273  3.60967  4.46691  2.50893  3.53560  2.64958  3.74279  3.82049  2.69099  3.86092  3.78286  3.03934  3.09210  1.01014  5.39716  4.17180    100 - -
          2.68618  4.42225  2.77519  2.73123  3.46354  2.40513  3.72494  3.29354  2.67741  2.69355  4.24690  2.90347  2.73739  3.18146  2.89801  2.37887  2.77519  2.98518  4.58477  3.61503
          0.02151  4.24575  4.96810  0.61958  0.77255  0.48576  0.95510
     74   2.20325  4.81717  3.01613  2.20450  4.09051  3.44246  3.68377  3.50080  2.30516  3.10976  3.92491  2.99903  3.85253  2.83688  2.93826  2.17444  2.62824  2.76607  5.35410  4.02222    101 - -
          2.68618  4.42225  2.77519  2.73123  3.46354  2.40513  3.72494  3.29354  2.67741  2.69355  4.24690  2.90347  2.73739  3.18146  2.89801  2.37887  2.77519  2.98518  4.58477  3.61503
          0.02151  4.24575  4.96810  0.61958  0.77255  0.48576  0.95510
     75   2.12951  4.97938  2.38437  2.40087  4.32872  3.39693  3.67721  3.77438  2.23039  3.32741  4.11204  2.93237  3.83592  2.80573  2.94375  2.19647  2.47591  3.39000  5.51976  4.14727    102 - -
          2.68618  4.42225  2.77519  2.73123  3.46354  2.40513  3.72494  3.29354  2.67741  2.69355  4.24690  2.90347  2.73739  3.18146  2.89801  2.37887  2.77519  2.98518  4.58477  3.61503
          0.02151  4.24575  4.96810  0.61958  0.77255  0.48576  0.95510
     76   2.90812  4.38723  4.12231  2.71389  3.59031  4.05060  4.41960  1.43355  3.52263  2.37754  3.48163  3.93108  4.41082  3.82583  3.79815  3.36223  3.15410  1.48876  5.25011  4.03265    103 - -
          2.68618  4.42225  2.77519  2.73123  3.46354  2.40513  3.72494  3.29354  2.67741  2.69355  4.24690  2.90347  2.73739  3.18146  2.89801  2.37887  2.77519  2.98518  4.58477  3.61503
          0.02151  4.24575  4.96810  0.61958  0.77255  0.48576  0.95510
     77   2.64376  4.67518  3.15666  2.19297  3.87508  3.50811  3.71462  2.50845  2.53358  2.55130  3.75757  3.08819  3.89493  2.64976  2.61604  2.72920  2.56498  2.97855  5.20341  3.91081    104 - -
          2.68618  4.42225  2.77519  2.73123  3.46354  2.40513  3.72494  3.29354  2.67741  2.69355  4.24690  2.90347  2.73739  3.18146  2.89801  2.37887  2.77519  2.98518  4.58477  3.61503
          0.02151  4.24575  4.96810  0.61958  0.77255  0.48576  0.95510
     78   2.68464  5.09417  2.56863  1.72173  4.39254  3.41335  3.64623  3.85209  2.18977  3.37864  4.15314  2.89570  3.83603  2.76535  2.90293  2.65992  2.54476  3.46093  5.55029  3.28443    105 - -
          2.68618  4.42225  2.77519  2.73123  3.46354  2.40513  3.72494  3.29354  2.67741  2.69355  4.24690  2.90347  2.73739  3.18146  2.89801  2.37887  2.77519  2.98518  4.58477  3.61503
          0.02151  4.24575  4.96810  0.61958  0.77255  0.48576  0.95510
     79   2.97717  5.53876  1.32030  1.86722  4.86082  2.63568  3.83915  4.37538  2.80918  3.86245  4.68127  2.80972  3.93414  2.99104  3.39199  2.47016  3.25747  3.93575  6.02114  4.52827    106 - -
          2.68618  4.42225  2.77519  2.73123  3.46354  2.40513  3.72494  3.29354  2.67741  2.69355  4.24690  2.90347  2.73739  3.18146  2.89801  2.37887  2.77519  2.98518  4.58477  3.61503
          0.02151  4.24575  4.96810  0.61958  0.77255  0.48576  0.95510
     80   2.64722  5.01217  2.60497  2.38334  4.30555  3.42675  3.62916  3.01465  1.89621  3.29446  4.07212  2.92026  3.29318  2.53171  2.85793  2.39158  2.87926  3.37547  5.47833  4.10499    107 - -
          2.68618  4.42225  2.77519  2.73123  3.46354  2.40513  3.72494  3.29354  2.67741  2.69355  4.24690  2.90347  2.73739  3.18146  2.89801  2.37887  2.77519  2.98518  4.58477  3.61503
          0.02151  4.24575  4.96810  0.61958  0.77255  0.48576  0.95510
     81   2.42271  5.01598  2.71965  2.05982  4.44586  3.36166  3.77560  3.89558  2.60907  3.45543  4.25851  2.45517  3.87558  2.92218  3.09025  1.61401  3.00373  3.49702  5.65047  4.27277    108 - -
          2.68618  4.42225  2.77519  2.73123  3.46354  2.40513  3.72494  3.29354  2.67741  2.69355  4.24690  2.90347  2.73739  3.18146  2.89801  2.37887  2.77519  2.98518  4.58477  3.61503
          0.02151  4.24575  4.96810  0.61958  0.77255  0.48576  0.95510
     82   2.11441  5.03046  2.45119  2.39199  4.37958  3.39685  3.70521  3.82411  2.16840  3.37747  4.17035  2.92787  2.25435  2.83920  2.97739  2.69131  2.95374  3.44084  5.56920  4.19301    109 - -
          2.68618  4.42225  2.77519  2.73123  3.46354  2.40513  3.72494  3.29354  2.67741  2.69355  4.24690  2.90347  2.73739  3.18146  2.89801  2.37887  2.77519  2.98518  4.58477  3.61503
          0.02151  4.24575  4.96810  0.61958  0.77255  0.48576  0.95510
     83   2.62338  4.45005  2.95325  2.41732  2.74355  3.00255  3.79865  2.58396  2.75547  2.23083  3.54578  3.22713  3.94173  3.07325  3.14721  2.79346  2.85563  2.72288  5.01602  3.75850    110 - -
          2.68618  4.42225  2.77519  2.73123  3.46354  2.40513  3.72494  3.29354  2.67741  2.69355  4.24690  2.90347  2.73739  3.18146  2.89801  2.37887  2.77519  2.98518  4.58477  3.61503
          0.02151  4.24575  4.96810  0.61958  0.77255  0.48576  0.95510
     84   2.72962  4.88436  3.16418  2.57794  4.14261  3.53620  3.67800  2.94969  1.74455  2.66096  3.95842  2.67146  3.91690  2.83032  2.32782  2.76706  2.94847  3.22501  5.35019  4.05385    111 - -
          2.68618  4.42225  2.77519  2.73123  3.46354  2.40513  3.72494  3.29354  2.67741  2.69355  4.24690  2.90347  2.73739  3.18146  2.89801  2.37887  2.77519  2.98518  4.58477  3.61503
          0.02151  4.24575  4.96810  0.61958  0.77255  0.48576  0.95510
     85   2.79983  4.80599  3.11573  2.14410  3.98857  3.57181  3.78122  3.32593  2.17529  1.68745  3.87109  3.14844  3.98797  2.97707  2.83525  2.87849  3.02708  3.07541  5.30588  4.02843    112 - -
          2.68618  4.42225  2.77519  2.73123  3.46354  2.40513  3.72494  3.29354  2.67741  2.69355  4.24690  2.90347  2.73739  3.18146  2.89801  2.37887  2.77519  2.98518  4.58477  3.61503
          0.02151  4.24575  4.96810  0.61958  0.77255  0.48576  0.95510
     86   2.68834  4.93192  3.03339  2.19429  4.20719  3.48061  3.65919  3.62237  2.01425  3.19703  4.00477  2.99901  3.87391  2.79777  2.44647  2.42255  2.91506  2.38598  5.40518  4.07588    113 - -
          2.68618  4.42225  2.77519  2.73123  3.46354  2.40513  3.72494  3.29354  2.67741  2.69355  4.24690  2.90347  2.73739  3.18146  2.89801  2.37887  2.77519  2.98518  4.58477  3.61503
          0.02151  4.24575  4.96810  0.61958  0.77255  0.48576  0.95510
     87   3.95217  5.13573  4.83586  4.58285  1.76563  4.61209  3.59591  3.62845  4.41707  2.91375  4.21777  4.26299  4.92241  4.34887  4.42081  4.00647  4.17606  3.56181  3.71790  0.67702    114 - -
          2.68618  4.42225  2.77519  2.73123  3.46354  2.40513  3.72494  3.29354  2.67741  2.69355  4.24690  2.90347  2.73739  3.18146  2.89801  2.37887  2.77519  2.98518  4.58477  3.61503
          0.02151  4.24575  4.96810  0.61958  0.77255  0.48576  0.95510
     88   3.19799  5.79953  0.84977  1.93951  5.08895  3.35079  3.97657  4.64058  3.08339  4.13601  5.03209  2.81972  4.01742  3.16032  3.72585  3.05435  3.50775  4.20199  6.26689  4.73367    115 - -
          2.68618  4.42225  2.77519  2.73123  3.46354  2.40513  3.72494  3.29354  2.67741  2.69355  4.24690  2.90347  2.73739  3.18146  2.89801  2.37887  2.77519  2.98518  4.58477  3.61503
          0.02151  4.24575  4.96810  0.61958  0.77255  0.48576  0.95510
     89   3.32693  5.00357  3.97644  3.88055  4.81734  3.67086  4.91203  4.47893  3.97389  4.05600  5.13223  4.14237  0.35632  4.35003  4.16214  3.50956  3.80018  4.07766  5.88255  4.94802    116 - -
          2.68618  4.42225  2.77519  2.73123  3.46354  2.40513  3.72494  3.29354  2.67741  2.69355  4.24690  2.90347  2.73739  3.18146  2.89801  2.37887  2.77519  2.98518  4.58477  3.61503
          0.02151  4.24575  4.96810  0.61958  0.77255  0.48576  0.95510
     90   2.10035  4.50950  3.26135  2.82463  4.31333  2.69089  3.99487  3.74218  2.86595  3.36723  4.17436  2.68786  3.82892  3.18397  3.28412  1.67381  2.05496  3.28473  5.59979  4.31527    117 - -
          2.68618  4.42225  2.77519  2.73123  3.46354  2.40513  3.72494  3.29354  2.67741  2.69355  4.24690  2.90347  2.73739  3.18146  2.89801  2.37887  2.77519  2.98518  4.58477  3.61503
          0.02151  4.24575  4.96810  0.61958  0.77255  0.48576  0.95510
     91   2.88923  5.33897  2.17001  2.30060  4.54569  3.38652  1.84048  4.12998  2.65482  3.64159  4.45561  1.96925  3.91953  2.93058  3.16661  2.82617  3.15059  3.72857  5.75253  4.29677    118 - -
          2.68618  4.42225  2.77519  2.73123  3.46354  2.40513  3.72494  3.29354  2.67741  2.69355  4.24690  2.90347  2.73739  3.18146  2.89801  2.37887  2.77519  2.98518  4.58477  3.61503
          0.02151  4.24575  4.96810  0.61958  0.77255  0.48576  0.95510
     92   3.32693  5.00357  3.97644  3.88055  4.81734  3.67086  4.91203  4.47893  3.97389  4.05600  5.13223  4.14237  0.35632  4.35003  4.16214  3.50956  3.80018  4.07766  5.88255  4.94802    119 - -
          2.68618  4.42225  2.77519  2.73123  3.46354  2.40513  3.72494  3.29354  2.67741  2.69355  4.24690  2.90347  2.73739  3.18146  2.89801  2.37887  2.77519  2.98518  4.58477  3.61503
          0.02151  4.24575  4.96810  0.61958  0.77255  0.48576  0.95510
     93   2.75425  5.15230  1.68689  2.34712  4.39003  3.41492  2.85365  3.89947  2.48819  2.95149  4.22226  2.89710  3.87045  2.46742  2.97170  2.72239  2.99505  3.51734  5.58057  4.17246    120 - -
          2.68618  4.42225  2.77519  2.73123  3.46354  2.40513  3.72494  3.29354  2.67741  2.69355  4.24690  2.90347  2.73739  3.18146  2.89801  2.37887  2.77519  2.98518  4.58477  3.61503
          0.02151  4.24575  4.96810  0.61958  0.77255  0.48576  0.95510
     94   0.82854  4.25990  3.73546  3.49575  4.47683  3.05929  4.50434  3.82319  3.53855  3.58842  4.43734  3.53976  3.84155  3.81393  3.80037  2.02147  2.85355  3.27324  5.85050  4.65618    121 - -
          2.68624  4.42231  2.77525  2.73129  3.46360  2.40502  3.72500  3.29320  2.67747  2.69361  4.24696  2.90352  2.73745  3.18152  2.89807  2.37860  2.77525  2.98524  4.58483  3.61509
          0.10345  2.39340  4.96810  1.06784  0.42121  0.48576  0.95510
     95   2.95723  5.50481  1.27688  2.23995  4.82304  2.77832  3.82092  4.33245  2.41205  3.82001  4.63365  2.36106  3.92923  2.96909  3.31702  2.86429  3.23122  3.89832  5.97463  4.49597    126 - -
          2.68618  4.42225  2.77519  2.73123  3.46354  2.40513  3.72494  3.29354  2.67741  2.69355  4.24690  2.90347  2.73739  3.18146  2.89801  2.37887  2.77519  2.98518  4.58477  3.61503
          0.02151  4.24575  4.96810  0.61958  0.77255  0.48576  0.95510
     96   2.02226  5.03919  2.86830  2.11957  4.36441  3.43091  3.67406  3.80289  1.96034  3.34736  4.13835  2.94323  2.86832  2.80248  2.86062  2.69446  2.94352  3.42733  5.52959  4.16644    127 - -
          2.68618  4.42225  2.77519  2.73123  3.46354  2.40513  3.72494  3.29354  2.67741  2.69355  4.24690  2.90347  2.73739  3.18146  2.89801  2.37887  2.77519  2.98518  4.58477  3.61503
          0.02151  4.24575  4.96810  0.61958  0.77255  0.48576  0.95510
     97   2.70185  5.19628  2.55393  1.91692  4.53727  3.41501  3.62879  4.01552  2.00131  3.49184  4.24476  2.62572  3.83442  2.41041  2.50888  2.65843  2.93425  3.58613  5.62015  4.21670    128 - -
          2.68618  4.42225  2.77519  2.73123  3.46354  2.40513  3.72494  3.29354  2.67741  2.69355  4.24690  2.90347  2.73739  3.18146  2.89801  2.37887  2.77519  2.98518  4.58477  3.61503
          0.02151  4.24575  4.96810  0.61958  0.77255  0.48576  0.95510
     98   3.19762  4.91897  3.94621  3.90049  5.00371  0.33168  4.98093  4.71098  4.13150  4.31115  5.30158  4.11242  4.32017  4.42680  4.31064  3.38270  3.70730  4.16675  5.98334  5.12387    129 - -
          2.68618  4.42225  2.77519  2.73123  3.46354  2.40513  3.72494  3.29354  2.67741  2.69355  4.24690  2.90347  2.73739  3.18146  2.89801  2.37887  2.77519  2.98518  4.58477  3.61503
          0.02151  4.24575  4.96810  0.61958  0.77255  0.48576  0.95510
     99   3.83144  5.16683  4.41271  4.22613  2.41247  4.28332  3.86063  3.79531  4.07496  3.14846  4.43274  4.21476  4.75469  4.28646  4.17492  3.92414  4.12344  3.68515  4.06545  0.51674    130 - -
          2.68618  4.42225  2.77519  2.73123  3.46354  2.40513  3.72494  3.29354  2.67741  2.69355  4.24690  2.90347  2.73739  3.18146  2.89801  2.37887  2.77519  2.98518  4.58477  3.61503
          0.02151  4.24575  4.96810  0.61958  0.77255  0.48576  0.95510
    100   3.11707  4.57541  4.63178  4.32203  3.85584  4.09905  5.07025  2.11121  4.19694  2.48673  3.77794  4.44851  4.65027  4.53687  4.37192  3.63878  3.47657  0.65520  5.69808  4.44706    131 - -
          2.68618  4.42225  2.77519  2.73123  3.46354  2.40513  3.72494  3.29354  2.67741  2.69355  4.24690  2.90347  2.73739  3.18146  2.89801  2.37887  2.77519  2.98518  4.58477  3.61503
          0.02151  4.24575  4.96810  0.61958  0.77255  0.48576  0.95510
    101   2.71438  5.14353  2.95005  2.04479  4.48755  3.46212  2.89944  3.94175  2.12182  3.42774  4.19371  2.93840  3.85693  2.44302  2.23871  2.37472  2.93772  3.53579  5.55669  4.19114    132 - -
          2.68618  4.42225  2.77519  2.73123  3.46354  2.40513  3.72494  3.29354  2.67741  2.69355  4.24690  2.90347  2.73739  3.18146  2.89801  2.37887  2.77519  2.98518  4.58477  3.61503
          0.02151  4.24575  4.96810  0.61958  0.77255  0.48576  0.95510
    102   2.66603  4.38158  3.53721  2.96646  3.37337  3.63258  3.10283  2.87695  2.51664  2.13083  3.01628  3.36113  4.00887  3.19647  3.17928  2.88430  2.89522  2.65731  4.84429  2.27865    133 - -
          2.68618  4.42225  2.77519  2.73123  3.46354  2.40513  3.72494  3.29354  2.67741  2.69355  4.24690  2.90347  2.73739  3.18146  2.89801  2.37887  2.77519  2.98518  4.58477  3.61503
          0.02151  4.24575  4.96810  0.61958  0.77255  0.48576  0.95510
    103   2.00125  4.42724  3.51573  3.30895  4.47390  3.17905  4.42529  3.81158  3.38531  3.54585  4.45603  3.50348  0.97308  3.71145  3.67592  2.67910  2.98919  3.33585  5.82038  4.61582    134 - -
          2.68618  4.42225  2.77519  2.73123  3.46354  2.40513  3.72494  3.29354  2.67741  2.69355  4.24690  2.90347  2.73739  3.18146  2.89801  2.37887  2.77519  2.98518  4.58477  3.61503
          0.02151  4.24575  4.96810  0.61958  0.77255  0.48576  0.95510
    104   3.05544  5.68135  1.64635  1.87039  4.96726  3.34223  3.86844  4.50205  2.87613  3.97342  4.80831  1.47709  3.95656  3.02674  3.48000  2.93179  3.33938  4.05498  6.12295  4.59986    135 - -
          2.68618  4.42225  2.77519  2.73123  3.46354  2.40513  3.72494  3.29354  2.67741  2.69355  4.24690  2.90347  2.73739  3.18146  2.89801  2.37887  2.77519  2.98518  4.58477  3.61503
          0.02151  4.24575  4.96810  0.61958  0.77255  0.48576  0.95510
    105   3.23132  4.52470  5.03246  4.55855  3.75765  4.61605  5.27776  1.55963  4.44767  2.25084  3.55308  4.74811  4.93642  4.72160  4.63736  4.02674  3.50582  0.81580  5.75691  4.53531    136 - -
          2.68618  4.42225  2.77519  2.73123  3.46354  2.40513  3.72494  3.29354  2.67741  2.69355  4.24690  2.90347  2.73739  3.18146  2.89801  2.37887  2.77519  2.98518  4.58477  3.61503
          0.02151  4.24575  4.96810  0.61958  0.77255  0.48576  0.95510
    106   3.07577  5.61371  1.38158  2.24340  4.93523  3.34021  3.92540  4.50980  2.96707  4.00628  4.86472  1.44633  3.97949  3.09923  3.56987  2.96567  3.38194  4.06258  6.12756  4.61189    137 - -
          2.68618  4.42225  2.77519  2.73123  3.46354  2.40513  3.72494  3.29354  2.67741  2.69355  4.24690  2.90347  2.73739  3.18146  2.89801  2.37887  2.77519  2.98518  4.58477  3.61503
          0.02151  4.24575  4.96810  0.61958  0.77255  0.48576  0.95510
    107   2.79292  4.28257  4.12520  3.55158  3.31615  3.90630  4.21969  2.16089  3.45277  1.92249  2.71172  3.82920  2.37501  3.69650  3.68439  3.19430  3.02773  1.80164  4.94571  3.76233    138 - -
          2.68618  4.42225  2.77519  2.73123  3.46354  2.40513  3.72494  3.29354  2.67741  2.69355  4.24690  2.90347  2.73739  3.18146  2.89801  2.37887  2.77519  2.98518  4.58477  3.61503
          0.02151  4.24575  4.96810  0.61958  0.77255  0.48576  0.95510
    108   2.34181  4.27495  4.32532  3.76286  3.45572  4.01000  4.39816  1.94448  3.66008  1.89654  3.37684  3.99834  4.37115  3.90453  3.87204  3.32002  2.58986  1.47491  5.09039  3.89371    139 - -
          2.68618  4.42225  2.77519  2.73123  3.46354  2.40513  3.72494  3.29354  2.67741  2.69355  4.24690  2.90347  2.73739  3.18146  2.89801  2.37887  2.77519  2.98518  4.58477  3.61503
          0.02151  4.24575  4.96810  0.61958  0.77255  0.48576  0.95510
    109   2.64234  5.02515  2.93121  2.18238  4.32688  3.04437  3.61871  3.77795  2.17544  3.30946  4.08110  2.91803  3.82249  2.40811  2.60309  2.39018  2.54526  3.03581  5.48388  4.10875    140 - -
          2.68618  4.42225  2.77519  2.73123  3.46354  2.40513  3.72494  3.29354  2.67741  2.69355  4.24690  2.90347  2.73739  3.18146  2.89801  2.37887  2.77519  2.98518  4.58477  3.61503
          0.02151  4.24575  4.96810  0.61958  0.77255  0.48576  0.95510
    110   3.02686  5.45982  2.47819  1.04226  4.75724  3.42068  3.84609  4.25374  2.65965  3.75072  4.60757  2.90662  3.98636  2.43305  3.10662  2.94871  3.29260  3.86487  5.89138  4.47564    141 - -
          2.68618  4.42225  2.77519  2.73123  3.46354  2.40513  3.72494  3.29354  2.67741  2.69355  4.24690  2.90347  2.73739  3.18146  2.89801  2.37887  2.77519  2.98518  4.58477  3.61503
          0.02151  4.24575  4.96810  0.61958  0.77255  0.48576  0.95510
    111   3.31096  4.80842  4.47883  4.11744  3.43467  4.13064  4.76632  2.65099  3.86144  1.98591  0.80682  4.34374  4.60705  4.22567  4.01932  3.69136  3.63099  2.69785  5.31506  4.10372    142 - -
          2.68618  4.42225  2.77519  2.73123  3.46354  2.40513  3.72494  3.29354  2.67741  2.69355  4.24690  2.90347  2.73739  3.18146  2.89801  2.37887  2.77519  2.98518  4.58477  3.61503
          0.02151  4.24575  4.96810  0.61958  0.77255  0.48576  0.95510
    112   2.12177  4.28695  4.09767  3.63591  3.79397  3.55784  4.44159  2.43251  3.55465  2.67760  3.70580  3.79921  4.14812  3.83876  3.80939  2.95276  2.16926  1.26395  5.37318  4.16909    143 - -
          2.68618  4.42225  2.77519  2.73123  3.46354  2.40513  3.72494  3.29354  2.67741  2.69355  4.24690  2.90347  2.73739  3.18146  2.89801  2.37887  2.77519  2.98518  4.58477  3.61503
          0.02151  4.24575  4.96810  0.61958  0.77255  0.48576  0.95510
    113   2.81556  5.30601  1.58270  2.30510  4.62506  3.39818  3.71172  4.10951  2.50462  3.59847  4.38032  2.53990  3.88333  2.44494  2.44979  2.75649  3.06128  3.69077  5.74048  4.31930    144 - -
          2.68618  4.42225  2.77519  2.73123  3.46354  2.40513  3.72494  3.29354  2.67741  2.69355  4.24690  2.90347  2.73739  3.18146  2.89801  2.37887  2.77519  2.98518  4.58477  3.61503
          0.02151  4.24575  4.96810  0.61958  0.77255  0.48576  0.95510
    114   3.05661  4.50348  4.46538  3.90429  3.24159  4.18167  4.52495  2.36056  3.74135  1.32460  1.69451  4.16310  4.49636  3.97388  3.92585  3.50413  2.75977  2.36727  5.09863  3.96988    145 - -
          2.68618  4.42225  2.77519  2.73123  3.46354  2.40513  3.72494  3.29354  2.67741  2.69355  4.24690  2.90347  2.73739  3.18146  2.89801  2.37887  2.77519  2.98518  4.58477  3.61503
          0.02151  4.24575  4.96810  0.61958  0.77255  0.48576  0.95510
    115   2.92285  4.31673  4.52197  3.95484  3.38412  4.13113  4.50957  1.57233  3.83257  2.11103  2.11946  4.15536  4.46330  4.04593  4.00106  3.44902  2.50312  1.77722  5.10118  3.92966    146 - -
          2.68618  4.42225  2.77519  2.73123  3.46354  2.40513  3.72494  3.29354  2.67741  2.69355  4.24690  2.90347  2.73739  3.18146  2.89801  2.37887  2.77519  2.98518  4.58477  3.61503
          0.02151  4.24575  4.96810  0.61958  0.77255  0.48576  0.95510
    116   2.51906  4.40628  3.47996  2.98771  3.89259  3.34886  4.00762  3.20480  2.93181  2.93243  2.91466  3.33249  3.90990  3.27135  3.29063  1.44071  2.24602  2.89966  5.29765  4.04867    147 - -
          2.68618  4.42225  2.77519  2.73123  3.46354  2.40513  3.72494  3.29354  2.67741  2.69355  4.24690  2.90347  2.73739  3.18146  2.89801  2.37887  2.77519  2.98518  4.58477  3.61503
          0.02151  4.24575  4.96810  0.61958  0.77255  0.48576  0.95510
    117   0.82029  4.26002  3.73640  3.49909  4.47664  3.05968  4.50708  3.82043  3.54200  3.58825  4.43850  3.54161  3.84249  3.81770  3.80249  2.04574  2.85471  3.27168  5.85133  4.65695    148 - -
          2.68618  4.42225  2.77519  2.73123  3.46354  2.40513  3.72494  3.29354  2.67741  2.69355  4.24690  2.90347  2.73739  3.18146  2.89801  2.37887  2.77519  2.98518  4.58477  3.61503
          0.02151  4.24575  4.96810  0.61958  0.77255  0.48576  0.95510
    118   2.62989  4.79497  3.03781  2.50526  4.06854  3.44590  3.69239  3.48060  2.49027  3.09143  3.31063  2.56955  3.85811  2.53567  2.93831  2.08972  2.28701  3.15694  5.33966  4.01390    149 - -
          2.68618  4.42225  2.77519  2.73123  3.46354  2.40513  3.72494  3.29354  2.67741  2.69355  4.24690  2.90347  2.73739  3.18146  2.89801  2.37887  2.77519  2.98518  4.58477  3.61503
          0.02151  4.24575  4.96810  0.61958  0.77255  0.48576  0.95510
    119   3.48159  5.26077  4.01521  3.46738  4.71389  3.87512  4.16974  4.29701  2.48665  3.74484  4.74896  3.79102  4.37206  3.38362  0.53289  3.55660  3.72997  4.00793  5.65201  4.57582    150 - -
          2.68618  4.42225  2.77519  2.73123  3.46354  2.40513  3.72494  3.29354  2.67741  2.69355  4.24690  2.90347  2.73739  3.18146  2.89801  2.37887  2.77519  2.98518  4.58477  3.61503
          0.02151  4.24575  4.96810  0.61958  0.77255  0.48576  0.95510
    120   1.84734  4.30383  3.66072  3.19280  4.04290  3.22171  4.17414  3.32031  3.15784  3.10160  3.96999  3.42654  3.87241  3.45746  3.49592  1.50226  2.42469  2.28828  5.44314  4.22075    151 - -
          2.68618  4.42225  2.77519  2.73123  3.46354  2.40513  3.72494  3.29354  2.67741  2.69355  4.24690  2.90347  2.73739  3.18146  2.89801  2.37887  2.77519  2.98518  4.58477  3.61503
          0.02151  4.24575  4.96810  0.61958  0.77255  0.48576  0.95510
    121   3.83144  5.16683  4.41271  4.22613  2.41247  4.28332  3.86063  3.79531  4.07496  3.14846  4.43274  4.21476  4.75469  4.28646  4.17492  3.92414  4.12344  3.68515  4.06545  0.51674    152 - -
          2.68618  4.42225  2.77519  2.73123  3.46354  2.40513  3.72494  3.29354  2.67741  2.69355  4.24690  2.90347  2.73739  3.18146  2.89801  2.37887  2.77519  2.98518  4.58477  3.61503
          0.02151  4.24575  4.96810  0.61958  0.77255  0.48576  0.95510
    122   2.92383  5.47626  2.15953  1.28833  4.77972  2.62879  3.78970  4.28410  2.69722  3.76928  4.57176  2.82069  3.91527  2.53379  3.24773  2.83526  3.18808  3.85321  5.92157  4.45184    153 - -
          2.68618  4.42225  2.77519  2.73123  3.46354  2.40513  3.72494  3.29354  2.67741  2.69355  4.24690  2.90347  2.73739  3.18146  2.89801  2.37887  2.77519  2.98518  4.58477  3.61503
          0.02151  4.24575  4.96810  0.61958  0.77255  0.48576  0.95510
    123   1.19039  4.33514  3.64088  3.21170  3.91515  3.30611  4.17260  3.14386  3.15385  2.35710  3.88012  3.46296  3.93371  3.48230  3.46708  2.35213  2.88759  2.83825  5.36203  4.12414    154 - -
          2.68618  4.42225  2.77519  2.73123  3.46354  2.40513  3.72494  3.29354  2.67741  2.69355  4.24690  2.90347  2.73739  3.18146  2.89801  2.37887  2.77519  2.98518  4.58477  3.61503
          0.02151  4.24575  4.96810  0.61958  0.77255  0.48576  0.95510
    124   3.08845  5.06775  2.99446  2.92629  4.49668  3.48048  4.29837  4.30781  3.24524  3.91462  4.88050  0.63588  4.15748  3.58592  3.60080  3.14995  3.49104  3.89005  5.75829  4.42915    155 - -
          2.68618  4.42225  2.77519  2.73123  3.46354  2.40513  3.72494  3.29354  2.67741  2.69355  4.24690  2.90347  2.73739  3.18146  2.89801  2.37887  2.77519  2.98518  4.58477  3.61503
          0.02151  4.24575  4.96810  0.61958  0.77255  0.48576  0.95510
    125   2.71439  4.29647  3.98316  3.45419  3.45100  3.72944  4.20086  2.46343  3.34693  1.68222  3.41381  3.72441  4.17391  3.63599  3.60337  2.18808  2.99444  1.73633  5.03430  3.81660    156 - -
          2.68618  4.42225  2.77519  2.73123  3.46354  2.40513  3.72494  3.29354  2.67741  2.69355  4.24690  2.90347  2.73739  3.18146  2.89801  2.37887  2.77519  2.98518  4.58477  3.61503
          0.02151  4.24575  4.96810  0.61958  0.77255  0.48576  0.95510
    126   2.36529  4.95759  2.56390  2.22025  4.30925  3.39078  3.70879  3.74765  2.52097  3.31739  4.11398  2.94245  3.84921  2.84767  3.00385  2.05689  2.10443  3.37317  5.52500  4.15772    157 - -
          2.68618  4.42225  2.77519  2.73123  3.46354  2.40513  3.72494  3.29354  2.67741  2.69355  4.24690  2.90347  2.73739  3.18146  2.89801  2.37887  2.77519  2.98518  4.58477  3.61503
          0.02151  4.24575  4.96810  0.61958  0.77255  0.48576  0.95510
    127   1.63807  4.30269  4.06513  3.53130  3.60224  3.76652  4.31883  2.02194  3.45188  2.48897  3.52132  3.79577  4.22745  3.73134  3.72531  3.09941  2.63573  1.71937  5.18884  3.97851    158 - -
          2.68618  4.42225  2.77519  2.73123  3.46354  2.40513  3.72494  3.29354  2.67741  2.69355  4.24690  2.90347  2.73739  3.18146  2.89801  2.37887  2.77519  2.98518  4.58477  3.61503
          0.02151  4.24575  4.96810  0.61958  0.77255  0.48576  0.95510
    128   3.13065  4.45604  4.93060  4.34776  2.70506  4.38938  4.72622  1.91366  4.20404  1.46424  2.16041  4.48458  4.64217  4.29671  4.26837  3.72132  3.35687  1.63313  5.09948  3.99519    159 - -
          2.68618  4.42225  2.77519  2.73123  3.46354  2.40513  3.72494  3.29354  2.67741  2.69355  4.24690  2.90347  2.73739  3.18146  2.89801  2.37887  2.77519  2.98518  4.58477  3.61503
          0.02151  4.24575  4.96810  0.61958  0.77255  0.48576  0.95510
    129   2.79811  5.21860  2.65145  2.02434  4.53671  3.40775  3.71647  3.99944  2.50226  3.51696  4.31014  1.74074  3.88685  2.41683  2.97514  2.75614  2.58486  3.60354  5.68097  4.28206    160 - -
          2.68618  4.42225  2.77519  2.73123  3.46354  2.40513  3.72494  3.29354  2.67741  2.69355  4.24690  2.90347  2.73739  3.18146  2.89801  2.37887  2.77519  2.98518  4.58477  3.61503
          0.02151  4.24575  4.96810  0.61958  0.77255  0.48576  0.95510
    130   1.55468  4.52113  3.31843  2.81812  4.11179  3.30842  3.92063  3.50364  2.75329  3.15770  3.99257  3.21139  3.86390  3.12345  2.59255  2.25946  2.24315  3.13196  5.42570  4.15471    161 - -
          2.68618  4.42225  2.77519  2.73123  3.46354  2.40513  3.72494  3.29354  2.67741  2.69355  4.24690  2.90347  2.73739  3.18146  2.89801  2.37887  2.77519  2.98518  4.58477  3.61503
          0.02151  4.24575  4.96810  0.61958  0.77255  0.48576  0.95510
    131   2.35701  4.66879  3.13080  2.58990  3.91744  3.46551  3.20072  3.31281  2.56704  2.95737  3.79827  3.07833  3.87848  2.65769  2.99907  2.40964  2.03466  2.72045  5.24144  3.94208    162 - -
          2.68618  4.42225  2.77519  2.73123  3.46354  2.40513  3.72494  3.29354  2.67741  2.69355  4.24690  2.90347  2.73739  3.18146  2.89801  2.37887  2.77519  2.98518  4.58477  3.61503
          0.02151  4.24575  4.96810  0.61958  0.77255  0.48576  0.95510
    132   2.93806  5.04648  3.27864  2.79866  4.55116  3.58257  3.81066  3.87122  1.04687  3.44547  4.32219  3.23099  4.05153  2.96203  2.50918  2.97311  2.55521  3.53401  5.59232  4.35759    163 - -
          2.68618  4.42225  2.77519  2.73123  3.46354  2.40513  3.72494  3.29354  2.67741  2.69355  4.24690  2.90347  2.73739  3.18146  2.89801  2.37887  2.77519  2.98518  4.58477  3.61503
          0.02151  4.24575  4.96810  0.61958  0.77255  0.48576  0.95510
    133   2.78887  5.18438  2.00409  2.33124  4.63562  2.70199  3.79979  4.12098  2.68538  3.64217  4.43726  2.38511  3.88480  2.94259  3.21166  1.67608  3.07875  3.68351  5.81104  4.38585    164 - -
          2.68618  4.42225  2.77519  2.73123  3.46354  2.40513  3.72494  3.29354  2.67741  2.69355  4.24690  2.90347  2.73739  3.18146  2.89801  2.37887  2.77519  2.98518  4.58477  3.61503
          0.02151  4.24575  4.96810  0.61958  0.77255  0.48576  0.95510
    134   2.31944  4.45644  4.09019  3.65623  3.52813  3.73522  4.43693  2.58142  3.48988  2.19554  1.22901  3.87769  4.26516  3.82892  3.71622  3.13925  3.15991  2.48314  5.26022  4.06500    165 - -
          2.68618  4.42225  2.77519  2.73123  3.46354  2.40513  3.72494  3.29354  2.67741  2.69355  4.24690  2.90347  2.73739  3.18146  2.89801  2.37887  2.77519  2.98518  4.58477  3.61503
          0.02151  4.24575  4.96810  0.61958  0.77255  0.48576  0.95510
    135   2.30380  4.12316  4.36191  3.76853  2.65117  3.84950  4.15675  1.99069  3.61852  1.77219  2.74894  3.90203  4.20036  3.79488  3.73201  3.14989  2.93646  2.28390  4.72142  2.90276    166 - -
          2.68618  4.42225  2.77519  2.73123  3.46354  2.40513  3.72494  3.29354  2.67741  2.69355  4.24690  2.90347  2.73739  3.18146  2.89801  2.37887  2.77519  2.98518  4.58477  3.61503
          0.02151  4.24575  4.96810  0.61958  0.77255  0.48576  0.95510
    136   2.63810  4.81037  3.05743  2.49519  4.04543  3.47113  3.66720  3.05939  2.24163  2.77697  3.21482  2.63400  3.85919  2.46433  2.57366  2.48429  2.86763  3.14058  5.31203  3.98778    167 - -
          2.68618  4.42225  2.77519  2.73123  3.46354  2.40513  3.72494  3.29354  2.67741  2.69355  4.24690  2.90347  2.73739  3.18146  2.89801  2.37887  2.77519  2.98518  4.58477  3.61503
          0.02151  4.24575  4.96810  0.61958  0.77255  0.48576  0.95510
    137   2.85758  5.17531  3.15623  2.57400  4.55746  3.57359  3.65642  3.96767  1.58712  3.44356  4.24529  3.06650  3.95724  2.41354  2.12655  2.14245  3.06354  3.59537  5.54784  4.25738    168 - -
          2.68618  4.42225  2.77519  2.73123  3.46354  2.40513  3.72494  3.29354  2.67741  2.69355  4.24690  2.90347  2.73739  3.18146  2.89801  2.37887  2.77519  2.98518  4.58477  3.61503
          0.02151  4.24575  4.96810  0.61958  0.77255  0.48576  0.95510
    138   1.13368  4.26209  3.73805  3.37771  4.33920  3.09382  4.36798  3.67935  3.36915  3.42248  4.26173  3.48922  3.83400  3.65488  3.67014  2.16385  1.86695  3.18400  5.70840  4.51042    169 - -
          2.68618  4.42225  2.77519  2.73123  3.46354  2.40513  3.72494  3.29354  2.67741  2.69355  4.24690  2.90347  2.73739  3.18146  2.89801  2.37887  2.77519  2.98518  4.58477  3.61503
          0.02151  4.24575  4.96810  0.61958  0.77255  0.48576  0.95510
    139   3.56961  4.86574  5.08900  4.58667  2.23082  4.73944  4.74792  2.41909  4.43503  0.72312  3.00016  4.74883  4.91432  4.46705  4.49647  4.12588  3.79086  2.60539  4.91910  3.55746    170 - -
          2.68618  4.42225  2.77519  2.73123  3.46354  2.40513  3.72494  3.29354  2.67741  2.69355  4.24690  2.90347  2.73739  3.18146  2.89801  2.37887  2.77519  2.98518  4.58477  3.61503
          0.02151  4.24575  4.96810  0.61958  0.77255  0.48576  0.95510
    140   2.39109  5.11142  2.72919  1.50018  4.44085  3.40912  3.71300  3.88141  2.49744  3.42748  4.22612  2.91729  3.87704  2.47052  2.96563  2.73017  2.65361  3.50031  5.61364  4.23196    171 - -
          2.68618  4.42225  2.77519  2.73123  3.46354  2.40513  3.72494  3.29354  2.67741  2.69355  4.24690  2.90347  2.73739  3.18146  2.89801  2.37887  2.77519  2.98518  4.58477  3.61503
          0.02151  4.24575  4.96810  0.61958  0.77255  0.48576  0.95510
    141   3.38199  4.65745  5.11134  4.60252  3.42088  4.74502  5.18067  0.99440  4.44093  1.46912  3.22935  4.81990  4.96354  4.62943  4.57148  4.14182  3.62692  1.91548  5.49661  4.34221    172 - -
          2.68618  4.42225  2.77519  2.73123  3.46354  2.40513  3.72494  3.29354  2.67741  2.69355  4.24690  2.90347  2.73739  3.18146  2.89801  2.37887  2.77519  2.98518  4.58477  3.61503
          0.01453  4.23877        *  0.61958  0.77255  0.00000        *
//
