# Supplementary material for: MacSyFinder: A Program to Mine Genomes for Molecular Systems with an Application to CRISPR-Cas Systems
Source: PLoS One. 2014 Oct 17;9(10):e110726. doi: 10.1371/journal.pone.0110726 (PMC4201578; doi:10.1371/journal.pone.0110726)
Supplement: Data S1 — The MacSyFinder/MacSyView package (compressed tarball archive). (GZ) [file pone.0110726.s010.gz › macsyfinder-1.0.0-RC3/test/datatest/profiles/fliE.hmm]

HMMER3/b [3.0 | March 2010]
NAME  fliE
LENG  102
ALPH  amino
RF    no
CS    no
MAP   yes
DATE  Fri Apr 29 15:25:59 2011
NSEQ  8
EFFN  2.003906
CKSUM 2452254676
STATS LOCAL MSV       -9.4051  0.71707
STATS LOCAL VITERBI   -9.9987  0.71707
STATS LOCAL FORWARD   -3.9103  0.71707
HMM          A        C        D        E        F        G        H        I        K        L        M        N        P        Q        R        S        T        V        W        Y   
            m->m     m->i     m->d     i->m     i->i     d->m     d->d
  COMPO   2.33079  4.86539  2.91200  2.61435  3.42728  3.19093  3.85315  2.73787  2.59878  2.52138  3.36209  2.88911  3.81757  2.72431  3.09923  2.62098  2.83569  2.63508  5.40061  3.78690
          2.68618  4.42225  2.77519  2.73123  3.46354  2.40513  3.72494  3.29354  2.67741  2.69355  4.24690  2.90347  2.73739  3.18146  2.89801  2.37887  2.77519  2.98518  4.58477  3.61503
          0.01465  4.62621  5.34855  0.61958  0.77255  0.00000        *
      1   2.38478  5.08084  3.07189  2.51539  4.36571  3.54696  3.74116  3.80684  2.16502  3.36007  2.59017  2.50748  3.00444  2.86437  2.53930  2.36889  2.97786  3.43966  5.55461  4.18991      1 - -
          2.68618  4.42225  2.77519  2.73123  3.46354  2.40513  3.72494  3.29354  2.67741  2.69355  4.24690  2.90347  2.73739  3.18146  2.89801  2.37887  2.77519  2.98518  4.58477  3.61503
          0.01465  4.62621  5.34855  0.61958  0.77255  0.48576  0.95510
      2   2.39504  4.64276  5.24083  4.75090  3.99540  4.71557  5.39941  0.81839  4.65501  2.56669  3.79511  4.88855  5.06090  4.90212  4.82099  4.11242  3.61770  1.51871  5.90161  4.69321      2 - -
          2.68618  4.42225  2.77519  2.73123  3.46354  2.40513  3.72494  3.29354  2.67741  2.69355  4.24690  2.90347  2.73739  3.18146  2.89801  2.37887  2.77519  2.98518  4.58477  3.61503
          0.01465  4.62621  5.34855  0.61958  0.77255  0.48576  0.95510
      3   2.06199  5.20963  2.97285  2.17324  4.53444  3.52555  3.74013  4.00225  2.49540  3.51125  4.26989  2.18260  2.93394  2.44183  2.98371  2.74220  2.51389  3.59228  5.66775  4.27177      3 - -
          2.68618  4.42225  2.77519  2.73123  3.46354  2.40513  3.72494  3.29354  2.67741  2.69355  4.24690  2.90347  2.73739  3.18146  2.89801  2.37887  2.77519  2.98518  4.58477  3.61503
          0.01465  4.62621  5.34855  0.61958  0.77255  0.48576  0.95510
      4   2.04689  4.88330  3.19616  2.66690  4.20424  2.38272  3.85034  3.61627  2.66074  2.54429  4.05129  3.16473  3.98614  2.11203  3.10939  2.32107  2.99756  3.28463  5.48276  4.16130      4 - -
          2.68618  4.42225  2.77519  2.73123  3.46354  2.40513  3.72494  3.29354  2.67741  2.69355  4.24690  2.90347  2.73739  3.18146  2.89801  2.37887  2.77519  2.98518  4.58477  3.61503
          0.01465  4.62621  5.34855  0.61958  0.77255  0.48576  0.95510
      5   3.59717  4.81112  5.60796  5.09890  3.78944  5.12320  5.67670  0.93296  5.00541  1.50348  3.54155  5.26438  5.30117  5.13386  5.10081  4.53041  3.84169  1.58038  5.90856  4.79228      5 - -
          2.68618  4.42225  2.77519  2.73123  3.46354  2.40513  3.72494  3.29354  2.67741  2.69355  4.24690  2.90347  2.73739  3.18146  2.89801  2.37887  2.77519  2.98518  4.58477  3.61503
          0.01465  4.62621  5.34855  0.61958  0.77255  0.48576  0.95510
      6   2.37738  5.26547  2.95631  2.15745  4.60143  3.52567  3.73142  4.07991  2.12102  3.56557  4.31361  2.20625  3.93329  2.37891  2.95816  2.07026  3.01171  3.65226  5.70241  4.29710      6 - -
          2.68618  4.42225  2.77519  2.73123  3.46354  2.40513  3.72494  3.29354  2.67741  2.69355  4.24690  2.90347  2.73739  3.18146  2.89801  2.37887  2.77519  2.98518  4.58477  3.61503
          0.01465  4.62621  5.34855  0.61958  0.77255  0.48576  0.95510
      7   2.83001  5.28741  2.94428  2.48058  4.62991  2.38140  3.77190  4.10058  2.11513  3.59320  4.35422  2.11812  2.44625  2.41135  2.97408  2.79461  3.06584  3.68229  5.73423  4.33860      7 - -
          2.68618  4.42225  2.77519  2.73123  3.46354  2.40513  3.72494  3.29354  2.67741  2.69355  4.24690  2.90347  2.73739  3.18146  2.89801  2.37887  2.77519  2.98518  4.58477  3.61503
          0.01465  4.62621  5.34855  0.61958  0.77255  0.48576  0.95510
      8   2.32621  4.26607  4.22346  3.64451  2.22749  3.88234  4.19188  2.64310  3.52839  1.60487  3.35660  2.77107  4.25445  3.75272  3.71683  3.17244  3.02002  2.12526  4.87502  3.67161      8 - -
          2.68618  4.42225  2.77519  2.73123  3.46354  2.40513  3.72494  3.29354  2.67741  2.69355  4.24690  2.90347  2.73739  3.18146  2.89801  2.37887  2.77519  2.98518  4.58477  3.61503
          0.11638  4.62621  2.30190  0.61958  0.77255  0.48576  0.95510
      9   2.76976  4.35511  3.89211  3.32135  3.45428  3.81395  4.09683  1.95404  3.23325  2.10893  3.42101  3.65563  2.31568  2.75726  3.51752  3.08306  3.00333  2.12604  4.97365  3.76563      9 - -
          2.68618  4.42225  2.77519  2.73123  3.46354  2.40513  3.72494  3.29354  2.67741  2.69355  4.24690  2.90347  2.73739  3.18146  2.89801  2.37887  2.77519  2.98518  4.58477  3.61503
          0.01621  4.52604  5.24839  0.61958  0.77255  0.39263  1.12479
     10   2.31693  4.69182  3.33903  2.77739  3.87519  3.63643  3.86394  3.25615  2.74549  2.13187  3.78566  3.25378  4.02400  2.55710  2.56895  2.44357  2.49936  2.54424  5.24308  3.96445     10 - -
          2.68618  4.42225  2.77519  2.73123  3.46354  2.40513  3.72494  3.29354  2.67741  2.69355  4.24690  2.90347  2.73739  3.18146  2.89801  2.37887  2.77519  2.98518  4.58477  3.61503
          0.01465  4.62621  5.34855  0.61958  0.77255  0.48576  0.95510
     11   2.79587  5.13845  3.08445  2.54196  4.43684  2.38517  2.81477  3.87830  2.17245  3.41775  4.20184  3.07107  3.96997  1.89690  2.91465  2.78919  3.02461  2.73756  5.59562  4.23713     11 - -
          2.68618  4.42225  2.77519  2.73123  3.46354  2.40513  3.72494  3.29354  2.67741  2.69355  4.24690  2.90347  2.73739  3.18146  2.89801  2.37887  2.77519  2.98518  4.58477  3.61503
          0.01465  4.62621  5.34855  0.61958  0.77255  0.48576  0.95510
     12   2.02639  4.61516  3.41096  2.85393  2.82352  3.65848  3.89933  3.15784  2.82655  2.13793  3.71517  2.72873  4.04675  2.59890  3.22937  2.40486  2.97515  2.90796  5.17799  3.91249     12 - -
          2.68618  4.42225  2.77519  2.73123  3.46354  2.40513  3.72494  3.29354  2.67741  2.69355  4.24690  2.90347  2.73739  3.18146  2.89801  2.37887  2.77519  2.98518  4.58477  3.61503
          0.01465  4.62621  5.34855  0.61958  0.77255  0.48576  0.95510
     13   2.33958  5.26506  1.89313  2.44694  4.59794  2.74797  3.74530  4.07575  2.17126  3.56852  4.32040  2.99651  3.93874  2.43437  2.99718  2.75054  2.55913  3.65149  5.71233  4.30477     13 - -
          2.68618  4.42225  2.77519  2.73123  3.46354  2.40513  3.72494  3.29354  2.67741  2.69355  4.24690  2.90347  2.73739  3.18146  2.89801  2.37887  2.77519  2.98518  4.58477  3.61503
          0.01465  4.62621  5.34855  0.61958  0.77255  0.48576  0.95510
     14   2.01462  4.32974  3.92275  3.34916  3.45371  3.80172  4.09117  2.28688  3.26883  2.16282  3.44289  3.66589  4.17876  2.81116  3.54292  2.52097  2.98880  1.89984  4.94417  3.73550     14 - -
          2.68618  4.42225  2.77519  2.73123  3.46354  2.40513  3.72494  3.29354  2.67741  2.69355  4.24690  2.90347  2.73739  3.18146  2.89801  2.37887  2.77519  2.98518  4.58477  3.61503
          0.01465  4.62621  5.34855  0.61958  0.77255  0.48576  0.95510
     15   2.34471  5.27543  2.47371  2.15290  4.61133  3.51732  2.91008  4.09502  2.47948  3.57678  4.32086  2.17575  3.92690  2.37904  2.97579  2.73389  2.54611  3.66160  5.71161  4.29914     15 - -
          2.68618  4.42225  2.77519  2.73123  3.46354  2.40513  3.72494  3.29354  2.67741  2.69355  4.24690  2.90347  2.73739  3.18146  2.89801  2.37887  2.77519  2.98518  4.58477  3.61503
          0.01465  4.62621  5.34855  0.61958  0.77255  0.48576  0.95510
     16   2.07479  4.90809  3.16528  2.60706  4.13846  3.58070  3.78548  3.54861  2.27235  2.56552  3.02611  2.59453  3.97021  2.45702  3.04316  2.78732  2.54668  3.23536  5.41683  4.09108     16 - -
          2.68618  4.42225  2.77519  2.73123  3.46354  2.40513  3.72494  3.29354  2.67741  2.69355  4.24690  2.90347  2.73739  3.18146  2.89801  2.37887  2.77519  2.98518  4.58477  3.61503
          0.01465  4.62621  5.34855  0.61958  0.77255  0.48576  0.95510
     17   2.75537  4.36908  3.82989  3.25564  2.66450  3.78190  4.05002  2.82812  2.61457  1.69338  2.75992  3.60207  4.15576  2.78120  3.46929  3.04302  2.43666  2.62628  4.96067  3.74709     17 - -
          2.68618  4.42225  2.77519  2.73123  3.46354  2.40513  3.72494  3.29354  2.67741  2.69355  4.24690  2.90347  2.73739  3.18146  2.89801  2.37887  2.77519  2.98518  4.58477  3.61503
          0.01465  4.62621  5.34855  0.61958  0.77255  0.48576  0.95510
     18   2.76737  5.17612  2.47094  2.18113  4.48172  3.53028  3.74533  2.98177  2.51097  3.46692  4.23471  2.56595  3.93802  2.85998  2.99963  1.83897  2.48607  3.54635  5.63867  4.25010     18 - -
          2.68618  4.42225  2.77519  2.73123  3.46354  2.40513  3.72494  3.29354  2.67741  2.69355  4.24690  2.90347  2.73739  3.18146  2.89801  2.37887  2.77519  2.98518  4.58477  3.61503
          0.01465  4.62621  5.34855  0.61958  0.77255  0.48576  0.95510
     19   1.97545  5.07135  3.00455  1.84944  4.62565  2.12896  3.94615  4.08484  2.76659  3.63435  4.41714  3.13566  4.00695  3.08397  3.24872  1.89888  3.09899  3.64696  5.81628  4.44472     19 - -
          2.68618  4.42225  2.77519  2.73123  3.46354  2.40513  3.72494  3.29354  2.67741  2.69355  4.24690  2.90347  2.73739  3.18146  2.89801  2.37887  2.77519  2.98518  4.58477  3.61503
          0.01465  4.62621  5.34855  0.61958  0.77255  0.48576  0.95510
     20   2.74952  5.15730  3.03561  2.17558  4.46667  2.78966  3.72457  3.92408  2.13085  2.79534  4.21033  3.02058  3.92851  2.83578  2.51868  2.08312  2.55817  3.52918  5.61199  4.22963     20 - -
          2.68618  4.42225  2.77519  2.73123  3.46354  2.40513  3.72494  3.29354  2.67741  2.69355  4.24690  2.90347  2.73739  3.18146  2.89801  2.37887  2.77519  2.98518  4.58477  3.61503
          0.01465  4.62621  5.34855  0.61958  0.77255  0.48576  0.95510
     21   1.76060  4.76934  3.37656  2.99532  4.72371  2.39371  4.23008  4.18331  3.09519  3.77295  4.55490  2.03810  4.03005  3.40120  3.52979  1.46160  3.07926  3.64858  5.96215  4.65720     21 - -
          2.68618  4.42225  2.77519  2.73123  3.46354  2.40513  3.72494  3.29354  2.67741  2.69355  4.24690  2.90347  2.73739  3.18146  2.89801  2.37887  2.77519  2.98518  4.58477  3.61503
          0.10013  4.62621  2.45936  0.61958  0.77255  0.48576  0.95510
     22   2.30763  5.21139  2.94315  2.46176  4.55313  2.28427  3.73837  4.01723  2.12490  3.52200  4.28712  2.41630  3.93448  2.10699  2.93848  2.75480  3.01918  3.60760  5.67251  4.28452     22 - -
          2.68618  4.42225  2.77519  2.73123  3.46354  2.40513  3.72494  3.29354  2.67741  2.69355  4.24690  2.90347  2.73739  3.18146  2.89801  2.37887  2.77519  2.98518  4.58477  3.61503
          0.01595  4.54203  5.26437  0.61958  0.77255  0.63129  0.75908
     23   1.97192  5.03260  2.43912  2.17886  4.31300  3.52013  3.76549  3.73549  2.56455  3.32050  4.12046  3.04005  2.92555  2.90324  3.04319  2.75934  2.98994  2.32570  5.54029  4.18068     23 - -
          2.68618  4.42225  2.77519  2.73123  3.46354  2.40513  3.72494  3.29354  2.67741  2.69355  4.24690  2.90347  2.73739  3.18146  2.89801  2.37887  2.77519  2.98518  4.58477  3.61503
          0.01595  4.54203  5.26437  0.61958  0.77255  0.63129  0.75908
     24   2.31240  5.15509  2.46302  2.43679  4.47125  2.80039  3.70141  3.93564  2.11126  2.76522  4.21059  2.54306  3.89862  2.81104  2.94362  2.34285  2.95872  3.53157  5.61216  4.22003     24 - -
          2.68618  4.42225  2.77519  2.73123  3.46354  2.40513  3.72494  3.29354  2.67741  2.69355  4.24690  2.90347  2.73739  3.18146  2.89801  2.37887  2.77519  2.98518  4.58477  3.61503
          0.01595  4.54203  5.26437  0.61958  0.77255  0.63129  0.75908
     25   2.73341  5.02069  2.44364  2.50916  4.31060  2.77493  3.75466  3.74530  2.54566  2.27045  4.11314  2.55566  3.92968  2.88960  3.02266  2.30089  2.47104  3.38852  5.53153  4.17230     25 - -
          2.68618  4.42225  2.77519  2.73123  3.46354  2.40513  3.72494  3.29354  2.67741  2.69355  4.24690  2.90347  2.73739  3.18146  2.89801  2.37887  2.77519  2.98518  4.58477  3.61503
          0.01595  4.54203  5.26437  0.61958  0.77255  0.63129  0.75908
     26   2.69759  4.85635  3.15647  2.62680  4.19685  2.73576  3.81809  3.61370  2.63092  2.58278  4.03794  2.47330  2.39575  2.97633  3.08649  2.34592  2.40619  3.27305  5.46902  4.14303     26 - -
          2.68618  4.42225  2.77519  2.73123  3.46354  2.40513  3.72494  3.29354  2.67741  2.69355  4.24690  2.90347  2.73739  3.18146  2.89801  2.37887  2.77519  2.98518  4.58477  3.61503
          0.01595  4.54203  5.26437  0.61958  0.77255  0.63129  0.75908
     27   2.34122  5.40521  2.16818  2.40741  4.73683  3.49872  3.82536  4.22624  2.64729  3.71628  4.48910  1.97162  3.98421  1.74412  3.16279  2.84472  3.15225  3.79720  5.86271  4.42983     27 - -
          2.68618  4.42225  2.77519  2.73123  3.46354  2.40513  3.72494  3.29354  2.67741  2.69355  4.24690  2.90347  2.73739  3.18146  2.89801  2.37887  2.77519  2.98518  4.58477  3.61503
          0.01595  4.54203  5.26437  0.61958  0.77255  0.63129  0.75908
     28   2.29407  4.76605  3.21355  2.65624  3.97161  3.57625  3.79512  2.64768  2.30178  2.47845  3.85251  2.59302  3.02069  2.98260  3.07870  2.37851  2.94435  3.07914  5.29977  3.99819     28 - -
          2.68618  4.42225  2.77519  2.73123  3.46354  2.40513  3.72494  3.29354  2.67741  2.69355  4.24690  2.90347  2.73739  3.18146  2.89801  2.37887  2.77519  2.98518  4.58477  3.61503
          0.13280  4.54203  2.17415  0.61958  0.77255  0.63129  0.75908
     29   2.73909  5.19914  2.32714  2.38617  4.52764  3.45724  3.69707  4.00095  2.10958  3.50289  4.26308  2.38663  2.88370  2.80850  2.95744  2.70438  2.14679  3.58467  5.65458  4.24982     29 - -
          2.68618  4.42225  2.77519  2.73123  3.46354  2.40513  3.72494  3.29354  2.67741  2.69355  4.24690  2.90347  2.73739  3.18146  2.89801  2.37887  2.77519  2.98518  4.58477  3.61503
          0.25243  4.42714  1.55524  0.61958  0.77255  0.78605  0.60815
     30   2.11902  5.36680  1.94642  1.47121  4.68978  3.33987  3.77645  4.16677  2.68858  3.68708  4.49682  2.81708  3.89198  2.92157  3.23549  2.80385  3.14575  3.75163  5.85825  4.40416     30 - -
          2.68603  4.42250  2.77501  2.73109  3.46378  2.40507  3.72519  3.29379  2.67729  2.69379  4.24714  2.90331  2.73764  3.18117  2.89825  2.37863  2.77501  2.98543  4.58502  3.61528
          0.55366  0.87262  4.91965  1.12285  0.39356  0.26068  1.47196
     31   2.34675  4.90389  3.17551  2.62259  4.16886  2.77631  3.80354  2.85727  1.95592  3.19226  4.01036  3.13210  2.93531  2.96070  3.06057  2.78495  2.22389  3.25691  5.44354  4.11753     35 - -
          2.68618  4.42225  2.77519  2.73123  3.46354  2.40513  3.72494  3.29354  2.67741  2.69355  4.24690  2.90347  2.73739  3.18146  2.89801  2.37887  2.77519  2.98518  4.58477  3.61503
          0.01465  4.62621  5.34855  0.61958  0.77255  0.48576  0.95510
     32   2.80765  5.21360  2.37571  2.49882  4.61263  3.51290  3.82061  4.08424  2.60939  3.59919  4.36519  2.47241  2.90920  2.93904  3.10561  1.60534  2.43196  3.65988  5.75969  4.36065     36 - -
          2.68618  4.42225  2.77519  2.73123  3.46354  2.40513  3.72494  3.29354  2.67741  2.69355  4.24690  2.90347  2.73739  3.18146  2.89801  2.37887  2.77519  2.98518  4.58477  3.61503
          0.01465  4.62621  5.34855  0.61958  0.77255  0.48576  0.95510
     33   4.39108  5.57811  5.30240  5.20205  0.29777  4.78599  4.45152  3.90428  5.11329  3.11567  4.54138  4.96624  5.26221  5.08465  5.04537  4.58097  4.70928  3.94005  4.57203  2.88486     37 - -
          2.68618  4.42225  2.77519  2.73123  3.46354  2.40513  3.72494  3.29354  2.67741  2.69355  4.24690  2.90347  2.73739  3.18146  2.89801  2.37887  2.77519  2.98518  4.58477  3.61503
          0.01465  4.62621  5.34855  0.61958  0.77255  0.48576  0.95510
     34   2.07237  5.18136  2.98308  2.15556  4.53582  2.72668  3.77738  3.99750  2.14596  3.51846  4.28599  3.03662  3.95436  2.89337  3.01965  1.83335  3.02786  3.59110  5.68356  4.29646     38 - -
          2.68618  4.42225  2.77519  2.73123  3.46354  2.40513  3.72494  3.29354  2.67741  2.69355  4.24690  2.90347  2.73739  3.18146  2.89801  2.37887  2.77519  2.98518  4.58477  3.61503
          0.01465  4.62621  5.34855  0.61958  0.77255  0.48576  0.95510
     35   3.10573  5.64758  1.28505  2.03227  4.98253  2.10379  3.99318  4.48843  2.91815  3.97636  4.77799  3.01298  4.10437  3.13542  3.48077  3.02095  2.44753  4.04917  6.13102  4.65698     39 - -
          2.68618  4.42225  2.77519  2.73123  3.46354  2.40513  3.72494  3.29354  2.67741  2.69355  4.24690  2.90347  2.73739  3.18146  2.89801  2.37887  2.77519  2.98518  4.58477  3.61503
          0.01465  4.62621  5.34855  0.61958  0.77255  0.48576  0.95510
     36   2.28878  4.26066  4.12550  3.54396  2.67155  3.84482  4.14546  2.67502  3.43758  1.88441  3.36449  3.78951  4.21586  2.84345  3.64949  3.12657  2.42553  1.84033  4.87544  3.67950     40 - -
          2.68618  4.42225  2.77519  2.73123  3.46354  2.40513  3.72494  3.29354  2.67741  2.69355  4.24690  2.90347  2.73739  3.18146  2.89801  2.37887  2.77519  2.98518  4.58477  3.61503
          0.01465  4.62621  5.34855  0.61958  0.77255  0.48576  0.95510
     37   3.94960  5.16532  5.75390  5.22104  3.39817  5.32497  5.64679  1.92740  5.04838  0.51666  3.15588  5.45859  5.36904  5.00629  5.04965  4.75170  4.16548  2.59987  5.65210  4.64741     41 - -
          2.68618  4.42225  2.77519  2.73123  3.46354  2.40513  3.72494  3.29354  2.67741  2.69355  4.24690  2.90347  2.73739  3.18146  2.89801  2.37887  2.77519  2.98518  4.58477  3.61503
          0.01465  4.62621  5.34855  0.61958  0.77255  0.48576  0.95510
     38   2.76605  5.11207  3.07574  2.17494  4.40231  3.55774  2.95050  2.44106  1.95659  3.38864  4.16990  3.05351  3.94973  2.46278  2.93783  2.76092  2.48774  3.47324  5.57399  4.21050     42 - -
          2.68618  4.42225  2.77519  2.73123  3.46354  2.40513  3.72494  3.29354  2.67741  2.69355  4.24690  2.90347  2.73739  3.18146  2.89801  2.37887  2.77519  2.98518  4.58477  3.61503
          0.01465  4.62621  5.34855  0.61958  0.77255  0.48576  0.95510
     39   2.38655  5.29451  2.38972  2.46291  4.64524  2.74584  3.79485  4.12292  2.57185  3.62103  4.38215  1.64972  3.97010  2.90828  2.46861  2.79584  3.07708  3.69858  5.76963  4.36018     43 - -
          2.68618  4.42225  2.77519  2.73123  3.46354  2.40513  3.72494  3.29354  2.67741  2.69355  4.24690  2.90347  2.73739  3.18146  2.89801  2.37887  2.77519  2.98518  4.58477  3.61503
          0.01465  4.62621  5.34855  0.61958  0.77255  0.48576  0.95510
     40   1.58914  4.54333  3.66152  3.14077  2.82823  2.54890  4.15047  3.39992  3.11455  3.09126  3.95360  3.48741  4.05928  3.42151  3.48845  1.90054  2.35815  3.08248  5.41451  4.17086     44 - -
          2.68618  4.42225  2.77519  2.73123  3.46354  2.40513  3.72494  3.29354  2.67741  2.69355  4.24690  2.90347  2.73739  3.18146  2.89801  2.37887  2.77519  2.98518  4.58477  3.61503
          0.01465  4.62621  5.34855  0.61958  0.77255  0.48576  0.95510
     41   3.59827  4.81185  5.60862  5.10042  3.79330  5.12601  5.68204  0.91325  5.00732  1.52657  3.54499  5.26688  5.30397  5.13759  5.10418  4.53391  3.84307  1.59154  5.91402  4.79667     45 - -
          2.68618  4.42225  2.77519  2.73123  3.46354  2.40513  3.72494  3.29354  2.67741  2.69355  4.24690  2.90347  2.73739  3.18146  2.89801  2.37887  2.77519  2.98518  4.58477  3.61503
          0.01465  4.62621  5.34855  0.61958  0.77255  0.48576  0.95510
     42   2.85706  5.36039  1.78961  2.06988  4.68851  3.52815  3.79438  4.17367  2.21933  3.66039  4.41854  2.99547  3.97482  2.90626  3.08596  2.38184  2.11202  3.74435  5.80225  4.38030     46 - -
          2.68618  4.42225  2.77519  2.73123  3.46354  2.40513  3.72494  3.29354  2.67741  2.69355  4.24690  2.90347  2.73739  3.18146  2.89801  2.37887  2.77519  2.98518  4.58477  3.61503
          0.01465  4.62621  5.34855  0.61958  0.77255  0.48576  0.95510
     43   2.34126  5.23573  2.17010  2.45038  4.57419  2.76714  3.72703  4.05075  2.16125  3.54270  4.29119  2.99682  3.92548  2.83068  2.52149  2.09732  2.99616  3.62561  5.68461  4.28129     47 - -
          2.68618  4.42225  2.77519  2.73123  3.46354  2.40513  3.72494  3.29354  2.67741  2.69355  4.24690  2.90347  2.73739  3.18146  2.89801  2.37887  2.77519  2.98518  4.58477  3.61503
          0.01465  4.62621  5.34855  0.61958  0.77255  0.48576  0.95510
     44   3.47474  4.73274  5.43266  4.88072  3.60159  4.87271  5.30573  1.80904  4.75301  1.46246  2.47496  5.00817  5.08649  4.84473  4.80923  4.23990  3.70937  1.08620  5.59978  4.49935     48 - -
          2.68618  4.42225  2.77519  2.73123  3.46354  2.40513  3.72494  3.29354  2.67741  2.69355  4.24690  2.90347  2.73739  3.18146  2.89801  2.37887  2.77519  2.98518  4.58477  3.61503
          0.01465  4.62621  5.34855  0.61958  0.77255  0.48576  0.95510
     45   3.04737  5.58650  2.11384  2.43674  4.91482  3.54313  3.93996  4.41996  2.81555  3.90112  4.68884  1.29286  4.07437  2.34914  3.35427  2.36587  3.30873  3.98166  6.04551  4.58625     49 - -
          2.68618  4.42225  2.77519  2.73123  3.46354  2.40513  3.72494  3.29354  2.67741  2.69355  4.24690  2.90347  2.73739  3.18146  2.89801  2.37887  2.77519  2.98518  4.58477  3.61503
          0.01465  4.62621  5.34855  0.61958  0.77255  0.48576  0.95510
     46   2.37515  5.24315  2.53496  1.92105  3.21019  3.51697  3.71566  4.05641  2.12546  3.54337  4.28788  2.55239  3.91770  2.38566  2.95284  2.71924  2.98666  3.62782  5.68162  4.27470     50 - -
          2.68618  4.42225  2.77519  2.73123  3.46354  2.40513  3.72494  3.29354  2.67741  2.69355  4.24690  2.90347  2.73739  3.18146  2.89801  2.37887  2.77519  2.98518  4.58477  3.61503
          0.01465  4.62621  5.34855  0.61958  0.77255  0.48576  0.95510
     47   2.32686  4.99500  2.60984  2.55738  4.25986  3.55585  3.77349  3.68485  2.56404  2.28855  4.07492  3.08211  3.95592  2.46226  3.03360  2.07588  2.53212  3.34434  5.49990  4.15258     51 - -
          2.68618  4.42225  2.77519  2.73123  3.46354  2.40513  3.72494  3.29354  2.67741  2.69355  4.24690  2.90347  2.73739  3.18146  2.89801  2.37887  2.77519  2.98518  4.58477  3.61503
          0.01465  4.62621  5.34855  0.61958  0.77255  0.48576  0.95510
     48   3.00097  5.27576  3.04602  2.19108  4.52008  3.66635  3.88778  3.95240  2.55752  2.66744  4.34031  3.17295  4.10817  1.18437  2.93764  2.99164  3.23154  3.62647  5.70079  4.35945     52 - -
          2.68618  4.42225  2.77519  2.73123  3.46354  2.40513  3.72494  3.29354  2.67741  2.69355  4.24690  2.90347  2.73739  3.18146  2.89801  2.37887  2.77519  2.98518  4.58477  3.61503
          0.01465  4.62621  5.34855  0.61958  0.77255  0.48576  0.95510
     49   2.31127  4.56183  2.72051  2.91967  3.71822  3.68678  3.92868  2.56641  2.88777  2.31294  3.66045  3.36317  4.06945  2.62709  3.27711  2.92085  2.51144  2.11043  5.13652  3.88309     53 - -
          2.68618  4.42225  2.77519  2.73123  3.46354  2.40513  3.72494  3.29354  2.67741  2.69355  4.24690  2.90347  2.73739  3.18146  2.89801  2.37887  2.77519  2.98518  4.58477  3.61503
          0.01465  4.62621  5.34855  0.61958  0.77255  0.48576  0.95510
     50   2.11376  5.09661  3.07700  2.53467  4.40522  3.55190  2.85834  3.84752  2.50459  3.39601  4.17911  2.19215  3.95460  2.88410  2.49298  2.76500  2.15575  3.47475  5.58382  4.22156     54 - -
          2.68618  4.42225  2.77519  2.73123  3.46354  2.40513  3.72494  3.29354  2.67741  2.69355  4.24690  2.90347  2.73739  3.18146  2.89801  2.37887  2.77519  2.98518  4.58477  3.61503
          0.01465  4.62621  5.34855  0.61958  0.77255  0.48576  0.95510
     51   0.80830  4.45583  4.22202  3.84022  4.39907  3.38786  4.69485  3.58737  3.78962  3.45832  4.34723  3.85884  4.12509  4.04892  4.04041  2.16682  3.08024  2.19388  5.83710  4.65362     55 - -
          2.68618  4.42225  2.77519  2.73123  3.46354  2.40513  3.72494  3.29354  2.67741  2.69355  4.24690  2.90347  2.73739  3.18146  2.89801  2.37887  2.77519  2.98518  4.58477  3.61503
          0.01465  4.62621  5.34855  0.61958  0.77255  0.48576  0.95510
     52   2.81812  5.31806  1.86666  2.44626  4.65621  3.52979  3.75897  4.13904  2.18929  3.61948  4.37025  2.45100  3.95423  2.86491  2.51255  2.01542  3.05370  3.70708  5.75318  4.34103     56 - -
          2.68618  4.42225  2.77519  2.73123  3.46354  2.40513  3.72494  3.29354  2.67741  2.69355  4.24690  2.90347  2.73739  3.18146  2.89801  2.37887  2.77519  2.98518  4.58477  3.61503
          0.01465  4.62621  5.34855  0.61958  0.77255  0.48576  0.95510
     53   2.87437  5.39991  1.98959  2.05784  4.72993  3.52806  3.80204  4.22142  2.15043  3.69866  4.45452  2.14849  3.98113  2.91327  3.10151  2.81962  2.16775  3.78432  5.83385  4.40435     57 - -
          2.68618  4.42225  2.77519  2.73123  3.46354  2.40513  3.72494  3.29354  2.67741  2.69355  4.24690  2.90347  2.73739  3.18146  2.89801  2.37887  2.77519  2.98518  4.58477  3.61503
          0.01465  4.62621  5.34855  0.61958  0.77255  0.48576  0.95510
     54   2.32940  4.34367  3.87073  3.29580  3.45900  3.78873  4.06356  2.37815  2.56312  2.14884  2.33651  3.62831  4.16246  2.77676  3.50216  3.05253  2.98215  2.17182  4.94413  3.73339     58 - -
          2.68618  4.42225  2.77519  2.73123  3.46354  2.40513  3.72494  3.29354  2.67741  2.69355  4.24690  2.90347  2.73739  3.18146  2.89801  2.37887  2.77519  2.98518  4.58477  3.61503
          0.01465  4.62621  5.34855  0.61958  0.77255  0.48576  0.95510
     55   2.05690  4.91784  3.16419  2.28334  4.17236  3.57936  3.80670  3.56777  2.24531  3.19249  4.01420  3.13400  3.98139  2.96474  3.05636  2.79957  1.92177  2.61270  5.44751  4.12209     59 - -
          2.68618  4.42225  2.77519  2.73123  3.46354  2.40513  3.72494  3.29354  2.67741  2.69355  4.24690  2.90347  2.73739  3.18146  2.89801  2.37887  2.77519  2.98518  4.58477  3.61503
          0.01465  4.62621  5.34855  0.61958  0.77255  0.48576  0.95510
     56   2.81894  5.30029  2.89809  1.65994  4.63381  3.52897  3.76770  4.11247  2.53001  3.60364  4.35959  2.52628  3.95742  2.11559  3.02273  2.31493  2.48285  3.68798  5.74653  4.33682     60 - -
          2.68618  4.42225  2.77519  2.73123  3.46354  2.40513  3.72494  3.29354  2.67741  2.69355  4.24690  2.90347  2.73739  3.18146  2.89801  2.37887  2.77519  2.98518  4.58477  3.61503
          0.01465  4.62621  5.34855  0.61958  0.77255  0.48576  0.95510
     57   2.07663  5.27673  2.48706  2.45181  4.61265  2.79254  3.74923  4.09035  1.93055  3.58004  4.33238  3.00089  3.94481  2.04465  2.98846  2.75922  3.03188  3.66506  5.72074  4.31442     61 - -
          2.68618  4.42225  2.77519  2.73123  3.46354  2.40513  3.72494  3.29354  2.67741  2.69355  4.24690  2.90347  2.73739  3.18146  2.89801  2.37887  2.77519  2.98518  4.58477  3.61503
          0.01465  4.62621  5.34855  0.61958  0.77255  0.48576  0.95510
     58   1.90507  4.53850  4.70053  4.14819  1.70795  4.22787  4.51653  2.62222  4.00829  1.36370  3.31848  4.28990  4.57932  4.16872  4.13120  3.55570  3.36070  2.57661  4.98799  3.70852     62 - -
          2.68618  4.42225  2.77519  2.73123  3.46354  2.40513  3.72494  3.29354  2.67741  2.69355  4.24690  2.90347  2.73739  3.18146  2.89801  2.37887  2.77519  2.98518  4.58477  3.61503
          0.01465  4.62621  5.34855  0.61958  0.77255  0.48576  0.95510
     59   2.00511  4.26652  4.26051  3.68095  3.40158  3.89751  4.23597  1.85462  3.56585  2.09948  3.39645  3.89116  4.27573  3.79187  3.75443  2.58771  2.48947  2.01321  4.92790  3.73406     63 - -
          2.68618  4.42225  2.77519  2.73123  3.46354  2.40513  3.72494  3.29354  2.67741  2.69355  4.24690  2.90347  2.73739  3.18146  2.89801  2.37887  2.77519  2.98518  4.58477  3.61503
          0.01465  4.62621  5.34855  0.61958  0.77255  0.48576  0.95510
     60   2.03006  4.42538  3.74160  3.17167  3.55446  3.76019  4.03042  2.88011  2.52454  1.73382  2.76128  3.54589  4.14149  3.39801  3.40907  3.01840  2.44082  2.67025  5.02336  3.80197     64 - -
          2.68618  4.42225  2.77519  2.73123  3.46354  2.40513  3.72494  3.29354  2.67741  2.69355  4.24690  2.90347  2.73739  3.18146  2.89801  2.37887  2.77519  2.98518  4.58477  3.61503
          0.01465  4.62621  5.34855  0.61958  0.77255  0.48576  0.95510
     61   3.21691  5.23733  3.38974  3.20474  5.07364  0.66220  4.44982  4.56774  2.07989  4.12239  4.99641  3.62567  4.36668  3.65656  3.41269  3.29057  3.60019  4.10191  6.15050  4.95463     65 - -
          2.68618  4.42225  2.77519  2.73123  3.46354  2.40513  3.72494  3.29354  2.67741  2.69355  4.24690  2.90347  2.73739  3.18146  2.89801  2.37887  2.77519  2.98518  4.58477  3.61503
          0.01465  4.62621  5.34855  0.61958  0.77255  0.48576  0.95510
     62   2.78323  5.24004  2.97186  1.70807  4.57696  3.53101  3.74318  4.04806  1.95742  3.54552  4.30087  3.01113  2.88967  2.85034  2.96409  2.32147  2.52354  3.62999  5.69121  4.29397     66 - -
          2.68618  4.42225  2.77519  2.73123  3.46354  2.40513  3.72494  3.29354  2.67741  2.69355  4.24690  2.90347  2.73739  3.18146  2.89801  2.37887  2.77519  2.98518  4.58477  3.61503
          0.01465  4.62621  5.34855  0.61958  0.77255  0.48576  0.95510
     63   2.74775  5.10190  2.25252  2.16371  4.38776  2.83785  3.74121  3.01111  2.50938  2.71275  4.16126  3.03417  3.04522  2.86250  2.99085  2.31712  2.98009  3.46051  5.57383  4.20094     67 - -
          2.68623  4.42230  2.77525  2.73128  3.46359  2.40492  3.72499  3.29359  2.67746  2.69360  4.24695  2.90352  2.73745  3.18151  2.89806  2.37861  2.77525  2.98523  4.58482  3.61508
          0.21859  1.65236  5.34855  0.18089  1.79895  0.48576  0.95510
     64   2.30960  4.49582  3.65192  3.08576  3.64829  3.75383  4.00812  2.36776  2.43814  2.69635  3.60375  3.49017  4.13496  2.69762  3.33804  3.00596  3.01078  1.61263  5.09691  3.86338     69 - -
          2.68618  4.42225  2.77519  2.73123  3.46354  2.40513  3.72494  3.29354  2.67741  2.69355  4.24690  2.90347  2.73739  3.18146  2.89801  2.37887  2.77519  2.98518  4.58477  3.61503
          0.01465  4.62621  5.34855  0.61958  0.77255  0.48576  0.95510
     65   2.37681  5.49992  1.29337  2.47520  4.92534  3.52574  3.99080  4.42555  2.89452  3.92390  4.71736  2.00594  4.08361  3.13130  3.44020  2.31107  3.31640  3.97478  6.07905  4.62632     70 - -
          2.68618  4.42225  2.77519  2.73123  3.46354  2.40513  3.72494  3.29354  2.67741  2.69355  4.24690  2.90347  2.73739  3.18146  2.89801  2.37887  2.77519  2.98518  4.58477  3.61503
          0.01465  4.62621  5.34855  0.61958  0.77255  0.48576  0.95510
     66   3.52113  4.77619  5.48515  4.92525  3.53404  4.90790  5.31567  1.54730  4.79192  1.21770  2.42351  5.05109  5.10034  4.84466  4.82433  4.27506  3.75092  1.50224  5.56526  4.49144     71 - -
          2.68618  4.42225  2.77519  2.73123  3.46354  2.40513  3.72494  3.29354  2.67741  2.69355  4.24690  2.90347  2.73739  3.18146  2.89801  2.37887  2.77519  2.98518  4.58477  3.61503
          0.01465  4.62621  5.34855  0.61958  0.77255  0.48576  0.95510
     67   2.79186  5.26632  2.49470  2.44774  4.59246  3.52459  2.05973  4.06918  2.50868  3.56489  4.31914  2.52588  3.94199  2.44066  3.00300  2.35197  2.48659  3.64849  5.71127  4.30442     72 - -
          2.68618  4.42225  2.77519  2.73123  3.46354  2.40513  3.72494  3.29354  2.67741  2.69355  4.24690  2.90347  2.73739  3.18146  2.89801  2.37887  2.77519  2.98518  4.58477  3.61503
          0.01465  4.62621  5.34855  0.61958  0.77255  0.48576  0.95510
     68   3.08800  5.68008  1.53852  1.47394  4.99104  3.54344  3.95448  4.50684  2.85203  3.97293  4.76086  2.99516  4.08639  2.39101  3.40872  2.29799  3.34916  4.05832  6.11123  4.63188     73 - -
          2.68618  4.42225  2.77519  2.73123  3.46354  2.40513  3.72494  3.29354  2.67741  2.69355  4.24690  2.90347  2.73739  3.18146  2.89801  2.37887  2.77519  2.98518  4.58477  3.61503
          0.01465  4.62621  5.34855  0.61958  0.77255  0.48576  0.95510
     69   1.97566  4.37751  4.33776  3.80661  3.49823  3.94032  4.38080  2.54184  3.68866  2.54875  3.54704  3.99766  4.37130  3.93506  3.88373  3.27136  3.14598  1.15978  5.06805  2.67918     74 - -
          2.68618  4.42225  2.77519  2.73123  3.46354  2.40513  3.72494  3.29354  2.67741  2.69355  4.24690  2.90347  2.73739  3.18146  2.89801  2.37887  2.77519  2.98518  4.58477  3.61503
          0.01465  4.62621  5.34855  0.61958  0.77255  0.48576  0.95510
     70   3.45427  4.84466  5.11588  4.62082  3.54924  4.60683  5.16382  2.41375  4.41904  1.97858  0.88089  4.78370  4.95454  4.62095  4.53940  4.01100  3.73408  1.88182  5.56040  4.43031     75 - -
          2.68618  4.42225  2.77519  2.73123  3.46354  2.40513  3.72494  3.29354  2.67741  2.69355  4.24690  2.90347  2.73739  3.18146  2.89801  2.37887  2.77519  2.98518  4.58477  3.61503
          0.01465  4.62621  5.34855  0.61958  0.77255  0.48576  0.95510
     71   2.95600  4.35395  4.62887  4.04782  3.37382  4.12891  4.44857  1.18981  3.88859  1.94595  3.36948  4.18359  4.47460  4.08299  4.00790  3.43967  2.52564  2.27761  5.00053  2.79999     76 - -
          2.68618  4.42225  2.77519  2.73123  3.46354  2.40513  3.72494  3.29354  2.67741  2.69355  4.24690  2.90347  2.73739  3.18146  2.89801  2.37887  2.77519  2.98518  4.58477  3.61503
          0.01465  4.62621  5.34855  0.61958  0.77255  0.48576  0.95510
     72   1.63276  4.97716  2.58512  2.58051  4.24816  3.55915  3.80025  2.84684  2.60320  3.26537  4.07551  3.10142  3.97091  2.50003  3.07011  2.33703  2.99863  3.33071  5.50271  4.16093     77 - -
          2.68618  4.42225  2.77519  2.73123  3.46354  2.40513  3.72494  3.29354  2.67741  2.69355  4.24690  2.90347  2.73739  3.18146  2.89801  2.37887  2.77519  2.98518  4.58477  3.61503
          0.01465  4.62621  5.34855  0.61958  0.77255  0.48576  0.95510
     73   2.32710  4.36459  3.83995  3.27627  3.53109  2.81088  4.07903  2.41255  3.20908  2.61077  1.94450  3.60593  4.14043  3.48699  3.50776  2.42861  2.45283  2.65334  5.00395  3.78976     78 - -
          2.68618  4.42225  2.77519  2.73123  3.46354  2.40513  3.72494  3.29354  2.67741  2.69355  4.24690  2.90347  2.73739  3.18146  2.89801  2.37887  2.77519  2.98518  4.58477  3.61503
          0.01465  4.62621  5.34855  0.61958  0.77255  0.48576  0.95510
     74   2.93858  5.43233  2.78835  2.10392  4.76643  3.55037  3.85060  4.25034  2.63636  3.73599  4.50887  2.00039  4.02417  1.59011  3.12662  2.28913  3.18376  3.82483  5.87592  4.45571     79 - -
          2.68618  4.42225  2.77519  2.73123  3.46354  2.40513  3.72494  3.29354  2.67741  2.69355  4.24690  2.90347  2.73739  3.18146  2.89801  2.37887  2.77519  2.98518  4.58477  3.61503
          0.01465  4.62621  5.34855  0.61958  0.77255  0.48576  0.95510
     75   3.10563  5.51796  3.08661  1.82224  4.91767  3.71401  3.86079  4.34754  1.18170  3.78177  4.58135  3.18255  4.14361  2.31423  2.72035  3.05252  3.31736  3.94678  5.85648  4.53771     80 - -
          2.68618  4.42225  2.77519  2.73123  3.46354  2.40513  3.72494  3.29354  2.67741  2.69355  4.24690  2.90347  2.73739  3.18146  2.89801  2.37887  2.77519  2.98518  4.58477  3.61503
          0.01465  4.62621  5.34855  0.61958  0.77255  0.48576  0.95510
     76   0.32301  4.76676  4.43192  4.33097  5.00709  3.56086  5.22830  4.27248  4.37327  4.10726  5.09012  4.22684  4.37093  4.64140  4.51903  3.13092  3.46162  3.77050  6.33521  5.25999     81 - -
          2.68618  4.42225  2.77519  2.73123  3.46354  2.40513  3.72494  3.29354  2.67741  2.69355  4.24690  2.90347  2.73739  3.18146  2.89801  2.37887  2.77519  2.98518  4.58477  3.61503
          0.01465  4.62621  5.34855  0.61958  0.77255  0.48576  0.95510
     77   2.34370  5.26023  2.19895  2.44142  4.59725  3.51916  3.72751  4.07793  2.47478  3.56340  4.30924  2.46137  3.92669  2.40754  2.46594  2.10766  3.00314  3.64786  5.70061  4.29219     82 - -
          2.68618  4.42225  2.77519  2.73123  3.46354  2.40513  3.72494  3.29354  2.67741  2.69355  4.24690  2.90347  2.73739  3.18146  2.89801  2.37887  2.77519  2.98518  4.58477  3.61503
          0.01465  4.62621  5.34855  0.61958  0.77255  0.48576  0.95510
     78   3.14598  4.47777  5.01312  4.43297  3.47795  4.40860  4.78232  1.44236  4.27641  1.55887  2.44743  4.52493  4.71232  4.41673  4.34417  3.73838  2.53851  1.84084  5.23316  4.08363     83 - -
          2.68618  4.42225  2.77519  2.73123  3.46354  2.40513  3.72494  3.29354  2.67741  2.69355  4.24690  2.90347  2.73739  3.18146  2.89801  2.37887  2.77519  2.98518  4.58477  3.61503
          0.01465  4.62621  5.34855  0.61958  0.77255  0.48576  0.95510
     79   1.94495  5.05945  3.05366  2.61630  4.54133  3.50783  3.89187  3.99337  2.67847  3.54576  4.33088  2.42397  3.99356  2.39476  3.14414  1.56744  3.06652  3.57993  5.73068  4.36814     84 - -
          2.68618  4.42225  2.77519  2.73123  3.46354  2.40513  3.72494  3.29354  2.67741  2.69355  4.24690  2.90347  2.73739  3.18146  2.89801  2.37887  2.77519  2.98518  4.58477  3.61503
          0.01465  4.62621  5.34855  0.61958  0.77255  0.48576  0.95510
     80   3.12958  4.50514  4.86199  4.26943  1.74972  4.30553  4.60056  2.57053  4.10819  1.44010  2.04486  4.38824  4.60603  4.22673  4.18008  3.62111  2.47838  2.56502  5.03985  3.88465     85 - -
          2.68618  4.42225  2.77519  2.73123  3.46354  2.40513  3.72494  3.29354  2.67741  2.69355  4.24690  2.90347  2.73739  3.18146  2.89801  2.37887  2.77519  2.98518  4.58477  3.61503
          0.01465  4.62621  5.34855  0.61958  0.77255  0.48576  0.95510
     81   2.78797  5.24903  2.99668  1.69406  4.58572  3.54106  3.73547  4.05552  2.45597  3.54682  4.30120  3.01669  3.94430  2.12247  2.49109  2.30762  2.56135  3.63715  5.68607  4.29335     86 - -
          2.68618  4.42225  2.77519  2.73123  3.46354  2.40513  3.72494  3.29354  2.67741  2.69355  4.24690  2.90347  2.73739  3.18146  2.89801  2.37887  2.77519  2.98518  4.58477  3.61503
          0.01465  4.62621  5.34855  0.61958  0.77255  0.48576  0.95510
     82   2.38403  4.24297  4.70707  4.10175  2.55587  4.02767  4.34655  2.10481  3.91531  1.44838  2.57434  4.14981  4.37369  4.05148  3.96008  3.33736  3.09104  2.42950  4.84037  2.73750     87 - -
          2.68618  4.42225  2.77519  2.73123  3.46354  2.40513  3.72494  3.29354  2.67741  2.69355  4.24690  2.90347  2.73739  3.18146  2.89801  2.37887  2.77519  2.98518  4.58477  3.61503
          0.01465  4.62621  5.34855  0.61958  0.77255  0.48576  0.95510
     83   2.01946  4.32405  3.97339  3.40654  3.46813  2.86544  4.12662  2.78586  3.32038  1.65503  2.64453  3.69702  4.17955  3.58401  3.58174  3.06175  2.41469  2.58146  4.96332  3.75926     88 - -
          2.68618  4.42225  2.77519  2.73123  3.46354  2.40513  3.72494  3.29354  2.67741  2.69355  4.24690  2.90347  2.73739  3.18146  2.89801  2.37887  2.77519  2.98518  4.58477  3.61503
          0.01465  4.62621  5.34855  0.61958  0.77255  0.48576  0.95510
     84   2.76331  4.60958  3.46155  2.90045  3.77629  3.68719  3.92213  2.21803  2.33906  2.38920  3.70915  2.64450  4.07263  3.18242  3.21660  2.92455  1.92513  2.86877  5.17939  3.92236     89 - -
          2.68618  4.42225  2.77519  2.73123  3.46354  2.40513  3.72494  3.29354  2.67741  2.69355  4.24690  2.90347  2.73739  3.18146  2.89801  2.37887  2.77519  2.98518  4.58477  3.61503
          0.01465  4.62621  5.34855  0.61958  0.77255  0.48576  0.95510
     85   1.67686  5.35735  2.81563  1.40337  4.70647  3.56016  3.89782  4.16509  2.69577  3.68986  4.48630  3.06278  4.05122  2.43443  3.17328  2.91763  3.20984  3.76506  5.85945  4.46001     90 - -
          2.68618  4.42225  2.77519  2.73123  3.46354  2.40513  3.72494  3.29354  2.67741  2.69355  4.24690  2.90347  2.73739  3.18146  2.89801  2.37887  2.77519  2.98518  4.58477  3.61503
          0.01465  4.62621  5.34855  0.61958  0.77255  0.48576  0.95510
     86   3.42126  4.67942  5.37130  4.85078  2.66481  4.84430  5.31249  1.72763  4.73946  2.31741  3.60689  4.97159  5.10245  4.90604  4.84336  4.22253  3.66946  0.76057  5.66990  4.44403     91 - -
          2.68618  4.42225  2.77519  2.73123  3.46354  2.40513  3.72494  3.29354  2.67741  2.69355  4.24690  2.90347  2.73739  3.18146  2.89801  2.37887  2.77519  2.98518  4.58477  3.61503
          0.01465  4.62621  5.34855  0.61958  0.77255  0.48576  0.95510
     87   3.11450  5.14091  3.66136  3.01970  4.34807  3.86119  2.73880  3.81247  2.36316  3.37868  4.25667  3.44176  4.24101  3.08600  1.07158  3.16994  3.31843  2.51322  5.51289  4.24579     92 - -
          2.68618  4.42225  2.77519  2.73123  3.46354  2.40513  3.72494  3.29354  2.67741  2.69355  4.24690  2.90347  2.73739  3.18146  2.89801  2.37887  2.77519  2.98518  4.58477  3.61503
          0.01465  4.62621  5.34855  0.61958  0.77255  0.48576  0.95510
     88   3.10105  5.68260  2.06427  1.94482  4.99857  3.54340  3.97087  4.51368  2.88185  3.98518  4.77833  1.47561  4.09495  3.10758  3.44349  1.91196  3.36621  4.06708  6.12817  4.64743     93 - -
          2.68618  4.42225  2.77519  2.73123  3.46354  2.40513  3.72494  3.29354  2.67741  2.69355  4.24690  2.90347  2.73739  3.18146  2.89801  2.37887  2.77519  2.98518  4.58477  3.61503
          0.01465  4.62621  5.34855  0.61958  0.77255  0.48576  0.95510
     89   3.64732  5.69504  4.19801  3.35799  5.30099  4.16807  3.96490  4.57893  0.65856  3.91372  4.80776  3.68798  4.49996  3.09232  1.78112  3.62008  3.75819  4.26830  5.85773  4.78375     94 - -
          2.68618  4.42225  2.77519  2.73123  3.46354  2.40513  3.72494  3.29354  2.67741  2.69355  4.24690  2.90347  2.73739  3.18146  2.89801  2.37887  2.77519  2.98518  4.58477  3.61503
          0.01465  4.62621  5.34855  0.61958  0.77255  0.48576  0.95510
     90   1.50149  4.42286  3.92155  3.38508  3.66366  2.15866  4.20955  2.30873  3.31562  2.23894  3.63099  3.68955  4.19313  3.60204  3.61227  3.04070  3.04692  2.63077  5.15906  3.94416     95 - -
          2.68618  4.42225  2.77519  2.73123  3.46354  2.40513  3.72494  3.29354  2.67741  2.69355  4.24690  2.90347  2.73739  3.18146  2.89801  2.37887  2.77519  2.98518  4.58477  3.61503
          0.01465  4.62621  5.34855  0.61958  0.77255  0.48576  0.95510
     91   2.94364  4.34785  4.59101  4.00715  3.39079  4.11410  2.93502  2.01842  3.84926  1.69685  3.36491  4.15742  4.45915  4.05194  3.97827  3.42160  3.17765  1.32936  5.01127  3.81909     96 - -
          2.68618  4.42225  2.77519  2.73123  3.46354  2.40513  3.72494  3.29354  2.67741  2.69355  4.24690  2.90347  2.73739  3.18146  2.89801  2.37887  2.77519  2.98518  4.58477  3.61503
          0.01465  4.62621  5.34855  0.61958  0.77255  0.48576  0.95510
     92   2.07583  5.29069  2.45668  1.93017  4.62730  3.51931  3.73660  4.11190  2.12933  3.59218  4.33722  2.98661  3.93358  2.37680  2.98619  2.34956  3.01993  3.67749  5.72606  4.31208     97 - -
          2.68618  4.42225  2.77519  2.73123  3.46354  2.40513  3.72494  3.29354  2.67741  2.69355  4.24690  2.90347  2.73739  3.18146  2.89801  2.37887  2.77519  2.98518  4.58477  3.61503
          0.01465  4.62621  5.34855  0.61958  0.77255  0.48576  0.95510
     93   0.54024  4.49357  4.22366  4.04147  4.93239  3.28852  4.97502  4.32951  4.08772  4.07508  4.89380  3.91801  4.11143  4.31692  4.29036  2.05962  3.12200  3.66520  6.29628  5.14708     98 - -
          2.68618  4.42225  2.77519  2.73123  3.46354  2.40513  3.72494  3.29354  2.67741  2.69355  4.24690  2.90347  2.73739  3.18146  2.89801  2.37887  2.77519  2.98518  4.58477  3.61503
          0.01465  4.62621  5.34855  0.61958  0.77255  0.48576  0.95510
     94   4.62123  5.60186  5.44074  5.34207  1.68861  5.12499  3.83764  4.19658  5.13498  3.36383  4.73505  4.69207  5.39572  4.85057  4.98034  4.54292  4.82548  4.15743  3.91837  0.48098     99 - -
          2.68618  4.42225  2.77519  2.73123  3.46354  2.40513  3.72494  3.29354  2.67741  2.69355  4.24690  2.90347  2.73739  3.18146  2.89801  2.37887  2.77519  2.98518  4.58477  3.61503
          0.01465  4.62621  5.34855  0.61958  0.77255  0.48576  0.95510
     95   3.02293  5.12412  3.26758  2.95230  4.66302  3.64472  4.14218  4.09253  2.78514  3.66208  4.56063  3.39904  4.20816  0.87197  3.10248  3.07971  2.36070  3.72340  5.86578  4.56504    100 - -
          2.68618  4.42225  2.77519  2.73123  3.46354  2.40513  3.72494  3.29354  2.67741  2.69355  4.24690  2.90347  2.73739  3.18146  2.89801  2.37887  2.77519  2.98518  4.58477  3.61503
          0.01465  4.62621  5.34855  0.61958  0.77255  0.48576  0.95510
     96   2.88041  5.41338  2.27761  1.48604  4.74617  3.52965  3.80345  4.23959  2.16294  3.71211  4.46688  2.99055  3.98371  2.40357  3.09740  2.31178  3.12127  3.79927  5.84344  4.41264    101 - -
          2.68618  4.42225  2.77519  2.73123  3.46354  2.40513  3.72494  3.29354  2.67741  2.69355  4.24690  2.90347  2.73739  3.18146  2.89801  2.37887  2.77519  2.98518  4.58477  3.61503
          0.01465  4.62621  5.34855  0.61958  0.77255  0.48576  0.95510
     97   3.48876  4.73333  5.47805  4.93836  3.67725  4.92655  5.39683  1.10308  4.82061  1.73247  2.48369  5.06695  5.13820  4.92906  4.88706  4.30314  3.72709  1.45312  5.68858  4.57597    102 - -
          2.68618  4.42225  2.77519  2.73123  3.46354  2.40513  3.72494  3.29354  2.67741  2.69355  4.24690  2.90347  2.73739  3.18146  2.89801  2.37887  2.77519  2.98518  4.58477  3.61503
          0.01465  4.62621  5.34855  0.61958  0.77255  0.48576  0.95510
     98   2.95065  4.48649  4.16475  3.63474  3.50531  3.99784  4.33887  2.12025  3.49061  2.37785  1.26421  2.76917  4.38598  3.79554  3.72674  3.30948  3.19921  2.49958  5.11712  3.90105    103 - -
          2.68618  4.42225  2.77519  2.73123  3.46354  2.40513  3.72494  3.29354  2.67741  2.69355  4.24690  2.90347  2.73739  3.18146  2.89801  2.37887  2.77519  2.98518  4.58477  3.61503
          0.01465  4.62621  5.34855  0.61958  0.77255  0.48576  0.95510
     99   2.88571  5.32011  3.12499  2.57125  4.68825  3.62171  3.75978  4.13861  2.04681  3.60479  4.37144  1.84408  4.01345  2.35086  2.05971  2.39943  3.10472  3.72696  5.71336  4.36025    104 - -
          2.68618  4.42225  2.77519  2.73123  3.46354  2.40513  3.72494  3.29354  2.67741  2.69355  4.24690  2.90347  2.73739  3.18146  2.89801  2.37887  2.77519  2.98518  4.58477  3.61503
          0.01465  4.62621  5.34855  0.61958  0.77255  0.48576  0.95510
    100   3.09577  4.45177  4.88322  4.29994  3.43907  4.32438  4.68141  1.90916  4.14806  1.83452  1.57781  4.41608  4.63853  4.30126  4.23619  3.64585  2.47346  1.87507  5.16714  4.01538    105 - -
          2.68618  4.42225  2.77519  2.73123  3.46354  2.40513  3.72494  3.29354  2.67741  2.69355  4.24690  2.90347  2.73739  3.18146  2.89801  2.37887  2.77519  2.98518  4.58477  3.61503
          0.01465  4.62621  5.34855  0.61958  0.77255  0.48576  0.95510
    101   3.40025  5.53332  3.64438  3.10044  4.95578  3.96253  3.99224  4.40008  2.30130  3.81164  4.69591  3.51941  4.37349  0.85311  1.93961  3.38774  3.58836  4.06767  5.82584  4.62731    106 - -
          2.68618  4.42225  2.77519  2.73123  3.46354  2.40513  3.72494  3.29354  2.67741  2.69355  4.24690  2.90347  2.73739  3.18146  2.89801  2.37887  2.77519  2.98518  4.58477  3.61503
          0.12140  4.62621  2.25833  0.61958  0.77255  0.48576  0.95510
    102   3.21463  4.52461  5.12213  4.54317  2.48120  4.49990  4.86488  1.54289  4.38579  1.97262  1.97128  4.63078  4.77043  4.48621  4.42919  3.83844  3.44595  1.56618  5.24168  4.11099    107 - -
          2.68618  4.42225  2.77519  2.73123  3.46354  2.40513  3.72494  3.29354  2.67741  2.69355  4.24690  2.90347  2.73739  3.18146  2.89801  2.37887  2.77519  2.98518  4.58477  3.61503
          0.01099  4.51581        *  0.61958  0.77255  0.00000        *
//
