# Supplementary material for: MacSyFinder: A Program to Mine Genomes for Molecular Systems with an Application to CRISPR-Cas Systems
Source: PLoS One. 2014 Oct 17;9(10):e110726. doi: 10.1371/journal.pone.0110726 (PMC4201578; doi:10.1371/journal.pone.0110726)
Supplement: Data S1 — The MacSyFinder/MacSyView package (compressed tarball archive). (GZ) [file pone.0110726.s010.gz › macsyfinder-1.0.0-RC3/test/datatest/profiles/gspD.hmm]

HMMER3/b [3.0 | March 2010]
NAME  gspD_tcoffee_aln
LENG  596
ALPH  amino
RF    no
CS    no
MAP   yes
DATE  Wed May  2 17:10:35 2012
NSEQ  10
EFFN  1.420898
CKSUM 38782854
STATS LOCAL MSV      -11.9771  0.69724
STATS LOCAL VITERBI  -12.9223  0.69724
STATS LOCAL FORWARD   -6.2808  0.69724
HMM          A        C        D        E        F        G        H        I        K        L        M        N        P        Q        R        S        T        V        W        Y   
            m->m     m->i     m->d     i->m     i->i     d->m     d->d
  COMPO   2.45692  4.72418  2.94440  2.71451  3.62055  2.80344  3.97343  2.72309  2.74331  2.42319  3.72026  2.95880  3.35726  2.98692  2.97841  2.61459  2.75095  2.44412  5.16529  3.91817
          2.68618  4.42225  2.77519  2.73123  3.46354  2.40513  3.72494  3.29354  2.67741  2.69355  4.24690  2.90347  2.73739  3.18146  2.89801  2.37887  2.77519  2.98518  4.58477  3.61503
          0.01848  4.39636  5.11870  0.61958  0.77255  0.00000        *
      1   2.28084  4.35664  4.67552  4.09087  2.49599  4.16940  4.50117  2.09676  3.94806  1.28108  3.17521  4.23482  4.48484  4.10140  4.05341  3.48400  3.20802  2.04476  5.00028  3.84661      1 - -
          2.68618  4.42225  2.77519  2.73123  3.46354  2.40513  3.72494  3.29354  2.67741  2.69355  4.24690  2.90347  2.73739  3.18146  2.89801  2.37887  2.77519  2.98518  4.58477  3.61503
          0.01848  4.39636  5.11870  0.61958  0.77255  0.48576  0.95510
      2   3.03649  5.18957  2.99939  2.75260  4.60190  3.56445  3.99801  4.19031  2.63629  3.72079  4.59002  0.93546  4.12232  3.18034  2.47113  3.05147  3.33710  3.80008  5.75763  4.42460      2 - -
          2.68618  4.42225  2.77519  2.73123  3.46354  2.40513  3.72494  3.29354  2.67741  2.69355  4.24690  2.90347  2.73739  3.18146  2.89801  2.37887  2.77519  2.98518  4.58477  3.61503
          0.01848  4.39636  5.11870  0.61958  0.77255  0.48576  0.95510
      3   3.33648  4.66827  5.00902  4.44257  1.21809  4.54490  4.71366  2.42066  4.29805  1.55464  2.60445  4.58787  4.77581  4.36776  4.36872  3.87916  3.55835  2.20454  5.01171  3.75149      3 - -
          2.68618  4.42225  2.77519  2.73123  3.46354  2.40513  3.72494  3.29354  2.67741  2.69355  4.24690  2.90347  2.73739  3.18146  2.89801  2.37887  2.77519  2.98518  4.58477  3.61503
          0.01848  4.39636  5.11870  0.61958  0.77255  0.48576  0.95510
      4   2.72940  5.11001  2.94335  2.12596  4.41458  3.48429  3.68260  3.86215  2.06427  3.39036  4.16838  2.39433  3.89002  2.35881  2.86210  2.71226  2.95952  2.39625  5.56005  4.18902      4 - -
          2.68618  4.42225  2.77519  2.73123  3.46354  2.40513  3.72494  3.29354  2.67741  2.69355  4.24690  2.90347  2.73739  3.18146  2.89801  2.37887  2.77519  2.98518  4.58477  3.61503
          0.01848  4.39636  5.11870  0.61958  0.77255  0.48576  0.95510
      5   3.11217  5.67082  1.20316  2.31100  5.04821  2.40825  3.98052  4.58793  3.00540  4.06854  4.90551  1.85748  4.03950  3.14377  3.61247  3.00594  3.41490  4.12576  6.21729  4.70187      5 - -
          2.68618  4.42225  2.77519  2.73123  3.46354  2.40513  3.72494  3.29354  2.67741  2.69355  4.24690  2.90347  2.73739  3.18146  2.89801  2.37887  2.77519  2.98518  4.58477  3.61503
          0.01848  4.39636  5.11870  0.61958  0.77255  0.48576  0.95510
      6   1.73572  4.60193  3.29804  2.31708  3.90957  3.51618  3.89458  3.17172  2.78515  2.93924  3.81346  3.24046  3.97151  3.11842  3.19672  2.79290  2.29399  2.29216  5.28698  4.01132      6 - -
          2.68618  4.42225  2.77519  2.73123  3.46354  2.40513  3.72494  3.29354  2.67741  2.69355  4.24690  2.90347  2.73739  3.18146  2.89801  2.37887  2.77519  2.98518  4.58477  3.61503
          0.01848  4.39636  5.11870  0.61958  0.77255  0.48576  0.95510
      7   3.14316  5.74046  1.01327  1.96664  5.05617  3.41853  3.97265  4.58713  3.00195  4.06954  4.91255  2.88118  4.04507  3.13618  3.61408  2.25090  3.43674  4.13944  6.22652  4.70263      7 - -
          2.68618  4.42225  2.77519  2.73123  3.46354  2.40513  3.72494  3.29354  2.67741  2.69355  4.24690  2.90347  2.73739  3.18146  2.89801  2.37887  2.77519  2.98518  4.58477  3.61503
          0.01848  4.39636  5.11870  0.61958  0.77255  0.48576  0.95510
      8   3.39680  4.63583  5.33616  4.81565  3.64502  4.86969  5.38764  1.18170  4.71363  1.51612  3.41638  4.98631  5.07973  4.86816  4.82711  4.25871  3.64130  1.36833  5.69788  4.56406      8 - -
          2.68618  4.42225  2.77519  2.73123  3.46354  2.40513  3.72494  3.29354  2.67741  2.69355  4.24690  2.90347  2.73739  3.18146  2.89801  2.37887  2.77519  2.98518  4.58477  3.61503
          0.01848  4.39636  5.11870  0.61958  0.77255  0.48576  0.95510
      9   2.43554  5.20123  2.60574  2.03027  4.54145  3.46252  3.65739  4.01663  2.19576  3.49771  4.24776  2.93238  3.86761  2.36470  2.07688  2.68066  2.94866  3.59022  5.62899  4.23061      9 - -
          2.68618  4.42225  2.77519  2.73123  3.46354  2.40513  3.72494  3.29354  2.67741  2.69355  4.24690  2.90347  2.73739  3.18146  2.89801  2.37887  2.77519  2.98518  4.58477  3.61503
          0.01848  4.39636  5.11870  0.61958  0.77255  0.48576  0.95510
     10   1.98272  4.86990  3.05758  2.32497  4.14430  3.48433  3.72229  3.55972  2.51977  3.16279  3.97477  3.03695  3.89253  2.37849  2.97925  2.46182  2.36007  2.88375  5.40334  4.06836     10 - -
          2.68618  4.42225  2.77519  2.73123  3.46354  2.40513  3.72494  3.29354  2.67741  2.69355  4.24690  2.90347  2.73739  3.18146  2.89801  2.37887  2.77519  2.98518  4.58477  3.61503
          0.01848  4.39636  5.11870  0.61958  0.77255  0.48576  0.95510
     11   3.14551  4.49406  4.87778  4.31250  1.73288  4.36278  4.64362  2.28760  4.16529  1.91260  2.58647  4.43775  4.65346  4.29202  4.25312  3.69530  3.37973  1.39158  5.04065  3.80261     11 - -
          2.68618  4.42225  2.77519  2.73123  3.46354  2.40513  3.72494  3.29354  2.67741  2.69355  4.24690  2.90347  2.73739  3.18146  2.89801  2.37887  2.77519  2.98518  4.58477  3.61503
          0.01848  4.39636  5.11870  0.61958  0.77255  0.48576  0.95510
     12   2.63630  4.51518  5.07957  4.58047  3.86398  4.61049  5.24493  1.29354  4.48756  2.44306  3.66548  4.74331  4.93700  4.74101  4.66525  3.99801  3.48842  0.99405  5.76196  4.54986     12 - -
          2.68618  4.42225  2.77519  2.73123  3.46354  2.40513  3.72494  3.29354  2.67741  2.69355  4.24690  2.90347  2.73739  3.18146  2.89801  2.37887  2.77519  2.98518  4.58477  3.61503
          0.01848  4.39636  5.11870  0.61958  0.77255  0.48576  0.95510
     13   2.76909  5.25013  2.60915  2.05432  4.60279  3.48718  3.67494  4.07301  1.65038  3.54183  4.29811  2.95495  3.89778  2.32690  2.47802  2.72699  2.99676  3.64686  5.66000  4.27274     13 - -
          2.68618  4.42225  2.77519  2.73123  3.46354  2.40513  3.72494  3.29354  2.67741  2.69355  4.24690  2.90347  2.73739  3.18146  2.89801  2.37887  2.77519  2.98518  4.58477  3.61503
          0.01848  4.39636  5.11870  0.61958  0.77255  0.48576  0.95510
     14   1.84932  4.68467  2.60994  2.63907  3.17218  3.53885  3.76711  2.89662  2.62940  2.92449  3.77505  3.13063  3.93105  2.67843  3.06558  2.76016  2.61558  2.98680  5.22787  3.93295     14 - -
          2.68618  4.42225  2.77519  2.73123  3.46354  2.40513  3.72494  3.29354  2.67741  2.69355  4.24690  2.90347  2.73739  3.18146  2.89801  2.37887  2.77519  2.98518  4.58477  3.61503
          0.01848  4.39636  5.11870  0.61958  0.77255  0.48576  0.95510
     15   3.38248  4.61133  5.34849  4.84688  3.79050  4.90203  5.49176  1.15598  4.75878  1.93919  3.55535  5.02044  5.12661  4.96514  4.90378  4.30319  3.63420  1.09533  5.83974  4.66362     15 - -
          2.68620  4.42227  2.77522  2.73125  3.46356  2.40515  3.72497  3.29356  2.67743  2.69324  4.24692  2.90349  2.73742  3.18148  2.89803  2.37889  2.77522  2.98520  4.58479  3.61505
          0.12436  2.19861  5.11870  0.30193  1.34474  0.48576  0.95510
     16   2.06995  4.38392  3.71718  3.47392  4.75121  1.26555  4.57127  4.20623  3.59198  3.86907  4.65957  3.57077  3.91394  3.83933  3.90066  1.38472  2.93949  3.53770  6.06617  4.87318     17 - -
          2.68618  4.42225  2.77519  2.73123  3.46354  2.40513  3.72494  3.29354  2.67741  2.69355  4.24690  2.90347  2.73739  3.18146  2.89801  2.37887  2.77519  2.98518  4.58477  3.61503
          0.01848  4.39636  5.11870  0.61958  0.77255  0.48576  0.95510
     17   2.26846  5.20014  2.22109  2.20438  4.53575  3.45373  3.65955  4.01350  2.23228  3.49777  4.24727  2.92338  3.86308  2.31813  2.36795  2.67516  2.94555  3.58649  5.63319  4.22906     18 - -
          2.68618  4.42225  2.77519  2.73123  3.46354  2.40513  3.72494  3.29354  2.67741  2.69355  4.24690  2.90347  2.73739  3.18146  2.89801  2.37887  2.77519  2.98518  4.58477  3.61503
          0.01848  4.39636  5.11870  0.61958  0.77255  0.48576  0.95510
     18   1.91920  4.41531  3.48757  2.92237  3.55885  3.62481  3.25995  2.63443  2.87749  2.36196  2.79292  2.91301  4.00687  3.18843  3.24281  2.60925  2.89336  2.69143  4.99411  3.75327     19 - -
          2.68618  4.42225  2.77519  2.73123  3.46354  2.40513  3.72494  3.29354  2.67741  2.69355  4.24690  2.90347  2.73739  3.18146  2.89801  2.37887  2.77519  2.98518  4.58477  3.61503
          0.01848  4.39636  5.11870  0.61958  0.77255  0.48576  0.95510
     19   2.87241  4.52621  4.06893  3.61117  3.63563  3.78820  4.42544  2.67355  3.45202  1.56919  3.57440  3.86896  4.30542  3.80380  3.70335  3.17523  1.31892  2.54576  5.31178  4.09008     20 - -
          2.68618  4.42225  2.77519  2.73123  3.46354  2.40513  3.72494  3.29354  2.67741  2.69355  4.24690  2.90347  2.73739  3.18146  2.89801  2.37887  2.77519  2.98518  4.58477  3.61503
          0.01848  4.39636  5.11870  0.61958  0.77255  0.48576  0.95510
     20   2.78627  4.78686  3.13795  3.07080  4.83257  0.72305  4.45781  4.42128  3.45792  4.03931  4.89281  2.54103  4.08111  3.71759  3.82517  2.90505  3.26201  3.83496  6.08320  4.81744     21 - -
          2.68618  4.42225  2.77519  2.73123  3.46354  2.40513  3.72494  3.29354  2.67741  2.69355  4.24690  2.90347  2.73739  3.18146  2.89801  2.37887  2.77519  2.98518  4.58477  3.61503
          0.01848  4.39636  5.11870  0.61958  0.77255  0.48576  0.95510
     21   2.76589  5.14297  3.06929  2.29207  4.47597  3.53153  3.67226  3.28432  1.60936  3.41896  4.19670  3.01681  3.91688  2.35965  2.41670  2.74731  2.69108  3.52898  5.56085  4.21448     22 - -
          2.68618  4.42225  2.77519  2.73123  3.46354  2.40513  3.72494  3.29354  2.67741  2.69355  4.24690  2.90347  2.73739  3.18146  2.89801  2.37887  2.77519  2.98518  4.58477  3.61503
          0.01848  4.39636  5.11870  0.61958  0.77255  0.48576  0.95510
     22   2.78565  5.00639  2.91014  2.55753  4.42049  3.45863  3.84475  3.85848  2.61710  3.43659  4.25644  1.92441  3.96013  2.53263  3.04273  2.80668  1.64121  3.48441  5.63498  4.28825     23 - -
          2.68618  4.42225  2.77519  2.73123  3.46354  2.40513  3.72494  3.29354  2.67741  2.69355  4.24690  2.90347  2.73739  3.18146  2.89801  2.37887  2.77519  2.98518  4.58477  3.61503
          0.01848  4.39636  5.11870  0.61958  0.77255  0.48576  0.95510
     23   3.32628  4.64560  4.84769  4.37365  1.24559  4.37157  3.99238  1.83063  4.20334  2.34303  3.54620  4.28654  4.68113  4.24879  4.24066  3.70356  3.55173  2.76627  4.21307  2.02251     24 - -
          2.68618  4.42225  2.77519  2.73123  3.46354  2.40513  3.72494  3.29354  2.67741  2.69355  4.24690  2.90347  2.73739  3.18146  2.89801  2.37887  2.77519  2.98518  4.58477  3.61503
          0.01848  4.39636  5.11870  0.61958  0.77255  0.48576  0.95510
     24   3.38467  4.61922  5.33898  4.82648  3.71215  4.87868  5.42764  1.17926  4.73091  1.69631  3.48193  4.99639  5.09679  4.90910  4.85797  4.27227  3.63242  1.22084  5.75764  4.60405     25 - -
          2.68618  4.42225  2.77519  2.73123  3.46354  2.40513  3.72494  3.29354  2.67741  2.69355  4.24690  2.90347  2.73739  3.18146  2.89801  2.37887  2.77519  2.98518  4.58477  3.61503
          0.01848  4.39636  5.11870  0.61958  0.77255  0.48576  0.95510
     25   3.31179  4.57162  5.23355  4.69567  3.60032  4.73496  5.20938  1.37886  4.58424  1.82387  2.74087  4.84675  4.97025  4.73643  4.68806  4.10450  3.55312  1.15336  5.56998  4.43165     26 - -
          2.68618  4.42225  2.77519  2.73123  3.46354  2.40513  3.72494  3.29354  2.67741  2.69355  4.24690  2.90347  2.73739  3.18146  2.89801  2.37887  2.77519  2.98518  4.58477  3.61503
          0.01848  4.39636  5.11870  0.61958  0.77255  0.48576  0.95510
     26   2.20507  5.26852  1.03787  2.44549  4.88434  2.67914  4.03204  4.36450  3.03066  3.91900  4.74964  2.99107  4.01300  3.20385  3.58722  2.91549  3.28645  3.89422  6.09582  4.65663     27 - -
          2.68618  4.42225  2.77519  2.73123  3.46354  2.40513  3.72494  3.29354  2.67741  2.69355  4.24690  2.90347  2.73739  3.18146  2.89801  2.37887  2.77519  2.98518  4.58477  3.61503
          0.01848  4.39636  5.11870  0.61958  0.77255  0.48576  0.95510
     27   2.81557  4.95138  2.87644  2.22738  4.49320  3.42596  3.99228  3.88440  2.83180  3.51294  4.36504  3.13334  1.24719  3.17520  3.25301  2.86326  2.64373  3.50548  5.74928  4.41984     28 - -
          2.68618  4.42225  2.77519  2.73123  3.46354  2.40513  3.72494  3.29354  2.67741  2.69355  4.24690  2.90347  2.73739  3.18146  2.89801  2.37887  2.77519  2.98518  4.58477  3.61503
          0.01848  4.39636  5.11870  0.61958  0.77255  0.48576  0.95510
     28   2.77547  4.88254  3.31280  2.84524  4.55536  2.18710  3.93361  3.98115  2.51678  3.53435  4.35670  3.26311  4.01156  3.09186  1.29343  2.44603  3.09685  3.56118  5.68030  4.41491     29 - -
          2.68618  4.42225  2.77519  2.73123  3.46354  2.40513  3.72494  3.29354  2.67741  2.69355  4.24690  2.90347  2.73739  3.18146  2.89801  2.37887  2.77519  2.98518  4.58477  3.61503
          0.01848  4.39636  5.11870  0.61958  0.77255  0.48576  0.95510
     29   3.25467  4.68879  4.83354  4.54173  4.00147  4.24960  5.27636  2.17869  4.42194  2.61308  3.91152  4.64250  4.80243  4.75696  4.58194  3.81027  3.61634  0.54645  5.86358  4.61818     30 - -
          2.68618  4.42225  2.77519  2.73123  3.46354  2.40513  3.72494  3.29354  2.67741  2.69355  4.24690  2.90347  2.73739  3.18146  2.89801  2.37887  2.77519  2.98518  4.58477  3.61503
          0.01848  4.39636  5.11870  0.61958  0.77255  0.48576  0.95510
     30   3.18673  5.41886  3.34704  2.82411  4.86089  3.77188  3.79655  4.24918  1.18223  3.66774  4.51984  3.27564  4.17227  1.65163  2.38191  3.15484  3.37004  3.89923  5.70370  4.48572     31 - -
          2.68618  4.42225  2.77519  2.73123  3.46354  2.40513  3.72494  3.29354  2.67741  2.69355  4.24690  2.90347  2.73739  3.18146  2.89801  2.37887  2.77519  2.98518  4.58477  3.61503
          0.01848  4.39636  5.11870  0.61958  0.77255  0.48576  0.95510
     31   3.44548  5.13656  4.22218  4.20032  5.27209  0.24213  5.25429  5.03238  4.44995  4.60462  5.60670  4.38931  4.53944  4.73349  4.59757  3.63684  3.96519  4.45890  6.19645  5.40232     32 - -
          2.68618  4.42225  2.77519  2.73123  3.46354  2.40513  3.72494  3.29354  2.67741  2.69355  4.24690  2.90347  2.73739  3.18146  2.89801  2.37887  2.77519  2.98518  4.58477  3.61503
          0.01848  4.39636  5.11870  0.61958  0.77255  0.48576  0.95510
     32   2.77683  5.08205  3.05051  2.53000  4.42757  3.52377  3.71880  3.85618  1.81071  3.39025  4.18561  3.04479  3.93629  2.30124  2.77325  2.50790  1.93146  3.48564  5.55693  4.22129     33 - -
          2.68618  4.42225  2.77519  2.73123  3.46354  2.40513  3.72494  3.29354  2.67741  2.69355  4.24690  2.90347  2.73739  3.18146  2.89801  2.37887  2.77519  2.98518  4.58477  3.61503
          0.01848  4.39636  5.11870  0.61958  0.77255  0.48576  0.95510
     33   3.37025  4.61227  5.30021  4.78567  3.70914  4.84887  5.39002  1.51199  4.68714  1.68722  3.48457  4.95962  5.07537  4.87294  4.82045  4.23878  3.61847  0.97714  5.73992  4.58120     34 - -
          2.68618  4.42225  2.77519  2.73123  3.46354  2.40513  3.72494  3.29354  2.67741  2.69355  4.24690  2.90347  2.73739  3.18146  2.89801  2.37887  2.77519  2.98518  4.58477  3.61503
          0.01848  4.39636  5.11870  0.61958  0.77255  0.48576  0.95510
     34   2.59630  4.68389  3.17897  2.80927  4.45967  3.31248  4.04219  3.89651  2.89535  3.51128  4.31908  2.04398  3.92205  3.22209  3.31922  1.64857  1.80279  3.43741  5.72394  4.41677     35 - -
          2.68618  4.42225  2.77519  2.73123  3.46354  2.40513  3.72494  3.29354  2.67741  2.69355  4.24690  2.90347  2.73739  3.18146  2.89801  2.37887  2.77519  2.98518  4.58477  3.61503
          0.01848  4.39636  5.11870  0.61958  0.77255  0.48576  0.95510
     35   3.40320  4.65493  5.30356  4.76973  3.54821  4.83306  5.30259  1.57294  4.65709  1.21542  3.32507  4.94356  5.03770  4.78385  4.75566  4.21255  3.64293  1.32400  5.60019  4.48969     36 - -
          2.68618  4.42225  2.77519  2.73123  3.46354  2.40513  3.72494  3.29354  2.67741  2.69355  4.24690  2.90347  2.73739  3.18146  2.89801  2.37887  2.77519  2.98518  4.58477  3.61503
          0.01848  4.39636  5.11870  0.61958  0.77255  0.48576  0.95510
     36   1.96969  4.39041  3.60553  3.04091  3.53437  3.65412  3.93315  2.86063  2.93622  2.60596  3.51297  3.42710  4.04861  3.27454  2.54912  2.91730  2.92393  1.85594  4.98735  3.04254     37 - -
          2.68618  4.42225  2.77519  2.73123  3.46354  2.40513  3.72494  3.29354  2.67741  2.69355  4.24690  2.90347  2.73739  3.18146  2.89801  2.37887  2.77519  2.98518  4.58477  3.61503
          0.01848  4.39636  5.11870  0.61958  0.77255  0.48576  0.95510
     37   2.25392  4.60654  3.36194  2.86596  4.25128  3.35389  3.98997  3.65602  2.81681  3.29507  4.11877  3.26228  3.91924  3.18106  2.73202  1.56181  1.85851  3.25952  5.54657  4.26728     38 - -
          2.68618  4.42225  2.77519  2.73123  3.46354  2.40513  3.72494  3.29354  2.67741  2.69355  4.24690  2.90347  2.73739  3.18146  2.89801  2.37887  2.77519  2.98518  4.58477  3.61503
          0.01848  4.39636  5.11870  0.61958  0.77255  0.48576  0.95510
     38   2.48013  5.07993  2.93867  1.92562  4.38168  3.46394  3.66813  3.83491  2.24902  3.36658  3.38953  2.47149  2.63882  2.78436  2.90037  2.67519  2.92296  3.44795  5.54198  4.16175     39 - -
          2.68618  4.42225  2.77519  2.73123  3.46354  2.40513  3.72494  3.29354  2.67741  2.69355  4.24690  2.90347  2.73739  3.18146  2.89801  2.37887  2.77519  2.98518  4.58477  3.61503
          0.01848  4.39636  5.11870  0.61958  0.77255  0.48576  0.95510
     39   2.46714  5.15000  2.65729  2.37555  4.48000  2.71167  3.64339  3.95498  2.21691  3.44917  4.19727  2.49703  3.84590  2.53314  2.60561  2.39832  2.63756  3.53307  5.59297  4.19129     40 - -
          2.68618  4.42225  2.77519  2.73123  3.46354  2.40513  3.72494  3.29354  2.67741  2.69355  4.24690  2.90347  2.73739  3.18146  2.89801  2.37887  2.77519  2.98518  4.58477  3.61503
          0.01848  4.39636  5.11870  0.61958  0.77255  0.48576  0.95510
     40   2.48274  5.01353  3.01194  2.50998  4.34851  3.49113  3.72751  3.77761  2.20335  3.33557  4.13346  3.02859  2.00206  2.29866  2.87929  2.74065  2.65463  3.41326  5.52886  4.18451     41 - -
          2.68618  4.42225  2.77519  2.73123  3.46354  2.40513  3.72494  3.29354  2.67741  2.69355  4.24690  2.90347  2.73739  3.18146  2.89801  2.37887  2.77519  2.98518  4.58477  3.61503
          0.01848  4.39636  5.11870  0.61958  0.77255  0.48576  0.95510
     41   3.28070  4.59491  5.07989  4.50053  2.70730  4.55039  4.87581  2.26991  4.35766  1.21144  2.62534  4.64553  4.78196  4.43293  4.41609  3.88846  3.50549  1.38905  5.20772  4.10377     42 - -
          2.68618  4.42225  2.77519  2.73123  3.46354  2.40513  3.72494  3.29354  2.67741  2.69355  4.24690  2.90347  2.73739  3.18146  2.89801  2.37887  2.77519  2.98518  4.58477  3.61503
          0.01848  4.39636  5.11870  0.61958  0.77255  0.48576  0.95510
     42   2.60438  4.74770  3.13692  2.69879  4.40930  3.34629  3.92764  3.84887  2.75279  3.44112  4.23824  2.36843  2.54144  3.08687  3.19838  1.66837  2.19796  3.41312  5.65120  4.32725     43 - -
          2.68618  4.42225  2.77519  2.73123  3.46354  2.40513  3.72494  3.29354  2.67741  2.69355  4.24690  2.90347  2.73739  3.18146  2.89801  2.37887  2.77519  2.98518  4.58477  3.61503
          0.01848  4.39636  5.11870  0.61958  0.77255  0.48576  0.95510
     43   2.43247  5.07321  2.97813  1.96682  4.37593  3.47843  3.66767  3.82394  2.39904  2.96021  4.13100  2.96938  2.63595  2.54522  2.39705  2.68615  2.92842  3.44192  5.52992  4.15935     44 - -
          2.68618  4.42225  2.77519  2.73123  3.46354  2.40513  3.72494  3.29354  2.67741  2.69355  4.24690  2.90347  2.73739  3.18146  2.89801  2.37887  2.77519  2.98518  4.58477  3.61503
          0.01848  4.39636  5.11870  0.61958  0.77255  0.48576  0.95510
     44   2.01247  5.12710  2.33769  2.40668  4.45400  3.45805  3.68152  3.91547  2.43199  3.43206  4.19900  2.94828  3.87393  2.54214  2.19156  2.45553  2.94831  3.51353  5.59379  4.20591     45 - -
          2.68618  4.42225  2.77519  2.73123  3.46354  2.40513  3.72494  3.29354  2.67741  2.69355  4.24690  2.90347  2.73739  3.18146  2.89801  2.37887  2.77519  2.98518  4.58477  3.61503
          0.01848  4.39636  5.11870  0.61958  0.77255  0.48576  0.95510
     45   2.84711  5.35299  2.38750  1.66451  4.67174  3.44417  3.75939  4.15732  2.57320  3.64754  4.42190  2.90937  3.92532  1.78594  3.08278  2.78825  2.62295  3.73308  5.79447  4.36434     46 - -
          2.68618  4.42225  2.77519  2.73123  3.46354  2.40513  3.72494  3.29354  2.67741  2.69355  4.24690  2.90347  2.73739  3.18146  2.89801  2.37887  2.77519  2.98518  4.58477  3.61503
          0.01848  4.39636  5.11870  0.61958  0.77255  0.48576  0.95510
     46   1.60465  4.29852  3.93723  3.37540  3.34512  3.77343  4.08223  2.62899  3.28088  2.03189  3.38393  3.67227  4.16317  3.55197  3.54270  3.05965  2.97724  2.22708  4.88431  2.65822     47 - -
          2.68618  4.42225  2.77519  2.73123  3.46354  2.40513  3.72494  3.29354  2.67741  2.69355  4.24690  2.90347  2.73739  3.18146  2.89801  2.37887  2.77519  2.98518  4.58477  3.61503
          0.01848  4.39636  5.11870  0.61958  0.77255  0.48576  0.95510
     47   3.55302  4.83561  4.93880  4.51268  1.78382  4.52578  3.92419  3.05337  4.34154  1.32364  3.63955  4.35956  4.81230  4.33493  4.36131  3.86663  3.77177  3.03969  4.09577  1.43190     48 - -
          2.68618  4.42225  2.77519  2.73123  3.46354  2.40513  3.72494  3.29354  2.67741  2.69355  4.24690  2.90347  2.73739  3.18146  2.89801  2.37887  2.77519  2.98518  4.58477  3.61503
          0.01848  4.39636  5.11870  0.61958  0.77255  0.48576  0.95510
     48   2.71077  5.19302  2.90592  2.07053  4.53260  3.04438  3.65397  4.00796  2.19300  3.49029  4.23946  2.48118  3.86362  2.15673  2.54104  2.40561  2.94135  3.58163  5.62273  4.22395     49 - -
          2.68618  4.42225  2.77519  2.73123  3.46354  2.40513  3.72494  3.29354  2.67741  2.69355  4.24690  2.90347  2.73739  3.18146  2.89801  2.37887  2.77519  2.98518  4.58477  3.61503
          0.01848  4.39636  5.11870  0.61958  0.77255  0.48576  0.95510
     49   2.72135  4.16675  4.28367  3.69459  2.81006  3.84608  4.16110  2.50689  3.55933  1.53981  2.46730  3.86694  4.20706  3.75937  3.70740  2.73357  2.59687  2.16357  4.78375  3.60202     50 - -
          2.68618  4.42225  2.77519  2.73123  3.46354  2.40513  3.72494  3.29354  2.67741  2.69355  4.24690  2.90347  2.73739  3.18146  2.89801  2.37887  2.77519  2.98518  4.58477  3.61503
          0.01848  4.39636  5.11870  0.61958  0.77255  0.48576  0.95510
     50   3.70366  4.96910  5.26236  4.78224  1.43938  4.84996  4.66246  2.58058  4.62190  0.92587  3.13737  4.84124  5.02261  4.59607  4.63649  4.23821  3.92134  2.77163  4.79382  3.32408     51 - -
          2.68618  4.42225  2.77519  2.73123  3.46354  2.40513  3.72494  3.29354  2.67741  2.69355  4.24690  2.90347  2.73739  3.18146  2.89801  2.37887  2.77519  2.98518  4.58477  3.61503
          0.01848  4.39636  5.11870  0.61958  0.77255  0.48576  0.95510
     51   2.70147  4.76673  3.11277  2.24218  3.98176  3.02451  3.76786  3.37358  2.59716  1.97078  3.85995  3.10627  3.93729  2.63089  3.02802  2.77373  2.32296  3.08512  5.30092  3.99774     52 - -
          2.68618  4.42225  2.77519  2.73123  3.46354  2.40513  3.72494  3.29354  2.67741  2.69355  4.24690  2.90347  2.73739  3.18146  2.89801  2.37887  2.77519  2.98518  4.58477  3.61503
          0.01848  4.39636  5.11870  0.61958  0.77255  0.48576  0.95510
     52   2.14762  4.58516  3.32248  2.81942  4.00057  3.43594  3.92473  3.38247  2.80630  3.05493  2.80011  2.75943  3.94003  3.14293  3.21339  1.53146  2.91884  3.06383  5.35357  4.07711     53 - -
          2.68618  4.42225  2.77519  2.73123  3.46354  2.40513  3.72494  3.29354  2.67741  2.69355  4.24690  2.90347  2.73739  3.18146  2.89801  2.37887  2.77519  2.98518  4.58477  3.61503
          0.01848  4.39636  5.11870  0.61958  0.77255  0.48576  0.95510
     53   2.21035  4.34361  4.58549  4.02659  3.56669  4.18529  4.60169  1.72660  3.91570  2.13997  3.47690  4.22001  4.53516  4.14708  4.09607  3.50814  2.74800  1.29294  5.23000  4.03198     54 - -
          2.68618  4.42225  2.77519  2.73123  3.46354  2.40513  3.72494  3.29354  2.67741  2.69355  4.24690  2.90347  2.73739  3.18146  2.89801  2.37887  2.77519  2.98518  4.58477  3.61503
          0.01848  4.39636  5.11870  0.61958  0.77255  0.48576  0.95510
     54   3.74199  5.02082  5.35009  4.80684  3.20529  5.00002  5.27822  2.41086  4.59109  0.56373  2.47573  5.06836  5.10297  4.65097  4.64900  4.40011  3.95824  2.63964  5.40712  4.37532     55 - -
          2.68618  4.42225  2.77519  2.73123  3.46354  2.40513  3.72494  3.29354  2.67741  2.69355  4.24690  2.90347  2.73739  3.18146  2.89801  2.37887  2.77519  2.98518  4.58477  3.61503
          0.01848  4.39636  5.11870  0.61958  0.77255  0.48576  0.95510
     55   2.75805  5.22631  2.53015  1.98659  4.55768  2.72117  3.70013  4.03227  2.46114  3.52781  4.29051  2.92844  3.88868  2.81290  1.87338  2.46145  2.99629  3.61378  5.67394  4.26842     56 - -
          2.68618  4.42225  2.77519  2.73123  3.46354  2.40513  3.72494  3.29354  2.67741  2.69355  4.24690  2.90347  2.73739  3.18146  2.89801  2.37887  2.77519  2.98518  4.58477  3.61503
          0.01848  4.39636  5.11870  0.61958  0.77255  0.48576  0.95510
     56   2.06729  4.17028  4.13500  3.54996  3.24659  3.78746  4.09403  2.57381  3.42438  1.92065  2.24724  3.76515  4.15656  3.65167  3.60985  3.07571  2.60745  2.39691  3.13171  3.58643     57 - -
          2.68618  4.42225  2.77519  2.73123  3.46354  2.40513  3.72494  3.29354  2.67741  2.69355  4.24690  2.90347  2.73739  3.18146  2.89801  2.37887  2.77519  2.98518  4.58477  3.61503
          0.01848  4.39636  5.11870  0.61958  0.77255  0.48576  0.95510
     57   2.74848  5.14371  2.97353  2.45022  4.43972  3.50000  3.13196  3.91301  2.15315  3.42355  4.19899  2.14093  3.90057  1.95161  2.80483  2.72648  2.97524  3.52294  5.56447  3.40399     58 - -
          2.68618  4.42225  2.77519  2.73123  3.46354  2.40513  3.72494  3.29354  2.67741  2.69355  4.24690  2.90347  2.73739  3.18146  2.89801  2.37887  2.77519  2.98518  4.58477  3.61503
          0.01848  4.39636  5.11870  0.61958  0.77255  0.48576  0.95510
     58   2.80785  4.86451  2.98519  2.89671  4.81843  0.95259  4.32780  4.38516  3.30200  3.98267  4.82756  1.92003  4.05966  3.55721  3.71267  2.89764  3.25266  3.82950  6.06014  4.75352     59 - -
          2.68618  4.42225  2.77519  2.73123  3.46354  2.40513  3.72494  3.29354  2.67741  2.69355  4.24690  2.90347  2.73739  3.18146  2.89801  2.37887  2.77519  2.98518  4.58477  3.61503
          0.01848  4.39636  5.11870  0.61958  0.77255  0.48576  0.95510
     59   2.32324  4.45833  4.42752  3.90308  1.49858  4.07519  3.94512  2.84428  3.76890  2.18495  3.51120  3.99035  4.42725  3.92482  3.90796  3.38229  3.26767  2.69592  4.30750  1.88601     60 - -
          2.68618  4.42225  2.77519  2.73123  3.46354  2.40513  3.72494  3.29354  2.67741  2.69355  4.24690  2.90347  2.73739  3.18146  2.89801  2.37887  2.77519  2.98518  4.58477  3.61503
          0.01848  4.39636  5.11870  0.61958  0.77255  0.48576  0.95510
     60   2.03945  4.54839  3.34442  2.78608  3.76640  3.55027  3.84016  2.78976  2.74957  2.82147  3.68964  3.23726  3.96192  3.08283  2.58227  2.28185  2.33593  2.59923  5.15387  3.88803     61 - -
          2.68618  4.42225  2.77519  2.73123  3.46354  2.40513  3.72494  3.29354  2.67741  2.69355  4.24690  2.90347  2.73739  3.18146  2.89801  2.37887  2.77519  2.98518  4.58477  3.61503
          0.01848  4.39636  5.11870  0.61958  0.77255  0.48576  0.95510
     61   2.32357  4.34640  4.70693  4.13211  3.40620  4.21776  4.58692  1.94950  3.99766  1.74387  2.51318  4.28166  4.53889  4.17935  4.12094  3.53803  3.21954  1.43089  5.11782  3.95132     62 - -
          2.68618  4.42225  2.77519  2.73123  3.46354  2.40513  3.72494  3.29354  2.67741  2.69355  4.24690  2.90347  2.73739  3.18146  2.89801  2.37887  2.77519  2.98518  4.58477  3.61503
          0.01848  4.39636  5.11870  0.61958  0.77255  0.48576  0.95510
     62   3.16777  4.51149  4.92586  4.43075  3.84807  4.47187  5.12799  1.71943  4.32107  2.44644  3.66316  4.60728  4.84344  4.59618  4.51738  3.85874  2.82707  0.79663  5.71528  4.50195     63 - -
          2.68618  4.42225  2.77519  2.73123  3.46354  2.40513  3.72494  3.29354  2.67741  2.69355  4.24690  2.90347  2.73739  3.18146  2.89801  2.37887  2.77519  2.98518  4.58477  3.61503
          0.01848  4.39636  5.11870  0.61958  0.77255  0.48576  0.95510
     63   2.46249  5.03751  2.63878  2.24432  3.17180  3.46399  3.66545  3.77486  2.43089  3.31943  4.09578  2.95810  2.92928  2.30763  2.91285  2.46661  2.64908  3.39819  5.50709  4.13212     64 - -
          2.68618  4.42225  2.77519  2.73123  3.46354  2.40513  3.72494  3.29354  2.67741  2.69355  4.24690  2.90347  2.73739  3.18146  2.89801  2.37887  2.77519  2.98518  4.58477  3.61503
          0.01848  4.39636  5.11870  0.61958  0.77255  0.48576  0.95510
     64   2.24476  4.76519  2.78348  2.57343  3.98130  3.05175  3.73271  3.38220  2.56329  2.72597  3.24474  3.07896  3.90751  2.64060  3.01335  2.20183  2.89652  2.71862  5.29088  3.97837     65 - -
          2.68623  4.42230  2.77504  2.73108  3.46359  2.40491  3.72499  3.29359  2.67746  2.69360  4.24694  2.90351  2.73744  3.18151  2.89805  2.37892  2.77524  2.98523  4.58482  3.61508
          0.27104  1.46347  5.11870  0.18644  1.77143  0.48576  0.95510
     65   2.81803  5.28733  2.35039  2.35834  4.61326  2.11765  3.05337  4.09585  2.58029  3.60035  4.37653  1.94594  3.20100  2.88233  3.09361  2.77027  3.06802  3.67838  5.75755  4.33475     67 - -
          2.68618  4.42225  2.77519  2.73123  3.46354  2.40513  3.72494  3.29354  2.67741  2.69355  4.24690  2.90347  2.73739  3.18146  2.89801  2.37887  2.77519  2.98518  4.58477  3.61503
          0.01848  4.39636  5.11870  0.61958  0.77255  0.48576  0.95510
     66   2.88585  5.30011  2.06108  2.38778  4.69744  1.53215  3.85284  4.17680  2.32197  3.69662  4.49594  2.94376  3.96172  2.99498  3.23694  2.48984  3.16295  3.75458  5.86574  4.44240     68 - -
          2.68618  4.42225  2.77519  2.73123  3.46354  2.40513  3.72494  3.29354  2.67741  2.69355  4.24690  2.90347  2.73739  3.18146  2.89801  2.37887  2.77519  2.98518  4.58477  3.61503
          0.01848  4.39636  5.11870  0.61958  0.77255  0.48576  0.95510
     67   2.44487  4.35179  3.61021  3.04171  2.68301  3.65791  3.92215  2.83181  2.96898  2.55777  3.45966  3.42672  4.03972  2.87884  2.66528  2.91202  2.62462  1.84339  4.94308  3.71573     69 - -
          2.68618  4.42225  2.77519  2.73123  3.46354  2.40513  3.72494  3.29354  2.67741  2.69355  4.24690  2.90347  2.73739  3.18146  2.89801  2.37887  2.77519  2.98518  4.58477  3.61503
          0.01848  4.39636  5.11870  0.61958  0.77255  0.48576  0.95510
     68   2.41423  4.28528  3.76623  3.20948  3.39846  3.67478  3.98924  2.76513  3.12898  1.93591  3.41738  3.53777  4.07514  3.41474  3.41779  2.57305  2.58531  2.55369  4.88335  2.09246     70 - -
          2.68618  4.42225  2.77519  2.73123  3.46354  2.40513  3.72494  3.29354  2.67741  2.69355  4.24690  2.90347  2.73739  3.18146  2.89801  2.37887  2.77519  2.98518  4.58477  3.61503
          0.01848  4.39636  5.11870  0.61958  0.77255  0.48576  0.95510
     69   3.05107  5.36658  3.36097  2.73496  4.81112  3.72393  3.72515  4.19557  1.35906  3.61321  4.42498  2.46623  4.09109  2.42080  1.80284  3.01677  3.23470  3.82031  5.65993  4.41525     71 - -
          2.68618  4.42225  2.77519  2.73123  3.46354  2.40513  3.72494  3.29354  2.67741  2.69355  4.24690  2.90347  2.73739  3.18146  2.89801  2.37887  2.77519  2.98518  4.58477  3.61503
          0.01848  4.39636  5.11870  0.61958  0.77255  0.48576  0.95510
     70   3.37543  4.61066  5.33636  4.86653  3.91002  4.89032  5.59012  1.17180  4.78304  2.36101  3.66899  5.03804  5.15362  5.03964  4.95617  4.31374  3.64106  0.92246  5.97475  4.75968     72 - -
          2.68618  4.42225  2.77519  2.73123  3.46354  2.40513  3.72494  3.29354  2.67741  2.69355  4.24690  2.90347  2.73739  3.18146  2.89801  2.37887  2.77519  2.98518  4.58477  3.61503
          0.01848  4.39636  5.11870  0.61958  0.77255  0.48576  0.95510
     71   3.03406  4.47486  4.33084  3.07097  3.71696  4.20640  4.63530  1.89609  3.73882  2.46258  3.59528  4.13837  4.57460  4.05493  3.99366  3.54439  3.28948  0.92173  5.42152  4.19963     73 - -
          2.68618  4.42225  2.77519  2.73123  3.46354  2.40513  3.72494  3.29354  2.67741  2.69355  4.24690  2.90347  2.73739  3.18146  2.89801  2.37887  2.77519  2.98518  4.58477  3.61503
          0.01848  4.39636  5.11870  0.61958  0.77255  0.48576  0.95510
     72   2.99108  5.11341  3.28064  2.80843  4.55005  3.64880  3.85368  3.94829  2.06829  3.48151  4.33376  3.25982  1.28152  3.00771  2.28877  3.01964  3.23225  3.60757  5.61662  4.37093     74 - -
          2.68618  4.42225  2.77519  2.73123  3.46354  2.40513  3.72494  3.29354  2.67741  2.69355  4.24690  2.90347  2.73739  3.18146  2.89801  2.37887  2.77519  2.98518  4.58477  3.61503
          0.01848  4.39636  5.11870  0.61958  0.77255  0.48576  0.95510
     73   2.32020  5.18969  2.54371  1.85398  4.52007  3.44199  3.70105  3.99311  2.48384  3.50031  4.26415  2.62237  3.87933  2.81559  2.98385  2.09148  2.59895  3.57848  5.65741  4.25062     75 - -
          2.68618  4.42225  2.77519  2.73123  3.46354  2.40513  3.72494  3.29354  2.67741  2.69355  4.24690  2.90347  2.73739  3.18146  2.89801  2.37887  2.77519  2.98518  4.58477  3.61503
          0.01848  4.39636  5.11870  0.61958  0.77255  0.48576  0.95510
     74   1.50927  5.24033  1.97553  2.16623  4.60982  3.42664  3.83396  4.07358  2.70624  3.61408  4.41465  2.94641  3.94844  2.97660  3.22551  2.45387  3.12417  3.66915  5.79998  4.38663     76 - -
          2.68618  4.42225  2.77519  2.73123  3.46354  2.40513  3.72494  3.29354  2.67741  2.69355  4.24690  2.90347  2.73739  3.18146  2.89801  2.37887  2.77519  2.98518  4.58477  3.61503
          0.01848  4.39636  5.11870  0.61958  0.77255  0.48576  0.95510
     75   2.22549  5.26524  2.03822  2.16334  4.58890  3.44091  3.70739  4.07232  2.49618  3.56300  4.32281  2.38191  3.88724  2.36041  3.00322  2.72085  2.68854  3.64646  5.70835  4.28764     77 - -
          2.68618  4.42225  2.77519  2.73123  3.46354  2.40513  3.72494  3.29354  2.67741  2.69355  4.24690  2.90347  2.73739  3.18146  2.89801  2.37887  2.77519  2.98518  4.58477  3.61503
          0.01848  4.39636  5.11870  0.61958  0.77255  0.48576  0.95510
     76   0.75546  4.37689  4.13324  3.81222  4.25189  3.33340  4.68005  3.12222  3.74551  3.15888  4.19334  3.82060  4.07558  4.03557  3.97585  2.79515  3.03312  2.33060  5.78910  4.58875     78 - -
          2.68618  4.42225  2.77519  2.73123  3.46354  2.40513  3.72494  3.29354  2.67741  2.69355  4.24690  2.90347  2.73739  3.18146  2.89801  2.37887  2.77519  2.98518  4.58477  3.61503
          0.01848  4.39636  5.11870  0.61958  0.77255  0.48576  0.95510
     77   2.28541  4.91283  3.32577  2.77152  4.20822  3.62682  3.82278  3.50051  1.32389  2.47773  4.04293  3.23326  4.04188  2.99000  2.74365  2.91318  3.08469  3.22089  5.44512  4.17311     79 - -
          2.68618  4.42225  2.77519  2.73123  3.46354  2.40513  3.72494  3.29354  2.67741  2.69355  4.24690  2.90347  2.73739  3.18146  2.89801  2.37887  2.77519  2.98518  4.58477  3.61503
          0.01848  4.39636  5.11870  0.61958  0.77255  0.48576  0.95510
     78   2.29735  4.55900  3.33937  2.77599  3.73236  3.58593  3.82042  3.09583  2.71793  2.10563  3.65694  3.23448  3.97353  2.45741  2.79391  2.81848  2.40673  2.56425  5.12249  3.85891     80 - -
          2.68618  4.42225  2.77519  2.73123  3.46354  2.40513  3.72494  3.29354  2.67741  2.69355  4.24690  2.90347  2.73739  3.18146  2.89801  2.37887  2.77519  2.98518  4.58477  3.61503
          0.12436  4.39636  2.25743  0.61958  0.77255  0.48576  0.95510
     79   2.71551  5.03472  2.89568  2.04740  4.32184  3.45625  3.68275  3.76017  2.43010  2.80567  4.11196  2.96097  3.87714  1.96750  2.87875  2.20029  2.95049  3.39888  5.50740  4.14643     81 - -
          2.68618  4.42225  2.77519  2.73123  3.46354  2.40513  3.72494  3.29354  2.67741  2.69355  4.24690  2.90347  2.73739  3.18146  2.89801  2.37887  2.77519  2.98518  4.58477  3.61503
          0.02052  4.29251  5.01486  0.61958  0.77255  0.40644  1.09667
     80   2.10184  4.45635  3.55633  3.31366  4.68379  1.24182  4.46865  4.12170  3.45240  3.78372  4.59352  3.50782  1.75889  3.72164  3.78871  2.65112  2.97882  3.52112  5.99113  4.77692     82 - -
          2.68618  4.42225  2.77519  2.73123  3.46354  2.40513  3.72494  3.29354  2.67741  2.69355  4.24690  2.90347  2.73739  3.18146  2.89801  2.37887  2.77519  2.98518  4.58477  3.61503
          0.01848  4.39636  5.11870  0.61958  0.77255  0.48576  0.95510
     81   2.64558  4.39536  3.54327  2.98397  3.58308  2.23019  3.92242  2.92419  2.93698  2.39573  2.93954  3.38032  4.01143  3.24368  3.29337  2.34679  2.41557  2.42060  5.02394  3.78810     83 - -
          2.68618  4.42225  2.77519  2.73123  3.46354  2.40513  3.72494  3.29354  2.67741  2.69355  4.24690  2.90347  2.73739  3.18146  2.89801  2.37887  2.77519  2.98518  4.58477  3.61503
          0.07308  4.39636  2.84474  0.61958  0.77255  0.48576  0.95510
     82   2.64025  4.58654  3.26807  2.71186  3.80417  3.03621  3.79363  3.18391  2.67297  2.85569  3.15403  3.17803  2.28801  3.01688  2.67705  2.51701  2.88503  2.44093  5.17130  3.89546     84 - -
          2.68618  4.42225  2.77519  2.73123  3.46354  2.40513  3.72494  3.29354  2.67741  2.69355  4.24690  2.90347  2.73739  3.18146  2.89801  2.37887  2.77519  2.98518  4.58477  3.61503
          0.14376  4.34278  2.11276  0.61958  0.77255  0.56313  0.84264
     83   2.23492  4.25445  4.08897  3.52414  3.40905  3.86146  4.22469  2.05888  3.43259  1.86156  3.34774  3.80082  4.23775  3.69141  3.67859  3.15776  2.28119  1.88076  4.99723  3.79733     85 - -
          2.68618  4.42225  2.77519  2.73123  3.46354  2.40513  3.72494  3.29354  2.67741  2.69355  4.24690  2.90347  2.73739  3.18146  2.89801  2.37887  2.77519  2.98518  4.58477  3.61503
          0.09153  4.22108  2.62029  0.61958  0.77255  0.70723  0.67926
     84   2.59873  4.29497  3.52757  2.96950  3.39179  3.57603  3.84959  2.78206  2.90705  2.22903  3.41180  3.35290  2.88739  3.21261  3.24180  2.51850  2.83865  2.31109  4.85918  2.58812     86 - -
          2.68618  4.42225  2.77519  2.73123  3.46354  2.40513  3.72494  3.29354  2.67741  2.69355  4.24690  2.90347  2.73739  3.18146  2.89801  2.37887  2.77519  2.98518  4.58477  3.61503
          0.02362  4.15317  4.87552  0.61958  0.77255  0.64374  0.74512
     85   2.24158  4.35138  3.49590  2.97130  3.74241  2.38295  3.95675  2.58721  2.93620  2.80274  3.68435  3.32713  3.90886  3.24570  3.30002  1.93594  2.83530  2.41029  5.16103  3.92154     87 - -
          2.68625  4.42232  2.77481  2.73109  3.46361  2.40490  3.72501  3.29361  2.67747  2.69362  4.24696  2.90353  2.73746  3.18153  2.89807  2.37893  2.77526  2.98525  4.58484  3.61510
          0.62206  0.97975  2.43320  0.14740  1.98741  0.70723  0.67926
     86   2.60439  4.88410  2.90003  2.41124  4.25160  2.86980  3.65703  3.69059  2.17338  3.25432  4.04584  2.57557  3.11629  2.79128  2.89655  2.36845  2.36144  3.31353  5.45537  4.09905     89 - -
          2.68618  4.42225  2.77519  2.73123  3.46354  2.40513  3.72494  3.29354  2.67741  2.69355  4.24690  2.90347  2.73739  3.18146  2.89801  2.37887  2.77519  2.98518  4.58477  3.61503
          0.02401  4.13701  4.85936  0.61958  0.77255  0.63088  0.75955
     87   1.62874  4.73433  2.38815  2.56812  4.40492  2.66663  3.88136  3.84811  2.75394  3.44053  4.24331  3.03856  3.83934  3.04637  3.22237  2.02426  2.92198  3.40553  5.65208  4.31217     90 - -
          2.68618  4.42225  2.77519  2.73123  3.46354  2.40513  3.72494  3.29354  2.67741  2.69355  4.24690  2.90347  2.73739  3.18146  2.89801  2.37887  2.77519  2.98518  4.58477  3.61503
          0.02205  4.22107  4.94342  0.61958  0.77255  0.46647  0.98674
     88   2.45108  5.08162  2.33697  2.39181  4.43654  2.66340  3.66902  3.90152  2.43167  3.41883  4.18176  2.93123  3.19528  2.78231  2.36145  2.27944  2.91610  3.49086  5.58121  4.19045     91 - -
          2.68618  4.42225  2.77519  2.73123  3.46354  2.40513  3.72494  3.29354  2.67741  2.69355  4.24690  2.90347  2.73739  3.18146  2.89801  2.37887  2.77519  2.98518  4.58477  3.61503
          0.01950  4.34278  5.06513  0.61958  0.77255  0.56313  0.84264
     89   2.26744  4.95850  3.01464  2.46548  4.23671  3.47586  3.67325  3.66656  2.42251  2.79846  4.03109  2.67852  2.67801  2.33617  2.55643  2.68677  2.90780  3.31550  5.44242  4.09363     92 - -
          2.68618  4.42225  2.77519  2.73123  3.46354  2.40513  3.72494  3.29354  2.67741  2.69355  4.24690  2.90347  2.73739  3.18146  2.89801  2.37887  2.77519  2.98518  4.58477  3.61503
          0.01950  4.34278  5.06513  0.61958  0.77255  0.44026  1.03246
     90   2.24213  4.81490  3.10450  2.56010  4.10376  3.02782  3.74223  3.51804  2.54910  3.13001  3.94792  3.06485  2.74697  2.90121  2.68045  2.01680  2.90542  3.19115  5.37974  3.31733     93 - -
          2.68618  4.42225  2.77519  2.73123  3.46354  2.40513  3.72494  3.29354  2.67741  2.69355  4.24690  2.90347  2.73739  3.18146  2.89801  2.37887  2.77519  2.98518  4.58477  3.61503
          0.01848  4.39636  5.11870  0.61958  0.77255  0.48576  0.95510
     91   1.50973  4.49553  3.48057  2.96435  3.93562  2.51159  3.99793  3.28068  2.90362  2.99126  3.85813  3.34214  3.96318  3.24940  2.74272  2.75667  2.91913  2.24790  5.31733  4.06663     94 - -
          2.68618  4.42225  2.77519  2.73123  3.46354  2.40513  3.72494  3.29354  2.67741  2.69355  4.24690  2.90347  2.73739  3.18146  2.89801  2.37887  2.77519  2.98518  4.58477  3.61503
          0.01848  4.39636  5.11870  0.61958  0.77255  0.48576  0.95510
     92   1.78466  4.61421  3.27494  2.87775  4.49097  1.65579  4.08761  3.93525  2.95999  3.54328  4.33937  2.70811  2.99391  3.26861  3.38752  2.22833  2.93999  3.44157  5.75610  4.46149     95 - -
          2.68618  4.42225  2.77519  2.73123  3.46354  2.40513  3.72494  3.29354  2.67741  2.69355  4.24690  2.90347  2.73739  3.18146  2.89801  2.37887  2.77519  2.98518  4.58477  3.61503
          0.01848  4.39636  5.11870  0.61958  0.77255  0.48576  0.95510
     93   2.74077  5.21496  1.83136  2.17777  4.53617  3.01241  3.68821  4.01219  2.45706  3.04726  4.26926  2.57074  3.87756  2.79934  2.46400  2.70154  2.97746  3.59422  5.65829  4.24958     96 - -
          2.68618  4.42225  2.77519  2.73123  3.46354  2.40513  3.72494  3.29354  2.67741  2.69355  4.24690  2.90347  2.73739  3.18146  2.89801  2.37887  2.77519  2.98518  4.58477  3.61503
          0.01848  4.39636  5.11870  0.61958  0.77255  0.48576  0.95510
     94   2.43490  5.15632  2.89339  2.06058  4.48311  2.25735  3.69260  3.94132  2.42503  3.45392  4.22556  2.95917  3.89201  2.13779  2.59583  2.71745  2.97785  3.54206  5.61109  4.22870     97 - -
          2.68618  4.42225  2.77519  2.73123  3.46354  2.40513  3.72494  3.29354  2.67741  2.69355  4.24690  2.90347  2.73739  3.18146  2.89801  2.37887  2.77519  2.98518  4.58477  3.61503
          0.01848  4.39636  5.11870  0.61958  0.77255  0.48576  0.95510
     95   2.89568  4.27524  4.66294  4.06963  2.01913  4.06002  4.32086  2.47908  3.89945  1.67921  2.32074  4.14796  4.38619  4.02731  3.96172  3.37119  3.12385  1.95406  4.77381  2.83659     98 - -
          2.68618  4.42225  2.77519  2.73123  3.46354  2.40513  3.72494  3.29354  2.67741  2.69355  4.24690  2.90347  2.73739  3.18146  2.89801  2.37887  2.77519  2.98518  4.58477  3.61503
          0.01848  4.39636  5.11870  0.61958  0.77255  0.48576  0.95510
     96   2.22705  4.58880  3.36809  2.13350  3.88834  3.62849  4.05299  2.83492  2.98312  2.84875  3.79752  3.38530  4.09738  3.31216  3.36665  2.95382  3.04287  1.46089  5.34210  4.07894     99 - -
          2.68618  4.42225  2.77519  2.73123  3.46354  2.40513  3.72494  3.29354  2.67741  2.69355  4.24690  2.90347  2.73739  3.18146  2.89801  2.37887  2.77519  2.98518  4.58477  3.61503
          0.01848  4.39636  5.11870  0.61958  0.77255  0.48576  0.95510
     97   2.15157  4.35902  4.00998  3.57169  4.03164  3.41697  4.44887  2.92576  3.50027  2.98110  3.95462  3.71941  4.07479  3.79496  3.77787  2.82774  1.14492  2.05856  5.53604  4.33307    100 - -
          2.68618  4.42225  2.77519  2.73123  3.46354  2.40513  3.72494  3.29354  2.67741  2.69355  4.24690  2.90347  2.73739  3.18146  2.89801  2.37887  2.77519  2.98518  4.58477  3.61503
          0.01848  4.39636  5.11870  0.61958  0.77255  0.48576  0.95510
     98   3.09050  5.38328  3.38364  2.44041  4.83231  3.74677  3.73655  4.20613  1.90020  3.62234  4.44284  3.22646  4.11466  1.98432  1.36593  3.05647  3.26935  3.83941  5.66601  4.43496    101 - -
          2.68618  4.42225  2.77519  2.73123  3.46354  2.40513  3.72494  3.29354  2.67741  2.69355  4.24690  2.90347  2.73739  3.18146  2.89801  2.37887  2.77519  2.98518  4.58477  3.61503
          0.01848  4.39636  5.11870  0.61958  0.77255  0.48576  0.95510
     99   3.18079  4.49914  4.97762  4.46986  3.82861  4.52841  5.13330  1.52309  4.36667  2.43776  3.64535  4.64420  4.86877  4.62617  4.55167  3.90641  2.70715  0.89861  5.68859  4.47830    102 - -
          2.68618  4.42225  2.77519  2.73123  3.46354  2.40513  3.72494  3.29354  2.67741  2.69355  4.24690  2.90347  2.73739  3.18146  2.89801  2.37887  2.77519  2.98518  4.58477  3.61503
          0.01848  4.39636  5.11870  0.61958  0.77255  0.48576  0.95510
    100   3.20448  4.51230  5.03543  4.48487  1.69481  4.50067  4.83067  1.68568  4.34794  2.02558  3.30909  4.59739  4.77845  4.48053  4.43257  3.84861  3.44325  1.41987  5.20558  3.96173    103 - -
          2.68618  4.42225  2.77519  2.73123  3.46354  2.40513  3.72494  3.29354  2.67741  2.69355  4.24690  2.90347  2.73739  3.18146  2.89801  2.37887  2.77519  2.98518  4.58477  3.61503
          0.01848  4.39636  5.11870  0.61958  0.77255  0.48576  0.95510
    101   2.77186  5.12701  3.01260  2.26457  4.45337  3.51908  3.69516  3.89132  2.36118  3.41070  4.19614  3.01386  2.14457  2.53623  2.08527  2.75718  2.68701  3.51250  5.56785  4.21857    104 - -
          2.68618  4.42225  2.77519  2.73123  3.46354  2.40513  3.72494  3.29354  2.67741  2.69355  4.24690  2.90347  2.73739  3.18146  2.89801  2.37887  2.77519  2.98518  4.58477  3.61503
          0.01848  4.39636  5.11870  0.61958  0.77255  0.48576  0.95510
    102   3.50125  4.81968  5.16752  4.65891  3.35507  4.74974  5.18972  2.24230  4.48400  0.73778  3.15659  4.86785  4.98556  4.61930  4.58505  4.15101  3.75139  1.78154  5.46152  4.36100    105 - -
          2.68618  4.42225  2.77519  2.73123  3.46354  2.40513  3.72494  3.29354  2.67741  2.69355  4.24690  2.90347  2.73739  3.18146  2.89801  2.37887  2.77519  2.98518  4.58477  3.61503
          0.01848  4.39636  5.11870  0.61958  0.77255  0.48576  0.95510
    103   2.96867  5.33458  3.22191  2.09185  4.75131  3.65677  3.71087  4.16025  1.86041  3.59246  4.38852  3.13155  4.03637  2.04279  1.68835  2.93184  3.16582  3.77051  5.65894  4.37510    106 - -
          2.68618  4.42225  2.77519  2.73123  3.46354  2.40513  3.72494  3.29354  2.67741  2.69355  4.24690  2.90347  2.73739  3.18146  2.89801  2.37887  2.77519  2.98518  4.58477  3.61503
          0.01848  4.39636  5.11870  0.61958  0.77255  0.48576  0.95510
    104   2.73323  4.96197  3.08094  2.53547  4.20493  3.52841  3.70901  3.64632  2.42998  3.22401  4.03555  2.25707  3.92241  2.57775  2.32215  2.75344  2.67510  3.31306  5.42480  2.40127    107 - -
          2.68618  4.42225  2.77519  2.73123  3.46354  2.40513  3.72494  3.29354  2.67741  2.69355  4.24690  2.90347  2.73739  3.18146  2.89801  2.37887  2.77519  2.98518  4.58477  3.61503
          0.01848  4.39636  5.11870  0.61958  0.77255  0.48576  0.95510
    105   2.72448  4.39293  3.65820  2.19839  3.54865  3.73092  4.00575  2.04403  3.04720  2.34632  3.50021  3.49368  4.10936  3.35196  3.38647  2.65864  2.95962  1.93037  5.03393  3.80312    108 - -
          2.68618  4.42225  2.77519  2.73123  3.46354  2.40513  3.72494  3.29354  2.67741  2.69355  4.24690  2.90347  2.73739  3.18146  2.89801  2.37887  2.77519  2.98518  4.58477  3.61503
          0.01848  4.39636  5.11870  0.61958  0.77255  0.48576  0.95510
    106   2.80964  5.20567  2.17594  2.40479  4.63244  3.41313  3.82005  4.11194  2.66800  3.63260  4.41775  2.50593  2.69115  2.95444  3.18078  1.54988  3.08710  3.68212  5.79921  4.38527    109 - -
          2.68618  4.42225  2.77519  2.73123  3.46354  2.40513  3.72494  3.29354  2.67741  2.69355  4.24690  2.90347  2.73739  3.18146  2.89801  2.37887  2.77519  2.98518  4.58477  3.61503
          0.01848  4.39636  5.11870  0.61958  0.77255  0.48576  0.95510
    107   0.90514  4.38029  4.17653  3.81380  4.12415  3.42765  4.65807  2.86409  3.74150  2.99535  4.04829  3.86057  4.13297  4.02722  3.97734  2.87473  3.05769  1.91317  5.69571  4.49404    110 - -
          2.68618  4.42225  2.77519  2.73123  3.46354  2.40513  3.72494  3.29354  2.67741  2.69355  4.24690  2.90347  2.73739  3.18146  2.89801  2.37887  2.77519  2.98518  4.58477  3.61503
          0.01848  4.39636  5.11870  0.61958  0.77255  0.48576  0.95510
    108   2.47685  5.00834  3.01124  2.46265  4.30921  3.47936  3.68238  3.74767  2.42652  3.30089  4.08654  2.44450  3.87868  2.50689  2.23491  2.16122  2.92154  2.90511  5.49343  4.13456    111 - -
          2.68618  4.42225  2.77519  2.73123  3.46354  2.40513  3.72494  3.29354  2.67741  2.69355  4.24690  2.90347  2.73739  3.18146  2.89801  2.37887  2.77519  2.98518  4.58477  3.61503
          0.01848  4.39636  5.11870  0.61958  0.77255  0.48576  0.95510
    109   2.96865  5.53356  2.20989  1.45122  4.84761  3.42805  3.84451  4.35690  2.74540  3.83463  4.62727  1.93086  3.97263  2.98059  3.29981  2.24326  3.23179  3.91654  5.98079  4.50828    112 - -
          2.68618  4.42225  2.77519  2.73123  3.46354  2.40513  3.72494  3.29354  2.67741  2.69355  4.24690  2.90347  2.73739  3.18146  2.89801  2.37887  2.77519  2.98518  4.58477  3.61503
          0.01848  4.39636  5.11870  0.61958  0.77255  0.48576  0.95510
    110   2.02950  4.49396  4.45213  3.89298  3.32443  4.13700  4.51058  2.44901  3.75741  1.15075  2.43032  4.13781  4.48123  3.97965  3.94692  3.45701  3.27509  2.41960  5.11829  3.97753    113 - -
          2.68618  4.42225  2.77519  2.73123  3.46354  2.40513  3.72494  3.29354  2.67741  2.69355  4.24690  2.90347  2.73739  3.18146  2.89801  2.37887  2.77519  2.98518  4.58477  3.61503
          0.01848  4.39636  5.11870  0.61958  0.77255  0.48576  0.95510
    111   2.07287  4.30994  3.94304  3.37221  3.46065  3.83141  4.13218  2.03434  2.59551  2.21645  3.42053  3.69340  4.20124  3.56311  3.55288  3.10718  2.99412  1.77480  4.98944  3.77895    114 - -
          2.68618  4.42225  2.77519  2.73123  3.46354  2.40513  3.72494  3.29354  2.67741  2.69355  4.24690  2.90347  2.73739  3.18146  2.89801  2.37887  2.77519  2.98518  4.58477  3.61503
          0.01848  4.39636  5.11870  0.61958  0.77255  0.48576  0.95510
    112   2.43592  5.14588  2.85440  2.07053  4.48374  3.48246  3.75621  3.92381  2.11735  3.46304  4.25955  2.99477  1.84571  2.88831  2.94202  2.78560  3.04685  3.54406  5.64011  4.27313    115 - -
          2.68618  4.42225  2.77519  2.73123  3.46354  2.40513  3.72494  3.29354  2.67741  2.69355  4.24690  2.90347  2.73739  3.18146  2.89801  2.37887  2.77519  2.98518  4.58477  3.61503
          0.01848  4.39636  5.11870  0.61958  0.77255  0.48576  0.95510
    113   3.19241  4.49846  5.08005  4.50300  2.65894  4.48661  4.85286  1.76974  4.35365  1.56915  2.69532  4.60874  4.74486  4.45018  4.40383  3.82663  3.42267  1.33372  5.21908  4.10113    116 - -
          2.68618  4.42225  2.77519  2.73123  3.46354  2.40513  3.72494  3.29354  2.67741  2.69355  4.24690  2.90347  2.73739  3.18146  2.89801  2.37887  2.77519  2.98518  4.58477  3.61503
          0.01848  4.39636  5.11870  0.61958  0.77255  0.48576  0.95510
    114   3.70163  4.96916  5.36045  4.83779  3.26163  4.99455  5.31463  2.02283  4.64186  0.59513  3.04988  5.08160  5.11899  4.71044  4.70456  4.40548  3.92740  2.45303  5.45092  4.38415    117 - -
          2.68618  4.42225  2.77519  2.73123  3.46354  2.40513  3.72494  3.29354  2.67741  2.69355  4.24690  2.90347  2.73739  3.18146  2.89801  2.37887  2.77519  2.98518  4.58477  3.61503
          0.01848  4.39636  5.11870  0.61958  0.77255  0.48576  0.95510
    115   3.06847  5.38007  3.35040  2.21165  4.82596  3.72973  3.73114  4.20671  1.77941  3.62276  4.43781  3.20738  4.09987  2.41234  1.36432  3.03263  3.25072  3.83379  5.66820  4.42703    118 - -
          2.68618  4.42225  2.77519  2.73123  3.46354  2.40513  3.72494  3.29354  2.67741  2.69355  4.24690  2.90347  2.73739  3.18146  2.89801  2.37887  2.77519  2.98518  4.58477  3.61503
          0.01848  4.39636  5.11870  0.61958  0.77255  0.48576  0.95510
    116   2.97723  5.04884  3.07807  2.84438  4.54579  3.53558  4.10240  4.07552  2.83039  3.62340  4.52712  3.30586  1.03778  2.19295  3.16569  3.03166  3.31206  3.70058  5.76575  4.46819    119 - -
          2.68618  4.42225  2.77519  2.73123  3.46354  2.40513  3.72494  3.29354  2.67741  2.69355  4.24690  2.90347  2.73739  3.18146  2.89801  2.37887  2.77519  2.98518  4.58477  3.61503
          0.01848  4.39636  5.11870  0.61958  0.77255  0.48576  0.95510
    117   3.05307  4.42111  4.78110  4.18899  3.16834  4.24073  4.52884  1.88205  4.02813  1.32265  2.06590  4.31586  4.53104  4.14724  4.10274  3.55686  3.27809  2.42282  4.95963  2.68298    120 - -
          2.68618  4.42225  2.77519  2.73123  3.46354  2.40513  3.72494  3.29354  2.67741  2.69355  4.24690  2.90347  2.73739  3.18146  2.89801  2.37887  2.77519  2.98518  4.58477  3.61503
          0.01848  4.39636  5.11870  0.61958  0.77255  0.48576  0.95510
    118   2.37215  4.41114  4.85012  4.30016  3.62188  4.38742  4.83767  1.49110  4.18385  2.33028  2.86642  4.46211  4.70697  4.39875  4.33411  3.72838  3.32720  1.18449  5.37959  4.19022    121 - -
          2.68618  4.42225  2.77519  2.73123  3.46354  2.40513  3.72494  3.29354  2.67741  2.69355  4.24690  2.90347  2.73739  3.18146  2.89801  2.37887  2.77519  2.98518  4.58477  3.61503
          0.01848  4.39636  5.11870  0.61958  0.77255  0.48576  0.95510
    119   2.22140  5.07806  2.41265  2.41537  4.43621  2.73162  3.68451  3.89924  2.44676  3.42032  4.18394  2.95258  3.25357  2.79824  2.47306  2.20273  2.92412  3.49047  5.58556  4.19783    122 - -
          2.68618  4.42225  2.77519  2.73123  3.46354  2.40513  3.72494  3.29354  2.67741  2.69355  4.24690  2.90347  2.73739  3.18146  2.89801  2.37887  2.77519  2.98518  4.58477  3.61503
          0.01848  4.39636  5.11870  0.61958  0.77255  0.48576  0.95510
    120   2.48713  5.09207  3.00708  2.46472  4.41530  3.49589  3.68027  3.85928  2.16129  3.38387  4.16229  2.99317  2.22996  2.29469  2.56108  2.46234  2.95741  3.47600  5.54799  4.18826    123 - -
          2.68603  4.42230  2.77525  2.73128  3.46359  2.40489  3.72499  3.29359  2.67746  2.69360  4.24695  2.90352  2.73745  3.18151  2.89806  2.37878  2.77525  2.98523  4.58482  3.61508
          0.14211  2.06762  5.11870  0.66613  0.72092  0.48576  0.95510
    121   2.68964  5.06190  2.59655  2.41448  4.35359  3.04975  3.67568  3.80530  2.44625  3.34664  4.12325  1.97566  3.86735  2.56572  2.93054  2.44653  2.92358  3.01127  5.53127  3.42195    126 - -
          2.68618  4.42225  2.77519  2.73123  3.46354  2.40513  3.72494  3.29354  2.67741  2.69355  4.24690  2.90347  2.73739  3.18146  2.89801  2.37887  2.77519  2.98518  4.58477  3.61503
          0.01848  4.39636  5.11870  0.61958  0.77255  0.48576  0.95510
    122   2.01212  4.67749  3.10236  2.87863  4.65939  1.39293  4.20010  4.11420  3.12423  3.73075  4.53975  1.88194  3.94687  3.39965  3.54672  2.71697  3.03995  3.58096  5.92600  4.62339    127 - -
          2.68618  4.42225  2.77519  2.73123  3.46354  2.40513  3.72494  3.29354  2.67741  2.69355  4.24690  2.90347  2.73739  3.18146  2.89801  2.37887  2.77519  2.98518  4.58477  3.61503
          0.01848  4.39636  5.11870  0.61958  0.77255  0.48576  0.95510
    123   2.66413  4.66502  3.20955  2.65004  3.85335  3.54528  3.21670  2.67446  2.63069  2.90086  3.75136  2.55194  3.21626  2.70085  3.06263  2.76234  2.39217  2.69784  5.20389  3.19568    128 - -
          2.68618  4.42225  2.77519  2.73123  3.46354  2.40513  3.72494  3.29354  2.67741  2.69355  4.24690  2.90347  2.73739  3.18146  2.89801  2.37887  2.77519  2.98518  4.58477  3.61503
          0.01848  4.39636  5.11870  0.61958  0.77255  0.48576  0.95510
    124   3.38490  4.61243  5.35257  4.85367  3.80533  4.90978  5.50917  1.11009  4.76684  1.99531  3.56849  5.02870  5.13505  4.97877  4.91561  4.31316  3.63753  1.11088  5.85878  4.67854    129 - -
          2.68618  4.42225  2.77519  2.73123  3.46354  2.40513  3.72494  3.29354  2.67741  2.69355  4.24690  2.90347  2.73739  3.18146  2.89801  2.37887  2.77519  2.98518  4.58477  3.61503
          0.01848  4.39636  5.11870  0.61958  0.77255  0.48576  0.95510
    125   2.16497  4.45130  3.45867  2.90487  3.66514  2.77214  3.89689  3.01502  2.86958  2.73027  3.09378  2.82053  3.98774  3.18411  3.24790  2.82562  2.33675  2.11523  5.08538  3.83829    130 - -
          2.68618  4.42225  2.77519  2.73123  3.46354  2.40513  3.72494  3.29354  2.67741  2.69355  4.24690  2.90347  2.73739  3.18146  2.89801  2.37887  2.77519  2.98518  4.58477  3.61503
          0.01848  4.39636  5.11870  0.61958  0.77255  0.48576  0.95510
    126   1.41911  4.73291  3.14395  2.69244  4.15217  3.43653  3.13586  3.56590  2.70923  3.19913  4.03241  2.70486  3.93468  3.06181  3.13253  2.74407  2.37919  3.22284  5.45441  4.14847    131 - -
          2.68618  4.42225  2.77519  2.73123  3.46354  2.40513  3.72494  3.29354  2.67741  2.69355  4.24690  2.90347  2.73739  3.18146  2.89801  2.37887  2.77519  2.98518  4.58477  3.61503
          0.01848  4.39636  5.11870  0.61958  0.77255  0.48576  0.95510
    127   2.68374  4.43285  2.76685  2.94254  2.91838  3.64501  3.86984  2.93458  2.90387  2.63795  3.06384  2.95417  4.02573  3.20894  3.26871  2.88832  2.91565  2.46230  4.93168  2.06895    132 - -
          2.68618  4.42225  2.77519  2.73123  3.46354  2.40513  3.72494  3.29354  2.67741  2.69355  4.24690  2.90347  2.73739  3.18146  2.89801  2.37887  2.77519  2.98518  4.58477  3.61503
          0.01848  4.39636  5.11870  0.61958  0.77255  0.48576  0.95510
    128   2.29088  5.19134  2.39041  2.17588  4.55351  2.79556  3.79913  4.01706  2.64409  3.55422  4.34679  2.95041  1.80748  2.93581  3.15316  2.78282  3.07409  3.61512  5.73810  4.33453    133 - -
          2.68618  4.42225  2.77519  2.73123  3.46354  2.40513  3.72494  3.29354  2.67741  2.69355  4.24690  2.90347  2.73739  3.18146  2.89801  2.37887  2.77519  2.98518  4.58477  3.61503
          0.01848  4.39636  5.11870  0.61958  0.77255  0.48576  0.95510
    129   2.02553  4.93812  3.02836  2.49859  4.30381  2.91705  3.72374  3.74212  2.49488  3.30716  4.09584  3.01538  2.84212  2.59163  2.67294  2.12481  2.91708  3.36583  5.50928  4.15525    134 - -
          2.68618  4.42225  2.77519  2.73123  3.46354  2.40513  3.72494  3.29354  2.67741  2.69355  4.24690  2.90347  2.73739  3.18146  2.89801  2.37887  2.77519  2.98518  4.58477  3.61503
          0.01848  4.39636  5.11870  0.61958  0.77255  0.48576  0.95510
    130   2.41243  4.96277  3.00241  2.51153  4.41798  2.64658  3.75877  3.86787  2.52259  3.41467  4.19453  2.14655  3.88471  2.88718  2.44617  2.00186  2.94337  3.45912  5.59599  4.23541    135 - -
          2.68618  4.42225  2.77519  2.73123  3.46354  2.40513  3.72494  3.29354  2.67741  2.69355  4.24690  2.90347  2.73739  3.18146  2.89801  2.37887  2.77519  2.98518  4.58477  3.61503
          0.01848  4.39636  5.11870  0.61958  0.77255  0.48576  0.95510
    131   2.33717  4.85195  2.96216  2.84503  4.66498  3.34590  4.23974  4.14199  3.15651  3.81423  4.68855  0.85729  4.04068  3.46239  3.55139  2.87237  3.21109  3.66496  5.95823  4.60867    136 - -
          2.68618  4.42225  2.77519  2.73123  3.46354  2.40513  3.72494  3.29354  2.67741  2.69355  4.24690  2.90347  2.73739  3.18146  2.89801  2.37887  2.77519  2.98518  4.58477  3.61503
          0.01848  4.39636  5.11870  0.61958  0.77255  0.48576  0.95510
    132   2.38979  4.26492  3.91362  3.35740  3.47275  3.67330  4.10553  2.65500  3.27500  2.51888  2.83374  3.63892  4.11070  3.54453  3.54447  2.63643  2.06771  1.65801  4.97223  3.76533    137 - -
          2.68618  4.42225  2.77519  2.73123  3.46354  2.40513  3.72494  3.29354  2.67741  2.69355  4.24690  2.90347  2.73739  3.18146  2.89801  2.37887  2.77519  2.98518  4.58477  3.61503
          0.01848  4.39636  5.11870  0.61958  0.77255  0.48576  0.95510
    133   3.43295  4.68060  5.33552  4.80033  3.52104  4.86478  5.32601  1.36845  4.68672  1.17707  3.29255  4.97754  5.05574  4.79671  4.77664  4.24639  3.67077  1.56233  5.59629  4.49964    138 - -
          2.68618  4.42225  2.77519  2.73123  3.46354  2.40513  3.72494  3.29354  2.67741  2.69355  4.24690  2.90347  2.73739  3.18146  2.89801  2.37887  2.77519  2.98518  4.58477  3.61503
          0.01848  4.39636  5.11870  0.61958  0.77255  0.48576  0.95510
    134   2.98405  4.34157  4.72454  4.15181  3.43663  4.23025  4.60733  1.77137  4.01701  2.00340  2.37245  4.29750  4.55255  4.20402  4.14071  3.55247  2.47254  1.40207  5.14109  3.96870    139 - -
          2.68618  4.42225  2.77519  2.73123  3.46354  2.40513  3.72494  3.29354  2.67741  2.69355  4.24690  2.90347  2.73739  3.18146  2.89801  2.37887  2.77519  2.98518  4.58477  3.61503
          0.01848  4.39636  5.11870  0.61958  0.77255  0.48576  0.95510
    135   3.38533  4.63041  5.31241  4.78700  3.62024  4.84142  5.34363  1.44425  4.68128  1.40949  3.39646  4.95580  5.05514  4.83108  4.79125  4.22566  3.62868  1.21880  5.66046  4.52978    140 - -
          2.68618  4.42225  2.77519  2.73123  3.46354  2.40513  3.72494  3.29354  2.67741  2.69355  4.24690  2.90347  2.73739  3.18146  2.89801  2.37887  2.77519  2.98518  4.58477  3.61503
          0.01848  4.39636  5.11870  0.61958  0.77255  0.48576  0.95510
    136   1.96617  4.39606  3.68503  3.20292  4.12446  2.39971  4.20408  3.49601  3.17623  3.19998  4.04936  3.46127  3.93280  3.47467  3.52986  2.30709  1.51942  2.49794  5.50650  4.27794    141 - -
          2.68618  4.42225  2.77519  2.73123  3.46354  2.40513  3.72494  3.29354  2.67741  2.69355  4.24690  2.90347  2.73739  3.18146  2.89801  2.37887  2.77519  2.98518  4.58477  3.61503
          0.01848  4.39636  5.11870  0.61958  0.77255  0.48576  0.95510
    137   3.18591  5.53900  0.96593  2.48355  5.12060  1.69434  4.17068  4.69101  3.26288  4.20536  5.08085  3.04984  4.12726  3.36437  3.86023  3.11986  3.53852  4.20711  6.27892  4.85228    142 - -
          2.68618  4.42225  2.77519  2.73123  3.46354  2.40513  3.72494  3.29354  2.67741  2.69355  4.24690  2.90347  2.73739  3.18146  2.89801  2.37887  2.77519  2.98518  4.58477  3.61503
          0.01848  4.39636  5.11870  0.61958  0.77255  0.48576  0.95510
    138   2.72074  4.67817  3.31485  2.76184  3.84473  3.57755  3.81087  3.29272  2.61203  2.94773  3.81102  3.22053  3.98556  3.03456  2.19102  2.47975  2.44031  3.01956  5.19990  2.07845    143 - -
          2.68618  4.42225  2.77519  2.73123  3.46354  2.40513  3.72494  3.29354  2.67741  2.69355  4.24690  2.90347  2.73739  3.18146  2.89801  2.37887  2.77519  2.98518  4.58477  3.61503
          0.01848  4.39636  5.11870  0.61958  0.77255  0.48576  0.95510
    139   1.11425  4.59209  3.45860  3.00460  4.32326  3.35366  4.08066  3.71884  2.85173  3.36816  4.20598  3.35182  3.95899  3.28785  2.36602  2.35412  2.97820  3.30903  5.61028  4.35562    144 - -
          2.68618  4.42225  2.77519  2.73123  3.46354  2.40513  3.72494  3.29354  2.67741  2.69355  4.24690  2.90347  2.73739  3.18146  2.89801  2.37887  2.77519  2.98518  4.58477  3.61503
          0.01848  4.39636  5.11870  0.61958  0.77255  0.48576  0.95510
    140   2.14046  5.10310  2.00482  2.18147  4.40446  3.45534  3.71620  3.85301  2.51179  2.86610  4.18469  2.95354  3.89034  2.84297  3.00327  2.25453  2.97463  3.47279  5.58968  4.20472    145 - -
          2.68618  4.42225  2.77519  2.73123  3.46354  2.40513  3.72494  3.29354  2.67741  2.69355  4.24690  2.90347  2.73739  3.18146  2.89801  2.37887  2.77519  2.98518  4.58477  3.61503
          0.01848  4.39636  5.11870  0.61958  0.77255  0.48576  0.95510
    141   2.76607  5.03693  2.86547  2.10585  4.36619  3.46669  3.78389  3.76927  2.58645  3.37024  4.18319  1.55884  3.93127  2.92955  3.05151  2.77276  2.65943  2.88693  5.58927  4.22751    146 - -
          2.68618  4.42225  2.77519  2.73123  3.46354  2.40513  3.72494  3.29354  2.67741  2.69355  4.24690  2.90347  2.73739  3.18146  2.89801  2.37887  2.77519  2.98518  4.58477  3.61503
          0.01848  4.39636  5.11870  0.61958  0.77255  0.48576  0.95510
    142   3.41098  4.65930  5.32098  4.78789  3.54941  4.84728  5.31935  1.44341  4.67626  1.22671  3.32390  4.96058  5.04785  4.79905  4.77197  4.22840  3.65049  1.41615  5.60817  4.50022    147 - -
          2.68618  4.42225  2.77519  2.73123  3.46354  2.40513  3.72494  3.29354  2.67741  2.69355  4.24690  2.90347  2.73739  3.18146  2.89801  2.37887  2.77519  2.98518  4.58477  3.61503
          0.01848  4.39636  5.11870  0.61958  0.77255  0.48576  0.95510
    143   2.48616  5.22505  2.52010  1.93381  4.55972  3.45091  3.67203  4.04016  2.41903  3.52287  4.27397  2.63403  3.87039  2.47055  2.06215  2.68872  2.96461  3.61121  5.65807  4.24896    148 - -
          2.68618  4.42225  2.77519  2.73123  3.46354  2.40513  3.72494  3.29354  2.67741  2.69355  4.24690  2.90347  2.73739  3.18146  2.89801  2.37887  2.77519  2.98518  4.58477  3.61503
          0.01848  4.39636  5.11870  0.61958  0.77255  0.48576  0.95510
    144   3.18408  5.40237  3.51523  2.87460  4.87995  3.80998  3.76475  4.23388  1.66840  3.64408  4.48579  2.45266  4.17633  2.88740  1.18910  3.15710  3.35269  3.88493  5.67105  4.47842    149 - -
          2.68618  4.42225  2.77519  2.73123  3.46354  2.40513  3.72494  3.29354  2.67741  2.69355  4.24690  2.90347  2.73739  3.18146  2.89801  2.37887  2.77519  2.98518  4.58477  3.61503
          0.01848  4.39636  5.11870  0.61958  0.77255  0.48576  0.95510
    145   3.01652  4.37566  4.76311  4.18335  3.27248  4.23357  4.54757  1.45537  4.02889  1.52284  3.21915  4.30716  4.54215  4.18234  4.12235  3.55425  3.24848  1.92807  5.01422  2.69756    150 - -
          2.68618  4.42225  2.77519  2.73123  3.46354  2.40513  3.72494  3.29354  2.67741  2.69355  4.24690  2.90347  2.73739  3.18146  2.89801  2.37887  2.77519  2.98518  4.58477  3.61503
          0.01848  4.39636  5.11870  0.61958  0.77255  0.48576  0.95510
    146   2.05831  4.61067  3.27769  2.48171  3.79276  3.56917  3.79550  2.81687  2.67366  2.41533  3.70416  3.19000  3.95620  3.01993  2.54325  2.79479  2.35449  2.89765  5.16429  3.88861    151 - -
          2.68618  4.42225  2.77519  2.73123  3.46354  2.40513  3.72494  3.29354  2.67741  2.69355  4.24690  2.90347  2.73739  3.18146  2.89801  2.37887  2.77519  2.98518  4.58477  3.61503
          0.01848  4.39636  5.11870  0.61958  0.77255  0.48576  0.95510
    147   2.77227  5.25613  2.50968  2.01403  4.58471  2.14896  3.70228  4.06218  2.46086  3.55086  4.31264  2.92461  3.89346  2.51049  2.22596  2.72770  3.00929  3.64030  5.69174  4.28280    152 - -
          2.68618  4.42225  2.77519  2.73123  3.46354  2.40513  3.72494  3.29354  2.67741  2.69355  4.24690  2.90347  2.73739  3.18146  2.89801  2.37887  2.77519  2.98518  4.58477  3.61503
          0.01848  4.39636  5.11870  0.61958  0.77255  0.48576  0.95510
    148   3.12465  4.44244  4.91339  4.36586  3.62884  4.45481  4.90705  1.32147  4.24875  1.87985  3.48246  4.52995  4.75996  4.46047  4.39572  3.79994  2.49425  1.39702  5.42504  4.24098    153 - -
          2.68618  4.42225  2.77519  2.73123  3.46354  2.40513  3.72494  3.29354  2.67741  2.69355  4.24690  2.90347  2.73739  3.18146  2.89801  2.37887  2.77519  2.98518  4.58477  3.61503
          0.01848  4.39636  5.11870  0.61958  0.77255  0.48576  0.95510
    149   3.39768  4.63274  5.34276  4.82910  3.69025  4.88729  5.42869  1.06151  4.73150  1.67693  3.45859  5.00334  5.10026  4.90277  4.85625  4.28114  3.64465  1.37523  5.74767  4.60154    154 - -
          2.68618  4.42225  2.77519  2.73123  3.46354  2.40513  3.72494  3.29354  2.67741  2.69355  4.24690  2.90347  2.73739  3.18146  2.89801  2.37887  2.77519  2.98518  4.58477  3.61503
          0.01848  4.39636  5.11870  0.61958  0.77255  0.48576  0.95510
    150   1.95421  5.02213  3.06280  2.50960  4.32792  3.51322  3.69669  3.75528  2.21199  3.30753  4.10276  3.02828  3.91032  2.19816  2.54491  2.73537  2.36643  3.39695  5.49537  4.15545    155 - -
          2.68622  4.42229  2.77524  2.73128  3.46287  2.40517  3.72499  3.29298  2.67745  2.69359  4.24694  2.90351  2.73744  3.18151  2.89805  2.37891  2.77524  2.98523  4.58481  3.61507
          0.12436  2.19861  5.11870  0.66359  0.72361  0.48576  0.95510
    151   2.68654  5.11034  2.49462  2.39949  4.42529  3.00701  3.65767  3.88746  2.40364  2.92249  4.16492  2.94133  3.85841  2.20292  2.41044  2.23338  2.91873  3.48604  5.56407  4.17573    158 - -
          2.68618  4.42225  2.77519  2.73123  3.46354  2.40513  3.72494  3.29354  2.67741  2.69355  4.24690  2.90347  2.73739  3.18146  2.89801  2.37887  2.77519  2.98518  4.58477  3.61503
          0.01848  4.39636  5.11870  0.61958  0.77255  0.48576  0.95510
    152   3.37574  4.60725  5.33074  4.83112  3.80969  4.89280  5.48985  1.35057  4.74284  2.00592  3.57609  5.00813  5.12384  4.96063  4.89593  4.29433  3.62893  0.91797  5.85335  4.66843    159 - -
          2.68618  4.42225  2.77519  2.73123  3.46354  2.40513  3.72494  3.29354  2.67741  2.69355  4.24690  2.90347  2.73739  3.18146  2.89801  2.37887  2.77519  2.98518  4.58477  3.61503
          0.01848  4.39636  5.11870  0.61958  0.77255  0.48576  0.95510
    153   3.65639  5.76712  0.38928  2.82526  5.23899  3.70406  4.52071  4.96943  3.72062  4.48948  5.50919  3.39771  4.39346  3.78074  4.28548  3.57916  4.01512  4.56057  6.28929  5.06401    160 - -
          2.68618  4.42225  2.77519  2.73123  3.46354  2.40513  3.72494  3.29354  2.67741  2.69355  4.24690  2.90347  2.73739  3.18146  2.89801  2.37887  2.77519  2.98518  4.58477  3.61503
          0.01848  4.39636  5.11870  0.61958  0.77255  0.48576  0.95510
    154   2.66332  4.49807  3.38168  2.81779  3.65201  3.59721  3.21399  2.66237  2.77947  2.71874  3.59563  3.26518  3.98032  2.54068  3.17038  2.13443  2.63264  2.53647  3.28760  3.80427    161 - -
          2.68618  4.42225  2.77519  2.73123  3.46354  2.40513  3.72494  3.29354  2.67741  2.69355  4.24690  2.90347  2.73739  3.18146  2.89801  2.37887  2.77519  2.98518  4.58477  3.61503
          0.01848  4.39636  5.11870  0.61958  0.77255  0.48576  0.95510
    155   2.25239  4.82839  2.55784  2.53798  4.05951  3.50641  3.72158  3.03519  2.34146  2.58294  3.90767  3.05188  2.53511  2.88239  2.99041  2.71956  2.90573  3.14946  5.34499  4.01984    162 - -
          2.68618  4.42225  2.77519  2.73123  3.46354  2.40513  3.72494  3.29354  2.67741  2.69355  4.24690  2.90347  2.73739  3.18146  2.89801  2.37887  2.77519  2.98518  4.58477  3.61503
          0.01848  4.39636  5.11870  0.61958  0.77255  0.48576  0.95510
    156   2.21150  4.95868  3.03279  2.51089  4.34296  2.40877  3.73232  3.78161  2.48262  3.33949  4.12797  3.02496  3.88879  2.51568  2.41615  2.08306  2.93615  3.39998  5.53279  4.18167    163 - -
          2.68618  4.42225  2.77519  2.73123  3.46354  2.40513  3.72494  3.29354  2.67741  2.69355  4.24690  2.90347  2.73739  3.18146  2.89801  2.37887  2.77519  2.98518  4.58477  3.61503
          0.01848  4.39636  5.11870  0.61958  0.77255  0.48576  0.95510
    157   1.86156  4.88065  3.04483  2.54949  4.32087  2.39636  3.78033  3.75716  2.28443  3.33323  4.12729  2.67417  3.88776  2.92142  3.03216  2.42303  2.60902  3.37051  5.54241  4.19705    164 - -
          2.68618  4.42225  2.77519  2.73123  3.46354  2.40513  3.72494  3.29354  2.67741  2.69355  4.24690  2.90347  2.73739  3.18146  2.89801  2.37887  2.77519  2.98518  4.58477  3.61503
          0.13153  4.39636  2.19887  0.61958  0.77255  0.48576  0.95510
    158   2.65531  4.91592  3.00708  2.27288  4.17940  3.00181  3.14203  3.60560  2.41899  3.18382  3.00801  2.97939  3.85602  2.79575  2.33682  2.21489  2.88574  3.26335  5.40103  4.05625    165 - -
          2.68619  4.42226  2.77521  2.73101  3.46355  2.40514  3.72496  3.29355  2.67742  2.69356  4.24691  2.90348  2.73741  3.18148  2.89802  2.37888  2.77521  2.98520  4.58478  3.61504
          0.10287  2.39612  5.00783  0.35606  1.20540  0.40225  1.10508
    159   2.47547  5.12360  2.42028  2.21558  4.44366  2.96518  3.64508  3.91271  2.23338  3.41831  3.49459  2.92781  3.84665  2.51065  2.88141  2.31158  2.63596  3.50093  5.57174  4.17550    167 - -
          2.68618  4.42225  2.77519  2.73123  3.46354  2.40513  3.72494  3.29354  2.67741  2.69355  4.24690  2.90347  2.73739  3.18146  2.89801  2.37887  2.77519  2.98518  4.58477  3.61503
          0.01848  4.39636  5.11870  0.61958  0.77255  0.48576  0.95510
    160   2.38720  4.41954  3.48296  2.61851  3.56382  3.62685  3.87617  2.64461  2.87584  2.63242  3.52162  3.33982  4.00814  2.83110  3.24268  2.86839  2.34552  1.99684  4.99900  3.18893    168 - -
          2.68618  4.42225  2.77519  2.73123  3.46354  2.40513  3.72494  3.29354  2.67741  2.69355  4.24690  2.90347  2.73739  3.18146  2.89801  2.37887  2.77519  2.98518  4.58477  3.61503
          0.01848  4.39636  5.11870  0.61958  0.77255  0.48576  0.95510
    161   2.47024  5.24792  2.27466  1.84385  4.57520  2.72927  3.15699  4.05958  2.46660  3.54621  4.30029  2.90782  3.87567  2.53261  2.97086  2.45382  2.98428  3.63035  5.68735  4.26838    169 - -
          2.68618  4.42225  2.77519  2.73123  3.46354  2.40513  3.72494  3.29354  2.67741  2.69355  4.24690  2.90347  2.73739  3.18146  2.89801  2.37887  2.77519  2.98518  4.58477  3.61503
          0.01848  4.39636  5.11870  0.61958  0.77255  0.48576  0.95510
    162   3.12507  4.44782  4.88393  4.34195  3.68217  4.45636  4.92672  1.58089  4.23135  2.08737  3.53297  4.52163  4.76923  4.46136  4.39798  3.80338  2.45699  1.08776  5.47451  4.27956    170 - -
          2.68618  4.42225  2.77519  2.73123  3.46354  2.40513  3.72494  3.29354  2.67741  2.69355  4.24690  2.90347  2.73739  3.18146  2.89801  2.37887  2.77519  2.98518  4.58477  3.61503
          0.01848  4.39636  5.11870  0.61958  0.77255  0.48576  0.95510
    163   3.25395  4.53037  5.15815  4.62122  2.52828  4.63443  5.06722  1.22245  4.50154  2.12755  3.41190  4.74800  4.89796  4.65806  4.60113  3.99822  3.49757  1.27798  5.44732  4.24655    171 - -
          2.68618  4.42225  2.77519  2.73123  3.46354  2.40513  3.72494  3.29354  2.67741  2.69355  4.24690  2.90347  2.73739  3.18146  2.89801  2.37887  2.77519  2.98518  4.58477  3.61503
          0.01848  4.39636  5.11870  0.61958  0.77255  0.48576  0.95510
    164   2.42638  4.69301  3.18335  2.64203  3.16696  3.52439  3.20606  3.30863  2.63147  2.95958  3.80551  2.78888  2.19966  2.97199  3.06601  2.75481  2.42859  3.02317  5.24889  3.94989    172 - -
          2.68618  4.42225  2.77519  2.73123  3.46354  2.40513  3.72494  3.29354  2.67741  2.69355  4.24690  2.90347  2.73739  3.18146  2.89801  2.37887  2.77519  2.98518  4.58477  3.61503
          0.01848  4.39636  5.11870  0.61958  0.77255  0.48576  0.95510
    165   3.64078  4.89193  5.40128  4.86737  3.31495  4.99444  5.34675  1.58295  4.70278  0.76064  3.08962  5.09243  5.11803  4.75449  4.75987  4.39398  3.86631  2.29942  5.49162  4.43783    173 - -
          2.68618  4.42225  2.77519  2.73123  3.46354  2.40513  3.72494  3.29354  2.67741  2.69355  4.24690  2.90347  2.73739  3.18146  2.89801  2.37887  2.77519  2.98518  4.58477  3.61503
          0.01848  4.39636  5.11870  0.61958  0.77255  0.48576  0.95510
    166   2.72256  5.20101  2.63611  2.22771  4.54692  3.47293  3.65385  4.01902  1.87156  3.49628  4.24672  2.94312  3.87225  2.15974  2.36301  2.68593  2.68013  3.59323  5.62261  4.23112    174 - -
          2.68618  4.42225  2.77519  2.73123  3.46354  2.40513  3.72494  3.29354  2.67741  2.69355  4.24690  2.90347  2.73739  3.18146  2.89801  2.37887  2.77519  2.98518  4.58477  3.61503
          0.01848  4.39636  5.11870  0.61958  0.77255  0.48576  0.95510
    167   2.77175  4.95603  3.00816  2.55714  3.90673  3.53003  3.14986  3.64257  2.58794  3.22540  4.06179  1.70215  3.95696  2.94536  3.03262  2.32874  3.01248  3.31939  5.26560  2.76783    175 - -
          2.68618  4.42225  2.77519  2.73123  3.46354  2.40513  3.72494  3.29354  2.67741  2.69355  4.24690  2.90347  2.73739  3.18146  2.89801  2.37887  2.77519  2.98518  4.58477  3.61503
          0.01848  4.39636  5.11870  0.61958  0.77255  0.48576  0.95510
    168   1.18976  4.36053  3.80407  3.51610  4.68220  1.60475  4.56348  4.12434  3.58639  3.79528  4.59100  3.58972  3.90943  3.83751  3.88954  1.90268  2.92180  3.48501  6.00961  4.82222    176 - -
          2.68618  4.42225  2.77519  2.73123  3.46354  2.40513  3.72494  3.29354  2.67741  2.69355  4.24690  2.90347  2.73739  3.18146  2.89801  2.37887  2.77519  2.98518  4.58477  3.61503
          0.01848  4.39636  5.11870  0.61958  0.77255  0.48576  0.95510
    169   2.66820  4.58195  3.29849  2.73685  3.75400  3.57296  3.80162  2.73785  2.31995  2.81193  3.67730  2.82161  3.95940  3.03705  3.10416  1.89058  2.90043  2.59429  3.75711  3.86234    177 - -
          2.68618  4.42225  2.77519  2.73123  3.46354  2.40513  3.72494  3.29354  2.67741  2.69355  4.24690  2.90347  2.73739  3.18146  2.89801  2.37887  2.77519  2.98518  4.58477  3.61503
          0.01848  4.39636  5.11870  0.61958  0.77255  0.48576  0.95510
    170   0.75750  4.37693  4.13377  3.81192  4.24966  3.33475  4.67943  3.11784  3.74510  3.15597  4.19075  3.82102  4.07635  4.03509  3.97561  2.79623  3.03340  2.32368  5.78743  4.58706    178 - -
          2.68618  4.42225  2.77519  2.73123  3.46354  2.40513  3.72494  3.29354  2.67741  2.69355  4.24690  2.90347  2.73739  3.18146  2.89801  2.37887  2.77519  2.98518  4.58477  3.61503
          0.01848  4.39636  5.11870  0.61958  0.77255  0.48576  0.95510
    171   2.66702  4.91779  2.68570  2.05213  4.17050  3.48646  3.68737  2.77858  2.47373  3.18242  3.35747  3.00473  3.87741  2.59654  2.69001  2.46273  2.89831  2.84481  5.41007  4.06332    179 - -
          2.68618  4.42225  2.77519  2.73123  3.46354  2.40513  3.72494  3.29354  2.67741  2.69355  4.24690  2.90347  2.73739  3.18146  2.89801  2.37887  2.77519  2.98518  4.58477  3.61503
          0.01848  4.39636  5.11870  0.61958  0.77255  0.48576  0.95510
    172   2.93987  5.50205  1.53066  1.75041  4.81575  3.43412  3.81780  4.32043  2.17899  3.79483  4.57969  2.88978  3.96030  2.94833  3.22530  2.41880  3.19644  3.88110  5.93589  4.47374    180 - -
          2.68618  4.42225  2.77519  2.73123  3.46354  2.40513  3.72494  3.29354  2.67741  2.69355  4.24690  2.90347  2.73739  3.18146  2.89801  2.37887  2.77519  2.98518  4.58477  3.61503
          0.01848  4.39636  5.11870  0.61958  0.77255  0.48576  0.95510
    173   2.30048  4.45657  4.87586  4.32998  3.61551  4.43703  4.89352  1.19016  4.21581  1.84735  3.46548  4.50666  4.74806  4.42921  4.37225  3.78206  3.37465  1.64367  5.42217  4.24247    181 - -
          2.68618  4.42225  2.77519  2.73123  3.46354  2.40513  3.72494  3.29354  2.67741  2.69355  4.24690  2.90347  2.73739  3.18146  2.89801  2.37887  2.77519  2.98518  4.58477  3.61503
          0.01848  4.39636  5.11870  0.61958  0.77255  0.48576  0.95510
    174   0.85424  4.34713  3.89307  3.63941  4.64209  3.14027  4.63507  4.02973  3.67951  3.76178  4.58771  3.65290  3.93049  3.94020  3.94162  1.63194  2.94011  3.43036  6.00053  4.81846    182 - -
          2.68618  4.42225  2.77519  2.73123  3.46354  2.40513  3.72494  3.29354  2.67741  2.69355  4.24690  2.90347  2.73739  3.18146  2.89801  2.37887  2.77519  2.98518  4.58477  3.61503
          0.01848  4.39636  5.11870  0.61958  0.77255  0.48576  0.95510
    175   2.00400  5.09458  2.93781  2.09228  4.41290  2.94251  3.67397  3.86848  2.41850  3.39302  4.16293  2.95695  3.87087  2.55573  2.40543  2.41489  2.93362  3.47509  5.56130  4.18108    183 - -
          2.68618  4.42225  2.77519  2.73123  3.46354  2.40513  3.72494  3.29354  2.67741  2.69355  4.24690  2.90347  2.73739  3.18146  2.89801  2.37887  2.77519  2.98518  4.58477  3.61503
          0.01848  4.39636  5.11870  0.61958  0.77255  0.48576  0.95510
    176   2.68154  4.61357  2.66043  2.72459  3.80283  3.57440  3.81820  2.77274  2.71172  2.83917  3.71327  3.19982  3.96822  2.70111  3.13056  2.80789  2.19123  2.01192  5.18520  3.90705    184 - -
          2.68618  4.42225  2.77519  2.73123  3.46354  2.40513  3.72494  3.29354  2.67741  2.69355  4.24690  2.90347  2.73739  3.18146  2.89801  2.37887  2.77519  2.98518  4.58477  3.61503
          0.01848  4.39636  5.11870  0.61958  0.77255  0.48576  0.95510
    177   3.55121  4.81318  5.34297  4.79354  3.35542  4.91723  5.29915  1.87746  4.66022  0.76468  3.12087  5.01015  5.06535  4.71726  4.73217  4.29606  3.77896  1.91092  5.49861  4.45389    185 - -
          2.68618  4.42225  2.77519  2.73123  3.46354  2.40513  3.72494  3.29354  2.67741  2.69355  4.24690  2.90347  2.73739  3.18146  2.89801  2.37887  2.77519  2.98518  4.58477  3.61503
          0.01848  4.39636  5.11870  0.61958  0.77255  0.48576  0.95510
    178   2.70888  5.16217  2.90047  1.96374  4.48934  3.45912  3.66337  3.95812  2.40043  3.45766  4.21499  2.26743  3.86620  2.51572  2.55469  2.41203  2.43180  3.54473  5.60512  4.21048    186 - -
          2.68618  4.42225  2.77519  2.73123  3.46354  2.40513  3.72494  3.29354  2.67741  2.69355  4.24690  2.90347  2.73739  3.18146  2.89801  2.37887  2.77519  2.98518  4.58477  3.61503
          0.01848  4.39636  5.11870  0.61958  0.77255  0.48576  0.95510
    179   2.72046  5.22253  2.58678  1.98241  4.55782  3.44550  3.66674  4.04110  1.84435  3.52221  4.27006  2.63061  3.86350  2.52478  2.91248  2.43711  2.67630  3.60875  5.65671  4.24391    187 - -
          2.68618  4.42225  2.77519  2.73123  3.46354  2.40513  3.72494  3.29354  2.67741  2.69355  4.24690  2.90347  2.73739  3.18146  2.89801  2.37887  2.77519  2.98518  4.58477  3.61503
          0.01848  4.39636  5.11870  0.61958  0.77255  0.48576  0.95510
    180   2.49805  4.22892  4.48108  3.88735  3.19372  3.96633  4.27914  2.46868  3.73085  1.30523  2.75504  4.02325  4.30828  3.90349  3.84028  3.26997  3.04779  2.00950  3.32848  3.65818    188 - -
          2.68618  4.42225  2.77519  2.73123  3.46354  2.40513  3.72494  3.29354  2.67741  2.69355  4.24690  2.90347  2.73739  3.18146  2.89801  2.37887  2.77519  2.98518  4.58477  3.61503
          0.01848  4.39636  5.11870  0.61958  0.77255  0.48576  0.95510
    181   3.08494  4.44701  4.82624  4.23333  2.18084  4.28277  4.59027  2.15385  4.07970  1.15497  2.61661  4.36522  4.56410  4.18636  4.15016  3.60099  2.74072  2.41879  5.01079  3.88943    189 - -
          2.68618  4.42225  2.77519  2.73123  3.46354  2.40513  3.72494  3.29354  2.67741  2.69355  4.24690  2.90347  2.73739  3.18146  2.89801  2.37887  2.77519  2.98518  4.58477  3.61503
          0.01848  4.39636  5.11870  0.61958  0.77255  0.48576  0.95510
    182   2.49349  5.19420  1.98009  2.39424  4.57500  2.12736  3.76702  4.04778  2.31494  3.56488  4.34170  2.94255  3.90884  2.89288  3.08717  2.22925  3.03917  3.62833  5.73001  4.32214    190 - -
          2.68618  4.42225  2.77519  2.73123  3.46354  2.40513  3.72494  3.29354  2.67741  2.69355  4.24690  2.90347  2.73739  3.18146  2.89801  2.37887  2.77519  2.98518  4.58477  3.61503
          0.01848  4.39636  5.11870  0.61958  0.77255  0.48576  0.95510
    183   2.68604  5.14866  2.90798  1.98114  4.47630  2.95320  3.65082  3.94874  2.39583  3.44710  4.19897  2.64432  2.87387  2.53659  2.62499  2.40552  2.66778  3.53097  5.59438  4.19494    191 - -
          2.68618  4.42225  2.77519  2.73123  3.46354  2.40513  3.72494  3.29354  2.67741  2.69355  4.24690  2.90347  2.73739  3.18146  2.89801  2.37887  2.77519  2.98518  4.58477  3.61503
          0.01848  4.39636  5.11870  0.61958  0.77255  0.48576  0.95510
    184   2.46937  5.06745  2.94663  2.43182  4.41165  2.67934  3.68762  3.86692  2.21415  3.39568  4.16660  2.96614  3.28546  2.17692  2.91174  2.09055  2.93210  3.47008  5.56681  4.18871    192 - -
          2.68619  4.42226  2.77521  2.73124  3.46355  2.40514  3.72444  3.29355  2.67742  2.69356  4.24691  2.90348  2.73741  3.18147  2.89802  2.37888  2.77521  2.98519  4.58478  3.61504
          0.07624  2.69684  5.11870  0.38959  1.13114  0.48576  0.95510
    185   2.26072  4.67481  3.21231  2.77962  4.36182  1.60421  3.98090  3.78984  2.82458  3.40297  4.21180  3.20400  3.90969  2.66953  3.25400  2.15618  2.45514  3.36234  5.63253  4.32973    194 - -
          2.68618  4.42225  2.77519  2.73123  3.46354  2.40513  3.72494  3.29354  2.67741  2.69355  4.24690  2.90347  2.73739  3.18146  2.89801  2.37887  2.77519  2.98518  4.58477  3.61503
          0.01848  4.39636  5.11870  0.61958  0.77255  0.48576  0.95510
    186   2.29262  4.97038  3.00913  2.13259  4.24774  3.47909  3.68480  3.13862  2.02597  3.24961  4.04237  2.99209  3.87620  2.81595  2.92116  2.21648  2.63086  3.32423  5.45956  4.10370    195 - -
          2.68618  4.42225  2.77519  2.73123  3.46354  2.40513  3.72494  3.29354  2.67741  2.69355  4.24690  2.90347  2.73739  3.18146  2.89801  2.37887  2.77519  2.98518  4.58477  3.61503
          0.01848  4.39636  5.11870  0.61958  0.77255  0.48576  0.95510
    187   2.45706  5.10693  2.94397  2.24526  4.42580  2.67096  3.65469  3.88789  2.23028  3.40185  4.16264  2.65783  3.85669  2.76409  2.38233  2.45237  2.48605  3.48513  5.56141  4.17400    196 - -
          2.68618  4.42225  2.77519  2.73123  3.46354  2.40513  3.72494  3.29354  2.67741  2.69355  4.24690  2.90347  2.73739  3.18146  2.89801  2.37887  2.77519  2.98518  4.58477  3.61503
          0.07374  4.39636  2.83425  0.61958  0.77255  0.48576  0.95510
    188   2.75524  5.06712  2.80004  2.45514  4.49490  2.00883  3.79074  3.95243  2.58611  3.49596  4.29190  2.56717  2.38104  2.27642  3.05096  2.75180  3.03045  3.54849  5.67533  4.30044    197 - -
          2.68584  4.42237  2.77531  2.73135  3.46366  2.40475  3.72506  3.29366  2.67735  2.69367  4.24701  2.90358  2.73751  3.18083  2.89812  2.37898  2.77531  2.98530  4.58489  3.61515
          0.40176  1.59338  2.05868  0.96574  0.47917  0.56400  0.84148
    189   1.71322  4.36488  3.47867  2.96529  3.84120  3.33381  3.97496  3.16957  2.92514  2.89698  2.98823  3.31128  3.88428  3.24472  3.29201  1.93496  2.41813  2.86216  5.24245  4.00002    204 - -
          2.68529  4.42237  2.77532  2.73135  3.46366  2.40496  3.72507  3.29366  2.67753  2.69348  4.24702  2.90359  2.73752  3.18159  2.89813  2.37899  2.77507  2.98531  4.58489  3.61515
          0.34859  1.78012  2.07389  1.23703  0.34284  0.36489  1.18506
    190   2.43804  5.11199  2.28650  2.13629  4.44596  2.97520  3.66554  3.91316  2.44591  3.43013  4.19690  2.90245  2.80055  2.78164  2.94180  2.42945  2.56063  3.50527  5.59461  4.19605    212 - -
          2.68618  4.42225  2.77519  2.73123  3.46354  2.40513  3.72494  3.29354  2.67741  2.69355  4.24690  2.90347  2.73739  3.18146  2.89801  2.37887  2.77519  2.98518  4.58477  3.61503
          0.22150  4.29251  1.68734  0.61958  0.77255  0.62734  0.76359
    191   1.79651  4.62682  3.01514  2.57891  4.14435  3.28221  3.78246  3.56007  2.60459  3.17870  4.00150  3.03819  2.97237  2.46229  3.03030  2.22636  2.84303  3.18508  5.42118  4.11242    213 - -
          2.68618  4.42225  2.77519  2.73123  3.46354  2.40513  3.72494  3.29354  2.67741  2.69355  4.24690  2.90347  2.73739  3.18146  2.89801  2.37887  2.77519  2.98518  4.58477  3.61503
          0.02503  4.09604  4.81839  0.61958  0.77255  0.50164  0.93023
    192   2.19913  4.63230  3.19466  2.65055  3.95732  2.86383  3.77973  3.35281  2.62379  2.65858  3.83849  3.11926  3.88194  2.97153  2.71124  2.16323  2.29324  3.04227  5.28267  3.98912    214 - -
          2.68618  4.42225  2.77519  2.73123  3.46354  2.40513  3.72494  3.29354  2.67741  2.69355  4.24690  2.90347  2.73739  3.18146  2.89801  2.37887  2.77519  2.98518  4.58477  3.61503
          0.02075  4.28138  5.00373  0.61958  0.77255  0.39985  1.10994
    193   1.99119  4.55610  3.34083  2.83846  3.81086  2.45123  3.89726  3.17329  2.80110  1.92609  3.74122  3.27377  3.98446  2.68089  3.18401  2.81962  2.93769  2.90964  5.20439  3.94323    215 - -
          2.68618  4.42225  2.77519  2.73123  3.46354  2.40513  3.72494  3.29354  2.67741  2.69355  4.24690  2.90347  2.73739  3.18146  2.89801  2.37887  2.77519  2.98518  4.58477  3.61503
          0.01848  4.39636  5.11870  0.61958  0.77255  0.48576  0.95510
    194   2.46806  4.82836  3.10898  2.54939  4.06586  2.69185  3.71908  3.47373  1.98252  3.08885  2.99748  3.05970  3.90301  2.87898  2.66337  2.49562  2.90703  2.84110  5.34344  4.02215    216 - -
          2.68618  4.42225  2.77519  2.73123  3.46354  2.40513  3.72494  3.29354  2.67741  2.69355  4.24690  2.90347  2.73739  3.18146  2.89801  2.37887  2.77519  2.98518  4.58477  3.61503
          0.01848  4.39636  5.11870  0.61958  0.77255  0.48576  0.95510
    195   2.21630  4.19281  4.01051  3.43543  2.64138  3.73763  4.07117  2.59612  3.33700  2.20534  3.32149  3.68898  4.12557  3.58041  3.56304  2.66426  2.30618  1.85888  4.83005  3.63035    217 - -
          2.68618  4.42225  2.77519  2.73123  3.46354  2.40513  3.72494  3.29354  2.67741  2.69355  4.24690  2.90347  2.73739  3.18146  2.89801  2.37887  2.77519  2.98518  4.58477  3.61503
          0.01848  4.39636  5.11870  0.61958  0.77255  0.48576  0.95510
    196   2.68493  4.89897  3.07840  2.51649  4.14891  3.50696  3.69989  3.56556  2.28726  2.75958  3.97012  3.03413  3.89619  2.37774  2.47475  2.30310  2.42778  2.81902  5.39231  4.05949    218 - -
          2.68618  4.42225  2.77519  2.73123  3.46354  2.40513  3.72494  3.29354  2.67741  2.69355  4.24690  2.90347  2.73739  3.18146  2.89801  2.37887  2.77519  2.98518  4.58477  3.61503
          0.01848  4.39636  5.11870  0.61958  0.77255  0.48576  0.95510
    197   3.24252  4.52212  5.13846  4.60159  2.53230  4.61845  5.05060  1.44764  4.48212  2.14613  3.42223  4.72936  4.88687  4.64400  4.58561  3.98103  3.48670  1.08436  5.44075  4.23433    219 - -
          2.68618  4.42225  2.77519  2.73123  3.46354  2.40513  3.72494  3.29354  2.67741  2.69355  4.24690  2.90347  2.73739  3.18146  2.89801  2.37887  2.77519  2.98518  4.58477  3.61503
          0.01848  4.39636  5.11870  0.61958  0.77255  0.48576  0.95510
    198   2.89989  4.32028  4.45443  3.87052  3.29153  4.05983  4.37789  2.14523  3.73604  1.72453  2.50039  4.06744  4.39067  3.09694  3.89119  3.36150  3.13093  1.47696  4.96785  3.80631    220 - -
          2.68618  4.42225  2.77519  2.73123  3.46354  2.40513  3.72494  3.29354  2.67741  2.69355  4.24690  2.90347  2.73739  3.18146  2.89801  2.37887  2.77519  2.98518  4.58477  3.61503
          0.01848  4.39636  5.11870  0.61958  0.77255  0.48576  0.95510
    199   1.08280  4.44180  3.74248  3.47570  4.56983  3.22407  4.53456  3.92340  3.52430  3.65177  4.51638  3.61200  1.53453  3.81984  3.81860  2.69764  3.00707  3.40738  5.91822  4.72432    221 - -
          2.68618  4.42225  2.77519  2.73123  3.46354  2.40513  3.72494  3.29354  2.67741  2.69355  4.24690  2.90347  2.73739  3.18146  2.89801  2.37887  2.77519  2.98518  4.58477  3.61503
          0.01848  4.39636  5.11870  0.61958  0.77255  0.48576  0.95510
    200   2.76348  4.96364  1.67764  2.27267  4.19788  3.50751  3.78205  3.50891  2.61692  2.56856  4.04287  3.03404  3.94409  2.94052  3.09002  2.78969  3.00435  2.54805  5.48705  4.13820    222 - -
          2.68618  4.42225  2.77519  2.73123  3.46354  2.40513  3.72494  3.29354  2.67741  2.69355  4.24690  2.90347  2.73739  3.18146  2.89801  2.37887  2.77519  2.98518  4.58477  3.61503
          0.01848  4.39636  5.11870  0.61958  0.77255  0.48576  0.95510
    201   2.48198  5.18885  2.57074  1.81880  4.51014  3.44741  3.68617  3.98248  2.26567  3.48677  4.24796  2.92365  2.49949  2.79812  2.95246  2.69446  2.60134  3.56880  5.64092  4.23584    223 - -
          2.68618  4.42225  2.77519  2.73123  3.46354  2.40513  3.72494  3.29354  2.67741  2.69355  4.24690  2.90347  2.73739  3.18146  2.89801  2.37887  2.77519  2.98518  4.58477  3.61503
          0.01848  4.39636  5.11870  0.61958  0.77255  0.48576  0.95510
    202   2.87601  5.09294  3.17604  2.69359  4.57124  3.56154  3.81070  4.00458  2.36003  3.51969  4.33640  2.43842  4.02136  2.94927  1.33241  2.26771  3.13231  3.61901  5.64090  4.34843    224 - -
          2.68618  4.42225  2.77519  2.73123  3.46354  2.40513  3.72494  3.29354  2.67741  2.69355  4.24690  2.90347  2.73739  3.18146  2.89801  2.37887  2.77519  2.98518  4.58477  3.61503
          0.01848  4.39636  5.11870  0.61958  0.77255  0.48576  0.95510
    203   2.08384  4.45211  3.55567  3.05270  3.98170  3.38797  4.07560  3.31277  3.01732  2.51601  3.90817  3.39131  3.95679  3.33751  3.38628  1.74144  1.80791  2.98895  5.37391  4.12940    225 - -
          2.68618  4.42225  2.77519  2.73123  3.46354  2.40513  3.72494  3.29354  2.67741  2.69355  4.24690  2.90347  2.73739  3.18146  2.89801  2.37887  2.77519  2.98518  4.58477  3.61503
          0.01848  4.39636  5.11870  0.61958  0.77255  0.48576  0.95510
    204   3.27556  5.23231  3.16067  3.11465  4.69309  3.63484  4.49919  4.55720  3.47141  4.14652  5.12321  0.48870  4.32409  3.80016  3.82143  3.33887  3.69025  4.12083  5.93272  4.62481    226 - -
          2.68618  4.42225  2.77519  2.73123  3.46354  2.40513  3.72494  3.29354  2.67741  2.69355  4.24690  2.90347  2.73739  3.18146  2.89801  2.37887  2.77519  2.98518  4.58477  3.61503
          0.01848  4.39636  5.11870  0.61958  0.77255  0.48576  0.95510
    205   1.61319  4.57583  3.42549  2.97755  4.36206  3.31404  4.09180  3.77439  2.91087  3.41442  4.23786  3.32865  3.93174  3.29227  2.69706  1.37622  2.94991  3.33642  5.65038  4.38390    227 - -
          2.68618  4.42225  2.77519  2.73123  3.46354  2.40513  3.72494  3.29354  2.67741  2.69355  4.24690  2.90347  2.73739  3.18146  2.89801  2.37887  2.77519  2.98518  4.58477  3.61503
          0.01848  4.39636  5.11870  0.61958  0.77255  0.48576  0.95510
    206   3.39911  4.65861  5.26951  4.73462  3.53618  4.81290  5.27479  1.75717  4.61841  1.19672  3.31669  4.91571  5.02267  4.75158  4.72358  4.19010  3.63918  1.23129  5.58419  4.47156    228 - -
          2.68618  4.42225  2.77519  2.73123  3.46354  2.40513  3.72494  3.29354  2.67741  2.69355  4.24690  2.90347  2.73739  3.18146  2.89801  2.37887  2.77519  2.98518  4.58477  3.61503
          0.01848  4.39636  5.11870  0.61958  0.77255  0.48576  0.95510
    207   3.42066  4.66722  5.33187  4.79915  3.54530  4.85953  5.33134  1.34993  4.68763  1.23441  3.31779  4.97341  5.05602  4.80687  4.78184  4.24189  3.65987  1.50040  5.61216  4.50745    229 - -
          2.68618  4.42225  2.77519  2.73123  3.46354  2.40513  3.72494  3.29354  2.67741  2.69355  4.24690  2.90347  2.73739  3.18146  2.89801  2.37887  2.77519  2.98518  4.58477  3.61503
          0.01848  4.39636  5.11870  0.61958  0.77255  0.48576  0.95510
    208   3.37963  4.61362  5.33634  4.82583  3.73137  4.87806  5.43511  1.23856  4.73186  1.74336  3.50122  4.99561  5.09929  4.91739  4.86317  4.27254  3.62829  1.13289  5.77285  4.61300    230 - -
          2.68618  4.42225  2.77519  2.73123  3.46354  2.40513  3.72494  3.29354  2.67741  2.69355  4.24690  2.90347  2.73739  3.18146  2.89801  2.37887  2.77519  2.98518  4.58477  3.61503
          0.01848  4.39636  5.11870  0.61958  0.77255  0.48576  0.95510
    209   2.68995  4.40244  3.58194  3.01115  2.93205  3.66687  3.91304  2.40491  2.92131  2.35343  3.49277  3.40964  4.04643  3.25069  1.98732  2.37930  2.92225  2.65139  4.96924  3.72492    231 - -
          2.68618  4.42225  2.77519  2.73123  3.46354  2.40513  3.72494  3.29354  2.67741  2.69355  4.24690  2.90347  2.73739  3.18146  2.89801  2.37887  2.77519  2.98518  4.58477  3.61503
          0.01848  4.39636  5.11870  0.61958  0.77255  0.48576  0.95510
    210   1.77393  4.37185  3.78471  3.43095  4.58626  1.29267  4.47146  4.01601  3.46122  3.68472  4.48659  3.55243  3.90603  3.73161  3.78568  2.11862  2.11255  3.42716  5.91495  4.71366    232 - -
          2.68618  4.42225  2.77519  2.73123  3.46354  2.40513  3.72494  3.29354  2.67741  2.69355  4.24690  2.90347  2.73739  3.18146  2.89801  2.37887  2.77519  2.98518  4.58477  3.61503
          0.01848  4.39636  5.11870  0.61958  0.77255  0.48576  0.95510
    211   2.82119  5.13726  1.89811  2.46516  4.67774  3.38648  3.91692  4.15844  2.81036  3.70135  4.50322  2.99839  1.85223  3.06874  3.32337  1.87271  3.13527  3.71241  5.87567  4.46963    233 - -
          2.68618  4.42225  2.77519  2.73123  3.46354  2.40513  3.72494  3.29354  2.67741  2.69355  4.24690  2.90347  2.73739  3.18146  2.89801  2.37887  2.77519  2.98518  4.58477  3.61503
          0.01848  4.39636  5.11870  0.61958  0.77255  0.48576  0.95510
    212   2.76712  5.26491  2.42487  2.16634  4.58994  3.44106  3.70640  4.07373  2.49346  3.56345  4.32272  2.57911  2.53146  2.36023  2.99966  2.04967  3.00740  3.64714  5.70790  4.28738    234 - -
          2.68618  4.42225  2.77519  2.73123  3.46354  2.40513  3.72494  3.29354  2.67741  2.69355  4.24690  2.90347  2.73739  3.18146  2.89801  2.37887  2.77519  2.98518  4.58477  3.61503
          0.01848  4.39636  5.11870  0.61958  0.77255  0.48576  0.95510
    213   1.95486  5.13077  2.60610  2.40394  4.44778  3.45746  3.69334  3.90708  2.26620  3.43067  4.20283  2.94741  2.58668  2.29054  2.93983  2.70109  2.96161  3.51101  5.59964  4.21111    235 - -
          2.68618  4.42225  2.77519  2.73123  3.46354  2.40513  3.72494  3.29354  2.67741  2.69355  4.24690  2.90347  2.73739  3.18146  2.89801  2.37887  2.77519  2.98518  4.58477  3.61503
          0.01848  4.39636  5.11870  0.61958  0.77255  0.48576  0.95510
    214   2.01463  5.07842  2.62381  2.20962  4.38154  3.46123  3.65781  3.83734  2.40980  2.99666  4.13255  2.94782  3.85778  2.52277  2.47310  2.66256  2.63550  3.44659  5.53711  4.15462    236 - -
          2.68618  4.42225  2.77519  2.73123  3.46354  2.40513  3.72494  3.29354  2.67741  2.69355  4.24690  2.90347  2.73739  3.18146  2.89801  2.37887  2.77519  2.98518  4.58477  3.61503
          0.01848  4.39636  5.11870  0.61958  0.77255  0.48576  0.95510
    215   2.82772  4.83125  3.38367  2.77732  4.02515  3.65603  3.77657  3.43021  2.15078  3.05525  3.91782  3.23505  4.03095  2.96581  1.60470  2.90930  3.04208  2.49798  5.29143  2.89562    237 - -
          2.68624  4.42231  2.77526  2.73130  3.46360  2.40519  3.72501  3.29360  2.67747  2.69308  4.24603  2.90353  2.73746  3.18153  2.89807  2.37893  2.77501  2.98525  4.58483  3.61509
          0.36237  1.21069  5.11870  0.15397  1.94698  0.48576  0.95510
    216   2.01364  5.30249  1.76839  2.37646  4.65090  3.43699  3.81129  4.12523  2.65611  3.64495  4.43890  2.93445  3.94682  1.88388  3.16727  2.81893  3.12757  3.71295  5.81222  4.38984    239 - -
          2.68618  4.42225  2.77519  2.73123  3.46354  2.40513  3.72494  3.29354  2.67741  2.69355  4.24690  2.90347  2.73739  3.18146  2.89801  2.37887  2.77519  2.98518  4.58477  3.61503
          0.01848  4.39636  5.11870  0.61958  0.77255  0.48576  0.95510
    217   2.70874  5.13831  2.63228  2.42269  4.46614  3.48033  3.65406  3.92537  2.04196  2.93640  4.18794  2.95945  3.87253  2.19774  2.21602  2.68370  2.63846  3.52056  5.57267  4.19414    240 - -
          2.68618  4.42225  2.77519  2.73123  3.46354  2.40513  3.72494  3.29354  2.67741  2.69355  4.24690  2.90347  2.73739  3.18146  2.89801  2.37887  2.77519  2.98518  4.58477  3.61503
          0.01848  4.39636  5.11870  0.61958  0.77255  0.48576  0.95510
    218   2.00345  4.35329  4.65330  4.07967  3.41031  4.20213  4.56788  1.54052  3.95174  1.80436  2.76484  4.24870  4.52588  4.14226  4.09111  3.51951  3.21529  1.87258  5.11983  3.95214    241 - -
          2.68618  4.42225  2.77519  2.73123  3.46354  2.40513  3.72494  3.29354  2.67741  2.69355  4.24690  2.90347  2.73739  3.18146  2.89801  2.37887  2.77519  2.98518  4.58477  3.61503
          0.01848  4.39636  5.11870  0.61958  0.77255  0.48576  0.95510
    219   2.74910  4.98241  3.13789  2.55769  4.25876  3.54919  3.70193  3.66965  1.86233  2.87519  4.04986  3.06644  3.93236  2.39680  2.25701  2.76726  2.66717  2.63852  5.44305  4.12408    242 - -
          2.68618  4.42225  2.77519  2.73123  3.46354  2.40513  3.72494  3.29354  2.67741  2.69355  4.24690  2.90347  2.73739  3.18146  2.89801  2.37887  2.77519  2.98518  4.58477  3.61503
          0.01848  4.39636  5.11870  0.61958  0.77255  0.48576  0.95510
    220   2.70846  5.18373  2.60112  2.39342  4.52428  3.46482  3.65114  3.99715  2.01319  3.48051  4.23050  2.93660  3.30006  2.05031  2.37432  2.45591  2.93806  3.57302  5.61295  4.21831    243 - -
          2.68618  4.42225  2.77519  2.73123  3.46354  2.40513  3.72494  3.29354  2.67741  2.69355  4.24690  2.90347  2.73739  3.18146  2.89801  2.37887  2.77519  2.98518  4.58477  3.61503
          0.01848  4.39636  5.11870  0.61958  0.77255  0.48576  0.95510
    221   2.83830  4.24505  4.50973  3.91730  3.20282  3.99350  4.30570  2.19071  3.75854  1.27872  3.16591  4.05178  4.33291  3.93176  3.86685  3.29896  2.68728  2.13498  3.03150  3.67243    244 - -
          2.68618  4.42225  2.77519  2.73123  3.46354  2.40513  3.72494  3.29354  2.67741  2.69355  4.24690  2.90347  2.73739  3.18146  2.89801  2.37887  2.77519  2.98518  4.58477  3.61503
          0.01848  4.39636  5.11870  0.61958  0.77255  0.48576  0.95510
    222   2.05224  4.46353  4.68267  4.13497  3.48385  4.28670  4.71364  1.43962  4.00649  1.49675  3.35021  4.33613  4.62171  4.22420  4.17443  3.62347  3.32559  2.03903  5.27752  4.11242    245 - -
          2.68618  4.42225  2.77519  2.73123  3.46354  2.40513  3.72494  3.29354  2.67741  2.69355  4.24690  2.90347  2.73739  3.18146  2.89801  2.37887  2.77519  2.98518  4.58477  3.61503
          0.01848  4.39636  5.11870  0.61958  0.77255  0.48576  0.95510
    223   2.11123  5.10609  2.50532  2.39860  4.41950  2.97130  3.65304  3.88146  2.23493  3.01820  4.15789  2.94032  3.85530  2.33195  2.61104  2.65937  2.91265  3.48014  5.55801  4.16984    246 - -
          2.68618  4.42225  2.77519  2.73123  3.46354  2.40513  3.72494  3.29354  2.67741  2.69355  4.24690  2.90347  2.73739  3.18146  2.89801  2.37887  2.77519  2.98518  4.58477  3.61503
          0.01848  4.39636  5.11870  0.61958  0.77255  0.48576  0.95510
    224   2.68893  5.12953  2.48918  2.40207  4.45353  3.46450  3.64840  3.91804  2.03750  3.42145  3.33384  2.94280  3.85826  2.50821  2.25793  2.27967  2.91854  3.50937  5.57103  4.18329    247 - -
          2.68618  4.42225  2.77519  2.73123  3.46354  2.40513  3.72494  3.29354  2.67741  2.69355  4.24690  2.90347  2.73739  3.18146  2.89801  2.37887  2.77519  2.98518  4.58477  3.61503
          0.01848  4.39636  5.11870  0.61958  0.77255  0.48576  0.95510
    225   3.53249  4.79002  5.35103  4.80241  3.37680  4.91233  5.30506  1.75702  4.67371  0.81833  3.14199  5.01049  5.06460  4.73286  4.74448  4.29108  3.76115  1.87246  5.51067  4.46149    248 - -
          2.68618  4.42225  2.77519  2.73123  3.46354  2.40513  3.72494  3.29354  2.67741  2.69355  4.24690  2.90347  2.73739  3.18146  2.89801  2.37887  2.77519  2.98518  4.58477  3.61503
          0.01848  4.39636  5.11870  0.61958  0.77255  0.48576  0.95510
    226   3.65639  5.76712  0.38928  2.82526  5.23899  3.70406  4.52071  4.96943  3.72062  4.48948  5.50919  3.39771  4.39346  3.78074  4.28548  3.57916  4.01512  4.56057  6.28929  5.06401    249 - -
          2.68618  4.42225  2.77519  2.73123  3.46354  2.40513  3.72494  3.29354  2.67741  2.69355  4.24690  2.90347  2.73739  3.18146  2.89801  2.37887  2.77519  2.98518  4.58477  3.61503
          0.01848  4.39636  5.11870  0.61958  0.77255  0.48576  0.95510
    227   2.33131  4.54119  3.37704  2.83743  3.89638  2.96299  3.90529  3.27462  2.80597  2.95369  3.81043  3.26062  3.94374  3.13818  2.80337  1.88885  2.56888  2.10587  5.26713  4.00112    250 - -
          2.68619  4.42226  2.77521  2.73125  3.46355  2.40514  3.72496  3.29355  2.67742  2.69356  4.24691  2.90348  2.73741  3.18148  2.89802  2.37888  2.77521  2.98489  4.58478  3.61504
          0.20596  2.50699  2.25743  0.35606  1.20540  0.48576  0.95510
    228   2.70125  4.93838  3.01198  2.09763  4.22751  3.47866  3.69270  3.63908  2.42071  3.22163  4.03384  3.01178  2.23661  2.83447  2.35027  2.72002  2.93636  2.80022  5.43770  4.10422    252 - -
          2.68618  4.42225  2.77519  2.73123  3.46354  2.40513  3.72494  3.29354  2.67741  2.69355  4.24690  2.90347  2.73739  3.18146  2.89801  2.37887  2.77519  2.98518  4.58477  3.61503
          0.02052  4.29251  5.01486  0.61958  0.77255  0.62734  0.76359
    229   2.26853  4.89317  2.99901  2.27234  4.15747  3.00338  3.66272  3.58424  2.44864  3.16873  3.29966  2.97524  3.16039  2.50900  2.91772  2.42443  2.60943  3.24220  5.39357  4.04554    253 - -
          2.68618  4.42225  2.77519  2.73123  3.46354  2.40513  3.72494  3.29354  2.67741  2.69355  4.24690  2.90347  2.73739  3.18146  2.89801  2.37887  2.77519  2.98518  4.58477  3.61503
          0.02052  4.29251  5.01486  0.61958  0.77255  0.62734  0.76359
    230   2.36957  4.89012  2.92599  1.90741  4.33147  2.84546  3.75448  3.77077  2.56132  3.34322  4.13722  2.99505  3.85770  2.89560  3.03343  2.13444  2.25634  3.37882  5.54908  4.19326    254 - -
          2.68618  4.42225  2.77519  2.73123  3.46354  2.40513  3.72494  3.29354  2.67741  2.69355  4.24690  2.90347  2.73739  3.18146  2.89801  2.37887  2.77519  2.98518  4.58477  3.61503
          0.02052  4.29251  5.01486  0.61958  0.77255  0.40644  1.09667
    231   2.31922  4.97826  3.01248  2.28596  4.26497  3.47714  3.68336  3.69963  2.44566  3.26440  4.05428  2.65217  3.87504  2.81243  2.10123  2.47785  2.58803  2.92697  5.46881  4.11183    255 - -
          2.68618  4.42225  2.77519  2.73123  3.46354  2.40513  3.72494  3.29354  2.67741  2.69355  4.24690  2.90347  2.73739  3.18146  2.89801  2.37887  2.77519  2.98518  4.58477  3.61503
          0.01848  4.39636  5.11870  0.61958  0.77255  0.48576  0.95510
    232   2.70535  5.03206  2.93630  2.26075  4.40001  2.71666  3.72955  3.84818  2.49647  3.39359  4.17703  2.99167  2.45866  2.85692  2.65922  1.90319  2.95846  3.45857  5.57834  4.20991    256 - -
          2.68618  4.42225  2.77519  2.73123  3.46354  2.40513  3.72494  3.29354  2.67741  2.69355  4.24690  2.90347  2.73739  3.18146  2.89801  2.37887  2.77519  2.98518  4.58477  3.61503
          0.01848  4.39636  5.11870  0.61958  0.77255  0.48576  0.95510
    233   2.28971  4.79682  2.47782  2.71656  4.66107  1.21229  4.11013  4.11891  3.05271  3.71543  4.52385  3.16509  3.94815  3.29498  3.52387  2.26336  3.07009  3.61430  5.91784  4.57939    257 - -
          2.68618  4.42225  2.77519  2.73123  3.46354  2.40513  3.72494  3.29354  2.67741  2.69355  4.24690  2.90347  2.73739  3.18146  2.89801  2.37887  2.77519  2.98518  4.58477  3.61503
          0.01848  4.39636  5.11870  0.61958  0.77255  0.48576  0.95510
    234   2.93671  5.45995  2.05688  2.33159  4.78845  2.55141  3.83043  4.28671  2.31150  3.77419  4.56552  1.51257  3.96513  2.96509  3.23497  2.86249  3.19802  3.85474  5.92335  4.47049    258 - -
          2.68618  4.42225  2.77519  2.73123  3.46354  2.40513  3.72494  3.29354  2.67741  2.69355  4.24690  2.90347  2.73739  3.18146  2.89801  2.37887  2.77519  2.98518  4.58477  3.61503
          0.01848  4.39636  5.11870  0.61958  0.77255  0.48576  0.95510
    235   2.75268  4.18557  4.32845  3.74443  3.30867  3.90039  4.23183  1.94548  3.61392  2.07964  2.80946  3.92058  4.26127  3.82426  3.76991  2.75987  2.37911  1.66060  4.86555  3.67683    259 - -
          2.68622  4.42229  2.77524  2.73128  3.46358  2.40517  3.72499  3.29358  2.67745  2.69326  4.24694  2.90351  2.73744  3.18151  2.89765  2.37891  2.77524  2.98523  4.58481  3.61507
          0.12436  2.19861  5.11870  0.66359  0.72361  0.48576  0.95510
    236   2.68019  4.81980  3.11865  2.55826  3.03724  3.52117  2.76317  3.45185  2.52222  3.06913  3.89573  2.69571  3.90921  2.60804  2.29351  2.51131  2.91029  3.14533  3.78245  3.97597    262 - -
          2.68618  4.42225  2.77519  2.73123  3.46354  2.40513  3.72494  3.29354  2.67741  2.69355  4.24690  2.90347  2.73739  3.18146  2.89801  2.37887  2.77519  2.98518  4.58477  3.61503
          0.01848  4.39636  5.11870  0.61958  0.77255  0.48576  0.95510
    237   2.69754  4.38706  4.18122  3.82934  3.94117  3.57018  4.62121  2.62527  3.74717  2.86296  3.91272  3.91976  4.22360  4.04683  3.96379  2.21934  3.10856  0.88957  5.53342  4.29835    263 - -
          2.68618  4.42225  2.77519  2.73123  3.46354  2.40513  3.72494  3.29354  2.67741  2.69355  4.24690  2.90347  2.73739  3.18146  2.89801  2.37887  2.77519  2.98518  4.58477  3.61503
          0.01848  4.39636  5.11870  0.61958  0.77255  0.48576  0.95510
    238   2.92157  4.30660  4.58422  4.01805  2.58956  4.07214  4.22522  2.18418  3.86455  2.23246  3.31630  4.10527  4.41273  4.02090  3.96393  3.38407  3.15425  1.46302  4.66342  1.98354    264 - -
          2.68618  4.42225  2.77519  2.73123  3.46354  2.40513  3.72494  3.29354  2.67741  2.69355  4.24690  2.90347  2.73739  3.18146  2.89801  2.37887  2.77519  2.98518  4.58477  3.61503
          0.01848  4.39636  5.11870  0.61958  0.77255  0.48576  0.95510
    239   2.68947  4.74161  3.17475  2.26798  3.29567  3.54617  3.74908  3.34048  2.58764  2.97931  3.82527  3.11916  2.86389  2.94597  2.48804  2.76654  2.92029  3.05586  5.22331  2.31038    265 - -
          2.68618  4.42225  2.77519  2.73123  3.46354  2.40513  3.72494  3.29354  2.67741  2.69355  4.24690  2.90347  2.73739  3.18146  2.89801  2.37887  2.77519  2.98518  4.58477  3.61503
          0.01848  4.39636  5.11870  0.61958  0.77255  0.48576  0.95510
    240   3.80504  5.12896  5.03310  4.70504  3.42939  4.64499  5.20404  2.68622  4.47290  0.42341  3.33947  4.93446  5.00896  4.70781  4.55067  4.32817  4.08478  2.85367  5.46427  4.29924    266 - -
          2.68618  4.42225  2.77519  2.73123  3.46354  2.40513  3.72494  3.29354  2.67741  2.69355  4.24690  2.90347  2.73739  3.18146  2.89801  2.37887  2.77519  2.98518  4.58477  3.61503
          0.01848  4.39636  5.11870  0.61958  0.77255  0.48576  0.95510
    241   3.10667  5.40093  3.42776  2.36395  4.86566  3.76247  3.73391  4.23427  1.37997  3.63808  4.45847  3.24028  4.12395  2.49393  1.57295  3.07057  3.28117  3.86534  5.67049  4.44756    267 - -
          2.68618  4.42225  2.77519  2.73123  3.46354  2.40513  3.72494  3.29354  2.67741  2.69355  4.24690  2.90347  2.73739  3.18146  2.89801  2.37887  2.77519  2.98518  4.58477  3.61503
          0.01848  4.39636  5.11870  0.61958  0.77255  0.48576  0.95510
    242   3.01416  5.03966  3.24049  2.82630  3.10751  3.74076  2.29311  3.70445  2.81482  3.22465  4.15967  1.83023  4.16069  3.18073  3.20757  3.04037  3.24943  3.42862  4.66196  1.89531    268 - -
          2.68618  4.42225  2.77519  2.73123  3.46354  2.40513  3.72494  3.29354  2.67741  2.69355  4.24690  2.90347  2.73739  3.18146  2.89801  2.37887  2.77519  2.98518  4.58477  3.61503
          0.01848  4.39636  5.11870  0.61958  0.77255  0.48576  0.95510
    243   1.34789  4.46527  3.48836  3.00543  3.88172  3.44836  4.03161  2.46729  2.98694  2.94349  3.82200  2.82732  3.98017  3.30656  3.35487  2.42567  2.92740  2.90660  5.28854  4.04066    269 - -
          2.68618  4.42225  2.77519  2.73123  3.46354  2.40513  3.72494  3.29354  2.67741  2.69355  4.24690  2.90347  2.73739  3.18146  2.89801  2.37887  2.77519  2.98518  4.58477  3.61503
          0.01848  4.39636  5.11870  0.61958  0.77255  0.48576  0.95510
    244   2.77465  5.29679  2.22069  2.14552  4.63010  3.44302  3.70232  4.11970  1.83738  3.59500  4.34880  2.36491  3.88777  2.47653  2.97826  2.47214  3.01356  3.68271  5.72728  4.30280    270 - -
          2.68618  4.42225  2.77519  2.73123  3.46354  2.40513  3.72494  3.29354  2.67741  2.69355  4.24690  2.90347  2.73739  3.18146  2.89801  2.37887  2.77519  2.98518  4.58477  3.61503
          0.01848  4.39636  5.11870  0.61958  0.77255  0.48576  0.95510
    245   0.46477  4.54849  4.09172  3.94601  4.67092  3.35291  4.89052  3.88474  3.97894  3.73790  4.73282  3.93225  4.14340  4.27252  4.16738  2.90578  3.22094  3.43869  6.03771  4.91376    271 - -
          2.68618  4.42225  2.77519  2.73123  3.46354  2.40513  3.72494  3.29354  2.67741  2.69355  4.24690  2.90347  2.73739  3.18146  2.89801  2.37887  2.77519  2.98518  4.58477  3.61503
          0.01848  4.39636  5.11870  0.61958  0.77255  0.48576  0.95510
    246   2.71658  4.96146  3.03136  2.00465  4.23789  3.50553  3.71603  3.63184  2.00128  3.23415  4.04430  3.02997  3.90990  2.85641  2.90599  2.73497  2.16462  2.57884  5.45906  4.11924    272 - -
          2.68618  4.42225  2.77519  2.73123  3.46354  2.40513  3.72494  3.29354  2.67741  2.69355  4.24690  2.90347  2.73739  3.18146  2.89801  2.37887  2.77519  2.98518  4.58477  3.61503
          0.01848  4.39636  5.11870  0.61958  0.77255  0.48576  0.95510
    247   2.72345  5.21089  2.04808  2.37650  4.54715  3.45544  3.66556  4.02489  2.20927  3.50827  4.25926  2.64285  3.86855  2.16621  2.55713  2.68416  2.66303  3.59792  5.64292  4.23874    273 - -
          2.68618  4.42225  2.77519  2.73123  3.46354  2.40513  3.72494  3.29354  2.67741  2.69355  4.24690  2.90347  2.73739  3.18146  2.89801  2.37887  2.77519  2.98518  4.58477  3.61503
          0.01848  4.39636  5.11870  0.61958  0.77255  0.48576  0.95510
    248   3.58374  4.86964  5.28774  4.72120  3.25446  4.88312  5.20604  2.31649  4.57056  0.69544  2.54547  4.95568  5.02007  4.61142  4.63634  4.24940  3.80275  2.07285  5.40189  4.38356    274 - -
          2.68618  4.42225  2.77519  2.73123  3.46354  2.40513  3.72494  3.29354  2.67741  2.69355  4.24690  2.90347  2.73739  3.18146  2.89801  2.37887  2.77519  2.98518  4.58477  3.61503
          0.01848  4.39636  5.11870  0.61958  0.77255  0.48576  0.95510
    249   1.34962  4.41270  4.21187  3.69689  3.64415  3.85534  4.46468  2.39067  3.59776  1.97418  3.55327  3.93608  4.33448  3.87999  3.85263  3.20801  3.14331  1.80908  5.29413  4.09045    275 - -
          2.68618  4.42225  2.77519  2.73123  3.46354  2.40513  3.72494  3.29354  2.67741  2.69355  4.24690  2.90347  2.73739  3.18146  2.89801  2.37887  2.77519  2.98518  4.58477  3.61503
          0.01848  4.39636  5.11870  0.61958  0.77255  0.48576  0.95510
    250   2.72876  5.23168  2.20006  2.03663  4.56492  3.44426  3.67359  4.04871  2.04218  3.53088  4.28040  2.91118  2.90323  2.47728  2.92887  2.68537  2.65044  3.61690  5.66685  4.25209    276 - -
          2.68618  4.42225  2.77519  2.73123  3.46354  2.40513  3.72494  3.29354  2.67741  2.69355  4.24690  2.90347  2.73739  3.18146  2.89801  2.37887  2.77519  2.98518  4.58477  3.61503
          0.01848  4.39636  5.11870  0.61958  0.77255  0.48576  0.95510
    251   2.33706  4.42708  3.62219  3.07393  3.70128  3.58797  4.00633  2.91074  2.96115  2.73557  3.64558  3.44350  4.04463  3.31530  2.57090  2.88357  2.09912  1.69207  5.14213  3.91053    277 - -
          2.68618  4.42225  2.77519  2.73123  3.46354  2.40513  3.72494  3.29354  2.67741  2.69355  4.24690  2.90347  2.73739  3.18146  2.89801  2.37887  2.77519  2.98518  4.58477  3.61503
          0.01848  4.39636  5.11870  0.61958  0.77255  0.48576  0.95510
    252   3.69472  4.95772  5.37473  4.84801  3.26831  5.00152  5.32488  1.95502  4.65979  0.61423  3.05204  5.08984  5.12146  4.72013  4.71987  4.40930  3.91943  2.42934  5.45837  4.39837    278 - -
          2.68618  4.42225  2.77519  2.73123  3.46354  2.40513  3.72494  3.29354  2.67741  2.69355  4.24690  2.90347  2.73739  3.18146  2.89801  2.37887  2.77519  2.98518  4.58477  3.61503
          0.01848  4.39636  5.11870  0.61958  0.77255  0.48576  0.95510
    253   2.68939  5.15585  2.60102  2.38551  4.48796  3.03524  3.64767  3.96032  2.20708  3.45361  4.20417  2.92986  3.85384  2.35573  2.18441  2.31066  2.65683  3.54042  5.59566  4.19847    279 - -
          2.68618  4.42225  2.77519  2.73123  3.46354  2.40513  3.72494  3.29354  2.67741  2.69355  4.24690  2.90347  2.73739  3.18146  2.89801  2.37887  2.77519  2.98518  4.58477  3.61503
          0.01848  4.39636  5.11870  0.61958  0.77255  0.48576  0.95510
    254   2.48165  5.20648  2.74954  2.04564  4.55798  2.00911  3.77767  4.01731  2.57020  3.54430  4.33543  2.96221  3.93368  1.93976  3.04693  2.78897  3.07237  3.61868  5.71578  4.32309    280 - -
          2.68618  4.42225  2.77519  2.73123  3.46354  2.40513  3.72494  3.29354  2.67741  2.69355  4.24690  2.90347  2.73739  3.18146  2.89801  2.37887  2.77519  2.98518  4.58477  3.61503
          0.01848  4.39636  5.11870  0.61958  0.77255  0.48576  0.95510
    255   3.35116  4.62503  5.23301  4.67318  3.41814  4.71429  5.11542  1.69071  4.54610  1.25126  2.62564  4.82566  4.92573  4.63506  4.61359  4.07277  3.58240  1.41926  5.42069  4.33212    281 - -
          2.68618  4.42225  2.77519  2.73123  3.46354  2.40513  3.72494  3.29354  2.67741  2.69355  4.24690  2.90347  2.73739  3.18146  2.89801  2.37887  2.77519  2.98518  4.58477  3.61503
          0.01848  4.39636  5.11870  0.61958  0.77255  0.48576  0.95510
    256   2.76966  4.19373  4.38141  3.79652  2.57525  3.92008  4.24713  1.92487  3.65983  2.05113  3.26458  3.95555  4.27786  3.85822  3.80036  2.24534  3.00477  1.75438  4.85053  3.65786    282 - -
          2.68618  4.42225  2.77519  2.73123  3.46354  2.40513  3.72494  3.29354  2.67741  2.69355  4.24690  2.90347  2.73739  3.18146  2.89801  2.37887  2.77519  2.98518  4.58477  3.61503
          0.01848  4.39636  5.11870  0.61958  0.77255  0.48576  0.95510
    257   2.45525  5.07100  2.87843  2.06810  4.41747  1.89990  3.74618  3.86081  2.24929  3.41145  4.20269  2.98764  3.90791  2.87829  2.99056  2.73811  2.59327  3.47942  5.60121  4.23095    283 - -
          2.68618  4.42225  2.77519  2.73123  3.46354  2.40513  3.72494  3.29354  2.67741  2.69355  4.24690  2.90347  2.73739  3.18146  2.89801  2.37887  2.77519  2.98518  4.58477  3.61503
          0.01848  4.39636  5.11870  0.61958  0.77255  0.48576  0.95510
    258   2.45194  5.03153  2.98853  2.49450  4.38714  2.01625  3.72692  3.82427  2.06833  3.37222  4.16273  3.01591  3.90662  2.36097  2.89339  2.72917  2.63219  3.44668  5.55635  4.20339    284 - -
          2.68618  4.42225  2.77519  2.73123  3.46354  2.40513  3.72494  3.29354  2.67741  2.69355  4.24690  2.90347  2.73739  3.18146  2.89801  2.37887  2.77519  2.98518  4.58477  3.61503
          0.01848  4.39636  5.11870  0.61958  0.77255  0.48576  0.95510
    259   2.46584  4.83722  2.48559  2.52811  4.07105  3.03531  3.71176  3.48134  2.51885  2.53714  3.31047  3.04343  3.89381  2.86869  2.52397  2.70954  2.39463  3.16611  5.34887  4.02088    285 - -
          2.68618  4.42225  2.77519  2.73123  3.46354  2.40513  3.72494  3.29354  2.67741  2.69355  4.24690  2.90347  2.73739  3.18146  2.89801  2.37887  2.77519  2.98518  4.58477  3.61503
          0.01848  4.39636  5.11870  0.61958  0.77255  0.48576  0.95510
    260   2.38680  4.88560  3.06179  2.53980  4.31683  2.42231  3.76105  3.75465  2.13861  3.32592  4.11570  3.04345  2.75381  2.89768  3.00410  2.37665  2.37113  3.36684  5.53080  4.18323    286 - -
          2.68618  4.42225  2.77519  2.73123  3.46354  2.40513  3.72494  3.29354  2.67741  2.69355  4.24690  2.90347  2.73739  3.18146  2.89801  2.37887  2.77519  2.98518  4.58477  3.61503
          0.01848  4.39636  5.11870  0.61958  0.77255  0.48576  0.95510
    261   2.41409  5.03051  2.53270  2.46936  4.47689  2.25649  3.79482  3.93259  2.61294  3.48173  4.26727  2.19624  3.90165  2.92955  3.10290  2.72106  2.10891  3.52108  5.66894  4.28961    287 - -
          2.68618  4.42225  2.77519  2.73123  3.46354  2.40513  3.72494  3.29354  2.67741  2.69355  4.24690  2.90347  2.73739  3.18146  2.89801  2.37887  2.77519  2.98518  4.58477  3.61503
          0.01848  4.39636  5.11870  0.61958  0.77255  0.48576  0.95510
    262   2.44362  4.99882  2.96349  2.10048  4.30192  2.48736  3.69555  3.74259  2.47427  2.89874  4.08964  2.47002  3.87451  2.82390  2.95186  2.47112  2.58505  3.37434  5.50381  4.13820    288 - -
          2.68618  4.42225  2.77519  2.73123  3.46354  2.40513  3.72494  3.29354  2.67741  2.69355  4.24690  2.90347  2.73739  3.18146  2.89801  2.37887  2.77519  2.98518  4.58477  3.61503
          0.12436  4.39636  2.25743  0.61958  0.77255  0.48576  0.95510
    263   2.66004  5.03158  2.91326  2.04454  4.34031  2.99564  3.64720  3.79087  2.06817  3.32831  4.10354  2.93072  3.13661  2.76623  2.88107  2.22080  2.89554  3.00235  5.50842  4.13199    289 - -
          2.68618  4.42225  2.77519  2.73123  3.46354  2.40513  3.72494  3.29354  2.67741  2.69355  4.24690  2.90347  2.73739  3.18146  2.89801  2.37887  2.77519  2.98518  4.58477  3.61503
          0.02052  4.29251  5.01486  0.61958  0.77255  0.40644  1.09667
    264   2.06395  4.75107  3.04461  2.35077  4.42049  1.41854  4.01246  3.83062  2.88968  3.46045  4.28330  3.17726  3.94183  3.19692  3.32804  2.73967  2.58211  3.41324  5.69880  4.38561    290 - -
          2.68619  4.42226  2.77521  2.73124  3.46355  2.40514  3.72496  3.29355  2.67742  2.69356  4.24691  2.90348  2.73741  3.18147  2.89802  2.37874  2.77521  2.98519  4.58478  3.61504
          0.13916  2.64292  2.83425  0.38010  1.15136  0.48576  0.95510
    265   2.75788  5.19202  2.77390  2.16309  4.51774  3.43889  3.70264  3.98414  2.47174  3.49471  4.26909  1.99798  3.88468  2.06046  2.95210  2.42995  2.67192  3.57882  5.65308  4.25512    292 - -
          2.68618  4.42225  2.77519  2.73123  3.46354  2.40513  3.72494  3.29354  2.67741  2.69355  4.24690  2.90347  2.73739  3.18146  2.89801  2.37887  2.77519  2.98518  4.58477  3.61503
          0.01952  4.34213  5.06448  0.61958  0.77255  0.56400  0.84148
    266   2.13342  4.86071  2.97366  2.23767  4.36295  2.86107  3.80700  3.80423  2.62243  3.38017  4.17495  3.03850  3.01116  2.95273  3.09077  1.71415  2.93653  3.40018  5.58730  4.23818    293 - -
          2.68618  4.42225  2.77519  2.73123  3.46354  2.40513  3.72494  3.29354  2.67741  2.69355  4.24690  2.90347  2.73739  3.18146  2.89801  2.37887  2.77519  2.98518  4.58477  3.61503
          0.01952  4.34213  5.06448  0.61958  0.77255  0.56400  0.84148
    267   2.39139  4.94085  2.93321  2.25506  4.35424  1.75118  3.77740  3.78812  2.55889  3.36034  4.16372  3.02361  3.89957  2.92275  2.63611  2.44594  2.97388  3.40942  5.56600  4.21904    294 - -
          2.68618  4.42225  2.77519  2.73123  3.46354  2.40513  3.72494  3.29354  2.67741  2.69355  4.24690  2.90347  2.73739  3.18146  2.89801  2.37887  2.77519  2.98518  4.58477  3.61503
          0.31724  4.34213  1.35156  0.61958  0.77255  0.43977  1.03334
    268   2.71378  5.13413  2.24584  2.06925  4.47617  2.77829  3.67862  3.94698  2.51539  3.47073  4.25688  2.83201  2.71457  2.80999  3.02767  2.12492  2.97111  3.54000  5.64462  4.23237    295 - -
          2.68618  4.42225  2.77519  2.73123  3.46354  2.40513  3.72494  3.29354  2.67741  2.69355  4.24690  2.90347  2.73739  3.18146  2.89801  2.37887  2.77519  2.98518  4.58477  3.61503
          0.02436  4.12298  4.84533  0.61958  0.77255  0.79970  0.59686
    269   2.65051  4.89073  2.95570  2.46188  4.24904  3.40291  3.66209  3.67792  2.37208  3.24150  4.04757  2.96926  2.70253  2.42754  2.48637  2.00843  2.90049  3.31652  5.43585  4.10361    296 - -
          2.68618  4.42225  2.77519  2.73123  3.46354  2.40513  3.72494  3.29354  2.67741  2.69355  4.24690  2.90347  2.73739  3.18146  2.89801  2.37887  2.77519  2.98518  4.58477  3.61503
          0.02436  4.12298  4.84533  0.61958  0.77255  0.79970  0.59686
    270   2.65511  4.77156  2.93991  2.50383  4.03659  2.28735  3.70715  3.45651  2.50070  2.43623  3.91731  2.59136  3.86190  2.47356  2.91765  2.70745  2.90656  3.14390  5.32361  4.00317    297 - -
          2.68593  4.42242  2.77515  2.73141  3.46371  2.40491  3.72512  3.29371  2.67758  2.69355  4.24707  2.90339  2.73723  3.18164  2.89790  2.37891  2.77537  2.98492  4.58494  3.61520
          0.63131  0.77600  4.84533  0.79877  0.59762  0.33003  1.26904
    271   2.45326  5.10437  2.95266  2.23870  4.41824  2.55733  3.65290  3.87839  2.22804  3.39382  4.15595  2.69042  3.85810  2.34545  2.56667  2.66298  2.91460  2.97380  5.55440  4.16939    301 - -
          2.68618  4.42225  2.77519  2.73123  3.46354  2.40513  3.72494  3.29354  2.67741  2.69355  4.24690  2.90347  2.73739  3.18146  2.89801  2.37887  2.77519  2.98518  4.58477  3.61503
          0.01848  4.39636  5.11870  0.61958  0.77255  0.48576  0.95510
    272   2.45439  4.57175  3.29458  2.51014  3.16179  3.57061  3.80109  3.12052  2.70964  2.50481  3.66500  3.20230  2.85672  2.73141  3.12314  2.53542  2.60932  2.43716  5.12734  3.85596    302 - -
          2.68620  4.42227  2.77522  2.73125  3.46356  2.40515  3.72497  3.29356  2.67743  2.69357  4.24692  2.90349  2.73742  3.18148  2.89803  2.37889  2.77522  2.98476  4.58479  3.61505
          0.12436  2.19861  5.11870  0.30193  1.34474  0.48576  0.95510
    273   2.17820  4.80855  3.11640  2.57200  4.13686  3.46481  3.75536  3.55088  2.55942  3.16102  3.97544  2.31238  3.89393  2.91205  2.71104  2.22607  2.39996  2.81718  5.40626  4.08092    304 - -
          2.68593  4.42278  2.77573  2.73176  3.46363  2.40380  3.72548  3.29407  2.67794  2.69353  4.24481  2.90266  2.73772  3.18006  2.89854  2.37879  2.77573  2.98572  4.58530  3.61556
          0.65030  1.21069  1.71413  1.95007  0.15346  0.48576  0.95510
    274   2.33779  4.31149  3.47636  3.16922  4.48139  1.69343  4.28668  3.91571  3.24663  3.57659  4.38265  3.36645  3.79641  3.53140  3.58972  1.41702  2.26610  3.33891  5.79612  4.57180    315 - -
          2.68599  4.42259  2.77518  2.73157  3.46388  2.40419  3.72529  3.29388  2.67775  2.69366  4.24724  2.90381  2.73774  3.18112  2.89835  2.37875  2.77421  2.98552  4.58511  3.61537
          0.85311  1.01937  1.54604  1.53471  0.24273  0.49010  0.94821
    275   2.64890  4.91497  2.97807  2.44800  4.25231  2.83788  3.63687  3.67863  2.33415  3.23511  4.03486  2.96008  3.10773  2.46445  2.10442  2.66111  2.58299  3.31782  5.42525  4.09088    322 - -
          2.68644  4.42251  2.77510  2.73116  3.46380  2.40488  3.72521  3.29380  2.67767  2.69361  4.24716  2.90321  2.73745  3.18173  2.89827  2.37831  2.77476  2.98545  4.58503  3.61530
          0.51006  0.93732  4.84533  1.30582  0.31601  0.79970  0.59686
    276   2.27117  4.69985  2.96772  2.52599  4.22403  2.67532  3.75963  3.65483  2.57695  3.25005  4.05640  3.00364  2.58780  2.50738  3.02525  2.11690  2.84881  3.26091  5.47269  4.14445    334 - -
          2.68629  4.42268  2.77563  2.73167  3.46397  2.40443  3.72538  3.29397  2.67784  2.69323  4.24733  2.90337  2.73783  3.18190  2.89816  2.37725  2.77542  2.98562  4.58520  3.61497
          0.51006  0.93732  4.84533  1.75987  0.18882  0.79970  0.59686
    277   2.32588  4.26666  3.48182  3.16124  4.28074  3.05707  4.22616  3.64057  3.17106  3.37070  4.22199  3.35449  3.78142  3.49223  3.48783  1.48403  1.51995  3.15754  5.63724  4.40658    342 - -
          2.68618  4.42225  2.77519  2.73123  3.46354  2.40513  3.72494  3.29354  2.67741  2.69355  4.24690  2.90347  2.73739  3.18146  2.89801  2.37887  2.77519  2.98518  4.58477  3.61503
          0.02436  4.12298  4.84533  0.61958  0.77255  0.79970  0.59686
    278   1.93134  4.29138  3.42504  3.27003  4.51905  0.99212  4.41440  3.90533  3.43853  3.64002  4.49763  3.41995  3.80417  3.71055  3.72433  2.53720  2.86988  3.33629  5.83852  4.65391    343 - -
          2.68618  4.42225  2.77519  2.73123  3.46354  2.40513  3.72494  3.29354  2.67741  2.69355  4.24690  2.90347  2.73739  3.18146  2.89801  2.37887  2.77519  2.98518  4.58477  3.61503
          0.02436  4.12298  4.84533  0.61958  0.77255  0.79970  0.59686
    279   1.99182  4.23896  3.53730  3.14692  4.16779  1.56515  4.17866  3.52517  3.15678  3.24744  4.08981  3.34979  3.77473  3.44896  3.49187  2.08090  2.76319  2.47574  5.53616  4.31555    344 - -
          2.68618  4.42225  2.77519  2.73123  3.46354  2.40513  3.72494  3.29354  2.67741  2.69355  4.24690  2.90347  2.73739  3.18146  2.89801  2.37887  2.77519  2.98518  4.58477  3.61503
          0.02436  4.12298  4.84533  0.61958  0.77255  0.79970  0.59686
    280   1.93453  4.85198  1.86553  2.42129  4.44007  3.24553  3.82116  3.87881  2.71521  3.47125  4.28359  2.92919  3.82301  2.98388  3.20734  2.01875  2.95961  3.45042  5.67706  4.30426    345 - -
          2.68645  4.42252  2.77547  2.73150  3.46381  2.40451  3.72522  3.29321  2.67768  2.69382  4.24717  2.90333  2.73767  3.18120  2.89828  2.37818  2.77511  2.98546  4.58504  3.61474
          0.38892  1.15725  4.84533  1.51217  0.24902  0.79970  0.59686
    281   2.33720  4.26434  3.50045  3.08876  4.11977  1.60949  4.12687  3.47554  3.08636  3.19433  4.04033  3.32612  3.78492  3.39039  3.43066  2.11025  2.31950  2.48256  5.48780  4.25951    357 - -
          2.68618  4.42225  2.77519  2.73123  3.46354  2.40513  3.72494  3.29354  2.67741  2.69355  4.24690  2.90347  2.73739  3.18146  2.89801  2.37887  2.77519  2.98518  4.58477  3.61503
          0.02436  4.12298  4.84533  0.61958  0.77255  0.79970  0.59686
    282   1.45906  4.22253  3.56510  3.20664  4.25456  2.37978  4.23921  3.60420  3.22175  3.33339  4.17149  3.37263  3.76552  3.51177  3.54320  2.47551  1.69092  3.11974  5.61513  4.40545    358 - -
          2.68618  4.42225  2.77519  2.73123  3.46354  2.40513  3.72494  3.29354  2.67741  2.69355  4.24690  2.90347  2.73739  3.18146  2.89801  2.37887  2.77519  2.98518  4.58477  3.61503
          0.02436  4.12298  4.84533  0.61958  0.77255  0.79970  0.59686
    283   2.22656  4.30297  3.49071  2.96955  3.66326  3.37755  3.93005  2.96902  2.91564  2.71414  2.43304  3.31754  3.88986  3.23351  3.26373  2.16503  2.16831  2.70091  5.09462  3.86108    359 - -
          2.68622  4.42229  2.77523  2.73127  3.46358  2.40471  3.72498  3.29358  2.67745  2.69359  4.24694  2.90351  2.73743  3.18150  2.89805  2.37891  2.77523  2.98522  4.58481  3.61507
          0.10941  2.34582  4.84533  0.87248  0.54114  0.79970  0.59686
    284   2.29627  4.25680  3.39946  3.15033  4.43936  1.26214  4.27947  3.86201  3.25844  3.54211  4.35943  3.33315  3.75591  3.54079  3.58229  2.05606  2.26142  3.28835  5.76609  4.54782    363 - -
          2.68618  4.42225  2.77519  2.73123  3.46354  2.40513  3.72494  3.29354  2.67741  2.69355  4.24690  2.90347  2.73739  3.18146  2.89801  2.37887  2.77519  2.98518  4.58477  3.61503
          0.17674  4.12298  1.92550  0.61958  0.77255  0.44479  1.02432
    285   2.47216  4.41629  3.36392  2.97198  4.07880  2.60863  4.05952  3.48416  2.97213  2.54191  4.04264  3.29597  3.86361  3.31069  3.33055  1.27296  2.86812  3.10084  5.44912  4.17663    364 - -
          2.68624  4.42251  2.77545  2.73149  3.46308  2.40393  3.72520  3.29380  2.67766  2.69380  4.24715  2.90323  2.73765  3.18135  2.89826  2.37860  2.77545  2.98544  4.58503  3.61529
          0.85311  1.01937  1.54604  1.27663  0.32708  0.49010  0.94821
    286   1.87986  4.27413  3.58055  3.04335  2.85280  3.50822  3.91998  2.77495  2.98709  2.23683  3.45585  3.39165  3.95903  3.28533  3.31377  2.26661  2.83858  2.55211  4.92645  3.67189    369 - -
          2.68618  4.42225  2.77519  2.73123  3.46354  2.40513  3.72494  3.29354  2.67741  2.69355  4.24690  2.90347  2.73739  3.18146  2.89801  2.37887  2.77519  2.98518  4.58477  3.61503
          0.02436  4.12298  4.84533  0.61958  0.77255  0.79970  0.59686
    287   2.60325  4.63808  3.13858  2.63053  3.97318  2.04676  3.74674  3.37037  2.52055  2.57801  3.85805  3.09199  3.12739  2.93800  2.51790  2.69296  2.87432  3.06008  5.27599  3.98762    370 - -
          2.68637  4.42244  2.77539  2.73142  3.46373  2.40507  3.72514  3.29373  2.67760  2.69308  4.24553  2.90366  2.73666  3.18112  2.89820  2.37882  2.77539  2.98538  4.58496  3.61522
          0.27792  1.44912  4.84533  1.43235  0.27279  0.79970  0.59686
    288   1.64765  4.23568  3.47583  3.17083  4.42584  1.87926  4.26919  3.85591  3.25102  3.52461  4.33134  3.34008  3.74194  3.52352  3.58606  1.57215  2.76018  3.27485  5.74983  4.53463    379 - -
          2.68618  4.42225  2.77519  2.73123  3.46354  2.40513  3.72494  3.29354  2.67741  2.69355  4.24690  2.90347  2.73739  3.18146  2.89801  2.37887  2.77519  2.98518  4.58477  3.61503
          0.02436  4.12298  4.84533  0.61958  0.77255  0.79970  0.59686
    289   1.47316  4.23641  3.53618  3.14595  4.26948  2.37892  4.19496  3.67512  3.16209  3.35510  4.17560  3.33809  3.75291  3.45036  3.50438  2.04925  1.98887  3.16815  5.61236  4.39362    380 - -
          2.68622  4.42229  2.77524  2.73128  3.46358  2.40517  3.72499  3.29358  2.67745  2.69359  4.24694  2.90310  2.73744  3.18097  2.89805  2.37891  2.77524  2.98523  4.58481  3.61507
          0.16689  1.92524  4.84533  0.66359  0.72361  0.63979  0.74951
    290   2.35893  4.81822  2.68119  2.45578  3.33416  3.44402  3.65298  3.47402  2.45516  3.07782  3.18163  2.50396  3.27495  2.56352  2.91896  2.65196  2.85017  3.15092  5.32226  3.98659    383 - -
          2.68619  4.42226  2.77521  2.73124  3.46355  2.40514  3.72496  3.29355  2.67722  2.69356  4.24691  2.90348  2.73741  3.18148  2.89802  2.37888  2.77521  2.98520  4.58478  3.61504
          0.09981  2.43286  4.93237  0.37591  1.16048  0.71856  0.66837
    291   1.98501  4.64319  2.54353  2.62952  4.18628  1.91255  3.86529  3.56280  2.74046  3.22476  4.05536  3.08639  3.85004  3.04937  3.18675  2.64660  2.88953  2.70584  5.48814  4.17660    385 - -
          2.68618  4.42225  2.77519  2.73123  3.46354  2.40513  3.72494  3.29354  2.67741  2.69355  4.24690  2.90347  2.73739  3.18146  2.89801  2.37887  2.77519  2.98518  4.58477  3.61503
          0.02230  4.21003  4.93237  0.61958  0.77255  0.71856  0.66837
    292   2.43769  5.07103  2.84960  2.13954  4.38582  3.41076  3.62526  3.84319  2.17175  3.36320  4.13385  2.89712  3.09470  2.27970  2.84073  2.25701  2.89741  3.44816  5.52795  4.14455    386 - -
          2.68618  4.42225  2.77519  2.73123  3.46354  2.40513  3.72494  3.29354  2.67741  2.69355  4.24690  2.90347  2.73739  3.18146  2.89801  2.37887  2.77519  2.98518  4.58477  3.61503
          0.02230  4.21003  4.93237  0.61958  0.77255  0.71856  0.66837
    293   2.33319  4.52853  3.18354  2.35910  3.84425  2.84993  3.83027  3.19522  2.73777  2.89557  3.75893  3.16056  3.89360  3.06140  3.14839  2.40144  2.86767  1.92193  5.21686  3.94312    387 - -
          2.68618  4.42225  2.77519  2.73123  3.46354  2.40513  3.72494  3.29354  2.67741  2.69355  4.24690  2.90347  2.73739  3.18146  2.89801  2.37887  2.77519  2.98518  4.58477  3.61503
          0.02230  4.21003  4.93237  0.61958  0.77255  0.71856  0.66837
    294   2.64929  4.95532  2.57020  2.39264  4.23235  3.41774  3.64855  3.13737  2.43339  3.23590  4.03086  2.34052  3.83185  2.46173  2.90850  2.65181  2.23746  3.30933  5.44466  4.08115    388 - -
          2.68618  4.42225  2.77519  2.73123  3.46354  2.40513  3.72494  3.29354  2.67741  2.69355  4.24690  2.90347  2.73739  3.18146  2.89801  2.37887  2.77519  2.98518  4.58477  3.61503
          0.02230  4.21003  4.93237  0.61958  0.77255  0.71856  0.66837
    295   2.37610  4.69250  2.65826  2.55275  3.97424  3.42636  3.73531  3.36771  2.58481  2.23086  3.84993  3.04675  3.21187  2.91823  3.03108  2.13017  2.86882  3.06056  5.29127  3.98141    389 - -
          2.68618  4.42225  2.77519  2.73123  3.46354  2.40513  3.72494  3.29354  2.67741  2.69355  4.24690  2.90347  2.73739  3.18146  2.89801  2.37887  2.77519  2.98518  4.58477  3.61503
          0.18137  4.21003  1.89028  0.61958  0.77255  0.71856  0.66837
    296   2.23591  4.81298  2.76787  1.98432  4.25026  3.29486  3.71812  3.67567  2.54793  3.26901  4.08326  2.92249  2.50690  2.87532  3.00988  2.33115  2.89161  3.29878  5.49090  4.14228    390 - -
          2.68618  4.42225  2.77519  2.73123  3.46354  2.40513  3.72494  3.29354  2.67741  2.69355  4.24690  2.90347  2.73739  3.18146  2.89801  2.37887  2.77519  2.98518  4.58477  3.61503
          0.02610  4.05475  4.77710  0.61958  0.77255  0.49978  0.93310
    297   2.10829  4.23773  3.80225  3.27059  2.39191  2.26977  4.05251  2.74264  3.20560  2.53307  3.46411  3.54892  4.02576  3.47600  3.48760  2.86900  2.87754  2.08925  4.95484  3.72879    391 - -
          2.68618  4.42225  2.77519  2.73123  3.46354  2.40513  3.72494  3.29354  2.67741  2.69355  4.24690  2.90347  2.73739  3.18146  2.89801  2.37887  2.77519  2.98518  4.58477  3.61503
          0.09196  4.26924  2.60544  0.61958  0.77255  0.39299  1.12405
    298   2.27557  5.10824  2.87802  1.92303  4.43439  3.43473  3.65659  3.89834  2.41167  3.41291  4.17670  2.41044  3.21641  2.76901  2.61538  2.39087  2.92044  3.49347  5.57370  4.18232    392 - -
          2.68618  4.42225  2.77519  2.73123  3.46354  2.40513  3.72494  3.29354  2.67741  2.69355  4.24690  2.90347  2.73739  3.18146  2.89801  2.37887  2.77519  2.98518  4.58477  3.61503
          0.01965  4.33547  5.05782  0.61958  0.77255  0.43487  1.04227
    299   2.40814  4.85616  3.08241  2.52914  4.11548  2.17517  3.71549  3.53055  2.50812  3.13494  3.32204  3.04301  3.28586  2.58629  2.66305  2.70744  2.62182  3.20538  5.37872  4.04838    393 - -
          2.68618  4.42225  2.77519  2.73123  3.46354  2.40513  3.72494  3.29354  2.67741  2.69355  4.24690  2.90347  2.73739  3.18146  2.89801  2.37887  2.77519  2.98518  4.58477  3.61503
          0.01848  4.39636  5.11870  0.61958  0.77255  0.48576  0.95510
    300   2.72815  5.20628  2.20504  2.17747  4.53369  2.56761  3.68282  4.01186  2.27102  3.50754  4.26372  2.91643  2.85238  2.79230  2.95343  2.45150  2.64846  3.58988  5.65503  4.24424    394 - -
          2.68618  4.42225  2.77519  2.73123  3.46354  2.40513  3.72494  3.29354  2.67741  2.69355  4.24690  2.90347  2.73739  3.18146  2.89801  2.37887  2.77519  2.98518  4.58477  3.61503
          0.01848  4.39636  5.11870  0.61958  0.77255  0.48576  0.95510
    301   2.72272  5.09697  3.00957  2.45646  4.41012  2.41858  3.67013  3.22572  1.92031  3.37798  4.15421  2.46149  3.88993  2.55030  2.56073  2.70844  2.94942  3.47211  5.54086  4.17898    395 - -
          2.68618  4.42225  2.77519  2.73123  3.46354  2.40513  3.72494  3.29354  2.67741  2.69355  4.24690  2.90347  2.73739  3.18146  2.89801  2.37887  2.77519  2.98518  4.58477  3.61503
          0.01848  4.39636  5.11870  0.61958  0.77255  0.48576  0.95510
    302   2.40991  4.26438  3.92685  3.37720  3.47427  2.62897  4.12053  2.10761  3.29905  2.51748  3.45231  3.65522  3.29646  3.56524  3.56497  2.99117  2.94002  1.61123  4.97769  3.77098    396 - -
          2.68618  4.42225  2.77519  2.73123  3.46354  2.40513  3.72494  3.29354  2.67741  2.69355  4.24690  2.90347  2.73739  3.18146  2.89801  2.37887  2.77519  2.98518  4.58477  3.61503
          0.01848  4.39636  5.11870  0.61958  0.77255  0.48576  0.95510
    303   2.42457  4.29883  3.69158  3.12172  3.43373  2.84068  3.95255  2.49802  3.06018  2.30413  2.93622  3.48078  4.05279  3.34424  3.37388  2.34135  2.35023  2.35182  4.90313  3.68385    397 - -
          2.68618  4.42225  2.77519  2.73123  3.46354  2.40513  3.72494  3.29354  2.67741  2.69355  4.24690  2.90347  2.73739  3.18146  2.89801  2.37887  2.77519  2.98518  4.58477  3.61503
          0.01848  4.39636  5.11870  0.61958  0.77255  0.48576  0.95510
    304   3.38169  4.61711  5.33985  4.87012  3.89475  4.89367  5.58985  0.95949  4.78469  2.33835  3.65364  5.04230  5.15486  5.03685  4.95504  4.31777  3.64712  1.13345  5.96600  4.75586    398 - -
          2.68618  4.42225  2.77519  2.73123  3.46354  2.40513  3.72494  3.29354  2.67741  2.69355  4.24690  2.90347  2.73739  3.18146  2.89801  2.37887  2.77519  2.98518  4.58477  3.61503
          0.01848  4.39636  5.11870  0.61958  0.77255  0.48576  0.95510
    305   2.26239  4.86850  3.08242  2.52998  4.15145  3.48633  3.71925  3.56830  2.50291  3.16722  3.97762  3.04256  3.89217  2.16146  2.66661  2.32554  2.37195  2.88521  5.40353  4.07068    399 - -
          2.68618  4.42225  2.77519  2.73123  3.46354  2.40513  3.72494  3.29354  2.67741  2.69355  4.24690  2.90347  2.73739  3.18146  2.89801  2.37887  2.77519  2.98518  4.58477  3.61503
          0.01848  4.39636  5.11870  0.61958  0.77255  0.48576  0.95510
    306   1.22109  4.66942  3.36396  2.88570  4.28316  3.40525  3.98740  3.67706  2.74055  3.31179  4.15067  3.28415  2.93722  3.17848  2.33597  2.75302  2.98552  3.29654  5.55624  4.28710    400 - -
          2.68618  4.42225  2.77519  2.73123  3.46354  2.40513  3.72494  3.29354  2.67741  2.69355  4.24690  2.90347  2.73739  3.18146  2.89801  2.37887  2.77519  2.98518  4.58477  3.61503
          0.01848  4.39636  5.11870  0.61958  0.77255  0.48576  0.95510
    307   2.69103  4.68692  1.83141  2.66550  3.23096  3.55525  3.78016  3.25352  2.67147  2.91892  3.78066  3.15279  3.95288  3.00164  3.10476  2.51703  2.92635  2.49331  5.17151  3.25333    401 - -
          2.68618  4.42225  2.77519  2.73123  3.46354  2.40513  3.72494  3.29354  2.67741  2.69355  4.24690  2.90347  2.73739  3.18146  2.89801  2.37887  2.77519  2.98518  4.58477  3.61503
          0.01848  4.39636  5.11870  0.61958  0.77255  0.48576  0.95510
    308   1.94203  5.10530  2.90254  2.07578  4.43428  3.47305  3.71745  3.87963  2.04077  3.41625  4.20099  2.98029  2.55901  2.84225  2.92035  2.73263  2.98675  3.49574  5.59272  4.22146    402 - -
          2.68618  4.42225  2.77519  2.73123  3.46354  2.40513  3.72494  3.29354  2.67741  2.69355  4.24690  2.90347  2.73739  3.18146  2.89801  2.37887  2.77519  2.98518  4.58477  3.61503
          0.01848  4.39636  5.11870  0.61958  0.77255  0.48576  0.95510
    309   2.07722  5.06228  2.93597  2.12803  4.36473  2.76061  3.14030  3.81649  2.43951  3.35456  4.12920  2.95611  3.86637  2.55233  2.92101  2.45565  2.59900  3.43291  5.53620  4.15752    403 - -
          2.68618  4.42225  2.77519  2.73123  3.46354  2.40513  3.72494  3.29354  2.67741  2.69355  4.24690  2.90347  2.73739  3.18146  2.89801  2.37887  2.77519  2.98518  4.58477  3.61503
          0.01848  4.39636  5.11870  0.61958  0.77255  0.48576  0.95510
    310   2.10119  4.36961  3.80522  3.45204  4.49394  3.17959  4.46449  3.86380  3.45235  3.58222  4.41029  3.57130  3.92406  3.74010  3.76020  1.67393  1.12770  3.33803  5.84758  4.64683    404 - -
          2.68618  4.42225  2.77519  2.73123  3.46354  2.40513  3.72494  3.29354  2.67741  2.69355  4.24690  2.90347  2.73739  3.18146  2.89801  2.37887  2.77519  2.98518  4.58477  3.61503
          0.01848  4.39636  5.11870  0.61958  0.77255  0.48576  0.95510
    311   3.27556  5.23231  3.16067  3.11465  4.69309  3.63484  4.49919  4.55720  3.47141  4.14652  5.12321  0.48870  4.32409  3.80016  3.82143  3.33887  3.69025  4.12083  5.93272  4.62481    405 - -
          2.68618  4.42225  2.77519  2.73123  3.46354  2.40513  3.72494  3.29354  2.67741  2.69355  4.24690  2.90347  2.73739  3.18146  2.89801  2.37887  2.77519  2.98518  4.58477  3.61503
          0.01848  4.39636  5.11870  0.61958  0.77255  0.48576  0.95510
    312   1.30613  4.36505  3.82181  3.43359  4.47471  3.17855  4.43915  3.86027  3.42505  3.56376  4.38556  3.56037  3.91558  3.70870  3.74362  1.63726  1.81083  3.33366  5.82493  4.62179    406 - -
          2.68618  4.42225  2.77519  2.73123  3.46354  2.40513  3.72494  3.29354  2.67741  2.69355  4.24690  2.90347  2.73739  3.18146  2.89801  2.37887  2.77519  2.98518  4.58477  3.61503
          0.01848  4.39636  5.11870  0.61958  0.77255  0.48576  0.95510
    313   3.80504  5.12896  5.03310  4.70504  3.42939  4.64499  5.20404  2.68622  4.47290  0.42341  3.33947  4.93446  5.00896  4.70781  4.55067  4.32817  4.08478  2.85367  5.46427  4.29924    407 - -
          2.68618  4.42225  2.77519  2.73123  3.46354  2.40513  3.72494  3.29354  2.67741  2.69355  4.24690  2.90347  2.73739  3.18146  2.89801  2.37887  2.77519  2.98518  4.58477  3.61503
          0.01848  4.39636  5.11870  0.61958  0.77255  0.48576  0.95510
    314   3.39331  4.63196  5.33526  4.81561  3.65404  4.86855  5.39024  1.19608  4.71438  1.53464  3.42563  4.98548  5.08027  4.87215  4.82943  4.25787  3.63823  1.33431  5.70414  4.56741    408 - -
          2.68618  4.42225  2.77519  2.73123  3.46354  2.40513  3.72494  3.29354  2.67741  2.69355  4.24690  2.90347  2.73739  3.18146  2.89801  2.37887  2.77519  2.98518  4.58477  3.61503
          0.01848  4.39636  5.11870  0.61958  0.77255  0.48576  0.95510
    315   3.39667  4.62643  5.34967  4.84888  3.77445  4.91223  5.49991  0.95281  4.75789  1.96020  3.53783  5.02872  5.13350  4.96211  4.90383  4.31519  3.64856  1.32036  5.83891  4.66745    409 - -
          2.68618  4.42225  2.77519  2.73123  3.46354  2.40513  3.72494  3.29354  2.67741  2.69355  4.24690  2.90347  2.73739  3.18146  2.89801  2.37887  2.77519  2.98518  4.58477  3.61503
          0.01848  4.39636  5.11870  0.61958  0.77255  0.48576  0.95510
    316   2.67284  4.72681  3.17973  2.62027  3.93941  3.53368  3.75246  3.33246  2.58030  2.68494  3.13842  2.56634  3.92533  2.93905  2.52896  2.46864  2.06463  3.04517  5.26217  3.96266    410 - -
          2.68618  4.42225  2.77519  2.73123  3.46354  2.40513  3.72494  3.29354  2.67741  2.69355  4.24690  2.90347  2.73739  3.18146  2.89801  2.37887  2.77519  2.98518  4.58477  3.61503
          0.01848  4.39636  5.11870  0.61958  0.77255  0.48576  0.95510
    317   0.76193  4.34657  3.98705  3.70796  4.51877  3.18910  4.64723  3.69580  3.68754  3.56004  4.45319  3.70552  3.96697  3.96936  3.93099  2.65901  2.10020  3.22412  5.92670  4.75316    411 - -
          2.68618  4.42225  2.77519  2.73123  3.46354  2.40513  3.72494  3.29354  2.67741  2.69355  4.24690  2.90347  2.73739  3.18146  2.89801  2.37887  2.77519  2.98518  4.58477  3.61503
          0.01848  4.39636  5.11870  0.61958  0.77255  0.48576  0.95510
    318   2.80595  5.12454  1.92034  2.46605  4.66228  3.38694  3.90249  4.14183  2.78446  3.68268  4.48032  2.99800  2.24237  3.05110  3.29454  1.60740  3.11680  3.69587  5.85577  4.45210    412 - -
          2.68618  4.42225  2.77519  2.73123  3.46354  2.40513  3.72494  3.29354  2.67741  2.69355  4.24690  2.90347  2.73739  3.18146  2.89801  2.37887  2.77519  2.98518  4.58477  3.61503
          0.01848  4.39636  5.11870  0.61958  0.77255  0.48576  0.95510
    319   2.32508  5.25462  2.44777  1.96507  4.57397  3.44400  3.71946  4.05180  2.51356  3.55224  4.31921  2.91623  2.26892  2.30366  3.01800  2.73409  3.02021  3.63462  5.70555  4.28962    413 - -
          2.68618  4.42225  2.77519  2.73123  3.46354  2.40513  3.72494  3.29354  2.67741  2.69355  4.24690  2.90347  2.73739  3.18146  2.89801  2.37887  2.77519  2.98518  4.58477  3.61503
          0.01848  4.39636  5.11870  0.61958  0.77255  0.48576  0.95510
    320   2.71448  5.16523  2.36150  2.07075  4.48165  3.44890  3.67650  3.95149  2.44382  3.45975  4.22077  2.92590  2.52304  2.37700  2.93798  2.45548  2.95011  2.97783  5.61693  4.21554    414 - -
          2.68618  4.42225  2.77519  2.73123  3.46354  2.40513  3.72494  3.29354  2.67741  2.69355  4.24690  2.90347  2.73739  3.18146  2.89801  2.37887  2.77519  2.98518  4.58477  3.61503
          0.01848  4.39636  5.11870  0.61958  0.77255  0.48576  0.95510
    321   2.29115  4.38167  2.99216  3.07757  3.54289  3.70437  3.98360  2.42874  3.03026  2.30576  3.49817  3.46994  4.08617  3.32878  3.37418  2.95950  2.22089  1.93870  5.01788  3.78660    415 - -
          2.68618  4.42225  2.77519  2.73123  3.46354  2.40513  3.72494  3.29354  2.67741  2.69355  4.24690  2.90347  2.73739  3.18146  2.89801  2.37887  2.77519  2.98518  4.58477  3.61503
          0.01848  4.39636  5.11870  0.61958  0.77255  0.48576  0.95510
    322   2.73410  4.31905  3.84418  3.27425  3.19031  3.75940  3.94748  2.78164  3.17648  2.47820  2.90602  3.58863  4.13012  2.40055  3.45228  3.02679  2.96486  2.34196  3.09320  2.04889    416 - -
          2.68618  4.42225  2.77519  2.73123  3.46354  2.40513  3.72494  3.29354  2.67741  2.69355  4.24690  2.90347  2.73739  3.18146  2.89801  2.37887  2.77519  2.98518  4.58477  3.61503
          0.01848  4.39636  5.11870  0.61958  0.77255  0.48576  0.95510
    323   2.93273  5.31446  3.18089  2.34213  4.71999  3.63121  3.70321  4.13806  1.88559  3.57751  4.36720  2.69689  4.01351  2.18975  1.61150  2.89628  3.13473  3.74351  5.65281  4.35421    417 - -
          2.68618  4.42225  2.77519  2.73123  3.46354  2.40513  3.72494  3.29354  2.67741  2.69355  4.24690  2.90347  2.73739  3.18146  2.89801  2.37887  2.77519  2.98518  4.58477  3.61503
          0.01848  4.39636  5.11870  0.61958  0.77255  0.48576  0.95510
    324   2.22224  4.94819  2.99163  2.51553  4.37165  3.43143  3.76547  3.81227  2.31516  3.37504  4.16460  1.95079  3.89212  2.90053  3.00507  2.07943  2.63874  3.42098  5.57165  4.21626    418 - -
          2.68618  4.42225  2.77519  2.73123  3.46354  2.40513  3.72494  3.29354  2.67741  2.69355  4.24690  2.90347  2.73739  3.18146  2.89801  2.37887  2.77519  2.98518  4.58477  3.61503
          0.01848  4.39636  5.11870  0.61958  0.77255  0.48576  0.95510
    325   3.63998  4.89107  5.40123  4.86734  3.31568  4.99408  5.34683  1.57820  4.70293  0.76307  3.09033  5.09218  5.11790  4.75482  4.76010  4.39357  3.86557  2.29769  5.49206  4.43812    419 - -
          2.68618  4.42225  2.77519  2.73123  3.46354  2.40513  3.72494  3.29354  2.67741  2.69355  4.24690  2.90347  2.73739  3.18146  2.89801  2.37887  2.77519  2.98518  4.58477  3.61503
          0.01848  4.39636  5.11870  0.61958  0.77255  0.48576  0.95510
    326   2.29915  4.89368  3.11630  2.34781  4.14003  3.52882  3.71085  3.54855  2.45289  2.73726  3.33759  3.06092  3.91590  2.58073  1.92397  2.74229  2.93453  3.22969  5.38313  4.06227    420 - -
          2.68618  4.42225  2.77519  2.73123  3.46354  2.40513  3.72494  3.29354  2.67741  2.69355  4.24690  2.90347  2.73739  3.18146  2.89801  2.37887  2.77519  2.98518  4.58477  3.61503
          0.01848  4.39636  5.11870  0.61958  0.77255  0.48576  0.95510
    327   2.46991  5.23215  2.01301  1.99823  4.55559  3.44247  3.70000  4.03441  2.48355  3.53156  4.29217  2.91457  3.88178  2.47934  2.98699  2.44395  2.41545  3.61372  5.68132  4.26685    421 - -
          2.68618  4.42225  2.77519  2.73123  3.46354  2.40513  3.72494  3.29354  2.67741  2.69355  4.24690  2.90347  2.73739  3.18146  2.89801  2.37887  2.77519  2.98518  4.58477  3.61503
          0.01848  4.39636  5.11870  0.61958  0.77255  0.48576  0.95510
    328   3.33184  4.61281  5.19094  4.73321  3.87841  4.73789  5.45807  1.66182  4.62302  2.35768  3.66612  4.90398  5.06204  4.90204  4.80628  4.16429  3.61141  0.68815  5.90703  4.67659    422 - -
          2.68618  4.42225  2.77519  2.73123  3.46354  2.40513  3.72494  3.29354  2.67741  2.69355  4.24690  2.90347  2.73739  3.18146  2.89801  2.37887  2.77519  2.98518  4.58477  3.61503
          0.01848  4.39636  5.11870  0.61958  0.77255  0.48576  0.95510
    329   3.38671  4.65355  5.25462  4.79712  3.80080  4.80836  5.49680  0.74062  4.67943  2.23290  3.58139  4.97213  5.10175  4.93244  4.84392  4.23954  3.66051  1.57491  5.87666  4.67296    423 - -
          2.68618  4.42225  2.77519  2.73123  3.46354  2.40513  3.72494  3.29354  2.67741  2.69355  4.24690  2.90347  2.73739  3.18146  2.89801  2.37887  2.77519  2.98518  4.58477  3.61503
          0.01848  4.39636  5.11870  0.61958  0.77255  0.48576  0.95510
    330   2.49736  5.25618  2.07712  1.91022  4.58797  3.44957  3.69114  4.07006  2.45120  3.55301  4.30847  2.91634  3.88293  2.47168  2.22864  2.71113  2.99360  3.64126  5.68963  4.27579    424 - -
          2.68618  4.42225  2.77519  2.73123  3.46354  2.40513  3.72494  3.29354  2.67741  2.69355  4.24690  2.90347  2.73739  3.18146  2.89801  2.37887  2.77519  2.98518  4.58477  3.61503
          0.01848  4.39636  5.11870  0.61958  0.77255  0.48576  0.95510
    331   2.75170  5.16927  2.67376  2.45400  4.50508  3.50624  3.66833  3.95783  1.88491  2.92295  4.22068  2.98526  3.90026  1.87224  2.50621  2.72518  2.97583  3.55713  5.58925  4.22385    425 - -
          2.68618  4.42225  2.77519  2.73123  3.46354  2.40513  3.72494  3.29354  2.67741  2.69355  4.24690  2.90347  2.73739  3.18146  2.89801  2.37887  2.77519  2.98518  4.58477  3.61503
          0.01848  4.39636  5.11870  0.61958  0.77255  0.48576  0.95510
    332   3.80504  5.12896  5.03310  4.70504  3.42939  4.64499  5.20404  2.68622  4.47290  0.42341  3.33947  4.93446  5.00896  4.70781  4.55067  4.32817  4.08478  2.85367  5.46427  4.29924    426 - -
          2.68618  4.42225  2.77519  2.73123  3.46354  2.40513  3.72494  3.29354  2.67741  2.69355  4.24690  2.90347  2.73739  3.18146  2.89801  2.37887  2.77519  2.98518  4.58477  3.61503
          0.01848  4.39636  5.11870  0.61958  0.77255  0.48576  0.95510
    333   3.65639  5.76712  0.38928  2.82526  5.23899  3.70406  4.52071  4.96943  3.72062  4.48948  5.50919  3.39771  4.39346  3.78074  4.28548  3.57916  4.01512  4.56057  6.28929  5.06401    427 - -
          2.68618  4.42225  2.77519  2.73123  3.46354  2.40513  3.72494  3.29354  2.67741  2.69355  4.24690  2.90347  2.73739  3.18146  2.89801  2.37887  2.77519  2.98518  4.58477  3.61503
          0.01848  4.39636  5.11870  0.61958  0.77255  0.48576  0.95510
    334   2.22237  4.39692  3.58986  3.02560  3.54741  3.67458  3.93576  2.30838  2.57152  2.59479  3.50586  3.42337  4.05686  2.79548  3.27774  2.92944  2.92697  1.81065  5.00223  3.77112    428 - -
          2.68618  4.42225  2.77519  2.73123  3.46354  2.40513  3.72494  3.29354  2.67741  2.69355  4.24690  2.90347  2.73739  3.18146  2.89801  2.37887  2.77519  2.98518  4.58477  3.61503
          0.01848  4.39636  5.11870  0.61958  0.77255  0.48576  0.95510
    335   2.81666  4.91617  3.29136  2.69855  4.15749  3.61962  3.14345  3.56757  2.37135  3.15762  2.90027  3.17503  3.24223  2.91603  1.49469  2.86746  3.03454  3.26877  5.37540  4.09128    429 - -
          2.68618  4.42225  2.77519  2.73123  3.46354  2.40513  3.72494  3.29354  2.67741  2.69355  4.24690  2.90347  2.73739  3.18146  2.89801  2.37887  2.77519  2.98518  4.58477  3.61503
          0.01848  4.39636  5.11870  0.61958  0.77255  0.48576  0.95510
    336   3.13776  5.15531  3.64797  3.10555  4.71277  3.74404  4.00102  4.15103  2.38869  3.64646  4.53311  3.49206  2.53441  3.16641  0.86324  3.19157  3.40127  3.79785  5.69850  4.52418    430 - -
          2.68618  4.42225  2.77519  2.73123  3.46354  2.40513  3.72494  3.29354  2.67741  2.69355  4.24690  2.90347  2.73739  3.18146  2.89801  2.37887  2.77519  2.98518  4.58477  3.61503
          0.01848  4.39636  5.11870  0.61958  0.77255  0.48576  0.95510
    337   1.69045  4.78302  3.15659  2.23002  4.01622  3.53555  3.75991  3.40051  2.55259  3.03782  2.93710  3.11286  3.93669  2.93734  2.60384  2.76864  2.93621  3.10713  5.31834  4.01589    431 - -
          2.68618  4.42225  2.77519  2.73123  3.46354  2.40513  3.72494  3.29354  2.67741  2.69355  4.24690  2.90347  2.73739  3.18146  2.89801  2.37887  2.77519  2.98518  4.58477  3.61503
          0.01848  4.39636  5.11870  0.61958  0.77255  0.48576  0.95510
    338   3.44555  5.37257  3.39415  3.19227  4.61352  3.81521  4.34192  4.36641  2.98262  3.80911  4.85541  3.64419  4.39667  0.53042  3.24112  3.48665  3.75799  4.07100  5.79769  4.54856    432 - -
          2.68618  4.42225  2.77519  2.73123  3.46354  2.40513  3.72494  3.29354  2.67741  2.69355  4.24690  2.90347  2.73739  3.18146  2.89801  2.37887  2.77519  2.98518  4.58477  3.61503
          0.01848  4.39636  5.11870  0.61958  0.77255  0.48576  0.95510
    339   3.25467  4.68879  4.83354  4.54173  4.00147  4.24960  5.27636  2.17869  4.42194  2.61308  3.91152  4.64250  4.80243  4.75696  4.58194  3.81027  3.61634  0.54645  5.86358  4.61818    433 - -
          2.68618  4.42225  2.77519  2.73123  3.46354  2.40513  3.72494  3.29354  2.67741  2.69355  4.24690  2.90347  2.73739  3.18146  2.89801  2.37887  2.77519  2.98518  4.58477  3.61503
          0.01848  4.39636  5.11870  0.61958  0.77255  0.48576  0.95510
    340   2.86286  4.32981  4.22159  3.66399  2.44153  3.92288  2.43424  2.76115  3.54422  1.69987  3.41146  3.83848  4.28121  3.74480  3.72589  3.21307  3.09281  2.25706  4.45954  2.28068    434 - -
          2.68618  4.42225  2.77519  2.73123  3.46354  2.40513  3.72494  3.29354  2.67741  2.69355  4.24690  2.90347  2.73739  3.18146  2.89801  2.37887  2.77519  2.98518  4.58477  3.61503
          0.01848  4.39636  5.11870  0.61958  0.77255  0.48576  0.95510
    341   3.37706  4.61142  5.34008  4.87021  3.90918  4.89385  5.59342  1.12618  4.78704  2.35870  3.66757  5.04163  5.15577  5.04275  4.95958  4.31745  3.64247  0.95928  5.97557  4.76128    435 - -
          2.68618  4.42225  2.77519  2.73123  3.46354  2.40513  3.72494  3.29354  2.67741  2.69355  4.24690  2.90347  2.73739  3.18146  2.89801  2.37887  2.77519  2.98518  4.58477  3.61503
          0.01848  4.39636  5.11870  0.61958  0.77255  0.48576  0.95510
    342   3.13621  5.59474  2.52756  0.89443  4.89712  3.49763  3.94256  4.40590  2.77160  3.89138  4.75049  2.98013  4.07545  2.47244  3.22660  3.04823  3.40564  4.00743  6.02171  4.59553    436 - -
          2.68618  4.42225  2.77519  2.73123  3.46354  2.40513  3.72494  3.29354  2.67741  2.69355  4.24690  2.90347  2.73739  3.18146  2.89801  2.37887  2.77519  2.98518  4.58477  3.61503
          0.01848  4.39636  5.11870  0.61958  0.77255  0.48576  0.95510
    343   0.78069  4.34465  3.90410  3.66216  4.64321  3.13997  4.65182  4.02414  3.70372  3.76428  4.59385  3.66360  3.93351  3.96305  3.95812  1.79663  2.94341  3.42678  6.00587  4.82594    437 - -
          2.68618  4.42225  2.77519  2.73123  3.46354  2.40513  3.72494  3.29354  2.67741  2.69355  4.24690  2.90347  2.73739  3.18146  2.89801  2.37887  2.77519  2.98518  4.58477  3.61503
          0.01848  4.39636  5.11870  0.61958  0.77255  0.48576  0.95510
    344   2.49919  4.30815  4.13356  3.55409  3.30498  3.90336  4.19596  1.95289  3.43841  1.52967  2.78075  3.82527  4.25361  2.75307  3.65965  3.18728  3.03927  2.41380  4.91596  3.73834    438 - -
          2.68618  4.42225  2.77519  2.73123  3.46354  2.40513  3.72494  3.29354  2.67741  2.69355  4.24690  2.90347  2.73739  3.18146  2.89801  2.37887  2.77519  2.98518  4.58477  3.61503
          0.01848  4.39636  5.11870  0.61958  0.77255  0.48576  0.95510
    345   3.38379  4.62443  5.32554  4.85666  3.87345  4.88002  5.57196  0.86719  4.76583  2.31248  3.63549  5.03027  5.14542  5.01574  4.93465  4.30461  3.65023  1.27160  5.94701  4.74064    439 - -
          2.68618  4.42225  2.77519  2.73123  3.46354  2.40513  3.72494  3.29354  2.67741  2.69355  4.24690  2.90347  2.73739  3.18146  2.89801  2.37887  2.77519  2.98518  4.58477  3.61503
          0.01848  4.39636  5.11870  0.61958  0.77255  0.48576  0.95510
    346   1.84333  4.42582  4.47487  4.08756  3.97298  3.78395  4.85249  2.29800  3.99949  2.71656  3.85101  4.15410  4.40265  4.27911  4.20556  3.22151  3.21709  0.93005  5.67883  4.47050    440 - -
          2.68618  4.42225  2.77519  2.73123  3.46354  2.40513  3.72494  3.29354  2.67741  2.69355  4.24690  2.90347  2.73739  3.18146  2.89801  2.37887  2.77519  2.98518  4.58477  3.61503
          0.01848  4.39636  5.11870  0.61958  0.77255  0.48576  0.95510
    347   3.53445  5.65445  2.86007  0.46129  5.08761  3.71040  4.38721  4.66009  3.34785  4.20186  5.18874  3.38391  4.34989  3.61428  3.78828  3.48074  3.85400  4.30074  6.15116  4.92307    441 - -
          2.68618  4.42225  2.77519  2.73123  3.46354  2.40513  3.72494  3.29354  2.67741  2.69355  4.24690  2.90347  2.73739  3.18146  2.89801  2.37887  2.77519  2.98518  4.58477  3.61503
          0.01848  4.39636  5.11870  0.61958  0.77255  0.48576  0.95510
    348   3.36975  4.60888  5.29720  4.79475  3.79068  4.86812  5.45203  1.52043  4.70132  1.97549  3.56233  4.97703  5.10454  4.92067  4.85737  4.26629  3.62307  0.84004  5.82706  4.64252    442 - -
          2.68618  4.42225  2.77519  2.73123  3.46354  2.40513  3.72494  3.29354  2.67741  2.69355  4.24690  2.90347  2.73739  3.18146  2.89801  2.37887  2.77519  2.98518  4.58477  3.61503
          0.01848  4.39636  5.11870  0.61958  0.77255  0.48576  0.95510
    349   2.33013  4.74645  3.16570  2.68702  4.27803  3.39532  3.87921  3.69528  2.68875  3.30678  4.11990  3.14727  3.90998  2.34083  3.12099  1.76890  1.95819  3.31055  5.54093  4.22752    443 - -
          2.68618  4.42225  2.77519  2.73123  3.46354  2.40513  3.72494  3.29354  2.67741  2.69355  4.24690  2.90347  2.73739  3.18146  2.89801  2.37887  2.77519  2.98518  4.58477  3.61503
          0.01848  4.39636  5.11870  0.61958  0.77255  0.48576  0.95510
    350   2.45768  5.08795  2.20522  2.02790  4.37879  2.99705  3.70698  3.82753  2.49954  2.41092  4.16027  2.95463  3.88618  2.83370  2.98944  2.45370  2.96279  3.45149  5.56753  4.18587    444 - -
          2.68618  4.42225  2.77519  2.73123  3.46354  2.40513  3.72494  3.29354  2.67741  2.69355  4.24690  2.90347  2.73739  3.18146  2.89801  2.37887  2.77519  2.98518  4.58477  3.61503
          0.01848  4.39636  5.11870  0.61958  0.77255  0.48576  0.95510
    351   2.81597  5.10239  1.63399  2.48667  4.66687  2.13363  3.93953  4.12686  2.84490  3.68974  4.49790  3.01475  3.96202  3.09648  3.35683  2.81721  1.89057  3.68627  5.87750  4.48092    445 - -
          2.68618  4.42225  2.77519  2.73123  3.46354  2.40513  3.72494  3.29354  2.67741  2.69355  4.24690  2.90347  2.73739  3.18146  2.89801  2.37887  2.77519  2.98518  4.58477  3.61503
          0.01848  4.39636  5.11870  0.61958  0.77255  0.48576  0.95510
    352   2.47160  5.05420  2.63581  2.41430  4.35591  2.81059  3.66205  3.25875  2.07134  3.34447  4.11542  2.68467  3.85732  2.77816  2.90487  2.44089  2.43577  3.42307  5.52386  4.14446    446 - -
          2.68618  4.42225  2.77519  2.73123  3.46354  2.40513  3.72494  3.29354  2.67741  2.69355  4.24690  2.90347  2.73739  3.18146  2.89801  2.37887  2.77519  2.98518  4.58477  3.61503
          0.01848  4.39636  5.11870  0.61958  0.77255  0.48576  0.95510
    353   2.13723  4.96348  3.01933  2.47003  4.24525  3.04999  3.68675  3.67795  2.45292  2.81966  4.04074  2.69310  3.87714  2.57115  2.48075  2.23901  2.91017  3.32363  5.45717  4.10342    447 - -
          2.68618  4.42225  2.77519  2.73123  3.46354  2.40513  3.72494  3.29354  2.67741  2.69355  4.24690  2.90347  2.73739  3.18146  2.89801  2.37887  2.77519  2.98518  4.58477  3.61503
          0.01848  4.39636  5.11870  0.61958  0.77255  0.48576  0.95510
    354   2.43759  4.80609  2.78574  2.55423  4.03169  3.51300  3.72626  2.99122  2.02980  2.37145  3.88653  3.06444  3.90544  2.89204  2.99169  2.26648  2.90471  3.12504  5.32523  4.00580    448 - -
          2.68618  4.42225  2.77519  2.73123  3.46354  2.40513  3.72494  3.29354  2.67741  2.69355  4.24690  2.90347  2.73739  3.18146  2.89801  2.37887  2.77519  2.98518  4.58477  3.61503
          0.01848  4.39636  5.11870  0.61958  0.77255  0.48576  0.95510
    355   2.48859  5.24012  2.48359  2.14714  4.57172  3.44639  3.68162  4.05439  2.44238  3.53806  4.29061  2.18790  3.87409  2.03311  2.65191  2.69650  2.97666  3.62476  5.67534  4.26119    449 - -
          2.68618  4.42225  2.77519  2.73123  3.46354  2.40513  3.72494  3.29354  2.67741  2.69355  4.24690  2.90347  2.73739  3.18146  2.89801  2.37887  2.77519  2.98518  4.58477  3.61503
          0.01848  4.39636  5.11870  0.61958  0.77255  0.48576  0.95510
    356   3.01687  4.38805  4.70481  4.13642  2.18693  4.16232  4.27169  2.53617  3.97373  1.32645  3.20992  4.20375  4.47888  4.09009  4.04396  3.47730  3.24428  1.94228  4.65117  2.46885    450 - -
          2.68618  4.42225  2.77519  2.73123  3.46354  2.40513  3.72494  3.29354  2.67741  2.69355  4.24690  2.90347  2.73739  3.18146  2.89801  2.37887  2.77519  2.98518  4.58477  3.61503
          0.01848  4.39636  5.11870  0.61958  0.77255  0.48576  0.95510
    357   3.44548  5.13656  4.22218  4.20032  5.27209  0.24213  5.25429  5.03238  4.44995  4.60462  5.60670  4.38931  4.53944  4.73349  4.59757  3.63684  3.96519  4.45890  6.19645  5.40232    451 - -
          2.68618  4.42225  2.77519  2.73123  3.46354  2.40513  3.72494  3.29354  2.67741  2.69355  4.24690  2.90347  2.73739  3.18146  2.89801  2.37887  2.77519  2.98518  4.58477  3.61503
          0.01848  4.39636  5.11870  0.61958  0.77255  0.48576  0.95510
    358   3.36900  4.60955  5.31624  4.84685  3.90723  4.87103  5.57086  1.31200  4.76046  2.36295  3.66960  5.01912  5.14152  5.02006  4.93562  4.29388  3.63594  0.82937  5.96568  4.74853    452 - -
          2.68618  4.42225  2.77519  2.73123  3.46354  2.40513  3.72494  3.29354  2.67741  2.69355  4.24690  2.90347  2.73739  3.18146  2.89801  2.37887  2.77519  2.98518  4.58477  3.61503
          0.01848  4.39636  5.11870  0.61958  0.77255  0.48576  0.95510
    359   3.04354  5.32846  2.79420  2.57724  4.65079  3.53817  3.91730  4.22859  2.60284  3.73094  4.58600  2.30686  4.07997  1.08169  2.96409  3.01419  3.31729  3.83981  5.79731  4.41957    453 - -
          2.68618  4.42225  2.77519  2.73123  3.46354  2.40513  3.72494  3.29354  2.67741  2.69355  4.24690  2.90347  2.73739  3.18146  2.89801  2.37887  2.77519  2.98518  4.58477  3.61503
          0.01848  4.39636  5.11870  0.61958  0.77255  0.48576  0.95510
    360   3.24728  4.59914  4.78566  4.26090  2.36160  4.33849  4.16392  2.25505  4.09369  1.87047  3.33733  4.28974  4.63503  4.18642  4.16833  3.66150  3.47130  2.68448  1.34460  2.90341    454 - -
          2.68618  4.42225  2.77519  2.73123  3.46354  2.40513  3.72494  3.29354  2.67741  2.69355  4.24690  2.90347  2.73739  3.18146  2.89801  2.37887  2.77519  2.98518  4.58477  3.61503
          0.01848  4.39636  5.11870  0.61958  0.77255  0.48576  0.95510
    361   2.08945  4.46603  3.42403  2.86090  3.61341  3.01403  3.85241  2.98301  2.81853  2.28341  3.05686  3.29718  3.99290  2.47534  3.19867  2.84694  2.89698  2.74688  5.03517  2.91620    455 - -
          2.68618  4.42225  2.77519  2.73123  3.46354  2.40513  3.72494  3.29354  2.67741  2.69355  4.24690  2.90347  2.73739  3.18146  2.89801  2.37887  2.77519  2.98518  4.58477  3.61503
          0.01848  4.39636  5.11870  0.61958  0.77255  0.48576  0.95510
    362   2.14796  4.17318  4.01658  3.43570  2.63936  3.74766  4.04804  2.36824  3.33311  2.03993  3.28772  3.12357  4.12043  3.57175  3.55051  2.67788  2.89748  2.02749  4.78832  3.58993    456 - -
          2.68618  4.42225  2.77519  2.73123  3.46354  2.40513  3.72494  3.29354  2.67741  2.69355  4.24690  2.90347  2.73739  3.18146  2.89801  2.37887  2.77519  2.98518  4.58477  3.61503
          0.01848  4.39636  5.11870  0.61958  0.77255  0.48576  0.95510
    363   2.27972  5.06435  2.93996  2.13003  4.36177  2.44687  3.68121  3.80913  2.09780  2.87291  4.12973  2.67532  3.87601  2.80242  2.91065  2.69032  2.93438  3.43115  5.53421  4.16067    457 - -
          2.68618  4.42225  2.77519  2.73123  3.46354  2.40513  3.72494  3.29354  2.67741  2.69355  4.24690  2.90347  2.73739  3.18146  2.89801  2.37887  2.77519  2.98518  4.58477  3.61503
          0.01848  4.39636  5.11870  0.61958  0.77255  0.48576  0.95510
    364   2.20281  5.23053  2.43088  2.37732  4.57449  2.62662  3.74978  4.04821  2.31466  3.56009  4.33553  1.82408  3.90813  2.87317  3.06270  2.75170  3.04063  3.63383  5.72221  4.31082    458 - -
          2.68618  4.42225  2.77519  2.73123  3.46354  2.40513  3.72494  3.29354  2.67741  2.69355  4.24690  2.90347  2.73739  3.18146  2.89801  2.37887  2.77519  2.98518  4.58477  3.61503
          0.01848  4.39636  5.11870  0.61958  0.77255  0.48576  0.95510
    365   2.11434  4.59427  3.28366  2.72697  3.79834  2.72560  3.80751  3.17532  2.69867  2.53275  3.71236  2.80716  3.94964  3.03437  2.79113  2.78180  2.63322  2.36079  5.17121  3.89592    459 - -
          2.68618  4.42225  2.77519  2.73123  3.46354  2.40513  3.72494  3.29354  2.67741  2.69355  4.24690  2.90347  2.73739  3.18146  2.89801  2.37887  2.77519  2.98518  4.58477  3.61503
          0.01848  4.39636  5.11870  0.61958  0.77255  0.48576  0.95510
    366   2.22312  4.54956  3.35457  2.95368  4.23692  1.48767  4.09823  3.60390  3.00757  3.29683  4.13872  2.40031  3.93906  3.32101  3.40390  2.70455  2.94767  2.39186  5.57782  4.30938    460 - -
          2.68618  4.42225  2.77519  2.73123  3.46354  2.40513  3.72494  3.29354  2.67741  2.69355  4.24690  2.90347  2.73739  3.18146  2.89801  2.37887  2.77519  2.98518  4.58477  3.61503
          0.01848  4.39636  5.11870  0.61958  0.77255  0.48576  0.95510
    367   2.40954  4.43932  3.47359  2.91692  3.63528  2.44179  3.89564  2.99026  2.87662  2.22378  3.06082  3.33212  3.25504  3.19097  3.24951  2.83734  2.18319  2.74794  5.06124  3.81707    461 - -
          2.68618  4.42225  2.77519  2.73123  3.46354  2.40513  3.72494  3.29354  2.67741  2.69355  4.24690  2.90347  2.73739  3.18146  2.89801  2.37887  2.77519  2.98518  4.58477  3.61503
          0.01848  4.39636  5.11870  0.61958  0.77255  0.48576  0.95510
    368   2.67193  4.83005  3.08883  2.53807  4.05986  3.06261  3.71757  3.47138  2.52472  3.08684  3.27515  2.46169  3.89951  2.36881  2.97844  2.71794  2.15467  3.15921  5.34208  3.31879    462 - -
          2.68619  4.42226  2.77521  2.73124  3.46355  2.40514  3.72496  3.29355  2.67742  2.69356  4.24691  2.90348  2.73741  3.18147  2.89802  2.37888  2.77499  2.98519  4.58478  3.61504
          0.43152  2.64292  1.27538  0.38010  1.15136  0.48576  0.95510
    369   2.59642  4.27511  3.56944  3.02496  3.36521  2.21861  3.88402  2.40696  2.95643  2.46286  3.40323  3.39007  3.98099  3.26279  3.27917  2.85002  2.84760  2.24220  4.85846  2.95157    464 - -
          2.68628  4.42235  2.77530  2.73134  3.46235  2.40508  3.72505  3.29364  2.67751  2.69348  4.24700  2.90357  2.73713  3.18157  2.89811  2.37897  2.77530  2.98498  4.58487  3.61513
          0.57787  1.09228  2.26864  0.67677  0.70980  0.69619  0.69012
    370   2.17232  4.28972  3.47826  2.95873  3.66774  2.32739  3.92883  2.89579  2.91200  2.37370  3.60815  3.30743  3.87895  3.22715  3.26464  2.68454  2.42191  2.32390  5.10412  3.86847    467 - -
          2.68618  4.42225  2.77519  2.73123  3.46354  2.40513  3.72494  3.29354  2.67741  2.69355  4.24690  2.90347  2.73739  3.18146  2.89801  2.37887  2.77519  2.98518  4.58477  3.61503
          0.02583  4.06508  4.78743  0.61958  0.77255  0.62589  0.76526
    371   2.05710  4.69313  3.02261  2.60096  4.25380  2.05673  3.82205  3.67431  2.31052  3.28106  4.09601  3.06306  2.66493  2.98979  3.05799  2.63923  2.88979  3.28056  5.50847  4.19424    468 - -
          2.68618  4.42225  2.77519  2.73123  3.46354  2.40513  3.72494  3.29354  2.67741  2.69355  4.24690  2.90347  2.73739  3.18146  2.89801  2.37887  2.77519  2.98518  4.58477  3.61503
          0.02267  4.19380  4.91615  0.61958  0.77255  0.73474  0.65321
    372   2.42150  4.28557  3.64337  3.19802  3.97717  3.22860  4.16647  3.19007  3.14806  3.02061  3.91623  3.42921  3.87562  3.46279  3.46980  2.00837  1.45207  2.30288  5.39915  4.17432    469 - -
          2.68618  4.42225  2.77519  2.73123  3.46354  2.40513  3.72494  3.29354  2.67741  2.69355  4.24690  2.90347  2.73739  3.18146  2.89801  2.37887  2.77519  2.98518  4.58477  3.61503
          0.02267  4.19380  4.91615  0.61958  0.77255  0.48311  0.95936
    373   2.98288  5.30312  2.68001  2.48203  4.62091  3.47044  3.87390  4.18791  2.61830  3.69756  4.54447  1.31090  4.01889  1.95550  3.01594  2.94623  3.25916  3.79381  5.78531  4.38866    470 - -
          2.68618  4.42225  2.77519  2.73123  3.46354  2.40513  3.72494  3.29354  2.67741  2.69355  4.24690  2.90347  2.73739  3.18146  2.89801  2.37887  2.77519  2.98518  4.58477  3.61503
          0.01986  4.32465  5.04700  0.61958  0.77255  0.42722  1.05647
    374   2.28909  4.35269  3.01535  3.19660  1.90276  3.73813  3.93082  2.81671  3.13941  2.27827  3.45397  3.53804  4.11498  3.41139  3.44237  3.00333  2.96563  2.61238  4.74254  2.62472    471 - -
          2.68618  4.42225  2.77519  2.73123  3.46354  2.40513  3.72494  3.29354  2.67741  2.69355  4.24690  2.90347  2.73739  3.18146  2.89801  2.37887  2.77519  2.98518  4.58477  3.61503
          0.01848  4.39636  5.11870  0.61958  0.77255  0.48576  0.95510
    375   1.97124  4.79791  2.51532  2.59402  4.22057  2.54063  3.79936  3.64072  2.61547  3.24585  4.05329  3.08383  3.89065  2.95416  3.07464  2.43604  2.36985  2.81497  5.48128  4.15158    472 - -
          2.68618  4.42225  2.77519  2.73123  3.46354  2.40513  3.72494  3.29354  2.67741  2.69355  4.24690  2.90347  2.73739  3.18146  2.89801  2.37887  2.77519  2.98518  4.58477  3.61503
          0.01848  4.39636  5.11870  0.61958  0.77255  0.48576  0.95510
    376   2.70632  5.02547  2.90267  2.47403  4.45587  2.41111  3.76782  3.91108  2.55604  3.45416  4.23611  2.01214  3.89489  2.51736  3.03207  2.16389  2.60640  3.50290  5.63539  4.26154    473 - -
          2.68622  4.42229  2.77523  2.73127  3.46358  2.40502  3.72498  3.29358  2.67745  2.69359  4.24694  2.90351  2.73743  3.18117  2.89805  2.37891  2.77502  2.98522  4.58481  3.61507
          0.16021  2.61919  2.58793  0.87248  0.54114  0.48576  0.95510
    377   1.82487  4.36329  3.65011  3.25057  4.47717  1.82032  4.31772  3.90621  3.26876  3.56378  4.36721  3.44344  3.85828  3.55627  3.62220  1.67183  2.03335  3.35412  5.79668  4.57351    477 - -
          2.68619  4.42226  2.77521  2.73124  3.46355  2.40514  3.72496  3.29355  2.67742  2.69356  4.24691  2.90348  2.73741  3.18147  2.89802  2.37888  2.77499  2.98520  4.58478  3.61504
          0.08679  2.56788  5.04700  0.37951  1.15264  0.42722  1.05647
    378   2.18263  4.57659  3.31515  2.77133  3.83032  2.06920  3.84786  3.19398  2.74268  2.56253  3.74514  3.22391  3.95441  2.70996  3.15084  2.77895  2.61974  2.59948  5.20602  3.93472    479 - -
          2.68619  4.42226  2.77521  2.73124  3.46355  2.40499  3.72496  3.29355  2.67742  2.69356  4.24691  2.90348  2.73741  3.18148  2.89802  2.37888  2.77521  2.98520  4.58478  3.61504
          0.15842  2.61919  2.60848  0.37591  1.16048  0.48576  0.95510
    379   2.64056  4.54753  3.28432  2.75095  3.76150  2.21935  3.82062  2.74159  2.72623  2.31722  3.68814  2.78592  2.88095  3.06136  3.12956  2.77899  2.89047  2.86598  5.14786  3.87738    481 - -
          2.68618  4.42225  2.77519  2.73123  3.46354  2.40513  3.72494  3.29354  2.67741  2.69355  4.24690  2.90347  2.73739  3.18146  2.89801  2.37887  2.77519  2.98518  4.58477  3.61503
          0.01983  4.32630  5.04864  0.61958  0.77255  0.58500  0.81442
    380   2.16625  4.64922  3.15612  2.74441  4.42733  2.73102  3.97225  3.87128  2.82242  3.46858  4.26384  2.62385  2.03566  3.14072  3.26302  1.83867  2.91058  3.40329  5.67844  4.36642    482 - -
          2.68618  4.42225  2.77519  2.73123  3.46354  2.40513  3.72494  3.29354  2.67741  2.69355  4.24690  2.90347  2.73739  3.18146  2.89801  2.37887  2.77519  2.98518  4.58477  3.61503
          0.01983  4.32630  5.04864  0.61958  0.77255  0.58500  0.81442
    381   2.87551  4.34569  4.21699  3.66517  3.49296  4.01561  4.36811  1.33745  3.55593  2.13341  3.42756  2.76104  4.37672  3.83406  3.79730  3.31962  3.11940  1.82667  5.12140  3.90665    483 - -
          2.68618  4.42225  2.77519  2.73123  3.46354  2.40513  3.72494  3.29354  2.67741  2.69355  4.24690  2.90347  2.73739  3.18146  2.89801  2.37887  2.77519  2.98518  4.58477  3.61503
          0.01983  4.32630  5.04864  0.61958  0.77255  0.42836  1.05434
    382   2.80765  4.27469  4.28109  3.71163  2.80323  2.70234  4.24602  2.48437  3.59114  1.36600  3.26066  3.91763  4.28276  3.80626  3.76987  3.21755  3.04944  1.95365  4.88348  3.67645    484 - -
          2.68618  4.42225  2.77519  2.73123  3.46354  2.40513  3.72494  3.29354  2.67741  2.69355  4.24690  2.90347  2.73739  3.18146  2.89801  2.37887  2.77519  2.98518  4.58477  3.61503
          0.01848  4.39636  5.11870  0.61958  0.77255  0.48576  0.95510
    383   2.78651  5.16716  2.37589  2.41218  4.55600  3.42645  3.79111  4.02212  2.61975  3.55464  4.34099  1.89170  2.27344  2.92387  3.12210  2.76371  2.36336  3.61086  5.73027  4.32867    485 - -
          2.68618  4.42225  2.77519  2.73123  3.46354  2.40513  3.72494  3.29354  2.67741  2.69355  4.24690  2.90347  2.73739  3.18146  2.89801  2.37887  2.77519  2.98518  4.58477  3.61503
          0.08989  4.39636  2.60848  0.61958  0.77255  0.48576  0.95510
    384   2.30442  4.36095  3.59579  3.10109  3.68158  3.47927  4.03191  3.00624  3.04836  1.52280  3.64415  3.43472  3.00250  3.36308  3.37628  2.25714  2.90269  2.75228  5.13259  3.90417    486 - -
          2.68618  4.42225  2.77519  2.73123  3.46354  2.40513  3.72494  3.29354  2.67741  2.69355  4.24690  2.90347  2.73739  3.18146  2.89801  2.37887  2.77519  2.98518  4.58477  3.61503
          0.01983  4.32630  5.04864  0.61958  0.77255  0.58500  0.81442
    385   1.91065  4.27375  3.71079  3.14854  2.85784  2.66118  3.97143  2.74890  3.08519  2.28426  3.42099  3.48827  4.03516  3.36708  3.39247  2.90129  2.54646  2.31676  4.91595  3.69789    487 - -
          2.68618  4.42225  2.77519  2.73123  3.46354  2.40513  3.72494  3.29354  2.67741  2.69355  4.24690  2.90347  2.73739  3.18146  2.89801  2.37887  2.77519  2.98518  4.58477  3.61503
          0.01983  4.32630  5.04864  0.61958  0.77255  0.58500  0.81442
    386   1.76952  4.79382  3.05739  2.56080  4.14229  2.96977  3.76168  3.55415  2.57188  3.16810  3.98731  2.62656  3.88497  2.36040  3.01917  2.69655  2.90900  2.78506  5.41444  4.09058    488 - -
          2.68618  4.42225  2.77519  2.73123  3.46354  2.40513  3.72494  3.29354  2.67741  2.69355  4.24690  2.90347  2.73739  3.18146  2.89801  2.37887  2.77519  2.98518  4.58477  3.61503
          0.01983  4.32630  5.04864  0.61958  0.77255  0.58500  0.81442
    387   1.97441  4.33361  3.59678  3.05389  2.89490  2.17844  3.96067  2.55931  3.00866  2.64700  3.54283  3.41152  3.98986  3.30441  3.34749  2.51147  2.87485  2.67134  5.01995  3.78795    489 - -
          2.68618  4.42225  2.77519  2.73123  3.46354  2.40513  3.72494  3.29354  2.67741  2.69355  4.24690  2.90347  2.73739  3.18146  2.89801  2.37887  2.77519  2.98518  4.58477  3.61503
          0.01983  4.32630  5.04864  0.61958  0.77255  0.58500  0.81442
    388   1.89759  4.32601  3.73483  3.16353  3.45080  3.71459  3.99779  2.38080  3.06864  2.02146  3.40959  3.52386  4.09332  3.37753  2.65316  2.97994  2.93157  2.24411  4.95243  3.73595    490 - -
          2.68618  4.42225  2.77519  2.73123  3.46354  2.40513  3.72494  3.29354  2.67741  2.69355  4.24690  2.90347  2.73739  3.18146  2.89801  2.37887  2.77519  2.98518  4.58477  3.61503
          0.01983  4.32630  5.04864  0.61958  0.77255  0.58500  0.81442
    389   1.81204  4.67199  3.15128  2.38143  4.10496  2.60943  3.83801  3.50618  2.68723  3.14486  3.97321  3.12651  3.88769  3.02010  3.12637  2.11735  2.89561  2.70366  5.41074  4.10691    491 - -
          2.68618  4.42225  2.77519  2.73123  3.46354  2.40513  3.72494  3.29354  2.67741  2.69355  4.24690  2.90347  2.73739  3.18146  2.89801  2.37887  2.77519  2.98518  4.58477  3.61503
          0.01983  4.32630  5.04864  0.61958  0.77255  0.58500  0.81442
    390   2.37943  4.80793  2.74243  2.51675  4.05657  3.04570  3.70602  2.77766  2.52079  3.08275  3.90321  3.02944  3.87666  2.58389  2.97961  2.46259  2.20980  3.14981  5.33834  4.01160    492 - -
          2.68618  4.42225  2.77519  2.73123  3.46354  2.40513  3.72494  3.29354  2.67741  2.69355  4.24690  2.90347  2.73739  3.18146  2.89801  2.37887  2.77519  2.98518  4.58477  3.61503
          0.09855  4.32630  2.51787  0.61958  0.77255  0.42836  1.05434
    391   2.39552  4.36785  3.50855  2.94420  3.49763  3.61153  3.86916  2.87129  2.89461  2.58406  3.47645  2.60462  3.99570  3.20134  3.24855  2.85912  2.17054  2.40069  3.21746  3.14389    493 - -
          2.68644  4.42251  2.77545  2.73129  3.46380  2.40509  3.72520  3.29344  2.67692  2.69381  4.24715  2.90351  2.73724  3.18140  2.89805  2.37857  2.77505  2.98518  4.58503  3.61529
          0.79686  0.97583  1.75805  1.14242  0.38426  0.58713  0.81175
    392   2.07611  4.57926  2.96636  2.65897  4.40743  2.15483  3.94489  3.85361  2.82825  3.45826  4.26328  1.90213  3.79819  3.12646  3.26577  2.22067  2.87188  3.37192  5.66719  4.35403    505 - -
          2.68618  4.42225  2.77519  2.73123  3.46354  2.40513  3.72494  3.29354  2.67741  2.69355  4.24690  2.90347  2.73739  3.18146  2.89801  2.37887  2.77519  2.98518  4.58477  3.61503
          0.02386  4.14319  4.86554  0.61958  0.77255  0.45481  1.00667
    393   2.91406  4.92124  3.12869  2.95265  4.70641  0.83397  4.22464  4.18621  2.35339  3.78732  4.66449  3.37217  4.10108  3.44492  3.30162  3.00119  3.30554  3.74161  5.86757  4.64534    506 - -
          2.68618  4.42225  2.77519  2.73123  3.46354  2.40513  3.72494  3.29354  2.67741  2.69355  4.24690  2.90347  2.73739  3.18146  2.89801  2.37887  2.77519  2.98518  4.58477  3.61503
          0.15629  4.32465  2.02910  0.61958  0.77255  0.58713  0.81175
    394   2.22418  4.99728  2.40168  2.19097  4.28342  2.96536  3.62986  3.13162  2.18425  3.27881  4.06238  2.90149  3.81783  2.75482  2.89004  2.63480  2.87864  3.35579  5.47194  4.09683    507 - -
          2.68619  4.42226  2.77521  2.73124  3.46355  2.40499  3.72496  3.29355  2.67742  2.69356  4.24691  2.90348  2.73741  3.18147  2.89802  2.37888  2.77521  2.98519  4.58478  3.61504
          0.24312  2.43766  2.05217  0.38010  1.15136  0.73740  0.65077
    395   2.60542  4.83933  2.32034  2.38913  4.13178  3.36687  3.64648  2.99968  2.46082  3.14883  3.95978  2.52484  3.80258  2.79514  2.93305  2.35694  2.52369  3.20537  5.38125  4.03133    509 - -
          2.68611  4.42237  2.77513  2.73118  3.46366  2.40525  3.72507  3.29330  2.67753  2.69367  4.24702  2.90359  2.73752  3.18159  2.89813  2.37873  2.77450  2.98531  4.58489  3.61515
          0.53421  0.90261  4.78435  0.67898  0.70751  0.41812  1.07377
    396   1.70403  4.40136  3.54500  3.04518  3.84662  3.41650  4.04298  3.09194  3.01477  2.89476  3.78233  2.78795  3.95878  3.32803  3.37460  2.75104  2.15622  2.02708  5.26632  4.02724    512 - -
          2.68618  4.42225  2.77519  2.73123  3.46354  2.40513  3.72494  3.29354  2.67741  2.69355  4.24690  2.90347  2.73739  3.18146  2.89801  2.37887  2.77519  2.98518  4.58477  3.61503
          0.08214  4.32465  2.72387  0.61958  0.77255  0.58713  0.81175
    397   2.63398  4.45148  3.37155  2.81749  3.61042  3.56394  3.82053  2.59269  2.76312  2.06356  3.55456  3.25493  2.83318  2.72629  3.14050  2.36105  2.87083  2.73116  5.02983  3.77775    513 - -
          2.68618  4.42225  2.77519  2.73123  3.46354  2.40513  3.72494  3.29354  2.67741  2.69355  4.24690  2.90347  2.73739  3.18146  2.89801  2.37887  2.77519  2.98518  4.58477  3.61503
          0.02113  4.26364  4.98599  0.61958  0.77255  0.66109  0.72626
    398   2.78285  5.27626  2.06574  1.92399  4.59304  2.30069  3.70632  4.07638  2.28682  3.57372  4.34844  2.85857  3.86918  2.82918  3.04346  2.72800  2.61892  3.65601  5.72715  4.29885    514 - -
          2.68618  4.42225  2.77519  2.73123  3.46354  2.40513  3.72494  3.29354  2.67741  2.69355  4.24690  2.90347  2.73739  3.18146  2.89801  2.37887  2.77519  2.98518  4.58477  3.61503
          0.02113  4.26364  4.98599  0.61958  0.77255  0.66109  0.72626
    399   2.28376  4.55996  3.25057  2.73449  3.97217  3.38910  3.84931  3.34701  2.71381  3.01780  3.86448  3.17112  3.88239  2.66881  3.12691  1.70742  2.50171  2.56338  5.31272  4.03199    515 - -
          2.68618  4.42225  2.77519  2.73123  3.46354  2.40513  3.72494  3.29354  2.67741  2.69355  4.24690  2.90347  2.73739  3.18146  2.89801  2.37887  2.77519  2.98518  4.58477  3.61503
          0.02113  4.26364  4.98599  0.61958  0.77255  0.53175  0.88571
    400   2.45232  4.28193  3.90316  3.33851  3.41260  3.78393  4.09670  2.25892  3.25427  1.69453  3.37571  2.66134  4.16090  3.53078  3.52956  3.06304  2.96147  1.98270  4.94682  3.73737    516 - -
          2.68570  4.42284  2.77519  2.73182  3.46373  2.40513  3.72554  3.29377  2.67800  2.69265  4.24662  2.90360  2.73780  3.18145  2.89817  2.37808  2.77536  2.98504  4.58414  3.61562
          0.72564  0.97583  1.97252  1.91297  0.15975  0.58713  0.81175
    401   2.17666  4.33066  3.50704  3.01892  3.83761  2.06466  4.01702  2.55754  2.98659  2.88358  3.77108  3.34180  3.88643  3.30040  3.34109  2.66643  1.97256  2.79241  5.25388  4.01775    528 - -
          2.68618  4.42225  2.77519  2.73123  3.46354  2.40513  3.72494  3.29354  2.67741  2.69355  4.24690  2.90347  2.73739  3.18146  2.89801  2.37887  2.77519  2.98518  4.58477  3.61503
          0.02294  4.18231  4.90466  0.61958  0.77255  0.35189  1.21524
    402   2.43921  4.33701  3.61133  3.04372  2.98609  3.65194  3.92052  2.82842  2.99023  2.16520  3.44710  3.42653  2.84477  3.28368  3.32410  2.44121  2.32294  2.60899  4.92749  3.15163    529 - -
          2.68618  4.42225  2.77519  2.73123  3.46354  2.40513  3.72494  3.29354  2.67741  2.69355  4.24690  2.90347  2.73739  3.18146  2.89801  2.37887  2.77519  2.98518  4.58477  3.61503
          0.01848  4.39636  5.11870  0.61958  0.77255  0.48576  0.95510
    403   2.83928  5.30267  2.38295  2.36735  4.64378  3.44070  3.77518  4.12490  2.27739  3.62793  4.40826  1.79689  3.92930  2.90187  3.09838  1.85041  3.09274  3.70552  5.78292  4.36178    530 - -
          2.68618  4.42225  2.77519  2.73123  3.46354  2.40513  3.72494  3.29354  2.67741  2.69355  4.24690  2.90347  2.73739  3.18146  2.89801  2.37887  2.77519  2.98518  4.58477  3.61503
          0.01848  4.39636  5.11870  0.61958  0.77255  0.48576  0.95510
    404   3.44548  5.13656  4.22218  4.20032  5.27209  0.24213  5.25429  5.03238  4.44995  4.60462  5.60670  4.38931  4.53944  4.73349  4.59757  3.63684  3.96519  4.45890  6.19645  5.40232    531 - -
          2.68618  4.42225  2.77519  2.73123  3.46354  2.40513  3.72494  3.29354  2.67741  2.69355  4.24690  2.90347  2.73739  3.18146  2.89801  2.37887  2.77519  2.98518  4.58477  3.61503
          0.01848  4.39636  5.11870  0.61958  0.77255  0.48576  0.95510
    405   2.41762  4.27486  3.75277  3.18294  3.41154  2.76090  3.97832  2.73753  3.11416  2.06480  2.95183  3.52203  3.20184  3.39170  3.41160  2.94617  2.58595  2.03065  4.88924  3.67495    532 - -
          2.68618  4.42225  2.77519  2.73123  3.46354  2.40513  3.72494  3.29354  2.67741  2.69355  4.24690  2.90347  2.73739  3.18146  2.89801  2.37887  2.77519  2.98518  4.58477  3.61503
          0.01848  4.39636  5.11870  0.61958  0.77255  0.48576  0.95510
    406   1.99838  4.72004  3.17282  2.62265  3.93551  3.53036  3.76080  2.92480  2.60053  2.69315  3.81670  2.27679  3.92652  2.60431  3.03598  2.75279  2.64627  3.03152  5.26470  3.96453    533 - -
          2.68618  4.42225  2.77519  2.73123  3.46354  2.40513  3.72494  3.29354  2.67741  2.69355  4.24690  2.90347  2.73739  3.18146  2.89801  2.37887  2.77519  2.98518  4.58477  3.61503
          0.01848  4.39636  5.11870  0.61958  0.77255  0.48576  0.95510
    407   2.42194  4.08475  4.40206  3.80367  2.43304  3.81524  4.13350  1.91362  3.63732  2.25554  3.19527  3.89745  4.18070  3.81158  3.72805  2.76683  2.90469  1.96047  3.11792  3.50615    534 - -
          2.68618  4.42225  2.77519  2.73123  3.46354  2.40513  3.72494  3.29354  2.67741  2.69355  4.24690  2.90347  2.73739  3.18146  2.89801  2.37887  2.77519  2.98518  4.58477  3.61503
          0.01848  4.39636  5.11870  0.61958  0.77255  0.48576  0.95510
    408   2.57686  4.46751  3.60626  3.22035  4.13572  1.19972  4.24999  3.42324  3.18893  2.50883  4.09041  3.49400  3.99724  3.53014  3.51475  2.76046  2.23089  3.07847  5.54536  4.30274    535 - -
          2.68604  4.42234  2.77529  2.73108  3.46363  2.40522  3.72504  3.29363  2.67727  2.69318  4.24699  2.90356  2.73749  3.18156  2.89810  2.37896  2.77529  2.98497  4.58486  3.61512
          0.09156  2.50699  5.11870  1.37010  0.29314  0.48576  0.95510
    409   2.69818  4.12213  4.35718  3.02926  2.32613  3.83455  4.14138  2.28313  3.60893  1.88381  3.19645  3.88884  4.19546  3.79201  3.72232  3.13301  2.92987  1.84131  3.47749  3.52662    542 - -
          2.68618  4.42225  2.77519  2.73123  3.46354  2.40513  3.72494  3.29354  2.67741  2.69355  4.24690  2.90347  2.73739  3.18146  2.89801  2.37887  2.77519  2.98518  4.58477  3.61503
          0.01848  4.39636  5.11870  0.61958  0.77255  0.48576  0.95510
    410   2.45679  4.17251  4.28230  3.70111  2.50690  3.15698  4.17915  2.47246  3.56894  1.66337  3.25721  3.87210  4.21458  3.77532  3.72258  3.14239  2.96067  1.78487  4.81129  3.61892    543 - -
          2.68618  4.42225  2.77519  2.73123  3.46354  2.40513  3.72494  3.29354  2.67741  2.69355  4.24690  2.90347  2.73739  3.18146  2.89801  2.37887  2.77519  2.98518  4.58477  3.61503
          0.20863  4.39636  1.73737  0.61958  0.77255  0.48576  0.95510
    411   2.82998  5.26004  2.15356  2.28641  4.57160  1.76308  2.92601  4.06668  2.64108  3.59075  4.39648  2.43762  3.88619  2.90560  3.16373  2.77801  3.09563  3.66296  5.75808  4.32691    544 - -
          2.68640  4.42247  2.77517  2.73146  3.46333  2.40484  3.72517  3.29294  2.67763  2.69377  4.24617  2.90344  2.73738  3.18140  2.89802  2.37884  2.77517  2.98511  4.58499  3.61525
          0.54782  1.21826  2.07110  1.31832  0.31141  0.71856  0.66837
    412   2.75449  5.02435  2.78447  2.43752  4.45593  2.36468  3.70055  3.89500  1.61968  3.42577  4.24263  2.51934  3.87121  2.84449  2.73858  2.75011  3.01697  3.50899  5.57438  4.24171    554 - -
          2.68618  4.42225  2.77519  2.73123  3.46354  2.40513  3.72494  3.29354  2.67741  2.69355  4.24690  2.90347  2.73739  3.18146  2.89801  2.37887  2.77519  2.98518  4.58477  3.61503
          0.02535  4.08351  4.80586  0.61958  0.77255  0.47742  0.96859
    413   2.65373  4.95921  2.46129  2.41946  4.23282  3.44449  3.65727  3.06455  2.24512  3.23555  4.02744  2.21401  3.84628  2.78799  2.91097  2.43696  2.88735  2.89313  5.44455  4.08308    555 - -
          2.68618  4.42225  2.77519  2.73123  3.46354  2.40513  3.72494  3.29354  2.67741  2.69355  4.24690  2.90347  2.73739  3.18146  2.89801  2.37887  2.77519  2.98518  4.58477  3.61503
          0.02052  4.29251  5.01486  0.61958  0.77255  0.40644  1.09667
    414   2.29241  4.80845  3.10636  2.55028  4.04113  2.74481  3.72252  3.44816  2.21722  2.70614  3.89293  3.06043  3.90042  2.60402  2.98692  2.49159  2.62159  2.74721  5.32990  4.00903    556 - -
          2.68618  4.42225  2.77519  2.73123  3.46354  2.40513  3.72494  3.29354  2.67741  2.69355  4.24690  2.90347  2.73739  3.18146  2.89801  2.37887  2.77519  2.98518  4.58477  3.61503
          0.01848  4.39636  5.11870  0.61958  0.77255  0.48576  0.95510
    415   2.69177  5.03452  2.19475  2.43271  4.34444  2.66646  3.69794  3.79077  2.47933  2.95792  4.12523  2.49207  3.87509  2.82346  2.96278  2.22751  2.93289  3.00187  5.53555  4.16145    557 - -
          2.68618  4.42225  2.77519  2.73123  3.46354  2.40513  3.72494  3.29354  2.67741  2.69355  4.24690  2.90347  2.73739  3.18146  2.89801  2.37887  2.77519  2.98518  4.58477  3.61503
          0.01848  4.39636  5.11870  0.61958  0.77255  0.48576  0.95510
    416   2.28600  4.16952  4.45483  3.86297  2.23548  3.89978  4.17527  2.51193  3.70126  1.67224  3.19065  3.96527  4.25381  3.86747  3.79647  3.20324  2.99124  2.11432  2.92839  3.46352    558 - -
          2.68618  4.42225  2.77519  2.73123  3.46354  2.40513  3.72494  3.29354  2.67741  2.69355  4.24690  2.90347  2.73739  3.18146  2.89801  2.37887  2.77519  2.98518  4.58477  3.61503
          0.01848  4.39636  5.11870  0.61958  0.77255  0.48576  0.95510
    417   2.23822  4.71099  3.19580  2.67247  4.05434  1.87694  3.81995  3.45183  2.34884  3.09130  3.18926  3.14592  3.92335  3.00409  3.07320  2.40593  2.92054  3.13252  5.36414  4.06519    559 - -
          2.68618  4.42225  2.77519  2.73123  3.46354  2.40513  3.72494  3.29354  2.67741  2.69355  4.24690  2.90347  2.73739  3.18146  2.89801  2.37887  2.77519  2.98518  4.58477  3.61503
          0.01848  4.39636  5.11870  0.61958  0.77255  0.48576  0.95510
    418   1.26881  4.38750  4.12068  3.60065  3.65812  3.76348  4.38842  2.48399  3.50691  2.49770  2.92969  3.84504  4.25967  3.79150  3.77345  3.11324  3.08755  1.83961  5.26532  4.06237    560 - -
          2.68618  4.42225  2.77519  2.73123  3.46354  2.40513  3.72494  3.29354  2.67741  2.69355  4.24690  2.90347  2.73739  3.18146  2.89801  2.37887  2.77519  2.98518  4.58477  3.61503
          0.01848  4.39636  5.11870  0.61958  0.77255  0.48576  0.95510
    419   3.11084  4.54423  4.49566  3.93305  3.31234  4.24976  4.53753  1.53136  3.73526  1.22370  3.18579  4.19559  4.55106  2.96422  3.91745  3.56531  3.33946  2.39037  5.12965  3.97890    561 - -
          2.68618  4.42225  2.77519  2.73123  3.46354  2.40513  3.72494  3.29354  2.67741  2.69355  4.24690  2.90347  2.73739  3.18146  2.89801  2.37887  2.77519  2.98518  4.58477  3.61503
          0.01848  4.39636  5.11870  0.61958  0.77255  0.48576  0.95510
    420   2.57677  4.46584  4.98660  4.44129  3.61882  4.50681  4.96675  1.41452  4.32411  1.64325  3.46027  4.59596  4.80096  4.52186  4.45837  3.85738  3.40598  1.36753  5.44995  4.27528    562 - -
          2.68618  4.42225  2.77519  2.73123  3.46354  2.40513  3.72494  3.29354  2.67741  2.69355  4.24690  2.90347  2.73739  3.18146  2.89801  2.37887  2.77519  2.98518  4.58477  3.61503
          0.01848  4.39636  5.11870  0.61958  0.77255  0.48576  0.95510
    421   2.68696  5.15560  2.66573  2.38190  4.48633  3.45297  3.64687  3.95955  2.18373  3.45314  4.20310  2.67532  3.85185  2.31219  2.56603  2.14960  2.44627  3.53916  5.59582  4.19702    563 - -
          2.68618  4.42225  2.77519  2.73123  3.46354  2.40513  3.72494  3.29354  2.67741  2.69355  4.24690  2.90347  2.73739  3.18146  2.89801  2.37887  2.77519  2.98518  4.58477  3.61503
          0.01848  4.39636  5.11870  0.61958  0.77255  0.48576  0.95510
    422   0.86970  4.45664  4.00930  3.62065  2.76541  3.52156  4.39530  3.05077  3.57755  2.80800  3.88642  3.78094  4.15863  3.85306  3.83781  2.94761  3.10522  2.82335  5.25521  3.89377    564 - -
          2.68618  4.42225  2.77519  2.73123  3.46354  2.40513  3.72494  3.29354  2.67741  2.69355  4.24690  2.90347  2.73739  3.18146  2.89801  2.37887  2.77519  2.98518  4.58477  3.61503
          0.01848  4.39636  5.11870  0.61958  0.77255  0.48576  0.95510
    423   3.42420  4.72408  5.17640  4.61503  2.62218  4.70135  4.98342  2.28894  4.47854  0.89632  3.08895  4.78280  4.90025  4.53204  4.53971  4.05441  3.64923  1.68446  5.24460  4.09567    565 - -
          2.68618  4.42225  2.77519  2.73123  3.46354  2.40513  3.72494  3.29354  2.67741  2.69355  4.24690  2.90347  2.73739  3.18146  2.89801  2.37887  2.77519  2.98518  4.58477  3.61503
          0.01848  4.39636  5.11870  0.61958  0.77255  0.48576  0.95510
    424   2.26359  5.05236  2.48900  2.42428  4.37268  3.00223  3.68076  3.82404  1.84557  3.36253  4.13623  2.96068  3.86572  2.79953  2.92630  2.45064  2.92089  2.92891  5.54306  4.16482    566 - -
          2.68618  4.42225  2.77519  2.73123  3.46354  2.40513  3.72494  3.29354  2.67741  2.69355  4.24690  2.90347  2.73739  3.18146  2.89801  2.37887  2.77519  2.98518  4.58477  3.61503
          0.01848  4.39636  5.11870  0.61958  0.77255  0.48576  0.95510
    425   2.46517  5.08908  2.91078  2.43025  4.43271  2.96131  3.70284  3.88810  2.27486  3.41722  4.19185  2.64265  3.88230  2.38253  2.93251  1.78103  2.95566  3.49215  5.58907  4.20959    567 - -
          2.68618  4.42225  2.77519  2.73123  3.46354  2.40513  3.72494  3.29354  2.67741  2.69355  4.24690  2.90347  2.73739  3.18146  2.89801  2.37887  2.77519  2.98518  4.58477  3.61503
          0.01848  4.39636  5.11870  0.61958  0.77255  0.48576  0.95510
    426   2.71980  5.11335  1.87780  2.40647  4.42684  3.45479  3.69826  3.88371  2.47344  3.41576  4.19101  2.42040  3.88051  2.81850  2.60216  2.44064  2.95930  2.76615  5.59111  4.20348    568 - -
          2.68618  4.42225  2.77519  2.73123  3.46354  2.40513  3.72494  3.29354  2.67741  2.69355  4.24690  2.90347  2.73739  3.18146  2.89801  2.37887  2.77519  2.98518  4.58477  3.61503
          0.01848  4.39636  5.11870  0.61958  0.77255  0.48576  0.95510
    427   2.54384  4.59645  3.29294  2.91256  4.47090  1.93072  4.11436  3.90904  2.99509  3.52865  4.33281  2.69294  3.91173  3.30545  3.41105  1.99966  1.63767  3.42377  5.74960  4.46371    569 - -
          2.68618  4.42225  2.77519  2.73123  3.46354  2.40513  3.72494  3.29354  2.67741  2.69355  4.24690  2.90347  2.73739  3.18146  2.89801  2.37887  2.77519  2.98518  4.58477  3.61503
          0.01848  4.39636  5.11870  0.61958  0.77255  0.48576  0.95510
    428   2.42284  5.17501  2.53227  2.38135  4.51780  2.40933  3.69610  3.99116  2.10566  3.49601  4.25727  2.44780  3.87503  2.80900  2.96549  2.23393  2.96842  3.57314  5.65008  4.24581    570 - -
          2.68618  4.42225  2.77519  2.73123  3.46354  2.40513  3.72494  3.29354  2.67741  2.69355  4.24690  2.90347  2.73739  3.18146  2.89801  2.37887  2.77519  2.98518  4.58477  3.61503
          0.01848  4.39636  5.11870  0.61958  0.77255  0.48576  0.95510
    429   2.40499  4.39137  3.54044  2.97729  3.55232  3.62617  3.91003  2.53664  2.93139  2.24710  3.51403  2.94901  4.01993  3.23629  3.28732  2.04434  2.55545  2.40772  4.99691  3.76125    571 - -
          2.68618  4.42225  2.77519  2.73123  3.46354  2.40513  3.72494  3.29354  2.67741  2.69355  4.24690  2.90347  2.73739  3.18146  2.89801  2.37887  2.77519  2.98518  4.58477  3.61503
          0.01848  4.39636  5.11870  0.61958  0.77255  0.48576  0.95510
    430   2.92112  5.34769  2.35688  2.41197  4.68455  3.47061  3.82238  4.17455  2.60911  3.67890  4.48087  1.30779  3.97973  2.96017  2.38916  2.87064  3.17769  3.76625  5.81720  4.40939    572 - -
          2.68618  4.42225  2.77519  2.73123  3.46354  2.40513  3.72494  3.29354  2.67741  2.69355  4.24690  2.90347  2.73739  3.18146  2.89801  2.37887  2.77519  2.98518  4.58477  3.61503
          0.01848  4.39636  5.11870  0.61958  0.77255  0.48576  0.95510
    431   3.38745  4.64823  5.25423  4.72256  3.56231  4.80407  5.27661  1.78306  4.60708  1.27917  3.34508  4.90485  5.02143  4.75425  4.72076  4.18218  3.62950  1.13683  5.60186  4.47858    573 - -
          2.68618  4.42225  2.77519  2.73123  3.46354  2.40513  3.72494  3.29354  2.67741  2.69355  4.24690  2.90347  2.73739  3.18146  2.89801  2.37887  2.77519  2.98518  4.58477  3.61503
          0.01848  4.39636  5.11870  0.61958  0.77255  0.48576  0.95510
    432   3.80504  5.12896  5.03310  4.70504  3.42939  4.64499  5.20404  2.68622  4.47290  0.42341  3.33947  4.93446  5.00896  4.70781  4.55067  4.32817  4.08478  2.85367  5.46427  4.29924    574 - -
          2.68618  4.42225  2.77519  2.73123  3.46354  2.40513  3.72494  3.29354  2.67741  2.69355  4.24690  2.90347  2.73739  3.18146  2.89801  2.37887  2.77519  2.98518  4.58477  3.61503
          0.01848  4.39636  5.11870  0.61958  0.77255  0.48576  0.95510
    433   2.31479  4.74768  3.13347  2.78243  4.44847  3.35543  4.01509  3.88295  2.82535  3.49164  4.31440  3.21177  3.94912  2.38531  3.22547  1.16759  3.01808  3.45060  5.70388  4.39600    575 - -
          2.68618  4.42225  2.77519  2.73123  3.46354  2.40513  3.72494  3.29354  2.67741  2.69355  4.24690  2.90347  2.73739  3.18146  2.89801  2.37887  2.77519  2.98518  4.58477  3.61503
          0.01848  4.39636  5.11870  0.61958  0.77255  0.48576  0.95510
    434   2.80060  4.63654  4.01337  3.83093  4.55268  3.44899  4.79233  3.75429  3.78592  3.59612  4.63418  3.92191  4.20382  4.15757  3.99478  3.01053  0.52282  3.38306  5.93411  4.77831    576 - -
          2.68618  4.42225  2.77519  2.73123  3.46354  2.40513  3.72494  3.29354  2.67741  2.69355  4.24690  2.90347  2.73739  3.18146  2.89801  2.37887  2.77519  2.98518  4.58477  3.61503
          0.01848  4.39636  5.11870  0.61958  0.77255  0.48576  0.95510
    435   3.59838  5.23264  4.26405  4.19793  5.09974  3.89244  5.20117  4.82124  4.30825  4.37082  5.46230  4.43928  0.25377  4.67744  4.46493  3.78855  4.08406  4.39819  6.10464  5.23652    577 - -
          2.68618  4.42225  2.77519  2.73123  3.46354  2.40513  3.72494  3.29354  2.67741  2.69355  4.24690  2.90347  2.73739  3.18146  2.89801  2.37887  2.77519  2.98518  4.58477  3.61503
          0.01848  4.39636  5.11870  0.61958  0.77255  0.48576  0.95510
    436   2.69189  4.78878  2.99907  2.80535  4.63569  3.30572  4.15792  4.17483  3.05750  3.77225  4.59363  1.62652  3.97742  3.35808  3.47596  1.23397  3.10579  3.65548  5.90409  4.55510    578 - -
          2.68618  4.42225  2.77519  2.73123  3.46354  2.40513  3.72494  3.29354  2.67741  2.69355  4.24690  2.90347  2.73739  3.18146  2.89801  2.37887  2.77519  2.98518  4.58477  3.61503
          0.01848  4.39636  5.11870  0.61958  0.77255  0.48576  0.95510
    437   3.43256  4.67685  5.34256  4.81176  3.54821  4.87654  5.35177  1.21798  4.70066  1.28277  3.31827  4.98986  5.06913  4.82007  4.79635  4.26128  3.67202  1.59696  5.62567  4.52210    579 - -
          2.68618  4.42225  2.77519  2.73123  3.46354  2.40513  3.72494  3.29354  2.67741  2.69355  4.24690  2.90347  2.73739  3.18146  2.89801  2.37887  2.77519  2.98518  4.58477  3.61503
          0.01848  4.39636  5.11870  0.61958  0.77255  0.48576  0.95510
    438   2.93263  4.29902  4.73908  4.14351  2.48910  4.13013  4.46128  2.11311  3.97786  1.48910  2.41696  4.23480  4.44718  4.10806  4.04075  3.44587  2.68663  1.87428  4.93052  3.78609    580 - -
          2.68618  4.42225  2.77519  2.73123  3.46354  2.40513  3.72494  3.29354  2.67741  2.69355  4.24690  2.90347  2.73739  3.18146  2.89801  2.37887  2.77519  2.98518  4.58477  3.61503
          0.01848  4.39636  5.11870  0.61958  0.77255  0.48576  0.95510
    439   2.66496  4.42174  4.09441  3.70238  4.03334  3.50419  4.56937  2.79384  3.59640  2.89003  3.96171  3.83156  4.16813  3.92362  3.84901  2.93717  0.99226  1.98246  5.61247  4.39578    581 - -
          2.68618  4.42225  2.77519  2.73123  3.46354  2.40513  3.72494  3.29354  2.67741  2.69355  4.24690  2.90347  2.73739  3.18146  2.89801  2.37887  2.77519  2.98518  4.58477  3.61503
          0.01848  4.39636  5.11870  0.61958  0.77255  0.48576  0.95510
    440   2.80108  4.54117  3.68297  3.13053  3.67700  3.69534  3.98319  3.03423  2.77482  1.31520  3.65396  3.49298  4.12124  3.28919  2.40248  2.53654  3.05474  2.83016  5.12333  3.88444    582 - -
          2.68618  4.42225  2.77519  2.73123  3.46354  2.40513  3.72494  3.29354  2.67741  2.69355  4.24690  2.90347  2.73739  3.18146  2.89801  2.37887  2.77519  2.98518  4.58477  3.61503
          0.01848  4.39636  5.11870  0.61958  0.77255  0.48576  0.95510
    441   3.25659  5.83653  0.81026  2.32054  5.15594  3.42702  4.07256  4.76596  3.18861  4.24944  5.13819  2.13313  4.10089  3.25860  3.83540  3.12339  3.57904  4.30216  6.35625  4.80533    583 - -
          2.68618  4.42225  2.77519  2.73123  3.46354  2.40513  3.72494  3.29354  2.67741  2.69355  4.24690  2.90347  2.73739  3.18146  2.89801  2.37887  2.77519  2.98518  4.58477  3.61503
          0.01848  4.39636  5.11870  0.61958  0.77255  0.48576  0.95510
    442   3.27556  5.23231  3.16067  3.11465  4.69309  3.63484  4.49919  4.55720  3.47141  4.14652  5.12321  0.48870  4.32409  3.80016  3.82143  3.33887  3.69025  4.12083  5.93272  4.62481    584 - -
          2.68618  4.42225  2.77519  2.73123  3.46354  2.40513  3.72494  3.29354  2.67741  2.69355  4.24690  2.90347  2.73739  3.18146  2.89801  2.37887  2.77519  2.98518  4.58477  3.61503
          0.01848  4.39636  5.11870  0.61958  0.77255  0.48576  0.95510
    443   2.33660  5.24676  2.85306  1.63410  4.58310  3.48724  3.70782  4.04497  2.00575  3.53553  4.30746  2.96162  3.91746  2.29053  2.85736  2.76066  3.03197  3.63586  5.67263  4.28796    585 - -
          2.68618  4.42225  2.77519  2.73123  3.46354  2.40513  3.72494  3.29354  2.67741  2.69355  4.24690  2.90347  2.73739  3.18146  2.89801  2.37887  2.77519  2.98518  4.58477  3.61503
          0.01848  4.39636  5.11870  0.61958  0.77255  0.48576  0.95510
    444   2.76527  5.16348  2.89223  1.48956  4.47494  3.48577  3.70076  3.92722  2.22845  2.97814  4.22508  2.96930  3.90607  2.55365  2.87511  2.43157  2.99714  3.53838  5.60696  4.23103    586 - -
          2.68618  4.42225  2.77519  2.73123  3.46354  2.40513  3.72494  3.29354  2.67741  2.69355  4.24690  2.90347  2.73739  3.18146  2.89801  2.37887  2.77519  2.98518  4.58477  3.61503
          0.01848  4.39636  5.11870  0.61958  0.77255  0.48576  0.95510
    445   0.46477  4.54849  4.09172  3.94601  4.67092  3.35291  4.89052  3.88474  3.97894  3.73790  4.73282  3.93225  4.14340  4.27252  4.16738  2.90578  3.22094  3.43869  6.03771  4.91376    587 - -
          2.68618  4.42225  2.77519  2.73123  3.46354  2.40513  3.72494  3.29354  2.67741  2.69355  4.24690  2.90347  2.73739  3.18146  2.89801  2.37887  2.77519  2.98518  4.58477  3.61503
          0.01848  4.39636  5.11870  0.61958  0.77255  0.48576  0.95510
    446   2.68258  5.03696  2.99073  2.08561  3.48747  3.47555  3.66578  3.77335  2.08073  3.31690  4.09539  2.97094  3.86838  2.78565  2.44014  2.25418  2.48456  3.39925  5.50194  4.13391    588 - -
          2.68618  4.42225  2.77519  2.73123  3.46354  2.40513  3.72494  3.29354  2.67741  2.69355  4.24690  2.90347  2.73739  3.18146  2.89801  2.37887  2.77519  2.98518  4.58477  3.61503
          0.01848  4.39636  5.11870  0.61958  0.77255  0.48576  0.95510
    447   3.42779  4.70327  5.24771  4.69511  2.28997  4.74587  5.00304  1.08382  4.55698  1.48270  3.15196  4.83367  4.94044  4.60937  4.60679  4.10535  3.65400  2.22106  5.24500  4.03839    589 - -
          2.68618  4.42225  2.77519  2.73123  3.46354  2.40513  3.72494  3.29354  2.67741  2.69355  4.24690  2.90347  2.73739  3.18146  2.89801  2.37887  2.77519  2.98518  4.58477  3.61503
          0.01848  4.39636  5.11870  0.61958  0.77255  0.48576  0.95510
    448   2.76013  4.25501  4.11898  3.53961  2.74286  3.85380  4.14207  2.56399  3.43342  1.64376  2.44532  2.51829  4.21137  3.66410  3.64486  3.13767  2.99167  2.19185  4.84218  3.64287    590 - -
          2.68618  4.42225  2.77519  2.73123  3.46354  2.40513  3.72494  3.29354  2.67741  2.69355  4.24690  2.90347  2.73739  3.18146  2.89801  2.37887  2.77519  2.98518  4.58477  3.61503
          0.01848  4.39636  5.11870  0.61958  0.77255  0.48576  0.95510
    449   3.33395  4.61263  5.19721  4.73849  3.87949  4.74527  5.46334  1.65099  4.62962  2.35736  3.66571  4.90975  5.06626  4.90745  4.81260  4.17121  3.61268  0.69101  5.90962  4.68011    591 - -
          2.68618  4.42225  2.77519  2.73123  3.46354  2.40513  3.72494  3.29354  2.67741  2.69355  4.24690  2.90347  2.73739  3.18146  2.89801  2.37887  2.77519  2.98518  4.58477  3.61503
          0.01848  4.39636  5.11870  0.61958  0.77255  0.48576  0.95510
    450   3.44548  5.13656  4.22218  4.20032  5.27209  0.24213  5.25429  5.03238  4.44995  4.60462  5.60670  4.38931  4.53944  4.73349  4.59757  3.63684  3.96519  4.45890  6.19645  5.40232    592 - -
          2.68618  4.42225  2.77519  2.73123  3.46354  2.40513  3.72494  3.29354  2.67741  2.69355  4.24690  2.90347  2.73739  3.18146  2.89801  2.37887  2.77519  2.98518  4.58477  3.61503
          0.01848  4.39636  5.11870  0.61958  0.77255  0.48576  0.95510
    451   2.91000  5.28626  2.73706  2.14207  4.63849  3.48797  3.81538  4.09994  2.56000  3.61586  4.42493  2.99385  3.98498  1.34381  2.99062  2.29161  3.16336  3.70729  5.76872  4.38759    593 - -
          2.68618  4.42225  2.77519  2.73123  3.46354  2.40513  3.72494  3.29354  2.67741  2.69355  4.24690  2.90347  2.73739  3.18146  2.89801  2.37887  2.77519  2.98518  4.58477  3.61503
          0.01848  4.39636  5.11870  0.61958  0.77255  0.48576  0.95510
    452   2.76491  5.26353  2.27413  2.02996  4.59165  3.44516  3.70096  4.07465  2.47589  3.56126  4.31918  1.96899  3.88624  2.81202  2.45960  2.71798  2.61442  3.64708  5.70203  4.28440    594 - -
          2.68618  4.42225  2.77519  2.73123  3.46354  2.40513  3.72494  3.29354  2.67741  2.69355  4.24690  2.90347  2.73739  3.18146  2.89801  2.37887  2.77519  2.98518  4.58477  3.61503
          0.01848  4.39636  5.11870  0.61958  0.77255  0.48576  0.95510
    453   3.36635  4.60953  5.30689  4.83783  3.90494  4.86195  5.56187  1.35698  4.74989  2.36240  3.66896  5.01044  5.13583  5.01069  4.92583  4.28465  3.63395  0.80478  5.96093  4.74306    595 - -
          2.68618  4.42225  2.77519  2.73123  3.46354  2.40513  3.72494  3.29354  2.67741  2.69355  4.24690  2.90347  2.73739  3.18146  2.89801  2.37887  2.77519  2.98518  4.58477  3.61503
          0.01848  4.39636  5.11870  0.61958  0.77255  0.48576  0.95510
    454   3.59838  5.23264  4.26405  4.19793  5.09974  3.89244  5.20117  4.82124  4.30825  4.37082  5.46230  4.43928  0.25377  4.67744  4.46493  3.78855  4.08406  4.39819  6.10464  5.23652    596 - -
          2.68618  4.42225  2.77519  2.73123  3.46354  2.40513  3.72494  3.29354  2.67741  2.69355  4.24690  2.90347  2.73739  3.18146  2.89801  2.37887  2.77519  2.98518  4.58477  3.61503
          0.01848  4.39636  5.11870  0.61958  0.77255  0.48576  0.95510
    455   3.24519  4.53794  5.10775  4.56113  2.02116  4.57406  4.93657  1.22425  4.42932  2.02074  3.32148  4.67938  4.83843  4.55974  4.51302  3.92890  3.48455  1.61758  5.29723  4.07803    597 - -
          2.68618  4.42225  2.77519  2.73123  3.46354  2.40513  3.72494  3.29354  2.67741  2.69355  4.24690  2.90347  2.73739  3.18146  2.89801  2.37887  2.77519  2.98518  4.58477  3.61503
          0.01848  4.39636  5.11870  0.61958  0.77255  0.48576  0.95510
    456   2.66827  4.61566  3.26048  2.70747  3.80434  3.55806  3.79582  3.18099  2.67811  2.15854  3.71571  2.62237  3.26109  2.71048  3.09425  2.78719  2.23933  2.58432  5.17378  3.89563    598 - -
          2.68618  4.42225  2.77519  2.73123  3.46354  2.40513  3.72494  3.29354  2.67741  2.69355  4.24690  2.90347  2.73739  3.18146  2.89801  2.37887  2.77519  2.98518  4.58477  3.61503
          0.01848  4.39636  5.11870  0.61958  0.77255  0.48576  0.95510
    457   2.46073  4.40140  3.74269  3.43594  4.53722  3.18804  4.47848  3.92202  3.44860  3.63981  4.47606  3.56854  3.93894  3.75291  3.75035  1.31108  1.25942  3.38557  5.88702  4.67307    599 - -
          2.68618  4.42225  2.77519  2.73123  3.46354  2.40513  3.72494  3.29354  2.67741  2.69355  4.24690  2.90347  2.73739  3.18146  2.89801  2.37887  2.77519  2.98518  4.58477  3.61503
          0.01848  4.39636  5.11870  0.61958  0.77255  0.48576  0.95510
    458   2.68020  4.74293  3.11344  2.81931  4.46931  1.23848  4.07010  3.89422  2.89695  3.51473  4.34967  3.23998  3.97234  2.57182  3.28391  2.77497  2.28725  3.46431  5.73655  4.44124    600 - -
          2.68618  4.42225  2.77519  2.73123  3.46354  2.40513  3.72494  3.29354  2.67741  2.69355  4.24690  2.90347  2.73739  3.18146  2.89801  2.37887  2.77519  2.98518  4.58477  3.61503
          0.01848  4.39636  5.11870  0.61958  0.77255  0.48576  0.95510
    459   2.76560  5.09846  2.84676  2.07115  4.44770  3.45830  3.75999  3.89430  2.54025  3.44163  4.23546  2.98664  3.91840  2.51225  3.00646  1.55579  2.58812  3.51086  5.62859  4.25524    601 - -
          2.68618  4.42225  2.77519  2.73123  3.46354  2.40513  3.72494  3.29354  2.67741  2.69355  4.24690  2.90347  2.73739  3.18146  2.89801  2.37887  2.77519  2.98518  4.58477  3.61503
          0.01848  4.39636  5.11870  0.61958  0.77255  0.48576  0.95510
    460   2.66636  4.33634  3.62582  3.05952  3.45867  3.66468  3.92564  2.38008  2.99602  2.54144  3.44311  2.90200  4.04394  2.89590  3.32349  2.91905  2.59593  2.21502  4.92047  2.25297    602 - -
          2.68618  4.42225  2.77519  2.73123  3.46354  2.40513  3.72494  3.29354  2.67741  2.69355  4.24690  2.90347  2.73739  3.18146  2.89801  2.37887  2.77519  2.98518  4.58477  3.61503
          0.01848  4.39636  5.11870  0.61958  0.77255  0.48576  0.95510
    461   2.39668  4.40099  3.53332  2.97865  3.58850  3.60179  3.92237  2.91841  2.93410  2.03536  3.54761  2.68389  4.01387  3.24188  3.29152  2.55120  2.37092  2.18762  5.02873  3.79201    603 - -
          2.68623  4.42230  2.77525  2.73129  3.46359  2.40518  3.72500  3.29359  2.67746  2.69360  4.24695  2.90327  2.73745  3.18120  2.89806  2.37892  2.77480  2.98524  4.58482  3.61508
          0.79734  1.36575  1.22321  0.17338  1.83769  0.48576  0.95510
    462   2.62016  4.79040  2.44945  2.42342  4.06851  3.37081  3.67884  3.46214  2.51194  2.65679  3.92959  2.57825  3.82135  2.84448  2.97178  2.65806  2.10738  3.14011  5.35186  4.01257    605 - -
          2.68618  4.42225  2.77519  2.73123  3.46354  2.40513  3.72494  3.29354  2.67741  2.69355  4.24690  2.90347  2.73739  3.18146  2.89801  2.37887  2.77519  2.98518  4.58477  3.61503
          0.02606  4.05626  4.77860  0.61958  0.77255  0.30974  1.32288
    463   2.44007  4.39461  3.69578  3.42374  4.64139  1.16197  4.50781  4.07264  3.50499  3.74809  4.55543  3.55274  3.92176  3.77587  3.81732  2.19177  1.70844  3.47018  5.96905  4.76718    606 - -
          2.68622  4.42229  2.77524  2.73127  3.46358  2.40500  3.72499  3.29358  2.67745  2.69359  4.24694  2.90351  2.73744  3.18150  2.89805  2.37862  2.77524  2.98522  4.58481  3.61507
          0.22984  1.61267  5.11870  0.20754  1.67440  0.48576  0.95510
    464   2.46689  4.96688  2.70531  2.27739  4.25055  2.65105  3.69824  3.68418  2.48513  2.67595  4.05173  2.99027  3.87804  2.83224  2.96097  2.11081  2.58533  3.32909  5.47105  4.11291    608 - -
          2.68618  4.42225  2.77519  2.73123  3.46354  2.40513  3.72494  3.29354  2.67741  2.69355  4.24690  2.90347  2.73739  3.18146  2.89801  2.37887  2.77519  2.98518  4.58477  3.61503
          0.07624  4.39636  2.79557  0.61958  0.77255  0.48576  0.95510
    465   1.94206  4.54299  3.32024  2.89483  4.38668  1.82373  4.06665  3.81825  2.94466  3.44307  4.24826  2.64869  3.87411  3.25789  3.36076  2.28759  2.07588  3.34726  5.67282  4.39119    609 - -
          2.68618  4.42225  2.77519  2.73123  3.46354  2.40513  3.72494  3.29354  2.67741  2.69355  4.24690  2.90347  2.73739  3.18146  2.89801  2.37887  2.77519  2.98518  4.58477  3.61503
          0.09717  4.33968  2.53126  0.61958  0.77255  0.43796  1.03664
    466   2.56120  4.67729  3.09290  2.73191  4.48178  2.69315  3.99223  3.93056  2.84800  3.52459  4.32113  2.03577  3.87702  3.16248  3.28774  1.50631  2.46011  3.45093  5.72667  4.40949    610 - -
          2.68618  4.42225  2.77519  2.73123  3.46354  2.40513  3.72494  3.29354  2.67741  2.69355  4.24690  2.90347  2.73739  3.18146  2.89801  2.37887  2.77519  2.98518  4.58477  3.61503
          0.01986  4.32465  5.04700  0.61958  0.77255  0.42722  1.05647
    467   2.23967  5.03814  2.07185  2.44276  4.41259  2.88037  3.72825  3.86642  2.51728  3.40970  4.18779  2.59864  3.87913  2.85348  3.00423  2.23049  2.94964  2.96744  5.59376  4.21461    611 - -
          2.68618  4.42225  2.77519  2.73123  3.46354  2.40513  3.72494  3.29354  2.67741  2.69355  4.24690  2.90347  2.73739  3.18146  2.89801  2.37887  2.77519  2.98518  4.58477  3.61503
          0.01848  4.39636  5.11870  0.61958  0.77255  0.48576  0.95510
    468   2.65348  4.70225  3.18363  2.71408  4.10502  3.44722  3.88165  2.82846  2.72612  3.14657  3.98998  1.58406  3.93884  3.07268  3.15013  2.26215  2.57353  3.14513  5.42506  4.12354    612 - -
          2.68618  4.42225  2.77519  2.73123  3.46354  2.40513  3.72494  3.29354  2.67741  2.69355  4.24690  2.90347  2.73739  3.18146  2.89801  2.37887  2.77519  2.98518  4.58477  3.61503
          0.01848  4.39636  5.11870  0.61958  0.77255  0.48576  0.95510
    469   2.14172  4.43428  3.62408  3.18391  4.27228  3.26532  4.23481  3.63775  3.17417  3.34127  4.18296  3.44596  1.52535  3.48300  3.53360  1.79636  2.91497  2.63396  5.62996  4.39320    613 - -
          2.68618  4.42225  2.77519  2.73123  3.46354  2.40513  3.72494  3.29354  2.67741  2.69355  4.24690  2.90347  2.73739  3.18146  2.89801  2.37887  2.77519  2.98518  4.58477  3.61503
          0.01848  4.39636  5.11870  0.61958  0.77255  0.48576  0.95510
    470   3.38692  4.90781  4.13963  3.80376  0.82571  4.17462  3.97190  3.25661  3.66392  2.61922  3.85313  3.99171  4.59534  2.73885  3.86385  3.58828  3.65030  3.18554  4.33703  2.68887    614 - -
          2.68618  4.42225  2.77519  2.73123  3.46354  2.40513  3.72494  3.29354  2.67741  2.69355  4.24690  2.90347  2.73739  3.18146  2.89801  2.37887  2.77519  2.98518  4.58477  3.61503
          0.01848  4.39636  5.11870  0.61958  0.77255  0.48576  0.95510
    471   2.72810  5.12540  2.97068  2.44461  4.46398  3.48356  3.67959  3.91770  2.38210  3.42885  4.19929  2.22761  3.88947  2.08010  2.37005  2.31521  2.65969  3.51966  5.58160  4.21068    615 - -
          2.68618  4.42225  2.77519  2.73123  3.46354  2.40513  3.72494  3.29354  2.67741  2.69355  4.24690  2.90347  2.73739  3.18146  2.89801  2.37887  2.77519  2.98518  4.58477  3.61503
          0.01848  4.39636  5.11870  0.61958  0.77255  0.48576  0.95510
    472   2.46420  4.39581  3.76120  3.46959  4.52451  3.19052  4.50038  3.89742  3.47909  3.62860  4.47267  3.58706  3.94585  3.78511  3.76912  1.68030  0.99320  3.37021  5.88351  4.67292    616 - -
          2.68618  4.42225  2.77519  2.73123  3.46354  2.40513  3.72494  3.29354  2.67741  2.69355  4.24690  2.90347  2.73739  3.18146  2.89801  2.37887  2.77519  2.98518  4.58477  3.61503
          0.01848  4.39636  5.11870  0.61958  0.77255  0.48576  0.95510
    473   2.93934  4.29757  4.72799  4.15094  2.73818  4.15368  4.45274  1.53970  3.99343  2.17120  3.29015  4.23964  4.48280  4.15121  4.07720  3.47391  3.17415  1.41886  4.92486  2.95270    617 - -
          2.68618  4.42225  2.77519  2.73123  3.46354  2.40513  3.72494  3.29354  2.67741  2.69355  4.24690  2.90347  2.73739  3.18146  2.89801  2.37887  2.77519  2.98518  4.58477  3.61503
          0.01848  4.39636  5.11870  0.61958  0.77255  0.48576  0.95510
    474   3.01099  5.59719  1.93300  1.52277  4.90084  3.43417  3.86158  4.41558  2.76487  3.88482  4.68458  2.88610  3.98971  1.69232  3.31524  2.91417  3.27459  3.97337  6.02475  4.54540    618 - -
          2.68618  4.42225  2.77519  2.73123  3.46354  2.40513  3.72494  3.29354  2.67741  2.69355  4.24690  2.90347  2.73739  3.18146  2.89801  2.37887  2.77519  2.98518  4.58477  3.61503
          0.01848  4.39636  5.11870  0.61958  0.77255  0.48576  0.95510
    475   3.21112  5.12764  3.76249  3.14167  3.70726  3.89322  3.85428  3.80831  2.36969  3.30964  4.26746  3.51293  4.28220  3.14312  0.96927  3.26958  3.41263  3.55706  5.08630  2.48704    619 - -
          2.68618  4.42225  2.77519  2.73123  3.46354  2.40513  3.72494  3.29354  2.67741  2.69355  4.24690  2.90347  2.73739  3.18146  2.89801  2.37887  2.77519  2.98518  4.58477  3.61503
          0.01848  4.39636  5.11870  0.61958  0.77255  0.48576  0.95510
    476   2.81573  5.15815  3.13112  2.28017  4.49716  3.57071  3.68757  2.90253  1.56608  3.42494  4.21452  3.05941  3.95268  2.32419  2.37604  2.80035  3.03009  3.54816  5.56130  4.23755    620 - -
          2.68618  4.42225  2.77519  2.73123  3.46354  2.40513  3.72494  3.29354  2.67741  2.69355  4.24690  2.90347  2.73739  3.18146  2.89801  2.37887  2.77519  2.98518  4.58477  3.61503
          0.01848  4.39636  5.11870  0.61958  0.77255  0.48576  0.95510
    477   2.97286  5.48428  1.18269  2.33421  4.80831  3.43551  3.85868  4.30164  2.37968  3.79964  4.60344  2.52619  3.98346  3.00046  3.28522  2.89577  2.71918  3.87701  5.95648  4.50127    621 - -
          2.68618  4.42225  2.77519  2.73123  3.46354  2.40513  3.72494  3.29354  2.67741  2.69355  4.24690  2.90347  2.73739  3.18146  2.89801  2.37887  2.77519  2.98518  4.58477  3.61503
          0.01848  4.39636  5.11870  0.61958  0.77255  0.48576  0.95510
    478   3.04900  4.45060  4.68032  4.16231  3.75543  4.26708  4.85042  1.81058  4.05506  2.45416  3.61225  4.36154  4.66204  4.32393  4.26574  3.62848  2.12090  1.01187  5.51510  4.30672    622 - -
          2.68618  4.42225  2.77519  2.73123  3.46354  2.40513  3.72494  3.29354  2.67741  2.69355  4.24690  2.90347  2.73739  3.18146  2.89801  2.37887  2.77519  2.98518  4.58477  3.61503
          0.01848  4.39636  5.11870  0.61958  0.77255  0.48576  0.95510
    479   3.44548  5.13656  4.22218  4.20032  5.27209  0.24213  5.25429  5.03238  4.44995  4.60462  5.60670  4.38931  4.53944  4.73349  4.59757  3.63684  3.96519  4.45890  6.19645  5.40232    623 - -
          2.68618  4.42225  2.77519  2.73123  3.46354  2.40513  3.72494  3.29354  2.67741  2.69355  4.24690  2.90347  2.73739  3.18146  2.89801  2.37887  2.77519  2.98518  4.58477  3.61503
          0.01848  4.39636  5.11870  0.61958  0.77255  0.48576  0.95510
    480   3.17870  4.47504  5.02136  4.48026  3.65669  4.54610  5.01915  1.32477  4.36483  1.78606  3.49150  4.63622  4.83572  4.56989  4.50262  3.90081  2.81162  1.29993  5.49939  4.31966    624 - -
          2.68618  4.42225  2.77519  2.73123  3.46354  2.40513  3.72494  3.29354  2.67741  2.69355  4.24690  2.90347  2.73739  3.18146  2.89801  2.37887  2.77519  2.98518  4.58477  3.61503
          0.01848  4.39636  5.11870  0.61958  0.77255  0.48576  0.95510
    481   2.67264  4.80578  3.11428  2.37064  4.02830  3.51643  3.72187  2.78309  2.15050  3.05568  3.26247  3.06558  3.90535  2.64024  2.97702  2.49856  2.19536  3.12796  5.31934  4.00150    625 - -
          2.68618  4.42225  2.77519  2.73123  3.46354  2.40513  3.72494  3.29354  2.67741  2.69355  4.24690  2.90347  2.73739  3.18146  2.89801  2.37887  2.77519  2.98518  4.58477  3.61503
          0.01848  4.39636  5.11870  0.61958  0.77255  0.48576  0.95510
    482   3.80504  5.12896  5.03310  4.70504  3.42939  4.64499  5.20404  2.68622  4.47290  0.42341  3.33947  4.93446  5.00896  4.70781  4.55067  4.32817  4.08478  2.85367  5.46427  4.29924    626 - -
          2.68618  4.42225  2.77519  2.73123  3.46354  2.40513  3.72494  3.29354  2.67741  2.69355  4.24690  2.90347  2.73739  3.18146  2.89801  2.37887  2.77519  2.98518  4.58477  3.61503
          0.01848  4.39636  5.11870  0.61958  0.77255  0.48576  0.95510
    483   2.84527  5.26628  3.07823  2.12900  4.64493  3.56688  3.04842  4.08596  1.58845  3.54227  4.31623  2.62029  3.95627  2.79123  2.11782  2.80922  3.05872  3.67921  5.63890  4.30269    627 - -
          2.68618  4.42225  2.77519  2.73123  3.46354  2.40513  3.72494  3.29354  2.67741  2.69355  4.24690  2.90347  2.73739  3.18146  2.89801  2.37887  2.77519  2.98518  4.58477  3.61503
          0.01848  4.39636  5.11870  0.61958  0.77255  0.48576  0.95510
    484   3.36155  4.60977  5.28954  4.82130  3.90039  4.84481  5.54541  1.42566  4.73036  2.36087  3.66755  4.99443  5.12521  4.99342  4.90764  4.26743  3.63048  0.77135  5.95210  4.73289    628 - -
          2.68618  4.42225  2.77519  2.73123  3.46354  2.40513  3.72494  3.29354  2.67741  2.69355  4.24690  2.90347  2.73739  3.18146  2.89801  2.37887  2.77519  2.98518  4.58477  3.61503
          0.01848  4.39636  5.11870  0.61958  0.77255  0.48576  0.95510
    485   2.99725  5.20226  3.41040  2.77806  4.61213  3.70597  3.75178  3.98531  1.65706  3.47750  4.30732  3.23305  4.08503  2.88104  1.68686  2.99901  1.91356  3.64185  5.58416  4.34465    629 - -
          2.68618  4.42225  2.77519  2.73123  3.46354  2.40513  3.72494  3.29354  2.67741  2.69355  4.24690  2.90347  2.73739  3.18146  2.89801  2.37887  2.77519  2.98518  4.58477  3.61503
          0.01848  4.39636  5.11870  0.61958  0.77255  0.48576  0.95510
    486   3.59838  5.23264  4.26405  4.19793  5.09974  3.89244  5.20117  4.82124  4.30825  4.37082  5.46230  4.43928  0.25377  4.67744  4.46493  3.78855  4.08406  4.39819  6.10464  5.23652    630 - -
          2.68618  4.42225  2.77519  2.73123  3.46354  2.40513  3.72494  3.29354  2.67741  2.69355  4.24690  2.90347  2.73739  3.18146  2.89801  2.37887  2.77519  2.98518  4.58477  3.61503
          0.01848  4.39636  5.11870  0.61958  0.77255  0.48576  0.95510
    487   3.05214  5.29960  3.31400  2.74775  4.62426  3.71617  3.01181  4.08747  2.17447  3.54643  4.37870  3.21482  4.10171  1.29038  2.02172  3.03328  3.24453  3.73800  5.59934  4.32763    631 - -
          2.68618  4.42225  2.77519  2.73123  3.46354  2.40513  3.72494  3.29354  2.67741  2.69355  4.24690  2.90347  2.73739  3.18146  2.89801  2.37887  2.77519  2.98518  4.58477  3.61503
          0.01848  4.39636  5.11870  0.61958  0.77255  0.48576  0.95510
    488   3.38413  4.62616  5.32168  4.85310  3.86855  4.87628  5.56743  0.85266  4.76089  2.30671  3.63145  5.02702  5.14294  5.01048  4.92942  4.30105  3.65087  1.29769  5.94250  4.73682    632 - -
          2.68618  4.42225  2.77519  2.73123  3.46354  2.40513  3.72494  3.29354  2.67741  2.69355  4.24690  2.90347  2.73739  3.18146  2.89801  2.37887  2.77519  2.98518  4.58477  3.61503
          0.01848  4.39636  5.11870  0.61958  0.77255  0.48576  0.95510
    489   2.61519  4.71401  3.13375  2.78110  4.47297  3.32083  4.03191  3.91103  2.88345  3.52311  4.33186  1.69613  3.92709  3.20983  3.31054  1.98034  1.81027  3.45475  5.73266  4.41916    633 - -
          2.68618  4.42225  2.77519  2.73123  3.46354  2.40513  3.72494  3.29354  2.67741  2.69355  4.24690  2.90347  2.73739  3.18146  2.89801  2.37887  2.77519  2.98518  4.58477  3.61503
          0.01848  4.39636  5.11870  0.61958  0.77255  0.48576  0.95510
    490   2.51961  5.29279  2.22299  1.56067  4.61716  3.44270  3.72260  4.10044  2.14464  3.59032  4.35393  2.90973  3.89914  2.83779  3.02177  2.74140  2.69498  3.67435  5.73498  4.31196    634 - -
          2.68618  4.42225  2.77519  2.73123  3.46354  2.40513  3.72494  3.29354  2.67741  2.69355  4.24690  2.90347  2.73739  3.18146  2.89801  2.37887  2.77519  2.98518  4.58477  3.61503
          0.01848  4.39636  5.11870  0.61958  0.77255  0.48576  0.95510
    491   2.39068  5.01351  2.06063  2.59400  4.80385  1.11727  4.11730  4.26842  3.11462  3.86016  4.69014  3.09397  4.00046  3.30488  3.62817  2.85679  3.21108  3.77482  6.04794  4.66535    635 - -
          2.68618  4.42225  2.77519  2.73123  3.46354  2.40513  3.72494  3.29354  2.67741  2.69355  4.24690  2.90347  2.73739  3.18146  2.89801  2.37887  2.77519  2.98518  4.58477  3.61503
          0.01848  4.39636  5.11870  0.61958  0.77255  0.48576  0.95510
    492   2.53148  5.41662  2.24087  2.04685  4.75628  1.51996  3.85715  4.24500  2.76159  3.75484  4.55727  2.49410  3.97225  3.00016  3.30592  2.87330  3.20921  3.82406  5.92389  4.47577    636 - -
          2.68618  4.42225  2.77519  2.73123  3.46354  2.40513  3.72494  3.29354  2.67741  2.69355  4.24690  2.90347  2.73739  3.18146  2.89801  2.37887  2.77519  2.98518  4.58477  3.61503
          0.01848  4.39636  5.11870  0.61958  0.77255  0.48576  0.95510
    493   2.06061  4.25504  3.78472  3.21276  3.37977  2.80835  3.98032  2.45009  3.13854  2.45937  2.43679  3.54158  4.07210  3.41118  3.42429  2.95817  2.54865  2.51177  4.86121  3.00946    637 - -
          2.68618  4.42225  2.77519  2.73123  3.46354  2.40513  3.72494  3.29354  2.67741  2.69355  4.24690  2.90347  2.73739  3.18146  2.89801  2.37887  2.77519  2.98518  4.58477  3.61503
          0.01848  4.39636  5.11870  0.61958  0.77255  0.48576  0.95510
    494   3.36854  4.61195  5.29065  4.77745  3.71872  4.84627  5.39127  1.55755  4.67883  1.72996  3.49474  4.95453  5.07562  4.87110  4.81721  4.23666  3.61760  0.93100  5.74854  4.58542    638 - -
          2.68618  4.42225  2.77519  2.73123  3.46354  2.40513  3.72494  3.29354  2.67741  2.69355  4.24690  2.90347  2.73739  3.18146  2.89801  2.37887  2.77519  2.98518  4.58477  3.61503
          0.01848  4.39636  5.11870  0.61958  0.77255  0.48576  0.95510
    495   2.70702  4.84133  3.15295  2.58385  3.03207  3.54109  3.72472  3.47485  1.80329  2.76420  3.91661  3.08724  3.92667  2.59861  2.61649  2.75707  2.44960  3.16987  5.33901  4.02864    639 - -
          2.68618  4.42225  2.77519  2.73123  3.46354  2.40513  3.72494  3.29354  2.67741  2.69355  4.24690  2.90347  2.73739  3.18146  2.89801  2.37887  2.77519  2.98518  4.58477  3.61503
          0.01848  4.39636  5.11870  0.61958  0.77255  0.48576  0.95510
    496   3.72950  5.00472  5.36523  4.81090  3.19762  4.99914  5.27269  2.41327  4.61190  0.63151  2.10835  5.06867  5.09352  4.64759  4.66138  4.38948  3.94187  2.64865  5.39707  4.38227    640 - -
          2.68618  4.42225  2.77519  2.73123  3.46354  2.40513  3.72494  3.29354  2.67741  2.69355  4.24690  2.90347  2.73739  3.18146  2.89801  2.37887  2.77519  2.98518  4.58477  3.61503
          0.01848  4.39636  5.11870  0.61958  0.77255  0.48576  0.95510
    497   2.47935  5.07419  2.08101  2.09245  3.56107  3.46067  3.67204  3.81891  2.44030  3.35709  4.13148  2.94964  3.86541  2.32911  2.92590  2.67554  2.92315  2.99574  5.53886  4.15683    641 - -
          2.68618  4.42225  2.77519  2.73123  3.46354  2.40513  3.72494  3.29354  2.67741  2.69355  4.24690  2.90347  2.73739  3.18146  2.89801  2.37887  2.77519  2.98518  4.58477  3.61503
          0.01848  4.39636  5.11870  0.61958  0.77255  0.48576  0.95510
    498   3.42750  4.66612  5.34026  4.82504  3.64306  4.90205  5.42589  0.93269  4.71951  1.65140  3.41062  5.01188  5.10613  4.88138  4.84267  4.29693  3.67338  1.61197  5.72552  4.59168    642 - -
          2.68618  4.42225  2.77519  2.73123  3.46354  2.40513  3.72494  3.29354  2.67741  2.69355  4.24690  2.90347  2.73739  3.18146  2.89801  2.37887  2.77519  2.98518  4.58477  3.61503
          0.01848  4.39636  5.11870  0.61958  0.77255  0.48576  0.95510
    499   2.67375  4.64654  3.24025  2.11079  3.21322  3.55975  3.77603  3.21436  2.43715  2.87739  3.73425  3.16253  3.94568  2.99117  2.76668  2.78133  2.90454  2.48841  5.17802  2.50593    643 - -
          2.68618  4.42225  2.77519  2.73123  3.46354  2.40513  3.72494  3.29354  2.67741  2.69355  4.24690  2.90347  2.73739  3.18146  2.89801  2.37887  2.77519  2.98518  4.58477  3.61503
          0.01848  4.39636  5.11870  0.61958  0.77255  0.48576  0.95510
    500   2.91295  5.01818  3.11050  2.79554  4.48728  3.53101  3.98611  3.91327  2.62529  3.48298  4.39440  3.25156  4.08043  1.01828  2.94239  2.96348  2.60784  3.56583  5.70190  4.39507    644 - -
          2.68618  4.42225  2.77519  2.73123  3.46354  2.40513  3.72494  3.29354  2.67741  2.69355  4.24690  2.90347  2.73739  3.18146  2.89801  2.37887  2.77519  2.98518  4.58477  3.61503
          0.01848  4.39636  5.11870  0.61958  0.77255  0.48576  0.95510
    501   3.53445  5.65445  2.86007  0.46129  5.08761  3.71040  4.38721  4.66009  3.34785  4.20186  5.18874  3.38391  4.34989  3.61428  3.78828  3.48074  3.85400  4.30074  6.15116  4.92307    645 - -
          2.68618  4.42225  2.77519  2.73123  3.46354  2.40513  3.72494  3.29354  2.67741  2.69355  4.24690  2.90347  2.73739  3.18146  2.89801  2.37887  2.77519  2.98518  4.58477  3.61503
          0.01848  4.39636  5.11870  0.61958  0.77255  0.48576  0.95510
    502   2.76754  4.36461  3.08518  3.30524  3.56366  3.79930  4.15766  2.01646  3.26743  2.54580  3.51574  3.65316  4.20079  3.55039  3.57514  2.67906  3.01862  1.37006  5.08982  3.86536    646 - -
          2.68618  4.42225  2.77519  2.73123  3.46354  2.40513  3.72494  3.29354  2.67741  2.69355  4.24690  2.90347  2.73739  3.18146  2.89801  2.37887  2.77519  2.98518  4.58477  3.61503
          0.01848  4.39636  5.11870  0.61958  0.77255  0.48576  0.95510
    503   2.66459  4.57561  3.76997  3.64459  4.66555  3.30096  4.71895  4.27890  3.75800  3.96656  4.86491  3.75359  4.08838  4.06612  4.00117  0.51254  3.18904  3.68826  5.99705  4.76328    647 - -
          2.68618  4.42225  2.77519  2.73123  3.46354  2.40513  3.72494  3.29354  2.67741  2.69355  4.24690  2.90347  2.73739  3.18146  2.89801  2.37887  2.77519  2.98518  4.58477  3.61503
          0.01848  4.39636  5.11870  0.61958  0.77255  0.48576  0.95510
    504   1.56879  4.65081  3.27864  2.79374  4.23597  3.37423  3.94590  3.63919  2.42055  3.27565  4.09863  3.21783  3.91775  3.13018  3.18889  1.92333  2.32545  3.25562  5.52766  4.23685    648 - -
          2.68618  4.42225  2.77519  2.73123  3.46354  2.40513  3.72494  3.29354  2.67741  2.69355  4.24690  2.90347  2.73739  3.18146  2.89801  2.37887  2.77519  2.98518  4.58477  3.61503
          0.01848  4.39636  5.11870  0.61958  0.77255  0.48576  0.95510
    505   2.96672  4.38987  4.47132  3.91698  3.53496  4.15174  4.55421  1.96250  3.80216  2.08185  3.43900  4.15028  2.88364  4.05282  4.00904  3.47146  3.21591  1.11442  5.22217  4.02631    649 - -
          2.68618  4.42225  2.77519  2.73123  3.46354  2.40513  3.72494  3.29354  2.67741  2.69355  4.24690  2.90347  2.73739  3.18146  2.89801  2.37887  2.77519  2.98518  4.58477  3.61503
          0.01848  4.39636  5.11870  0.61958  0.77255  0.48576  0.95510
    506   2.30494  4.99725  2.43891  2.25867  4.27247  2.80981  3.67840  3.70950  2.24000  2.91130  4.06055  2.97532  3.87022  2.80594  2.93082  2.67964  2.91008  2.65327  5.47709  4.11266    650 - -
          2.68618  4.42225  2.77519  2.73123  3.46354  2.40513  3.72494  3.29354  2.67741  2.69355  4.24690  2.90347  2.73739  3.18146  2.89801  2.37887  2.77519  2.98518  4.58477  3.61503
          0.01848  4.39636  5.11870  0.61958  0.77255  0.48576  0.95510
    507   2.29322  5.09957  2.85130  1.98473  4.47417  2.40356  3.73038  3.93687  2.51974  3.46515  4.23872  2.62098  2.78410  2.85263  3.01116  2.44747  2.97308  3.52866  5.63760  4.24732    651 - -
          2.68618  4.42225  2.77519  2.73123  3.46354  2.40513  3.72494  3.29354  2.67741  2.69355  4.24690  2.90347  2.73739  3.18146  2.89801  2.37887  2.77519  2.98518  4.58477  3.61503
          0.01848  4.39636  5.11870  0.61958  0.77255  0.48576  0.95510
    508   2.70542  5.12120  2.93918  2.41815  4.45889  2.67602  3.67266  3.91970  2.40227  3.43039  4.19447  2.39327  2.92232  2.52123  2.21532  2.45768  2.94051  3.51458  5.58547  4.20245    652 - -
          2.68618  4.42225  2.77519  2.73123  3.46354  2.40513  3.72494  3.29354  2.67741  2.69355  4.24690  2.90347  2.73739  3.18146  2.89801  2.37887  2.77519  2.98518  4.58477  3.61503
          0.08053  4.39636  2.73256  0.61958  0.77255  0.48576  0.95510
    509   2.15687  4.64548  3.20860  2.66225  3.93322  3.47334  3.78747  3.32048  2.34973  2.97657  3.82000  3.13565  2.91001  2.98389  3.06995  2.46339  2.32713  2.46233  5.26825  3.97621    653 - -
          2.68618  4.42225  2.77519  2.73123  3.46354  2.40513  3.72494  3.29354  2.67741  2.69355  4.24690  2.90347  2.73739  3.18146  2.89801  2.37887  2.77519  2.98518  4.58477  3.61503
          0.01965  4.33547  5.05782  0.61958  0.77255  0.57293  0.82982
    510   2.24013  4.98121  2.90591  2.45893  4.40829  2.82247  3.74008  3.86084  2.52631  3.40802  4.19032  2.35934  3.86812  2.30214  3.00107  2.01041  2.94125  3.45626  5.59274  4.22257    654 - -
          2.68517  4.42069  2.77549  2.73153  3.46384  2.40542  3.72524  3.29384  2.67770  2.69385  4.24719  2.90336  2.73769  3.18146  2.89830  2.37902  2.77363  2.98504  4.58507  3.61533
          0.60141  1.42046  1.55894  1.63133  0.21774  0.57293  0.82982
    511   2.29248  4.63776  3.09313  2.55598  3.96964  3.38155  3.70698  3.36840  2.52629  3.00355  3.83451  2.64940  3.82385  2.88451  2.61112  2.20812  2.52736  2.69458  5.27137  3.96728    666 - -
          2.68618  4.42225  2.77519  2.73123  3.46354  2.40513  3.72494  3.29354  2.67741  2.69355  4.24690  2.90347  2.73739  3.18146  2.89801  2.37887  2.77519  2.98518  4.58477  3.61503
          0.02474  4.10732  4.82966  0.61958  0.77255  0.32491  1.28228
    512   2.09739  4.96190  2.98954  2.48509  4.34659  2.99914  3.73151  3.79092  2.51077  3.34875  4.13306  2.41981  3.87712  2.31778  2.98336  2.43920  2.33828  3.40361  5.54427  4.18219    667 - -
          2.68618  4.42225  2.77519  2.73123  3.46354  2.40513  3.72494  3.29354  2.67741  2.69355  4.24690  2.90347  2.73739  3.18146  2.89801  2.37887  2.77519  2.98518  4.58477  3.61503
          0.01848  4.39636  5.11870  0.61958  0.77255  0.48576  0.95510
    513   1.56749  4.53443  3.42280  2.98758  4.38603  3.27022  4.12893  3.80590  3.01496  3.44726  4.25913  2.71611  3.90787  3.33133  3.41684  1.64713  2.15706  3.34177  5.68739  4.41798    668 - -
          2.68618  4.42225  2.77519  2.73123  3.46354  2.40513  3.72494  3.29354  2.67741  2.69355  4.24690  2.90347  2.73739  3.18146  2.89801  2.37887  2.77519  2.98518  4.58477  3.61503
          0.01848  4.39636  5.11870  0.61958  0.77255  0.48576  0.95510
    514   2.39151  3.19661  3.25769  2.69970  3.81616  3.54446  3.79307  3.20024  2.67815  2.37860  3.72498  2.75583  3.25858  2.69301  3.10075  2.34842  2.61934  2.93081  5.18196  3.90145    669 - -
          2.68618  4.42225  2.77519  2.73123  3.46354  2.40513  3.72494  3.29354  2.67741  2.69355  4.24690  2.90347  2.73739  3.18146  2.89801  2.37887  2.77519  2.98518  4.58477  3.61503
          0.01848  4.39636  5.11870  0.61958  0.77255  0.48576  0.95510
    515   3.07222  5.68405  1.66071  1.84973  4.98668  1.82438  3.91085  4.51328  2.88226  3.98240  4.79746  2.21756  4.01205  3.05970  3.47279  2.96131  3.34867  4.06369  6.13051  4.62312    670 - -
          2.68618  4.42225  2.77519  2.73123  3.46354  2.40513  3.72494  3.29354  2.67741  2.69355  4.24690  2.90347  2.73739  3.18146  2.89801  2.37887  2.77519  2.98518  4.58477  3.61503
          0.01848  4.39636  5.11870  0.61958  0.77255  0.48576  0.95510
    516   2.89083  4.40781  4.22483  3.68807  3.46042  3.96049  4.38550  2.41267  3.56892  1.55116  3.38281  3.94955  2.38138  3.84043  3.80005  3.28466  3.15418  1.58554  5.12776  3.93414    671 - -
          2.68618  4.42225  2.77519  2.73123  3.46354  2.40513  3.72494  3.29354  2.67741  2.69355  4.24690  2.90347  2.73739  3.18146  2.89801  2.37887  2.77519  2.98518  4.58477  3.61503
          0.01848  4.39636  5.11870  0.61958  0.77255  0.48576  0.95510
    517   2.77123  4.43686  2.77230  3.15906  3.64446  3.77925  4.09991  2.11184  3.12776  2.60468  3.57350  3.55539  4.17158  3.42988  3.47839  3.05081  2.15774  1.64812  5.15448  3.91720    672 - -
          2.68618  4.42225  2.77519  2.73123  3.46354  2.40513  3.72494  3.29354  2.67741  2.69355  4.24690  2.90347  2.73739  3.18146  2.89801  2.37887  2.77519  2.98518  4.58477  3.61503
          0.01848  4.39636  5.11870  0.61958  0.77255  0.48576  0.95510
    518   2.88689  4.33236  4.40615  3.84774  1.98018  4.01033  4.34535  1.84319  3.72245  2.18922  3.31005  4.03506  4.37865  3.93345  3.89155  3.32633  1.86681  2.25915  4.93520  3.68668    673 - -
          2.68618  4.42225  2.77519  2.73123  3.46354  2.40513  3.72494  3.29354  2.67741  2.69355  4.24690  2.90347  2.73739  3.18146  2.89801  2.37887  2.77519  2.98518  4.58477  3.61503
          0.01848  4.39636  5.11870  0.61958  0.77255  0.48576  0.95510
    519   2.62418  4.74800  3.07153  2.74101  4.53152  2.70103  4.02585  3.97977  2.88636  3.57354  4.37412  1.41744  3.92327  3.19717  3.32878  2.34288  2.14155  3.50625  5.77576  4.45301    674 - -
          2.68618  4.42225  2.77519  2.73123  3.46354  2.40513  3.72494  3.29354  2.67741  2.69355  4.24690  2.90347  2.73739  3.18146  2.89801  2.37887  2.77519  2.98518  4.58477  3.61503
          0.01848  4.39636  5.11870  0.61958  0.77255  0.48576  0.95510
    520   2.75984  5.01602  3.07122  2.30914  4.32079  3.53078  3.72193  3.71298  1.53859  3.29599  4.10595  3.05473  3.93524  2.85749  2.81113  2.77172  2.26533  2.90281  5.49869  4.16908    675 - -
          2.68618  4.42225  2.77519  2.73123  3.46354  2.40513  3.72494  3.29354  2.67741  2.69355  4.24690  2.90347  2.73739  3.18146  2.89801  2.37887  2.77519  2.98518  4.58477  3.61503
          0.01848  4.39636  5.11870  0.61958  0.77255  0.48576  0.95510
    521   3.71075  5.44755  4.26382  3.70076  4.94418  4.05343  4.35487  4.55362  2.64484  3.97290  4.98454  4.00652  4.55376  3.57185  0.40966  3.78651  3.95557  4.26016  5.82587  4.78816    676 - -
          2.68618  4.42225  2.77519  2.73123  3.46354  2.40513  3.72494  3.29354  2.67741  2.69355  4.24690  2.90347  2.73739  3.18146  2.89801  2.37887  2.77519  2.98518  4.58477  3.61503
          0.01848  4.39636  5.11870  0.61958  0.77255  0.48576  0.95510
    522   2.43356  5.10465  2.96972  2.25921  4.42122  3.47409  3.66000  3.87665  2.20602  3.39341  4.16002  2.95950  3.86954  2.54486  2.43054  1.94941  2.65758  3.48137  5.55371  4.17630    677 - -
          2.68618  4.42225  2.77519  2.73123  3.46354  2.40513  3.72494  3.29354  2.67741  2.69355  4.24690  2.90347  2.73739  3.18146  2.89801  2.37887  2.77519  2.98518  4.58477  3.61503
          0.01848  4.39636  5.11870  0.61958  0.77255  0.48576  0.95510
    523   2.57825  4.49926  5.01565  4.48553  3.71870  4.57421  5.08414  1.03686  4.37956  2.04579  3.54073  4.66024  4.87078  4.60387  4.54015  3.93628  3.45272  1.49674  5.58477  4.39651    678 - -
          2.68618  4.42225  2.77519  2.73123  3.46354  2.40513  3.72494  3.29354  2.67741  2.69355  4.24690  2.90347  2.73739  3.18146  2.89801  2.37887  2.77519  2.98518  4.58477  3.61503
          0.01848  4.39636  5.11870  0.61958  0.77255  0.48576  0.95510
    524   2.83579  5.35123  2.38412  1.84915  4.68752  3.46162  3.73247  4.17214  1.64681  3.64285  4.40854  2.92319  3.92169  2.27439  2.96592  2.77747  3.07474  3.74010  5.76974  4.35240    679 - -
          2.68618  4.42225  2.77519  2.73123  3.46354  2.40513  3.72494  3.29354  2.67741  2.69355  4.24690  2.90347  2.73739  3.18146  2.89801  2.37887  2.77519  2.98518  4.58477  3.61503
          0.01848  4.39636  5.11870  0.61958  0.77255  0.48576  0.95510
    525   2.55201  4.55106  3.35724  3.02813  4.43361  3.27144  4.20163  3.85367  3.10104  3.51156  4.33796  2.70094  3.93958  3.42342  3.47743  1.99447  1.14012  3.38454  5.74671  4.48027    680 - -
          2.68618  4.42225  2.77519  2.73123  3.46354  2.40513  3.72494  3.29354  2.67741  2.69355  4.24690  2.90347  2.73739  3.18146  2.89801  2.37887  2.77519  2.98518  4.58477  3.61503
          0.01848  4.39636  5.11870  0.61958  0.77255  0.48576  0.95510
    526   2.23502  5.02003  2.96602  2.14189  4.33275  3.46323  3.69109  3.77666  2.45587  3.32752  4.11013  2.66980  3.87458  2.81579  2.65960  2.41475  2.08137  3.40142  5.51923  4.15153    681 - -
          2.68618  4.42225  2.77519  2.73123  3.46354  2.40513  3.72494  3.29354  2.67741  2.69355  4.24690  2.90347  2.73739  3.18146  2.89801  2.37887  2.77519  2.98518  4.58477  3.61503
          0.01848  4.39636  5.11870  0.61958  0.77255  0.48576  0.95510
    527   2.10824  4.46034  4.83217  4.31801  3.78420  4.37663  4.97564  1.57313  4.21983  2.45299  3.62584  4.49375  4.75052  4.47232  4.41192  3.74525  3.37433  1.04669  5.58048  4.37265    682 - -
          2.68618  4.42225  2.77519  2.73123  3.46354  2.40513  3.72494  3.29354  2.67741  2.69355  4.24690  2.90347  2.73739  3.18146  2.89801  2.37887  2.77519  2.98518  4.58477  3.61503
          0.01848  4.39636  5.11870  0.61958  0.77255  0.48576  0.95510
    528   2.37483  4.45442  4.76837  4.20864  3.46924  4.33895  4.74561  1.90829  4.08561  1.22918  3.32887  4.39408  4.65187  4.27832  4.23462  3.67127  3.33532  1.64590  5.27116  4.11536    683 - -
          2.68618  4.42225  2.77519  2.73123  3.46354  2.40513  3.72494  3.29354  2.67741  2.69355  4.24690  2.90347  2.73739  3.18146  2.89801  2.37887  2.77519  2.98518  4.58477  3.61503
          0.01848  4.39636  5.11870  0.61958  0.77255  0.48576  0.95510
    529   1.77459  4.41758  4.44577  3.93294  3.68365  4.03256  4.64177  2.17804  3.82639  2.11603  3.57459  4.13895  4.48124  4.09749  4.05139  3.39240  3.22459  1.21632  5.37934  4.17475    684 - -
          2.68618  4.42225  2.77519  2.73123  3.46354  2.40513  3.72494  3.29354  2.67741  2.69355  4.24690  2.90347  2.73739  3.18146  2.89801  2.37887  2.77519  2.98518  4.58477  3.61503
          0.01848  4.39636  5.11870  0.61958  0.77255  0.48576  0.95510
    530   2.83993  5.38571  1.95029  1.96569  4.71389  3.43935  3.74579  4.21138  2.06337  3.68137  4.44416  2.28482  3.91614  2.34177  3.06636  2.77447  3.08483  3.76982  5.81299  4.37296    685 - -
          2.68618  4.42225  2.77519  2.73123  3.46354  2.40513  3.72494  3.29354  2.67741  2.69355  4.24690  2.90347  2.73739  3.18146  2.89801  2.37887  2.77519  2.98518  4.58477  3.61503
          0.01848  4.39636  5.11870  0.61958  0.77255  0.48576  0.95510
    531   3.02095  5.51989  1.38420  2.33619  4.89598  3.41608  3.92801  4.40289  2.88712  3.91002  4.73057  1.62269  4.00880  3.08236  3.45396  2.94034  2.72028  3.96245  6.06832  4.59023    686 - -
          2.68618  4.42225  2.77519  2.73123  3.46354  2.40513  3.72494  3.29354  2.67741  2.69355  4.24690  2.90347  2.73739  3.18146  2.89801  2.37887  2.77519  2.98518  4.58477  3.61503
          0.01848  4.39636  5.11870  0.61958  0.77255  0.48576  0.95510
    532   2.98168  4.99533  3.18064  3.00105  4.78692  0.79061  4.26862  4.26917  2.28572  3.85916  4.73455  3.42307  4.15912  3.48432  3.31879  3.06432  3.36957  3.82093  5.92975  4.71104    687 - -
          2.68618  4.42225  2.77519  2.73123  3.46354  2.40513  3.72494  3.29354  2.67741  2.69355  4.24690  2.90347  2.73739  3.18146  2.89801  2.37887  2.77519  2.98518  4.58477  3.61503
          0.01848  4.39636  5.11870  0.61958  0.77255  0.48576  0.95510
    533   2.55927  5.48075  1.72535  1.73094  4.79362  3.43347  3.81017  4.29594  2.67684  3.77380  4.55689  2.89025  3.95429  2.00381  3.21522  2.84631  3.18095  3.85875  5.91709  4.45781    688 - -
          2.68618  4.42225  2.77519  2.73123  3.46354  2.40513  3.72494  3.29354  2.67741  2.69355  4.24690  2.90347  2.73739  3.18146  2.89801  2.37887  2.77519  2.98518  4.58477  3.61503
          0.01848  4.39636  5.11870  0.61958  0.77255  0.48576  0.95510
    534   3.04949  4.41323  4.70324  4.15032  3.59759  4.31399  4.74247  1.41742  4.03795  2.06704  3.47323  4.35014  4.64383  4.26914  4.21747  3.64531  1.94959  1.56868  5.33736  4.14710    689 - -
          2.68618  4.42225  2.77519  2.73123  3.46354  2.40513  3.72494  3.29354  2.67741  2.69355  4.24690  2.90347  2.73739  3.18146  2.89801  2.37887  2.77519  2.98518  4.58477  3.61503
          0.01848  4.39636  5.11870  0.61958  0.77255  0.48576  0.95510
    535   3.32370  4.57745  5.24680  4.72411  3.69442  4.77476  5.29950  1.11426  4.61994  2.17277  2.70924  4.88651  5.01747  4.80596  4.74827  4.15525  3.57127  1.22530  5.67878  4.51946    690 - -
          2.68618  4.42225  2.77519  2.73123  3.46354  2.40513  3.72494  3.29354  2.67741  2.69355  4.24690  2.90347  2.73739  3.18146  2.89801  2.37887  2.77519  2.98518  4.58477  3.61503
          0.01848  4.39636  5.11870  0.61958  0.77255  0.48576  0.95510
    536   2.59479  4.43895  4.66658  4.14216  3.63270  4.21613  4.76765  2.08511  4.01526  2.31893  2.53636  4.32297  4.60927  4.26526  4.19997  3.57424  3.30275  0.96208  5.39169  4.20366    691 - -
          2.68618  4.42225  2.77519  2.73123  3.46354  2.40513  3.72494  3.29354  2.67741  2.69355  4.24690  2.90347  2.73739  3.18146  2.89801  2.37887  2.77519  2.98518  4.58477  3.61503
          0.01848  4.39636  5.11870  0.61958  0.77255  0.48576  0.95510
    537   3.66306  4.91692  5.39901  4.86573  3.29535  5.00289  5.34290  1.72185  4.69484  0.69663  3.07132  5.09745  5.12133  4.74413  4.75093  4.40435  3.88741  2.34883  5.47943  4.42785    692 - -
          2.68618  4.42225  2.77519  2.73123  3.46354  2.40513  3.72494  3.29354  2.67741  2.69355  4.24690  2.90347  2.73739  3.18146  2.89801  2.37887  2.77519  2.98518  4.58477  3.61503
          0.01848  4.39636  5.11870  0.61958  0.77255  0.48576  0.95510
    538   1.82844  4.43495  3.77112  3.63976  4.82176  0.76036  4.73632  4.23349  3.81439  3.95932  4.79317  3.68824  3.98793  4.05280  4.06581  2.69602  3.04228  3.58662  6.13597  4.98666    693 - -
          2.68618  4.42225  2.77519  2.73123  3.46354  2.40513  3.72494  3.29354  2.67741  2.69355  4.24690  2.90347  2.73739  3.18146  2.89801  2.37887  2.77519  2.98518  4.58477  3.61503
          0.01848  4.39636  5.11870  0.61958  0.77255  0.48576  0.95510
    539   3.44548  5.13656  4.22218  4.20032  5.27209  0.24213  5.25429  5.03238  4.44995  4.60462  5.60670  4.38931  4.53944  4.73349  4.59757  3.63684  3.96519  4.45890  6.19645  5.40232    694 - -
          2.68618  4.42225  2.77519  2.73123  3.46354  2.40513  3.72494  3.29354  2.67741  2.69355  4.24690  2.90347  2.73739  3.18146  2.89801  2.37887  2.77519  2.98518  4.58477  3.61503
          0.01848  4.39636  5.11870  0.61958  0.77255  0.48576  0.95510
    540   3.80504  5.12896  5.03310  4.70504  3.42939  4.64499  5.20404  2.68622  4.47290  0.42341  3.33947  4.93446  5.00896  4.70781  4.55067  4.32817  4.08478  2.85367  5.46427  4.29924    695 - -
          2.68618  4.42225  2.77519  2.73123  3.46354  2.40513  3.72494  3.29354  2.67741  2.69355  4.24690  2.90347  2.73739  3.18146  2.89801  2.37887  2.77519  2.98518  4.58477  3.61503
          0.01848  4.39636  5.11870  0.61958  0.77255  0.48576  0.95510
    541   3.56800  4.82632  5.39440  4.82105  3.26548  4.91376  5.23977  1.47110  4.68132  1.00171  2.15622  5.01818  5.03589  4.67894  4.70905  4.28057  3.78351  2.36985  5.40264  4.39035    696 - -
          2.68618  4.42225  2.77519  2.73123  3.46354  2.40513  3.72494  3.29354  2.67741  2.69355  4.24690  2.90347  2.73739  3.18146  2.89801  2.37887  2.77519  2.98518  4.58477  3.61503
          0.01848  4.39636  5.11870  0.61958  0.77255  0.48576  0.95510
    542   3.08102  5.68537  1.34799  2.02679  4.97796  3.43263  3.90735  4.50143  2.85369  3.97021  4.78851  2.88288  4.01808  1.70529  3.42148  2.97030  3.35346  4.05880  6.11352  4.61586    697 - -
          2.68618  4.42225  2.77519  2.73123  3.46354  2.40513  3.72494  3.29354  2.67741  2.69355  4.24690  2.90347  2.73739  3.18146  2.89801  2.37887  2.77519  2.98518  4.58477  3.61503
          0.01848  4.39636  5.11870  0.61958  0.77255  0.48576  0.95510
    543   3.20763  5.76399  0.87386  2.33653  5.03828  3.44814  4.01736  4.61790  3.04042  4.09808  4.97132  2.92314  4.08498  2.24658  3.62464  3.08701  3.50570  4.18451  6.21973  4.71026    698 - -
          2.68618  4.42225  2.77519  2.73123  3.46354  2.40513  3.72494  3.29354  2.67741  2.69355  4.24690  2.90347  2.73739  3.18146  2.89801  2.37887  2.77519  2.98518  4.58477  3.61503
          0.01848  4.39636  5.11870  0.61958  0.77255  0.48576  0.95510
    544   2.68590  5.10509  2.65641  2.39777  3.55945  3.45711  3.65947  3.87604  2.41260  3.39531  4.15900  2.08772  3.85827  2.34781  2.58055  2.31387  2.91835  3.47748  5.55956  4.17054    699 - -
          2.68618  4.42225  2.77519  2.73123  3.46354  2.40513  3.72494  3.29354  2.67741  2.69355  4.24690  2.90347  2.73739  3.18146  2.89801  2.37887  2.77519  2.98518  4.58477  3.61503
          0.01848  4.39636  5.11870  0.61958  0.77255  0.48576  0.95510
    545   2.44229  4.81998  2.49327  2.35730  4.04695  3.50564  3.72240  3.45413  2.54139  3.07517  3.89914  3.05226  3.90034  2.88553  2.99933  2.49521  2.47113  2.52278  5.33647  2.91850    700 - -
          2.68618  4.42225  2.77519  2.73123  3.46354  2.40513  3.72494  3.29354  2.67741  2.69355  4.24690  2.90347  2.73739  3.18146  2.89801  2.37887  2.77519  2.98518  4.58477  3.61503
          0.01848  4.39636  5.11870  0.61958  0.77255  0.48576  0.95510
    546   2.71471  5.07303  3.00380  2.45956  4.39079  3.01128  3.67870  3.83472  2.21499  3.36550  4.14432  2.98885  3.88828  2.11866  2.58143  2.47047  2.10185  3.45387  5.53610  4.17461    701 - -
          2.68618  4.42225  2.77519  2.73123  3.46354  2.40513  3.72494  3.29354  2.67741  2.69355  4.24690  2.90347  2.73739  3.18146  2.89801  2.37887  2.77519  2.98518  4.58477  3.61503
          0.01848  4.39636  5.11870  0.61958  0.77255  0.48576  0.95510
    547   2.82228  5.32074  1.85692  1.79151  4.63457  3.44280  3.74487  4.11667  2.55658  3.61262  4.38454  2.90870  3.91381  2.12638  3.06848  2.76792  3.06689  3.03071  5.76347  4.33622    702 - -
          2.68618  4.42225  2.77519  2.73123  3.46354  2.40513  3.72494  3.29354  2.67741  2.69355  4.24690  2.90347  2.73739  3.18146  2.89801  2.37887  2.77519  2.98518  4.58477  3.61503
          0.01848  4.39636  5.11870  0.61958  0.77255  0.48576  0.95510
    548   2.39929  4.90311  3.02281  2.53045  4.34512  2.67939  3.77183  3.78666  2.56298  3.35494  4.14387  2.62347  3.88271  2.59621  3.03095  1.88184  2.32546  3.39315  5.55745  4.20485    703 - -
          2.68618  4.42225  2.77519  2.73123  3.46354  2.40513  3.72494  3.29354  2.67741  2.69355  4.24690  2.90347  2.73739  3.18146  2.89801  2.37887  2.77519  2.98518  4.58477  3.61503
          0.01848  4.39636  5.11870  0.61958  0.77255  0.48576  0.95510
    549   2.45543  4.65591  3.21618  2.25137  3.85498  3.54336  3.77853  2.79587  2.64964  2.90087  3.75409  2.78592  3.93689  2.98581  3.08012  2.37025  2.57663  2.26510  5.20959  3.92108    704 - -
          2.68618  4.42225  2.77519  2.73123  3.46354  2.40513  3.72494  3.29354  2.67741  2.69355  4.24690  2.90347  2.73739  3.18146  2.89801  2.37887  2.77519  2.98518  4.58477  3.61503
          0.01848  4.39636  5.11870  0.61958  0.77255  0.48576  0.95510
    550   2.46793  5.20225  2.51457  2.19854  4.52944  3.44373  3.67531  4.00802  2.44142  3.50174  4.25571  2.22594  3.86603  2.32876  2.93959  2.26379  2.63976  3.58488  5.64728  4.23693    705 - -
          2.68618  4.42225  2.77519  2.73123  3.46354  2.40513  3.72494  3.29354  2.67741  2.69355  4.24690  2.90347  2.73739  3.18146  2.89801  2.37887  2.77519  2.98518  4.58477  3.61503
          0.01848  4.39636  5.11870  0.61958  0.77255  0.48576  0.95510
    551   3.01924  5.25481  3.30469  2.75577  4.71406  2.26205  3.78014  4.10597  1.18732  3.57409  4.39974  3.21911  4.09074  2.90840  2.22167  3.01044  3.23149  3.73956  5.65576  4.40863    706 - -
          2.68618  4.42225  2.77519  2.73123  3.46354  2.40513  3.72494  3.29354  2.67741  2.69355  4.24690  2.90347  2.73739  3.18146  2.89801  2.37887  2.77519  2.98518  4.58477  3.61503
          0.01848  4.39636  5.11870  0.61958  0.77255  0.48576  0.95510
    552   3.21506  4.51373  5.05460  4.55107  3.85032  4.59884  5.21462  1.40492  4.45087  2.43439  3.65553  4.72038  4.92378  4.70869  4.63055  3.98263  2.84837  0.91854  5.74044  4.52934    707 - -
          2.68618  4.42225  2.77519  2.73123  3.46354  2.40513  3.72494  3.29354  2.67741  2.69355  4.24690  2.90347  2.73739  3.18146  2.89801  2.37887  2.77519  2.98518  4.58477  3.61503
          0.01848  4.39636  5.11870  0.61958  0.77255  0.48576  0.95510
    553   3.59838  5.23264  4.26405  4.19793  5.09974  3.89244  5.20117  4.82124  4.30825  4.37082  5.46230  4.43928  0.25377  4.67744  4.46493  3.78855  4.08406  4.39819  6.10464  5.23652    708 - -
          2.68618  4.42225  2.77519  2.73123  3.46354  2.40513  3.72494  3.29354  2.67741  2.69355  4.24690  2.90347  2.73739  3.18146  2.89801  2.37887  2.77519  2.98518  4.58477  3.61503
          0.01848  4.39636  5.11870  0.61958  0.77255  0.48576  0.95510
    554   2.86910  4.39256  4.15857  3.63472  2.44858  2.28119  4.19577  2.66779  3.53189  1.30794  3.34316  3.87064  4.29643  3.76848  3.74507  3.21887  3.12502  2.55560  4.82702  3.50361    709 - -
          2.68618  4.42225  2.77519  2.73123  3.46354  2.40513  3.72494  3.29354  2.67741  2.69355  4.24690  2.90347  2.73739  3.18146  2.89801  2.37887  2.77519  2.98518  4.58477  3.61503
          0.01848  4.39636  5.11870  0.61958  0.77255  0.48576  0.95510
    555   3.80504  5.12896  5.03310  4.70504  3.42939  4.64499  5.20404  2.68622  4.47290  0.42341  3.33947  4.93446  5.00896  4.70781  4.55067  4.32817  4.08478  2.85367  5.46427  4.29924    710 - -
          2.68618  4.42225  2.77519  2.73123  3.46354  2.40513  3.72494  3.29354  2.67741  2.69355  4.24690  2.90347  2.73739  3.18146  2.89801  2.37887  2.77519  2.98518  4.58477  3.61503
          0.01848  4.39636  5.11870  0.61958  0.77255  0.48576  0.95510
    556   2.49309  4.44955  3.60775  3.46536  4.81573  0.92360  4.63024  4.32216  3.67629  3.98210  4.78748  3.58929  3.96032  3.91766  3.96992  1.62627  3.01963  3.63446  6.12209  4.92433    711 - -
          2.68618  4.42225  2.77519  2.73123  3.46354  2.40513  3.72494  3.29354  2.67741  2.69355  4.24690  2.90347  2.73739  3.18146  2.89801  2.37887  2.77519  2.98518  4.58477  3.61503
          0.01848  4.39636  5.11870  0.61958  0.77255  0.48576  0.95510
    557   3.00753  5.50974  1.13860  2.34395  4.85432  3.43505  3.89110  4.35501  2.19224  3.85257  4.66629  2.91596  4.00248  3.03884  3.32497  2.42914  3.28276  3.92563  6.00416  4.54479    712 - -
          2.68618  4.42225  2.77519  2.73123  3.46354  2.40513  3.72494  3.29354  2.67741  2.69355  4.24690  2.90347  2.73739  3.18146  2.89801  2.37887  2.77519  2.98518  4.58477  3.61503
          0.01848  4.39636  5.11870  0.61958  0.77255  0.48576  0.95510
    558   3.41640  4.65598  5.34192  4.82027  3.61882  4.88388  5.39256  1.07652  4.71560  1.49965  3.38800  4.99777  5.08660  4.86198  4.82691  4.27362  3.65990  1.52782  5.68836  4.56359    713 - -
          2.68618  4.42225  2.77519  2.73123  3.46354  2.40513  3.72494  3.29354  2.67741  2.69355  4.24690  2.90347  2.73739  3.18146  2.89801  2.37887  2.77519  2.98518  4.58477  3.61503
          0.01848  4.39636  5.11870  0.61958  0.77255  0.48576  0.95510
    559   3.59838  5.23264  4.26405  4.19793  5.09974  3.89244  5.20117  4.82124  4.30825  4.37082  5.46230  4.43928  0.25377  4.67744  4.46493  3.78855  4.08406  4.39819  6.10464  5.23652    714 - -
          2.68618  4.42225  2.77519  2.73123  3.46354  2.40513  3.72494  3.29354  2.67741  2.69355  4.24690  2.90347  2.73739  3.18146  2.89801  2.37887  2.77519  2.98518  4.58477  3.61503
          0.01848  4.39636  5.11870  0.61958  0.77255  0.48576  0.95510
    560   2.70498  4.19834  4.11909  3.54235  3.25009  2.44582  4.09749  2.58699  3.41329  1.67369  3.28443  3.76347  4.16726  3.65252  3.60767  3.08213  2.94348  1.90800  3.48038  3.56793    715 - -
          2.68618  4.42225  2.77519  2.73123  3.46354  2.40513  3.72494  3.29354  2.67741  2.69355  4.24690  2.90347  2.73739  3.18146  2.89801  2.37887  2.77519  2.98518  4.58477  3.61503
          0.01848  4.39636  5.11870  0.61958  0.77255  0.48576  0.95510
    561   3.40308  4.65568  5.30017  4.76599  3.54539  4.83086  5.29882  1.59762  4.65291  1.20830  3.32261  4.94055  5.03574  4.77964  4.75178  4.20996  3.64274  1.31480  5.59712  4.48692    716 - -
          2.68618  4.42225  2.77519  2.73123  3.46354  2.40513  3.72494  3.29354  2.67741  2.69355  4.24690  2.90347  2.73739  3.18146  2.89801  2.37887  2.77519  2.98518  4.58477  3.61503
          0.01848  4.39636  5.11870  0.61958  0.77255  0.48576  0.95510
    562   3.44548  5.13656  4.22218  4.20032  5.27209  0.24213  5.25429  5.03238  4.44995  4.60462  5.60670  4.38931  4.53944  4.73349  4.59757  3.63684  3.96519  4.45890  6.19645  5.40232    717 - -
          2.68618  4.42225  2.77519  2.73123  3.46354  2.40513  3.72494  3.29354  2.67741  2.69355  4.24690  2.90347  2.73739  3.18146  2.89801  2.37887  2.77519  2.98518  4.58477  3.61503
          0.01848  4.39636  5.11870  0.61958  0.77255  0.48576  0.95510
    563   1.90687  4.87548  3.08142  2.52745  4.12270  3.50558  3.71007  3.53948  2.48890  3.14052  3.95521  2.72189  3.89924  2.38035  2.65668  2.44535  2.91458  3.21613  3.65958  4.04931    718 - -
          2.68618  4.42225  2.77519  2.73123  3.46354  2.40513  3.72494  3.29354  2.67741  2.69355  4.24690  2.90347  2.73739  3.18146  2.89801  2.37887  2.77519  2.98518  4.58477  3.61503
          0.01848  4.39636  5.11870  0.61958  0.77255  0.48576  0.95510
    564   3.80504  5.12896  5.03310  4.70504  3.42939  4.64499  5.20404  2.68622  4.47290  0.42341  3.33947  4.93446  5.00896  4.70781  4.55067  4.32817  4.08478  2.85367  5.46427  4.29924    719 - -
          2.68618  4.42225  2.77519  2.73123  3.46354  2.40513  3.72494  3.29354  2.67741  2.69355  4.24690  2.90347  2.73739  3.18146  2.89801  2.37887  2.77519  2.98518  4.58477  3.61503
          0.01848  4.39636  5.11870  0.61958  0.77255  0.48576  0.95510
    565   4.01271  5.26585  4.97198  4.81141  0.43402  4.51861  4.22844  3.50949  4.71558  2.76748  4.17408  4.65788  4.98451  4.74351  4.70375  4.23435  4.32364  3.53409  4.37219  2.69440    720 - -
          2.68618  4.42225  2.77519  2.73123  3.46354  2.40513  3.72494  3.29354  2.67741  2.69355  4.24690  2.90347  2.73739  3.18146  2.89801  2.37887  2.77519  2.98518  4.58477  3.61503
          0.01848  4.39636  5.11870  0.61958  0.77255  0.48576  0.95510
    566   3.11761  5.31513  3.48634  2.85913  4.79255  2.63201  3.77654  4.15541  1.69364  3.59774  4.43659  3.29431  4.14980  2.90337  1.22283  3.10664  3.30555  3.80460  5.65190  4.44745    721 - -
          2.68618  4.42225  2.77519  2.73123  3.46354  2.40513  3.72494  3.29354  2.67741  2.69355  4.24690  2.90347  2.73739  3.18146  2.89801  2.37887  2.77519  2.98518  4.58477  3.61503
          0.01848  4.39636  5.11870  0.61958  0.77255  0.48576  0.95510
    567   2.69424  4.81247  3.14018  2.58637  4.01648  3.52961  3.20328  3.44994  2.52443  3.06997  3.90120  3.08889  3.92347  2.90636  2.48231  1.86586  2.58322  3.14619  5.31163  2.85657    722 - -
          2.68618  4.42225  2.77519  2.73123  3.46354  2.40513  3.72494  3.29354  2.67741  2.69355  4.24690  2.90347  2.73739  3.18146  2.89801  2.37887  2.77519  2.98518  4.58477  3.61503
          0.01848  4.39636  5.11870  0.61958  0.77255  0.48576  0.95510
    568   2.79843  5.19990  2.95137  2.05805  4.53633  3.51484  3.69968  3.98291  1.75470  3.48233  4.26158  2.99677  3.92740  2.47605  2.77721  2.77002  2.05526  3.58918  5.62252  4.26171    723 - -
          2.68618  4.42225  2.77519  2.73123  3.46354  2.40513  3.72494  3.29354  2.67741  2.69355  4.24690  2.90347  2.73739  3.18146  2.89801  2.37887  2.77519  2.98518  4.58477  3.61503
          0.01848  4.39636  5.11870  0.61958  0.77255  0.48576  0.95510
    569   2.16162  4.81502  3.12041  2.60959  4.31292  2.87279  3.81526  3.74415  2.10751  3.33004  4.12719  3.09213  3.89011  2.96233  3.05290  1.83517  2.38780  3.35092  5.54397  4.21189    724 - -
          2.68618  4.42225  2.77519  2.73123  3.46354  2.40513  3.72494  3.29354  2.67741  2.69355  4.24690  2.90347  2.73739  3.18146  2.89801  2.37887  2.77519  2.98518  4.58477  3.61503
          0.01848  4.39636  5.11870  0.61958  0.77255  0.48576  0.95510
    570   2.72628  5.18377  2.42318  2.41340  4.52417  3.47896  3.65864  3.99021  2.02147  3.47638  4.23261  2.95287  3.87782  2.36367  2.16470  2.69358  2.39468  3.57339  5.60938  4.22448    725 - -
          2.68618  4.42225  2.77519  2.73123  3.46354  2.40513  3.72494  3.29354  2.67741  2.69355  4.24690  2.90347  2.73739  3.18146  2.89801  2.37887  2.77519  2.98518  4.58477  3.61503
          0.01848  4.39636  5.11870  0.61958  0.77255  0.48576  0.95510
    571   2.70852  5.14473  2.92794  2.09275  4.46980  3.46672  3.66281  3.93321  2.20876  3.43782  4.19874  2.31022  3.86953  2.77182  2.54165  2.41548  2.23553  3.52626  5.58848  4.20125    726 - -
          2.68618  4.42225  2.77519  2.73123  3.46354  2.40513  3.72494  3.29354  2.67741  2.69355  4.24690  2.90347  2.73739  3.18146  2.89801  2.37887  2.77519  2.98518  4.58477  3.61503
          0.01848  4.39636  5.11870  0.61958  0.77255  0.48576  0.95510
    572   3.00292  5.25004  3.35563  2.73922  4.63873  3.70302  3.02993  4.03322  1.95856  3.50599  4.32796  3.20556  4.07715  2.86183  1.30909  2.37007  3.19671  3.68194  5.59560  4.34332    727 - -
          2.68618  4.42225  2.77519  2.73123  3.46354  2.40513  3.72494  3.29354  2.67741  2.69355  4.24690  2.90347  2.73739  3.18146  2.89801  2.37887  2.77519  2.98518  4.58477  3.61503
          0.01848  4.39636  5.11870  0.61958  0.77255  0.48576  0.95510
    573   2.48593  5.21680  2.22590  1.99927  4.54634  3.44545  3.67353  4.02688  2.09235  3.51479  4.26671  2.91438  3.86708  2.50726  2.92905  2.68434  2.39152  3.60000  5.65527  4.24360    728 - -
          2.68618  4.42225  2.77519  2.73123  3.46354  2.40513  3.72494  3.29354  2.67741  2.69355  4.24690  2.90347  2.73739  3.18146  2.89801  2.37887  2.77519  2.98518  4.58477  3.61503
          0.01848  4.39636  5.11870  0.61958  0.77255  0.48576  0.95510
    574   3.39905  5.48499  3.87448  3.11764  5.03152  3.95686  3.81508  4.34267  0.81812  3.71634  4.59921  3.48033  4.30499  2.94418  1.77552  3.37851  3.53434  4.02485  5.69407  4.58155    729 - -
          2.68618  4.42225  2.77519  2.73123  3.46354  2.40513  3.72494  3.29354  2.67741  2.69355  4.24690  2.90347  2.73739  3.18146  2.89801  2.37887  2.77519  2.98518  4.58477  3.61503
          0.01848  4.39636  5.11870  0.61958  0.77255  0.48576  0.95510
    575   2.85894  4.86505  3.53650  2.99887  4.40619  3.57955  3.96032  3.76043  2.48018  3.37286  4.25358  3.38230  4.08771  3.13936  1.56530  2.95359  1.44080  3.42151  5.57803  4.34804    730 - -
          2.68618  4.42225  2.77519  2.73123  3.46354  2.40513  3.72494  3.29354  2.67741  2.69355  4.24690  2.90347  2.73739  3.18146  2.89801  2.37887  2.77519  2.98518  4.58477  3.61503
          0.01848  4.39636  5.11870  0.61958  0.77255  0.48576  0.95510
    576   3.15081  5.58528  2.46780  1.89792  4.93181  3.46499  4.00618  4.46892  2.93184  3.98548  4.85065  0.98720  4.08446  3.18065  3.43221  3.06568  3.44941  4.05135  6.10220  4.64840    731 - -
          2.68618  4.42225  2.77519  2.73123  3.46354  2.40513  3.72494  3.29354  2.67741  2.69355  4.24690  2.90347  2.73739  3.18146  2.89801  2.37887  2.77519  2.98518  4.58477  3.61503
          0.01848  4.39636  5.11870  0.61958  0.77255  0.48576  0.95510
    577   3.51712  4.83756  5.17126  4.66497  3.34284  4.75693  5.19425  2.26075  4.48579  0.70770  3.14449  4.87644  4.99090  4.61916  4.58510  4.16106  3.76757  1.85682  5.45745  4.35895    732 - -
          2.68618  4.42225  2.77519  2.73123  3.46354  2.40513  3.72494  3.29354  2.67741  2.69355  4.24690  2.90347  2.73739  3.18146  2.89801  2.37887  2.77519  2.98518  4.58477  3.61503
          0.01848  4.39636  5.11870  0.61958  0.77255  0.48576  0.95510
    578   3.49716  4.79642  5.18544  4.61791  3.27843  4.78826  5.10672  1.85397  4.46010  1.47555  1.17403  4.84359  4.95721  4.54511  4.54567  4.14444  3.71854  2.36794  5.36938  4.31434    733 - -
          2.68618  4.42225  2.77519  2.73123  3.46354  2.40513  3.72494  3.29354  2.67741  2.69355  4.24690  2.90347  2.73739  3.18146  2.89801  2.37887  2.77519  2.98518  4.58477  3.61503
          0.01848  4.39636  5.11870  0.61958  0.77255  0.48576  0.95510
    579   3.34020  4.61202  5.21640  4.75494  3.88307  4.76732  5.47970  1.61542  4.65002  2.35687  3.66493  4.92737  5.07897  4.92438  4.83206  4.19204  3.61648  0.70102  5.91777  4.69092    734 - -
          2.68618  4.42225  2.77519  2.73123  3.46354  2.40513  3.72494  3.29354  2.67741  2.69355  4.24690  2.90347  2.73739  3.18146  2.89801  2.37887  2.77519  2.98518  4.58477  3.61503
          0.01848  4.39636  5.11870  0.61958  0.77255  0.48576  0.95510
    580   3.41094  4.73294  5.03348  4.50916  1.16689  4.58814  4.60228  2.44599  4.36055  1.51729  3.19351  4.60497  4.83440  4.42664  4.43003  3.93843  3.64102  2.10741  4.84933  3.42734    735 - -
          2.68618  4.42225  2.77519  2.73123  3.46354  2.40513  3.72494  3.29354  2.67741  2.69355  4.24690  2.90347  2.73739  3.18146  2.89801  2.37887  2.77519  2.98518  4.58477  3.61503
          0.01848  4.39636  5.11870  0.61958  0.77255  0.48576  0.95510
    581   3.57154  4.82021  5.37629  4.84946  3.39123  4.95561  5.35129  1.20122  4.69486  1.02998  3.16964  5.05880  5.10695  4.78029  4.76789  4.35454  3.80380  2.14587  5.53868  4.45863    736 - -
          2.68618  4.42225  2.77519  2.73123  3.46354  2.40513  3.72494  3.29354  2.67741  2.69355  4.24690  2.90347  2.73739  3.18146  2.89801  2.37887  2.77519  2.98518  4.58477  3.61503
          0.01848  4.39636  5.11870  0.61958  0.77255  0.48576  0.95510
    582   2.95136  4.96590  3.61203  3.03980  4.52247  3.64384  3.94145  3.87071  2.36928  3.44896  4.33559  3.41371  4.13365  3.10909  1.10657  3.03167  2.02029  3.53196  5.61484  4.40622    737 - -
          2.68618  4.42225  2.77519  2.73123  3.46354  2.40513  3.72494  3.29354  2.67741  2.69355  4.24690  2.90347  2.73739  3.18146  2.89801  2.37887  2.77519  2.98518  4.58477  3.61503
          0.01848  4.39636  5.11870  0.61958  0.77255  0.48576  0.95510
    583   3.59838  5.23264  4.26405  4.19793  5.09974  3.89244  5.20117  4.82124  4.30825  4.37082  5.46230  4.43928  0.25377  4.67744  4.46493  3.78855  4.08406  4.39819  6.10464  5.23652    738 - -
          2.68618  4.42225  2.77519  2.73123  3.46354  2.40513  3.72494  3.29354  2.67741  2.69355  4.24690  2.90347  2.73739  3.18146  2.89801  2.37887  2.77519  2.98518  4.58477  3.61503
          0.01848  4.39636  5.11870  0.61958  0.77255  0.48576  0.95510
    584   2.66952  4.56965  3.32929  2.76892  3.75277  3.57142  3.81946  3.13395  2.71110  2.81494  3.68312  3.22701  3.96750  3.06087  2.47430  2.38129  2.06260  2.57660  5.13679  2.77889    739 - -
          2.68618  4.42225  2.77519  2.73123  3.46354  2.40513  3.72494  3.29354  2.67741  2.69355  4.24690  2.90347  2.73739  3.18146  2.89801  2.37887  2.77519  2.98518  4.58477  3.61503
          0.01848  4.39636  5.11870  0.61958  0.77255  0.48576  0.95510
    585   3.38671  4.65355  5.25462  4.79712  3.80080  4.80836  5.49680  0.74062  4.67943  2.23290  3.58139  4.97213  5.10175  4.93244  4.84392  4.23954  3.66051  1.57491  5.87666  4.67296    740 - -
          2.68618  4.42225  2.77519  2.73123  3.46354  2.40513  3.72494  3.29354  2.67741  2.69355  4.24690  2.90347  2.73739  3.18146  2.89801  2.37887  2.77519  2.98518  4.58477  3.61503
          0.01848  4.39636  5.11870  0.61958  0.77255  0.48576  0.95510
    586   3.38497  4.61900  5.34017  4.82847  3.71741  4.88100  5.43277  1.16650  4.73346  1.71421  3.48674  4.99874  5.09934  4.91346  4.86173  4.27518  3.63298  1.22123  5.76359  4.60862    741 - -
          2.68618  4.42225  2.77519  2.73123  3.46354  2.40513  3.72494  3.29354  2.67741  2.69355  4.24690  2.90347  2.73739  3.18146  2.89801  2.37887  2.77519  2.98518  4.58477  3.61503
          0.01848  4.39636  5.11870  0.61958  0.77255  0.48576  0.95510
    587   3.21858  5.28790  3.54848  3.02707  4.75707  3.78714  3.90119  4.22792  2.21917  3.68492  4.56695  2.67377  4.23610  3.05627  0.84350  3.23592  3.44139  3.88150  5.67995  4.47668    742 - -
          2.68618  4.42225  2.77519  2.73123  3.46354  2.40513  3.72494  3.29354  2.67741  2.69355  4.24690  2.90347  2.73739  3.18146  2.89801  2.37887  2.77519  2.98518  4.58477  3.61503
          0.01848  4.39636  5.11870  0.61958  0.77255  0.48576  0.95510
    588   2.86970  5.31906  1.44925  2.36740  4.72433  2.74107  3.83821  4.21378  2.71357  3.72002  4.50806  2.31655  3.94750  2.97419  3.24543  2.48443  2.66084  3.77636  5.88066  4.44438    743 - -
          2.68618  4.42225  2.77519  2.73123  3.46354  2.40513  3.72494  3.29354  2.67741  2.69355  4.24690  2.90347  2.73739  3.18146  2.89801  2.37887  2.77519  2.98518  4.58477  3.61503
          0.01848  4.39636  5.11870  0.61958  0.77255  0.48576  0.95510
    589   1.88968  4.99485  2.66762  2.46102  4.37020  2.96448  3.71453  3.82026  2.48969  3.36749  4.14515  2.98692  2.93180  2.83884  2.64074  2.25736  2.92266  3.42678  5.55430  4.18385    744 - -
          2.68618  4.42225  2.77519  2.73123  3.46354  2.40513  3.72494  3.29354  2.67741  2.69355  4.24690  2.90347  2.73739  3.18146  2.89801  2.37887  2.77519  2.98518  4.58477  3.61503
          0.01848  4.39636  5.11870  0.61958  0.77255  0.48576  0.95510
    590   1.98185  5.09564  2.63130  1.90609  4.39409  3.45980  3.67781  3.84811  2.44539  3.38118  3.38214  2.94718  3.87001  2.39026  2.93059  2.68369  2.93564  3.46108  5.55898  4.17429    745 - -
          2.68618  4.42225  2.77519  2.73123  3.46354  2.40513  3.72494  3.29354  2.67741  2.69355  4.24690  2.90347  2.73739  3.18146  2.89801  2.37887  2.77519  2.98518  4.58477  3.61503
          0.01848  4.39636  5.11870  0.61958  0.77255  0.48576  0.95510
    591   2.05929  5.05950  2.10481  2.19664  4.37344  2.99793  3.70545  3.81937  2.49184  3.36949  4.15159  2.96262  3.87961  2.83071  2.97894  2.69621  2.62728  2.99352  5.56025  4.18152    746 - -
          2.68618  4.42225  2.77519  2.73123  3.46354  2.40513  3.72494  3.29354  2.67741  2.69355  4.24690  2.90347  2.73739  3.18146  2.89801  2.37887  2.77519  2.98518  4.58477  3.61503
          0.01848  4.39636  5.11870  0.61958  0.77255  0.48576  0.95510
    592   1.72410  4.33466  3.62974  3.06400  3.47589  3.02318  3.93490  2.82330  3.00566  2.33541  2.90327  3.44036  4.03907  3.30071  3.33513  2.90853  2.59100  2.60430  4.93658  3.14865    747 - -
          2.68618  4.42225  2.77519  2.73123  3.46354  2.40513  3.72494  3.29354  2.67741  2.69355  4.24690  2.90347  2.73739  3.18146  2.89801  2.37887  2.77519  2.98518  4.58477  3.61503
          0.01848  4.39636  5.11870  0.61958  0.77255  0.48576  0.95510
    593   2.47283  5.13722  2.62108  2.40096  4.46891  2.99961  3.66887  3.93423  2.40950  3.44143  4.20211  2.94300  3.86690  2.32923  1.95942  2.40517  2.93817  3.52510  5.59494  4.20440    748 - -
          2.68618  4.42225  2.77519  2.73123  3.46354  2.40513  3.72494  3.29354  2.67741  2.69355  4.24690  2.90347  2.73739  3.18146  2.89801  2.37887  2.77519  2.98518  4.58477  3.61503
          0.01848  4.39636  5.11870  0.61958  0.77255  0.48576  0.95510
    594   2.08127  5.12902  2.18059  2.39847  4.48195  2.96206  3.69869  3.94991  2.47269  3.46494  4.22937  2.65775  3.87213  2.81363  2.67241  2.21720  2.95483  3.53710  5.62653  4.23002    749 - -
          2.68618  4.42225  2.77519  2.73123  3.46354  2.40513  3.72494  3.29354  2.67741  2.69355  4.24690  2.90347  2.73739  3.18146  2.89801  2.37887  2.77519  2.98518  4.58477  3.61503
          0.01848  4.39636  5.11870  0.61958  0.77255  0.48576  0.95510
    595   3.39482  4.67106  5.24365  4.67925  3.36989  4.74451  5.12407  1.87427  4.55143  1.06927  2.64553  4.84756  4.93886  4.62162  4.61513  4.10190  3.62233  1.51580  5.40435  4.33567    750 - -
          2.68618  4.42225  2.77519  2.73123  3.46354  2.40513  3.72494  3.29354  2.67741  2.69355  4.24690  2.90347  2.73739  3.18146  2.89801  2.37887  2.77519  2.98518  4.58477  3.61503
          0.01848  4.39636  5.11870  0.61958  0.77255  0.48576  0.95510
    596   2.46058  4.40163  3.74207  3.43512  4.53843  3.18781  4.47817  3.92370  3.44800  3.64104  4.47699  3.56804  3.93871  3.75225  3.75007  1.29237  1.27748  3.38660  5.88783  4.67377    751 - -
          2.68618  4.42225  2.77519  2.73123  3.46354  2.40513  3.72494  3.29354  2.67741  2.69355  4.24690  2.90347  2.73739  3.18146  2.89801  2.37887  2.77519  2.98518  4.58477  3.61503
          0.01247  4.39035        *  0.61958  0.77255  0.00000        *
//
