# Supplementary material for: MacSyFinder: A Program to Mine Genomes for Molecular Systems with an Application to CRISPR-Cas Systems
Source: PLoS One. 2014 Oct 17;9(10):e110726. doi: 10.1371/journal.pone.0110726 (PMC4201578; doi:10.1371/journal.pone.0110726)
Supplement: Data S1 — The MacSyFinder/MacSyView package (compressed tarball archive). (GZ) [file pone.0110726.s010.gz › macsyfinder-1.0.0-RC3/test/datatest/profiles/sctC.hmm]

HMMER3/b [3.0 | March 2010]
NAME  sctC
LENG  544
ALPH  amino
RF    no
CS    no
MAP   yes
DATE  Fri Apr 29 15:20:06 2011
NSEQ  6
EFFN  1.514648
CKSUM 3483586498
STATS LOCAL MSV      -11.8412  0.69763
STATS LOCAL VITERBI  -12.6701  0.69763
STATS LOCAL FORWARD   -6.4507  0.69763
HMM          A        C        D        E        F        G        H        I        K        L        M        N        P        Q        R        S        T        V        W        Y   
            m->m     m->i     m->d     i->m     i->i     d->m     d->d
  COMPO   2.52198  4.64639  2.90393  2.71493  3.48078  2.84989  3.86672  2.71470  2.73478  2.42134  3.73491  2.96813  3.27641  2.99440  3.01993  2.56783  2.80521  2.57588  4.83482  3.63260
          2.68618  4.42225  2.77519  2.73123  3.46354  2.40513  3.72494  3.29354  2.67741  2.69355  4.24690  2.90347  2.73739  3.18146  2.89801  2.37887  2.77519  2.98518  4.58477  3.61503
          0.01773  4.43707  5.15942  0.61958  0.77255  0.00000        *
      1   3.42973  4.72408  5.21208  4.64507  3.34366  4.73889  5.09849  2.23910  4.50322  1.03176  2.36701  4.82920  4.93656  4.58095  4.57489  4.09351  3.65644  1.47129  5.38498  4.32039      1 - -
          2.68618  4.42225  2.77519  2.73123  3.46354  2.40513  3.72494  3.29354  2.67741  2.69355  4.24690  2.90347  2.73739  3.18146  2.89801  2.37887  2.77519  2.98518  4.58477  3.61503
          0.01773  4.43707  5.15942  0.61958  0.77255  0.48576  0.95510
      2   2.29865  4.25580  4.02749  3.45795  3.38460  3.79195  4.13100  1.96686  3.36085  1.72587  3.36346  3.72854  3.04432  3.61570  3.59991  3.08064  2.52348  2.37938  4.91172  3.71286      2 - -
          2.68618  4.42225  2.77519  2.73123  3.46354  2.40513  3.72494  3.29354  2.67741  2.69355  4.24690  2.90347  2.73739  3.18146  2.89801  2.37887  2.77519  2.98518  4.58477  3.61503
          0.01773  4.43707  5.15942  0.61958  0.77255  0.48576  0.95510
      3   2.31121  4.71216  2.11806  2.66668  3.94912  2.90069  3.81725  3.28913  2.68495  2.23567  3.83898  3.15541  3.95592  3.01566  3.12326  2.78445  2.93823  2.53715  5.29680  3.99958      3 - -
          2.68618  4.42225  2.77519  2.73123  3.46354  2.40513  3.72494  3.29354  2.67741  2.69355  4.24690  2.90347  2.73739  3.18146  2.89801  2.37887  2.77519  2.98518  4.58477  3.61503
          0.01773  4.43707  5.15942  0.61958  0.77255  0.48576  0.95510
      4   1.62613  4.34025  4.11382  3.55740  3.49139  3.86712  4.27295  2.12830  3.46109  1.80817  3.43432  3.83058  4.27182  3.72697  3.71095  3.17270  2.53948  2.28852  5.07079  3.87275      4 - -
          2.68618  4.42225  2.77519  2.73123  3.46354  2.40513  3.72494  3.29354  2.67741  2.69355  4.24690  2.90347  2.73739  3.18146  2.89801  2.37887  2.77519  2.98518  4.58477  3.61503
          0.01773  4.43707  5.15942  0.61958  0.77255  0.48576  0.95510
      5   1.69836  4.55446  4.30104  3.86361  3.58412  3.89499  4.60122  2.62233  3.72779  1.06052  3.48985  4.06367  4.41284  4.02164  3.94037  3.29864  3.28851  2.53741  5.34754  4.16040      5 - -
          2.68618  4.42225  2.77519  2.73123  3.46354  2.40513  3.72494  3.29354  2.67741  2.69355  4.24690  2.90347  2.73739  3.18146  2.89801  2.37887  2.77519  2.98518  4.58477  3.61503
          0.01773  4.43707  5.15942  0.61958  0.77255  0.48576  0.95510
      6   3.12691  4.56903  4.54874  4.00051  3.33839  4.25174  4.60510  2.03865  3.85027  0.94730  3.20702  4.24713  2.92069  4.07564  4.02967  3.57949  3.36921  2.42281  5.17396  4.02803      6 - -
          2.68618  4.42225  2.77519  2.73123  3.46354  2.40513  3.72494  3.29354  2.67741  2.69355  4.24690  2.90347  2.73739  3.18146  2.89801  2.37887  2.77519  2.98518  4.58477  3.61503
          0.01773  4.43707  5.15942  0.61958  0.77255  0.48576  0.95510
      7   2.96109  4.44556  4.33637  3.81378  2.52455  2.82266  4.30346  2.63739  3.69396  1.03531  3.30535  4.01804  4.39545  3.90924  3.87400  3.34236  3.21439  2.56413  4.86501  3.55129      7 - -
          2.68618  4.42225  2.77519  2.73123  3.46354  2.40513  3.72494  3.29354  2.67741  2.69355  4.24690  2.90347  2.73739  3.18146  2.89801  2.37887  2.77519  2.98518  4.58477  3.61503
          0.01773  4.43707  5.15942  0.61958  0.77255  0.48576  0.95510
      8   2.70715  4.16684  4.22281  3.63602  3.24638  3.82106  4.12891  1.96658  3.50372  2.06061  3.26227  3.82360  4.18861  3.71873  3.66815  2.04999  2.94081  2.07234  3.16962  3.58036      8 - -
          2.68618  4.42225  2.77519  2.73123  3.46354  2.40513  3.72494  3.29354  2.67741  2.69355  4.24690  2.90347  2.73739  3.18146  2.89801  2.37887  2.77519  2.98518  4.58477  3.61503
          0.01773  4.43707  5.15942  0.61958  0.77255  0.48576  0.95510
      9   2.81244  4.26206  4.32238  3.75076  3.42751  3.95479  4.32016  2.01053  3.63438  2.08930  3.39208  3.95940  4.32648  3.86714  3.82369  2.66699  2.46989  1.39321  4.99932  3.80344      9 - -
          2.68618  4.42225  2.77519  2.73123  3.46354  2.40513  3.72494  3.29354  2.67741  2.69355  4.24690  2.90347  2.73739  3.18146  2.89801  2.37887  2.77519  2.98518  4.58477  3.61503
          0.01773  4.43707  5.15942  0.61958  0.77255  0.48576  0.95510
     10   2.13166  4.81779  3.02576  2.76211  4.60280  3.34860  4.08719  4.04882  2.95778  3.65530  4.47054  1.18855  2.71093  3.26720  3.39244  2.77386  3.07915  3.57747  5.85173  4.52224     10 - -
          2.68618  4.42225  2.77519  2.73123  3.46354  2.40513  3.72494  3.29354  2.67741  2.69355  4.24690  2.90347  2.73739  3.18146  2.89801  2.37887  2.77519  2.98518  4.58477  3.61503
          0.01773  4.43707  5.15942  0.61958  0.77255  0.48576  0.95510
     11   1.93887  4.58994  3.34932  2.82800  4.00262  2.66822  3.92947  3.39779  2.81897  3.06043  3.90657  3.25457  3.94590  3.14648  3.23345  1.84049  2.44811  3.07659  5.35518  3.03737     11 - -
          2.68618  4.42225  2.77519  2.73123  3.46354  2.40513  3.72494  3.29354  2.67741  2.69355  4.24690  2.90347  2.73739  3.18146  2.89801  2.37887  2.77519  2.98518  4.58477  3.61503
          0.01773  4.43707  5.15942  0.61958  0.77255  0.48576  0.95510
     12   2.33978  4.93211  3.09002  2.55603  4.32767  3.46882  3.75952  3.75953  2.50791  3.32804  4.12197  2.55453  3.90742  2.89535  2.00977  2.37160  2.15984  3.38346  5.52923  4.18795     12 - -
          2.68618  4.42225  2.77519  2.73123  3.46354  2.40513  3.72494  3.29354  2.67741  2.69355  4.24690  2.90347  2.73739  3.18146  2.89801  2.37887  2.77519  2.98518  4.58477  3.61503
          0.01773  4.43707  5.15942  0.61958  0.77255  0.48576  0.95510
     13   2.69218  4.67664  3.24891  2.69568  3.86680  3.56622  3.79483  3.26361  2.33445  2.92316  3.77759  2.65668  3.96051  3.00509  3.05924  1.99420  2.92704  2.52338  2.84726  3.92947     13 - -
          2.68618  4.42225  2.77519  2.73123  3.46354  2.40513  3.72494  3.29354  2.67741  2.69355  4.24690  2.90347  2.73739  3.18146  2.89801  2.37887  2.77519  2.98518  4.58477  3.61503
          0.01773  4.43707  5.15942  0.61958  0.77255  0.48576  0.95510
     14   1.86361  2.85177  3.87497  3.35378  3.73770  1.94676  4.18417  2.42882  3.28998  2.82005  3.71068  3.58569  4.01845  3.56356  3.58424  2.31442  2.91159  2.79635  5.19213  3.98448     14 - -
          2.68618  4.42225  2.77519  2.73123  3.46354  2.40513  3.72494  3.29354  2.67741  2.69355  4.24690  2.90347  2.73739  3.18146  2.89801  2.37887  2.77519  2.98518  4.58477  3.61503
          0.01773  4.43707  5.15942  0.61958  0.77255  0.48576  0.95510
     15   2.35359  5.20875  2.14559  1.76659  4.52174  3.46201  3.71085  3.98993  2.49219  3.50166  4.26795  2.93783  3.89490  2.46175  2.99077  2.72082  2.99410  2.86299  5.66193  4.25638     15 - -
          2.68618  4.42225  2.77519  2.73123  3.46354  2.40513  3.72494  3.29354  2.67741  2.69355  4.24690  2.90347  2.73739  3.18146  2.89801  2.37887  2.77519  2.98518  4.58477  3.61503
          0.18833  4.43707  1.83366  0.61958  0.77255  0.48576  0.95510
     16   1.82201  4.31725  3.63040  3.25716  4.45489  1.54873  4.31981  3.87997  3.28679  3.54526  4.35145  3.42955  3.82726  3.56821  3.62923  1.94268  2.11240  3.32229  5.78095  4.56518     16 - -
          2.68618  4.42225  2.77519  2.73123  3.46354  2.40513  3.72494  3.29354  2.67741  2.69355  4.24690  2.90347  2.73739  3.18146  2.89801  2.37887  2.77519  2.98518  4.58477  3.61503
          0.02100  4.26974  4.99208  0.61958  0.77255  0.36882  1.17620
     17   2.74178  4.89082  3.05428  2.03971  4.10148  3.53672  2.93531  3.52581  2.55936  2.10097  3.97166  3.07991  2.52502  2.92974  2.99538  2.78438  2.97531  3.21936  5.38729  4.05872     17 - -
          2.68618  4.42225  2.77519  2.73123  3.46354  2.40513  3.72494  3.29354  2.67741  2.69355  4.24690  2.90347  2.73739  3.18146  2.89801  2.37887  2.77519  2.98518  4.58477  3.61503
          0.01773  4.43707  5.15942  0.61958  0.77255  0.48576  0.95510
     18   3.02578  4.48645  4.29811  2.77238  3.46571  4.15772  4.47747  1.40082  3.64302  1.48124  3.35727  4.06448  4.49258  3.92402  3.87079  3.46928  3.26093  2.21771  5.18769  4.00638     18 - -
          2.68618  4.42225  2.77519  2.73123  3.46354  2.40513  3.72494  3.29354  2.67741  2.69355  4.24690  2.90347  2.73739  3.18146  2.89801  2.37887  2.77519  2.98518  4.58477  3.61503
          0.01773  4.43707  5.15942  0.61958  0.77255  0.48576  0.95510
     19   2.32408  4.91213  2.59842  2.52681  4.25504  2.20513  3.75845  3.68407  2.56085  2.69011  4.07213  3.04175  2.96215  2.90205  3.03085  2.36548  2.93686  3.32553  5.49452  4.14774     19 - -
          2.68618  4.42225  2.77519  2.73123  3.46354  2.40513  3.72494  3.29354  2.67741  2.69355  4.24690  2.90347  2.73739  3.18146  2.89801  2.37887  2.77519  2.98518  4.58477  3.61503
          0.01773  4.43707  5.15942  0.61958  0.77255  0.48576  0.95510
     20   2.88779  5.00464  3.12460  2.24764  4.05044  3.62361  3.80271  3.65211  2.51405  3.23143  4.09374  3.16758  4.04251  1.92059  2.87432  2.92342  3.11449  3.35506  1.93662  3.98212     20 - -
          2.68618  4.42225  2.77519  2.73123  3.46354  2.40513  3.72494  3.29354  2.67741  2.69355  4.24690  2.90347  2.73739  3.18146  2.89801  2.37887  2.77519  2.98518  4.58477  3.61503
          0.01773  4.43707  5.15942  0.61958  0.77255  0.48576  0.95510
     21   2.78084  5.07898  3.08643  2.54028  4.38603  3.54774  3.71657  3.81455  1.89479  2.78911  4.15437  3.05639  3.94468  2.11301  2.77753  1.94749  3.00665  3.45580  5.53105  4.19579     21 - -
          2.68618  4.42225  2.77519  2.73123  3.46354  2.40513  3.72494  3.29354  2.67741  2.69355  4.24690  2.90347  2.73739  3.18146  2.89801  2.37887  2.77519  2.98518  4.58477  3.61503
          0.01773  4.43707  5.15942  0.61958  0.77255  0.48576  0.95510
     22   1.91493  4.97176  3.00228  2.49753  4.34703  2.83233  2.93942  3.79083  2.52689  3.35128  4.13700  2.54158  3.06995  2.87462  3.00117  2.31199  2.93853  3.40707  5.54964  4.18795     22 - -
          2.68618  4.42225  2.77519  2.73123  3.46354  2.40513  3.72494  3.29354  2.67741  2.69355  4.24690  2.90347  2.73739  3.18146  2.89801  2.37887  2.77519  2.98518  4.58477  3.61503
          0.01773  4.43707  5.15942  0.61958  0.77255  0.48576  0.95510
     23   2.69587  5.06254  2.54063  2.43190  4.35841  3.47406  3.68642  3.09096  2.45436  3.35073  4.12736  2.58181  3.87789  2.42426  2.93686  1.97584  2.53141  3.42834  5.53670  4.15982     23 - -
          2.68618  4.42225  2.77519  2.73123  3.46354  2.40513  3.72494  3.29354  2.67741  2.69355  4.24690  2.90347  2.73739  3.18146  2.89801  2.37887  2.77519  2.98518  4.58477  3.61503
          0.01773  4.43707  5.15942  0.61958  0.77255  0.48576  0.95510
     24   2.35267  4.69174  2.72969  2.65848  3.88489  3.55766  3.78081  2.72389  2.30259  2.07376  3.77879  3.14887  3.14432  2.98217  3.07432  2.77821  2.91527  2.98833  5.23304  3.94087     24 - -
          2.68618  4.42225  2.77519  2.73123  3.46354  2.40513  3.72494  3.29354  2.67741  2.69355  4.24690  2.90347  2.73739  3.18146  2.89801  2.37887  2.77519  2.98518  4.58477  3.61503
          0.01773  4.43707  5.15942  0.61958  0.77255  0.48576  0.95510
     25   2.32563  4.38046  3.86083  3.31890  2.17560  3.77494  3.96036  2.86642  3.24848  2.56329  3.50489  3.62169  2.21044  3.51209  3.52894  3.05735  3.02356  2.66277  4.68215  2.26404     25 - -
          2.68618  4.42225  2.77519  2.73123  3.46354  2.40513  3.72494  3.29354  2.67741  2.69355  4.24690  2.90347  2.73739  3.18146  2.89801  2.37887  2.77519  2.98518  4.58477  3.61503
          0.01773  4.43707  5.15942  0.61958  0.77255  0.48576  0.95510
     26   2.36900  5.05236  2.97295  2.16198  4.34755  3.48092  3.68917  3.79094  2.17838  3.33902  4.11902  2.10548  3.88305  2.81091  2.92383  2.69309  2.55446  2.87807  5.52771  4.15646     26 - -
          2.68618  4.42225  2.77519  2.73123  3.46354  2.40513  3.72494  3.29354  2.67741  2.69355  4.24690  2.90347  2.73739  3.18146  2.89801  2.37887  2.77519  2.98518  4.58477  3.61503
          0.01773  4.43707  5.15942  0.61958  0.77255  0.48576  0.95510
     27   3.79516  5.11509  4.74009  4.40463  2.36912  4.56154  3.86685  3.41331  4.15645  2.12876  4.06941  4.31220  4.90655  4.31189  4.24937  3.96435  4.03403  3.36074  4.05154  0.68580     27 - -
          2.68618  4.42225  2.77519  2.73123  3.46354  2.40513  3.72494  3.29354  2.67741  2.69355  4.24690  2.90347  2.73739  3.18146  2.89801  2.37887  2.77519  2.98518  4.58477  3.61503
          0.01773  4.43707  5.15942  0.61958  0.77255  0.48576  0.95510
     28   2.73305  4.67453  2.67787  2.73593  3.67714  3.60024  2.28069  3.22939  2.73955  2.89685  3.77034  3.21125  3.99874  3.06952  3.15655  2.84585  2.96712  1.96601  5.09580  2.96571     28 - -
          2.68618  4.42225  2.77519  2.73123  3.46354  2.40513  3.72494  3.29354  2.67741  2.69355  4.24690  2.90347  2.73739  3.18146  2.89801  2.37887  2.77519  2.98518  4.58477  3.61503
          0.01773  4.43707  5.15942  0.61958  0.77255  0.48576  0.95510
     29   1.24611  5.03983  2.83950  1.61618  4.58568  3.44831  4.02650  3.94361  2.89879  3.59922  4.45578  3.13413  4.03351  3.20341  3.35152  2.89868  3.19422  3.56253  5.83708  4.48720     29 - -
          2.68618  4.42225  2.77519  2.73123  3.46354  2.40513  3.72494  3.29354  2.67741  2.69355  4.24690  2.90347  2.73739  3.18146  2.89801  2.37887  2.77519  2.98518  4.58477  3.61503
          0.01773  4.43707  5.15942  0.61958  0.77255  0.48576  0.95510
     30   1.97601  5.17876  2.50225  2.42275  4.51079  3.48622  3.67599  3.97512  2.15352  3.47138  4.23087  2.96323  3.88844  2.41124  2.20042  2.70353  2.96311  3.56405  5.61388  4.22799     30 - -
          2.68618  4.42225  2.77519  2.73123  3.46354  2.40513  3.72494  3.29354  2.67741  2.69355  4.24690  2.90347  2.73739  3.18146  2.89801  2.37887  2.77519  2.98518  4.58477  3.61503
          0.01773  4.43707  5.15942  0.61958  0.77255  0.48576  0.95510
     31   2.74969  5.20849  2.89854  1.79402  4.54457  2.88102  3.68934  4.01386  2.41437  3.50589  4.26508  2.95581  3.89445  2.15583  2.44539  2.35156  2.98232  3.59727  5.64606  4.25280     31 - -
          2.68618  4.42225  2.77519  2.73123  3.46354  2.40513  3.72494  3.29354  2.67741  2.69355  4.24690  2.90347  2.73739  3.18146  2.89801  2.37887  2.77519  2.98518  4.58477  3.61503
          0.01773  4.43707  5.15942  0.61958  0.77255  0.48576  0.95510
     32   2.69730  5.14902  2.53319  2.17482  4.47060  3.46601  3.66237  3.93934  2.13941  3.44279  3.24861  2.94258  3.86516  2.02727  2.88969  2.66933  2.53793  3.52720  5.59407  4.19850     32 - -
          2.68618  4.42225  2.77519  2.73123  3.46354  2.40513  3.72494  3.29354  2.67741  2.69355  4.24690  2.90347  2.73739  3.18146  2.89801  2.37887  2.77519  2.98518  4.58477  3.61503
          0.01773  4.43707  5.15942  0.61958  0.77255  0.48576  0.95510
     33   2.73559  5.21989  2.42333  2.11327  4.54834  3.45702  3.68886  4.02764  2.45407  3.51978  4.27323  2.92842  3.06432  1.99186  2.95189  2.38259  2.52858  3.60324  5.66398  4.25301     33 - -
          2.68618  4.42225  2.77519  2.73123  3.46354  2.40513  3.72494  3.29354  2.67741  2.69355  4.24690  2.90347  2.73739  3.18146  2.89801  2.37887  2.77519  2.98518  4.58477  3.61503
          0.01773  4.43707  5.15942  0.61958  0.77255  0.48576  0.95510
     34   3.46931  4.70812  5.39464  4.86593  3.57362  4.92389  5.40528  1.15744  4.75582  1.28896  3.34012  5.04257  5.11002  4.86960  4.84728  4.31226  3.70879  1.63953  5.66361  4.56341     34 - -
          2.68618  4.42225  2.77519  2.73123  3.46354  2.40513  3.72494  3.29354  2.67741  2.69355  4.24690  2.90347  2.73739  3.18146  2.89801  2.37887  2.77519  2.98518  4.58477  3.61503
          0.01773  4.43707  5.15942  0.61958  0.77255  0.48576  0.95510
     35   1.73728  4.96111  3.07840  2.54635  4.33660  2.78992  3.74941  3.76838  2.15741  3.33181  4.12609  3.05582  3.91283  2.88364  2.51795  2.34647  2.95695  3.39592  5.52916  4.18766     35 - -
          2.68618  4.42225  2.77519  2.73123  3.46354  2.40513  3.72494  3.29354  2.67741  2.69355  4.24690  2.90347  2.73739  3.18146  2.89801  2.37887  2.77519  2.98518  4.58477  3.61503
          0.01773  4.43707  5.15942  0.61958  0.77255  0.48576  0.95510
     36   1.92503  5.15729  2.45399  1.89280  4.49690  3.45540  3.73431  3.96000  2.52664  3.48543  4.25878  2.95703  3.90094  2.85523  3.02345  2.33794  2.52163  3.55622  5.65660  4.25968     36 - -
          2.68618  4.42225  2.77519  2.73123  3.46354  2.40513  3.72494  3.29354  2.67741  2.69355  4.24690  2.90347  2.73739  3.18146  2.89801  2.37887  2.77519  2.98518  4.58477  3.61503
          0.01773  4.43707  5.15942  0.61958  0.77255  0.48576  0.95510
     37   2.33793  2.23016  4.52636  3.93883  2.62572  3.93689  4.29978  2.36274  3.78005  2.01500  3.27542  4.03585  4.30465  3.95751  3.87740  3.25004  3.01604  1.71372  4.85898  3.67353     37 - -
          2.68618  4.42225  2.77519  2.73123  3.46354  2.40513  3.72494  3.29354  2.67741  2.69355  4.24690  2.90347  2.73739  3.18146  2.89801  2.37887  2.77519  2.98518  4.58477  3.61503
          0.01773  4.43707  5.15942  0.61958  0.77255  0.48576  0.95510
     38   3.03181  4.52855  4.31604  3.77892  2.47860  4.08722  4.33656  2.64000  3.66720  1.22291  3.26558  4.03217  2.08797  3.89024  3.87567  3.40255  3.27543  2.61241  4.91658  3.61316     38 - -
          2.68618  4.42225  2.77519  2.73123  3.46354  2.40513  3.72494  3.29354  2.67741  2.69355  4.24690  2.90347  2.73739  3.18146  2.89801  2.37887  2.77519  2.98518  4.58477  3.61503
          0.01773  4.43707  5.15942  0.61958  0.77255  0.48576  0.95510
     39   2.38332  5.09646  3.03405  2.18926  4.40499  3.51019  2.99047  3.09638  1.79996  3.37493  4.15170  3.00013  3.89940  2.79527  2.42072  2.71567  2.95396  3.46827  5.54105  4.18036     39 - -
          2.68618  4.42225  2.77519  2.73123  3.46354  2.40513  3.72494  3.29354  2.67741  2.69355  4.24690  2.90347  2.73739  3.18146  2.89801  2.37887  2.77519  2.98518  4.58477  3.61503
          0.01773  4.43707  5.15942  0.61958  0.77255  0.48576  0.95510
     40   2.77524  5.19567  1.90651  2.41267  4.49878  3.47698  3.72467  3.96705  2.49260  2.83270  4.26334  2.01229  3.91211  2.84514  2.49885  2.74513  3.01322  3.57051  5.64806  4.25244     40 - -
          2.68618  4.42225  2.77519  2.73123  3.46354  2.40513  3.72494  3.29354  2.67741  2.69355  4.24690  2.90347  2.73739  3.18146  2.89801  2.37887  2.77519  2.98518  4.58477  3.61503
          0.01773  4.43707  5.15942  0.61958  0.77255  0.48576  0.95510
     41   3.48500  4.76159  5.30723  4.74404  1.71196  4.77204  4.97156  1.49201  4.59587  1.26653  3.09522  4.86505  4.95013  4.60375  4.61443  4.12727  3.70410  2.41745  5.17790  3.96919     41 - -
          2.68618  4.42225  2.77519  2.73123  3.46354  2.40513  3.72494  3.29354  2.67741  2.69355  4.24690  2.90347  2.73739  3.18146  2.89801  2.37887  2.77519  2.98518  4.58477  3.61503
          0.01773  4.43707  5.15942  0.61958  0.77255  0.48576  0.95510
     42   1.17044  4.38965  3.84346  3.53525  4.70596  2.23340  4.57743  4.15013  3.58997  3.81709  4.61055  3.61341  3.93508  3.84616  3.89805  1.41012  2.94546  3.51135  6.02984  4.84012     42 - -
          2.68618  4.42225  2.77519  2.73123  3.46354  2.40513  3.72494  3.29354  2.67741  2.69355  4.24690  2.90347  2.73739  3.18146  2.89801  2.37887  2.77519  2.98518  4.58477  3.61503
          0.01773  4.43707  5.15942  0.61958  0.77255  0.48576  0.95510
     43   1.87707  5.19110  3.08510  2.22522  4.54023  3.56788  3.71206  3.97131  1.69600  3.47098  4.25767  3.05840  3.96386  2.82893  2.31155  2.81171  3.05125  3.58876  5.60541  4.27161     43 - -
          2.68618  4.42225  2.77519  2.73123  3.46354  2.40513  3.72494  3.29354  2.67741  2.69355  4.24690  2.90347  2.73739  3.18146  2.89801  2.37887  2.77519  2.98518  4.58477  3.61503
          0.01773  4.43707  5.15942  0.61958  0.77255  0.48576  0.95510
     44   2.79271  5.09016  2.85738  2.14436  4.38274  3.48850  3.78015  3.82296  2.57875  2.70170  4.20176  1.62164  3.94387  2.92347  3.04598  2.33564  3.04028  3.46431  5.59802  4.22936     44 - -
          2.68618  4.42225  2.77519  2.73123  3.46354  2.40513  3.72494  3.29354  2.67741  2.69355  4.24690  2.90347  2.73739  3.18146  2.89801  2.37887  2.77519  2.98518  4.58477  3.61503
          0.01773  4.43707  5.15942  0.61958  0.77255  0.48576  0.95510
     45   2.98351  4.45895  4.25609  3.70903  2.32220  4.02438  4.00951  2.82443  3.58261  1.40750  3.43995  3.90239  4.37204  2.71881  3.77790  3.31608  3.21154  2.69653  4.48228  2.08658     45 - -
          2.67734  4.42904  2.78199  2.72818  3.46350  2.41014  3.72730  3.29600  2.67178  2.69638  4.25369  2.90635  2.73511  3.17286  2.89704  2.37816  2.77941  2.98351  4.58632  3.61784
          0.28218  1.42663  5.15942  4.59444  0.01016  0.48576  0.95510
     46   2.92136  5.48516  1.92837  1.61427  4.80021  2.66569  2.76901  4.30598  2.67112  3.77864  4.55429  2.37123  3.96051  2.93741  3.21084  2.84370  3.17468  3.86380  5.91752  4.45783    173 - -
          2.68618  4.42225  2.77519  2.73123  3.46354  2.40513  3.72494  3.29354  2.67741  2.69355  4.24690  2.90347  2.73739  3.18146  2.89801  2.37887  2.77519  2.98518  4.58477  3.61503
          0.01773  4.43707  5.15942  0.61958  0.77255  0.48576  0.95510
     47   2.36998  4.45682  3.47021  2.90554  3.60299  3.63254  3.87981  2.96050  2.86106  2.66661  2.87469  3.33391  4.01515  2.14686  3.23431  2.87209  2.52096  2.35099  5.03281  2.97338    174 - -
          2.68618  4.42225  2.77519  2.73123  3.46354  2.40513  3.72494  3.29354  2.67741  2.69355  4.24690  2.90347  2.73739  3.18146  2.89801  2.37887  2.77519  2.98518  4.58477  3.61503
          0.01773  4.43707  5.15942  0.61958  0.77255  0.48576  0.95510
     48   2.36341  4.82597  3.11817  2.56732  4.08794  3.50620  3.74490  3.49738  2.55356  3.11370  3.02416  3.07489  3.04487  2.05931  3.00631  2.37960  2.54846  3.17912  5.36957  4.04651    175 - -
          2.68618  4.42225  2.77519  2.73123  3.46354  2.40513  3.72494  3.29354  2.67741  2.69355  4.24690  2.90347  2.73739  3.18146  2.89801  2.37887  2.77519  2.98518  4.58477  3.61503
          0.01773  4.43707  5.15942  0.61958  0.77255  0.48576  0.95510
     49   2.76059  4.40749  3.74420  3.17312  3.55397  3.77903  4.04658  2.01908  2.03422  2.20429  3.49994  3.55362  4.15150  3.39997  3.39517  3.03905  2.47917  2.16374  5.05173  3.82808    176 - -
          2.68618  4.42225  2.77519  2.73123  3.46354  2.40513  3.72494  3.29354  2.67741  2.69355  4.24690  2.90347  2.73739  3.18146  2.89801  2.37887  2.77519  2.98518  4.58477  3.61503
          0.01773  4.43707  5.15942  0.61958  0.77255  0.48576  0.95510
     50   2.66446  4.67904  2.60442  2.73651  4.03949  3.47999  3.89449  3.37690  2.77263  3.07898  3.93040  3.19919  3.95771  3.09678  3.20464  2.31293  1.74562  2.20027  5.38358  4.09060    177 - -
          2.68618  4.42225  2.77519  2.73123  3.46354  2.40513  3.72494  3.29354  2.67741  2.69355  4.24690  2.90347  2.73739  3.18146  2.89801  2.37887  2.77519  2.98518  4.58477  3.61503
          0.01773  4.43707  5.15942  0.61958  0.77255  0.48576  0.95510
     51   3.35414  4.60814  5.27946  4.75396  3.68420  4.79889  5.31300  1.01822  4.64630  2.15106  2.56519  4.91379  5.03664  4.81999  4.76589  4.17869  3.60033  1.37950  5.67680  4.52736    178 - -
          2.68618  4.42225  2.77519  2.73123  3.46354  2.40513  3.72494  3.29354  2.67741  2.69355  4.24690  2.90347  2.73739  3.18146  2.89801  2.37887  2.77519  2.98518  4.58477  3.61503
          0.01773  4.43707  5.15942  0.61958  0.77255  0.48576  0.95510
     52   2.70003  4.60933  3.82384  3.70539  4.71838  3.33477  4.77494  4.34047  3.82241  4.02576  4.92265  3.80253  4.12598  4.12675  4.05999  0.48181  3.22803  3.73871  6.04614  4.81819    179 - -
          2.68625  4.42232  2.77527  2.73130  3.46361  2.40520  3.72502  3.29361  2.67718  2.69362  4.24697  2.90256  2.73747  3.18154  2.89808  2.37894  2.77527  2.98526  4.58484  3.61510
          0.40396  1.11907  5.15942  0.13868  2.04410  0.48576  0.95510
     53   2.80567  5.16444  2.37997  2.43980  4.51447  3.46105  3.79613  3.96993  2.61071  3.51317  4.30733  2.98306  1.71918  2.42387  3.09927  2.78695  2.47893  3.57863  5.69918  4.30959    181 - -
          2.68618  4.42225  2.77519  2.73123  3.46354  2.40513  3.72494  3.29354  2.67741  2.69355  4.24690  2.90347  2.73739  3.18146  2.89801  2.37887  2.77519  2.98518  4.58477  3.61503
          0.10787  4.43707  2.40324  0.61958  0.77255  0.48576  0.95510
     54   2.32607  4.89349  3.05527  2.52874  4.16648  2.20370  3.71454  3.57869  2.19691  2.66718  3.99147  3.04058  3.90257  2.42007  2.89617  2.72988  2.93380  3.25060  5.40654  4.08018    182 - -
          2.68618  4.42225  2.77519  2.73123  3.46354  2.40513  3.72494  3.29354  2.67741  2.69355  4.24690  2.90347  2.73739  3.18146  2.89801  2.37887  2.77519  2.98518  4.58477  3.61503
          0.01939  4.34859  5.07094  0.61958  0.77255  0.41356  1.08261
     55   2.32337  4.39946  3.81789  3.27913  3.61770  3.78002  4.15345  1.95918  3.22218  2.59600  3.56240  2.12814  4.19217  3.52091  3.54136  3.06922  3.02465  1.78842  5.13350  3.90671    183 - -
          2.68618  4.42225  2.77519  2.73123  3.46354  2.40513  3.72494  3.29354  2.67741  2.69355  4.24690  2.90347  2.73739  3.18146  2.89801  2.37887  2.77519  2.98518  4.58477  3.61503
          0.01773  4.43707  5.15942  0.61958  0.77255  0.48576  0.95510
     56   2.78356  5.30526  1.92686  2.06165  4.63700  3.45505  3.71490  4.12687  2.17402  3.60381  4.35703  2.51150  3.89909  2.40960  2.99881  2.73157  2.56350  3.69017  5.73777  4.31230    184 - -
          2.68618  4.42225  2.77519  2.73123  3.46354  2.40513  3.72494  3.29354  2.67741  2.69355  4.24690  2.90347  2.73739  3.18146  2.89801  2.37887  2.77519  2.98518  4.58477  3.61503
          0.01773  4.43707  5.15942  0.61958  0.77255  0.48576  0.95510
     57   2.39939  5.22588  2.45472  2.39087  4.55584  2.37545  3.71187  4.02969  2.16963  3.52907  4.29168  2.94135  3.89828  1.97020  2.96814  2.72507  3.00145  3.61273  5.67870  4.27316    185 - -
          2.68618  4.42225  2.77519  2.73123  3.46354  2.40513  3.72494  3.29354  2.67741  2.69355  4.24690  2.90347  2.73739  3.18146  2.89801  2.37887  2.77519  2.98518  4.58477  3.61503
          0.01773  4.43707  5.15942  0.61958  0.77255  0.48576  0.95510
     58   2.79627  5.05234  3.16443  2.60228  4.40890  3.56101  3.74143  3.82543  1.87087  3.36860  4.17215  3.10218  3.96691  2.87278  2.33002  2.35731  1.80742  3.46573  5.53985  4.22517    186 - -
          2.68618  4.42225  2.77519  2.73123  3.46354  2.40513  3.72494  3.29354  2.67741  2.69355  4.24690  2.90347  2.73739  3.18146  2.89801  2.37887  2.77519  2.98518  4.58477  3.61503
          0.01773  4.43707  5.15942  0.61958  0.77255  0.48576  0.95510
     59   3.36330  4.64923  5.24126  4.66810  2.54479  4.67865  5.02307  1.86630  4.52642  1.08163  3.14336  4.79785  4.88942  4.57964  4.56426  4.02887  3.58896  1.62267  5.30654  4.20879    187 - -
          2.68618  4.42225  2.77519  2.73123  3.46354  2.40513  3.72494  3.29354  2.67741  2.69355  4.24690  2.90347  2.73739  3.18146  2.89801  2.37887  2.77519  2.98518  4.58477  3.61503
          0.01773  4.43707  5.15942  0.61958  0.77255  0.48576  0.95510
     60   2.70199  4.95619  2.41493  2.55148  4.48596  3.40501  3.85859  3.93680  2.68352  3.50025  4.28968  3.05785  2.13598  3.00068  3.16313  1.77806  2.42125  3.51430  5.69392  4.32962    188 - -
          2.68618  4.42225  2.77519  2.73123  3.46354  2.40513  3.72494  3.29354  2.67741  2.69355  4.24690  2.90347  2.73739  3.18146  2.89801  2.37887  2.77519  2.98518  4.58477  3.61503
          0.01773  4.43707  5.15942  0.61958  0.77255  0.48576  0.95510
     61   3.51459  5.19687  4.29846  4.28288  5.34510  0.22255  5.32878  5.12037  4.53721  4.68441  5.69005  4.46578  4.59988  4.81758  4.67572  3.70767  4.03675  4.53918  6.25405  5.47821    189 - -
          2.68618  4.42225  2.77519  2.73123  3.46354  2.40513  3.72494  3.29354  2.67741  2.69355  4.24690  2.90347  2.73739  3.18146  2.89801  2.37887  2.77519  2.98518  4.58477  3.61503
          0.01773  4.43707  5.15942  0.61958  0.77255  0.48576  0.95510
     62   2.84524  5.26561  3.08608  2.19003  4.63951  3.57327  3.69581  4.08182  1.52871  3.54363  4.31632  3.04746  3.96266  2.42382  2.27948  2.36473  3.06028  3.67560  5.64597  4.30594    190 - -
          2.68618  4.42225  2.77519  2.73123  3.46354  2.40513  3.72494  3.29354  2.67741  2.69355  4.24690  2.90347  2.73739  3.18146  2.89801  2.37887  2.77519  2.98518  4.58477  3.61503
          0.01773  4.43707  5.15942  0.61958  0.77255  0.48576  0.95510
     63   2.85477  4.44252  3.92640  3.36113  1.95991  3.87507  4.08528  1.99554  1.98893  2.39669  3.44607  3.69204  4.24104  3.52991  3.44776  3.15689  3.08669  2.53790  4.91265  3.60798    191 - -
          2.68618  4.42225  2.77519  2.73123  3.46354  2.40513  3.72494  3.29354  2.67741  2.69355  4.24690  2.90347  2.73739  3.18146  2.89801  2.37887  2.77519  2.98518  4.58477  3.61503
          0.01773  4.43707  5.15942  0.61958  0.77255  0.48576  0.95510
     64   2.83397  5.35877  1.65186  2.08318  4.68422  3.45543  3.75213  4.17597  2.55603  3.65571  4.41901  2.40931  2.98086  2.86813  2.52829  2.77515  3.07792  3.74172  5.79416  4.36113    192 - -
          2.68618  4.42225  2.77519  2.73123  3.46354  2.40513  3.72494  3.29354  2.67741  2.69355  4.24690  2.90347  2.73739  3.18146  2.89801  2.37887  2.77519  2.98518  4.58477  3.61503
          0.11500  4.43707  2.33507  0.61958  0.77255  0.48576  0.95510
     65   2.27971  4.62235  3.25354  2.74278  3.83669  3.52058  2.97085  3.24680  2.68868  2.42616  3.78373  3.20055  1.96910  3.05718  3.08161  2.79143  2.92995  2.97367  5.20957  3.91708    193 - -
          2.68714  4.41875  2.77444  2.73137  3.46450  2.40550  3.72369  3.29306  2.67837  2.69451  4.24786  2.90443  2.73753  3.17727  2.89897  2.37867  2.77444  2.98403  4.58573  3.61599
          0.31538  1.33116  5.06394  2.66581  0.07208  0.40900  1.09159
     66   2.88219  5.41986  2.25492  1.46246  4.74089  2.73051  3.78908  4.23822  2.62714  3.71821  4.48994  2.91166  3.94547  2.40390  3.15541  2.33660  3.13237  3.80209  5.86030  4.41413    212 - -
          2.68618  4.42225  2.77519  2.73123  3.46354  2.40513  3.72494  3.29354  2.67741  2.69355  4.24690  2.90347  2.73739  3.18146  2.89801  2.37887  2.77519  2.98518  4.58477  3.61503
          0.01773  4.43707  5.15942  0.61958  0.77255  0.48576  0.95510
     67   2.81473  5.24649  2.74780  1.70561  4.59260  3.45865  3.77257  4.06260  2.57592  3.57758  4.35656  1.89369  2.97450  2.89763  3.07268  2.77804  2.48973  3.65123  5.74040  4.33266    213 - -
          2.68618  4.42225  2.77519  2.73123  3.46354  2.40513  3.72494  3.29354  2.67741  2.69355  4.24690  2.90347  2.73739  3.18146  2.89801  2.37887  2.77519  2.98518  4.58477  3.61503
          0.01773  4.43707  5.15942  0.61958  0.77255  0.48576  0.95510
     68   3.10765  5.37290  2.72419  1.49641  4.83691  3.53431  4.08642  4.31825  2.96928  3.86961  4.73566  3.13690  1.24412  3.26401  3.43161  3.08066  3.41543  3.91938  6.00069  4.64561    214 - -
          2.68618  4.42225  2.77519  2.73123  3.46354  2.40513  3.72494  3.29354  2.67741  2.69355  4.24690  2.90347  2.73739  3.18146  2.89801  2.37887  2.77519  2.98518  4.58477  3.61503
          0.01773  4.43707  5.15942  0.61958  0.77255  0.48576  0.95510
     69   2.78882  5.19482  2.99338  1.93665  4.52850  3.52610  3.69819  3.97497  1.74678  3.47528  4.25046  3.00678  3.92851  2.13261  2.77967  2.76222  3.01375  2.89076  5.61625  4.25408    215 - -
          2.68618  4.42225  2.77519  2.73123  3.46354  2.40513  3.72494  3.29354  2.67741  2.69355  4.24690  2.90347  2.73739  3.18146  2.89801  2.37887  2.77519  2.98518  4.58477  3.61503
          0.01773  4.43707  5.15942  0.61958  0.77255  0.48576  0.95510
     70   2.96855  5.52202  1.90726  1.74159  4.84416  3.46833  3.83213  4.34308  1.51668  3.81137  4.59761  2.92415  3.98756  2.96123  3.17051  2.88724  3.22112  3.90578  5.94271  4.49384    216 - -
          2.68618  4.42225  2.77519  2.73123  3.46354  2.40513  3.72494  3.29354  2.67741  2.69355  4.24690  2.90347  2.73739  3.18146  2.89801  2.37887  2.77519  2.98518  4.58477  3.61503
          0.01773  4.43707  5.15942  0.61958  0.77255  0.48576  0.95510
     71   3.14117  4.46782  4.99084  4.41005  1.82684  4.39785  4.73709  1.93021  4.25455  1.92147  2.47932  4.50995  4.67730  4.36338  4.31095  3.72996  3.37167  1.48931  5.13309  3.98278    217 - -
          2.68618  4.42225  2.77519  2.73123  3.46354  2.40513  3.72494  3.29354  2.67741  2.69355  4.24690  2.90347  2.73739  3.18146  2.89801  2.37887  2.77519  2.98518  4.58477  3.61503
          0.01773  4.43707  5.15942  0.61958  0.77255  0.48576  0.95510
     72   3.86110  5.17534  5.09904  4.77532  3.46054  4.69720  5.26349  2.72232  4.54433  0.40004  3.36486  5.00222  5.05692  4.76776  4.61369  4.39316  4.14015  2.89935  5.50473  4.34791    218 - -
          2.68618  4.42225  2.77519  2.73123  3.46354  2.40513  3.72494  3.29354  2.67741  2.69355  4.24690  2.90347  2.73739  3.18146  2.89801  2.37887  2.77519  2.98518  4.58477  3.61503
          0.01773  4.43707  5.15942  0.61958  0.77255  0.48576  0.95510
     73   3.04820  5.65828  2.01610  1.19021  4.95956  3.44844  3.89302  4.48165  2.81910  3.94511  4.74564  2.34680  4.01379  2.44357  3.38665  2.94452  3.31482  4.03215  6.08468  4.59175    219 - -
          2.68618  4.42225  2.77519  2.73123  3.46354  2.40513  3.72494  3.29354  2.67741  2.69355  4.24690  2.90347  2.73739  3.18146  2.89801  2.37887  2.77519  2.98518  4.58477  3.61503
          0.01773  4.43707  5.15942  0.61958  0.77255  0.48576  0.95510
     74   3.09014  5.36778  3.41806  2.78655  4.79478  3.76117  2.83651  4.17979  1.83553  3.60966  4.43086  2.58039  4.12686  2.87183  1.26998  3.06241  3.27116  3.81814  5.66069  4.42477    220 - -
          2.68618  4.42225  2.77519  2.73123  3.46354  2.40513  3.72494  3.29354  2.67741  2.69355  4.24690  2.90347  2.73739  3.18146  2.89801  2.37887  2.77519  2.98518  4.58477  3.61503
          0.01773  4.43707  5.15942  0.61958  0.77255  0.48576  0.95510
     75   3.72900  4.97192  5.51903  4.94152  3.23904  5.07705  5.36450  1.97709  4.79895  0.68513  2.26121  5.17455  5.13852  4.74782  4.80863  4.45335  3.93513  2.55694  5.44495  4.47213    221 - -
          2.68618  4.42225  2.77519  2.73123  3.46354  2.40513  3.72494  3.29354  2.67741  2.69355  4.24690  2.90347  2.73739  3.18146  2.89801  2.37887  2.77519  2.98518  4.58477  3.61503
          0.01773  4.43707  5.15942  0.61958  0.77255  0.48576  0.95510
     76   1.59586  4.65314  3.28707  2.86260  4.43360  3.32305  4.05837  3.86052  2.91568  3.48086  4.28558  1.85484  3.92691  3.23833  3.34168  2.18798  2.33640  3.40543  5.70599  4.40931    222 - -
          2.68666  4.41827  2.77482  2.73171  3.46402  2.40561  3.72543  3.29402  2.67711  2.69244  4.24738  2.90395  2.73788  3.18065  2.89752  2.37877  2.77482  2.98566  4.58525  3.61551
          0.28218  1.42663  5.15942  2.00124  0.14522  0.48576  0.95510
     77   2.38870  5.01507  3.02752  2.48081  4.30739  2.82976  3.69733  3.74275  1.83793  2.74608  4.08945  3.00824  3.89564  2.45262  2.89530  2.40361  2.93770  3.38081  5.49701  4.14149    232 - -
          2.68618  4.42225  2.77519  2.73123  3.46354  2.40513  3.72494  3.29354  2.67741  2.69355  4.24690  2.90347  2.73739  3.18146  2.89801  2.37887  2.77519  2.98518  4.58477  3.61503
          0.01773  4.43707  5.15942  0.61958  0.77255  0.48576  0.95510
     78   2.75075  4.98867  2.99972  1.66533  4.24208  3.52082  3.74499  3.65042  2.51291  2.35022  4.06077  3.04177  3.93429  2.49074  2.95736  2.76805  2.49964  3.32258  5.47976  4.13835    233 - -
          2.68618  4.42225  2.77519  2.73123  3.46354  2.40513  3.72494  3.29354  2.67741  2.69355  4.24690  2.90347  2.73739  3.18146  2.89801  2.37887  2.77519  2.98518  4.58477  3.61503
          0.01773  4.43707  5.15942  0.61958  0.77255  0.48576  0.95510
     79   3.17206  4.53683  4.68877  4.18527  2.12139  4.23720  4.02940  2.75692  4.02914  2.44774  3.56002  4.18159  4.57524  4.13816  4.11244  3.56047  3.40455  1.40424  4.31930  1.62837    234 - -
          2.68618  4.42225  2.77519  2.73123  3.46354  2.40513  3.72494  3.29354  2.67741  2.69355  4.24690  2.90347  2.73739  3.18146  2.89801  2.37887  2.77519  2.98518  4.58477  3.61503
          0.01773  4.43707  5.15942  0.61958  0.77255  0.48576  0.95510
     80   2.95433  5.42125  2.16237  2.37037  4.73793  1.48068  2.78494  4.24182  2.76072  3.75238  4.55584  2.41554  3.99221  3.01335  3.29379  2.89144  3.22173  3.82595  5.91126  4.46619    235 - -
          2.68618  4.42225  2.77519  2.73123  3.46354  2.40513  3.72494  3.29354  2.67741  2.69355  4.24690  2.90347  2.73739  3.18146  2.89801  2.37887  2.77519  2.98518  4.58477  3.61503
          0.01773  4.43707  5.15942  0.61958  0.77255  0.48576  0.95510
     81   3.64443  4.90406  5.01994  4.61839  1.56501  4.59346  3.91445  3.14861  4.44095  1.40696  3.73116  4.40898  4.87716  4.40362  4.43773  3.93937  3.86185  3.13214  4.06962  1.41787    236 - -
          2.68618  4.42225  2.77519  2.73123  3.46354  2.40513  3.72494  3.29354  2.67741  2.69355  4.24690  2.90347  2.73739  3.18146  2.89801  2.37887  2.77519  2.98518  4.58477  3.61503
          0.01773  4.43707  5.15942  0.61958  0.77255  0.48576  0.95510
     82   2.31069  4.34133  3.71646  3.14773  3.47580  3.71468  3.99298  2.34870  3.08240  2.22485  3.44582  3.51422  4.09401  2.74955  3.40012  2.97419  2.01554  2.23984  4.95642  3.73603    237 - -
          2.68618  4.42225  2.77519  2.73123  3.46354  2.40513  3.72494  3.29354  2.67741  2.69355  4.24690  2.90347  2.73739  3.18146  2.89801  2.37887  2.77519  2.98518  4.58477  3.61503
          0.01773  4.43707  5.15942  0.61958  0.77255  0.48576  0.95510
     83   2.78542  4.29928  4.23362  3.68460  3.31377  3.83148  4.21700  2.58382  3.51443  2.40704  3.42147  3.87306  4.25660  3.78628  3.70319  3.15846  2.49617  1.65103  1.84411  3.60755    238 - -
          2.68618  4.42225  2.77519  2.73123  3.46354  2.40513  3.72494  3.29354  2.67741  2.69355  4.24690  2.90347  2.73739  3.18146  2.89801  2.37887  2.77519  2.98518  4.58477  3.61503
          0.01773  4.43707  5.15942  0.61958  0.77255  0.48576  0.95510
     84   3.61364  4.99379  4.56789  4.13899  1.84237  4.44182  3.72707  3.56198  4.03144  3.02358  4.14483  1.78036  4.76752  4.11800  4.18557  3.75684  3.83367  3.40540  2.63109  1.28622    239 - -
          2.68618  4.42225  2.77519  2.73123  3.46354  2.40513  3.72494  3.29354  2.67741  2.69355  4.24690  2.90347  2.73739  3.18146  2.89801  2.37887  2.77519  2.98518  4.58477  3.61503
          0.01773  4.43707  5.15942  0.61958  0.77255  0.48576  0.95510
     85   2.87288  4.37825  4.11663  3.56260  1.66774  3.90968  3.96569  2.81159  2.65369  2.49921  3.47355  3.78508  4.27394  3.67824  3.65090  3.19617  3.10380  2.21145  4.51758  2.11364    240 - -
          2.68618  4.42225  2.77519  2.73123  3.46354  2.40513  3.72494  3.29354  2.67741  2.69355  4.24690  2.90347  2.73739  3.18146  2.89801  2.37887  2.77519  2.98518  4.58477  3.61503
          0.01773  4.43707  5.15942  0.61958  0.77255  0.48576  0.95510
     86   2.99578  5.51415  1.41471  1.57195  4.74620  3.46038  3.86966  4.29319  2.77947  3.79433  4.60225  2.92088  4.00263  3.01561  3.32758  2.91585  3.25675  3.87916  5.92950  2.93634    241 - -
          2.68618  4.42225  2.77519  2.73123  3.46354  2.40513  3.72494  3.29354  2.67741  2.69355  4.24690  2.90347  2.73739  3.18146  2.89801  2.37887  2.77519  2.98518  4.58477  3.61503
          0.01773  4.43707  5.15942  0.61958  0.77255  0.48576  0.95510
     87   3.10946  5.61384  1.49188  2.35896  5.04588  1.47438  4.01914  4.58055  3.04409  4.07311  4.91057  2.27092  4.06173  3.18538  3.64307  3.01875  3.42245  4.11501  6.22519  4.72361    242 - -
          2.68618  4.42225  2.77519  2.73123  3.46354  2.40513  3.72494  3.29354  2.67741  2.69355  4.24690  2.90347  2.73739  3.18146  2.89801  2.37887  2.77519  2.98518  4.58477  3.61503
          0.01773  4.43707  5.15942  0.61958  0.77255  0.48576  0.95510
     88   2.32074  4.84810  2.56421  2.56260  4.10855  3.50447  3.77764  2.21805  2.61339  3.13759  3.96625  2.28289  3.93007  2.94561  3.07348  2.39998  2.95201  3.18999  5.40232  4.07638    243 - -
          2.68618  4.42225  2.77519  2.73123  3.46354  2.40513  3.72494  3.29354  2.67741  2.69355  4.24690  2.90347  2.73739  3.18146  2.89801  2.37887  2.77519  2.98518  4.58477  3.61503
          0.01773  4.43707  5.15942  0.61958  0.77255  0.48576  0.95510
     89   2.25671  4.33867  3.73982  3.18646  3.56920  3.61398  4.04248  2.84304  3.12590  2.62998  2.81280  3.52050  4.06270  3.41464  3.44348  1.93502  2.44202  1.97533  5.03682  3.81712    244 - -
          2.68618  4.42225  2.77519  2.73123  3.46354  2.40513  3.72494  3.29354  2.67741  2.69355  4.24690  2.90347  2.73739  3.18146  2.89801  2.37887  2.77519  2.98518  4.58477  3.61503
          0.01773  4.43707  5.15942  0.61958  0.77255  0.48576  0.95510
     90   3.65345  4.89616  5.45568  4.92313  3.36316  5.03046  5.40029  1.40833  4.76517  0.83575  3.13439  5.13886  5.15360  4.81264  4.81790  4.43208  3.88030  2.26653  5.53980  4.48598    245 - -
          2.68693  4.42300  2.77594  2.73116  3.46258  2.40528  3.72569  3.29284  2.67738  2.69192  4.24765  2.90324  2.73815  3.18092  2.89876  2.37846  2.77508  2.98487  4.58552  3.61578
          0.28218  1.42663  5.15942  2.42275  0.09286  0.48576  0.95510
     91   3.52460  4.91862  4.55058  4.10127  1.41298  4.38401  3.76737  3.43968  3.89777  2.91814  4.03570  4.10567  4.71736  4.07081  2.56840  3.70694  3.74700  3.29156  4.00817  1.16990    260 - -
          2.68618  4.42225  2.77519  2.73123  3.46354  2.40513  3.72494  3.29354  2.67741  2.69355  4.24690  2.90347  2.73739  3.18146  2.89801  2.37887  2.77519  2.98518  4.58477  3.61503
          0.01773  4.43707  5.15942  0.61958  0.77255  0.48576  0.95510
     92   3.39693  4.63454  5.35601  4.89030  3.94173  4.90612  5.62034  1.36843  4.80545  2.39348  3.70140  5.06009  5.17626  5.06729  4.98073  4.33264  3.66479  0.77488  6.00858  4.78886    261 - -
          2.68618  4.42225  2.77519  2.73123  3.46354  2.40513  3.72494  3.29354  2.67741  2.69355  4.24690  2.90347  2.73739  3.18146  2.89801  2.37887  2.77519  2.98518  4.58477  3.61503
          0.01773  4.43707  5.15942  0.61958  0.77255  0.48576  0.95510
     93   2.82409  4.35914  4.04631  3.50622  1.69659  3.84099  3.96858  2.84153  3.41299  2.54347  3.49254  3.73909  4.23072  3.64736  3.64349  2.51858  2.44882  2.64375  4.55643  2.14325    262 - -
          2.68618  4.42225  2.77519  2.73123  3.46354  2.40513  3.72494  3.29354  2.67741  2.69355  4.24690  2.90347  2.73739  3.18146  2.89801  2.37887  2.77519  2.98518  4.58477  3.61503
          0.01773  4.43707  5.15942  0.61958  0.77255  0.48576  0.95510
     94   2.85599  5.32387  1.59954  2.38002  4.67055  3.45305  3.79570  4.15304  2.25864  3.65529  4.43467  2.93903  2.42497  2.92236  3.13330  2.31331  3.11140  3.73033  5.81058  4.38588    263 - -
          2.68618  4.42225  2.77519  2.73123  3.46354  2.40513  3.72494  3.29354  2.67741  2.69355  4.24690  2.90347  2.73739  3.18146  2.89801  2.37887  2.77519  2.98518  4.58477  3.61503
          0.01773  4.43707  5.15942  0.61958  0.77255  0.48576  0.95510
     95   1.70088  4.57336  3.37923  3.05840  4.58663  3.25837  4.25968  4.02937  3.16877  3.66454  4.46965  2.52101  3.94645  3.46851  3.56140  1.15902  2.98961  3.49815  5.87470  4.60354    264 - -
          2.68618  4.42225  2.77519  2.73123  3.46354  2.40513  3.72494  3.29354  2.67741  2.69355  4.24690  2.90347  2.73739  3.18146  2.89801  2.37887  2.77519  2.98518  4.58477  3.61503
          0.01773  4.43707  5.15942  0.61958  0.77255  0.48576  0.95510
     96   2.68118  4.81592  2.99832  2.76217  4.71042  2.44479  4.12208  4.19377  3.01736  3.77030  4.56802  1.48298  3.96623  3.29879  3.46816  1.59537  3.08078  3.66594  5.94226  4.60286    265 - -
          2.68618  4.42225  2.77519  2.73123  3.46354  2.40513  3.72494  3.29354  2.67741  2.69355  4.24690  2.90347  2.73739  3.18146  2.89801  2.37887  2.77519  2.98518  4.58477  3.61503
          0.01773  4.43707  5.15942  0.61958  0.77255  0.48576  0.95510
     97   2.96916  5.46687  1.67806  1.36354  4.74737  3.46346  3.85877  4.22214  2.74571  2.79219  4.55346  2.92897  3.99426  2.99915  3.28224  2.89788  3.22788  3.81886  5.91606  4.46663    266 - -
          2.68618  4.42225  2.77519  2.73123  3.46354  2.40513  3.72494  3.29354  2.67741  2.69355  4.24690  2.90347  2.73739  3.18146  2.89801  2.37887  2.77519  2.98518  4.58477  3.61503
          0.01773  4.43707  5.15942  0.61958  0.77255  0.48576  0.95510
     98   2.30686  4.32295  3.90410  3.34545  3.39261  3.77444  3.00218  2.68897  3.22883  1.41342  3.38878  3.65554  4.16215  3.52409  3.49221  3.06019  2.98595  2.20500  4.92318  3.70230    267 - -
          2.68618  4.42225  2.77519  2.73123  3.46354  2.40513  3.72494  3.29354  2.67741  2.69355  4.24690  2.90347  2.73739  3.18146  2.89801  2.37887  2.77519  2.98518  4.58477  3.61503
          0.01773  4.43707  5.15942  0.61958  0.77255  0.48576  0.95510
     99   2.39808  4.87917  3.12594  2.57351  4.13020  3.53599  3.73936  2.85068  2.22776  3.14029  3.96482  3.08216  3.93116  1.83360  2.92870  2.75671  2.52258  3.20950  5.38994  4.07055    268 - -
          2.68618  4.42225  2.77519  2.73123  3.46354  2.40513  3.72494  3.29354  2.67741  2.69355  4.24690  2.90347  2.73739  3.18146  2.89801  2.37887  2.77519  2.98518  4.58477  3.61503
          0.01773  4.43707  5.15942  0.61958  0.77255  0.48576  0.95510
    100   2.88652  4.64939  3.61785  3.13988  1.86203  3.75171  2.83955  3.25302  3.10164  2.88427  3.82911  3.50338  4.18586  3.40821  3.44381  1.56758  3.14924  3.01786  4.63733  3.08743    269 - -
          2.68618  4.42225  2.77519  2.73123  3.46354  2.40513  3.72494  3.29354  2.67741  2.69355  4.24690  2.90347  2.73739  3.18146  2.89801  2.37887  2.77519  2.98518  4.58477  3.61503
          0.01773  4.43707  5.15942  0.61958  0.77255  0.48576  0.95510
    101   2.09736  5.17822  3.01768  2.47947  4.51748  3.52466  3.69113  3.96618  2.07979  3.46477  4.23712  2.05653  3.92232  2.43349  2.42275  2.75117  3.00042  3.56945  5.60412  4.24377    270 - -
          2.68618  4.42225  2.77519  2.73123  3.46354  2.40513  3.72494  3.29354  2.67741  2.69355  4.24690  2.90347  2.73739  3.18146  2.89801  2.37887  2.77519  2.98518  4.58477  3.61503
          0.01773  4.43707  5.15942  0.61958  0.77255  0.48576  0.95510
    102   2.77888  4.36058  3.94331  3.37084  3.51582  3.81575  4.13590  2.57272  3.19625  2.18079  3.47306  3.68879  4.20513  3.54294  2.72825  3.10483  2.46332  1.38634  5.03675  3.82702    271 - -
          2.68620  4.42305  2.77342  2.73204  3.46434  2.40593  3.72352  3.29290  2.67821  2.69356  4.24770  2.90427  2.73737  3.18227  2.89881  2.37851  2.77342  2.98386  4.58557  3.61583
          0.28218  1.42663  5.15942  2.48927  0.08662  0.48576  0.95510
    103   3.51087  4.81818  5.08022  4.74565  3.82868  4.63944  5.40699  0.56598  4.59021  2.33235  3.71048  4.92132  5.04839  4.90105  4.72906  4.22337  3.81185  2.02667  5.81113  4.57974    287 - -
          2.68618  4.42225  2.77519  2.73123  3.46354  2.40513  3.72494  3.29354  2.67741  2.69355  4.24690  2.90347  2.73739  3.18146  2.89801  2.37887  2.77519  2.98518  4.58477  3.61503
          0.01773  4.43707  5.15942  0.61958  0.77255  0.48576  0.95510
    104   2.32822  4.65559  3.28255  2.36953  3.84847  3.58561  3.81474  3.21480  2.66203  1.82155  3.75390  3.20619  3.97923  3.03373  2.62754  2.82244  2.53303  2.95251  5.20894  3.93422    288 - -
          2.68618  4.42225  2.77519  2.73123  3.46354  2.40513  3.72494  3.29354  2.67741  2.69355  4.24690  2.90347  2.73739  3.18146  2.89801  2.37887  2.77519  2.98518  4.58477  3.61503
          0.01773  4.43707  5.15942  0.61958  0.77255  0.48576  0.95510
    105   3.55276  4.83874  5.29806  4.73663  2.45014  4.82697  5.05755  2.38007  4.59783  0.74406  3.05519  4.90844  4.98752  4.60534  4.63555  4.18655  3.77148  2.03900  5.25163  4.09927    289 - -
          2.68618  4.42225  2.77519  2.73123  3.46354  2.40513  3.72494  3.29354  2.67741  2.69355  4.24690  2.90347  2.73739  3.18146  2.89801  2.37887  2.77519  2.98518  4.58477  3.61503
          0.01773  4.43707  5.15942  0.61958  0.77255  0.48576  0.95510
    106   2.76221  5.20079  2.84451  2.11543  4.52787  3.47034  3.71498  3.99504  2.47589  3.50335  4.27139  2.52722  3.90258  1.79741  2.95739  2.35392  2.50387  3.58702  5.65940  4.26238    290 - -
          2.68618  4.42225  2.77519  2.73123  3.46354  2.40513  3.72494  3.29354  2.67741  2.69355  4.24690  2.90347  2.73739  3.18146  2.89801  2.37887  2.77519  2.98518  4.58477  3.61503
          0.01773  4.43707  5.15942  0.61958  0.77255  0.48576  0.95510
    107   2.68687  4.74403  3.17816  2.34092  3.94981  3.54748  3.76206  2.80854  2.59530  2.98659  3.82844  2.64076  3.07577  2.94818  2.56461  2.76469  2.91839  2.12794  5.27401  3.97270    291 - -
          2.68618  4.42225  2.77519  2.73123  3.46354  2.40513  3.72494  3.29354  2.67741  2.69355  4.24690  2.90347  2.73739  3.18146  2.89801  2.37887  2.77519  2.98518  4.58477  3.61503
          0.01773  4.43707  5.15942  0.61958  0.77255  0.48576  0.95510
    108   2.30807  4.44460  2.81994  2.95944  3.60239  3.64596  3.92647  2.46378  2.93111  1.72975  3.55678  3.37700  4.04093  3.23799  3.29738  2.51167  2.93097  2.67507  5.04832  3.80697    292 - -
          2.68618  4.42225  2.77519  2.73123  3.46354  2.40513  3.72494  3.29354  2.67741  2.69355  4.24690  2.90347  2.73739  3.18146  2.89801  2.37887  2.77519  2.98518  4.58477  3.61503
          0.01773  4.43707  5.15942  0.61958  0.77255  0.48576  0.95510
    109   2.36734  5.13815  2.92874  2.18628  4.49047  3.48903  3.73262  3.93959  1.77991  3.46405  4.24444  2.99935  3.92117  2.85422  2.90706  1.84945  3.00866  3.54547  5.62799  4.25699    293 - -
          2.68618  4.42225  2.77519  2.73123  3.46354  2.40513  3.72494  3.29354  2.67741  2.69355  4.24690  2.90347  2.73739  3.18146  2.89801  2.37887  2.77519  2.98518  4.58477  3.61503
          0.01773  4.43707  5.15942  0.61958  0.77255  0.48576  0.95510
    110   2.38245  4.26366  4.17492  3.59988  3.36436  3.87398  4.21331  2.47639  3.49145  2.01677  2.06903  3.84120  4.24758  3.72930  3.70252  3.16758  2.15041  2.01820  4.92997  3.74025    294 - -
          2.68618  4.42225  2.77519  2.73123  3.46354  2.40513  3.72494  3.29354  2.67741  2.69355  4.24690  2.90347  2.73739  3.18146  2.89801  2.37887  2.77519  2.98518  4.58477  3.61503
          0.01773  4.43707  5.15942  0.61958  0.77255  0.48576  0.95510
    111   2.08623  5.20388  2.37021  2.39931  4.52961  2.79825  2.21770  3.99923  2.54880  3.51970  4.29569  2.46930  3.91318  2.86985  3.04956  2.74887  3.02696  3.59496  5.68785  4.28398    295 - -
          2.68618  4.42225  2.77519  2.73123  3.46354  2.40513  3.72494  3.29354  2.67741  2.69355  4.24690  2.90347  2.73739  3.18146  2.89801  2.37887  2.77519  2.98518  4.58477  3.61503
          0.01773  4.43707  5.15942  0.61958  0.77255  0.48576  0.95510
    112   2.74925  5.21824  1.81052  2.14455  4.53709  3.46706  3.69524  4.01361  2.45282  3.51070  4.27025  2.93879  3.88999  2.39523  2.53326  2.71182  2.98415  3.59739  5.65687  3.13784    296 - -
          2.68618  4.42225  2.77519  2.73123  3.46354  2.40513  3.72494  3.29354  2.67741  2.69355  4.24690  2.90347  2.73739  3.18146  2.89801  2.37887  2.77519  2.98518  4.58477  3.61503
          0.01773  4.43707  5.15942  0.61958  0.77255  0.48576  0.95510
    113   3.54203  4.82913  5.29059  4.72867  2.45368  4.81653  5.05185  2.37489  4.58978  0.75626  3.05880  4.89893  4.98062  4.60053  4.62853  4.17530  3.76121  2.00554  5.25149  4.10017    297 - -
          2.68618  4.42225  2.77519  2.73123  3.46354  2.40513  3.72494  3.29354  2.67741  2.69355  4.24690  2.90347  2.73739  3.18146  2.89801  2.37887  2.77519  2.98518  4.58477  3.61503
          0.01773  4.43707  5.15942  0.61958  0.77255  0.48576  0.95510
    114   2.94215  5.04300  3.36722  2.78071  4.31221  3.70237  3.79402  2.33783  1.32138  3.24007  4.11470  3.24538  4.08313  2.42505  2.61036  2.98271  3.14945  3.36240  5.47413  4.21475    298 - -
          2.68618  4.42225  2.77519  2.73123  3.46354  2.40513  3.72494  3.29354  2.67741  2.69355  4.24690  2.90347  2.73739  3.18146  2.89801  2.37887  2.77519  2.98518  4.58477  3.61503
          0.01773  4.43707  5.15942  0.61958  0.77255  0.48576  0.95510
    115   2.70004  4.64285  3.30128  2.73385  3.82378  3.59120  3.03505  3.20315  2.64954  2.51009  3.73301  3.20577  3.97513  2.56530  2.55982  2.81828  2.51193  2.06040  5.18420  3.91035    299 - -
          2.68618  4.42225  2.77519  2.73123  3.46354  2.40513  3.72494  3.29354  2.67741  2.69355  4.24690  2.90347  2.73739  3.18146  2.89801  2.37887  2.77519  2.98518  4.58477  3.61503
          0.01773  4.43707  5.15942  0.61958  0.77255  0.48576  0.95510
    116   1.76273  4.30901  4.02794  3.49239  3.39616  3.76507  4.16410  2.61950  3.39514  2.50024  3.47199  3.74702  4.19752  3.66243  3.63880  3.08022  3.01193  1.68171  4.93700  2.34257    300 - -
          2.68618  4.42225  2.77519  2.73123  3.46354  2.40513  3.72494  3.29354  2.67741  2.69355  4.24690  2.90347  2.73739  3.18146  2.89801  2.37887  2.77519  2.98518  4.58477  3.61503
          0.01773  4.43707  5.15942  0.61958  0.77255  0.48576  0.95510
    117   3.05975  4.91154  3.28991  1.75416  3.84905  3.79999  4.13895  3.09921  3.00263  1.21758  3.78322  3.45586  4.25579  3.39003  3.35511  3.20048  3.31065  2.98479  5.41968  4.14696    301 - -
          2.68618  4.42225  2.77519  2.73123  3.46354  2.40513  3.72494  3.29354  2.67741  2.69355  4.24690  2.90347  2.73739  3.18146  2.89801  2.37887  2.77519  2.98518  4.58477  3.61503
          0.01773  4.43707  5.15942  0.61958  0.77255  0.48576  0.95510
    118   2.89663  5.21487  3.21085  2.62522  4.58096  3.62865  3.72295  3.99425  1.96804  3.48306  4.28225  3.12267  4.01136  1.72004  2.23429  2.88069  2.16557  3.62390  5.60152  4.30163    302 - -
          2.68618  4.42225  2.77519  2.73123  3.46354  2.40513  3.72494  3.29354  2.67741  2.69355  4.24690  2.90347  2.73739  3.18146  2.89801  2.37887  2.77519  2.98518  4.58477  3.61503
          0.01773  4.43707  5.15942  0.61958  0.77255  0.48576  0.95510
    119   2.77872  5.19063  2.06519  2.42474  4.57443  2.11617  3.76392  4.04586  2.54834  3.55820  4.33134  2.96832  3.91893  2.88593  2.18207  2.35943  3.03476  3.62636  5.71586  4.31654    303 - -
          2.68618  4.42225  2.77519  2.73123  3.46354  2.40513  3.72494  3.29354  2.67741  2.69355  4.24690  2.90347  2.73739  3.18146  2.89801  2.37887  2.77519  2.98518  4.58477  3.61503
          0.01773  4.43707  5.15942  0.61958  0.77255  0.48576  0.95510
    120   2.34258  4.75660  3.16203  2.61089  3.98013  3.53145  3.76153  3.37567  2.59558  3.01621  2.99417  2.14594  3.92848  2.55451  3.03843  2.43328  2.91493  2.62087  5.29736  3.99062    304 - -
          2.68618  4.42225  2.77519  2.73123  3.46354  2.40513  3.72494  3.29354  2.67741  2.69355  4.24690  2.90347  2.73739  3.18146  2.89801  2.37887  2.77519  2.98518  4.58477  3.61503
          0.01773  4.43707  5.15942  0.61958  0.77255  0.48576  0.95510
    121   2.87227  4.97479  2.92178  2.82434  4.85952  1.54796  4.28404  4.42580  3.24389  4.00467  4.84529  1.14498  4.08454  3.49655  3.68005  2.93840  3.29495  3.88567  6.08541  4.75315    305 - -
          2.68618  4.42225  2.77519  2.73123  3.46354  2.40513  3.72494  3.29354  2.67741  2.69355  4.24690  2.90347  2.73739  3.18146  2.89801  2.37887  2.77519  2.98518  4.58477  3.61503
          0.01773  4.43707  5.15942  0.61958  0.77255  0.48576  0.95510
    122   3.41469  4.64899  5.37676  4.85975  3.69456  4.90125  5.43426  1.26258  4.76073  1.53913  3.46459  5.02408  5.11275  4.92015  4.87418  4.29310  3.66030  1.23428  5.74486  4.60466    306 - -
          2.68618  4.42225  2.77519  2.73123  3.46354  2.40513  3.72494  3.29354  2.67741  2.69355  4.24690  2.90347  2.73739  3.18146  2.89801  2.37887  2.77519  2.98518  4.58477  3.61503
          0.01773  4.43707  5.15942  0.61958  0.77255  0.48576  0.95510
    123   2.32374  4.26607  4.31168  3.73901  3.02497  3.91254  4.07989  2.65861  3.58655  1.33128  3.31540  3.89428  4.27221  3.79238  3.73673  3.20989  3.05077  2.49989  3.18044  2.58782    307 - -
          2.68618  4.42225  2.77519  2.73123  3.46354  2.40513  3.72494  3.29354  2.67741  2.69355  4.24690  2.90347  2.73739  3.18146  2.89801  2.37887  2.77519  2.98518  4.58477  3.61503
          0.01773  4.43707  5.15942  0.61958  0.77255  0.48576  0.95510
    124   2.80593  5.07325  1.81640  2.16572  4.33005  3.49161  3.79779  2.17905  2.64609  3.34347  4.16541  3.00393  3.95251  2.95102  3.13574  2.39585  3.05157  3.39315  5.58283  4.21589    308 - -
          2.68618  4.42225  2.77519  2.73123  3.46354  2.40513  3.72494  3.29354  2.67741  2.69355  4.24690  2.90347  2.73739  3.18146  2.89801  2.37887  2.77519  2.98518  4.58477  3.61503
          0.01773  4.43707  5.15942  0.61958  0.77255  0.48576  0.95510
    125   2.71322  4.90017  3.08803  2.54859  4.10486  3.52778  2.95565  3.56018  2.21883  3.16002  3.97893  3.06305  3.11989  2.88645  2.95066  2.12771  2.94467  3.23952  5.37563  2.38908    309 - -
          2.68618  4.42225  2.77519  2.73123  3.46354  2.40513  3.72494  3.29354  2.67741  2.69355  4.24690  2.90347  2.73739  3.18146  2.89801  2.37887  2.77519  2.98518  4.58477  3.61503
          0.01773  4.43707  5.15942  0.61958  0.77255  0.48576  0.95510
    126   3.20052  5.20385  3.72355  3.17400  4.77736  3.79239  4.04282  4.21717  2.40781  3.70306  4.59512  3.55046  2.69326  3.20896  0.77955  3.25508  3.46283  3.86391  5.73976  4.57889    310 - -
          2.68618  4.42225  2.77519  2.73123  3.46354  2.40513  3.72494  3.29354  2.67741  2.69355  4.24690  2.90347  2.73739  3.18146  2.89801  2.37887  2.77519  2.98518  4.58477  3.61503
          0.01773  4.43707  5.15942  0.61958  0.77255  0.48576  0.95510
    127   2.86032  4.61146  3.56625  3.06966  1.87086  2.85531  3.84717  3.15735  3.05551  2.81098  3.73976  2.03504  4.15848  3.34710  3.41285  3.03186  3.10069  2.92948  4.65419  2.51241    311 - -
          2.68618  4.42225  2.77519  2.73123  3.46354  2.40513  3.72494  3.29354  2.67741  2.69355  4.24690  2.90347  2.73739  3.18146  2.89801  2.37887  2.77519  2.98518  4.58477  3.61503
          0.01773  4.43707  5.15942  0.61958  0.77255  0.48576  0.95510
    128   2.48689  2.66830  4.03520  3.67608  4.47713  1.86461  4.59088  3.88339  3.63598  3.59070  4.43005  3.71180  1.16623  3.91211  3.90167  2.68962  2.98067  3.36799  5.84132  4.67221    312 - -
          2.68495  4.42049  2.77531  2.73282  3.46452  2.40664  3.72542  3.29191  2.67776  2.69229  4.24959  2.90616  2.73844  3.18287  2.89876  2.37752  2.77445  2.97942  4.58747  3.61574
          0.39253  1.14285  5.15942  3.43832  0.03265  0.48576  0.95510
    129   3.02449  4.39044  4.75696  4.18738  3.27257  4.22519  4.51819  1.21734  4.01089  2.13038  3.30745  4.29840  4.55226  4.19169  4.11099  3.55219  3.26234  1.88177  2.48704  3.72187    363 - -
          2.68618  4.42225  2.77519  2.73123  3.46354  2.40513  3.72494  3.29354  2.67741  2.69355  4.24690  2.90347  2.73739  3.18146  2.89801  2.37887  2.77519  2.98518  4.58477  3.61503
          0.01773  4.43707  5.15942  0.61958  0.77255  0.48576  0.95510
    130   2.78111  5.17361  3.04766  2.49685  4.52238  2.83569  3.69319  3.96785  2.08787  3.46495  4.23887  3.02164  3.92882  2.38406  2.11516  1.94640  3.00570  3.57197  5.60140  4.24790    364 - -
          2.68618  4.42225  2.77519  2.73123  3.46354  2.40513  3.72494  3.29354  2.67741  2.69355  4.24690  2.90347  2.73739  3.18146  2.89801  2.37887  2.77519  2.98518  4.58477  3.61503
          0.01773  4.43707  5.15942  0.61958  0.77255  0.48576  0.95510
    131   1.95208  4.89052  3.04919  2.24955  4.16298  2.84129  3.73701  3.58334  2.54202  3.18349  3.99480  3.04380  3.11259  2.88743  3.00671  2.37189  2.92738  3.25057  5.42309  3.07344    365 - -
          2.68618  4.42225  2.77519  2.73123  3.46354  2.40513  3.72494  3.29354  2.67741  2.69355  4.24690  2.90347  2.73739  3.18146  2.89801  2.37887  2.77519  2.98518  4.58477  3.61503
          0.01773  4.43707  5.15942  0.61958  0.77255  0.48576  0.95510
    132   2.69899  4.91280  2.28355  2.51287  4.16273  3.50222  3.73192  2.93145  2.53786  2.67856  3.99655  2.57952  3.90882  2.88181  3.00488  1.97577  2.93540  3.24731  5.42390  4.08187    366 - -
          2.68618  4.42225  2.77519  2.73123  3.46354  2.40513  3.72494  3.29354  2.67741  2.69355  4.24690  2.90347  2.73739  3.18146  2.89801  2.37887  2.77519  2.98518  4.58477  3.61503
          0.01773  4.43707  5.15942  0.61958  0.77255  0.48576  0.95510
    133   2.40037  5.06010  2.51819  1.84099  4.35229  3.47511  3.68945  3.01001  2.46116  3.34541  4.12425  2.97116  3.05898  2.81079  2.94468  2.68977  2.55475  3.42034  5.53514  4.15886    367 - -
          2.68618  4.42225  2.77519  2.73123  3.46354  2.40513  3.72494  3.29354  2.67741  2.69355  4.24690  2.90347  2.73739  3.18146  2.89801  2.37887  2.77519  2.98518  4.58477  3.61503
          0.01773  4.43707  5.15942  0.61958  0.77255  0.48576  0.95510
    134   2.85826  5.15579  1.79368  2.50737  4.80759  2.55763  4.00857  4.30113  2.94429  3.83951  4.64461  3.03536  3.99450  3.16878  3.47014  1.29831  3.20052  3.81878  6.00724  4.59320    368 - -
          2.68618  4.42225  2.77519  2.73123  3.46354  2.40513  3.72494  3.29354  2.67741  2.69355  4.24690  2.90347  2.73739  3.18146  2.89801  2.37887  2.77519  2.98518  4.58477  3.61503
          0.01773  4.43707  5.15942  0.61958  0.77255  0.48576  0.95510
    135   2.81148  5.27023  2.31140  2.07482  4.59373  3.45569  3.75893  4.06944  2.57257  3.57885  4.35328  2.49660  3.92262  2.88136  3.08271  2.32115  1.79358  3.65652  5.74043  4.32401    369 - -
          2.68618  4.42225  2.77519  2.73123  3.46354  2.40513  3.72494  3.29354  2.67741  2.69355  4.24690  2.90347  2.73739  3.18146  2.89801  2.37887  2.77519  2.98518  4.58477  3.61503
          0.01773  4.43707  5.15942  0.61958  0.77255  0.48576  0.95510
    136   3.08734  5.31729  3.43540  2.82377  4.78237  2.21562  3.78455  4.15777  1.63060  3.60522  4.43410  3.27351  4.13735  2.90896  1.43797  3.07390  3.28216  3.79795  5.66832  4.44334    370 - -
          2.68618  4.42225  2.77519  2.73123  3.46354  2.40513  3.72494  3.29354  2.67741  2.69355  4.24690  2.90347  2.73739  3.18146  2.89801  2.37887  2.77519  2.98518  4.58477  3.61503
          0.01773  4.43707  5.15942  0.61958  0.77255  0.48576  0.95510
    137   2.34559  4.51769  3.39725  2.83970  3.70184  3.59099  2.32360  3.06648  2.80243  2.42605  3.64058  3.28245  3.99125  3.12873  3.19382  2.41377  2.48304  2.42747  5.10785  3.85035    371 - -
          2.68618  4.42225  2.77519  2.73123  3.46354  2.40513  3.72494  3.29354  2.67741  2.69355  4.24690  2.90347  2.73739  3.18146  2.89801  2.37887  2.77519  2.98518  4.58477  3.61503
          0.01773  4.43707  5.15942  0.61958  0.77255  0.48576  0.95510
    138   3.29063  4.55900  5.21583  4.68333  2.61508  4.69024  5.14066  1.17098  4.56694  2.16758  3.45446  4.80923  4.94949  4.72613  4.66714  4.05878  3.53533  1.25326  5.51349  4.31389    372 - -
          2.68618  4.42225  2.77519  2.73123  3.46354  2.40513  3.72494  3.29354  2.67741  2.69355  4.24690  2.90347  2.73739  3.18146  2.89801  2.37887  2.77519  2.98518  4.58477  3.61503
          0.01773  4.43707  5.15942  0.61958  0.77255  0.48576  0.95510
    139   2.73992  4.22172  4.14261  2.84805  3.30319  3.84560  4.14291  1.79227  3.44847  2.04792  3.30512  3.79890  4.20908  3.68408  3.65046  3.13184  2.97252  2.03458  4.84395  2.44134    373 - -
          2.68618  4.42225  2.77519  2.73123  3.46354  2.40513  3.72494  3.29354  2.67741  2.69355  4.24690  2.90347  2.73739  3.18146  2.89801  2.37887  2.77519  2.98518  4.58477  3.61503
          0.01773  4.43707  5.15942  0.61958  0.77255  0.48576  0.95510
    140   3.37987  4.63618  5.29549  4.83400  3.92487  4.84261  5.56247  1.56611  4.73733  2.38729  3.69646  5.00375  5.13783  5.00726  4.91632  4.26980  3.65319  0.69346  5.97685  4.75201    374 - -
          2.68618  4.42225  2.77519  2.73123  3.46354  2.40513  3.72494  3.29354  2.67741  2.69355  4.24690  2.90347  2.73739  3.18146  2.89801  2.37887  2.77519  2.98518  4.58477  3.61503
          0.01773  4.43707  5.15942  0.61958  0.77255  0.48576  0.95510
    141   2.74163  4.76254  3.43960  3.04862  4.51507  3.43096  4.12849  3.99899  2.79256  3.59586  4.44224  3.40325  4.04787  3.32690  2.33260  0.92038  3.12513  3.55439  5.73719  4.46681    375 - -
          2.68618  4.42225  2.77519  2.73123  3.46354  2.40513  3.72494  3.29354  2.67741  2.69355  4.24690  2.90347  2.73739  3.18146  2.89801  2.37887  2.77519  2.98518  4.58477  3.61503
          0.01773  4.43707  5.15942  0.61958  0.77255  0.48576  0.95510
    142   3.18659  5.47374  1.40790  2.57398  5.12691  1.07927  4.23895  4.69628  3.32739  4.22304  5.09734  3.12826  4.16408  3.43848  3.90518  3.14443  3.55343  4.20357  6.28538  4.89172    376 - -
          2.68618  4.42225  2.77519  2.73123  3.46354  2.40513  3.72494  3.29354  2.67741  2.69355  4.24690  2.90347  2.73739  3.18146  2.89801  2.37887  2.77519  2.98518  4.58477  3.61503
          0.01773  4.43707  5.15942  0.61958  0.77255  0.48576  0.95510
    143   2.92804  4.44660  4.28619  3.76781  3.63178  4.00424  4.51661  1.55443  3.66347  2.40894  3.53847  4.02605  1.73606  3.94847  3.91054  3.34510  3.20891  1.85986  5.30186  4.09484    377 - -
          2.68618  4.42225  2.77519  2.73123  3.46354  2.40513  3.72494  3.29354  2.67741  2.69355  4.24690  2.90347  2.73739  3.18146  2.89801  2.37887  2.77519  2.98518  4.58477  3.61503
          0.01773  4.43707  5.15942  0.61958  0.77255  0.48576  0.95510
    144   1.17056  4.47047  3.78577  3.53123  4.62442  3.24997  4.58876  3.98150  3.58448  3.70948  4.57391  3.65492  1.33380  3.87762  3.87280  2.72839  3.04178  3.45487  5.97065  4.78165    378 - -
          2.68618  4.42225  2.77519  2.73123  3.46354  2.40513  3.72494  3.29354  2.67741  2.69355  4.24690  2.90347  2.73739  3.18146  2.89801  2.37887  2.77519  2.98518  4.58477  3.61503
          0.01773  4.43707  5.15942  0.61958  0.77255  0.48576  0.95510
    145   2.34440  5.03452  3.06900  2.53155  4.41147  2.19380  3.73205  3.84830  2.13555  3.38814  4.17484  3.04566  3.91975  2.85751  2.14607  2.37727  2.97698  3.46525  5.56243  4.21695    379 - -
          2.68618  4.42225  2.77519  2.73123  3.46354  2.40513  3.72494  3.29354  2.67741  2.69355  4.24690  2.90347  2.73739  3.18146  2.89801  2.37887  2.77519  2.98518  4.58477  3.61503
          0.01773  4.43707  5.15942  0.61958  0.77255  0.48576  0.95510
    146   2.72286  3.15723  3.79023  3.23029  3.30737  3.73249  3.97301  2.80242  3.14401  1.92202  3.45127  2.17371  4.11760  3.43201  3.43459  3.00397  2.96030  2.59578  4.81498  2.41024    380 - -
          2.68618  4.42225  2.77519  2.73123  3.46354  2.40513  3.72494  3.29354  2.67741  2.69355  4.24690  2.90347  2.73739  3.18146  2.89801  2.37887  2.77519  2.98518  4.58477  3.61503
          0.01773  4.43707  5.15942  0.61958  0.77255  0.48576  0.95510
    147   3.40968  4.64287  5.37539  4.86107  3.71771  4.90273  5.44604  1.28889  4.76418  1.60142  3.48749  5.02543  5.11747  4.93238  4.88280  4.29594  3.65643  1.16215  5.76461  4.61723    381 - -
          2.68618  4.42225  2.77519  2.73123  3.46354  2.40513  3.72494  3.29354  2.67741  2.69355  4.24690  2.90347  2.73739  3.18146  2.89801  2.37887  2.77519  2.98518  4.58477  3.61503
          0.01773  4.43707  5.15942  0.61958  0.77255  0.48576  0.95510
    148   3.00870  5.30592  2.67591  0.90924  4.75438  3.48570  4.00224  4.13494  2.86392  3.74820  4.61531  3.06439  4.06862  3.16838  3.32905  2.98544  2.50878  3.75486  5.95597  4.56429    382 - -
          2.68618  4.42225  2.77519  2.73123  3.46354  2.40513  3.72494  3.29354  2.67741  2.69355  4.24690  2.90347  2.73739  3.18146  2.89801  2.37887  2.77519  2.98518  4.58477  3.61503
          0.01773  4.43707  5.15942  0.61958  0.77255  0.48576  0.95510
    149   2.79035  4.63161  3.50223  2.91037  2.89112  3.69254  3.86270  3.13204  1.85692  1.84953  3.69029  3.34294  4.06623  3.11783  2.51430  2.94438  3.01244  2.90881  5.13214  3.86869    383 - -
          2.68618  4.42225  2.77519  2.73123  3.46354  2.40513  3.72494  3.29354  2.67741  2.69355  4.24690  2.90347  2.73739  3.18146  2.89801  2.37887  2.77519  2.98518  4.58477  3.61503
          0.01773  4.43707  5.15942  0.61958  0.77255  0.48576  0.95510
    150   3.37682  4.63653  5.28531  4.82493  3.92240  4.83131  5.55319  1.59000  4.72614  2.38676  3.69617  4.99431  5.13121  4.99767  4.90567  4.25889  3.65126  0.68576  5.97195  4.74597    384 - -
          2.68618  4.42225  2.77519  2.73123  3.46354  2.40513  3.72494  3.29354  2.67741  2.69355  4.24690  2.90347  2.73739  3.18146  2.89801  2.37887  2.77519  2.98518  4.58477  3.61503
          0.01773  4.43707  5.15942  0.61958  0.77255  0.48576  0.95510
    151   2.36156  5.09301  3.06517  2.24220  4.46742  3.53617  3.75617  3.89334  2.41034  3.42892  4.22766  3.07533  3.96311  2.88591  1.52172  2.39477  3.04397  3.51935  5.59427  4.26329    385 - -
          2.68618  4.42225  2.77519  2.73123  3.46354  2.40513  3.72494  3.29354  2.67741  2.69355  4.24690  2.90347  2.73739  3.18146  2.89801  2.37887  2.77519  2.98518  4.58477  3.61503
          0.01773  4.43707  5.15942  0.61958  0.77255  0.48576  0.95510
    152   3.00985  5.61114  1.76926  1.55437  4.91850  3.44809  3.86768  4.43694  2.77174  3.90029  4.69129  2.32427  3.99738  2.07336  3.33067  2.91329  3.27210  3.98713  6.03745  4.55357    386 - -
          2.68618  4.42225  2.77519  2.73123  3.46354  2.40513  3.72494  3.29354  2.67741  2.69355  4.24690  2.90347  2.73739  3.18146  2.89801  2.37887  2.77519  2.98518  4.58477  3.61503
          0.01773  4.43707  5.15942  0.61958  0.77255  0.48576  0.95510
    153   2.81678  4.26723  4.31441  3.73311  3.25617  3.93954  4.23699  2.12484  3.59684  1.43761  3.25156  3.93267  4.29243  3.81263  3.76419  3.23598  2.17913  2.36034  4.86088  2.80939    387 - -
          2.68618  4.42225  2.77519  2.73123  3.46354  2.40513  3.72494  3.29354  2.67741  2.69355  4.24690  2.90347  2.73739  3.18146  2.89801  2.37887  2.77519  2.98518  4.58477  3.61503
          0.01773  4.43707  5.15942  0.61958  0.77255  0.48576  0.95510
    154   1.41556  4.38333  3.80966  3.34071  3.80513  3.48298  4.22565  3.05894  3.27424  1.73825  3.77448  3.59578  4.06010  3.58061  3.57192  2.29260  2.97452  2.79754  5.28183  4.06011    388 - -
          2.68618  4.42225  2.77519  2.73123  3.46354  2.40513  3.72494  3.29354  2.67741  2.69355  4.24690  2.90347  2.73739  3.18146  2.89801  2.37887  2.77519  2.98518  4.58477  3.61503
          0.01773  4.43707  5.15942  0.61958  0.77255  0.48576  0.95510
    155   2.39530  5.05432  3.01291  2.48946  4.39378  3.49198  3.71545  3.83434  2.15525  3.37608  4.16002  3.01462  3.90655  1.78976  2.88481  2.38111  2.51381  3.45454  5.55547  4.19718    389 - -
          2.68618  4.42225  2.77519  2.73123  3.46354  2.40513  3.72494  3.29354  2.67741  2.69355  4.24690  2.90347  2.73739  3.18146  2.89801  2.37887  2.77519  2.98518  4.58477  3.61503
          0.01773  4.43707  5.15942  0.61958  0.77255  0.48576  0.95510
    156   1.71195  4.43791  3.66053  3.10414  3.62060  3.70679  4.01751  2.76186  2.50241  2.25104  3.56660  3.49149  4.10926  3.34470  3.33381  2.97845  2.98145  1.94774  5.09262  3.86190    390 - -
          2.68618  4.42225  2.77519  2.73123  3.46354  2.40513  3.72494  3.29354  2.67741  2.69355  4.24690  2.90347  2.73739  3.18146  2.89801  2.37887  2.77519  2.98518  4.58477  3.61503
          0.01773  4.43707  5.15942  0.61958  0.77255  0.48576  0.95510
    157   3.55410  4.80692  5.39519  4.84724  3.40798  4.94363  5.34304  1.78422  4.72037  0.81211  3.17180  5.04894  5.09449  4.77476  4.78604  4.32403  3.78305  1.81588  5.54229  4.49375    391 - -
          2.68618  4.42225  2.77519  2.73123  3.46354  2.40513  3.72494  3.29354  2.67741  2.69355  4.24690  2.90347  2.73739  3.18146  2.89801  2.37887  2.77519  2.98518  4.58477  3.61503
          0.01773  4.43707  5.15942  0.61958  0.77255  0.48576  0.95510
    158   3.33113  6.01944  0.87083  1.58940  5.29338  3.45770  4.08492  4.86557  3.20936  4.32570  5.21620  2.90937  4.12972  3.26467  3.87929  3.16997  3.63992  4.40345  6.45914  4.88808    392 - -
          2.68618  4.42225  2.77519  2.73123  3.46354  2.40513  3.72494  3.29354  2.67741  2.69355  4.24690  2.90347  2.73739  3.18146  2.89801  2.37887  2.77519  2.98518  4.58477  3.61503
          0.01773  4.43707  5.15942  0.61958  0.77255  0.48576  0.95510
    159   2.80170  5.21987  3.05036  2.49769  4.57753  3.54414  3.68924  4.02579  1.83514  3.50476  4.27451  2.57024  3.93673  2.43531  2.31412  1.94327  3.02237  3.62128  5.62471  4.27140    393 - -
          2.68618  4.42225  2.77519  2.73123  3.46354  2.40513  3.72494  3.29354  2.67741  2.69355  4.24690  2.90347  2.73739  3.18146  2.89801  2.37887  2.77519  2.98518  4.58477  3.61503
          0.01773  4.43707  5.15942  0.61958  0.77255  0.48576  0.95510
    160   2.27870  4.88912  3.03494  2.62679  4.43284  2.61274  3.88615  3.87044  2.68508  3.44976  4.25249  3.11263  1.84062  2.12148  3.12858  2.74287  3.00610  3.46266  5.65506  4.31777    394 - -
          2.68633  4.42240  2.77534  2.73138  3.46369  2.40527  3.72509  3.29271  2.67755  2.69342  4.24704  2.90361  2.73754  3.18118  2.89783  2.37880  2.77506  2.98493  4.58492  3.61518
          0.66633  1.37682  1.45230  0.90043  0.52154  0.48576  0.95510
    161   2.69008  5.09971  2.38111  2.35685  4.43016  3.40818  3.63100  3.88768  2.07565  3.39852  4.17302  2.89614  3.83214  2.74816  2.34626  2.02190  2.92499  3.48899  5.55244  4.17280    399 - -
          2.68618  4.42225  2.77519  2.73123  3.46354  2.40513  3.72494  3.29354  2.67741  2.69355  4.24690  2.90347  2.73739  3.18146  2.89801  2.37887  2.77519  2.98518  4.58477  3.61503
          0.02304  4.17793  4.90028  0.61958  0.77255  0.79810  0.59817
    162   2.71946  4.88583  3.02257  1.69267  4.13208  3.49104  3.68908  2.71184  2.39174  3.11067  3.96397  3.02903  3.89916  2.84472  2.35782  2.75310  2.94859  3.18418  5.37293  4.05809    400 - -
          2.68618  4.42225  2.77519  2.73123  3.46354  2.40513  3.72494  3.29354  2.67741  2.69355  4.24690  2.90347  2.73739  3.18146  2.89801  2.37887  2.77519  2.98518  4.58477  3.61503
          0.02304  4.17793  4.90028  0.61958  0.77255  0.79810  0.59817
    163   2.80080  5.23244  2.10527  2.31150  4.58626  2.54532  3.71890  4.05907  1.59676  3.56695  4.36176  2.86518  3.87254  2.85259  2.99036  2.75299  3.05694  3.64812  5.71700  4.31111    401 - -
          2.68618  4.42225  2.77519  2.73123  3.46354  2.40513  3.72494  3.29354  2.67741  2.69355  4.24690  2.90347  2.73739  3.18146  2.89801  2.37887  2.77519  2.98518  4.58477  3.61503
          0.02304  4.17793  4.90028  0.61958  0.77255  0.33066  1.26744
    164   1.87150  4.80996  2.47030  2.67706  4.45238  1.94523  3.95464  3.88487  2.80932  3.48417  4.28594  3.14407  3.92969  3.11642  3.27221  2.71831  2.06345  3.45470  5.70083  4.36672    402 - -
          2.68618  4.42225  2.77519  2.73123  3.46354  2.40513  3.72494  3.29354  2.67741  2.69355  4.24690  2.90347  2.73739  3.18146  2.89801  2.37887  2.77519  2.98518  4.58477  3.61503
          0.01773  4.43707  5.15942  0.61958  0.77255  0.48576  0.95510
    165   2.77660  5.17370  2.03221  2.42379  4.57904  2.77231  3.78837  4.05114  2.60584  3.57202  4.34802  2.42918  3.92035  2.91478  3.11002  2.34918  1.96841  3.62827  5.73917  4.33510    403 - -
          2.68618  4.42225  2.77519  2.73123  3.46354  2.40513  3.72494  3.29354  2.67741  2.69355  4.24690  2.90347  2.73739  3.18146  2.89801  2.37887  2.77519  2.98518  4.58477  3.61503
          0.01773  4.43707  5.15942  0.61958  0.77255  0.48576  0.95510
    166   1.50427  5.08802  3.30991  2.73869  4.49223  3.63540  3.79024  3.87937  1.74731  3.41845  4.24525  3.20640  4.04819  2.92914  2.17904  2.92535  3.13336  3.53298  5.57195  4.30289    404 - -
          2.68618  4.42225  2.77519  2.73123  3.46354  2.40513  3.72494  3.29354  2.67741  2.69355  4.24690  2.90347  2.73739  3.18146  2.89801  2.37887  2.77519  2.98518  4.58477  3.61503
          0.01773  4.43707  5.15942  0.61958  0.77255  0.48576  0.95510
    167   2.79822  4.28053  4.17219  3.59657  3.39519  3.91498  4.23007  1.71598  3.48406  2.07612  3.35720  3.85362  4.27550  2.85816  3.70377  3.20350  2.47468  1.76271  4.96061  3.76558    405 - -
          2.68618  4.42225  2.77519  2.73123  3.46354  2.40513  3.72494  3.29354  2.67741  2.69355  4.24690  2.90347  2.73739  3.18146  2.89801  2.37887  2.77519  2.98518  4.58477  3.61503
          0.01773  4.43707  5.15942  0.61958  0.77255  0.48576  0.95510
    168   2.37761  5.07030  1.74513  2.45788  4.42952  3.45304  3.77073  3.87298  2.58100  3.43236  4.22186  2.49294  3.91363  2.90386  3.07123  2.36108  3.00037  2.73559  5.62801  4.24894    406 - -
          2.68618  4.42225  2.77519  2.73123  3.46354  2.40513  3.72494  3.29354  2.67741  2.69355  4.24690  2.90347  2.73739  3.18146  2.89801  2.37887  2.77519  2.98518  4.58477  3.61503
          0.01773  4.43707  5.15942  0.61958  0.77255  0.48576  0.95510
    169   3.16028  4.48374  5.00721  4.42769  2.54021  4.42611  4.77825  1.92656  4.27623  1.91611  1.86620  4.53687  4.70057  4.38628  4.33689  3.75977  3.39097  1.42105  5.17406  4.03968    407 - -
          2.68618  4.42225  2.77519  2.73123  3.46354  2.40513  3.72494  3.29354  2.67741  2.69355  4.24690  2.90347  2.73739  3.18146  2.89801  2.37887  2.77519  2.98518  4.58477  3.61503
          0.01773  4.43707  5.15942  0.61958  0.77255  0.48576  0.95510
    170   2.69747  4.94910  3.04020  2.24571  4.25435  2.82761  3.73034  3.68113  2.50154  3.26106  4.06169  3.03389  3.90441  2.86936  2.49961  1.78534  2.94041  2.75114  5.47793  4.13238    408 - -
          2.68618  4.42225  2.77519  2.73123  3.46354  2.40513  3.72494  3.29354  2.67741  2.69355  4.24690  2.90347  2.73739  3.18146  2.89801  2.37887  2.77519  2.98518  4.58477  3.61503
          0.01773  4.43707  5.15942  0.61958  0.77255  0.48576  0.95510
    171   2.33969  4.49600  3.64165  2.01641  3.70131  3.78740  4.08573  1.99870  3.07246  2.64828  3.61893  3.52378  4.17503  3.38880  3.43705  3.05191  3.03702  1.83904  5.20222  3.95827    409 - -
          2.68618  4.42225  2.77519  2.73123  3.46354  2.40513  3.72494  3.29354  2.67741  2.69355  4.24690  2.90347  2.73739  3.18146  2.89801  2.37887  2.77519  2.98518  4.58477  3.61503
          0.01773  4.43707  5.15942  0.61958  0.77255  0.48576  0.95510
    172   3.26956  4.60135  4.84405  4.34269  1.78443  4.33935  4.05419  2.21842  4.17334  1.89325  3.47613  4.28513  4.64883  4.22859  4.21303  3.66475  3.49388  2.75385  4.29787  1.42258    410 - -
          2.68618  4.42225  2.77519  2.73123  3.46354  2.40513  3.72494  3.29354  2.67741  2.69355  4.24690  2.90347  2.73739  3.18146  2.89801  2.37887  2.77519  2.98518  4.58477  3.61503
          0.01773  4.43707  5.15942  0.61958  0.77255  0.48576  0.95510
    173   2.80683  5.23611  1.87947  2.40347  4.57648  3.46104  3.76458  4.04376  2.19828  3.56074  4.33926  2.95446  2.13602  2.88874  3.05744  2.77154  2.55165  3.63522  5.72475  4.31950    411 - -
          2.68618  4.42225  2.77519  2.73123  3.46354  2.40513  3.72494  3.29354  2.67741  2.69355  4.24690  2.90347  2.73739  3.18146  2.89801  2.37887  2.77519  2.98518  4.58477  3.61503
          0.01773  4.43707  5.15942  0.61958  0.77255  0.48576  0.95510
    174   3.45944  4.76318  5.19912  4.68719  3.45453  4.75450  5.22087  2.16414  4.52803  0.92290  3.25709  4.87753  5.00099  4.67610  4.63400  4.14994  3.71048  1.39287  5.52459  4.40731    412 - -
          2.68618  4.42225  2.77519  2.73123  3.46354  2.40513  3.72494  3.29354  2.67741  2.69355  4.24690  2.90347  2.73739  3.18146  2.89801  2.37887  2.77519  2.98518  4.58477  3.61503
          0.01773  4.43707  5.15942  0.61958  0.77255  0.48576  0.95510
    175   3.23739  5.46301  3.62955  2.92791  4.96275  3.86522  3.77417  4.30153  1.21825  3.68671  4.52813  3.34954  4.21301  1.75729  1.89512  3.20420  3.39307  3.95159  5.69583  4.51884    413 - -
          2.68618  4.42225  2.77519  2.73123  3.46354  2.40513  3.72494  3.29354  2.67741  2.69355  4.24690  2.90347  2.73739  3.18146  2.89801  2.37887  2.77519  2.98518  4.58477  3.61503
          0.01773  4.43707  5.15942  0.61958  0.77255  0.48576  0.95510
    176   3.74697  5.07700  4.64517  4.28808  1.32572  4.52233  3.72357  3.65178  4.18300  3.07092  4.23574  2.58481  4.85308  4.23002  4.29573  3.86557  3.97113  3.50982  3.90617  1.07017    414 - -
          2.68618  4.42225  2.77519  2.73123  3.46354  2.40513  3.72494  3.29354  2.67741  2.69355  4.24690  2.90347  2.73739  3.18146  2.89801  2.37887  2.77519  2.98518  4.58477  3.61503
          0.01773  4.43707  5.15942  0.61958  0.77255  0.48576  0.95510
    177   0.70592  4.37078  4.04132  3.77512  4.57395  3.21053  4.70575  3.75183  3.75549  3.61759  4.50993  3.74930  3.99559  4.03289  3.98990  2.68428  2.17429  3.26935  5.98175  4.81354    415 - -
          2.68618  4.42225  2.77519  2.73123  3.46354  2.40513  3.72494  3.29354  2.67741  2.69355  4.24690  2.90347  2.73739  3.18146  2.89801  2.37887  2.77519  2.98518  4.58477  3.61503
          0.01773  4.43707  5.15942  0.61958  0.77255  0.48576  0.95510
    178   2.69116  4.51444  3.42432  2.87259  2.85788  3.61669  3.86144  3.05765  2.83790  2.74777  3.63087  1.93440  4.01218  3.15832  3.22284  2.48693  2.51875  2.81463  3.27111  3.72327    416 - -
          2.68618  4.42225  2.77519  2.73123  3.46354  2.40513  3.72494  3.29354  2.67741  2.69355  4.24690  2.90347  2.73739  3.18146  2.89801  2.37887  2.77519  2.98518  4.58477  3.61503
          0.01773  4.43707  5.15942  0.61958  0.77255  0.48576  0.95510
    179   1.29855  4.40844  3.81496  3.38052  4.14642  3.34410  4.34616  3.33822  3.34497  3.17285  4.07860  3.58758  1.87967  3.64547  3.66362  2.74784  2.96537  2.29332  5.57552  4.35818    417 - -
          2.68618  4.42225  2.77519  2.73123  3.46354  2.40513  3.72494  3.29354  2.67741  2.69355  4.24690  2.90347  2.73739  3.18146  2.89801  2.37887  2.77519  2.98518  4.58477  3.61503
          0.01773  4.43707  5.15942  0.61958  0.77255  0.48576  0.95510
    180   1.50636  4.44101  3.60699  3.08800  3.90459  3.43454  4.07870  3.24555  3.04725  2.96675  2.84363  3.42477  3.98399  3.35995  3.40899  1.97802  2.34027  2.94153  5.31259  4.07470    418 - -
          2.68618  4.42225  2.77519  2.73123  3.46354  2.40513  3.72494  3.29354  2.67741  2.69355  4.24690  2.90347  2.73739  3.18146  2.89801  2.37887  2.77519  2.98518  4.58477  3.61503
          0.01773  4.43707  5.15942  0.61958  0.77255  0.48576  0.95510
    181   1.64599  5.23764  1.10529  2.53498  4.85651  3.41681  4.10658  4.27628  3.11172  3.90186  4.76067  3.07052  4.06264  3.28896  3.65253  2.96589  3.32859  3.83808  6.09628  4.67958    419 - -
          2.68618  4.42225  2.77519  2.73123  3.46354  2.40513  3.72494  3.29354  2.67741  2.69355  4.24690  2.90347  2.73739  3.18146  2.89801  2.37887  2.77519  2.98518  4.58477  3.61503
          0.01773  4.43707  5.15942  0.61958  0.77255  0.48576  0.95510
    182   2.80481  4.76636  3.39280  2.80211  3.95304  3.65425  2.87344  3.34843  2.49810  1.98962  3.85630  3.25760  4.03547  3.01453  1.88174  2.90630  2.54805  3.08505  5.26107  3.99326    420 - -
          2.68618  4.42225  2.77519  2.73123  3.46354  2.40513  3.72494  3.29354  2.67741  2.69355  4.24690  2.90347  2.73739  3.18146  2.89801  2.37887  2.77519  2.98518  4.58477  3.61503
          0.01773  4.43707  5.15942  0.61958  0.77255  0.48576  0.95510
    183   2.72924  4.66267  3.35093  2.78953  3.88017  3.60188  3.83707  3.22758  2.63645  2.91143  3.78301  3.24697  4.00291  2.58507  2.49592  2.85173  1.96497  2.01204  5.23082  3.96560    421 - -
          2.68618  4.42225  2.77519  2.73123  3.46354  2.40513  3.72494  3.29354  2.67741  2.69355  4.24690  2.90347  2.73739  3.18146  2.89801  2.37887  2.77519  2.98518  4.58477  3.61503
          0.01773  4.43707  5.15942  0.61958  0.77255  0.48576  0.95510
    184   2.71708  4.24368  4.01896  3.44964  3.31468  3.78465  4.08650  2.00958  3.34830  2.41511  3.35985  3.71337  4.16675  3.60068  3.58108  2.02199  2.95671  2.08934  4.83671  2.41274    422 - -
          2.68618  4.42225  2.77519  2.73123  3.46354  2.40513  3.72494  3.29354  2.67741  2.69355  4.24690  2.90347  2.73739  3.18146  2.89801  2.37887  2.77519  2.98518  4.58477  3.61503
          0.01773  4.43707  5.15942  0.61958  0.77255  0.48576  0.95510
    185   2.71479  4.98896  3.05876  2.50392  4.24373  3.51651  3.02556  3.68613  2.44145  3.25503  4.05410  2.57954  3.90753  2.48170  2.49240  2.72608  2.50704  3.33984  5.45429  2.42226    423 - -
          2.68618  4.42225  2.77519  2.73123  3.46354  2.40513  3.72494  3.29354  2.67741  2.69355  4.24690  2.90347  2.73739  3.18146  2.89801  2.37887  2.77519  2.98518  4.58477  3.61503
          0.01773  4.43707  5.15942  0.61958  0.77255  0.48576  0.95510
    186   2.74358  2.25541  4.39376  3.80630  3.19736  3.87392  4.18385  2.49825  3.64919  2.27111  2.62517  3.93191  4.24249  3.84053  3.76860  3.17827  2.98058  2.01600  4.75715  2.09761    424 - -
          2.68618  4.42225  2.77519  2.73123  3.46354  2.40513  3.72494  3.29354  2.67741  2.69355  4.24690  2.90347  2.73739  3.18146  2.89801  2.37887  2.77519  2.98518  4.58477  3.61503
          0.01773  4.43707  5.15942  0.61958  0.77255  0.48576  0.95510
    187   3.05335  5.34767  3.27443  2.72691  4.76048  3.70865  3.76799  4.16841  2.19579  3.61328  4.43215  2.48746  4.10228  1.81949  1.44364  3.02549  3.25070  3.79904  5.67839  4.41572    425 - -
          2.68618  4.42225  2.77519  2.73123  3.46354  2.40513  3.72494  3.29354  2.67741  2.69355  4.24690  2.90347  2.73739  3.18146  2.89801  2.37887  2.77519  2.98518  4.58477  3.61503
          0.01773  4.43707  5.15942  0.61958  0.77255  0.48576  0.95510
    188   3.23913  5.60157  0.86020  2.50910  5.18296  1.82920  4.21146  4.76208  3.31822  4.27097  5.15224  3.07797  4.16506  3.40717  3.92467  3.16695  3.59355  4.27408  6.33686  4.90597    426 - -
          2.68441  4.42284  2.77578  2.72935  3.46241  2.40512  3.72553  3.29413  2.67800  2.69334  4.24374  2.90406  2.73798  3.18205  2.89860  2.37946  2.77578  2.98471  4.58536  3.61562
          0.28218  1.42663  5.15942  2.19161  0.11849  0.48576  0.95510
    189   3.05149  5.61028  2.10439  1.96184  4.91191  3.46507  3.89475  4.42004  2.78622  3.89730  4.70707  2.92121  4.02433  1.21387  3.31830  2.95700  3.31555  3.98889  6.03966  4.57128    438 - -
          2.68618  4.42225  2.77519  2.73123  3.46354  2.40513  3.72494  3.29354  2.67741  2.69355  4.24690  2.90347  2.73739  3.18146  2.89801  2.37887  2.77519  2.98518  4.58477  3.61503
          0.01773  4.43707  5.15942  0.61958  0.77255  0.48576  0.95510
    190   2.72849  5.03303  2.49594  2.19956  4.29948  3.48782  3.72286  2.30446  2.51765  3.30478  4.10226  2.99207  3.90519  2.45905  2.99687  2.10620  2.96407  3.37967  5.51745  4.15298    439 - -
          2.68618  4.42225  2.77519  2.73123  3.46354  2.40513  3.72494  3.29354  2.67741  2.69355  4.24690  2.90347  2.73739  3.18146  2.89801  2.37887  2.77519  2.98518  4.58477  3.61503
          0.01773  4.43707  5.15942  0.61958  0.77255  0.48576  0.95510
    191   3.23236  4.53498  5.10429  4.53637  1.88046  4.53210  4.87675  1.83821  4.39115  1.67239  3.24152  4.64396  4.79116  4.49539  4.45050  3.87533  3.46452  1.39233  5.23561  4.06712    440 - -
          2.68618  4.42225  2.77519  2.73123  3.46354  2.40513  3.72494  3.29354  2.67741  2.69355  4.24690  2.90347  2.73739  3.18146  2.89801  2.37887  2.77519  2.98518  4.58477  3.61503
          0.01773  4.43707  5.15942  0.61958  0.77255  0.48576  0.95510
    192   2.39684  4.33632  4.18661  3.64273  3.55542  3.94320  4.34937  1.61912  3.55362  2.49405  3.50061  2.82506  4.33824  3.82017  3.79704  3.25326  3.09340  1.47942  5.13055  3.92157    441 - -
          2.68618  4.42225  2.77519  2.73123  3.46354  2.40513  3.72494  3.29354  2.67741  2.69355  4.24690  2.90347  2.73739  3.18146  2.89801  2.37887  2.77519  2.98518  4.58477  3.61503
          0.01773  4.43707  5.15942  0.61958  0.77255  0.48576  0.95510
    193   2.39274  4.41534  3.79030  3.23492  3.57623  3.80019  4.10811  1.93177  3.15177  2.53128  3.51625  3.60565  4.18586  2.11787  3.47026  3.07349  3.02310  1.86277  5.09549  3.87250    442 - -
          2.68618  4.42225  2.77519  2.73123  3.46354  2.40513  3.72494  3.29354  2.67741  2.69355  4.24690  2.90347  2.73739  3.18146  2.89801  2.37887  2.77519  2.98518  4.58477  3.61503
          0.01773  4.43707  5.15942  0.61958  0.77255  0.48576  0.95510
    194   2.18957  4.74034  3.37936  2.93688  4.40067  3.44029  4.03660  3.79760  2.73873  3.41889  4.26357  3.32859  1.31177  3.22485  2.35112  2.81509  3.05945  3.40402  5.64327  4.38072    443 - -
          2.68618  4.42225  2.77519  2.73123  3.46354  2.40513  3.72494  3.29354  2.67741  2.69355  4.24690  2.90347  2.73739  3.18146  2.89801  2.37887  2.77519  2.98518  4.58477  3.61503
          0.01773  4.43707  5.15942  0.61958  0.77255  0.48576  0.95510
    195   3.51459  5.19687  4.29846  4.28288  5.34510  0.22255  5.32878  5.12037  4.53721  4.68441  5.69005  4.46578  4.59988  4.81758  4.67572  3.70767  4.03675  4.53918  6.25405  5.47821    444 - -
          2.68618  4.42225  2.77519  2.73123  3.46354  2.40513  3.72494  3.29354  2.67741  2.69355  4.24690  2.90347  2.73739  3.18146  2.89801  2.37887  2.77519  2.98518  4.58477  3.61503
          0.01773  4.43707  5.15942  0.61958  0.77255  0.48576  0.95510
    196   2.86033  4.45035  4.43396  4.01299  3.92916  3.83479  4.77900  2.32622  3.90067  2.69481  3.81779  4.13051  4.42045  4.20069  4.11867  3.25581  1.76345  1.02504  5.61363  4.40252    445 - -
          2.68618  4.42225  2.77519  2.73123  3.46354  2.40513  3.72494  3.29354  2.67741  2.69355  4.24690  2.90347  2.73739  3.18146  2.89801  2.37887  2.77519  2.98518  4.58477  3.61503
          0.01773  4.43707  5.15942  0.61958  0.77255  0.48576  0.95510
    197   1.39261  4.57326  3.41404  2.99560  4.19133  3.39137  4.11763  3.45681  3.01913  3.23470  4.10408  1.87701  3.98553  3.34650  3.40667  2.75985  2.98307  2.45970  5.55720  4.28576    446 - -
          2.68618  4.42225  2.77519  2.73123  3.46354  2.40513  3.72494  3.29354  2.67741  2.69355  4.24690  2.90347  2.73739  3.18146  2.89801  2.37887  2.77519  2.98518  4.58477  3.61503
          0.01773  4.43707  5.15942  0.61958  0.77255  0.48576  0.95510
    198   2.72812  4.91912  3.14966  2.66013  4.42110  3.47258  3.84072  3.83879  1.73656  3.41326  4.21961  3.13858  3.95504  2.98598  2.93430  1.76453  2.13614  3.44966  5.60428  4.28668    447 - -
          2.68618  4.42225  2.77519  2.73123  3.46354  2.40513  3.72494  3.29354  2.67741  2.69355  4.24690  2.90347  2.73739  3.18146  2.89801  2.37887  2.77519  2.98518  4.58477  3.61503
          0.01773  4.43707  5.15942  0.61958  0.77255  0.48576  0.95510
    199   3.41472  4.64948  5.37574  4.91003  3.91001  4.92545  5.63124  0.84038  4.82261  2.34322  3.66761  5.08096  5.18643  5.07291  4.99057  4.35382  3.68131  1.27380  5.99459  4.78688    448 - -
          2.68618  4.42225  2.77519  2.73123  3.46354  2.40513  3.72494  3.29354  2.67741  2.69355  4.24690  2.90347  2.73739  3.18146  2.89801  2.37887  2.77519  2.98518  4.58477  3.61503
          0.01773  4.43707  5.15942  0.61958  0.77255  0.48576  0.95510
    200   3.47236  4.77066  5.22004  4.65996  1.75940  4.71788  4.89610  2.40714  4.51317  0.98158  3.08281  4.79307  4.91174  4.53535  4.54925  4.06883  3.69292  2.03935  5.12186  3.88996    449 - -
          2.68639  4.42246  2.77541  2.73145  3.46375  2.40534  3.72516  3.29231  2.67762  2.69376  4.24711  2.90368  2.73761  3.18168  2.89822  2.37792  2.77541  2.98433  4.58498  3.61524
          0.28218  1.42663  5.15942  1.25835  0.33424  0.48576  0.95510
    201   2.76968  5.22358  2.90890  2.13474  4.55992  3.49300  3.69465  4.02568  2.40211  3.51495  4.27766  2.49092  2.31494  2.15685  2.46754  2.73413  3.00008  3.61208  5.65136  4.26444    454 - -
          2.68618  4.42225  2.77519  2.73123  3.46354  2.40513  3.72494  3.29354  2.67741  2.69355  4.24690  2.90347  2.73739  3.18146  2.89801  2.37887  2.77519  2.98518  4.58477  3.61503
          0.01773  4.43707  5.15942  0.61958  0.77255  0.48576  0.95510
    202   2.91475  5.24631  3.03701  1.92406  4.63169  3.58413  3.77159  4.06146  2.35633  3.55573  4.35863  3.09378  4.01562  2.89735  1.44899  2.35746  3.14315  3.67853  5.67820  4.35552    455 - -
          2.68618  4.42225  2.77519  2.73123  3.46354  2.40513  3.72494  3.29354  2.67741  2.69355  4.24690  2.90347  2.73739  3.18146  2.89801  2.37887  2.77519  2.98518  4.58477  3.61503
          0.01773  4.43707  5.15942  0.61958  0.77255  0.48576  0.95510
    203   3.57523  4.86041  5.31689  4.74226  3.25874  4.87136  5.18666  2.35611  4.59525  0.83218  1.92610  4.95628  5.01222  4.61729  4.64407  4.23131  3.79164  2.07395  5.38434  4.36925    456 - -
          2.68618  4.42225  2.77519  2.73123  3.46354  2.40513  3.72494  3.29354  2.67741  2.69355  4.24690  2.90347  2.73739  3.18146  2.89801  2.37887  2.77519  2.98518  4.58477  3.61503
          0.01773  4.43707  5.15942  0.61958  0.77255  0.48576  0.95510
    204   2.69292  4.31777  3.77162  3.21617  3.41156  3.69716  4.00207  2.78916  3.13145  1.76098  3.44099  3.54990  4.09602  3.42364  3.42319  2.52366  1.98468  2.58088  4.90124  2.82238    457 - -
          2.68618  4.42225  2.77519  2.73123  3.46354  2.40513  3.72494  3.29354  2.67741  2.69355  4.24690  2.90347  2.73739  3.18146  2.89801  2.37887  2.77519  2.98518  4.58477  3.61503
          0.01773  4.43707  5.15942  0.61958  0.77255  0.48576  0.95510
    205   1.95349  5.14754  2.88205  2.13669  4.47685  2.78359  3.70355  3.94081  2.19825  3.45839  4.22554  2.51309  3.88786  2.81882  2.95642  2.38458  2.96824  3.53665  5.62239  4.22949    458 - -
          2.68678  4.42285  2.77511  2.73101  3.46414  2.40501  3.72554  3.29269  2.67723  2.69256  4.24750  2.90407  2.73766  3.18077  2.89861  2.37843  2.77493  2.98578  4.58537  3.61563
          0.85727  1.10511  1.40851  1.93845  0.15540  0.48576  0.95510
    206   2.63660  4.44570  3.36625  2.90144  3.65596  3.50478  3.90887  2.92983  2.82919  1.71718  3.62625  2.54250  3.97161  3.19799  3.17201  2.82410  2.31896  2.70101  5.10821  3.84449    467 - -
          2.68618  4.42225  2.77519  2.73123  3.46354  2.40513  3.72494  3.29354  2.67741  2.69355  4.24690  2.90347  2.73739  3.18146  2.89801  2.37887  2.77519  2.98518  4.58477  3.61503
          0.02336  4.16426  4.88661  0.61958  0.77255  0.81034  0.58826
    207   2.10303  5.02772  1.49148  2.36180  4.61137  2.37415  3.86415  4.07048  2.80721  3.64098  4.46055  2.89445  3.86536  3.02949  3.33224  2.73773  3.07441  3.62529  5.83104  4.42420    468 - -
          2.68618  4.42225  2.77519  2.73123  3.46354  2.40513  3.72494  3.29354  2.67741  2.69355  4.24690  2.90347  2.73739  3.18146  2.89801  2.37887  2.77519  2.98518  4.58477  3.61503
          0.02336  4.16426  4.88661  0.61958  0.77255  0.61063  0.78309
    208   2.65046  4.54260  3.29353  2.76240  3.75984  3.53088  3.81265  2.01560  2.28243  2.80567  3.68230  3.21157  2.90956  3.05449  3.05618  2.36489  2.89762  2.84328  5.14034  3.87769    469 - -
          2.68618  4.42225  2.77519  2.73123  3.46354  2.40513  3.72494  3.29354  2.67741  2.69355  4.24690  2.90347  2.73739  3.18146  2.89801  2.37887  2.77519  2.98518  4.58477  3.61503
          0.02100  4.26974  4.99208  0.61958  0.77255  0.70687  0.67961
    209   2.17676  4.75799  3.22995  2.73030  4.28953  3.41721  3.83829  3.68718  2.50820  3.28794  4.12217  3.16847  1.99539  3.00505  1.91698  2.74317  2.97104  3.31808  5.50197  4.22168    470 - -
          2.68618  4.42225  2.77519  2.73123  3.46354  2.40513  3.72494  3.29354  2.67741  2.69355  4.24690  2.90347  2.73739  3.18146  2.89801  2.37887  2.77519  2.98518  4.58477  3.61503
          0.02100  4.26974  4.99208  0.61958  0.77255  0.70687  0.67961
    210   2.25668  4.83230  2.96761  1.77234  4.12374  3.44278  3.73557  3.51010  2.54953  2.56729  3.97210  3.02009  3.88249  2.89787  3.00053  2.30944  2.92060  3.18782  5.40088  4.07012    471 - -
          2.68618  4.42225  2.77519  2.73123  3.46354  2.40513  3.72494  3.29354  2.67741  2.69355  4.24690  2.90347  2.73739  3.18146  2.89801  2.37887  2.77519  2.98518  4.58477  3.61503
          0.02100  4.26974  4.99208  0.61958  0.77255  0.70687  0.67961
    211   2.70258  4.72836  3.22043  2.65621  3.95083  3.54196  3.73399  3.33935  2.46562  2.97014  2.22050  3.13280  3.93465  2.42590  2.39609  2.35845  2.93166  3.05870  5.24802  3.96785    472 - -
          2.68618  4.42225  2.77519  2.73123  3.46354  2.40513  3.72494  3.29354  2.67741  2.69355  4.24690  2.90347  2.73739  3.18146  2.89801  2.37887  2.77519  2.98518  4.58477  3.61503
          0.02100  4.26974  4.99208  0.61958  0.77255  0.52744  0.89188
    212   1.76437  5.19400  1.87812  2.39091  4.64306  2.58888  3.83678  4.11942  2.71182  3.64836  4.44188  2.35265  3.92555  2.97818  3.23258  2.78669  3.10171  3.68834  5.82261  4.40625    473 - -
          2.68618  4.42225  2.77519  2.73123  3.46354  2.40513  3.72494  3.29354  2.67741  2.69355  4.24690  2.90347  2.73739  3.18146  2.89801  2.37887  2.77519  2.98518  4.58477  3.61503
          0.01926  4.35500  5.07735  0.61958  0.77255  0.60491  0.78993
    213   2.40605  5.12062  3.02283  2.17150  4.43928  3.52769  2.18726  3.87496  2.33408  3.39651  4.19122  3.02464  3.93108  2.81786  2.01251  2.77864  3.01435  3.50570  5.54995  4.21210    474 - -
          2.68618  4.42225  2.77519  2.73123  3.46354  2.40513  3.72494  3.29354  2.67741  2.69355  4.24690  2.90347  2.73739  3.18146  2.89801  2.37887  2.77519  2.98518  4.58477  3.61503
          0.01926  4.35500  5.07735  0.61958  0.77255  0.60491  0.78993
    214   2.72263  4.92979  3.10475  2.57224  4.27672  3.49808  3.73563  3.69338  2.42909  3.26766  4.07947  3.07123  3.92172  2.41417  2.36020  2.33910  1.78241  3.34456  5.47175  4.15333    475 - -
          2.68618  4.42225  2.77519  2.73123  3.46354  2.40513  3.72494  3.29354  2.67741  2.69355  4.24690  2.90347  2.73739  3.18146  2.89801  2.37887  2.77519  2.98518  4.58477  3.61503
          0.01926  4.35500  5.07735  0.61958  0.77255  0.60491  0.78993
    215   2.41212  4.51217  4.75820  4.21052  3.41376  4.36108  4.77454  1.60503  4.07386  1.16548  3.25670  4.41416  4.67041  4.27193  4.22686  3.70275  3.38513  2.08672  5.28063  4.13916    476 - -
          2.68618  4.42225  2.77519  2.73123  3.46354  2.40513  3.72494  3.29354  2.67741  2.69355  4.24690  2.90347  2.73739  3.18146  2.89801  2.37887  2.77519  2.98518  4.58477  3.61503
          0.01926  4.35500  5.07735  0.61958  0.77255  0.41787  1.07425
    216   2.96229  5.44039  1.29786  2.37263  4.77447  3.45632  3.87078  4.26149  2.74846  3.77018  4.57507  2.93986  3.99578  2.05744  3.27380  2.89669  2.55285  3.84300  5.93194  4.48805    477 - -
          2.68618  4.42225  2.77519  2.73123  3.46354  2.40513  3.72494  3.29354  2.67741  2.69355  4.24690  2.90347  2.73739  3.18146  2.89801  2.37887  2.77519  2.98518  4.58477  3.61503
          0.01773  4.43707  5.15942  0.61958  0.77255  0.48576  0.95510
    217   2.91613  5.43317  1.72324  2.35155  4.76347  3.44957  3.82531  4.26123  2.68583  3.74998  4.53340  2.37486  3.96581  2.45222  3.21787  1.75417  3.17449  3.82877  5.89868  4.45056    478 - -
          2.68618  4.42225  2.77519  2.73123  3.46354  2.40513  3.72494  3.29354  2.67741  2.69355  4.24690  2.90347  2.73739  3.18146  2.89801  2.37887  2.77519  2.98518  4.58477  3.61503
          0.01773  4.43707  5.15942  0.61958  0.77255  0.48576  0.95510
    218   2.98792  4.68981  2.51958  3.25464  4.01750  3.80578  4.43792  2.58855  3.48523  2.88535  3.96432  3.67113  4.34637  3.74997  3.85588  3.25754  3.30472  0.88337  5.60342  4.31712    479 - -
          2.68618  4.42225  2.77519  2.73123  3.46354  2.40513  3.72494  3.29354  2.67741  2.69355  4.24690  2.90347  2.73739  3.18146  2.89801  2.37887  2.77519  2.98518  4.58477  3.61503
          0.01773  4.43707  5.15942  0.61958  0.77255  0.48576  0.95510
    219   2.12712  4.66089  3.27507  2.83516  4.33602  3.35627  4.01734  3.74871  2.87197  3.38150  4.19843  2.51971  2.29431  3.20229  3.29504  2.70234  1.60327  3.33460  5.62488  4.33055    480 - -
          2.68618  4.42225  2.77519  2.73123  3.46354  2.40513  3.72494  3.29354  2.67741  2.69355  4.24690  2.90347  2.73739  3.18146  2.89801  2.37887  2.77519  2.98518  4.58477  3.61503
          0.01773  4.43707  5.15942  0.61958  0.77255  0.48576  0.95510
    220   2.67152  4.36865  3.61703  3.05163  3.51940  3.65479  3.94497  2.85533  2.99788  2.25749  2.80639  3.43656  3.01745  3.29596  3.33698  2.01567  2.50611  2.32498  4.97635  3.74824    481 - -
          2.68618  4.42225  2.77519  2.73123  3.46354  2.40513  3.72494  3.29354  2.67741  2.69355  4.24690  2.90347  2.73739  3.18146  2.89801  2.37887  2.77519  2.98518  4.58477  3.61503
          0.01773  4.43707  5.15942  0.61958  0.77255  0.48576  0.95510
    221   2.70953  4.93642  2.53433  2.52761  4.28768  2.72807  3.78970  3.71788  2.60863  2.68564  4.11460  3.04461  1.98612  2.93888  3.08084  2.36269  2.97316  3.35871  5.53309  4.18364    482 - -
          2.68618  4.42225  2.77519  2.73123  3.46354  2.40513  3.72494  3.29354  2.67741  2.69355  4.24690  2.90347  2.73739  3.18146  2.89801  2.37887  2.77519  2.98518  4.58477  3.61503
          0.01773  4.43707  5.15942  0.61958  0.77255  0.48576  0.95510
    222   1.89471  5.05978  2.89495  2.12987  4.43957  3.44980  3.76496  3.89154  2.56091  3.43903  4.22340  2.55145  2.47855  2.89508  3.04454  2.35613  2.98918  3.49665  5.62699  4.25013    483 - -
          2.68618  4.42225  2.77519  2.73123  3.46354  2.40513  3.72494  3.29354  2.67741  2.69355  4.24690  2.90347  2.73739  3.18146  2.89801  2.37887  2.77519  2.98518  4.58477  3.61503
          0.01773  4.43707  5.15942  0.61958  0.77255  0.48576  0.95510
    223   1.68467  4.57508  3.33469  2.79941  2.93763  2.81754  3.87154  3.20771  2.78073  2.88717  3.75149  3.24719  3.96995  2.63379  3.18749  2.79461  2.49593  2.93447  5.20925  3.93903    484 - -
          2.68618  4.42225  2.77519  2.73123  3.46354  2.40513  3.72494  3.29354  2.67741  2.69355  4.24690  2.90347  2.73739  3.18146  2.89801  2.37887  2.77519  2.98518  4.58477  3.61503
          0.01773  4.43707  5.15942  0.61958  0.77255  0.48576  0.95510
    224   1.95103  5.07380  2.98319  2.46558  4.41104  3.48212  3.70691  3.85965  2.44323  3.39375  4.17145  2.25291  3.89666  2.43712  2.52427  2.33432  2.95764  3.47215  5.56799  4.19973    485 - -
          2.68618  4.42225  2.77519  2.73123  3.46354  2.40513  3.72494  3.29354  2.67741  2.69355  4.24690  2.90347  2.73739  3.18146  2.89801  2.37887  2.77519  2.98518  4.58477  3.61503
          0.01773  4.43707  5.15942  0.61958  0.77255  0.48576  0.95510
    225   2.29003  4.31862  3.73136  3.17779  3.46801  2.88938  4.00310  2.10881  3.11247  1.82149  3.44830  2.84961  4.08495  3.40022  3.41747  2.96128  2.92645  2.55245  4.94476  3.72669    486 - -
          2.68618  4.42225  2.77519  2.73123  3.46354  2.40513  3.72494  3.29354  2.67741  2.69355  4.24690  2.90347  2.73739  3.18146  2.89801  2.37887  2.77519  2.98518  4.58477  3.61503
          0.01773  4.43707  5.15942  0.61958  0.77255  0.48576  0.95510
    226   2.48888  4.48123  3.58448  3.23125  4.60373  1.21680  4.35977  4.04629  3.29615  3.68716  4.48597  3.46842  2.68838  3.58561  3.66368  2.07544  2.22841  3.48058  5.90508  4.66770    487 - -
          2.68618  4.42225  2.77519  2.73123  3.46354  2.40513  3.72494  3.29354  2.67741  2.69355  4.24690  2.90347  2.73739  3.18146  2.89801  2.37887  2.77519  2.98518  4.58477  3.61503
          0.01773  4.43707  5.15942  0.61958  0.77255  0.48576  0.95510
    227   2.84362  5.10450  3.12527  2.62472  4.50492  3.56042  3.78099  3.94000  2.38843  3.46470  4.27193  3.12053  3.99566  2.10290  2.27787  1.50411  3.08716  3.56452  5.61104  4.29453    488 - -
          2.68618  4.42225  2.77519  2.73123  3.46354  2.40513  3.72494  3.29354  2.67741  2.69355  4.24690  2.90347  2.73739  3.18146  2.89801  2.37887  2.77519  2.98518  4.58477  3.61503
          0.01773  4.43707  5.15942  0.61958  0.77255  0.48576  0.95510
    228   2.03590  4.75454  3.18819  2.65125  4.10591  3.47538  3.81264  3.50734  2.27157  3.13810  3.96411  3.13320  3.03070  2.98476  3.07199  1.91047  2.92364  2.62698  5.40039  4.09090    489 - -
          2.68618  4.42225  2.77519  2.73123  3.46354  2.40513  3.72494  3.29354  2.67741  2.69355  4.24690  2.90347  2.73739  3.18146  2.89801  2.37887  2.77519  2.98518  4.58477  3.61503
          0.01773  4.43707  5.15942  0.61958  0.77255  0.48576  0.95510
    229   1.42528  4.36921  3.92398  3.55075  4.33944  1.39202  4.49872  3.58350  3.53834  3.40312  4.27489  3.65062  3.98097  3.81111  3.82835  2.68870  2.95444  2.30931  5.74733  4.55069    490 - -
          2.68618  4.42225  2.77519  2.73123  3.46354  2.40513  3.72494  3.29354  2.67741  2.69355  4.24690  2.90347  2.73739  3.18146  2.89801  2.37887  2.77519  2.98518  4.58477  3.61503
          0.01773  4.43707  5.15942  0.61958  0.77255  0.48576  0.95510
    230   1.61121  4.57832  3.40213  2.96266  4.36931  3.31203  4.11171  3.78540  2.99203  3.42704  4.24247  2.51115  3.93181  3.31135  3.39966  2.16517  1.69625  3.34150  5.67200  4.39688    491 - -
          2.68618  4.42225  2.77519  2.73123  3.46354  2.40513  3.72494  3.29354  2.67741  2.69355  4.24690  2.90347  2.73739  3.18146  2.89801  2.37887  2.77519  2.98518  4.58477  3.61503
          0.01773  4.43707  5.15942  0.61958  0.77255  0.48576  0.95510
    231   1.96696  5.11821  2.98017  2.16885  4.43962  3.49523  3.69104  3.88991  2.40737  3.41158  4.18541  2.98786  3.89881  2.45078  2.18933  2.36580  2.96453  3.50030  5.57495  4.20458    492 - -
          2.68618  4.42225  2.77519  2.73123  3.46354  2.40513  3.72494  3.29354  2.67741  2.69355  4.24690  2.90347  2.73739  3.18146  2.89801  2.37887  2.77519  2.98518  4.58477  3.61503
          0.01773  4.43707  5.15942  0.61958  0.77255  0.48576  0.95510
    232   1.79923  5.08602  2.34977  2.47225  4.51788  3.43264  3.82122  3.96951  2.64914  3.52258  4.31231  1.93225  3.92953  2.95796  3.14333  2.75934  2.48691  3.56142  5.71087  4.32565    493 - -
          2.68601  4.42237  2.77532  2.73135  3.46366  2.40503  3.72507  3.29366  2.67753  2.69335  4.24702  2.90359  2.73752  3.18159  2.89813  2.37853  2.77532  2.98491  4.58489  3.61515
          0.56892  1.67361  1.40123  0.98888  0.46520  0.48576  0.95510
    233   2.07209  4.40131  3.46011  3.00351  3.78552  3.38840  4.01518  3.01708  2.94483  2.15947  3.72900  3.35286  1.89983  3.29496  3.28689  2.74469  2.89369  2.76446  5.24559  3.99633    497 - -
          2.68618  4.42225  2.77519  2.73123  3.46354  2.40513  3.72494  3.29354  2.67741  2.69355  4.24690  2.90347  2.73739  3.18146  2.89801  2.37887  2.77519  2.98518  4.58477  3.61503
          0.02341  4.16191  4.88426  0.61958  0.77255  0.81241  0.58660
    234   2.16159  4.82106  3.00207  2.57993  4.35696  2.48747  3.77444  3.76255  1.57710  3.34623  4.16578  3.05139  3.87204  2.92896  2.83602  2.70448  2.95529  3.37437  5.53659  4.23034    498 - -
          2.68618  4.42225  2.77519  2.73123  3.46354  2.40513  3.72494  3.29354  2.67741  2.69355  4.24690  2.90347  2.73739  3.18146  2.89801  2.37887  2.77519  2.98518  4.58477  3.61503
          0.02341  4.16191  4.88426  0.61958  0.77255  0.81241  0.58660
    235   2.34847  4.31787  3.36370  3.15923  4.53754  1.59456  4.33189  4.01934  3.32304  3.67756  4.49118  3.35613  3.79293  3.59433  3.65084  1.26601  2.84751  3.40476  5.84653  4.61945    499 - -
          2.68618  4.42225  2.77519  2.73123  3.46354  2.40513  3.72494  3.29354  2.67741  2.69355  4.24690  2.90347  2.73739  3.18146  2.89801  2.37887  2.77519  2.98518  4.58477  3.61503
          0.02341  4.16191  4.88426  0.61958  0.77255  0.81241  0.58660
    236   2.76722  4.46127  3.73344  3.36355  3.59189  2.32517  4.23483  2.86774  3.26674  1.13349  3.63289  3.65145  4.12803  3.62692  3.52521  3.02115  3.10510  2.70717  5.16868  3.91717    500 - -
          2.68618  4.42225  2.77519  2.73123  3.46354  2.40513  3.72494  3.29354  2.67741  2.69355  4.24690  2.90347  2.73739  3.18146  2.89801  2.37887  2.77519  2.98518  4.58477  3.61503
          0.02341  4.16191  4.88426  0.61958  0.77255  0.81241  0.58660
    237   2.93329  5.13788  3.29886  2.68972  4.55331  3.61858  3.66132  3.93178  1.74007  3.41073  4.24446  3.14313  2.75646  2.79132  1.51530  2.93017  3.13025  3.58765  5.50402  4.27017    501 - -
          2.68618  4.42225  2.77519  2.73123  3.46354  2.40513  3.72494  3.29354  2.67741  2.69355  4.24690  2.90347  2.73739  3.18146  2.89801  2.37887  2.77519  2.98518  4.58477  3.61503
          0.02341  4.16191  4.88426  0.61958  0.77255  0.81241  0.58660
    238   3.03354  4.53021  4.10389  3.63069  1.42938  3.96037  3.70150  3.03211  3.53759  2.62278  3.66280  3.77335  4.33931  3.72529  3.74519  2.32217  3.27657  2.85588  4.05883  1.93128    502 - -
          2.68618  4.42225  2.77519  2.73123  3.46354  2.40513  3.72494  3.29354  2.67741  2.69355  4.24690  2.90347  2.73739  3.18146  2.89801  2.37887  2.77519  2.98518  4.58477  3.61503
          0.02341  4.16191  4.88426  0.61958  0.77255  0.81241  0.58660
    239   2.67111  4.49086  3.31286  2.88251  1.87793  3.51169  3.83053  3.10031  2.89691  2.76758  3.69267  2.51315  2.72488  3.21153  3.26060  2.83488  2.94879  2.85307  4.84564  3.41358    503 - -
          2.68618  4.42225  2.77519  2.73123  3.46354  2.40513  3.72494  3.29354  2.67741  2.69355  4.24690  2.90347  2.73739  3.18146  2.89801  2.37887  2.77519  2.98518  4.58477  3.61503
          0.02341  4.16191  4.88426  0.61958  0.77255  0.81241  0.58660
    240   3.38735  4.74211  4.86344  4.31425  3.11307  4.57787  4.86742  2.28978  4.11477  1.05957  1.57453  4.58339  4.77868  4.27750  4.24315  3.93961  3.61305  2.43828  5.19569  4.10593    504 - -
          2.68618  4.42225  2.77519  2.73123  3.46354  2.40513  3.72494  3.29354  2.67741  2.69355  4.24690  2.90347  2.73739  3.18146  2.89801  2.37887  2.77519  2.98518  4.58477  3.61503
          0.02341  4.16191  4.88426  0.61958  0.77255  0.81241  0.58660
    241   2.64117  4.52793  3.23165  2.81773  3.55710  2.54709  3.84838  3.24676  2.83248  2.90979  3.80218  3.23297  2.67108  3.16752  3.20614  2.78215  2.93684  2.96494  5.01114  1.88676    505 - -
          2.68618  4.42225  2.77519  2.73123  3.46354  2.40513  3.72494  3.29354  2.67741  2.69355  4.24690  2.90347  2.73739  3.18146  2.89801  2.37887  2.77519  2.98518  4.58477  3.61503
          0.02341  4.16191  4.88426  0.61958  0.77255  0.81241  0.58660
    242   2.69743  4.91962  2.97547  2.52578  4.37709  3.40371  3.71819  3.80315  1.58411  3.35459  4.16581  3.01654  2.72438  2.86071  2.75133  2.22917  2.96622  3.42063  5.52399  4.20548    506 - -
          2.68618  4.42225  2.77519  2.73123  3.46354  2.40513  3.72494  3.29354  2.67741  2.69355  4.24690  2.90347  2.73739  3.18146  2.89801  2.37887  2.77519  2.98518  4.58477  3.61503
          0.02341  4.16191  4.88426  0.61958  0.77255  0.81241  0.58660
    243   2.62677  4.52015  3.16986  2.77745  3.78448  2.52515  3.87748  3.17561  2.78497  1.74098  3.77533  2.46919  3.92594  3.14161  3.15287  2.77174  2.92120  2.90412  5.19013  3.90022    507 - -
          2.68618  4.42225  2.77519  2.73123  3.46354  2.40513  3.72494  3.29354  2.67741  2.69355  4.24690  2.90347  2.73739  3.18146  2.89801  2.37887  2.77519  2.98518  4.58477  3.61503
          0.02341  4.16191  4.88426  0.61958  0.77255  0.81241  0.58660
    244   2.84034  4.97701  3.00989  2.66340  4.53418  1.86564  3.84196  3.96656  1.39994  3.51367  4.35980  3.12964  3.96682  3.00475  2.75164  2.87166  3.13237  3.57826  5.62284  4.35904    508 - -
          2.68618  4.42225  2.77519  2.73123  3.46354  2.40513  3.72494  3.29354  2.67741  2.69355  4.24690  2.90347  2.73739  3.18146  2.89801  2.37887  2.77519  2.98518  4.58477  3.61503
          0.02341  4.16191  4.88426  0.61958  0.77255  0.81241  0.58660
    245   2.71663  4.28330  3.86715  3.32635  3.15489  3.73811  3.98283  2.14447  3.20887  2.35400  3.36499  3.61855  4.12992  3.50092  3.46742  3.03419  2.35233  2.39247  4.72368  1.94291    509 - -
          2.68618  4.42225  2.77519  2.73123  3.46354  2.40513  3.72494  3.29354  2.67741  2.69355  4.24690  2.90347  2.73739  3.18146  2.89801  2.37887  2.77519  2.98518  4.58477  3.61503
          0.02341  4.16191  4.88426  0.61958  0.77255  0.81241  0.58660
    246   2.82572  5.26777  2.03449  2.27067  4.61127  2.45653  3.74899  4.10047  2.61631  3.61461  4.41997  2.83297  3.87270  1.70776  3.12963  2.76967  3.09400  3.68682  5.77457  4.34496    510 - -
          2.68618  4.42225  2.77519  2.73123  3.46354  2.40513  3.72494  3.29354  2.67741  2.69355  4.24690  2.90347  2.73739  3.18146  2.89801  2.37887  2.77519  2.98518  4.58477  3.61503
          0.02341  4.16191  4.88426  0.61958  0.77255  0.81241  0.58660
    247   2.72584  4.98621  2.77192  2.43116  4.36991  3.37821  3.73249  3.81403  2.48845  3.37755  4.19579  1.79076  3.87204  2.28596  2.91177  2.73059  2.38026  3.43952  5.56276  4.20713    511 - -
          2.68618  4.42225  2.77519  2.73123  3.46354  2.40513  3.72494  3.29354  2.67741  2.69355  4.24690  2.90347  2.73739  3.18146  2.89801  2.37887  2.77519  2.98518  4.58477  3.61503
          0.02341  4.16191  4.88426  0.61958  0.77255  0.81241  0.58660
    248   2.77192  4.62460  3.32080  3.01794  3.43681  1.26667  3.97272  3.47776  3.06024  3.11336  4.06108  3.38551  4.03645  3.40184  3.39287  2.91267  3.11628  3.18088  4.94077  2.25726    512 - -
          2.68618  4.42225  2.77519  2.73123  3.46354  2.40513  3.72494  3.29354  2.67741  2.69355  4.24690  2.90347  2.73739  3.18146  2.89801  2.37887  2.77519  2.98518  4.58477  3.61503
          0.02341  4.16191  4.88426  0.61958  0.77255  0.81241  0.58660
    249   1.16116  4.26953  3.94133  3.55673  3.93575  3.32913  4.44090  2.69219  3.48787  2.80196  3.85870  3.67668  4.00591  3.79071  3.74871  2.76319  2.92919  1.87220  5.50506  4.29143    513 - -
          2.68618  4.42225  2.77519  2.73123  3.46354  2.40513  3.72494  3.29354  2.67741  2.69355  4.24690  2.90347  2.73739  3.18146  2.89801  2.37887  2.77519  2.98518  4.58477  3.61503
          0.02341  4.16191  4.88426  0.61958  0.77255  0.81241  0.58660
    250   1.48976  4.32500  3.50404  3.06897  3.86977  2.36801  4.06872  3.13594  3.03794  2.23777  3.82101  3.36567  3.88606  3.36154  3.37318  2.66319  2.84509  2.82974  5.29800  4.05944    514 - -
          2.68618  4.42225  2.77519  2.73123  3.46354  2.40513  3.72494  3.29354  2.67741  2.69355  4.24690  2.90347  2.73739  3.18146  2.89801  2.37887  2.77519  2.98518  4.58477  3.61503
          0.02341  4.16191  4.88426  0.61958  0.77255  0.81241  0.58660
    251   2.69703  4.59787  3.17206  2.71700  3.75991  3.52925  3.79914  1.91125  2.63175  2.80214  3.71277  2.49725  3.95499  2.45794  2.99291  2.82755  2.94016  2.83636  5.15181  3.86674    515 - -
          2.68618  4.42225  2.77519  2.73123  3.46354  2.40513  3.72494  3.29354  2.67741  2.69355  4.24690  2.90347  2.73739  3.18146  2.89801  2.37887  2.77519  2.98518  4.58477  3.61503
          0.02341  4.16191  4.88426  0.61958  0.77255  0.81241  0.58660
    252   1.57149  4.60159  3.07056  2.67889  4.20269  3.27346  3.87615  3.61289  2.69983  3.24567  4.07893  3.10973  3.84013  2.35963  3.10079  2.09494  2.88460  3.22388  5.48923  4.19207    516 - -
          2.68618  4.42225  2.77519  2.73123  3.46354  2.40513  3.72494  3.29354  2.67741  2.69355  4.24690  2.90347  2.73739  3.18146  2.89801  2.37887  2.77519  2.98518  4.58477  3.61503
          0.02341  4.16191  4.88426  0.61958  0.77255  0.81241  0.58660
    253   2.77830  4.92174  2.83728  2.58722  4.45411  1.83665  3.89119  3.95291  2.64805  3.51439  4.36768  3.07110  3.92967  1.57013  3.02449  2.81433  3.10199  3.55105  5.64816  4.32936    517 - -
          2.68618  4.42225  2.77519  2.73123  3.46354  2.40513  3.72494  3.29354  2.67741  2.69355  4.24690  2.90347  2.73739  3.18146  2.89801  2.37887  2.77519  2.98518  4.58477  3.61503
          0.02341  4.16191  4.88426  0.61958  0.77255  0.81241  0.58660
    254   1.58993  4.32850  3.57098  3.08399  3.72404  3.41043  4.04528  2.26385  3.03371  2.71193  3.66280  3.40862  2.67330  3.35349  3.36959  2.75634  2.87006  2.60573  5.19380  3.96081    518 - -
          2.68618  4.42225  2.77519  2.73123  3.46354  2.40513  3.72494  3.29354  2.67741  2.69355  4.24690  2.90347  2.73739  3.18146  2.89801  2.37887  2.77519  2.98518  4.58477  3.61503
          0.02341  4.16191  4.88426  0.61958  0.77255  0.81241  0.58660
    255   2.69858  4.42253  2.65696  2.93432  3.36322  3.63339  3.86962  1.81143  2.93713  2.54743  3.50765  3.34932  4.03142  3.23799  3.29463  2.91479  2.93666  2.55913  4.87501  2.66908    519 - -
          2.68618  4.42225  2.77519  2.73123  3.46354  2.40513  3.72494  3.29354  2.67741  2.69355  4.24690  2.90347  2.73739  3.18146  2.89801  2.37887  2.77519  2.98518  4.58477  3.61503
          0.02341  4.16191  4.88426  0.61958  0.77255  0.81241  0.58660
    256   2.24320  4.97417  3.08890  2.57057  4.34122  3.49382  3.68221  3.74775  2.25905  3.29134  4.12000  3.05514  3.91737  1.78241  2.15931  2.78664  3.00392  3.40223  5.46205  4.16874    520 - -
          2.68618  4.42225  2.77519  2.73123  3.46354  2.40513  3.72494  3.29354  2.67741  2.69355  4.24690  2.90347  2.73739  3.18146  2.89801  2.37887  2.77519  2.98518  4.58477  3.61503
          0.02341  4.16191  4.88426  0.61958  0.77255  0.81241  0.58660
    257   2.68444  4.88916  1.73274  2.43466  4.24796  3.35920  3.77043  3.59819  2.63381  3.26260  4.10777  2.95673  2.71577  2.93405  3.11329  2.71090  2.96441  2.52058  5.52545  4.16477    521 - -
          2.68618  4.42225  2.77519  2.73123  3.46354  2.40513  3.72494  3.29354  2.67741  2.69355  4.24690  2.90347  2.73739  3.18146  2.89801  2.37887  2.77519  2.98518  4.58477  3.61503
          0.02341  4.16191  4.88426  0.61958  0.77255  0.81241  0.58660
    258   2.86382  4.36150  4.14880  3.60788  3.35762  3.95980  4.32506  1.48825  3.47943  1.77569  3.26981  3.89640  2.78792  3.76419  3.71829  3.27550  3.11364  2.14288  5.06227  3.86334    522 - -
          2.68618  4.42225  2.77519  2.73123  3.46354  2.40513  3.72494  3.29354  2.67741  2.69355  4.24690  2.90347  2.73739  3.18146  2.89801  2.37887  2.77519  2.98518  4.58477  3.61503
          0.02341  4.16191  4.88426  0.61958  0.77255  0.81241  0.58660
    259   2.57180  4.68652  2.84837  2.61145  4.46674  1.63684  3.95660  3.93321  2.84560  3.52873  4.34557  2.26285  2.48934  3.14234  3.28359  2.64633  2.95491  3.45936  5.71698  4.39027    523 - -
          2.68618  4.42225  2.77519  2.73123  3.46354  2.40513  3.72494  3.29354  2.67741  2.69355  4.24690  2.90347  2.73739  3.18146  2.89801  2.37887  2.77519  2.98518  4.58477  3.61503
          0.02341  4.16191  4.88426  0.61958  0.77255  0.60889  0.78516
    260   3.04793  4.60031  4.02819  3.54510  2.03048  3.95802  3.74862  3.12843  3.46903  2.72408  3.74624  3.74506  4.34557  3.68336  3.71643  1.92072  3.29383  2.93966  4.15756  1.51617    524 - -
          2.68618  4.42225  2.77519  2.73123  3.46354  2.40513  3.72494  3.29354  2.67741  2.69355  4.24690  2.90347  2.73739  3.18146  2.89801  2.37887  2.77519  2.98518  4.58477  3.61503
          0.02100  4.26974  4.99208  0.61958  0.77255  0.70687  0.67961
    261   2.78369  4.89382  2.79359  2.68350  4.68308  2.22426  4.13053  4.24493  3.06833  3.83086  4.67855  1.03478  3.97684  3.34100  3.49976  2.84210  3.18938  3.74085  5.91624  4.57598    525 - -
          2.68618  4.42225  2.77519  2.73123  3.46354  2.40513  3.72494  3.29354  2.67741  2.69355  4.24690  2.90347  2.73739  3.18146  2.89801  2.37887  2.77519  2.98518  4.58477  3.61503
          0.02100  4.26974  4.99208  0.61958  0.77255  0.70687  0.67961
    262   2.72830  4.96918  2.34205  2.07423  4.21612  3.43724  3.72851  3.63369  2.56783  2.02852  4.05937  2.95692  3.88820  2.88484  3.04670  2.31427  2.97181  3.30325  5.47667  4.11949    526 - -
          2.68618  4.42225  2.77519  2.73123  3.46354  2.40513  3.72494  3.29354  2.67741  2.69355  4.24690  2.90347  2.73739  3.18146  2.89801  2.37887  2.77519  2.98518  4.58477  3.61503
          0.02100  4.26974  4.99208  0.61958  0.77255  0.70687  0.67961
    263   2.77022  4.61010  3.39371  2.86482  2.55152  3.65477  3.74662  3.15967  2.32856  2.80430  3.71387  2.57251  4.04056  3.14296  3.16953  2.90585  3.00088  2.91967  4.71568  1.97957    527 - -
          2.68618  4.42225  2.77519  2.73123  3.46354  2.40513  3.72494  3.29354  2.67741  2.69355  4.24690  2.90347  2.73739  3.18146  2.89801  2.37887  2.77519  2.98518  4.58477  3.61503
          0.02100  4.26974  4.99208  0.61958  0.77255  0.70687  0.67961
    264   2.71243  4.71906  3.26113  2.69295  3.96776  3.54820  3.74973  3.33173  2.12700  2.98356  3.83942  3.15888  3.94765  2.94092  2.33829  2.35377  2.94541  1.98060  5.25789  3.98733    528 - -
          2.68618  4.42225  2.77519  2.73123  3.46354  2.40513  3.72494  3.29354  2.67741  2.69355  4.24690  2.90347  2.73739  3.18146  2.89801  2.37887  2.77519  2.98518  4.58477  3.61503
          0.02100  4.26974  4.99208  0.61958  0.77255  0.70687  0.67961
    265   2.82706  4.37673  4.05823  3.51587  2.50234  3.86276  4.18191  2.53140  3.41331  1.83301  3.30931  3.79586  4.25483  3.67521  3.66159  3.17114  1.60636  2.41808  4.89323  3.60224    529 - -
          2.68618  4.42225  2.77519  2.73123  3.46354  2.40513  3.72494  3.29354  2.67741  2.69355  4.24690  2.90347  2.73739  3.18146  2.89801  2.37887  2.77519  2.98518  4.58477  3.61503
          0.02100  4.26974  4.99208  0.61958  0.77255  0.70687  0.67961
    266   2.13657  4.59960  3.26283  2.74795  4.13211  3.35148  3.86927  3.52936  2.67293  3.16831  3.99793  3.17275  3.87465  3.05620  2.40815  2.19589  1.79979  3.16532  5.42545  4.14167    530 - -
          2.68618  4.42225  2.77519  2.73123  3.46354  2.40513  3.72494  3.29354  2.67741  2.69355  4.24690  2.90347  2.73739  3.18146  2.89801  2.37887  2.77519  2.98518  4.58477  3.61503
          0.02100  4.26974  4.99208  0.61958  0.77255  0.70687  0.67961
    267   1.64014  4.67002  3.14989  2.71500  4.27692  3.33238  3.89259  3.68053  2.18229  3.30566  4.12924  3.14924  3.88278  3.06953  3.07262  1.82515  2.92354  3.28653  5.53727  4.24141    531 - -
          2.68618  4.42225  2.77519  2.73123  3.46354  2.40513  3.72494  3.29354  2.67741  2.69355  4.24690  2.90347  2.73739  3.18146  2.89801  2.37887  2.77519  2.98518  4.58477  3.61503
          0.02100  4.26974  4.99208  0.61958  0.77255  0.70687  0.67961
    268   2.64059  4.52085  2.61901  2.75476  3.72045  2.78863  3.82939  3.03412  2.75951  2.75903  2.18319  3.21015  3.94653  3.08017  3.16369  2.79017  2.88952  2.35951  5.12726  3.85990    532 - -
          2.68618  4.42225  2.77519  2.73123  3.46354  2.40513  3.72494  3.29354  2.67741  2.69355  4.24690  2.90347  2.73739  3.18146  2.89801  2.37887  2.77519  2.98518  4.58477  3.61503
          0.02100  4.26974  4.99208  0.61958  0.77255  0.70687  0.67961
    269   2.81377  5.30382  1.71259  1.94943  4.60669  3.39150  2.77114  4.09208  2.56661  3.59464  4.37786  2.85857  3.88414  2.85584  3.08625  2.75531  2.45239  3.67737  5.75214  4.31998    533 - -
          2.68618  4.42225  2.77519  2.73123  3.46354  2.40513  3.72494  3.29354  2.67741  2.69355  4.24690  2.90347  2.73739  3.18146  2.89801  2.37887  2.77519  2.98518  4.58477  3.61503
          0.02100  4.26974  4.99208  0.61958  0.77255  0.70687  0.67961
    270   2.30520  4.96867  2.85580  1.73232  4.24595  3.43975  3.71054  3.65650  2.50883  2.60082  4.06874  2.46112  3.87911  2.85685  2.97249  2.71782  2.95161  3.31524  5.48060  4.12464    534 - -
          2.68618  4.42225  2.77519  2.73123  3.46354  2.40513  3.72494  3.29354  2.67741  2.69355  4.24690  2.90347  2.73739  3.18146  2.89801  2.37887  2.77519  2.98518  4.58477  3.61503
          0.02100  4.26974  4.99208  0.61958  0.77255  0.70687  0.67961
    271   2.91278  5.25885  1.20924  2.36383  4.78951  3.32059  3.95866  4.31312  2.95988  3.86211  4.70372  2.91554  3.95712  3.13451  3.51544  1.77342  3.25101  3.85447  6.01172  4.55808    535 - -
          2.68618  4.42225  2.77519  2.73123  3.46354  2.40513  3.72494  3.29354  2.67741  2.69355  4.24690  2.90347  2.73739  3.18146  2.89801  2.37887  2.77519  2.98518  4.58477  3.61503
          0.02100  4.26974  4.99208  0.61958  0.77255  0.70687  0.67961
    272   2.66149  4.68441  2.43424  2.60977  2.14384  2.68990  3.80546  3.36146  2.71721  3.01496  3.87042  3.09589  3.91227  3.02272  3.16006  2.29590  2.92965  3.06475  5.26745  3.93790    536 - -
          2.68618  4.42225  2.77519  2.73123  3.46354  2.40513  3.72494  3.29354  2.67741  2.69355  4.24690  2.90347  2.73739  3.18146  2.89801  2.37887  2.77519  2.98518  4.58477  3.61503
          0.02100  4.26974  4.99208  0.61958  0.77255  0.70687  0.67961
    273   2.85480  4.67085  3.58907  2.96888  3.86558  3.71367  3.83274  1.65289  2.05395  2.83553  3.76274  3.36844  4.08706  3.06487  2.19397  3.01113  3.06740  2.88333  5.19164  3.97338    537 - -
          2.68618  4.42225  2.77519  2.73123  3.46354  2.40513  3.72494  3.29354  2.67741  2.69355  4.24690  2.90347  2.73739  3.18146  2.89801  2.37887  2.77519  2.98518  4.58477  3.61503
          0.02100  4.26974  4.99208  0.61958  0.77255  0.52744  0.89188
    274   2.23057  4.72756  3.11908  2.63754  4.14852  2.65189  3.82894  3.55968  2.66472  2.56394  4.00907  1.97617  3.89692  3.00282  3.10787  2.31864  2.91481  3.21011  5.43986  4.12676    538 - -
          2.68618  4.42225  2.77519  2.73123  3.46354  2.40513  3.72494  3.29354  2.67741  2.69355  4.24690  2.90347  2.73739  3.18146  2.89801  2.37887  2.77519  2.98518  4.58477  3.61503
          0.01926  4.35500  5.07735  0.61958  0.77255  0.60491  0.78993
    275   2.33402  4.96476  2.91804  2.14106  4.33615  3.42606  3.74207  3.77529  2.54037  3.34311  4.13701  2.49668  3.88060  2.87933  3.01512  2.28225  1.97085  3.39699  5.54799  4.18628    539 - -
          2.68618  4.42225  2.77519  2.73123  3.46354  2.40513  3.72494  3.29354  2.67741  2.69355  4.24690  2.90347  2.73739  3.18146  2.89801  2.37887  2.77519  2.98518  4.58477  3.61503
          0.01926  4.35500  5.07735  0.61958  0.77255  0.41787  1.07425
    276   2.69911  4.55821  2.75325  2.81253  3.71099  3.61658  3.85860  2.57987  2.78739  1.78968  3.63979  3.27002  4.00430  2.66615  3.18564  2.85481  2.48074  2.81120  5.12526  3.86426    540 - -
          2.68618  4.42225  2.77519  2.73123  3.46354  2.40513  3.72494  3.29354  2.67741  2.69355  4.24690  2.90347  2.73739  3.18146  2.89801  2.37887  2.77519  2.98518  4.58477  3.61503
          0.10787  4.43707  2.40324  0.61958  0.77255  0.48576  0.95510
    277   2.22573  4.65618  3.19119  2.72599  4.13891  3.39136  3.89669  3.50654  2.74886  3.17775  4.01565  1.92864  2.33281  3.08621  3.17535  2.70359  2.92065  2.50550  5.45370  4.15540    541 - -
          2.68618  4.42225  2.77519  2.73123  3.46354  2.40513  3.72494  3.29354  2.67741  2.69355  4.24690  2.90347  2.73739  3.18146  2.89801  2.37887  2.77519  2.98518  4.58477  3.61503
          0.01939  4.34859  5.07094  0.61958  0.77255  0.41356  1.08261
    278   2.70581  4.68385  3.27720  2.70925  3.87794  3.58392  3.79245  2.68034  2.32324  2.91665  3.01812  3.18703  3.96995  3.00021  2.56377  1.80895  2.93570  2.98697  5.22183  3.94245    542 - -
          2.68618  4.42225  2.77519  2.73123  3.46354  2.40513  3.72494  3.29354  2.67741  2.69355  4.24690  2.90347  2.73739  3.18146  2.89801  2.37887  2.77519  2.98518  4.58477  3.61503
          0.01773  4.43707  5.15942  0.61958  0.77255  0.48576  0.95510
    279   3.29897  4.57369  5.22292  4.66931  2.62658  4.66654  5.07510  1.21424  4.53919  1.70725  3.31646  4.78928  4.90769  4.65316  4.60767  4.02467  3.53510  1.49566  5.41603  4.27140    543 - -
          2.68618  4.42225  2.77519  2.73123  3.46354  2.40513  3.72494  3.29354  2.67741  2.69355  4.24690  2.90347  2.73739  3.18146  2.89801  2.37887  2.77519  2.98518  4.58477  3.61503
          0.01773  4.43707  5.15942  0.61958  0.77255  0.48576  0.95510
    280   2.39143  5.02021  3.01828  2.22611  4.30278  3.49518  3.68790  2.98919  2.43728  3.29613  4.08298  2.99775  3.88875  2.03919  2.48776  2.37270  2.92919  3.37732  5.49270  4.13319    544 - -
          2.68618  4.42225  2.77519  2.73123  3.46354  2.40513  3.72494  3.29354  2.67741  2.69355  4.24690  2.90347  2.73739  3.18146  2.89801  2.37887  2.77519  2.98518  4.58477  3.61503
          0.01773  4.43707  5.15942  0.61958  0.77255  0.48576  0.95510
    281   1.13486  4.51857  4.01225  3.57333  3.49567  3.62606  4.24629  3.23481  3.41986  2.90987  3.90255  3.77370  4.20386  3.76233  3.66406  3.04082  3.16202  2.98955  1.90022  3.62287    545 - -
          2.68618  4.42225  2.77519  2.73123  3.46354  2.40513  3.72494  3.29354  2.67741  2.69355  4.24690  2.90347  2.73739  3.18146  2.89801  2.37887  2.77519  2.98518  4.58477  3.61503
          0.01773  4.43707  5.15942  0.61958  0.77255  0.48576  0.95510
    282   2.85560  4.81503  1.71310  2.75796  3.58098  3.65117  3.86413  3.29575  2.84921  1.89442  3.86176  3.24343  4.07723  3.15798  3.27494  2.94860  3.09572  3.06884  5.07180  2.76828    546 - -
          2.68618  4.42225  2.77519  2.73123  3.46354  2.40513  3.72494  3.29354  2.67741  2.69355  4.24690  2.90347  2.73739  3.18146  2.89801  2.37887  2.77519  2.98518  4.58477  3.61503
          0.01773  4.43707  5.15942  0.61958  0.77255  0.48576  0.95510
    283   2.73833  4.56797  3.91199  3.61540  4.21298  3.47701  4.57670  3.31457  3.55828  3.16781  4.23187  3.79023  0.86997  3.91287  3.82003  2.95666  3.18598  2.21501  5.71676  4.47869    547 - -
          2.68618  4.42225  2.77519  2.73123  3.46354  2.40513  3.72494  3.29354  2.67741  2.69355  4.24690  2.90347  2.73739  3.18146  2.89801  2.37887  2.77519  2.98518  4.58477  3.61503
          0.01773  4.43707  5.15942  0.61958  0.77255  0.48576  0.95510
    284   2.75095  4.86849  3.17071  2.27617  4.12980  3.56101  3.77143  3.51130  2.50428  3.13908  3.97450  3.12847  3.96512  2.93723  1.92574  2.43791  2.98505  2.10506  5.39082  4.08813    548 - -
          2.68618  4.42225  2.77519  2.73123  3.46354  2.40513  3.72494  3.29354  2.67741  2.69355  4.24690  2.90347  2.73739  3.18146  2.89801  2.37887  2.77519  2.98518  4.58477  3.61503
          0.01773  4.43707  5.15942  0.61958  0.77255  0.48576  0.95510
    285   2.70942  4.95159  3.02608  2.51687  4.24394  3.49490  3.73775  3.67024  2.51427  2.74934  4.06007  1.87432  3.91215  2.49288  2.96887  2.34480  2.50836  3.32442  5.47523  4.13045    549 - -
          2.68618  4.42225  2.77519  2.73123  3.46354  2.40513  3.72494  3.29354  2.67741  2.69355  4.24690  2.90347  2.73739  3.18146  2.89801  2.37887  2.77519  2.98518  4.58477  3.61503
          0.01773  4.43707  5.15942  0.61958  0.77255  0.48576  0.95510
    286   3.33005  5.27947  3.21046  3.17049  4.74942  3.68010  4.55786  4.62887  3.53770  4.21309  5.19318  0.45418  4.37261  3.86305  3.88576  3.39414  3.74818  4.18718  5.98241  4.68138    550 - -
          2.68618  4.42225  2.77519  2.73123  3.46354  2.40513  3.72494  3.29354  2.67741  2.69355  4.24690  2.90347  2.73739  3.18146  2.89801  2.37887  2.77519  2.98518  4.58477  3.61503
          0.01773  4.43707  5.15942  0.61958  0.77255  0.48576  0.95510
    287   1.60763  4.39003  3.88306  3.63920  4.72422  3.16574  4.66269  4.13182  3.69446  3.84962  4.66740  3.66811  3.95823  3.95726  3.96468  0.83342  2.97483  3.50456  6.06949  4.88286    551 - -
          2.68618  4.42225  2.77519  2.73123  3.46354  2.40513  3.72494  3.29354  2.67741  2.69355  4.24690  2.90347  2.73739  3.18146  2.89801  2.37887  2.77519  2.98518  4.58477  3.61503
          0.01773  4.43707  5.15942  0.61958  0.77255  0.48576  0.95510
    288   3.41219  4.64091  5.39216  4.92569  3.93602  4.94174  5.65325  0.95928  4.84477  2.37456  3.68977  5.09514  5.19778  5.09842  5.01495  4.36967  3.67764  1.09850  6.01824  4.80559    552 - -
          2.68618  4.42225  2.77519  2.73123  3.46354  2.40513  3.72494  3.29354  2.67741  2.69355  4.24690  2.90347  2.73739  3.18146  2.89801  2.37887  2.77519  2.98518  4.58477  3.61503
          0.01773  4.43707  5.15942  0.61958  0.77255  0.48576  0.95510
    289   3.42550  4.66915  5.35765  4.82878  3.60463  4.87651  5.36569  1.49602  4.72003  1.27875  3.37857  4.99545  5.08062  4.85091  4.81774  4.26067  3.66675  1.28097  5.65877  4.54217    553 - -
          2.68618  4.42225  2.77519  2.73123  3.46354  2.40513  3.72494  3.29354  2.67741  2.69355  4.24690  2.90347  2.73739  3.18146  2.89801  2.37887  2.77519  2.98518  4.58477  3.61503
          0.01773  4.43707  5.15942  0.61958  0.77255  0.48576  0.95510
    290   3.37919  4.63625  5.29322  4.83197  3.92430  4.84011  5.56039  1.57159  4.73483  2.38715  3.69638  5.00165  5.13636  5.00511  4.91394  4.26738  3.65276  0.69166  5.97575  4.75066    554 - -
          2.68618  4.42225  2.77519  2.73123  3.46354  2.40513  3.72494  3.29354  2.67741  2.69355  4.24690  2.90347  2.73739  3.18146  2.89801  2.37887  2.77519  2.98518  4.58477  3.61503
          0.01773  4.43707  5.15942  0.61958  0.77255  0.48576  0.95510
    291   2.80863  4.66959  3.50562  2.90000  3.82562  3.69337  3.84148  2.06144  2.20225  2.87432  3.76024  3.33055  4.06568  3.08040  1.89398  2.95054  3.02631  2.96052  5.17336  2.95705    555 - -
          2.68618  4.42225  2.77519  2.73123  3.46354  2.40513  3.72494  3.29354  2.67741  2.69355  4.24690  2.90347  2.73739  3.18146  2.89801  2.37887  2.77519  2.98518  4.58477  3.61503
          0.01773  4.43707  5.15942  0.61958  0.77255  0.48576  0.95510
    292   3.20488  5.53504  1.14113  2.53322  5.14845  1.34461  4.21465  4.72000  3.30720  4.23674  5.11147  3.09545  4.15892  3.41026  3.89917  3.14710  3.56345  4.23013  6.30544  4.88965    556 - -
          2.68618  4.42225  2.77519  2.73123  3.46354  2.40513  3.72494  3.29354  2.67741  2.69355  4.24690  2.90347  2.73739  3.18146  2.89801  2.37887  2.77519  2.98518  4.58477  3.61503
          0.01773  4.43707  5.15942  0.61958  0.77255  0.48576  0.95510
    293   2.71306  4.84121  3.14178  2.59219  4.03342  3.54407  3.74427  3.47745  2.53244  2.61764  3.92531  1.91008  3.93738  2.91520  2.50642  2.43535  2.94422  3.17252  5.32774  3.12130    557 - -
          2.68618  4.42225  2.77519  2.73123  3.46354  2.40513  3.72494  3.29354  2.67741  2.69355  4.24690  2.90347  2.73739  3.18146  2.89801  2.37887  2.77519  2.98518  4.58477  3.61503
          0.01773  4.43707  5.15942  0.61958  0.77255  0.48576  0.95510
    294   2.06970  5.17229  2.38444  2.41727  4.51887  3.45754  3.74963  3.98282  2.54214  3.50733  4.28424  2.96273  2.52879  1.95319  3.03469  2.74331  3.01814  3.57829  5.67737  4.28058    558 - -
          2.68618  4.42225  2.77519  2.73123  3.46354  2.40513  3.72494  3.29354  2.67741  2.69355  4.24690  2.90347  2.73739  3.18146  2.89801  2.37887  2.77519  2.98518  4.58477  3.61503
          0.01773  4.43707  5.15942  0.61958  0.77255  0.48576  0.95510
    295   1.68893  5.35301  2.22647  1.82884  4.66733  3.45731  3.78419  4.14964  2.61407  3.65026  4.42892  2.92662  3.94314  2.40309  3.13138  2.80710  3.11183  3.73164  5.80662  4.37711    559 - -
          2.68618  4.42225  2.77519  2.73123  3.46354  2.40513  3.72494  3.29354  2.67741  2.69355  4.24690  2.90347  2.73739  3.18146  2.89801  2.37887  2.77519  2.98518  4.58477  3.61503
          0.01773  4.43707  5.15942  0.61958  0.77255  0.48576  0.95510
    296   3.00861  5.32482  3.15989  2.66460  4.71649  3.66079  3.77124  4.14214  2.25677  3.60253  4.41586  1.69994  4.07184  2.35653  1.65067  2.98003  3.21771  3.76669  5.68439  4.39491    560 - -
          2.68618  4.42225  2.77519  2.73123  3.46354  2.40513  3.72494  3.29354  2.67741  2.69355  4.24690  2.90347  2.73739  3.18146  2.89801  2.37887  2.77519  2.98518  4.58477  3.61503
          0.01773  4.43707  5.15942  0.61958  0.77255  0.48576  0.95510
    297   2.85136  4.31109  4.27838  3.69937  3.40127  3.98598  4.30313  2.04477  2.75481  2.28977  1.99028  3.94127  4.33773  3.81604  3.75766  3.28112  3.08590  1.59010  5.00198  3.81422    561 - -
          2.68618  4.42225  2.77519  2.73123  3.46354  2.40513  3.72494  3.29354  2.67741  2.69355  4.24690  2.90347  2.73739  3.18146  2.89801  2.37887  2.77519  2.98518  4.58477  3.61503
          0.01773  4.43707  5.15942  0.61958  0.77255  0.48576  0.95510
    298   1.81930  5.21994  1.86386  2.40560  4.56934  3.45289  3.77812  4.03765  2.59459  3.56063  4.34201  2.95616  3.00116  2.41640  3.09799  2.77275  3.05962  3.62944  5.73118  4.32476    562 - -
          2.68618  4.42225  2.77519  2.73123  3.46354  2.40513  3.72494  3.29354  2.67741  2.69355  4.24690  2.90347  2.73739  3.18146  2.89801  2.37887  2.77519  2.98518  4.58477  3.61503
          0.01773  4.43707  5.15942  0.61958  0.77255  0.48576  0.95510
    299   2.32067  4.56593  3.36559  2.80388  3.74319  2.92830  3.84323  2.60072  1.96282  2.79182  2.54100  3.25907  3.99280  3.09153  3.13338  2.83877  2.92477  2.84368  5.13632  3.87445    563 - -
          2.68618  4.42225  2.77519  2.73123  3.46354  2.40513  3.72494  3.29354  2.67741  2.69355  4.24690  2.90347  2.73739  3.18146  2.89801  2.37887  2.77519  2.98518  4.58477  3.61503
          0.01773  4.43707  5.15942  0.61958  0.77255  0.48576  0.95510
    300   2.77742  4.26792  4.12698  3.55784  3.10719  3.85144  2.91836  2.26133  3.43018  2.41468  3.36999  3.77898  4.21831  3.66959  3.63179  3.13872  3.00961  1.74195  4.66116  2.02516    564 - -
          2.68618  4.42225  2.77519  2.73123  3.46354  2.40513  3.72494  3.29354  2.67741  2.69355  4.24690  2.90347  2.73739  3.18146  2.89801  2.37887  2.77519  2.98518  4.58477  3.61503
          0.01773  4.43707  5.15942  0.61958  0.77255  0.48576  0.95510
    301   2.87562  4.93462  3.36581  2.78085  4.19412  3.66675  3.80461  3.54448  2.38984  3.16053  4.03224  3.24314  4.05704  1.86918  2.00117  2.93765  3.09576  2.02430  5.41408  4.14836    565 - -
          2.68618  4.42225  2.77519  2.73123  3.46354  2.40513  3.72494  3.29354  2.67741  2.69355  4.24690  2.90347  2.73739  3.18146  2.89801  2.37887  2.77519  2.98518  4.58477  3.61503
          0.01773  4.43707  5.15942  0.61958  0.77255  0.48576  0.95510
    302   2.76426  5.20147  2.47103  2.43057  4.54213  3.48855  3.70190  4.00617  1.92502  3.50346  4.26904  2.97123  3.90709  2.81366  2.49222  1.73771  2.99797  3.59561  5.64607  4.26066    566 - -
          2.68618  4.42225  2.77519  2.73123  3.46354  2.40513  3.72494  3.29354  2.67741  2.69355  4.24690  2.90347  2.73739  3.18146  2.89801  2.37887  2.77519  2.98518  4.58477  3.61503
          0.01773  4.43707  5.15942  0.61958  0.77255  0.48576  0.95510
    303   3.73102  4.98195  5.45245  4.92191  3.29634  5.06093  5.38830  1.88589  4.74196  0.61459  3.07202  5.15943  5.16573  4.77915  4.78965  4.46963  3.95371  2.43602  5.49766  4.45186    567 - -
          2.68618  4.42225  2.77519  2.73123  3.46354  2.40513  3.72494  3.29354  2.67741  2.69355  4.24690  2.90347  2.73739  3.18146  2.89801  2.37887  2.77519  2.98518  4.58477  3.61503
          0.01773  4.43707  5.15942  0.61958  0.77255  0.48576  0.95510
    304   3.46819  4.70648  5.39466  4.86703  3.58074  4.92532  5.41027  1.13369  4.75753  1.31483  3.34708  5.04391  5.11237  4.87425  4.85080  4.31433  3.70812  1.63898  5.67054  4.56819    568 - -
          2.68618  4.42225  2.77519  2.73123  3.46354  2.40513  3.72494  3.29354  2.67741  2.69355  4.24690  2.90347  2.73739  3.18146  2.89801  2.37887  2.77519  2.98518  4.58477  3.61503
          0.01773  4.43707  5.15942  0.61958  0.77255  0.48576  0.95510
    305   2.75414  5.19513  2.89150  2.11872  4.51714  3.48236  2.98965  3.98197  2.14815  3.48507  4.25052  2.04702  3.89882  2.80811  2.89710  2.72245  2.24071  3.57542  5.63490  4.24464    569 - -
          2.68618  4.42225  2.77519  2.73123  3.46354  2.40513  3.72494  3.29354  2.67741  2.69355  4.24690  2.90347  2.73739  3.18146  2.89801  2.37887  2.77519  2.98518  4.58477  3.61503
          0.01773  4.43707  5.15942  0.61958  0.77255  0.48576  0.95510
    306   2.39709  5.16623  2.82499  1.89931  4.51655  2.15105  3.74756  3.98036  2.53601  3.50379  4.27983  2.96464  3.91104  2.42112  3.02598  2.31904  3.01452  3.57530  5.67319  4.27837    570 - -
          2.68618  4.42225  2.77519  2.73123  3.46354  2.40513  3.72494  3.29354  2.67741  2.69355  4.24690  2.90347  2.73739  3.18146  2.89801  2.37887  2.77519  2.98518  4.58477  3.61503
          0.01773  4.43707  5.15942  0.61958  0.77255  0.48576  0.95510
    307   3.86110  5.17534  5.09904  4.77532  3.46054  4.69720  5.26349  2.72232  4.54433  0.40004  3.36486  5.00222  5.05692  4.76776  4.61369  4.39316  4.14015  2.89935  5.50473  4.34791    571 - -
          2.68618  4.42225  2.77519  2.73123  3.46354  2.40513  3.72494  3.29354  2.67741  2.69355  4.24690  2.90347  2.73739  3.18146  2.89801  2.37887  2.77519  2.98518  4.58477  3.61503
          0.01773  4.43707  5.15942  0.61958  0.77255  0.48576  0.95510
    308   3.71726  5.81955  0.36288  2.87621  5.30103  3.75124  4.57678  5.04463  3.78650  4.55737  5.58225  3.44931  4.44300  3.83966  4.35340  3.63826  4.07792  4.63237  6.34008  5.12501    572 - -
          2.68618  4.42225  2.77519  2.73123  3.46354  2.40513  3.72494  3.29354  2.67741  2.69355  4.24690  2.90347  2.73739  3.18146  2.89801  2.37887  2.77519  2.98518  4.58477  3.61503
          0.01773  4.43707  5.15942  0.61958  0.77255  0.48576  0.95510
    309   2.68655  4.40759  3.56165  2.99297  3.54482  3.66281  3.91248  2.46738  2.53536  1.89346  3.50732  3.39783  4.04204  2.72400  3.26664  2.46387  2.91799  2.32248  4.99054  3.75735    573 - -
          2.68618  4.42225  2.77519  2.73123  3.46354  2.40513  3.72494  3.29354  2.67741  2.69355  4.24690  2.90347  2.73739  3.18146  2.89801  2.37887  2.77519  2.98518  4.58477  3.61503
          0.01773  4.43707  5.15942  0.61958  0.77255  0.48576  0.95510
    310   2.22650  4.81202  3.34624  2.86195  4.40960  3.47785  3.95832  3.80865  2.61808  3.40906  4.24537  3.28102  1.54712  3.12953  1.98413  2.82523  3.06170  3.42478  5.61701  4.34641    574 - -
          2.68618  4.42225  2.77519  2.73123  3.46354  2.40513  3.72494  3.29354  2.67741  2.69355  4.24690  2.90347  2.73739  3.18146  2.89801  2.37887  2.77519  2.98518  4.58477  3.61503
          0.01773  4.43707  5.15942  0.61958  0.77255  0.48576  0.95510
    311   2.81212  5.16984  3.08512  2.53426  4.51563  3.55838  3.70715  3.95005  2.04687  3.45363  4.23848  3.05167  1.99999  2.43015  2.32940  2.42473  3.03371  3.56731  5.59292  4.25577    575 - -
          2.68618  4.42225  2.77519  2.73123  3.46354  2.40513  3.72494  3.29354  2.67741  2.69355  4.24690  2.90347  2.73739  3.18146  2.89801  2.37887  2.77519  2.98518  4.58477  3.61503
          0.01773  4.43707  5.15942  0.61958  0.77255  0.48576  0.95510
    312   2.12414  5.20753  3.07417  2.51247  4.56231  3.55291  3.69133  4.00518  1.71004  3.48942  4.26334  2.54847  3.94272  2.42221  2.31959  2.77998  3.02577  3.60733  5.61281  4.26643    576 - -
          2.68618  4.42225  2.77519  2.73123  3.46354  2.40513  3.72494  3.29354  2.67741  2.69355  4.24690  2.90347  2.73739  3.18146  2.89801  2.37887  2.77519  2.98518  4.58477  3.61503
          0.01773  4.43707  5.15942  0.61958  0.77255  0.48576  0.95510
    313   2.69944  4.68053  3.26574  2.69837  3.86392  3.58063  2.98367  3.25017  2.62325  2.49871  3.02262  3.17914  3.96451  2.08900  2.62179  2.80310  2.92851  2.52453  5.21334  3.93070    577 - -
          2.68618  4.42225  2.77519  2.73123  3.46354  2.40513  3.72494  3.29354  2.67741  2.69355  4.24690  2.90347  2.73739  3.18146  2.89801  2.37887  2.77519  2.98518  4.58477  3.61503
          0.01773  4.43707  5.15942  0.61958  0.77255  0.48576  0.95510
    314   3.41525  4.64121  5.39419  4.89046  3.78601  4.93608  5.51737  1.09271  4.80143  1.83758  3.54922  5.05959  5.15285  4.99278  4.93565  4.33740  3.66538  1.19364  5.84427  4.67941    578 - -
          2.68618  4.42225  2.77519  2.73123  3.46354  2.40513  3.72494  3.29354  2.67741  2.69355  4.24690  2.90347  2.73739  3.18146  2.89801  2.37887  2.77519  2.98518  4.58477  3.61503
          0.01773  4.43707  5.15942  0.61958  0.77255  0.48576  0.95510
    315   3.05443  5.20358  2.90626  1.22329  3.77200  3.63539  3.89482  3.85944  2.83736  3.41616  4.33478  3.17540  4.13225  3.17743  3.26443  3.05312  3.30730  3.56434  5.22880  1.91158    579 - -
          2.68618  4.42225  2.77519  2.73123  3.46354  2.40513  3.72494  3.29354  2.67741  2.69355  4.24690  2.90347  2.73739  3.18146  2.89801  2.37887  2.77519  2.98518  4.58477  3.61503
          0.01773  4.43707  5.15942  0.61958  0.77255  0.48576  0.95510
    316   3.45052  4.68205  5.38765  4.87994  3.71264  4.94782  5.50059  0.87170  4.77975  1.77615  3.47609  5.06393  5.15346  4.95396  4.90886  4.34901  3.69886  1.57188  5.80096  4.65600    580 - -
          2.68618  4.42225  2.77519  2.73123  3.46354  2.40513  3.72494  3.29354  2.67741  2.69355  4.24690  2.90347  2.73739  3.18146  2.89801  2.37887  2.77519  2.98518  4.58477  3.61503
          0.01773  4.43707  5.15942  0.61958  0.77255  0.48576  0.95510
    317   2.41555  5.34290  2.23035  1.65083  4.68846  3.44759  3.80705  4.17218  2.65291  3.67615  4.45719  2.93240  3.94893  2.93554  3.17652  1.76919  3.12555  3.74779  5.83454  4.40259    581 - -
          2.68618  4.42225  2.77519  2.73123  3.46354  2.40513  3.72494  3.29354  2.67741  2.69355  4.24690  2.90347  2.73739  3.18146  2.89801  2.37887  2.77519  2.98518  4.58477  3.61503
          0.01773  4.43707  5.15942  0.61958  0.77255  0.48576  0.95510
    318   1.98678  4.43191  4.57735  4.04783  3.61508  4.15102  4.68194  2.16577  3.93140  1.73705  3.50285  4.24076  4.55350  4.17795  4.12613  3.50044  3.26940  1.25312  5.33595  4.14547    582 - -
          2.68618  4.42225  2.77519  2.73123  3.46354  2.40513  3.72494  3.29354  2.67741  2.69355  4.24690  2.90347  2.73739  3.18146  2.89801  2.37887  2.77519  2.98518  4.58477  3.61503
          0.01773  4.43707  5.15942  0.61958  0.77255  0.48576  0.95510
    319   2.68560  4.30510  3.75286  3.17873  3.41663  3.70568  3.97268  2.77379  2.61312  1.82422  3.41140  3.52488  4.08313  3.38107  3.37375  2.21579  2.91812  2.24156  3.28334  3.67096    583 - -
          2.68618  4.42225  2.77519  2.73123  3.46354  2.40513  3.72494  3.29354  2.67741  2.69355  4.24690  2.90347  2.73739  3.18146  2.89801  2.37887  2.77519  2.98518  4.58477  3.61503
          0.01773  4.43707  5.15942  0.61958  0.77255  0.48576  0.95510
    320   3.51087  4.81818  5.08022  4.74565  3.82868  4.63944  5.40699  0.56598  4.59021  2.33235  3.71048  4.92132  5.04839  4.90105  4.72906  4.22337  3.81185  2.02667  5.81113  4.57974    584 - -
          2.68618  4.42225  2.77519  2.73123  3.46354  2.40513  3.72494  3.29354  2.67741  2.69355  4.24690  2.90347  2.73739  3.18146  2.89801  2.37887  2.77519  2.98518  4.58477  3.61503
          0.01773  4.43707  5.15942  0.61958  0.77255  0.48576  0.95510
    321   3.49692  4.73909  5.40247  4.86606  3.50964  4.93081  5.38185  1.29815  4.74997  1.10725  3.27508  5.04775  5.10355  4.83791  4.82803  4.31613  3.73243  1.73170  5.61503  4.53555    585 - -
          2.68618  4.42225  2.77519  2.73123  3.46354  2.40513  3.72494  3.29354  2.67741  2.69355  4.24690  2.90347  2.73739  3.18146  2.89801  2.37887  2.77519  2.98518  4.58477  3.61503
          0.01773  4.43707  5.15942  0.61958  0.77255  0.48576  0.95510
    322   3.31265  6.00142  0.99546  1.39852  5.27585  3.45572  4.07146  4.84493  3.18249  4.30331  5.18572  2.90592  4.12160  3.24816  3.84592  3.15450  3.61815  4.38234  6.43810  4.87006    586 - -
          2.68618  4.42225  2.77519  2.73123  3.46354  2.40513  3.72494  3.29354  2.67741  2.69355  4.24690  2.90347  2.73739  3.18146  2.89801  2.37887  2.77519  2.98518  4.58477  3.61503
          0.01773  4.43707  5.15942  0.61958  0.77255  0.48576  0.95510
    323   3.07954  4.46699  4.73269  4.20812  3.73219  4.31321  4.86408  1.19228  4.09757  2.42323  3.59066  4.40170  4.69112  4.35437  4.29529  3.67011  1.89195  1.63183  5.49712  4.29638    587 - -
          2.68618  4.42225  2.77519  2.73123  3.46354  2.40513  3.72494  3.29354  2.67741  2.69355  4.24690  2.90347  2.73739  3.18146  2.89801  2.37887  2.77519  2.98518  4.58477  3.61503
          0.01773  4.43707  5.15942  0.61958  0.77255  0.48576  0.95510
    324   2.96405  5.42297  1.78691  2.38132  4.84331  3.42914  3.91968  4.35230  2.84259  3.85582  4.65970  2.02385  4.00225  3.06706  3.39137  1.51508  3.25518  3.90431  6.01038  4.55295    588 - -
          2.68618  4.42225  2.77519  2.73123  3.46354  2.40513  3.72494  3.29354  2.67741  2.69355  4.24690  2.90347  2.73739  3.18146  2.89801  2.37887  2.77519  2.98518  4.58477  3.61503
          0.01773  4.43707  5.15942  0.61958  0.77255  0.48576  0.95510
    325   2.15418  4.92435  3.13693  2.24060  4.17636  3.55378  3.73167  3.58146  2.16306  2.13595  3.99838  3.08616  3.94297  2.88261  2.45812  2.77650  2.96846  3.26310  5.40939  4.09346    589 - -
          2.68618  4.42225  2.77519  2.73123  3.46354  2.40513  3.72494  3.29354  2.67741  2.69355  4.24690  2.90347  2.73739  3.18146  2.89801  2.37887  2.77519  2.98518  4.58477  3.61503
          0.01773  4.43707  5.15942  0.61958  0.77255  0.48576  0.95510
    326   2.93199  5.48837  2.19027  1.60433  4.80949  2.69209  3.82525  4.31454  2.69523  3.79076  4.57038  2.00437  3.96684  2.95349  3.23868  2.33317  3.18882  3.87304  5.93321  4.47217    590 - -
          2.68618  4.42225  2.77519  2.73123  3.46354  2.40513  3.72494  3.29354  2.67741  2.69355  4.24690  2.90347  2.73739  3.18146  2.89801  2.37887  2.77519  2.98518  4.58477  3.61503
          0.01773  4.43707  5.15942  0.61958  0.77255  0.48576  0.95510
    327   2.35901  5.27768  2.42441  1.87562  4.61103  3.46249  3.70501  4.09491  1.80091  3.57506  4.32912  2.92813  3.89659  2.44812  2.95788  2.72494  3.00889  3.66346  5.70959  4.29375    591 - -
          2.68618  4.42225  2.77519  2.73123  3.46354  2.40513  3.72494  3.29354  2.67741  2.69355  4.24690  2.90347  2.73739  3.18146  2.89801  2.37887  2.77519  2.98518  4.58477  3.61503
          0.01773  4.43707  5.15942  0.61958  0.77255  0.48576  0.95510
    328   2.85454  4.39965  4.13236  3.59053  3.42678  3.89850  4.29163  2.17582  3.47053  1.36606  3.38198  3.86304  4.30223  3.74746  3.70980  1.94827  3.11486  2.41696  5.05748  3.84934    592 - -
          2.68618  4.42225  2.77519  2.73123  3.46354  2.40513  3.72494  3.29354  2.67741  2.69355  4.24690  2.90347  2.73739  3.18146  2.89801  2.37887  2.77519  2.98518  4.58477  3.61503
          0.01773  4.43707  5.15942  0.61958  0.77255  0.48576  0.95510
    329   2.35336  4.82919  3.09013  2.24230  4.06240  3.52256  3.76036  3.47169  2.57895  3.09639  3.92654  2.29792  3.93048  2.93070  3.02516  2.75712  2.55412  3.16505  2.52184  4.03820    593 - -
          2.68618  4.42225  2.77519  2.73123  3.46354  2.40513  3.72494  3.29354  2.67741  2.69355  4.24690  2.90347  2.73739  3.18146  2.89801  2.37887  2.77519  2.98518  4.58477  3.61503
          0.01773  4.43707  5.15942  0.61958  0.77255  0.48576  0.95510
    330   3.02033  5.62511  1.61710  1.72261  4.93093  3.44795  3.87455  4.45069  2.78492  3.91364  4.70697  2.31909  4.00173  2.00932  3.34664  2.92165  3.28378  4.00051  6.05122  4.56447    594 - -
          2.68618  4.42225  2.77519  2.73123  3.46354  2.40513  3.72494  3.29354  2.67741  2.69355  4.24690  2.90347  2.73739  3.18146  2.89801  2.37887  2.77519  2.98518  4.58477  3.61503
          0.01773  4.43707  5.15942  0.61958  0.77255  0.48576  0.95510
    331   3.76070  5.01603  5.35542  4.86627  1.62817  4.93334  4.78796  2.57963  4.70762  0.79109  3.11991  4.94384  5.08094  4.66182  4.71074  4.32600  3.97528  2.79382  4.90062  3.47039    595 - -
          2.68618  4.42225  2.77519  2.73123  3.46354  2.40513  3.72494  3.29354  2.67741  2.69355  4.24690  2.90347  2.73739  3.18146  2.89801  2.37887  2.77519  2.98518  4.58477  3.61503
          0.01773  4.43707  5.15942  0.61958  0.77255  0.48576  0.95510
    332   2.54332  4.49188  3.64531  3.54440  4.88423  0.71887  4.71823  4.40695  3.78877  4.07239  4.88361  3.65159  4.00943  4.02183  4.06365  2.01508  3.07876  3.70226  6.18984  5.00105    596 - -
          2.68618  4.42225  2.77519  2.73123  3.46354  2.40513  3.72494  3.29354  2.67741  2.69355  4.24690  2.90347  2.73739  3.18146  2.89801  2.37887  2.77519  2.98518  4.58477  3.61503
          0.01773  4.43707  5.15942  0.61958  0.77255  0.48576  0.95510
    333   2.95358  4.40379  4.54482  4.03234  3.69192  4.09446  4.67926  1.85125  3.91693  2.50375  3.60159  4.21127  4.52777  4.18042  4.11691  2.60676  3.24040  0.96784  5.36843  4.15536    597 - -
          2.68618  4.42225  2.77519  2.73123  3.46354  2.40513  3.72494  3.29354  2.67741  2.69355  4.24690  2.90347  2.73739  3.18146  2.89801  2.37887  2.77519  2.98518  4.58477  3.61503
          0.01773  4.43707  5.15942  0.61958  0.77255  0.48576  0.95510
    334   2.83525  5.34033  1.82894  2.37892  4.67105  3.47103  3.74563  4.15655  2.51489  3.63566  4.40151  2.44326  3.92993  1.92102  2.49079  2.78072  3.07564  3.72793  5.76917  4.35063    598 - -
          2.68618  4.42225  2.77519  2.73123  3.46354  2.40513  3.72494  3.29354  2.67741  2.69355  4.24690  2.90347  2.73739  3.18146  2.89801  2.37887  2.77519  2.98518  4.58477  3.61503
          0.01773  4.43707  5.15942  0.61958  0.77255  0.48576  0.95510
    335   4.42878  5.56830  5.04457  4.91240  3.47046  4.44776  4.76784  4.53086  4.65826  3.81101  5.12837  4.96767  5.01563  5.01095  4.67337  4.62795  4.76532  4.43196  0.24937  3.44947    599 - -
          2.68618  4.42225  2.77519  2.73123  3.46354  2.40513  3.72494  3.29354  2.67741  2.69355  4.24690  2.90347  2.73739  3.18146  2.89801  2.37887  2.77519  2.98518  4.58477  3.61503
          0.10787  4.43707  2.40324  0.61958  0.77255  0.48576  0.95510
    336   1.86490  4.96388  3.07434  2.55173  4.33762  2.78951  3.73094  3.76130  2.41864  3.32044  4.12389  3.05454  3.91447  2.40131  2.08169  2.74247  2.97138  3.39679  5.50980  4.18337    600 - -
          2.68618  4.42225  2.77519  2.73123  3.46354  2.40513  3.72494  3.29354  2.67741  2.69355  4.24690  2.90347  2.73739  3.18146  2.89801  2.37887  2.77519  2.98518  4.58477  3.61503
          0.01939  4.34859  5.07094  0.61958  0.77255  0.61327  0.77996
    337   1.75268  4.33782  3.66662  3.12673  3.63107  2.70517  4.02696  2.89078  3.07301  2.22822  3.59085  3.46214  4.01005  3.37023  3.40469  2.83552  2.41414  2.26806  5.08757  3.86295    601 - -
          2.68655  4.42262  2.77471  2.73078  3.46323  2.40491  3.72443  3.29391  2.67778  2.69313  4.24727  2.90345  2.73777  3.18055  2.89799  2.37901  2.77557  2.98556  4.58514  3.61540
          0.79548  1.01663  1.67758  1.49556  0.25376  0.61327  0.77996
    338   2.88973  5.08933  1.82327  2.45612  4.74253  1.18054  4.03024  4.27119  3.06184  3.84266  4.70757  2.98680  3.94586  3.23227  3.58620  2.88861  3.25684  3.80992  5.93350  4.58183    607 - -
          2.68618  4.42225  2.77519  2.73123  3.46354  2.40513  3.72494  3.29354  2.67741  2.69355  4.24690  2.90347  2.73739  3.18146  2.89801  2.37887  2.77519  2.98518  4.58477  3.61503
          0.02371  4.14947  4.87182  0.61958  0.77255  0.82323  0.57805
    339   2.79680  4.60333  3.51425  2.93229  3.68530  3.70223  3.88206  2.33979  1.70726  2.10082  3.58554  3.36061  4.07409  3.12179  2.91140  2.97546  3.02161  2.62952  5.15906  3.91354    608 - -
          2.68584  4.42348  2.77557  2.73246  3.46477  2.40517  3.72618  3.29477  2.67864  2.69082  4.24813  2.90274  2.73697  3.18140  2.89827  2.37836  2.77471  2.98535  4.58600  3.61427
          0.39718  1.13903  4.87182  2.90462  0.05633  0.63619  0.75355
    340   2.30147  4.60269  3.29032  2.73741  3.82697  3.53949  3.78411  3.16076  2.57730  2.85295  3.72968  3.19211  3.94615  2.45996  2.49375  2.79688  2.91353  1.93113  5.17873  3.91462    632 - -
          2.68618  4.42225  2.77519  2.73123  3.46354  2.40513  3.72494  3.29354  2.67741  2.69355  4.24690  2.90347  2.73739  3.18146  2.89801  2.37887  2.77519  2.98518  4.58477  3.61503
          0.02143  4.24936  4.97170  0.61958  0.77255  0.72860  0.65891
    341   1.47759  4.28381  3.84225  3.38246  3.93546  3.32122  4.28786  2.92443  3.32242  2.91597  3.86212  3.57077  3.96399  3.61752  3.62178  2.71842  1.82624  2.11028  5.41346  4.20403    633 - -
          2.68618  4.42225  2.77519  2.73123  3.46354  2.40513  3.72494  3.29354  2.67741  2.69355  4.24690  2.90347  2.73739  3.18146  2.89801  2.37887  2.77519  2.98518  4.58477  3.61503
          0.02143  4.24936  4.97170  0.61958  0.77255  0.72860  0.65891
    342   2.42123  4.42255  3.31687  3.04316  4.53034  1.78619  4.24040  3.98654  3.18173  3.62252  4.42857  3.31945  1.65631  3.46738  3.55372  2.00143  2.88620  3.42012  5.82504  4.57464    634 - -
          2.68618  4.42225  2.77519  2.73123  3.46354  2.40513  3.72494  3.29354  2.67741  2.69355  4.24690  2.90347  2.73739  3.18146  2.89801  2.37887  2.77519  2.98518  4.58477  3.61503
          0.02143  4.24936  4.97170  0.61958  0.77255  0.72860  0.65891
    343   2.84282  4.82742  3.09090  2.79619  3.86775  3.51018  3.95539  3.42460  2.80242  2.35549  4.09730  1.24087  4.04900  3.21893  3.15785  2.93397  3.15076  3.16555  5.31023  3.89386    635 - -
          2.68618  4.42225  2.77519  2.73123  3.46354  2.40513  3.72494  3.29354  2.67741  2.69355  4.24690  2.90347  2.73739  3.18146  2.89801  2.37887  2.77519  2.98518  4.58477  3.61503
          0.02143  4.24936  4.97170  0.61958  0.77255  0.72860  0.65891
    344   2.60872  4.71614  2.91036  2.67601  4.52361  1.89494  4.01824  3.99220  2.90989  3.58820  4.40429  2.36852  1.77114  3.20590  3.34473  2.68743  2.99831  3.50985  5.77389  4.45102    636 - -
          2.68618  4.42225  2.77519  2.73123  3.46354  2.40513  3.72494  3.29354  2.67741  2.69355  4.24690  2.90347  2.73739  3.18146  2.89801  2.37887  2.77519  2.98518  4.58477  3.61503
          0.02143  4.24936  4.97170  0.61958  0.77255  0.72860  0.65891
    345   2.61683  4.66814  3.06800  2.71025  4.18994  1.57543  2.78224  3.65324  2.75123  3.28114  4.12165  3.14836  3.89842  3.11766  3.14720  2.70970  2.27472  3.27522  5.49452  4.18074    637 - -
          2.68618  4.42225  2.77519  2.73123  3.46354  2.40513  3.72494  3.29354  2.67741  2.69355  4.24690  2.90347  2.73739  3.18146  2.89801  2.37887  2.77519  2.98518  4.58477  3.61503
          0.02143  4.24936  4.97170  0.61958  0.77255  0.72860  0.65891
    346   2.91400  5.27803  2.78486  2.45491  4.62779  3.49260  3.73211  4.07798  2.00045  3.56575  4.38126  1.54001  3.96194  2.34871  2.71701  2.87190  3.14601  3.69544  5.68222  4.33805    638 - -
          2.68618  4.42225  2.77519  2.73123  3.46354  2.40513  3.72494  3.29354  2.67741  2.69355  4.24690  2.90347  2.73739  3.18146  2.89801  2.37887  2.77519  2.98518  4.58477  3.61503
          0.02143  4.24936  4.97170  0.61958  0.77255  0.72860  0.65891
    347   2.73170  4.32500  3.82296  3.26105  3.50391  3.77537  4.08751  1.68113  2.56123  2.46093  3.44531  3.60893  4.15718  3.46867  3.43180  3.05630  2.40558  1.97388  5.03064  3.81275    639 - -
          2.68618  4.42225  2.77519  2.73123  3.46354  2.40513  3.72494  3.29354  2.67741  2.69355  4.24690  2.90347  2.73739  3.18146  2.89801  2.37887  2.77519  2.98518  4.58477  3.61503
          0.02143  4.24936  4.97170  0.61958  0.77255  0.72860  0.65891
    348   2.69938  4.25938  3.92138  3.35680  3.38648  3.75571  4.10206  2.13050  3.26887  2.33708  2.59975  3.66072  4.14490  3.54076  3.53743  1.92770  2.94684  2.01210  4.93681  3.73094    640 - -
          2.68618  4.42225  2.77519  2.73123  3.46354  2.40513  3.72494  3.29354  2.67741  2.69355  4.24690  2.90347  2.73739  3.18146  2.89801  2.37887  2.77519  2.98518  4.58477  3.61503
          0.02143  4.24936  4.97170  0.61958  0.77255  0.35927  1.19793
    349   2.34364  4.31858  3.79029  3.23032  3.46190  3.72138  4.03596  2.35685  3.15457  1.61360  3.43680  2.82609  4.11384  3.44207  3.45099  2.99624  2.47290  2.49898  4.95375  3.73904    641 - -
          2.68618  4.42225  2.77519  2.73123  3.46354  2.40513  3.72494  3.29354  2.67741  2.69355  4.24690  2.90347  2.73739  3.18146  2.89801  2.37887  2.77519  2.98518  4.58477  3.61503
          0.01773  4.43707  5.15942  0.61958  0.77255  0.48576  0.95510
    350   2.33775  4.75141  3.16024  2.63247  2.61264  3.53484  3.78196  3.37662  2.32375  3.01945  3.86147  2.60091  2.34820  2.97029  3.05451  2.77015  2.93294  3.08461  5.29808  3.99216    642 - -
          2.68618  4.42225  2.77519  2.73123  3.46354  2.40513  3.72494  3.29354  2.67741  2.69355  4.24690  2.90347  2.73739  3.18146  2.89801  2.37887  2.77519  2.98518  4.58477  3.61503
          0.01773  4.43707  5.15942  0.61958  0.77255  0.48576  0.95510
    351   2.63494  4.71770  3.17054  2.83175  4.49408  3.33731  4.08000  3.92933  2.93911  3.54921  4.36215  1.73153  3.95447  3.26444  3.35936  2.18846  1.54321  3.47200  5.76224  4.45445    643 - -
          2.68618  4.42225  2.77519  2.73123  3.46354  2.40513  3.72494  3.29354  2.67741  2.69355  4.24690  2.90347  2.73739  3.18146  2.89801  2.37887  2.77519  2.98518  4.58477  3.61503
          0.01773  4.43707  5.15942  0.61958  0.77255  0.48576  0.95510
    352   2.20091  4.42622  3.61055  3.09642  2.79156  3.49541  4.05767  3.11736  3.06144  2.84181  3.73860  3.44245  1.83403  3.36680  3.41347  2.81738  2.10717  2.84668  5.21031  3.96773    644 - -
          2.68618  4.42225  2.77519  2.73123  3.46354  2.40513  3.72494  3.29354  2.67741  2.69355  4.24690  2.90347  2.73739  3.18146  2.89801  2.37887  2.77519  2.98518  4.58477  3.61503
          0.01773  4.43707  5.15942  0.61958  0.77255  0.48576  0.95510
    353   3.51459  5.19687  4.29846  4.28288  5.34510  0.22255  5.32878  5.12037  4.53721  4.68441  5.69005  4.46578  4.59988  4.81758  4.67572  3.70767  4.03675  4.53918  6.25405  5.47821    645 - -
          2.68618  4.42225  2.77519  2.73123  3.46354  2.40513  3.72494  3.29354  2.67741  2.69355  4.24690  2.90347  2.73739  3.18146  2.89801  2.37887  2.77519  2.98518  4.58477  3.61503
          0.01773  4.43707  5.15942  0.61958  0.77255  0.48576  0.95510
    354   2.75326  5.14334  2.17124  2.42121  4.44527  3.47230  3.72458  3.90541  2.50548  2.81846  4.22030  2.96547  3.90518  1.98091  2.99086  2.06637  2.99334  3.51793  5.61600  4.22657    646 - -
          2.68618  4.42225  2.77519  2.73123  3.46354  2.40513  3.72494  3.29354  2.67741  2.69355  4.24690  2.90347  2.73739  3.18146  2.89801  2.37887  2.77519  2.98518  4.58477  3.61503
          0.01773  4.43707  5.15942  0.61958  0.77255  0.48576  0.95510
    355   2.69323  4.52860  3.39124  2.84906  3.69558  3.61024  3.86841  3.05871  2.79771  1.75348  3.63873  2.74566  4.00692  2.67089  3.17780  2.44216  2.93080  2.42049  5.10475  3.84832    647 - -
          2.68618  4.42225  2.77519  2.73123  3.46354  2.40513  3.72494  3.29354  2.67741  2.69355  4.24690  2.90347  2.73739  3.18146  2.89801  2.37887  2.77519  2.98518  4.58477  3.61503
          0.01773  4.43707  5.15942  0.61958  0.77255  0.48576  0.95510
    356   1.89659  4.85121  2.22393  2.56888  3.07083  2.79068  3.78956  3.59409  2.61793  3.20538  4.02302  3.07509  3.91831  2.95024  3.08119  2.38489  2.94597  3.25600  5.45103  4.11838    648 - -
          2.68618  4.42225  2.77519  2.73123  3.46354  2.40513  3.72494  3.29354  2.67741  2.69355  4.24690  2.90347  2.73739  3.18146  2.89801  2.37887  2.77519  2.98518  4.58477  3.61503
          0.01773  4.43707  5.15942  0.61958  0.77255  0.48576  0.95510
    357   2.63103  4.67905  3.13102  2.97103  4.77725  1.03246  4.32214  4.26782  3.28497  3.87717  4.68532  2.45646  3.98323  3.53816  3.69390  2.08290  3.08992  3.68033  6.05071  4.75370    649 - -
          2.68618  4.42225  2.77519  2.73123  3.46354  2.40513  3.72494  3.29354  2.67741  2.69355  4.24690  2.90347  2.73739  3.18146  2.89801  2.37887  2.77519  2.98518  4.58477  3.61503
          0.01773  4.43707  5.15942  0.61958  0.77255  0.48576  0.95510
    358   2.27825  4.31018  4.17558  3.64389  3.57766  2.33942  4.33945  1.49252  3.55479  2.54063  3.53151  3.86595  4.26048  3.81183  3.78996  3.13485  3.04848  1.91353  5.13450  3.93214    650 - -
          2.68618  4.42225  2.77519  2.73123  3.46354  2.40513  3.72494  3.29354  2.67741  2.69355  4.24690  2.90347  2.73739  3.18146  2.89801  2.37887  2.77519  2.98518  4.58477  3.61503
          0.01773  4.43707  5.15942  0.61958  0.77255  0.48576  0.95510
    359   1.11158  4.37994  3.91285  3.64827  4.69467  3.16561  4.65370  4.09709  3.68882  3.81514  4.63269  3.67110  3.95464  3.94974  3.95979  1.19467  2.96544  3.48137  6.04357  4.86012    651 - -
          2.68618  4.42225  2.77519  2.73123  3.46354  2.40513  3.72494  3.29354  2.67741  2.69355  4.24690  2.90347  2.73739  3.18146  2.89801  2.37887  2.77519  2.98518  4.58477  3.61503
          0.01773  4.43707  5.15942  0.61958  0.77255  0.48576  0.95510
    360   2.71317  5.01543  2.04569  2.46420  3.15887  3.47608  3.72792  3.74886  2.52422  3.31724  4.11127  2.54704  3.89974  2.86261  3.00531  2.13984  2.49408  3.38700  5.52305  4.15611    652 - -
          2.68618  4.42225  2.77519  2.73123  3.46354  2.40513  3.72494  3.29354  2.67741  2.69355  4.24690  2.90347  2.73739  3.18146  2.89801  2.37887  2.77519  2.98518  4.58477  3.61503
          0.01773  4.43707  5.15942  0.61958  0.77255  0.48576  0.95510
    361   2.67736  4.50329  3.41756  2.86856  3.68278  2.91206  3.87964  3.04043  2.82859  2.36972  2.25338  2.38289  4.00341  3.15540  3.21127  2.85054  2.46266  2.79726  5.09735  3.84437    653 - -
          2.68618  4.42225  2.77519  2.73123  3.46354  2.40513  3.72494  3.29354  2.67741  2.69355  4.24690  2.90347  2.73739  3.18146  2.89801  2.37887  2.77519  2.98518  4.58477  3.61503
          0.01773  4.43707  5.15942  0.61958  0.77255  0.48576  0.95510
    362   2.27087  4.23169  4.05077  3.49202  2.30371  2.93348  4.11433  2.66632  3.39019  2.38457  1.84206  3.72908  4.15142  3.63248  3.60885  3.04416  2.94938  2.47852  4.85624  3.64240    654 - -
          2.68618  4.42225  2.77519  2.73123  3.46354  2.40513  3.72494  3.29354  2.67741  2.69355  4.24690  2.90347  2.73739  3.18146  2.89801  2.37887  2.77519  2.98518  4.58477  3.61503
          0.01773  4.43707  5.15942  0.61958  0.77255  0.48576  0.95510
    363   2.36887  4.89125  2.53139  2.54193  4.18096  2.76325  3.77797  3.60969  2.60639  3.21538  4.03287  3.05696  3.92206  2.93713  3.07341  2.09474  2.95912  3.27470  5.45464  2.32798    655 - -
          2.68618  4.42225  2.77519  2.73123  3.46354  2.40513  3.72494  3.29354  2.67741  2.69355  4.24690  2.90347  2.73739  3.18146  2.89801  2.37887  2.77519  2.98518  4.58477  3.61503
          0.01773  4.43707  5.15942  0.61958  0.77255  0.48576  0.95510
    364   1.81433  4.49268  3.52642  3.02458  4.06859  1.92832  4.07814  3.44998  3.00583  2.52283  3.98388  3.37367  3.95354  3.32185  3.39044  2.22440  2.38271  3.09803  5.43785  4.18625    656 - -
          2.68618  4.42225  2.77519  2.73123  3.46354  2.40513  3.72494  3.29354  2.67741  2.69355  4.24690  2.90347  2.73739  3.18146  2.89801  2.37887  2.77519  2.98518  4.58477  3.61503
          0.01773  4.43707  5.15942  0.61958  0.77255  0.48576  0.95510
    365   1.96680  4.41658  3.75153  3.31876  4.36494  1.98589  4.34303  3.75156  3.31155  3.44672  4.27669  3.52200  3.94260  3.60215  3.65759  1.33250  2.92744  2.45391  5.72160  4.49970    657 - -
          2.68618  4.42225  2.77519  2.73123  3.46354  2.40513  3.72494  3.29354  2.67741  2.69355  4.24690  2.90347  2.73739  3.18146  2.89801  2.37887  2.77519  2.98518  4.58477  3.61503
          0.01773  4.43707  5.15942  0.61958  0.77255  0.48576  0.95510
    366   1.81727  4.43128  3.65052  3.14182  3.93829  3.42406  4.12627  2.54968  3.10387  2.99369  3.87405  3.45862  3.99278  3.41211  3.45968  1.55831  2.35840  2.91918  5.35252  4.11791    658 - -
          2.68618  4.42225  2.77519  2.73123  3.46354  2.40513  3.72494  3.29354  2.67741  2.69355  4.24690  2.90347  2.73739  3.18146  2.89801  2.37887  2.77519  2.98518  4.58477  3.61503
          0.01773  4.43707  5.15942  0.61958  0.77255  0.48576  0.95510
    367   1.36926  4.44411  3.68400  3.23260  4.09455  3.36038  4.23225  3.40478  3.19585  2.47220  4.03984  3.50222  3.99128  3.51338  3.53577  1.59628  2.95602  3.05802  5.50297  4.26439    659 - -
          2.68618  4.42225  2.77519  2.73123  3.46354  2.40513  3.72494  3.29354  2.67741  2.69355  4.24690  2.90347  2.73739  3.18146  2.89801  2.37887  2.77519  2.98518  4.58477  3.61503
          0.10133  4.43707  2.47056  0.61958  0.77255  0.48576  0.95510
    368   2.82902  4.28101  4.34580  3.79950  1.90348  3.92729  4.21830  1.59214  3.66918  2.25853  3.32514  3.95892  4.31113  3.87584  3.82663  2.54570  3.07910  2.30893  4.77496  3.45514    660 - -
          2.68618  4.42225  2.77519  2.73123  3.46354  2.40513  3.72494  3.29354  2.67741  2.69355  4.24690  2.90347  2.73739  3.18146  2.89801  2.37887  2.77519  2.98518  4.58477  3.61503
          0.01926  4.35500  5.07735  0.61958  0.77255  0.60491  0.78993
    369   2.15647  4.80815  2.46906  2.59990  4.42597  1.94907  3.87375  3.87138  2.70806  3.45034  4.24210  3.07818  3.88042  3.02446  3.17634  2.20828  2.38171  3.43669  5.65384  4.30977    661 - -
          2.68618  4.42225  2.77519  2.73123  3.46354  2.40513  3.72494  3.29354  2.67741  2.69355  4.24690  2.90347  2.73739  3.18146  2.89801  2.37887  2.77519  2.98518  4.58477  3.61503
          0.01926  4.35500  5.07735  0.61958  0.77255  0.60491  0.78993
    370   1.88445  4.35545  3.96340  3.46467  3.60500  3.64317  4.26576  2.67421  3.36308  1.41577  3.54043  3.71669  4.15513  3.66257  3.62874  2.99728  2.37630  2.49100  5.17685  3.97721    662 - -
          2.68618  4.42225  2.77519  2.73123  3.46354  2.40513  3.72494  3.29354  2.67741  2.69355  4.24690  2.90347  2.73739  3.18146  2.89801  2.37887  2.77519  2.98518  4.58477  3.61503
          0.01926  4.35500  5.07735  0.61958  0.77255  0.60491  0.78993
    371   2.65455  4.43705  3.45805  2.89783  2.85511  2.22476  3.86597  2.95872  2.83603  2.29778  3.55255  3.31893  3.99293  3.16514  2.69818  2.84757  2.43564  2.72456  5.01966  3.76960    663 - -
          2.68618  4.42225  2.77519  2.73123  3.46354  2.40513  3.72494  3.29354  2.67741  2.69355  4.24690  2.90347  2.73739  3.18146  2.89801  2.37887  2.77519  2.98518  4.58477  3.61503
          0.21650  4.35500  1.70469  0.61958  0.77255  0.60491  0.78993
    372   2.86382  4.36150  4.14880  3.60788  3.35762  3.95980  4.32506  1.48825  3.47943  1.77569  3.26981  3.89640  2.78792  3.76419  3.71829  3.27550  3.11364  2.14288  5.06227  3.86334    664 - -
          2.68618  4.42225  2.77519  2.73123  3.46354  2.40513  3.72494  3.29354  2.67741  2.69355  4.24690  2.90347  2.73739  3.18146  2.89801  2.37887  2.77519  2.98518  4.58477  3.61503
          0.02341  4.16191  4.88426  0.61958  0.77255  0.81241  0.58660
    373   2.19789  4.40197  3.53420  3.03159  3.57417  3.62130  3.97428  1.73418  2.92006  2.51390  3.51237  3.41996  4.04820  2.56252  3.24143  2.92443  2.94460  2.47690  5.07484  3.83985    665 - -
          2.68638  4.42276  2.77571  2.73175  3.46405  2.40433  3.72323  3.29348  2.67792  2.69295  4.24741  2.90300  2.73791  3.18198  2.89852  2.37857  2.77571  2.98379  4.58528  3.61554
          0.58633  0.82995  4.88426  1.79167  0.18234  0.45377  1.00849
    374   3.04523  5.56834  1.65714  2.30587  4.95721  2.43180  3.93862  4.48619  2.93245  3.97595  4.80345  1.41791  4.00449  3.09790  3.51935  2.95319  3.34418  4.03086  6.12651  4.63143    675 - -
          2.68618  4.42225  2.77519  2.73123  3.46354  2.40513  3.72494  3.29354  2.67741  2.69355  4.24690  2.90347  2.73739  3.18146  2.89801  2.37887  2.77519  2.98518  4.58477  3.61503
          0.01919  4.35880  5.08114  0.61958  0.77255  0.42048  1.06924
    375   1.90536  4.38243  3.86804  3.62150  4.71625  0.92908  4.65145  4.10286  3.69250  3.82158  4.63463  3.65830  3.95324  3.94483  3.96761  2.63641  2.21421  3.48498  6.05904  4.88560    676 - -
          2.68618  4.42225  2.77519  2.73123  3.46354  2.40513  3.72494  3.29354  2.67741  2.69355  4.24690  2.90347  2.73739  3.18146  2.89801  2.37887  2.77519  2.98518  4.58477  3.61503
          0.01773  4.43707  5.15942  0.61958  0.77255  0.48576  0.95510
    376   2.75844  5.03945  3.05094  2.53234  4.35380  3.52246  3.73278  3.78540  1.77948  2.77812  4.14181  2.54923  3.93518  2.86579  2.85339  1.87380  2.99435  3.42620  5.52859  4.18663    677 - -
          2.68618  4.42225  2.77519  2.73123  3.46354  2.40513  3.72494  3.29354  2.67741  2.69355  4.24690  2.90347  2.73739  3.18146  2.89801  2.37887  2.77519  2.98518  4.58477  3.61503
          0.01773  4.43707  5.15942  0.61958  0.77255  0.48576  0.95510
    377   2.73630  5.20926  2.53017  2.40148  4.54744  3.47373  3.67952  4.02109  1.92450  3.50826  4.26202  2.54805  3.88460  2.78529  2.45462  1.95360  2.96871  3.59849  5.64487  4.24676    678 - -
          2.68618  4.42225  2.77519  2.73123  3.46354  2.40513  3.72494  3.29354  2.67741  2.69355  4.24690  2.90347  2.73739  3.18146  2.89801  2.37887  2.77519  2.98518  4.58477  3.61503
          0.01773  4.43707  5.15942  0.61958  0.77255  0.48576  0.95510
    378   4.34890  5.38195  5.24049  5.09236  1.14729  4.92238  3.69300  3.94586  4.89463  3.15357  4.49588  4.51119  5.19578  4.65133  4.77069  4.32467  4.55487  3.89625  3.78107  0.82264    679 - -
          2.68618  4.42225  2.77519  2.73123  3.46354  2.40513  3.72494  3.29354  2.67741  2.69355  4.24690  2.90347  2.73739  3.18146  2.89801  2.37887  2.77519  2.98518  4.58477  3.61503
          0.01773  4.43707  5.15942  0.61958  0.77255  0.48576  0.95510
    379   2.93766  4.36372  4.48841  3.90648  3.28011  4.08404  4.40576  2.07723  3.76516  1.17640  2.57916  4.10056  4.41609  3.96009  3.91507  2.64126  3.17042  2.36477  4.98066  3.82355    680 - -
          2.68618  4.42225  2.77519  2.73123  3.46354  2.40513  3.72494  3.29354  2.67741  2.69355  4.24690  2.90347  2.73739  3.18146  2.89801  2.37887  2.77519  2.98518  4.58477  3.61503
          0.01773  4.43707  5.15942  0.61958  0.77255  0.48576  0.95510
    380   2.03580  4.28462  4.00420  3.43403  3.41546  3.80476  4.14233  2.55134  3.34531  2.12648  2.67355  3.72238  4.19038  3.60530  3.60023  3.09031  1.97603  2.08684  4.94929  3.74816    681 - -
          2.68629  4.42236  2.77530  2.73134  3.46364  2.40464  3.72505  3.29365  2.67751  2.69286  4.24700  2.90357  2.73750  3.18157  2.89811  2.37897  2.77530  2.98529  4.58487  3.61514
          0.68478  1.42663  1.36381  0.67711  0.70944  0.48576  0.95510
    381   1.38148  4.25800  3.52938  3.31490  4.48607  1.35065  4.40805  3.86521  3.43172  3.59442  4.43400  3.43575  3.79360  3.69825  3.72328  2.50655  2.83107  3.29667  5.81968  4.63331    684 - -
          2.68618  4.42225  2.77519  2.73123  3.46354  2.40513  3.72494  3.29354  2.67741  2.69355  4.24690  2.90347  2.73739  3.18146  2.89801  2.37887  2.77519  2.98518  4.58477  3.61503
          0.02371  4.14947  4.87182  0.61958  0.77255  0.32098  1.29257
    382   2.78200  4.90813  3.18995  2.28410  4.15721  3.58504  3.76289  3.55272  2.45633  2.07816  3.99501  3.13637  3.97973  2.92525  1.91296  2.40399  3.00802  3.24855  5.39858  4.10026    685 - -
          2.68618  4.42225  2.77519  2.73123  3.46354  2.40513  3.72494  3.29354  2.67741  2.69355  4.24690  2.90347  2.73739  3.18146  2.89801  2.37887  2.77519  2.98518  4.58477  3.61503
          0.01773  4.43707  5.15942  0.61958  0.77255  0.48576  0.95510
    383   3.47967  4.73294  5.35648  4.81461  3.48367  4.88781  5.32208  1.73574  4.69454  0.97672  3.25490  4.99785  5.06895  4.78415  4.77466  4.26649  3.71424  1.51111  5.57280  4.49342    686 - -
          2.68618  4.42225  2.77519  2.73123  3.46354  2.40513  3.72494  3.29354  2.67741  2.69355  4.24690  2.90347  2.73739  3.18146  2.89801  2.37887  2.77519  2.98518  4.58477  3.61503
          0.01773  4.43707  5.15942  0.61958  0.77255  0.48576  0.95510
    384   2.70735  4.87631  3.07974  2.56424  4.11993  3.51179  2.95342  3.56127  2.55255  3.16773  3.03893  2.31695  3.92682  2.91671  2.99723  1.75749  2.94963  3.23777  5.39683  4.05959    687 - -
          2.68618  4.42225  2.77519  2.73123  3.46354  2.40513  3.72494  3.29354  2.67741  2.69355  4.24690  2.90347  2.73739  3.18146  2.89801  2.37887  2.77519  2.98518  4.58477  3.61503
          0.01773  4.43707  5.15942  0.61958  0.77255  0.48576  0.95510
    385   0.84930  4.50587  4.02190  3.64721  3.96877  3.54263  4.52890  2.99001  3.54326  2.23727  3.94947  3.81854  4.19509  3.88485  3.80077  2.98097  3.14691  2.77184  5.55866  4.31613    688 - -
          2.68618  4.42225  2.77519  2.73123  3.46354  2.40513  3.72494  3.29354  2.67741  2.69355  4.24690  2.90347  2.73739  3.18146  2.89801  2.37887  2.77519  2.98518  4.58477  3.61503
          0.01773  4.43707  5.15942  0.61958  0.77255  0.48576  0.95510
    386   3.86110  5.17534  5.09904  4.77532  3.46054  4.69720  5.26349  2.72232  4.54433  0.40004  3.36486  5.00222  5.05692  4.76776  4.61369  4.39316  4.14015  2.89935  5.50473  4.34791    689 - -
          2.68618  4.42225  2.77519  2.73123  3.46354  2.40513  3.72494  3.29354  2.67741  2.69355  4.24690  2.90347  2.73739  3.18146  2.89801  2.37887  2.77519  2.98518  4.58477  3.61503
          0.01773  4.43707  5.15942  0.61958  0.77255  0.48576  0.95510
    387   3.05504  5.67526  1.58307  1.50133  4.97605  3.44659  3.89715  4.50154  2.83075  3.96194  4.76272  2.30173  4.01545  2.35334  3.40426  2.94858  3.32275  4.04866  6.10042  4.60219    690 - -
          2.68618  4.42225  2.77519  2.73123  3.46354  2.40513  3.72494  3.29354  2.67741  2.69355  4.24690  2.90347  2.73739  3.18146  2.89801  2.37887  2.77519  2.98518  4.58477  3.61503
          0.01773  4.43707  5.15942  0.61958  0.77255  0.48576  0.95510
    388   2.87862  5.28693  2.87345  2.47931  4.64414  2.74226  3.76310  4.09830  2.12096  3.58896  4.37656  2.52309  3.97537  1.49712  2.84782  2.84114  3.11359  3.69711  5.72071  4.35382    691 - -
          2.68618  4.42225  2.77519  2.73123  3.46354  2.40513  3.72494  3.29354  2.67741  2.69355  4.24690  2.90347  2.73739  3.18146  2.89801  2.37887  2.77519  2.98518  4.58477  3.61503
          0.01773  4.43707  5.15942  0.61958  0.77255  0.48576  0.95510
    389   2.77979  5.29025  1.92974  2.10979  4.61877  3.45445  3.71626  4.10584  2.17900  3.58915  4.34476  2.47288  3.89852  2.82669  3.00622  2.36995  2.50692  3.67381  5.72835  4.30501    692 - -
          2.68618  4.42225  2.77519  2.73123  3.46354  2.40513  3.72494  3.29354  2.67741  2.69355  4.24690  2.90347  2.73739  3.18146  2.89801  2.37887  2.77519  2.98518  4.58477  3.61503
          0.01773  4.43707  5.15942  0.61958  0.77255  0.48576  0.95510
    390   2.86743  5.27636  2.20571  2.41418  4.67301  1.56950  3.84346  4.14900  2.23229  3.66802  4.45984  2.96616  3.96379  2.98016  3.19397  2.35637  3.13919  3.72795  5.83504  4.42010    693 - -
          2.68618  4.42225  2.77519  2.73123  3.46354  2.40513  3.72494  3.29354  2.67741  2.69355  4.24690  2.90347  2.73739  3.18146  2.89801  2.37887  2.77519  2.98518  4.58477  3.61503
          0.01773  4.43707  5.15942  0.61958  0.77255  0.48576  0.95510
    391   2.82258  5.32062  1.87500  2.37405  4.65003  3.46364  3.74545  4.13403  2.17904  3.62032  4.38627  2.93188  3.92356  2.09664  3.02589  2.08355  3.06488  3.70751  5.76118  4.34085    694 - -
          2.68618  4.42225  2.77519  2.73123  3.46354  2.40513  3.72494  3.29354  2.67741  2.69355  4.24690  2.90347  2.73739  3.18146  2.89801  2.37887  2.77519  2.98518  4.58477  3.61503
          0.01773  4.43707  5.15942  0.61958  0.77255  0.48576  0.95510
    392   0.96875  4.37344  4.00116  3.69112  4.50979  3.22137  4.63143  3.71466  3.66529  3.55862  4.44129  3.71261  3.98880  3.94739  3.92201  2.68275  1.54695  3.24607  5.91228  4.73392    695 - -
          2.68618  4.42225  2.77519  2.73123  3.46354  2.40513  3.72494  3.29354  2.67741  2.69355  4.24690  2.90347  2.73739  3.18146  2.89801  2.37887  2.77519  2.98518  4.58477  3.61503
          0.01773  4.43707  5.15942  0.61958  0.77255  0.48576  0.95510
    393   2.69721  4.98764  3.03360  2.48281  4.26011  3.49959  3.69589  3.69347  2.45338  3.26131  4.05509  2.57724  3.89355  2.49601  2.49526  2.37584  2.08772  3.34107  5.46809  3.20276    696 - -
          2.68618  4.42225  2.77519  2.73123  3.46354  2.40513  3.72494  3.29354  2.67741  2.69355  4.24690  2.90347  2.73739  3.18146  2.89801  2.37887  2.77519  2.98518  4.58477  3.61503
          0.01773  4.43707  5.15942  0.61958  0.77255  0.48576  0.95510
    394   3.38150  4.63598  5.30104  4.83901  3.92627  4.84870  5.56758  1.55226  4.74348  2.38766  3.69670  5.00890  5.14143  5.01256  4.92216  4.27571  3.65424  0.69812  5.97959  4.75533    697 - -
          2.68618  4.42225  2.77519  2.73123  3.46354  2.40513  3.72494  3.29354  2.67741  2.69355  4.24690  2.90347  2.73739  3.18146  2.89801  2.37887  2.77519  2.98518  4.58477  3.61503
          0.01773  4.43707  5.15942  0.61958  0.77255  0.48576  0.95510
    395   3.15242  4.47183  4.92440  4.38245  3.69542  4.48723  4.95840  1.69103  4.26989  2.00720  3.54428  4.55758  4.79751  4.49616  4.43147  3.83557  2.53776  1.01796  5.49533  4.30302    698 - -
          2.68618  4.42225  2.77519  2.73123  3.46354  2.40513  3.72494  3.29354  2.67741  2.69355  4.24690  2.90347  2.73739  3.18146  2.89801  2.37887  2.77519  2.98518  4.58477  3.61503
          0.01773  4.43707  5.15942  0.61958  0.77255  0.48576  0.95510
    396   2.12313  4.44023  3.59170  3.10860  3.92261  2.60851  4.10540  3.28160  3.08475  1.82803  3.86765  3.43600  3.98816  3.39404  3.43969  1.71956  2.93327  2.97108  5.33235  4.09535    699 - -
          2.68618  4.42225  2.77519  2.73123  3.46354  2.40513  3.72494  3.29354  2.67741  2.69355  4.24690  2.90347  2.73739  3.18146  2.89801  2.37887  2.77519  2.98518  4.58477  3.61503
          0.01773  4.43707  5.15942  0.61958  0.77255  0.48576  0.95510
    397   2.99555  5.31576  3.09697  2.63789  4.69544  3.63816  3.78043  4.13144  2.29768  3.60143  4.41505  1.47791  4.06228  2.40077  1.91536  2.96702  3.21150  3.75486  5.69202  4.38940    700 - -
          2.68618  4.42225  2.77519  2.73123  3.46354  2.40513  3.72494  3.29354  2.67741  2.69355  4.24690  2.90347  2.73739  3.18146  2.89801  2.37887  2.77519  2.98518  4.58477  3.61503
          0.01773  4.43707  5.15942  0.61958  0.77255  0.48576  0.95510
    398   3.67411  5.29618  4.34377  4.28560  5.17740  3.95404  5.28035  4.91619  4.40066  4.45753  5.55338  4.52149  0.23172  4.76772  4.54817  3.86640  4.16294  4.48703  6.16519  5.31593    701 - -
          2.68618  4.42225  2.77519  2.73123  3.46354  2.40513  3.72494  3.29354  2.67741  2.69355  4.24690  2.90347  2.73739  3.18146  2.89801  2.37887  2.77519  2.98518  4.58477  3.61503
          0.01773  4.43707  5.15942  0.61958  0.77255  0.48576  0.95510
    399   2.73358  4.94807  3.13829  2.57100  4.23860  3.53788  3.72915  3.65001  2.13503  3.23285  4.04372  3.07843  3.93436  2.87165  1.99948  2.13169  2.56351  2.72345  5.44783  4.12567    702 - -
          2.68618  4.42225  2.77519  2.73123  3.46354  2.40513  3.72494  3.29354  2.67741  2.69355  4.24690  2.90347  2.73739  3.18146  2.89801  2.37887  2.77519  2.98518  4.58477  3.61503
          0.01773  4.43707  5.15942  0.61958  0.77255  0.48576  0.95510
    400   3.42406  4.64954  5.39687  4.89505  3.78765  4.94677  5.53248  0.97577  4.80579  1.88883  3.54898  5.06889  5.16190  4.99956  4.94327  4.35021  3.67475  1.30619  5.85607  4.69107    703 - -
          2.68618  4.42225  2.77519  2.73123  3.46354  2.40513  3.72494  3.29354  2.67741  2.69355  4.24690  2.90347  2.73739  3.18146  2.89801  2.37887  2.77519  2.98518  4.58477  3.61503
          0.01773  4.43707  5.15942  0.61958  0.77255  0.48576  0.95510
    401   2.39749  4.44087  4.64323  4.06640  3.32248  4.21557  4.56543  2.35690  3.93117  1.35626  1.90550  4.25478  4.53292  4.10701  4.07042  3.53188  3.27506  1.98193  5.09570  3.95792    704 - -
          2.68618  4.42225  2.77519  2.73123  3.46354  2.40513  3.72494  3.29354  2.67741  2.69355  4.24690  2.90347  2.73739  3.18146  2.89801  2.37887  2.77519  2.98518  4.58477  3.61503
          0.01773  4.43707  5.15942  0.61958  0.77255  0.48576  0.95510
    402   1.40814  4.38033  3.98180  3.67132  4.49585  3.22976  4.61833  3.69201  3.64490  3.54043  4.42781  3.70672  3.99309  3.93244  3.90444  2.69040  1.06562  3.23335  5.90018  4.71872    705 - -
          2.68618  4.42225  2.77519  2.73123  3.46354  2.40513  3.72494  3.29354  2.67741  2.69355  4.24690  2.90347  2.73739  3.18146  2.89801  2.37887  2.77519  2.98518  4.58477  3.61503
          0.01773  4.43707  5.15942  0.61958  0.77255  0.48576  0.95510
    403   3.09213  4.93435  3.58560  3.12516  3.73438  3.87845  4.09750  3.16032  2.80976  1.53535  3.72841  3.55663  4.29267  1.42099  3.09389  3.23508  3.33246  3.08828  5.31785  4.01879    706 - -
          2.68618  4.42225  2.77519  2.73123  3.46354  2.40513  3.72494  3.29354  2.67741  2.69355  4.24690  2.90347  2.73739  3.18146  2.89801  2.37887  2.77519  2.98518  4.58477  3.61503
          0.01773  4.43707  5.15942  0.61958  0.77255  0.48576  0.95510
    404   3.22657  5.91964  1.23658  1.39018  5.19460  3.44246  4.00784  4.75145  3.06520  4.20221  5.05121  2.27254  4.08142  3.17154  3.70478  3.08118  3.51886  4.28632  6.34662  4.78716    707 - -
          2.68618  4.42225  2.77519  2.73123  3.46354  2.40513  3.72494  3.29354  2.67741  2.69355  4.24690  2.90347  2.73739  3.18146  2.89801  2.37887  2.77519  2.98518  4.58477  3.61503
          0.01773  4.43707  5.15942  0.61958  0.77255  0.48576  0.95510
    405   2.73296  4.79753  3.09694  2.86538  4.55613  3.37212  4.16331  3.98241  3.02663  3.64668  4.49630  1.23688  4.02011  3.36727  3.42067  2.82719  1.70160  3.53864  5.84067  4.51835    708 - -
          2.68618  4.42225  2.77519  2.73123  3.46354  2.40513  3.72494  3.29354  2.67741  2.69355  4.24690  2.90347  2.73739  3.18146  2.89801  2.37887  2.77519  2.98518  4.58477  3.61503
          0.01773  4.43707  5.15942  0.61958  0.77255  0.48576  0.95510
    406   2.36296  4.60974  3.36403  2.82735  3.83532  3.59580  3.89069  2.24562  2.76431  2.84788  3.74586  3.27961  4.01336  1.84036  3.15371  2.85411  2.46311  2.84860  5.23004  3.96405    709 - -
          2.68618  4.42225  2.77519  2.73123  3.46354  2.40513  3.72494  3.29354  2.67741  2.69355  4.24690  2.90347  2.73739  3.18146  2.89801  2.37887  2.77519  2.98518  4.58477  3.61503
          0.01773  4.43707  5.15942  0.61958  0.77255  0.48576  0.95510
    407   2.91399  5.32055  2.75757  2.06486  4.65718  3.50639  3.81141  4.12041  2.55705  3.62703  4.42840  2.99761  2.35489  1.49910  2.99779  2.87149  3.16064  3.72450  5.77774  4.39157    710 - -
          2.68618  4.42225  2.77519  2.73123  3.46354  2.40513  3.72494  3.29354  2.67741  2.69355  4.24690  2.90347  2.73739  3.18146  2.89801  2.37887  2.77519  2.98518  4.58477  3.61503
          0.01773  4.43707  5.15942  0.61958  0.77255  0.48576  0.95510
    408   0.43604  4.58465  4.14964  4.01145  4.72811  3.38723  4.94820  3.95030  4.04599  3.80061  4.79345  3.98225  4.18146  4.33535  4.22743  2.94308  3.26112  3.49494  6.08876  4.97271    711 - -
          2.68618  4.42225  2.77519  2.73123  3.46354  2.40513  3.72494  3.29354  2.67741  2.69355  4.24690  2.90347  2.73739  3.18146  2.89801  2.37887  2.77519  2.98518  4.58477  3.61503
          0.01773  4.43707  5.15942  0.61958  0.77255  0.48576  0.95510
    409   2.83898  4.36940  4.26422  3.74084  3.64010  3.90104  4.45474  1.97456  3.64328  2.53387  3.57703  3.96728  4.35610  3.91481  3.88157  1.91493  3.12932  1.29385  5.24378  4.03088    712 - -
          2.68618  4.42225  2.77519  2.73123  3.46354  2.40513  3.72494  3.29354  2.67741  2.69355  4.24690  2.90347  2.73739  3.18146  2.89801  2.37887  2.77519  2.98518  4.58477  3.61503
          0.01773  4.43707  5.15942  0.61958  0.77255  0.48576  0.95510
    410   3.39123  4.69099  5.22417  4.63789  1.54949  4.65200  4.91758  1.72360  4.48303  1.44479  2.32954  4.76173  4.85028  4.49998  4.49944  3.99360  3.60845  2.49037  5.17149  4.05506    713 - -
          2.68618  4.42225  2.77519  2.73123  3.46354  2.40513  3.72494  3.29354  2.67741  2.69355  4.24690  2.90347  2.73739  3.18146  2.89801  2.37887  2.77519  2.98518  4.58477  3.61503
          0.01773  4.43707  5.15942  0.61958  0.77255  0.48576  0.95510
    411   3.17506  5.15796  1.15759  2.85068  1.73545  3.72543  4.02925  3.70363  3.23593  3.25997  4.30719  3.34753  4.26103  3.44917  3.69321  3.21304  3.45724  3.47848  5.04633  3.46103    714 - -
          2.68618  4.42225  2.77519  2.73123  3.46354  2.40513  3.72494  3.29354  2.67741  2.69355  4.24690  2.90347  2.73739  3.18146  2.89801  2.37887  2.77519  2.98518  4.58477  3.61503
          0.01773  4.43707  5.15942  0.61958  0.77255  0.48576  0.95510
    412   2.71148  4.71940  3.23128  2.67868  3.90884  3.57546  3.04464  3.29877  2.30223  2.52479  3.80755  2.29365  3.96456  2.98435  3.01054  2.80410  2.94133  2.08719  5.24491  3.95382    715 - -
          2.68618  4.42225  2.77519  2.73123  3.46354  2.40513  3.72494  3.29354  2.67741  2.69355  4.24690  2.90347  2.73739  3.18146  2.89801  2.37887  2.77519  2.98518  4.58477  3.61503
          0.01773  4.43707  5.15942  0.61958  0.77255  0.48576  0.95510
    413   2.73643  5.11278  2.94989  2.45491  4.44846  2.21821  2.99150  3.90440  2.44565  3.42948  4.20521  2.23608  3.90267  2.83001  2.45334  2.35681  2.97543  3.51115  5.59467  4.22016    716 - -
          2.68618  4.42225  2.77519  2.73123  3.46354  2.40513  3.72494  3.29354  2.67741  2.69355  4.24690  2.90347  2.73739  3.18146  2.89801  2.37887  2.77519  2.98518  4.58477  3.61503
          0.01773  4.43707  5.15942  0.61958  0.77255  0.48576  0.95510
    414   2.81900  5.12011  3.12855  2.26116  4.43196  3.57880  3.71562  2.99601  2.33249  3.37990  4.18199  3.07771  3.96690  1.74434  2.04630  2.81439  3.03701  3.49416  5.54453  4.22148    717 - -
          2.68618  4.42225  2.77519  2.73123  3.46354  2.40513  3.72494  3.29354  2.67741  2.69355  4.24690  2.90347  2.73739  3.18146  2.89801  2.37887  2.77519  2.98518  4.58477  3.61503
          0.01773  4.43707  5.15942  0.61958  0.77255  0.48576  0.95510
    415   2.67417  4.65719  3.30710  3.07347  4.48592  3.34576  4.28481  3.88230  3.17232  3.59368  4.46000  2.38908  4.02936  3.52512  3.51978  2.81104  0.91040  3.44203  5.81474  4.53077    718 - -
          2.68618  4.42225  2.77519  2.73123  3.46354  2.40513  3.72494  3.29354  2.67741  2.69355  4.24690  2.90347  2.73739  3.18146  2.89801  2.37887  2.77519  2.98518  4.58477  3.61503
          0.01773  4.43707  5.15942  0.61958  0.77255  0.48576  0.95510
    416   2.79535  4.27340  4.16541  2.78702  1.90178  3.87683  4.06444  1.81167  3.48850  2.36098  3.34561  3.81449  4.23973  3.70937  3.68071  3.16655  3.02682  2.47586  4.66304  2.70524    719 - -
          2.68655  4.42262  2.77557  2.73161  3.46220  2.40550  3.72532  3.29391  2.67778  2.69392  4.24727  2.90384  2.73694  3.18055  2.89838  2.37866  2.77299  2.98556  4.58514  3.61540
          0.28218  1.42663  5.15942  1.76589  0.18758  0.48576  0.95510
    417   3.20048  4.64705  4.46949  4.02483  2.80186  4.17996  4.10775  2.75916  3.85803  2.56674  3.71386  4.12405  4.58119  4.08470  4.01758  3.54298  3.46489  1.57343  4.46522  1.19733    727 - -
          2.68618  4.42225  2.77519  2.73123  3.46354  2.40513  3.72494  3.29354  2.67741  2.69355  4.24690  2.90347  2.73739  3.18146  2.89801  2.37887  2.77519  2.98518  4.58477  3.61503
          0.01773  4.43707  5.15942  0.61958  0.77255  0.48576  0.95510
    418   3.18297  4.48110  5.02386  4.48462  3.70781  4.55133  5.03282  1.34109  4.37133  1.97602  3.54786  4.64054  4.84834  4.58644  4.51547  3.90599  2.62630  1.21038  5.53100  4.34143    728 - -
          2.68618  4.42225  2.77519  2.73123  3.46354  2.40513  3.72494  3.29354  2.67741  2.69355  4.24690  2.90347  2.73739  3.18146  2.89801  2.37887  2.77519  2.98518  4.58477  3.61503
          0.01773  4.43707  5.15942  0.61958  0.77255  0.48576  0.95510
    419   2.72793  5.11950  2.98767  2.45484  4.45504  3.49138  3.68984  3.90787  1.95864  3.42438  4.19478  2.98779  2.99220  1.99938  2.85117  2.35572  2.53176  3.51182  5.58264  4.21093    729 - -
          2.68618  4.42225  2.77519  2.73123  3.46354  2.40513  3.72494  3.29354  2.67741  2.69355  4.24690  2.90347  2.73739  3.18146  2.89801  2.37887  2.77519  2.98518  4.58477  3.61503
          0.01773  4.43707  5.15942  0.61958  0.77255  0.48576  0.95510
    420   2.35362  4.54505  3.47074  1.98851  3.71874  3.68976  3.96817  2.82632  2.91215  2.04934  3.63860  3.38331  4.08510  3.24028  3.29429  2.94718  2.99230  2.00624  5.17853  3.92609    730 - -
          2.68618  4.42225  2.77519  2.73123  3.46354  2.40513  3.72494  3.29354  2.67741  2.69355  4.24690  2.90347  2.73739  3.18146  2.89801  2.37887  2.77519  2.98518  4.58477  3.61503
          0.01773  4.43707  5.15942  0.61958  0.77255  0.48576  0.95510
    421   2.22537  4.55515  3.42588  2.90810  3.90255  3.51269  3.96274  3.19963  2.86045  2.93783  3.81969  3.32219  3.99542  2.61580  3.24396  2.80885  1.54572  2.41202  5.29219  4.03322    731 - -
          2.68618  4.42225  2.77519  2.73123  3.46354  2.40513  3.72494  3.29354  2.67741  2.69355  4.24690  2.90347  2.73739  3.18146  2.89801  2.37887  2.77519  2.98518  4.58477  3.61503
          0.01773  4.43707  5.15942  0.61958  0.77255  0.48576  0.95510
    422   2.54332  4.49188  3.64531  3.54440  4.88423  0.71887  4.71823  4.40695  3.78877  4.07239  4.88361  3.65159  4.00943  4.02183  4.06365  2.01508  3.07876  3.70226  6.18984  5.00105    732 - -
          2.68618  4.42225  2.77519  2.73123  3.46354  2.40513  3.72494  3.29354  2.67741  2.69355  4.24690  2.90347  2.73739  3.18146  2.89801  2.37887  2.77519  2.98518  4.58477  3.61503
          0.01773  4.43707  5.15942  0.61958  0.77255  0.48576  0.95510
    423   2.75105  5.10652  2.92262  1.76123  4.38989  3.49312  3.71554  3.84574  2.20452  3.38780  4.17457  2.98765  3.91095  2.84207  2.93333  1.94614  2.98517  3.47229  5.56609  3.07288    733 - -
          2.68618  4.42225  2.77519  2.73123  3.46354  2.40513  3.72494  3.29354  2.67741  2.69355  4.24690  2.90347  2.73739  3.18146  2.89801  2.37887  2.77519  2.98518  4.58477  3.61503
          0.01773  4.43707  5.15942  0.61958  0.77255  0.48576  0.95510
    424   2.80735  5.10186  3.14096  2.26611  4.41254  3.57686  3.71048  3.83105  2.07634  3.36458  4.16390  3.07700  3.96124  2.39460  2.05551  2.80548  3.02498  2.18394  5.53000  4.20850    734 - -
          2.68618  4.42225  2.77519  2.73123  3.46354  2.40513  3.72494  3.29354  2.67741  2.69355  4.24690  2.90347  2.73739  3.18146  2.89801  2.37887  2.77519  2.98518  4.58477  3.61503
          0.01773  4.43707  5.15942  0.61958  0.77255  0.48576  0.95510
    425   2.20485  4.52793  3.43807  2.91900  3.95038  3.45007  3.98178  3.31050  2.90170  3.00918  3.86807  2.61223  3.96387  3.22316  3.29789  2.27638  1.88467  2.15539  5.32788  4.06767    735 - -
          2.68618  4.42225  2.77519  2.73123  3.46354  2.40513  3.72494  3.29354  2.67741  2.69355  4.24690  2.90347  2.73739  3.18146  2.89801  2.37887  2.77519  2.98518  4.58477  3.61503
          0.01773  4.43707  5.15942  0.61958  0.77255  0.48576  0.95510
    426   1.47869  4.78785  3.15347  2.74504  4.39901  3.40107  3.96074  3.82327  2.75888  3.43032  4.24824  3.19397  3.95403  1.87289  3.17158  2.24781  3.00854  3.41600  5.65013  4.33777    736 - -
          2.68618  4.42225  2.77519  2.73123  3.46354  2.40513  3.72494  3.29354  2.67741  2.69355  4.24690  2.90347  2.73739  3.18146  2.89801  2.37887  2.77519  2.98518  4.58477  3.61503
          0.01773  4.43707  5.15942  0.61958  0.77255  0.48576  0.95510
    427   2.88954  5.43926  1.90698  2.05177  4.75994  3.45165  3.78980  4.26012  2.24418  3.73456  4.50511  1.88354  3.94748  2.91152  3.15418  2.33696  3.13922  3.82034  5.87251  4.42329    737 - -
          2.68618  4.42225  2.77519  2.73123  3.46354  2.40513  3.72494  3.29354  2.67741  2.69355  4.24690  2.90347  2.73739  3.18146  2.89801  2.37887  2.77519  2.98518  4.58477  3.61503
          0.01773  4.43707  5.15942  0.61958  0.77255  0.48576  0.95510
    428   3.61541  4.85783  5.43678  4.90927  3.40596  5.00717  5.40141  1.20889  4.75567  0.99033  3.18004  5.11724  5.14715  4.82541  4.81920  4.40898  3.84633  2.18355  5.56637  4.49583    738 - -
          2.68618  4.42225  2.77519  2.73123  3.46354  2.40513  3.72494  3.29354  2.67741  2.69355  4.24690  2.90347  2.73739  3.18146  2.89801  2.37887  2.77519  2.98518  4.58477  3.61503
          0.01773  4.43707  5.15942  0.61958  0.77255  0.48576  0.95510
    429   2.75504  4.98441  3.04580  1.54054  4.19420  3.53700  3.73315  3.64991  2.21307  2.68059  4.05278  3.05527  3.93949  2.88275  2.91217  2.77371  2.98426  3.32219  5.43725  3.03585    739 - -
          2.68618  4.42225  2.77519  2.73123  3.46354  2.40513  3.72494  3.29354  2.67741  2.69355  4.24690  2.90347  2.73739  3.18146  2.89801  2.37887  2.77519  2.98518  4.58477  3.61503
          0.01773  4.43707  5.15942  0.61958  0.77255  0.48576  0.95510
    430   2.31873  4.74155  3.16566  2.62856  3.96368  2.91823  2.97166  3.37264  2.62340  3.01414  3.85390  3.12341  3.05122  2.96529  3.06425  2.41649  2.92152  3.07877  5.29101  2.37037    740 - -
          2.68618  4.42225  2.77519  2.73123  3.46354  2.40513  3.72494  3.29354  2.67741  2.69355  4.24690  2.90347  2.73739  3.18146  2.89801  2.37887  2.77519  2.98518  4.58477  3.61503
          0.01773  4.43707  5.15942  0.61958  0.77255  0.48576  0.95510
    431   2.94687  4.54563  3.85923  1.99681  3.74163  3.99298  4.32717  1.41441  3.32255  2.54321  3.62730  3.76494  4.37163  3.64810  3.65951  3.29023  3.19193  1.87489  5.35324  4.11617    741 - -
          2.68618  4.42225  2.77519  2.73123  3.46354  2.40513  3.72494  3.29354  2.67741  2.69355  4.24690  2.90347  2.73739  3.18146  2.89801  2.37887  2.77519  2.98518  4.58477  3.61503
          0.01773  4.43707  5.15942  0.61958  0.77255  0.48576  0.95510
    432   2.78635  5.03802  1.74748  2.53967  4.59784  3.40048  3.94193  4.04438  2.82503  3.62336  4.43079  3.05574  3.96613  3.09869  3.32072  2.24704  1.58045  3.61609  5.82162  4.44131    742 - -
          2.68618  4.42225  2.77519  2.73123  3.46354  2.40513  3.72494  3.29354  2.67741  2.69355  4.24690  2.90347  2.73739  3.18146  2.89801  2.37887  2.77519  2.98518  4.58477  3.61503
          0.01773  4.43707  5.15942  0.61958  0.77255  0.48576  0.95510
    433   2.01530  4.24005  4.03179  3.46605  3.35824  3.77882  4.11440  1.81763  3.36310  2.41838  3.36537  3.72534  4.16917  3.61740  3.59349  3.07051  2.50125  2.39032  4.87785  2.43982    743 - -
          2.68618  4.42225  2.77519  2.73123  3.46354  2.40513  3.72494  3.29354  2.67741  2.69355  4.24690  2.90347  2.73739  3.18146  2.89801  2.37887  2.77519  2.98518  4.58477  3.61503
          0.01773  4.43707  5.15942  0.61958  0.77255  0.48576  0.95510
    434   3.51459  5.19687  4.29846  4.28288  5.34510  0.22255  5.32878  5.12037  4.53721  4.68441  5.69005  4.46578  4.59988  4.81758  4.67572  3.70767  4.03675  4.53918  6.25405  5.47821    744 - -
          2.68618  4.42225  2.77519  2.73123  3.46354  2.40513  3.72494  3.29354  2.67741  2.69355  4.24690  2.90347  2.73739  3.18146  2.89801  2.37887  2.77519  2.98518  4.58477  3.61503
          0.01773  4.43707  5.15942  0.61958  0.77255  0.48576  0.95510
    435   2.60503  4.34376  4.00568  3.54733  3.88194  3.47827  4.37400  2.90640  3.47394  2.89445  3.83667  3.71897  4.09482  3.75904  3.74119  2.30432  1.68523  1.40159  5.37535  4.17008    745 - -
          2.68618  4.42225  2.77519  2.73123  3.46354  2.40513  3.72494  3.29354  2.67741  2.69355  4.24690  2.90347  2.73739  3.18146  2.89801  2.37887  2.77519  2.98518  4.58477  3.61503
          0.01773  4.43707  5.15942  0.61958  0.77255  0.48576  0.95510
    436   2.69138  4.57624  3.35219  2.81204  3.75618  3.58797  3.86288  3.12346  2.77176  2.13650  2.97254  2.13642  3.99576  3.11256  3.16651  2.11997  2.93605  2.87349  5.15723  3.88628    746 - -
          2.68618  4.42225  2.77519  2.73123  3.46354  2.40513  3.72494  3.29354  2.67741  2.69355  4.24690  2.90347  2.73739  3.18146  2.89801  2.37887  2.77519  2.98518  4.58477  3.61503
          0.01773  4.43707  5.15942  0.61958  0.77255  0.48576  0.95510
    437   3.73102  4.98195  5.45245  4.92191  3.29634  5.06093  5.38830  1.88589  4.74196  0.61459  3.07202  5.15943  5.16573  4.77915  4.78965  4.46963  3.95371  2.43602  5.49766  4.45186    747 - -
          2.68618  4.42225  2.77519  2.73123  3.46354  2.40513  3.72494  3.29354  2.67741  2.69355  4.24690  2.90347  2.73739  3.18146  2.89801  2.37887  2.77519  2.98518  4.58477  3.61503
          0.01773  4.43707  5.15942  0.61958  0.77255  0.48576  0.95510
    438   2.80914  4.96646  3.21031  2.64844  4.24004  3.59796  3.75604  3.63616  2.40148  3.22596  4.05597  2.58386  3.99021  2.45213  1.86652  2.84464  3.03212  2.11023  5.44014  4.14346    748 - -
          2.68618  4.42225  2.77519  2.73123  3.46354  2.40513  3.72494  3.29354  2.67741  2.69355  4.24690  2.90347  2.73739  3.18146  2.89801  2.37887  2.77519  2.98518  4.58477  3.61503
          0.01773  4.43707  5.15942  0.61958  0.77255  0.48576  0.95510
    439   3.27358  4.61152  5.01586  4.52067  3.68761  4.55520  5.14618  2.01729  4.36828  2.20321  2.63854  4.69375  4.89755  4.61969  4.52995  3.95008  3.54743  0.76562  5.63042  4.44189    749 - -
          2.68618  4.42225  2.77519  2.73123  3.46354  2.40513  3.72494  3.29354  2.67741  2.69355  4.24690  2.90347  2.73739  3.18146  2.89801  2.37887  2.77519  2.98518  4.58477  3.61503
          0.01773  4.43707  5.15942  0.61958  0.77255  0.48576  0.95510
    440   3.00523  4.46285  4.43120  3.88530  3.53954  4.14646  4.56644  1.67337  3.75789  1.90325  3.43086  4.13874  4.51599  4.02667  3.97868  3.47222  1.50594  2.11726  5.26116  4.07184    750 - -
          2.68618  4.42225  2.77519  2.73123  3.46354  2.40513  3.72494  3.29354  2.67741  2.69355  4.24690  2.90347  2.73739  3.18146  2.89801  2.37887  2.77519  2.98518  4.58477  3.61503
          0.01773  4.43707  5.15942  0.61958  0.77255  0.48576  0.95510
    441   2.56560  4.53179  3.56914  3.35158  4.69006  3.24610  4.50615  4.18234  3.46742  3.83711  4.66614  3.55651  1.13522  3.76924  3.78682  1.46332  3.05849  3.59214  6.00154  4.76638    751 - -
          2.68618  4.42225  2.77519  2.73123  3.46354  2.40513  3.72494  3.29354  2.67741  2.69355  4.24690  2.90347  2.73739  3.18146  2.89801  2.37887  2.77519  2.98518  4.58477  3.61503
          0.01773  4.43707  5.15942  0.61958  0.77255  0.48576  0.95510
    442   2.79967  4.74601  3.45262  2.86533  3.99193  3.64169  3.86359  3.32496  2.54468  2.97032  2.85293  3.30363  4.05095  3.06843  1.66663  2.91405  1.96418  3.06781  5.31255  4.06007    752 - -
          2.68618  4.42225  2.77519  2.73123  3.46354  2.40513  3.72494  3.29354  2.67741  2.69355  4.24690  2.90347  2.73739  3.18146  2.89801  2.37887  2.77519  2.98518  4.58477  3.61503
          0.01773  4.43707  5.15942  0.61958  0.77255  0.48576  0.95510
    443   2.83493  4.22202  4.58077  3.99335  2.62280  4.02144  4.36338  1.63648  3.83845  1.97085  3.28021  4.10264  4.36966  4.01492  3.93820  2.64732  3.07014  1.68188  4.90940  3.72378    753 - -
          2.68618  4.42225  2.77519  2.73123  3.46354  2.40513  3.72494  3.29354  2.67741  2.69355  4.24690  2.90347  2.73739  3.18146  2.89801  2.37887  2.77519  2.98518  4.58477  3.61503
          0.01773  4.43707  5.15942  0.61958  0.77255  0.48576  0.95510
    444   1.79456  4.30480  3.94984  3.40906  3.53472  3.66862  4.16845  2.70255  3.32478  1.71238  3.50651  3.67703  4.13466  3.59852  3.59317  2.43749  2.96952  2.10735  5.04701  3.84056    754 - -
          2.68618  4.42225  2.77519  2.73123  3.46354  2.40513  3.72494  3.29354  2.67741  2.69355  4.24690  2.90347  2.73739  3.18146  2.89801  2.37887  2.77519  2.98518  4.58477  3.61503
          0.01773  4.43707  5.15942  0.61958  0.77255  0.48576  0.95510
    445   2.68886  4.99066  2.56670  2.46802  4.28258  3.47897  3.70609  3.71957  2.48742  3.28657  3.08748  2.59463  2.38215  2.83682  2.96390  2.35726  2.56083  3.35842  5.49410  4.13273    755 - -
          2.68618  4.42225  2.77519  2.73123  3.46354  2.40513  3.72494  3.29354  2.67741  2.69355  4.24690  2.90347  2.73739  3.18146  2.89801  2.37887  2.77519  2.98518  4.58477  3.61503
          0.01773  4.43707  5.15942  0.61958  0.77255  0.48576  0.95510
    446   2.85363  5.35942  2.00194  2.37569  4.68676  3.46985  3.76023  4.17353  2.54165  3.65457  4.42449  1.71852  3.93872  2.44676  2.48795  2.79657  3.09625  3.74607  5.79050  4.36838    756 - -
          2.68618  4.42225  2.77519  2.73123  3.46354  2.40513  3.72494  3.29354  2.67741  2.69355  4.24690  2.90347  2.73739  3.18146  2.89801  2.37887  2.77519  2.98518  4.58477  3.61503
          0.01773  4.43707  5.15942  0.61958  0.77255  0.48576  0.95510
    447   3.05256  5.51894  2.01433  2.37888  4.96367  1.73243  3.99265  4.48664  2.97839  3.98818  4.81402  1.47940  4.04332  3.15377  3.55253  2.97854  3.36104  4.02809  6.14153  4.66362    757 - -
          2.68618  4.42225  2.77519  2.73123  3.46354  2.40513  3.72494  3.29354  2.67741  2.69355  4.24690  2.90347  2.73739  3.18146  2.89801  2.37887  2.77519  2.98518  4.58477  3.61503
          0.40396  4.43707  1.13788  0.61958  0.77255  0.48576  0.95510
    448   2.81159  4.99312  1.87814  2.41735  4.63630  1.28442  3.96797  4.15401  2.98613  3.73692  4.60121  2.94238  3.88448  3.17093  3.49857  2.81920  3.17730  3.70303  5.83727  4.49308    758 - -
          2.68618  4.42225  2.77519  2.73123  3.46354  2.40513  3.72494  3.29354  2.67741  2.69355  4.24690  2.90347  2.73739  3.18146  2.89801  2.37887  2.77519  2.98518  4.58477  3.61503
          0.02598  4.05909  4.78144  0.61958  0.77255  0.89488  0.52536
    449   2.71363  4.78532  3.11465  2.66352  4.23875  3.41794  3.75284  3.55811  1.65175  3.20253  4.07504  3.10870  3.90607  2.92267  2.64936  2.77873  1.88418  3.23314  5.42876  4.16154    759 - -
          2.68618  4.42225  2.77519  2.73123  3.46354  2.40513  3.72494  3.29354  2.67741  2.69355  4.24690  2.90347  2.73739  3.18146  2.89801  2.37887  2.77519  2.98518  4.58477  3.61503
          0.02598  4.05909  4.78144  0.61958  0.77255  0.89488  0.52536
    450   2.55691  4.58775  3.08309  2.58784  3.91356  3.37133  3.72983  3.29845  2.56110  2.95293  3.80227  3.05603  2.82571  2.42370  2.97381  2.26329  2.82998  2.40137  5.23926  3.94549    760 - -
          2.68618  4.42225  2.77519  2.73123  3.46354  2.40513  3.72494  3.29354  2.67741  2.69355  4.24690  2.90347  2.73739  3.18146  2.89801  2.37887  2.77519  2.98518  4.58477  3.61503
          0.02598  4.05909  4.78144  0.61958  0.77255  0.69136  0.69494
    451   2.86511  5.21979  3.08268  2.16371  4.61310  3.55207  3.63238  4.02568  1.85180  3.47851  4.27742  3.03053  3.94092  1.93302  2.03650  2.83230  3.06756  3.64305  5.56412  4.27084    761 - -
          2.68618  4.42225  2.77519  2.73123  3.46354  2.40513  3.72494  3.29354  2.67741  2.69355  4.24690  2.90347  2.73739  3.18146  2.89801  2.37887  2.77519  2.98518  4.58477  3.61503
          0.02304  4.17793  4.90028  0.61958  0.77255  0.79810  0.59817
    452   3.22432  4.51186  5.01651  4.53592  3.66188  4.61408  5.23695  0.96215  4.42161  2.12707  3.45316  4.73312  4.91286  4.67718  4.60158  4.02112  3.49289  1.39631  5.68261  4.48166    762 - -
          2.68618  4.42225  2.77519  2.73123  3.46354  2.40513  3.72494  3.29354  2.67741  2.69355  4.24690  2.90347  2.73739  3.18146  2.89801  2.37887  2.77519  2.98518  4.58477  3.61503
          0.02304  4.17793  4.90028  0.61958  0.77255  0.33066  1.26744
    453   2.69092  4.78413  3.15949  2.28926  3.99839  3.54221  3.74835  3.39607  2.56016  3.02930  3.08585  3.10333  3.93061  2.52216  2.54373  2.44026  2.92134  2.14909  5.30369  3.99602    763 - -
          2.68618  4.42225  2.77519  2.73123  3.46354  2.40513  3.72494  3.29354  2.67741  2.69355  4.24690  2.90347  2.73739  3.18146  2.89801  2.37887  2.77519  2.98518  4.58477  3.61503
          0.01773  4.43707  5.15942  0.61958  0.77255  0.48576  0.95510
    454   3.36110  4.67156  5.12037  4.55303  3.35504  4.65056  5.01309  2.23383  4.40856  1.37976  1.69265  4.73318  4.87497  4.51350  4.49446  3.99879  3.59060  1.46942  5.34906  4.26402    764 - -
          2.68618  4.42225  2.77519  2.73123  3.46354  2.40513  3.72494  3.29354  2.67741  2.69355  4.24690  2.90347  2.73739  3.18146  2.89801  2.37887  2.77519  2.98518  4.58477  3.61503
          0.01773  4.43707  5.15942  0.61958  0.77255  0.48576  0.95510
    455   2.65965  4.66451  3.25602  2.75219  4.01144  3.48742  3.88377  2.69692  2.74726  3.05665  3.90726  1.99235  3.95674  3.08842  3.16722  2.33640  1.95101  3.06878  5.35443  4.06558    765 - -
          2.68618  4.42225  2.77519  2.73123  3.46354  2.40513  3.72494  3.29354  2.67741  2.69355  4.24690  2.90347  2.73739  3.18146  2.89801  2.37887  2.77519  2.98518  4.58477  3.61503
          0.01773  4.43707  5.15942  0.61958  0.77255  0.48576  0.95510
    456   3.49253  4.79885  5.21240  4.70021  3.41767  4.77299  5.22660  2.20659  4.53562  0.82257  3.21724  4.89654  5.01022  4.67092  4.63522  4.17075  3.74217  1.55417  5.50782  4.40254    766 - -
          2.68618  4.42225  2.77519  2.73123  3.46354  2.40513  3.72494  3.29354  2.67741  2.69355  4.24690  2.90347  2.73739  3.18146  2.89801  2.37887  2.77519  2.98518  4.58477  3.61503
          0.01773  4.43707  5.15942  0.61958  0.77255  0.48576  0.95510
    457   2.75737  5.22990  2.42411  2.38421  4.55097  3.46373  2.50242  4.02844  2.46990  3.52538  4.28565  2.52323  3.89340  1.97710  2.96229  2.71823  2.52775  3.61061  5.67253  4.26438    767 - -
          2.68618  4.42225  2.77519  2.73123  3.46354  2.40513  3.72494  3.29354  2.67741  2.69355  4.24690  2.90347  2.73739  3.18146  2.89801  2.37887  2.77519  2.98518  4.58477  3.61503
          0.01773  4.43707  5.15942  0.61958  0.77255  0.48576  0.95510
    458   3.51087  4.81818  5.08022  4.74565  3.82868  4.63944  5.40699  0.56598  4.59021  2.33235  3.71048  4.92132  5.04839  4.90105  4.72906  4.22337  3.81185  2.02667  5.81113  4.57974    768 - -
          2.68618  4.42225  2.77519  2.73123  3.46354  2.40513  3.72494  3.29354  2.67741  2.69355  4.24690  2.90347  2.73739  3.18146  2.89801  2.37887  2.77519  2.98518  4.58477  3.61503
          0.01773  4.43707  5.15942  0.61958  0.77255  0.48576  0.95510
    459   3.15771  5.62427  2.54920  0.88078  4.92934  3.51991  3.96212  4.43916  2.78916  3.92078  4.77684  3.00039  4.09656  2.41180  3.24477  3.06832  3.42634  4.03745  6.04828  4.62084    769 - -
          2.68618  4.42225  2.77519  2.73123  3.46354  2.40513  3.72494  3.29354  2.67741  2.69355  4.24690  2.90347  2.73739  3.18146  2.89801  2.37887  2.77519  2.98518  4.58477  3.61503
          0.01773  4.43707  5.15942  0.61958  0.77255  0.48576  0.95510
    460   3.17547  5.72552  1.08916  2.36311  5.01007  3.47348  3.99944  4.57267  2.97452  4.05067  4.90232  2.94616  4.08613  1.72394  3.53672  3.06525  3.46270  4.13948  6.17381  4.68063    770 - -
          2.68618  4.42225  2.77519  2.73123  3.46354  2.40513  3.72494  3.29354  2.67741  2.69355  4.24690  2.90347  2.73739  3.18146  2.89801  2.37887  2.77519  2.98518  4.58477  3.61503
          0.01773  4.43707  5.15942  0.61958  0.77255  0.48576  0.95510
    461   2.53619  4.46877  3.77027  3.56348  4.72693  1.02872  4.64335  4.12412  3.65814  3.84219  4.67964  3.66595  4.00799  3.93754  3.93618  2.72106  1.50642  3.53764  6.05048  4.87434    771 - -
          2.68618  4.42225  2.77519  2.73123  3.46354  2.40513  3.72494  3.29354  2.67741  2.69355  4.24690  2.90347  2.73739  3.18146  2.89801  2.37887  2.77519  2.98518  4.58477  3.61503
          0.01773  4.43707  5.15942  0.61958  0.77255  0.48576  0.95510
    462   2.72442  4.72384  3.21781  2.69892  3.94009  3.57122  3.81805  2.13845  2.64348  2.97164  3.83503  2.68699  3.97951  1.97668  3.04845  2.82139  2.49947  3.01585  5.28227  3.99388    772 - -
          2.68618  4.42225  2.77519  2.73123  3.46354  2.40513  3.72494  3.29354  2.67741  2.69355  4.24690  2.90347  2.73739  3.18146  2.89801  2.37887  2.77519  2.98518  4.58477  3.61503
          0.01773  4.43707  5.15942  0.61958  0.77255  0.48576  0.95510
    463   2.68668  4.70019  3.21354  2.70292  3.97335  2.79576  3.83581  2.31322  2.68410  3.01732  3.86814  3.17775  3.95861  2.26169  3.10280  1.93055  2.94534  3.06489  5.31158  4.02029    773 - -
          2.68618  4.42225  2.77519  2.73123  3.46354  2.40513  3.72494  3.29354  2.67741  2.69355  4.24690  2.90347  2.73739  3.18146  2.89801  2.37887  2.77519  2.98518  4.58477  3.61503
          0.01773  4.43707  5.15942  0.61958  0.77255  0.48576  0.95510
    464   2.76489  5.27327  2.39333  1.75063  4.60360  3.45466  3.70532  4.08983  2.20799  3.57275  4.32578  2.47614  3.89126  2.81385  2.98498  2.36957  2.50839  3.65751  5.71088  4.29013    774 - -
          2.68618  4.42225  2.77519  2.73123  3.46354  2.40513  3.72494  3.29354  2.67741  2.69355  4.24690  2.90347  2.73739  3.18146  2.89801  2.37887  2.77519  2.98518  4.58477  3.61503
          0.01773  4.43707  5.15942  0.61958  0.77255  0.48576  0.95510
    465   2.68030  4.63817  2.73032  2.71811  3.84573  3.55658  3.82370  3.21249  2.71387  2.02432  3.75605  3.19317  3.11723  3.04400  3.13709  2.11494  2.92323  2.51256  5.21575  3.93381    775 - -
          2.68618  4.42225  2.77519  2.73123  3.46354  2.40513  3.72494  3.29354  2.67741  2.69355  4.24690  2.90347  2.73739  3.18146  2.89801  2.37887  2.77519  2.98518  4.58477  3.61503
          0.01773  4.43707  5.15942  0.61958  0.77255  0.48576  0.95510
    466   2.73584  5.11122  2.94149  2.44709  4.42437  3.48586  2.29016  3.87953  2.44772  3.40965  4.18748  2.57833  3.90076  2.12960  2.90968  2.36176  2.55510  3.49312  5.57994  4.20448    776 - -
          2.68618  4.42225  2.77519  2.73123  3.46354  2.40513  3.72494  3.29354  2.67741  2.69355  4.24690  2.90347  2.73739  3.18146  2.89801  2.37887  2.77519  2.98518  4.58477  3.61503
          0.01773  4.43707  5.15942  0.61958  0.77255  0.48576  0.95510
    467   2.69462  4.84294  3.11724  2.69945  4.41960  3.41848  3.92178  3.85148  2.69707  3.44262  4.25565  3.16375  3.95291  2.07914  3.11098  1.40479  2.42453  3.44545  5.64959  4.32785    777 - -
          2.68618  4.42225  2.77519  2.73123  3.46354  2.40513  3.72494  3.29354  2.67741  2.69355  4.24690  2.90347  2.73739  3.18146  2.89801  2.37887  2.77519  2.98518  4.58477  3.61503
          0.01773  4.43707  5.15942  0.61958  0.77255  0.48576  0.95510
    468   1.85887  4.47264  3.48476  2.93939  3.72060  3.56555  3.93851  2.53005  2.90614  2.77948  3.66358  2.69675  4.00615  3.22170  3.28441  2.15237  2.92060  2.34536  5.14073  3.89267    778 - -
          2.68630  4.42237  2.77532  2.73104  3.46366  2.40525  3.72507  3.29366  2.67753  2.69367  4.24702  2.90248  2.73752  3.18158  2.89813  2.37899  2.77532  2.98530  4.58489  3.61364
          0.10986  2.31975  5.15942  1.43675  0.27141  0.48576  0.95510
    469   2.89254  5.38146  2.66142  2.06563  4.71015  2.27262  3.79750  4.19360  2.60498  3.68500  4.46721  2.06491  3.96035  1.88157  3.10125  2.83384  3.14203  3.77249  5.83144  4.40694    785 - -
          2.68618  4.42225  2.77519  2.73123  3.46354  2.40513  3.72494  3.29354  2.67741  2.69355  4.24690  2.90347  2.73739  3.18146  2.89801  2.37887  2.77519  2.98518  4.58477  3.61503
          0.21482  4.43707  1.70660  0.61958  0.77255  0.48576  0.95510
    470   2.52545  4.35994  3.56298  3.10194  3.85758  1.81528  4.08842  2.41375  3.06191  2.88580  3.79996  3.41125  3.94196  3.38442  3.39990  2.72820  1.90604  2.76834  5.29432  4.05876    786 - -
          2.68618  4.42225  2.77519  2.73123  3.46354  2.40513  3.72494  3.29354  2.67741  2.69355  4.24690  2.90347  2.73739  3.18146  2.89801  2.37887  2.77519  2.98518  4.58477  3.61503
          0.02155  4.24380  4.96615  0.61958  0.77255  0.53466  0.88157
    471   2.72642  4.81690  1.79187  2.60014  4.19272  3.43511  3.89706  3.46704  2.79490  3.22047  4.08421  3.09837  3.95303  3.08673  3.25711  2.28287  3.02021  1.89415  5.52400  4.19141    787 - -
          2.68618  4.42225  2.77519  2.73123  3.46354  2.40513  3.72494  3.29354  2.67741  2.69355  4.24690  2.90347  2.73739  3.18146  2.89801  2.37887  2.77519  2.98518  4.58477  3.61503
          0.01953  4.34160  5.06394  0.61958  0.77255  0.40900  1.09159
    472   2.66620  4.50042  3.41410  2.86340  3.69370  2.92656  3.87947  3.05586  2.83205  1.95187  3.63514  2.68451  3.08984  3.15271  3.21973  2.83703  2.48360  2.40698  5.10486  3.85124    788 - -
          2.68618  4.42225  2.77519  2.73123  3.46354  2.40513  3.72494  3.29354  2.67741  2.69355  4.24690  2.90347  2.73739  3.18146  2.89801  2.37887  2.77519  2.98518  4.58477  3.61503
          0.01773  4.43707  5.15942  0.61958  0.77255  0.48576  0.95510
    473   2.77383  4.39779  3.80767  3.24291  3.46399  3.79028  4.06850  2.34813  3.13313  1.66029  3.41073  3.60135  4.16449  2.74567  3.43064  3.06087  1.98968  2.54379  5.00216  3.79319    789 - -
          2.68618  4.42225  2.77519  2.73123  3.46354  2.40513  3.72494  3.29354  2.67741  2.69355  4.24690  2.90347  2.73739  3.18146  2.89801  2.37887  2.77519  2.98518  4.58477  3.61503
          0.01773  4.43707  5.15942  0.61958  0.77255  0.48576  0.95510
    474   3.67411  5.29618  4.34377  4.28560  5.17740  3.95404  5.28035  4.91619  4.40066  4.45753  5.55338  4.52149  0.23172  4.76772  4.54817  3.86640  4.16294  4.48703  6.16519  5.31593    790 - -
          2.68618  4.42225  2.77519  2.73123  3.46354  2.40513  3.72494  3.29354  2.67741  2.69355  4.24690  2.90347  2.73739  3.18146  2.89801  2.37887  2.77519  2.98518  4.58477  3.61503
          0.01773  4.43707  5.15942  0.61958  0.77255  0.48576  0.95510
    475   2.69753  4.50120  3.44500  2.18755  3.68114  3.63694  3.90653  2.46422  2.86526  2.72289  3.61891  3.33387  4.03081  3.18567  3.24961  2.46373  2.53824  1.92133  5.10938  3.85704    791 - -
          2.68618  4.42225  2.77519  2.73123  3.46354  2.40513  3.72494  3.29354  2.67741  2.69355  4.24690  2.90347  2.73739  3.18146  2.89801  2.37887  2.77519  2.98518  4.58477  3.61503
          0.01773  4.43707  5.15942  0.61958  0.77255  0.48576  0.95510
    476   3.01147  4.44480  4.57056  4.04277  3.72194  4.18890  4.73682  1.82396  3.93851  2.46469  3.59798  4.25823  4.59174  4.20565  4.15912  3.53822  1.62898  1.30615  5.43748  4.23180    792 - -
          2.68618  4.42225  2.77519  2.73123  3.46354  2.40513  3.72494  3.29354  2.67741  2.69355  4.24690  2.90347  2.73739  3.18146  2.89801  2.37887  2.77519  2.98518  4.58477  3.61503
          0.01773  4.43707  5.15942  0.61958  0.77255  0.48576  0.95510
    477   2.75363  5.22523  1.97877  2.38630  4.56015  2.79128  3.70610  4.03731  2.47276  3.53269  4.29144  2.93709  3.89221  2.44143  2.51563  2.08974  2.99272  3.61542  5.67904  4.27072    793 - -
          2.68618  4.42225  2.77519  2.73123  3.46354  2.40513  3.72494  3.29354  2.67741  2.69355  4.24690  2.90347  2.73739  3.18146  2.89801  2.37887  2.77519  2.98518  4.58477  3.61503
          0.01773  4.43707  5.15942  0.61958  0.77255  0.48576  0.95510
    478   3.09566  5.40113  3.42636  2.78187  4.85788  3.76378  3.74621  4.23452  1.47953  3.64378  4.45903  2.57896  4.12585  2.30470  1.56700  3.06080  3.27434  3.86161  5.68181  4.44878    794 - -
          2.68618  4.42225  2.77519  2.73123  3.46354  2.40513  3.72494  3.29354  2.67741  2.69355  4.24690  2.90347  2.73739  3.18146  2.89801  2.37887  2.77519  2.98518  4.58477  3.61503
          0.01773  4.43707  5.15942  0.61958  0.77255  0.48576  0.95510
    479   2.46845  4.42760  3.72521  3.39208  4.59525  2.32345  4.46285  4.02411  3.43609  3.69257  4.50096  3.55199  3.94279  3.71872  3.76620  1.68299  1.15399  3.45423  5.92225  4.71011    795 - -
          2.68618  4.42225  2.77519  2.73123  3.46354  2.40513  3.72494  3.29354  2.67741  2.69355  4.24690  2.90347  2.73739  3.18146  2.89801  2.37887  2.77519  2.98518  4.58477  3.61503
          0.01773  4.43707  5.15942  0.61958  0.77255  0.48576  0.95510
    480   2.70213  4.82329  3.10545  2.03543  2.39683  3.53341  3.74945  3.44219  2.25778  3.07080  3.90323  2.61856  3.93006  2.92090  3.01109  2.75735  2.93425  2.69729  5.33382  4.01347    796 - -
          2.68618  4.42225  2.77519  2.73123  3.46354  2.40513  3.72494  3.29354  2.67741  2.69355  4.24690  2.90347  2.73739  3.18146  2.89801  2.37887  2.77519  2.98518  4.58477  3.61503
          0.01773  4.43707  5.15942  0.61958  0.77255  0.48576  0.95510
    481   1.81967  4.46219  4.80142  4.28121  3.76471  4.34226  4.92307  1.31648  4.18062  2.45767  3.61869  4.45592  4.72188  4.42727  4.37001  3.70519  3.36227  1.41213  5.53580  4.33216    797 - -
          2.68618  4.42225  2.77519  2.73123  3.46354  2.40513  3.72494  3.29354  2.67741  2.69355  4.24690  2.90347  2.73739  3.18146  2.89801  2.37887  2.77519  2.98518  4.58477  3.61503
          0.01773  4.43707  5.15942  0.61958  0.77255  0.48576  0.95510
    482   1.50531  4.93894  1.95825  2.60671  4.60336  3.37004  3.98195  4.05219  2.86637  3.63468  4.43648  3.09946  3.95545  3.14190  3.35249  1.89687  3.07468  3.59882  5.83194  4.46698    798 - -
          2.68618  4.42225  2.77519  2.73123  3.46354  2.40513  3.72494  3.29354  2.67741  2.69355  4.24690  2.90347  2.73739  3.18146  2.89801  2.37887  2.77519  2.98518  4.58477  3.61503
          0.01773  4.43707  5.15942  0.61958  0.77255  0.48576  0.95510
    483   2.49755  4.41762  3.82965  3.57653  4.56896  3.21758  4.58928  3.92322  3.58228  3.67917  4.53570  3.65608  3.98710  3.89207  3.84748  2.08352  0.78457  3.39675  5.93991  4.73521    799 - -
          2.68618  4.42225  2.77519  2.73123  3.46354  2.40513  3.72494  3.29354  2.67741  2.69355  4.24690  2.90347  2.73739  3.18146  2.89801  2.37887  2.77519  2.98518  4.58477  3.61503
          0.01773  4.43707  5.15942  0.61958  0.77255  0.48576  0.95510
    484   2.78685  4.82783  3.30575  2.72170  4.04088  3.62586  3.78974  2.73007  2.48600  3.02291  3.89913  3.19980  4.00780  1.94081  1.95913  2.86337  3.00981  2.63591  5.33140  4.05238    800 - -
          2.68618  4.42225  2.77519  2.73123  3.46354  2.40513  3.72494  3.29354  2.67741  2.69355  4.24690  2.90347  2.73739  3.18146  2.89801  2.37887  2.77519  2.98518  4.58477  3.61503
          0.01773  4.43707  5.15942  0.61958  0.77255  0.48576  0.95510
    485   1.20635  4.51136  4.13427  3.70431  3.71341  3.73000  4.51080  2.73922  3.58714  1.52787  3.65086  3.91150  4.29632  3.90248  3.83086  3.13641  3.19657  2.59534  5.38651  4.17301    801 - -
          2.68618  4.42225  2.77519  2.73123  3.46354  2.40513  3.72494  3.29354  2.67741  2.69355  4.24690  2.90347  2.73739  3.18146  2.89801  2.37887  2.77519  2.98518  4.58477  3.61503
          0.01773  4.43707  5.15942  0.61958  0.77255  0.48576  0.95510
    486   2.73192  4.80078  3.22791  2.65634  4.01927  3.57804  3.76645  3.39789  2.52281  2.53928  3.88090  3.14720  3.96418  2.04468  2.22179  2.80263  2.54673  2.61786  5.31523  4.02191    802 - -
          2.68618  4.42225  2.77519  2.73123  3.46354  2.40513  3.72494  3.29354  2.67741  2.69355  4.24690  2.90347  2.73739  3.18146  2.89801  2.37887  2.77519  2.98518  4.58477  3.61503
          0.01773  4.43707  5.15942  0.61958  0.77255  0.48576  0.95510
    487   3.40350  4.63182  5.37454  4.87293  3.81303  4.92383  5.51413  1.36858  4.78472  1.91010  3.57833  5.04416  5.14857  4.99018  4.92810  4.32510  3.65520  0.92874  5.86074  4.68435    803 - -
          2.68618  4.42225  2.77519  2.73123  3.46354  2.40513  3.72494  3.29354  2.67741  2.69355  4.24690  2.90347  2.73739  3.18146  2.89801  2.37887  2.77519  2.98518  4.58477  3.61503
          0.01773  4.43707  5.15942  0.61958  0.77255  0.48576  0.95510
    488   2.26046  4.73324  3.17518  2.69465  4.14330  2.77985  3.87307  3.54816  2.71620  2.61506  4.01405  2.53896  1.92241  3.05530  3.15215  2.73955  2.94846  3.20814  5.44807  4.14272    804 - -
          2.68618  4.42225  2.77519  2.73123  3.46354  2.40513  3.72494  3.29354  2.67741  2.69355  4.24690  2.90347  2.73739  3.18146  2.89801  2.37887  2.77519  2.98518  4.58477  3.61503
          0.01773  4.43707  5.15942  0.61958  0.77255  0.48576  0.95510
    489   2.40995  5.35126  1.85351  1.81074  4.67328  3.45434  2.93975  4.16476  2.55506  3.64653  4.40954  2.91624  3.92102  2.40037  3.06973  2.77035  3.07181  3.73192  5.78670  4.35376    805 - -
          2.68618  4.42225  2.77519  2.73123  3.46354  2.40513  3.72494  3.29354  2.67741  2.69355  4.24690  2.90347  2.73739  3.18146  2.89801  2.37887  2.77519  2.98518  4.58477  3.61503
          0.01773  4.43707  5.15942  0.61958  0.77255  0.48576  0.95510
    490   3.02652  5.01399  3.22003  3.05541  4.41272  0.76731  2.53364  4.26601  3.20455  3.83646  4.72901  3.47920  4.20773  3.58634  3.54921  3.11340  3.41616  3.83494  5.72680  4.36353    806 - -
          2.68618  4.42225  2.77519  2.73123  3.46354  2.40513  3.72494  3.29354  2.67741  2.69355  4.24690  2.90347  2.73739  3.18146  2.89801  2.37887  2.77519  2.98518  4.58477  3.61503
          0.01773  4.43707  5.15942  0.61958  0.77255  0.48576  0.95510
    491   2.71429  2.51847  2.50724  2.45410  4.34751  2.84338  3.70598  3.79052  2.18444  3.34229  4.12771  2.98857  3.89429  2.21678  2.94286  2.71022  2.95048  3.41987  5.53522  4.16710    807 - -
          2.68618  4.42225  2.77519  2.73123  3.46354  2.40513  3.72494  3.29354  2.67741  2.69355  4.24690  2.90347  2.73739  3.18146  2.89801  2.37887  2.77519  2.98518  4.58477  3.61503
          0.01773  4.43707  5.15942  0.61958  0.77255  0.48576  0.95510
    492   2.81764  4.56143  3.92877  3.54568  1.71400  3.62555  4.14777  3.31466  3.52039  2.94623  3.96846  3.74059  4.21738  3.78306  3.79028  1.19311  3.19080  3.06544  4.80609  3.26255    808 - -
          2.68618  4.42225  2.77519  2.73123  3.46354  2.40513  3.72494  3.29354  2.67741  2.69355  4.24690  2.90347  2.73739  3.18146  2.89801  2.37887  2.77519  2.98518  4.58477  3.61503
          0.01773  4.43707  5.15942  0.61958  0.77255  0.48576  0.95510
    493   3.86110  5.17534  5.09904  4.77532  3.46054  4.69720  5.26349  2.72232  4.54433  0.40004  3.36486  5.00222  5.05692  4.76776  4.61369  4.39316  4.14015  2.89935  5.50473  4.34791    809 - -
          2.68618  4.42225  2.77519  2.73123  3.46354  2.40513  3.72494  3.29354  2.67741  2.69355  4.24690  2.90347  2.73739  3.18146  2.89801  2.37887  2.77519  2.98518  4.58477  3.61503
          0.01773  4.43707  5.15942  0.61958  0.77255  0.48576  0.95510
    494   3.41657  4.66751  5.32074  4.79155  3.60281  4.85399  5.33911  1.71730  4.68003  1.29347  3.38094  4.96506  5.06551  4.82128  4.78661  4.23597  3.65869  1.12907  5.64918  4.52706    810 - -
          2.68618  4.42225  2.77519  2.73123  3.46354  2.40513  3.72494  3.29354  2.67741  2.69355  4.24690  2.90347  2.73739  3.18146  2.89801  2.37887  2.77519  2.98518  4.58477  3.61503
          0.01773  4.43707  5.15942  0.61958  0.77255  0.48576  0.95510
    495   3.49587  4.76591  5.31902  4.75525  3.35749  4.84457  5.20392  1.20675  4.61229  1.49746  1.76319  4.94165  5.01209  4.67185  4.67111  4.20866  3.72026  2.23699  5.44087  4.38580    811 - -
          2.68618  4.42225  2.77519  2.73123  3.46354  2.40513  3.72494  3.29354  2.67741  2.69355  4.24690  2.90347  2.73739  3.18146  2.89801  2.37887  2.77519  2.98518  4.58477  3.61503
          0.01773  4.43707  5.15942  0.61958  0.77255  0.48576  0.95510
    496   1.87640  4.40021  3.79567  3.53179  4.77290  1.27887  4.60627  4.22706  3.62781  3.88960  4.67766  3.61150  3.93845  3.87498  3.93402  1.43469  2.95834  3.55684  6.08890  4.90047    812 - -
          2.68618  4.42225  2.77519  2.73123  3.46354  2.40513  3.72494  3.29354  2.67741  2.69355  4.24690  2.90347  2.73739  3.18146  2.89801  2.37887  2.77519  2.98518  4.58477  3.61503
          0.01773  4.43707  5.15942  0.61958  0.77255  0.48576  0.95510
    497   3.51459  5.19687  4.29846  4.28288  5.34510  0.22255  5.32878  5.12037  4.53721  4.68441  5.69005  4.46578  4.59988  4.81758  4.67572  3.70767  4.03675  4.53918  6.25405  5.47821    813 - -
          2.68618  4.42225  2.77519  2.73123  3.46354  2.40513  3.72494  3.29354  2.67741  2.69355  4.24690  2.90347  2.73739  3.18146  2.89801  2.37887  2.77519  2.98518  4.58477  3.61503
          0.01773  4.43707  5.15942  0.61958  0.77255  0.48576  0.95510
    498   3.37270  4.76145  4.55246  4.08408  1.65655  4.30584  1.81865  2.47086  3.95516  2.80843  3.88018  4.08884  4.64052  4.06391  4.09023  3.61720  3.59660  3.10028  4.04936  1.60170    814 - -
          2.68618  4.42225  2.77519  2.73123  3.46354  2.40513  3.72494  3.29354  2.67741  2.69355  4.24690  2.90347  2.73739  3.18146  2.89801  2.37887  2.77519  2.98518  4.58477  3.61503
          0.01773  4.43707  5.15942  0.61958  0.77255  0.48576  0.95510
    499   2.68211  4.51333  3.40078  2.83805  3.66654  3.61466  3.01710  2.10078  2.43859  2.73373  3.61139  3.28368  3.99793  3.12077  3.17293  2.43492  2.49472  2.79840  5.07553  3.06753    815 - -
          2.68618  4.42225  2.77519  2.73123  3.46354  2.40513  3.72494  3.29354  2.67741  2.69355  4.24690  2.90347  2.73739  3.18146  2.89801  2.37887  2.77519  2.98518  4.58477  3.61503
          0.01773  4.43707  5.15942  0.61958  0.77255  0.48576  0.95510
    500   2.76937  5.03288  3.12330  2.55646  4.32166  2.85142  2.91550  3.74493  2.38208  3.30071  4.10435  3.06851  3.94421  2.46331  1.79072  2.77898  2.99294  2.73640  5.48820  4.16114    816 - -
          2.68618  4.42225  2.77519  2.73123  3.46354  2.40513  3.72494  3.29354  2.67741  2.69355  4.24690  2.90347  2.73739  3.18146  2.89801  2.37887  2.77519  2.98518  4.58477  3.61503
          0.01773  4.43707  5.15942  0.61958  0.77255  0.48576  0.95510
    501   2.90200  5.38419  1.57488  1.75736  4.68452  2.71545  3.81580  4.16382  2.67509  2.77117  4.46702  2.92741  3.96287  2.94872  3.20286  2.84241  3.15524  3.75417  5.84250  4.40766    817 - -
          2.68618  4.42225  2.77519  2.73123  3.46354  2.40513  3.72494  3.29354  2.67741  2.69355  4.24690  2.90347  2.73739  3.18146  2.89801  2.37887  2.77519  2.98518  4.58477  3.61503
          0.01773  4.43707  5.15942  0.61958  0.77255  0.48576  0.95510
    502   2.83142  5.26043  2.96581  1.94120  4.61269  3.53656  3.71234  4.06385  1.56269  3.54350  4.31756  3.01188  3.94873  2.37101  2.76064  2.79535  2.53308  3.65845  5.66597  4.30399    818 - -
          2.68618  4.42225  2.77519  2.73123  3.46354  2.40513  3.72494  3.29354  2.67741  2.69355  4.24690  2.90347  2.73739  3.18146  2.89801  2.37887  2.77519  2.98518  4.58477  3.61503
          0.01773  4.43707  5.15942  0.61958  0.77255  0.48576  0.95510
    503   2.34884  4.74671  3.19332  2.69493  3.95779  3.56833  3.82277  3.34006  2.64129  1.82762  3.85709  2.61564  3.98424  2.20410  3.04203  2.83014  2.97949  3.06581  5.29770  4.00670    819 - -
          2.68618  4.42225  2.77519  2.73123  3.46354  2.40513  3.72494  3.29354  2.67741  2.69355  4.24690  2.90347  2.73739  3.18146  2.89801  2.37887  2.77519  2.98518  4.58477  3.61503
          0.01773  4.43707  5.15942  0.61958  0.77255  0.48576  0.95510
    504   2.64206  4.61753  3.31452  2.80371  3.98635  3.47699  3.91233  2.70677  2.79131  3.03707  3.89065  2.61566  3.95924  3.12839  3.20317  1.80308  1.93080  3.04580  5.34112  4.06169    820 - -
          2.68618  4.42225  2.77519  2.73123  3.46354  2.40513  3.72494  3.29354  2.67741  2.69355  4.24690  2.90347  2.73739  3.18146  2.89801  2.37887  2.77519  2.98518  4.58477  3.61503
          0.01773  4.43707  5.15942  0.61958  0.77255  0.48576  0.95510
    505   2.72777  5.16921  2.50497  2.40921  4.48784  3.47544  2.98443  3.95513  1.65172  3.46068  4.22237  2.52533  3.88406  2.79181  2.89579  2.69878  2.96001  2.93663  5.61204  4.21978    821 - -
          2.68618  4.42225  2.77519  2.73123  3.46354  2.40513  3.72494  3.29354  2.67741  2.69355  4.24690  2.90347  2.73739  3.18146  2.89801  2.37887  2.77519  2.98518  4.58477  3.61503
          0.01773  4.43707  5.15942  0.61958  0.77255  0.48576  0.95510
    506   2.38263  4.72124  3.20241  2.31788  3.93475  3.55324  3.78440  2.19588  2.62024  2.97278  3.82102  3.14738  3.95069  2.97920  2.58460  2.14033  2.92966  3.03285  5.26785  3.97420    822 - -
          2.68618  4.42225  2.77519  2.73123  3.46354  2.40513  3.72494  3.29354  2.67741  2.69355  4.24690  2.90347  2.73739  3.18146  2.89801  2.37887  2.77519  2.98518  4.58477  3.61503
          0.01773  4.43707  5.15942  0.61958  0.77255  0.48576  0.95510
    507   2.97954  4.38960  4.50291  3.93351  3.45946  4.17076  4.51532  1.68240  3.79579  1.95196  3.36833  4.15717  4.50262  2.93111  3.98042  3.48043  3.21621  1.31296  5.14666  3.96469    823 - -
          2.68618  4.42225  2.77519  2.73123  3.46354  2.40513  3.72494  3.29354  2.67741  2.69355  4.24690  2.90347  2.73739  3.18146  2.89801  2.37887  2.77519  2.98518  4.58477  3.61503
          0.01773  4.43707  5.15942  0.61958  0.77255  0.48576  0.95510
    508   2.71488  5.04370  2.49413  2.44794  4.32121  3.48089  2.95668  2.97230  2.49422  3.32707  4.11602  2.57494  3.89450  2.83951  2.97469  1.80166  2.95114  3.40325  5.52507  4.15385    824 - -
          2.68618  4.42225  2.77519  2.73123  3.46354  2.40513  3.72494  3.29354  2.67741  2.69355  4.24690  2.90347  2.73739  3.18146  2.89801  2.37887  2.77519  2.98518  4.58477  3.61503
          0.01773  4.43707  5.15942  0.61958  0.77255  0.48576  0.95510
    509   2.22987  4.89830  3.09248  2.63388  4.46706  2.02817  3.86118  3.90606  1.73383  3.46954  4.26174  3.11539  3.92939  3.00345  3.04296  2.27507  2.99136  3.48526  5.65638  4.32158    825 - -
          2.68618  4.42225  2.77519  2.73123  3.46354  2.40513  3.72494  3.29354  2.67741  2.69355  4.24690  2.90347  2.73739  3.18146  2.89801  2.37887  2.77519  2.98518  4.58477  3.61503
          0.01773  4.43707  5.15942  0.61958  0.77255  0.48576  0.95510
    510   3.40567  4.63529  5.38518  4.91874  3.94840  4.93501  5.64963  1.18675  4.83880  2.39405  3.70285  5.08774  5.19435  5.09697  5.01177  4.36226  3.67156  0.88453  6.02393  4.80656    826 - -
          2.68618  4.42225  2.77519  2.73123  3.46354  2.40513  3.72494  3.29354  2.67741  2.69355  4.24690  2.90347  2.73739  3.18146  2.89801  2.37887  2.77519  2.98518  4.58477  3.61503
          0.01773  4.43707  5.15942  0.61958  0.77255  0.48576  0.95510
    511   3.67411  5.29618  4.34377  4.28560  5.17740  3.95404  5.28035  4.91619  4.40066  4.45753  5.55338  4.52149  0.23172  4.76772  4.54817  3.86640  4.16294  4.48703  6.16519  5.31593    827 - -
          2.68618  4.42225  2.77519  2.73123  3.46354  2.40513  3.72494  3.29354  2.67741  2.69355  4.24690  2.90347  2.73739  3.18146  2.89801  2.37887  2.77519  2.98518  4.58477  3.61503
          0.01773  4.43707  5.15942  0.61958  0.77255  0.48576  0.95510
    512   2.95253  4.43738  4.32856  3.80449  2.47979  2.77365  4.29183  2.64025  3.68538  1.06235  3.30770  4.00821  4.38748  3.90042  3.86580  3.33272  3.20532  2.56265  4.85484  3.53872    828 - -
          2.68618  4.42225  2.77519  2.73123  3.46354  2.40513  3.72494  3.29354  2.67741  2.69355  4.24690  2.90347  2.73739  3.18146  2.89801  2.37887  2.77519  2.98518  4.58477  3.61503
          0.01773  4.43707  5.15942  0.61958  0.77255  0.48576  0.95510
    513   3.86110  5.17534  5.09904  4.77532  3.46054  4.69720  5.26349  2.72232  4.54433  0.40004  3.36486  5.00222  5.05692  4.76776  4.61369  4.39316  4.14015  2.89935  5.50473  4.34791    829 - -
          2.68618  4.42225  2.77519  2.73123  3.46354  2.40513  3.72494  3.29354  2.67741  2.69355  4.24690  2.90347  2.73739  3.18146  2.89801  2.37887  2.77519  2.98518  4.58477  3.61503
          0.01773  4.43707  5.15942  0.61958  0.77255  0.48576  0.95510
    514   2.50854  4.47061  3.66114  3.48550  4.83783  1.50168  4.63559  4.33970  3.66555  3.99348  4.79174  3.61019  3.97937  3.91258  3.96861  0.97569  3.03117  3.65139  6.13984  4.94017    830 - -
          2.68618  4.42225  2.77519  2.73123  3.46354  2.40513  3.72494  3.29354  2.67741  2.69355  4.24690  2.90347  2.73739  3.18146  2.89801  2.37887  2.77519  2.98518  4.58477  3.61503
          0.01773  4.43707  5.15942  0.61958  0.77255  0.48576  0.95510
    515   2.90507  5.36167  1.70566  2.38944  4.72446  3.45376  3.84021  4.21001  2.20635  3.71587  4.50717  2.94927  3.97299  2.97493  3.19495  1.59739  3.16997  3.78599  5.87093  4.44195    831 - -
          2.68618  4.42225  2.77519  2.73123  3.46354  2.40513  3.72494  3.29354  2.67741  2.69355  4.24690  2.90347  2.73739  3.18146  2.89801  2.37887  2.77519  2.98518  4.58477  3.61503
          0.01773  4.43707  5.15942  0.61958  0.77255  0.48576  0.95510
    516   3.57374  4.81698  5.40527  4.88757  3.46722  4.98030  5.40688  1.00987  4.73610  1.21784  3.24739  5.08999  5.14325  4.84253  4.81805  4.38505  3.81055  2.08552  5.60770  4.50938    832 - -
          2.68618  4.42225  2.77519  2.73123  3.46354  2.40513  3.72494  3.29354  2.67741  2.69355  4.24690  2.90347  2.73739  3.18146  2.89801  2.37887  2.77519  2.98518  4.58477  3.61503
          0.01773  4.43707  5.15942  0.61958  0.77255  0.48576  0.95510
    517   3.67411  5.29618  4.34377  4.28560  5.17740  3.95404  5.28035  4.91619  4.40066  4.45753  5.55338  4.52149  0.23172  4.76772  4.54817  3.86640  4.16294  4.48703  6.16519  5.31593    833 - -
          2.68618  4.42225  2.77519  2.73123  3.46354  2.40513  3.72494  3.29354  2.67741  2.69355  4.24690  2.90347  2.73739  3.18146  2.89801  2.37887  2.77519  2.98518  4.58477  3.61503
          0.01773  4.43707  5.15942  0.61958  0.77255  0.48576  0.95510
    518   3.05024  4.44451  4.63130  4.06899  3.12149  4.19816  4.38865  2.45855  3.90746  1.25990  3.25929  4.21258  4.51958  4.08406  4.03005  3.51513  3.28249  1.76060  4.84028  2.23164    834 - -
          2.68618  4.42225  2.77519  2.73123  3.46354  2.40513  3.72494  3.29354  2.67741  2.69355  4.24690  2.90347  2.73739  3.18146  2.89801  2.37887  2.77519  2.98518  4.58477  3.61503
          0.01773  4.43707  5.15942  0.61958  0.77255  0.48576  0.95510
    519   3.42406  4.64954  5.39687  4.89505  3.78765  4.94677  5.53248  0.97577  4.80579  1.88883  3.54898  5.06889  5.16190  4.99956  4.94327  4.35021  3.67475  1.30619  5.85607  4.69107    835 - -
          2.68618  4.42225  2.77519  2.73123  3.46354  2.40513  3.72494  3.29354  2.67741  2.69355  4.24690  2.90347  2.73739  3.18146  2.89801  2.37887  2.77519  2.98518  4.58477  3.61503
          0.01773  4.43707  5.15942  0.61958  0.77255  0.48576  0.95510
    520   3.02688  5.13376  3.18892  2.88907  4.79403  1.19869  4.08171  4.24511  1.52026  3.78213  4.63343  3.34204  4.15442  3.25278  2.98405  3.06759  3.34556  3.82860  5.85940  4.61692    836 - -
          2.68618  4.42225  2.77519  2.73123  3.46354  2.40513  3.72494  3.29354  2.67741  2.69355  4.24690  2.90347  2.73739  3.18146  2.89801  2.37887  2.77519  2.98518  4.58477  3.61503
          0.01773  4.43707  5.15942  0.61958  0.77255  0.48576  0.95510
    521   2.10158  5.08649  2.93827  2.45940  4.41044  2.21066  2.96803  3.85893  2.17751  3.39918  4.18251  2.52567  3.90625  2.84708  2.93912  2.72784  2.97742  3.47706  5.57993  4.20932    837 - -
          2.68620  4.42227  2.77521  2.73125  3.46356  2.40515  3.72496  3.29356  2.67743  2.69327  4.24692  2.90348  2.73741  3.18148  2.89803  2.37889  2.77521  2.98520  4.58479  3.61505
          0.10787  2.33811  5.15942  0.31911  1.29754  0.48576  0.95510
    522   3.57294  4.88736  5.23714  4.73311  3.35251  4.81365  5.25006  2.29933  4.55014  0.65883  3.15029  4.94296  5.03740  4.66936  4.63932  4.22345  3.82271  1.93065  5.48508  4.39523    839 - -
          2.68618  4.42225  2.77519  2.73123  3.46354  2.40513  3.72494  3.29354  2.67741  2.69355  4.24690  2.90347  2.73739  3.18146  2.89801  2.37887  2.77519  2.98518  4.58477  3.61503
          0.01773  4.43707  5.15942  0.61958  0.77255  0.48576  0.95510
    523   4.07836  5.31987  5.03050  4.88081  0.40607  4.56551  4.26533  3.57666  4.78584  2.82627  4.23644  4.71163  5.03307  4.80330  4.76380  4.29465  4.39055  3.60347  4.40421  2.72439    840 - -
          2.68618  4.42225  2.77519  2.73123  3.46354  2.40513  3.72494  3.29354  2.67741  2.69355  4.24690  2.90347  2.73739  3.18146  2.89801  2.37887  2.77519  2.98518  4.58477  3.61503
          0.01773  4.43707  5.15942  0.61958  0.77255  0.48576  0.95510
    524   2.93359  5.26142  3.24156  2.64926  4.65147  3.65063  3.72689  4.06231  1.93581  3.53056  4.32956  3.14127  4.03156  2.37328  1.71238  1.90680  3.13842  3.68558  5.62813  4.33803    841 - -
          2.68618  4.42225  2.77519  2.73123  3.46354  2.40513  3.72494  3.29354  2.67741  2.69355  4.24690  2.90347  2.73739  3.18146  2.89801  2.37887  2.77519  2.98518  4.58477  3.61503
          0.01773  4.43707  5.15942  0.61958  0.77255  0.48576  0.95510
    525   2.71813  4.93723  3.09695  2.54603  4.20410  3.52363  3.72544  3.63097  2.46848  3.21652  4.02656  2.61882  3.92223  2.87039  1.86276  2.38375  2.49739  3.29628  5.43345  3.09915    842 - -
          2.68618  4.42225  2.77519  2.73123  3.46354  2.40513  3.72494  3.29354  2.67741  2.69355  4.24690  2.90347  2.73739  3.18146  2.89801  2.37887  2.77519  2.98518  4.58477  3.61503
          0.01773  4.43707  5.15942  0.61958  0.77255  0.48576  0.95510
    526   2.76175  5.22116  2.16751  2.41324  4.56117  3.48072  3.69832  4.03134  1.93568  3.52209  4.28278  2.95775  3.90114  2.80797  2.46676  1.93650  2.99576  3.61354  5.66074  4.26671    843 - -
          2.68618  4.42225  2.77519  2.73123  3.46354  2.40513  3.72494  3.29354  2.67741  2.69355  4.24690  2.90347  2.73739  3.18146  2.89801  2.37887  2.77519  2.98518  4.58477  3.61503
          0.01773  4.43707  5.15942  0.61958  0.77255  0.48576  0.95510
    527   2.68269  4.52427  3.41783  2.88140  3.73886  3.58736  3.90235  2.04404  2.82972  2.79074  3.67612  3.31283  4.00897  2.58841  3.20765  2.15422  2.17851  2.82151  5.14752  3.89357    844 - -
          2.68618  4.42225  2.77519  2.73123  3.46354  2.40513  3.72494  3.29354  2.67741  2.69355  4.24690  2.90347  2.73739  3.18146  2.89801  2.37887  2.77519  2.98518  4.58477  3.61503
          0.01773  4.43707  5.15942  0.61958  0.77255  0.48576  0.95510
    528   2.74499  5.20616  1.99571  2.14283  4.53133  3.46130  3.70088  4.00447  2.46916  3.50672  4.26741  2.93822  3.88869  2.81256  2.52107  2.34482  2.22353  3.58905  5.65889  4.25376    845 - -
          2.68618  4.42225  2.77519  2.73123  3.46354  2.40513  3.72494  3.29354  2.67741  2.69355  4.24690  2.90347  2.73739  3.18146  2.89801  2.37887  2.77519  2.98518  4.58477  3.61503
          0.01773  4.43707  5.15942  0.61958  0.77255  0.48576  0.95510
    529   2.73403  5.09750  2.94723  2.16797  4.39374  3.49140  3.70155  3.83937  2.44771  2.83172  4.16101  2.53734  3.90061  1.82868  2.91017  2.72151  2.50711  3.46290  5.55965  4.18836    846 - -
          2.68618  4.42225  2.77519  2.73123  3.46354  2.40513  3.72494  3.29354  2.67741  2.69355  4.24690  2.90347  2.73739  3.18146  2.89801  2.37887  2.77519  2.98518  4.58477  3.61503
          0.01773  4.43707  5.15942  0.61958  0.77255  0.48576  0.95510
    530   2.68789  4.42354  3.54891  2.98042  3.57225  2.86976  3.91441  2.46696  2.91033  2.29482  3.52996  3.38978  4.04097  3.23383  2.15570  2.90533  2.53327  2.34167  5.01478  3.77874    847 - -
          2.68618  4.42225  2.77519  2.73123  3.46354  2.40513  3.72494  3.29354  2.67741  2.69355  4.24690  2.90347  2.73739  3.18146  2.89801  2.37887  2.77519  2.98518  4.58477  3.61503
          0.01773  4.43707  5.15942  0.61958  0.77255  0.48576  0.95510
    531   2.81022  5.21184  3.08573  2.51707  4.56565  3.55814  2.93755  4.00868  2.01712  3.49057  4.26456  3.03781  3.94514  1.95180  2.35129  2.09829  3.02805  3.61115  5.61101  4.26653    848 - -
          2.68618  4.42225  2.77519  2.73123  3.46354  2.40513  3.72494  3.29354  2.67741  2.69355  4.24690  2.90347  2.73739  3.18146  2.89801  2.37887  2.77519  2.98518  4.58477  3.61503
          0.01773  4.43707  5.15942  0.61958  0.77255  0.48576  0.95510
    532   2.86487  5.26809  3.13441  2.55826  4.64962  3.59389  3.69919  4.08453  1.65118  3.54375  4.32104  2.53577  3.97814  2.38060  1.98862  2.42188  3.07654  3.68323  5.64114  4.31397    849 - -
          2.68618  4.42225  2.77519  2.73123  3.46354  2.40513  3.72494  3.29354  2.67741  2.69355  4.24690  2.90347  2.73739  3.18146  2.89801  2.37887  2.77519  2.98518  4.58477  3.61503
          0.01773  4.43707  5.15942  0.61958  0.77255  0.48576  0.95510
    533   2.71904  4.32932  3.79850  3.22440  2.73433  3.74827  4.02260  2.31811  3.12792  2.46557  3.41510  3.57088  4.12302  3.42694  1.92834  3.01343  2.53417  2.20622  4.93672  3.71934    850 - -
          2.68618  4.42225  2.77519  2.73123  3.46354  2.40513  3.72494  3.29354  2.67741  2.69355  4.24690  2.90347  2.73739  3.18146  2.89801  2.37887  2.77519  2.98518  4.58477  3.61503
          0.01773  4.43707  5.15942  0.61958  0.77255  0.48576  0.95510
    534   2.70287  4.84973  3.08926  2.25913  4.07735  3.52824  3.74427  2.87454  2.55140  3.09948  3.92831  2.12555  3.92552  2.47988  3.00008  2.75071  2.93520  2.36275  5.36407  4.04135    851 - -
          2.68618  4.42225  2.77519  2.73123  3.46354  2.40513  3.72494  3.29354  2.67741  2.69355  4.24690  2.90347  2.73739  3.18146  2.89801  2.37887  2.77519  2.98518  4.58477  3.61503
          0.01773  4.43707  5.15942  0.61958  0.77255  0.48576  0.95510
    535   3.07998  4.81898  3.94317  3.31166  3.93259  3.92211  4.08265  1.77098  2.61309  2.78086  3.86162  3.66328  4.31686  3.32834  1.27471  3.28002  3.31018  2.84351  5.36242  4.13692    852 - -
          2.68618  4.42225  2.77519  2.73123  3.46354  2.40513  3.72494  3.29354  2.67741  2.69355  4.24690  2.90347  2.73739  3.18146  2.89801  2.37887  2.77519  2.98518  4.58477  3.61503
          0.01773  4.43707  5.15942  0.61958  0.77255  0.48576  0.95510
    536   3.49987  4.80144  5.22395  4.65080  3.27613  4.78021  5.10576  2.33892  4.50220  1.10649  1.48472  4.85773  4.95370  4.55807  4.56872  4.13363  3.72061  1.99752  5.35818  4.31941    853 - -
          2.68618  4.42225  2.77519  2.73123  3.46354  2.40513  3.72494  3.29354  2.67741  2.69355  4.24690  2.90347  2.73739  3.18146  2.89801  2.37887  2.77519  2.98518  4.58477  3.61503
          0.01773  4.43707  5.15942  0.61958  0.77255  0.48576  0.95510
    537   3.47836  4.77330  5.13533  4.65132  1.21326  4.66562  4.63415  1.48643  4.50046  1.94147  3.32052  4.69778  4.92289  4.56068  4.55301  4.04153  3.71607  2.40248  4.84947  3.37016    854 - -
          2.68618  4.42225  2.77519  2.73123  3.46354  2.40513  3.72494  3.29354  2.67741  2.69355  4.24690  2.90347  2.73739  3.18146  2.89801  2.37887  2.77519  2.98518  4.58477  3.61503
          0.01773  4.43707  5.15942  0.61958  0.77255  0.48576  0.95510
    538   3.53691  4.80774  5.35613  4.78886  1.75750  4.82496  5.01819  1.69111  4.64130  1.07016  3.05693  4.92025  4.98082  4.62490  4.64893  4.18235  3.75209  2.49189  5.19638  4.01390    855 - -
          2.68618  4.42225  2.77519  2.73123  3.46354  2.40513  3.72494  3.29354  2.67741  2.69355  4.24690  2.90347  2.73739  3.18146  2.89801  2.37887  2.77519  2.98518  4.58477  3.61503
          0.01773  4.43707  5.15942  0.61958  0.77255  0.48576  0.95510
    539   3.44379  4.67391  5.38959  4.88292  3.72891  4.94691  5.50669  0.88806  4.78557  1.79823  3.49180  5.06439  5.15465  4.96351  4.91628  4.34834  3.69258  1.51918  5.81233  4.66342    856 - -
          2.68618  4.42225  2.77519  2.73123  3.46354  2.40513  3.72494  3.29354  2.67741  2.69355  4.24690  2.90347  2.73739  3.18146  2.89801  2.37887  2.77519  2.98518  4.58477  3.61503
          0.01773  4.43707  5.15942  0.61958  0.77255  0.48576  0.95510
    540   2.83417  5.23031  3.00718  2.20827  4.57764  3.54957  3.71502  4.01936  1.55644  3.51023  4.29137  3.03113  3.95669  2.39222  2.73868  2.80521  2.18103  3.62605  5.64027  4.29043    857 - -
          2.68618  4.42225  2.77519  2.73123  3.46354  2.40513  3.72494  3.29354  2.67741  2.69355  4.24690  2.90347  2.73739  3.18146  2.89801  2.37887  2.77519  2.98518  4.58477  3.61503
          0.01773  4.43707  5.15942  0.61958  0.77255  0.48576  0.95510
    541   2.00168  4.53978  3.74339  3.56745  4.70189  3.29278  4.66344  4.05797  3.65700  3.79052  4.69057  3.70083  0.76619  3.96606  3.92440  2.80471  3.12875  3.53459  6.03931  4.85929    858 - -
          2.68618  4.42225  2.77519  2.73123  3.46354  2.40513  3.72494  3.29354  2.67741  2.69355  4.24690  2.90347  2.73739  3.18146  2.89801  2.37887  2.77519  2.98518  4.58477  3.61503
          0.01773  4.43707  5.15942  0.61958  0.77255  0.48576  0.95510
    542   3.16345  5.36875  3.57418  2.90057  4.85276  3.81582  3.78222  4.20686  1.43706  3.63143  4.47004  3.32828  4.18174  2.90521  1.31980  2.49450  3.33994  3.85662  5.67120  4.47624    859 - -
          2.68618  4.42225  2.77519  2.73123  3.46354  2.40513  3.72494  3.29354  2.67741  2.69355  4.24690  2.90347  2.73739  3.18146  2.89801  2.37887  2.77519  2.98518  4.58477  3.61503
          0.01773  4.43707  5.15942  0.61958  0.77255  0.48576  0.95510
    543   2.98293  4.41867  4.37007  2.79562  3.58329  4.16848  4.52204  1.90258  3.71679  2.03105  3.48385  4.09665  4.50876  3.98636  3.95462  3.47340  3.22275  1.15475  5.25027  4.04807    860 - -
          2.68618  4.42225  2.77519  2.73123  3.46354  2.40513  3.72494  3.29354  2.67741  2.69355  4.24690  2.90347  2.73739  3.18146  2.89801  2.37887  2.77519  2.98518  4.58477  3.61503
          0.01773  4.43707  5.15942  0.61958  0.77255  0.48576  0.95510
    544   3.41734  4.66877  5.33065  4.87060  3.85818  4.87897  5.57938  0.73944  4.76581  2.28505  3.62725  5.04285  5.15729  5.01507  4.93015  4.31056  3.68825  1.50190  5.94465  4.74169    861 - -
          2.68618  4.42225  2.77519  2.73123  3.46354  2.40513  3.72494  3.29354  2.67741  2.69355  4.24690  2.90347  2.73739  3.18146  2.89801  2.37887  2.77519  2.98518  4.58477  3.61503
          0.01197  4.43131        *  0.61958  0.77255  0.00000        *
//
