# Supplementary material for: MacSyFinder: A Program to Mine Genomes for Molecular Systems with an Application to CRISPR-Cas Systems
Source: PLoS One. 2014 Oct 17;9(10):e110726. doi: 10.1371/journal.pone.0110726 (PMC4201578; doi:10.1371/journal.pone.0110726)
Supplement: Data S1 — The MacSyFinder/MacSyView package (compressed tarball archive). (GZ) [file pone.0110726.s010.gz › macsyfinder-1.0.0-RC3/test/datatest/profiles/sctJ.hmm]

HMMER3/b [3.0 | March 2010]
NAME  sctJ
LENG  250
ALPH  amino
RF    no
CS    no
MAP   yes
DATE  Fri Apr 29 15:20:06 2011
NSEQ  7
EFFN  1.418457
CKSUM 219807318
STATS LOCAL MSV      -10.8797  0.70292
STATS LOCAL VITERBI  -11.5512  0.70292
STATS LOCAL FORWARD   -5.4157  0.70292
HMM          A        C        D        E        F        G        H        I        K        L        M        N        P        Q        R        S        T        V        W        Y   
            m->m     m->i     m->d     i->m     i->i     d->m     d->d
  COMPO   2.50074  4.35940  3.07896  2.69237  3.37847  3.06218  3.83588  2.67066  2.71226  2.27307  3.56484  3.16263  3.41963  3.05205  2.98191  2.59271  2.89480  2.43968  4.92993  3.70644
          2.68618  4.42225  2.77519  2.73123  3.46354  2.40513  3.72494  3.29354  2.67741  2.69355  4.24690  2.90347  2.73739  3.18146  2.89801  2.37887  2.77519  2.98518  4.58477  3.61503
          0.01850  4.39527  5.11762  0.61958  0.77255  0.00000        *
      1   2.74152  5.02550  3.09620  2.52328  4.31867  3.53146  3.69007  3.74158  1.91663  3.29359  3.06415  2.56658  3.91807  2.81912  2.18023  2.74725  2.36217  3.38974  5.48017  4.14748      1 - -
          2.68618  4.42225  2.77519  2.73123  3.46354  2.40513  3.72494  3.29354  2.67741  2.69355  4.24690  2.90347  2.73739  3.18146  2.89801  2.37887  2.77519  2.98518  4.58477  3.61503
          0.01850  4.39527  5.11762  0.61958  0.77255  0.48576  0.95510
      2   2.83635  4.24600  4.48208  3.89149  2.58173  3.99470  4.30961  2.06224  3.74129  1.56137  3.18753  4.04041  4.33413  3.92211  2.95689  3.29824  3.06729  1.78786  4.86832  3.69596      2 - -
          2.68618  4.42225  2.77519  2.73123  3.46354  2.40513  3.72494  3.29354  2.67741  2.69355  4.24690  2.90347  2.73739  3.18146  2.89801  2.37887  2.77519  2.98518  4.58477  3.61503
          0.01850  4.39527  5.11762  0.61958  0.77255  0.48576  0.95510
      3   2.71747  5.02688  3.05542  2.48944  4.31677  3.50981  2.95032  3.74897  2.15250  2.73779  4.08931  3.01253  3.12184  2.80603  2.17611  2.23582  2.94351  3.38955  5.48481  4.13869      3 - -
          2.68618  4.42225  2.77519  2.73123  3.46354  2.40513  3.72494  3.29354  2.67741  2.69355  4.24690  2.90347  2.73739  3.18146  2.89801  2.37887  2.77519  2.98518  4.58477  3.61503
          0.01850  4.39527  5.11762  0.61958  0.77255  0.48576  0.95510
      4   2.69986  4.66283  3.28718  2.71969  3.84281  3.57718  3.78749  3.24041  2.60742  2.52568  3.76107  3.19108  3.96612  3.00264  1.91521  2.41452  2.54481  2.97315  5.19350  2.99011      4 - -
          2.68618  4.42225  2.77519  2.73123  3.46354  2.40513  3.72494  3.29354  2.67741  2.69355  4.24690  2.90347  2.73739  3.18146  2.89801  2.37887  2.77519  2.98518  4.58477  3.61503
          0.01850  4.39527  5.11762  0.61958  0.77255  0.48576  0.95510
      5   2.34056  4.85708  3.09288  2.53815  4.11714  2.91088  3.71788  2.88148  2.20375  3.13498  3.95086  3.05004  3.89892  2.87095  2.57743  2.03844  2.91157  3.20624  5.37819  4.05103      5 - -
          2.68618  4.42225  2.77519  2.73123  3.46354  2.40513  3.72494  3.29354  2.67741  2.69355  4.24690  2.90347  2.73739  3.18146  2.89801  2.37887  2.77519  2.98518  4.58477  3.61503
          0.01850  4.39527  5.11762  0.61958  0.77255  0.48576  0.95510
      6   2.27445  4.30934  3.90609  3.37912  3.54748  2.26672  4.16340  2.70554  3.29980  1.60844  3.51315  3.65324  4.11918  3.57973  3.57440  2.96933  2.96443  2.12597  5.06430  3.85688      6 - -
          2.68618  4.42225  2.77519  2.73123  3.46354  2.40513  3.72494  3.29354  2.67741  2.69355  4.24690  2.90347  2.73739  3.18146  2.89801  2.37887  2.77519  2.98518  4.58477  3.61503
          0.01850  4.39527  5.11762  0.61958  0.77255  0.48576  0.95510
      7   2.82636  4.27192  4.36280  3.79292  1.75878  3.93717  4.21603  2.51184  3.65794  1.69770  3.26031  3.95821  4.30190  3.85454  3.80868  2.64352  3.06633  2.08364  4.77917  3.50445      7 - -
          2.68618  4.42225  2.77519  2.73123  3.46354  2.40513  3.72494  3.29354  2.67741  2.69355  4.24690  2.90347  2.73739  3.18146  2.89801  2.37887  2.77519  2.98518  4.58477  3.61503
          0.01850  4.39527  5.11762  0.61958  0.77255  0.48576  0.95510
      8   2.94282  4.30524  4.73082  4.14519  2.35979  4.15917  4.50690  1.92129  3.99067  1.59179  3.22509  4.25235  4.48134  4.14388  4.07536  3.47779  2.58456  1.67766  4.99977  3.83680      8 - -
          2.68618  4.42225  2.77519  2.73123  3.46354  2.40513  3.72494  3.29354  2.67741  2.69355  4.24690  2.90347  2.73739  3.18146  2.89801  2.37887  2.77519  2.98518  4.58477  3.61503
          0.01850  4.39527  5.11762  0.61958  0.77255  0.48576  0.95510
      9   3.11377  4.46148  4.82555  4.26294  3.45781  4.37781  4.77492  1.68921  4.13421  1.24320  3.31273  4.43871  4.67799  4.31733  4.26990  3.71097  2.56416  1.75619  5.27425  4.12388      9 - -
          2.68618  4.42225  2.77519  2.73123  3.46354  2.40513  3.72494  3.29354  2.67741  2.69355  4.24690  2.90347  2.73739  3.18146  2.89801  2.37887  2.77519  2.98518  4.58477  3.61503
          0.01850  4.39527  5.11762  0.61958  0.77255  0.48576  0.95510
     10   2.36368  4.17429  4.33675  3.74795  2.60563  3.87891  4.19929  2.16228  3.61076  1.64906  3.22306  3.91012  3.14411  3.80619  3.75078  3.17672  2.97430  2.01165  4.80828  3.62714     10 - -
          2.68618  4.42225  2.77519  2.73123  3.46354  2.40513  3.72494  3.29354  2.67741  2.69355  4.24690  2.90347  2.73739  3.18146  2.89801  2.37887  2.77519  2.98518  4.58477  3.61503
          0.01850  4.39527  5.11762  0.61958  0.77255  0.48576  0.95510
     11   2.06890  2.87704  4.38632  3.85537  3.46282  3.78121  4.40832  2.51151  3.70806  1.22174  3.41394  3.97606  4.26859  3.94046  3.87475  3.14281  3.06530  2.35368  5.08505  3.90296     11 - -
          2.68618  4.42225  2.77519  2.73123  3.46354  2.40513  3.72494  3.29354  2.67741  2.69355  4.24690  2.90347  2.73739  3.18146  2.89801  2.37887  2.77519  2.98518  4.58477  3.61503
          0.01850  4.39527  5.11762  0.61958  0.77255  0.48576  0.95510
     12   2.40346  4.27972  4.37535  3.79387  3.30030  3.98714  4.31605  2.09639  3.66708  1.42432  2.58269  3.99352  4.33400  3.87341  3.83213  3.28744  2.50658  2.26385  4.93592  3.76546     12 - -
          2.68618  4.42225  2.77519  2.73123  3.46354  2.40513  3.72494  3.29354  2.67741  2.69355  4.24690  2.90347  2.73739  3.18146  2.89801  2.37887  2.77519  2.98518  4.58477  3.61503
          0.01850  4.39527  5.11762  0.61958  0.77255  0.48576  0.95510
     13   3.71269  4.97625  5.29407  4.80263  1.67234  4.88170  4.75259  2.55070  4.64505  0.80130  3.09863  4.88944  5.03804  4.61431  4.65870  4.27119  3.92858  2.75624  4.87728  3.44947     13 - -
          2.68621  4.42228  2.77523  2.73127  3.46357  2.40516  3.72498  3.29357  2.67744  2.69358  4.24693  2.90350  2.73743  3.18150  2.89804  2.37890  2.77466  2.98522  4.58480  3.61506
          0.10186  2.39854  5.11762  0.65946  0.72801  0.48576  0.95510
     14   2.47977  4.41896  4.65834  4.07477  1.72525  4.18680  4.47047  2.45962  3.93021  1.45115  2.43851  4.23277  4.49222  4.07237  4.03814  3.49932  3.25331  2.44663  4.94020  3.76055     16 - -
          2.68618  4.42225  2.77519  2.73123  3.46354  2.40513  3.72494  3.29354  2.67741  2.69355  4.24690  2.90347  2.73739  3.18146  2.89801  2.37887  2.77519  2.98518  4.58477  3.61503
          0.01850  4.39527  5.11762  0.61958  0.77255  0.48576  0.95510
     15   3.12019  2.44528  4.81374  4.30801  3.39476  4.16971  4.76215  2.44546  4.09876  0.85153  3.31224  4.40812  4.59869  4.31023  4.21025  3.58221  3.41718  2.41042  5.23780  4.05590     17 - -
          2.68618  4.42225  2.77519  2.73123  3.46354  2.40513  3.72494  3.29354  2.67741  2.69355  4.24690  2.90347  2.73739  3.18146  2.89801  2.37887  2.77519  2.98518  4.58477  3.61503
          0.01850  4.39527  5.11762  0.61958  0.77255  0.48576  0.95510
     16   2.19319  4.45556  3.51286  2.99184  3.91229  2.62996  4.01712  2.54527  2.96554  2.97765  3.84103  3.35558  3.95088  3.27904  3.34541  1.85635  2.06263  2.96236  5.30438  4.05670     18 - -
          2.68618  4.42225  2.77519  2.73123  3.46354  2.40513  3.72494  3.29354  2.67741  2.69355  4.24690  2.90347  2.73739  3.18146  2.89801  2.37887  2.77519  2.98518  4.58477  3.61503
          0.01850  4.39527  5.11762  0.61958  0.77255  0.48576  0.95510
     17   1.40109  4.35829  3.79845  3.53919  4.71053  1.25428  4.59312  4.15370  3.62915  3.82809  4.62349  3.59965  3.91153  3.87331  3.92372  2.04451  2.92750  3.50076  6.03884  4.85629     19 - -
          2.68618  4.42225  2.77519  2.73123  3.46354  2.40513  3.72494  3.29354  2.67741  2.69355  4.24690  2.90347  2.73739  3.18146  2.89801  2.37887  2.77519  2.98518  4.58477  3.61503
          0.01850  4.39527  5.11762  0.61958  0.77255  0.48576  0.95510
     18   3.33484  0.30421  4.91514  4.79358  4.71529  3.81833  5.33284  3.98980  4.64313  3.85909  5.00640  4.65525  4.55862  4.96677  4.66258  3.60331  3.84566  3.68734  5.97373  4.98946     20 - -
          2.68632  4.42239  2.77454  2.73105  3.46368  2.40527  3.72508  3.29368  2.67755  2.69369  4.24704  2.90361  2.73753  3.18110  2.89815  2.37847  2.77533  2.98532  4.58491  3.61517
          0.40046  1.12702  5.11762  0.68024  0.70623  0.48576  0.95510
     19   2.76125  5.25349  2.44621  2.10722  4.59906  3.47045  3.67885  4.07528  1.94432  3.54792  4.30240  2.53146  3.88947  2.78466  2.01661  2.71716  2.99244  3.64618  5.67197  4.27307     23 - -
          2.68618  4.42225  2.77519  2.73123  3.46354  2.40513  3.72494  3.29354  2.67741  2.69355  4.24690  2.90347  2.73739  3.18146  2.89801  2.37887  2.77519  2.98518  4.58477  3.61503
          0.01850  4.39527  5.11762  0.61958  0.77255  0.48576  0.95510
     20   2.68629  4.79864  3.10762  2.25055  4.03856  3.51526  3.74933  3.42794  2.27904  3.06577  3.89858  3.08363  3.91986  2.92084  3.00070  2.24278  2.49883  2.11522  5.33564  4.02235     24 - -
          2.68618  4.42225  2.77519  2.73123  3.46354  2.40513  3.72494  3.29354  2.67741  2.69355  4.24690  2.90347  2.73739  3.18146  2.89801  2.37887  2.77519  2.98518  4.58477  3.61503
          0.01850  4.39527  5.11762  0.61958  0.77255  0.48576  0.95510
     21   2.78786  5.21515  1.69142  2.06806  4.50831  3.45490  3.73225  3.97127  2.53381  3.49510  2.78278  2.93221  3.90754  2.45085  3.03153  2.75222  3.02873  3.57876  5.67087  4.26790     25 - -
          2.68618  4.42225  2.77519  2.73123  3.46354  2.40513  3.72494  3.29354  2.67741  2.69355  4.24690  2.90347  2.73739  3.18146  2.89801  2.37887  2.77519  2.98518  4.58477  3.61503
          0.01850  4.39527  5.11762  0.61958  0.77255  0.48576  0.95510
     22   3.65860  4.91215  5.39814  4.86465  3.29765  5.00048  5.34229  1.70050  4.69483  0.70626  3.07341  5.09539  5.11980  4.74455  4.75119  4.40149  3.88312  2.34053  5.48042  4.42855     26 - -
          2.68618  4.42225  2.77519  2.73123  3.46354  2.40513  3.72494  3.29354  2.67741  2.69355  4.24690  2.90347  2.73739  3.18146  2.89801  2.37887  2.77519  2.98518  4.58477  3.61503
          0.01850  4.39527  5.11762  0.61958  0.77255  0.48576  0.95510
     23   2.82211  4.26113  4.32415  3.75799  2.10694  3.91796  4.05672  2.19786  3.62198  2.33035  3.33135  3.89995  4.27778  3.80991  3.76817  3.21661  2.28183  2.45982  4.55841  1.94641     27 - -
          2.68618  4.42225  2.77519  2.73123  3.46354  2.40513  3.72494  3.29354  2.67741  2.69355  4.24690  2.90347  2.73739  3.18146  2.89801  2.37887  2.77519  2.98518  4.58477  3.61503
          0.01850  4.39527  5.11762  0.61958  0.77255  0.48576  0.95510
     24   2.35995  4.86695  3.09960  2.55511  4.17063  3.48855  2.70452  3.58830  2.50423  3.18547  3.99826  3.06117  3.90394  2.88666  2.50973  2.34114  2.01725  3.25206  5.41770  4.09060     28 - -
          2.68618  4.42225  2.77519  2.73123  3.46354  2.40513  3.72494  3.29354  2.67741  2.69355  4.24690  2.90347  2.73739  3.18146  2.89801  2.37887  2.77519  2.98518  4.58477  3.61503
          0.01850  4.39527  5.11762  0.61958  0.77255  0.48576  0.95510
     25   2.77544  5.09397  2.80749  2.47660  4.55706  1.82894  3.82591  4.02083  2.62836  3.55808  4.35040  2.41546  3.93196  2.13412  3.09819  2.30263  3.05851  3.60273  5.73122  4.35081     29 - -
          2.68618  4.42225  2.77519  2.73123  3.46354  2.40513  3.72494  3.29354  2.67741  2.69355  4.24690  2.90347  2.73739  3.18146  2.89801  2.37887  2.77519  2.98518  4.58477  3.61503
          0.01850  4.39527  5.11762  0.61958  0.77255  0.48576  0.95510
     26   3.68943  4.95075  5.37876  4.85045  3.27143  5.00212  5.32756  1.91991  4.66558  0.62550  3.05347  5.09106  5.12100  4.72319  4.72486  4.40849  3.91386  2.41642  5.46101  4.40331     30 - -
          2.68618  4.42225  2.77519  2.73123  3.46354  2.40513  3.72494  3.29354  2.67741  2.69355  4.24690  2.90347  2.73739  3.18146  2.89801  2.37887  2.77519  2.98518  4.58477  3.61503
          0.01850  4.39527  5.11762  0.61958  0.77255  0.48576  0.95510
     27   2.64732  4.80836  3.09815  2.64154  4.33809  3.39879  3.86133  3.76847  2.65902  3.36075  4.16675  3.11606  2.87551  2.51545  3.09680  1.47088  2.46492  3.37288  5.57821  4.25212     31 - -
          2.68618  4.42225  2.77519  2.73123  3.46354  2.40513  3.72494  3.29354  2.67741  2.69355  4.24690  2.90347  2.73739  3.18146  2.89801  2.37887  2.77519  2.98518  4.58477  3.61503
          0.01850  4.39527  5.11762  0.61958  0.77255  0.48576  0.95510
     28   2.93436  5.40721  2.60448  1.40447  4.74360  2.38623  3.82473  4.22706  2.64319  3.72223  4.52034  2.93570  3.97504  2.04303  3.13142  2.87140  3.19109  3.81017  5.86930  4.44547     32 - -
          2.68618  4.42225  2.77519  2.73123  3.46354  2.40513  3.72494  3.29354  2.67741  2.69355  4.24690  2.90347  2.73739  3.18146  2.89801  2.37887  2.77519  2.98518  4.58477  3.61503
          0.01850  4.39527  5.11762  0.61958  0.77255  0.48576  0.95510
     29   2.41224  5.19414  2.51907  2.43432  4.53647  3.49437  3.67074  3.99595  2.11383  3.48309  4.24642  2.97023  3.89607  2.39266  1.82919  2.72123  2.97971  3.58566  5.61500  4.23985     33 - -
          2.68618  4.42225  2.77519  2.73123  3.46354  2.40513  3.72494  3.29354  2.67741  2.69355  4.24690  2.90347  2.73739  3.18146  2.89801  2.37887  2.77519  2.98518  4.58477  3.61503
          0.01850  4.39527  5.11762  0.61958  0.77255  0.48576  0.95510
     30   3.10581  5.74171  1.36264  1.46119  5.03027  3.42575  3.92201  4.56345  2.89723  4.02441  4.84610  2.87207  4.02373  2.34048  3.48652  2.98555  3.38241  4.11179  6.16684  4.65123     34 - -
          2.68618  4.42225  2.77519  2.73123  3.46354  2.40513  3.72494  3.29354  2.67741  2.69355  4.24690  2.90347  2.73739  3.18146  2.89801  2.37887  2.77519  2.98518  4.58477  3.61503
          0.01850  4.39527  5.11762  0.61958  0.77255  0.48576  0.95510
     31   0.86092  4.34588  3.84579  3.57261  4.66759  2.31632  4.59679  4.10135  3.63847  3.78447  4.58610  3.61554  3.91271  3.88534  3.92425  1.97815  2.92241  3.46871  6.00615  4.82730     35 - -
          2.68618  4.42225  2.77519  2.73123  3.46354  2.40513  3.72494  3.29354  2.67741  2.69355  4.24690  2.90347  2.73739  3.18146  2.89801  2.37887  2.77519  2.98518  4.58477  3.61503
          0.01850  4.39527  5.11762  0.61958  0.77255  0.48576  0.95510
     32   3.27413  5.23107  3.15937  3.11319  4.69161  3.63365  4.49765  4.55531  3.46967  4.14477  5.12137  0.48964  4.32282  3.79851  3.81974  3.33742  3.68873  4.11909  5.93141  4.62333     36 - -
          2.68618  4.42225  2.77519  2.73123  3.46354  2.40513  3.72494  3.29354  2.67741  2.69355  4.24690  2.90347  2.73739  3.18146  2.89801  2.37887  2.77519  2.98518  4.58477  3.61503
          0.01850  4.39527  5.11762  0.61958  0.77255  0.48576  0.95510
     33   3.07569  5.68023  2.02367  1.06079  4.97346  3.43168  3.90376  4.49636  2.84849  3.96504  4.78181  2.88179  4.01534  2.37406  3.41639  2.96565  3.34758  4.05337  6.10832  4.61121     37 - -
          2.68618  4.42225  2.77519  2.73123  3.46354  2.40513  3.72494  3.29354  2.67741  2.69355  4.24690  2.90347  2.73739  3.18146  2.89801  2.37887  2.77519  2.98518  4.58477  3.61503
          0.01850  4.39527  5.11762  0.61958  0.77255  0.48576  0.95510
     34   3.30884  4.60223  5.12421  4.57264  3.46673  4.65122  5.07346  1.41174  4.44301  1.92337  1.58477  4.74432  4.89219  4.58127  4.54691  4.00897  3.54677  1.70404  5.44029  4.32672     38 - -
          2.68618  4.42225  2.77519  2.73123  3.46354  2.40513  3.72494  3.29354  2.67741  2.69355  4.24690  2.90347  2.73739  3.18146  2.89801  2.37887  2.77519  2.98518  4.58477  3.61503
          0.01850  4.39527  5.11762  0.61958  0.77255  0.48576  0.95510
     35   3.41068  4.66752  5.28884  4.75170  3.51706  4.82537  5.28032  1.69144  4.63551  1.13976  3.29481  4.93115  5.02752  4.75604  4.73272  4.20255  3.64909  1.33640  5.57401  4.47053     39 - -
          2.68618  4.42225  2.77519  2.73123  3.46354  2.40513  3.72494  3.29354  2.67741  2.69355  4.24690  2.90347  2.73739  3.18146  2.89801  2.37887  2.77519  2.98518  4.58477  3.61503
          0.01850  4.39527  5.11762  0.61958  0.77255  0.48576  0.95510
     36   1.33885  4.33848  3.84127  3.36502  4.00231  3.33153  4.27840  3.25297  3.31726  3.06320  3.94697  3.56573  3.97463  3.60274  3.62963  2.15019  2.32655  2.07178  5.43269  4.22224     40 - -
          2.68618  4.42225  2.77519  2.73123  3.46354  2.40513  3.72494  3.29354  2.67741  2.69355  4.24690  2.90347  2.73739  3.18146  2.89801  2.37887  2.77519  2.98518  4.58477  3.61503
          0.01850  4.39527  5.11762  0.61958  0.77255  0.48576  0.95510
     37   2.93750  4.44941  4.21690  3.63468  3.40364  4.00821  4.30119  2.50201  3.35950  1.26942  3.32293  3.91697  4.36284  3.73223  2.69493  3.31580  3.17466  1.79332  5.06967  3.88439     41 - -
          2.68618  4.42225  2.77519  2.73123  3.46354  2.40513  3.72494  3.29354  2.67741  2.69355  4.24690  2.90347  2.73739  3.18146  2.89801  2.37887  2.77519  2.98518  4.58477  3.61503
          0.01850  4.39527  5.11762  0.61958  0.77255  0.48576  0.95510
     38   3.80356  5.12774  5.03135  4.70317  3.42858  4.64360  5.20246  2.68528  4.47100  0.42405  3.33881  4.93266  5.00769  4.70622  4.54900  4.32645  4.08331  2.85247  5.46321  4.29796     42 - -
          2.68618  4.42225  2.77519  2.73123  3.46354  2.40513  3.72494  3.29354  2.67741  2.69355  4.24690  2.90347  2.73739  3.18146  2.89801  2.37887  2.77519  2.98518  4.58477  3.61503
          0.01850  4.39527  5.11762  0.61958  0.77255  0.48576  0.95510
     39   2.32395  4.42294  3.50144  2.48902  3.56440  3.63783  3.88522  2.90162  2.87717  2.32042  2.49626  3.35315  4.01792  3.19650  2.74784  2.88072  2.90400  2.19607  5.00404  3.76505     43 - -
          2.68618  4.42225  2.77519  2.73123  3.46354  2.40513  3.72494  3.29354  2.67741  2.69355  4.24690  2.90347  2.73739  3.18146  2.89801  2.37887  2.77519  2.98518  4.58477  3.61503
          0.01850  4.39527  5.11762  0.61958  0.77255  0.48576  0.95510
     40   2.75775  5.22180  2.15132  2.38565  4.55521  3.45786  3.69708  4.02938  2.44640  3.52350  4.28646  2.93425  3.88994  1.94057  2.45961  2.19741  2.99490  3.61151  5.66667  4.26490     44 - -
          2.68618  4.42225  2.77519  2.73123  3.46354  2.40513  3.72494  3.29354  2.67741  2.69355  4.24690  2.90347  2.73739  3.18146  2.89801  2.37887  2.77519  2.98518  4.58477  3.61503
          0.01850  4.39527  5.11762  0.61958  0.77255  0.48576  0.95510
     41   2.40172  5.15711  2.92930  2.17252  4.48341  3.47108  2.50969  3.94704  2.01622  3.44759  4.20833  2.94837  3.87337  2.40548  2.84394  2.38902  2.94639  3.53891  5.59425  4.20805     45 - -
          2.68618  4.42225  2.77519  2.73123  3.46354  2.40513  3.72494  3.29354  2.67741  2.69355  4.24690  2.90347  2.73739  3.18146  2.89801  2.37887  2.77519  2.98518  4.58477  3.61503
          0.01850  4.39527  5.11762  0.61958  0.77255  0.48576  0.95510
     42   2.85909  5.09895  2.79055  2.53988  4.44513  1.55428  2.23292  4.01841  2.72910  3.57478  4.40253  2.37966  3.99402  3.07397  3.17056  2.86517  3.15498  3.62436  5.69341  4.29606     46 - -
          2.68618  4.42225  2.77519  2.73123  3.46354  2.40513  3.72494  3.29354  2.67741  2.69355  4.24690  2.90347  2.73739  3.18146  2.89801  2.37887  2.77519  2.98518  4.58477  3.61503
          0.01850  4.39527  5.11762  0.61958  0.77255  0.48576  0.95510
     43   3.38797  4.61805  5.34806  4.84370  3.76335  4.90070  5.47845  1.06095  4.75314  1.88074  3.52865  5.01829  5.12156  4.95038  4.89322  4.30042  3.63853  1.22839  5.81727  4.64946     47 - -
          2.68618  4.42225  2.77519  2.73123  3.46354  2.40513  3.72494  3.29354  2.67741  2.69355  4.24690  2.90347  2.73739  3.18146  2.89801  2.37887  2.77519  2.98518  4.58477  3.61503
          0.01850  4.39527  5.11762  0.61958  0.77255  0.48576  0.95510
     44   2.07981  4.97121  1.58116  2.52588  4.52600  3.37996  3.87640  3.97016  2.72686  3.54165  4.33642  3.03640  3.91893  3.02333  3.21572  2.31139  2.41024  3.54164  5.73764  4.36575     48 - -
          2.68618  4.42225  2.77519  2.73123  3.46354  2.40513  3.72494  3.29354  2.67741  2.69355  4.24690  2.90347  2.73739  3.18146  2.89801  2.37887  2.77519  2.98518  4.58477  3.61503
          0.01850  4.39527  5.11762  0.61958  0.77255  0.48576  0.95510
     45   0.46556  4.54754  4.09020  3.94428  4.66941  3.35201  4.88900  3.88301  3.97717  3.73625  4.73123  3.93094  4.14240  4.27087  4.16580  2.90481  3.21988  3.43721  6.03637  4.91221     49 - -
          2.68618  4.42225  2.77519  2.73123  3.46354  2.40513  3.72494  3.29354  2.67741  2.69355  4.24690  2.90347  2.73739  3.18146  2.89801  2.37887  2.77519  2.98518  4.58477  3.61503
          0.01850  4.39527  5.11762  0.61958  0.77255  0.48576  0.95510
     46   2.71002  5.15746  2.55197  2.13938  4.48179  3.46375  3.66176  3.94784  2.39246  3.44911  4.20810  2.94015  3.86795  2.06121  2.18194  2.68044  2.94110  2.94588  5.59733  4.20610     50 - -
          2.68618  4.42225  2.77519  2.73123  3.46354  2.40513  3.72494  3.29354  2.67741  2.69355  4.24690  2.90347  2.73739  3.18146  2.89801  2.37887  2.77519  2.98518  4.58477  3.61503
          0.01850  4.39527  5.11762  0.61958  0.77255  0.48576  0.95510
     47   3.39306  5.47649  3.84852  3.11231  5.01653  3.94848  3.82119  4.33479  0.78929  3.71420  4.59845  3.47778  4.30281  2.95177  1.86359  3.37436  3.53277  4.01694  5.69466  4.57842     51 - -
          2.68618  4.42225  2.77519  2.73123  3.46354  2.40513  3.72494  3.29354  2.67741  2.69355  4.24690  2.90347  2.73739  3.18146  2.89801  2.37887  2.77519  2.98518  4.58477  3.61503
          0.01850  4.39527  5.11762  0.61958  0.77255  0.48576  0.95510
     48   2.72893  4.84534  3.16703  2.31326  4.08328  3.55458  3.73913  3.46911  2.18246  3.09392  3.92793  3.10675  3.94403  2.90479  2.45510  2.78272  2.55139  1.96029  5.34794  4.04597     52 - -
          2.68618  4.42225  2.77519  2.73123  3.46354  2.40513  3.72494  3.29354  2.67741  2.69355  4.24690  2.90347  2.73739  3.18146  2.89801  2.37887  2.77519  2.98518  4.58477  3.61503
          0.01850  4.39527  5.11762  0.61958  0.77255  0.48576  0.95510
     49   2.39057  5.00903  2.52109  2.44151  4.29876  3.46601  3.69001  3.73936  2.46820  2.74530  4.08628  2.97533  2.46984  2.44896  2.94646  2.38284  2.92243  3.37360  5.50021  4.13340     53 - -
          2.68618  4.42225  2.77519  2.73123  3.46354  2.40513  3.72494  3.29354  2.67741  2.69355  4.24690  2.90347  2.73739  3.18146  2.89801  2.37887  2.77519  2.98518  4.58477  3.61503
          0.01850  4.39527  5.11762  0.61958  0.77255  0.48576  0.95510
     50   2.82632  5.34855  2.30062  1.80037  4.67121  2.32490  3.74549  4.16301  2.56192  3.64648  4.41281  2.89965  2.98267  2.22410  3.08052  2.76676  3.07227  3.73060  5.78902  4.35344     54 - -
          2.68618  4.42225  2.77519  2.73123  3.46354  2.40513  3.72494  3.29354  2.67741  2.69355  4.24690  2.90347  2.73739  3.18146  2.89801  2.37887  2.77519  2.98518  4.58477  3.61503
          0.01850  4.39527  5.11762  0.61958  0.77255  0.48576  0.95510
     51   2.21763  5.24388  2.40831  2.08458  4.57116  2.74907  3.70360  4.04995  1.78437  3.54395  4.30523  2.91732  3.88689  2.81647  2.97828  2.71828  3.00114  3.62796  5.69051  4.27697     55 - -
          2.68618  4.42225  2.77519  2.73123  3.46354  2.40513  3.72494  3.29354  2.67741  2.69355  4.24690  2.90347  2.73739  3.18146  2.89801  2.37887  2.77519  2.98518  4.58477  3.61503
          0.01850  4.39527  5.11762  0.61958  0.77255  0.48576  0.95510
     52   2.18881  5.16248  1.70607  2.40639  4.51194  3.44321  3.75029  3.96550  2.18260  3.50091  4.28354  2.95199  3.90708  2.87696  3.04172  2.74446  2.49897  3.56554  5.67664  4.28088     56 - -
          2.68618  4.42225  2.77519  2.73123  3.46354  2.40513  3.72494  3.29354  2.67741  2.69355  4.24690  2.90347  2.73739  3.18146  2.89801  2.37887  2.77519  2.98518  4.58477  3.61503
          0.01850  4.39527  5.11762  0.61958  0.77255  0.48576  0.95510
     53   2.69667  4.81920  3.00064  2.72786  4.56094  1.36146  4.03697  4.02220  2.87404  3.60946  4.42557  3.17677  3.95997  2.40614  3.29127  2.00992  3.06624  3.56166  5.79863  4.47376     57 - -
          2.68618  4.42225  2.77519  2.73123  3.46354  2.40513  3.72494  3.29354  2.67741  2.69355  4.24690  2.90347  2.73739  3.18146  2.89801  2.37887  2.77519  2.98518  4.58477  3.61503
          0.01850  4.39527  5.11762  0.61958  0.77255  0.48576  0.95510
     54   2.65187  4.72195  3.18962  2.65261  4.03739  2.76835  3.79863  3.42950  2.06602  3.07208  3.90683  3.13289  3.92044  2.97996  3.05114  2.20137  2.51674  2.24982  5.34603  4.04475     58 - -
          2.68618  4.42225  2.77519  2.73123  3.46354  2.40513  3.72494  3.29354  2.67741  2.69355  4.24690  2.90347  2.73739  3.18146  2.89801  2.37887  2.77519  2.98518  4.58477  3.61503
          0.01850  4.39527  5.11762  0.61958  0.77255  0.48576  0.95510
     55   2.71511  4.29775  4.00962  3.46277  3.53305  3.74059  4.20977  1.88965  3.37621  2.52555  3.49432  3.73250  4.18399  3.64914  3.63998  2.54060  1.75064  1.99646  5.06313  3.85514     59 - -
          2.68643  4.42250  2.77545  2.73103  3.46379  2.40440  3.72520  3.29379  2.67766  2.69336  4.24715  2.90372  2.73765  3.18100  2.89826  2.37880  2.77545  2.98544  4.58040  3.61528
          0.51605  1.50617  1.70723  1.50532  0.25096  0.48576  0.95510
     56   2.69341  5.07225  2.14374  2.34851  4.42147  3.37729  3.68084  3.87821  2.16562  3.41334  4.19706  2.89130  3.83822  2.80867  2.96293  1.98627  2.48929  3.48105  5.59067  4.20039     68 - -
          2.68618  4.42225  2.77519  2.73123  3.46354  2.40513  3.72494  3.29354  2.67741  2.69355  4.24690  2.90347  2.73739  3.18146  2.89801  2.37887  2.77519  2.98518  4.58477  3.61503
          0.02247  4.20244  4.92479  0.61958  0.77255  0.36089  1.19421
     57   3.37964  4.61946  5.32249  4.80381  3.67186  4.85565  5.38280  1.33815  4.70355  1.56169  3.44574  4.97191  5.07349  4.86982  4.82288  4.24432  3.62548  1.17592  5.71019  4.56579     69 - -
          2.68618  4.42225  2.77519  2.73123  3.46354  2.40513  3.72494  3.29354  2.67741  2.69355  4.24690  2.90347  2.73739  3.18146  2.89801  2.37887  2.77519  2.98518  4.58477  3.61503
          0.01850  4.39527  5.11762  0.61958  0.77255  0.48576  0.95510
     58   2.70323  4.84827  3.13740  2.57793  4.09451  3.52955  3.72901  3.49901  2.48579  2.36124  3.93592  3.08194  3.92301  2.21222  2.49426  2.24614  2.50606  3.18807  5.35841  4.04534     70 - -
          2.68618  4.42225  2.77519  2.73123  3.46354  2.40513  3.72494  3.29354  2.67741  2.69355  4.24690  2.90347  2.73739  3.18146  2.89801  2.37887  2.77519  2.98518  4.58477  3.61503
          0.01850  4.39527  5.11762  0.61958  0.77255  0.48576  0.95510
     59   3.25365  4.68793  4.83209  4.54015  4.00038  4.24851  5.27485  2.17813  4.42031  2.61212  3.91051  4.64110  4.80133  4.75536  4.58042  3.80902  3.61530  0.54717  5.86236  4.61691     71 - -
          2.68618  4.42225  2.77519  2.73123  3.46354  2.40513  3.72494  3.29354  2.67741  2.69355  4.24690  2.90347  2.73739  3.18146  2.89801  2.37887  2.77519  2.98518  4.58477  3.61503
          0.01850  4.39527  5.11762  0.61958  0.77255  0.48576  0.95510
     60   2.36060  5.39100  1.95094  1.57507  4.71700  3.43168  3.79618  4.20708  2.65286  3.70210  4.48415  2.90201  2.57785  2.92503  3.18468  2.81701  3.13733  3.77940  5.85572  4.41205     72 - -
          2.68618  4.42225  2.77519  2.73123  3.46354  2.40513  3.72494  3.29354  2.67741  2.69355  4.24690  2.90347  2.73739  3.18146  2.89801  2.37887  2.77519  2.98518  4.58477  3.61503
          0.01850  4.39527  5.11762  0.61958  0.77255  0.48576  0.95510
     61   2.23232  5.19157  2.50015  1.95766  4.51980  3.44675  3.66454  3.99728  2.14012  3.48915  4.24098  2.91787  3.86097  2.41236  2.91181  2.67332  2.52245  3.57390  5.63220  4.22499     73 - -
          2.68618  4.42225  2.77519  2.73123  3.46354  2.40513  3.72494  3.29354  2.67741  2.69355  4.24690  2.90347  2.73739  3.18146  2.89801  2.37887  2.77519  2.98518  4.58477  3.61503
          0.01850  4.39527  5.11762  0.61958  0.77255  0.48576  0.95510
     62   2.18184  5.08289  2.46693  2.42868  4.46522  2.73354  3.73314  3.92583  2.23124  3.45729  4.23197  2.96488  3.88443  2.85627  3.00942  1.85429  2.96946  3.51841  5.63153  4.24456     74 - -
          2.68618  4.42225  2.77519  2.73123  3.46354  2.40513  3.72494  3.29354  2.67741  2.69355  4.24690  2.90347  2.73739  3.18146  2.89801  2.37887  2.77519  2.98518  4.58477  3.61503
          0.01850  4.39527  5.11762  0.61958  0.77255  0.48576  0.95510
     63   2.39182  5.09460  2.55867  2.14232  4.39653  3.45832  3.66912  3.85246  2.43141  2.86467  4.15131  2.94432  3.86395  2.05917  2.91650  2.67397  2.50777  3.46178  5.55537  4.16964     75 - -
          2.68618  4.42225  2.77519  2.73123  3.46354  2.40513  3.72494  3.29354  2.67741  2.69355  4.24690  2.90347  2.73739  3.18146  2.89801  2.37887  2.77519  2.98518  4.58477  3.61503
          0.01850  4.39527  5.11762  0.61958  0.77255  0.48576  0.95510
     64   3.20931  4.52800  5.06722  4.47740  1.77812  4.46168  4.78266  1.80315  4.31809  1.54156  2.39807  4.58171  4.70878  4.38199  4.34952  3.79521  3.43311  1.99662  5.12057  4.01540     76 - -
          2.68618  4.42225  2.77519  2.73123  3.46354  2.40513  3.72494  3.29354  2.67741  2.69355  4.24690  2.90347  2.73739  3.18146  2.89801  2.37887  2.77519  2.98518  4.58477  3.61503
          0.01850  4.39527  5.11762  0.61958  0.77255  0.48576  0.95510
     65   1.59291  4.49552  3.44792  2.93228  3.83962  3.49720  3.96890  2.53409  2.90504  2.88575  3.76850  2.63611  3.98412  3.23048  3.28732  2.79673  2.23680  2.84626  5.24518  3.99114     77 - -
          2.68618  4.42225  2.77519  2.73123  3.46354  2.40513  3.72494  3.29354  2.67741  2.69355  4.24690  2.90347  2.73739  3.18146  2.89801  2.37887  2.77519  2.98518  4.58477  3.61503
          0.01850  4.39527  5.11762  0.61958  0.77255  0.48576  0.95510
     66   2.68784  5.08809  2.95552  2.05376  3.35555  3.46674  3.65937  3.84960  2.40062  3.37401  4.14205  2.55283  3.86317  2.46320  2.24368  2.33863  2.91854  3.45832  5.54195  4.16154     78 - -
          2.68618  4.42225  2.77519  2.73123  3.46354  2.40513  3.72494  3.29354  2.67741  2.69355  4.24690  2.90347  2.73739  3.18146  2.89801  2.37887  2.77519  2.98518  4.58477  3.61503
          0.01850  4.39527  5.11762  0.61958  0.77255  0.48576  0.95510
     67   0.83127  4.34564  3.89519  3.64466  4.64106  3.13949  4.63864  4.02676  3.68513  3.76107  4.58807  3.65499  3.93056  3.94547  3.94516  1.68170  2.94022  3.42823  6.00075  4.81925     79 - -
          2.68618  4.42225  2.77519  2.73123  3.46354  2.40513  3.72494  3.29354  2.67741  2.69355  4.24690  2.90347  2.73739  3.18146  2.89801  2.37887  2.77519  2.98518  4.58477  3.61503
          0.01850  4.39527  5.11762  0.61958  0.77255  0.48576  0.95510
     68   3.30630  4.57833  5.20782  4.65580  3.49389  4.68750  5.11751  1.54930  4.53277  1.56517  2.54997  4.80042  4.91853  4.65346  4.61513  4.04788  3.54243  1.26008  5.46030  4.34471     80 - -
          2.68618  4.42225  2.77519  2.73123  3.46354  2.40513  3.72494  3.29354  2.67741  2.69355  4.24690  2.90347  2.73739  3.18146  2.89801  2.37887  2.77519  2.98518  4.58477  3.61503
          0.01850  4.39527  5.11762  0.61958  0.77255  0.48576  0.95510
     69   2.22832  5.22482  2.16809  1.91246  4.55640  3.45008  3.67752  4.03555  2.18131  3.52203  4.27572  2.91906  3.87319  2.78477  2.48848  2.69385  2.97027  3.60941  5.66064  4.25147     81 - -
          2.68618  4.42225  2.77519  2.73123  3.46354  2.40513  3.72494  3.29354  2.67741  2.69355  4.24690  2.90347  2.73739  3.18146  2.89801  2.37887  2.77519  2.98518  4.58477  3.61503
          0.01850  4.39527  5.11762  0.61958  0.77255  0.48576  0.95510
     70   3.40675  4.65302  5.32421  4.79351  3.56746  4.85064  5.33160  1.37463  4.68376  1.28236  3.34148  4.96506  5.05315  4.81236  4.78240  4.23325  3.64724  1.41345  5.62439  4.51150     82 - -
          2.68618  4.42225  2.77519  2.73123  3.46354  2.40513  3.72494  3.29354  2.67741  2.69355  4.24690  2.90347  2.73739  3.18146  2.89801  2.37887  2.77519  2.98518  4.58477  3.61503
          0.01850  4.39527  5.11762  0.61958  0.77255  0.48576  0.95510
     71   3.73470  5.01031  5.36275  4.81129  3.19908  5.00220  5.27655  2.41163  4.60808  0.60273  2.24406  5.07098  5.09747  4.64952  4.65979  4.39529  3.94793  2.64584  5.40062  4.38213     83 - -
          2.68618  4.42225  2.77519  2.73123  3.46354  2.40513  3.72494  3.29354  2.67741  2.69355  4.24690  2.90347  2.73739  3.18146  2.89801  2.37887  2.77519  2.98518  4.58477  3.61503
          0.01850  4.39527  5.11762  0.61958  0.77255  0.48576  0.95510
     72   2.74447  5.21871  2.47348  2.40017  4.55921  3.47354  2.97290  4.03140  2.13841  3.51190  4.26776  2.11730  3.88380  2.77593  2.14377  2.70599  2.97433  3.60910  5.64107  4.24833     84 - -
          2.68618  4.42225  2.77519  2.73123  3.46354  2.40513  3.72494  3.29354  2.67741  2.69355  4.24690  2.90347  2.73739  3.18146  2.89801  2.37887  2.77519  2.98518  4.58477  3.61503
          0.01850  4.39527  5.11762  0.61958  0.77255  0.48576  0.95510
     73   1.92362  4.63800  3.29218  2.72543  3.81676  3.58104  3.79511  3.19055  2.63728  2.45478  2.92213  3.19721  3.96644  2.39428  2.61939  2.80983  2.92269  2.93327  5.18135  3.90835     85 - -
          2.68618  4.42225  2.77519  2.73123  3.46354  2.40513  3.72494  3.29354  2.67741  2.69355  4.24690  2.90347  2.73739  3.18146  2.89801  2.37887  2.77519  2.98518  4.58477  3.61503
          0.01850  4.39527  5.11762  0.61958  0.77255  0.48576  0.95510
     74   1.99977  4.97266  3.02764  2.48841  4.22487  3.49934  3.00970  3.66877  2.00933  3.24102  4.04184  2.57539  3.89564  2.83168  2.89398  2.71538  2.93343  3.32368  5.44306  3.09342     86 - -
          2.68618  4.42225  2.77519  2.73123  3.46354  2.40513  3.72494  3.29354  2.67741  2.69355  4.24690  2.90347  2.73739  3.18146  2.89801  2.37887  2.77519  2.98518  4.58477  3.61503
          0.01850  4.39527  5.11762  0.61958  0.77255  0.48576  0.95510
     75   3.11142  5.27031  1.98068  2.69801  5.03197  0.79082  4.30522  4.59737  3.38673  4.15863  5.03743  3.22140  4.15810  3.52303  3.91421  3.11873  3.50601  4.09883  6.19540  4.87604     87 - -
          2.68618  4.42225  2.77519  2.73123  3.46354  2.40513  3.72494  3.29354  2.67741  2.69355  4.24690  2.90347  2.73739  3.18146  2.89801  2.37887  2.77519  2.98518  4.58477  3.61503
          0.01850  4.39527  5.11762  0.61958  0.77255  0.48576  0.95510
     76   3.41581  4.79336  4.68451  4.21888  2.74149  4.42215  4.20607  2.78935  4.00222  0.90149  3.40549  4.31620  4.72799  4.19154  4.12315  3.78307  3.64625  2.82619  4.48942  1.88507     88 - -
          2.68618  4.42225  2.77519  2.73123  3.46354  2.40513  3.72494  3.29354  2.67741  2.69355  4.24690  2.90347  2.73739  3.18146  2.89801  2.37887  2.77519  2.98518  4.58477  3.61503
          0.01850  4.39527  5.11762  0.61958  0.77255  0.48576  0.95510
     77   3.59637  5.23096  4.26194  4.19560  5.09768  3.89081  5.19907  4.81873  4.30580  4.36852  5.45988  4.43710  0.25439  4.67504  4.46273  3.78650  4.08198  4.39584  6.10303  5.23441     89 - -
          2.68618  4.42225  2.77519  2.73123  3.46354  2.40513  3.72494  3.29354  2.67741  2.69355  4.24690  2.90347  2.73739  3.18146  2.89801  2.37887  2.77519  2.98518  4.58477  3.61503
          0.01850  4.39527  5.11762  0.61958  0.77255  0.48576  0.95510
     78   3.01820  5.26748  3.27123  2.72315  4.56893  3.68892  2.32718  4.06070  2.20670  3.53223  4.36055  2.49203  4.08357  2.88956  1.37320  3.00297  3.21929  3.70735  5.58339  4.29280     90 - -
          2.68618  4.42225  2.77519  2.73123  3.46354  2.40513  3.72494  3.29354  2.67741  2.69355  4.24690  2.90347  2.73739  3.18146  2.89801  2.37887  2.77519  2.98518  4.58477  3.61503
          0.01850  4.39527  5.11762  0.61958  0.77255  0.48576  0.95510
     79   2.71270  5.05685  3.01638  2.01552  4.35394  3.49645  3.67420  3.79333  2.38662  3.33192  2.86650  2.99187  3.01607  2.46884  2.17564  2.70613  2.94010  3.42263  5.51118  4.15367     91 - -
          2.68618  4.42225  2.77519  2.73123  3.46354  2.40513  3.72494  3.29354  2.67741  2.69355  4.24690  2.90347  2.73739  3.18146  2.89801  2.37887  2.77519  2.98518  4.58477  3.61503
          0.01850  4.39527  5.11762  0.61958  0.77255  0.48576  0.95510
     80   2.80519  5.23731  2.89753  2.11590  4.58032  3.50160  3.70441  4.03725  1.78159  3.52563  4.29963  2.97874  3.92452  2.39467  2.80890  1.89348  3.03446  3.63156  5.65828  4.28496     92 - -
          2.68618  4.42225  2.77519  2.73123  3.46354  2.40513  3.72494  3.29354  2.67741  2.69355  4.24690  2.90347  2.73739  3.18146  2.89801  2.37887  2.77519  2.98518  4.58477  3.61503
          0.01850  4.39527  5.11762  0.61958  0.77255  0.48576  0.95510
     81   2.76738  4.51038  3.57402  3.02074  2.05055  2.59759  3.85177  3.03263  2.92231  2.70907  3.62186  3.41516  4.08829  3.26211  2.23418  2.96019  3.00096  2.80679  4.78626  2.74317     93 - -
          2.68618  4.42225  2.77519  2.73123  3.46354  2.40513  3.72494  3.29354  2.67741  2.69355  4.24690  2.90347  2.73739  3.18146  2.89801  2.37887  2.77519  2.98518  4.58477  3.61503
          0.01850  4.39527  5.11762  0.61958  0.77255  0.48576  0.95510
     82   2.29059  4.59546  3.31787  2.78090  3.92446  3.48573  3.87120  3.28469  2.37756  2.97148  3.82704  3.22503  3.94536  3.08912  3.14941  2.38540  1.78006  2.47032  5.28154  4.00673     94 - -
          2.68618  4.42225  2.77519  2.73123  3.46354  2.40513  3.72494  3.29354  2.67741  2.69355  4.24690  2.90347  2.73739  3.18146  2.89801  2.37887  2.77519  2.98518  4.58477  3.61503
          0.01850  4.39527  5.11762  0.61958  0.77255  0.48576  0.95510
     83   2.75837  5.11385  2.31101  2.43190  4.52742  3.41930  3.79145  3.99071  2.61622  3.52869  4.31390  2.17500  3.91150  2.92456  3.11457  2.14575  1.89814  3.57798  5.70774  4.31393     95 - -
          2.68618  4.42225  2.77519  2.73123  3.46354  2.40513  3.72494  3.29354  2.67741  2.69355  4.24690  2.90347  2.73739  3.18146  2.89801  2.37887  2.77519  2.98518  4.58477  3.61503
          0.01850  4.39527  5.11762  0.61958  0.77255  0.48576  0.95510
     84   2.45852  4.57619  4.77766  4.23270  3.39366  4.39109  4.80378  1.87390  4.09000  0.96544  3.22824  4.44491  4.69836  4.28313  4.24215  3.73597  3.43915  2.19957  5.29464  4.16672     96 - -
          2.68618  4.42225  2.77519  2.73123  3.46354  2.40513  3.72494  3.29354  2.67741  2.69355  4.24690  2.90347  2.73739  3.18146  2.89801  2.37887  2.77519  2.98518  4.58477  3.61503
          0.01850  4.39527  5.11762  0.61958  0.77255  0.48576  0.95510
     85   2.71802  5.01238  2.47783  2.45246  4.29962  2.17826  3.72621  3.73711  2.52598  2.51696  4.10712  2.98628  3.89663  2.49093  3.00414  2.33567  2.96037  3.37979  5.52000  4.15610     97 - -
          2.68618  4.42225  2.77519  2.73123  3.46354  2.40513  3.72494  3.29354  2.67741  2.69355  4.24690  2.90347  2.73739  3.18146  2.89801  2.37887  2.77519  2.98518  4.58477  3.61503
          0.01850  4.39527  5.11762  0.61958  0.77255  0.48576  0.95510
     86   2.93397  5.50115  1.57084  1.75607  4.81822  3.43824  3.80722  4.32298  2.21480  3.79074  4.57209  2.89190  3.95742  2.35796  3.18483  2.85176  3.18761  3.88107  5.92532  4.46698     98 - -
          2.68618  4.42225  2.77519  2.73123  3.46354  2.40513  3.72494  3.29354  2.67741  2.69355  4.24690  2.90347  2.73739  3.18146  2.89801  2.37887  2.77519  2.98518  4.58477  3.61503
          0.01850  4.39527  5.11762  0.61958  0.77255  0.48576  0.95510
     87   3.36219  4.64078  5.22905  4.66335  3.37279  4.70771  5.08966  1.39701  4.53156  1.44090  1.98687  4.81767  4.91305  4.60621  4.59109  4.06319  3.59057  1.82601  5.38304  4.30589     99 - -
          2.68618  4.42225  2.77519  2.73123  3.46354  2.40513  3.72494  3.29354  2.67741  2.69355  4.24690  2.90347  2.73739  3.18146  2.89801  2.37887  2.77519  2.98518  4.58477  3.61503
          0.01850  4.39527  5.11762  0.61958  0.77255  0.48576  0.95510
     88   4.01098  5.26443  4.97042  4.80956  0.43479  4.51737  4.22748  3.50772  4.71372  2.76593  4.17244  4.65646  4.98322  4.74192  4.70215  4.23275  4.32187  3.53226  4.37136  2.69362    100 - -
          2.68618  4.42225  2.77519  2.73123  3.46354  2.40513  3.72494  3.29354  2.67741  2.69355  4.24690  2.90347  2.73739  3.18146  2.89801  2.37887  2.77519  2.98518  4.58477  3.61503
          0.01850  4.39527  5.11762  0.61958  0.77255  0.48576  0.95510
     89   2.77735  5.12291  2.98142  2.49437  4.47910  3.50403  3.71979  3.92109  1.88509  3.44153  4.22873  3.01774  2.18314  2.45362  2.81093  2.20102  3.01404  3.53507  5.59827  4.24646    101 - -
          2.68618  4.42225  2.77519  2.73123  3.46354  2.40513  3.72494  3.29354  2.67741  2.69355  4.24690  2.90347  2.73739  3.18146  2.89801  2.37887  2.77519  2.98518  4.58477  3.61503
          0.01850  4.39527  5.11762  0.61958  0.77255  0.48576  0.95510
     90   2.27967  4.90303  3.11313  2.61715  4.39443  2.77331  3.80863  3.81279  1.46504  3.38650  4.18797  3.10205  3.92465  2.95085  2.93146  2.73525  2.43187  3.42262  5.58021  4.25614    102 - -
          2.68618  4.42225  2.77519  2.73123  3.46354  2.40513  3.72494  3.29354  2.67741  2.69355  4.24690  2.90347  2.73739  3.18146  2.89801  2.37887  2.77519  2.98518  4.58477  3.61503
          0.01850  4.39527  5.11762  0.61958  0.77255  0.48576  0.95510
     91   2.90903  5.47307  1.67676  1.98071  4.78864  3.43103  3.79736  4.29409  2.65788  3.76664  4.54364  2.36618  3.94502  2.19599  3.19719  2.38165  3.16288  3.85206  5.90575  4.44565    103 - -
          2.68618  4.42225  2.77519  2.73123  3.46354  2.40513  3.72494  3.29354  2.67741  2.69355  4.24690  2.90347  2.73739  3.18146  2.89801  2.37887  2.77519  2.98518  4.58477  3.61503
          0.01850  4.39527  5.11762  0.61958  0.77255  0.48576  0.95510
     92   2.70614  4.81592  2.99463  2.74727  4.57921  1.24344  4.06551  4.04349  2.90825  3.63401  4.45527  3.19077  3.97016  2.43744  3.31788  2.17491  3.08429  3.57828  5.82151  4.49973    104 - -
          2.68618  4.42225  2.77519  2.73123  3.46354  2.40513  3.72494  3.29354  2.67741  2.69355  4.24690  2.90347  2.73739  3.18146  2.89801  2.37887  2.77519  2.98518  4.58477  3.61503
          0.01850  4.39527  5.11762  0.61958  0.77255  0.48576  0.95510
     93   3.52634  4.84844  5.17155  4.66715  3.33479  4.75983  5.19573  2.27221  4.48484  0.69012  3.13695  4.88024  4.99322  4.61785  4.58333  4.16602  3.77716  1.90603  5.45413  4.35618    105 - -
          2.68618  4.42225  2.77519  2.73123  3.46354  2.40513  3.72494  3.29354  2.67741  2.69355  4.24690  2.90347  2.73739  3.18146  2.89801  2.37887  2.77519  2.98518  4.58477  3.61503
          0.01850  4.39527  5.11762  0.61958  0.77255  0.48576  0.95510
     94   3.37800  4.61208  5.34127  4.87130  3.90558  4.89503  5.59359  1.07026  4.78794  2.35342  3.66376  5.04283  5.15603  5.04251  4.95978  4.31872  3.64326  1.01073  5.97349  4.76037    106 - -
          2.68618  4.42225  2.77519  2.73123  3.46354  2.40513  3.72494  3.29354  2.67741  2.69355  4.24690  2.90347  2.73739  3.18146  2.89801  2.37887  2.77519  2.98518  4.58477  3.61503
          0.01850  4.39527  5.11762  0.61958  0.77255  0.48576  0.95510
     95   2.09954  4.44524  3.59054  3.11967  4.18761  3.29630  4.16922  3.54920  3.10388  3.25303  4.09854  3.41396  2.40854  3.41471  3.47437  1.38816  2.90733  2.41659  5.55056  4.30775    107 - -
          2.68618  4.42225  2.77519  2.73123  3.46354  2.40513  3.72494  3.29354  2.67741  2.69355  4.24690  2.90347  2.73739  3.18146  2.89801  2.37887  2.77519  2.98518  4.58477  3.61503
          0.01850  4.39527  5.11762  0.61958  0.77255  0.48576  0.95510
     96   2.45655  4.40162  3.74173  3.45118  4.58205  3.17781  4.50151  3.97550  3.47287  3.68990  4.52228  3.57373  3.93710  3.77517  3.77149  0.93672  1.78328  3.41722  5.92635  4.71331    108 - -
          2.68618  4.42225  2.77519  2.73123  3.46354  2.40513  3.72494  3.29354  2.67741  2.69355  4.24690  2.90347  2.73739  3.18146  2.89801  2.37887  2.77519  2.98518  4.58477  3.61503
          0.01850  4.39527  5.11762  0.61958  0.77255  0.48576  0.95510
     97   3.09247  5.28150  2.77173  1.83350  4.77867  3.52464  4.11617  4.25094  2.99367  3.82390  4.70723  3.17647  1.03532  3.30710  3.42986  3.08770  3.41381  3.86259  5.95615  4.63231    109 - -
          2.68618  4.42225  2.77519  2.73123  3.46354  2.40513  3.72494  3.29354  2.67741  2.69355  4.24690  2.90347  2.73739  3.18146  2.89801  2.37887  2.77519  2.98518  4.58477  3.61503
          0.01850  4.39527  5.11762  0.61958  0.77255  0.48576  0.95510
     98   2.67761  4.40788  3.53983  2.96895  3.53875  3.65022  3.89546  2.51693  2.89208  2.26044  2.61429  3.37784  4.02815  2.68189  2.66906  2.89595  2.25157  2.67063  4.98603  3.75271    110 - -
          2.68618  4.42225  2.77519  2.73123  3.46354  2.40513  3.72494  3.29354  2.67741  2.69355  4.24690  2.90347  2.73739  3.18146  2.89801  2.37887  2.77519  2.98518  4.58477  3.61503
          0.01850  4.39527  5.11762  0.61958  0.77255  0.48576  0.95510
     99   2.34489  5.31086  2.68148  1.31728  4.64595  3.46526  3.80156  4.10612  2.59293  3.62292  4.42371  2.95520  3.96182  2.20552  3.06401  2.84153  3.14019  3.70665  5.78671  4.38337    111 - -
          2.68618  4.42225  2.77519  2.73123  3.46354  2.40513  3.72494  3.29354  2.67741  2.69355  4.24690  2.90347  2.73739  3.18146  2.89801  2.37887  2.77519  2.98518  4.58477  3.61503
          0.01850  4.39527  5.11762  0.61958  0.77255  0.48576  0.95510
    100   3.53292  5.65309  2.85896  0.46214  5.08602  3.70924  4.38579  4.65820  3.34622  4.20012  5.18691  3.38264  4.34865  3.61280  3.78663  3.47927  3.85242  4.29893  6.14984  4.92152    112 - -
          2.68618  4.42225  2.77519  2.73123  3.46354  2.40513  3.72494  3.29354  2.67741  2.69355  4.24690  2.90347  2.73739  3.18146  2.89801  2.37887  2.77519  2.98518  4.58477  3.61503
          0.01850  4.39527  5.11762  0.61958  0.77255  0.48576  0.95510
    101   3.09654  5.31828  3.53032  2.83482  4.74300  3.78268  3.73743  4.10465  1.47761  2.74485  4.38019  3.27551  4.13261  2.32883  1.55722  3.08051  3.26915  3.76261  5.61026  4.39867    113 - -
          2.68618  4.42225  2.77519  2.73123  3.46354  2.40513  3.72494  3.29354  2.67741  2.69355  4.24690  2.90347  2.73739  3.18146  2.89801  2.37887  2.77519  2.98518  4.58477  3.61503
          0.01850  4.39527  5.11762  0.61958  0.77255  0.48576  0.95510
    102   1.65497  4.39738  3.69319  3.14196  3.57078  3.70552  4.03722  2.14837  3.06882  2.55969  3.51875  3.51708  4.11057  2.71126  3.39766  2.98127  2.96977  2.18812  5.06421  3.83782    114 - -
          2.68618  4.42225  2.77519  2.73123  3.46354  2.40513  3.72494  3.29354  2.67741  2.69355  4.24690  2.90347  2.73739  3.18146  2.89801  2.37887  2.77519  2.98518  4.58477  3.61503
          0.01850  4.39527  5.11762  0.61958  0.77255  0.48576  0.95510
    103   3.45617  5.48652  3.98723  3.19603  5.04127  3.99405  3.83316  4.34517  1.67189  3.71987  4.61669  3.53364  4.34062  2.96663  0.82355  3.44354  3.58394  4.04011  5.69174  4.59956    115 - -
          2.68618  4.42225  2.77519  2.73123  3.46354  2.40513  3.72494  3.29354  2.67741  2.69355  4.24690  2.90347  2.73739  3.18146  2.89801  2.37887  2.77519  2.98518  4.58477  3.61503
          0.01850  4.39527  5.11762  0.61958  0.77255  0.48576  0.95510
    104   3.14670  4.50166  4.75912  4.22211  2.26198  4.25656  4.15862  2.16254  4.06030  1.56117  3.31468  4.24344  4.56494  4.14985  4.12343  3.57591  3.37192  2.60967  4.45896  1.57965    116 - -
          2.68618  4.42225  2.77519  2.73123  3.46354  2.40513  3.72494  3.29354  2.67741  2.69355  4.24690  2.90347  2.73739  3.18146  2.89801  2.37887  2.77519  2.98518  4.58477  3.61503
          0.01850  4.39527  5.11762  0.61958  0.77255  0.48576  0.95510
    105   2.67720  4.49702  3.40110  2.84327  3.62958  3.61177  3.84659  2.26750  2.79647  2.70771  3.59360  2.40687  3.99570  2.45168  3.17925  2.84970  2.90905  2.43734  5.04999  2.94859    117 - -
          2.68618  4.42225  2.77519  2.73123  3.46354  2.40513  3.72494  3.29354  2.67741  2.69355  4.24690  2.90347  2.73739  3.18146  2.89801  2.37887  2.77519  2.98518  4.58477  3.61503
          0.01850  4.39527  5.11762  0.61958  0.77255  0.48576  0.95510
    106   2.77396  4.59691  3.40279  2.25497  2.67756  3.66885  3.82042  3.13483  2.88325  2.79903  3.70355  3.32706  4.06289  3.19621  3.26722  2.42534  3.00867  2.89702  4.82731  1.86370    118 - -
          2.68618  4.42225  2.77519  2.73123  3.46354  2.40513  3.72494  3.29354  2.67741  2.69355  4.24690  2.90347  2.73739  3.18146  2.89801  2.37887  2.77519  2.98518  4.58477  3.61503
          0.01850  4.39527  5.11762  0.61958  0.77255  0.48576  0.95510
    107   1.32882  4.42212  3.65895  3.23917  4.07952  1.88064  4.24112  3.37433  3.21867  2.38531  4.02751  3.50017  3.98126  3.53181  3.55020  2.73805  2.94964  3.03168  5.49458  4.26204    119 - -
          2.68618  4.42225  2.77519  2.73123  3.46354  2.40513  3.72494  3.29354  2.67741  2.69355  4.24690  2.90347  2.73739  3.18146  2.89801  2.37887  2.77519  2.98518  4.58477  3.61503
          0.01850  4.39527  5.11762  0.61958  0.77255  0.48576  0.95510
    108   2.87805  4.40856  4.07857  3.50093  3.44459  3.96249  4.24482  2.08498  2.27630  1.48158  3.36031  3.82140  4.31110  3.65959  3.59556  3.24610  3.10997  2.03120  5.06719  3.87651    120 - -
          2.68618  4.42225  2.77519  2.73123  3.46354  2.40513  3.72494  3.29354  2.67741  2.69355  4.24690  2.90347  2.73739  3.18146  2.89801  2.37887  2.77519  2.98518  4.58477  3.61503
          0.01850  4.39527  5.11762  0.61958  0.77255  0.48576  0.95510
    109   2.30275  4.98190  2.84243  1.81737  4.52959  3.39329  3.90380  3.96556  2.74830  3.54749  4.35622  3.05519  3.94343  3.05926  3.21794  1.43254  3.06424  3.54873  5.74881  4.38518    121 - -
          2.68618  4.42225  2.77519  2.73123  3.46354  2.40513  3.72494  3.29354  2.67741  2.69355  4.24690  2.90347  2.73739  3.18146  2.89801  2.37887  2.77519  2.98518  4.58477  3.61503
          0.01850  4.39527  5.11762  0.61958  0.77255  0.48576  0.95510
    110   3.05974  5.48690  2.64585  1.63704  4.80632  3.51827  3.87676  4.29263  2.61770  3.77555  4.61226  3.00225  4.04938  1.31127  3.03403  2.99088  3.31207  3.89908  5.89997  4.50732    122 - -
          2.68618  4.42225  2.77519  2.73123  3.46354  2.40513  3.72494  3.29354  2.67741  2.69355  4.24690  2.90347  2.73739  3.18146  2.89801  2.37887  2.77519  2.98518  4.58477  3.61503
          0.01850  4.39527  5.11762  0.61958  0.77255  0.48576  0.95510
    111   2.91955  5.31395  3.01538  1.72597  4.68862  3.58368  3.72696  4.12367  2.28637  3.58391  4.37677  3.05999  3.99803  1.93481  1.92901  2.88000  3.13445  3.72942  5.68191  4.35484    123 - -
          2.68618  4.42225  2.77519  2.73123  3.46354  2.40513  3.72494  3.29354  2.67741  2.69355  4.24690  2.90347  2.73739  3.18146  2.89801  2.37887  2.77519  2.98518  4.58477  3.61503
          0.01850  4.39527  5.11762  0.61958  0.77255  0.48576  0.95510
    112   3.59953  4.85640  5.41302  4.83678  3.24314  4.93983  5.25232  1.64448  4.69637  0.90807  2.08816  5.04203  5.04788  4.67930  4.71828  4.30713  3.81205  2.42971  5.39608  4.39554    124 - -
          2.68618  4.42225  2.77519  2.73123  3.46354  2.40513  3.72494  3.29354  2.67741  2.69355  4.24690  2.90347  2.73739  3.18146  2.89801  2.37887  2.77519  2.98518  4.58477  3.61503
          0.01850  4.39527  5.11762  0.61958  0.77255  0.48576  0.95510
    113   2.09839  5.01274  2.83347  1.60604  4.52019  3.40262  3.86620  3.96032  2.70049  3.53193  4.33383  3.03157  3.93287  3.01421  3.17705  1.79202  3.04959  3.54700  5.72808  4.35727    125 - -
          2.68618  4.42225  2.77519  2.73123  3.46354  2.40513  3.72494  3.29354  2.67741  2.69355  4.24690  2.90347  2.73739  3.18146  2.89801  2.37887  2.77519  2.98518  4.58477  3.61503
          0.01850  4.39527  5.11762  0.61958  0.77255  0.48576  0.95510
    114   2.35664  5.03658  2.99657  2.44831  4.33766  2.86270  3.02762  3.78097  2.41235  3.32436  4.10482  2.97968  3.87521  2.18220  2.52807  2.68583  2.37011  3.40679  5.50834  4.14388    126 - -
          2.68618  4.42225  2.77519  2.73123  3.46354  2.40513  3.72494  3.29354  2.67741  2.69355  4.24690  2.90347  2.73739  3.18146  2.89801  2.37887  2.77519  2.98518  4.58477  3.61503
          0.01850  4.39527  5.11762  0.61958  0.77255  0.48576  0.95510
    115   2.59323  4.41528  3.65398  3.15945  3.85124  3.44773  4.11363  3.14313  3.08637  2.89105  2.75420  3.47183  4.00499  3.41801  3.41777  2.25480  1.31629  2.86268  5.28771  4.05460    127 - -
          2.68618  4.42225  2.77519  2.73123  3.46354  2.40513  3.72494  3.29354  2.67741  2.69355  4.24690  2.90347  2.73739  3.18146  2.89801  2.37887  2.77519  2.98518  4.58477  3.61503
          0.01850  4.39527  5.11762  0.61958  0.77255  0.48576  0.95510
    116   3.61928  4.86924  5.39646  4.86339  3.33395  4.98287  5.34694  1.46422  4.70281  0.82769  3.10884  5.08303  5.11342  4.76114  4.76291  4.38141  3.84641  2.25430  5.50250  4.44348    128 - -
          2.68618  4.42225  2.77519  2.73123  3.46354  2.40513  3.72494  3.29354  2.67741  2.69355  4.24690  2.90347  2.73739  3.18146  2.89801  2.37887  2.77519  2.98518  4.58477  3.61503
          0.01850  4.39527  5.11762  0.61958  0.77255  0.48576  0.95510
    117   2.66700  4.66440  3.37796  2.85359  4.10963  3.46901  3.92327  3.47621  2.68284  3.14540  4.00326  3.27092  3.97238  3.12422  2.25001  1.42454  2.97375  2.48593  5.41991  4.14464    129 - -
          2.68618  4.42225  2.77519  2.73123  3.46354  2.40513  3.72494  3.29354  2.67741  2.69355  4.24690  2.90347  2.73739  3.18146  2.89801  2.37887  2.77519  2.98518  4.58477  3.61503
          0.01850  4.39527  5.11762  0.61958  0.77255  0.48576  0.95510
    118   2.71234  5.20587  2.53763  2.15115  4.54755  3.45639  3.65436  4.02646  2.01791  3.50453  4.25136  2.92485  3.86224  2.14045  2.50459  2.32895  2.94355  3.59552  5.63406  4.23090    130 - -
          2.68618  4.42225  2.77519  2.73123  3.46354  2.40513  3.72494  3.29354  2.67741  2.69355  4.24690  2.90347  2.73739  3.18146  2.89801  2.37887  2.77519  2.98518  4.58477  3.61503
          0.01850  4.39527  5.11762  0.61958  0.77255  0.48576  0.95510
    119   3.40563  4.69949  5.16156  4.62648  3.43060  4.72897  5.14828  1.06009  4.46480  1.83570  1.83816  4.82062  4.95597  4.61587  4.57073  4.10519  3.64582  2.08933  5.47272  4.36365    131 - -
          2.68618  4.42225  2.77519  2.73123  3.46354  2.40513  3.72494  3.29354  2.67741  2.69355  4.24690  2.90347  2.73739  3.18146  2.89801  2.37887  2.77519  2.98518  4.58477  3.61503
          0.01850  4.39527  5.11762  0.61958  0.77255  0.48576  0.95510
    120   3.20156  5.84179  0.99197  1.87008  5.14684  2.43106  4.00237  4.69358  3.07013  4.16221  5.01857  2.87547  4.06406  3.17108  3.70791  3.06523  3.50068  4.23620  6.31300  4.76750    132 - -
          2.68618  4.42225  2.77519  2.73123  3.46354  2.40513  3.72494  3.29354  2.67741  2.69355  4.24690  2.90347  2.73739  3.18146  2.89801  2.37887  2.77519  2.98518  4.58477  3.61503
          0.01850  4.39527  5.11762  0.61958  0.77255  0.48576  0.95510
    121   3.44365  5.13496  4.22016  4.19813  5.27015  0.24267  5.25231  5.03004  4.44763  4.60250  5.60449  4.38729  4.53784  4.73126  4.59550  3.63496  3.96329  4.45677  6.19492  5.40031    133 - -
          2.68618  4.42225  2.77519  2.73123  3.46354  2.40513  3.72494  3.29354  2.67741  2.69355  4.24690  2.90347  2.73739  3.18146  2.89801  2.37887  2.77519  2.98518  4.58477  3.61503
          0.01850  4.39527  5.11762  0.61958  0.77255  0.48576  0.95510
    122   3.35955  4.60921  5.28391  4.81583  3.89830  4.83933  5.53983  1.44026  4.72404  2.35966  3.66636  4.98914  5.12149  4.98767  4.90167  4.26186  3.62883  0.76547  5.94869  4.72918    134 - -
          2.68618  4.42225  2.77519  2.73123  3.46354  2.40513  3.72494  3.29354  2.67741  2.69355  4.24690  2.90347  2.73739  3.18146  2.89801  2.37887  2.77519  2.98518  4.58477  3.61503
          0.01850  4.39527  5.11762  0.61958  0.77255  0.48576  0.95510
    123   2.45955  4.34557  4.81867  4.24572  2.69633  4.26612  4.64774  1.41093  4.10271  1.90161  3.32698  4.36092  4.58274  4.27129  4.20035  3.59398  3.24210  1.61360  5.14210  3.96967    135 - -
          2.68618  4.42225  2.77519  2.73123  3.46354  2.40513  3.72494  3.29354  2.67741  2.69355  4.24690  2.90347  2.73739  3.18146  2.89801  2.37887  2.77519  2.98518  4.58477  3.61503
          0.01850  4.39527  5.11762  0.61958  0.77255  0.48576  0.95510
    124   2.72732  4.93659  2.26169  2.50898  4.25868  3.45671  3.79496  3.66790  2.63585  3.28319  4.10218  2.51308  3.92252  2.95275  3.11124  2.06263  2.98932  2.05480  5.52264  4.17311    136 - -
          2.68618  4.42225  2.77519  2.73123  3.46354  2.40513  3.72494  3.29354  2.67741  2.69355  4.24690  2.90347  2.73739  3.18146  2.89801  2.37887  2.77519  2.98518  4.58477  3.61503
          0.01850  4.39527  5.11762  0.61958  0.77255  0.48576  0.95510
    125   0.46556  4.54754  4.09020  3.94428  4.66941  3.35201  4.88900  3.88301  3.97717  3.73625  4.73123  3.93094  4.14240  4.27087  4.16580  2.90481  3.21988  3.43721  6.03637  4.91221    137 - -
          2.68618  4.42225  2.77519  2.73123  3.46354  2.40513  3.72494  3.29354  2.67741  2.69355  4.24690  2.90347  2.73739  3.18146  2.89801  2.37887  2.77519  2.98518  4.58477  3.61503
          0.01850  4.39527  5.11762  0.61958  0.77255  0.48576  0.95510
    126   2.98585  5.24014  3.34476  2.73704  4.67256  3.68220  3.74488  4.06386  1.64571  3.53194  4.34991  3.20235  4.06925  2.86820  1.64429  1.93899  3.18983  3.69967  5.61890  4.36558    138 - -
          2.68618  4.42225  2.77519  2.73123  3.46354  2.40513  3.72494  3.29354  2.67741  2.69355  4.24690  2.90347  2.73739  3.18146  2.89801  2.37887  2.77519  2.98518  4.58477  3.61503
          0.01850  4.39527  5.11762  0.61958  0.77255  0.48576  0.95510
    127   3.34920  4.61029  5.24734  4.78211  3.88913  4.80155  5.50647  1.54467  4.68352  2.35687  3.66427  4.95562  5.09868  4.95249  4.86370  4.22475  3.62187  0.72440  5.93104  4.70808    139 - -
          2.68618  4.42225  2.77519  2.73123  3.46354  2.40513  3.72494  3.29354  2.67741  2.69355  4.24690  2.90347  2.73739  3.18146  2.89801  2.37887  2.77519  2.98518  4.58477  3.61503
          0.01850  4.39527  5.11762  0.61958  0.77255  0.48576  0.95510
    128   2.84492  5.07627  3.03518  2.58611  4.32404  3.55251  1.83875  3.82394  2.43554  3.37351  4.20048  3.09207  3.98802  1.97168  2.80709  2.85342  2.51095  3.47923  5.51749  4.17068    140 - -
          2.68618  4.42225  2.77519  2.73123  3.46354  2.40513  3.72494  3.29354  2.67741  2.69355  4.24690  2.90347  2.73739  3.18146  2.89801  2.37887  2.77519  2.98518  4.58477  3.61503
          0.01850  4.39527  5.11762  0.61958  0.77255  0.48576  0.95510
    129   3.37681  4.61113  5.33976  4.86979  3.90755  4.89360  5.59263  1.10889  4.78655  2.35666  3.66592  5.04128  5.15524  5.04189  4.95888  4.31716  3.64216  0.97503  5.97423  4.76032    141 - -
          2.68618  4.42225  2.77519  2.73123  3.46354  2.40513  3.72494  3.29354  2.67741  2.69355  4.24690  2.90347  2.73739  3.18146  2.89801  2.37887  2.77519  2.98518  4.58477  3.61503
          0.01850  4.39527  5.11762  0.61958  0.77255  0.48576  0.95510
    130   2.05124  4.32644  3.96648  3.53486  3.98538  3.37717  4.39693  3.03773  3.48341  3.00622  3.93503  3.67912  4.03532  3.76093  3.75777  1.66319  2.95538  1.39480  5.46193  4.25810    142 - -
          2.68618  4.42225  2.77519  2.73123  3.46354  2.40513  3.72494  3.29354  2.67741  2.69355  4.24690  2.90347  2.73739  3.18146  2.89801  2.37887  2.77519  2.98518  4.58477  3.61503
          0.01850  4.39527  5.11762  0.61958  0.77255  0.48576  0.95510
    131   3.44976  4.75838  4.93320  4.45590  1.86903  4.49987  4.10808  2.83371  4.28943  1.00204  3.40170  4.40221  4.77170  4.31479  4.32679  3.83616  3.66882  2.87199  4.30859  2.10652    143 - -
          2.68618  4.42225  2.77519  2.73123  3.46354  2.40513  3.72494  3.29354  2.67741  2.69355  4.24690  2.90347  2.73739  3.18146  2.89801  2.37887  2.77519  2.98518  4.58477  3.61503
          0.11690  4.39527  2.32289  0.61958  0.77255  0.48576  0.95510
    132   2.49546  4.46004  3.42521  3.20886  4.54024  3.17238  4.37222  4.02441  3.32070  3.68591  4.52806  3.44102  1.11218  3.63512  3.64268  1.77348  2.97779  3.47042  5.85923  4.61335    144 - -
          2.68621  4.42228  2.77523  2.73074  3.46357  2.40516  3.72498  3.29357  2.67744  2.69358  4.24693  2.90350  2.73743  3.18150  2.89804  2.37890  2.77523  2.98522  4.58480  3.61506
          0.28588  2.32403  1.89201  0.65899  0.72851  0.41101  1.08762
    133   2.70943  5.20455  2.31706  2.03139  4.52811  3.39767  2.93243  4.01037  2.42724  3.50003  4.25761  2.46353  3.83534  2.40025  2.92890  2.66414  2.48265  3.58500  5.64356  4.22649    147 - -
          2.68618  4.42225  2.77519  2.73123  3.46354  2.40513  3.72494  3.29354  2.67741  2.69355  4.24690  2.90347  2.73739  3.18146  2.89801  2.37887  2.77519  2.98518  4.58477  3.61503
          0.02131  4.25497  4.97731  0.61958  0.77255  0.66944  0.71743
    134   2.70372  4.72900  3.19505  2.64425  3.78156  3.54529  3.71790  3.32566  2.51076  2.45789  3.81724  2.05349  3.93526  2.93204  2.43431  2.78346  2.93171  3.04834  5.13938  2.91340    148 - -
          2.68618  4.42225  2.77519  2.73123  3.46354  2.40513  3.72494  3.29354  2.67741  2.69355  4.24690  2.90347  2.73739  3.18146  2.89801  2.37887  2.77519  2.98518  4.58477  3.61503
          0.02131  4.25497  4.97731  0.61958  0.77255  0.66944  0.71743
    135   2.78817  5.21779  1.73365  1.97806  4.50385  3.39546  3.72140  2.86633  2.56266  3.49978  4.29410  2.41634  3.87864  2.85517  3.07604  2.74481  3.03596  3.57224  5.68177  4.26763    149 - -
          2.68618  4.42225  2.77519  2.73123  3.46354  2.40513  3.72494  3.29354  2.67741  2.69355  4.24690  2.90347  2.73739  3.18146  2.89801  2.37887  2.77519  2.98518  4.58477  3.61503
          0.02131  4.25497  4.97731  0.61958  0.77255  0.66944  0.71743
    136   2.31305  4.95898  2.94025  1.91368  4.23763  3.44528  3.65755  3.66470  2.16620  2.73955  4.03216  2.95597  3.05134  2.79067  2.87295  2.67191  2.89931  3.31226  5.44279  4.08876    150 - -
          2.68618  4.42225  2.77519  2.73123  3.46354  2.40513  3.72494  3.29354  2.67741  2.69355  4.24690  2.90347  2.73739  3.18146  2.89801  2.37887  2.77519  2.98518  4.58477  3.61503
          0.02131  4.25497  4.97731  0.61958  0.77255  0.38597  1.13878
    137   2.71145  4.77594  3.16426  2.65622  4.05212  2.42270  3.79895  3.44445  2.21852  2.28258  3.92531  3.14091  2.31390  2.98239  2.98803  2.78629  2.96190  3.14331  5.35229  4.05504    151 - -
          2.68618  4.42225  2.77519  2.73123  3.46354  2.40513  3.72494  3.29354  2.67741  2.69355  4.24690  2.90347  2.73739  3.18146  2.89801  2.37887  2.77519  2.98518  4.58477  3.61503
          0.01850  4.39527  5.11762  0.61958  0.77255  0.48576  0.95510
    138   2.39512  5.15554  2.90921  2.02989  4.48560  2.84357  3.65338  3.95731  2.16834  3.45386  4.20659  2.51351  3.85622  2.75864  2.53503  2.34642  2.92574  3.53945  5.59908  4.20140    152 - -
          2.68618  4.42225  2.77519  2.73123  3.46354  2.40513  3.72494  3.29354  2.67741  2.69355  4.24690  2.90347  2.73739  3.18146  2.89801  2.37887  2.77519  2.98518  4.58477  3.61503
          0.01850  4.39527  5.11762  0.61958  0.77255  0.48576  0.95510
    139   2.39777  5.04453  2.95136  1.86658  4.33496  3.46846  3.67643  2.98269  2.20382  3.32706  4.10734  2.55395  3.87087  2.79845  2.91501  2.38415  2.92252  3.40592  5.51604  4.14386    153 - -
          2.68618  4.42225  2.77519  2.73123  3.46354  2.40513  3.72494  3.29354  2.67741  2.69355  4.24690  2.90347  2.73739  3.18146  2.89801  2.37887  2.77519  2.98518  4.58477  3.61503
          0.01850  4.39527  5.11762  0.61958  0.77255  0.48576  0.95510
    140   2.29906  4.91335  2.35679  2.51041  4.31213  2.46050  3.75209  3.75003  2.54748  3.32260  4.11342  3.02339  2.96682  2.88867  3.02094  2.29727  2.92248  2.78544  5.53054  4.17594    154 - -
          2.68618  4.42225  2.77519  2.73123  3.46354  2.40513  3.72494  3.29354  2.67741  2.69355  4.24690  2.90347  2.73739  3.18146  2.89801  2.37887  2.77519  2.98518  4.58477  3.61503
          0.20027  4.39527  1.77696  0.61958  0.77255  0.48576  0.95510
    141   2.66094  4.87286  2.48443  2.44660  4.14845  3.42240  3.69792  3.55800  2.51262  3.16807  3.98697  2.96955  3.85707  2.24413  2.97728  2.28283  2.90709  2.28844  5.40865  4.06420    155 - -
          2.68618  4.42225  2.77519  2.73123  3.46354  2.40513  3.72494  3.29354  2.67741  2.69355  4.24690  2.90347  2.73739  3.18146  2.89801  2.37887  2.77519  2.98518  4.58477  3.61503
          0.02214  4.21715  4.93950  0.61958  0.77255  0.36744  1.17929
    142   2.72307  5.06051  3.04946  2.48159  4.36625  3.50840  3.67503  3.80222  1.91251  3.33789  4.12225  3.00610  3.89722  2.41870  2.27634  2.37161  2.57225  2.87456  5.51128  4.16102    156 - -
          2.68618  4.42225  2.77519  2.73123  3.46354  2.40513  3.72494  3.29354  2.67741  2.69355  4.24690  2.90347  2.73739  3.18146  2.89801  2.37887  2.77519  2.98518  4.58477  3.61503
          0.01850  4.39527  5.11762  0.61958  0.77255  0.48576  0.95510
    143   2.00828  4.51458  3.69027  3.50791  4.65037  3.26693  4.60941  4.00226  3.59483  3.73518  4.63809  3.65608  0.80390  3.90824  3.86766  2.77673  3.09782  3.49018  5.98977  4.80399    157 - -
          2.68618  4.42225  2.77519  2.73123  3.46354  2.40513  3.72494  3.29354  2.67741  2.69355  4.24690  2.90347  2.73739  3.18146  2.89801  2.37887  2.77519  2.98518  4.58477  3.61503
          0.01850  4.39527  5.11762  0.61958  0.77255  0.48576  0.95510
    144   2.02579  4.35920  3.67812  3.12558  3.54345  3.62615  4.00400  2.83847  3.05953  2.07568  2.74117  3.48282  4.05571  3.36104  3.38475  1.93090  2.92513  2.62263  5.01998  3.79627    158 - -
          2.68618  4.42225  2.77519  2.73123  3.46354  2.40513  3.72494  3.29354  2.67741  2.69355  4.24690  2.90347  2.73739  3.18146  2.89801  2.37887  2.77519  2.98518  4.58477  3.61503
          0.01850  4.39527  5.11762  0.61958  0.77255  0.48576  0.95510
    145   2.64728  4.71488  3.19350  2.76092  4.21799  3.40094  2.78473  3.67725  2.75795  3.30078  4.13145  3.20083  3.94092  3.12585  3.16421  1.38143  2.19707  3.30113  5.51733  4.20112    159 - -
          2.68618  4.42225  2.77519  2.73123  3.46354  2.40513  3.72494  3.29354  2.67741  2.69355  4.24690  2.90347  2.73739  3.18146  2.89801  2.37887  2.77519  2.98518  4.58477  3.61503
          0.01850  4.39527  5.11762  0.61958  0.77255  0.48576  0.95510
    146   1.26860  4.41686  4.33899  3.82858  3.72771  3.93439  4.59217  1.88407  3.73868  2.50076  3.61671  4.04787  4.41446  4.01444  3.98848  3.29598  3.18788  1.77494  5.40023  4.19405    160 - -
          2.68618  4.42225  2.77519  2.73123  3.46354  2.40513  3.72494  3.29354  2.67741  2.69355  4.24690  2.90347  2.73739  3.18146  2.89801  2.37887  2.77519  2.98518  4.58477  3.61503
          0.01850  4.39527  5.11762  0.61958  0.77255  0.48576  0.95510
    147   1.53383  4.36387  3.83607  3.58116  4.67032  3.14116  4.60864  4.07305  3.63284  3.79132  4.61137  3.62640  3.92792  3.89960  3.90970  0.91022  2.94355  3.45972  6.01644  4.82564    161 - -
          2.68618  4.42225  2.77519  2.73123  3.46354  2.40513  3.72494  3.29354  2.67741  2.69355  4.24690  2.90347  2.73739  3.18146  2.89801  2.37887  2.77519  2.98518  4.58477  3.61503
          0.01850  4.39527  5.11762  0.61958  0.77255  0.48576  0.95510
    148   3.25365  4.68793  4.83209  4.54015  4.00038  4.24851  5.27485  2.17813  4.42031  2.61212  3.91051  4.64110  4.80133  4.75536  4.58042  3.80902  3.61530  0.54717  5.86236  4.61691    162 - -
          2.68618  4.42225  2.77519  2.73123  3.46354  2.40513  3.72494  3.29354  2.67741  2.69355  4.24690  2.90347  2.73739  3.18146  2.89801  2.37887  2.77519  2.98518  4.58477  3.61503
          0.01850  4.39527  5.11762  0.61958  0.77255  0.48576  0.95510
    149   3.49919  4.78780  4.90406  4.48007  1.05328  4.47298  3.88472  2.25045  4.30843  2.49601  3.71560  4.31546  4.77639  4.31103  4.32897  3.81274  3.72179  2.98037  4.06369  1.75013    163 - -
          2.68618  4.42225  2.77519  2.73123  3.46354  2.40513  3.72494  3.29354  2.67741  2.69355  4.24690  2.90347  2.73739  3.18146  2.89801  2.37887  2.77519  2.98518  4.58477  3.61503
          0.01850  4.39527  5.11762  0.61958  0.77255  0.48576  0.95510
    150   2.33313  4.52751  4.69427  4.27567  3.81435  4.21464  5.00421  0.85088  4.15741  2.42217  3.66158  4.43019  4.69034  4.45185  4.35048  3.63680  3.40694  1.90949  5.65783  4.44615    164 - -
          2.68618  4.42225  2.77519  2.73123  3.46354  2.40513  3.72494  3.29354  2.67741  2.69355  4.24690  2.90347  2.73739  3.18146  2.89801  2.37887  2.77519  2.98518  4.58477  3.61503
          0.01850  4.39527  5.11762  0.61958  0.77255  0.48576  0.95510
    151   3.04839  5.15198  3.54095  2.87171  4.48982  3.77151  3.77313  2.74666  1.12000  3.36185  4.23078  3.30480  4.13288  2.91669  2.08119  3.07364  3.23497  3.52208  5.52011  4.30209    165 - -
          2.68618  4.42225  2.77519  2.73123  3.46354  2.40513  3.72494  3.29354  2.67741  2.69355  4.24690  2.90347  2.73739  3.18146  2.89801  2.37887  2.77519  2.98518  4.58477  3.61503
          0.01850  4.39527  5.11762  0.61958  0.77255  0.48576  0.95510
    152   3.71631  5.22325  4.16675  3.82682  2.33686  4.35499  1.25231  3.88518  3.63170  3.23062  4.40690  3.96349  4.73182  3.93212  3.84255  3.73966  3.94508  3.72555  3.99150  1.25732    166 - -
          2.68618  4.42225  2.77519  2.73123  3.46354  2.40513  3.72494  3.29354  2.67741  2.69355  4.24690  2.90347  2.73739  3.18146  2.89801  2.37887  2.77519  2.98518  4.58477  3.61503
          0.01850  4.39527  5.11762  0.61958  0.77255  0.48576  0.95510
    153   2.37940  5.10285  2.16762  2.42920  4.47470  3.44419  3.71895  3.93486  2.48315  3.45931  4.23189  2.96547  3.88586  2.83880  2.08085  2.05515  2.96959  3.52768  5.62525  4.24008    167 - -
          2.68618  4.42225  2.77519  2.73123  3.46354  2.40513  3.72494  3.29354  2.67741  2.69355  4.24690  2.90347  2.73739  3.18146  2.89801  2.37887  2.77519  2.98518  4.58477  3.61503
          0.01850  4.39527  5.11762  0.61958  0.77255  0.48576  0.95510
    154   1.44633  4.44933  3.58448  3.19433  4.54132  2.10265  4.30712  3.98161  3.23767  3.62220  4.42048  3.43574  2.09911  3.52907  3.61127  2.03616  2.91480  3.42826  5.84414  4.60426    168 - -
          2.68618  4.42225  2.77519  2.73123  3.46354  2.40513  3.72494  3.29354  2.67741  2.69355  4.24690  2.90347  2.73739  3.18146  2.89801  2.37887  2.77519  2.98518  4.58477  3.61503
          0.01850  4.39527  5.11762  0.61958  0.77255  0.48576  0.95510
    155   2.35423  5.01402  2.61430  2.43306  4.29936  3.46789  3.66976  3.74216  2.21023  3.29524  4.07651  2.96783  3.04018  2.44723  2.91425  2.67019  2.55552  2.62430  5.49004  4.12109    169 - -
          2.68618  4.42225  2.77519  2.73123  3.46354  2.40513  3.72494  3.29354  2.67741  2.69355  4.24690  2.90347  2.73739  3.18146  2.89801  2.37887  2.77519  2.98518  4.58477  3.61503
          0.01850  4.39527  5.11762  0.61958  0.77255  0.48576  0.95510
    156   2.35772  4.27786  3.85666  3.28338  3.40729  3.75529  4.04329  2.29171  2.61328  1.80620  3.38351  3.60853  4.12868  3.47577  3.47574  3.02497  2.52843  2.11442  4.91042  3.70068    170 - -
          2.68618  4.42225  2.77519  2.73123  3.46354  2.40513  3.72494  3.29354  2.67741  2.69355  4.24690  2.90347  2.73739  3.18146  2.89801  2.37887  2.77519  2.98518  4.58477  3.61503
          0.01850  4.39527  5.11762  0.61958  0.77255  0.48576  0.95510
    157   3.03928  5.65438  1.60253  1.90898  4.95308  3.42605  3.88016  4.47713  2.81658  3.94046  4.74404  1.71772  3.99717  2.43350  3.38973  2.93281  3.30764  4.02711  6.08116  4.58375    171 - -
          2.68618  4.42225  2.77519  2.73123  3.46354  2.40513  3.72494  3.29354  2.67741  2.69355  4.24690  2.90347  2.73739  3.18146  2.89801  2.37887  2.77519  2.98518  4.58477  3.61503
          0.01850  4.39527  5.11762  0.61958  0.77255  0.48576  0.95510
    158   2.65901  4.33426  3.61597  3.04729  2.87776  3.65725  3.92092  2.81857  2.99303  2.26682  2.80870  2.58960  3.06658  3.28593  3.32566  2.47097  2.89170  2.30461  4.92321  3.69644    172 - -
          2.68618  4.42225  2.77519  2.73123  3.46354  2.40513  3.72494  3.29354  2.67741  2.69355  4.24690  2.90347  2.73739  3.18146  2.89801  2.37887  2.77519  2.98518  4.58477  3.61503
          0.01850  4.39527  5.11762  0.61958  0.77255  0.48576  0.95510
    159   2.86424  5.35979  1.94398  1.76370  4.68358  3.43448  3.78559  4.16885  2.63214  3.66881  4.45012  2.90687  2.23748  2.91347  3.15782  2.80501  2.55997  3.74626  5.82523  4.38879    173 - -
          2.68624  4.42231  2.77525  2.73129  3.46360  2.40518  3.72500  3.29360  2.67746  2.69361  4.24695  2.90299  2.73745  3.18152  2.89806  2.37861  2.77525  2.98524  4.58483  3.61509
          0.16162  1.94321  5.11762  0.66841  0.71852  0.48576  0.95510
    160   1.83569  4.29261  3.80914  3.25014  3.47685  3.67214  4.04907  2.15257  3.17748  2.16839  3.45223  3.57092  4.09123  3.45824  3.47115  2.46576  2.49829  2.48659  4.96581  3.75234    176 - -
          2.68618  4.42225  2.77519  2.73123  3.46354  2.40513  3.72494  3.29354  2.67741  2.69355  4.24690  2.90347  2.73739  3.18146  2.89801  2.37887  2.77519  2.98518  4.58477  3.61503
          0.01850  4.39527  5.11762  0.61958  0.77255  0.48576  0.95510
    161   2.94825  4.32331  4.71347  4.11831  2.49486  4.12013  4.39564  2.47079  3.95123  1.34725  2.27155  4.20953  4.43320  4.06997  4.01243  3.43282  3.17488  2.06147  4.83886  2.81415    177 - -
          2.68618  4.42225  2.77519  2.73123  3.46354  2.40513  3.72494  3.29354  2.67741  2.69355  4.24690  2.90347  2.73739  3.18146  2.89801  2.37887  2.77519  2.98518  4.58477  3.61503
          0.01850  4.39527  5.11762  0.61958  0.77255  0.48576  0.95510
    162   2.86767  4.35927  4.18585  3.60355  3.41702  3.97838  4.27562  2.09796  3.43128  1.78004  3.34694  3.88542  4.32725  3.73547  2.32247  3.26918  3.10093  1.62429  5.03420  3.84455    178 - -
          2.68618  4.42225  2.77519  2.73123  3.46354  2.40513  3.72494  3.29354  2.67741  2.69355  4.24690  2.90347  2.73739  3.18146  2.89801  2.37887  2.77519  2.98518  4.58477  3.61503
          0.01850  4.39527  5.11762  0.61958  0.77255  0.48576  0.95510
    163   2.51223  4.48784  3.49773  3.04517  4.25873  2.46719  4.13980  3.66042  3.05224  3.32714  4.15761  3.36678  1.94129  3.36573  3.43858  1.66539  2.91297  2.45838  5.59629  4.34065    179 - -
          2.68618  4.42225  2.77519  2.73123  3.46354  2.40513  3.72494  3.29354  2.67741  2.69355  4.24690  2.90347  2.73739  3.18146  2.89801  2.37887  2.77519  2.98518  4.58477  3.61503
          0.01850  4.39527  5.11762  0.61958  0.77255  0.48576  0.95510
    164   2.84311  5.24403  3.09907  2.53441  4.61962  3.57088  3.68585  4.05585  1.54410  3.52083  4.29876  2.50947  3.95865  2.41568  2.24293  2.41882  3.05665  3.65613  5.62388  4.29319    180 - -
          2.68618  4.42225  2.77519  2.73123  3.46354  2.40513  3.72494  3.29354  2.67741  2.69355  4.24690  2.90347  2.73739  3.18146  2.89801  2.37887  2.77519  2.98518  4.58477  3.61503
          0.01850  4.39527  5.11762  0.61958  0.77255  0.48576  0.95510
    165   3.47134  4.78454  5.02741  4.68766  3.78932  4.59784  5.35132  0.59450  4.53019  2.29747  3.67346  4.86755  5.00662  4.84278  4.67277  4.17297  3.77164  2.00286  5.76665  4.53358    181 - -
          2.68618  4.42225  2.77519  2.73123  3.46354  2.40513  3.72494  3.29354  2.67741  2.69355  4.24690  2.90347  2.73739  3.18146  2.89801  2.37887  2.77519  2.98518  4.58477  3.61503
          0.01850  4.39527  5.11762  0.61958  0.77255  0.48576  0.95510
    166   3.26605  5.44702  3.43227  2.90318  4.90763  3.82002  3.81811  4.28397  0.87451  3.69233  4.56256  3.33417  4.22011  2.29247  2.33610  3.23662  3.44035  3.94716  5.71267  4.52274    182 - -
          2.68618  4.42225  2.77519  2.73123  3.46354  2.40513  3.72494  3.29354  2.67741  2.69355  4.24690  2.90347  2.73739  3.18146  2.89801  2.37887  2.77519  2.98518  4.58477  3.61503
          0.01850  4.39527  5.11762  0.61958  0.77255  0.48576  0.95510
    167   2.70199  5.12816  2.54148  2.41036  4.44713  3.46958  3.65849  3.90821  2.38338  3.41726  3.26099  2.57535  3.86760  2.18149  2.07571  2.67792  2.93190  3.50599  5.57122  4.18740    183 - -
          2.68618  4.42225  2.77519  2.73123  3.46354  2.40513  3.72494  3.29354  2.67741  2.69355  4.24690  2.90347  2.73739  3.18146  2.89801  2.37887  2.77519  2.98518  4.58477  3.61503
          0.01850  4.39527  5.11762  0.61958  0.77255  0.48576  0.95510
    168   3.66475  4.92929  5.40352  4.82616  2.32905  4.94722  5.13265  2.44396  4.68524  0.71517  2.26277  5.02441  5.03823  4.62817  4.69073  4.30885  3.86835  2.69178  5.24832  4.15669    184 - -
          2.68618  4.42225  2.77519  2.73123  3.46354  2.40513  3.72494  3.29354  2.67741  2.69355  4.24690  2.90347  2.73739  3.18146  2.89801  2.37887  2.77519  2.98518  4.58477  3.61503
          0.01850  4.39527  5.11762  0.61958  0.77255  0.48576  0.95510
    169   3.36602  4.61084  5.27798  4.76834  3.74185  4.84519  5.40149  1.59691  4.67000  1.82573  3.51819  4.95041  5.07974  4.87526  4.81785  4.23753  3.61697  0.86822  5.77154  4.59905    185 - -
          2.68618  4.42225  2.77519  2.73123  3.46354  2.40513  3.72494  3.29354  2.67741  2.69355  4.24690  2.90347  2.73739  3.18146  2.89801  2.37887  2.77519  2.98518  4.58477  3.61503
          0.01850  4.39527  5.11762  0.61958  0.77255  0.48576  0.95510
    170   1.82243  4.98637  2.97914  2.18848  4.26839  3.48329  3.70692  3.69393  2.17566  3.26988  4.06875  2.60022  3.89356  2.84253  2.93628  2.71388  2.94064  2.80531  5.48199  4.12881    186 - -
          2.68618  4.42225  2.77519  2.73123  3.46354  2.40513  3.72494  3.29354  2.67741  2.69355  4.24690  2.90347  2.73739  3.18146  2.89801  2.37887  2.77519  2.98518  4.58477  3.61503
          0.01850  4.39527  5.11762  0.61958  0.77255  0.48576  0.95510
    171   2.69510  5.01493  2.96142  2.20634  4.29150  3.47558  3.01161  3.73302  2.45799  3.29279  3.13361  2.27534  3.87999  2.81704  2.92896  2.00096  2.92847  3.37159  5.49244  4.12795    187 - -
          2.68618  4.42225  2.77519  2.73123  3.46354  2.40513  3.72494  3.29354  2.67741  2.69355  4.24690  2.90347  2.73739  3.18146  2.89801  2.37887  2.77519  2.98518  4.58477  3.61503
          0.01850  4.39527  5.11762  0.61958  0.77255  0.48576  0.95510
    172   1.73196  4.36693  3.81836  3.45878  4.55370  3.16226  4.47772  3.94348  3.46254  3.64574  4.46074  3.56909  3.91345  3.74457  3.77591  1.05680  2.15237  3.38310  5.89374  4.69420    188 - -
          2.68618  4.42225  2.77519  2.73123  3.46354  2.40513  3.72494  3.29354  2.67741  2.69355  4.24690  2.90347  2.73739  3.18146  2.89801  2.37887  2.77519  2.98518  4.58477  3.61503
          0.01850  4.39527  5.11762  0.61958  0.77255  0.48576  0.95510
    173   3.26129  4.53621  5.16505  4.62931  2.57207  4.64541  5.08113  1.16832  4.51100  2.12372  3.41233  4.75858  4.90684  4.66756  4.61190  4.01040  3.50510  1.32059  5.45830  4.25856    189 - -
          2.68618  4.42225  2.77519  2.73123  3.46354  2.40513  3.72494  3.29354  2.67741  2.69355  4.24690  2.90347  2.73739  3.18146  2.89801  2.37887  2.77519  2.98518  4.58477  3.61503
          0.01850  4.39527  5.11762  0.61958  0.77255  0.48576  0.95510
    174   2.84072  5.16186  2.70945  1.63750  4.61248  3.42319  3.87333  4.07437  2.71864  3.62185  4.42988  2.99659  1.81093  3.02242  3.20251  2.27722  3.13065  3.66197  5.80268  4.41086    190 - -
          2.68618  4.42225  2.77519  2.73123  3.46354  2.40513  3.72494  3.29354  2.67741  2.69355  4.24690  2.90347  2.73739  3.18146  2.89801  2.37887  2.77519  2.98518  4.58477  3.61503
          0.01850  4.39527  5.11762  0.61958  0.77255  0.48576  0.95510
    175   3.11142  5.27031  1.98068  2.69801  5.03197  0.79082  4.30522  4.59737  3.38673  4.15863  5.03743  3.22140  4.15810  3.52303  3.91421  3.11873  3.50601  4.09883  6.19540  4.87604    191 - -
          2.68618  4.42225  2.77519  2.73123  3.46354  2.40513  3.72494  3.29354  2.67741  2.69355  4.24690  2.90347  2.73739  3.18146  2.89801  2.37887  2.77519  2.98518  4.58477  3.61503
          0.01850  4.39527  5.11762  0.61958  0.77255  0.48576  0.95510
    176   3.53305  4.82289  5.25804  4.68732  3.25559  4.82991  5.15449  2.30871  4.54222  0.78319  2.32081  4.90667  4.98131  4.58372  4.60520  4.18941  3.75216  1.96497  5.37333  4.34844    192 - -
          2.68618  4.42225  2.77519  2.73123  3.46354  2.40513  3.72494  3.29354  2.67741  2.69355  4.24690  2.90347  2.73739  3.18146  2.89801  2.37887  2.77519  2.98518  4.58477  3.61503
          0.01850  4.39527  5.11762  0.61958  0.77255  0.48576  0.95510
    177   2.16325  4.87116  3.07135  2.52132  4.11704  3.50124  3.70956  3.53280  2.20598  3.13564  3.95019  3.03792  3.89573  2.48354  2.94998  2.37278  2.54793  3.20976  5.37764  2.86221    193 - -
          2.68618  4.42225  2.77519  2.73123  3.46354  2.40513  3.72494  3.29354  2.67741  2.69355  4.24690  2.90347  2.73739  3.18146  2.89801  2.37887  2.77519  2.98518  4.58477  3.61503
          0.01850  4.39527  5.11762  0.61958  0.77255  0.48576  0.95510
    178   2.73221  4.52952  3.51772  3.06099  3.48586  3.58557  3.96770  3.17113  3.00798  2.85631  3.77598  3.43084  2.56672  3.34883  3.34421  2.91568  2.41820  2.91797  4.97964  1.53761    194 - -
          2.68618  4.42225  2.77519  2.73123  3.46354  2.40513  3.72494  3.29354  2.67741  2.69355  4.24690  2.90347  2.73739  3.18146  2.89801  2.37887  2.77519  2.98518  4.58477  3.61503
          0.01850  4.39527  5.11762  0.61958  0.77255  0.48576  0.95510
    179   2.94165  5.50748  1.89032  1.43767  4.81926  3.43089  3.82053  4.32621  2.69875  3.80085  4.58605  2.88627  3.95995  2.37549  3.24345  2.33193  3.19932  3.88591  5.94302  4.47727    195 - -
          2.68618  4.42225  2.77519  2.73123  3.46354  2.40513  3.72494  3.29354  2.67741  2.69355  4.24690  2.90347  2.73739  3.18146  2.89801  2.37887  2.77519  2.98518  4.58477  3.61503
          0.01850  4.39527  5.11762  0.61958  0.77255  0.48576  0.95510
    180   2.83536  5.20810  3.03972  2.52571  4.57852  3.54897  3.70960  4.01661  1.82841  3.50390  4.28919  1.82166  3.95721  2.82605  2.33099  2.36720  3.05888  3.62387  5.62643  4.28975    196 - -
          2.68618  4.42225  2.77519  2.73123  3.46354  2.40513  3.72494  3.29354  2.67741  2.69355  4.24690  2.90347  2.73739  3.18146  2.89801  2.37887  2.77519  2.98518  4.58477  3.61503
          0.01850  4.39527  5.11762  0.61958  0.77255  0.48576  0.95510
    181   3.37432  4.60990  5.33425  4.86434  3.90905  4.88836  5.58780  1.17950  4.78066  2.36044  3.66827  5.03594  5.15206  5.03738  4.95391  4.31165  3.63999  0.91734  5.97318  4.75805    197 - -
          2.68628  4.42235  2.77497  2.73133  3.46300  2.40523  3.72504  3.29364  2.67692  2.69365  4.24700  2.90356  2.73749  3.18156  2.89811  2.37875  2.77529  2.98528  4.58487  3.61513
          0.11326  2.29175  5.11762  1.28862  0.32248  0.48576  0.95510
    182   2.23106  4.83603  2.95661  2.22503  4.49357  3.36109  3.99652  3.91284  2.86006  3.52904  4.35092  3.14167  3.95251  3.17273  3.30324  1.18170  3.05256  3.48839  5.74988  4.41822    203 - -
          2.68618  4.42225  2.77519  2.73123  3.46354  2.40513  3.72494  3.29354  2.67741  2.69355  4.24690  2.90347  2.73739  3.18146  2.89801  2.37887  2.77519  2.98518  4.58477  3.61503
          0.01850  4.39527  5.11762  0.61958  0.77255  0.48576  0.95510
    183   3.36675  4.60887  5.30986  4.84055  3.90504  4.86495  5.56443  1.33696  4.75325  2.36187  3.66842  5.01309  5.13737  5.01347  4.92885  4.28760  3.63403  0.81611  5.96185  4.74435    204 - -
          2.68618  4.42225  2.77519  2.73123  3.46354  2.40513  3.72494  3.29354  2.67741  2.69355  4.24690  2.90347  2.73739  3.18146  2.89801  2.37887  2.77519  2.98518  4.58477  3.61503
          0.01850  4.39527  5.11762  0.61958  0.77255  0.48576  0.95510
    184   3.14895  4.45650  4.95646  4.41510  3.67556  4.50180  4.97455  1.47007  4.30227  1.96011  3.51954  4.58064  4.80337  4.52103  4.45392  3.85277  2.62705  1.14902  5.48897  4.29939    205 - -
          2.68618  4.42225  2.77519  2.73123  3.46354  2.40513  3.72494  3.29354  2.67741  2.69355  4.24690  2.90347  2.73739  3.18146  2.89801  2.37887  2.77519  2.98518  4.58477  3.61503
          0.01850  4.39527  5.11762  0.61958  0.77255  0.48576  0.95510
    185   2.83213  4.28868  4.31062  3.73054  2.56440  3.94430  4.23375  2.54162  3.60349  1.35584  2.57139  3.93526  4.29285  3.80571  3.77131  2.37987  3.06486  2.44172  4.83929  3.63402    206 - -
          2.68618  4.42225  2.77519  2.73123  3.46354  2.40513  3.72494  3.29354  2.67741  2.69355  4.24690  2.90347  2.73739  3.18146  2.89801  2.37887  2.77519  2.98518  4.58477  3.61503
          0.01850  4.39527  5.11762  0.61958  0.77255  0.48576  0.95510
    186   2.71666  4.81692  2.36740  2.57954  4.06233  3.51254  3.79137  3.40229  2.63574  3.08448  3.93210  3.08835  3.94138  2.50672  3.08604  2.77807  2.47899  1.85601  5.37789  4.05982    207 - -
          2.68618  4.42225  2.77519  2.73123  3.46354  2.40513  3.72494  3.29354  2.67741  2.69355  4.24690  2.90347  2.73739  3.18146  2.89801  2.37887  2.77519  2.98518  4.58477  3.61503
          0.01850  4.39527  5.11762  0.61958  0.77255  0.48576  0.95510
    187   3.03485  5.01423  3.54123  3.12284  4.59996  3.64491  4.13208  4.07969  2.67507  3.62972  4.52419  3.51191  1.00079  3.32857  1.92419  3.12148  3.35654  3.71067  5.71748  4.51926    208 - -
          2.68618  4.42225  2.77519  2.73123  3.46354  2.40513  3.72494  3.29354  2.67741  2.69355  4.24690  2.90347  2.73739  3.18146  2.89801  2.37887  2.77519  2.98518  4.58477  3.61503
          0.11690  4.39527  2.32289  0.61958  0.77255  0.48576  0.95510
    188   1.25968  4.30894  3.71806  3.28507  4.17336  2.39834  4.26782  3.53153  3.26790  3.25476  4.10268  3.47243  3.87641  3.55394  3.59616  2.09634  2.84763  2.37719  5.55816  4.34432    209 - -
          2.68618  4.42225  2.77519  2.73123  3.46354  2.40513  3.72494  3.29354  2.67741  2.69355  4.24690  2.90347  2.73739  3.18146  2.89801  2.37887  2.77519  2.98518  4.58477  3.61503
          0.02039  4.29876  5.02111  0.61958  0.77255  0.61828  0.77407
    189   2.26221  4.75788  3.07275  1.99916  4.08715  3.43465  3.74954  3.47582  2.57154  3.11317  3.93753  3.05566  3.87513  2.91494  3.02300  2.16309  2.47984  2.65552  5.37396  4.05346    210 - -
          2.68618  4.42225  2.77519  2.73123  3.46354  2.40513  3.72494  3.29354  2.67741  2.69355  4.24690  2.90347  2.73739  3.18146  2.89801  2.37887  2.77519  2.98518  4.58477  3.61503
          0.21125  4.29876  1.73251  0.61958  0.77255  0.61828  0.77407
    190   2.65514  4.70806  2.53819  2.17644  2.82593  3.46933  3.67570  3.30147  2.58465  2.93215  3.79418  3.03346  3.87910  2.90876  3.02959  2.72291  2.88995  3.02043  5.05391  2.57239    211 - -
          2.68618  4.42225  2.77519  2.73123  3.46354  2.40513  3.72494  3.29354  2.67741  2.69355  4.24690  2.90347  2.73739  3.18146  2.89801  2.37887  2.77519  2.98518  4.58477  3.61503
          0.02462  4.11214  4.83449  0.61958  0.77255  0.80769  0.59038
    191   2.58802  4.35654  3.43029  2.87395  2.73126  3.52713  3.81577  2.87107  2.79369  2.58267  3.48751  3.27973  3.93461  3.13078  2.56740  2.18561  2.83555  2.29126  4.93273  3.66617    212 - -
          2.68656  4.42263  2.77511  2.73162  3.46392  2.40486  3.72533  3.29234  2.67779  2.69350  4.24592  2.90331  2.73732  3.18143  2.89808  2.37907  2.77511  2.98518  4.58227  3.61541
          0.53552  0.89972  4.83449  1.62332  0.21970  0.32693  1.27703
    192   2.12975  5.08467  3.02993  2.47942  4.41090  3.50330  3.68270  3.85127  2.09001  3.37745  4.15861  3.00439  3.90094  2.41181  2.45219  2.01525  2.96191  3.47117  5.54172  4.18813    223 - -
          2.68618  4.42225  2.77519  2.73123  3.46354  2.40513  3.72494  3.29354  2.67741  2.69355  4.24690  2.90347  2.73739  3.18146  2.89801  2.37887  2.77519  2.98518  4.58477  3.61503
          0.01850  4.39527  5.11762  0.61958  0.77255  0.48576  0.95510
    193   2.94999  5.50920  1.51857  1.69824  4.81294  3.43115  2.86013  4.32136  2.71474  3.80077  4.59007  2.88720  3.96442  2.96165  3.26227  2.38395  3.20879  3.88528  5.94579  4.47934    224 - -
          2.68618  4.42225  2.77519  2.73123  3.46354  2.40513  3.72494  3.29354  2.67741  2.69355  4.24690  2.90347  2.73739  3.18146  2.89801  2.37887  2.77519  2.98518  4.58477  3.61503
          0.01850  4.39527  5.11762  0.61958  0.77255  0.48576  0.95510
    194   2.39053  4.92513  2.62031  1.89176  4.18322  3.48646  3.70161  3.58517  2.49433  2.74640  3.99886  3.00793  3.88569  2.84277  2.96474  2.69981  2.51213  2.73559  5.42709  4.07930    225 - -
          2.68618  4.42225  2.77519  2.73123  3.46354  2.40513  3.72494  3.29354  2.67741  2.69355  4.24690  2.90347  2.73739  3.18146  2.89801  2.37887  2.77519  2.98518  4.58477  3.61503
          0.01850  4.39527  5.11762  0.61958  0.77255  0.48576  0.95510
    195   2.67284  4.54181  3.34526  2.78789  3.69973  3.58863  3.82524  3.07983  2.74181  2.76111  2.68531  3.24328  2.34207  2.65488  3.13606  2.82339  2.48766  2.83281  5.09939  2.97427    226 - -
          2.68618  4.42225  2.77519  2.73123  3.46354  2.40513  3.72494  3.29354  2.67741  2.69355  4.24690  2.90347  2.73739  3.18146  2.89801  2.37887  2.77519  2.98518  4.58477  3.61503
          0.01850  4.39527  5.11762  0.61958  0.77255  0.48576  0.95510
    196   2.14475  5.10617  2.37989  2.17529  4.41556  3.45664  3.65923  3.87633  2.41257  3.39585  4.15946  2.93926  3.85793  2.41997  2.55257  2.66442  2.91838  2.84483  5.56102  4.17216    227 - -
          2.68618  4.42225  2.77519  2.73123  3.46354  2.40513  3.72494  3.29354  2.67741  2.69355  4.24690  2.90347  2.73739  3.18146  2.89801  2.37887  2.77519  2.98518  4.58477  3.61503
          0.10186  4.39527  2.47094  0.61958  0.77255  0.48576  0.95510
    197   2.72327  4.70999  3.26522  2.69949  3.66260  3.58366  3.73407  3.29797  2.56652  2.93368  3.79888  2.66988  3.96613  2.54975  2.48576  2.81484  2.94939  3.02749  3.26950  2.25479    228 - -
          2.68618  4.42225  2.77519  2.73123  3.46354  2.40513  3.72494  3.29354  2.67741  2.69355  4.24690  2.90347  2.73739  3.18146  2.89801  2.37887  2.77519  2.98518  4.58477  3.61503
          0.02009  4.31350  5.03585  0.61958  0.77255  0.59992  0.79596
    198   2.68807  4.62241  3.30510  2.74600  3.83957  3.55950  3.79535  3.18432  2.59463  2.86940  3.74219  3.20394  3.96103  2.52152  2.53551  2.81015  2.16733  2.01636  5.19066  3.92499    229 - -
          2.68618  4.42225  2.77519  2.73123  3.46354  2.40513  3.72494  3.29354  2.67741  2.69355  4.24690  2.90347  2.73739  3.18146  2.89801  2.37887  2.77519  2.98518  4.58477  3.61503
          0.02009  4.31350  5.03585  0.61958  0.77255  0.59992  0.79596
    199   2.53684  4.59226  3.18111  2.84743  4.44818  3.24258  4.07471  3.88592  2.94577  3.51320  4.32592  2.37082  3.88601  3.26893  3.35223  1.24291  2.26803  3.40686  5.72555  4.43138    230 - -
          2.68618  4.42225  2.77519  2.73123  3.46354  2.40513  3.72494  3.29354  2.67741  2.69355  4.24690  2.90347  2.73739  3.18146  2.89801  2.37887  2.77519  2.98518  4.58477  3.61503
          0.02009  4.31350  5.03585  0.61958  0.77255  0.59992  0.79596
    200   3.16210  4.47418  4.98541  4.41853  2.04958  4.45146  4.79145  1.82628  4.27967  1.65197  3.18646  4.54547  4.71491  4.39704  4.35693  3.79136  3.39456  1.40283  5.17072  3.99718    231 - -
          2.68618  4.42225  2.77519  2.73123  3.46354  2.40513  3.72494  3.29354  2.67741  2.69355  4.24690  2.90347  2.73739  3.18146  2.89801  2.37887  2.77519  2.98518  4.58477  3.61503
          0.02009  4.31350  5.03585  0.61958  0.77255  0.59992  0.79596
    201   2.69677  4.41982  3.54420  2.99078  3.43811  2.82746  3.87011  2.92077  2.85973  2.03344  3.52048  3.38488  4.03484  2.60200  3.18337  2.91180  2.93070  2.70217  2.42439  3.60676    232 - -
          2.68618  4.42225  2.77519  2.73123  3.46354  2.40513  3.72494  3.29354  2.67741  2.69355  4.24690  2.90347  2.73739  3.18146  2.89801  2.37887  2.77519  2.98518  4.58477  3.61503
          0.02009  4.31350  5.03585  0.61958  0.77255  0.59992  0.79596
    202   2.18100  4.48045  3.38018  2.87232  3.94716  2.37326  3.94576  2.59108  2.86100  3.00781  3.86129  3.26468  2.28795  3.18203  3.25839  2.27900  2.87016  3.00061  5.31629  4.05466    233 - -
          2.68618  4.42225  2.77519  2.73123  3.46354  2.40513  3.72494  3.29354  2.67741  2.69355  4.24690  2.90347  2.73739  3.18146  2.89801  2.37887  2.77519  2.98518  4.58477  3.61503
          0.02009  4.31350  5.03585  0.61958  0.77255  0.59992  0.79596
    203   2.86312  4.23938  4.60979  4.02419  2.56222  4.06549  4.41199  1.61126  3.87447  2.08790  2.54174  4.14461  4.39778  4.04189  3.97444  3.37971  2.54102  1.81060  4.93672  3.76881    234 - -
          2.68618  4.42225  2.77519  2.73123  3.46354  2.40513  3.72494  3.29354  2.67741  2.69355  4.24690  2.90347  2.73739  3.18146  2.89801  2.37887  2.77519  2.98518  4.58477  3.61503
          0.02009  4.31350  5.03585  0.61958  0.77255  0.42047  1.06926
    204   2.73421  5.05614  2.23789  2.45407  4.33420  3.48902  3.70518  2.38230  1.93027  3.32471  4.12135  2.98807  3.90169  2.47769  2.91606  2.72994  2.96660  3.40391  5.52492  4.16300    235 - -
          2.68618  4.42225  2.77519  2.73123  3.46354  2.40513  3.72494  3.29354  2.67741  2.69355  4.24690  2.90347  2.73739  3.18146  2.89801  2.37887  2.77519  2.98518  4.58477  3.61503
          0.01850  4.39527  5.11762  0.61958  0.77255  0.48576  0.95510
    205   2.91129  4.44983  4.00851  2.65688  3.50704  3.97746  4.30054  2.40610  3.39520  1.47704  3.42142  3.83154  4.34495  3.70242  3.66755  3.28113  3.15186  1.56935  5.14594  3.94174    236 - -
          2.68618  4.42225  2.77519  2.73123  3.46354  2.40513  3.72494  3.29354  2.67741  2.69355  4.24690  2.90347  2.73739  3.18146  2.89801  2.37887  2.77519  2.98518  4.58477  3.61503
          0.01850  4.39527  5.11762  0.61958  0.77255  0.48576  0.95510
    206   1.78568  4.55982  2.71444  2.79207  3.78953  3.55672  3.86322  2.58072  2.78038  2.83206  3.70909  3.24592  3.97529  3.10433  3.18972  2.44691  2.91490  2.39686  5.18452  3.91547    237 - -
          2.68618  4.42225  2.77519  2.73123  3.46354  2.40513  3.72494  3.29354  2.67741  2.69355  4.24690  2.90347  2.73739  3.18146  2.89801  2.37887  2.77519  2.98518  4.58477  3.61503
          0.01850  4.39527  5.11762  0.61958  0.77255  0.48576  0.95510
    207   2.40166  5.18839  2.88839  2.15544  4.52121  3.46249  3.66776  3.99194  1.82083  3.48385  4.24036  2.51818  3.87304  2.44709  2.86795  2.34206  2.95620  3.57412  5.62450  4.22884    238 - -
          2.68618  4.42225  2.77519  2.73123  3.46354  2.40513  3.72494  3.29354  2.67741  2.69355  4.24690  2.90347  2.73739  3.18146  2.89801  2.37887  2.77519  2.98518  4.58477  3.61503
          0.01850  4.39527  5.11762  0.61958  0.77255  0.48576  0.95510
    208   2.11291  4.93952  2.99509  2.22781  4.23821  3.47054  2.70853  3.66737  2.50919  3.24902  4.05046  3.01225  3.89006  2.86171  2.97495  2.33630  2.22917  3.31664  5.46913  4.11969    239 - -
          2.68618  4.42225  2.77519  2.73123  3.46354  2.40513  3.72494  3.29354  2.67741  2.69355  4.24690  2.90347  2.73739  3.18146  2.89801  2.37887  2.77519  2.98518  4.58477  3.61503
          0.01850  4.39527  5.11762  0.61958  0.77255  0.48576  0.95510
    209   2.35657  5.12167  2.77473  2.07830  4.53368  3.42517  3.80003  3.99363  2.62010  3.53353  4.32310  2.09426  3.92097  2.93551  3.11055  1.71529  3.04568  3.58470  5.71382  4.32353    240 - -
          2.68618  4.42225  2.77519  2.73123  3.46354  2.40513  3.72494  3.29354  2.67741  2.69355  4.24690  2.90347  2.73739  3.18146  2.89801  2.37887  2.77519  2.98518  4.58477  3.61503
          0.01850  4.39527  5.11762  0.61958  0.77255  0.48576  0.95510
    210   2.77560  4.64128  3.46186  2.86813  2.87084  3.66824  3.83303  3.15699  2.01251  1.96057  3.70626  3.30653  4.04228  3.07696  2.20766  2.91825  2.99693  2.92557  5.13921  3.87404    241 - -
          2.68618  4.42225  2.77519  2.73123  3.46354  2.40513  3.72494  3.29354  2.67741  2.69355  4.24690  2.90347  2.73739  3.18146  2.89801  2.37887  2.77519  2.98518  4.58477  3.61503
          0.11690  4.39527  2.32289  0.61958  0.77255  0.48576  0.95510
    211   2.60201  4.72764  3.14619  2.65004  4.24513  2.25385  3.82470  3.66419  2.60189  3.26726  4.08026  3.11089  2.38412  2.98713  2.48946  2.67235  2.19496  3.28277  5.49357  4.18442    242 - -
          2.68618  4.42225  2.77519  2.73123  3.46354  2.40513  3.72494  3.29354  2.67741  2.69355  4.24690  2.90347  2.73739  3.18146  2.89801  2.37887  2.77519  2.98518  4.58477  3.61503
          0.02039  4.29876  5.02111  0.61958  0.77255  0.41101  1.08762
    212   2.35984  4.44776  3.46409  2.89730  2.87477  3.62573  3.08747  2.56686  2.05197  2.30134  3.54366  3.32455  4.00615  3.16470  3.20810  2.86534  2.90252  2.72068  5.01220  3.76213    243 - -
          2.68618  4.42225  2.77519  2.73123  3.46354  2.40513  3.72494  3.29354  2.67741  2.69355  4.24690  2.90347  2.73739  3.18146  2.89801  2.37887  2.77519  2.98518  4.58477  3.61503
          0.01850  4.39527  5.11762  0.61958  0.77255  0.48576  0.95510
    213   2.67169  4.14525  4.14167  3.55568  2.45513  3.77427  4.07134  2.57582  3.43294  2.07015  3.24691  3.75864  2.65931  3.65117  3.61011  3.06192  2.44187  2.10265  3.22337  3.53389    244 - -
          2.68618  4.42225  2.77519  2.73123  3.46354  2.40513  3.72494  3.29354  2.67741  2.69355  4.24690  2.90347  2.73739  3.18146  2.89801  2.37887  2.77519  2.98518  4.58477  3.61503
          0.01850  4.39527  5.11762  0.61958  0.77255  0.48576  0.95510
    214   2.69843  4.89639  3.08459  2.27164  4.14479  3.51611  3.71102  2.94479  2.47201  3.15362  3.97056  2.26656  3.90790  2.86021  2.12323  2.73087  2.92806  2.70794  5.39243  4.06401    245 - -
          2.68622  4.42229  2.77523  2.73127  3.46358  2.40516  3.72498  3.29358  2.67716  2.69359  4.24693  2.90350  2.73743  3.18150  2.89804  2.37891  2.77523  2.98522  4.58289  3.61507
          0.11087  2.31306  5.11762  0.66124  0.72610  0.48576  0.95510
    215   2.71960  4.72735  3.10339  2.26557  3.95996  2.44757  3.83174  3.34139  2.69885  1.81642  3.86218  3.14907  3.05815  3.03965  3.12130  2.81162  2.97038  3.06123  5.30784  4.01450    248 - -
          2.68618  4.42225  2.77519  2.73123  3.46354  2.40513  3.72494  3.29354  2.67741  2.69355  4.24690  2.90347  2.73739  3.18146  2.89801  2.37887  2.77519  2.98518  4.58477  3.61503
          0.01850  4.39527  5.11762  0.61958  0.77255  0.48576  0.95510
    216   3.30872  4.62066  5.06684  4.50342  3.37207  4.60532  4.98132  2.16919  4.36258  1.41888  2.01386  4.68390  4.84207  4.48692  4.46051  3.95330  3.54112  1.28981  5.34435  4.24439    249 - -
          2.68618  4.42225  2.77519  2.73123  3.46354  2.40513  3.72494  3.29354  2.67741  2.69355  4.24690  2.90347  2.73739  3.18146  2.89801  2.37887  2.77519  2.98518  4.58477  3.61503
          0.01850  4.39527  5.11762  0.61958  0.77255  0.48576  0.95510
    217   2.69055  4.21386  3.98664  3.40768  2.48593  3.76433  4.04955  2.25172  2.69601  1.71135  3.29839  3.67803  4.13382  3.55275  3.52723  2.58603  2.92280  2.43374  4.80953  3.60149    250 - -
          2.68618  4.42225  2.77519  2.73123  3.46354  2.40513  3.72494  3.29354  2.67741  2.69355  4.24690  2.90347  2.73739  3.18146  2.89801  2.37887  2.77519  2.98518  4.58477  3.61503
          0.01850  4.39527  5.11762  0.61958  0.77255  0.48576  0.95510
    218   2.38319  4.40884  3.92429  3.38728  2.96928  3.81124  3.91046  2.91784  3.28625  2.60576  3.54939  3.65843  4.20434  3.55433  3.54750  2.54677  3.07109  2.71215  2.48333  1.70470    251 - -
          2.68618  4.42225  2.77519  2.73123  3.46354  2.40513  3.72494  3.29354  2.67741  2.69355  4.24690  2.90347  2.73739  3.18146  2.89801  2.37887  2.77519  2.98518  4.58477  3.61503
          0.01850  4.39527  5.11762  0.61958  0.77255  0.48576  0.95510
    219   2.85189  4.28085  4.42042  3.84207  2.36645  3.99186  4.30451  2.42541  3.70857  1.65376  3.22447  4.01680  3.01248  3.90101  3.85518  3.29673  3.08738  1.60402  4.88201  3.67912    252 - -
          2.68618  4.42225  2.77519  2.73123  3.46354  2.40513  3.72494  3.29354  2.67741  2.69355  4.24690  2.90347  2.73739  3.18146  2.89801  2.37887  2.77519  2.98518  4.58477  3.61503
          0.01850  4.39527  5.11762  0.61958  0.77255  0.48576  0.95510
    220   2.06609  4.18783  4.33408  3.74538  2.55655  3.87808  4.16131  2.53443  3.60486  1.63992  2.64722  3.90241  4.23265  3.79287  3.74015  3.17446  2.98326  2.39104  4.74208  2.77225    253 - -
          2.68622  4.42229  2.77523  2.73127  3.46358  2.40517  3.72498  3.29358  2.67745  2.69359  4.24693  2.90350  2.73682  3.18150  2.89804  2.37891  2.77523  2.98522  4.58481  3.61507
          0.31504  1.67284  2.49462  0.21660  1.63604  0.48576  0.95510
    221   3.35244  4.61399  5.21287  4.67567  3.48722  4.76246  5.21721  1.53799  4.56123  1.22032  3.26776  4.85994  4.97175  4.69344  4.66796  4.13690  3.59149  1.40837  5.53158  4.42115    255 - -
          2.68618  4.42225  2.77519  2.73123  3.46354  2.40513  3.72494  3.29354  2.67741  2.69355  4.24690  2.90347  2.73739  3.18146  2.89801  2.37887  2.77519  2.98518  4.58477  3.61503
          0.02004  4.31565  5.03799  0.61958  0.77255  0.59720  0.79928
    222   2.73922  4.41228  3.76953  3.24717  3.49160  1.73761  4.10077  2.74570  3.14086  1.88824  2.65034  3.58675  4.13168  3.46688  3.43881  3.00540  3.01221  2.58900  5.05852  3.82931    256 - -
          2.68618  4.42225  2.77519  2.73123  3.46354  2.40513  3.72494  3.29354  2.67741  2.69355  4.24690  2.90347  2.73739  3.18146  2.89801  2.37887  2.77519  2.98518  4.58477  3.61503
          0.02004  4.31565  5.03799  0.61958  0.77255  0.59720  0.79928
    223   2.81146  4.28642  4.23825  3.66445  3.28076  3.91914  4.25455  2.43528  3.53867  1.36927  2.53175  3.89853  4.27865  3.76997  3.73378  2.60794  3.05104  2.03262  4.92210  3.74548    257 - -
          2.68578  4.42236  2.77530  2.73134  3.46365  2.40524  3.72505  3.29365  2.67752  2.69337  4.24701  2.90357  2.73750  3.18157  2.89812  2.37858  2.77499  2.98529  4.58488  3.61514
          0.21818  1.66321  5.03799  0.97854  0.47138  0.42190  1.06654
    224   2.00598  4.24111  4.06737  3.49833  3.38279  2.89466  4.15509  2.19300  3.40064  1.76302  3.35915  3.75630  4.18954  3.65001  3.63198  3.09389  2.96818  2.05356  4.91841  3.71967    261 - -
          2.68618  4.42225  2.77519  2.73123  3.46354  2.40513  3.72494  3.29354  2.67741  2.69355  4.24690  2.90347  2.73739  3.18146  2.89801  2.37887  2.77519  2.98518  4.58477  3.61503
          0.01850  4.39527  5.11762  0.61958  0.77255  0.48576  0.95510
    225   2.44564  4.37058  4.63559  4.05864  2.01535  4.14718  4.47027  2.36614  3.91742  1.37418  3.18465  4.20760  4.47329  4.07710  4.03252  3.46417  3.21171  1.94658  4.97056  3.78339    262 - -
          2.68618  4.42225  2.77519  2.73123  3.46354  2.40513  3.72494  3.29354  2.67741  2.69355  4.24690  2.90347  2.73739  3.18146  2.89801  2.37887  2.77519  2.98518  4.58477  3.61503
          0.01850  4.39527  5.11762  0.61958  0.77255  0.48576  0.95510
    226   2.37835  4.22731  4.26844  3.69456  3.35674  2.97107  4.25029  1.93429  3.57618  1.61834  3.32725  3.90016  4.26781  3.80251  3.76035  3.19608  3.01062  1.92653  4.92407  3.73344    263 - -
          2.68618  4.42225  2.77519  2.73123  3.46354  2.40513  3.72494  3.29354  2.67741  2.69355  4.24690  2.90347  2.73739  3.18146  2.89801  2.37887  2.77519  2.98518  4.58477  3.61503
          0.01850  4.39527  5.11762  0.61958  0.77255  0.48576  0.95510
    227   3.41031  4.72018  5.13515  4.62365  3.44872  4.70117  5.17076  2.12780  4.46595  0.99086  3.25653  4.81666  4.95840  4.62938  4.58214  4.09370  3.66280  1.34215  5.50108  4.37307    264 - -
          2.68618  4.42225  2.77519  2.73123  3.46354  2.40513  3.72494  3.29354  2.67741  2.69355  4.24690  2.90347  2.73739  3.18146  2.89801  2.37887  2.77519  2.98518  4.58477  3.61503
          0.01850  4.39527  5.11762  0.61958  0.77255  0.48576  0.95510
    228   2.63029  4.42873  3.49343  2.94219  3.65809  2.81984  3.91793  3.01665  2.90389  2.07686  3.60930  3.34508  3.08097  3.21532  3.27406  2.24203  2.49472  2.34549  5.08277  3.84027    265 - -
          2.68618  4.42225  2.77519  2.73123  3.46354  2.40513  3.72494  3.29354  2.67741  2.69355  4.24690  2.90347  2.73739  3.18146  2.89801  2.37887  2.77519  2.98518  4.58477  3.61503
          0.01850  4.39527  5.11762  0.61958  0.77255  0.48576  0.95510
    229   3.12175  2.15573  5.04285  4.51464  3.71560  4.45953  5.02057  1.42781  4.39039  2.39673  3.57033  4.61896  4.79863  4.60366  4.51522  3.82933  3.38425  1.21504  5.51422  4.31379    266 - -
          2.68618  4.42225  2.77519  2.73123  3.46354  2.40513  3.72494  3.29354  2.67741  2.69355  4.24690  2.90347  2.73739  3.18146  2.89801  2.37887  2.77519  2.98518  4.58477  3.61503
          0.01850  4.39527  5.11762  0.61958  0.77255  0.48576  0.95510
    230   2.67723  4.45091  3.51189  2.99091  3.58938  1.74756  3.93798  3.00210  2.93577  2.28893  3.61952  3.38553  4.02959  3.26318  3.28631  2.87814  2.50101  2.76443  5.04217  2.95191    267 - -
          2.68618  4.42225  2.77519  2.73123  3.46354  2.40513  3.72494  3.29354  2.67741  2.69355  4.24690  2.90347  2.73739  3.18146  2.89801  2.37887  2.77519  2.98518  4.58477  3.61503
          0.01850  4.39527  5.11762  0.61958  0.77255  0.48576  0.95510
    231   2.31969  4.32081  3.92245  3.37432  3.42957  3.79297  4.12770  2.20840  3.27655  1.43448  3.39683  2.90289  4.18395  3.56328  3.54308  3.08438  2.99787  2.39872  4.97335  3.76387    268 - -
          2.68618  4.42225  2.77519  2.73123  3.46354  2.40513  3.72494  3.29354  2.67741  2.69355  4.24690  2.90347  2.73739  3.18146  2.89801  2.37887  2.77519  2.98518  4.58477  3.61503
          0.01850  4.39527  5.11762  0.61958  0.77255  0.48576  0.95510
    232   3.45516  4.76903  5.15216  4.64002  3.39497  4.72541  5.17655  2.18782  4.47478  0.84220  3.19844  4.84112  4.96993  4.62062  4.58211  4.12076  3.70562  1.56714  5.47564  4.36462    269 - -
          2.68614  4.42247  2.77510  2.73145  3.46376  2.40535  3.72517  3.29297  2.67763  2.69321  4.24712  2.90369  2.73762  3.18169  2.89787  2.37887  2.77542  2.98443  4.58210  3.61525
          0.65328  1.16953  1.77696  1.11698  0.39641  0.48576  0.95510
    233   3.74028  4.98412  4.80907  4.48754  1.70937  4.48371  3.68430  3.37887  4.28216  2.66735  3.96040  4.25304  4.81242  4.29050  4.30687  3.90001  3.97231  3.33705  1.04661  2.11224    275 - -
          2.68615  4.42248  2.77543  2.73147  3.46377  2.40536  3.72395  3.29331  2.67721  2.69309  4.24713  2.90370  2.73763  3.18170  2.89824  2.37891  2.77448  2.98508  4.58500  3.61526
          0.64053  1.03313  2.14477  1.19257  0.36160  0.70995  0.67662
    234   2.60502  4.32745  3.51314  2.95308  3.50569  2.82920  3.86621  2.13948  2.83123  2.53662  3.45987  3.34223  3.96884  3.18839  2.54709  2.83507  2.85207  2.18612  4.95996  3.72708    281 - -
          2.68618  4.42225  2.77519  2.73123  3.46354  2.40513  3.72494  3.29354  2.67741  2.69355  4.24690  2.90347  2.73739  3.18146  2.89801  2.37887  2.77519  2.98518  4.58477  3.61503
          0.02491  4.10069  4.82303  0.61958  0.77255  0.81723  0.58278
    235   2.09754  4.55664  3.11229  2.63705  4.01338  3.30586  2.83873  3.42207  2.63293  3.06429  3.89974  3.08186  3.81703  2.98419  3.04861  2.00238  2.33959  3.07582  5.32764  4.03266    282 - -
          2.68618  4.42225  2.77519  2.73123  3.46354  2.40513  3.72494  3.29354  2.67741  2.69355  4.24690  2.90347  2.73739  3.18146  2.89801  2.37887  2.77519  2.98518  4.58477  3.61503
          0.02491  4.10069  4.82303  0.61958  0.77255  0.81723  0.58278
    236   1.90451  4.59499  3.19857  2.70741  4.17396  3.30143  3.81085  3.57098  2.52549  3.19449  4.02783  3.12369  3.83516  2.99058  1.97264  2.12765  2.86726  3.19392  5.42216  4.14562    283 - -
          2.68618  4.42225  2.77519  2.73123  3.46354  2.40513  3.72494  3.29354  2.67741  2.69355  4.24690  2.90347  2.73739  3.18146  2.89801  2.37887  2.77519  2.98518  4.58477  3.61503
          0.02491  4.10069  4.82303  0.61958  0.77255  0.81723  0.58278
    237   2.83749  4.43783  3.89055  3.30047  3.30059  3.84758  4.07338  2.58029  3.01069  1.41427  2.53467  3.65036  4.19236  3.42841  2.57880  3.13617  3.06454  2.52224  4.96669  3.77545    284 - -
          2.68618  4.42225  2.77519  2.73123  3.46354  2.40513  3.72494  3.29354  2.67741  2.69355  4.24690  2.90347  2.73739  3.18146  2.89801  2.37887  2.77519  2.98518  4.58477  3.61503
          0.02491  4.10069  4.82303  0.61958  0.77255  0.81723  0.58278
    238   2.60448  4.63403  3.13792  2.61013  3.92271  2.44817  3.71907  3.31526  2.49758  2.42332  3.80734  3.07920  2.92987  2.91120  2.43904  2.69370  2.86133  3.01731  5.23244  3.94477    285 - -
          2.68618  4.42225  2.77519  2.73123  3.46354  2.40513  3.72494  3.29354  2.67741  2.69355  4.24690  2.90347  2.73739  3.18146  2.89801  2.37887  2.77519  2.98518  4.58477  3.61503
          0.02491  4.10069  4.82303  0.61958  0.77255  0.81723  0.58278
    239   2.26002  4.85637  2.97949  2.48794  4.23212  2.41384  3.67069  3.65082  2.36710  3.22223  4.03542  2.98603  3.84230  2.38160  2.28980  2.67709  2.90338  3.29445  5.42225  4.10271    286 - -
          2.68618  4.42225  2.77519  2.73123  3.46354  2.40513  3.72494  3.29354  2.67741  2.69355  4.24690  2.90347  2.73739  3.18146  2.89801  2.37887  2.77519  2.98518  4.58477  3.61503
          0.02491  4.10069  4.82303  0.61958  0.77255  0.60995  0.78390
    240   2.23596  4.40483  3.44482  2.88210  3.59392  3.55986  3.85297  2.87312  2.80037  2.30106  3.53575  3.29839  3.96450  3.14341  2.58625  2.81682  2.24986  2.29932  5.02560  3.78299    287 - -
          2.68618  4.42225  2.77519  2.73123  3.46354  2.40513  3.72494  3.29354  2.67741  2.69355  4.24690  2.90347  2.73739  3.18146  2.89801  2.37887  2.77519  2.98518  4.58477  3.61503
          0.02214  4.21715  4.93950  0.61958  0.77255  0.36744  1.17929
    241   2.36500  4.44147  3.47257  2.90476  2.85945  3.62568  3.86857  2.21360  2.29572  2.65399  3.54256  3.32948  4.00702  3.16875  2.71914  2.86691  2.53226  2.71154  5.01725  3.77444    288 - -
          2.68618  4.42225  2.77519  2.73123  3.46354  2.40513  3.72494  3.29354  2.67741  2.69355  4.24690  2.90347  2.73739  3.18146  2.89801  2.37887  2.77519  2.98518  4.58477  3.61503
          0.01850  4.39527  5.11762  0.61958  0.77255  0.48576  0.95510
    242   2.79248  5.05383  2.98377  2.54791  4.43711  1.69490  3.77730  3.86422  2.11026  3.41546  4.22277  3.05930  3.95362  2.46728  2.87360  2.80050  2.53720  3.49355  5.59735  4.26310    289 - -
          2.68618  4.42225  2.77519  2.73123  3.46354  2.40513  3.72494  3.29354  2.67741  2.69355  4.24690  2.90347  2.73739  3.18146  2.89801  2.37887  2.77519  2.98518  4.58477  3.61503
          0.01850  4.39527  5.11762  0.61958  0.77255  0.48576  0.95510
    243   2.68595  4.47292  3.44897  2.51756  2.28923  3.62927  3.85332  2.98855  2.83293  2.68397  3.57277  3.31961  4.01186  3.16198  2.70912  2.87150  2.47150  2.75486  4.98633  2.54326    290 - -
          2.68618  4.42225  2.77519  2.73123  3.46354  2.40513  3.72494  3.29354  2.67741  2.69355  4.24690  2.90347  2.73739  3.18146  2.89801  2.37887  2.77519  2.98518  4.58477  3.61503
          0.01850  4.39527  5.11762  0.61958  0.77255  0.48576  0.95510
    244   2.88060  4.40483  4.15515  3.64270  1.68472  2.24518  4.11782  2.73908  3.54055  1.77036  3.42041  3.85714  4.29804  3.77209  3.75013  3.21515  3.13942  2.60358  4.69244  3.27911    291 - -
          2.68598  4.42248  2.77496  2.73147  3.46377  2.40536  3.72518  3.29377  2.67764  2.69335  4.24713  2.90370  2.73672  3.18099  2.89824  2.37878  2.77543  2.98542  4.58500  3.61417
          0.16162  1.94321  5.11762  1.77218  0.18628  0.48576  0.95510
    245   2.65113  3.17812  2.78305  2.84471  3.70280  3.54790  3.87291  3.11680  2.82177  2.80574  3.68046  3.27798  3.97702  3.14333  3.21418  1.80171  2.91018  2.85712  2.72178  3.83473    300 - -
          2.68618  4.42225  2.77519  2.73123  3.46354  2.40513  3.72494  3.29354  2.67741  2.69355  4.24690  2.90347  2.73739  3.18146  2.89801  2.37887  2.77519  2.98518  4.58477  3.61503
          0.01850  4.39527  5.11762  0.61958  0.77255  0.48576  0.95510
    246   2.36842  4.34316  3.84777  3.27442  2.13307  3.76556  4.01976  2.73580  3.13352  1.87861  3.38398  3.60321  4.14075  3.45178  2.35674  3.04010  2.97888  2.56320  4.87863  3.62708    301 - -
          2.68618  4.42225  2.77519  2.73123  3.46354  2.40513  3.72494  3.29354  2.67741  2.69355  4.24690  2.90347  2.73739  3.18146  2.89801  2.37887  2.77519  2.98518  4.58477  3.61503
          0.01850  4.39527  5.11762  0.61958  0.77255  0.48576  0.95510
    247   2.68562  4.88710  3.08636  2.52427  4.13352  2.86914  3.70313  3.54795  2.18626  2.70630  3.95914  3.04023  3.89900  2.51445  2.51948  2.71800  2.36654  2.76759  5.38248  4.05281    302 - -
          2.68618  4.42225  2.77519  2.73123  3.46354  2.40513  3.72494  3.29354  2.67741  2.69355  4.24690  2.90347  2.73739  3.18146  2.89801  2.37887  2.77519  2.98518  4.58477  3.61503
          0.01850  4.39527  5.11762  0.61958  0.77255  0.48576  0.95510
    248   3.27560  5.40148  3.64563  2.99797  4.85074  3.86593  3.81402  4.23859  2.07913  3.64553  4.52296  3.39896  4.24134  1.79190  1.09343  3.26251  3.44188  3.91423  5.66300  4.49049    303 - -
          2.68618  4.42225  2.77519  2.73123  3.46354  2.40513  3.72494  3.29354  2.67741  2.69355  4.24690  2.90347  2.73739  3.18146  2.89801  2.37887  2.77519  2.98518  4.58477  3.61503
          0.01850  4.39527  5.11762  0.61958  0.77255  0.48576  0.95510
    249   2.75964  5.22062  2.89434  1.95304  4.56158  3.48016  3.68007  4.02856  2.13590  3.51285  4.27404  2.06110  3.89436  2.78854  2.42888  2.34719  2.98969  3.61161  5.64484  4.25742    304 - -
          2.68618  4.42225  2.77519  2.73123  3.46354  2.40513  3.72494  3.29354  2.67741  2.69355  4.24690  2.90347  2.73739  3.18146  2.89801  2.37887  2.77519  2.98518  4.58477  3.61503
          0.01850  4.39527  5.11762  0.61958  0.77255  0.48576  0.95510
    250   2.78766  4.95485  3.21691  2.63034  3.09091  3.58646  3.72811  3.62416  1.60994  3.20537  4.03422  3.12277  3.96992  2.87813  2.11799  2.82088  2.51480  3.30795  5.41417  4.11389    305 - -
          2.68618  4.42225  2.77519  2.73123  3.46354  2.40513  3.72494  3.29354  2.67741  2.69355  4.24690  2.90347  2.73739  3.18146  2.89801  2.37887  2.77519  2.98518  4.58477  3.61503
          0.01249  4.38927        *  0.61958  0.77255  0.00000        *
//
