# Supplementary material for: MacSyFinder: A Program to Mine Genomes for Molecular Systems with an Application to CRISPR-Cas Systems
Source: PLoS One. 2014 Oct 17;9(10):e110726. doi: 10.1371/journal.pone.0110726 (PMC4201578; doi:10.1371/journal.pone.0110726)
Supplement: Data S1 — The MacSyFinder/MacSyView package (compressed tarball archive). (GZ) [file pone.0110726.s010.gz › macsyfinder-1.0.0-RC3/test/datatest/profiles/sctJ_FLG.hmm]

HMMER3/b [3.0 | March 2010]
NAME  fliF_sctJ
LENG  516
ALPH  amino
RF    no
CS    no
MAP   yes
DATE  Thu May 19 12:47:22 2011
NSEQ  8
EFFN  1.871094
CKSUM 2303303976
STATS LOCAL MSV      -11.6164  0.69787
STATS LOCAL VITERBI  -12.2759  0.69787
STATS LOCAL FORWARD   -5.8346  0.69787
HMM          A        C        D        E        F        G        H        I        K        L        M        N        P        Q        R        S        T        V        W        Y   
            m->m     m->i     m->d     i->m     i->i     d->m     d->d
  COMPO   2.49053  4.83891  2.88137  2.51676  3.55940  2.97642  3.91340  2.80023  2.61201  2.46258  3.69380  3.02561  3.37567  2.91649  2.98401  2.61197  2.84352  2.54093  4.83967  3.77162
          2.68618  4.42225  2.77519  2.73123  3.46354  2.40513  3.72494  3.29354  2.67741  2.69355  4.24690  2.90347  2.73739  3.18146  2.89801  2.37887  2.77519  2.98518  4.58477  3.61503
          0.01538  4.57830  5.30065  0.61958  0.77255  0.00000        *
      1   2.77098  4.19092  4.44499  3.85048  2.17447  3.90645  4.19651  1.88033  2.80447  2.31920  3.28038  3.96415  4.26846  3.87076  3.79276  3.20639  3.00278  2.10764  2.59986  3.53820      1 - -
          2.68618  4.42225  2.77519  2.73123  3.46354  2.40513  3.72494  3.29354  2.67741  2.69355  4.24690  2.90347  2.73739  3.18146  2.89801  2.37887  2.77519  2.98518  4.58477  3.61503
          0.01538  4.57830  5.30065  0.61958  0.77255  0.48576  0.95510
      2   3.03016  4.38464  4.90588  4.30945  1.75593  4.21226  4.46250  2.11154  4.11922  1.52574  3.19548  4.33629  4.52731  4.21351  4.13830  3.53090  3.25739  2.11016  2.93193  3.62482      2 - -
          2.68618  4.42225  2.77519  2.73123  3.46354  2.40513  3.72494  3.29354  2.67741  2.69355  4.24690  2.90347  2.73739  3.18146  2.89801  2.37887  2.77519  2.98518  4.58477  3.61503
          0.01538  4.57830  5.30065  0.61958  0.77255  0.48576  0.95510
      3   2.78772  5.24836  3.02480  2.47986  4.59659  2.44298  3.71634  4.06291  1.81464  3.54373  4.29813  2.54852  3.93947  2.44361  2.45666  2.36089  3.01489  3.64290  5.67138  4.28858      3 - -
          2.68618  4.42225  2.77519  2.73123  3.46354  2.40513  3.72494  3.29354  2.67741  2.69355  4.24690  2.90347  2.73739  3.18146  2.89801  2.37887  2.77519  2.98518  4.58477  3.61503
          0.01538  4.57830  5.30065  0.61958  0.77255  0.48576  0.95510
      4   2.75008  5.25742  2.55016  2.16834  4.60188  3.50494  3.70032  4.08596  2.07856  3.56001  4.30028  2.49765  3.90653  2.44229  2.20001  2.34808  2.98161  3.64815  5.68704  4.27794      4 - -
          2.68618  4.42225  2.77519  2.73123  3.46354  2.40513  3.72494  3.29354  2.67741  2.69355  4.24690  2.90347  2.73739  3.18146  2.89801  2.37887  2.77519  2.98518  4.58477  3.61503
          0.01538  4.57830  5.30065  0.61958  0.77255  0.48576  0.95510
      5   2.24658  4.45946  3.66001  3.08494  2.86713  3.73243  3.97431  2.94161  2.51497  1.62077  3.55281  3.47824  4.11025  3.31133  2.62384  2.98595  2.98524  2.72543  5.03444  3.80420      5 - -
          2.68618  4.42225  2.77519  2.73123  3.46354  2.40513  3.72494  3.29354  2.67741  2.69355  4.24690  2.90347  2.73739  3.18146  2.89801  2.37887  2.77519  2.98518  4.58477  3.61503
          0.01538  4.57830  5.30065  0.61958  0.77255  0.48576  0.95510
      6   2.38343  5.03530  3.12134  2.57057  4.38357  3.53894  3.77286  3.81725  2.17372  3.37459  4.16435  3.08663  3.95354  2.90200  2.48713  1.77032  2.23423  3.44594  5.56744  4.22025      6 - -
          2.68618  4.42225  2.77519  2.73123  3.46354  2.40513  3.72494  3.29354  2.67741  2.69355  4.24690  2.90347  2.73739  3.18146  2.89801  2.37887  2.77519  2.98518  4.58477  3.61503
          0.01538  4.57830  5.30065  0.61958  0.77255  0.48576  0.95510
      7   2.04573  4.96510  3.16859  2.64122  4.38762  3.52109  3.83752  3.80985  1.71625  3.38803  4.18667  3.13881  2.98539  2.97723  3.01513  2.77596  2.04210  3.43367  5.59368  4.25941      7 - -
          2.68618  4.42225  2.77519  2.73123  3.46354  2.40513  3.72494  3.29354  2.67741  2.69355  4.24690  2.90347  2.73739  3.18146  2.89801  2.37887  2.77519  2.98518  4.58477  3.61503
          0.01538  4.57830  5.30065  0.61958  0.77255  0.48576  0.95510
      8   2.37207  4.74458  3.25575  2.71096  3.96162  2.14461  3.83812  3.34784  2.69521  2.49254  3.85358  2.65359  3.99312  2.58404  3.12690  2.82049  2.96656  2.44876  5.30375  4.01046      8 - -
          2.68618  4.42225  2.77519  2.73123  3.46354  2.40513  3.72494  3.29354  2.67741  2.69355  4.24690  2.90347  2.73739  3.18146  2.89801  2.37887  2.77519  2.98518  4.58477  3.61503
          0.01538  4.57830  5.30065  0.61958  0.77255  0.48576  0.95510
      9   2.85905  5.20442  3.08339  2.57835  4.55955  3.58983  3.78473  3.99634  2.13266  3.51235  4.30074  3.09878  2.95829  1.44267  2.83913  2.84570  2.51614  3.61264  5.66431  4.31922      9 - -
          2.68618  4.42225  2.77519  2.73123  3.46354  2.40513  3.72494  3.29354  2.67741  2.69355  4.24690  2.90347  2.73739  3.18146  2.89801  2.37887  2.77519  2.98518  4.58477  3.61503
          0.01538  4.57830  5.30065  0.61958  0.77255  0.48576  0.95510
     10   3.11345  5.38316  3.49627  2.83917  4.77635  3.81302  3.80795  4.17598  1.11259  3.62395  4.44296  3.30116  4.17248  2.34768  2.10046  3.09306  3.29748  3.81915  5.68850  3.01485     10 - -
          2.68618  4.42225  2.77519  2.73123  3.46354  2.40513  3.72494  3.29354  2.67741  2.69355  4.24690  2.90347  2.73739  3.18146  2.89801  2.37887  2.77519  2.98518  4.58477  3.61503
          0.01538  4.57830  5.30065  0.61958  0.77255  0.48576  0.95510
     11   3.46364  4.71499  5.40460  4.87395  3.69518  4.89935  5.39409  0.94056  4.75817  2.13173  2.11431  5.02595  5.12238  4.90030  4.85466  4.28002  3.70677  1.64623  5.71408  4.58811     11 - -
          2.68618  4.42225  2.77519  2.73123  3.46354  2.40513  3.72494  3.29354  2.67741  2.69355  4.24690  2.90347  2.73739  3.18146  2.89801  2.37887  2.77519  2.98518  4.58477  3.61503
          0.34233  4.57830  1.27435  0.61958  0.77255  0.48576  0.95510
     12   2.63423  4.47785  3.35035  2.78859  3.64885  2.74156  3.80265  2.51024  2.71401  2.24948  3.58473  3.23216  2.92824  3.06588  2.55591  2.79705  2.87025  2.76346  5.05261  3.79738     12 - -
          2.68635  4.42242  2.77537  2.73141  3.46371  2.40435  3.72512  3.29311  2.67758  2.69304  4.24707  2.90364  2.73757  3.18164  2.89818  2.37904  2.77537  2.98536  4.58288  3.61520
          0.63075  0.77451  4.97958  0.68243  0.70398  0.29459  1.36584
     13   1.93721  4.25345  4.19951  3.62130  3.37069  2.93678  4.19396  2.59975  3.50753  1.85159  2.62323  3.84162  4.23748  3.73756  3.70368  3.14944  3.00367  1.86580  4.89871  3.70643     15 - -
          2.68618  4.42225  2.77519  2.73123  3.46354  2.40513  3.72494  3.29354  2.67741  2.69355  4.24690  2.90347  2.73739  3.18146  2.89801  2.37887  2.77519  2.98518  4.58477  3.61503
          0.01538  4.57830  5.30065  0.61958  0.77255  0.48576  0.95510
     14   2.36781  4.38292  4.50992  3.95447  3.53071  4.05481  4.51106  2.37636  3.82899  1.31497  3.46478  4.13068  4.45397  4.05438  4.00254  3.38311  2.54435  1.65326  5.16091  3.97824     16 - -
          2.68618  4.42225  2.77519  2.73123  3.46354  2.40513  3.72494  3.29354  2.67741  2.69355  4.24690  2.90347  2.73739  3.18146  2.89801  2.37887  2.77519  2.98518  4.58477  3.61503
          0.01538  4.57830  5.30065  0.61958  0.77255  0.48576  0.95510
     15   1.32044  4.47001  4.03733  3.79083  4.91638  1.15335  4.80953  4.37295  3.87312  4.04455  4.82859  3.78210  4.04378  4.10121  4.14481  1.98061  3.05704  3.67094  6.24245  5.07958     17 - -
          2.68618  4.42225  2.77519  2.73123  3.46354  2.40513  3.72494  3.29354  2.67741  2.69355  4.24690  2.90347  2.73739  3.18146  2.89801  2.37887  2.77519  2.98518  4.58477  3.61503
          0.01538  4.57830  5.30065  0.61958  0.77255  0.48576  0.95510
     16   2.01650  4.27019  4.32197  3.74429  3.39701  3.92643  4.27901  2.12585  3.62281  1.59092  3.37991  3.93998  4.30349  3.84378  3.79962  2.59113  3.04989  1.99806  4.94756  3.75741     18 - -
          2.68618  4.42225  2.77519  2.73123  3.46354  2.40513  3.72494  3.29354  2.67741  2.69355  4.24690  2.90347  2.73739  3.18146  2.89801  2.37887  2.77519  2.98518  4.58477  3.61503
          0.01538  4.57830  5.30065  0.61958  0.77255  0.48576  0.95510
     17   2.34200  4.22670  4.34842  3.76320  2.68624  2.38919  4.22996  1.86283  3.62885  1.78979  3.31251  3.93115  4.27185  3.83234  3.77785  3.20107  3.01576  2.38105  4.85856  3.66969     19 - -
          2.68618  4.42225  2.77519  2.73123  3.46354  2.40513  3.72494  3.29354  2.67741  2.69355  4.24690  2.90347  2.73739  3.18146  2.89801  2.37887  2.77519  2.98518  4.58477  3.61503
          0.01538  4.57830  5.30065  0.61958  0.77255  0.48576  0.95510
     18   2.00472  4.26141  4.18148  3.60474  3.40106  2.93852  4.20056  2.10049  3.49825  2.14051  3.39365  3.83601  4.24345  3.73326  3.70518  3.15348  2.46579  1.83148  4.92270  3.72619     20 - -
          2.68618  4.42225  2.77519  2.73123  3.46354  2.40513  3.72494  3.29354  2.67741  2.69355  4.24690  2.90347  2.73739  3.18146  2.89801  2.37887  2.77519  2.98518  4.58477  3.61503
          0.01538  4.57830  5.30065  0.61958  0.77255  0.48576  0.95510
     19   2.37512  4.38848  4.93344  4.35449  2.45551  4.31092  4.69069  1.45395  4.19525  1.95459  3.39689  4.43183  4.63305  4.35132  4.26522  3.63918  3.28915  1.57935  5.16920  3.99649     21 - -
          2.68618  4.42225  2.77519  2.73123  3.46354  2.40513  3.72494  3.29354  2.67741  2.69355  4.24690  2.90347  2.73739  3.18146  2.89801  2.37887  2.77519  2.98518  4.58477  3.61503
          0.01538  4.57830  5.30065  0.61958  0.77255  0.48576  0.95510
     20   1.36533  4.41046  4.50902  3.95931  2.43865  4.07059  4.47686  1.76657  3.84069  2.32531  3.43549  4.13404  4.46305  4.05176  4.01031  3.39785  3.21528  2.29938  5.08412  3.85257     22 - -
          2.68618  4.42225  2.77519  2.73123  3.46354  2.40513  3.72494  3.29354  2.67741  2.69355  4.24690  2.90347  2.73739  3.18146  2.89801  2.37887  2.77519  2.98518  4.58477  3.61503
          0.01538  4.57830  5.30065  0.61958  0.77255  0.48576  0.95510
     21   3.55142  4.78025  5.53081  5.00410  3.66865  5.02624  5.52184  1.45345  4.89713  1.14555  3.43188  5.16300  5.20765  4.99846  4.97362  4.41870  3.79095  1.37638  5.76055  4.66267     23 - -
          2.68618  4.42225  2.77519  2.73123  3.46354  2.40513  3.72494  3.29354  2.67741  2.69355  4.24690  2.90347  2.73739  3.18146  2.89801  2.37887  2.77519  2.98518  4.58477  3.61503
          0.01538  4.57830  5.30065  0.61958  0.77255  0.48576  0.95510
     22   3.11485  2.88377  5.05530  4.47475  3.46444  4.39200  4.77647  1.37572  4.30763  1.62161  2.56663  4.53369  4.69739  4.43932  4.35323  3.72616  3.35036  1.81481  5.20990  4.05609     24 - -
          2.68618  4.42225  2.77519  2.73123  3.46354  2.40513  3.72494  3.29354  2.67741  2.69355  4.24690  2.90347  2.73739  3.18146  2.89801  2.37887  2.77519  2.98518  4.58477  3.61503
          0.01538  4.57830  5.30065  0.61958  0.77255  0.48576  0.95510
     23   2.09534  4.49748  5.00503  4.44935  3.64871  4.48465  4.92088  1.54719  4.32084  1.60764  3.51938  4.58220  4.79552  4.51028  4.43977  3.82631  3.41982  1.46055  5.41785  4.24147     25 - -
          2.68618  4.42225  2.77519  2.73123  3.46354  2.40513  3.72494  3.29354  2.67741  2.69355  4.24690  2.90347  2.73739  3.18146  2.89801  2.37887  2.77519  2.98518  4.58477  3.61503
          0.01538  4.57830  5.30065  0.61958  0.77255  0.48576  0.95510
     24   1.39527  4.47663  3.91797  3.50354  4.19493  1.42030  4.44937  2.50674  3.48012  3.23861  4.14117  3.69482  4.10070  3.76971  3.78614  2.84379  3.05339  3.06120  5.63144  4.41791     26 - -
          2.68618  4.42225  2.77519  2.73123  3.46354  2.40513  3.72494  3.29354  2.67741  2.69355  4.24690  2.90347  2.73739  3.18146  2.89801  2.37887  2.77519  2.98518  4.58477  3.61503
          0.01538  4.57830  5.30065  0.61958  0.77255  0.48576  0.95510
     25   2.43021  4.41781  4.55341  3.98854  3.46652  4.13088  4.52711  1.99228  3.85585  1.14582  3.38356  4.17649  4.49534  4.07098  4.02022  3.45025  2.50436  2.26687  5.14062  3.97128     27 - -
          2.68618  4.42225  2.77519  2.73123  3.46354  2.40513  3.72494  3.29354  2.67741  2.69355  4.24690  2.90347  2.73739  3.18146  2.89801  2.37887  2.77519  2.98518  4.58477  3.61503
          0.01538  4.57830  5.30065  0.61958  0.77255  0.48576  0.95510
     26   2.42632  4.45344  5.01656  4.45926  2.70927  4.44210  4.87636  1.36541  4.32181  2.39571  3.53498  4.56013  4.76228  4.50587  4.42167  3.78403  3.37937  1.24444  5.36647  4.17564     28 - -
          2.68618  4.42225  2.77519  2.73123  3.46354  2.40513  3.72494  3.29354  2.67741  2.69355  4.24690  2.90347  2.73739  3.18146  2.89801  2.37887  2.77519  2.98518  4.58477  3.61503
          0.01538  4.57830  5.30065  0.61958  0.77255  0.48576  0.95510
     27   2.79730  4.18316  4.62811  4.03095  2.04931  3.94720  4.19875  2.16949  3.84095  1.78283  3.26894  4.05606  4.30574  3.98098  3.88532  3.25561  2.51228  2.42264  3.15847  2.65431     29 - -
          2.68618  4.42225  2.77519  2.73123  3.46354  2.40513  3.72494  3.29354  2.67741  2.69355  4.24690  2.90347  2.73739  3.18146  2.89801  2.37887  2.77519  2.98518  4.58477  3.61503
          0.30449  4.57830  1.37743  0.61958  0.77255  0.48576  0.95510
     28   2.63797  4.40823  3.44438  2.88310  2.81383  3.58984  3.84565  2.91427  2.40039  2.13687  3.51464  3.30456  3.97761  3.14963  3.18869  2.33861  2.38763  2.68349  4.98610  3.73946     30 - -
          2.68618  4.42225  2.77519  2.73123  3.46354  2.40513  3.72494  3.29354  2.67741  2.69355  4.24690  2.90347  2.73739  3.18146  2.89801  2.37887  2.77519  2.98518  4.58477  3.61503
          0.13050  4.29429  2.21917  0.61958  0.77255  0.86234  0.54848
     29   2.19075  4.29466  3.75319  3.18745  3.46462  3.69772  4.01899  1.98754  3.06883  2.44174  3.41396  3.53621  4.08977  3.39585  2.62322  2.97731  2.92114  1.92836  4.97675  3.75890     31 - -
          2.68625  4.42232  2.77527  2.73130  3.46361  2.40487  3.72502  3.29298  2.67748  2.69362  4.24697  2.90354  2.73747  3.18154  2.89808  2.37872  2.77527  2.98526  4.58484  3.61510
          0.56014  0.86396  4.90897  0.13817  2.04759  0.27519  1.42473
     30   3.17856  4.65000  4.35185  3.83564  1.69172  4.16041  3.92525  3.14954  3.73323  2.78418  3.77951  2.77684  4.51522  3.91297  3.93100  2.51690  3.40728  2.96416  1.87689  2.18845     33 - -
          2.68618  4.42225  2.77519  2.73123  3.46354  2.40513  3.72494  3.29354  2.67741  2.69355  4.24690  2.90347  2.73739  3.18146  2.89801  2.37887  2.77519  2.98518  4.58477  3.61503
          0.01538  4.57830  5.30065  0.61958  0.77255  0.48576  0.95510
     31   1.31709  4.53600  3.69072  3.22170  4.23141  2.55380  4.25915  3.61473  3.20747  2.51546  4.15324  3.51743  4.03436  3.51549  3.57348  1.73943  3.00713  3.23098  5.60384  4.36340     34 - -
          2.68618  4.42225  2.77519  2.73123  3.46354  2.40513  3.72494  3.29354  2.67741  2.69355  4.24690  2.90347  2.73739  3.18146  2.89801  2.37887  2.77519  2.98518  4.58477  3.61503
          0.01538  4.57830  5.30065  0.61958  0.77255  0.48576  0.95510
     32   2.38226  5.00692  3.09471  2.55888  4.32666  3.53280  2.98130  3.75864  2.21727  3.33025  4.12554  3.07831  3.94757  2.90867  2.99385  1.83506  2.12951  3.39881  5.53906  4.19024     35 - -
          2.68618  4.42225  2.77519  2.73123  3.46354  2.40513  3.72494  3.29354  2.67741  2.69355  4.24690  2.90347  2.73739  3.18146  2.89801  2.37887  2.77519  2.98518  4.58477  3.61503
          0.01538  4.57830  5.30065  0.61958  0.77255  0.48576  0.95510
     33   2.42581  5.31078  3.17054  2.59699  4.68736  3.63569  3.74980  4.12607  1.42389  3.58928  4.36373  2.50059  4.02115  2.37987  2.30408  2.86971  3.11543  3.72288  5.69151  4.35737     36 - -
          2.68618  4.42225  2.77519  2.73123  3.46354  2.40513  3.72494  3.29354  2.67741  2.69355  4.24690  2.90347  2.73739  3.18146  2.89801  2.37887  2.77519  2.98518  4.58477  3.61503
          0.01538  4.57830  5.30065  0.61958  0.77255  0.48576  0.95510
     34   2.78421  5.15423  2.93567  2.18243  4.52817  3.50450  3.79895  3.98765  2.58363  3.51971  4.29541  2.49551  2.14805  2.92225  3.06986  1.94282  2.54160  3.58322  5.69456  4.30876     37 - -
          2.68618  4.42225  2.77519  2.73123  3.46354  2.40513  3.72494  3.29354  2.67741  2.69355  4.24690  2.90347  2.73739  3.18146  2.89801  2.37887  2.77519  2.98518  4.58477  3.61503
          0.01538  4.57830  5.30065  0.61958  0.77255  0.48576  0.95510
     35   2.90271  5.41693  1.59635  2.42988  4.75011  3.52492  3.81246  4.23788  1.88224  3.71515  4.48104  2.98934  3.99118  2.28754  3.08680  2.39338  3.14525  3.80571  5.84895  4.42472     38 - -
          2.68618  4.42225  2.77519  2.73123  3.46354  2.40513  3.72494  3.29354  2.67741  2.69355  4.24690  2.90347  2.73739  3.18146  2.89801  2.37887  2.77519  2.98518  4.58477  3.61503
          0.01538  4.57830  5.30065  0.61958  0.77255  0.48576  0.95510
     36   2.97848  4.45750  4.28225  3.73367  2.89244  4.01413  4.00675  2.92626  3.60323  2.60675  2.60051  3.90814  4.37872  3.81843  3.79362  2.38542  3.21041  2.73929  2.99417  1.36607     39 - -
          2.68618  4.42225  2.77519  2.73123  3.46354  2.40513  3.72494  3.29354  2.67741  2.69355  4.24690  2.90347  2.73739  3.18146  2.89801  2.37887  2.77519  2.98518  4.58477  3.61503
          0.01538  4.57830  5.30065  0.61958  0.77255  0.48576  0.95510
     37   1.37623  4.61494  3.64953  3.09408  3.88216  3.68819  4.05156  2.34455  2.88338  2.88121  3.80840  3.48627  4.13619  3.31851  2.17295  2.98456  3.07019  2.86088  5.29692  4.05720     40 - -
          2.68618  4.42225  2.77519  2.73123  3.46354  2.40513  3.72494  3.29354  2.67741  2.69355  4.24690  2.90347  2.73739  3.18146  2.89801  2.37887  2.77519  2.98518  4.58477  3.61503
          0.01538  4.57830  5.30065  0.61958  0.77255  0.48576  0.95510
     38   2.18758  4.38572  3.83794  3.28192  3.59011  3.71577  4.11379  2.81953  3.21669  2.22476  3.56063  3.61262  2.43814  3.50204  3.52424  3.00531  2.13914  1.94426  5.07112  3.85429     41 - -
          2.68618  4.42225  2.77519  2.73123  3.46354  2.40513  3.72494  3.29354  2.67741  2.69355  4.24690  2.90347  2.73739  3.18146  2.89801  2.37887  2.77519  2.98518  4.58477  3.61503
          0.01538  4.57830  5.30065  0.61958  0.77255  0.48576  0.95510
     39   4.06026  5.34173  5.32654  5.01894  3.57704  4.87830  5.47209  2.85590  4.79413  0.32829  3.46340  5.23903  5.22470  4.97661  4.83398  4.62238  4.33709  3.06535  5.65045  4.52195     42 - -
          2.68618  4.42225  2.77519  2.73123  3.46354  2.40513  3.72494  3.29354  2.67741  2.69355  4.24690  2.90347  2.73739  3.18146  2.89801  2.37887  2.77519  2.98518  4.58477  3.61503
          0.01538  4.57830  5.30065  0.61958  0.77255  0.48576  0.95510
     40   4.55856  5.54033  5.42205  5.31955  0.75108  5.08629  3.79716  4.12455  5.10975  3.29906  4.66193  4.65469  5.35124  4.81198  4.94473  4.49673  4.75996  4.08510  3.87721  1.13792     43 - -
          2.68618  4.42225  2.77519  2.73123  3.46354  2.40513  3.72494  3.29354  2.67741  2.69355  4.24690  2.90347  2.73739  3.18146  2.89801  2.37887  2.77519  2.98518  4.58477  3.61503
          0.13519  4.57830  2.15263  0.61958  0.77255  0.48576  0.95510
     41   2.20033  4.81914  3.15456  2.70775  4.45688  2.54105  3.93072  3.89428  2.17046  3.47666  4.27286  3.16727  3.93662  3.08419  3.15515  1.45068  2.98740  3.46319  5.67822  4.35367     44 - -
          2.68618  4.42225  2.77519  2.73123  3.46354  2.40513  3.72494  3.29354  2.67741  2.69355  4.24690  2.90347  2.73739  3.18146  2.89801  2.37887  2.77519  2.98518  4.58477  3.61503
          0.01732  4.46043  5.18277  0.61958  0.77255  0.38440  1.14212
     42   3.20154  5.83715  1.65696  1.94338  5.13738  1.68246  4.02799  4.67231  3.01658  4.13372  4.95320  1.93124  4.12345  3.17896  3.61828  3.08251  3.48117  4.21574  6.27874  4.75852     45 - -
          2.68618  4.42225  2.77519  2.73123  3.46354  2.40513  3.72494  3.29354  2.67741  2.69355  4.24690  2.90347  2.73739  3.18146  2.89801  2.37887  2.77519  2.98518  4.58477  3.61503
          0.01538  4.57830  5.30065  0.61958  0.77255  0.48576  0.95510
     43   3.69706  4.98369  5.44647  4.93860  3.44296  4.98043  5.42417  2.35646  4.76385  0.61912  3.22661  5.13424  5.17577  4.84118  4.82644  4.39594  3.94277  1.84117  5.60220  4.53454     46 - -
          2.68618  4.42225  2.77519  2.73123  3.46354  2.40513  3.72494  3.29354  2.67741  2.69355  4.24690  2.90347  2.73739  3.18146  2.89801  2.37887  2.77519  2.98518  4.58477  3.61503
          0.01538  4.57830  5.30065  0.61958  0.77255  0.48576  0.95510
     44   2.10919  5.38090  2.30496  1.75593  4.71366  3.50751  3.80759  4.20265  2.61672  3.68989  4.45335  2.47957  3.97472  2.92406  3.13277  2.01328  3.11952  3.77070  5.83408  4.40402     47 - -
          2.68618  4.42225  2.77519  2.73123  3.46354  2.40513  3.72494  3.29354  2.67741  2.69355  4.24690  2.90347  2.73739  3.18146  2.89801  2.37887  2.77519  2.98518  4.58477  3.61503
          0.01538  4.57830  5.30065  0.61958  0.77255  0.48576  0.95510
     45   1.78144  4.78217  2.60654  2.73254  4.07898  3.56278  3.90451  2.55062  2.77128  3.11046  3.96377  3.21581  2.15242  3.09860  3.21159  2.83367  3.00860  3.12048  5.41780  4.11653     48 - -
          2.68618  4.42225  2.77519  2.73123  3.46354  2.40513  3.72494  3.29354  2.67741  2.69355  4.24690  2.90347  2.73739  3.18146  2.89801  2.37887  2.77519  2.98518  4.58477  3.61503
          0.01538  4.57830  5.30065  0.61958  0.77255  0.48576  0.95510
     46   2.84623  5.37592  2.10046  1.82517  4.71034  3.50920  3.77289  4.20253  2.10165  3.67516  4.42785  2.97080  3.95657  2.09184  3.05647  2.38673  3.08581  3.76247  5.80582  4.37794     49 - -
          2.68618  4.42225  2.77519  2.73123  3.46354  2.40513  3.72494  3.29354  2.67741  2.69355  4.24690  2.90347  2.73739  3.18146  2.89801  2.37887  2.77519  2.98518  4.58477  3.61503
          0.01538  4.57830  5.30065  0.61958  0.77255  0.48576  0.95510
     47   2.38261  5.87257  0.89945  1.90616  5.18973  3.52777  4.08962  4.71147  3.12889  4.19910  5.04615  2.98898  4.15879  3.25399  3.74850  3.14222  3.56033  4.26376  6.35964  4.83001     50 - -
          2.68618  4.42225  2.77519  2.73123  3.46354  2.40513  3.72494  3.29354  2.67741  2.69355  4.24690  2.90347  2.73739  3.18146  2.89801  2.37887  2.77519  2.98518  4.58477  3.61503
          0.01538  4.57830  5.30065  0.61958  0.77255  0.48576  0.95510
     48   1.03097  4.78840  3.28671  2.94789  4.54882  2.51746  4.17352  3.97416  3.01701  3.59674  4.42040  3.35394  4.04984  2.30599  3.41616  2.83185  3.10993  3.53224  5.82166  4.52997     51 - -
          2.68627  4.42234  2.77528  2.73132  3.46363  2.40522  3.72503  3.29363  2.67750  2.69275  4.24699  2.90356  2.73748  3.18155  2.89810  2.37896  2.77528  2.98527  4.58486  3.61400
          0.13519  2.10815  5.30065  0.95998  0.48273  0.48576  0.95510
     49   2.08463  5.23307  2.31477  2.45700  4.58883  2.05653  3.77672  4.06085  2.55506  3.56955  4.33405  2.48536  3.94774  2.89219  2.55599  2.76913  3.04488  3.64295  5.72625  4.32396     55 - -
          2.68618  4.42225  2.77519  2.73123  3.46354  2.40513  3.72494  3.29354  2.67741  2.69355  4.24690  2.90347  2.73739  3.18146  2.89801  2.37887  2.77519  2.98518  4.58477  3.61503
          0.01538  4.57830  5.30065  0.61958  0.77255  0.48576  0.95510
     50   2.14016  5.20901  2.52241  2.43850  4.53987  3.50803  3.70674  4.01289  2.44750  3.50874  4.25951  2.57329  3.90902  2.39551  2.12508  2.71274  2.56354  3.59327  5.65353  4.25424     56 - -
          2.68618  4.42225  2.77519  2.73123  3.46354  2.40513  3.72494  3.29354  2.67741  2.69355  4.24690  2.90347  2.73739  3.18146  2.89801  2.37887  2.77519  2.98518  4.58477  3.61503
          0.01538  4.57830  5.30065  0.61958  0.77255  0.48576  0.95510
     51   3.48630  4.72593  5.44447  4.92642  3.76707  4.95910  5.49480  0.81296  4.82085  2.19274  2.59529  5.08699  5.17812  4.98220  4.93265  4.35039  3.73306  1.60033  5.81138  4.67359     57 - -
          2.68618  4.42225  2.77519  2.73123  3.46354  2.40513  3.72494  3.29354  2.67741  2.69355  4.24690  2.90347  2.73739  3.18146  2.89801  2.37887  2.77519  2.98518  4.58477  3.61503
          0.01538  4.57830  5.30065  0.61958  0.77255  0.48576  0.95510
     52   2.36115  4.57563  3.44151  2.88167  3.76112  3.64348  3.90985  3.11113  2.38265  2.43182  3.69545  3.32751  4.04117  3.17122  3.23614  2.05119  2.52734  2.12608  5.16507  3.90685     58 - -
          2.68618  4.42225  2.77519  2.73123  3.46354  2.40513  3.72494  3.29354  2.67741  2.69355  4.24690  2.90347  2.73739  3.18146  2.89801  2.37887  2.77519  2.98518  4.58477  3.61503
          0.01538  4.57830  5.30065  0.61958  0.77255  0.48576  0.95510
     53   2.37124  5.23403  2.52895  2.11960  4.56681  2.86759  3.71636  4.04498  2.47078  3.53705  4.28625  2.97594  3.91226  2.32604  2.96569  2.08743  2.56787  3.61979  5.68009  4.27297     59 - -
          2.68618  4.42225  2.77519  2.73123  3.46354  2.40513  3.72494  3.29354  2.67741  2.69355  4.24690  2.90347  2.73739  3.18146  2.89801  2.37887  2.77519  2.98518  4.58477  3.61503
          0.01538  4.57830  5.30065  0.61958  0.77255  0.48576  0.95510
     54   2.43825  5.29224  3.08460  1.91210  4.65510  3.58750  3.73214  4.11032  2.08928  3.57800  4.34028  3.05995  3.97921  2.12307  1.97720  2.81081  3.06642  3.69504  5.68974  4.32816     60 - -
          2.68618  4.42225  2.77519  2.73123  3.46354  2.40513  3.72494  3.29354  2.67741  2.69355  4.24690  2.90347  2.73739  3.18146  2.89801  2.37887  2.77519  2.98518  4.58477  3.61503
          0.01538  4.57830  5.30065  0.61958  0.77255  0.48576  0.95510
     55   4.06026  5.34173  5.32654  5.01894  3.57704  4.87830  5.47209  2.85590  4.79413  0.32829  3.46340  5.23903  5.22470  4.97661  4.83398  4.62238  4.33709  3.06535  5.65045  4.52195     61 - -
          2.68618  4.42225  2.77519  2.73123  3.46354  2.40513  3.72494  3.29354  2.67741  2.69355  4.24690  2.90347  2.73739  3.18146  2.89801  2.37887  2.77519  2.98518  4.58477  3.61503
          0.01538  4.57830  5.30065  0.61958  0.77255  0.48576  0.95510
     56   2.80727  5.31779  2.00491  2.10432  4.65008  3.50468  3.74959  4.13690  2.18108  3.61815  4.36892  2.52401  3.93738  2.85671  3.02501  2.38468  2.22665  3.70293  5.75462  4.33417     62 - -
          2.68618  4.42225  2.77519  2.73123  3.46354  2.40513  3.72494  3.29354  2.67741  2.69355  4.24690  2.90347  2.73739  3.18146  2.89801  2.37887  2.77519  2.98518  4.58477  3.61503
          0.01538  4.57830  5.30065  0.61958  0.77255  0.48576  0.95510
     57   2.34962  5.17565  3.00239  2.16627  4.50046  3.51600  3.70918  3.96485  2.44443  3.47275  4.23063  2.99826  3.91324  2.18067  2.39720  2.11563  2.56232  3.55723  5.62671  4.23775     63 - -
          2.68618  4.42225  2.77519  2.73123  3.46354  2.40513  3.72494  3.29354  2.67741  2.69355  4.24690  2.90347  2.73739  3.18146  2.89801  2.37887  2.77519  2.98518  4.58477  3.61503
          0.01538  4.57830  5.30065  0.61958  0.77255  0.48576  0.95510
     58   2.40062  5.01250  3.09853  1.75798  4.27457  3.55628  3.75007  3.69046  1.94665  2.74547  3.09614  3.07062  3.94834  2.88604  2.96108  2.76402  2.97857  3.35084  5.49648  4.15113     64 - -
          2.68618  4.42225  2.77519  2.73123  3.46354  2.40513  3.72494  3.29354  2.67741  2.69355  4.24690  2.90347  2.73739  3.18146  2.89801  2.37887  2.77519  2.98518  4.58477  3.61503
          0.01538  4.57830  5.30065  0.61958  0.77255  0.48576  0.95510
     59   2.97036  5.34220  2.91974  2.58130  4.77974  2.21168  3.89119  4.24070  1.59460  3.73248  4.52755  1.72165  4.06678  3.02114  2.97999  2.94040  3.22781  3.82288  5.85714  4.49284     65 - -
          2.68618  4.42225  2.77519  2.73123  3.46354  2.40513  3.72494  3.29354  2.67741  2.69355  4.24690  2.90347  2.73739  3.18146  2.89801  2.37887  2.77519  2.98518  4.58477  3.61503
          0.01538  4.57830  5.30065  0.61958  0.77255  0.48576  0.95510
     60   2.96247  4.42493  4.31634  2.83059  3.63670  4.11414  4.47618  1.37027  3.67949  2.53346  3.56518  4.04616  4.47662  3.94804  3.92204  3.41697  2.51240  1.52292  5.23830  4.02974     66 - -
          2.68618  4.42225  2.77519  2.73123  3.46354  2.40513  3.72494  3.29354  2.67741  2.69355  4.24690  2.90347  2.73739  3.18146  2.89801  2.37887  2.77519  2.98518  4.58477  3.61503
          0.01538  4.57830  5.30065  0.61958  0.77255  0.48576  0.95510
     61   3.04530  5.46294  2.18298  2.50402  4.83008  3.55487  3.95861  4.30818  2.10867  3.82103  4.63176  3.06021  1.26689  3.10282  3.26448  2.99296  3.31301  3.89750  5.97209  4.56164     67 - -
          2.68618  4.42225  2.77519  2.73123  3.46354  2.40513  3.72494  3.29354  2.67741  2.69355  4.24690  2.90347  2.73739  3.18146  2.89801  2.37887  2.77519  2.98518  4.58477  3.61503
          0.01538  4.57830  5.30065  0.61958  0.77255  0.48576  0.95510
     62   3.00168  4.62243  3.92365  3.41267  2.39131  3.94515  3.94037  3.13504  3.35333  2.79386  3.75335  2.64081  4.33174  3.61573  3.64769  3.22837  2.48884  2.92893  4.54179  1.30851     68 - -
          2.68618  4.42225  2.77519  2.73123  3.46354  2.40513  3.72494  3.29354  2.67741  2.69355  4.24690  2.90347  2.73739  3.18146  2.89801  2.37887  2.77519  2.98518  4.58477  3.61503
          0.01538  4.57830  5.30065  0.61958  0.77255  0.48576  0.95510
     63   2.82725  5.19015  3.11295  1.74814  2.94224  3.59065  3.74364  3.94911  1.88255  3.46358  4.24646  3.07919  3.98093  2.86095  2.11741  2.81184  3.04946  3.56999  5.61329  4.26309     69 - -
          2.68618  4.42225  2.77519  2.73123  3.46354  2.40513  3.72494  3.29354  2.67741  2.69355  4.24690  2.90347  2.73739  3.18146  2.89801  2.37887  2.77519  2.98518  4.58477  3.61503
          0.01538  4.57830  5.30065  0.61958  0.77255  0.48576  0.95510
     64   3.58368  4.86171  5.41265  4.84647  2.45130  4.87896  5.14536  2.41229  4.70210  0.81388  3.15716  4.98863  5.05080  4.70728  4.72271  4.23855  3.80435  1.71054  5.34736  4.21159     70 - -
          2.68618  4.42225  2.77519  2.73123  3.46354  2.40513  3.72494  3.29354  2.67741  2.69355  4.24690  2.90347  2.73739  3.18146  2.89801  2.37887  2.77519  2.98518  4.58477  3.61503
          0.01538  4.57830  5.30065  0.61958  0.77255  0.48576  0.95510
     65   2.41579  5.19492  3.03165  2.20892  4.52866  3.54676  3.73606  3.98271  2.13056  3.49155  4.26033  3.03532  3.94927  2.84832  2.43615  1.63578  3.01971  3.58398  5.64283  4.27047     71 - -
          2.68618  4.42225  2.77519  2.73123  3.46354  2.40513  3.72494  3.29354  2.67741  2.69355  4.24690  2.90347  2.73739  3.18146  2.89801  2.37887  2.77519  2.98518  4.58477  3.61503
          0.10744  4.57830  2.39036  0.61958  0.77255  0.48576  0.95510
     66   2.83314  5.35095  2.31402  2.04918  4.68231  2.74218  3.76413  4.17359  2.56983  3.65625  4.41686  2.03368  2.93136  2.87888  3.08613  2.20403  3.07794  3.73862  5.79691  4.36498     72 - -
          2.68618  4.42225  2.77519  2.73123  3.46354  2.40513  3.72494  3.29354  2.67741  2.69355  4.24690  2.90347  2.73739  3.18146  2.89801  2.37887  2.77519  2.98518  4.58477  3.61503
          0.01685  4.48771  5.21005  0.61958  0.77255  0.63435  0.75562
     67   2.35244  5.36790  1.85752  2.38315  4.70475  2.20780  3.80177  4.19355  2.62990  3.68594  4.45804  2.42691  3.95677  2.36381  3.15029  2.81451  3.12156  3.76400  5.83545  4.40243     73 - -
          2.68618  4.42225  2.77519  2.73123  3.46354  2.40513  3.72494  3.29354  2.67741  2.69355  4.24690  2.90347  2.73739  3.18146  2.89801  2.37887  2.77519  2.98518  4.58477  3.61503
          0.01685  4.48771  5.21005  0.61958  0.77255  0.40294  1.10368
     68   2.64760  4.59111  3.82172  3.74657  5.06162  0.60413  4.90644  4.59927  4.01048  4.26323  5.06662  3.80701  4.12639  4.22409  4.26342  2.05472  3.19507  3.85045  6.36295  5.19462     74 - -
          2.68618  4.42225  2.77519  2.73123  3.46354  2.40513  3.72494  3.29354  2.67741  2.69355  4.24690  2.90347  2.73739  3.18146  2.89801  2.37887  2.77519  2.98518  4.58477  3.61503
          0.01538  4.57830  5.30065  0.61958  0.77255  0.48576  0.95510
     69   2.68865  4.82149  3.30633  2.79740  4.42623  2.64860  3.97081  3.85523  2.75066  3.44915  4.25070  3.24496  3.98520  3.12832  2.35520  1.70254  1.79015  3.44307  5.66292  4.35167     75 - -
          2.68618  4.42225  2.77519  2.73123  3.46354  2.40513  3.72494  3.29354  2.67741  2.69355  4.24690  2.90347  2.73739  3.18146  2.89801  2.37887  2.77519  2.98518  4.58477  3.61503
          0.01538  4.57830  5.30065  0.61958  0.77255  0.48576  0.95510
     70   1.74095  4.39105  4.40002  3.85120  3.64330  4.00949  4.50269  1.67300  3.75327  2.55809  3.58072  4.06370  4.43142  4.00073  3.97117  3.33750  2.10851  1.82789  5.23743  4.03656     76 - -
          2.68618  4.42225  2.77519  2.73123  3.46354  2.40513  3.72494  3.29354  2.67741  2.69355  4.24690  2.90347  2.73739  3.18146  2.89801  2.37887  2.77519  2.98518  4.58477  3.61503
          0.01538  4.57830  5.30065  0.61958  0.77255  0.48576  0.95510
     71   3.11532  4.45408  4.93408  4.36051  3.42136  4.36513  4.69865  1.14765  4.20252  1.89162  3.37993  4.45957  4.67565  4.35915  4.28532  3.69341  3.35060  1.81401  5.15373  2.57495     77 - -
          2.68618  4.42225  2.77519  2.73123  3.46354  2.40513  3.72494  3.29354  2.67741  2.69355  4.24690  2.90347  2.73739  3.18146  2.89801  2.37887  2.77519  2.98518  4.58477  3.61503
          0.01538  4.57830  5.30065  0.61958  0.77255  0.48576  0.95510
     72   2.73420  4.49063  3.54574  2.21475  3.61327  3.69470  3.93934  2.98985  2.93948  1.99091  2.88635  3.40614  4.07622  3.25338  3.30422  2.44360  2.96604  2.76314  5.05433  2.45745     78 - -
          2.68618  4.42225  2.77519  2.73123  3.46354  2.40513  3.72494  3.29354  2.67741  2.69355  4.24690  2.90347  2.73739  3.18146  2.89801  2.37887  2.77519  2.98518  4.58477  3.61503
          0.01538  4.57830  5.30065  0.61958  0.77255  0.48576  0.95510
     73   3.10147  4.81597  2.30444  3.30088  4.16159  3.88738  4.54111  2.69044  3.59759  3.01881  4.10402  3.73354  4.44110  3.84449  3.98444  3.36159  3.42220  0.80943  5.75011  4.45690     79 - -
          2.68618  4.42225  2.77519  2.73123  3.46354  2.40513  3.72494  3.29354  2.67741  2.69355  4.24690  2.90347  2.73739  3.18146  2.89801  2.37887  2.77519  2.98518  4.58477  3.61503
          0.01538  4.57830  5.30065  0.61958  0.77255  0.48576  0.95510
     74   3.34281  5.52457  1.90573  2.82947  5.15650  3.66298  4.43489  4.73644  3.49738  4.28761  5.18608  3.36826  0.71294  3.65055  4.02252  3.32856  3.71328  4.27795  6.31370  4.99044     80 - -
          2.68618  4.42225  2.77519  2.73123  3.46354  2.40513  3.72494  3.29354  2.67741  2.69355  4.24690  2.90347  2.73739  3.18146  2.89801  2.37887  2.77519  2.98518  4.58477  3.61503
          0.01538  4.57830  5.30065  0.61958  0.77255  0.48576  0.95510
     75   2.12953  5.26842  3.05796  1.85365  4.62080  3.56950  3.72732  4.07925  2.11228  3.55638  4.31718  3.04331  3.96350  2.43845  2.07988  2.78870  3.04526  3.66515  5.67814  4.30851     81 - -
          2.68618  4.42225  2.77519  2.73123  3.46354  2.40513  3.72494  3.29354  2.67741  2.69355  4.24690  2.90347  2.73739  3.18146  2.89801  2.37887  2.77519  2.98518  4.58477  3.61503
          0.01538  4.57830  5.30065  0.61958  0.77255  0.48576  0.95510
     76   2.36537  5.22074  1.93362  2.44700  4.56092  3.50700  3.74134  4.03197  1.89818  3.53602  4.29417  2.99310  3.04092  2.85134  2.99175  2.74125  2.51883  3.61470  5.68799  4.28727     82 - -
          2.68618  4.42225  2.77519  2.73123  3.46354  2.40513  3.72494  3.29354  2.67741  2.69355  4.24690  2.90347  2.73739  3.18146  2.89801  2.37887  2.77519  2.98518  4.58477  3.61503
          0.01538  4.57830  5.30065  0.61958  0.77255  0.48576  0.95510
     77   2.75472  5.23924  2.24957  2.14020  4.57113  3.50621  3.71083  4.04920  1.96572  2.70439  4.28564  2.97689  3.91204  2.39151  2.94508  2.34895  2.98736  3.62322  5.67707  4.27140     83 - -
          2.68618  4.42225  2.77519  2.73123  3.46354  2.40513  3.72494  3.29354  2.67741  2.69355  4.24690  2.90347  2.73739  3.18146  2.89801  2.37887  2.77519  2.98518  4.58477  3.61503
          0.01538  4.57830  5.30065  0.61958  0.77255  0.48576  0.95510
     78   2.28055  4.44861  4.77547  4.21079  3.55599  4.30349  4.70917  2.21178  4.07831  1.97328  2.58618  4.37105  4.64074  4.28099  4.22001  3.63079  3.31978  1.09174  5.26710  4.09170     84 - -
          2.68618  4.42225  2.77519  2.73123  3.46354  2.40513  3.72494  3.29354  2.67741  2.69355  4.24690  2.90347  2.73739  3.18146  2.89801  2.37887  2.77519  2.98518  4.58477  3.61503
          0.01538  4.57830  5.30065  0.61958  0.77255  0.48576  0.95510
     79   2.82450  5.23356  1.87815  2.47705  4.42537  3.54083  2.42570  3.99644  2.10347  3.51294  4.29363  3.02127  3.96631  2.89345  3.01155  2.79648  3.05930  3.60548  5.61975  2.60121     85 - -
          2.68618  4.42225  2.77519  2.73123  3.46354  2.40513  3.72494  3.29354  2.67741  2.69355  4.24690  2.90347  2.73739  3.18146  2.89801  2.37887  2.77519  2.98518  4.58477  3.61503
          0.01538  4.57830  5.30065  0.61958  0.77255  0.48576  0.95510
     80   2.82607  5.34426  2.43212  1.87016  4.68156  3.51233  3.75637  4.16939  1.67764  3.64335  4.39444  2.97597  3.94772  2.44581  3.01170  2.32316  3.06302  3.73221  5.77320  4.35348     86 - -
          2.68618  4.42225  2.77519  2.73123  3.46354  2.40513  3.72494  3.29354  2.67741  2.69355  4.24690  2.90347  2.73739  3.18146  2.89801  2.37887  2.77519  2.98518  4.58477  3.61503
          0.01538  4.57830  5.30065  0.61958  0.77255  0.48576  0.95510
     81   2.08534  4.62366  4.73639  4.17310  3.37336  4.33641  4.71185  2.52713  4.02505  0.97496  2.30537  4.38195  4.65694  4.20666  4.17195  3.66541  3.44194  2.53829  5.22525  4.10893     87 - -
          2.68618  4.42225  2.77519  2.73123  3.46354  2.40513  3.72494  3.29354  2.67741  2.69355  4.24690  2.90347  2.73739  3.18146  2.89801  2.37887  2.77519  2.98518  4.58477  3.61503
          0.01538  4.57830  5.30065  0.61958  0.77255  0.48576  0.95510
     82   3.65871  5.66214  4.25391  3.38745  5.26949  4.16453  3.95112  4.54457  1.67840  3.88404  4.78862  3.69820  4.49659  3.08216  0.69395  3.63859  3.76474  4.24416  5.82640  4.76557     88 - -
          2.68618  4.42225  2.77519  2.73123  3.46354  2.40513  3.72494  3.29354  2.67741  2.69355  4.24690  2.90347  2.73739  3.18146  2.89801  2.37887  2.77519  2.98518  4.58477  3.61503
          0.01538  4.57830  5.30065  0.61958  0.77255  0.48576  0.95510
     83   2.26278  4.58988  4.79093  4.26195  3.54262  4.30304  4.82722  2.36156  4.12352  0.94118  3.39933  4.43048  4.68511  4.32720  4.27628  3.66180  3.43455  1.87406  5.37248  4.22810     89 - -
          2.68618  4.42225  2.77519  2.73123  3.46354  2.40513  3.72494  3.29354  2.67741  2.69355  4.24690  2.90347  2.73739  3.18146  2.89801  2.37887  2.77519  2.98518  4.58477  3.61503
          0.01538  4.57830  5.30065  0.61958  0.77255  0.48576  0.95510
     84   2.73192  5.19742  2.58605  2.15854  4.52595  3.50771  3.69612  2.91013  2.18196  3.49405  4.24330  2.98219  3.90207  2.12726  2.51338  2.70221  2.56423  3.57929  5.63845  4.24062     90 - -
          2.68618  4.42225  2.77519  2.73123  3.46354  2.40513  3.72494  3.29354  2.67741  2.69355  4.24690  2.90347  2.73739  3.18146  2.89801  2.37887  2.77519  2.98518  4.58477  3.61503
          0.01538  4.57830  5.30065  0.61958  0.77255  0.48576  0.95510
     85   3.59771  4.87723  5.45431  4.86106  2.40933  4.87902  5.15831  2.50576  4.70865  0.89292  1.91096  5.00580  5.02698  4.67201  4.69823  4.22955  3.80828  2.16333  5.33923  4.30430     91 - -
          2.68618  4.42225  2.77519  2.73123  3.46354  2.40513  3.72494  3.29354  2.67741  2.69355  4.24690  2.90347  2.73739  3.18146  2.89801  2.37887  2.77519  2.98518  4.58477  3.61503
          0.01538  4.57830  5.30065  0.61958  0.77255  0.48576  0.95510
     86   1.09945  4.42971  4.01480  3.55054  4.16633  3.40473  4.44499  3.43515  3.49999  3.23452  4.11238  3.70614  4.07442  3.77682  3.79934  2.16924  2.32898  2.16259  5.59419  4.39158     92 - -
          2.68618  4.42225  2.77519  2.73123  3.46354  2.40513  3.72494  3.29354  2.67741  2.69355  4.24690  2.90347  2.73739  3.18146  2.89801  2.37887  2.77519  2.98518  4.58477  3.61503
          0.01538  4.57830  5.30065  0.61958  0.77255  0.48576  0.95510
     87   1.90913  5.16245  3.04225  2.48740  4.48711  3.53446  3.71838  3.94246  2.17083  3.45662  4.22237  3.02255  3.00940  2.43788  2.36757  2.36029  2.98709  3.54505  5.61384  4.23829     93 - -
          2.68618  4.42225  2.77519  2.73123  3.46354  2.40513  3.72494  3.29354  2.67741  2.69355  4.24690  2.90347  2.73739  3.18146  2.89801  2.37887  2.77519  2.98518  4.58477  3.61503
          0.01538  4.57830  5.30065  0.61958  0.77255  0.48576  0.95510
     88   2.41226  5.27928  2.45760  1.82685  4.61637  2.85588  3.72094  4.10229  2.19815  3.58130  4.32575  2.96777  3.91688  2.42593  2.97493  2.34590  3.00505  3.66635  5.71445  4.29869     94 - -
          2.68618  4.42225  2.77519  2.73123  3.46354  2.40513  3.72494  3.29354  2.67741  2.69355  4.24690  2.90347  2.73739  3.18146  2.89801  2.37887  2.77519  2.98518  4.58477  3.61503
          0.10744  4.57830  2.39036  0.61958  0.77255  0.48576  0.95510
     89   3.07945  5.49422  2.53651  1.84493  4.93846  1.21375  4.02210  4.43854  2.96596  3.95592  4.78958  2.31671  4.08146  3.18647  3.49684  3.01718  3.38525  4.00107  6.11724  4.66877     95 - -
          2.68618  4.42225  2.77519  2.73123  3.46354  2.40513  3.72494  3.29354  2.67741  2.69355  4.24690  2.90347  2.73739  3.18146  2.89801  2.37887  2.77519  2.98518  4.58477  3.61503
          0.01685  4.48771  5.21005  0.61958  0.77255  0.63435  0.75562
     90   2.72256  4.40823  3.92041  3.46802  3.68861  2.64824  4.28153  2.92360  3.37185  1.13911  3.65827  3.71448  4.16354  3.68428  3.63079  2.99640  2.34021  2.71535  5.21754  4.00925     96 - -
          2.68618  4.42225  2.77519  2.73123  3.46354  2.40513  3.72494  3.29354  2.67741  2.69355  4.24690  2.90347  2.73739  3.18146  2.89801  2.37887  2.77519  2.98518  4.58477  3.61503
          0.01685  4.48771  5.21005  0.61958  0.77255  0.40294  1.10368
     91   3.02969  4.48630  4.44855  3.88916  3.54817  4.17445  4.54907  1.98074  3.77882  1.94462  3.45235  4.14525  1.55451  4.02695  3.99778  3.48483  3.27603  1.81074  5.23789  4.05236     97 - -
          2.68618  4.42225  2.77519  2.73123  3.46354  2.40513  3.72494  3.29354  2.67741  2.69355  4.24690  2.90347  2.73739  3.18146  2.89801  2.37887  2.77519  2.98518  4.58477  3.61503
          0.01538  4.57830  5.30065  0.61958  0.77255  0.48576  0.95510
     92   2.39884  5.17538  2.52209  2.45049  4.51523  3.50325  3.71836  3.98421  1.93787  3.49131  4.24669  2.99292  2.85233  2.82599  2.95755  2.13035  2.51995  3.56940  5.64533  4.25005     98 - -
          2.68618  4.42225  2.77519  2.73123  3.46354  2.40513  3.72494  3.29354  2.67741  2.69355  4.24690  2.90347  2.73739  3.18146  2.89801  2.37887  2.77519  2.98518  4.58477  3.61503
          0.01538  4.57830  5.30065  0.61958  0.77255  0.48576  0.95510
     93   2.71105  4.87591  2.53712  2.66872  4.30920  2.01072  3.88630  3.72782  2.70947  3.33554  4.14469  3.15842  3.96884  3.04320  3.16961  2.05609  2.42062  2.50777  5.57180  4.24141     99 - -
          2.68618  4.42225  2.77519  2.73123  3.46354  2.40513  3.72494  3.29354  2.67741  2.69355  4.24690  2.90347  2.73739  3.18146  2.89801  2.37887  2.77519  2.98518  4.58477  3.61503
          0.01538  4.57830  5.30065  0.61958  0.77255  0.48576  0.95510
     94   2.86402  5.14168  3.01471  2.60311  4.52126  1.51449  2.64570  3.97084  2.20896  3.51811  4.32163  3.11994  4.02398  3.00117  3.00392  2.39377  3.12213  3.59133  5.69212  4.34224    100 - -
          2.68618  4.42225  2.77519  2.73123  3.46354  2.40513  3.72494  3.29354  2.67741  2.69355  4.24690  2.90347  2.73739  3.18146  2.89801  2.37887  2.77519  2.98518  4.58477  3.61503
          0.01538  4.57830  5.30065  0.61958  0.77255  0.48576  0.95510
     95   2.36696  4.80449  3.21784  2.65805  4.01899  3.58575  3.80168  3.41525  2.62827  3.05382  2.83555  3.15770  3.97636  2.23507  2.61209  2.09965  2.96107  2.65280  5.33484  4.02973    101 - -
          2.68618  4.42225  2.77519  2.73123  3.46354  2.40513  3.72494  3.29354  2.67741  2.69355  4.24690  2.90347  2.73739  3.18146  2.89801  2.37887  2.77519  2.98518  4.58477  3.61503
          0.01538  4.57830  5.30065  0.61958  0.77255  0.48576  0.95510
     96   2.72326  4.64339  2.60404  2.78419  3.81721  3.62938  3.85831  2.60866  2.37108  2.87092  2.97656  3.25572  4.01459  3.09103  3.17718  2.47201  2.49764  2.21654  5.19868  3.92494    102 - -
          2.68618  4.42225  2.77519  2.73123  3.46354  2.40513  3.72494  3.29354  2.67741  2.69355  4.24690  2.90347  2.73739  3.18146  2.89801  2.37887  2.77519  2.98518  4.58477  3.61503
          0.01538  4.57830  5.30065  0.61958  0.77255  0.48576  0.95510
     97   3.02821  5.29087  2.07833  2.64300  4.99359  1.04811  4.19646  4.49869  3.18550  4.04277  4.86858  3.17104  2.41938  3.37361  3.71946  3.02678  3.39018  4.00694  6.19467  4.79447    103 - -
          2.68618  4.42225  2.77519  2.73123  3.46354  2.40513  3.72494  3.29354  2.67741  2.69355  4.24690  2.90347  2.73739  3.18146  2.89801  2.37887  2.77519  2.98518  4.58477  3.61503
          0.01538  4.57830  5.30065  0.61958  0.77255  0.48576  0.95510
     98   4.61722  5.55360  5.49315  5.42061  0.81932  5.12379  3.77061  4.21487  5.19351  3.38865  4.73834  4.66394  5.37531  4.83704  4.98550  4.52470  4.80812  4.15431  2.19048  1.31021    104 - -
          2.68618  4.42225  2.77519  2.73123  3.46354  2.40513  3.72494  3.29354  2.67741  2.69355  4.24690  2.90347  2.73739  3.18146  2.89801  2.37887  2.77519  2.98518  4.58477  3.61503
          0.01538  4.57830  5.30065  0.61958  0.77255  0.48576  0.95510
     99   1.62584  5.05982  2.95443  1.63686  4.60362  3.47665  3.96131  4.04621  2.79576  3.61760  4.41604  3.13117  4.01205  3.10930  3.27117  1.94630  3.11883  3.62378  5.81287  4.44654    105 - -
          2.68618  4.42225  2.77519  2.73123  3.46354  2.40513  3.72494  3.29354  2.67741  2.69355  4.24690  2.90347  2.73739  3.18146  2.89801  2.37887  2.77519  2.98518  4.58477  3.61503
          0.01538  4.57830  5.30065  0.61958  0.77255  0.48576  0.95510
    100   3.84392  5.07179  5.68405  5.11423  2.33001  5.18101  5.36330  2.03238  4.97542  0.62799  3.07056  5.29203  5.23520  4.86545  4.94114  4.56150  4.04731  2.71284  5.40979  4.31487    106 - -
          2.68618  4.42225  2.77519  2.73123  3.46354  2.40513  3.72494  3.29354  2.67741  2.69355  4.24690  2.90347  2.73739  3.18146  2.89801  2.37887  2.77519  2.98518  4.58477  3.61503
          0.01538  4.57830  5.30065  0.61958  0.77255  0.48576  0.95510
    101   3.72237  4.98997  5.46680  4.90771  1.13557  4.96526  5.01365  2.59517  4.75170  1.23569  2.31544  5.02693  5.09705  4.70049  4.74529  4.32388  3.93004  2.81114  5.15041  3.88083    107 - -
          2.68618  4.42225  2.77519  2.73123  3.46354  2.40513  3.72494  3.29354  2.67741  2.69355  4.24690  2.90347  2.73739  3.18146  2.89801  2.37887  2.77519  2.98518  4.58477  3.61503
          0.01538  4.57830  5.30065  0.61958  0.77255  0.48576  0.95510
    102   3.37389  6.05512  0.82210  1.94617  5.35566  2.39904  4.15090  4.92033  3.26176  4.37638  5.24976  2.98686  4.19921  3.32577  3.92863  3.22156  3.68171  4.45073  6.52387  4.95097    108 - -
          2.68618  4.42225  2.77519  2.73123  3.46354  2.40513  3.72494  3.29354  2.67741  2.69355  4.24690  2.90347  2.73739  3.18146  2.89801  2.37887  2.77519  2.98518  4.58477  3.61503
          0.01538  4.57830  5.30065  0.61958  0.77255  0.48576  0.95510
    103   2.76861  5.23100  2.49457  2.17530  4.55663  3.51666  3.72146  2.87187  1.97157  3.52450  4.28014  2.99038  3.92409  1.89394  2.94189  2.73590  3.00075  3.61140  5.67043  4.27251    109 - -
          2.68623  4.42230  2.77524  2.73128  3.46359  2.40517  3.72499  3.29359  2.67745  2.69360  4.24694  2.90306  2.73744  3.18151  2.89805  2.37866  2.77524  2.98523  4.58482  3.61508
          0.21636  1.66300  5.30065  0.18885  1.75973  0.48576  0.95510
    104   2.33958  5.27922  2.28678  2.12155  4.62685  2.36174  3.77751  4.10609  2.56486  3.60509  4.36587  2.98861  2.52657  2.89129  3.06887  2.34039  3.05840  3.68112  5.75567  4.34254    111 - -
          2.68618  4.42225  2.77519  2.73123  3.46354  2.40513  3.72494  3.29354  2.67741  2.69355  4.24690  2.90347  2.73739  3.18146  2.89801  2.37887  2.77519  2.98518  4.58477  3.61503
          0.01538  4.57830  5.30065  0.61958  0.77255  0.48576  0.95510
    105   2.75758  5.18717  3.02395  2.47681  4.52828  2.43155  3.71812  3.99090  1.94611  3.49309  4.25202  2.57743  3.92609  2.82563  2.36682  2.35533  2.52269  3.58071  5.64014  4.25726    112 - -
          2.68618  4.42225  2.77519  2.73123  3.46354  2.40513  3.72494  3.29354  2.67741  2.69355  4.24690  2.90347  2.73739  3.18146  2.89801  2.37887  2.77519  2.98518  4.58477  3.61503
          0.01538  4.57830  5.30065  0.61958  0.77255  0.48576  0.95510
    106   3.20943  4.54427  5.02497  4.45544  1.93300  4.37545  4.44992  1.82900  4.26836  1.48908  3.24649  4.45697  4.66665  4.32687  4.27821  3.70070  3.43328  2.63140  2.19344  3.37594    113 - -
          2.68618  4.42225  2.77519  2.73123  3.46354  2.40513  3.72494  3.29354  2.67741  2.69355  4.24690  2.90347  2.73739  3.18146  2.89801  2.37887  2.77519  2.98518  4.58477  3.61503
          0.01538  4.57830  5.30065  0.61958  0.77255  0.48576  0.95510
    107   2.59024  4.47337  3.99540  3.62175  4.41024  1.12396  4.57324  3.64592  3.59843  3.46926  4.34760  3.73787  4.08252  3.88435  3.88838  2.79613  1.74102  2.38023  5.82032  4.62021    114 - -
          2.68618  4.42225  2.77519  2.73123  3.46354  2.40513  3.72494  3.29354  2.67741  2.69355  4.24690  2.90347  2.73739  3.18146  2.89801  2.37887  2.77519  2.98518  4.58477  3.61503
          0.01538  4.57830  5.30065  0.61958  0.77255  0.48576  0.95510
    108   2.78726  4.23684  4.33328  3.74702  3.32619  2.95430  4.23409  1.84339  3.61349  1.76815  2.63047  3.92707  4.27704  3.82348  3.77069  3.20731  2.18864  2.37362  4.87440  3.68942    115 - -
          2.68618  4.42225  2.77519  2.73123  3.46354  2.40513  3.72494  3.29354  2.67741  2.69355  4.24690  2.90347  2.73739  3.18146  2.89801  2.37887  2.77519  2.98518  4.58477  3.61503
          0.01538  4.57830  5.30065  0.61958  0.77255  0.48576  0.95510
    109   2.57071  4.50465  3.96554  3.68880  4.73746  3.29334  4.70205  4.13364  3.70272  3.85292  4.68274  3.75292  4.06843  3.99306  3.97916  1.42384  0.95301  3.55604  6.08889  4.89289    116 - -
          2.68618  4.42225  2.77519  2.73123  3.46354  2.40513  3.72494  3.29354  2.67741  2.69355  4.24690  2.90347  2.73739  3.18146  2.89801  2.37887  2.77519  2.98518  4.58477  3.61503
          0.01538  4.57830  5.30065  0.61958  0.77255  0.48576  0.95510
    110   3.26817  5.92852  1.00353  1.97192  5.21016  3.53296  4.06259  4.75381  3.07052  4.20902  5.04575  2.97733  4.15204  1.98278  3.67509  3.13515  3.55193  4.29753  6.35084  4.81728    117 - -
          2.68618  4.42225  2.77519  2.73123  3.46354  2.40513  3.72494  3.29354  2.67741  2.69355  4.24690  2.90347  2.73739  3.18146  2.89801  2.37887  2.77519  2.98518  4.58477  3.61503
          0.01538  4.57830  5.30065  0.61958  0.77255  0.48576  0.95510
    111   3.00770  4.92237  3.13258  2.27887  1.22469  3.71740  3.98238  3.49257  3.04104  3.13404  4.06106  2.47922  4.19733  3.33834  3.44450  3.10165  3.26401  3.24316  5.10168  3.61400    118 - -
          2.68618  4.42225  2.77519  2.73123  3.46354  2.40513  3.72494  3.29354  2.67741  2.69355  4.24690  2.90347  2.73739  3.18146  2.89801  2.37887  2.77519  2.98518  4.58477  3.61503
          0.01538  4.57830  5.30065  0.61958  0.77255  0.48576  0.95510
    112   2.77176  5.24024  2.50357  1.65815  4.56221  3.50834  3.72946  4.03647  2.48976  3.53563  3.11587  2.98158  3.92380  2.18161  2.98348  2.36509  3.00641  3.61922  5.68499  4.28011    119 - -
          2.68618  4.42225  2.77519  2.73123  3.46354  2.40513  3.72494  3.29354  2.67741  2.69355  4.24690  2.90347  2.73739  3.18146  2.89801  2.37887  2.77519  2.98518  4.58477  3.61503
          0.01538  4.57830  5.30065  0.61958  0.77255  0.48576  0.95510
    113   2.79429  5.11355  3.07281  1.80052  2.55281  3.56864  3.75195  3.83516  2.47033  3.38026  4.17485  3.06804  3.96639  2.15706  2.35161  2.79140  3.02215  3.47494  5.55722  4.19747    120 - -
          2.68618  4.42225  2.77519  2.73123  3.46354  2.40513  3.72494  3.29354  2.67741  2.69355  4.24690  2.90347  2.73739  3.18146  2.89801  2.37887  2.77519  2.98518  4.58477  3.61503
          0.01538  4.57830  5.30065  0.61958  0.77255  0.48576  0.95510
    114   2.82429  5.33608  2.36313  2.42055  4.67119  3.51076  3.75863  4.15793  2.17616  3.63620  4.38887  2.20549  3.94746  1.88324  3.02223  2.25241  3.06204  3.72337  5.76975  4.35030    121 - -
          2.68618  4.42225  2.77519  2.73123  3.46354  2.40513  3.72494  3.29354  2.67741  2.69355  4.24690  2.90347  2.73739  3.18146  2.89801  2.37887  2.77519  2.98518  4.58477  3.61503
          0.01538  4.57830  5.30065  0.61958  0.77255  0.48576  0.95510
    115   3.42246  4.67414  5.39950  4.85948  3.66939  4.85094  5.32287  1.42036  4.74093  1.78698  2.47341  4.98599  5.07828  4.86790  4.81722  4.22346  3.66227  1.13360  5.64757  4.52025    122 - -
          2.68618  4.42225  2.77519  2.73123  3.46354  2.40513  3.72494  3.29354  2.67741  2.69355  4.24690  2.90347  2.73739  3.18146  2.89801  2.37887  2.77519  2.98518  4.58477  3.61503
          0.01538  4.57830  5.30065  0.61958  0.77255  0.48576  0.95510
    116   2.37338  4.97205  3.12605  2.64534  4.31514  3.55795  3.85157  3.69739  2.21678  3.32166  4.14306  1.50284  4.00191  3.00509  3.04082  2.82787  3.04636  2.61720  5.55672  4.22910    123 - -
          2.68618  4.42225  2.77519  2.73123  3.46354  2.40513  3.72494  3.29354  2.67741  2.69355  4.24690  2.90347  2.73739  3.18146  2.89801  2.37887  2.77519  2.98518  4.58477  3.61503
          0.01538  4.57830  5.30065  0.61958  0.77255  0.48576  0.95510
    117   2.81471  4.69418  3.45488  2.89676  3.72173  3.70222  3.88573  3.24383  1.99412  2.31399  3.79419  3.34309  4.08945  3.15481  3.09596  2.44286  3.04406  2.99514  5.13156  1.91201    124 - -
          2.68618  4.42225  2.77519  2.73123  3.46354  2.40513  3.72494  3.29354  2.67741  2.69355  4.24690  2.90347  2.73739  3.18146  2.89801  2.37887  2.77519  2.98518  4.58477  3.61503
          0.01538  4.57830  5.30065  0.61958  0.77255  0.48576  0.95510
    118   2.82661  5.01432  3.24315  2.65925  4.27892  3.63287  3.78137  2.90965  2.12511  3.26186  4.08443  3.16034  4.01440  1.73442  2.28858  2.85631  3.04711  2.65862  5.48076  4.17434    125 - -
          2.68618  4.42225  2.77519  2.73123  3.46354  2.40513  3.72494  3.29354  2.67741  2.69355  4.24690  2.90347  2.73739  3.18146  2.89801  2.37887  2.77519  2.98518  4.58477  3.61503
          0.01538  4.57830  5.30065  0.61958  0.77255  0.48576  0.95510
    119   3.54118  5.64407  4.06624  3.23602  5.22509  4.09864  3.89063  4.49860  1.68802  3.83957  4.71701  3.58880  4.42034  2.34732  0.85877  3.50785  3.65377  4.18088  5.80233  4.70729    126 - -
          2.68618  4.42225  2.77519  2.73123  3.46354  2.40513  3.72494  3.29354  2.67741  2.69355  4.24690  2.90347  2.73739  3.18146  2.89801  2.37887  2.77519  2.98518  4.58477  3.61503
          0.01538  4.57830  5.30065  0.61958  0.77255  0.48576  0.95510
    120   1.02392  4.46940  3.86878  3.40078  4.06825  3.45696  4.33324  3.37815  3.34531  3.12305  2.68337  3.63579  4.08269  3.65030  3.66157  2.09471  3.02480  3.05418  5.50039  4.28048    127 - -
          2.68618  4.42225  2.77519  2.73123  3.46354  2.40513  3.72494  3.29354  2.67741  2.69355  4.24690  2.90347  2.73739  3.18146  2.89801  2.37887  2.77519  2.98518  4.58477  3.61503
          0.01538  4.57830  5.30065  0.61958  0.77255  0.48576  0.95510
    121   3.22737  4.54733  5.05043  4.48919  3.57184  4.52829  4.94239  1.50499  4.35327  1.24966  3.42420  4.62600  4.82000  4.51822  4.45797  3.86983  2.51550  1.76538  5.39712  4.24669    128 - -
          2.68618  4.42225  2.77519  2.73123  3.46354  2.40513  3.72494  3.29354  2.67741  2.69355  4.24690  2.90347  2.73739  3.18146  2.89801  2.37887  2.77519  2.98518  4.58477  3.61503
          0.01538  4.57830  5.30065  0.61958  0.77255  0.48576  0.95510
    122   2.93302  5.37117  2.80893  1.32342  4.70764  3.54807  3.84724  4.17134  2.61245  3.67691  4.46569  3.03232  4.02295  2.01905  3.07735  2.88853  2.38302  3.76573  5.83022  4.43031    129 - -
          2.68618  4.42225  2.77519  2.73123  3.46354  2.40513  3.72494  3.29354  2.67741  2.69355  4.24690  2.90347  2.73739  3.18146  2.89801  2.37887  2.77519  2.98518  4.58477  3.61503
          0.01538  4.57830  5.30065  0.61958  0.77255  0.48576  0.95510
    123   2.69188  4.78213  3.38283  2.91081  4.50150  1.38594  4.06748  3.92931  2.83911  3.52902  4.33513  3.32211  4.01340  3.23675  2.31704  2.27767  2.33605  3.49181  5.73869  4.44699    130 - -
          2.68618  4.42225  2.77519  2.73123  3.46354  2.40513  3.72494  3.29354  2.67741  2.69355  4.24690  2.90347  2.73739  3.18146  2.89801  2.37887  2.77519  2.98518  4.58477  3.61503
          0.01538  4.57830  5.30065  0.61958  0.77255  0.48576  0.95510
    124   2.16141  5.38038  2.73990  0.82925  4.90206  3.54768  4.12640  4.29576  3.02980  3.90684  4.76928  3.15271  4.15455  3.29637  3.51631  3.06820  3.41050  3.89120  6.10540  4.70628    131 - -
          2.68618  4.42225  2.77519  2.73123  3.46354  2.40513  3.72494  3.29354  2.67741  2.69355  4.24690  2.90347  2.73739  3.18146  2.89801  2.37887  2.77519  2.98518  4.58477  3.61503
          0.01538  4.57830  5.30065  0.61958  0.77255  0.48576  0.95510
    125   3.65922  4.89443  5.56692  5.02198  3.50665  5.08182  5.49799  1.81934  4.89955  0.77346  3.26328  5.20937  5.21736  4.93058  4.94544  4.47056  3.88802  1.73565  5.65887  4.61900    132 - -
          2.68618  4.42225  2.77519  2.73123  3.46354  2.40513  3.72494  3.29354  2.67741  2.69355  4.24690  2.90347  2.73739  3.18146  2.89801  2.37887  2.77519  2.98518  4.58477  3.61503
          0.01538  4.57830  5.30065  0.61958  0.77255  0.48576  0.95510
    126   2.01089  5.02868  3.02532  1.64231  4.49592  3.48428  3.86468  3.93839  2.66381  3.50139  4.28807  3.09850  3.96651  2.99996  3.13844  1.98264  2.51334  3.53184  5.69516  4.33148    133 - -
          2.68618  4.42225  2.77519  2.73123  3.46354  2.40513  3.72494  3.29354  2.67741  2.69355  4.24690  2.90347  2.73739  3.18146  2.89801  2.37887  2.77519  2.98518  4.58477  3.61503
          0.01538  4.57830  5.30065  0.61958  0.77255  0.48576  0.95510
    127   3.08477  5.43575  3.38181  2.76614  4.87171  3.77093  3.79484  4.27056  1.67780  3.68999  4.49039  2.48947  4.14141  1.68315  1.84632  3.04799  3.27515  3.88337  5.74224  4.47641    134 - -
          2.68618  4.42225  2.77519  2.73123  3.46354  2.40513  3.72494  3.29354  2.67741  2.69355  4.24690  2.90347  2.73739  3.18146  2.89801  2.37887  2.77519  2.98518  4.58477  3.61503
          0.01538  4.57830  5.30065  0.61958  0.77255  0.48576  0.95510
    128   2.82292  4.64975  3.54492  3.03469  3.73589  3.69554  2.67789  3.19865  2.89471  2.31748  3.80240  3.44518  4.13360  3.29786  3.23081  2.99178  1.32112  2.96270  5.18033  3.86679    135 - -
          2.68618  4.42225  2.77519  2.73123  3.46354  2.40513  3.72494  3.29354  2.67741  2.69355  4.24690  2.90347  2.73739  3.18146  2.89801  2.37887  2.77519  2.98518  4.58477  3.61503
          0.01538  4.57830  5.30065  0.61958  0.77255  0.48576  0.95510
    129   3.52656  4.75653  5.50916  5.05841  3.99207  5.04194  5.78984  0.66488  4.96834  2.40039  3.74480  5.22223  5.30333  5.21730  5.13051  4.48538  3.79722  1.50061  6.11499  4.90843    136 - -
          2.68618  4.42225  2.77519  2.73123  3.46354  2.40513  3.72494  3.29354  2.67741  2.69355  4.24690  2.90347  2.73739  3.18146  2.89801  2.37887  2.77519  2.98518  4.58477  3.61503
          0.01538  4.57830  5.30065  0.61958  0.77255  0.48576  0.95510
    130   2.75937  5.24534  2.51957  1.94243  4.57580  3.50414  3.71630  4.05474  1.95927  3.54430  4.29306  2.48929  3.91415  2.82047  2.96261  2.34788  2.99309  2.73597  5.68530  4.27721    137 - -
          2.68618  4.42225  2.77519  2.73123  3.46354  2.40513  3.72494  3.29354  2.67741  2.69355  4.24690  2.90347  2.73739  3.18146  2.89801  2.37887  2.77519  2.98518  4.58477  3.61503
          0.01538  4.57830  5.30065  0.61958  0.77255  0.48576  0.95510
    131   2.02523  5.08330  3.01436  2.16372  4.41378  3.51597  3.76218  3.86009  2.53362  3.40934  4.19042  3.03926  3.93631  2.48323  3.01034  2.06543  2.22435  3.47868  5.59926  4.22860    138 - -
          2.68618  4.42225  2.77519  2.73123  3.46354  2.40513  3.72494  3.29354  2.67741  2.69355  4.24690  2.90347  2.73739  3.18146  2.89801  2.37887  2.77519  2.98518  4.58477  3.61503
          0.01538  4.57830  5.30065  0.61958  0.77255  0.48576  0.95510
    132   3.63603  4.89733  5.54630  4.95459  2.41379  4.94700  5.23811  1.45635  4.80174  1.03323  2.28125  5.09142  5.07698  4.74319  4.77320  4.30559  3.84633  2.62696  5.38467  4.36351    139 - -
          2.68618  4.42225  2.77519  2.73123  3.46354  2.40513  3.72494  3.29354  2.67741  2.69355  4.24690  2.90347  2.73739  3.18146  2.89801  2.37887  2.77519  2.98518  4.58477  3.61503
          0.01538  4.57830  5.30065  0.61958  0.77255  0.48576  0.95510
    133   3.06335  5.64703  1.49643  2.02345  4.96149  2.13403  3.93517  4.47599  2.84069  3.94639  4.73625  2.39195  2.77195  3.06997  3.40148  2.97244  3.32659  4.02899  6.08859  4.60926    140 - -
          2.68618  4.42225  2.77519  2.73123  3.46354  2.40513  3.72494  3.29354  2.67741  2.69355  4.24690  2.90347  2.73739  3.18146  2.89801  2.37887  2.77519  2.98518  4.58477  3.61503
          0.01538  4.57830  5.30065  0.61958  0.77255  0.48576  0.95510
    134   2.40736  5.29802  1.99690  2.43852  4.64922  2.31555  3.79273  4.12944  2.58616  3.62811  4.39154  2.99151  2.94659  2.08132  3.09109  2.79169  3.07896  3.70349  5.77868  4.36344    141 - -
          2.68618  4.42225  2.77519  2.73123  3.46354  2.40513  3.72494  3.29354  2.67741  2.69355  4.24690  2.90347  2.73739  3.18146  2.89801  2.37887  2.77519  2.98518  4.58477  3.61503
          0.01538  4.57830  5.30065  0.61958  0.77255  0.48576  0.95510
    135   3.49438  4.72721  5.48223  5.03104  4.05660  5.01404  5.78167  1.56867  4.94825  2.49548  3.81011  5.19176  5.28995  5.21905  5.12432  4.45395  3.76700  0.62195  6.15098  4.92189    142 - -
          2.68618  4.42225  2.77519  2.73123  3.46354  2.40513  3.72494  3.29354  2.67741  2.69355  4.24690  2.90347  2.73739  3.18146  2.89801  2.37887  2.77519  2.98518  4.58477  3.61503
          0.01538  4.57830  5.30065  0.61958  0.77255  0.48576  0.95510
    136   2.74273  5.23400  2.43520  1.93109  4.57504  3.50900  3.69576  4.05394  1.91962  3.53428  3.23815  2.97875  3.90507  2.44832  2.51776  2.70698  2.97311  3.62284  5.66556  4.26291    143 - -
          2.68618  4.42225  2.77519  2.73123  3.46354  2.40513  3.72494  3.29354  2.67741  2.69355  4.24690  2.90347  2.73739  3.18146  2.89801  2.37887  2.77519  2.98518  4.58477  3.61503
          0.01538  4.57830  5.30065  0.61958  0.77255  0.48576  0.95510
    137   2.22202  5.24938  2.02063  2.48389  4.69501  2.23832  3.86135  4.17610  2.68150  3.68501  4.45504  2.40741  3.98173  2.98573  3.18966  2.04468  3.11231  3.73439  5.84144  4.42999    144 - -
          2.68618  4.42225  2.77519  2.73123  3.46354  2.40513  3.72494  3.29354  2.67741  2.69355  4.24690  2.90347  2.73739  3.18146  2.89801  2.37887  2.77519  2.98518  4.58477  3.61503
          0.01538  4.57830  5.30065  0.61958  0.77255  0.48576  0.95510
    138   1.30819  4.44948  3.93643  3.45891  4.16674  3.40732  4.38863  3.46425  3.41468  3.23663  4.10711  3.65597  4.06246  3.69976  3.73445  1.80743  2.28484  2.18829  5.58227  4.37077    145 - -
          2.68618  4.42225  2.77519  2.73123  3.46354  2.40513  3.72494  3.29354  2.67741  2.69355  4.24690  2.90347  2.73739  3.18146  2.89801  2.37887  2.77519  2.98518  4.58477  3.61503
          0.01538  4.57830  5.30065  0.61958  0.77255  0.48576  0.95510
    139   2.94675  5.16606  3.35565  2.74300  4.49633  3.70743  3.79848  2.92542  1.76890  3.42539  4.24487  3.22588  4.08441  2.93176  1.53707  2.30270  3.15611  3.55296  5.58261  4.30223    146 - -
          2.68618  4.42225  2.77519  2.73123  3.46354  2.40513  3.72494  3.29354  2.67741  2.69355  4.24690  2.90347  2.73739  3.18146  2.89801  2.37887  2.77519  2.98518  4.58477  3.61503
          0.01538  4.57830  5.30065  0.61958  0.77255  0.48576  0.95510
    140   3.43259  4.84277  5.07621  4.80882  4.19422  4.43381  5.53323  2.28857  4.69830  2.78472  4.09215  4.88042  4.99112  5.02871  4.84108  4.02335  3.79804  0.43669  6.07623  4.83868    147 - -
          2.68618  4.42225  2.77519  2.73123  3.46354  2.40513  3.72494  3.29354  2.67741  2.69355  4.24690  2.90347  2.73739  3.18146  2.89801  2.37887  2.77519  2.98518  4.58477  3.61503
          0.01538  4.57830  5.30065  0.61958  0.77255  0.48576  0.95510
    141   2.86499  4.99008  3.15966  2.69631  4.03790  3.62976  2.03186  3.65491  2.63587  3.25020  2.87768  1.67125  4.05659  3.04722  3.03781  2.90803  3.10549  3.34936  5.37440  3.98249    148 - -
          2.68618  4.42225  2.77519  2.73123  3.46354  2.40513  3.72494  3.29354  2.67741  2.69355  4.24690  2.90347  2.73739  3.18146  2.89801  2.37887  2.77519  2.98518  4.58477  3.61503
          0.01538  4.57830  5.30065  0.61958  0.77255  0.48576  0.95510
    142   3.75693  4.97904  5.63419  5.10772  3.48286  5.18018  5.57970  1.15804  4.95962  0.93476  3.24470  5.31208  5.28768  4.98664  4.99730  4.59315  3.98515  2.28442  5.68040  4.63354    149 - -
          2.68618  4.42225  2.77519  2.73123  3.46354  2.40513  3.72494  3.29354  2.67741  2.69355  4.24690  2.90347  2.73739  3.18146  2.89801  2.37887  2.77519  2.98518  4.58477  3.61503
          0.01538  4.57830  5.30065  0.61958  0.77255  0.48576  0.95510
    143   1.91543  4.46819  3.77042  3.27456  3.86646  3.58544  4.21015  3.03916  3.23892  2.90820  3.81585  2.60368  4.11908  3.53846  3.57182  2.92496  2.38677  1.43295  5.31945  4.09318    150 - -
          2.68618  4.42225  2.77519  2.73123  3.46354  2.40513  3.72494  3.29354  2.67741  2.69355  4.24690  2.90347  2.73739  3.18146  2.89801  2.37887  2.77519  2.98518  4.58477  3.61503
          0.01538  4.57830  5.30065  0.61958  0.77255  0.48576  0.95510
    144   3.00687  4.46367  4.42330  2.77291  2.55149  4.12368  4.40255  2.62188  3.72700  1.39249  1.78166  4.08465  4.44893  3.92810  3.90749  3.41777  3.23405  2.57886  5.00662  3.83552    151 - -
          2.68618  4.42225  2.77519  2.73123  3.46354  2.40513  3.72494  3.29354  2.67741  2.69355  4.24690  2.90347  2.73739  3.18146  2.89801  2.37887  2.77519  2.98518  4.58477  3.61503
          0.01538  4.57830  5.30065  0.61958  0.77255  0.48576  0.95510
    145   3.05776  4.93934  3.93934  3.85101  5.20781  2.19040  5.02621  4.78924  4.09021  4.40829  5.28029  4.04050  0.50150  4.36181  4.34733  3.23047  3.57515  4.15088  6.33955  5.31290    152 - -
          2.68618  4.42225  2.77519  2.73123  3.46354  2.40513  3.72494  3.29354  2.67741  2.69355  4.24690  2.90347  2.73739  3.18146  2.89801  2.37887  2.77519  2.98518  4.58477  3.61503
          0.01538  4.57830  5.30065  0.61958  0.77255  0.48576  0.95510
    146   2.91733  5.37264  3.00997  1.61652  4.73744  3.60239  2.88790  4.19491  1.62579  3.65380  4.42490  3.07057  4.01790  2.42773  2.79429  2.87265  3.13949  3.77871  5.75773  4.39456    153 - -
          2.68618  4.42225  2.77519  2.73123  3.46354  2.40513  3.72494  3.29354  2.67741  2.69355  4.24690  2.90347  2.73739  3.18146  2.89801  2.37887  2.77519  2.98518  4.58477  3.61503
          0.01538  4.57830  5.30065  0.61958  0.77255  0.48576  0.95510
    147   2.80162  5.26315  1.69279  2.44134  4.60658  3.50685  3.76438  4.08264  2.10807  3.58235  4.34239  2.99120  2.97739  2.87668  3.03449  2.34353  2.56405  3.66080  5.73223  4.32428    154 - -
          2.68618  4.42225  2.77519  2.73123  3.46354  2.40513  3.72494  3.29354  2.67741  2.69355  4.24690  2.90347  2.73739  3.18146  2.89801  2.37887  2.77519  2.98518  4.58477  3.61503
          0.01538  4.57830  5.30065  0.61958  0.77255  0.48576  0.95510
    148   1.75326  5.02318  1.94615  2.68071  4.72628  3.43647  4.06490  4.18570  2.94870  3.75600  4.55137  3.17285  4.02878  3.22172  3.43793  1.43827  3.15318  3.71304  5.94231  4.57196    155 - -
          2.68618  4.42225  2.77519  2.73123  3.46354  2.40513  3.72494  3.29354  2.67741  2.69355  4.24690  2.90347  2.73739  3.18146  2.89801  2.37887  2.77519  2.98518  4.58477  3.61503
          0.01538  4.57830  5.30065  0.61958  0.77255  0.48576  0.95510
    149   3.07888  4.45049  4.77979  4.20804  3.48273  4.30053  4.67406  1.95278  4.06918  1.40174  3.38196  4.36383  2.93243  4.25545  4.19661  3.62289  3.31738  1.40613  5.20696  4.04249    156 - -
          2.68618  4.42225  2.77519  2.73123  3.46354  2.40513  3.72494  3.29354  2.67741  2.69355  4.24690  2.90347  2.73739  3.18146  2.89801  2.37887  2.77519  2.98518  4.58477  3.61503
          0.01538  4.57830  5.30065  0.61958  0.77255  0.48576  0.95510
    150   4.31091  5.51178  5.23366  5.12113  0.32214  4.72985  4.40218  3.81909  5.03045  3.04002  4.46199  4.90110  5.20376  5.01300  4.97384  4.50766  4.62759  3.85282  4.52674  2.84111    157 - -
          2.68618  4.42225  2.77519  2.73123  3.46354  2.40513  3.72494  3.29354  2.67741  2.69355  4.24690  2.90347  2.73739  3.18146  2.89801  2.37887  2.77519  2.98518  4.58477  3.61503
          0.01538  4.57830  5.30065  0.61958  0.77255  0.48576  0.95510
    151   2.77665  4.93790  3.13928  1.98867  4.19019  3.58530  3.80530  3.55019  2.14872  3.19860  4.02798  3.13121  3.98934  2.96343  3.01688  2.81922  2.24076  2.02322  5.45820  4.13558    158 - -
          2.68620  4.42227  2.77522  2.73126  3.46356  2.40487  3.72497  3.29356  2.67743  2.69357  4.24692  2.90349  2.73742  3.18149  2.89803  2.37889  2.77522  2.98521  4.58479  3.61505
          0.11423  2.27341  5.30065  0.28358  1.39869  0.48576  0.95510
    152   2.38047  5.24216  3.01110  1.86123  4.58627  3.53236  3.70823  4.05637  2.11963  3.53755  4.28834  3.00451  3.92741  2.44532  2.18731  2.39037  2.99958  3.63343  5.66684  4.27776    160 - -
          2.68618  4.42225  2.77519  2.73123  3.46354  2.40513  3.72494  3.29354  2.67741  2.69355  4.24690  2.90347  2.73739  3.18146  2.89801  2.37887  2.77519  2.98518  4.58477  3.61503
          0.01538  4.57830  5.30065  0.61958  0.77255  0.48576  0.95510
    153   2.97287  5.52634  2.23739  1.38007  4.84655  3.51575  3.86797  4.34882  2.71428  3.82287  4.59702  2.97338  4.02069  2.05783  3.24572  2.22760  3.22485  3.90832  5.96124  4.50791    161 - -
          2.68618  4.42225  2.77519  2.73123  3.46354  2.40513  3.72494  3.29354  2.67741  2.69355  4.24690  2.90347  2.73739  3.18146  2.89801  2.37887  2.77519  2.98518  4.58477  3.61503
          0.01538  4.57830  5.30065  0.61958  0.77255  0.48576  0.95510
    154   2.36052  5.24414  2.88692  2.16492  4.60144  3.53282  3.82679  4.05846  2.59318  3.58297  4.36803  3.04386  3.99407  1.40449  3.05914  2.39089  3.11069  3.65883  5.74985  4.36467    162 - -
          2.68618  4.42225  2.77519  2.73123  3.46354  2.40513  3.72494  3.29354  2.67741  2.69355  4.24690  2.90347  2.73739  3.18146  2.89801  2.37887  2.77519  2.98518  4.58477  3.61503
          0.01538  4.57830  5.30065  0.61958  0.77255  0.48576  0.95510
    155   2.73891  5.17952  2.57656  2.09243  4.49736  3.51156  3.70777  3.96331  2.17688  3.47224  4.22950  2.99043  3.90981  2.81535  2.54060  2.10010  2.97055  2.45365  5.62807  4.23520    163 - -
          2.68618  4.42225  2.77519  2.73123  3.46354  2.40513  3.72494  3.29354  2.67741  2.69355  4.24690  2.90347  2.73739  3.18146  2.89801  2.37887  2.77519  2.98518  4.58477  3.61503
          0.01538  4.57830  5.30065  0.61958  0.77255  0.48576  0.95510
    156   2.08147  5.17953  2.95640  1.93716  4.51463  3.51499  3.75066  3.97586  2.21330  3.49549  4.26318  3.01196  2.39038  2.86590  2.98979  2.36430  3.01088  3.57307  5.66003  4.27172    164 - -
          2.68618  4.42225  2.77519  2.73123  3.46354  2.40513  3.72494  3.29354  2.67741  2.69355  4.24690  2.90347  2.73739  3.18146  2.89801  2.37887  2.77519  2.98518  4.58477  3.61503
          0.01538  4.57830  5.30065  0.61958  0.77255  0.48576  0.95510
    157   1.28784  4.49045  3.81561  3.35555  4.23525  2.45670  4.34735  3.58479  3.33581  3.30903  4.16534  3.59441  2.17606  3.62911  3.67869  2.78308  3.01003  2.22818  5.62635  4.40315    165 - -
          2.68618  4.42225  2.77519  2.73123  3.46354  2.40513  3.72494  3.29354  2.67741  2.69355  4.24690  2.90347  2.73739  3.18146  2.89801  2.37887  2.77519  2.98518  4.58477  3.61503
          0.01538  4.57830  5.30065  0.61958  0.77255  0.48576  0.95510
    158   2.81041  5.01334  3.22346  2.74142  4.56544  3.53847  3.91825  3.98800  1.59662  3.54556  4.34769  3.21500  4.03082  3.05929  2.96841  1.49079  2.50332  3.58087  5.71673  4.40146    166 - -
          2.68618  4.42225  2.77519  2.73123  3.46354  2.40513  3.72494  3.29354  2.67741  2.69355  4.24690  2.90347  2.73739  3.18146  2.89801  2.37887  2.77519  2.98518  4.58477  3.61503
          0.01538  4.57830  5.30065  0.61958  0.77255  0.48576  0.95510
    159   0.34866  4.71855  4.35861  4.24799  4.93462  3.51477  5.15579  4.18836  4.28829  4.02746  5.01293  4.16318  4.32111  4.56205  4.44352  3.08120  3.40883  3.69869  6.27162  5.18542    167 - -
          2.68618  4.42225  2.77519  2.73123  3.46354  2.40513  3.72494  3.29354  2.67741  2.69355  4.24690  2.90347  2.73739  3.18146  2.89801  2.37887  2.77519  2.98518  4.58477  3.61503
          0.01538  4.57830  5.30065  0.61958  0.77255  0.48576  0.95510
    160   1.92015  4.48838  4.04514  3.85216  4.91732  3.25833  4.86283  4.34340  3.92640  4.06226  4.87434  3.82013  4.07108  4.17410  4.16794  0.60974  3.09249  3.66625  6.26159  5.08975    168 - -
          2.68618  4.42225  2.77519  2.73123  3.46354  2.40513  3.72494  3.29354  2.67741  2.69355  4.24690  2.90347  2.73739  3.18146  2.89801  2.37887  2.77519  2.98518  4.58477  3.61503
          0.01538  4.57830  5.30065  0.61958  0.77255  0.48576  0.95510
    161   3.49438  4.72721  5.48223  5.03104  4.05660  5.01404  5.78167  1.56867  4.94825  2.49548  3.81011  5.19176  5.28995  5.21905  5.12432  4.45395  3.76700  0.62195  6.15098  4.92189    169 - -
          2.68618  4.42225  2.77519  2.73123  3.46354  2.40513  3.72494  3.29354  2.67741  2.69355  4.24690  2.90347  2.73739  3.18146  2.89801  2.37887  2.77519  2.98518  4.58477  3.61503
          0.01538  4.57830  5.30065  0.61958  0.77255  0.48576  0.95510
    162   2.74327  4.22613  4.17375  3.58787  3.32942  3.84389  4.14454  2.27628  3.46373  2.11407  3.33439  3.81023  4.21206  3.69738  2.66833  3.12913  2.48467  1.66836  4.84426  2.81520    170 - -
          2.68618  4.42225  2.77519  2.73123  3.46354  2.40513  3.72494  3.29354  2.67741  2.69355  4.24690  2.90347  2.73739  3.18146  2.89801  2.37887  2.77519  2.98518  4.58477  3.61503
          0.01538  4.57830  5.30065  0.61958  0.77255  0.48576  0.95510
    163   3.56867  4.79787  5.54034  5.01036  3.63879  5.03622  5.51840  1.44221  4.90102  1.08011  3.40054  5.17258  5.20948  4.98848  4.97074  4.42804  3.80636  1.48001  5.74181  4.65505    171 - -
          2.68618  4.42225  2.77519  2.73123  3.46354  2.40513  3.72494  3.29354  2.67741  2.69355  4.24690  2.90347  2.73739  3.18146  2.89801  2.37887  2.77519  2.98518  4.58477  3.61503
          0.01538  4.57830  5.30065  0.61958  0.77255  0.48576  0.95510
    164   2.73817  5.12304  3.03901  2.48072  4.42561  3.52789  3.71368  3.87690  2.19267  3.40692  3.12399  2.57345  3.91948  2.41044  2.52908  2.36205  2.17515  3.49113  5.57979  4.20503    172 - -
          2.68618  4.42225  2.77519  2.73123  3.46354  2.40513  3.72494  3.29354  2.67741  2.69355  4.24690  2.90347  2.73739  3.18146  2.89801  2.37887  2.77519  2.98518  4.58477  3.61503
          0.01538  4.57830  5.30065  0.61958  0.77255  0.48576  0.95510
    165   2.89317  4.38464  4.28891  3.72267  3.42061  3.98589  4.33860  2.12439  3.60014  1.23537  3.36227  3.96359  2.75641  3.84297  3.80549  3.28829  2.54529  2.42859  5.03782  3.85850    173 - -
          2.68618  4.42225  2.77519  2.73123  3.46354  2.40513  3.72494  3.29354  2.67741  2.69355  4.24690  2.90347  2.73739  3.18146  2.89801  2.37887  2.77519  2.98518  4.58477  3.61503
          0.01538  4.57830  5.30065  0.61958  0.77255  0.48576  0.95510
    166   2.80457  5.04576  3.18986  2.61029  4.32017  3.60590  3.76087  3.73688  1.91442  2.70242  4.11180  3.12120  3.98906  2.14250  2.31037  2.82122  2.52191  3.39989  3.43388  4.18285    174 - -
          2.68618  4.42225  2.77519  2.73123  3.46354  2.40513  3.72494  3.29354  2.67741  2.69355  4.24690  2.90347  2.73739  3.18146  2.89801  2.37887  2.77519  2.98518  4.58477  3.61503
          0.19832  4.57830  1.77420  0.61958  0.77255  0.48576  0.95510
    167   3.60219  5.23585  4.26808  4.20235  5.10366  3.89555  5.20518  4.82603  4.31292  4.37520  5.46690  4.44343  0.25261  4.68200  4.46914  3.79248  4.08804  4.40267  6.10770  5.24053    175 - -
          2.68618  4.42225  2.77519  2.73123  3.46354  2.40513  3.72494  3.29354  2.67741  2.69355  4.24690  2.90347  2.73739  3.18146  2.89801  2.37887  2.77519  2.98518  4.58477  3.61503
          0.01844  4.39842  5.12076  0.61958  0.77255  0.34950  1.22092
    168   2.95123  5.33008  2.25421  2.49367  4.72573  1.32941  2.82931  4.21518  2.82623  3.74686  4.54903  3.04465  4.04602  3.09350  3.34326  2.37322  3.23329  3.79827  5.91824  4.49948    176 - -
          2.68618  4.42225  2.77519  2.73123  3.46354  2.40513  3.72494  3.29354  2.67741  2.69355  4.24690  2.90347  2.73739  3.18146  2.89801  2.37887  2.77519  2.98518  4.58477  3.61503
          0.01538  4.57830  5.30065  0.61958  0.77255  0.48576  0.95510
    169   2.74291  5.04837  3.08199  2.52506  4.33149  2.84141  3.73729  3.76647  2.21281  3.32708  4.11677  3.05261  3.93717  2.86520  2.23270  2.05698  2.51962  3.40780  5.52707  3.06028    177 - -
          2.68618  4.42225  2.77519  2.73123  3.46354  2.40513  3.72494  3.29354  2.67741  2.69355  4.24690  2.90347  2.73739  3.18146  2.89801  2.37887  2.77519  2.98518  4.58477  3.61503
          0.01538  4.57830  5.30065  0.61958  0.77255  0.48576  0.95510
    170   2.26671  4.97738  1.96858  2.65542  4.55530  3.45653  3.96228  3.99628  2.80135  3.57491  4.36872  3.15049  3.99184  3.11072  3.27858  2.26996  1.56791  3.56890  5.77655  4.42006    178 - -
          2.68618  4.42225  2.77519  2.73123  3.46354  2.40513  3.72494  3.29354  2.67741  2.69355  4.24690  2.90347  2.73739  3.18146  2.89801  2.37887  2.77519  2.98518  4.58477  3.61503
          0.01538  4.57830  5.30065  0.61958  0.77255  0.48576  0.95510
    171   3.87743  5.09978  5.68172  5.14739  3.38136  5.25303  5.58424  1.81063  4.97905  0.57242  3.14113  5.37973  5.31455  4.95567  4.99161  4.67227  4.09540  2.52350  5.61929  4.60607    179 - -
          2.68624  4.42231  2.77525  2.73129  3.46360  2.40519  3.72500  3.29279  2.67747  2.69361  4.24696  2.90353  2.73745  3.18152  2.89807  2.37893  2.77477  2.98524  4.58483  3.61509
          0.13519  2.10815  5.30065  0.66873  0.71818  0.48576  0.95510
    172   2.87163  5.37987  1.99025  2.07417  4.70956  3.50813  3.80468  4.19816  2.61229  3.68550  4.44876  2.32654  3.97346  2.92085  3.12777  2.04949  2.21835  3.76708  5.82976  4.40016    182 - -
          2.68618  4.42225  2.77519  2.73123  3.46354  2.40513  3.72494  3.29354  2.67741  2.69355  4.24690  2.90347  2.73739  3.18146  2.89801  2.37887  2.77519  2.98518  4.58477  3.61503
          0.01538  4.57830  5.30065  0.61958  0.77255  0.48576  0.95510
    173   2.84358  5.30162  3.08113  1.96066  4.66903  3.58495  3.72852  4.12734  1.85243  3.58899  4.34793  3.05538  3.03976  2.06461  2.24966  2.80637  3.06406  3.70677  5.69598  4.33162    183 - -
          2.68618  4.42225  2.77519  2.73123  3.46354  2.40513  3.72494  3.29354  2.67741  2.69355  4.24690  2.90347  2.73739  3.18146  2.89801  2.37887  2.77519  2.98518  4.58477  3.61503
          0.01538  4.57830  5.30065  0.61958  0.77255  0.48576  0.95510
    174   2.37126  5.25621  2.90871  1.76707  4.59300  2.82018  3.73258  4.07157  2.09695  3.56228  4.31423  2.50400  3.92537  2.83906  2.98152  2.32444  3.01230  3.64560  5.70427  4.29632    184 - -
          2.68618  4.42225  2.77519  2.73123  3.46354  2.40513  3.72494  3.29354  2.67741  2.69355  4.24690  2.90347  2.73739  3.18146  2.89801  2.37887  2.77519  2.98518  4.58477  3.61503
          0.01538  4.57830  5.30065  0.61958  0.77255  0.48576  0.95510
    175   3.11518  5.50927  3.02123  2.20151  4.89736  3.69300  3.86427  4.32569  1.91749  3.77096  4.58179  3.16477  4.13882  1.18266  2.73317  3.06140  3.33013  3.93438  5.85425  4.53568    185 - -
          2.68618  4.42225  2.77519  2.73123  3.46354  2.40513  3.72494  3.29354  2.67741  2.69355  4.24690  2.90347  2.73739  3.18146  2.89801  2.37887  2.77519  2.98518  4.58477  3.61503
          0.01538  4.57830  5.30065  0.61958  0.77255  0.48576  0.95510
    176   2.52887  4.61943  5.28586  4.79322  3.99842  4.77945  5.44307  1.07102  4.70452  2.56420  3.78966  4.93503  5.09366  4.95339  4.86883  4.17599  3.61440  1.10088  5.92034  4.70470    186 - -
          2.68618  4.42225  2.77519  2.73123  3.46354  2.40513  3.72494  3.29354  2.67741  2.69355  4.24690  2.90347  2.73739  3.18146  2.89801  2.37887  2.77519  2.98518  4.58477  3.61503
          0.01538  4.57830  5.30065  0.61958  0.77255  0.48576  0.95510
    177   2.82034  5.31199  2.92170  2.05565  4.65635  3.53218  3.74272  4.13318  1.91717  3.60779  4.36171  2.46799  3.95115  1.90391  2.92452  2.37109  3.05215  3.70416  5.73385  4.33350    187 - -
          2.68618  4.42225  2.77519  2.73123  3.46354  2.40513  3.72494  3.29354  2.67741  2.69355  4.24690  2.90347  2.73739  3.18146  2.89801  2.37887  2.77519  2.98518  4.58477  3.61503
          0.01538  4.57830  5.30065  0.61958  0.77255  0.48576  0.95510
    178   1.13117  4.46821  4.04469  3.79041  4.90329  1.33417  4.80350  4.35784  3.86521  4.03029  4.81562  3.78188  4.04307  4.09518  4.13752  2.01640  3.05482  3.66244  6.23090  5.06737    188 - -
          2.68618  4.42225  2.77519  2.73123  3.46354  2.40513  3.72494  3.29354  2.67741  2.69355  4.24690  2.90347  2.73739  3.18146  2.89801  2.37887  2.77519  2.98518  4.58477  3.61503
          0.01538  4.57830  5.30065  0.61958  0.77255  0.48576  0.95510
    179   3.53555  4.75583  5.54212  5.02932  3.76614  5.04844  5.59435  1.13258  4.93377  1.44394  3.52524  5.18734  5.23978  5.07068  5.03091  4.44925  3.78020  1.37131  5.85449  4.72952    189 - -
          2.68618  4.42225  2.77519  2.73123  3.46354  2.40513  3.72494  3.29354  2.67741  2.69355  4.24690  2.90347  2.73739  3.18146  2.89801  2.37887  2.77519  2.98518  4.58477  3.61503
          0.01538  4.57830  5.30065  0.61958  0.77255  0.48576  0.95510
    180   2.73952  4.25988  4.05546  3.47318  3.36527  3.81511  4.10638  2.68386  3.35293  2.44093  2.68721  3.73684  4.18703  3.61289  2.84467  3.09437  2.46664  1.52361  4.86886  2.78848    190 - -
          2.68618  4.42225  2.77519  2.73123  3.46354  2.40513  3.72494  3.29354  2.67741  2.69355  4.24690  2.90347  2.73739  3.18146  2.89801  2.37887  2.77519  2.98518  4.58477  3.61503
          0.01538  4.57830  5.30065  0.61958  0.77255  0.48576  0.95510
    181   2.37028  5.08552  3.05039  2.50181  3.25463  3.53709  2.21627  3.81369  2.10808  3.36231  4.14492  2.59904  3.93094  2.44189  2.94145  2.74123  2.97505  3.44497  5.54941  4.18307    191 - -
          2.68618  4.42225  2.77519  2.73123  3.46354  2.40513  3.72494  3.29354  2.67741  2.69355  4.24690  2.90347  2.73739  3.18146  2.89801  2.37887  2.77519  2.98518  4.58477  3.61503
          0.01538  4.57830  5.30065  0.61958  0.77255  0.48576  0.95510
    182   4.06026  5.34173  5.32654  5.01894  3.57704  4.87830  5.47209  2.85590  4.79413  0.32829  3.46340  5.23903  5.22470  4.97661  4.83398  4.62238  4.33709  3.06535  5.65045  4.52195    192 - -
          2.68618  4.42225  2.77519  2.73123  3.46354  2.40513  3.72494  3.29354  2.67741  2.69355  4.24690  2.90347  2.73739  3.18146  2.89801  2.37887  2.77519  2.98518  4.58477  3.61503
          0.01538  4.57830  5.30065  0.61958  0.77255  0.48576  0.95510
    183   3.51123  4.72575  5.54141  5.08709  4.07933  5.08163  5.84845  1.29267  5.01850  2.50708  3.81986  5.25022  5.33076  5.28422  5.19348  4.52194  3.77863  0.73998  6.19159  4.96565    193 - -
          2.68618  4.42225  2.77519  2.73123  3.46354  2.40513  3.72494  3.29354  2.67741  2.69355  4.24690  2.90347  2.73739  3.18146  2.89801  2.37887  2.77519  2.98518  4.58477  3.61503
          0.01538  4.57830  5.30065  0.61958  0.77255  0.48576  0.95510
    184   1.62611  4.80555  3.28047  2.86958  4.51021  3.43566  4.08049  3.94255  2.89883  3.54881  4.35880  3.29677  4.01560  2.31836  3.31593  1.41315  3.06291  3.50598  5.76445  4.45691    194 - -
          2.68618  4.42225  2.77519  2.73123  3.46354  2.40513  3.72494  3.29354  2.67741  2.69355  4.24690  2.90347  2.73739  3.18146  2.89801  2.37887  2.77519  2.98518  4.58477  3.61503
          0.01538  4.57830  5.30065  0.61958  0.77255  0.48576  0.95510
    185   2.39481  5.02013  3.08692  2.53402  4.29796  2.43151  3.74499  3.72946  2.17909  3.30013  4.09481  3.05969  3.93866  2.87758  2.55495  2.13558  2.97091  3.37770  5.50997  2.92897    195 - -
          2.68618  4.42225  2.77519  2.73123  3.46354  2.40513  3.72494  3.29354  2.67741  2.69355  4.24690  2.90347  2.73739  3.18146  2.89801  2.37887  2.77519  2.98518  4.58477  3.61503
          0.01538  4.57830  5.30065  0.61958  0.77255  0.48576  0.95510
    186   0.86937  4.46497  4.11268  3.87270  4.86077  3.25371  4.84259  4.27416  3.91134  3.99244  4.80212  3.82420  4.06001  4.15493  4.15560  1.32764  3.06930  3.61926  6.21072  5.04637    196 - -
          2.68618  4.42225  2.77519  2.73123  3.46354  2.40513  3.72494  3.29354  2.67741  2.69355  4.24690  2.90347  2.73739  3.18146  2.89801  2.37887  2.77519  2.98518  4.58477  3.61503
          0.01538  4.57830  5.30065  0.61958  0.77255  0.48576  0.95510
    187   3.49909  4.72658  5.49858  5.04607  4.06246  5.03325  5.79930  1.51244  4.96732  2.49827  3.81226  5.20775  5.30127  5.23638  5.14309  4.47293  3.77005  0.64134  6.16150  4.93359    197 - -
          2.68618  4.42225  2.77519  2.73123  3.46354  2.40513  3.72494  3.29354  2.67741  2.69355  4.24690  2.90347  2.73739  3.18146  2.89801  2.37887  2.77519  2.98518  4.58477  3.61503
          0.01538  4.57830  5.30065  0.61958  0.77255  0.48576  0.95510
    188   2.38542  5.28578  2.41671  1.63016  4.62009  3.50737  3.78033  4.09575  2.57045  3.59949  4.36381  2.98891  2.45296  2.89574  3.07422  2.78383  2.51618  3.67689  5.75396  4.34172    198 - -
          2.68618  4.42225  2.77519  2.73123  3.46354  2.40513  3.72494  3.29354  2.67741  2.69355  4.24690  2.90347  2.73739  3.18146  2.89801  2.37887  2.77519  2.98518  4.58477  3.61503
          0.01538  4.57830  5.30065  0.61958  0.77255  0.48576  0.95510
    189   2.99830  5.31995  2.84049  2.59917  4.81733  1.51510  3.98589  4.28745  2.19271  3.80424  4.61566  1.69147  4.09469  3.13329  3.17333  2.97879  3.28787  3.86099  5.94689  4.57251    199 - -
          2.68618  4.42225  2.77519  2.73123  3.46354  2.40513  3.72494  3.29354  2.67741  2.69355  4.24690  2.90347  2.73739  3.18146  2.89801  2.37887  2.77519  2.98518  4.58477  3.61503
          0.01538  4.57830  5.30065  0.61958  0.77255  0.48576  0.95510
    190   3.89429  5.11869  5.67814  5.14596  3.37031  5.25762  5.58072  1.92275  4.97074  0.53771  3.13239  5.38276  5.31730  4.94899  4.98361  4.67979  4.11189  2.55907  5.61158  4.59657    200 - -
          2.68618  4.42225  2.77519  2.73123  3.46354  2.40513  3.72494  3.29354  2.67741  2.69355  4.24690  2.90347  2.73739  3.18146  2.89801  2.37887  2.77519  2.98518  4.58477  3.61503
          0.01538  4.57830  5.30065  0.61958  0.77255  0.48576  0.95510
    191   2.75682  5.22518  2.95307  2.07614  4.55861  3.50981  3.71621  4.03258  1.93941  3.52664  4.27842  2.56517  2.55048  2.82137  2.94335  2.34963  2.56356  3.61155  5.67010  4.26944    201 - -
          2.68618  4.42225  2.77519  2.73123  3.46354  2.40513  3.72494  3.29354  2.67741  2.69355  4.24690  2.90347  2.73739  3.18146  2.89801  2.37887  2.77519  2.98518  4.58477  3.61503
          0.01538  4.57830  5.30065  0.61958  0.77255  0.48576  0.95510
    192   2.93642  5.24339  2.79740  1.75453  4.74422  3.50453  3.99758  4.21089  2.85509  3.75752  4.56699  3.10178  1.45781  3.15022  3.33990  2.17767  3.23962  3.78516  5.93556  4.54332    202 - -
          2.68618  4.42225  2.77519  2.73123  3.46354  2.40513  3.72494  3.29354  2.67741  2.69355  4.24690  2.90347  2.73739  3.18146  2.89801  2.37887  2.77519  2.98518  4.58477  3.61503
          0.01538  4.57830  5.30065  0.61958  0.77255  0.48576  0.95510
    193   2.13040  5.30466  2.00371  2.13755  4.63683  2.79321  3.75383  4.12078  2.18551  3.60783  4.36148  2.97455  3.93910  2.86258  3.03230  2.34476  3.04535  3.69094  5.74893  4.33111    203 - -
          2.68618  4.42225  2.77519  2.73123  3.46354  2.40513  3.72494  3.29354  2.67741  2.69355  4.24690  2.90347  2.73739  3.18146  2.89801  2.37887  2.77519  2.98518  4.58477  3.61503
          0.01538  4.57830  5.30065  0.61958  0.77255  0.48576  0.95510
    194   3.19675  5.77262  2.06179  2.41385  5.07310  3.53570  4.03040  4.61006  2.98446  4.08506  4.91186  1.01816  4.13169  2.37996  3.54744  3.08949  3.47625  4.16882  6.22315  4.72624    204 - -
          2.68618  4.42225  2.77519  2.73123  3.46354  2.40513  3.72494  3.29354  2.67741  2.69355  4.24690  2.90347  2.73739  3.18146  2.89801  2.37887  2.77519  2.98518  4.58477  3.61503
          0.01538  4.57830  5.30065  0.61958  0.77255  0.48576  0.95510
    195   3.51176  4.72578  5.54320  5.08885  4.08000  5.08361  5.85059  1.27920  5.02066  2.50737  3.82016  5.25202  5.33199  5.28626  5.19561  4.52398  3.77904  0.74741  6.19288  4.96702    205 - -
          2.68618  4.42225  2.77519  2.73123  3.46354  2.40513  3.72494  3.29354  2.67741  2.69355  4.24690  2.90347  2.73739  3.18146  2.89801  2.37887  2.77519  2.98518  4.58477  3.61503
          0.01538  4.57830  5.30065  0.61958  0.77255  0.48576  0.95510
    196   2.25666  4.79001  3.24933  2.69685  4.01933  3.59442  3.82779  3.39805  2.28219  3.05258  3.89644  3.18787  3.99404  2.52166  3.07304  2.82162  1.99364  2.24259  5.34040  4.04301    206 - -
          2.68618  4.42225  2.77519  2.73123  3.46354  2.40513  3.72494  3.29354  2.67741  2.69355  4.24690  2.90347  2.73739  3.18146  2.89801  2.37887  2.77519  2.98518  4.58477  3.61503
          0.01538  4.57830  5.30065  0.61958  0.77255  0.48576  0.95510
    197   3.51109  4.72959  5.52885  5.02397  3.83900  5.04138  5.61942  1.33790  4.93480  1.61343  3.59871  5.17972  5.24626  5.10248  5.04889  4.44515  3.75931  1.04045  5.91029  4.76018    207 - -
          2.68618  4.42225  2.77519  2.73123  3.46354  2.40513  3.72494  3.29354  2.67741  2.69355  4.24690  2.90347  2.73739  3.18146  2.89801  2.37887  2.77519  2.98518  4.58477  3.61503
          0.01538  4.57830  5.30065  0.61958  0.77255  0.48576  0.95510
    198   2.50510  4.50269  5.06742  4.51886  3.71746  4.53569  4.99761  1.50091  4.39315  2.41435  2.56467  4.64367  4.84487  4.59172  4.51250  3.88424  3.44228  1.08519  5.49089  4.30425    208 - -
          2.68618  4.42225  2.77519  2.73123  3.46354  2.40513  3.72494  3.29354  2.67741  2.69355  4.24690  2.90347  2.73739  3.18146  2.89801  2.37887  2.77519  2.98518  4.58477  3.61503
          0.01538  4.57830  5.30065  0.61958  0.77255  0.48576  0.95510
    199   3.26563  5.67514  0.66766  2.52382  5.22648  3.51917  4.25039  4.81230  3.37172  4.33609  5.21936  3.09279  4.21123  3.44478  3.99498  2.34371  3.62909  4.31607  6.45246  4.93937    209 - -
          2.68618  4.42225  2.77519  2.73123  3.46354  2.40513  3.72494  3.29354  2.67741  2.69355  4.24690  2.90347  2.73739  3.18146  2.89801  2.37887  2.77519  2.98518  4.58477  3.61503
          0.01538  4.57830  5.30065  0.61958  0.77255  0.48576  0.95510
    200   2.37095  5.17380  2.93319  2.53320  4.59927  3.50963  3.84479  4.06188  2.61737  3.58897  4.36935  1.79541  3.98408  1.80147  3.08546  2.36957  3.08734  3.64621  5.75406  4.37240    210 - -
          2.68618  4.42225  2.77519  2.73123  3.46354  2.40513  3.72494  3.29354  2.67741  2.69355  4.24690  2.90347  2.73739  3.18146  2.89801  2.37887  2.77519  2.98518  4.58477  3.61503
          0.01538  4.57830  5.30065  0.61958  0.77255  0.48576  0.95510
    201   2.74733  5.24999  2.50527  2.42149  4.59077  2.85118  3.70178  4.07409  2.15363  3.55247  4.29406  2.22224  3.90519  2.44855  2.53773  2.26490  2.97957  3.63879  5.68351  4.27384    211 - -
          2.68618  4.42225  2.77519  2.73123  3.46354  2.40513  3.72494  3.29354  2.67741  2.69355  4.24690  2.90347  2.73739  3.18146  2.89801  2.37887  2.77519  2.98518  4.58477  3.61503
          0.01538  4.57830  5.30065  0.61958  0.77255  0.48576  0.95510
    202   2.63607  4.54232  3.72512  3.33793  4.28834  1.03893  4.36746  3.67930  3.32916  3.37575  2.67966  3.59038  4.07011  3.64799  3.66031  2.13821  3.05747  3.28452  5.67679  4.43834    212 - -
          2.68618  4.42225  2.77519  2.73123  3.46354  2.40513  3.72494  3.29354  2.67741  2.69355  4.24690  2.90347  2.73739  3.18146  2.89801  2.37887  2.77519  2.98518  4.58477  3.61503
          0.09776  4.57830  2.49057  0.61958  0.77255  0.48576  0.95510
    203   2.78645  5.10018  3.05976  2.53672  4.40837  3.54621  2.44274  3.85347  2.43352  3.39385  4.18666  2.15693  3.95345  2.86848  2.42776  2.78393  2.04261  3.48590  5.56441  4.21519    213 - -
          2.68618  4.42225  2.77519  2.73123  3.46354  2.40513  3.72494  3.29354  2.67741  2.69355  4.24690  2.90347  2.73739  3.18146  2.89801  2.37887  2.77519  2.98518  4.58477  3.61503
          0.01669  4.49723  5.21957  0.61958  0.77255  0.62033  0.77169
    204   2.95544  4.31866  4.79188  4.19507  3.25970  4.15460  4.48494  1.91889  4.02152  1.53837  2.47749  4.26919  4.47637  4.15155  4.07522  3.47116  3.18558  1.73378  4.95142  2.68401    214 - -
          2.68618  4.42225  2.77519  2.73123  3.46354  2.40513  3.72494  3.29354  2.67741  2.69355  4.24690  2.90347  2.73739  3.18146  2.89801  2.37887  2.77519  2.98518  4.58477  3.61503
          0.01669  4.49723  5.21957  0.61958  0.77255  0.62033  0.77169
    205   3.53631  4.89338  4.85721  4.39225  2.87488  4.56805  4.40224  2.78406  4.16426  0.71087  3.37585  4.49435  4.85229  4.33934  4.26749  3.94221  3.76540  2.86959  4.66810  2.23742    215 - -
          2.68618  4.42225  2.77519  2.73123  3.46354  2.40513  3.72494  3.29354  2.67741  2.69355  4.24690  2.90347  2.73739  3.18146  2.89801  2.37887  2.77519  2.98518  4.58477  3.61503
          0.01669  4.49723  5.21957  0.61958  0.77255  0.62033  0.77169
    206   2.81541  5.19116  2.24673  2.46618  4.63017  3.45493  3.84735  4.10247  2.67835  3.62889  4.41024  2.27617  3.95907  2.97904  3.18262  1.52524  2.46581  3.67469  5.79819  4.39482    216 - -
          2.68618  4.42225  2.77519  2.73123  3.46354  2.40513  3.72494  3.29354  2.67741  2.69355  4.24690  2.90347  2.73739  3.18146  2.89801  2.37887  2.77519  2.98518  4.58477  3.61503
          0.01669  4.49723  5.21957  0.61958  0.77255  0.62033  0.77169
    207   2.39334  5.37501  1.68824  2.03850  4.70226  3.48034  3.76745  4.19357  2.14224  3.67118  4.43204  2.94183  3.94331  2.38631  3.07172  2.79093  3.09131  3.75822  5.80729  4.37620    217 - -
          2.68618  4.42225  2.77519  2.73123  3.46354  2.40513  3.72494  3.29354  2.67741  2.69355  4.24690  2.90347  2.73739  3.18146  2.89801  2.37887  2.77519  2.98518  4.58477  3.61503
          0.01669  4.49723  5.21957  0.61958  0.77255  0.62033  0.77169
    208   2.68026  4.47505  3.51247  2.96617  2.64591  2.77318  3.94161  3.04896  2.93228  2.35159  3.63618  3.37565  2.47140  3.24335  3.30353  2.05522  2.93804  2.80335  5.09567  3.84184    218 - -
          2.68623  4.42230  2.77485  2.73129  3.46359  2.40518  3.72500  3.29359  2.67746  2.69360  4.24695  2.90352  2.73745  3.18152  2.89806  2.37860  2.77525  2.98524  4.58482  3.61508
          0.39635  1.46000  2.35395  0.17252  1.84225  0.62033  0.77169
    209   2.65534  4.64259  3.21496  2.75297  3.99364  2.69049  3.89635  2.18624  2.78196  3.04826  3.90181  2.00262  3.95277  3.11160  3.19988  2.23510  2.94450  3.06631  5.34613  4.05991    220 - -
          2.68618  4.42225  2.77519  2.73123  3.46354  2.40513  3.72494  3.29354  2.67741  2.69355  4.24690  2.90347  2.73739  3.18146  2.89801  2.37887  2.77519  2.98518  4.58477  3.61503
          0.01835  4.40337  5.12572  0.61958  0.77255  0.74568  0.64324
    210   2.28504  4.57944  2.25457  2.82918  3.71530  3.62811  3.89146  2.99335  2.82124  1.89517  2.84383  3.28853  4.02369  3.14284  3.22325  2.87666  2.95715  2.77940  5.16126  3.90050    221 - -
          2.68618  4.42225  2.77519  2.73123  3.46354  2.40513  3.72494  3.29354  2.67741  2.69355  4.24690  2.90347  2.73739  3.18146  2.89801  2.37887  2.77519  2.98518  4.58477  3.61503
          0.01835  4.40337  5.12572  0.61958  0.77255  0.35198  1.21502
    211   1.96635  5.61379  1.75819  1.53604  4.92941  3.51661  3.92425  4.43835  2.81945  3.91427  4.70259  2.36844  4.05543  3.05788  3.37381  2.95907  3.30641  3.99587  6.05871  4.58679    222 - -
          2.68618  4.42225  2.77519  2.73123  3.46354  2.40513  3.72494  3.29354  2.67741  2.69355  4.24690  2.90347  2.73739  3.18146  2.89801  2.37887  2.77519  2.98518  4.58477  3.61503
          0.01538  4.57830  5.30065  0.61958  0.77255  0.48576  0.95510
    212   3.06124  5.58388  1.55981  2.03804  4.92462  1.71587  3.95993  4.42529  2.87677  3.91927  4.71992  2.99134  4.07220  3.10173  3.43332  2.98267  2.52758  3.99005  6.07709  4.61101    223 - -
          2.68621  4.42228  2.77522  2.73126  3.46357  2.40516  3.72497  3.29276  2.67744  2.69358  4.24693  2.90350  2.73742  3.18149  2.89804  2.37890  2.77522  2.98521  4.58480  3.61506
          0.13519  2.10815  5.30065  0.25610  1.48752  0.48576  0.95510
    213   2.94265  5.48543  2.12738  1.77424  4.80816  3.51365  3.84783  4.30690  2.68104  3.78353  4.55344  2.97334  4.00631  2.10242  3.20730  1.76110  3.19213  3.86838  5.92245  4.47592    225 - -
          2.68618  4.42225  2.77519  2.73123  3.46354  2.40513  3.72494  3.29354  2.67741  2.69355  4.24690  2.90347  2.73739  3.18146  2.89801  2.37887  2.77519  2.98518  4.58477  3.61503
          0.01538  4.57830  5.30065  0.61958  0.77255  0.48576  0.95510
    214   2.38227  4.65827  3.33223  2.77150  3.01792  2.89307  3.85026  3.21514  2.74595  2.49571  3.74975  2.30964  4.01056  3.07937  2.51350  2.84788  2.95600  2.95479  5.20341  2.95574    226 - -
          2.68618  4.42225  2.77519  2.73123  3.46354  2.40513  3.72494  3.29354  2.67741  2.69355  4.24690  2.90347  2.73739  3.18146  2.89801  2.37887  2.77519  2.98518  4.58477  3.61503
          0.01538  4.57830  5.30065  0.61958  0.77255  0.48576  0.95510
    215   2.31209  4.60348  3.39278  2.83287  3.78301  2.91350  3.88280  2.49679  2.80351  2.84231  3.71156  2.73805  4.02535  3.13119  2.65975  2.47186  2.95628  2.14674  5.17601  3.91093    227 - -
          2.68618  4.42225  2.77519  2.73123  3.46354  2.40513  3.72494  3.29354  2.67741  2.69355  4.24690  2.90347  2.73739  3.18146  2.89801  2.37887  2.77519  2.98518  4.58477  3.61503
          0.01538  4.57830  5.30065  0.61958  0.77255  0.48576  0.95510
    216   2.06568  5.58408  1.33293  2.04457  4.89476  3.51994  3.91582  4.39671  2.80000  3.87956  4.66906  2.97847  4.05189  2.39197  3.34539  2.95207  3.29225  3.96233  6.02815  4.56531    228 - -
          2.68618  4.42225  2.77519  2.73123  3.46354  2.40513  3.72494  3.29354  2.67741  2.69355  4.24690  2.90347  2.73739  3.18146  2.89801  2.37887  2.77519  2.98518  4.58477  3.61503
          0.01538  4.57830  5.30065  0.61958  0.77255  0.48576  0.95510
    217   2.38313  4.67597  3.31327  2.36750  3.85500  3.61975  3.02621  3.23731  2.73195  2.10222  2.93067  3.23405  4.00688  3.06809  3.15213  2.14285  2.95788  2.97404  5.22441  3.94486    229 - -
          2.68618  4.42225  2.77519  2.73123  3.46354  2.40513  3.72494  3.29354  2.67741  2.69355  4.24690  2.90347  2.73739  3.18146  2.89801  2.37887  2.77519  2.98518  4.58477  3.61503
          0.01538  4.57830  5.30065  0.61958  0.77255  0.48576  0.95510
    218   2.22753  4.87917  3.15724  2.62667  4.20189  2.43983  3.82053  3.61994  2.63365  3.22859  4.04302  2.23548  3.95780  2.97781  3.09176  2.38868  2.48147  3.28230  5.47394  2.98691    230 - -
          2.68641  4.42248  2.77543  2.73147  3.46377  2.40510  3.72518  3.29251  2.67764  2.69378  4.24713  2.90284  2.73727  3.18113  2.89824  2.37859  2.77543  2.98495  4.58500  3.61526
          0.10744  2.33427  5.30065  1.91070  0.16014  0.48576  0.95510
    219   2.86462  5.37903  1.80709  1.99920  4.70592  3.50879  3.79479  4.19508  2.59520  3.67930  4.44001  2.97407  3.96844  2.44548  3.10827  2.00801  2.57139  3.76291  5.82072  4.39158    241 - -
          2.68618  4.42225  2.77519  2.73123  3.46354  2.40513  3.72494  3.29354  2.67741  2.69355  4.24690  2.90347  2.73739  3.18146  2.89801  2.37887  2.77519  2.98518  4.58477  3.61503
          0.01538  4.57830  5.30065  0.61958  0.77255  0.48576  0.95510
    220   2.37364  5.03557  3.07723  2.52753  4.33038  3.53539  3.74554  3.76445  1.73767  2.77771  4.11876  2.60545  3.93552  2.87461  2.96642  2.34262  2.51381  3.40388  5.53201  4.17613    242 - -
          2.68618  4.42225  2.77519  2.73123  3.46354  2.40513  3.72494  3.29354  2.67741  2.69355  4.24690  2.90347  2.73739  3.18146  2.89801  2.37887  2.77519  2.98518  4.58477  3.61503
          0.01538  4.57830  5.30065  0.61958  0.77255  0.48576  0.95510
    221   2.40800  5.24819  2.90455  2.05649  4.57683  3.51835  3.75618  4.04559  2.51513  3.55092  4.31508  2.49664  3.94571  1.69239  2.99910  2.76862  2.56710  3.63418  5.70439  4.30551    243 - -
          2.68618  4.42225  2.77519  2.73123  3.46354  2.40513  3.72494  3.29354  2.67741  2.69355  4.24690  2.90347  2.73739  3.18146  2.89801  2.37887  2.77519  2.98518  4.58477  3.61503
          0.01538  4.57830  5.30065  0.61958  0.77255  0.48576  0.95510
    222   2.72936  4.91556  2.67214  2.57923  4.15137  3.56188  3.76289  2.85735  2.23866  2.34581  3.98708  3.09598  3.95101  2.46237  2.44768  2.76721  2.95995  2.73753  5.41850  4.08849    244 - -
          2.68618  4.42225  2.77519  2.73123  3.46354  2.40513  3.72494  3.29354  2.67741  2.69355  4.24690  2.90347  2.73739  3.18146  2.89801  2.37887  2.77519  2.98518  4.58477  3.61503
          0.01538  4.57830  5.30065  0.61958  0.77255  0.48576  0.95510
    223   2.37648  5.30977  2.14385  2.13741  4.64542  2.74640  3.73935  4.13245  1.87574  3.61048  4.35840  2.97026  3.93140  2.44833  3.00130  2.75086  3.03304  3.69641  5.74358  4.32488    245 - -
          2.68618  4.42225  2.77519  2.73123  3.46354  2.40513  3.72494  3.29354  2.67741  2.69355  4.24690  2.90347  2.73739  3.18146  2.89801  2.37887  2.77519  2.98518  4.58477  3.61503
          0.01538  4.57830  5.30065  0.61958  0.77255  0.48576  0.95510
    224   2.73622  4.23274  4.12422  3.54017  3.32278  3.82640  4.12106  2.25080  3.42633  1.63714  2.66718  3.77716  4.19507  2.89172  3.62975  2.54806  2.96799  2.47907  4.83653  2.84285    246 - -
          2.68618  4.42225  2.77519  2.73123  3.46354  2.40513  3.72494  3.29354  2.67741  2.69355  4.24690  2.90347  2.73739  3.18146  2.89801  2.37887  2.77519  2.98518  4.58477  3.61503
          0.01538  4.57830  5.30065  0.61958  0.77255  0.48576  0.95510
    225   2.12891  5.21704  3.00706  2.16649  4.54894  3.53870  3.72688  4.00937  1.67326  3.50974  4.27224  3.01870  3.94035  2.41263  2.88793  2.75654  2.57062  3.60256  5.65497  4.27362    247 - -
          2.68618  4.42225  2.77519  2.73123  3.46354  2.40513  3.72494  3.29354  2.67741  2.69355  4.24690  2.90347  2.73739  3.18146  2.89801  2.37887  2.77519  2.98518  4.58477  3.61503
          0.01538  4.57830  5.30065  0.61958  0.77255  0.48576  0.95510
    226   2.40399  5.00506  3.14262  2.58258  4.28193  3.57097  3.76357  3.70231  2.49637  2.56074  4.08651  3.09857  3.96538  2.17586  2.18999  2.08616  2.99627  3.36286  5.49623  4.16220    248 - -
          2.68618  4.42225  2.77519  2.73123  3.46354  2.40513  3.72494  3.29354  2.67741  2.69355  4.24690  2.90347  2.73739  3.18146  2.89801  2.37887  2.77519  2.98518  4.58477  3.61503
          0.09776  4.57830  2.49057  0.61958  0.77255  0.48576  0.95510
    227   2.08747  5.20882  2.46470  2.41409  4.54099  3.48405  3.70252  4.01407  1.86492  3.51100  4.26658  2.96112  3.89869  2.36358  2.93707  2.32138  2.98018  3.59534  5.65721  4.25611    249 - -
          2.68618  4.42225  2.77519  2.73123  3.46354  2.40513  3.72494  3.29354  2.67741  2.69355  4.24690  2.90347  2.73739  3.18146  2.89801  2.37887  2.77519  2.98518  4.58477  3.61503
          0.01669  4.49723  5.21957  0.61958  0.77255  0.62033  0.77169
    228   3.04409  4.43368  4.65260  4.09335  3.15239  4.19778  4.38435  2.44570  3.92998  1.60953  3.34680  4.21934  4.52998  4.11212  4.04948  3.51594  3.27874  1.44096  4.83824  2.03086    250 - -
          2.68618  4.42225  2.77519  2.73123  3.46354  2.40513  3.72494  3.29354  2.67741  2.69355  4.24690  2.90347  2.73739  3.18146  2.89801  2.37887  2.77519  2.98518  4.58477  3.61503
          0.01669  4.49723  5.21957  0.61958  0.77255  0.40997  1.08966
    229   3.31040  5.84029  2.50980  0.73235  5.17264  3.56819  4.12695  4.72723  3.09932  4.21242  5.07676  2.26346  4.20079  3.29842  3.64218  3.19776  3.60891  4.28735  6.32395  4.83342    251 - -
          2.68618  4.42225  2.77519  2.73123  3.46354  2.40513  3.72494  3.29354  2.67741  2.69355  4.24690  2.90347  2.73739  3.18146  2.89801  2.37887  2.77519  2.98518  4.58477  3.61503
          0.01538  4.57830  5.30065  0.61958  0.77255  0.48576  0.95510
    230   2.29337  5.24344  3.01405  2.16339  4.58814  2.85077  3.70909  4.05764  1.88087  3.53852  4.28977  3.00661  3.92924  2.17404  2.47678  2.74038  3.00181  3.63509  5.66732  4.27931    252 - -
          2.68618  4.42225  2.77519  2.73123  3.46354  2.40513  3.72494  3.29354  2.67741  2.69355  4.24690  2.90347  2.73739  3.18146  2.89801  2.37887  2.77519  2.98518  4.58477  3.61503
          0.01538  4.57830  5.30065  0.61958  0.77255  0.48576  0.95510
    231   2.40312  5.13088  2.53025  2.47950  4.43410  3.52730  3.71930  3.88572  2.46022  3.41552  2.94668  3.01659  3.92279  1.94672  2.23576  2.73033  2.97502  3.49951  5.58909  4.21280    253 - -
          2.68618  4.42225  2.77519  2.73123  3.46354  2.40513  3.72494  3.29354  2.67741  2.69355  4.24690  2.90347  2.73739  3.18146  2.89801  2.37887  2.77519  2.98518  4.58477  3.61503
          0.01538  4.57830  5.30065  0.61958  0.77255  0.48576  0.95510
    232   3.65487  4.88375  5.58754  5.04624  3.53099  5.09583  5.52633  1.51840  4.92783  0.85826  3.28555  5.22864  5.23091  4.96135  4.97327  4.48774  3.88488  1.83317  5.68433  4.64068    254 - -
          2.68618  4.42225  2.77519  2.73123  3.46354  2.40513  3.72494  3.29354  2.67741  2.69355  4.24690  2.90347  2.73739  3.18146  2.89801  2.37887  2.77519  2.98518  4.58477  3.61503
          0.01538  4.57830  5.30065  0.61958  0.77255  0.48576  0.95510
    233   2.40609  5.11819  3.03573  1.98207  4.41856  3.52692  3.71543  3.86887  2.45715  3.40162  3.12107  3.01696  3.91948  2.14578  2.40420  2.72528  2.56135  3.48487  5.57730  4.20264    255 - -
          2.68618  4.42225  2.77519  2.73123  3.46354  2.40513  3.72494  3.29354  2.67741  2.69355  4.24690  2.90347  2.73739  3.18146  2.89801  2.37887  2.77519  2.98518  4.58477  3.61503
          0.01538  4.57830  5.30065  0.61958  0.77255  0.48576  0.95510
    234   3.05093  5.39845  3.34590  2.74214  4.82032  2.58569  3.79228  4.22485  1.32376  3.66045  4.45910  3.22768  4.12241  2.06523  2.13978  3.01861  3.24734  3.83918  5.72781  4.45162    256 - -
          2.68618  4.42225  2.77519  2.73123  3.46354  2.40513  3.72494  3.29354  2.67741  2.69355  4.24690  2.90347  2.73739  3.18146  2.89801  2.37887  2.77519  2.98518  4.58477  3.61503
          0.01538  4.57830  5.30065  0.61958  0.77255  0.48576  0.95510
    235   2.40852  5.23654  2.55910  2.07640  4.57519  3.50079  2.89489  4.05729  2.43644  3.53845  4.28012  2.96981  3.90060  2.16112  2.51686  2.34758  2.97044  3.62398  5.67171  4.26329    257 - -
          2.68618  4.42225  2.77519  2.73123  3.46354  2.40513  3.72494  3.29354  2.67741  2.69355  4.24690  2.90347  2.73739  3.18146  2.89801  2.37887  2.77519  2.98518  4.58477  3.61503
          0.01538  4.57830  5.30065  0.61958  0.77255  0.48576  0.95510
    236   3.09777  4.48131  4.82668  4.31233  3.77212  2.81734  4.88552  1.16164  4.19542  2.54450  3.66224  4.45524  4.71440  4.43418  4.35801  3.68245  3.37164  1.28424  5.48649  4.28171    258 - -
          2.68618  4.42225  2.77519  2.73123  3.46354  2.40513  3.72494  3.29354  2.67741  2.69355  4.24690  2.90347  2.73739  3.18146  2.89801  2.37887  2.77519  2.98518  4.58477  3.61503
          0.01538  4.57830  5.30065  0.61958  0.77255  0.48576  0.95510
    237   2.75514  5.11127  2.42638  2.19000  4.39375  3.52894  3.73965  3.02569  2.50793  2.75178  4.16897  3.02254  3.93327  1.75934  2.98667  2.74674  2.98788  3.46347  5.57984  4.20585    259 - -
          2.68618  4.42225  2.77519  2.73123  3.46354  2.40513  3.72494  3.29354  2.67741  2.69355  4.24690  2.90347  2.73739  3.18146  2.89801  2.37887  2.77519  2.98518  4.58477  3.61503
          0.01538  4.57830  5.30065  0.61958  0.77255  0.48576  0.95510
    238   2.33723  5.15563  2.90459  2.13578  4.59716  2.74118  3.85568  4.06193  2.66367  3.59404  4.37218  2.51691  3.97474  2.98444  3.15576  1.50808  3.07807  3.64037  5.76769  4.37852    260 - -
          2.68618  4.42225  2.77519  2.73123  3.46354  2.40513  3.72494  3.29354  2.67741  2.69355  4.24690  2.90347  2.73739  3.18146  2.89801  2.37887  2.77519  2.98518  4.58477  3.61503
          0.01538  4.57830  5.30065  0.61958  0.77255  0.48576  0.95510
    239   2.24977  4.30263  4.48743  3.90103  3.34334  4.02775  4.35871  2.11635  3.76186  1.70274  1.91327  4.06461  4.37904  3.95521  3.90008  3.33019  2.53912  2.33869  4.95292  3.78049    261 - -
          2.68618  4.42225  2.77519  2.73123  3.46354  2.40513  3.72494  3.29354  2.67741  2.69355  4.24690  2.90347  2.73739  3.18146  2.89801  2.37887  2.77519  2.98518  4.58477  3.61503
          0.01538  4.57830  5.30065  0.61958  0.77255  0.48576  0.95510
    240   4.06026  5.34173  5.32654  5.01894  3.57704  4.87830  5.47209  2.85590  4.79413  0.32829  3.46340  5.23903  5.22470  4.97661  4.83398  4.62238  4.33709  3.06535  5.65045  4.52195    262 - -
          2.68618  4.42225  2.77519  2.73123  3.46354  2.40513  3.72494  3.29354  2.67741  2.69355  4.24690  2.90347  2.73739  3.18146  2.89801  2.37887  2.77519  2.98518  4.58477  3.61503
          0.01538  4.57830  5.30065  0.61958  0.77255  0.48576  0.95510
    241   2.40697  5.19791  2.97983  2.15700  4.52935  2.79331  3.71312  3.99844  2.45155  3.49957  4.25433  2.99273  3.91468  2.18894  2.49264  2.02867  2.98086  3.58381  5.64824  4.25381    263 - -
          2.68618  4.42225  2.77519  2.73123  3.46354  2.40513  3.72494  3.29354  2.67741  2.69355  4.24690  2.90347  2.73739  3.18146  2.89801  2.37887  2.77519  2.98518  4.58477  3.61503
          0.01538  4.57830  5.30065  0.61958  0.77255  0.48576  0.95510
    242   2.84659  5.22761  2.98708  2.16321  4.56832  3.56105  3.78388  4.01490  1.84067  3.53212  4.31429  3.05859  1.90437  2.90448  2.92164  2.82502  2.48693  3.62361  5.68901  4.32199    264 - -
          2.68618  4.42225  2.77519  2.73123  3.46354  2.40513  3.72494  3.29354  2.67741  2.69355  4.24690  2.90347  2.73739  3.18146  2.89801  2.37887  2.77519  2.98518  4.58477  3.61503
          0.01538  4.57830  5.30065  0.61958  0.77255  0.48576  0.95510
    243   3.41987  4.67148  5.39425  4.85572  3.68216  4.85119  5.32760  1.48574  4.73865  1.83353  2.47856  4.98434  5.08040  4.87143  4.81937  4.22415  3.66034  1.06277  5.65810  4.52703    265 - -
          2.68618  4.42225  2.77519  2.73123  3.46354  2.40513  3.72494  3.29354  2.67741  2.69355  4.24690  2.90347  2.73739  3.18146  2.89801  2.37887  2.77519  2.98518  4.58477  3.61503
          0.01538  4.57830  5.30065  0.61958  0.77255  0.48576  0.95510
    244   2.42981  4.33693  4.77062  4.17846  2.57292  4.16398  4.50478  2.39045  4.01368  1.77722  2.50881  4.26741  4.49516  4.16164  4.08578  3.47948  3.19889  1.36820  5.00042  3.83843    266 - -
          2.68618  4.42225  2.77519  2.73123  3.46354  2.40513  3.72494  3.29354  2.67741  2.69355  4.24690  2.90347  2.73739  3.18146  2.89801  2.37887  2.77519  2.98518  4.58477  3.61503
          0.01538  4.57830  5.30065  0.61958  0.77255  0.48576  0.95510
    245   2.63454  4.58043  3.82748  3.73878  5.05305  0.65653  4.89212  4.58400  3.99024  4.24613  5.04572  3.79812  4.11663  4.20466  4.24823  1.88361  3.18040  3.83630  6.35560  5.18592    267 - -
          2.68618  4.42225  2.77519  2.73123  3.46354  2.40513  3.72494  3.29354  2.67741  2.69355  4.24690  2.90347  2.73739  3.18146  2.89801  2.37887  2.77519  2.98518  4.58477  3.61503
          0.01538  4.57830  5.30065  0.61958  0.77255  0.48576  0.95510
    246   2.74507  4.97310  3.11742  2.56430  4.22606  3.56070  3.75766  3.64481  2.21043  2.71783  4.04386  2.60298  2.28698  2.44515  2.97543  2.77005  2.97539  2.59703  5.46505  4.12775    268 - -
          2.68618  4.42225  2.77519  2.73123  3.46354  2.40513  3.72494  3.29354  2.67741  2.69355  4.24690  2.90347  2.73739  3.18146  2.89801  2.37887  2.77519  2.98518  4.58477  3.61503
          0.01538  4.57830  5.30065  0.61958  0.77255  0.48576  0.95510
    247   3.31802  5.95753  1.28139  1.96119  5.27625  1.43242  4.12264  4.82675  3.19611  4.29229  5.14950  2.99069  4.17978  3.29202  3.83759  3.18168  3.62021  4.36393  6.44149  4.89315    269 - -
          2.68618  4.42225  2.77519  2.73123  3.46354  2.40513  3.72494  3.29354  2.67741  2.69355  4.24690  2.90347  2.73739  3.18146  2.89801  2.37887  2.77519  2.98518  4.58477  3.61503
          0.01538  4.57830  5.30065  0.61958  0.77255  0.48576  0.95510
    248   3.03907  5.39772  3.32506  2.72539  4.80803  3.73763  2.84770  4.22115  1.66911  3.65706  4.45295  1.87226  4.11310  2.89801  1.80305  3.00519  3.23612  3.83330  5.72416  4.44030    270 - -
          2.68621  4.42228  2.77522  2.73126  3.46261  2.40516  3.72497  3.29357  2.67744  2.69358  4.24693  2.90350  2.73742  3.18149  2.89804  2.37890  2.77522  2.98521  4.58480  3.61506
          0.13519  2.10815  5.30065  0.25610  1.48752  0.48576  0.95510
    249   2.43155  4.48310  4.97295  4.41929  3.67598  4.46017  4.90613  1.77992  4.29233  2.39680  2.44551  4.55554  4.78057  4.49360  4.42038  3.80180  3.40224  1.01895  5.42448  4.23968    272 - -
          2.68618  4.42225  2.77519  2.73123  3.46354  2.40513  3.72494  3.29354  2.67741  2.69355  4.24690  2.90347  2.73739  3.18146  2.89801  2.37887  2.77519  2.98518  4.58477  3.61503
          0.01538  4.57830  5.30065  0.61958  0.77255  0.48576  0.95510
    250   2.78487  4.43810  3.76389  3.19216  3.56563  3.78280  2.50936  2.27283  2.49694  2.62227  3.54401  3.56143  4.15984  3.39695  3.33524  3.04852  3.01590  1.58667  5.03220  3.80458    273 - -
          2.68618  4.42225  2.77519  2.73123  3.46354  2.40513  3.72494  3.29354  2.67741  2.69355  4.24690  2.90347  2.73739  3.18146  2.89801  2.37887  2.77519  2.98518  4.58477  3.61503
          0.01538  4.57830  5.30065  0.61958  0.77255  0.48576  0.95510
    251   1.22926  4.50008  4.55038  4.17403  4.13156  3.74685  4.92324  2.57150  4.08803  2.92730  4.02649  4.18603  4.41000  4.35170  4.28570  3.19116  3.26126  1.16394  5.78891  4.59104    274 - -
          2.68618  4.42225  2.77519  2.73123  3.46354  2.40513  3.72494  3.29354  2.67741  2.69355  4.24690  2.90347  2.73739  3.18146  2.89801  2.37887  2.77519  2.98518  4.58477  3.61503
          0.01538  4.57830  5.30065  0.61958  0.77255  0.48576  0.95510
    252   2.41277  5.18589  3.06300  2.50074  4.51809  3.54842  3.71934  3.97224  2.14801  3.47742  4.24276  3.03344  3.94015  2.16455  2.06345  2.34249  2.52652  3.57233  5.62508  4.25441    275 - -
          2.68618  4.42225  2.77519  2.73123  3.46354  2.40513  3.72494  3.29354  2.67741  2.69355  4.24690  2.90347  2.73739  3.18146  2.89801  2.37887  2.77519  2.98518  4.58477  3.61503
          0.01538  4.57830  5.30065  0.61958  0.77255  0.48576  0.95510
    253   2.33092  4.58381  4.82225  4.47683  4.14883  4.05769  5.21947  2.25112  4.38344  2.80104  3.99200  4.48768  4.67120  4.66391  4.55806  3.51742  3.43820  0.64616  5.95465  4.74031    276 - -
          2.68618  4.42225  2.77519  2.73123  3.46354  2.40513  3.72494  3.29354  2.67741  2.69355  4.24690  2.90347  2.73739  3.18146  2.89801  2.37887  2.77519  2.98518  4.58477  3.61503
          0.01538  4.57830  5.30065  0.61958  0.77255  0.48576  0.95510
    254   2.77077  5.05378  3.02306  2.56631  4.43607  3.51186  2.92749  3.88969  2.61181  3.44927  4.24104  1.84601  3.96854  2.96562  3.07636  2.05055  2.12284  3.50411  5.63960  4.27625    277 - -
          2.68618  4.42225  2.77519  2.73123  3.46354  2.40513  3.72494  3.29354  2.67741  2.69355  4.24690  2.90347  2.73739  3.18146  2.89801  2.37887  2.77519  2.98518  4.58477  3.61503
          0.01538  4.57830  5.30065  0.61958  0.77255  0.48576  0.95510
    255   1.51959  4.35634  4.16703  3.61542  3.58004  3.83010  4.31419  2.58372  3.52229  2.56213  2.73042  3.85712  4.27487  3.78060  3.76557  3.14962  2.44556  1.71869  5.12087  3.92058    278 - -
          2.68618  4.42225  2.77519  2.73123  3.46354  2.40513  3.72494  3.29354  2.67741  2.69355  4.24690  2.90347  2.73739  3.18146  2.89801  2.37887  2.77519  2.98518  4.58477  3.61503
          0.01538  4.57830  5.30065  0.61958  0.77255  0.48576  0.95510
    256   2.42491  5.39743  1.78310  1.85122  4.72823  3.51073  3.78877  4.22095  2.10680  3.69533  4.45197  2.97183  3.96750  2.41943  3.08693  2.80967  3.10807  3.78228  5.82842  4.39741    279 - -
          2.68618  4.42225  2.77519  2.73123  3.46354  2.40513  3.72494  3.29354  2.67741  2.69355  4.24690  2.90347  2.73739  3.18146  2.89801  2.37887  2.77519  2.98518  4.58477  3.61503
          0.01538  4.57830  5.30065  0.61958  0.77255  0.48576  0.95510
    257   3.83900  5.06628  5.68704  5.11647  2.43756  5.18272  5.38267  1.95185  4.97880  0.63134  3.07294  5.29755  5.23697  4.87108  4.94573  4.56380  4.04303  2.69133  5.42898  4.34964    280 - -
          2.68618  4.42225  2.77519  2.73123  3.46354  2.40513  3.72494  3.29354  2.67741  2.69355  4.24690  2.90347  2.73739  3.18146  2.89801  2.37887  2.77519  2.98518  4.58477  3.61503
          0.01538  4.57830  5.30065  0.61958  0.77255  0.48576  0.95510
    258   3.23567  5.88331  1.02467  1.97517  5.17826  3.52449  4.05043  4.71833  3.06124  4.17857  5.00725  2.32821  4.13797  3.20583  3.67419  2.33485  3.51973  4.26032  6.32517  4.79417    281 - -
          2.68618  4.42225  2.77519  2.73123  3.46354  2.40513  3.72494  3.29354  2.67741  2.69355  4.24690  2.90347  2.73739  3.18146  2.89801  2.37887  2.77519  2.98518  4.58477  3.61503
          0.01538  4.57830  5.30065  0.61958  0.77255  0.48576  0.95510
    259   3.04315  4.63541  4.39903  3.99112  1.15737  3.93423  4.35682  3.01707  3.88915  2.63591  3.78677  4.09510  4.46958  4.11613  4.07149  3.34122  1.58545  2.87114  4.85318  3.34475    282 - -
          2.68618  4.42225  2.77519  2.73123  3.46354  2.40513  3.72494  3.29354  2.67741  2.69355  4.24690  2.90347  2.73739  3.18146  2.89801  2.37887  2.77519  2.98518  4.58477  3.61503
          0.01538  4.57830  5.30065  0.61958  0.77255  0.48576  0.95510
    260   1.99106  5.03265  1.82077  2.59478  4.58211  2.71689  3.89491  4.04331  2.70426  3.58777  4.36336  3.10351  3.96547  3.02702  3.18825  2.17904  2.41464  3.60272  5.76549  4.39285    283 - -
          2.68618  4.42225  2.77519  2.73123  3.46354  2.40513  3.72494  3.29354  2.67741  2.69355  4.24690  2.90347  2.73739  3.18146  2.89801  2.37887  2.77519  2.98518  4.58477  3.61503
          0.01538  4.57830  5.30065  0.61958  0.77255  0.48576  0.95510
    261   2.88245  5.18539  3.23050  2.65389  4.55992  3.63463  3.78322  3.98082  1.56003  3.49361  4.28850  3.15530  4.03190  2.90509  2.28817  2.40229  1.93181  3.60643  5.63560  4.32054    284 - -
          2.68618  4.42225  2.77519  2.73123  3.46354  2.40513  3.72494  3.29354  2.67741  2.69355  4.24690  2.90347  2.73739  3.18146  2.89801  2.37887  2.77519  2.98518  4.58477  3.61503
          0.01538  4.57830  5.30065  0.61958  0.77255  0.48576  0.95510
    262   2.36438  5.06992  3.04862  1.88936  4.36340  3.53393  3.74044  3.79313  1.98860  3.35626  4.14244  3.04083  3.93402  2.86555  2.96501  2.74419  2.23190  2.83396  5.55397  4.19060    285 - -
          2.68618  4.42225  2.77519  2.73123  3.46354  2.40513  3.72494  3.29354  2.67741  2.69355  4.24690  2.90347  2.73739  3.18146  2.89801  2.37887  2.77519  2.98518  4.58477  3.61503
          0.01538  4.57830  5.30065  0.61958  0.77255  0.48576  0.95510
    263   2.73632  5.10874  3.00943  1.96056  4.40551  3.51952  2.99890  3.85611  2.48776  3.39602  4.17043  2.52385  3.91958  2.84351  2.96904  2.14317  2.42405  2.81304  5.57906  4.20178    286 - -
          2.68618  4.42225  2.77519  2.73123  3.46354  2.40513  3.72494  3.29354  2.67741  2.69355  4.24690  2.90347  2.73739  3.18146  2.89801  2.37887  2.77519  2.98518  4.58477  3.61503
          0.01538  4.57830  5.30065  0.61958  0.77255  0.48576  0.95510
    264   2.83942  5.26078  3.09767  2.22232  4.61210  3.58893  3.73414  4.06160  2.06678  3.54351  4.31148  3.06610  3.97920  2.13216  2.32543  2.81021  1.89222  3.65731  5.66701  4.31026    287 - -
          2.68618  4.42225  2.77519  2.73123  3.46354  2.40513  3.72494  3.29354  2.67741  2.69355  4.24690  2.90347  2.73739  3.18146  2.89801  2.37887  2.77519  2.98518  4.58477  3.61503
          0.01538  4.57830  5.30065  0.61958  0.77255  0.48576  0.95510
    265   2.92218  5.26122  2.92527  1.78642  4.60256  3.57743  3.85248  4.03099  2.19777  3.57274  4.37747  3.08801  4.03831  2.98703  2.99850  2.90256  1.46433  3.65560  5.74580  4.38468    288 - -
          2.68618  4.42225  2.77519  2.73123  3.46354  2.40513  3.72494  3.29354  2.67741  2.69355  4.24690  2.90347  2.73739  3.18146  2.89801  2.37887  2.77519  2.98518  4.58477  3.61503
          0.01538  4.57830  5.30065  0.61958  0.77255  0.48576  0.95510
    266   2.94819  5.49565  1.96832  1.55681  4.81927  3.51473  3.84990  4.31884  2.22245  3.79304  4.56287  2.97337  4.00871  2.97108  3.20740  1.94675  3.19766  3.87876  5.93012  4.48251    289 - -
          2.68618  4.42225  2.77519  2.73123  3.46354  2.40513  3.72494  3.29354  2.67741  2.69355  4.24690  2.90347  2.73739  3.18146  2.89801  2.37887  2.77519  2.98518  4.58477  3.61503
          0.01538  4.57830  5.30065  0.61958  0.77255  0.48576  0.95510
    267   2.80009  5.28955  2.39659  1.58516  4.61539  3.50945  3.74584  3.02087  2.10120  3.58563  4.34061  2.48839  3.93667  2.85440  3.00903  2.75833  3.03634  3.67040  5.72859  4.31602    290 - -
          2.68618  4.42225  2.77519  2.73123  3.46354  2.40513  3.72494  3.29354  2.67741  2.69355  4.24690  2.90347  2.73739  3.18146  2.89801  2.37887  2.77519  2.98518  4.58477  3.61503
          0.01538  4.57830  5.30065  0.61958  0.77255  0.48576  0.95510
    268   2.74227  4.80440  3.23016  2.22715  4.01080  3.60026  3.80734  2.12295  2.27718  2.55186  3.88542  3.17008  3.98794  2.53803  3.05396  2.81767  2.55155  3.11144  5.32894  4.02841    291 - -
          2.68618  4.42225  2.77519  2.73123  3.46354  2.40513  3.72494  3.29354  2.67741  2.69355  4.24690  2.90347  2.73739  3.18146  2.89801  2.37887  2.77519  2.98518  4.58477  3.61503
          0.01538  4.57830  5.30065  0.61958  0.77255  0.48576  0.95510
    269   3.10860  4.48790  4.72632  4.18127  3.20551  4.27426  4.44028  1.99929  4.02398  2.36465  3.49588  4.29442  4.61463  4.21310  4.14883  3.59908  3.34845  1.62178  4.87915  1.36918    292 - -
          2.68620  4.42227  2.77521  2.73125  3.46356  2.40515  3.72496  3.29356  2.67743  2.69326  4.24692  2.90349  2.73741  3.18148  2.89803  2.37889  2.77521  2.98520  4.58479  3.61505
          0.09661  2.44072  5.30065  0.31237  1.31570  0.48576  0.95510
    270   2.28365  5.30919  1.90409  2.09240  4.64453  3.50482  3.73895  4.13154  2.50159  3.60968  4.35757  2.52666  3.93108  2.44838  2.52444  2.75040  3.03246  3.69560  5.74287  4.32419    294 - -
          2.68618  4.42225  2.77519  2.73123  3.46354  2.40513  3.72494  3.29354  2.67741  2.69355  4.24690  2.90347  2.73739  3.18146  2.89801  2.37887  2.77519  2.98518  4.58477  3.61503
          0.01538  4.57830  5.30065  0.61958  0.77255  0.48576  0.95510
    271   3.94186  5.51950  4.62341  4.59189  5.44791  4.17092  5.55461  5.24950  4.72344  4.75978  5.87132  4.80969  0.16977  5.08236  4.83754  4.14162  4.44056  4.79883  6.37459  5.59276    295 - -
          2.68629  4.42236  2.77490  2.73088  3.46365  2.40524  3.72505  3.29284  2.67752  2.69366  4.24701  2.90358  2.73750  3.18157  2.89812  2.37898  2.77530  2.98480  4.58488  3.61514
          0.79234  1.54108  1.09942  0.67746  0.70908  0.48576  0.95510
    272   2.67507  4.82344  3.02508  2.51964  4.08601  3.46193  3.68676  3.49387  2.03372  2.34518  3.93329  2.44741  3.87666  2.84883  2.82859  2.29075  2.91203  3.17843  5.33847  4.02338    298 - -
          2.68618  4.42225  2.77519  2.73123  3.46354  2.40513  3.72494  3.29354  2.67741  2.69355  4.24690  2.90347  2.73739  3.18146  2.89801  2.37887  2.77519  2.98518  4.58477  3.61503
          0.02297  4.18069  4.90304  0.61958  0.77255  0.96001  0.48271
    273   2.73571  5.14361  2.67133  1.92948  4.47129  2.57401  3.68003  3.93366  2.46726  3.45523  4.24263  2.87296  2.80423  2.14502  2.94619  2.70204  2.98303  3.53652  5.62329  4.22780    299 - -
          2.68618  4.42225  2.77519  2.73123  3.46354  2.40513  3.72494  3.29354  2.67741  2.69355  4.24690  2.90347  2.73739  3.18146  2.89801  2.37887  2.77519  2.98518  4.58477  3.61503
          0.02297  4.18069  4.90304  0.61958  0.77255  0.96001  0.48271
    274   2.76889  5.17787  2.02693  2.29458  4.60794  2.47967  3.76412  4.09342  2.64750  3.61234  4.40698  2.16166  3.85785  2.90567  3.17501  2.01120  3.05377  3.65949  5.78059  4.35297    300 - -
          2.68618  4.42225  2.77519  2.73123  3.46354  2.40513  3.72494  3.29354  2.67741  2.69355  4.24690  2.90347  2.73739  3.18146  2.89801  2.37887  2.77519  2.98518  4.58477  3.61503
          0.02297  4.18069  4.90304  0.61958  0.77255  0.41424  1.08128
    275   2.72063  5.18437  2.51333  1.90026  4.50677  3.47666  3.68419  3.97949  2.43730  3.47978  3.06028  2.53225  3.88253  2.30035  2.92890  2.68921  2.53863  3.56313  5.62942  4.22780    301 - -
          2.68618  4.42225  2.77519  2.73123  3.46354  2.40513  3.72494  3.29354  2.67741  2.69355  4.24690  2.90347  2.73739  3.18146  2.89801  2.37887  2.77519  2.98518  4.58477  3.61503
          0.01685  4.48771  5.21005  0.61958  0.77255  0.40294  1.10368
    276   2.78464  5.29181  2.06067  2.09892  4.62661  3.50380  3.73162  4.11195  2.20290  3.59247  4.33986  2.97038  3.92532  2.44506  2.98992  2.07514  2.57070  3.67783  5.72720  4.31093    302 - -
          2.68618  4.42225  2.77519  2.73123  3.46354  2.40513  3.72494  3.29354  2.67741  2.69355  4.24690  2.90347  2.73739  3.18146  2.89801  2.37887  2.77519  2.98518  4.58477  3.61503
          0.01538  4.57830  5.30065  0.61958  0.77255  0.48576  0.95510
    277   2.35513  4.96148  3.10414  2.55135  4.22734  2.80932  2.97077  3.65110  2.22631  3.24058  4.04430  3.07305  2.48977  2.89759  3.00703  2.74903  2.54936  2.77499  5.46981  4.12654    303 - -
          2.68610  4.42261  2.77507  2.73159  3.46390  2.40549  3.72530  3.29390  2.67689  2.69391  4.24726  2.90328  2.73776  3.18182  2.89782  2.37825  2.77507  2.98495  4.58513  3.61427
          0.13519  2.10815  5.30065  2.14599  0.12438  0.48576  0.95510
    278   1.76687  4.38958  4.35249  3.80396  3.64175  3.97809  4.47261  1.74248  3.70899  2.56612  3.58191  4.02531  4.40561  3.96005  3.93521  3.30470  1.97776  1.87087  5.22685  4.02520    316 - -
          2.68618  4.42225  2.77519  2.73123  3.46354  2.40513  3.72494  3.29354  2.67741  2.69355  4.24690  2.90347  2.73739  3.18146  2.89801  2.37887  2.77519  2.98518  4.58477  3.61503
          0.01538  4.57830  5.30065  0.61958  0.77255  0.48576  0.95510
    279   1.73412  4.33487  4.04438  3.48416  3.53152  3.79886  4.20867  2.12564  3.40186  2.56490  3.50746  3.76012  3.03750  3.66374  3.66222  3.09886  2.49752  1.84437  5.04359  3.83791    317 - -
          2.68618  4.42225  2.77519  2.73123  3.46354  2.40513  3.72494  3.29354  2.67741  2.69355  4.24690  2.90347  2.73739  3.18146  2.89801  2.37887  2.77519  2.98518  4.58477  3.61503
          0.01538  4.57830  5.30065  0.61958  0.77255  0.48576  0.95510
    280   3.52399  4.74830  5.52501  5.00874  3.75291  5.02531  5.56068  1.37876  4.91006  1.36263  3.51607  5.16346  5.22099  5.04513  5.00456  4.42245  3.76804  1.20070  5.82874  4.70408    318 - -
          2.68618  4.42225  2.77519  2.73123  3.46354  2.40513  3.72494  3.29354  2.67741  2.69355  4.24690  2.90347  2.73739  3.18146  2.89801  2.37887  2.77519  2.98518  4.58477  3.61503
          0.01538  4.57830  5.30065  0.61958  0.77255  0.48576  0.95510
    281   2.98807  5.20297  3.33175  2.79895  4.66024  3.68762  3.87249  4.06906  2.00200  3.57879  4.39807  3.26789  4.12048  3.00712  2.21655  1.17976  3.22683  3.69781  5.70203  4.42730    319 - -
          2.68618  4.42225  2.77519  2.73123  3.46354  2.40513  3.72494  3.29354  2.67741  2.69355  4.24690  2.90347  2.73739  3.18146  2.89801  2.37887  2.77519  2.98518  4.58477  3.61503
          0.01538  4.57830  5.30065  0.61958  0.77255  0.48576  0.95510
    282   2.34264  5.08389  3.02310  1.78378  4.37554  3.52671  3.73770  3.81840  2.50342  3.37020  3.16251  3.02916  3.92924  2.48377  2.97887  2.03385  2.97666  3.44760  5.56391  4.19474    320 - -
          2.68618  4.42225  2.77519  2.73123  3.46354  2.40513  3.72494  3.29354  2.67741  2.69355  4.24690  2.90347  2.73739  3.18146  2.89801  2.37887  2.77519  2.98518  4.58477  3.61503
          0.01538  4.57830  5.30065  0.61958  0.77255  0.48576  0.95510
    283   2.77838  5.23000  3.00494  1.91326  4.56829  3.53453  3.71909  4.03400  2.42391  3.52518  4.28201  3.01111  3.93417  2.07284  2.18701  2.39577  2.52724  3.61905  5.66289  4.27707    321 - -
          2.68618  4.42225  2.77519  2.73123  3.46354  2.40513  3.72494  3.29354  2.67741  2.69355  4.24690  2.90347  2.73739  3.18146  2.89801  2.37887  2.77519  2.98518  4.58477  3.61503
          0.01538  4.57830  5.30065  0.61958  0.77255  0.48576  0.95510
    284   2.92527  5.21185  3.29747  2.68572  4.54758  3.68383  3.77188  3.95876  1.77659  3.46937  4.27273  3.18144  4.05735  2.41185  1.74233  2.91982  2.41013  3.60262  3.33496  4.30933    322 - -
          2.68618  4.42225  2.77519  2.73123  3.46354  2.40513  3.72494  3.29354  2.67741  2.69355  4.24690  2.90347  2.73739  3.18146  2.89801  2.37887  2.77519  2.98518  4.58477  3.61503
          0.01538  4.57830  5.30065  0.61958  0.77255  0.48576  0.95510
    285   2.74164  4.34364  3.84042  3.26715  3.45488  3.77604  4.05137  2.38916  3.19326  2.18004  2.73094  3.60726  4.14993  2.61252  3.48586  1.96918  2.97391  2.19344  4.94515  3.73339    323 - -
          2.68618  4.42225  2.77519  2.73123  3.46354  2.40513  3.72494  3.29354  2.67741  2.69355  4.24690  2.90347  2.73739  3.18146  2.89801  2.37887  2.77519  2.98518  4.58477  3.61503
          0.01538  4.57830  5.30065  0.61958  0.77255  0.48576  0.95510
    286   2.76080  5.15111  3.05586  2.49628  4.46414  3.54233  3.71906  3.91526  1.70386  3.43587  4.20625  2.56931  3.93366  2.83225  2.45620  2.34371  2.56404  3.52607  5.59812  3.19732    324 - -
          2.68618  4.42225  2.77519  2.73123  3.46354  2.40513  3.72494  3.29354  2.67741  2.69355  4.24690  2.90347  2.73739  3.18146  2.89801  2.37887  2.77519  2.98518  4.58477  3.61503
          0.01538  4.57830  5.30065  0.61958  0.77255  0.48576  0.95510
    287   2.95932  5.46458  2.80241  1.29527  4.80831  3.56005  3.82852  4.28681  2.05424  3.75137  4.52593  2.42920  4.02654  2.43100  3.00619  2.89793  3.19656  3.85904  5.87047  4.46431    325 - -
          2.68618  4.42225  2.77519  2.73123  3.46354  2.40513  3.72494  3.29354  2.67741  2.69355  4.24690  2.90347  2.73739  3.18146  2.89801  2.37887  2.77519  2.98518  4.58477  3.61503
          0.10760  4.57830  2.38875  0.61958  0.77255  0.48576  0.95510
    288   2.75326  4.95903  2.97453  2.04194  4.47502  3.44465  3.91649  3.90297  2.74023  3.49354  4.30197  3.11432  3.97110  3.07145  3.19800  1.48507  2.01503  3.50295  5.70482  4.35655    326 - -
          2.68618  4.42225  2.77519  2.73123  3.46354  2.40513  3.72494  3.29354  2.67741  2.69355  4.24690  2.90347  2.73739  3.18146  2.89801  2.37887  2.77519  2.98518  4.58477  3.61503
          0.10757  4.48755  2.39982  0.61958  0.77255  0.63458  0.75536
    289   2.81986  4.93890  2.94032  1.87054  3.93853  3.53312  3.81379  3.59706  2.69101  3.20974  4.06739  3.09549  3.99366  3.03004  3.12913  2.30278  3.06971  3.29269  5.31113  1.84128    327 - -
          2.68618  4.42225  2.77519  2.73123  3.46354  2.40513  3.72494  3.29354  2.67741  2.69355  4.24690  2.90347  2.73739  3.18146  2.89801  2.37887  2.77519  2.98518  4.58477  3.61503
          0.01844  4.39842  5.12076  0.61958  0.77255  0.54123  0.87236
    290   2.78974  5.12278  3.04530  2.53216  4.47209  3.53642  3.74427  3.90983  2.08974  3.43865  4.22605  3.05349  3.95208  1.74931  2.84178  2.37235  2.19157  3.52893  5.60298  4.25385    328 - -
          2.68618  4.42225  2.77519  2.73123  3.46354  2.40513  3.72494  3.29354  2.67741  2.69355  4.24690  2.90347  2.73739  3.18146  2.89801  2.37887  2.77519  2.98518  4.58477  3.61503
          0.01685  4.48755  5.20989  0.61958  0.77255  0.63458  0.75536
    291   2.83743  5.04589  2.82012  2.12041  4.72834  1.36253  4.06221  4.19398  2.96324  3.76347  4.57860  3.12904  4.02378  3.23269  3.44112  1.81968  3.19040  3.73244  5.95132  4.58172    329 - -
          2.68618  4.42225  2.77519  2.73123  3.46354  2.40513  3.72494  3.29354  2.67741  2.69355  4.24690  2.90347  2.73739  3.18146  2.89801  2.37887  2.77519  2.98518  4.58477  3.61503
          0.01685  4.48755  5.20989  0.61958  0.77255  0.63458  0.75536
    292   2.34073  5.20715  2.42011  2.13268  4.53739  2.80184  3.69251  4.01459  2.45102  3.50918  4.26077  2.94708  3.88647  2.29427  2.94664  2.34927  2.53721  3.59167  5.65461  4.24762    330 - -
          2.68618  4.42225  2.77519  2.73123  3.46354  2.40513  3.72494  3.29354  2.67741  2.69355  4.24690  2.90347  2.73739  3.18146  2.89801  2.37887  2.77519  2.98518  4.58477  3.61503
          0.01685  4.48755  5.20989  0.61958  0.77255  0.63458  0.75536
    293   2.25687  5.00798  2.97996  2.54028  4.48503  2.09725  3.82241  3.93928  2.61514  3.48799  4.26944  2.50858  3.92651  2.44409  3.08958  1.99378  2.99920  3.52319  5.67207  4.30456    331 - -
          2.68618  4.42225  2.77519  2.73123  3.46354  2.40513  3.72494  3.29354  2.67741  2.69355  4.24690  2.90347  2.73739  3.18146  2.89801  2.37887  2.77519  2.98518  4.58477  3.61503
          0.01685  4.48755  5.20989  0.61958  0.77255  0.63458  0.75536
    294   2.30930  5.01921  3.00871  2.47944  4.30190  2.82397  3.71533  3.74148  2.48996  3.30493  4.09417  2.52791  3.04327  2.18563  2.96389  2.71342  2.94419  3.38052  5.50863  2.89887    332 - -
          2.68618  4.42225  2.77519  2.73123  3.46354  2.40513  3.72494  3.29354  2.67741  2.69355  4.24690  2.90347  2.73739  3.18146  2.89801  2.37887  2.77519  2.98518  4.58477  3.61503
          0.01685  4.48755  5.20989  0.61958  0.77255  0.63458  0.75536
    295   2.01734  4.59880  3.33697  2.78426  3.80967  3.57537  3.85502  3.18804  2.76246  2.86754  3.73100  2.63165  3.98395  3.09089  3.17458  2.28072  2.49156  2.48416  5.19121  2.97044    333 - -
          2.68618  4.42225  2.77519  2.73123  3.46354  2.40513  3.72494  3.29354  2.67741  2.69355  4.24690  2.90347  2.73739  3.18146  2.89801  2.37887  2.77519  2.98518  4.58477  3.61503
          0.01685  4.48755  5.20989  0.61958  0.77255  0.63458  0.75536
    296   2.02996  4.51403  3.46908  2.92216  3.73726  3.60345  3.93487  2.53486  2.89030  2.78958  3.67589  2.61687  2.33324  3.20994  3.27482  2.86431  2.94331  2.33629  5.15541  3.90317    334 - -
          2.68618  4.42225  2.77519  2.73123  3.46354  2.40513  3.72494  3.29354  2.67741  2.69355  4.24690  2.90347  2.73739  3.18146  2.89801  2.37887  2.77519  2.98518  4.58477  3.61503
          0.01685  4.48755  5.20989  0.61958  0.77255  0.63458  0.75536
    297   2.34918  4.84974  3.12218  2.57957  4.09956  2.37770  3.76016  3.51086  2.56970  3.12713  3.94933  2.61274  3.93095  2.46335  3.02172  2.74811  2.51589  3.19536  3.10530  4.05920    335 - -
          2.68618  4.42225  2.77519  2.73123  3.46354  2.40513  3.72494  3.29354  2.67741  2.69355  4.24690  2.90347  2.73739  3.18146  2.89801  2.37887  2.77519  2.98518  4.58477  3.61503
          0.01685  4.48755  5.20989  0.61958  0.77255  0.63458  0.75536
    298   1.92579  4.50779  3.88129  3.77457  4.94665  0.65275  4.86467  4.37150  3.96534  4.09532  4.92603  3.79237  4.06848  4.19209  4.20004  2.77447  3.12668  3.69626  6.25357  5.12035    336 - -
          2.68618  4.42225  2.77519  2.73123  3.46354  2.40513  3.72494  3.29354  2.67741  2.69355  4.24690  2.90347  2.73739  3.18146  2.89801  2.37887  2.77519  2.98518  4.58477  3.61503
          0.01685  4.48755  5.20989  0.61958  0.77255  0.63458  0.75536
    299   2.80924  4.35284  4.12712  3.57690  3.56930  3.87224  4.30713  2.08618  3.48757  2.52005  3.51833  3.84762  2.25868  3.75757  3.74357  3.18284  2.39752  1.49396  5.12683  3.92047    337 - -
          2.68618  4.42225  2.77519  2.73123  3.46354  2.40513  3.72494  3.29354  2.67741  2.69355  4.24690  2.90347  2.73739  3.18146  2.89801  2.37887  2.77519  2.98518  4.58477  3.61503
          0.11827  4.48755  2.29960  0.61958  0.77255  0.63458  0.75536
    300   2.03601  4.48502  3.61063  3.17540  3.95077  3.44736  4.17989  3.18759  3.11833  2.28144  3.89844  3.49076  1.43422  3.46548  3.44966  2.82565  2.99777  2.91671  5.40929  4.16470    338 - -
          2.68618  4.42225  2.77519  2.73123  3.46354  2.40513  3.72494  3.29354  2.67741  2.69355  4.24690  2.90347  2.73739  3.18146  2.89801  2.37887  2.77519  2.98518  4.58477  3.61503
          0.01863  4.38791  5.11025  0.61958  0.77255  0.76389  0.62708
    301   3.43124  5.12411  4.20642  4.18325  5.25695  0.24641  5.23885  5.01415  4.43188  4.58807  5.58943  4.37351  4.52695  4.71608  4.58137  3.62224  3.95042  4.44229  6.18449  5.38659    339 - -
          2.68618  4.42225  2.77519  2.73123  3.46354  2.40513  3.72494  3.29354  2.67741  2.69355  4.24690  2.90347  2.73739  3.18146  2.89801  2.37887  2.77519  2.98518  4.58477  3.61503
          0.11811  4.38791  2.31291  0.61958  0.77255  0.76389  0.62708
    302   1.81207  4.66072  3.17322  2.71855  4.16432  3.37606  3.88088  3.53742  2.68974  3.18950  4.03289  3.16078  3.90029  2.22039  3.09097  2.70127  1.90857  3.18576  5.46149  4.16895    340 - -
          2.68559  4.42261  2.77515  2.73082  3.46390  2.40521  3.72530  3.29390  2.67777  2.69358  4.24726  2.90265  2.73708  3.18128  2.89837  2.37876  2.77555  2.98554  4.58513  3.61539
          0.44316  1.04599  5.01271  1.53437  0.24283  0.46641  0.98685
    303   2.76207  5.14692  2.40108  2.03070  4.45464  3.48432  3.74278  3.90814  2.53421  3.44751  4.22754  2.98017  2.18298  2.86671  3.02685  2.35427  3.00349  2.71849  5.63064  4.24221    347 - -
          2.68618  4.42225  2.77519  2.73123  3.46354  2.40513  3.72494  3.29354  2.67741  2.69355  4.24690  2.90347  2.73739  3.18146  2.89801  2.37887  2.77519  2.98518  4.58477  3.61503
          0.01685  4.48755  5.20989  0.61958  0.77255  0.63458  0.75536
    304   1.97366  5.05125  2.43960  2.50402  4.48666  2.52166  3.80760  3.94194  2.61254  3.48894  4.27026  2.49638  3.92564  2.93837  3.09990  2.73768  2.09134  3.53211  5.67431  4.29705    348 - -
          2.68618  4.42225  2.77519  2.73123  3.46354  2.40513  3.72494  3.29354  2.67741  2.69355  4.24690  2.90347  2.73739  3.18146  2.89801  2.37887  2.77519  2.98518  4.58477  3.61503
          0.01685  4.48755  5.20989  0.61958  0.77255  0.63458  0.75536
    305   2.12432  4.85389  3.07159  2.94060  4.74265  3.38026  4.31832  4.20372  3.24292  3.87479  4.73488  0.84214  4.08182  3.53956  3.63865  2.89407  3.23165  3.70638  6.03231  4.69848    349 - -
          2.68618  4.42225  2.77519  2.73123  3.46354  2.40513  3.72494  3.29354  2.67741  2.69355  4.24690  2.90347  2.73739  3.18146  2.89801  2.37887  2.77519  2.98518  4.58477  3.61503
          0.01685  4.48755  5.20989  0.61958  0.77255  0.63458  0.75536
    306   2.69593  4.23937  3.94346  3.36569  3.35050  3.76047  4.04834  2.31147  3.27564  2.43058  2.67040  2.84003  4.13333  3.53065  3.52463  3.03346  2.05581  2.16839  4.84666  2.76908    350 - -
          2.68622  4.42229  2.77524  2.73127  3.46358  2.40493  3.72499  3.29358  2.67714  2.69359  4.24694  2.90351  2.73744  3.18150  2.89805  2.37891  2.77524  2.98522  4.58481  3.61507
          0.10757  2.33800  5.20989  0.66262  0.72464  0.63458  0.75536
    307   2.01250  5.04052  2.99918  2.55192  4.44990  3.48940  3.80730  3.88842  2.13435  3.44425  4.23883  2.46694  1.98909  2.94307  3.00175  2.77373  3.02677  3.50118  5.63249  4.27967    353 - -
          2.68618  4.42225  2.77519  2.73123  3.46354  2.40513  3.72494  3.29354  2.67741  2.69355  4.24690  2.90347  2.73739  3.18146  2.89801  2.37887  2.77519  2.98518  4.58477  3.61503
          0.01685  4.48755  5.20989  0.61958  0.77255  0.63458  0.75536
    308   2.10584  4.62260  3.37629  2.92548  4.18407  3.42288  4.05635  3.53884  2.94245  3.23430  4.08255  2.49177  1.57604  3.27184  3.34562  2.76511  2.98247  2.49091  5.52737  4.25203    354 - -
          2.68618  4.42225  2.77519  2.73123  3.46354  2.40513  3.72494  3.29354  2.67741  2.69355  4.24690  2.90347  2.73739  3.18146  2.89801  2.37887  2.77519  2.98518  4.58477  3.61503
          0.01685  4.48755  5.20989  0.61958  0.77255  0.40282  1.10392
    309   2.72555  5.03988  2.55563  1.91808  4.31196  3.53013  3.72919  2.98222  2.50219  2.78126  4.10074  3.03385  3.10164  2.45497  2.97857  2.72987  2.95703  2.83106  5.51913  4.15677    355 - -
          2.68618  4.42225  2.77519  2.73123  3.46354  2.40513  3.72494  3.29354  2.67741  2.69355  4.24690  2.90347  2.73739  3.18146  2.89801  2.37887  2.77519  2.98518  4.58477  3.61503
          0.01538  4.57830  5.30065  0.61958  0.77255  0.48576  0.95510
    310   2.71531  4.48824  3.56058  3.00980  3.66612  2.04815  3.96927  3.04136  2.96782  2.74775  2.87922  3.41714  4.06863  3.27993  3.33181  2.45180  2.50999  2.80162  5.09955  2.35921    356 - -
          2.68618  4.42225  2.77519  2.73123  3.46354  2.40513  3.72494  3.29354  2.67741  2.69355  4.24690  2.90347  2.73739  3.18146  2.89801  2.37887  2.77519  2.98518  4.58477  3.61503
          0.01538  4.57830  5.30065  0.61958  0.77255  0.48576  0.95510
    311   2.77713  5.24858  2.90810  2.11218  4.57938  2.79516  3.73509  4.05538  2.49487  3.55136  4.30622  2.21371  2.58729  2.32126  2.98795  2.74164  2.54118  3.63431  5.69792  4.29186    357 - -
          2.68618  4.42225  2.77519  2.73123  3.46354  2.40513  3.72494  3.29354  2.67741  2.69355  4.24690  2.90347  2.73739  3.18146  2.89801  2.37887  2.77519  2.98518  4.58477  3.61503
          0.01538  4.57830  5.30065  0.61958  0.77255  0.48576  0.95510
    312   2.79012  5.23329  2.31186  2.45443  4.61042  2.74733  3.77865  4.08771  2.56024  3.59019  4.34967  2.12371  2.50243  2.89216  3.05962  2.37335  2.55459  3.65921  5.74167  4.33482    358 - -
          2.68618  4.42225  2.77519  2.73123  3.46354  2.40513  3.72494  3.29354  2.67741  2.69355  4.24690  2.90347  2.73739  3.18146  2.89801  2.37887  2.77519  2.98518  4.58477  3.61503
          0.01538  4.57830  5.30065  0.61958  0.77255  0.48576  0.95510
    313   2.74871  5.13193  2.52158  2.46946  4.42943  3.51906  3.73178  3.88240  2.49802  2.64744  4.19262  2.53885  2.29594  2.47082  2.98196  2.73471  2.49610  3.49811  5.59923  4.21800    359 - -
          2.68618  4.42225  2.77519  2.73123  3.46354  2.40513  3.72494  3.29354  2.67741  2.69355  4.24690  2.90347  2.73739  3.18146  2.89801  2.37887  2.77519  2.98518  4.58477  3.61503
          0.01538  4.57830  5.30065  0.61958  0.77255  0.48576  0.95510
    314   2.05167  4.94277  3.10659  1.93632  4.32620  2.75002  3.82976  3.75248  2.63132  3.34216  4.14253  3.11024  3.95429  2.97405  3.09796  1.98737  2.98897  2.75045  5.56460  4.22064    360 - -
          2.68616  4.42255  2.77502  2.73154  3.46384  2.40543  3.72525  3.29303  2.67771  2.69385  4.24720  2.90255  2.73770  3.17962  2.89791  2.37893  2.77514  2.98549  4.58507  3.61533
          0.23453  1.58930  5.30065  1.59501  0.22678  0.48576  0.95510
    315   2.22328  4.56499  3.52717  2.99080  3.93972  3.53275  4.02822  3.31238  2.96072  3.00220  2.89310  3.38803  2.95184  3.28172  3.35044  2.29581  1.55213  3.01737  5.32858  4.07368    372 - -
          2.68618  4.42225  2.77519  2.73123  3.46354  2.40513  3.72494  3.29354  2.67741  2.69355  4.24690  2.90347  2.73739  3.18146  2.89801  2.37887  2.77519  2.98518  4.58477  3.61503
          0.01538  4.57830  5.30065  0.61958  0.77255  0.48576  0.95510
    316   2.72818  4.77614  3.21858  3.08224  4.93391  0.90202  4.45412  4.43381  3.43484  4.03896  4.84380  2.36868  4.08356  3.67297  3.84500  2.14826  3.19752  3.81726  6.20363  4.90700    373 - -
          2.68618  4.42225  2.77519  2.73123  3.46354  2.40513  3.72494  3.29354  2.67741  2.69355  4.24690  2.90347  2.73739  3.18146  2.89801  2.37887  2.77519  2.98518  4.58477  3.61503
          0.01538  4.57830  5.30065  0.61958  0.77255  0.48576  0.95510
    317   2.79382  5.22171  2.96931  2.47732  4.55882  2.85345  3.74596  4.02139  2.07643  3.52613  4.29138  1.92618  3.94683  2.45171  2.93554  2.76661  2.21868  3.61386  5.67624  4.29062    374 - -
          2.68618  4.42225  2.77519  2.73123  3.46354  2.40513  3.72494  3.29354  2.67741  2.69355  4.24690  2.90347  2.73739  3.18146  2.89801  2.37887  2.77519  2.98518  4.58477  3.61503
          0.01538  4.57830  5.30065  0.61958  0.77255  0.48576  0.95510
    318   2.78098  5.06633  2.99686  2.18769  4.32618  2.86020  3.77814  3.76947  2.56749  3.34247  4.14345  3.05549  3.96124  2.49122  3.03743  2.08673  3.01734  3.41966  5.55121  2.13105    375 - -
          2.68618  4.42225  2.77519  2.73123  3.46354  2.40513  3.72494  3.29354  2.67741  2.69355  4.24690  2.90347  2.73739  3.18146  2.89801  2.37887  2.77519  2.98518  4.58477  3.61503
          0.01538  4.57830  5.30065  0.61958  0.77255  0.48576  0.95510
    319   3.02075  5.59850  2.14284  1.98344  4.91284  2.21360  3.90041  4.42309  2.77611  3.89199  4.67247  1.66593  4.04166  2.44524  3.32324  2.93634  3.27748  3.97734  6.03013  4.56155    376 - -
          2.68618  4.42225  2.77519  2.73123  3.46354  2.40513  3.72494  3.29354  2.67741  2.69355  4.24690  2.90347  2.73739  3.18146  2.89801  2.37887  2.77519  2.98518  4.58477  3.61503
          0.01538  4.57830  5.30065  0.61958  0.77255  0.48576  0.95510
    320   2.82349  5.25620  2.93039  2.06135  4.60285  3.53302  3.76994  4.06777  1.91026  3.56934  4.33732  3.02146  2.97031  2.88437  2.96635  1.66326  3.06193  3.65637  5.71681  4.32754    377 - -
          2.68618  4.42225  2.77519  2.73123  3.46354  2.40513  3.72494  3.29354  2.67741  2.69355  4.24690  2.90347  2.73739  3.18146  2.89801  2.37887  2.77519  2.98518  4.58477  3.61503
          0.01538  4.57830  5.30065  0.61958  0.77255  0.48576  0.95510
    321   2.74236  5.09552  3.05872  2.49903  4.38794  3.53688  3.72178  3.83165  2.19720  2.76186  4.15274  2.53601  3.92763  2.20720  2.50772  2.28332  2.97166  2.80570  5.55756  4.19169    378 - -
          2.68618  4.42225  2.77519  2.73123  3.46354  2.40513  3.72494  3.29354  2.67741  2.69355  4.24690  2.90347  2.73739  3.18146  2.89801  2.37887  2.77519  2.98518  4.58477  3.61503
          0.01538  4.57830  5.30065  0.61958  0.77255  0.48576  0.95510
    322   2.75151  5.22360  2.50126  2.16891  4.55037  3.50624  3.71232  4.02523  2.19503  3.52067  4.27176  2.97932  3.91189  2.32811  2.95218  1.88723  2.98445  2.87148  5.66604  4.26287    379 - -
          2.68618  4.42225  2.77519  2.73123  3.46354  2.40513  3.72494  3.29354  2.67741  2.69355  4.24690  2.90347  2.73739  3.18146  2.89801  2.37887  2.77519  2.98518  4.58477  3.61503
          0.01538  4.57830  5.30065  0.61958  0.77255  0.48576  0.95510
    323   2.40949  5.21515  2.95502  1.54983  4.54796  3.51999  3.73788  4.01356  2.48008  3.51942  4.28118  2.48945  3.93451  2.84859  2.48550  2.74946  2.53961  3.60341  5.67166  4.27954    380 - -
          2.68618  4.42225  2.77519  2.73123  3.46354  2.40513  3.72494  3.29354  2.67741  2.69355  4.24690  2.90347  2.73739  3.18146  2.89801  2.37887  2.77519  2.98518  4.58477  3.61503
          0.01538  4.57830  5.30065  0.61958  0.77255  0.48576  0.95510
    324   2.73922  5.07539  3.05427  2.50266  4.36284  3.53457  3.72865  2.82067  1.96183  3.35495  4.13775  2.56183  3.92851  2.45996  2.94563  2.12124  2.56335  3.43560  5.54709  4.18299    381 - -
          2.68635  4.42242  2.77503  2.73106  3.46371  2.40530  3.72512  3.29315  2.67758  2.69372  4.24707  2.90323  2.73757  3.18163  2.89777  2.37881  2.77467  2.98535  4.58494  3.61520
          0.30308  1.77363  2.38875  1.23363  0.34423  0.48576  0.95510
    325   2.69424  4.35983  3.67000  3.10091  2.75486  3.69672  3.96459  2.35669  2.40371  2.56554  3.46859  3.47806  4.07655  3.33501  3.36867  2.17340  2.48928  2.27373  4.95545  3.73080    386 - -
          2.68618  4.42225  2.77519  2.73123  3.46354  2.40513  3.72494  3.29354  2.67741  2.69355  4.24690  2.90347  2.73739  3.18146  2.89801  2.37887  2.77519  2.98518  4.58477  3.61503
          0.01685  4.48755  5.20989  0.61958  0.77255  0.63458  0.75536
    326   2.99924  5.54232  2.12120  1.95801  4.85613  3.47447  3.88332  4.35711  2.77708  3.84436  4.63811  1.38844  4.01355  3.01969  3.32513  2.91820  2.52030  3.92447  5.99614  4.53246    387 - -
          2.68618  4.42225  2.77519  2.73123  3.46354  2.40513  3.72494  3.29354  2.67741  2.69355  4.24690  2.90347  2.73739  3.18146  2.89801  2.37887  2.77519  2.98518  4.58477  3.61503
          0.01685  4.48755  5.20989  0.61958  0.77255  0.40282  1.10392
    327   3.13024  4.59603  4.35708  3.84304  2.18531  4.13064  3.96871  3.05143  3.73478  2.71494  3.71568  2.79536  4.49197  3.91934  3.92202  3.43023  3.36266  2.13577  4.36109  1.22779    388 - -
          2.68618  4.42225  2.77519  2.73123  3.46354  2.40513  3.72494  3.29354  2.67741  2.69355  4.24690  2.90347  2.73739  3.18146  2.89801  2.37887  2.77519  2.98518  4.58477  3.61503
          0.01538  4.57830  5.30065  0.61958  0.77255  0.48576  0.95510
    328   1.94042  5.49438  2.21513  1.34052  4.83806  2.68170  3.90657  4.33175  2.78099  3.82658  4.61307  2.99003  4.03717  3.03928  3.31959  2.92179  3.25098  3.89903  5.98102  4.53194    389 - -
          2.68618  4.42225  2.77519  2.73123  3.46354  2.40513  3.72494  3.29354  2.67741  2.69355  4.24690  2.90347  2.73739  3.18146  2.89801  2.37887  2.77519  2.98518  4.58477  3.61503
          0.01538  4.57830  5.30065  0.61958  0.77255  0.48576  0.95510
    329   3.24445  4.54585  5.09118  4.55004  3.76379  4.60327  5.08175  1.74111  4.43236  1.89892  3.60920  4.69851  4.90419  4.64362  4.57039  3.95705  2.56061  0.96448  5.57777  4.38987    390 - -
          2.68618  4.42225  2.77519  2.73123  3.46354  2.40513  3.72494  3.29354  2.67741  2.69355  4.24690  2.90347  2.73739  3.18146  2.89801  2.37887  2.77519  2.98518  4.58477  3.61503
          0.01538  4.57830  5.30065  0.61958  0.77255  0.48576  0.95510
    330   2.94388  5.37669  2.21304  2.47234  4.83575  2.17142  3.94222  4.33061  2.81819  3.83345  4.61844  1.87920  4.03469  3.07842  3.34832  1.72387  3.23068  3.87777  5.98849  4.55311    391 - -
          2.68618  4.42225  2.77519  2.73123  3.46354  2.40513  3.72494  3.29354  2.67741  2.69355  4.24690  2.90347  2.73739  3.18146  2.89801  2.37887  2.77519  2.98518  4.58477  3.61503
          0.01538  4.57830  5.30065  0.61958  0.77255  0.48576  0.95510
    331   3.28316  5.54372  3.59702  2.18357  5.03892  3.90601  3.84604  4.38701  1.39661  3.77257  4.60675  3.38548  4.26529  2.96278  1.28650  3.24440  3.44631  4.02695  5.78497  4.59100    392 - -
          2.68618  4.42225  2.77519  2.73123  3.46354  2.40513  3.72494  3.29354  2.67741  2.69355  4.24690  2.90347  2.73739  3.18146  2.89801  2.37887  2.77519  2.98518  4.58477  3.61503
          0.01538  4.57830  5.30065  0.61958  0.77255  0.48576  0.95510
    332   2.74124  4.54653  3.50913  2.94668  3.72262  3.68040  3.94148  2.15389  2.06674  2.77313  3.66290  3.37988  4.07226  3.22121  3.26041  2.49581  2.16954  2.40051  5.14314  3.89364    393 - -
          2.68618  4.42225  2.77519  2.73123  3.46354  2.40513  3.72494  3.29354  2.67741  2.69355  4.24690  2.90347  2.73739  3.18146  2.89801  2.37887  2.77519  2.98518  4.58477  3.61503
          0.01538  4.57830  5.30065  0.61958  0.77255  0.48576  0.95510
    333   2.72464  4.64151  3.35048  2.38889  3.81348  3.63127  2.92935  2.33147  2.28062  2.86821  2.98165  3.25837  4.01571  3.09166  3.16988  2.85532  2.49764  2.52523  5.19443  3.92208    394 - -
          2.68618  4.42225  2.77519  2.73123  3.46354  2.40513  3.72494  3.29354  2.67741  2.69355  4.24690  2.90347  2.73739  3.18146  2.89801  2.37887  2.77519  2.98518  4.58477  3.61503
          0.01538  4.57830  5.30065  0.61958  0.77255  0.48576  0.95510
    334   2.74442  5.14288  3.03522  1.99903  4.45235  3.52913  3.71302  3.08449  1.91868  3.42876  4.19632  3.01542  3.92131  2.82537  2.49924  2.27842  2.52577  3.51463  5.59463  4.21780    395 - -
          2.68618  4.42225  2.77519  2.73123  3.46354  2.40513  3.72494  3.29354  2.67741  2.69355  4.24690  2.90347  2.73739  3.18146  2.89801  2.37887  2.77519  2.98518  4.58477  3.61503
          0.01538  4.57830  5.30065  0.61958  0.77255  0.48576  0.95510
    335   2.82784  5.22500  3.02413  1.74591  4.54868  3.56614  2.14050  4.00189  2.44046  3.51017  4.28630  3.05105  3.97330  2.86884  2.41051  2.80415  2.41411  3.60961  5.65814  4.29108    396 - -
          2.68618  4.42225  2.77519  2.73123  3.46354  2.40513  3.72494  3.29354  2.67741  2.69355  4.24690  2.90347  2.73739  3.18146  2.89801  2.37887  2.77519  2.98518  4.58477  3.61503
          0.01538  4.57830  5.30065  0.61958  0.77255  0.48576  0.95510
    336   2.72481  4.51064  3.54759  2.98567  3.69504  3.66680  3.95879  2.47765  2.92931  2.75516  3.64418  3.40358  4.07028  3.25405  2.70838  2.04514  1.93088  2.39775  5.12218  3.87832    397 - -
          2.68618  4.42225  2.77519  2.73123  3.46354  2.40513  3.72494  3.29354  2.67741  2.69355  4.24690  2.90347  2.73739  3.18146  2.89801  2.37887  2.77519  2.98518  4.58477  3.61503
          0.01538  4.57830  5.30065  0.61958  0.77255  0.48576  0.95510
    337   2.10444  5.13513  3.02924  1.89194  4.43704  3.53525  3.72615  2.99111  1.96637  3.41701  4.19173  3.02494  3.93190  2.47010  2.92357  2.74350  2.98677  3.50144  5.59151  4.21910    398 - -
          2.68618  4.42225  2.77519  2.73123  3.46354  2.40513  3.72494  3.29354  2.67741  2.69355  4.24690  2.90347  2.73739  3.18146  2.89801  2.37887  2.77519  2.98518  4.58477  3.61503
          0.01538  4.57830  5.30065  0.61958  0.77255  0.48576  0.95510
    338   2.74149  5.05110  3.07685  2.19235  4.32793  3.54394  3.73291  3.76083  1.73876  3.32258  3.12145  3.04797  3.93476  2.48422  2.94179  2.74580  2.56356  2.77537  5.52419  4.16803    399 - -
          2.68618  4.42225  2.77519  2.73123  3.46354  2.40513  3.72494  3.29354  2.67741  2.69355  4.24690  2.90347  2.73739  3.18146  2.89801  2.37887  2.77519  2.98518  4.58477  3.61503
          0.01538  4.57830  5.30065  0.61958  0.77255  0.48576  0.95510
    339   2.08537  5.16372  2.95162  2.07478  4.53661  2.82585  3.76453  4.00370  2.53622  3.52085  4.28429  2.52746  3.03214  2.87935  3.02666  2.02981  3.00737  3.58802  5.68312  4.29015    400 - -
          2.68618  4.42225  2.77519  2.73123  3.46354  2.40513  3.72494  3.29354  2.67741  2.69355  4.24690  2.90347  2.73739  3.18146  2.89801  2.37887  2.77519  2.98518  4.58477  3.61503
          0.01538  4.57830  5.30065  0.61958  0.77255  0.48576  0.95510
    340   2.94635  4.54876  4.19171  3.69288  3.69505  3.93323  4.48579  2.59619  3.57355  2.08727  3.63008  3.96332  1.37938  3.88629  3.83485  3.28610  3.24715  1.72661  5.34284  4.12227    401 - -
          2.68618  4.42225  2.77519  2.73123  3.46354  2.40513  3.72494  3.29354  2.67741  2.69355  4.24690  2.90347  2.73739  3.18146  2.89801  2.37887  2.77519  2.98518  4.58477  3.61503
          0.01538  4.57830  5.30065  0.61958  0.77255  0.48576  0.95510
    341   2.18707  4.46463  3.76246  3.24048  2.69657  1.56836  4.03791  3.02213  3.19670  2.72918  3.64581  3.57901  4.15708  3.48014  3.51530  3.01336  3.04171  2.79387  4.92050  2.65937    402 - -
          2.68618  4.42225  2.77519  2.73123  3.46354  2.40513  3.72494  3.29354  2.67741  2.69355  4.24690  2.90347  2.73739  3.18146  2.89801  2.37887  2.77519  2.98518  4.58477  3.61503
          0.01538  4.57830  5.30065  0.61958  0.77255  0.48576  0.95510
    342   2.75158  5.24877  2.21251  2.14121  4.58881  3.50599  3.70415  4.07011  1.93336  3.55000  4.29346  2.97484  3.90880  2.80481  2.39609  2.38392  2.57030  3.63726  5.68189  4.27480    403 - -
          2.68618  4.42225  2.77519  2.73123  3.46354  2.40513  3.72494  3.29354  2.67741  2.69355  4.24690  2.90347  2.73739  3.18146  2.89801  2.37887  2.77519  2.98518  4.58477  3.61503
          0.01538  4.57830  5.30065  0.61958  0.77255  0.48576  0.95510
    343   3.51039  4.72977  5.52553  5.01980  3.83386  5.03779  5.61267  1.37591  4.92978  1.59919  3.59429  5.17564  5.24294  5.09625  5.04319  4.44084  3.75842  1.02277  5.90396  4.75483    404 - -
          2.68618  4.42225  2.77519  2.73123  3.46354  2.40513  3.72494  3.29354  2.67741  2.69355  4.24690  2.90347  2.73739  3.18146  2.89801  2.37887  2.77519  2.98518  4.58477  3.61503
          0.01538  4.57830  5.30065  0.61958  0.77255  0.48576  0.95510
    344   2.74322  5.20203  3.00095  2.19135  4.53214  3.51667  3.70072  4.00163  2.17273  3.49695  4.24873  2.25750  3.91062  2.43192  2.45657  2.35416  2.97301  2.74077  5.64000  4.24703    405 - -
          2.68618  4.42225  2.77519  2.73123  3.46354  2.40513  3.72494  3.29354  2.67741  2.69355  4.24690  2.90347  2.73739  3.18146  2.89801  2.37887  2.77519  2.98518  4.58477  3.61503
          0.01538  4.57830  5.30065  0.61958  0.77255  0.48576  0.95510
    345   2.88938  5.32402  2.41613  2.52396  4.68201  2.60260  3.78052  4.13933  2.13142  3.61962  4.39310  3.05916  4.00412  2.89396  1.47887  2.85177  3.11876  3.72896  5.74353  4.37369    406 - -
          2.68618  4.42225  2.77519  2.73123  3.46354  2.40513  3.72494  3.29354  2.67741  2.69355  4.24690  2.90347  2.73739  3.18146  2.89801  2.37887  2.77519  2.98518  4.58477  3.61503
          0.01538  4.57830  5.30065  0.61958  0.77255  0.48576  0.95510
    346   3.62673  4.90981  5.41535  4.90395  3.49703  4.93875  5.40043  2.28032  4.74160  0.75404  3.28402  5.08738  5.15060  4.84066  4.81572  4.34565  3.87385  1.52684  5.62119  4.53549    407 - -
          2.68618  4.42225  2.77519  2.73123  3.46354  2.40513  3.72494  3.29354  2.67741  2.69355  4.24690  2.90347  2.73739  3.18146  2.89801  2.37887  2.77519  2.98518  4.58477  3.61503
          0.01538  4.57830  5.30065  0.61958  0.77255  0.48576  0.95510
    347   2.55105  4.51714  3.86546  3.53401  4.77177  2.26008  4.60193  4.21532  3.57864  3.87375  4.66919  3.66773  4.03484  3.85423  3.90636  1.15387  1.47775  3.60083  6.08654  4.88039    408 - -
          2.68618  4.42225  2.77519  2.73123  3.46354  2.40513  3.72494  3.29354  2.67741  2.69355  4.24690  2.90347  2.73739  3.18146  2.89801  2.37887  2.77519  2.98518  4.58477  3.61503
          0.01538  4.57830  5.30065  0.61958  0.77255  0.48576  0.95510
    348   2.45938  4.55650  5.13638  4.60044  3.79264  4.63982  5.13697  1.67609  4.48752  1.90496  3.63052  4.74430  4.93790  4.69826  4.62413  3.99894  3.51343  0.97312  5.62199  4.43203    409 - -
          2.68618  4.42225  2.77519  2.73123  3.46354  2.40513  3.72494  3.29354  2.67741  2.69355  4.24690  2.90347  2.73739  3.18146  2.89801  2.37887  2.77519  2.98518  4.58477  3.61503
          0.01538  4.57830  5.30065  0.61958  0.77255  0.48576  0.95510
    349   1.66053  4.81985  3.24733  2.81142  4.51845  2.04750  4.03647  3.95976  2.86202  3.55075  4.34639  3.25381  3.98971  2.42529  3.30370  1.88271  3.03388  3.51339  5.75889  4.43887    410 - -
          2.68618  4.42225  2.77519  2.73123  3.46354  2.40513  3.72494  3.29354  2.67741  2.69355  4.24690  2.90347  2.73739  3.18146  2.89801  2.37887  2.77519  2.98518  4.58477  3.61503
          0.01538  4.57830  5.30065  0.61958  0.77255  0.48576  0.95510
    350   3.49909  4.72658  5.49858  5.04607  4.06246  5.03325  5.79930  1.51244  4.96732  2.49827  3.81226  5.20775  5.30127  5.23638  5.14309  4.47293  3.77005  0.64134  6.16150  4.93359    411 - -
          2.68618  4.42225  2.77519  2.73123  3.46354  2.40513  3.72494  3.29354  2.67741  2.69355  4.24690  2.90347  2.73739  3.18146  2.89801  2.37887  2.77519  2.98518  4.58477  3.61503
          0.01538  4.57830  5.30065  0.61958  0.77255  0.48576  0.95510
    351   2.37602  4.31594  4.73278  4.13849  2.43197  4.12540  4.46066  2.42702  3.97216  1.87852  2.14802  4.22691  4.46052  4.12068  4.04449  3.43863  3.17073  1.54475  4.96236  3.79920    412 - -
          2.68618  4.42225  2.77519  2.73123  3.46354  2.40513  3.72494  3.29354  2.67741  2.69355  4.24690  2.90347  2.73739  3.18146  2.89801  2.37887  2.77519  2.98518  4.58477  3.61503
          0.01538  4.57830  5.30065  0.61958  0.77255  0.48576  0.95510
    352   3.50829  4.72793  5.52121  5.01656  3.84296  5.03690  5.61567  1.43226  4.92712  1.63441  3.60350  5.17364  5.24392  5.09839  5.04389  4.44036  3.75686  0.96554  5.91178  4.75916    413 - -
          2.68618  4.42225  2.77519  2.73123  3.46354  2.40513  3.72494  3.29354  2.67741  2.69355  4.24690  2.90347  2.73739  3.18146  2.89801  2.37887  2.77519  2.98518  4.58477  3.61503
          0.01538  4.57830  5.30065  0.61958  0.77255  0.48576  0.95510
    353   3.37030  6.09542  0.96694  1.87113  5.36155  3.53111  4.13011  4.93231  3.22954  4.37603  5.24323  1.85679  4.19020  3.30082  3.89536  3.21089  3.67112  4.45999  6.52105  4.93745    414 - -
          2.68618  4.42225  2.77519  2.73123  3.46354  2.40513  3.72494  3.29354  2.67741  2.69355  4.24690  2.90347  2.73739  3.18146  2.89801  2.37887  2.77519  2.98518  4.58477  3.61503
          0.01538  4.57830  5.30065  0.61958  0.77255  0.48576  0.95510
    354   2.75472  5.12367  2.98508  2.19838  4.41815  2.07945  3.73967  3.86902  2.50807  3.41047  4.18830  3.01722  2.95935  2.43736  2.98928  2.39624  2.98923  3.48953  5.59506  3.13594    415 - -
          2.68618  4.42225  2.77519  2.73123  3.46354  2.40513  3.72494  3.29354  2.67741  2.69355  4.24690  2.90347  2.73739  3.18146  2.89801  2.37887  2.77519  2.98518  4.58477  3.61503
          0.01538  4.57830  5.30065  0.61958  0.77255  0.48576  0.95510
    355   2.40428  5.03892  3.07701  2.21373  4.31449  3.55074  3.75079  2.77347  1.78911  3.31199  4.10914  3.06284  2.54420  2.88350  2.95973  2.76402  2.98591  3.38754  5.52250  4.17192    416 - -
          2.68618  4.42225  2.77519  2.73123  3.46354  2.40513  3.72494  3.29354  2.67741  2.69355  4.24690  2.90347  2.73739  3.18146  2.89801  2.37887  2.77519  2.98518  4.58477  3.61503
          0.01538  4.57830  5.30065  0.61958  0.77255  0.48576  0.95510
    356   2.37700  4.56697  2.73087  2.86447  3.72270  3.65338  3.88926  2.58027  2.83267  2.78804  3.66331  3.31552  4.03647  3.15503  2.65615  2.88412  2.50989  2.85252  2.62264  3.03753    417 - -
          2.68643  4.42250  2.77463  2.73117  3.46283  2.40538  3.72520  3.29323  2.67706  2.69380  4.24715  2.90317  2.73765  3.18172  2.89826  2.37912  2.77545  2.98484  4.58502  3.61417
          0.74909  1.61798  1.11199  1.45069  0.26711  0.48576  0.95510
    357   2.19900  4.97983  2.86698  1.96190  4.29674  3.41498  3.66400  3.72072  2.08377  3.28632  4.08530  2.93710  3.84611  2.79805  2.86043  2.67874  2.37014  3.35786  5.48425  4.12828    423 - -
          2.68618  4.42225  2.77519  2.73123  3.46354  2.40513  3.72494  3.29354  2.67741  2.69355  4.24690  2.90347  2.73739  3.18146  2.89801  2.37887  2.77519  2.98518  4.58477  3.61503
          0.02283  4.18686  4.90921  0.61958  0.77255  0.95521  0.48570
    358   2.73815  5.11609  2.26000  2.36201  4.45837  3.39804  3.68321  3.90027  1.64937  3.43536  4.22866  2.90252  3.85938  2.81244  2.88766  2.71243  2.35322  3.51098  5.60342  4.22314    424 - -
          2.68618  4.42225  2.77519  2.73123  3.46354  2.40513  3.72494  3.29354  2.67741  2.69355  4.24690  2.90347  2.73739  3.18146  2.89801  2.37887  2.77519  2.98518  4.58477  3.61503
          0.02283  4.18686  4.90921  0.61958  0.77255  0.56151  0.84478
    359   2.66254  4.54866  3.36309  2.87048  3.83220  1.83375  3.93252  3.15650  2.85134  2.35643  3.77489  2.51374  3.99075  3.18729  3.23779  2.81746  2.94443  2.37993  5.23379  3.96455    425 - -
          2.68633  4.42240  2.77486  2.73092  3.46273  2.40528  3.72509  3.29288  2.67756  2.69370  4.24705  2.90362  2.73754  3.18161  2.89816  2.37902  2.77534  2.98474  4.58492  3.61518
          0.16388  1.92970  5.12220  1.36899  0.29352  0.74988  0.63946
    360   2.66422  4.73206  3.16778  2.65186  4.03781  3.48705  3.80852  3.42734  2.63983  3.07227  2.93606  2.09188  2.38961  2.99224  3.07138  2.74459  2.37584  3.11798  5.35322  4.04936    431 - -
          2.68618  4.42225  2.77519  2.73123  3.46354  2.40513  3.72494  3.29354  2.67741  2.69355  4.24690  2.90347  2.73739  3.18146  2.89801  2.37887  2.77519  2.98518  4.58477  3.61503
          0.01841  4.39985  5.12220  0.61958  0.77255  0.74988  0.63946
    361   2.27469  5.01392  2.12565  2.44678  4.30187  2.59929  3.71140  2.92523  2.50339  3.30560  4.09951  2.98129  3.88781  2.42622  2.98355  2.70707  2.94461  3.37565  5.51436  4.14838    432 - -
          2.68618  4.42225  2.77519  2.73123  3.46354  2.40513  3.72494  3.29354  2.67741  2.69355  4.24690  2.90347  2.73739  3.18146  2.89801  2.37887  2.77519  2.98518  4.58477  3.61503
          0.01841  4.39985  5.12220  0.61958  0.77255  0.74988  0.63946
    362   2.64627  4.35903  3.65167  3.10938  3.57238  1.96551  3.99903  2.39758  3.04896  2.63053  2.53056  3.46504  4.04002  3.35199  3.37679  2.32306  2.91690  2.65409  5.03377  3.80681    433 - -
          2.68618  4.42225  2.77519  2.73123  3.46354  2.40513  3.72494  3.29354  2.67741  2.69355  4.24690  2.90347  2.73739  3.18146  2.89801  2.37887  2.77519  2.98518  4.58477  3.61503
          0.01841  4.39985  5.12220  0.61958  0.77255  0.74988  0.63946
    363   2.91515  5.21328  3.25155  2.18703  4.57620  3.64483  3.71174  3.97885  1.49993  2.58432  4.27280  3.13610  4.01924  2.83200  2.01380  2.90050  3.11724  3.61802  5.58091  4.29588    434 - -
          2.68618  4.42225  2.77519  2.73123  3.46354  2.40513  3.72494  3.29354  2.67741  2.69355  4.24690  2.90347  2.73739  3.18146  2.89801  2.37887  2.77519  2.98518  4.58477  3.61503
          0.01841  4.39985  5.12220  0.61958  0.77255  0.74988  0.63946
    364   2.78293  5.14770  2.99182  2.49173  4.50414  3.51157  3.71069  3.94806  1.74513  3.45815  4.24106  3.01599  2.37713  2.38382  2.78399  2.27337  3.01573  3.55725  5.60552  4.25265    435 - -
          2.68630  4.42237  2.77532  2.73089  3.46366  2.40525  3.72507  3.29366  2.67723  2.69367  4.24702  2.90359  2.73752  3.18159  2.89759  2.37899  2.77494  2.98489  4.58489  3.61515
          0.81529  1.07299  1.53478  0.53951  0.87475  0.74988  0.63946
    365   3.95295  5.05947  4.96728  4.73615  1.47634  4.62807  3.48991  3.65100  4.54477  2.94282  4.20931  4.24894  4.90633  4.36207  4.46473  4.00006  4.15855  3.55840  2.20579  1.00164    438 - -
          2.68618  4.42225  2.77519  2.73123  3.46354  2.40513  3.72494  3.29354  2.67741  2.69355  4.24690  2.90347  2.73739  3.18146  2.89801  2.37887  2.77519  2.98518  4.58477  3.61503
          0.02335  4.16471  4.88705  0.61958  0.77255  0.54890  0.86177
    366   2.72269  5.09449  2.98575  1.90969  4.40030  3.49251  3.67586  3.84452  2.01132  2.72604  4.15147  2.98197  3.88966  2.40118  2.83248  2.70876  2.43844  3.46414  5.54272  4.17763    439 - -
          2.68618  4.42225  2.77519  2.73123  3.46354  2.40513  3.72494  3.29354  2.67741  2.69355  4.24690  2.90347  2.73739  3.18146  2.89801  2.37887  2.77519  2.98518  4.58477  3.61503
          0.01841  4.39985  5.12220  0.61958  0.77255  0.74988  0.63946
    367   3.10412  5.26868  2.80184  1.92612  4.78167  3.53460  4.14458  4.25373  3.02203  3.83206  4.72162  3.20595  0.97070  3.34065  3.44963  3.10655  3.43139  3.86660  5.96079  4.64830    440 - -
          2.68618  4.42225  2.77519  2.73123  3.46354  2.40513  3.72494  3.29354  2.67741  2.69355  4.24690  2.90347  2.73739  3.18146  2.89801  2.37887  2.77519  2.98518  4.58477  3.61503
          0.01841  4.39985  5.12220  0.61958  0.77255  0.54209  0.87116
    368   2.36791  4.59493  3.58800  3.00096  3.72116  3.72507  3.94208  3.03148  2.76609  2.25988  2.60551  3.41980  4.10651  3.21048  1.66687  2.98383  3.03131  2.82971  5.15822  3.92561    441 - -
          2.68618  4.42225  2.77519  2.73123  3.46354  2.40513  3.72494  3.29354  2.67741  2.69355  4.24690  2.90347  2.73739  3.18146  2.89801  2.37887  2.77519  2.98518  4.58477  3.61503
          0.01685  4.48771  5.21005  0.61958  0.77255  0.40294  1.10368
    369   1.96071  5.07747  3.07105  2.57504  4.45752  3.53562  3.80539  3.89626  2.21044  3.44576  4.23557  3.09227  3.97279  2.40711  2.97676  1.65741  3.03570  3.51340  5.63002  4.27806    442 - -
          2.68618  4.42225  2.77519  2.73123  3.46354  2.40513  3.72494  3.29354  2.67741  2.69355  4.24690  2.90347  2.73739  3.18146  2.89801  2.37887  2.77519  2.98518  4.58477  3.61503
          0.01538  4.57830  5.30065  0.61958  0.77255  0.48576  0.95510
    370   2.40482  5.20517  2.48941  2.44002  4.52768  3.50994  3.71179  3.99809  2.16473  2.69284  4.25439  2.26090  3.91274  2.16398  2.94464  2.71880  2.98076  3.58411  5.65003  4.25210    443 - -
          2.68618  4.42225  2.77519  2.73123  3.46354  2.40513  3.72494  3.29354  2.67741  2.69355  4.24690  2.90347  2.73739  3.18146  2.89801  2.37887  2.77519  2.98518  4.58477  3.61503
          0.01538  4.57830  5.30065  0.61958  0.77255  0.48576  0.95510
    371   2.40668  5.24449  2.42850  1.66905  4.56682  2.79679  3.73598  4.04108  2.50262  3.54188  4.29876  2.98140  3.92691  2.45757  2.99939  2.74214  3.01300  2.91523  5.69292  4.28668    444 - -
          2.68618  4.42225  2.77519  2.73123  3.46354  2.40513  3.72494  3.29354  2.67741  2.69355  4.24690  2.90347  2.73739  3.18146  2.89801  2.37887  2.77519  2.98518  4.58477  3.61503
          0.01538  4.57830  5.30065  0.61958  0.77255  0.48576  0.95510
    372   2.75233  5.02758  3.05167  1.59905  4.28991  3.54632  3.75678  2.86946  2.53463  3.29348  4.09519  2.60870  3.94711  2.47619  3.00098  2.76414  2.98477  2.73832  5.51513  4.16200    445 - -
          2.68618  4.42225  2.77519  2.73123  3.46354  2.40513  3.72494  3.29354  2.67741  2.69355  4.24690  2.90347  2.73739  3.18146  2.89801  2.37887  2.77519  2.98518  4.58477  3.61503
          0.01538  4.57830  5.30065  0.61958  0.77255  0.48576  0.95510
    373   3.07044  4.52677  4.46511  3.88232  3.35048  4.19576  4.48189  1.75601  3.74431  1.55512  2.13827  4.14139  4.50914  2.23858  3.93492  3.49048  3.29665  2.54986  5.10042  3.95875    446 - -
          2.68618  4.42225  2.77519  2.73123  3.46354  2.40513  3.72494  3.29354  2.67741  2.69355  4.24690  2.90347  2.73739  3.18146  2.89801  2.37887  2.77519  2.98518  4.58477  3.61503
          0.01538  4.57830  5.30065  0.61958  0.77255  0.48576  0.95510
    374   2.06575  5.16669  3.11123  2.57097  4.51951  3.57907  3.76598  3.95455  1.61232  3.47653  4.26080  3.09055  3.98501  2.15506  2.83546  2.81404  2.56470  3.57110  5.63350  4.28709    447 - -
          2.68618  4.42225  2.77519  2.73123  3.46354  2.40513  3.72494  3.29354  2.67741  2.69355  4.24690  2.90347  2.73739  3.18146  2.89801  2.37887  2.77519  2.98518  4.58477  3.61503
          0.01538  4.57830  5.30065  0.61958  0.77255  0.48576  0.95510
    375   2.73307  5.20949  2.26218  2.43192  4.54143  3.50499  3.69569  3.03264  2.15392  3.50803  4.25460  2.44048  3.90091  2.43196  2.53426  2.38424  2.96423  3.59327  5.64876  4.24735    448 - -
          2.68618  4.42225  2.77519  2.73123  3.46354  2.40513  3.72494  3.29354  2.67741  2.69355  4.24690  2.90347  2.73739  3.18146  2.89801  2.37887  2.77519  2.98518  4.58477  3.61503
          0.01538  4.57830  5.30065  0.61958  0.77255  0.48576  0.95510
    376   3.10981  4.44363  4.97209  4.39297  3.42484  4.36483  4.71752  1.39640  4.23077  1.59967  3.34885  4.47790  4.67234  4.37387  4.29720  3.69386  3.34419  1.60626  5.16459  2.85443    449 - -
          2.68618  4.42225  2.77519  2.73123  3.46354  2.40513  3.72494  3.29354  2.67741  2.69355  4.24690  2.90347  2.73739  3.18146  2.89801  2.37887  2.77519  2.98518  4.58477  3.61503
          0.01538  4.57830  5.30065  0.61958  0.77255  0.48576  0.95510
    377   2.85436  5.28201  2.88001  1.31945  4.62651  3.53295  3.79912  4.08974  2.21172  3.59824  4.37328  3.02343  3.98130  2.91879  3.02295  2.32454  2.55960  3.68148  5.75213  4.35867    450 - -
          2.68618  4.42225  2.77519  2.73123  3.46354  2.40513  3.72494  3.29354  2.67741  2.69355  4.24690  2.90347  2.73739  3.18146  2.89801  2.37887  2.77519  2.98518  4.58477  3.61503
          0.01538  4.57830  5.30065  0.61958  0.77255  0.48576  0.95510
    378   2.86731  5.36738  1.71566  2.42089  4.70123  3.50859  3.80422  4.18832  2.60839  3.67754  4.44136  2.16183  3.97286  2.44750  3.12072  2.34183  2.48561  3.75836  5.82260  4.39592    451 - -
          2.68618  4.42225  2.77519  2.73123  3.46354  2.40513  3.72494  3.29354  2.67741  2.69355  4.24690  2.90347  2.73739  3.18146  2.89801  2.37887  2.77519  2.98518  4.58477  3.61503
          0.01538  4.57830  5.30065  0.61958  0.77255  0.48576  0.95510
    379   3.58004  4.81656  5.52028  4.98426  3.59352  5.02318  5.48123  1.76557  4.86859  0.96360  3.35757  5.15350  5.19320  4.94547  4.93485  4.41096  3.81555  1.39897  5.70017  4.62355    452 - -
          2.68618  4.42225  2.77519  2.73123  3.46354  2.40513  3.72494  3.29354  2.67741  2.69355  4.24690  2.90347  2.73739  3.18146  2.89801  2.37887  2.77519  2.98518  4.58477  3.61503
          0.01538  4.57830  5.30065  0.61958  0.77255  0.48576  0.95510
    380   3.24967  4.54925  5.10035  4.56004  3.76837  4.61208  5.09315  1.73801  4.44277  1.89821  3.61187  4.70832  4.91178  4.65412  4.58067  3.96682  2.58996  0.95632  5.58664  4.39874    453 - -
          2.68618  4.42225  2.77519  2.73123  3.46354  2.40513  3.72494  3.29354  2.67741  2.69355  4.24690  2.90347  2.73739  3.18146  2.89801  2.37887  2.77519  2.98518  4.58477  3.61503
          0.01538  4.57830  5.30065  0.61958  0.77255  0.48576  0.95510
    381   2.90296  5.31581  3.18595  2.60103  4.69604  3.64002  3.74605  4.13439  1.79777  3.59307  4.36625  2.53380  4.02192  2.00919  1.96488  2.87036  2.58489  3.72949  5.69103  4.35874    454 - -
          2.68618  4.42225  2.77519  2.73123  3.46354  2.40513  3.72494  3.29354  2.67741  2.69355  4.24690  2.90347  2.73739  3.18146  2.89801  2.37887  2.77519  2.98518  4.58477  3.61503
          0.01538  4.57830  5.30065  0.61958  0.77255  0.48576  0.95510
    382   2.37025  5.11966  2.96697  2.17443  4.50707  3.49958  3.79787  3.96377  2.58086  3.50059  4.27605  2.15692  3.94811  2.92141  3.06531  1.78931  2.46552  3.55929  5.67831  4.29707    455 - -
          2.68618  4.42225  2.77519  2.73123  3.46354  2.40513  3.72494  3.29354  2.67741  2.69355  4.24690  2.90347  2.73739  3.18146  2.89801  2.37887  2.77519  2.98518  4.58477  3.61503
          0.01538  4.57830  5.30065  0.61958  0.77255  0.48576  0.95510
    383   0.77361  4.46259  4.12440  3.89192  4.86085  3.25344  4.85530  4.27096  3.93101  3.99366  4.80524  3.83261  4.06193  4.17248  4.16918  1.49266  3.07096  3.61707  6.21383  5.05179    456 - -
          2.68618  4.42225  2.77519  2.73123  3.46354  2.40513  3.72494  3.29354  2.67741  2.69355  4.24690  2.90347  2.73739  3.18146  2.89801  2.37887  2.77519  2.98518  4.58477  3.61503
          0.01538  4.57830  5.30065  0.61958  0.77255  0.48576  0.95510
    384   2.43387  4.31681  4.85678  4.26065  2.43335  4.17707  4.52581  1.76317  4.08082  1.84086  2.57082  4.31010  4.50688  4.21445  4.12357  3.49667  3.19537  1.68953  4.99649  3.83674    457 - -
          2.68618  4.42225  2.77519  2.73123  3.46354  2.40513  3.72494  3.29354  2.67741  2.69355  4.24690  2.90347  2.73739  3.18146  2.89801  2.37887  2.77519  2.98518  4.58477  3.61503
          0.01538  4.57830  5.30065  0.61958  0.77255  0.48576  0.95510
    385   3.28539  5.87411  1.92134  1.82841  5.21608  1.07430  4.11573  4.75394  3.16831  4.23339  5.08570  3.00356  4.17312  3.28447  3.79017  3.16347  3.58745  4.29945  6.38580  4.86003    458 - -
          2.68618  4.42225  2.77519  2.73123  3.46354  2.40513  3.72494  3.29354  2.67741  2.69355  4.24690  2.90347  2.73739  3.18146  2.89801  2.37887  2.77519  2.98518  4.58477  3.61503
          0.01538  4.57830  5.30065  0.61958  0.77255  0.48576  0.95510
    386   2.78378  4.25242  4.24308  3.66083  1.95330  3.88153  4.12729  2.67559  2.69552  2.39051  2.64534  3.85538  4.24663  3.74816  3.70359  3.17023  3.01522  2.16913  4.75154  2.21838    459 - -
          2.68618  4.42225  2.77519  2.73123  3.46354  2.40513  3.72494  3.29354  2.67741  2.69355  4.24690  2.90347  2.73739  3.18146  2.89801  2.37887  2.77519  2.98518  4.58477  3.61503
          0.01538  4.57830  5.30065  0.61958  0.77255  0.48576  0.95510
    387   2.89709  5.42807  1.55311  2.41296  4.75710  3.51471  3.81137  4.25055  2.11013  3.72596  4.48831  2.47131  3.98424  2.44655  3.12155  2.36305  3.14101  3.81323  5.86073  4.42673    460 - -
          2.68618  4.42225  2.77519  2.73123  3.46354  2.40513  3.72494  3.29354  2.67741  2.69355  4.24690  2.90347  2.73739  3.18146  2.89801  2.37887  2.77519  2.98518  4.58477  3.61503
          0.01538  4.57830  5.30065  0.61958  0.77255  0.48576  0.95510
    388   2.80495  5.24660  2.88822  1.67935  4.58079  2.76522  3.76753  4.05062  2.53884  3.55891  4.32469  2.99990  2.39367  2.45554  3.02895  2.77312  2.56436  3.63856  5.71573  4.31473    461 - -
          2.68618  4.42225  2.77519  2.73123  3.46354  2.40513  3.72494  3.29354  2.67741  2.69355  4.24690  2.90347  2.73739  3.18146  2.89801  2.37887  2.77519  2.98518  4.58477  3.61503
          0.01538  4.57830  5.30065  0.61958  0.77255  0.48576  0.95510
    389   2.11766  5.19745  2.95935  1.86699  4.52583  3.50882  3.72103  3.99483  2.18252  3.50050  4.25738  2.56879  3.91677  2.82925  2.95910  2.38598  2.49735  3.58215  5.65387  4.25729    462 - -
          2.68618  4.42225  2.77519  2.73123  3.46354  2.40513  3.72494  3.29354  2.67741  2.69355  4.24690  2.90347  2.73739  3.18146  2.89801  2.37887  2.77519  2.98518  4.58477  3.61503
          0.01538  4.57830  5.30065  0.61958  0.77255  0.48576  0.95510
    390   3.53630  5.58529  3.97324  3.26448  5.08603  4.07008  3.95717  4.45746  2.14536  3.82738  4.72924  3.61931  4.43724  2.25590  0.72923  3.52359  3.68046  4.14757  5.80248  4.67923    463 - -
          2.68618  4.42225  2.77519  2.73123  3.46354  2.40513  3.72494  3.29354  2.67741  2.69355  4.24690  2.90347  2.73739  3.18146  2.89801  2.37887  2.77519  2.98518  4.58477  3.61503
          0.01538  4.57830  5.30065  0.61958  0.77255  0.48576  0.95510
    391   2.95214  4.96972  3.21689  3.17100  5.05555  0.64898  4.60633  4.66019  3.62679  4.26008  5.10995  2.25584  4.23004  3.86072  4.01231  3.06165  3.43060  4.04621  6.28992  5.01821    464 - -
          2.68618  4.42225  2.77519  2.73123  3.46354  2.40513  3.72494  3.29354  2.67741  2.69355  4.24690  2.90347  2.73739  3.18146  2.89801  2.37887  2.77519  2.98518  4.58477  3.61503
          0.01538  4.57830  5.30065  0.61958  0.77255  0.48576  0.95510
    392   3.39128  5.98330  0.69928  2.44871  5.25675  3.56758  4.17621  4.86224  3.24536  4.32798  5.21925  3.04011  4.22723  2.31932  3.85633  3.25364  3.69939  4.41548  6.43695  4.90480    465 - -
          2.68618  4.42225  2.77519  2.73123  3.46354  2.40513  3.72494  3.29354  2.67741  2.69355  4.24690  2.90347  2.73739  3.18146  2.89801  2.37887  2.77519  2.98518  4.58477  3.61503
          0.01538  4.57830  5.30065  0.61958  0.77255  0.48576  0.95510
    393   2.73598  5.02869  3.07899  2.52531  4.30578  3.54055  3.73986  2.99493  2.50095  3.30636  4.09881  2.54508  3.93490  2.49416  2.51470  1.86142  2.51835  3.38430  5.51406  4.16006    466 - -
          2.68618  4.42225  2.77519  2.73123  3.46354  2.40513  3.72494  3.29354  2.67741  2.69355  4.24690  2.90347  2.73739  3.18146  2.89801  2.37887  2.77519  2.98518  4.58477  3.61503
          0.01538  4.57830  5.30065  0.61958  0.77255  0.48576  0.95510
    394   3.41134  4.68866  5.35052  4.78076  2.50976  4.74737  5.11714  1.77645  4.63469  1.21459  3.26634  4.88584  4.96831  4.69529  4.66391  4.10149  3.64021  1.42347  5.40689  4.30107    467 - -
          2.68618  4.42225  2.77519  2.73123  3.46354  2.40513  3.72494  3.29354  2.67741  2.69355  4.24690  2.90347  2.73739  3.18146  2.89801  2.37887  2.77519  2.98518  4.58477  3.61503
          0.01538  4.57830  5.30065  0.61958  0.77255  0.48576  0.95510
    395   2.65824  4.69907  3.40915  3.05443  4.59686  3.37670  4.25533  4.03374  3.13499  3.66344  4.47285  2.48398  4.02994  3.45355  3.53685  1.52108  1.34049  3.54343  5.87990  4.59692    468 - -
          2.68604  4.42247  2.77461  2.73146  3.46376  2.40535  3.72517  3.29241  2.67727  2.69377  4.24712  2.90278  2.73762  3.18169  2.89823  2.37909  2.77542  2.98491  4.58499  3.61525
          0.11423  2.27341  5.30065  1.83598  0.17371  0.48576  0.95510
    396   3.49255  4.72746  5.47602  5.02542  4.05450  5.00661  5.77511  1.58772  4.94108  2.49459  3.80946  5.18570  5.28562  5.21261  5.11726  4.44668  3.76585  0.61585  6.14713  4.91752    478 - -
          2.68618  4.42225  2.77519  2.73123  3.46354  2.40513  3.72494  3.29354  2.67741  2.69355  4.24690  2.90347  2.73739  3.18146  2.89801  2.37887  2.77519  2.98518  4.58477  3.61503
          0.01538  4.57830  5.30065  0.61958  0.77255  0.48576  0.95510
    397   2.39322  4.86389  3.16667  2.30379  4.08719  3.57064  3.77800  2.87641  2.59018  3.11509  3.94080  3.11925  3.95995  2.50151  2.46210  2.37158  2.95788  2.31909  5.37849  4.05889    479 - -
          2.68618  4.42225  2.77519  2.73123  3.46354  2.40513  3.72494  3.29354  2.67741  2.69355  4.24690  2.90347  2.73739  3.18146  2.89801  2.37887  2.77519  2.98518  4.58477  3.61503
          0.01538  4.57830  5.30065  0.61958  0.77255  0.48576  0.95510
    398   2.73508  5.01161  3.07288  2.54512  4.32917  3.52565  3.77165  3.76159  2.54730  3.33436  4.12800  2.15410  3.94207  2.17382  3.01370  2.09951  2.54674  2.70895  5.54410  4.19005    480 - -
          2.68618  4.42225  2.77519  2.73123  3.46354  2.40513  3.72494  3.29354  2.67741  2.69355  4.24690  2.90347  2.73739  3.18146  2.89801  2.37887  2.77519  2.98518  4.58477  3.61503
          0.01538  4.57830  5.30065  0.61958  0.77255  0.48576  0.95510
    399   2.73093  4.31225  3.88472  3.31044  3.43119  3.77445  4.05853  2.24553  3.22961  2.50303  2.08501  3.63146  4.15060  2.72759  3.50650  2.53704  2.47061  2.23310  4.91892  3.70999    481 - -
          2.68618  4.42225  2.77519  2.73123  3.46354  2.40513  3.72494  3.29354  2.67741  2.69355  4.24690  2.90347  2.73739  3.18146  2.89801  2.37887  2.77519  2.98518  4.58477  3.61503
          0.01538  4.57830  5.30065  0.61958  0.77255  0.48576  0.95510
    400   2.72268  4.74291  3.38646  2.86172  4.16762  3.53429  3.96575  3.55574  2.76439  3.20545  4.04866  3.29949  1.59441  3.16084  2.49828  2.20962  3.02038  2.53694  5.47792  4.19645    482 - -
          2.68618  4.42225  2.77519  2.73123  3.46354  2.40513  3.72494  3.29354  2.67741  2.69355  4.24690  2.90347  2.73739  3.18146  2.89801  2.37887  2.77519  2.98518  4.58477  3.61503
          0.01538  4.57830  5.30065  0.61958  0.77255  0.48576  0.95510
    401   3.98194  5.21151  5.34604  4.99194  0.68376  4.94487  4.37543  2.97730  4.80685  1.70749  3.57980  4.84014  5.18745  4.75078  4.78915  4.37071  4.21392  3.11641  4.48657  2.84468    483 - -
          2.68618  4.42225  2.77519  2.73123  3.46354  2.40513  3.72494  3.29354  2.67741  2.69355  4.24690  2.90347  2.73739  3.18146  2.89801  2.37887  2.77519  2.98518  4.58477  3.61503
          0.01538  4.57830  5.30065  0.61958  0.77255  0.48576  0.95510
    402   3.40924  6.14930  0.79627  1.93303  5.40938  3.53314  4.15533  4.98846  3.28427  4.43072  5.31309  2.24088  4.20579  3.33162  3.96753  3.24117  3.71653  4.51370  6.57722  4.97868    484 - -
          2.68618  4.42225  2.77519  2.73123  3.46354  2.40513  3.72494  3.29354  2.67741  2.69355  4.24690  2.90347  2.73739  3.18146  2.89801  2.37887  2.77519  2.98518  4.58477  3.61503
          0.01538  4.57830  5.30065  0.61958  0.77255  0.48576  0.95510
    403   2.31567  4.89909  3.18619  2.64671  4.35447  2.68951  3.84868  3.78822  2.63609  3.36985  4.16345  3.13847  2.91711  2.99066  2.40781  2.32188  1.90964  3.40176  5.58314  4.24516    485 - -
          2.68618  4.42225  2.77519  2.73123  3.46354  2.40513  3.72494  3.29354  2.67741  2.69355  4.24690  2.90347  2.73739  3.18146  2.89801  2.37887  2.77519  2.98518  4.58477  3.61503
          0.11423  4.57830  2.32610  0.61958  0.77255  0.48576  0.95510
    404   2.71003  5.06946  2.50073  2.14578  4.36382  2.84702  3.70354  3.81179  2.47532  3.35798  2.89727  2.98606  3.89306  2.82510  2.95852  2.09349  2.52961  3.43486  5.54712  4.17151    486 - -
          2.68618  4.42225  2.77519  2.73123  3.46354  2.40513  3.72494  3.29354  2.67741  2.69355  4.24690  2.90347  2.73739  3.18146  2.89801  2.37887  2.77519  2.98518  4.58477  3.61503
          0.10703  4.48103  2.40591  0.61958  0.77255  0.64399  0.74484
    405   2.29832  5.20661  2.34436  2.36862  4.54651  2.68693  3.70394  4.02407  2.48791  3.52460  4.28595  2.30208  3.87961  2.38999  2.98985  2.31075  2.98555  3.60239  5.67636  4.26515    487 - -
          2.68618  4.42225  2.77519  2.73123  3.46354  2.40513  3.72494  3.29354  2.67741  2.69355  4.24690  2.90347  2.73739  3.18146  2.89801  2.37887  2.77519  2.98518  4.58477  3.61503
          0.13107  4.39254  2.20299  0.61958  0.77255  0.75850  0.63181
    406   2.83221  5.36791  2.14772  1.59745  4.69177  3.40153  3.72275  4.18514  2.07908  3.65863  4.43185  2.85986  3.89087  2.31825  3.03462  2.76379  3.07858  3.75059  5.79282  4.35575    488 - -
          2.68618  4.42225  2.77519  2.73123  3.46354  2.40513  3.72494  3.29354  2.67741  2.69355  4.24690  2.90347  2.73739  3.18146  2.89801  2.37887  2.77519  2.98518  4.58477  3.61503
          0.02073  4.28221  5.00455  0.61958  0.77255  0.87375  0.54023
    407   2.25459  4.53788  3.27347  2.72658  2.66117  3.50802  3.79547  3.13177  2.26427  2.81296  3.67804  3.18361  3.92197  3.03120  3.09788  2.32088  2.41565  2.86601  5.13543  3.86413    489 - -
          2.68618  4.42225  2.77519  2.73123  3.46354  2.40513  3.72494  3.29354  2.67741  2.69355  4.24690  2.90347  2.73739  3.18146  2.89801  2.37887  2.77519  2.98518  4.58477  3.61503
          0.14109  4.28221  2.13894  0.61958  0.77255  0.87375  0.54023
    408   2.26279  4.97761  2.90838  2.05224  4.30579  3.41919  3.64757  3.73749  2.36550  3.28759  4.08308  2.94225  2.86627  2.77798  2.19158  2.67242  2.91130  3.36960  5.47326  4.12350    490 - -
          2.68590  4.42231  2.77526  2.73098  3.46360  2.40519  3.72501  3.29360  2.67747  2.69330  4.24696  2.90353  2.73746  3.18153  2.89807  2.37893  2.77526  2.98525  4.58483  3.61509
          0.49117  0.96616  4.88682  0.15246  1.95611  0.26987  1.44171
    409   2.84588  5.28819  2.90018  2.04706  4.64485  2.32227  3.78665  4.11329  1.69184  3.60915  4.37768  3.02213  3.97515  2.90208  2.98814  2.09511  3.08717  3.69614  5.75219  4.35863    492 - -
          2.68618  4.42225  2.77519  2.73123  3.46354  2.40513  3.72494  3.29354  2.67741  2.69355  4.24690  2.90347  2.73739  3.18146  2.89801  2.37887  2.77519  2.98518  4.58477  3.61503
          0.01538  4.57830  5.30065  0.61958  0.77255  0.48576  0.95510
    410   2.72276  4.63816  3.35072  2.78878  3.81016  2.89529  3.85829  2.52562  2.40842  2.47625  3.73050  3.25868  3.03120  2.58331  3.17485  2.85420  2.53996  2.45755  5.19214  3.91992    493 - -
          2.68618  4.42225  2.77519  2.73123  3.46354  2.40513  3.72494  3.29354  2.67741  2.69355  4.24690  2.90347  2.73739  3.18146  2.89801  2.37887  2.77519  2.98518  4.58477  3.61503
          0.01538  4.57830  5.30065  0.61958  0.77255  0.48576  0.95510
    411   2.07973  5.41291  2.20024  1.82411  4.73992  3.50863  3.80206  4.23420  2.60733  3.71121  4.47071  2.40431  3.97419  2.12650  3.12423  2.82129  3.12401  3.79619  5.84781  4.41208    494 - -
          2.68618  4.42225  2.77519  2.73123  3.46354  2.40513  3.72494  3.29354  2.67741  2.69355  4.24690  2.90347  2.73739  3.18146  2.89801  2.37887  2.77519  2.98518  4.58477  3.61503
          0.01538  4.57830  5.30065  0.61958  0.77255  0.48576  0.95510
    412   2.89690  4.95107  3.05222  1.65075  4.17088  2.69189  3.96224  3.53689  2.82342  1.60245  4.07619  3.21712  4.08971  3.16284  3.24964  2.96327  3.15338  3.26282  5.51686  4.20547    495 - -
          2.68618  4.42225  2.77519  2.73123  3.46354  2.40513  3.72494  3.29354  2.67741  2.69355  4.24690  2.90347  2.73739  3.18146  2.89801  2.37887  2.77519  2.98518  4.58477  3.61503
          0.01538  4.57830  5.30065  0.61958  0.77255  0.48576  0.95510
    413   2.41301  5.28220  2.42136  1.91396  4.61691  3.50323  3.72909  4.10119  2.48833  3.58358  4.33115  2.39690  2.52164  2.83352  2.54719  2.73717  3.01477  3.66837  5.71966  4.30473    496 - -
          2.68618  4.42225  2.77519  2.73123  3.46354  2.40513  3.72494  3.29354  2.67741  2.69355  4.24690  2.90347  2.73739  3.18146  2.89801  2.37887  2.77519  2.98518  4.58477  3.61503
          0.01538  4.57830  5.30065  0.61958  0.77255  0.48576  0.95510
    414   2.35954  4.30238  3.88652  2.67291  2.74933  3.77163  4.05302  2.75616  3.23661  2.50143  3.41361  3.63127  4.14696  3.50241  3.51080  3.03928  2.44355  1.77745  4.90338  2.70530    497 - -
          2.68618  4.42225  2.77519  2.73123  3.46354  2.40513  3.72494  3.29354  2.67741  2.69355  4.24690  2.90347  2.73739  3.18146  2.89801  2.37887  2.77519  2.98518  4.58477  3.61503
          0.01538  4.57830  5.30065  0.61958  0.77255  0.48576  0.95510
    415   2.07665  4.41959  3.63689  3.06913  2.67000  3.71015  3.96702  2.45496  3.01871  2.62946  3.52463  2.73216  4.08935  2.73893  3.36202  2.52703  2.95379  2.69136  3.30176  3.76920    498 - -
          2.68618  4.42225  2.77519  2.73123  3.46354  2.40513  3.72494  3.29354  2.67741  2.69355  4.24690  2.90347  2.73739  3.18146  2.89801  2.37887  2.77519  2.98518  4.58477  3.61503
          0.01538  4.57830  5.30065  0.61958  0.77255  0.48576  0.95510
    416   2.26909  5.10016  3.03359  2.49456  4.43462  2.81773  3.73739  3.88679  2.18154  3.42170  4.19350  3.02735  3.92316  2.18324  2.96359  2.38208  2.20994  3.49564  5.59837  4.22355    499 - -
          2.68618  4.42225  2.77519  2.73123  3.46354  2.40513  3.72494  3.29354  2.67741  2.69355  4.24690  2.90347  2.73739  3.18146  2.89801  2.37887  2.77519  2.98518  4.58477  3.61503
          0.01538  4.57830  5.30065  0.61958  0.77255  0.48576  0.95510
    417   2.74229  5.22036  2.52286  2.13247  4.55232  3.50686  3.70160  4.02846  1.79057  3.51851  4.26600  2.97893  3.90610  2.43090  2.92554  2.26843  2.97379  3.60435  3.52980  4.25642    500 - -
          2.68618  4.42225  2.77519  2.73123  3.46354  2.40513  3.72494  3.29354  2.67741  2.69355  4.24690  2.90347  2.73739  3.18146  2.89801  2.37887  2.77519  2.98518  4.58477  3.61503
          0.01538  4.57830  5.30065  0.61958  0.77255  0.48576  0.95510
    418   2.40437  5.12749  2.99501  1.69107  4.42792  2.82156  3.73586  3.87779  2.49617  3.41600  3.16866  3.01769  3.92943  2.18282  2.97397  2.74076  2.98704  3.49564  5.59764  4.22010    501 - -
          2.68618  4.42225  2.77519  2.73123  3.46354  2.40513  3.72494  3.29354  2.67741  2.69355  4.24690  2.90347  2.73739  3.18146  2.89801  2.37887  2.77519  2.98518  4.58477  3.61503
          0.01538  4.57830  5.30065  0.61958  0.77255  0.48576  0.95510
    419   2.36722  5.11821  3.06696  2.53184  4.48963  2.36946  3.75965  3.93980  2.47825  3.46576  4.23928  3.05697  3.94673  2.17856  2.09021  2.32432  3.00608  3.54189  5.63064  4.26543    502 - -
          2.68618  4.42225  2.77519  2.73123  3.46354  2.40513  3.72494  3.29354  2.67741  2.69355  4.24690  2.90347  2.73739  3.18146  2.89801  2.37887  2.77519  2.98518  4.58477  3.61503
          0.09662  4.57830  2.50318  0.61958  0.77255  0.48576  0.95510
    420   2.69483  4.31986  3.84833  3.30157  1.86335  2.76408  4.05794  2.83923  3.23037  2.56194  2.73590  3.60509  4.11523  3.50258  3.51203  2.08017  2.95713  2.62367  4.92426  3.67365    503 - -
          2.68618  4.42225  2.77519  2.73123  3.46354  2.40513  3.72494  3.29354  2.67741  2.69355  4.24690  2.90347  2.73739  3.18146  2.89801  2.37887  2.77519  2.98518  4.58477  3.61503
          0.01667  4.49835  5.22070  0.61958  0.77255  0.61865  0.77365
    421   2.36529  4.87519  3.11844  2.23334  4.10888  2.79320  3.74399  2.84053  1.91549  3.13045  3.08095  3.07803  3.92930  2.90060  2.99645  2.74702  2.93599  3.20138  5.38360  4.05683    504 - -
          2.68618  4.42225  2.77519  2.73123  3.46354  2.40513  3.72494  3.29354  2.67741  2.69355  4.24690  2.90347  2.73739  3.18146  2.89801  2.37887  2.77519  2.98518  4.58477  3.61503
          0.01667  4.49835  5.22070  0.61958  0.77255  0.61865  0.77365
    422   2.70043  4.97731  2.58284  2.49540  4.23787  3.51169  3.71345  2.86588  2.19050  3.24603  4.04232  2.59504  3.90461  2.84810  2.96697  2.37876  2.49266  3.32190  5.46447  2.91743    505 - -
          2.68618  4.42225  2.77519  2.73123  3.46354  2.40513  3.72494  3.29354  2.67741  2.69355  4.24690  2.90347  2.73739  3.18146  2.89801  2.37887  2.77519  2.98518  4.58477  3.61503
          0.01667  4.49835  5.22070  0.61958  0.77255  0.41082  1.08798
    423   2.76396  5.06220  3.05272  2.52771  2.94900  3.54914  3.75263  3.77183  2.22224  3.33561  4.13060  2.25697  2.20751  2.46545  2.96680  2.76881  2.99572  3.41748  5.53439  4.17629    506 - -
          2.68618  4.42225  2.77519  2.73123  3.46354  2.40513  3.72494  3.29354  2.67741  2.69355  4.24690  2.90347  2.73739  3.18146  2.89801  2.37887  2.77519  2.98518  4.58477  3.61503
          0.01538  4.57830  5.30065  0.61958  0.77255  0.48576  0.95510
    424   3.88832  5.10612  5.74032  5.16085  3.31637  5.26764  5.55041  1.96163  5.02121  0.62150  2.28272  5.39184  5.28664  4.91298  4.99401  4.65664  4.08997  2.67302  5.55853  4.61153    507 - -
          2.68618  4.42225  2.77519  2.73123  3.46354  2.40513  3.72494  3.29354  2.67741  2.69355  4.24690  2.90347  2.73739  3.18146  2.89801  2.37887  2.77519  2.98518  4.58477  3.61503
          0.01538  4.57830  5.30065  0.61958  0.77255  0.48576  0.95510
    425   2.77512  4.17126  4.57576  3.97243  2.45305  3.92970  4.24443  1.93048  3.79066  1.76021  3.23189  4.03540  4.28727  3.94663  2.86699  3.23538  3.00649  2.09448  3.06638  3.58345    508 - -
          2.68618  4.42225  2.77519  2.73123  3.46354  2.40513  3.72494  3.29354  2.67741  2.69355  4.24690  2.90347  2.73739  3.18146  2.89801  2.37887  2.77519  2.98518  4.58477  3.61503
          0.01538  4.57830  5.30065  0.61958  0.77255  0.48576  0.95510
    426   2.05276  4.51309  3.50686  2.94014  3.66188  2.94025  3.91907  2.42529  2.44554  2.33865  2.90857  3.37154  4.05885  3.21220  2.71510  2.91531  2.95753  2.79082  5.08558  3.83950    509 - -
          2.68618  4.42225  2.77519  2.73123  3.46354  2.40513  3.72494  3.29354  2.67741  2.69355  4.24690  2.90347  2.73739  3.18146  2.89801  2.37887  2.77519  2.98518  4.58477  3.61503
          0.01538  4.57830  5.30065  0.61958  0.77255  0.48576  0.95510
    427   1.56958  4.56089  3.64950  3.19531  3.67798  3.60746  4.11560  3.27610  3.16712  2.97315  3.87984  3.53832  2.87790  3.48388  3.50417  2.95155  3.07640  3.00518  5.15686  1.63834    510 - -
          2.68618  4.42225  2.77519  2.73123  3.46354  2.40513  3.72494  3.29354  2.67741  2.69355  4.24690  2.90347  2.73739  3.18146  2.89801  2.37887  2.77519  2.98518  4.58477  3.61503
          0.01538  4.57830  5.30065  0.61958  0.77255  0.48576  0.95510
    428   2.06558  4.27965  4.01155  3.43915  3.41968  2.89018  4.11999  2.26144  3.34979  2.14404  3.41436  3.71470  4.17754  3.60274  3.59572  2.40046  2.97406  1.91391  4.91841  3.71590    511 - -
          2.68618  4.42225  2.77519  2.73123  3.46354  2.40513  3.72494  3.29354  2.67741  2.69355  4.24690  2.90347  2.73739  3.18146  2.89801  2.37887  2.77519  2.98518  4.58477  3.61503
          0.01538  4.57830  5.30065  0.61958  0.77255  0.48576  0.95510
    429   2.38258  4.52074  3.62202  3.04362  3.68008  3.73627  3.96996  1.84355  2.46197  2.72406  3.62701  3.45337  4.11564  3.27328  2.25062  2.98845  3.00728  2.29250  5.10976  3.87565    512 - -
          2.68618  4.42225  2.77519  2.73123  3.46354  2.40513  3.72494  3.29354  2.67741  2.69355  4.24690  2.90347  2.73739  3.18146  2.89801  2.37887  2.77519  2.98518  4.58477  3.61503
          0.01538  4.57830  5.30065  0.61958  0.77255  0.48576  0.95510
    430   2.36686  4.41525  2.91549  3.07653  3.54369  2.40989  3.97007  2.90672  3.02682  2.29382  3.52047  3.46901  4.09138  3.32307  3.36842  2.96110  2.95403  2.21897  3.29996  2.90416    513 - -
          2.68618  4.42225  2.77519  2.73123  3.46354  2.40513  3.72494  3.29354  2.67741  2.69355  4.24690  2.90347  2.73739  3.18146  2.89801  2.37887  2.77519  2.98518  4.58477  3.61503
          0.10299  4.57830  2.43503  0.61958  0.77255  0.48576  0.95510
    431   2.31166  4.25906  4.02565  3.45863  2.50561  2.01871  4.12081  2.65633  3.36597  2.11272  3.38284  3.72062  4.16738  3.61479  3.60312  3.06018  2.96383  2.10105  4.89716  3.68902    514 - -
          2.68618  4.42225  2.77519  2.73123  3.46354  2.40513  3.72494  3.29354  2.67741  2.69355  4.24690  2.90347  2.73739  3.18146  2.89801  2.37887  2.77519  2.98518  4.58477  3.61503
          0.01677  4.49208  5.21443  0.61958  0.77255  0.40613  1.09728
    432   2.97319  4.36692  4.65054  4.07793  3.47986  4.16727  4.54517  1.98047  3.93874  1.53836  3.41852  4.22941  4.51783  4.14107  4.07532  2.48162  3.21511  1.42603  5.12369  3.94067    515 - -
          2.68618  4.42225  2.77519  2.73123  3.46354  2.40513  3.72494  3.29354  2.67741  2.69355  4.24690  2.90347  2.73739  3.18146  2.89801  2.37887  2.77519  2.98518  4.58477  3.61503
          0.01538  4.57830  5.30065  0.61958  0.77255  0.48576  0.95510
    433   2.32675  4.31503  4.33565  3.77541  3.42933  2.90659  4.33118  1.86998  3.65049  1.35856  3.39800  3.97032  4.33025  3.87968  3.83021  3.24894  3.09056  2.35528  5.00567  3.81895    516 - -
          2.68618  4.42225  2.77519  2.73123  3.46354  2.40513  3.72494  3.29354  2.67741  2.69355  4.24690  2.90347  2.73739  3.18146  2.89801  2.37887  2.77519  2.98518  4.58477  3.61503
          0.01538  4.57830  5.30065  0.61958  0.77255  0.48576  0.95510
    434   2.52147  4.54958  5.12872  4.57776  3.65979  4.59210  5.04113  1.52244  4.44925  1.38118  3.50588  4.70392  4.88221  4.62358  4.55462  3.94279  3.49277  1.44710  5.49036  4.32627    517 - -
          2.68618  4.42225  2.77519  2.73123  3.46354  2.40513  3.72494  3.29354  2.67741  2.69355  4.24690  2.90347  2.73739  3.18146  2.89801  2.37887  2.77519  2.98518  4.58477  3.61503
          0.01538  4.57830  5.30065  0.61958  0.77255  0.48576  0.95510
    435   2.41706  4.55089  5.07701  4.52017  3.60216  4.54989  4.97929  1.48820  4.38836  1.27701  3.45139  4.65392  4.84234  4.55535  4.49392  3.89521  3.47852  1.70867  5.43186  4.27765    518 - -
          2.68618  4.42225  2.77519  2.73123  3.46354  2.40513  3.72494  3.29354  2.67741  2.69355  4.24690  2.90347  2.73739  3.18146  2.89801  2.37887  2.77519  2.98518  4.58477  3.61503
          0.01538  4.57830  5.30065  0.61958  0.77255  0.48576  0.95510
    436   1.68711  4.56338  4.69297  4.14439  3.49807  4.29136  4.72245  2.01230  4.01230  1.18308  3.36829  4.34835  4.64409  4.22272  4.18069  3.62735  3.39282  2.29756  5.29367  4.14178    519 - -
          2.68618  4.42225  2.77519  2.73123  3.46354  2.40513  3.72494  3.29354  2.67741  2.69355  4.24690  2.90347  2.73739  3.18146  2.89801  2.37887  2.77519  2.98518  4.58477  3.61503
          0.01538  4.57830  5.30065  0.61958  0.77255  0.48576  0.95510
    437   3.51548  4.72631  5.55479  5.10035  4.08354  5.09628  5.86436  1.17090  5.03463  2.50813  3.82133  5.26377  5.33989  5.29922  5.20917  4.53717  3.78198  0.81446  6.20075  4.97561    520 - -
          2.68618  4.42225  2.77519  2.73123  3.46354  2.40513  3.72494  3.29354  2.67741  2.69355  4.24690  2.90347  2.73739  3.18146  2.89801  2.37887  2.77519  2.98518  4.58477  3.61503
          0.01538  4.57830  5.30065  0.61958  0.77255  0.48576  0.95510
    438   2.33872  4.19698  4.40071  3.80933  2.49638  2.40089  4.22698  2.14743  3.66405  1.83744  3.29543  3.95058  4.26791  3.85643  3.79110  3.20140  3.00051  2.06936  4.83117  3.64618    521 - -
          2.68618  4.42225  2.77519  2.73123  3.46354  2.40513  3.72494  3.29354  2.67741  2.69355  4.24690  2.90347  2.73739  3.18146  2.89801  2.37887  2.77519  2.98518  4.58477  3.61503
          0.01538  4.57830  5.30065  0.61958  0.77255  0.48576  0.95510
    439   2.01822  4.29610  3.91266  3.33995  3.42658  2.49353  4.06848  2.76881  3.25821  2.19556  3.42159  3.64485  4.14523  3.52253  3.52641  3.03209  2.35574  2.18079  3.23882  3.70538    522 - -
          2.68618  4.42225  2.77519  2.73123  3.46354  2.40513  3.72494  3.29354  2.67741  2.69355  4.24690  2.90347  2.73739  3.18146  2.89801  2.37887  2.77519  2.98518  4.58477  3.61503
          0.01538  4.57830  5.30065  0.61958  0.77255  0.48576  0.95510
    440   2.45501  4.56388  5.02418  4.44566  3.41894  4.48338  4.84374  1.40314  4.29643  1.30303  2.53210  4.57861  4.76174  4.42322  4.37623  3.81496  3.46041  2.25416  5.26397  4.14330    523 - -
          2.68618  4.42225  2.77519  2.73123  3.46354  2.40513  3.72494  3.29354  2.67741  2.69355  4.24690  2.90347  2.73739  3.18146  2.89801  2.37887  2.77519  2.98518  4.58477  3.61503
          0.01538  4.57830  5.30065  0.61958  0.77255  0.48576  0.95510
    441   2.87164  4.25173  4.68192  4.08737  2.45868  2.88872  4.39526  1.79965  3.91678  1.74027  3.29484  4.16272  4.40447  4.07574  3.98818  3.36840  3.10542  1.72555  4.91564  3.73754    524 - -
          2.68618  4.42225  2.77519  2.73123  3.46354  2.40513  3.72494  3.29354  2.67741  2.69355  4.24690  2.90347  2.73739  3.18146  2.89801  2.37887  2.77519  2.98518  4.58477  3.61503
          0.01538  4.57830  5.30065  0.61958  0.77255  0.48576  0.95510
    442   2.40870  4.33694  4.66276  4.10271  1.67004  4.06601  4.09061  2.21923  3.92453  2.45687  3.43826  4.10383  4.41986  4.04780  3.98035  3.37662  3.18693  2.59399  2.35254  2.37896    525 - -
          2.68550  4.42236  2.77530  2.73134  3.46364  2.40523  3.72505  3.29283  2.67751  2.69365  4.24700  2.90357  2.73750  3.18157  2.89811  2.37897  2.77530  2.98482  4.58487  3.61514
          0.63361  1.56917  1.34281  0.67710  0.70946  0.48576  0.95510
    443   2.70387  4.66281  3.31973  2.77276  2.79325  3.54009  3.79349  3.30826  2.58442  2.94775  3.82919  3.21648  3.96819  3.03131  1.74065  2.16252  2.95807  3.03266  5.14334  3.80017    528 - -
          2.68618  4.42225  2.77519  2.73123  3.46354  2.40513  3.72494  3.29354  2.67741  2.69355  4.24690  2.90347  2.73739  3.18146  2.89801  2.37887  2.77519  2.98518  4.58477  3.61503
          0.02073  4.28242  5.00477  0.61958  0.77255  0.62775  0.76313
    444   2.68219  4.73880  3.18528  2.62112  3.94634  3.54297  3.74851  2.75097  2.22939  2.98058  2.87994  3.11640  3.02759  2.93348  2.39116  2.34978  2.91223  3.05288  5.26391  3.96559    529 - -
          2.68618  4.42225  2.77519  2.73123  3.46354  2.40513  3.72494  3.29354  2.67741  2.69355  4.24690  2.90347  2.73739  3.18146  2.89801  2.37887  2.77519  2.98518  4.58477  3.61503
          0.01841  4.39985  5.12220  0.61958  0.77255  0.35021  1.21922
    445   2.35575  4.31188  4.07432  2.58844  2.33603  3.86491  4.15300  2.68391  3.40240  1.59045  2.70585  3.77516  4.22903  3.64667  3.63615  3.14292  3.02061  2.52175  4.90758  3.71196    530 - -
          2.68618  4.42225  2.77519  2.73123  3.46354  2.40513  3.72494  3.29354  2.67741  2.69355  4.24690  2.90347  2.73739  3.18146  2.89801  2.37887  2.77519  2.98518  4.58477  3.61503
          0.01538  4.57830  5.30065  0.61958  0.77255  0.48576  0.95510
    446   3.40908  4.67843  5.36876  4.80698  2.60575  4.77050  5.16559  1.35365  4.66677  1.40167  3.32057  4.91166  4.99474  4.74295  4.70454  4.12955  3.64117  1.53538  5.46294  4.34840    531 - -
          2.68618  4.42225  2.77519  2.73123  3.46354  2.40513  3.72494  3.29354  2.67741  2.69355  4.24690  2.90347  2.73739  3.18146  2.89801  2.37887  2.77519  2.98518  4.58477  3.61503
          0.01538  4.57830  5.30065  0.61958  0.77255  0.48576  0.95510
    447   2.80206  5.19831  3.10172  2.12248  4.52776  3.57354  3.72488  3.97526  1.91222  2.83900  4.24987  3.05657  3.95989  2.40923  2.09010  2.78157  3.02481  3.58253  5.62218  3.09608    532 - -
          2.68618  4.42225  2.77519  2.73123  3.46354  2.40513  3.72494  3.29354  2.67741  2.69355  4.24690  2.90347  2.73739  3.18146  2.89801  2.37887  2.77519  2.98518  4.58477  3.61503
          0.01538  4.57830  5.30065  0.61958  0.77255  0.48576  0.95510
    448   2.09062  5.22894  3.23434  2.65071  4.60810  3.64601  3.77508  4.03070  1.59482  3.52689  4.31770  3.15343  2.95522  2.89249  1.92411  2.88806  3.12010  3.64969  5.65395  4.33888    533 - -
          2.68618  4.42225  2.77519  2.73123  3.46354  2.40513  3.72494  3.29354  2.67741  2.69355  4.24690  2.90347  2.73739  3.18146  2.89801  2.37887  2.77519  2.98518  4.58477  3.61503
          0.01538  4.57830  5.30065  0.61958  0.77255  0.48576  0.95510
    449   2.45788  5.25312  3.29912  2.68663  4.60803  3.69037  3.77096  4.01890  1.56693  2.71134  4.31215  3.18244  4.06384  2.40273  1.88602  2.92957  3.14891  3.65350  5.63626  4.33858    534 - -
          2.68618  4.42225  2.77519  2.73123  3.46354  2.40513  3.72494  3.29354  2.67741  2.69355  4.24690  2.90347  2.73739  3.18146  2.89801  2.37887  2.77519  2.98518  4.58477  3.61503
          0.01538  4.57830  5.30065  0.61958  0.77255  0.48576  0.95510
    450   2.40543  4.99078  3.16288  2.59617  4.26304  3.57890  3.76612  3.67865  2.20757  2.69129  4.07159  3.10920  3.97056  2.90822  1.84651  2.41870  2.51476  3.34468  5.48203  4.15387    535 - -
          2.68618  4.42225  2.77519  2.73123  3.46354  2.40513  3.72494  3.29354  2.67741  2.69355  4.24690  2.90347  2.73739  3.18146  2.89801  2.37887  2.77519  2.98518  4.58477  3.61503
          0.01538  4.57830  5.30065  0.61958  0.77255  0.48576  0.95510
    451   2.07925  5.13869  3.05039  2.49355  4.45721  3.53446  3.72119  3.90866  2.17899  3.43211  4.20200  3.02727  3.92911  2.46583  2.37538  2.11337  2.54030  3.51827  5.59760  4.22561    536 - -
          2.68618  4.42225  2.77519  2.73123  3.46354  2.40513  3.72494  3.29354  2.67741  2.69355  4.24690  2.90347  2.73739  3.18146  2.89801  2.37887  2.77519  2.98518  4.58477  3.61503
          0.01538  4.57830  5.30065  0.61958  0.77255  0.48576  0.95510
    452   2.75052  5.17882  3.03075  2.17614  4.50142  3.52935  3.70701  3.96179  1.96513  2.68236  4.22817  3.00941  3.92059  2.39730  2.48236  2.39167  2.52710  3.55791  5.61929  4.23746    537 - -
          2.68618  4.42225  2.77519  2.73123  3.46354  2.40513  3.72494  3.29354  2.67741  2.69355  4.24690  2.90347  2.73739  3.18146  2.89801  2.37887  2.77519  2.98518  4.58477  3.61503
          0.09776  4.57830  2.49057  0.61958  0.77255  0.48576  0.95510
    453   2.40152  5.20979  3.05407  2.14034  4.55492  3.55171  3.70932  4.00315  2.08284  3.49567  4.26658  3.03378  2.93644  2.81965  1.76113  2.77587  3.02500  3.60380  5.62898  4.27090    538 - -
          2.68618  4.42225  2.77519  2.73123  3.46354  2.40513  3.72494  3.29354  2.67741  2.69355  4.24690  2.90347  2.73739  3.18146  2.89801  2.37887  2.77519  2.98518  4.58477  3.61503
          0.01669  4.49723  5.21957  0.61958  0.77255  0.62033  0.77169
    454   1.97972  5.56443  2.02276  1.21267  4.89418  3.47827  3.92527  4.38721  2.84604  3.88856  4.69434  2.94979  4.03788  3.06867  3.40298  2.95488  3.30827  3.95683  6.04821  4.57979    539 - -
          2.68618  4.42225  2.77519  2.73123  3.46354  2.40513  3.72494  3.29354  2.67741  2.69355  4.24690  2.90347  2.73739  3.18146  2.89801  2.37887  2.77519  2.98518  4.58477  3.61503
          0.01669  4.49723  5.21957  0.61958  0.77255  0.62033  0.77169
    455   3.32758  5.97273  1.86331  0.75794  5.26193  3.50416  4.10286  4.82193  3.18232  4.28970  5.16427  2.96210  4.15848  3.27711  3.81922  3.18149  3.62897  4.36760  6.41719  4.87614    540 - -
          2.68618  4.42225  2.77519  2.73123  3.46354  2.40513  3.72494  3.29354  2.67741  2.69355  4.24690  2.90347  2.73739  3.18146  2.89801  2.37887  2.77519  2.98518  4.58477  3.61503
          0.01669  4.49723  5.21957  0.61958  0.77255  0.62033  0.77169
    456   2.31535  4.35702  3.67954  2.44394  2.71922  3.70394  3.96742  2.42615  3.05266  2.55139  2.74333  3.48540  4.08079  2.68404  3.37832  2.95707  2.92930  2.27836  4.94824  3.72530    541 - -
          2.68564  4.42266  2.77523  2.73164  3.46395  2.40554  3.72536  3.29283  2.67782  2.69300  4.24731  2.90388  2.73676  3.18131  2.89842  2.37883  2.77423  2.98560  4.58518  3.61544
          0.32472  1.30246  5.21957  1.70367  0.20091  0.40997  1.08966
    457   2.75103  5.00678  2.55138  1.77864  4.25861  2.88186  3.76487  3.68058  2.56143  2.26714  3.08389  3.06072  3.94888  2.90647  3.03377  2.76758  2.98468  3.34344  5.50042  4.14982    549 - -
          2.68618  4.42225  2.77519  2.73123  3.46354  2.40513  3.72494  3.29354  2.67741  2.69355  4.24690  2.90347  2.73739  3.18146  2.89801  2.37887  2.77519  2.98518  4.58477  3.61503
          0.01538  4.57830  5.30065  0.61958  0.77255  0.48576  0.95510
    458   2.28861  5.14626  3.02663  2.16152  4.45596  3.52581  3.71215  3.91177  1.96557  3.43307  4.19929  3.01119  3.91898  2.82398  2.52834  2.12039  2.97239  3.51846  5.59810  3.13418    550 - -
          2.68618  4.42225  2.77519  2.73123  3.46354  2.40513  3.72494  3.29354  2.67741  2.69355  4.24690  2.90347  2.73739  3.18146  2.89801  2.37887  2.77519  2.98518  4.58477  3.61503
          0.01538  4.57830  5.30065  0.61958  0.77255  0.48576  0.95510
    459   1.93288  4.98447  3.11001  2.23320  4.24037  3.55522  3.74896  3.66309  2.13419  3.24814  4.05193  3.07417  3.94538  2.88879  2.51805  2.76003  2.96911  2.78293  5.47216  3.04992    551 - -
          2.68618  4.42225  2.77519  2.73123  3.46354  2.40513  3.72494  3.29354  2.67741  2.69355  4.24690  2.90347  2.73739  3.18146  2.89801  2.37887  2.77519  2.98518  4.58477  3.61503
          0.01538  4.57830  5.30065  0.61958  0.77255  0.48576  0.95510
    460   2.73913  5.16423  2.53051  1.94707  4.47367  3.51176  3.71340  3.93547  2.46825  2.85539  4.21592  2.99330  3.08865  2.07762  2.95523  2.71690  2.97143  2.87116  5.61828  4.22762    552 - -
          2.68618  4.42225  2.77519  2.73123  3.46354  2.40513  3.72494  3.29354  2.67741  2.69355  4.24690  2.90347  2.73739  3.18146  2.89801  2.37887  2.77519  2.98518  4.58477  3.61503
          0.01538  4.57830  5.30065  0.61958  0.77255  0.48576  0.95510
    461   2.26106  4.66164  3.32504  2.37514  3.83710  3.62279  3.84899  3.21789  2.74234  2.21760  3.75195  3.24106  3.09697  2.59233  3.16149  2.84541  2.95495  2.50008  5.21136  2.96175    553 - -
          2.68618  4.42225  2.77519  2.73123  3.46354  2.40513  3.72494  3.29354  2.67741  2.69355  4.24690  2.90347  2.73739  3.18146  2.89801  2.37887  2.77519  2.98518  4.58477  3.61503
          0.01538  4.57830  5.30065  0.61958  0.77255  0.48576  0.95510
    462   2.12615  5.33688  2.37258  1.66595  4.66380  3.50833  2.71155  4.15007  2.54657  3.63429  4.38998  2.97374  3.94994  2.42467  3.05130  2.78064  3.06815  3.71940  5.77381  4.35207    554 - -
          2.68618  4.42225  2.77519  2.73123  3.46354  2.40513  3.72494  3.29354  2.67741  2.69355  4.24690  2.90347  2.73739  3.18146  2.89801  2.37887  2.77519  2.98518  4.58477  3.61503
          0.01538  4.57830  5.30065  0.61958  0.77255  0.48576  0.95510
    463   2.73014  4.69697  3.29392  2.39313  3.87617  2.19615  3.84076  3.26210  2.71794  2.38224  3.78588  3.22284  4.00465  2.57852  3.14056  2.84044  2.96183  2.49646  5.23969  3.00762    555 - -
          2.68618  4.42225  2.77519  2.73123  3.46354  2.40513  3.72494  3.29354  2.67741  2.69355  4.24690  2.90347  2.73739  3.18146  2.89801  2.37887  2.77519  2.98518  4.58477  3.61503
          0.01538  4.57830  5.30065  0.61958  0.77255  0.48576  0.95510
    464   2.07816  4.50173  3.57330  3.00833  3.67185  3.69185  3.96645  2.47751  2.94124  2.72536  3.62220  3.42371  2.95751  3.26973  2.19052  2.94249  2.97767  2.09586  5.10684  3.86618    556 - -
          2.68618  4.42225  2.77519  2.73123  3.46354  2.40513  3.72494  3.29354  2.67741  2.69355  4.24690  2.90347  2.73739  3.18146  2.89801  2.37887  2.77519  2.98518  4.58477  3.61503
          0.01538  4.57830  5.30065  0.61958  0.77255  0.48576  0.95510
    465   2.39497  5.09723  3.08507  2.53414  4.44251  3.53705  3.75018  3.88649  2.46946  3.42237  4.20073  3.05873  3.94440  2.12176  2.10449  2.09644  2.51026  3.50120  5.59659  4.23653    557 - -
          2.68618  4.42225  2.77519  2.73123  3.46354  2.40513  3.72494  3.29354  2.67741  2.69355  4.24690  2.90347  2.73739  3.18146  2.89801  2.37887  2.77519  2.98518  4.58477  3.61503
          0.01538  4.57830  5.30065  0.61958  0.77255  0.48576  0.95510
    466   1.91690  5.15352  3.04244  2.16604  4.46593  3.53633  3.71630  3.91858  2.14596  3.43842  4.20681  3.02201  3.92845  2.33518  2.50730  2.73802  2.98387  2.88611  5.60099  4.22689    558 - -
          2.68618  4.42225  2.77519  2.73123  3.46354  2.40513  3.72494  3.29354  2.67741  2.69355  4.24690  2.90347  2.73739  3.18146  2.89801  2.37887  2.77519  2.98518  4.58477  3.61503
          0.01538  4.57830  5.30065  0.61958  0.77255  0.48576  0.95510
    467   2.74151  5.24491  2.51978  2.17154  4.58781  3.50310  3.69569  4.07095  2.17273  3.54749  4.28764  2.97107  2.98003  2.32440  2.23700  2.34797  2.97286  3.63469  5.67652  4.26831    559 - -
          2.68618  4.42225  2.77519  2.73123  3.46354  2.40513  3.72494  3.29354  2.67741  2.69355  4.24690  2.90347  2.73739  3.18146  2.89801  2.37887  2.77519  2.98518  4.58477  3.61503
          0.01538  4.57830  5.30065  0.61958  0.77255  0.48576  0.95510
    468   1.66195  5.04461  2.49572  2.20104  4.32114  2.79090  3.78905  2.84619  2.59560  3.33165  4.13510  3.05751  3.95966  2.93021  3.07442  2.78343  3.01345  3.39727  5.55528  4.19730    560 - -
          2.68618  4.42225  2.77519  2.73123  3.46354  2.40513  3.72494  3.29354  2.67741  2.69355  4.24690  2.90347  2.73739  3.18146  2.89801  2.37887  2.77519  2.98518  4.58477  3.61503
          0.01538  4.57830  5.30065  0.61958  0.77255  0.48576  0.95510
    469   2.09605  4.73763  3.25345  2.34581  3.94078  3.59724  3.83286  3.32423  2.69662  2.14859  3.83524  2.61035  3.99289  3.03439  3.13018  2.40873  2.96286  2.59158  5.28758  3.99503    561 - -
          2.68618  4.42225  2.77519  2.73123  3.46354  2.40513  3.72494  3.29354  2.67741  2.69355  4.24690  2.90347  2.73739  3.18146  2.89801  2.37887  2.77519  2.98518  4.58477  3.61503
          0.01538  4.57830  5.30065  0.61958  0.77255  0.48576  0.95510
    470   2.48127  4.44115  4.95619  4.37937  3.48461  4.37125  4.75179  1.90454  4.22831  1.62641  2.40405  4.47989  4.68121  4.38228  4.30867  3.70057  3.34260  1.37261  5.22269  4.06425    562 - -
          2.68618  4.42225  2.77519  2.73123  3.46354  2.40513  3.72494  3.29354  2.67741  2.69355  4.24690  2.90347  2.73739  3.18146  2.89801  2.37887  2.77519  2.98518  4.58477  3.61503
          0.01538  4.57830  5.30065  0.61958  0.77255  0.48576  0.95510
    471   2.91430  5.45621  1.87271  1.80146  4.78185  2.32166  3.82647  4.27951  2.25609  3.75455  4.51868  2.97040  2.82413  2.94402  3.16967  2.84959  3.16107  3.83959  5.89123  4.44857    563 - -
          2.68618  4.42225  2.77519  2.73123  3.46354  2.40513  3.72494  3.29354  2.67741  2.69355  4.24690  2.90347  2.73739  3.18146  2.89801  2.37887  2.77519  2.98518  4.58477  3.61503
          0.01538  4.57830  5.30065  0.61958  0.77255  0.48576  0.95510
    472   2.85137  5.36766  1.82287  2.09095  4.70106  2.25238  3.77597  4.18856  2.21546  3.66526  4.42165  2.97913  3.96198  2.88640  2.49637  2.79904  3.09031  3.75406  5.79824  4.37635    564 - -
          2.68618  4.42225  2.77519  2.73123  3.46354  2.40513  3.72494  3.29354  2.67741  2.69355  4.24690  2.90347  2.73739  3.18146  2.89801  2.37887  2.77519  2.98518  4.58477  3.61503
          0.01538  4.57830  5.30065  0.61958  0.77255  0.48576  0.95510
    473   2.35332  4.61640  3.38129  2.82330  3.79305  2.08315  3.87787  2.58641  2.38188  2.85108  3.71985  3.28430  4.02577  3.12268  3.19404  2.86714  2.53036  2.91207  5.18265  3.04973    565 - -
          2.68618  4.42225  2.77519  2.73123  3.46354  2.40513  3.72494  3.29354  2.67741  2.69355  4.24690  2.90347  2.73739  3.18146  2.89801  2.37887  2.77519  2.98518  4.58477  3.61503
          0.01538  4.57830  5.30065  0.61958  0.77255  0.48576  0.95510
    474   2.85943  5.31802  1.55836  2.12474  4.62974  3.51508  3.80423  4.09955  2.61306  3.61403  4.38820  2.42410  3.97402  2.92554  3.12187  2.81734  2.56289  2.82902  5.77773  4.36326    566 - -
          2.68618  4.42225  2.77519  2.73123  3.46354  2.40513  3.72494  3.29354  2.67741  2.69355  4.24690  2.90347  2.73739  3.18146  2.89801  2.37887  2.77519  2.98518  4.58477  3.61503
          0.01538  4.57830  5.30065  0.61958  0.77255  0.48576  0.95510
    475   2.42848  5.54442  2.07099  1.54508  4.86784  2.21329  3.88599  4.37233  2.75174  3.84836  4.62607  2.37226  4.02913  3.01308  3.29383  2.91336  3.24571  3.93028  5.99017  4.53064    567 - -
          2.68571  4.42247  2.77542  2.73113  3.46376  2.40535  3.72516  3.29376  2.67732  2.69311  4.24712  2.90369  2.73725  3.18112  2.89823  2.37886  2.77542  2.98499  4.58499  3.61525
          0.19705  1.74948  5.30065  1.43148  0.27306  0.48576  0.95510
    476   2.38232  4.78063  3.22360  1.83999  3.99879  3.58530  3.81876  2.61649  2.66504  3.03550  3.87833  3.17082  3.01813  3.00574  3.10731  2.43864  2.96213  2.59764  5.32812  4.02549    573 - -
          2.68618  4.42225  2.77519  2.73123  3.46354  2.40513  3.72494  3.29354  2.67741  2.69355  4.24690  2.90347  2.73739  3.18146  2.89801  2.37887  2.77519  2.98518  4.58477  3.61503
          0.01538  4.57830  5.30065  0.61958  0.77255  0.48576  0.95510
    477   2.75604  5.07417  3.05045  1.79133  4.36492  2.35264  3.74712  3.80089  2.49875  2.73199  4.14709  3.04871  3.94276  2.87428  2.51592  2.75723  2.51743  3.43752  5.55519  4.19560    574 - -
          2.68618  4.42225  2.77519  2.73123  3.46354  2.40513  3.72494  3.29354  2.67741  2.69355  4.24690  2.90347  2.73739  3.18146  2.89801  2.37887  2.77519  2.98518  4.58477  3.61503
          0.01538  4.57830  5.30065  0.61958  0.77255  0.48576  0.95510
    478   2.73338  4.54022  3.48237  2.46161  3.69252  3.67628  3.91430  2.58467  2.86642  1.87794  3.63696  2.68465  4.05802  3.19566  2.70839  2.91301  2.96461  2.29780  5.11122  3.86115    575 - -
          2.68618  4.42225  2.77519  2.73123  3.46354  2.40513  3.72494  3.29354  2.67741  2.69355  4.24690  2.90347  2.73739  3.18146  2.89801  2.37887  2.77519  2.98518  4.58477  3.61503
          0.01538  4.57830  5.30065  0.61958  0.77255  0.48576  0.95510
    479   2.41229  5.32779  2.28727  1.67351  4.66095  2.76081  3.75877  4.14842  2.22061  3.63030  4.38273  2.97128  3.94298  2.86724  3.04267  2.36081  3.05630  3.71424  5.76777  4.34552    576 - -
          2.68618  4.42225  2.77519  2.73123  3.46354  2.40513  3.72494  3.29354  2.67741  2.69355  4.24690  2.90347  2.73739  3.18146  2.89801  2.37887  2.77519  2.98518  4.58477  3.61503
          0.01538  4.57830  5.30065  0.61958  0.77255  0.48576  0.95510
    480   2.89705  5.42583  1.90238  1.64348  4.75371  3.51494  3.81185  4.24560  1.95282  3.72300  4.48607  2.97640  3.98449  2.92760  3.12306  2.83700  2.48787  3.80966  5.85914  4.42563    577 - -
          2.68618  4.42225  2.77519  2.73123  3.46354  2.40513  3.72494  3.29354  2.67741  2.69355  4.24690  2.90347  2.73739  3.18146  2.89801  2.37887  2.77519  2.98518  4.58477  3.61503
          0.01538  4.57830  5.30065  0.61958  0.77255  0.48576  0.95510
    481   2.32820  4.67304  2.34600  2.37702  3.85532  3.63975  3.87105  2.66059  2.76472  2.20327  3.76406  3.25699  4.02652  3.09534  3.18634  2.86544  2.97205  2.36075  5.23801  3.95935    578 - -
          2.68618  4.42225  2.77519  2.73123  3.46354  2.40513  3.72494  3.29354  2.67741  2.69355  4.24690  2.90347  2.73739  3.18146  2.89801  2.37887  2.77519  2.98518  4.58477  3.61503
          0.01538  4.57830  5.30065  0.61958  0.77255  0.48576  0.95510
    482   2.85060  5.01969  3.01584  1.65296  4.35518  3.56229  3.92664  3.68250  2.75073  3.35523  4.20748  3.15911  1.80871  3.09187  3.20045  2.88856  3.11966  2.45547  5.63432  4.29535    579 - -
          2.68618  4.42225  2.77519  2.73123  3.46354  2.40513  3.72494  3.29354  2.67741  2.69355  4.24690  2.90347  2.73739  3.18146  2.89801  2.37887  2.77519  2.98518  4.58477  3.61503
          0.01538  4.57830  5.30065  0.61958  0.77255  0.48576  0.95510
    483   2.86118  5.31513  2.82035  1.86415  4.66585  2.56836  3.81236  4.14232  2.59997  3.64365  4.41452  3.00516  3.97954  2.11154  3.09333  1.78529  3.10963  3.72192  5.79538  4.38522    580 - -
          2.68618  4.42225  2.77519  2.73123  3.46354  2.40513  3.72494  3.29354  2.67741  2.69355  4.24690  2.90347  2.73739  3.18146  2.89801  2.37887  2.77519  2.98518  4.58477  3.61503
          0.01538  4.57830  5.30065  0.61958  0.77255  0.48576  0.95510
    484   2.34659  4.27256  4.03068  3.45941  3.38451  2.33339  4.11508  2.70497  3.36234  1.67744  3.39042  3.72735  4.18266  3.61348  3.59756  3.08129  2.97597  2.13526  4.88965  2.88970    581 - -
          2.68618  4.42225  2.77519  2.73123  3.46354  2.40513  3.72494  3.29354  2.67741  2.69355  4.24690  2.90347  2.73739  3.18146  2.89801  2.37887  2.77519  2.98518  4.58477  3.61503
          0.01538  4.57830  5.30065  0.61958  0.77255  0.48576  0.95510
    485   2.72460  4.80548  2.70453  2.64672  4.01321  3.58406  3.79615  2.64742  2.63003  2.61069  3.88542  3.14940  3.97199  2.25381  2.55654  2.79521  2.50886  2.60700  5.33128  4.02366    582 - -
          2.68618  4.42225  2.77519  2.73123  3.46354  2.40513  3.72494  3.29354  2.67741  2.69355  4.24690  2.90347  2.73739  3.18146  2.89801  2.37887  2.77519  2.98518  4.58477  3.61503
          0.01538  4.57830  5.30065  0.61958  0.77255  0.48576  0.95510
    486   3.23781  5.45249  3.69165  2.96929  4.90443  3.90815  3.83309  4.25393  1.41240  2.64934  4.51338  3.39802  4.25148  2.34938  1.42282  3.21737  3.40155  3.91201  5.71951  4.52579    583 - -
          2.68560  4.42299  2.77447  2.73093  3.46428  2.40587  3.72569  3.29428  2.67747  2.69265  4.24600  2.90337  2.73782  3.18065  2.89673  2.37936  2.77556  2.98593  4.58551  3.61490
          0.90500  1.09561  1.34277  2.01276  0.14343  0.48576  0.95510
    487   2.26173  4.88093  2.97211  2.04858  4.13876  2.74547  3.68643  2.82976  2.48162  3.15321  3.96593  2.98848  3.86548  2.41322  2.94212  2.68762  2.89772  3.22279  5.39080  4.05044    601 - -
          2.68618  4.42225  2.77519  2.73123  3.46354  2.40513  3.72494  3.29354  2.67741  2.69355  4.24690  2.90347  2.73739  3.18146  2.89801  2.37887  2.77519  2.98518  4.58477  3.61503
          0.02073  4.28241  5.00475  0.61958  0.77255  0.87356  0.54036
    488   1.78525  4.61298  3.24950  2.74554  4.18814  2.32472  3.88279  3.59321  2.68719  3.22314  4.04584  3.17003  3.87200  3.06398  2.36353  2.65235  2.31290  3.21184  5.47029  4.18177    602 - -
          2.68618  4.42225  2.77519  2.73123  3.46354  2.40513  3.72494  3.29354  2.67741  2.69355  4.24690  2.90347  2.73739  3.18146  2.89801  2.37887  2.77519  2.98518  4.58477  3.61503
          0.02073  4.28241  5.00475  0.61958  0.77255  0.87356  0.54036
    489   2.74250  5.22512  2.13373  1.99388  4.54480  3.40273  3.68138  4.02455  2.47813  3.52273  4.28905  2.87358  3.85663  2.34043  2.98480  2.23638  2.45993  3.60522  5.67452  4.25600    603 - -
          2.68618  4.42225  2.77519  2.73123  3.46354  2.40513  3.72494  3.29354  2.67741  2.69355  4.24690  2.90347  2.73739  3.18146  2.89801  2.37887  2.77519  2.98518  4.58477  3.61503
          0.02073  4.28241  5.00475  0.61958  0.77255  0.87356  0.54036
    490   2.25487  4.81396  2.99506  1.78216  4.12956  3.43910  3.74800  3.49030  2.56631  3.14336  3.97404  3.03299  2.90324  2.90975  3.02037  2.70500  2.91491  2.53885  5.40979  4.08065    604 - -
          2.68618  4.42225  2.77519  2.73123  3.46354  2.40513  3.72494  3.29354  2.67741  2.69355  4.24690  2.90347  2.73739  3.18146  2.89801  2.37887  2.77519  2.98518  4.58477  3.61503
          0.02073  4.28241  5.00475  0.61958  0.77255  0.87356  0.54036
    491   3.47953  4.76420  5.20740  4.63127  3.18073  4.78241  5.08706  1.83067  4.48909  1.03302  1.75332  4.85207  4.92176  4.51978  4.54650  4.13786  3.69419  2.38214  5.29834  4.27696    605 - -
          2.68618  4.42225  2.77519  2.73123  3.46354  2.40513  3.72494  3.29354  2.67741  2.69355  4.24690  2.90347  2.73739  3.18146  2.89801  2.37887  2.77519  2.98518  4.58477  3.61503
          0.02073  4.28241  5.00475  0.61958  0.77255  0.64216  0.74688
    492   2.33167  4.76867  3.12229  2.22857  2.98946  3.51949  3.73362  3.38246  2.56554  3.01528  3.84920  3.07951  3.91079  2.35596  3.01387  2.35457  2.90196  3.08642  5.28543  3.05464    606 - -
          2.68618  4.42225  2.77519  2.73123  3.46354  2.40513  3.72494  3.29354  2.67741  2.69355  4.24690  2.90347  2.73739  3.18146  2.89801  2.37887  2.77519  2.98518  4.58477  3.61503
          0.01855  4.39254  5.11489  0.61958  0.77255  0.51269  0.91350
    493   2.38766  5.22940  2.90192  1.69659  4.56159  3.49442  3.71062  4.03275  2.10898  3.52669  4.28509  2.96928  3.91129  2.39948  2.92313  2.23447  2.99989  3.61546  5.66961  4.27187    607 - -
          2.68618  4.42225  2.77519  2.73123  3.46354  2.40513  3.72494  3.29354  2.67741  2.69355  4.24690  2.90347  2.73739  3.18146  2.89801  2.37887  2.77519  2.98518  4.58477  3.61503
          0.01667  4.49835  5.22070  0.61958  0.77255  0.61865  0.77365
    494   2.35313  5.23365  2.94360  1.90743  4.57313  3.50685  3.70123  4.04226  2.41019  3.52795  4.28452  2.38261  3.91421  2.35429  2.14790  2.73332  2.99876  3.62317  5.66173  4.27124    608 - -
          2.68618  4.42225  2.77519  2.73123  3.46354  2.40513  3.72494  3.29354  2.67741  2.69355  4.24690  2.90347  2.73739  3.18146  2.89801  2.37887  2.77519  2.98518  4.58477  3.61503
          0.01667  4.49835  5.22070  0.61958  0.77255  0.41082  1.08798
    495   2.31395  4.55229  5.14834  4.61150  3.78764  4.64120  5.13589  1.16270  4.49737  1.97456  3.62682  4.74938  4.93765  4.70436  4.62850  4.00021  3.51112  1.39022  5.61460  4.42544    609 - -
          2.68618  4.42225  2.77519  2.73123  3.46354  2.40513  3.72494  3.29354  2.67741  2.69355  4.24690  2.90347  2.73739  3.18146  2.89801  2.37887  2.77519  2.98518  4.58477  3.61503
          0.01538  4.57830  5.30065  0.61958  0.77255  0.48576  0.95510
    496   2.40675  5.19595  3.00690  1.87370  4.52401  2.89867  3.70215  3.99137  2.14438  2.88264  4.24335  2.99546  3.91256  2.41733  2.49422  2.71654  2.97392  3.57789  5.63489  4.24433    610 - -
          2.68618  4.42225  2.77519  2.73123  3.46354  2.40513  3.72494  3.29354  2.67741  2.69355  4.24690  2.90347  2.73739  3.18146  2.89801  2.37887  2.77519  2.98518  4.58477  3.61503
          0.01538  4.57830  5.30065  0.61958  0.77255  0.48576  0.95510
    497   2.74608  5.12880  2.53707  1.65790  4.42316  3.52325  3.72571  3.87224  2.16473  2.64981  3.11196  3.01211  3.92345  2.84296  2.96265  2.73252  2.97801  3.49018  5.59055  4.21156    611 - -
          2.68618  4.42225  2.77519  2.73123  3.46354  2.40513  3.72494  3.29354  2.67741  2.69355  4.24690  2.90347  2.73739  3.18146  2.89801  2.37887  2.77519  2.98518  4.58477  3.61503
          0.01538  4.57830  5.30065  0.61958  0.77255  0.48576  0.95510
    498   2.74568  4.28721  3.99636  3.41472  3.37645  3.80919  4.08916  2.35209  3.30226  1.82733  2.28181  3.70210  4.17862  2.78555  2.83100  3.08298  2.97674  2.53683  4.88322  2.83577    612 - -
          2.68618  4.42225  2.77519  2.73123  3.46354  2.40513  3.72494  3.29354  2.67741  2.69355  4.24690  2.90347  2.73739  3.18146  2.89801  2.37887  2.77519  2.98518  4.58477  3.61503
          0.01538  4.57830  5.30065  0.61958  0.77255  0.48576  0.95510
    499   1.17146  4.40827  4.18517  3.76613  4.14147  3.44393  4.58034  3.22684  3.70591  3.17586  4.09567  3.83612  4.13260  3.96551  3.95441  2.20576  3.05500  1.55992  5.61630  4.42531    613 - -
          2.68618  4.42225  2.77519  2.73123  3.46354  2.40513  3.72494  3.29354  2.67741  2.69355  4.24690  2.90347  2.73739  3.18146  2.89801  2.37887  2.77519  2.98518  4.58477  3.61503
          0.01538  4.57830  5.30065  0.61958  0.77255  0.48576  0.95510
    500   2.83034  5.34801  2.41258  1.53852  4.68826  3.51721  3.75582  4.17505  2.14281  3.64633  4.39758  2.51522  3.95084  2.86241  2.37482  2.78026  3.06629  3.73760  5.77318  4.35631    614 - -
          2.68618  4.42225  2.77519  2.73123  3.46354  2.40513  3.72494  3.29354  2.67741  2.69355  4.24690  2.90347  2.73739  3.18146  2.89801  2.37887  2.77519  2.98518  4.58477  3.61503
          0.01538  4.57830  5.30065  0.61958  0.77255  0.48576  0.95510
    501   2.85204  5.37704  2.33243  1.45402  4.71394  3.51592  3.77323  4.20363  2.20666  3.67489  4.42890  2.47711  3.96130  2.88230  2.54011  2.79804  3.09040  3.76509  5.80329  4.38013    615 - -
          2.68618  4.42225  2.77519  2.73123  3.46354  2.40513  3.72494  3.29354  2.67741  2.69355  4.24690  2.90347  2.73739  3.18146  2.89801  2.37887  2.77519  2.98518  4.58477  3.61503
          0.01538  4.57830  5.30065  0.61958  0.77255  0.48576  0.95510
    502   2.87344  5.40539  2.34689  2.10992  4.74143  3.51758  3.78779  4.23330  1.62358  3.70247  4.45888  2.13287  3.97202  2.44367  3.05928  2.81571  3.11334  3.79324  5.83010  4.40290    616 - -
          2.68618  4.42225  2.77519  2.73123  3.46354  2.40513  3.72494  3.29354  2.67741  2.69355  4.24690  2.90347  2.73739  3.18146  2.89801  2.37887  2.77519  2.98518  4.58477  3.61503
          0.01538  4.57830  5.30065  0.61958  0.77255  0.48576  0.95510
    503   3.94186  5.51950  4.62341  4.59189  5.44791  4.17092  5.55461  5.24950  4.72344  4.75978  5.87132  4.80969  0.16977  5.08236  4.83754  4.14162  4.44056  4.79883  6.37459  5.59276    617 - -
          2.68618  4.42225  2.77519  2.73123  3.46354  2.40513  3.72494  3.29354  2.67741  2.69355  4.24690  2.90347  2.73739  3.18146  2.89801  2.37887  2.77519  2.98518  4.58477  3.61503
          0.01538  4.57830  5.30065  0.61958  0.77255  0.48576  0.95510
    504   2.41441  5.32219  2.40193  1.47726  4.65545  3.51113  3.75280  4.14004  2.51601  3.62076  4.37352  2.97714  3.94364  2.44849  2.51824  2.76948  3.05290  3.70795  5.75596  4.33918    618 - -
          2.68618  4.42225  2.77519  2.73123  3.46354  2.40513  3.72494  3.29354  2.67741  2.69355  4.24690  2.90347  2.73739  3.18146  2.89801  2.37887  2.77519  2.98518  4.58477  3.61503
          0.01538  4.57830  5.30065  0.61958  0.77255  0.48576  0.95510
    505   2.74932  5.14211  2.11879  2.19673  4.43882  3.51951  3.72806  3.88994  2.49101  3.42438  3.18903  3.00663  3.92333  1.93962  2.97503  2.73312  2.98219  2.84364  5.60383  4.22063    619 - -
          2.68618  4.42225  2.77519  2.73123  3.46354  2.40513  3.72494  3.29354  2.67741  2.69355  4.24690  2.90347  2.73739  3.18146  2.89801  2.37887  2.77519  2.98518  4.58477  3.61503
          0.01538  4.57830  5.30065  0.61958  0.77255  0.48576  0.95510
    506   2.80310  4.23058  4.44605  3.86199  2.60138  3.94726  4.29772  2.13191  3.72067  2.38821  3.35443  4.00422  4.31846  3.91936  3.85386  2.63476  2.47052  1.36704  4.90678  3.71689    620 - -
          2.68618  4.42225  2.77519  2.73123  3.46354  2.40513  3.72494  3.29354  2.67741  2.69355  4.24690  2.90347  2.73739  3.18146  2.89801  2.37887  2.77519  2.98518  4.58477  3.61503
          0.01538  4.57830  5.30065  0.61958  0.77255  0.48576  0.95510
    507   0.60126  4.46048  4.22579  3.98359  4.74490  3.29497  4.88321  3.94226  3.96200  3.80144  4.68333  3.89124  4.09659  4.22359  4.17318  2.77551  2.18180  3.42410  6.14849  4.99604    621 - -
          2.68618  4.42225  2.77519  2.73123  3.46354  2.40513  3.72494  3.29354  2.67741  2.69355  4.24690  2.90347  2.73739  3.18146  2.89801  2.37887  2.77519  2.98518  4.58477  3.61503
          0.01538  4.57830  5.30065  0.61958  0.77255  0.48576  0.95510
    508   2.74357  5.24016  2.52780  2.14865  4.58287  3.50780  3.69574  4.06339  1.85696  2.87739  4.28315  2.57229  3.90469  2.44746  2.51852  2.70667  2.97412  3.62990  5.67075  4.26636    622 - -
          2.68618  4.42225  2.77519  2.73123  3.46354  2.40513  3.72494  3.29354  2.67741  2.69355  4.24690  2.90347  2.73739  3.18146  2.89801  2.37887  2.77519  2.98518  4.58477  3.61503
          0.01538  4.57830  5.30065  0.61958  0.77255  0.48576  0.95510
    509   3.65244  4.88204  5.58409  5.04246  3.53041  5.09196  5.52189  1.55241  4.92391  0.85013  3.28540  5.22446  5.22815  4.95807  4.96962  4.48333  3.88246  1.81189  5.68194  4.63783    623 - -
          2.68618  4.42225  2.77519  2.73123  3.46354  2.40513  3.72494  3.29354  2.67741  2.69355  4.24690  2.90347  2.73739  3.18146  2.89801  2.37887  2.77519  2.98518  4.58477  3.61503
          0.01538  4.57830  5.30065  0.61958  0.77255  0.48576  0.95510
    510   3.70823  4.93219  5.59633  5.08077  3.54617  5.14704  5.58322  0.94568  4.93544  1.17646  3.31372  5.27795  5.28133  5.00463  4.99462  4.56257  3.94301  2.17844  5.72324  4.64630    624 - -
          2.68618  4.42225  2.77519  2.73123  3.46354  2.40513  3.72494  3.29354  2.67741  2.69355  4.24690  2.90347  2.73739  3.18146  2.89801  2.37887  2.77519  2.98518  4.58477  3.61503
          0.01538  4.57830  5.30065  0.61958  0.77255  0.48576  0.95510
    511   3.21430  5.44923  3.62165  2.93493  4.90775  3.88148  3.83274  4.26342  1.82945  3.68631  4.51790  3.37315  4.23511  2.37835  1.12395  3.19150  2.60626  3.91262  5.73045  4.52600    625 - -
          2.68618  4.42225  2.77519  2.73123  3.46354  2.40513  3.72494  3.29354  2.67741  2.69355  4.24690  2.90347  2.73739  3.18146  2.89801  2.37887  2.77519  2.98518  4.58477  3.61503
          0.01538  4.57830  5.30065  0.61958  0.77255  0.48576  0.95510
    512   2.75514  5.09546  3.03994  2.52315  4.44776  2.85046  3.76536  3.89544  2.21333  3.43544  4.21410  3.05087  3.94322  2.45202  2.97442  1.84220  2.09891  3.50699  5.61501  4.24796    626 - -
          2.68618  4.42225  2.77519  2.73123  3.46354  2.40513  3.72494  3.29354  2.67741  2.69355  4.24690  2.90347  2.73739  3.18146  2.89801  2.37887  2.77519  2.98518  4.58477  3.61503
          0.01538  4.57830  5.30065  0.61958  0.77255  0.48576  0.95510
    513   4.72590  5.79872  5.28931  5.19786  3.72474  4.64002  5.02079  4.86846  4.96646  4.11642  5.45270  5.24239  5.21871  5.30719  4.95048  4.92612  5.07228  4.76860  0.18339  3.70007    627 - -
          2.68618  4.42225  2.77519  2.73123  3.46354  2.40513  3.72494  3.29354  2.67741  2.69355  4.24690  2.90347  2.73739  3.18146  2.89801  2.37887  2.77519  2.98518  4.58477  3.61503
          0.01538  4.57830  5.30065  0.61958  0.77255  0.48576  0.95510
    514   3.80320  5.02411  5.66158  5.12888  3.43720  5.21127  5.58195  1.38667  4.97594  0.76469  3.19605  5.34255  5.29733  4.97456  4.99941  4.62460  4.02649  2.37797  5.65223  4.62491    628 - -
          2.68618  4.42225  2.77519  2.73123  3.46354  2.40513  3.72494  3.29354  2.67741  2.69355  4.24690  2.90347  2.73739  3.18146  2.89801  2.37887  2.77519  2.98518  4.58477  3.61503
          0.01538  4.57830  5.30065  0.61958  0.77255  0.48576  0.95510
    515   2.09434  4.83907  3.18972  2.63405  4.05596  3.58093  3.01049  3.45697  2.30171  2.48036  3.91996  2.28959  3.97102  2.96353  3.04950  2.79424  2.96406  2.62806  5.35880  4.04652    629 - -
          2.68618  4.42225  2.77519  2.73123  3.46354  2.40513  3.72494  3.29354  2.67741  2.69355  4.24690  2.90347  2.73739  3.18146  2.89801  2.37887  2.77519  2.98518  4.58477  3.61503
          0.01538  4.57830  5.30065  0.61958  0.77255  0.48576  0.95510
    516   2.91410  5.46089  2.30208  1.42212  4.78795  3.51173  3.82354  4.28660  2.11730  3.75824  4.52092  2.43457  3.99058  2.94011  3.15893  2.38396  3.16007  3.84464  5.89190  4.44918    630 - -
          2.68618  4.42225  2.77519  2.73123  3.46354  2.40513  3.72494  3.29354  2.67741  2.69355  4.24690  2.90347  2.73739  3.18146  2.89801  2.37887  2.77519  2.98518  4.58477  3.61503
          0.01038  4.57330        *  0.61958  0.77255  0.00000        *
//
