# Supplementary material for: MacSyFinder: A Program to Mine Genomes for Molecular Systems with an Application to CRISPR-Cas Systems
Source: PLoS One. 2014 Oct 17;9(10):e110726. doi: 10.1371/journal.pone.0110726 (PMC4201578; doi:10.1371/journal.pone.0110726)
Supplement: Data S1 — The MacSyFinder/MacSyView package (compressed tarball archive). (GZ) [file pone.0110726.s010.gz › macsyfinder-1.0.0-RC3/test/datatest/profiles/sctN.hmm]

HMMER3/b [3.0 | March 2010]
NAME  sctN
LENG  434
ALPH  amino
RF    no
CS    no
MAP   yes
DATE  Fri Apr 29 15:20:07 2011
NSEQ  7
EFFN  0.796387
CKSUM 1287495590
STATS LOCAL MSV      -11.7377  0.69876
STATS LOCAL VITERBI  -12.3132  0.69876
STATS LOCAL FORWARD   -5.9379  0.69876
HMM          A        C        D        E        F        G        H        I        K        L        M        N        P        Q        R        S        T        V        W        Y   
            m->m     m->i     m->d     i->m     i->i     d->m     d->d
  COMPO   2.45648  4.31639  2.96558  2.65575  3.45508  2.69670  3.85115  2.72438  2.81507  2.34969  3.64592  3.24943  3.46216  3.15426  2.80341  2.68416  2.83576  2.51994  5.12603  3.68475
          2.68618  4.42225  2.77519  2.73123  3.46354  2.40513  3.72494  3.29354  2.67741  2.69355  4.24690  2.90347  2.73739  3.18146  2.89801  2.37887  2.77519  2.98518  4.58477  3.61503
          0.02564  4.07227  4.79462  0.61958  0.77255  0.00000        *
      1   2.40768  4.76204  2.98524  2.27056  4.00428  3.41663  3.63440  3.41162  2.43081  3.02431  3.17270  2.96199  3.24261  2.35805  2.87924  2.63708  2.57594  3.09625  5.27756  3.95203      1 - -
          2.68618  4.42225  2.77519  2.73123  3.46354  2.40513  3.72494  3.29354  2.67741  2.69355  4.24690  2.90347  2.73739  3.18146  2.89801  2.37887  2.77519  2.98518  4.58477  3.61503
          0.02564  4.07227  4.79462  0.61958  0.77255  0.48576  0.95510
      2   2.35858  4.25806  3.50547  2.64443  3.38516  3.56291  3.82313  2.51771  2.87471  2.12197  3.36256  3.32688  3.94332  3.17968  3.20838  2.50377  2.80502  2.51976  3.59177  3.61222      2 - -
          2.68618  4.42225  2.77519  2.73123  3.46354  2.40513  3.72494  3.29354  2.67741  2.69355  4.24690  2.90347  2.73739  3.18146  2.89801  2.37887  2.77519  2.98518  4.58477  3.61503
          0.02564  4.07227  4.79462  0.61958  0.77255  0.48576  0.95510
      3   2.57412  4.15778  3.71530  3.14028  2.85822  3.61622  3.88808  2.38145  2.70162  2.16592  2.86220  3.46473  3.35607  3.33077  3.33866  2.88168  2.80577  2.40815  4.74486  2.95851      3 - -
          2.68618  4.42225  2.77519  2.73123  3.46354  2.40513  3.72494  3.29354  2.67741  2.69355  4.24690  2.90347  2.73739  3.18146  2.89801  2.37887  2.77519  2.98518  4.58477  3.61503
          0.02564  4.07227  4.79462  0.61958  0.77255  0.48576  0.95510
      4   2.65862  5.08446  2.23676  2.28130  4.38972  3.35057  3.12316  3.85557  2.40303  3.37659  4.15240  2.54659  3.79257  2.47516  2.89755  2.38812  2.54350  3.45777  5.54547  4.14560      4 - -
          2.68618  4.42225  2.77519  2.73123  3.46354  2.40513  3.72494  3.29354  2.67741  2.69355  4.24690  2.90347  2.73739  3.18146  2.89801  2.37887  2.77519  2.98518  4.58477  3.61503
          0.02564  4.07227  4.79462  0.61958  0.77255  0.48576  0.95510
      5   2.65410  4.88357  3.00412  2.45779  4.17444  3.43719  3.13545  3.59153  2.09662  3.16132  3.97211  2.96652  3.83607  2.75968  2.45274  2.25122  2.34768  3.25288  5.36304  4.04147      5 - -
          2.68618  4.42225  2.77519  2.73123  3.46354  2.40513  3.72494  3.29354  2.67741  2.69355  4.24690  2.90347  2.73739  3.18146  2.89801  2.37887  2.77519  2.98518  4.58477  3.61503
          0.02564  4.07227  4.79462  0.61958  0.77255  0.48576  0.95510
      6   2.81399  4.38518  3.87674  3.32899  3.12143  3.82678  3.08579  2.30730  3.13289  1.36677  3.24341  3.65156  4.18459  3.48175  3.38624  3.12254  3.04670  2.47076  4.76875  3.44084      6 - -
          2.68618  4.42225  2.77519  2.73123  3.46354  2.40513  3.72494  3.29354  2.67741  2.69355  4.24690  2.90347  2.73739  3.18146  2.89801  2.37887  2.77519  2.98518  4.58477  3.61503
          0.02564  4.07227  4.79462  0.61958  0.77255  0.48576  0.95510
      7   2.35884  4.39802  3.33460  2.53796  3.54621  3.52448  3.75343  2.91469  2.68077  2.35039  3.03220  3.20237  3.90522  3.03156  2.51900  2.76255  2.81665  2.67859  3.69594  3.70918      7 - -
          2.68618  4.42225  2.77519  2.73123  3.46354  2.40513  3.72494  3.29354  2.67741  2.69355  4.24690  2.90347  2.73739  3.18146  2.89801  2.37887  2.77519  2.98518  4.58477  3.61503
          0.02564  4.07227  4.79462  0.61958  0.77255  0.48576  0.95510
      8   2.30421  4.49889  3.18734  2.65995  3.76832  3.40906  3.18944  3.15054  2.62230  2.53605  3.68543  3.11265  3.85020  2.97214  3.02533  2.23316  2.26109  2.86891  5.13350  3.85642      8 - -
          2.68618  4.42225  2.77519  2.73123  3.46354  2.40513  3.72494  3.29354  2.67741  2.69355  4.24690  2.90347  2.73739  3.18146  2.89801  2.37887  2.77519  2.98518  4.58477  3.61503
          0.02564  4.07227  4.79462  0.61958  0.77255  0.48576  0.95510
      9   2.43503  4.99234  2.89206  2.19240  4.29759  3.01989  3.58990  3.73956  2.14066  3.27256  4.05488  2.89551  3.80224  2.43230  2.48173  2.62490  2.59446  3.36363  5.44561  4.08491      9 - -
          2.68618  4.42225  2.77519  2.73123  3.46354  2.40513  3.72494  3.29354  2.67741  2.69355  4.24690  2.90347  2.73739  3.18146  2.89801  2.37887  2.77519  2.98518  4.58477  3.61503
          0.02564  4.07227  4.79462  0.61958  0.77255  0.48576  0.95510
     10   2.20595  4.23291  3.94221  3.37689  3.20751  3.77577  4.05823  2.21852  3.26800  1.64366  3.21119  3.67003  4.13913  3.53499  3.51499  3.06208  2.94088  2.28150  4.81013  2.98599     10 - -
          2.68618  4.42225  2.77519  2.73123  3.46354  2.40513  3.72494  3.29354  2.67741  2.69355  4.24690  2.90347  2.73739  3.18146  2.89801  2.37887  2.77519  2.98518  4.58477  3.61503
          0.02564  4.07227  4.79462  0.61958  0.77255  0.48576  0.95510
     11   2.60488  4.75768  3.03407  2.49308  4.05474  3.41167  3.65178  3.46130  2.20969  3.06701  3.88962  2.99144  2.82271  2.80966  2.56209  2.17249  2.84872  2.81262  5.30546  3.99177     11 - -
          2.68618  4.42225  2.77519  2.73123  3.46354  2.40513  3.72494  3.29354  2.67741  2.69355  4.24690  2.90347  2.73739  3.18146  2.89801  2.37887  2.77519  2.98518  4.58477  3.61503
          0.02564  4.07227  4.79462  0.61958  0.77255  0.48576  0.95510
     12   2.59021  4.84498  2.66342  2.39170  3.31802  3.04187  3.60835  3.53025  2.39459  3.11496  3.91692  2.91781  3.25410  2.50428  2.61084  2.60880  2.60168  3.18989  5.33995  3.99168     12 - -
          2.68618  4.42225  2.77519  2.73123  3.46354  2.40513  3.72494  3.29354  2.67741  2.69355  4.24690  2.90347  2.73739  3.18146  2.89801  2.37887  2.77519  2.98518  4.58477  3.61503
          0.02564  4.07227  4.79462  0.61958  0.77255  0.48576  0.95510
     13   2.56343  4.29098  3.45296  2.89236  3.44499  3.53137  3.81696  2.52059  2.84085  2.51544  3.41328  3.29156  2.80492  3.14836  3.19174  2.55234  2.55997  2.34276  4.89287  3.07997     13 - -
          2.68618  4.42225  2.77519  2.73123  3.46354  2.40513  3.72494  3.29354  2.67741  2.69355  4.24690  2.90347  2.73739  3.18146  2.89801  2.37887  2.77519  2.98518  4.58477  3.61503
          0.02564  4.07227  4.79462  0.61958  0.77255  0.48576  0.95510
     14   2.64949  5.09616  2.26271  2.28166  4.41510  3.35289  3.60156  3.88474  2.37384  3.39331  4.16079  2.50465  3.22633  2.46608  2.60927  2.36871  2.88794  3.47644  5.55093  4.14912     14 - -
          2.68618  4.42225  2.77519  2.73123  3.46354  2.40513  3.72494  3.29354  2.67741  2.69355  4.24690  2.90347  2.73739  3.18146  2.89801  2.37887  2.77519  2.98518  4.58477  3.61503
          0.11516  4.07227  2.38879  0.61958  0.77255  0.48576  0.95510
     15   2.15729  4.25193  3.45897  2.98060  3.64108  2.75989  3.93944  2.86768  2.92343  1.92246  3.58853  3.30873  3.86072  3.25139  3.25398  2.66933  2.41588  2.60798  5.09048  3.85982     15 - -
          2.68618  4.42225  2.77519  2.73123  3.46354  2.40513  3.72494  3.29354  2.67741  2.69355  4.24690  2.90347  2.73739  3.18146  2.89801  2.37887  2.77519  2.98518  4.58477  3.61503
          0.02801  3.98512  4.70746  0.61958  0.77255  0.57476  0.82746
     16   2.57562  4.21489  3.59600  3.02479  3.32855  3.58691  3.85447  2.21765  2.92235  2.37587  3.31095  3.38672  3.96535  3.23789  2.82260  2.85008  2.52559  2.19307  4.81288  3.05145     16 - -
          2.68618  4.42225  2.77519  2.73123  3.46354  2.40513  3.72494  3.29354  2.67741  2.69355  4.24690  2.90347  2.73739  3.18146  2.89801  2.37887  2.77519  2.98518  4.58477  3.61503
          0.02801  3.98512  4.70746  0.61958  0.77255  0.57476  0.82746
     17   2.32689  3.45565  3.26954  2.70489  3.66135  3.44897  3.72742  3.01297  2.58310  2.70643  3.58296  3.14456  3.86120  2.67722  2.38661  2.70356  2.80382  2.48200  5.04099  3.78373     17 - -
          2.68618  4.42225  2.77519  2.73123  3.46354  2.40513  3.72494  3.29354  2.67741  2.69355  4.24690  2.90347  2.73739  3.18146  2.89801  2.37887  2.77519  2.98518  4.58477  3.61503
          0.02801  3.98512  4.70746  0.61958  0.77255  0.57476  0.82746
     18   2.70074  4.35448  3.69303  3.12435  3.48572  3.69044  3.98748  2.21453  2.88565  2.36022  3.41449  3.49186  4.08241  3.31129  2.42273  2.98327  2.94768  1.71345  5.03129  3.80061     18 - -
          2.68618  4.42225  2.77519  2.73123  3.46354  2.40513  3.72494  3.29354  2.67741  2.69355  4.24690  2.90347  2.73739  3.18146  2.89801  2.37887  2.77519  2.98518  4.58477  3.61503
          0.02801  3.98512  4.70746  0.61958  0.77255  0.57476  0.82746
     19   2.56872  4.25588  3.50310  2.93391  2.90607  3.55159  3.78621  2.74577  2.84385  2.45282  3.36155  3.31479  3.93297  3.16322  2.54280  2.50710  2.80220  2.30986  3.58303  3.48674     19 - -
          2.68618  4.42225  2.77519  2.73123  3.46354  2.40513  3.72494  3.29354  2.67741  2.69355  4.24690  2.90347  2.73739  3.18146  2.89801  2.37887  2.77519  2.98518  4.58477  3.61503
          0.02801  3.98512  4.70746  0.61958  0.77255  0.57476  0.82746
     20   2.81014  4.57338  3.50689  3.42112  4.55942  0.57467  4.53360  4.18732  3.61765  3.82706  4.80443  3.67132  3.96809  3.93298  3.84045  2.98544  3.30015  3.69391  5.62390  4.66546     20 - -
          2.68618  4.42225  2.77519  2.73123  3.46354  2.40513  3.72494  3.29354  2.67741  2.69355  4.24690  2.90347  2.73739  3.18146  2.89801  2.37887  2.77519  2.98518  4.58477  3.61503
          0.02801  3.98512  4.70746  0.61958  0.77255  0.57476  0.82746
     21   3.05813  5.11056  3.48138  2.83967  4.54713  3.65813  3.63462  3.90763  1.71347  3.37257  4.26218  3.22724  4.04389  2.78028  1.21918  3.07000  3.23398  3.60249  5.42361  4.26068     21 - -
          2.68618  4.42225  2.77519  2.73123  3.46354  2.40513  3.72494  3.29354  2.67741  2.69355  4.24690  2.90347  2.73739  3.18146  2.89801  2.37887  2.77519  2.98518  4.58477  3.61503
          0.02801  3.98512  4.70746  0.61958  0.77255  0.57476  0.82746
     22   3.07962  4.40500  4.75676  4.26242  3.54580  4.40746  4.98254  1.28957  4.14726  2.05023  3.35569  4.48584  4.72790  4.41549  4.34935  3.79537  3.34781  1.21699  5.50902  4.30302     22 - -
          2.68618  4.42225  2.77519  2.73123  3.46354  2.40513  3.72494  3.29354  2.67741  2.69355  4.24690  2.90347  2.73739  3.18146  2.89801  2.37887  2.77519  2.98518  4.58477  3.61503
          0.02801  3.98512  4.70746  0.61958  0.77255  0.57476  0.82746
     23   2.54461  4.38125  3.29780  2.75287  3.59477  3.45525  3.76850  2.58445  2.69428  2.63633  3.52979  3.18278  3.87447  2.68861  3.07127  2.43111  2.31430  2.42174  5.00912  3.75550     23 - -
          2.68618  4.42225  2.77519  2.73123  3.46354  2.40513  3.72494  3.29354  2.67741  2.69355  4.24690  2.90347  2.73739  3.18146  2.89801  2.37887  2.77519  2.98518  4.58477  3.61503
          0.02801  3.98512  4.70746  0.61958  0.77255  0.43388  1.04409
     24   2.40340  5.10044  2.46937  1.98483  4.41600  3.36675  3.60427  3.87843  2.35420  3.38812  4.16163  2.84446  3.79895  2.49181  2.28058  2.63436  2.90337  3.47750  5.54480  4.15307     24 - -
          2.68618  4.42225  2.77519  2.73123  3.46354  2.40513  3.72494  3.29354  2.67741  2.69355  4.24690  2.90347  2.73739  3.18146  2.89801  2.37887  2.77519  2.98518  4.58477  3.61503
          0.02564  4.07227  4.79462  0.61958  0.77255  0.48576  0.95510
     25   2.48792  4.34420  4.50611  4.00003  3.62963  4.14421  4.74555  1.64150  3.90045  2.27186  3.46903  4.22429  4.54156  4.18113  4.13022  3.51108  3.21587  1.10974  5.43277  4.22243     25 - -
          2.68618  4.42225  2.77519  2.73123  3.46354  2.40513  3.72494  3.29354  2.67741  2.69355  4.24690  2.90347  2.73739  3.18146  2.89801  2.37887  2.77519  2.98518  4.58477  3.61503
          0.02564  4.07227  4.79462  0.61958  0.77255  0.48576  0.95510
     26   2.52025  4.42773  3.30384  2.77158  3.77935  3.37556  3.81252  3.11402  2.68142  2.82589  3.69729  3.18292  3.85603  3.05301  2.63299  2.12653  2.29715  2.25696  5.15428  3.89625     26 - -
          2.68618  4.42225  2.77519  2.73123  3.46354  2.40513  3.72494  3.29354  2.67741  2.69355  4.24690  2.90347  2.73739  3.18146  2.89801  2.37887  2.77519  2.98518  4.58477  3.61503
          0.02564  4.07227  4.79462  0.61958  0.77255  0.48576  0.95510
     27   1.92690  4.26565  3.37106  3.21030  4.46473  1.05786  4.35930  3.84592  3.37491  3.58243  4.44352  3.37461  3.77221  3.65226  3.66568  2.50901  2.83871  3.29015  5.78612  4.59571     27 - -
          2.68618  4.42225  2.77519  2.73123  3.46354  2.40513  3.72494  3.29354  2.67741  2.69355  4.24690  2.90347  2.73739  3.18146  2.89801  2.37887  2.77519  2.98518  4.58477  3.61503
          0.02564  4.07227  4.79462  0.61958  0.77255  0.48576  0.95510
     28   2.59548  4.30509  3.54628  2.99271  3.47222  3.56279  3.90616  2.38555  2.92154  2.44993  2.92162  3.37361  3.12019  3.23817  3.25872  2.83832  1.98695  2.46803  4.96262  3.73491     28 - -
          2.68618  4.42225  2.77519  2.73123  3.46354  2.40513  3.72494  3.29354  2.67741  2.69355  4.24690  2.90347  2.73739  3.18146  2.89801  2.37887  2.77519  2.98518  4.58477  3.61503
          0.02564  4.07227  4.79462  0.61958  0.77255  0.48576  0.95510
     29   3.34229  4.67463  4.85466  4.33175  3.15204  4.57699  4.90826  1.81501  4.14408  0.87977  2.97585  4.59520  4.79053  4.32733  4.28362  3.95720  3.57850  2.16216  5.23699  4.10224     29 - -
          2.68618  4.42225  2.77519  2.73123  3.46354  2.40513  3.72494  3.29354  2.67741  2.69355  4.24690  2.90347  2.73739  3.18146  2.89801  2.37887  2.77519  2.98518  4.58477  3.61503
          0.02564  4.07227  4.79462  0.61958  0.77255  0.48576  0.95510
     30   3.32393  4.64306  4.88903  4.36116  3.18224  4.59008  4.93557  1.63595  4.18728  0.97039  2.99724  4.61617  4.79955  4.35997  4.32334  3.96661  3.55934  2.08991  5.26262  4.13582     30 - -
          2.68618  4.42225  2.77519  2.73123  3.46354  2.40513  3.72494  3.29354  2.67741  2.69355  4.24690  2.90347  2.73739  3.18146  2.89801  2.37887  2.77519  2.98518  4.58477  3.61503
          0.02564  4.07227  4.79462  0.61958  0.77255  0.48576  0.95510
     31   2.72425  5.12499  2.87086  1.96733  4.46852  3.42991  3.03304  3.91279  1.91684  3.39983  4.18193  2.58958  3.83924  2.71064  2.38638  2.69252  2.94572  3.51934  5.52619  4.17604     31 - -
          2.68618  4.42225  2.77519  2.73123  3.46354  2.40513  3.72494  3.29354  2.67741  2.69355  4.24690  2.90347  2.73739  3.18146  2.89801  2.37887  2.77519  2.98518  4.58477  3.61503
          0.02564  4.07227  4.79462  0.61958  0.77255  0.48576  0.95510
     32   1.52608  2.97459  3.90530  3.41700  3.70813  3.25050  4.20841  2.77669  3.33261  2.72702  3.66051  3.54734  3.88351  3.60045  3.59349  2.64435  2.29120  2.19688  5.19689  4.00086     32 - -
          2.68618  4.42225  2.77519  2.73123  3.46354  2.40513  3.72494  3.29354  2.67741  2.69355  4.24690  2.90347  2.73739  3.18146  2.89801  2.37887  2.77519  2.98518  4.58477  3.61503
          0.02564  4.07227  4.79462  0.61958  0.77255  0.48576  0.95510
     33   2.57182  4.34463  3.38503  2.82898  3.50599  3.06356  3.78672  2.87463  2.47501  2.58153  3.46894  3.24412  3.91182  3.09046  3.10655  2.46100  2.81239  2.07614  3.65908  3.68736     33 - -
          2.68618  4.42225  2.77519  2.73123  3.46354  2.40513  3.72494  3.29354  2.67741  2.69355  4.24690  2.90347  2.73739  3.18146  2.89801  2.37887  2.77519  2.98518  4.58477  3.61503
          0.02564  4.07227  4.79462  0.61958  0.77255  0.48576  0.95510
     34   2.75633  4.23969  4.12243  3.56383  3.32849  3.14821  4.24000  1.98229  3.45296  1.63606  3.25707  3.82922  4.24284  3.71372  3.68306  3.17900  3.00364  1.74357  4.96971  3.77260     34 - -
          2.68618  4.42225  2.77519  2.73123  3.46354  2.40513  3.72494  3.29354  2.67741  2.69355  4.24690  2.90347  2.73739  3.18146  2.89801  2.37887  2.77519  2.98518  4.58477  3.61503
          0.02564  4.07227  4.79462  0.61958  0.77255  0.48576  0.95510
     35   2.37980  4.30753  3.37905  2.99174  4.04092  3.14263  4.05575  3.37400  2.97867  3.11066  3.98991  3.27699  1.65189  3.31531  3.32184  2.12490  2.79374  2.51252  5.42358  4.16854     35 - -
          2.68618  4.42225  2.77519  2.73123  3.46354  2.40513  3.72494  3.29354  2.67741  2.69355  4.24690  2.90347  2.73739  3.18146  2.89801  2.37887  2.77519  2.98518  4.58477  3.61503
          0.02564  4.07227  4.79462  0.61958  0.77255  0.48576  0.95510
     36   2.39653  5.26218  1.70583  1.97541  4.60531  2.40285  3.73178  4.08504  2.65143  3.60945  4.42095  2.77306  3.83706  2.88054  3.19753  2.74489  3.08278  3.67171  5.78777  4.34242     36 - -
          2.68618  4.42225  2.77519  2.73123  3.46354  2.40513  3.72494  3.29354  2.67741  2.69355  4.24690  2.90347  2.73739  3.18146  2.89801  2.37887  2.77519  2.98518  4.58477  3.61503
          0.02564  4.07227  4.79462  0.61958  0.77255  0.48576  0.95510
     37   1.93866  4.27195  4.09471  3.69278  3.77039  3.56023  4.52837  2.23014  3.60884  2.53607  3.66279  3.84057  4.16684  3.91396  3.85224  2.98443  3.01416  1.19707  5.44202  4.22412     37 - -
          2.68618  4.42225  2.77519  2.73123  3.46354  2.40513  3.72494  3.29354  2.67741  2.69355  4.24690  2.90347  2.73739  3.18146  2.89801  2.37887  2.77519  2.98518  4.58477  3.61503
          0.02564  4.07227  4.79462  0.61958  0.77255  0.48576  0.95510
     38   2.67336  4.76232  3.13904  2.57144  3.25780  3.48385  3.65333  3.40969  2.12680  3.01883  3.86240  3.05282  3.87714  2.82537  1.93402  2.41349  2.89980  3.11127  5.24381  3.94645     38 - -
          2.68618  4.42225  2.77519  2.73123  3.46354  2.40513  3.72494  3.29354  2.67741  2.69355  4.24690  2.90347  2.73739  3.18146  2.89801  2.37887  2.77519  2.98518  4.58477  3.61503
          0.02564  4.07227  4.79462  0.61958  0.77255  0.48576  0.95510
     39   3.12846  4.43630  4.85087  4.29854  3.35398  4.46559  4.87411  1.41046  4.18732  1.67314  2.62628  4.50993  4.71326  4.35728  4.33260  3.81258  3.36556  1.48380  5.30486  4.17604     39 - -
          2.68618  4.42225  2.77519  2.73123  3.46354  2.40513  3.72494  3.29354  2.67741  2.69355  4.24690  2.90347  2.73739  3.18146  2.89801  2.37887  2.77519  2.98518  4.58477  3.61503
          0.02564  4.07227  4.79462  0.61958  0.77255  0.48576  0.95510
     40   2.93255  4.68356  3.64688  3.57392  4.70383  0.47809  4.67773  4.35625  3.78211  3.98388  4.96441  3.81181  4.08082  4.09078  3.99211  3.11090  3.42933  3.84596  5.74185  4.81399     40 - -
          2.68618  4.42225  2.77519  2.73123  3.46354  2.40513  3.72494  3.29354  2.67741  2.69355  4.24690  2.90347  2.73739  3.18146  2.89801  2.37887  2.77519  2.98518  4.58477  3.61503
          0.02564  4.07227  4.79462  0.61958  0.77255  0.48576  0.95510
     41   2.98810  5.52004  1.91048  1.11095  4.81483  3.27253  3.81353  4.32636  2.81522  3.84017  4.69856  2.74628  3.89068  2.98187  3.39279  2.87842  3.27663  3.90873  5.98603  4.50162     41 - -
          2.68618  4.42225  2.77519  2.73123  3.46354  2.40513  3.72494  3.29354  2.67741  2.69355  4.24690  2.90347  2.73739  3.18146  2.89801  2.37887  2.77519  2.98518  4.58477  3.61503
          0.02564  4.07227  4.79462  0.61958  0.77255  0.48576  0.95510
     42   3.24926  4.56832  4.87253  4.32639  3.24753  4.54883  4.92921  1.74379  4.19398  1.04929  3.04173  4.57586  4.76863  4.35342  4.34149  3.90621  3.48517  1.77269  5.29908  4.19399     42 - -
          2.68618  4.42225  2.77519  2.73123  3.46354  2.40513  3.72494  3.29354  2.67741  2.69355  4.24690  2.90347  2.73739  3.18146  2.89801  2.37887  2.77519  2.98518  4.58477  3.61503
          0.02564  4.07227  4.79462  0.61958  0.77255  0.48576  0.95510
     43   2.83481  0.61175  4.39394  4.18238  4.13315  3.41159  4.78604  3.31471  4.01216  3.21896  4.34832  4.11669  4.13376  4.35026  4.09949  3.10619  3.31872  3.04461  5.50178  4.41819     43 - -
          2.68618  4.42225  2.77519  2.73123  3.46354  2.40513  3.72494  3.29354  2.67741  2.69355  4.24690  2.90347  2.73739  3.18146  2.89801  2.37887  2.77519  2.98518  4.58477  3.61503
          0.02564  4.07227  4.79462  0.61958  0.77255  0.48576  0.95510
     44   2.57483  3.50924  3.31705  2.49549  3.53736  3.51316  3.75864  2.90268  2.71591  2.21475  3.48771  2.77807  3.89929  3.04109  3.09691  2.75279  2.57372  2.66439  4.95540  3.21529     44 - -
          2.68618  4.42225  2.77519  2.73123  3.46354  2.40513  3.72494  3.29354  2.67741  2.69355  4.24690  2.90347  2.73739  3.18146  2.89801  2.37887  2.77519  2.98518  4.58477  3.61503
          0.02564  4.07227  4.79462  0.61958  0.77255  0.48576  0.95510
     45   3.18484  4.48349  4.90097  4.36175  3.37915  4.54029  4.97361  1.49898  4.24682  1.39042  3.17516  4.58638  4.77966  4.42803  4.40121  3.90087  3.42624  1.45835  5.38229  4.24780     45 - -
          2.68618  4.42225  2.77519  2.73123  3.46354  2.40513  3.72494  3.29354  2.67741  2.69355  4.24690  2.90347  2.73739  3.18146  2.89801  2.37887  2.77519  2.98518  4.58477  3.61503
          0.02564  4.07227  4.79462  0.61958  0.77255  0.48576  0.95510
     46   2.71628  5.01552  3.01424  2.46045  4.35120  3.46279  3.60254  3.77044  1.88583  3.29150  4.09173  2.96746  3.85668  2.19997  2.35156  2.42148  2.63560  3.40825  5.44337  4.12664     46 - -
          2.68618  4.42225  2.77519  2.73123  3.46354  2.40513  3.72494  3.29354  2.67741  2.69355  4.24690  2.90347  2.73739  3.18146  2.89801  2.37887  2.77519  2.98518  4.58477  3.61503
          0.02564  4.07227  4.79462  0.61958  0.77255  0.48576  0.95510
     47   2.37163  5.07285  2.52522  2.14887  4.38974  3.36427  3.58454  3.85664  2.15917  3.36447  4.12755  2.60755  3.21493  2.69635  2.56405  2.59836  2.86305  3.44955  5.52031  4.12423     47 - -
          2.68618  4.42225  2.77519  2.73123  3.46354  2.40513  3.72494  3.29354  2.67741  2.69355  4.24690  2.90347  2.73739  3.18146  2.89801  2.37887  2.77519  2.98518  4.58477  3.61503
          0.09917  4.07227  2.55916  0.61958  0.77255  0.48576  0.95510
     48   1.73632  4.24496  3.32527  2.94133  4.18221  2.04149  4.04495  3.58003  2.97865  3.25482  4.08022  3.20980  2.86525  3.28114  3.34498  2.43419  2.27008  3.10546  5.51459  4.27471     48 - -
          2.68621  4.42228  2.77522  2.73105  3.46356  2.40515  3.72497  3.29320  2.67743  2.69357  4.24692  2.90349  2.73742  3.18149  2.89803  2.37889  2.77522  2.98521  4.58479  3.61506
          0.12426  2.22595  4.72302  0.65465  0.73318  0.44200  1.02933
     49   2.68307  5.13504  2.04676  2.09072  4.44334  3.34861  3.05341  3.91542  2.40250  3.42397  4.19853  2.82249  3.79899  2.73861  2.57988  2.34554  2.92302  3.50973  5.58200  4.17555     51 - -
          2.68618  4.42225  2.77519  2.73123  3.46354  2.40513  3.72494  3.29354  2.67741  2.69355  4.24690  2.90347  2.73739  3.18146  2.89801  2.37887  2.77519  2.98518  4.58477  3.61503
          0.02564  4.07227  4.79462  0.61958  0.77255  0.48576  0.95510
     50   2.68676  4.96884  2.61029  2.10356  4.38185  2.16814  3.72666  3.82626  2.57287  3.39424  4.20813  2.20166  3.82378  2.88068  3.05117  2.68483  2.56024  3.43811  5.59709  4.22108     52 - -
          2.68618  4.42225  2.77519  2.73123  3.46354  2.40513  3.72494  3.29354  2.67741  2.69355  4.24690  2.90347  2.73739  3.18146  2.89801  2.37887  2.77519  2.98518  4.58477  3.61503
          0.02564  4.07227  4.79462  0.61958  0.77255  0.48576  0.95510
     51   2.57693  4.57496  3.11644  2.32859  3.78699  3.00527  3.69261  3.16732  2.55409  2.57277  3.15380  3.05798  3.84649  2.89794  2.97991  2.27091  2.58087  2.89064  5.13629  3.84752     53 - -
          2.68618  4.42225  2.77519  2.73123  3.46354  2.40513  3.72494  3.29354  2.67741  2.69355  4.24690  2.90347  2.73739  3.18146  2.89801  2.37887  2.77519  2.98518  4.58477  3.61503
          0.09838  4.07227  2.56837  0.61958  0.77255  0.48576  0.95510
     52   2.70544  4.22638  3.93557  2.85395  2.74006  3.79611  4.08246  2.07902  3.27817  1.77900  3.17722  3.67463  4.14606  3.53474  3.53509  3.07607  2.93781  2.02684  4.85119  3.64752     54 - -
          2.68618  4.42225  2.77519  2.73123  3.46354  2.40513  3.72494  3.29354  2.67741  2.69355  4.24690  2.90347  2.73739  3.18146  2.89801  2.37887  2.77519  2.98518  4.58477  3.61503
          0.02755  4.00143  4.72378  0.61958  0.77255  0.55925  0.84778
     53   2.55458  4.27683  3.47669  2.91879  3.43918  3.51906  3.83722  2.72250  2.85549  2.23703  2.96148  3.30788  3.21999  3.16865  3.19922  2.30519  2.80431  2.24484  4.90560  3.67261     55 - -
          2.68618  4.42225  2.77519  2.73123  3.46354  2.40513  3.72494  3.29354  2.67741  2.69355  4.24690  2.90347  2.73739  3.18146  2.89801  2.37887  2.77519  2.98518  4.58477  3.61503
          0.02755  4.00143  4.72378  0.61958  0.77255  0.55925  0.84778
     54   2.30237  4.43582  3.42471  2.94988  3.50829  3.56356  3.90919  2.76825  2.79153  1.63188  3.45312  3.34689  4.00074  2.74974  3.10069  2.88638  2.94063  2.60896  5.04185  3.79700     56 - -
          2.68618  4.42225  2.77519  2.73123  3.46354  2.40513  3.72494  3.29354  2.67741  2.69355  4.24690  2.90347  2.73739  3.18146  2.89801  2.37887  2.77519  2.98518  4.58477  3.61503
          0.11377  4.00143  2.41630  0.61958  0.77255  0.55925  0.84778
     55   2.65645  4.86912  2.92152  2.04175  4.14506  3.40785  3.59202  3.54880  2.26095  3.12393  3.95067  2.93185  3.81636  2.48115  2.32790  2.67368  2.88245  2.78898  5.33391  4.01854     57 - -
          2.68618  4.42225  2.77519  2.73123  3.46354  2.40513  3.72494  3.29354  2.67741  2.69355  4.24690  2.90347  2.73739  3.18146  2.89801  2.37887  2.77519  2.98518  4.58477  3.61503
          0.02999  3.91765  4.64000  0.61958  0.77255  0.40313  1.10330
     56   1.15044  4.17850  3.55038  3.23292  4.26950  2.43953  4.26407  3.59897  3.26074  3.34888  4.19143  3.36690  3.73488  3.54686  3.56506  2.44081  2.24648  3.10087  5.63380  4.43271     58 - -
          2.68618  4.42225  2.77519  2.73123  3.46354  2.40513  3.72494  3.29354  2.67741  2.69355  4.24690  2.90347  2.73739  3.18146  2.89801  2.37887  2.77519  2.98518  4.58477  3.61503
          0.02564  4.07227  4.79462  0.61958  0.77255  0.48576  0.95510
     57   2.91932  5.31709  2.43630  1.24215  4.60784  3.34637  3.75103  4.09032  2.54583  3.60129  4.45893  2.83788  3.89947  2.37517  2.98074  2.85287  3.18132  3.71417  5.75405  4.35192     59 - -
          2.68618  4.42225  2.77519  2.73123  3.46354  2.40513  3.72494  3.29354  2.67741  2.69355  4.24690  2.90347  2.73739  3.18146  2.89801  2.37887  2.77519  2.98518  4.58477  3.61503
          0.02564  4.07227  4.79462  0.61958  0.77255  0.48576  0.95510
     58   3.09968  4.43839  4.77242  4.29174  3.61704  4.40244  5.02301  1.58364  4.16974  2.13880  3.43637  4.50525  4.75089  4.45494  4.37569  3.80051  3.37759  0.94805  5.57107  4.34740     60 - -
          2.68618  4.42225  2.77519  2.73123  3.46354  2.40513  3.72494  3.29354  2.67741  2.69355  4.24690  2.90347  2.73739  3.18146  2.89801  2.37887  2.77519  2.98518  4.58477  3.61503
          0.02564  4.07227  4.79462  0.61958  0.77255  0.48576  0.95510
     59   3.12199  4.43730  4.84038  4.35197  3.62191  4.46829  5.07231  1.44914  4.23891  2.12948  3.42833  4.56397  4.79100  4.51055  4.43828  3.86284  3.39259  1.00553  5.59004  4.37667     61 - -
          2.68618  4.42225  2.77519  2.73123  3.46354  2.40513  3.72494  3.29354  2.67741  2.69355  4.24690  2.90347  2.73739  3.18146  2.89801  2.37887  2.77519  2.98518  4.58477  3.61503
          0.02564  4.07227  4.79462  0.61958  0.77255  0.48576  0.95510
     60   2.93255  4.68356  3.64688  3.57392  4.70383  0.47809  4.67773  4.35625  3.78211  3.98388  4.96441  3.81181  4.08082  4.09078  3.99211  3.11090  3.42933  3.84596  5.74185  4.81399     62 - -
          2.68618  4.42225  2.77519  2.73123  3.46354  2.40513  3.72494  3.29354  2.67741  2.69355  4.24690  2.90347  2.73739  3.18146  2.89801  2.37887  2.77519  2.98518  4.58477  3.61503
          0.02564  4.07227  4.79462  0.61958  0.77255  0.48576  0.95510
     61   3.23844  4.58029  4.74379  4.21611  1.48008  4.40206  4.39850  2.00797  4.07725  1.49929  3.04196  4.36503  4.64744  4.18237  4.18952  3.74187  3.46518  2.33323  4.68147  3.25172     63 - -
          2.68618  4.42225  2.77519  2.73123  3.46354  2.40513  3.72494  3.29354  2.67741  2.69355  4.24690  2.90347  2.73739  3.18146  2.89801  2.37887  2.77519  2.98518  4.58477  3.61503
          0.02564  4.07227  4.79462  0.61958  0.77255  0.48576  0.95510
     62   2.38596  4.63208  3.06472  2.53835  3.87872  3.41713  3.05088  3.27734  2.51777  2.62706  3.76274  2.70889  3.83373  2.87287  2.94695  2.44660  2.32692  2.98169  5.20116  3.89980     64 - -
          2.68618  4.42225  2.77519  2.73123  3.46354  2.40513  3.72494  3.29354  2.67741  2.69355  4.24690  2.90347  2.73739  3.18146  2.89801  2.37887  2.77519  2.98518  4.58477  3.61503
          0.02564  4.07227  4.79462  0.61958  0.77255  0.48576  0.95510
     63   2.81653  5.33530  1.88466  1.99355  4.63869  2.75643  3.69828  4.13210  2.57912  3.62751  4.42608  2.76316  3.83437  1.97801  3.11317  2.73999  3.07575  3.71143  5.78445  4.33258     65 - -
          2.68618  4.42225  2.77519  2.73123  3.46354  2.40513  3.72494  3.29354  2.67741  2.69355  4.24690  2.90347  2.73739  3.18146  2.89801  2.37887  2.77519  2.98518  4.58477  3.61503
          0.02564  4.07227  4.79462  0.61958  0.77255  0.48576  0.95510
     64   2.73551  5.14172  2.58482  1.85893  4.43349  3.34591  2.69953  3.90917  2.45747  3.43414  4.23135  2.24824  3.82599  2.79326  2.93549  2.40245  2.98216  3.52048  5.59882  4.19736     66 - -
          2.68618  4.42225  2.77519  2.73123  3.46354  2.40513  3.72494  3.29354  2.67741  2.69355  4.24690  2.90347  2.73739  3.18146  2.89801  2.37887  2.77519  2.98518  4.58477  3.61503
          0.02564  4.07227  4.79462  0.61958  0.77255  0.48576  0.95510
     65   2.58179  3.46744  3.25990  2.70290  2.79532  3.02559  3.73494  3.00206  2.19626  2.68708  3.56104  3.15444  3.88467  2.71569  3.02306  2.73182  2.81773  2.75162  5.01479  3.74921     67 - -
          2.68618  4.42225  2.77519  2.73123  3.46354  2.40513  3.72494  3.29354  2.67741  2.69355  4.24690  2.90347  2.73739  3.18146  2.89801  2.37887  2.77519  2.98518  4.58477  3.61503
          0.02564  4.07227  4.79462  0.61958  0.77255  0.48576  0.95510
     66   1.73916  4.21762  3.76259  3.29914  3.80227  3.30456  4.20425  2.69714  3.23571  2.75089  3.72324  3.51098  3.92315  3.53746  3.53549  2.69467  2.02269  1.88843  5.30423  4.09132     68 - -
          2.68618  4.42225  2.77519  2.73123  3.46354  2.40513  3.72494  3.29354  2.67741  2.69355  4.24690  2.90347  2.73739  3.18146  2.89801  2.37887  2.77519  2.98518  4.58477  3.61503
          0.02564  4.07227  4.79462  0.61958  0.77255  0.48576  0.95510
     67   3.31668  4.63273  4.91813  4.36061  2.50576  4.56594  4.77570  1.88167  4.23276  0.94796  2.90618  4.58041  4.74865  4.30684  4.33207  3.91176  3.53644  2.28056  5.04658  3.85859     69 - -
          2.68618  4.42225  2.77519  2.73123  3.46354  2.40513  3.72494  3.29354  2.67741  2.69355  4.24690  2.90347  2.73739  3.18146  2.89801  2.37887  2.77519  2.98518  4.58477  3.61503
          0.02564  4.07227  4.79462  0.61958  0.77255  0.48576  0.95510
     68   3.22849  4.62956  4.66314  4.17171  3.19456  4.36664  4.79679  2.15054  3.97780  0.89438  3.04536  4.42229  4.67527  4.21670  4.14311  3.76084  3.49224  1.93870  5.22552  4.05579     70 - -
          2.68618  4.42225  2.77519  2.73123  3.46354  2.40513  3.72494  3.29354  2.67741  2.69355  4.24690  2.90347  2.73739  3.18146  2.89801  2.37887  2.77519  2.98518  4.58477  3.61503
          0.02564  4.07227  4.79462  0.61958  0.77255  0.48576  0.95510
     69   2.16333  4.29879  3.44965  2.96825  3.85553  3.24673  3.98304  2.65341  2.92965  2.89490  3.78236  3.28801  3.83153  3.25316  3.28600  1.62310  2.40165  2.78504  5.26290  4.02246     71 - -
          2.68618  4.42225  2.77519  2.73123  3.46354  2.40513  3.72494  3.29354  2.67741  2.69355  4.24690  2.90347  2.73739  3.18146  2.89801  2.37887  2.77519  2.98518  4.58477  3.61503
          0.02564  4.07227  4.79462  0.61958  0.77255  0.48576  0.95510
     70   2.17883  4.39070  3.38309  2.95431  3.81625  3.32448  3.99136  3.04402  2.89414  2.32403  3.76512  3.30306  1.80833  3.25957  3.23451  2.69734  2.87025  2.78049  5.26830  4.00873     72 - -
          2.68618  4.42225  2.77519  2.73123  3.46354  2.40513  3.72494  3.29354  2.67741  2.69355  4.24690  2.90347  2.73739  3.18146  2.89801  2.37887  2.77519  2.98518  4.58477  3.61503
          0.02564  4.07227  4.79462  0.61958  0.77255  0.48576  0.95510
     71   3.24105  4.55956  4.88994  4.33025  2.21440  4.48835  4.69970  1.68618  4.19942  1.17520  2.94130  4.51803  4.69641  4.28009  4.29089  3.82970  3.46341  2.22447  4.99424  3.77785     73 - -
          2.68618  4.42225  2.77519  2.73123  3.46354  2.40513  3.72494  3.29354  2.67741  2.69355  4.24690  2.90347  2.73739  3.18146  2.89801  2.37887  2.77519  2.98518  4.58477  3.61503
          0.02564  4.07227  4.79462  0.61958  0.77255  0.48576  0.95510
     72   2.27455  4.23499  3.35050  3.10240  4.39472  1.32027  4.23646  3.81269  3.21067  3.49605  4.31690  3.29573  3.72939  3.49706  3.53608  2.08277  2.25812  3.25012  5.72292  4.50131     74 - -
          2.68618  4.42225  2.77519  2.73123  3.46354  2.40513  3.72494  3.29354  2.67741  2.69355  4.24690  2.90347  2.73739  3.18146  2.89801  2.37887  2.77519  2.98518  4.58477  3.61503
          0.02564  4.07227  4.79462  0.61958  0.77255  0.48576  0.95510
     73   2.34393  4.97194  2.64120  1.94819  4.37486  2.49423  3.69799  3.82688  2.53673  3.38287  4.18380  2.45274  3.80827  2.84240  3.02666  2.36360  2.93618  3.43187  5.57929  4.19712     75 - -
          2.68618  4.42225  2.77519  2.73123  3.46354  2.40513  3.72494  3.29354  2.67741  2.69355  4.24690  2.90347  2.73739  3.18146  2.89801  2.37887  2.77519  2.98518  4.58477  3.61503
          0.02564  4.07227  4.79462  0.61958  0.77255  0.48576  0.95510
     74   2.56706  4.25973  3.52740  2.96411  3.41432  3.54950  3.85289  2.71908  2.90265  2.09189  2.97906  3.34387  3.21752  3.20497  3.23705  2.48658  2.53719  2.31105  4.87920  3.65255     76 - -
          2.68618  4.42225  2.77519  2.73123  3.46354  2.40513  3.72494  3.29354  2.67741  2.69355  4.24690  2.90347  2.73739  3.18146  2.89801  2.37887  2.77519  2.98518  4.58477  3.61503
          0.02564  4.07227  4.79462  0.61958  0.77255  0.48576  0.95510
     75   2.38124  4.62276  2.74975  2.53385  3.82483  3.44654  3.66870  2.86646  2.51474  2.86575  3.71126  3.02895  3.83820  2.86050  2.62271  2.66635  2.38747  2.92984  5.15889  3.32932     77 - -
          2.68618  4.42225  2.77519  2.73123  3.46354  2.40513  3.72494  3.29354  2.67741  2.69355  4.24690  2.90347  2.73739  3.18146  2.89801  2.37887  2.77519  2.98518  4.58477  3.61503
          0.02564  4.07227  4.79462  0.61958  0.77255  0.48576  0.95510
     76   2.93255  4.68356  3.64688  3.57392  4.70383  0.47809  4.67773  4.35625  3.78211  3.98388  4.96441  3.81181  4.08082  4.09078  3.99211  3.11090  3.42933  3.84596  5.74185  4.81399     78 - -
          2.68618  4.42225  2.77519  2.73123  3.46354  2.40513  3.72494  3.29354  2.67741  2.69355  4.24690  2.90347  2.73739  3.18146  2.89801  2.37887  2.77519  2.98518  4.58477  3.61503
          0.02564  4.07227  4.79462  0.61958  0.77255  0.48576  0.95510
     77   3.23528  4.54313  4.90098  4.35608  3.28244  4.55859  4.95412  1.58716  4.22991  1.15006  3.07480  4.59514  4.77947  4.38891  4.37447  3.91750  3.47201  1.72199  5.32475  4.21549     79 - -
          2.68618  4.42225  2.77519  2.73123  3.46354  2.40513  3.72494  3.29354  2.67741  2.69355  4.24690  2.90347  2.73739  3.18146  2.89801  2.37887  2.77519  2.98518  4.58477  3.61503
          0.02564  4.07227  4.79462  0.61958  0.77255  0.48576  0.95510
     78   2.69261  4.86901  2.84817  2.47032  4.12740  3.38206  3.01416  3.65207  2.44596  3.23004  4.06562  2.97265  3.85941  2.48594  2.84040  1.66808  2.95541  3.30762  5.38376  4.02456     80 - -
          2.68618  4.42225  2.77519  2.73123  3.46354  2.40513  3.72494  3.29354  2.67741  2.69355  4.24690  2.90347  2.73739  3.18146  2.89801  2.37887  2.77519  2.98518  4.58477  3.61503
          0.02564  4.07227  4.79462  0.61958  0.77255  0.48576  0.95510
     79   2.52419  3.43023  3.28988  2.73681  3.72237  3.40140  3.77818  3.09307  2.66975  2.77896  3.64443  3.16345  3.17336  3.02089  2.40055  2.22615  2.79930  2.49733  5.10180  3.84109     81 - -
          2.68618  4.42225  2.77519  2.73123  3.46354  2.40513  3.72494  3.29354  2.67741  2.69355  4.24690  2.90347  2.73739  3.18146  2.89801  2.37887  2.77519  2.98518  4.58477  3.61503
          0.02564  4.07227  4.79462  0.61958  0.77255  0.48576  0.95510
     80   2.64195  4.93767  2.84704  2.38994  4.28928  2.56762  3.63807  3.72797  2.37404  3.27860  4.07493  2.62711  3.81283  2.43911  2.51664  2.20769  2.89031  3.35396  5.46498  4.11252     82 - -
          2.68618  4.42225  2.77519  2.73123  3.46354  2.40513  3.72494  3.29354  2.67741  2.69355  4.24690  2.90347  2.73739  3.18146  2.89801  2.37887  2.77519  2.98518  4.58477  3.61503
          0.02564  4.07227  4.79462  0.61958  0.77255  0.48576  0.95510
     81   1.97743  4.49997  3.13253  2.68471  4.04134  3.25774  3.83291  3.42954  2.68039  3.08569  3.92547  3.10480  3.80413  2.60230  3.08155  2.29286  1.97767  3.07013  5.35854  4.07695     83 - -
          2.68618  4.42225  2.77519  2.73123  3.46354  2.40513  3.72494  3.29354  2.67741  2.69355  4.24690  2.90347  2.73739  3.18146  2.89801  2.37887  2.77519  2.98518  4.58477  3.61503
          0.02564  4.07227  4.79462  0.61958  0.77255  0.48576  0.95510
     82   2.65096  4.94670  2.91180  1.93723  4.23021  3.41658  3.60714  3.65930  2.31893  2.77292  4.01403  2.92126  3.17199  2.49021  2.51369  2.65222  2.87914  3.30638  5.40762  4.06278     84 - -
          2.68618  4.42225  2.77519  2.73123  3.46354  2.40513  3.72494  3.29354  2.67741  2.69355  4.24690  2.90347  2.73739  3.18146  2.89801  2.37887  2.77519  2.98518  4.58477  3.61503
          0.02564  4.07227  4.79462  0.61958  0.77255  0.48576  0.95510
     83   3.12862  4.43741  4.86138  4.37137  3.62276  4.48705  5.08776  1.39046  4.26051  2.12591  3.42573  4.58210  4.80272  4.52812  4.45731  3.88116  3.39742  1.03884  5.59558  4.38513     85 - -
          2.68618  4.42225  2.77519  2.73123  3.46354  2.40513  3.72494  3.29354  2.67741  2.69355  4.24690  2.90347  2.73739  3.18146  2.89801  2.37887  2.77519  2.98518  4.58477  3.61503
          0.02564  4.07227  4.79462  0.61958  0.77255  0.48576  0.95510
     84   2.60569  4.46536  3.30061  2.72918  3.64111  3.51554  3.73678  2.99514  2.32850  2.68681  2.73107  3.17457  3.90168  2.98737  2.62535  2.52994  2.83674  2.30959  5.02576  3.77197     86 - -
          2.68618  4.42225  2.77519  2.73123  3.46354  2.40513  3.72494  3.29354  2.67741  2.69355  4.24690  2.90347  2.73739  3.18146  2.89801  2.37887  2.77519  2.98518  4.58477  3.61503
          0.02564  4.07227  4.79462  0.61958  0.77255  0.48576  0.95510
     85   1.74370  4.27461  3.34343  3.01757  4.27177  3.03871  4.13383  3.66650  3.07215  3.35294  4.18558  3.26453  1.72339  3.37957  3.41990  2.10012  2.76586  3.17338  5.60660  4.36890     87 - -
          2.68618  4.42225  2.77519  2.73123  3.46354  2.40513  3.72494  3.29354  2.67741  2.69355  4.24690  2.90347  2.73739  3.18146  2.89801  2.37887  2.77519  2.98518  4.58477  3.61503
          0.02564  4.07227  4.79462  0.61958  0.77255  0.48576  0.95510
     86   2.51193  4.31086  3.50817  3.03387  3.67537  3.37148  3.98657  2.88916  2.94262  2.07737  3.64021  3.35921  3.91230  3.29633  3.26360  2.40180  1.76583  2.63891  5.13936  3.89408     88 - -
          2.68618  4.42225  2.77519  2.73123  3.46354  2.40513  3.72494  3.29354  2.67741  2.69355  4.24690  2.90347  2.73739  3.18146  2.89801  2.37887  2.77519  2.98518  4.58477  3.61503
          0.02564  4.07227  4.79462  0.61958  0.77255  0.48576  0.95510
     87   2.08119  4.47762  3.16838  2.79606  4.23037  1.59546  3.93702  3.63313  2.72596  3.27743  4.11770  3.16399  3.80662  3.14340  2.53661  2.59130  2.85372  3.21224  5.50823  4.24597     89 - -
          2.68618  4.42225  2.77519  2.73123  3.46354  2.40513  3.72494  3.29354  2.67741  2.69355  4.24690  2.90347  2.73739  3.18146  2.89801  2.37887  2.77519  2.98518  4.58477  3.61503
          0.02564  4.07227  4.79462  0.61958  0.77255  0.48576  0.95510
     88   2.65075  4.62059  3.22915  2.64862  3.81278  3.51439  3.69404  2.76517  2.43634  2.53739  3.69852  3.11566  3.89656  2.54513  2.14495  2.75420  2.61349  2.91018  5.14242  3.87437     90 - -
          2.68618  4.42225  2.77519  2.73123  3.46354  2.40513  3.72494  3.29354  2.67741  2.69355  4.24690  2.90347  2.73739  3.18146  2.89801  2.37887  2.77519  2.98518  4.58477  3.61503
          0.02564  4.07227  4.79462  0.61958  0.77255  0.48576  0.95510
     89   2.18056  4.30417  3.44997  2.88605  2.91198  3.54162  3.81133  2.79550  2.82270  2.49735  2.68978  3.28917  3.26700  3.13886  2.80974  2.79406  2.81125  2.57488  4.89226  3.65515     91 - -
          2.68618  4.42225  2.77519  2.73123  3.46354  2.40513  3.72494  3.29354  2.67741  2.69355  4.24690  2.90347  2.73739  3.18146  2.89801  2.37887  2.77519  2.98518  4.58477  3.61503
          0.02564  4.07227  4.79462  0.61958  0.77255  0.48576  0.95510
     90   2.75663  4.64523  3.35630  2.79111  3.59359  3.59120  2.36139  3.19011  2.42005  2.00371  3.72293  3.21939  3.97779  2.97404  2.40721  2.87572  2.97770  2.95565  4.99016  3.64085     92 - -
          2.68618  4.42225  2.77519  2.73123  3.46354  2.40513  3.72494  3.29354  2.67741  2.69355  4.24690  2.90347  2.73739  3.18146  2.89801  2.37887  2.77519  2.98518  4.58477  3.61503
          0.02564  4.07227  4.79462  0.61958  0.77255  0.48576  0.95510
     91   2.69545  5.04817  2.89232  2.19417  4.36335  3.42622  2.64374  3.80329  2.25759  3.32095  4.11102  2.91557  3.83252  2.27563  2.39119  2.44627  2.91952  3.42854  5.47408  4.12684     93 - -
          2.68618  4.42225  2.77519  2.73123  3.46354  2.40513  3.72494  3.29354  2.67741  2.69355  4.24690  2.90347  2.73739  3.18146  2.89801  2.37887  2.77519  2.98518  4.58477  3.61503
          0.02564  4.07227  4.79462  0.61958  0.77255  0.48576  0.95510
     92   2.93250  4.33207  4.49769  3.97539  3.59065  4.16013  4.69709  1.52816  3.87073  2.25315  3.43794  4.20775  4.53360  4.14654  4.09611  3.51337  2.58170  1.22840  5.37370  4.16775     94 - -
          2.68618  4.42225  2.77519  2.73123  3.46354  2.40513  3.72494  3.29354  2.67741  2.69355  4.24690  2.90347  2.73739  3.18146  2.89801  2.37887  2.77519  2.98518  4.58477  3.61503
          0.02564  4.07227  4.79462  0.61958  0.77255  0.48576  0.95510
     93   2.65078  4.88034  2.90956  2.45033  4.25038  2.33409  3.66280  3.67800  2.37415  3.24295  4.05390  2.95662  2.72671  2.44288  2.47560  2.67056  2.90525  3.31669  5.43772  4.10833     95 - -
          2.68618  4.42225  2.77519  2.73123  3.46354  2.40513  3.72494  3.29354  2.67741  2.69355  4.24690  2.90347  2.73739  3.18146  2.89801  2.37887  2.77519  2.98518  4.58477  3.61503
          0.02564  4.07227  4.79462  0.61958  0.77255  0.48576  0.95510
     94   2.50441  4.34471  4.55831  4.04717  3.62217  4.19548  4.77531  1.52352  3.94888  2.25729  3.45797  4.26879  4.57410  4.22221  4.17147  3.55963  3.23082  1.16335  5.43481  4.22717     96 - -
          2.68618  4.42225  2.77519  2.73123  3.46354  2.40513  3.72494  3.29354  2.67741  2.69355  4.24690  2.90347  2.73739  3.18146  2.89801  2.37887  2.77519  2.98518  4.58477  3.61503
          0.02564  4.07227  4.79462  0.61958  0.77255  0.48576  0.95510
     95   2.79861  4.92472  2.06341  2.49865  4.62084  1.14001  4.02394  4.14015  3.04601  3.73753  4.60761  3.00620  3.89910  3.23853  3.53669  2.82818  3.18030  3.68407  5.82417  4.51124     97 - -
          2.68618  4.42225  2.77519  2.73123  3.46354  2.40513  3.72494  3.29354  2.67741  2.69355  4.24690  2.90347  2.73739  3.18146  2.89801  2.37887  2.77519  2.98518  4.58477  3.61503
          0.02564  4.07227  4.79462  0.61958  0.77255  0.48576  0.95510
     96   2.70018  5.14689  2.34482  1.80269  4.46071  3.34522  3.63075  3.93008  2.41922  3.44045  4.22006  2.82211  2.76469  2.75429  2.52031  2.65801  2.94281  3.52559  5.60011  4.19413     98 - -
          2.68618  4.42225  2.77519  2.73123  3.46354  2.40513  3.72494  3.29354  2.67741  2.69355  4.24690  2.90347  2.73739  3.18146  2.89801  2.37887  2.77519  2.98518  4.58477  3.61503
          0.02564  4.07227  4.79462  0.61958  0.77255  0.48576  0.95510
     97   2.36167  4.86412  2.47513  2.38082  4.21843  2.27592  3.12103  3.65393  2.50752  3.23725  4.04543  2.90470  3.80482  2.82967  2.98398  2.63528  2.53516  3.28955  5.45699  4.09920     99 - -
          2.68618  4.42225  2.77519  2.73123  3.46354  2.40513  3.72494  3.29354  2.67741  2.69355  4.24690  2.90347  2.73739  3.18146  2.89801  2.37887  2.77519  2.98518  4.58477  3.61503
          0.02564  4.07227  4.79462  0.61958  0.77255  0.48576  0.95510
     98   3.38643  4.79203  4.50954  4.15476  3.22346  4.23376  4.74822  2.44292  3.92062  0.66316  3.19195  4.41084  4.63761  4.24072  4.06217  3.83477  3.67317  2.53130  5.17055  3.93850    100 - -
          2.68618  4.42225  2.77519  2.73123  3.46354  2.40513  3.72494  3.29354  2.67741  2.69355  4.24690  2.90347  2.73739  3.18146  2.89801  2.37887  2.77519  2.98518  4.58477  3.61503
          0.02564  4.07227  4.79462  0.61958  0.77255  0.48576  0.95510
     99   3.38643  4.79203  4.50954  4.15476  3.22346  4.23376  4.74822  2.44292  3.92062  0.66316  3.19195  4.41084  4.63761  4.24072  4.06217  3.83477  3.67317  2.53130  5.17055  3.93850    101 - -
          2.68618  4.42225  2.77519  2.73123  3.46354  2.40513  3.72494  3.29354  2.67741  2.69355  4.24690  2.90347  2.73739  3.18146  2.89801  2.37887  2.77519  2.98518  4.58477  3.61503
          0.02564  4.07227  4.79462  0.61958  0.77255  0.48576  0.95510
    100   2.93255  4.68356  3.64688  3.57392  4.70383  0.47809  4.67773  4.35625  3.78211  3.98388  4.96441  3.81181  4.08082  4.09078  3.99211  3.11090  3.42933  3.84596  5.74185  4.81399    102 - -
          2.68618  4.42225  2.77519  2.73123  3.46354  2.40513  3.72494  3.29354  2.67741  2.69355  4.24690  2.90347  2.73739  3.18146  2.89801  2.37887  2.77519  2.98518  4.58477  3.61503
          0.02564  4.07227  4.79462  0.61958  0.77255  0.48576  0.95510
    101   2.31722  3.40773  3.23283  2.66227  3.92909  3.45140  3.70978  3.30407  2.41561  2.94602  3.80214  3.11336  3.87638  2.60641  1.91615  2.71995  2.87518  3.01135  5.21757  3.94977    103 - -
          2.68618  4.42225  2.77519  2.73123  3.46354  2.40513  3.72494  3.29354  2.67741  2.69355  4.24690  2.90347  2.73739  3.18146  2.89801  2.37887  2.77519  2.98518  4.58477  3.61503
          0.02564  4.07227  4.79462  0.61958  0.77255  0.48576  0.95510
    102   2.96860  4.46101  4.39836  4.07203  3.70409  3.92652  4.84179  2.06212  3.94296  2.35911  3.64299  4.22862  4.47909  4.29035  4.13561  3.44610  3.32729  0.80564  5.52087  4.26306    104 - -
          2.68618  4.42225  2.77519  2.73123  3.46354  2.40513  3.72494  3.29354  2.67741  2.69355  4.24690  2.90347  2.73739  3.18146  2.89801  2.37887  2.77519  2.98518  4.58477  3.61503
          0.02564  4.07227  4.79462  0.61958  0.77255  0.48576  0.95510
    103   3.22286  4.52897  4.89987  4.35558  3.30072  4.55255  4.95530  1.57192  4.23239  1.19236  3.09370  4.59120  4.77741  4.39488  4.37854  3.91126  3.46041  1.66469  5.33403  4.22048    105 - -
          2.68618  4.42225  2.77519  2.73123  3.46354  2.40513  3.72494  3.29354  2.67741  2.69355  4.24690  2.90347  2.73739  3.18146  2.89801  2.37887  2.77519  2.98518  4.58477  3.61503
          0.02564  4.07227  4.79462  0.61958  0.77255  0.48576  0.95510
    104   2.96824  5.47465  1.24852  2.16153  4.79210  3.24867  3.83058  4.35895  2.86550  3.87135  4.73176  1.93509  3.88467  3.00633  3.45857  2.86648  3.27448  3.92269  5.99660  4.49136    106 - -
          2.68618  4.42225  2.77519  2.73123  3.46354  2.40513  3.72494  3.29354  2.67741  2.69355  4.24690  2.90347  2.73739  3.18146  2.89801  2.37887  2.77519  2.98518  4.58477  3.61503
          0.02564  4.07227  4.79462  0.61958  0.77255  0.48576  0.95510
    105   2.33072  4.32317  3.18680  2.93840  4.40558  1.41459  4.14355  3.85790  3.09246  3.50284  4.31829  3.21727  2.63077  3.37898  3.45710  2.08798  2.79594  3.30599  5.70965  4.46003    107 - -
          2.68618  4.42225  2.77519  2.73123  3.46354  2.40513  3.72494  3.29354  2.67741  2.69355  4.24690  2.90347  2.73739  3.18146  2.89801  2.37887  2.77519  2.98518  4.58477  3.61503
          0.02564  4.07227  4.79462  0.61958  0.77255  0.48576  0.95510
    106   2.86277  4.38629  4.04108  3.48111  2.25063  3.90067  4.05196  2.54627  3.29110  1.40149  3.17408  3.76378  4.24314  3.59511  2.87445  3.19869  3.09381  2.49175  4.68459  3.32749    108 - -
          2.68618  4.42225  2.77519  2.73123  3.46354  2.40513  3.72494  3.29354  2.67741  2.69355  4.24690  2.90347  2.73739  3.18146  2.89801  2.37887  2.77519  2.98518  4.58477  3.61503
          0.02564  4.07227  4.79462  0.61958  0.77255  0.48576  0.95510
    107   2.33922  2.67914  3.90896  3.61187  4.26107  0.99016  4.47145  3.62401  3.55170  3.39968  4.28570  3.59794  3.81129  3.84108  3.76873  2.55291  2.84316  3.14359  5.60812  4.47278    109 - -
          2.68618  4.42225  2.77519  2.73123  3.46354  2.40513  3.72494  3.29354  2.67741  2.69355  4.24690  2.90347  2.73739  3.18146  2.89801  2.37887  2.77519  2.98518  4.58477  3.61503
          0.02564  4.07227  4.79462  0.61958  0.77255  0.48576  0.95510
    108   2.81446  5.14765  2.91563  2.16370  4.50447  3.47641  3.62042  3.92572  2.17297  3.41189  4.21982  2.58243  3.89347  2.46281  1.73332  2.78631  3.02871  3.55461  5.52843  4.21738    110 - -
          2.68618  4.42225  2.77519  2.73123  3.46354  2.40513  3.72494  3.29354  2.67741  2.69355  4.24690  2.90347  2.73739  3.18146  2.89801  2.37887  2.77519  2.98518  4.58477  3.61503
          0.02564  4.07227  4.79462  0.61958  0.77255  0.48576  0.95510
    109   2.51526  4.36473  3.53001  3.18281  3.90953  3.27131  4.19049  3.05498  3.12711  2.87059  3.91126  3.44401  1.38399  3.49242  3.42686  2.71605  2.92700  2.21364  5.39817  4.13987    111 - -
          2.68618  4.42225  2.77519  2.73123  3.46354  2.40513  3.72494  3.29354  2.67741  2.69355  4.24690  2.90347  2.73739  3.18146  2.89801  2.37887  2.77519  2.98518  4.58477  3.61503
          0.02564  4.07227  4.79462  0.61958  0.77255  0.48576  0.95510
    110   2.45021  4.21316  4.09509  3.52430  2.81923  3.84202  4.16633  2.08727  3.42229  1.62285  3.17859  3.78647  4.19795  3.65980  3.64321  3.13563  2.53142  2.16252  4.87025  3.68040    112 - -
          2.68618  4.42225  2.77519  2.73123  3.46354  2.40513  3.72494  3.29354  2.67741  2.69355  4.24690  2.90347  2.73739  3.18146  2.89801  2.37887  2.77519  2.98518  4.58477  3.61503
          0.02564  4.07227  4.79462  0.61958  0.77255  0.48576  0.95510
    111   2.86851  5.05571  1.25673  2.41205  4.16800  3.37438  3.85339  3.58037  2.80039  2.57137  4.23294  2.95380  3.93435  3.05709  3.28713  2.86990  3.15667  3.30620  5.54153  4.12432    113 - -
          2.68618  4.42225  2.77519  2.73123  3.46354  2.40513  3.72494  3.29354  2.67741  2.69355  4.24690  2.90347  2.73739  3.18146  2.89801  2.37887  2.77519  2.98518  4.58477  3.61503
          0.02564  4.07227  4.79462  0.61958  0.77255  0.48576  0.95510
    112   2.57470  4.64408  2.96985  2.63117  4.26134  1.68281  3.84306  3.65378  2.20097  3.28418  4.12501  3.06944  3.83452  3.02919  2.96989  2.65849  2.47028  3.26462  5.50898  4.22025    114 - -
          2.68609  4.42134  2.77511  2.73117  3.46321  2.40524  3.72505  3.29365  2.67735  2.69348  4.24701  2.90358  2.73751  3.18157  2.89812  2.37898  2.77512  2.98502  4.58488  3.61514
          0.29135  1.40864  4.79462  0.97961  0.47073  0.48576  0.95510
    113   2.65556  4.80751  3.02490  2.53764  4.20166  2.09589  3.68590  3.60540  2.13552  3.19012  4.01593  3.01904  3.85387  2.84158  2.41947  2.69852  2.49838  3.25954  5.39699  4.09891    118 - -
          2.68618  4.42225  2.77519  2.73123  3.46354  2.40513  3.72494  3.29354  2.67741  2.69355  4.24690  2.90347  2.73739  3.18146  2.89801  2.37887  2.77519  2.98518  4.58477  3.61503
          0.02564  4.07227  4.79462  0.61958  0.77255  0.48576  0.95510
    114   2.39297  5.07074  2.37130  2.10560  4.37299  2.89726  3.12004  3.83440  2.42770  3.36482  4.14639  2.83297  2.80686  2.74963  2.92631  2.63377  2.90519  3.44306  5.54308  4.14528    119 - -
          2.68618  4.42225  2.77519  2.73123  3.46354  2.40513  3.72494  3.29354  2.67741  2.69355  4.24690  2.90347  2.73739  3.18146  2.89801  2.37887  2.77519  2.98518  4.58477  3.61503
          0.02564  4.07227  4.79462  0.61958  0.77255  0.48576  0.95510
    115   2.59337  4.48320  3.19407  2.43474  3.07509  3.48918  3.73070  3.01721  2.64638  2.12730  3.57868  2.72488  3.29906  2.98068  3.04821  2.73323  2.82777  2.76840  5.02767  3.74816    120 - -
          2.68618  4.42225  2.77519  2.73123  3.46354  2.40513  3.72494  3.29354  2.67741  2.69355  4.24690  2.90347  2.73739  3.18146  2.89801  2.37887  2.77519  2.98518  4.58477  3.61503
          0.02564  4.07227  4.79462  0.61958  0.77255  0.48576  0.95510
    116   2.33803  4.57177  3.11270  2.36366  3.81243  3.42656  3.70584  3.18165  2.56759  2.60103  3.70727  3.06061  2.88733  2.90972  2.99392  2.39179  2.81741  2.61110  5.16004  3.87044    121 - -
          2.68618  4.42225  2.77519  2.73123  3.46354  2.40513  3.72494  3.29354  2.67741  2.69355  4.24690  2.90347  2.73739  3.18146  2.89801  2.37887  2.77519  2.98518  4.58477  3.61503
          0.02564  4.07227  4.79462  0.61958  0.77255  0.48576  0.95510
    117   2.79911  5.33868  1.96596  1.79345  4.64535  2.73420  3.68327  4.14309  2.26562  3.62866  4.41729  2.41647  3.82563  2.81580  3.09076  2.72169  3.05519  3.71380  5.77846  4.32333    122 - -
          2.68618  4.42225  2.77519  2.73123  3.46354  2.40513  3.72494  3.29354  2.67741  2.69355  4.24690  2.90347  2.73739  3.18146  2.89801  2.37887  2.77519  2.98518  4.58477  3.61503
          0.02564  4.07227  4.79462  0.61958  0.77255  0.48576  0.95510
    118   2.63200  4.25699  3.77262  3.23079  3.48310  3.64033  4.07504  2.12610  3.15395  2.41844  3.41970  3.55656  2.75729  3.45309  3.45671  2.94509  2.54422  1.72299  5.02358  3.80573    123 - -
          2.68618  4.42225  2.77519  2.73123  3.46354  2.40513  3.72494  3.29354  2.67741  2.69355  4.24690  2.90347  2.73739  3.18146  2.89801  2.37887  2.77519  2.98518  4.58477  3.61503
          0.02564  4.07227  4.79462  0.61958  0.77255  0.48576  0.95510
    119   2.37141  3.47656  2.57742  2.75954  3.62122  3.48821  3.79025  2.87741  2.73237  2.37692  3.55112  3.19865  3.89893  3.05348  3.12670  2.73869  2.54137  2.42101  5.03848  3.78048    124 - -
          2.68618  4.42225  2.77519  2.73123  3.46354  2.40513  3.72494  3.29354  2.67741  2.69355  4.24690  2.90347  2.73739  3.18146  2.89801  2.37887  2.77519  2.98518  4.58477  3.61503
          0.19500  4.07227  1.83179  0.61958  0.77255  0.48576  0.95510
    120   2.10872  5.10693  2.06373  1.77189  4.43449  3.23448  3.67674  3.86751  2.58434  3.44349  4.27216  2.74248  3.78313  2.83360  3.10657  2.68905  3.00603  3.48837  5.64934  4.23134    125 - -
          2.68618  4.42225  2.77519  2.73123  3.46354  2.40513  3.72494  3.29354  2.67741  2.69355  4.24690  2.90347  2.73739  3.18146  2.89801  2.37887  2.77519  2.98518  4.58477  3.61503
          0.03030  3.90757  4.62992  0.61958  0.77255  0.39907  1.11153
    121   2.61894  4.15738  3.85279  3.27658  3.06827  3.67047  3.87845  2.35823  3.15137  2.31618  3.25598  3.55089  4.03947  3.42266  2.88249  2.94671  2.84987  2.20353  3.02578  2.51271    126 - -
          2.68618  4.42225  2.77519  2.73123  3.46354  2.40513  3.72494  3.29354  2.67741  2.69355  4.24690  2.90347  2.73739  3.18146  2.89801  2.37887  2.77519  2.98518  4.58477  3.61503
          0.02564  4.07227  4.79462  0.61958  0.77255  0.48576  0.95510
    122   2.70166  4.69492  3.25381  2.66213  3.85891  3.53586  3.67214  3.28734  2.14349  2.91757  3.78370  3.12188  3.91524  2.87028  1.97667  2.78851  2.91983  2.69131  5.15261  2.81281    127 - -
          2.68621  4.42229  2.77503  2.73127  3.46357  2.40516  3.72498  3.29357  2.67744  2.69340  4.24693  2.90350  2.73743  3.18150  2.89804  2.37890  2.77503  2.98522  4.58480  3.61507
          0.10557  2.38692  4.79462  0.85919  0.55079  0.48576  0.95510
    123   2.80958  4.92746  2.16353  2.51572  4.47373  3.28488  3.97205  3.96916  2.93379  3.58065  4.46417  3.02506  1.23982  3.18171  3.39856  2.84019  3.16013  3.57081  5.70238  4.38787    131 - -
          2.68618  4.42225  2.77519  2.73123  3.46354  2.40513  3.72494  3.29354  2.67741  2.69355  4.24690  2.90347  2.73739  3.18146  2.89801  2.37887  2.77519  2.98518  4.58477  3.61503
          0.02564  4.07227  4.79462  0.61958  0.77255  0.48576  0.95510
    124   2.85343  4.26820  4.34896  3.78284  3.22277  4.03107  4.33174  1.92458  3.65755  1.85500  3.20222  4.00624  4.35997  3.88373  3.84414  3.33950  3.08950  1.42204  4.92500  2.98296    132 - -
          2.68618  4.42225  2.77519  2.73123  3.46354  2.40513  3.72494  3.29354  2.67741  2.69355  4.24690  2.90347  2.73739  3.18146  2.89801  2.37887  2.77519  2.98518  4.58477  3.61503
          0.02564  4.07227  4.79462  0.61958  0.77255  0.48576  0.95510
    125   2.63688  4.48295  2.52426  2.75124  2.59798  3.54682  3.11782  2.65581  2.72850  2.68022  3.57757  3.19359  3.93039  3.04405  3.12344  2.78403  2.86838  2.77563  4.77597  2.95692    133 - -
          2.68618  4.42225  2.77519  2.73123  3.46354  2.40513  3.72494  3.29354  2.67741  2.69355  4.24690  2.90347  2.73739  3.18146  2.89801  2.37887  2.77519  2.98518  4.58477  3.61503
          0.02564  4.07227  4.79462  0.61958  0.77255  0.48576  0.95510
    126   2.01617  4.92226  2.81025  2.38733  4.25554  2.89144  3.65313  3.68748  2.20335  3.25341  4.05904  2.52827  3.81894  2.53124  2.85628  2.65818  2.90127  3.32569  5.45584  4.10552    134 - -
          2.68618  4.42225  2.77519  2.73123  3.46354  2.40513  3.72494  3.29354  2.67741  2.69355  4.24690  2.90347  2.73739  3.18146  2.89801  2.37887  2.77519  2.98518  4.58477  3.61503
          0.02564  4.07227  4.79462  0.61958  0.77255  0.48576  0.95510
    127   2.18661  4.86463  2.41872  2.38712  4.13776  3.39015  3.61752  3.56324  2.40109  3.14652  3.31355  2.66083  3.79939  2.75689  2.60057  2.61727  2.83891  3.21820  5.36747  4.01658    135 - -
          2.68618  4.42225  2.77519  2.73123  3.46354  2.40513  3.72494  3.29354  2.67741  2.69355  4.24690  2.90347  2.73739  3.18146  2.89801  2.37887  2.77519  2.98518  4.58477  3.61503
          0.02564  4.07227  4.79462  0.61958  0.77255  0.48576  0.95510
    128   1.36287  4.28372  3.40497  3.10867  4.24859  3.06661  4.20167  3.57228  3.15034  3.30889  4.19091  3.33187  1.86099  3.46866  3.47193  2.52327  2.81149  3.12268  5.60615  4.38414    136 - -
          2.68618  4.42225  2.77519  2.73123  3.46354  2.40513  3.72494  3.29354  2.67741  2.69355  4.24690  2.90347  2.73739  3.18146  2.89801  2.37887  2.77519  2.98518  4.58477  3.61503
          0.02564  4.07227  4.79462  0.61958  0.77255  0.48576  0.95510
    129   2.71259  4.53753  3.46836  3.11336  3.74933  3.43654  4.11098  3.09988  3.00520  2.20821  3.84486  3.45458  1.32068  3.42347  3.30192  2.89441  3.07102  2.89380  5.25697  3.95816    137 - -
          2.68618  4.42225  2.77519  2.73123  3.46354  2.40513  3.72494  3.29354  2.67741  2.69355  4.24690  2.90347  2.73739  3.18146  2.89801  2.37887  2.77519  2.98518  4.58477  3.61503
          0.02564  4.07227  4.79462  0.61958  0.77255  0.48576  0.95510
    130   2.41190  4.89493  2.31202  2.36472  4.19241  3.36059  3.64948  3.62030  2.46396  2.74384  4.01321  2.59014  2.76264  2.79407  2.94180  2.63617  2.87531  3.26781  5.42718  4.06629    138 - -
          2.68618  4.42225  2.77519  2.73123  3.46354  2.40513  3.72494  3.29354  2.67741  2.69355  4.24690  2.90347  2.73739  3.18146  2.89801  2.37887  2.77519  2.98518  4.58477  3.61503
          0.02564  4.07227  4.79462  0.61958  0.77255  0.48576  0.95510
    131   2.27271  4.46706  3.21953  2.78970  3.66521  3.37190  3.84358  3.17234  2.77117  2.85473  3.76090  3.19727  1.90059  3.12491  3.13938  2.71257  2.87417  2.89169  5.09675  2.89365    139 - -
          2.68618  4.42225  2.77519  2.73123  3.46354  2.40513  3.72494  3.29354  2.67741  2.69355  4.24690  2.90347  2.73739  3.18146  2.89801  2.37887  2.77519  2.98518  4.58477  3.61503
          0.02564  4.07227  4.79462  0.61958  0.77255  0.48576  0.95510
    132   2.59657  4.25461  3.66023  3.11174  3.40077  3.57633  3.94957  2.63614  3.00757  2.16271  2.13657  3.45155  3.99933  3.32534  3.30723  2.48378  2.50901  2.44497  4.91327  3.69461    140 - -
          2.68618  4.42225  2.77519  2.73123  3.46354  2.40513  3.72494  3.29354  2.67741  2.69355  4.24690  2.90347  2.73739  3.18146  2.89801  2.37887  2.77519  2.98518  4.58477  3.61503
          0.02564  4.07227  4.79462  0.61958  0.77255  0.48576  0.95510
    133   2.60735  4.82043  2.93882  2.20769  4.07225  3.40883  3.12451  3.49068  2.40703  3.08678  3.89987  2.93888  3.81165  2.51119  2.85789  2.44293  2.39289  2.82262  5.32148  3.98532    141 - -
          2.68618  4.42225  2.77519  2.73123  3.46354  2.40513  3.72494  3.29354  2.67741  2.69355  4.24690  2.90347  2.73739  3.18146  2.89801  2.37887  2.77519  2.98518  4.58477  3.61503
          0.02564  4.07227  4.79462  0.61958  0.77255  0.48576  0.95510
    134   3.24387  5.06017  3.75617  3.23102  4.46608  3.68762  3.98807  4.02553  2.34377  3.50528  4.50410  3.57344  4.18398  3.20184  0.71204  3.32080  3.49844  3.74178  5.47017  4.35422    142 - -
          2.68618  4.42225  2.77519  2.73123  3.46354  2.40513  3.72494  3.29354  2.67741  2.69355  4.24690  2.90347  2.73739  3.18146  2.89801  2.37887  2.77519  2.98518  4.58477  3.61503
          0.02564  4.07227  4.79462  0.61958  0.77255  0.48576  0.95510
    135   2.18841  4.94165  3.00019  2.45327  4.25451  3.44375  3.61161  3.67257  2.10785  3.22170  4.02678  2.96250  3.15302  2.48028  2.22111  2.68454  2.90305  3.32218  5.40298  4.08127    143 - -
          2.68618  4.42225  2.77519  2.73123  3.46354  2.40513  3.72494  3.29354  2.67741  2.69355  4.24690  2.90347  2.73739  3.18146  2.89801  2.37887  2.77519  2.98518  4.58477  3.61503
          0.02564  4.07227  4.79462  0.61958  0.77255  0.48576  0.95510
    136   2.34579  4.53927  3.20370  2.63642  3.72414  3.48776  3.70125  3.09704  2.33778  2.35867  3.11791  3.10625  3.26174  2.92207  2.62415  2.71787  2.82890  2.83681  5.08430  3.81266    144 - -
          2.68618  4.42225  2.77519  2.73123  3.46354  2.40513  3.72494  3.29354  2.67741  2.69355  4.24690  2.90347  2.73739  3.18146  2.89801  2.37887  2.77519  2.98518  4.58477  3.61503
          0.02564  4.07227  4.79462  0.61958  0.77255  0.48576  0.95510
    137   3.17652  4.46340  4.92553  4.40130  3.49357  4.56913  5.05656  1.20891  4.29068  1.75483  3.28768  4.62350  4.82167  4.50695  4.46298  3.94121  3.42517  1.39487  5.49235  4.32617    145 - -
          2.68618  4.42225  2.77519  2.73123  3.46354  2.40513  3.72494  3.29354  2.67741  2.69355  4.24690  2.90347  2.73739  3.18146  2.89801  2.37887  2.77519  2.98518  4.58477  3.61503
          0.02564  4.07227  4.79462  0.61958  0.77255  0.48576  0.95510
    138   2.69595  4.93676  2.85160  1.84438  4.26477  3.40147  3.66331  3.66999  2.37194  3.24783  4.07001  2.94528  3.84893  2.80926  2.46525  2.70597  2.12663  3.32379  5.45168  4.11938    146 - -
          2.68618  4.42225  2.77519  2.73123  3.46354  2.40513  3.72494  3.29354  2.67741  2.69355  4.24690  2.90347  2.73739  3.18146  2.89801  2.37887  2.77519  2.98518  4.58477  3.61503
          0.02564  4.07227  4.79462  0.61958  0.77255  0.48576  0.95510
    139   2.75257  5.02606  3.09109  2.50558  4.35753  3.50053  3.06781  3.76703  1.95036  3.28388  4.09188  3.00155  3.88133  2.44806  2.05714  2.74898  2.39023  3.41541  5.42771  4.13066    147 - -
          2.68618  4.42225  2.77519  2.73123  3.46354  2.40513  3.72494  3.29354  2.67741  2.69355  4.24690  2.90347  2.73739  3.18146  2.89801  2.37887  2.77519  2.98518  4.58477  3.61503
          0.02564  4.07227  4.79462  0.61958  0.77255  0.48576  0.95510
    140   2.48074  4.37392  3.33467  2.90028  3.84186  3.28440  3.94888  2.62811  2.86059  2.89450  3.80409  3.25450  1.79767  3.21371  3.21322  2.28151  2.83299  2.84151  5.25382  3.98545    148 - -
          2.68618  4.42225  2.77519  2.73123  3.46354  2.40513  3.72494  3.29354  2.67741  2.69355  4.24690  2.90347  2.73739  3.18146  2.89801  2.37887  2.77519  2.98518  4.58477  3.61503
          0.02564  4.07227  4.79462  0.61958  0.77255  0.48576  0.95510
    141   3.37088  4.70548  4.80203  4.30334  1.96420  4.49584  4.46591  2.36198  4.15649  0.95529  2.98492  4.46345  4.72233  4.24405  4.25743  3.86498  3.59801  2.49450  4.70091  3.27252    149 - -
          2.68618  4.42225  2.77519  2.73123  3.46354  2.40513  3.72494  3.29354  2.67741  2.69355  4.24690  2.90347  2.73739  3.18146  2.89801  2.37887  2.77519  2.98518  4.58477  3.61503
          0.02564  4.07227  4.79462  0.61958  0.77255  0.48576  0.95510
    142   2.33900  4.38227  3.33625  2.79000  3.60896  3.45456  3.79961  2.94759  2.74353  2.36073  3.02512  3.21090  2.77722  3.07287  3.12237  2.26988  2.80840  2.69856  5.02612  3.77443    150 - -
          2.68618  4.42225  2.77519  2.73123  3.46354  2.40513  3.72494  3.29354  2.67741  2.69355  4.24690  2.90347  2.73739  3.18146  2.89801  2.37887  2.77519  2.98518  4.58477  3.61503
          0.02564  4.07227  4.79462  0.61958  0.77255  0.48576  0.95510
    143   2.66978  4.39114  3.72594  3.27589  3.58599  3.54729  4.17579  2.60089  3.12627  1.89617  3.54540  3.57542  4.07969  3.50876  3.40967  2.93051  1.54167  2.43716  5.20004  3.94825    151 - -
          2.68618  4.42225  2.77519  2.73123  3.46354  2.40513  3.72494  3.29354  2.67741  2.69355  4.24690  2.90347  2.73739  3.18146  2.89801  2.37887  2.77519  2.98518  4.58477  3.61503
          0.02564  4.07227  4.79462  0.61958  0.77255  0.48576  0.95510
    144   2.93255  4.68356  3.64688  3.57392  4.70383  0.47809  4.67773  4.35625  3.78211  3.98388  4.96441  3.81181  4.08082  4.09078  3.99211  3.11090  3.42933  3.84596  5.74185  4.81399    152 - -
          2.68618  4.42225  2.77519  2.73123  3.46354  2.40513  3.72494  3.29354  2.67741  2.69355  4.24690  2.90347  2.73739  3.18146  2.89801  2.37887  2.77519  2.98518  4.58477  3.61503
          0.02564  4.07227  4.79462  0.61958  0.77255  0.48576  0.95510
    145   3.14431  4.44467  4.89447  4.40358  3.61022  4.51607  5.11142  1.17491  4.29306  2.09933  3.40829  4.61240  4.82091  4.55286  4.48373  3.91112  3.41088  1.22287  5.59733  4.39405    153 - -
          2.68618  4.42225  2.77519  2.73123  3.46354  2.40513  3.72494  3.29354  2.67741  2.69355  4.24690  2.90347  2.73739  3.18146  2.89801  2.37887  2.77519  2.98518  4.58477  3.61503
          0.02564  4.07227  4.79462  0.61958  0.77255  0.48576  0.95510
    146   3.13657  5.19665  3.58077  2.90159  4.66142  3.72677  3.66363  4.00744  1.66493  3.44818  4.33522  3.28099  4.09958  2.80401  1.13999  3.13971  3.29974  3.69969  5.47925  4.33190    154 - -
          2.68618  4.42225  2.77519  2.73123  3.46354  2.40513  3.72494  3.29354  2.67741  2.69355  4.24690  2.90347  2.73739  3.18146  2.89801  2.37887  2.77519  2.98518  4.58477  3.61503
          0.02564  4.07227  4.79462  0.61958  0.77255  0.48576  0.95510
    147   1.71781  3.04868  4.12715  3.64033  3.63307  3.43485  4.34792  2.40208  3.53628  2.55878  3.57018  3.73954  4.03343  3.79338  3.75788  2.83058  2.87417  1.57284  5.20174  4.00570    155 - -
          2.68618  4.42225  2.77519  2.73123  3.46354  2.40513  3.72494  3.29354  2.67741  2.69355  4.24690  2.90347  2.73739  3.18146  2.89801  2.37887  2.77519  2.98518  4.58477  3.61503
          0.02564  4.07227  4.79462  0.61958  0.77255  0.48576  0.95510
    148   3.23078  4.54690  4.82991  4.33430  3.37095  4.52842  4.96738  1.04547  4.15727  1.64527  3.21492  4.57240  4.79883  4.41410  4.32665  3.92339  3.48453  1.81882  5.38862  4.18355    156 - -
          2.68618  4.42225  2.77519  2.73123  3.46354  2.40513  3.72494  3.29354  2.67741  2.69355  4.24690  2.90347  2.73739  3.18146  2.89801  2.37887  2.77519  2.98518  4.58477  3.61503
          0.02564  4.07227  4.79462  0.61958  0.77255  0.48576  0.95510
    149   3.21664  5.36135  0.66887  2.48206  4.76812  3.37322  4.12381  4.40442  3.24830  3.97879  4.96568  3.04681  4.04050  3.36638  3.78831  3.15946  3.56099  4.02372  5.89656  4.61371    157 - -
          2.68618  4.42225  2.77519  2.73123  3.46354  2.40513  3.72494  3.29354  2.67741  2.69355  4.24690  2.90347  2.73739  3.18146  2.89801  2.37887  2.77519  2.98518  4.58477  3.61503
          0.02564  4.07227  4.79462  0.61958  0.77255  0.48576  0.95510
    150   2.30515  4.27424  3.27646  3.07398  4.45342  1.52143  4.25427  3.93059  3.23992  3.59264  4.41241  3.28717  3.74148  3.51639  3.57039  1.46815  2.79876  3.33549  5.76611  4.53303    158 - -
          2.68618  4.42225  2.77519  2.73123  3.46354  2.40513  3.72494  3.29354  2.67741  2.69355  4.24690  2.90347  2.73739  3.18146  2.89801  2.37887  2.77519  2.98518  4.58477  3.61503
          0.02564  4.07227  4.79462  0.61958  0.77255  0.48576  0.95510
    151   2.47646  4.36332  4.29430  3.73149  3.25759  4.04625  4.40347  2.19560  3.61516  1.33262  2.64074  4.00515  4.37691  3.84980  3.83081  3.35745  3.14871  1.92483  5.04829  3.89697    159 - -
          2.68618  4.42225  2.77519  2.73123  3.46354  2.40513  3.72494  3.29354  2.67741  2.69355  4.24690  2.90347  2.73739  3.18146  2.89801  2.37887  2.77519  2.98518  4.58477  3.61503
          0.02564  4.07227  4.79462  0.61958  0.77255  0.48576  0.95510
    152   2.22237  4.38149  4.23825  3.70168  3.33836  4.01102  4.42627  1.92632  3.57669  1.36167  3.20978  3.98236  4.37699  3.84836  3.81021  3.33975  3.15766  2.06917  5.12415  3.94596    160 - -
          2.68618  4.42225  2.77519  2.73123  3.46354  2.40513  3.72494  3.29354  2.67741  2.69355  4.24690  2.90347  2.73739  3.18146  2.89801  2.37887  2.77519  2.98518  4.58477  3.61503
          0.02564  4.07227  4.79462  0.61958  0.77255  0.48576  0.95510
    153   2.62490  4.38948  3.66714  3.24248  3.67640  3.46350  4.17029  2.69947  3.09355  2.15955  3.65478  3.53109  4.03373  3.48999  3.37925  2.86465  1.38194  2.50965  5.25673  3.99193    161 - -
          2.68618  4.42225  2.77519  2.73123  3.46354  2.40513  3.72494  3.29354  2.67741  2.69355  4.24690  2.90347  2.73739  3.18146  2.89801  2.37887  2.77519  2.98518  4.58477  3.61503
          0.02564  4.07227  4.79462  0.61958  0.77255  0.48576  0.95510
    154   2.77907  2.03229  4.37346  3.83675  3.35803  3.87113  4.42472  2.14713  3.68508  1.72858  3.28823  4.00234  4.30620  3.93534  3.86781  3.22765  3.06767  1.81620  5.06860  3.86338    162 - -
          2.68618  4.42225  2.77519  2.73123  3.46354  2.40513  3.72494  3.29354  2.67741  2.69355  4.24690  2.90347  2.73739  3.18146  2.89801  2.37887  2.77519  2.98518  4.58477  3.61503
          0.02564  4.07227  4.79462  0.61958  0.77255  0.48576  0.95510
    155   1.66184  4.23496  3.41580  3.22043  4.43506  1.22776  4.34211  3.80844  3.35660  3.54307  4.39248  3.37018  3.75480  3.63026  3.65227  2.47864  2.80325  3.25347  5.76575  4.57306    163 - -
          2.68618  4.42225  2.77519  2.73123  3.46354  2.40513  3.72494  3.29354  2.67741  2.69355  4.24690  2.90347  2.73739  3.18146  2.89801  2.37887  2.77519  2.98518  4.58477  3.61503
          0.02564  4.07227  4.79462  0.61958  0.77255  0.48576  0.95510
    156   2.92862  5.29487  2.50283  1.22707  4.62389  3.37303  3.74631  4.06452  2.15646  3.59141  4.44455  2.87138  3.91260  2.90153  2.88269  2.86926  3.18381  3.69348  5.73178  4.36066    164 - -
          2.68618  4.42225  2.77519  2.73123  3.46354  2.40513  3.72494  3.29354  2.67741  2.69355  4.24690  2.90347  2.73739  3.18146  2.89801  2.37887  2.77519  2.98518  4.58477  3.61503
          0.02564  4.07227  4.79462  0.61958  0.77255  0.48576  0.95510
    157   2.93255  4.68356  3.64688  3.57392  4.70383  0.47809  4.67773  4.35625  3.78211  3.98388  4.96441  3.81181  4.08082  4.09078  3.99211  3.11090  3.42933  3.84596  5.74185  4.81399    165 - -
          2.68618  4.42225  2.77519  2.73123  3.46354  2.40513  3.72494  3.29354  2.67741  2.69355  4.24690  2.90347  2.73739  3.18146  2.89801  2.37887  2.77519  2.98518  4.58477  3.61503
          0.02564  4.07227  4.79462  0.61958  0.77255  0.48576  0.95510
    158   3.05539  5.03746  3.05077  2.81346  4.23175  3.50819  3.97185  3.89797  2.62138  3.37986  4.40673  3.27321  4.06746  0.91637  2.89960  3.09684  3.35439  3.61655  5.47019  4.17922    166 - -
          2.68618  4.42225  2.77519  2.73123  3.46354  2.40513  3.72494  3.29354  2.67741  2.69355  4.24690  2.90347  2.73739  3.18146  2.89801  2.37887  2.77519  2.98518  4.58477  3.61503
          0.02564  4.07227  4.79462  0.61958  0.77255  0.48576  0.95510
    159   3.24387  5.06017  3.75617  3.23102  4.46608  3.68762  3.98807  4.02553  2.34377  3.50528  4.50410  3.57344  4.18398  3.20184  0.71204  3.32080  3.49844  3.74178  5.47017  4.35422    167 - -
          2.68618  4.42225  2.77519  2.73123  3.46354  2.40513  3.72494  3.29354  2.67741  2.69355  4.24690  2.90347  2.73739  3.18146  2.89801  2.37887  2.77519  2.98518  4.58477  3.61503
          0.02564  4.07227  4.79462  0.61958  0.77255  0.48576  0.95510
    160   3.08467  4.42504  4.73115  4.17698  3.32158  4.36730  4.76610  1.60279  4.05667  1.82080  2.02292  4.39892  4.63887  4.24368  4.21551  3.70779  3.32415  1.53876  5.24085  4.10667    168 - -
          2.68618  4.42225  2.77519  2.73123  3.46354  2.40513  3.72494  3.29354  2.67741  2.69355  4.24690  2.90347  2.73739  3.18146  2.89801  2.37887  2.77519  2.98518  4.58477  3.61503
          0.02564  4.07227  4.79462  0.61958  0.77255  0.48576  0.95510
    161   2.93255  4.68356  3.64688  3.57392  4.70383  0.47809  4.67773  4.35625  3.78211  3.98388  4.96441  3.81181  4.08082  4.09078  3.99211  3.11090  3.42933  3.84596  5.74185  4.81399    169 - -
          2.68618  4.42225  2.77519  2.73123  3.46354  2.40513  3.72494  3.29354  2.67741  2.69355  4.24690  2.90347  2.73739  3.18146  2.89801  2.37887  2.77519  2.98518  4.58477  3.61503
          0.02564  4.07227  4.79462  0.61958  0.77255  0.48576  0.95510
    162   3.23309  4.54806  4.83542  4.33754  3.36572  4.53296  4.96820  1.05492  4.16184  1.62454  3.20751  4.57590  4.80001  4.41456  4.32995  3.92642  3.48584  1.82319  5.38555  4.18419    170 - -
          2.68618  4.42225  2.77519  2.73123  3.46354  2.40513  3.72494  3.29354  2.67741  2.69355  4.24690  2.90347  2.73739  3.18146  2.89801  2.37887  2.77519  2.98518  4.58477  3.61503
          0.02564  4.07227  4.79462  0.61958  0.77255  0.48576  0.95510
    163   3.62101  4.88001  4.63201  4.31262  0.91251  4.39539  3.55674  3.24773  4.15912  2.56820  3.85474  4.11116  4.71179  4.15335  4.20333  3.77295  3.84896  3.19643  3.70461  1.70398    171 - -
          2.68618  4.42225  2.77519  2.73123  3.46354  2.40513  3.72494  3.29354  2.67741  2.69355  4.24690  2.90347  2.73739  3.18146  2.89801  2.37887  2.77519  2.98518  4.58477  3.61503
          0.02564  4.07227  4.79462  0.61958  0.77255  0.48576  0.95510
    164   1.13771  4.18020  3.49266  3.21200  4.35139  2.36463  4.28032  3.75673  3.28646  3.45442  4.27563  3.34632  3.71865  3.55755  3.59634  2.03516  2.73249  3.19862  5.69715  4.49322    172 - -
          2.68618  4.42225  2.77519  2.73123  3.46354  2.40513  3.72494  3.29354  2.67741  2.69355  4.24690  2.90347  2.73739  3.18146  2.89801  2.37887  2.77519  2.98518  4.58477  3.61503
          0.02564  4.07227  4.79462  0.61958  0.77255  0.48576  0.95510
    165   2.09015  4.71432  2.86984  2.22264  4.21802  2.42353  3.74761  3.64767  2.58733  3.24590  4.05666  2.96582  3.11192  2.90941  3.04669  2.26643  2.85425  3.25895  5.47322  4.13836    173 - -
          2.68618  4.42225  2.77519  2.73123  3.46354  2.40513  3.72494  3.29354  2.67741  2.69355  4.24690  2.90347  2.73739  3.18146  2.89801  2.37887  2.77519  2.98518  4.58477  3.61503
          0.02564  4.07227  4.79462  0.61958  0.77255  0.48576  0.95510
    166   1.17859  4.26996  3.43045  3.13287  4.24351  3.06042  4.21445  3.56342  3.17071  3.30487  4.18672  3.34311  2.24566  3.48602  3.48781  2.51747  2.80539  3.11280  5.60507  4.38671    174 - -
          2.68618  4.42225  2.77519  2.73123  3.46354  2.40513  3.72494  3.29354  2.67741  2.69355  4.24690  2.90347  2.73739  3.18146  2.89801  2.37887  2.77519  2.98518  4.58477  3.61503
          0.02564  4.07227  4.79462  0.61958  0.77255  0.48576  0.95510
    167   2.93255  4.68356  3.64688  3.57392  4.70383  0.47809  4.67773  4.35625  3.78211  3.98388  4.96441  3.81181  4.08082  4.09078  3.99211  3.11090  3.42933  3.84596  5.74185  4.81399    175 - -
          2.68618  4.42225  2.77519  2.73123  3.46354  2.40513  3.72494  3.29354  2.67741  2.69355  4.24690  2.90347  2.73739  3.18146  2.89801  2.37887  2.77519  2.98518  4.58477  3.61503
          0.02564  4.07227  4.79462  0.61958  0.77255  0.48576  0.95510
    168   2.40505  2.40313  3.98447  3.50934  3.61939  2.32385  4.22658  2.70771  3.40586  2.65146  3.59590  3.60702  3.91483  3.66759  3.63152  2.69125  2.79406  1.71513  5.12439  3.92775    176 - -
          2.68618  4.42225  2.77519  2.73123  3.46354  2.40513  3.72494  3.29354  2.67741  2.69355  4.24690  2.90347  2.73739  3.18146  2.89801  2.37887  2.77519  2.98518  4.58477  3.61503
          0.02564  4.07227  4.79462  0.61958  0.77255  0.48576  0.95510
    169   2.93255  4.68356  3.64688  3.57392  4.70383  0.47809  4.67773  4.35625  3.78211  3.98388  4.96441  3.81181  4.08082  4.09078  3.99211  3.11090  3.42933  3.84596  5.74185  4.81399    177 - -
          2.68618  4.42225  2.77519  2.73123  3.46354  2.40513  3.72494  3.29354  2.67741  2.69355  4.24690  2.90347  2.73739  3.18146  2.89801  2.37887  2.77519  2.98518  4.58477  3.61503
          0.02564  4.07227  4.79462  0.61958  0.77255  0.48576  0.95510
    170   3.16555  5.12708  3.35415  2.94398  4.55953  3.62817  3.88581  4.00259  0.79395  3.52629  4.48134  3.35794  4.11800  3.06910  2.49048  3.19703  3.40610  3.70070  5.53523  4.37896    178 - -
          2.68618  4.42225  2.77519  2.73123  3.46354  2.40513  3.72494  3.29354  2.67741  2.69355  4.24690  2.90347  2.73739  3.18146  2.89801  2.37887  2.77519  2.98518  4.58477  3.61503
          0.02564  4.07227  4.79462  0.61958  0.77255  0.48576  0.95510
    171   2.29935  4.24413  3.43264  3.12297  4.26897  3.02553  4.19864  3.63121  3.13958  3.36076  4.21262  3.31996  3.75226  3.46265  3.45673  1.28793  1.86675  3.14274  5.62284  4.38896    179 - -
          2.68618  4.42225  2.77519  2.73123  3.46354  2.40513  3.72494  3.29354  2.67741  2.69355  4.24690  2.90347  2.73739  3.18146  2.89801  2.37887  2.77519  2.98518  4.58477  3.61503
          0.02564  4.07227  4.79462  0.61958  0.77255  0.48576  0.95510
    172   2.48634  4.27743  3.52072  3.04470  2.78875  3.35054  3.96387  2.94194  3.00080  2.69470  3.62334  3.35699  3.89489  3.31130  3.32897  2.35781  1.64712  2.67933  5.03697  3.74725    180 - -
          2.68618  4.42225  2.77519  2.73123  3.46354  2.40513  3.72494  3.29354  2.67741  2.69355  4.24690  2.90347  2.73739  3.18146  2.89801  2.37887  2.77519  2.98518  4.58477  3.61503
          0.02564  4.07227  4.79462  0.61958  0.77255  0.48576  0.95510
    173   3.38643  4.79203  4.50954  4.15476  3.22346  4.23376  4.74822  2.44292  3.92062  0.66316  3.19195  4.41084  4.63761  4.24072  4.06217  3.83477  3.67317  2.53130  5.17055  3.93850    181 - -
          2.68618  4.42225  2.77519  2.73123  3.46354  2.40513  3.72494  3.29354  2.67741  2.69355  4.24690  2.90347  2.73739  3.18146  2.89801  2.37887  2.77519  2.98518  4.58477  3.61503
          0.02564  4.07227  4.79462  0.61958  0.77255  0.48576  0.95510
    174   3.28767  4.62135  4.85621  4.28564  3.10551  4.53850  4.83693  1.91767  4.14302  1.13300  1.84518  4.54486  4.72595  4.25927  4.26688  3.87839  3.50771  2.25823  5.16946  4.10739    182 - -
          2.68618  4.42225  2.77519  2.73123  3.46354  2.40513  3.72494  3.29354  2.67741  2.69355  4.24690  2.90347  2.73739  3.18146  2.89801  2.37887  2.77519  2.98518  4.58477  3.61503
          0.02564  4.07227  4.79462  0.61958  0.77255  0.48576  0.95510
    175   1.65413  4.42223  3.09066  2.76197  4.30531  2.21495  3.98291  3.73841  2.88811  3.36993  4.18305  2.47061  3.75460  3.18642  3.29799  2.16200  2.79991  3.25647  5.59852  4.31751    183 - -
          2.68618  4.42225  2.77519  2.73123  3.46354  2.40513  3.72494  3.29354  2.67741  2.69355  4.24690  2.90347  2.73739  3.18146  2.89801  2.37887  2.77519  2.98518  4.58477  3.61503
          0.02564  4.07227  4.79462  0.61958  0.77255  0.48576  0.95510
    176   2.63952  4.63169  3.05848  2.32879  3.83209  3.46228  3.70818  3.21188  2.52357  2.86299  2.24569  3.06395  3.87698  2.60118  2.91539  2.49487  2.87608  2.94260  5.17257  3.88748    184 - -
          2.68618  4.42225  2.77519  2.73123  3.46354  2.40513  3.72494  3.29354  2.67741  2.69355  4.24690  2.90347  2.73739  3.18146  2.89801  2.37887  2.77519  2.98518  4.58477  3.61503
          0.02564  4.07227  4.79462  0.61958  0.77255  0.48576  0.95510
    177   3.28967  4.60205  4.92492  4.36599  2.57176  4.55371  4.79441  1.70338  4.23926  1.03154  2.92579  4.57991  4.74313  4.31854  4.33752  3.89980  3.51130  2.21490  5.07734  3.90674    185 - -
          2.68618  4.42225  2.77519  2.73123  3.46354  2.40513  3.72494  3.29354  2.67741  2.69355  4.24690  2.90347  2.73739  3.18146  2.89801  2.37887  2.77519  2.98518  4.58477  3.61503
          0.02564  4.07227  4.79462  0.61958  0.77255  0.48576  0.95510
    178   1.92499  3.19498  4.20800  3.66204  3.43810  3.77702  4.31171  1.76057  3.55858  2.32958  3.37099  3.86135  4.21534  3.80635  3.77365  3.11362  2.96655  1.78789  5.04490  3.84558    186 - -
          2.68618  4.42225  2.77519  2.73123  3.46354  2.40513  3.72494  3.29354  2.67741  2.69355  4.24690  2.90347  2.73739  3.18146  2.89801  2.37887  2.77519  2.98518  4.58477  3.61503
          0.02564  4.07227  4.79462  0.61958  0.77255  0.48576  0.95510
    179   2.84415  5.16130  2.99941  2.19157  4.53770  3.50986  3.61479  3.94545  1.93078  3.41954  4.23099  2.60116  3.91375  2.73836  1.69871  2.81684  3.05015  3.57765  5.52168  4.23192    187 - -
          2.68618  4.42225  2.77519  2.73123  3.46354  2.40513  3.72494  3.29354  2.67741  2.69355  4.24690  2.90347  2.73739  3.18146  2.89801  2.37887  2.77519  2.98518  4.58477  3.61503
          0.02564  4.07227  4.79462  0.61958  0.77255  0.48576  0.95510
    180   2.33842  4.82339  2.81307  2.41562  4.22636  2.53686  2.95698  3.66741  2.51149  3.24935  4.05749  2.29845  3.80372  2.84928  2.97257  2.38650  2.87875  3.29318  5.46239  4.11185    188 - -
          2.68618  4.42225  2.77519  2.73123  3.46354  2.40513  3.72494  3.29354  2.67741  2.69355  4.24690  2.90347  2.73739  3.18146  2.89801  2.37887  2.77519  2.98518  4.58477  3.61503
          0.02564  4.07227  4.79462  0.61958  0.77255  0.48576  0.95510
    181   1.88493  4.36853  3.33228  2.80632  3.75997  3.32967  3.84521  3.11760  2.77332  2.81805  2.98625  3.19871  3.10592  3.09886  3.15857  2.30125  2.48905  2.82146  5.14926  3.89537    189 - -
          2.68619  4.42226  2.77520  2.73107  3.46355  2.40514  3.72495  3.29355  2.67742  2.69356  4.24691  2.90348  2.73741  3.18147  2.89802  2.37888  2.77520  2.98519  4.58478  3.61504
          0.09917  2.45185  4.79462  0.40343  1.10270  0.48576  0.95510
    182   2.43124  5.29775  1.88962  1.66822  4.62394  2.64687  3.71789  4.10981  2.62699  3.62226  4.42760  2.76538  3.83462  2.86187  3.17367  2.74138  3.08000  3.69201  5.79214  4.34078    191 - -
          2.68618  4.42225  2.77519  2.73123  3.46354  2.40513  3.72494  3.29354  2.67741  2.69355  4.24690  2.90347  2.73739  3.18146  2.89801  2.37887  2.77519  2.98518  4.58477  3.61503
          0.02564  4.07227  4.79462  0.61958  0.77255  0.48576  0.95510
    183   1.42985  2.45668  4.04986  3.59276  3.74490  3.24269  4.32922  2.69954  3.48755  2.72152  3.69556  3.63898  3.90769  3.74752  3.71215  2.65900  2.79977  2.13375  5.26866  4.07798    192 - -
          2.68618  4.42225  2.77519  2.73123  3.46354  2.40513  3.72494  3.29354  2.67741  2.69355  4.24690  2.90347  2.73739  3.18146  2.89801  2.37887  2.77519  2.98518  4.58477  3.61503
          0.02564  4.07227  4.79462  0.61958  0.77255  0.48576  0.95510
    184   3.21664  5.36135  0.66887  2.48206  4.76812  3.37322  4.12381  4.40442  3.24830  3.97879  4.96568  3.04681  4.04050  3.36638  3.78831  3.15946  3.56099  4.02372  5.89656  4.61371    193 - -
          2.68618  4.42225  2.77519  2.73123  3.46354  2.40513  3.72494  3.29354  2.67741  2.69355  4.24690  2.90347  2.73739  3.18146  2.89801  2.37887  2.77519  2.98518  4.58477  3.61503
          0.02564  4.07227  4.79462  0.61958  0.77255  0.48576  0.95510
    185   2.77699  4.26067  4.21567  3.69386  3.50144  3.89085  4.40719  1.66493  3.58500  2.31904  3.41716  3.93059  4.31260  3.86650  3.81892  2.71181  3.05526  1.35251  5.16127  3.94388    194 - -
          2.68618  4.42225  2.77519  2.73123  3.46354  2.40513  3.72494  3.29354  2.67741  2.69355  4.24690  2.90347  2.73739  3.18146  2.89801  2.37887  2.77519  2.98518  4.58477  3.61503
          0.02564  4.07227  4.79462  0.61958  0.77255  0.48576  0.95510
    186   2.58754  4.36940  3.36720  2.81454  3.50329  3.53238  3.79117  2.53599  2.76613  2.57836  3.47922  2.37480  3.92388  3.09041  3.13705  2.78129  2.58165  2.37685  4.94313  3.04235    195 - -
          2.68618  4.42225  2.77519  2.73123  3.46354  2.40513  3.72494  3.29354  2.67741  2.69355  4.24690  2.90347  2.73739  3.18146  2.89801  2.37887  2.77519  2.98518  4.58477  3.61503
          0.02564  4.07227  4.79462  0.61958  0.77255  0.48576  0.95510
    187   3.09605  4.43856  4.76225  4.28310  3.61635  4.39180  5.01575  1.59982  4.15957  2.14045  3.43789  4.49642  4.74454  4.44691  4.36629  3.79068  3.37527  0.94270  5.56823  4.34283    196 - -
          2.68618  4.42225  2.77519  2.73123  3.46354  2.40513  3.72494  3.29354  2.67741  2.69355  4.24690  2.90347  2.73739  3.18146  2.89801  2.37887  2.77519  2.98518  4.58477  3.61503
          0.02564  4.07227  4.79462  0.61958  0.77255  0.48576  0.95510
    188   3.13525  4.45331  4.84942  4.28711  2.60686  4.42514  4.76072  1.48168  4.16765  1.42576  3.04448  4.47666  4.66487  4.29140  4.28005  3.76504  3.36574  1.78416  5.13869  3.99103    197 - -
          2.68618  4.42225  2.77519  2.73123  3.46354  2.40513  3.72494  3.29354  2.67741  2.69355  4.24690  2.90347  2.73739  3.18146  2.89801  2.37887  2.77519  2.98518  4.58477  3.61503
          0.02564  4.07227  4.79462  0.61958  0.77255  0.48576  0.95510
    189   1.62281  4.20267  3.60381  3.19434  3.96121  2.08856  4.16426  3.14233  3.17542  3.00097  3.89841  3.39325  3.80805  3.47008  3.48924  2.54739  2.76780  2.05914  5.38830  4.17203    198 - -
          2.68618  4.42225  2.77519  2.73123  3.46354  2.40513  3.72494  3.29354  2.67741  2.69355  4.24690  2.90347  2.73739  3.18146  2.89801  2.37887  2.77519  2.98518  4.58477  3.61503
          0.02564  4.07227  4.79462  0.61958  0.77255  0.48576  0.95510
    190   3.38643  4.79203  4.50954  4.15476  3.22346  4.23376  4.74822  2.44292  3.92062  0.66316  3.19195  4.41084  4.63761  4.24072  4.06217  3.83477  3.67317  2.53130  5.17055  3.93850    199 - -
          2.68618  4.42225  2.77519  2.73123  3.46354  2.40513  3.72494  3.29354  2.67741  2.69355  4.24690  2.90347  2.73739  3.18146  2.89801  2.37887  2.77519  2.98518  4.58477  3.61503
          0.02564  4.07227  4.79462  0.61958  0.77255  0.48576  0.95510
    191   3.18931  4.55865  4.61043  4.23749  3.51632  4.27525  4.93264  0.85986  4.06953  2.06638  3.42562  4.45549  4.69144  4.40009  4.24387  3.79386  3.48664  1.87238  5.44529  4.19786    200 - -
          2.68618  4.42225  2.77519  2.73123  3.46354  2.40513  3.72494  3.29354  2.67741  2.69355  4.24690  2.90347  2.73739  3.18146  2.89801  2.37887  2.77519  2.98518  4.58477  3.61503
          0.02564  4.07227  4.79462  0.61958  0.77255  0.48576  0.95510
    192   2.93255  4.68356  3.64688  3.57392  4.70383  0.47809  4.67773  4.35625  3.78211  3.98388  4.96441  3.81181  4.08082  4.09078  3.99211  3.11090  3.42933  3.84596  5.74185  4.81399    201 - -
          2.68618  4.42225  2.77519  2.73123  3.46354  2.40513  3.72494  3.29354  2.67741  2.69355  4.24690  2.90347  2.73739  3.18146  2.89801  2.37887  2.77519  2.98518  4.58477  3.61503
          0.02564  4.07227  4.79462  0.61958  0.77255  0.48576  0.95510
    193   3.13851  5.27686  2.59081  0.77122  4.65035  3.41331  4.02356  4.14482  2.93044  3.73178  4.70190  3.06523  4.02887  3.23815  3.35650  3.10336  3.44587  3.80982  5.78408  4.51236    202 - -
          2.68618  4.42225  2.77519  2.73123  3.46354  2.40513  3.72494  3.29354  2.67741  2.69355  4.24690  2.90347  2.73739  3.18146  2.89801  2.37887  2.77519  2.98518  4.58477  3.61503
          0.02564  4.07227  4.79462  0.61958  0.77255  0.48576  0.95510
    194   3.24387  5.06017  3.75617  3.23102  4.46608  3.68762  3.98807  4.02553  2.34377  3.50528  4.50410  3.57344  4.18398  3.20184  0.71204  3.32080  3.49844  3.74178  5.47017  4.35422    203 - -
          2.68618  4.42225  2.77519  2.73123  3.46354  2.40513  3.72494  3.29354  2.67741  2.69355  4.24690  2.90347  2.73739  3.18146  2.89801  2.37887  2.77519  2.98518  4.58477  3.61503
          0.02564  4.07227  4.79462  0.61958  0.77255  0.48576  0.95510
    195   2.93255  4.68356  3.64688  3.57392  4.70383  0.47809  4.67773  4.35625  3.78211  3.98388  4.96441  3.81181  4.08082  4.09078  3.99211  3.11090  3.42933  3.84596  5.74185  4.81399    204 - -
          2.68618  4.42225  2.77519  2.73123  3.46354  2.40513  3.72494  3.29354  2.67741  2.69355  4.24690  2.90347  2.73739  3.18146  2.89801  2.37887  2.77519  2.98518  4.58477  3.61503
          0.02564  4.07227  4.79462  0.61958  0.77255  0.48576  0.95510
    196   3.24387  5.06017  3.75617  3.23102  4.46608  3.68762  3.98807  4.02553  2.34377  3.50528  4.50410  3.57344  4.18398  3.20184  0.71204  3.32080  3.49844  3.74178  5.47017  4.35422    205 - -
          2.68618  4.42225  2.77519  2.73123  3.46354  2.40513  3.72494  3.29354  2.67741  2.69355  4.24690  2.90347  2.73739  3.18146  2.89801  2.37887  2.77519  2.98518  4.58477  3.61503
          0.02564  4.07227  4.79462  0.61958  0.77255  0.48576  0.95510
    197   3.13851  5.27686  2.59081  0.77122  4.65035  3.41331  4.02356  4.14482  2.93044  3.73178  4.70190  3.06523  4.02887  3.23815  3.35650  3.10336  3.44587  3.80982  5.78408  4.51236    206 - -
          2.68618  4.42225  2.77519  2.73123  3.46354  2.40513  3.72494  3.29354  2.67741  2.69355  4.24690  2.90347  2.73739  3.18146  2.89801  2.37887  2.77519  2.98518  4.58477  3.61503
          0.02564  4.07227  4.79462  0.61958  0.77255  0.48576  0.95510
    198   3.07201  4.46189  4.60779  4.13323  3.49284  4.27183  4.83597  1.89711  3.97206  1.80773  3.36566  4.35803  4.64754  4.27611  4.17605  3.67055  3.35453  1.00939  5.40992  4.16878    207 - -
          2.68618  4.42225  2.77519  2.73123  3.46354  2.40513  3.72494  3.29354  2.67741  2.69355  4.24690  2.90347  2.73739  3.18146  2.89801  2.37887  2.77519  2.98518  4.58477  3.61503
          0.02564  4.07227  4.79462  0.61958  0.77255  0.48576  0.95510
    199   2.80159  4.80664  3.41215  2.86252  4.30157  3.49230  3.77668  3.64385  2.21802  3.23682  4.14011  3.24478  3.97658  2.94947  1.28318  2.88251  2.45968  3.32496  5.42686  4.20784    208 - -
          2.68618  4.42225  2.77519  2.73123  3.46354  2.40513  3.72494  3.29354  2.67741  2.69355  4.24690  2.90347  2.73739  3.18146  2.89801  2.37887  2.77519  2.98518  4.58477  3.61503
          0.02564  4.07227  4.79462  0.61958  0.77255  0.48576  0.95510
    200   3.13851  5.27686  2.59081  0.77122  4.65035  3.41331  4.02356  4.14482  2.93044  3.73178  4.70190  3.06523  4.02887  3.23815  3.35650  3.10336  3.44587  3.80982  5.78408  4.51236    209 - -
          2.68618  4.42225  2.77519  2.73123  3.46354  2.40513  3.72494  3.29354  2.67741  2.69355  4.24690  2.90347  2.73739  3.18146  2.89801  2.37887  2.77519  2.98518  4.58477  3.61503
          0.02564  4.07227  4.79462  0.61958  0.77255  0.48576  0.95510
    201   2.83476  4.41728  4.03298  3.61834  1.35008  3.73948  4.06004  2.65551  3.52225  2.25569  3.45203  3.79644  4.23263  3.77458  3.73470  3.13225  2.46545  2.53997  4.57731  3.06604    210 - -
          2.68618  4.42225  2.77519  2.73123  3.46354  2.40513  3.72494  3.29354  2.67741  2.69355  4.24690  2.90347  2.73739  3.18146  2.89801  2.37887  2.77519  2.98518  4.58477  3.61503
          0.02564  4.07227  4.79462  0.61958  0.77255  0.48576  0.95510
    202   3.17278  4.45917  4.92574  4.40048  3.49454  4.56650  5.05266  1.25078  4.29134  1.74348  3.28880  4.62115  4.81892  4.50594  4.46268  3.93756  3.42100  1.35621  5.48926  4.32365    211 - -
          2.68618  4.42225  2.77519  2.73123  3.46354  2.40513  3.72494  3.29354  2.67741  2.69355  4.24690  2.90347  2.73739  3.18146  2.89801  2.37887  2.77519  2.98518  4.58477  3.61503
          0.02564  4.07227  4.79462  0.61958  0.77255  0.48576  0.95510
    203   3.00491  5.59647  1.46330  1.37107  4.88189  3.25879  3.81255  4.40870  2.84183  3.90218  4.75856  2.71962  3.88670  2.97979  3.44683  2.88062  3.29542  3.97546  6.04904  4.53589    212 - -
          2.68618  4.42225  2.77519  2.73123  3.46354  2.40513  3.72494  3.29354  2.67741  2.69355  4.24690  2.90347  2.73739  3.18146  2.89801  2.37887  2.77519  2.98518  4.58477  3.61503
          0.02564  4.07227  4.79462  0.61958  0.77255  0.48576  0.95510
    204   2.59585  4.70233  3.04746  2.49274  3.28201  3.44151  3.11330  3.32171  2.45889  2.94746  3.78151  2.70680  3.83056  2.59292  2.63105  2.46512  2.82627  3.02371  5.18408  3.18046    213 - -
          2.68618  4.42225  2.77519  2.73123  3.46354  2.40513  3.72494  3.29354  2.67741  2.69355  4.24690  2.90347  2.73739  3.18146  2.89801  2.37887  2.77519  2.98518  4.58477  3.61503
          0.02564  4.07227  4.79462  0.61958  0.77255  0.48576  0.95510
    205   2.59724  4.80366  2.47405  2.23040  4.04131  3.40878  3.13668  3.06488  2.42512  2.70260  3.87606  2.93693  3.80779  2.77477  2.88774  2.62775  2.58280  3.13251  5.30429  3.96608    214 - -
          2.68618  4.42225  2.77519  2.73123  3.46354  2.40513  3.72494  3.29354  2.67741  2.69355  4.24690  2.90347  2.73739  3.18146  2.89801  2.37887  2.77519  2.98518  4.58477  3.61503
          0.02564  4.07227  4.79462  0.61958  0.77255  0.48576  0.95510
    206   2.90093  4.59613  3.63348  3.14776  3.51402  3.75554  4.00211  2.75440  2.28032  1.27474  3.48658  3.52339  4.16497  3.30204  2.97416  3.12724  3.14341  2.64990  5.09442  3.84324    215 - -
          2.68618  4.42225  2.77519  2.73123  3.46354  2.40513  3.72494  3.29354  2.67741  2.69355  4.24690  2.90347  2.73739  3.18146  2.89801  2.37887  2.77519  2.98518  4.58477  3.61503
          0.02564  4.07227  4.79462  0.61958  0.77255  0.48576  0.95510
    207   2.71437  5.03858  2.15202  2.29025  4.53543  1.89548  3.77536  4.01274  2.69215  3.55935  4.37165  2.36010  3.82175  2.93331  3.21377  2.33822  3.02418  3.58154  5.74526  4.33345    216 - -
          2.68618  4.42225  2.77519  2.73123  3.46354  2.40513  3.72494  3.29354  2.67741  2.69355  4.24690  2.90347  2.73739  3.18146  2.89801  2.37887  2.77519  2.98518  4.58477  3.61503
          0.02564  4.07227  4.79462  0.61958  0.77255  0.48576  0.95510
    208   2.81682  5.11929  2.45540  1.23783  4.53749  3.28487  3.80197  3.99668  2.67748  3.57476  4.42725  2.85652  3.87159  2.97279  3.14677  2.29432  3.12009  3.60316  5.74855  4.34471    217 - -
          2.68618  4.42225  2.77519  2.73123  3.46354  2.40513  3.72494  3.29354  2.67741  2.69355  4.24690  2.90347  2.73739  3.18146  2.89801  2.37887  2.77519  2.98518  4.58477  3.61503
          0.02564  4.07227  4.79462  0.61958  0.77255  0.48576  0.95510
    209   2.79717  5.04342  2.55604  1.26272  4.44918  3.31887  3.80125  3.79337  2.63831  3.43951  4.31732  2.90419  3.88257  2.97090  3.08271  2.79124  2.52891  3.44327  5.67868  4.30682    218 - -
          2.68618  4.42225  2.77519  2.73123  3.46354  2.40513  3.72494  3.29354  2.67741  2.69355  4.24690  2.90347  2.73739  3.18146  2.89801  2.37887  2.77519  2.98518  4.58477  3.61503
          0.02564  4.07227  4.79462  0.61958  0.77255  0.48576  0.95510
    210   2.59924  4.61937  3.10163  2.61775  3.95101  2.13083  3.74110  3.31243  2.22828  2.58539  3.83464  3.07989  3.85800  2.93673  2.89909  2.69296  2.53790  3.01131  5.26166  3.97729    219 - -
          2.68618  4.42225  2.77519  2.73123  3.46354  2.40513  3.72494  3.29354  2.67741  2.69355  4.24690  2.90347  2.73739  3.18146  2.89801  2.37887  2.77519  2.98518  4.58477  3.61503
          0.02564  4.07227  4.79462  0.61958  0.77255  0.48576  0.95510
    211   2.69537  4.56747  3.37931  2.77519  3.72569  3.57675  3.73016  3.07197  2.18170  2.24425  2.71398  3.21021  3.94900  2.95910  2.22770  2.83384  2.91375  2.84323  5.08367  3.84331    220 - -
          2.68618  4.42225  2.77519  2.73123  3.46354  2.40513  3.72494  3.29354  2.67741  2.69355  4.24690  2.90347  2.73739  3.18146  2.89801  2.37887  2.77519  2.98518  4.58477  3.61503
          0.02564  4.07227  4.79462  0.61958  0.77255  0.48576  0.95510
    212   2.41166  4.94482  3.10309  2.54380  4.31890  3.47450  3.63442  3.71944  1.85514  3.25985  4.07793  3.02670  3.88299  2.77126  1.94263  2.39193  2.96057  3.37053  5.42107  4.13384    221 - -
          2.68618  4.42225  2.77519  2.73123  3.46354  2.40513  3.72494  3.29354  2.67741  2.69355  4.24690  2.90347  2.73739  3.18146  2.89801  2.37887  2.77519  2.98518  4.58477  3.61503
          0.02564  4.07227  4.79462  0.61958  0.77255  0.48576  0.95510
    213   3.13373  5.17902  3.57455  2.91072  4.63609  3.72019  3.67491  3.99066  1.73598  3.44001  4.33227  3.28820  4.10107  2.81881  1.09926  3.14224  3.30256  3.68539  5.47478  4.32523    222 - -
          2.68618  4.42225  2.77519  2.73123  3.46354  2.40513  3.72494  3.29354  2.67741  2.69355  4.24690  2.90347  2.73739  3.18146  2.89801  2.37887  2.77519  2.98518  4.58477  3.61503
          0.02564  4.07227  4.79462  0.61958  0.77255  0.48576  0.95510
    214   1.69934  2.25890  3.88349  3.47627  4.03404  3.01079  4.31162  3.35467  3.40149  3.12662  3.99118  3.48688  3.74774  3.66595  3.65152  1.58164  2.70430  2.92263  5.45432  4.27231    223 - -
          2.68618  4.42225  2.77519  2.73123  3.46354  2.40513  3.72494  3.29354  2.67741  2.69355  4.24690  2.90347  2.73739  3.18146  2.89801  2.37887  2.77519  2.98518  4.58477  3.61503
          0.02564  4.07227  4.79462  0.61958  0.77255  0.48576  0.95510
    215   3.09605  4.43856  4.76225  4.28310  3.61635  4.39180  5.01575  1.59982  4.15957  2.14045  3.43789  4.49642  4.74454  4.44691  4.36629  3.79068  3.37527  0.94270  5.56823  4.34283    224 - -
          2.68618  4.42225  2.77519  2.73123  3.46354  2.40513  3.72494  3.29354  2.67741  2.69355  4.24690  2.90347  2.73739  3.18146  2.89801  2.37887  2.77519  2.98518  4.58477  3.61503
          0.02564  4.07227  4.79462  0.61958  0.77255  0.48576  0.95510
    216   3.19270  4.49466  4.89556  4.35424  3.35383  4.53864  4.96166  1.54321  4.23714  1.32105  3.14951  4.58199  4.77468  4.41259  4.38921  3.89787  3.43287  1.50517  5.36351  4.23544    225 - -
          2.68618  4.42225  2.77519  2.73123  3.46354  2.40513  3.72494  3.29354  2.67741  2.69355  4.24690  2.90347  2.73739  3.18146  2.89801  2.37887  2.77519  2.98518  4.58477  3.61503
          0.02564  4.07227  4.79462  0.61958  0.77255  0.48576  0.95510
    217   2.96860  4.46101  4.39836  4.07203  3.70409  3.92652  4.84179  2.06212  3.94296  2.35911  3.64299  4.22862  4.47909  4.29035  4.13561  3.44610  3.32729  0.80564  5.52087  4.26306    226 - -
          2.68618  4.42225  2.77519  2.73123  3.46354  2.40513  3.72494  3.29354  2.67741  2.69355  4.24690  2.90347  2.73739  3.18146  2.89801  2.37887  2.77519  2.98518  4.58477  3.61503
          0.02564  4.07227  4.79462  0.61958  0.77255  0.48576  0.95510
    218   2.65219  2.75215  4.14230  3.58442  3.19404  3.73469  4.11389  2.32704  3.44860  2.26046  3.26859  3.77215  4.14271  3.69022  3.63544  3.05374  2.91215  1.56163  4.76988  2.82905    227 - -
          2.68618  4.42225  2.77519  2.73123  3.46354  2.40513  3.72494  3.29354  2.67741  2.69355  4.24690  2.90347  2.73739  3.18146  2.89801  2.37887  2.77519  2.98518  4.58477  3.61503
          0.02564  4.07227  4.79462  0.61958  0.77255  0.48576  0.95510
    219   1.46743  4.59289  2.89781  2.26347  4.18780  3.22972  3.87338  3.55912  2.74958  3.23036  4.07785  3.05009  3.81844  3.07446  3.16481  2.28480  2.89074  3.18272  5.49447  4.19184    228 - -
          2.68618  4.42225  2.77519  2.73123  3.46354  2.40513  3.72494  3.29354  2.67741  2.69355  4.24690  2.90347  2.73739  3.18146  2.89801  2.37887  2.77519  2.98518  4.58477  3.61503
          0.02564  4.07227  4.79462  0.61958  0.77255  0.48576  0.95510
    220   2.53267  4.37657  3.61900  3.38613  4.15867  3.20781  4.38646  3.31078  3.33306  3.16704  4.20835  3.55931  3.92903  3.71881  3.57895  2.73666  0.87318  2.98371  5.57853  4.37675    229 - -
          2.68618  4.42225  2.77519  2.73123  3.46354  2.40513  3.72494  3.29354  2.67741  2.69355  4.24690  2.90347  2.73739  3.18146  2.89801  2.37887  2.77519  2.98518  4.58477  3.61503
          0.02564  4.07227  4.79462  0.61958  0.77255  0.48576  0.95510
    221   2.42466  4.34528  3.39262  3.22241  4.28188  3.07207  4.32432  3.83389  3.30988  3.54021  4.45238  3.41157  3.82834  3.64418  3.58641  0.82518  2.92061  3.32453  5.63910  4.36780    230 - -
          2.68618  4.42225  2.77519  2.73123  3.46354  2.40513  3.72494  3.29354  2.67741  2.69355  4.24690  2.90347  2.73739  3.18146  2.89801  2.37887  2.77519  2.98518  4.58477  3.61503
          0.02564  4.07227  4.79462  0.61958  0.77255  0.48576  0.95510
    222   3.21664  5.36135  0.66887  2.48206  4.76812  3.37322  4.12381  4.40442  3.24830  3.97879  4.96568  3.04681  4.04050  3.36638  3.78831  3.15946  3.56099  4.02372  5.89656  4.61371    231 - -
          2.68618  4.42225  2.77519  2.73123  3.46354  2.40513  3.72494  3.29354  2.67741  2.69355  4.24690  2.90347  2.73739  3.18146  2.89801  2.37887  2.77519  2.98518  4.58477  3.61503
          0.02564  4.07227  4.79462  0.61958  0.77255  0.48576  0.95510
    223   2.84500  4.92682  3.27708  2.68373  4.01786  3.58848  3.64197  3.59793  2.15584  3.14316  4.01283  3.13399  3.96768  2.47022  1.56338  2.88199  3.04788  3.30548  5.22862  2.98887    232 - -
          2.68618  4.42225  2.77519  2.73123  3.46354  2.40513  3.72494  3.29354  2.67741  2.69355  4.24690  2.90347  2.73739  3.18146  2.89801  2.37887  2.77519  2.98518  4.58477  3.61503
          0.02564  4.07227  4.79462  0.61958  0.77255  0.48576  0.95510
    224   2.36081  4.34079  3.24147  2.96765  4.32323  3.05551  4.13133  3.78405  3.05229  3.44313  4.28201  3.24487  2.31733  3.37428  3.40005  1.23428  2.81755  3.27166  5.64190  4.38112    233 - -
          2.68618  4.42225  2.77519  2.73123  3.46354  2.40513  3.72494  3.29354  2.67741  2.69355  4.24690  2.90347  2.73739  3.18146  2.89801  2.37887  2.77519  2.98518  4.58477  3.61503
          0.02564  4.07227  4.79462  0.61958  0.77255  0.48576  0.95510
    225   1.48141  4.19591  3.49920  3.21781  4.33021  2.97894  4.27934  3.69597  3.26548  3.43157  4.27436  3.35607  3.73300  3.55733  3.56915  1.33259  2.74909  3.16676  5.68741  4.47029    234 - -
          2.68618  4.42225  2.77519  2.73123  3.46354  2.40513  3.72494  3.29354  2.67741  2.69355  4.24690  2.90347  2.73739  3.18146  2.89801  2.37887  2.77519  2.98518  4.58477  3.61503
          0.02564  4.07227  4.79462  0.61958  0.77255  0.48576  0.95510
    226   2.64381  4.25932  3.69910  3.12966  3.33569  3.67037  3.94967  2.55370  3.03354  2.08778  2.55421  3.48550  4.04205  2.88072  3.33280  2.93787  2.56663  2.00037  4.87235  3.66411    235 - -
          2.68618  4.42225  2.77519  2.73123  3.46354  2.40513  3.72494  3.29354  2.67741  2.69355  4.24690  2.90347  2.73739  3.18146  2.89801  2.37887  2.77519  2.98518  4.58477  3.61503
          0.02564  4.07227  4.79462  0.61958  0.77255  0.48576  0.95510
    227   2.78084  5.17525  2.17141  1.47015  4.43608  3.33216  3.70019  3.87277  2.56283  2.85134  4.27000  2.81689  3.84349  2.84789  3.06892  2.73678  3.03579  3.50712  5.64473  4.22972    236 - -
          2.68618  4.42225  2.77519  2.73123  3.46354  2.40513  3.72494  3.29354  2.67741  2.69355  4.24690  2.90347  2.73739  3.18146  2.89801  2.37887  2.77519  2.98518  4.58477  3.61503
          0.02564  4.07227  4.79462  0.61958  0.77255  0.48576  0.95510
    228   3.24387  5.06017  3.75617  3.23102  4.46608  3.68762  3.98807  4.02553  2.34377  3.50528  4.50410  3.57344  4.18398  3.20184  0.71204  3.32080  3.49844  3.74178  5.47017  4.35422    237 - -
          2.68618  4.42225  2.77519  2.73123  3.46354  2.40513  3.72494  3.29354  2.67741  2.69355  4.24690  2.90347  2.73739  3.18146  2.89801  2.37887  2.77519  2.98518  4.58477  3.61503
          0.02564  4.07227  4.79462  0.61958  0.77255  0.48576  0.95510
    229   1.71987  3.04822  3.98745  3.45228  3.46808  3.56616  4.18230  2.39320  3.35393  2.15072  3.41814  3.66964  4.06411  3.62281  3.60367  2.91129  2.88374  1.98253  5.02614  3.82240    238 - -
          2.68618  4.42225  2.77519  2.73123  3.46354  2.40513  3.72494  3.29354  2.67741  2.69355  4.24690  2.90347  2.73739  3.18146  2.89801  2.37887  2.77519  2.98518  4.58477  3.61503
          0.02564  4.07227  4.79462  0.61958  0.77255  0.48576  0.95510
    230   2.84589  5.15712  3.08104  2.52897  4.54369  3.53060  3.60443  3.94829  1.78240  3.41401  4.22375  2.28007  3.91950  2.41045  1.94623  2.82089  3.04674  3.58011  5.50664  4.22713    239 - -
          2.68618  4.42225  2.77519  2.73123  3.46354  2.40513  3.72494  3.29354  2.67741  2.69355  4.24690  2.90347  2.73739  3.18146  2.89801  2.37887  2.77519  2.98518  4.58477  3.61503
          0.02564  4.07227  4.79462  0.61958  0.77255  0.48576  0.95510
    231   1.00984  2.81858  4.02225  3.65597  4.04569  3.05429  4.43900  3.13416  3.54818  3.06934  4.01216  3.59674  3.80506  3.82094  3.75919  2.51290  2.76282  2.76737  5.51446  4.33675    240 - -
          2.68618  4.42225  2.77519  2.73123  3.46354  2.40513  3.72494  3.29354  2.67741  2.69355  4.24690  2.90347  2.73739  3.18146  2.89801  2.37887  2.77519  2.98518  4.58477  3.61503
          0.02564  4.07227  4.79462  0.61958  0.77255  0.48576  0.95510
    232   1.33975  4.28205  3.46996  3.06444  3.90278  2.66449  4.07349  3.14448  3.03149  2.45908  3.85783  3.33868  3.83774  3.36336  3.35770  2.60532  2.80988  2.82210  5.32749  4.08711    241 - -
          2.68618  4.42225  2.77519  2.73123  3.46354  2.40513  3.72494  3.29354  2.67741  2.69355  4.24690  2.90347  2.73739  3.18146  2.89801  2.37887  2.77519  2.98518  4.58477  3.61503
          0.02564  4.07227  4.79462  0.61958  0.77255  0.48576  0.95510
    233   3.02501  4.51790  4.06219  3.58593  1.64912  3.94938  3.65679  2.99088  3.49041  2.54800  3.61395  3.73802  3.05907  3.68148  3.70281  3.25955  3.26164  2.82926  4.01077  1.61992    242 - -
          2.68618  4.42225  2.77519  2.73123  3.46354  2.40513  3.72494  3.29354  2.67741  2.69355  4.24690  2.90347  2.73739  3.18146  2.89801  2.37887  2.77519  2.98518  4.58477  3.61503
          0.02564  4.07227  4.79462  0.61958  0.77255  0.48576  0.95510
    234   2.88355  4.29031  4.39758  3.84133  3.42755  4.09684  4.49973  1.75935  3.73533  2.13879  2.75729  4.08550  4.43546  3.98202  3.94775  3.41661  2.62270  1.33779  5.15675  3.96970    243 - -
          2.68618  4.42225  2.77519  2.73123  3.46354  2.40513  3.72494  3.29354  2.67741  2.69355  4.24690  2.90347  2.73739  3.18146  2.89801  2.37887  2.77519  2.98518  4.58477  3.61503
          0.02564  4.07227  4.79462  0.61958  0.77255  0.48576  0.95510
    235   1.08576  4.20862  3.48927  3.25506  4.37677  1.98515  4.33264  3.73470  3.34811  3.47774  4.32633  3.38469  3.74875  3.62420  3.64064  2.46529  2.78029  3.19905  5.72112  4.53003    244 - -
          2.68618  4.42225  2.77519  2.73123  3.46354  2.40513  3.72494  3.29354  2.67741  2.69355  4.24690  2.90347  2.73739  3.18146  2.89801  2.37887  2.77519  2.98518  4.58477  3.61503
          0.02564  4.07227  4.79462  0.61958  0.77255  0.48576  0.95510
    236   2.53267  4.37657  3.61900  3.38613  4.15867  3.20781  4.38646  3.31078  3.33306  3.16704  4.20835  3.55931  3.92903  3.71881  3.57895  2.73666  0.87318  2.98371  5.57853  4.37675    245 - -
          2.68618  4.42225  2.77519  2.73123  3.46354  2.40513  3.72494  3.29354  2.67741  2.69355  4.24690  2.90347  2.73739  3.18146  2.89801  2.37887  2.77519  2.98518  4.58477  3.61503
          0.02564  4.07227  4.79462  0.61958  0.77255  0.48576  0.95510
    237   1.15115  4.17127  3.58857  3.25605  4.24189  2.99736  4.26519  3.55213  3.25863  3.31836  4.16722  3.37977  3.73830  3.55205  3.55689  2.09968  2.25226  3.06851  5.61432  4.41289    246 - -
          2.68618  4.42225  2.77519  2.73123  3.46354  2.40513  3.72494  3.29354  2.67741  2.69355  4.24690  2.90347  2.73739  3.18146  2.89801  2.37887  2.77519  2.98518  4.58477  3.61503
          0.02564  4.07227  4.79462  0.61958  0.77255  0.48576  0.95510
    238   3.19528  4.48913  4.91104  4.38791  3.45444  4.56888  5.04359  1.11896  4.26565  1.70757  3.25181  4.61813  4.81977  4.48315  4.43782  3.94259  3.44412  1.56614  5.47021  4.30685    247 - -
          2.68618  4.42225  2.77519  2.73123  3.46354  2.40513  3.72494  3.29354  2.67741  2.69355  4.24690  2.90347  2.73739  3.18146  2.89801  2.37887  2.77519  2.98518  4.58477  3.61503
          0.02564  4.07227  4.79462  0.61958  0.77255  0.48576  0.95510
    239   0.76012  4.30353  3.67640  3.48234  4.26199  3.12170  4.47923  3.41821  3.50404  3.29015  4.30372  3.57793  3.88030  3.82760  3.73755  2.65400  2.94548  3.03758  5.66892  4.49304    248 - -
          2.68618  4.42225  2.77519  2.73123  3.46354  2.40513  3.72494  3.29354  2.67741  2.69355  4.24690  2.90347  2.73739  3.18146  2.89801  2.37887  2.77519  2.98518  4.58477  3.61503
          0.02564  4.07227  4.79462  0.61958  0.77255  0.48576  0.95510
    240   3.13851  5.27686  2.59081  0.77122  4.65035  3.41331  4.02356  4.14482  2.93044  3.73178  4.70190  3.06523  4.02887  3.23815  3.35650  3.10336  3.44587  3.80982  5.78408  4.51236    249 - -
          2.68618  4.42225  2.77519  2.73123  3.46354  2.40513  3.72494  3.29354  2.67741  2.69355  4.24690  2.90347  2.73739  3.18146  2.89801  2.37887  2.77519  2.98518  4.58477  3.61503
          0.02564  4.07227  4.79462  0.61958  0.77255  0.48576  0.95510
    241   2.45255  4.46386  4.09948  3.61714  1.83796  3.93037  3.70981  2.88030  3.51478  2.46950  3.54443  3.76142  4.30310  3.70447  3.71538  3.24414  3.22094  2.72567  4.07458  1.56463    250 - -
          2.68618  4.42225  2.77519  2.73123  3.46354  2.40513  3.72494  3.29354  2.67741  2.69355  4.24690  2.90347  2.73739  3.18146  2.89801  2.37887  2.77519  2.98518  4.58477  3.61503
          0.02564  4.07227  4.79462  0.61958  0.77255  0.48576  0.95510
    242   3.52351  4.86801  4.51336  4.26980  0.73377  4.15812  3.98166  3.02723  4.17293  2.35301  3.73028  4.24994  4.61524  4.28672  4.24305  3.78034  3.82628  3.03193  4.17897  2.52402    251 - -
          2.68618  4.42225  2.77519  2.73123  3.46354  2.40513  3.72494  3.29354  2.67741  2.69355  4.24690  2.90347  2.73739  3.18146  2.89801  2.37887  2.77519  2.98518  4.58477  3.61503
          0.02564  4.07227  4.79462  0.61958  0.77255  0.48576  0.95510
    243   3.24387  5.06017  3.75617  3.23102  4.46608  3.68762  3.98807  4.02553  2.34377  3.50528  4.50410  3.57344  4.18398  3.20184  0.71204  3.32080  3.49844  3.74178  5.47017  4.35422    252 - -
          2.68618  4.42225  2.77519  2.73123  3.46354  2.40513  3.72494  3.29354  2.67741  2.69355  4.24690  2.90347  2.73739  3.18146  2.89801  2.37887  2.77519  2.98518  4.58477  3.61503
          0.02564  4.07227  4.79462  0.61958  0.77255  0.48576  0.95510
    244   2.38967  5.15437  1.70776  2.02783  4.48717  3.30432  3.70466  3.93329  2.58367  3.48790  4.29646  2.80555  3.82749  2.84942  3.10534  2.71094  2.52604  3.54161  5.68095  4.26308    253 - -
          2.68618  4.42225  2.77519  2.73123  3.46354  2.40513  3.72494  3.29354  2.67741  2.69355  4.24690  2.90347  2.73739  3.18146  2.89801  2.37887  2.77519  2.98518  4.58477  3.61503
          0.02564  4.07227  4.79462  0.61958  0.77255  0.48576  0.95510
    245   2.77007  5.14591  2.80248  2.12059  4.48417  3.42786  3.62268  3.92411  2.25358  3.41903  4.21656  2.56222  3.86055  1.89230  2.33673  2.73666  2.99476  3.54125  5.55060  4.20547    254 - -
          2.68618  4.42225  2.77519  2.73123  3.46354  2.40513  3.72494  3.29354  2.67741  2.69355  4.24690  2.90347  2.73739  3.18146  2.89801  2.37887  2.77519  2.98518  4.58477  3.61503
          0.02564  4.07227  4.79462  0.61958  0.77255  0.48576  0.95510
    246   2.93255  4.68356  3.64688  3.57392  4.70383  0.47809  4.67773  4.35625  3.78211  3.98388  4.96441  3.81181  4.08082  4.09078  3.99211  3.11090  3.42933  3.84596  5.74185  4.81399    255 - -
          2.68618  4.42225  2.77519  2.73123  3.46354  2.40513  3.72494  3.29354  2.67741  2.69355  4.24690  2.90347  2.73739  3.18146  2.89801  2.37887  2.77519  2.98518  4.58477  3.61503
          0.02564  4.07227  4.79462  0.61958  0.77255  0.48576  0.95510
    247   2.75562  4.91856  3.12998  2.56067  4.16576  3.51880  2.93898  3.59480  1.75480  2.47398  3.99142  3.04456  3.90248  2.45663  2.52740  2.78067  2.96676  3.28119  5.32998  4.03675    256 - -
          2.68618  4.42225  2.77519  2.73123  3.46354  2.40513  3.72494  3.29354  2.67741  2.69355  4.24690  2.90347  2.73739  3.18146  2.89801  2.37887  2.77519  2.98518  4.58477  3.61503
          0.02564  4.07227  4.79462  0.61958  0.77255  0.48576  0.95510
    248   2.92565  5.08155  3.34824  2.71180  4.50010  3.61171  3.63325  3.85505  1.62404  3.34825  4.19479  3.14774  3.99052  2.76783  1.56841  2.93292  2.63784  3.52617  5.44977  4.23540    257 - -
          2.68618  4.42225  2.77519  2.73123  3.46354  2.40513  3.72494  3.29354  2.67741  2.69355  4.24690  2.90347  2.73739  3.18146  2.89801  2.37887  2.77519  2.98518  4.58477  3.61503
          0.02564  4.07227  4.79462  0.61958  0.77255  0.48576  0.95510
    249   2.96860  4.46101  4.39836  4.07203  3.70409  3.92652  4.84179  2.06212  3.94296  2.35911  3.64299  4.22862  4.47909  4.29035  4.13561  3.44610  3.32729  0.80564  5.52087  4.26306    258 - -
          2.68618  4.42225  2.77519  2.73123  3.46354  2.40513  3.72494  3.29354  2.67741  2.69355  4.24690  2.90347  2.73739  3.18146  2.89801  2.37887  2.77519  2.98518  4.58477  3.61503
          0.02564  4.07227  4.79462  0.61958  0.77255  0.48576  0.95510
    250   2.09413  4.31922  4.12916  3.60588  3.45008  3.85590  4.37019  2.16877  3.49821  1.63645  3.33993  3.87314  4.28281  3.78340  3.75046  3.19602  3.07150  1.67638  5.15647  3.95858    259 - -
          2.68618  4.42225  2.77519  2.73123  3.46354  2.40513  3.72494  3.29354  2.67741  2.69355  4.24690  2.90347  2.73739  3.18146  2.89801  2.37887  2.77519  2.98518  4.58477  3.61503
          0.02564  4.07227  4.79462  0.61958  0.77255  0.48576  0.95510
    251   3.38643  4.79203  4.50954  4.15476  3.22346  4.23376  4.74822  2.44292  3.92062  0.66316  3.19195  4.41084  4.63761  4.24072  4.06217  3.83477  3.67317  2.53130  5.17055  3.93850    260 - -
          2.68618  4.42225  2.77519  2.73123  3.46354  2.40513  3.72494  3.29354  2.67741  2.69355  4.24690  2.90347  2.73739  3.18146  2.89801  2.37887  2.77519  2.98518  4.58477  3.61503
          0.02564  4.07227  4.79462  0.61958  0.77255  0.48576  0.95510
    252   3.29987  4.63643  4.86103  4.29088  2.40903  4.51429  4.71839  2.27952  4.15988  0.99500  2.12332  4.52043  4.69835  4.23015  4.25924  3.84928  3.51466  2.43929  5.00566  3.85145    261 - -
          2.68618  4.42225  2.77519  2.73123  3.46354  2.40513  3.72494  3.29354  2.67741  2.69355  4.24690  2.90347  2.73739  3.18146  2.89801  2.37887  2.77519  2.98518  4.58477  3.61503
          0.02564  4.07227  4.79462  0.61958  0.77255  0.48576  0.95510
    253   2.52854  4.36434  4.39263  3.82213  3.21293  4.10975  4.43965  1.92691  3.70128  1.50199  2.10293  4.07844  4.41517  3.91146  3.89170  3.41915  3.17405  2.13208  5.02493  3.88524    262 - -
          2.68618  4.42225  2.77519  2.73123  3.46354  2.40513  3.72494  3.29354  2.67741  2.69355  4.24690  2.90347  2.73739  3.18146  2.89801  2.37887  2.77519  2.98518  4.58477  3.61503
          0.02564  4.07227  4.79462  0.61958  0.77255  0.48576  0.95510
    254   3.21664  5.36135  0.66887  2.48206  4.76812  3.37322  4.12381  4.40442  3.24830  3.97879  4.96568  3.04681  4.04050  3.36638  3.78831  3.15946  3.56099  4.02372  5.89656  4.61371    263 - -
          2.68618  4.42225  2.77519  2.73123  3.46354  2.40513  3.72494  3.29354  2.67741  2.69355  4.24690  2.90347  2.73739  3.18146  2.89801  2.37887  2.77519  2.98518  4.58477  3.61503
          0.02564  4.07227  4.79462  0.61958  0.77255  0.48576  0.95510
    255   2.42466  4.34528  3.39262  3.22241  4.28188  3.07207  4.32432  3.83389  3.30988  3.54021  4.45238  3.41157  3.82834  3.64418  3.58641  0.82518  2.92061  3.32453  5.63910  4.36780    264 - -
          2.68618  4.42225  2.77519  2.73123  3.46354  2.40513  3.72494  3.29354  2.67741  2.69355  4.24690  2.90347  2.73739  3.18146  2.89801  2.37887  2.77519  2.98518  4.58477  3.61503
          0.02564  4.07227  4.79462  0.61958  0.77255  0.48576  0.95510
    256   3.18269  4.56806  4.67500  4.16925  3.25118  4.36390  4.80265  2.07285  3.99849  1.03504  3.09256  4.41470  4.66926  4.23063  4.16943  3.74494  3.44258  1.66138  5.25553  4.09067    265 - -
          2.68618  4.42225  2.77519  2.73123  3.46354  2.40513  3.72494  3.29354  2.67741  2.69355  4.24690  2.90347  2.73739  3.18146  2.89801  2.37887  2.77519  2.98518  4.58477  3.61503
          0.02564  4.07227  4.79462  0.61958  0.77255  0.48576  0.95510
    257   2.53267  4.37657  3.61900  3.38613  4.15867  3.20781  4.38646  3.31078  3.33306  3.16704  4.20835  3.55931  3.92903  3.71881  3.57895  2.73666  0.87318  2.98371  5.57853  4.37675    266 - -
          2.68618  4.42225  2.77519  2.73123  3.46354  2.40513  3.72494  3.29354  2.67741  2.69355  4.24690  2.90347  2.73739  3.18146  2.89801  2.37887  2.77519  2.98518  4.58477  3.61503
          0.02564  4.07227  4.79462  0.61958  0.77255  0.48576  0.95510
    258   3.24387  5.06017  3.75617  3.23102  4.46608  3.68762  3.98807  4.02553  2.34377  3.50528  4.50410  3.57344  4.18398  3.20184  0.71204  3.32080  3.49844  3.74178  5.47017  4.35422    267 - -
          2.68618  4.42225  2.77519  2.73123  3.46354  2.40513  3.72494  3.29354  2.67741  2.69355  4.24690  2.90347  2.73739  3.18146  2.89801  2.37887  2.77519  2.98518  4.58477  3.61503
          0.02564  4.07227  4.79462  0.61958  0.77255  0.48576  0.95510
    259   3.68662  4.91176  4.68822  4.38435  1.02392  4.43592  3.51167  3.34644  4.22627  2.66618  3.94196  4.12176  4.74273  4.18176  4.24712  3.80901  3.90863  3.28019  3.64716  1.40300    268 - -
          2.68618  4.42225  2.77519  2.73123  3.46354  2.40513  3.72494  3.29354  2.67741  2.69355  4.24690  2.90347  2.73739  3.18146  2.89801  2.37887  2.77519  2.98518  4.58477  3.61503
          0.02564  4.07227  4.79462  0.61958  0.77255  0.48576  0.95510
    260   1.00984  2.81858  4.02225  3.65597  4.04569  3.05429  4.43900  3.13416  3.54818  3.06934  4.01216  3.59674  3.80506  3.82094  3.75919  2.51290  2.76282  2.76737  5.51446  4.33675    269 - -
          2.68618  4.42225  2.77519  2.73123  3.46354  2.40513  3.72494  3.29354  2.67741  2.69355  4.24690  2.90347  2.73739  3.18146  2.89801  2.37887  2.77519  2.98518  4.58477  3.61503
          0.02564  4.07227  4.79462  0.61958  0.77255  0.48576  0.95510
    261   3.24387  5.06017  3.75617  3.23102  4.46608  3.68762  3.98807  4.02553  2.34377  3.50528  4.50410  3.57344  4.18398  3.20184  0.71204  3.32080  3.49844  3.74178  5.47017  4.35422    270 - -
          2.68618  4.42225  2.77519  2.73123  3.46354  2.40513  3.72494  3.29354  2.67741  2.69355  4.24690  2.90347  2.73739  3.18146  2.89801  2.37887  2.77519  2.98518  4.58477  3.61503
          0.02564  4.07227  4.79462  0.61958  0.77255  0.48576  0.95510
    262   0.76012  4.30353  3.67640  3.48234  4.26199  3.12170  4.47923  3.41821  3.50404  3.29015  4.30372  3.57793  3.88030  3.82760  3.73755  2.65400  2.94548  3.03758  5.66892  4.49304    271 - -
          2.68618  4.42225  2.77519  2.73123  3.46354  2.40513  3.72494  3.29354  2.67741  2.69355  4.24690  2.90347  2.73739  3.18146  2.89801  2.37887  2.77519  2.98518  4.58477  3.61503
          0.02564  4.07227  4.79462  0.61958  0.77255  0.48576  0.95510
    263   2.40596  4.47780  3.37851  2.82345  3.55650  3.58164  3.82314  2.85612  2.70831  2.03143  2.96401  3.26277  3.96662  2.26088  3.06638  2.83540  2.89465  2.67658  5.03928  3.79521    272 - -
          2.68618  4.42225  2.77519  2.73123  3.46354  2.40513  3.72494  3.29354  2.67741  2.69355  4.24690  2.90347  2.73739  3.18146  2.89801  2.37887  2.77519  2.98518  4.58477  3.61503
          0.02564  4.07227  4.79462  0.61958  0.77255  0.48576  0.95510
    264   3.24387  5.06017  3.75617  3.23102  4.46608  3.68762  3.98807  4.02553  2.34377  3.50528  4.50410  3.57344  4.18398  3.20184  0.71204  3.32080  3.49844  3.74178  5.47017  4.35422    273 - -
          2.68618  4.42225  2.77519  2.73123  3.46354  2.40513  3.72494  3.29354  2.67741  2.69355  4.24690  2.90347  2.73739  3.18146  2.89801  2.37887  2.77519  2.98518  4.58477  3.61503
          0.02564  4.07227  4.79462  0.61958  0.77255  0.48576  0.95510
    265   2.98844  5.52828  1.87810  1.12510  4.82186  3.27087  3.81207  4.33512  2.81612  3.84607  4.70337  2.74262  3.88948  2.97989  3.39686  2.87713  3.27685  3.91542  5.99225  4.50436    274 - -
          2.68618  4.42225  2.77519  2.73123  3.46354  2.40513  3.72494  3.29354  2.67741  2.69355  4.24690  2.90347  2.73739  3.18146  2.89801  2.37887  2.77519  2.98518  4.58477  3.61503
          0.02564  4.07227  4.79462  0.61958  0.77255  0.48576  0.95510
    266   3.14729  4.45113  4.88681  4.39761  3.59710  4.51012  5.10487  1.10890  4.28356  2.08141  3.39671  4.60755  4.81707  4.54356  4.47355  3.90644  3.41470  1.31006  5.58865  4.38669    275 - -
          2.68618  4.42225  2.77519  2.73123  3.46354  2.40513  3.72494  3.29354  2.67741  2.69355  4.24690  2.90347  2.73739  3.18146  2.89801  2.37887  2.77519  2.98518  4.58477  3.61503
          0.02564  4.07227  4.79462  0.61958  0.77255  0.48576  0.95510
    267   1.59294  4.22997  3.42571  3.22243  4.42737  1.28218  4.33807  3.79991  3.35200  3.53388  4.38149  3.36989  3.75218  3.62541  3.64868  2.47403  2.79733  3.24614  5.75971  4.56662    276 - -
          2.68618  4.42225  2.77519  2.73123  3.46354  2.40513  3.72494  3.29354  2.67741  2.69355  4.24690  2.90347  2.73739  3.18146  2.89801  2.37887  2.77519  2.98518  4.58477  3.61503
          0.02564  4.07227  4.79462  0.61958  0.77255  0.48576  0.95510
    268   3.34469  4.68027  4.84545  4.32429  3.14719  4.57206  4.90136  1.84749  4.13306  0.86632  2.97381  4.58903  4.78781  4.32012  4.27367  3.95350  3.58144  2.17538  5.23186  4.09382    277 - -
          2.68618  4.42225  2.77519  2.73123  3.46354  2.40513  3.72494  3.29354  2.67741  2.69355  4.24690  2.90347  2.73739  3.18146  2.89801  2.37887  2.77519  2.98518  4.58477  3.61503
          0.02564  4.07227  4.79462  0.61958  0.77255  0.48576  0.95510
    269   0.76012  4.30353  3.67640  3.48234  4.26199  3.12170  4.47923  3.41821  3.50404  3.29015  4.30372  3.57793  3.88030  3.82760  3.73755  2.65400  2.94548  3.03758  5.66892  4.49304    278 - -
          2.68618  4.42225  2.77519  2.73123  3.46354  2.40513  3.72494  3.29354  2.67741  2.69355  4.24690  2.90347  2.73739  3.18146  2.89801  2.37887  2.77519  2.98518  4.58477  3.61503
          0.02564  4.07227  4.79462  0.61958  0.77255  0.48576  0.95510
    270   1.00766  4.17754  3.54805  3.29537  4.30414  2.97843  4.32921  3.62604  3.33689  3.40423  4.26697  3.39615  3.74294  3.62911  3.61536  2.01289  2.75666  3.11887  5.68310  4.47248    279 - -
          2.68618  4.42225  2.77519  2.73123  3.46354  2.40513  3.72494  3.29354  2.67741  2.69355  4.24690  2.90347  2.73739  3.18146  2.89801  2.37887  2.77519  2.98518  4.58477  3.61503
          0.02564  4.07227  4.79462  0.61958  0.77255  0.48576  0.95510
    271   2.93255  4.68356  3.64688  3.57392  4.70383  0.47809  4.67773  4.35625  3.78211  3.98388  4.96441  3.81181  4.08082  4.09078  3.99211  3.11090  3.42933  3.84596  5.74185  4.81399    280 - -
          2.68618  4.42225  2.77519  2.73123  3.46354  2.40513  3.72494  3.29354  2.67741  2.69355  4.24690  2.90347  2.73739  3.18146  2.89801  2.37887  2.77519  2.98518  4.58477  3.61503
          0.02564  4.07227  4.79462  0.61958  0.77255  0.48576  0.95510
    272   3.13851  5.27686  2.59081  0.77122  4.65035  3.41331  4.02356  4.14482  2.93044  3.73178  4.70190  3.06523  4.02887  3.23815  3.35650  3.10336  3.44587  3.80982  5.78408  4.51236    281 - -
          2.68618  4.42225  2.77519  2.73123  3.46354  2.40513  3.72494  3.29354  2.67741  2.69355  4.24690  2.90347  2.73739  3.18146  2.89801  2.37887  2.77519  2.98518  4.58477  3.61503
          0.02564  4.07227  4.79462  0.61958  0.77255  0.48576  0.95510
    273   2.34319  4.31424  3.28857  2.96252  4.25462  3.06764  4.09252  3.64965  3.00233  3.33131  4.16949  3.24026  1.59210  3.33108  3.35205  2.06404  2.31945  3.17545  5.58387  4.33653    282 - -
          2.68618  4.42225  2.77519  2.73123  3.46354  2.40513  3.72494  3.29354  2.67741  2.69355  4.24690  2.90347  2.73739  3.18146  2.89801  2.37887  2.77519  2.98518  4.58477  3.61503
          0.02564  4.07227  4.79462  0.61958  0.77255  0.48576  0.95510
    274   2.19676  4.39371  3.37691  2.95710  3.83543  3.31414  3.99905  3.06459  2.89713  2.36952  3.78690  3.30275  1.75112  3.26575  3.23583  2.69295  2.87295  2.79680  5.28545  4.02383    283 - -
          2.68618  4.42225  2.77519  2.73123  3.46354  2.40513  3.72494  3.29354  2.67741  2.69355  4.24690  2.90347  2.73739  3.18146  2.89801  2.37887  2.77519  2.98518  4.58477  3.61503
          0.02564  4.07227  4.79462  0.61958  0.77255  0.48576  0.95510
    275   1.78159  4.22374  3.55499  3.09703  3.94199  2.54564  4.08236  3.21072  3.06606  2.99792  3.87044  3.33843  3.79344  3.36796  3.40282  2.53597  1.86529  2.40691  5.34541  4.12270    284 - -
          2.68618  4.42225  2.77519  2.73123  3.46354  2.40513  3.72494  3.29354  2.67741  2.69355  4.24690  2.90347  2.73739  3.18146  2.89801  2.37887  2.77519  2.98518  4.58477  3.61503
          0.02564  4.07227  4.79462  0.61958  0.77255  0.48576  0.95510
    276   2.80026  4.83072  3.34502  2.83635  4.34562  3.46429  3.77186  3.79000  2.21242  3.34229  4.21913  3.22115  3.96579  2.94498  1.23920  2.41027  3.08668  3.43487  5.44619  4.20705    285 - -
          2.68618  4.42225  2.77519  2.73123  3.46354  2.40513  3.72494  3.29354  2.67741  2.69355  4.24690  2.90347  2.73739  3.18146  2.89801  2.37887  2.77519  2.98518  4.58477  3.61503
          0.02564  4.07227  4.79462  0.61958  0.77255  0.48576  0.95510
    277   2.26250  4.65749  3.15702  2.69186  4.25543  2.34138  3.79435  3.65463  2.44953  3.25744  4.09278  3.11271  3.84793  2.96691  1.72955  2.67059  2.90810  3.27044  5.45767  4.18818    286 - -
          2.68618  4.42225  2.77519  2.73123  3.46354  2.40513  3.72494  3.29354  2.67741  2.69355  4.24690  2.90347  2.73739  3.18146  2.89801  2.37887  2.77519  2.98518  4.58477  3.61503
          0.02564  4.07227  4.79462  0.61958  0.77255  0.48576  0.95510
    278   2.80286  4.89613  2.65170  2.09516  4.53166  1.17123  3.98945  3.99404  2.90588  3.60927  4.48960  3.03782  3.91296  3.20218  3.32740  2.84304  3.16605  3.58292  5.73734  4.44738    287 - -
          2.68618  4.42225  2.77519  2.73123  3.46354  2.40513  3.72494  3.29354  2.67741  2.69355  4.24690  2.90347  2.73739  3.18146  2.89801  2.37887  2.77519  2.98518  4.58477  3.61503
          0.02564  4.07227  4.79462  0.61958  0.77255  0.48576  0.95510
    279   3.42027  4.73128  4.57019  4.16051  1.62023  4.30678  3.60730  3.06425  4.00984  2.03728  3.68070  4.05379  4.61278  4.04986  4.09069  3.64303  3.64103  2.99684  3.79011  1.24727    288 - -
          2.68618  4.42225  2.77519  2.73123  3.46354  2.40513  3.72494  3.29354  2.67741  2.69355  4.24690  2.90347  2.73739  3.18146  2.89801  2.37887  2.77519  2.98518  4.58477  3.61503
          0.02564  4.07227  4.79462  0.61958  0.77255  0.48576  0.95510
    280   2.43097  4.36240  3.32762  3.06928  4.24633  3.12004  4.18749  3.56673  3.08821  3.29598  4.21741  3.32993  1.25903  3.45336  3.39653  2.59710  2.31096  3.14978  5.60198  4.36998    289 - -
          2.68618  4.42225  2.77519  2.73123  3.46354  2.40513  3.72494  3.29354  2.67741  2.69355  4.24690  2.90347  2.73739  3.18146  2.89801  2.37887  2.77519  2.98518  4.58477  3.61503
          0.02564  4.07227  4.79462  0.61958  0.77255  0.48576  0.95510
    281   2.51526  4.36473  3.53001  3.18281  3.90953  3.27131  4.19049  3.05498  3.12711  2.87059  3.91126  3.44401  1.38399  3.49242  3.42686  2.71605  2.92700  2.21364  5.39817  4.13987    290 - -
          2.68618  4.42225  2.77519  2.73123  3.46354  2.40513  3.72494  3.29354  2.67741  2.69355  4.24690  2.90347  2.73739  3.18146  2.89801  2.37887  2.77519  2.98518  4.58477  3.61503
          0.02564  4.07227  4.79462  0.61958  0.77255  0.48576  0.95510
    282   2.31223  4.27511  3.29763  3.09497  4.43324  2.35758  4.26078  3.91444  3.24129  3.58344  4.40954  3.30132  3.74816  3.52859  3.56263  1.03102  2.80608  3.32831  5.75003  4.51588    291 - -
          2.68618  4.42225  2.77519  2.73123  3.46354  2.40513  3.72494  3.29354  2.67741  2.69355  4.24690  2.90347  2.73739  3.18146  2.89801  2.37887  2.77519  2.98518  4.58477  3.61503
          0.02564  4.07227  4.79462  0.61958  0.77255  0.48576  0.95510
    283   2.96860  4.46101  4.39836  4.07203  3.70409  3.92652  4.84179  2.06212  3.94296  2.35911  3.64299  4.22862  4.47909  4.29035  4.13561  3.44610  3.32729  0.80564  5.52087  4.26306    292 - -
          2.68618  4.42225  2.77519  2.73123  3.46354  2.40513  3.72494  3.29354  2.67741  2.69355  4.24690  2.90347  2.73739  3.18146  2.89801  2.37887  2.77519  2.98518  4.58477  3.61503
          0.02564  4.07227  4.79462  0.61958  0.77255  0.48576  0.95510
    284   3.62724  4.88274  4.63805  4.31985  0.91859  4.39950  3.55139  3.25820  4.16585  2.57901  3.86386  4.11194  4.71474  4.15596  4.20764  3.77625  3.85446  3.20504  3.69791  1.67836    293 - -
          2.68618  4.42225  2.77519  2.73123  3.46354  2.40513  3.72494  3.29354  2.67741  2.69355  4.24690  2.90347  2.73739  3.18146  2.89801  2.37887  2.77519  2.98518  4.58477  3.61503
          0.02564  4.07227  4.79462  0.61958  0.77255  0.48576  0.95510
    285   1.86181  4.62784  2.45346  2.54192  4.22114  3.22883  3.80421  3.63141  2.66765  3.25718  4.07304  3.00530  3.78451  2.97664  3.12169  2.05096  2.44021  3.22990  5.49476  4.17146    294 - -
          2.68618  4.42225  2.77519  2.73123  3.46354  2.40513  3.72494  3.29354  2.67741  2.69355  4.24690  2.90347  2.73739  3.18146  2.89801  2.37887  2.77519  2.98518  4.58477  3.61503
          0.02564  4.07227  4.79462  0.61958  0.77255  0.48576  0.95510
    286   1.99173  4.54512  3.11634  2.39087  3.84277  3.39347  3.74517  3.19676  2.61083  2.54855  3.74102  3.08215  3.84408  2.95538  3.02661  2.36171  2.52815  2.90734  5.19345  3.90919    295 - -
          2.68618  4.42225  2.77519  2.73123  3.46354  2.40513  3.72494  3.29354  2.67741  2.69355  4.24690  2.90347  2.73739  3.18146  2.89801  2.37887  2.77519  2.98518  4.58477  3.61503
          0.02564  4.07227  4.79462  0.61958  0.77255  0.48576  0.95510
    287   3.38643  4.79203  4.50954  4.15476  3.22346  4.23376  4.74822  2.44292  3.92062  0.66316  3.19195  4.41084  4.63761  4.24072  4.06217  3.83477  3.67317  2.53130  5.17055  3.93850    296 - -
          2.68618  4.42225  2.77519  2.73123  3.46354  2.40513  3.72494  3.29354  2.67741  2.69355  4.24690  2.90347  2.73739  3.18146  2.89801  2.37887  2.77519  2.98518  4.58477  3.61503
          0.02564  4.07227  4.79462  0.61958  0.77255  0.48576  0.95510
    288   3.03847  4.75768  3.66798  3.53912  4.50980  3.43411  4.59641  4.11138  3.61447  3.71456  4.77585  3.82362  0.52778  3.99705  3.83355  3.21319  3.49659  3.73312  5.63697  4.63458    297 - -
          2.68618  4.42225  2.77519  2.73123  3.46354  2.40513  3.72494  3.29354  2.67741  2.69355  4.24690  2.90347  2.73739  3.18146  2.89801  2.37887  2.77519  2.98518  4.58477  3.61503
          0.02564  4.07227  4.79462  0.61958  0.77255  0.48576  0.95510
    289   2.90851  5.05785  3.25708  2.69216  4.49416  2.86996  3.65776  3.87091  1.85711  3.36806  4.21401  3.13386  3.98045  2.79785  1.41132  2.91957  3.11774  3.53286  5.46771  4.24513    298 - -
          2.68618  4.42225  2.77519  2.73123  3.46354  2.40513  3.72494  3.29354  2.67741  2.69355  4.24690  2.90347  2.73739  3.18146  2.89801  2.37887  2.77519  2.98518  4.58477  3.61503
          0.02564  4.07227  4.79462  0.61958  0.77255  0.48576  0.95510
    290   3.38643  4.79203  4.50954  4.15476  3.22346  4.23376  4.74822  2.44292  3.92062  0.66316  3.19195  4.41084  4.63761  4.24072  4.06217  3.83477  3.67317  2.53130  5.17055  3.93850    299 - -
          2.68618  4.42225  2.77519  2.73123  3.46354  2.40513  3.72494  3.29354  2.67741  2.69355  4.24690  2.90347  2.73739  3.18146  2.89801  2.37887  2.77519  2.98518  4.58477  3.61503
          0.02564  4.07227  4.79462  0.61958  0.77255  0.48576  0.95510
    291   3.24755  4.60395  4.76806  4.20788  3.14847  4.47726  4.80672  2.14235  4.06152  0.96779  2.51771  4.47633  4.69734  4.21852  4.21200  3.82009  3.47692  1.92893  5.19381  4.11007    300 - -
          2.68618  4.42225  2.77519  2.73123  3.46354  2.40513  3.72494  3.29354  2.67741  2.69355  4.24690  2.90347  2.73739  3.18146  2.89801  2.37887  2.77519  2.98518  4.58477  3.61503
          0.02564  4.07227  4.79462  0.61958  0.77255  0.48576  0.95510
    292   3.13851  5.27686  2.59081  0.77122  4.65035  3.41331  4.02356  4.14482  2.93044  3.73178  4.70190  3.06523  4.02887  3.23815  3.35650  3.10336  3.44587  3.80982  5.78408  4.51236    301 - -
          2.68618  4.42225  2.77519  2.73123  3.46354  2.40513  3.72494  3.29354  2.67741  2.69355  4.24690  2.90347  2.73739  3.18146  2.89801  2.37887  2.77519  2.98518  4.58477  3.61503
          0.02564  4.07227  4.79462  0.61958  0.77255  0.48576  0.95510
    293   3.24387  5.06017  3.75617  3.23102  4.46608  3.68762  3.98807  4.02553  2.34377  3.50528  4.50410  3.57344  4.18398  3.20184  0.71204  3.32080  3.49844  3.74178  5.47017  4.35422    302 - -
          2.68618  4.42225  2.77519  2.73123  3.46354  2.40513  3.72494  3.29354  2.67741  2.69355  4.24690  2.90347  2.73739  3.18146  2.89801  2.37887  2.77519  2.98518  4.58477  3.61503
          0.02564  4.07227  4.79462  0.61958  0.77255  0.48576  0.95510
    294   1.27134  4.23917  3.46906  3.09667  4.16993  3.06115  4.14872  3.48420  3.09932  3.22680  4.08421  3.31528  2.68519  3.41070  3.43219  2.48495  2.29943  3.04530  5.53596  4.31314    303 - -
          2.68618  4.42225  2.77519  2.73123  3.46354  2.40513  3.72494  3.29354  2.67741  2.69355  4.24690  2.90347  2.73739  3.18146  2.89801  2.37887  2.77519  2.98518  4.58477  3.61503
          0.02564  4.07227  4.79462  0.61958  0.77255  0.48576  0.95510
    295   2.93255  4.68356  3.64688  3.57392  4.70383  0.47809  4.67773  4.35625  3.78211  3.98388  4.96441  3.81181  4.08082  4.09078  3.99211  3.11090  3.42933  3.84596  5.74185  4.81399    304 - -
          2.68619  4.42226  2.77521  2.73124  3.46355  2.40514  3.72496  3.29355  2.67722  2.69356  4.24691  2.90348  2.73741  3.18148  2.89802  2.37888  2.77521  2.98520  4.58478  3.61504
          0.11516  2.29755  4.79462  0.37634  1.15953  0.48576  0.95510
    296   2.41139  4.33363  3.68301  3.12365  3.33972  3.69360  3.96849  2.61323  2.99432  1.82117  2.26698  3.49232  4.06640  2.89730  3.29250  2.96859  2.92875  2.48303  4.91676  3.71192    306 - -
          2.68618  4.42225  2.77519  2.73123  3.46354  2.40513  3.72494  3.29354  2.67741  2.69355  4.24690  2.90347  2.73739  3.18146  2.89801  2.37887  2.77519  2.98518  4.58477  3.61503
          0.02564  4.07227  4.79462  0.61958  0.77255  0.48576  0.95510
    297   2.55413  4.66964  2.91739  2.57242  4.29916  2.33222  3.81915  3.73059  2.21742  3.32980  4.15117  3.02630  3.81091  2.99335  3.00656  1.68745  2.89339  3.31671  5.53603  4.22518    307 - -
          2.68618  4.42225  2.77519  2.73123  3.46354  2.40513  3.72494  3.29354  2.67741  2.69355  4.24690  2.90347  2.73739  3.18146  2.89801  2.37887  2.77519  2.98518  4.58477  3.61503
          0.02564  4.07227  4.79462  0.61958  0.77255  0.48576  0.95510
    298   2.13912  5.14121  2.23027  1.70028  4.47801  3.30594  3.69525  3.93908  2.56357  3.47982  4.28237  2.80878  3.82206  2.83745  3.08136  2.41522  3.00320  3.54207  5.66597  4.25068    308 - -
          2.68618  4.42225  2.77519  2.73123  3.46354  2.40513  3.72494  3.29354  2.67741  2.69355  4.24690  2.90347  2.73739  3.18146  2.89801  2.37887  2.77519  2.98518  4.58477  3.61503
          0.02564  4.07227  4.79462  0.61958  0.77255  0.48576  0.95510
    299   2.44280  4.98884  2.92952  2.42356  4.33638  2.85540  3.61706  3.76531  1.82076  3.29667  4.09320  2.58798  3.83548  2.74470  2.40567  2.67870  2.91565  3.39443  5.46097  4.12632    309 - -
          2.68618  4.42225  2.77519  2.73123  3.46354  2.40513  3.72494  3.29354  2.67741  2.69355  4.24690  2.90347  2.73739  3.18146  2.89801  2.37887  2.77519  2.98518  4.58477  3.61503
          0.02564  4.07227  4.79462  0.61958  0.77255  0.48576  0.95510
    300   2.93255  4.68356  3.64688  3.57392  4.70383  0.47809  4.67773  4.35625  3.78211  3.98388  4.96441  3.81181  4.08082  4.09078  3.99211  3.11090  3.42933  3.84596  5.74185  4.81399    310 - -
          2.68618  4.42225  2.77519  2.73123  3.46354  2.40513  3.72494  3.29354  2.67741  2.69355  4.24690  2.90347  2.73739  3.18146  2.89801  2.37887  2.77519  2.98518  4.58477  3.61503
          0.02564  4.07227  4.79462  0.61958  0.77255  0.48576  0.95510
    301   2.29717  4.24282  3.41808  3.14770  4.31191  3.01007  4.23511  3.68313  3.18034  3.41630  4.27295  3.32966  3.75215  3.50486  3.48657  1.08532  2.26492  3.17579  5.66666  4.42979    311 - -
          2.68618  4.42225  2.77519  2.73123  3.46354  2.40513  3.72494  3.29354  2.67741  2.69355  4.24690  2.90347  2.73739  3.18146  2.89801  2.37887  2.77519  2.98518  4.58477  3.61503
          0.02564  4.07227  4.79462  0.61958  0.77255  0.48576  0.95510
    302   3.18931  4.55865  4.61043  4.23749  3.51632  4.27525  4.93264  0.85986  4.06953  2.06638  3.42562  4.45549  4.69144  4.40009  4.24387  3.79386  3.48664  1.87238  5.44529  4.19786    312 - -
          2.68618  4.42225  2.77519  2.73123  3.46354  2.40513  3.72494  3.29354  2.67741  2.69355  4.24690  2.90347  2.73739  3.18146  2.89801  2.37887  2.77519  2.98518  4.58477  3.61503
          0.02564  4.07227  4.79462  0.61958  0.77255  0.48576  0.95510
    303   2.53267  4.37657  3.61900  3.38613  4.15867  3.20781  4.38646  3.31078  3.33306  3.16704  4.20835  3.55931  3.92903  3.71881  3.57895  2.73666  0.87318  2.98371  5.57853  4.37675    313 - -
          2.68618  4.42225  2.77519  2.73123  3.46354  2.40513  3.72494  3.29354  2.67741  2.69355  4.24690  2.90347  2.73739  3.18146  2.89801  2.37887  2.77519  2.98518  4.58477  3.61503
          0.02564  4.07227  4.79462  0.61958  0.77255  0.48576  0.95510
    304   0.76012  4.30353  3.67640  3.48234  4.26199  3.12170  4.47923  3.41821  3.50404  3.29015  4.30372  3.57793  3.88030  3.82760  3.73755  2.65400  2.94548  3.03758  5.66892  4.49304    314 - -
          2.68618  4.42225  2.77519  2.73123  3.46354  2.40513  3.72494  3.29354  2.67741  2.69355  4.24690  2.90347  2.73739  3.18146  2.89801  2.37887  2.77519  2.98518  4.58477  3.61503
          0.02564  4.07227  4.79462  0.61958  0.77255  0.48576  0.95510
    305   3.36031  4.69729  4.74575  4.26956  1.50041  4.43861  4.27848  2.43754  4.11853  1.22553  3.07849  4.37699  4.69240  4.20808  4.21727  3.80837  3.59095  2.54017  4.50447  2.98620    315 - -
          2.68618  4.42225  2.77519  2.73123  3.46354  2.40513  3.72494  3.29354  2.67741  2.69355  4.24690  2.90347  2.73739  3.18146  2.89801  2.37887  2.77519  2.98518  4.58477  3.61503
          0.02564  4.07227  4.79462  0.61958  0.77255  0.48576  0.95510
    306   3.54798  4.95551  4.13915  3.90998  2.32905  4.06755  3.73030  3.53078  3.76206  2.93199  4.18573  3.97803  4.53858  4.01925  3.90295  3.66306  3.83668  3.41131  3.97907  0.68875    316 - -
          2.68618  4.42225  2.77519  2.73123  3.46354  2.40513  3.72494  3.29354  2.67741  2.69355  4.24690  2.90347  2.73739  3.18146  2.89801  2.37887  2.77519  2.98518  4.58477  3.61503
          0.02564  4.07227  4.79462  0.61958  0.77255  0.48576  0.95510
    307   2.53267  4.37657  3.61900  3.38613  4.15867  3.20781  4.38646  3.31078  3.33306  3.16704  4.20835  3.55931  3.92903  3.71881  3.57895  2.73666  0.87318  2.98371  5.57853  4.37675    317 - -
          2.68618  4.42225  2.77519  2.73123  3.46354  2.40513  3.72494  3.29354  2.67741  2.69355  4.24690  2.90347  2.73739  3.18146  2.89801  2.37887  2.77519  2.98518  4.58477  3.61503
          0.02564  4.07227  4.79462  0.61958  0.77255  0.48576  0.95510
    308   2.96860  4.46101  4.39836  4.07203  3.70409  3.92652  4.84179  2.06212  3.94296  2.35911  3.64299  4.22862  4.47909  4.29035  4.13561  3.44610  3.32729  0.80564  5.52087  4.26306    318 - -
          2.68618  4.42225  2.77519  2.73123  3.46354  2.40513  3.72494  3.29354  2.67741  2.69355  4.24690  2.90347  2.73739  3.18146  2.89801  2.37887  2.77519  2.98518  4.58477  3.61503
          0.02564  4.07227  4.79462  0.61958  0.77255  0.48576  0.95510
    309   3.38643  4.79203  4.50954  4.15476  3.22346  4.23376  4.74822  2.44292  3.92062  0.66316  3.19195  4.41084  4.63761  4.24072  4.06217  3.83477  3.67317  2.53130  5.17055  3.93850    319 - -
          2.68618  4.42225  2.77519  2.73123  3.46354  2.40513  3.72494  3.29354  2.67741  2.69355  4.24690  2.90347  2.73739  3.18146  2.89801  2.37887  2.77519  2.98518  4.58477  3.61503
          0.02564  4.07227  4.79462  0.61958  0.77255  0.48576  0.95510
    310   2.56377  4.34440  4.53893  3.99789  3.51055  4.23186  4.68577  1.68402  3.89543  1.88724  3.35606  4.24066  4.56108  4.14916  4.11026  3.56949  3.22242  1.24193  5.31427  4.12238    320 - -
          2.68618  4.42225  2.77519  2.73123  3.46354  2.40513  3.72494  3.29354  2.67741  2.69355  4.24690  2.90347  2.73739  3.18146  2.89801  2.37887  2.77519  2.98518  4.58477  3.61503
          0.02564  4.07227  4.79462  0.61958  0.77255  0.48576  0.95510
    311   2.37086  5.06214  2.51267  1.21521  4.49088  3.30271  3.82599  3.83540  2.69382  3.48694  4.37098  2.89586  3.88580  3.00005  3.15132  2.80299  3.11769  3.47893  5.72442  4.34497    321 - -
          2.68618  4.42225  2.77519  2.73123  3.46354  2.40513  3.72494  3.29354  2.67741  2.69355  4.24690  2.90347  2.73739  3.18146  2.89801  2.37887  2.77519  2.98518  4.58477  3.61503
          0.02564  4.07227  4.79462  0.61958  0.77255  0.48576  0.95510
    312   2.81985  5.23268  1.85562  2.22779  4.59592  1.87085  3.75680  4.08705  2.67624  3.61606  4.43894  2.79138  3.84848  2.44347  3.20637  2.76427  3.10422  3.67565  5.78777  4.35186    322 - -
          2.68618  4.42225  2.77519  2.73123  3.46354  2.40513  3.72494  3.29354  2.67741  2.69355  4.24690  2.90347  2.73739  3.18146  2.89801  2.37887  2.77519  2.98518  4.58477  3.61503
          0.02564  4.07227  4.79462  0.61958  0.77255  0.48576  0.95510
    313   3.05130  5.60702  1.03774  1.88103  4.89738  3.25692  3.85432  4.42552  2.92297  3.94039  4.82441  2.73134  3.90636  3.03411  3.53767  2.92454  3.35394  4.00233  6.08197  4.57265    323 - -
          2.68618  4.42225  2.77519  2.73123  3.46354  2.40513  3.72494  3.29354  2.67741  2.69355  4.24690  2.90347  2.73739  3.18146  2.89801  2.37887  2.77519  2.98518  4.58477  3.61503
          0.02564  4.07227  4.79462  0.61958  0.77255  0.48576  0.95510
    314   2.73734  5.06219  1.51663  2.28172  4.60995  2.63181  3.81362  4.09866  2.76695  3.64552  4.46535  2.82486  3.82892  2.97844  3.30290  2.04298  3.06431  3.64824  5.82223  4.39677    324 - -
          2.68618  4.42225  2.77519  2.73123  3.46354  2.40513  3.72494  3.29354  2.67741  2.69355  4.24690  2.90347  2.73739  3.18146  2.89801  2.37887  2.77519  2.98518  4.58477  3.61503
          0.02564  4.07227  4.79462  0.61958  0.77255  0.48576  0.95510
    315   2.58801  4.18853  3.75211  3.19955  2.76110  3.06646  3.95316  2.59709  3.11393  2.31034  2.10542  3.50682  4.01049  3.39125  3.38801  2.89295  2.52878  2.40993  4.80859  3.58398    325 - -
          2.68618  4.42225  2.77519  2.73123  3.46354  2.40513  3.72494  3.29354  2.67741  2.69355  4.24690  2.90347  2.73739  3.18146  2.89801  2.37887  2.77519  2.98518  4.58477  3.61503
          0.02564  4.07227  4.79462  0.61958  0.77255  0.48576  0.95510
    316   2.10076  4.54538  2.95996  2.63393  4.29903  2.61404  3.89500  3.71705  2.76664  3.34574  4.16296  1.77204  3.77765  3.08138  3.19298  2.55959  2.46006  3.27322  5.57348  4.26795    326 - -
          2.68618  4.42225  2.77519  2.73123  3.46354  2.40513  3.72494  3.29354  2.67741  2.69355  4.24690  2.90347  2.73739  3.18146  2.89801  2.37887  2.77519  2.98518  4.58477  3.61503
          0.02564  4.07227  4.79462  0.61958  0.77255  0.48576  0.95510
    317   3.01633  5.61203  1.31900  1.50089  4.89588  3.25632  3.81944  4.42496  2.85951  3.91865  4.77961  2.71710  3.88966  2.98871  3.47021  2.88905  3.30909  3.99120  6.06556  4.54811    327 - -
          2.68618  4.42225  2.77519  2.73123  3.46354  2.40513  3.72494  3.29354  2.67741  2.69355  4.24690  2.90347  2.73739  3.18146  2.89801  2.37887  2.77519  2.98518  4.58477  3.61503
          0.02564  4.07227  4.79462  0.61958  0.77255  0.48576  0.95510
    318   3.03847  4.75768  3.66798  3.53912  4.50980  3.43411  4.59641  4.11138  3.61447  3.71456  4.77585  3.82362  0.52778  3.99705  3.83355  3.21319  3.49659  3.73312  5.63697  4.63458    328 - -
          2.68618  4.42225  2.77519  2.73123  3.46354  2.40513  3.72494  3.29354  2.67741  2.69355  4.24690  2.90347  2.73739  3.18146  2.89801  2.37887  2.77519  2.98518  4.58477  3.61503
          0.02564  4.07227  4.79462  0.61958  0.77255  0.48576  0.95510
    319   3.15392  4.46386  4.83904  4.30460  3.42664  4.49938  4.94724  1.66471  4.18869  1.52265  3.23217  4.53614  4.75904  4.39895  4.36257  3.85953  3.39977  1.22410  5.40295  4.24492    329 - -
          2.68618  4.42225  2.77519  2.73123  3.46354  2.40513  3.72494  3.29354  2.67741  2.69355  4.24690  2.90347  2.73739  3.18146  2.89801  2.37887  2.77519  2.98518  4.58477  3.61503
          0.02564  4.07227  4.79462  0.61958  0.77255  0.48576  0.95510
    320   0.76012  4.30353  3.67640  3.48234  4.26199  3.12170  4.47923  3.41821  3.50404  3.29015  4.30372  3.57793  3.88030  3.82760  3.73755  2.65400  2.94548  3.03758  5.66892  4.49304    330 - -
          2.68618  4.42225  2.77519  2.73123  3.46354  2.40513  3.72494  3.29354  2.67741  2.69355  4.24690  2.90347  2.73739  3.18146  2.89801  2.37887  2.77519  2.98518  4.58477  3.61503
          0.02564  4.07227  4.79462  0.61958  0.77255  0.48576  0.95510
    321   3.01301  5.60834  1.35646  1.46401  4.89253  3.25690  3.81725  4.42114  2.85430  3.91442  4.77390  2.71750  3.88868  2.98586  3.46359  2.88644  3.30508  3.98729  6.06133  4.54480    331 - -
          2.68618  4.42225  2.77519  2.73123  3.46354  2.40513  3.72494  3.29354  2.67741  2.69355  4.24690  2.90347  2.73739  3.18146  2.89801  2.37887  2.77519  2.98518  4.58477  3.61503
          0.02564  4.07227  4.79462  0.61958  0.77255  0.48576  0.95510
    322   3.13851  5.27686  2.59081  0.77122  4.65035  3.41331  4.02356  4.14482  2.93044  3.73178  4.70190  3.06523  4.02887  3.23815  3.35650  3.10336  3.44587  3.80982  5.78408  4.51236    332 - -
          2.68618  4.42225  2.77519  2.73123  3.46354  2.40513  3.72494  3.29354  2.67741  2.69355  4.24690  2.90347  2.73739  3.18146  2.89801  2.37887  2.77519  2.98518  4.58477  3.61503
          0.02564  4.07227  4.79462  0.61958  0.77255  0.48576  0.95510
    323   2.48009  4.20740  3.81110  3.38013  3.73353  3.35607  4.23868  2.59803  3.29968  2.69250  3.67762  3.57208  3.96741  3.61016  3.56837  2.34594  2.46084  1.34129  5.25680  4.04070    333 - -
          2.68618  4.42225  2.77519  2.73123  3.46354  2.40513  3.72494  3.29354  2.67741  2.69355  4.24690  2.90347  2.73739  3.18146  2.89801  2.37887  2.77519  2.98518  4.58477  3.61503
          0.02564  4.07227  4.79462  0.61958  0.77255  0.48576  0.95510
    324   3.13507  5.18642  3.57717  2.90689  4.64667  3.72310  3.67005  3.99748  1.70815  3.44328  4.33333  3.28515  4.10051  2.81246  1.11472  3.14132  3.30143  3.69124  5.47659  4.32805    334 - -
          2.68618  4.42225  2.77519  2.73123  3.46354  2.40513  3.72494  3.29354  2.67741  2.69355  4.24690  2.90347  2.73739  3.18146  2.89801  2.37887  2.77519  2.98518  4.58477  3.61503
          0.02564  4.07227  4.79462  0.61958  0.77255  0.48576  0.95510
    325   2.30579  4.27450  3.28754  3.07575  4.44209  2.00598  4.24815  3.91878  3.22794  3.58152  4.40193  3.28889  3.74223  3.50942  3.55808  1.16324  2.79753  3.32878  5.75530  4.52113    335 - -
          2.68618  4.42225  2.77519  2.73123  3.46354  2.40513  3.72494  3.29354  2.67741  2.69355  4.24690  2.90347  2.73739  3.18146  2.89801  2.37887  2.77519  2.98518  4.58477  3.61503
          0.02564  4.07227  4.79462  0.61958  0.77255  0.48576  0.95510
    326   3.25623  4.56480  4.87730  4.36266  3.30951  4.56421  4.96851  1.17337  4.19627  1.41068  3.13462  4.60242  4.80481  4.41136  4.35049  3.94706  3.50107  1.88279  5.34931  4.18189    336 - -
          2.68618  4.42225  2.77519  2.73123  3.46354  2.40513  3.72494  3.29354  2.67741  2.69355  4.24690  2.90347  2.73739  3.18146  2.89801  2.37887  2.77519  2.98518  4.58477  3.61503
          0.02564  4.07227  4.79462  0.61958  0.77255  0.48576  0.95510
    327   3.38643  4.79203  4.50954  4.15476  3.22346  4.23376  4.74822  2.44292  3.92062  0.66316  3.19195  4.41084  4.63761  4.24072  4.06217  3.83477  3.67317  2.53130  5.17055  3.93850    337 - -
          2.68618  4.42225  2.77519  2.73123  3.46354  2.40513  3.72494  3.29354  2.67741  2.69355  4.24690  2.90347  2.73739  3.18146  2.89801  2.37887  2.77519  2.98518  4.58477  3.61503
          0.02564  4.07227  4.79462  0.61958  0.77255  0.48576  0.95510
    328   3.21664  5.36135  0.66887  2.48206  4.76812  3.37322  4.12381  4.40442  3.24830  3.97879  4.96568  3.04681  4.04050  3.36638  3.78831  3.15946  3.56099  4.02372  5.89656  4.61371    338 - -
          2.68618  4.42225  2.77519  2.73123  3.46354  2.40513  3.72494  3.29354  2.67741  2.69355  4.24690  2.90347  2.73739  3.18146  2.89801  2.37887  2.77519  2.98518  4.58477  3.61503
          0.02564  4.07227  4.79462  0.61958  0.77255  0.48576  0.95510
    329   2.93255  4.68356  3.64688  3.57392  4.70383  0.47809  4.67773  4.35625  3.78211  3.98388  4.96441  3.81181  4.08082  4.09078  3.99211  3.11090  3.42933  3.84596  5.74185  4.81399    339 - -
          2.68618  4.42225  2.77519  2.73123  3.46354  2.40513  3.72494  3.29354  2.67741  2.69355  4.24690  2.90347  2.73739  3.18146  2.89801  2.37887  2.77519  2.98518  4.58477  3.61503
          0.02564  4.07227  4.79462  0.61958  0.77255  0.48576  0.95510
    330   3.23784  5.01187  3.34362  3.12801  3.44294  3.63213  0.78263  3.97187  2.96644  3.43861  4.50072  3.52746  4.19784  3.49811  3.21788  3.30803  3.54986  3.70338  4.90429  3.38909    340 - -
          2.68618  4.42225  2.77519  2.73123  3.46354  2.40513  3.72494  3.29354  2.67741  2.69355  4.24690  2.90347  2.73739  3.18146  2.89801  2.37887  2.77519  2.98518  4.58477  3.61503
          0.02564  4.07227  4.79462  0.61958  0.77255  0.48576  0.95510
    331   3.22780  4.54553  4.82247  4.32996  3.37749  4.52210  4.96608  1.03399  4.15115  1.67137  3.22438  4.56765  4.79704  4.41329  4.32209  3.91914  3.48290  1.81374  5.39234  4.18249    341 - -
          2.68618  4.42225  2.77519  2.73123  3.46354  2.40513  3.72494  3.29354  2.67741  2.69355  4.24690  2.90347  2.73739  3.18146  2.89801  2.37887  2.77519  2.98518  4.58477  3.61503
          0.02564  4.07227  4.79462  0.61958  0.77255  0.48576  0.95510
    332   2.84928  4.26771  4.33235  3.77793  3.24112  4.02127  4.32831  1.77268  3.65017  2.11658  3.26104  3.99909  4.36315  3.89057  3.84287  3.33603  3.09066  1.39226  4.92850  2.85664    342 - -
          2.68618  4.42225  2.77519  2.73123  3.46354  2.40513  3.72494  3.29354  2.67741  2.69355  4.24690  2.90347  2.73739  3.18146  2.89801  2.37887  2.77519  2.98518  4.58477  3.61503
          0.02564  4.07227  4.79462  0.61958  0.77255  0.48576  0.95510
    333   3.38643  4.79203  4.50954  4.15476  3.22346  4.23376  4.74822  2.44292  3.92062  0.66316  3.19195  4.41084  4.63761  4.24072  4.06217  3.83477  3.67317  2.53130  5.17055  3.93850    343 - -
          2.68618  4.42225  2.77519  2.73123  3.46354  2.40513  3.72494  3.29354  2.67741  2.69355  4.24690  2.90347  2.73739  3.18146  2.89801  2.37887  2.77519  2.98518  4.58477  3.61503
          0.02564  4.07227  4.79462  0.61958  0.77255  0.48576  0.95510
    334   2.42466  4.34528  3.39262  3.22241  4.28188  3.07207  4.32432  3.83389  3.30988  3.54021  4.45238  3.41157  3.82834  3.64418  3.58641  0.82518  2.92061  3.32453  5.63910  4.36780    344 - -
          2.68618  4.42225  2.77519  2.73123  3.46354  2.40513  3.72494  3.29354  2.67741  2.69355  4.24690  2.90347  2.73739  3.18146  2.89801  2.37887  2.77519  2.98518  4.58477  3.61503
          0.02564  4.07227  4.79462  0.61958  0.77255  0.48576  0.95510
    335   2.93736  5.02558  3.24746  2.75948  4.42920  3.55040  3.71826  3.90368  2.12263  3.41053  4.28367  2.59278  4.00608  2.87897  1.21548  2.96343  3.17372  3.56360  5.45984  4.21591    345 - -
          2.68618  4.42225  2.77519  2.73123  3.46354  2.40513  3.72494  3.29354  2.67741  2.69355  4.24690  2.90347  2.73739  3.18146  2.89801  2.37887  2.77519  2.98518  4.58477  3.61503
          0.02564  4.07227  4.79462  0.61958  0.77255  0.48576  0.95510
    336   2.22373  5.04069  2.55163  2.32997  4.35720  3.37868  3.60176  3.80933  2.01454  3.33290  4.11154  2.53262  3.80009  2.72179  2.52904  2.62927  2.88537  3.42034  5.49903  4.12244    346 - -
          2.68618  4.42225  2.77519  2.73123  3.46354  2.40513  3.72494  3.29354  2.67741  2.69355  4.24690  2.90347  2.73739  3.18146  2.89801  2.37887  2.77519  2.98518  4.58477  3.61503
          0.02564  4.07227  4.79462  0.61958  0.77255  0.48576  0.95510
    337   3.34758  4.68886  4.82901  4.31128  3.14005  4.56224  4.88908  1.89767  4.11372  0.84720  2.97201  4.57768  4.78266  4.30801  4.25617  3.94612  3.58552  2.19608  5.22333  4.07881    347 - -
          2.68618  4.42225  2.77519  2.73123  3.46354  2.40513  3.72494  3.29354  2.67741  2.69355  4.24690  2.90347  2.73739  3.18146  2.89801  2.37887  2.77519  2.98518  4.58477  3.61503
          0.02564  4.07227  4.79462  0.61958  0.77255  0.48576  0.95510
    338   0.76012  4.30353  3.67640  3.48234  4.26199  3.12170  4.47923  3.41821  3.50404  3.29015  4.30372  3.57793  3.88030  3.82760  3.73755  2.65400  2.94548  3.03758  5.66892  4.49304    348 - -
          2.68618  4.42225  2.77519  2.73123  3.46354  2.40513  3.72494  3.29354  2.67741  2.69355  4.24690  2.90347  2.73739  3.18146  2.89801  2.37887  2.77519  2.98518  4.58477  3.61503
          0.02564  4.07227  4.79462  0.61958  0.77255  0.48576  0.95510
    339   2.02310  5.02073  2.67752  1.93219  4.34354  3.36138  3.68049  3.76968  2.45489  3.33450  4.15406  2.88572  3.84117  2.19002  2.89719  2.71025  2.97383  3.40888  5.53612  4.17240    349 - -
          2.68618  4.42225  2.77519  2.73123  3.46354  2.40513  3.72494  3.29354  2.67741  2.69355  4.24690  2.90347  2.73739  3.18146  2.89801  2.37887  2.77519  2.98518  4.58477  3.61503
          0.02564  4.07227  4.79462  0.61958  0.77255  0.48576  0.95510
    340   2.22501  4.96246  3.24396  2.66306  4.36069  3.53997  3.65589  3.72774  1.88485  3.26905  4.11347  3.11262  3.94635  2.80048  1.63357  2.85285  3.04510  3.39952  5.41816  4.17575    350 - -
          2.68618  4.42225  2.77519  2.73123  3.46354  2.40513  3.72494  3.29354  2.67741  2.69355  4.24690  2.90347  2.73739  3.18146  2.89801  2.37887  2.77519  2.98518  4.58477  3.61503
          0.02564  4.07227  4.79462  0.61958  0.77255  0.48576  0.95510
    341   2.59274  4.69546  2.89851  2.50548  4.00633  2.18563  3.73567  3.48471  2.59192  3.10714  3.94404  2.38912  3.82720  2.92565  3.03151  2.36813  2.87666  3.14857  5.32316  3.16811    351 - -
          2.68618  4.42225  2.77519  2.73123  3.46354  2.40513  3.72494  3.29354  2.67741  2.69355  4.24690  2.90347  2.73739  3.18146  2.89801  2.37887  2.77519  2.98518  4.58477  3.61503
          0.02564  4.07227  4.79462  0.61958  0.77255  0.48576  0.95510
    342   2.87168  5.04466  3.10426  2.60047  4.22666  3.54941  1.85852  3.77561  2.14649  3.29078  4.14107  3.07269  3.95478  2.38173  2.19298  2.87680  3.07884  3.45297  5.35890  4.04296    352 - -
          2.68618  4.42225  2.77519  2.73123  3.46354  2.40513  3.72494  3.29354  2.67741  2.69355  4.24690  2.90347  2.73739  3.18146  2.89801  2.37887  2.77519  2.98518  4.58477  3.61503
          0.02564  4.07227  4.79462  0.61958  0.77255  0.48576  0.95510
    343   3.71718  4.93873  4.67561  4.37695  1.41531  4.44369  3.49371  3.40389  4.22100  2.72336  3.99770  4.11287  4.75132  4.17733  4.24686  3.81722  3.93867  3.32982  3.62825  0.99089    353 - -
          2.68618  4.42225  2.77519  2.73123  3.46354  2.40513  3.72494  3.29354  2.67741  2.69355  4.24690  2.90347  2.73739  3.18146  2.89801  2.37887  2.77519  2.98518  4.58477  3.61503
          0.02564  4.07227  4.79462  0.61958  0.77255  0.48576  0.95510
    344   3.03847  4.75768  3.66798  3.53912  4.50980  3.43411  4.59641  4.11138  3.61447  3.71456  4.77585  3.82362  0.52778  3.99705  3.83355  3.21319  3.49659  3.73312  5.63697  4.63458    354 - -
          2.68618  4.42225  2.77519  2.73123  3.46354  2.40513  3.72494  3.29354  2.67741  2.69355  4.24690  2.90347  2.73739  3.18146  2.89801  2.37887  2.77519  2.98518  4.58477  3.61503
          0.02564  4.07227  4.79462  0.61958  0.77255  0.48576  0.95510
    345   0.76012  4.30353  3.67640  3.48234  4.26199  3.12170  4.47923  3.41821  3.50404  3.29015  4.30372  3.57793  3.88030  3.82760  3.73755  2.65400  2.94548  3.03758  5.66892  4.49304    355 - -
          2.68618  4.42225  2.77519  2.73123  3.46354  2.40513  3.72494  3.29354  2.67741  2.69355  4.24690  2.90347  2.73739  3.18146  2.89801  2.37887  2.77519  2.98518  4.58477  3.61503
          0.02564  4.07227  4.79462  0.61958  0.77255  0.48576  0.95510
    346   3.18931  4.55865  4.61043  4.23749  3.51632  4.27525  4.93264  0.85986  4.06953  2.06638  3.42562  4.45549  4.69144  4.40009  4.24387  3.79386  3.48664  1.87238  5.44529  4.19786    356 - -
          2.68618  4.42225  2.77519  2.73123  3.46354  2.40513  3.72494  3.29354  2.67741  2.69355  4.24690  2.90347  2.73739  3.18146  2.89801  2.37887  2.77519  2.98518  4.58477  3.61503
          0.02564  4.07227  4.79462  0.61958  0.77255  0.48576  0.95510
    347   3.21664  5.36135  0.66887  2.48206  4.76812  3.37322  4.12381  4.40442  3.24830  3.97879  4.96568  3.04681  4.04050  3.36638  3.78831  3.15946  3.56099  4.02372  5.89656  4.61371    357 - -
          2.68618  4.42225  2.77519  2.73123  3.46354  2.40513  3.72494  3.29354  2.67741  2.69355  4.24690  2.90347  2.73739  3.18146  2.89801  2.37887  2.77519  2.98518  4.58477  3.61503
          0.02564  4.07227  4.79462  0.61958  0.77255  0.48576  0.95510
    348   2.71190  4.26061  4.06881  3.56029  3.52818  3.75794  4.32511  1.96529  3.45486  2.38348  3.45921  3.80836  4.22094  3.75254  3.70903  2.54947  3.00811  1.29151  5.15460  3.92864    358 - -
          2.68618  4.42225  2.77519  2.73123  3.46354  2.40513  3.72494  3.29354  2.67741  2.69355  4.24690  2.90347  2.73739  3.18146  2.89801  2.37887  2.77519  2.98518  4.58477  3.61503
          0.02564  4.07227  4.79462  0.61958  0.77255  0.48576  0.95510
    349   2.71718  4.39269  3.75593  3.35167  3.39583  3.59015  4.16320  2.65436  3.19368  1.21455  3.46144  3.62675  4.11419  3.57185  3.44255  2.45754  3.04364  2.52167  5.03958  3.73928    359 - -
          2.68618  4.42225  2.77519  2.73123  3.46354  2.40513  3.72494  3.29354  2.67741  2.69355  4.24690  2.90347  2.73739  3.18146  2.89801  2.37887  2.77519  2.98518  4.58477  3.61503
          0.02564  4.07227  4.79462  0.61958  0.77255  0.48576  0.95510
    350   2.04090  4.97354  2.95701  2.43961  4.28865  3.44014  3.61503  3.70962  2.05195  3.25232  4.05687  2.65188  3.84568  2.47183  2.42283  2.69466  2.91970  3.35538  5.42714  4.10166    360 - -
          2.68618  4.42225  2.77519  2.73123  3.46354  2.40513  3.72494  3.29354  2.67741  2.69355  4.24690  2.90347  2.73739  3.18146  2.89801  2.37887  2.77519  2.98518  4.58477  3.61503
          0.02564  4.07227  4.79462  0.61958  0.77255  0.48576  0.95510
    351   2.29722  4.24286  3.41781  3.14796  4.31230  3.00994  4.23554  3.68368  3.18082  3.41690  4.27367  3.32978  3.75219  3.50538  3.48691  1.08369  2.26897  3.17617  5.66711  4.43016    361 - -
          2.68618  4.42225  2.77519  2.73123  3.46354  2.40513  3.72494  3.29354  2.67741  2.69355  4.24690  2.90347  2.73739  3.18146  2.89801  2.37887  2.77519  2.98518  4.58477  3.61503
          0.02564  4.07227  4.79462  0.61958  0.77255  0.48576  0.95510
    352   2.44411  4.27514  3.84736  3.27656  3.35650  3.75130  4.04665  1.80822  3.10304  1.90082  3.29584  3.60452  4.12301  3.44726  2.86212  3.03782  2.94269  2.25795  4.92777  3.72224    362 - -
          2.68618  4.42225  2.77519  2.73123  3.46354  2.40513  3.72494  3.29354  2.67741  2.69355  4.24690  2.90347  2.73739  3.18146  2.89801  2.37887  2.77519  2.98518  4.58477  3.61503
          0.02564  4.07227  4.79462  0.61958  0.77255  0.48576  0.95510
    353   2.42466  4.34528  3.39262  3.22241  4.28188  3.07207  4.32432  3.83389  3.30988  3.54021  4.45238  3.41157  3.82834  3.64418  3.58641  0.82518  2.92061  3.32453  5.63910  4.36780    363 - -
          2.68618  4.42225  2.77519  2.73123  3.46354  2.40513  3.72494  3.29354  2.67741  2.69355  4.24690  2.90347  2.73739  3.18146  2.89801  2.37887  2.77519  2.98518  4.58477  3.61503
          0.02564  4.07227  4.79462  0.61958  0.77255  0.48576  0.95510
    354   3.24387  5.06017  3.75617  3.23102  4.46608  3.68762  3.98807  4.02553  2.34377  3.50528  4.50410  3.57344  4.18398  3.20184  0.71204  3.32080  3.49844  3.74178  5.47017  4.35422    364 - -
          2.68618  4.42225  2.77519  2.73123  3.46354  2.40513  3.72494  3.29354  2.67741  2.69355  4.24690  2.90347  2.73739  3.18146  2.89801  2.37887  2.77519  2.98518  4.58477  3.61503
          0.02564  4.07227  4.79462  0.61958  0.77255  0.48576  0.95510
    355   3.14150  4.44840  4.83587  4.31258  3.51517  4.50387  4.99237  1.60397  4.19846  1.80000  3.32244  4.54483  4.77910  4.43857  4.38896  3.87176  3.39374  1.06937  5.48119  4.29589    365 - -
          2.68618  4.42225  2.77519  2.73123  3.46354  2.40513  3.72494  3.29354  2.67741  2.69355  4.24690  2.90347  2.73739  3.18146  2.89801  2.37887  2.77519  2.98518  4.58477  3.61503
          0.02564  4.07227  4.79462  0.61958  0.77255  0.48576  0.95510
    356   3.23277  4.58258  4.78614  4.21830  2.10433  4.42631  4.60509  2.30170  4.08435  1.22069  1.93384  4.42787  4.63812  4.17113  4.18873  3.75602  3.45036  2.43378  4.92063  3.70904    366 - -
          2.68618  4.42225  2.77519  2.73123  3.46354  2.40513  3.72494  3.29354  2.67741  2.69355  4.24690  2.90347  2.73739  3.18146  2.89801  2.37887  2.77519  2.98518  4.58477  3.61503
          0.02564  4.07227  4.79462  0.61958  0.77255  0.48576  0.95510
    357   2.60453  4.86821  2.46499  2.37827  4.27243  3.31137  3.68558  3.71389  2.51074  3.28665  4.08677  2.59859  3.11666  2.83047  2.99119  2.33582  2.08086  3.33013  5.49552  4.13196    367 - -
          2.68618  4.42225  2.77519  2.73123  3.46354  2.40513  3.72494  3.29354  2.67741  2.69355  4.24690  2.90347  2.73739  3.18146  2.89801  2.37887  2.77519  2.98518  4.58477  3.61503
          0.02564  4.07227  4.79462  0.61958  0.77255  0.48576  0.95510
    358   2.15035  4.72328  2.97793  2.50614  4.05075  3.37852  3.69692  3.43928  2.48551  3.07331  3.90891  2.62207  3.83044  2.12137  2.90713  2.65787  2.86300  2.73026  5.32909  4.01263    368 - -
          2.68618  4.42225  2.77519  2.73123  3.46354  2.40513  3.72494  3.29354  2.67741  2.69355  4.24690  2.90347  2.73739  3.18146  2.89801  2.37887  2.77519  2.98518  4.58477  3.61503
          0.02564  4.07227  4.79462  0.61958  0.77255  0.48576  0.95510
    359   3.12195  4.43731  4.84025  4.35184  3.62190  4.46816  5.07221  1.44948  4.23877  2.12950  3.42834  4.56385  4.79092  4.51044  4.43816  3.86272  3.39256  1.00535  5.59000  4.37661    369 - -
          2.68618  4.42225  2.77519  2.73123  3.46354  2.40513  3.72494  3.29354  2.67741  2.69355  4.24690  2.90347  2.73739  3.18146  2.89801  2.37887  2.77519  2.98518  4.58477  3.61503
          0.02564  4.07227  4.79462  0.61958  0.77255  0.48576  0.95510
    360   2.75622  4.28741  4.08727  3.55090  3.47618  3.83065  4.31798  2.16006  3.43985  2.25527  2.84155  3.82543  4.25214  3.73308  3.69833  3.16018  2.26738  1.40860  5.13385  3.93116    370 - -
          2.68618  4.42225  2.77519  2.73123  3.46354  2.40513  3.72494  3.29354  2.67741  2.69355  4.24690  2.90347  2.73739  3.18146  2.89801  2.37887  2.77519  2.98518  4.58477  3.61503
          0.02564  4.07227  4.79462  0.61958  0.77255  0.48576  0.95510
    361   2.59690  4.84350  2.30619  2.39136  4.39047  2.69413  3.75589  3.84702  2.61807  3.41324  4.21318  2.90288  2.61899  2.90835  3.10641  1.90525  2.91024  3.42091  5.61020  4.23949    371 - -
          2.68618  4.42225  2.77519  2.73123  3.46354  2.40513  3.72494  3.29354  2.67741  2.69355  4.24690  2.90347  2.73739  3.18146  2.89801  2.37887  2.77519  2.98518  4.58477  3.61503
          0.02564  4.07227  4.79462  0.61958  0.77255  0.48576  0.95510
    362   2.78165  5.13004  2.95064  1.84066  4.48052  3.47452  3.00682  3.90776  2.00659  3.39314  4.19206  2.95799  3.87795  2.72539  2.07214  2.75496  2.99471  3.53185  5.50988  4.19215    372 - -
          2.68618  4.42225  2.77519  2.73123  3.46354  2.40513  3.72494  3.29354  2.67741  2.69355  4.24690  2.90347  2.73739  3.18146  2.89801  2.37887  2.77519  2.98518  4.58477  3.61503
          0.02564  4.07227  4.79462  0.61958  0.77255  0.48576  0.95510
    363   2.75699  5.24346  2.03623  1.73166  4.55192  3.32257  3.66219  4.02965  2.19232  3.53355  4.32072  2.79004  3.81960  2.79190  3.00428  2.69719  2.60959  3.61699  5.69165  4.26288    373 - -
          2.68618  4.42225  2.77519  2.73123  3.46354  2.40513  3.72494  3.29354  2.67741  2.69355  4.24690  2.90347  2.73739  3.18146  2.89801  2.37887  2.77519  2.98518  4.58477  3.61503
          0.02564  4.07227  4.79462  0.61958  0.77255  0.48576  0.95510
    364   2.93403  5.03058  2.92589  2.61189  3.80040  3.51290  1.50271  3.77973  2.38992  3.29119  4.20683  3.08877  3.99494  2.47246  2.69110  2.94511  3.17735  3.47710  5.15593  3.69290    374 - -
          2.68618  4.42225  2.77519  2.73123  3.46354  2.40513  3.72494  3.29354  2.67741  2.69355  4.24690  2.90347  2.73739  3.18146  2.89801  2.37887  2.77519  2.98518  4.58477  3.61503
          0.02564  4.07227  4.79462  0.61958  0.77255  0.48576  0.95510
    365   2.78317  3.56687  3.25858  2.63751  4.21025  3.55092  3.63616  3.59087  1.98824  3.15373  3.99519  3.09835  3.92828  2.44689  1.69304  2.81984  2.99119  3.28194  5.33519  4.08096    375 - -
          2.68618  4.42225  2.77519  2.73123  3.46354  2.40513  3.72494  3.29354  2.67741  2.69355  4.24690  2.90347  2.73739  3.18146  2.89801  2.37887  2.77519  2.98518  4.58477  3.61503
          0.02564  4.07227  4.79462  0.61958  0.77255  0.48576  0.95510
    366   2.61889  4.91134  2.68612  2.39353  4.18914  3.41187  3.59746  3.04906  2.16704  3.18030  3.97582  2.91859  3.80515  2.49870  2.32088  2.62504  2.61822  3.26541  5.38090  4.03342    376 - -
          2.68618  4.42225  2.77519  2.73123  3.46354  2.40513  3.72494  3.29354  2.67741  2.69355  4.24690  2.90347  2.73739  3.18146  2.89801  2.37887  2.77519  2.98518  4.58477  3.61503
          0.02564  4.07227  4.79462  0.61958  0.77255  0.48576  0.95510
    367   2.01143  4.13823  3.99279  3.41204  3.16852  3.72970  4.02198  2.23666  3.29913  1.96589  2.68925  3.66630  4.09064  3.53868  3.51329  3.01351  2.87124  2.30165  3.60916  3.53747    377 - -
          2.68618  4.42225  2.77519  2.73123  3.46354  2.40513  3.72494  3.29354  2.67741  2.69355  4.24690  2.90347  2.73739  3.18146  2.89801  2.37887  2.77519  2.98518  4.58477  3.61503
          0.02564  4.07227  4.79462  0.61958  0.77255  0.48576  0.95510
    368   1.53250  4.38704  3.32287  2.87952  3.80424  3.34100  3.93384  2.56491  2.85398  2.83731  3.75070  2.68880  3.88221  3.19896  3.21527  2.69017  2.84567  2.72457  5.22545  3.96058    378 - -
          2.68618  4.42225  2.77519  2.73123  3.46354  2.40513  3.72494  3.29354  2.67741  2.69355  4.24690  2.90347  2.73739  3.18146  2.89801  2.37887  2.77519  2.98518  4.58477  3.61503
          0.02564  4.07227  4.79462  0.61958  0.77255  0.48576  0.95510
    369   1.78659  4.41795  3.08492  2.76839  4.32415  1.96097  3.99546  3.75950  2.90495  3.39040  4.20269  2.51480  3.75310  3.20025  3.31355  2.15508  2.80152  3.26884  5.61628  4.33604    379 - -
          2.68618  4.42225  2.77519  2.73123  3.46354  2.40513  3.72494  3.29354  2.67741  2.69355  4.24690  2.90347  2.73739  3.18146  2.89801  2.37887  2.77519  2.98518  4.58477  3.61503
          0.02564  4.07227  4.79462  0.61958  0.77255  0.48576  0.95510
    370   2.34217  4.57192  2.83790  2.58741  3.19865  3.46623  3.69368  2.79432  2.55599  2.79833  3.66252  3.07086  3.85791  2.90354  2.27579  2.69254  2.82194  2.85756  5.11495  3.82383    380 - -
          2.68618  4.42225  2.77519  2.73123  3.46354  2.40513  3.72494  3.29354  2.67741  2.69355  4.24690  2.90347  2.73739  3.18146  2.89801  2.37887  2.77519  2.98518  4.58477  3.61503
          0.02564  4.07227  4.79462  0.61958  0.77255  0.48576  0.95510
    371   2.50625  4.33743  4.35521  3.78206  2.25632  4.03921  4.31812  2.32578  3.66256  1.37751  2.61603  4.01486  4.35015  3.84833  3.83509  3.34394  3.13312  2.30707  4.86393  3.67379    381 - -
          2.68618  4.42225  2.77519  2.73123  3.46354  2.40513  3.72494  3.29354  2.67741  2.69355  4.24690  2.90347  2.73739  3.18146  2.89801  2.37887  2.77519  2.98518  4.58477  3.61503
          0.02564  4.07227  4.79462  0.61958  0.77255  0.48576  0.95510
    372   3.24387  5.06017  3.75617  3.23102  4.46608  3.68762  3.98807  4.02553  2.34377  3.50528  4.50410  3.57344  4.18398  3.20184  0.71204  3.32080  3.49844  3.74178  5.47017  4.35422    382 - -
          2.68618  4.42225  2.77519  2.73123  3.46354  2.40513  3.72494  3.29354  2.67741  2.69355  4.24690  2.90347  2.73739  3.18146  2.89801  2.37887  2.77519  2.98518  4.58477  3.61503
          0.02564  4.07227  4.79462  0.61958  0.77255  0.48576  0.95510
    373   2.71202  5.17143  2.40046  1.90706  4.49584  3.36533  3.61725  3.96437  2.35642  3.45706  4.23274  2.83587  3.81373  2.23490  2.30789  2.66664  2.94809  3.55459  5.59883  4.20207    383 - -
          2.68618  4.42225  2.77519  2.73123  3.46354  2.40513  3.72494  3.29354  2.67741  2.69355  4.24690  2.90347  2.73739  3.18146  2.89801  2.37887  2.77519  2.98518  4.58477  3.61503
          0.02564  4.07227  4.79462  0.61958  0.77255  0.48576  0.95510
    374   2.88079  3.17331  4.47340  3.92603  3.29153  4.01750  4.49726  2.12424  3.77876  1.23730  3.18429  4.11062  4.39877  4.00375  3.94935  3.36476  3.14953  1.82966  5.07686  3.89827    384 - -
          2.68618  4.42225  2.77519  2.73123  3.46354  2.40513  3.72494  3.29354  2.67741  2.69355  4.24690  2.90347  2.73739  3.18146  2.89801  2.37887  2.77519  2.98518  4.58477  3.61503
          0.02564  4.07227  4.79462  0.61958  0.77255  0.48576  0.95510
    375   3.38643  4.79203  4.50954  4.15476  3.22346  4.23376  4.74822  2.44292  3.92062  0.66316  3.19195  4.41084  4.63761  4.24072  4.06217  3.83477  3.67317  2.53130  5.17055  3.93850    385 - -
          2.68618  4.42225  2.77519  2.73123  3.46354  2.40513  3.72494  3.29354  2.67741  2.69355  4.24690  2.90347  2.73739  3.18146  2.89801  2.37887  2.77519  2.98518  4.58477  3.61503
          0.02564  4.07227  4.79462  0.61958  0.77255  0.48576  0.95510
    376   1.02437  4.17760  3.54645  3.29006  4.30536  2.97779  4.32496  3.63241  3.33173  3.40569  4.26585  3.39307  3.74140  3.62318  3.61236  1.97313  2.75477  3.12282  5.68235  4.47193    386 - -
          2.68618  4.42225  2.77519  2.73123  3.46354  2.40513  3.72494  3.29354  2.67741  2.69355  4.24690  2.90347  2.73739  3.18146  2.89801  2.37887  2.77519  2.98518  4.58477  3.61503
          0.02564  4.07227  4.79462  0.61958  0.77255  0.48576  0.95510
    377   2.41976  4.94643  3.02536  2.22054  4.24369  3.46382  3.60985  3.65182  1.82486  2.81230  4.01693  2.97532  3.85387  2.74420  2.37371  2.70347  2.91469  3.31092  5.39002  4.07590    387 - -
          2.68618  4.42225  2.77519  2.73123  3.46354  2.40513  3.72494  3.29354  2.67741  2.69355  4.24690  2.90347  2.73739  3.18146  2.89801  2.37887  2.77519  2.98518  4.58477  3.61503
          0.02564  4.07227  4.79462  0.61958  0.77255  0.48576  0.95510
    378   3.10434  4.57911  4.14948  3.69670  2.49804  4.03272  3.80699  2.23899  3.51958  2.35543  3.54747  3.85469  4.40365  3.77919  3.71621  3.37837  3.35021  2.64335  4.16793  1.25204    388 - -
          2.68618  4.42225  2.77519  2.73123  3.46354  2.40513  3.72494  3.29354  2.67741  2.69355  4.24690  2.90347  2.73739  3.18146  2.89801  2.37887  2.77519  2.98518  4.58477  3.61503
          0.02564  4.07227  4.79462  0.61958  0.77255  0.48576  0.95510
    379   2.43586  5.12981  2.72206  1.94783  4.45264  3.38325  3.61826  3.90684  1.95731  3.41207  4.19622  2.57249  3.82364  2.45853  2.77022  2.67831  2.94757  3.51233  5.56164  4.18386    389 - -
          2.68618  4.42225  2.77519  2.73123  3.46354  2.40513  3.72494  3.29354  2.67741  2.69355  4.24690  2.90347  2.73739  3.18146  2.89801  2.37887  2.77519  2.98518  4.58477  3.61503
          0.02564  4.07227  4.79462  0.61958  0.77255  0.48576  0.95510
    380   2.43026  5.15464  2.53334  1.45127  4.47834  3.34067  3.70727  3.91771  2.50731  3.46342  4.29064  2.84515  3.85662  2.44664  2.96205  2.75634  3.05253  3.54347  5.65127  4.26194    390 - -
          2.68618  4.42225  2.77519  2.73123  3.46354  2.40513  3.72494  3.29354  2.67741  2.69355  4.24690  2.90347  2.73739  3.18146  2.89801  2.37887  2.77519  2.98518  4.58477  3.61503
          0.02564  4.07227  4.79462  0.61958  0.77255  0.48576  0.95510
    381   2.61804  3.25887  3.91522  3.36025  3.35794  3.66363  4.07495  2.37600  3.25200  2.10167  3.33703  3.00550  4.08327  3.53234  3.50413  2.97100  2.88172  1.60233  4.89565  3.67949    391 - -
          2.68618  4.42225  2.77519  2.73123  3.46354  2.40513  3.72494  3.29354  2.67741  2.69355  4.24690  2.90347  2.73739  3.18146  2.89801  2.37887  2.77519  2.98518  4.58477  3.61503
          0.02564  4.07227  4.79462  0.61958  0.77255  0.48576  0.95510
    382   2.87934  5.17029  2.71067  1.31581  4.50689  3.42375  3.71796  3.95119  2.36981  3.47341  4.32152  2.94854  3.91692  2.86788  2.27984  2.84923  3.12267  3.59261  5.60533  4.27599    392 - -
          2.68618  4.42225  2.77519  2.73123  3.46354  2.40513  3.72494  3.29354  2.67741  2.69355  4.24690  2.90347  2.73739  3.18146  2.89801  2.37887  2.77519  2.98518  4.58477  3.61503
          0.02564  4.07227  4.79462  0.61958  0.77255  0.48576  0.95510
    383   2.79656  4.27947  4.14040  3.56673  2.70087  3.90187  4.19569  2.37294  3.45913  1.62706  2.33549  3.83595  4.23846  3.68393  3.67339  3.19424  2.30221  2.30398  4.85580  3.67236    393 - -
          2.68618  4.42225  2.77519  2.73123  3.46354  2.40513  3.72494  3.29354  2.67741  2.69355  4.24690  2.90347  2.73739  3.18146  2.89801  2.37887  2.77519  2.98518  4.58477  3.61503
          0.02564  4.07227  4.79462  0.61958  0.77255  0.48576  0.95510
    384   3.34229  4.67463  4.85466  4.33175  3.15204  4.57699  4.90826  1.81501  4.14408  0.87977  2.97585  4.59520  4.79053  4.32733  4.28362  3.95720  3.57850  2.16216  5.23699  4.10224    394 - -
          2.68618  4.42225  2.77519  2.73123  3.46354  2.40513  3.72494  3.29354  2.67741  2.69355  4.24690  2.90347  2.73739  3.18146  2.89801  2.37887  2.77519  2.98518  4.58477  3.61503
          0.02564  4.07227  4.79462  0.61958  0.77255  0.48576  0.95510
    385   3.27315  4.58119  4.89375  4.37214  3.27142  4.57663  4.96352  1.27639  4.20771  1.27277  3.08982  4.61349  4.80461  4.40307  4.35346  3.95557  3.51421  1.93353  5.32357  4.17400    395 - -
          2.68618  4.42225  2.77519  2.73123  3.46354  2.40513  3.72494  3.29354  2.67741  2.69355  4.24690  2.90347  2.73739  3.18146  2.89801  2.37887  2.77519  2.98518  4.58477  3.61503
          0.02564  4.07227  4.79462  0.61958  0.77255  0.48576  0.95510
    386   2.71133  5.13171  2.40400  2.32295  4.45812  3.38477  3.61472  3.91843  2.32166  3.41843  4.20018  2.54859  3.82262  2.27821  2.05261  2.67507  2.94450  3.51993  5.56080  4.18219    396 - -
          2.68618  4.42225  2.77519  2.73123  3.46354  2.40513  3.72494  3.29354  2.67741  2.69355  4.24690  2.90347  2.73739  3.18146  2.89801  2.37887  2.77519  2.98518  4.58477  3.61503
          0.02564  4.07227  4.79462  0.61958  0.77255  0.48576  0.95510
    387   3.07866  4.41163  4.79990  4.22400  2.54797  4.33736  4.66851  1.57355  4.09575  1.50149  2.56694  4.39899  4.58707  4.20849  4.19264  3.66772  3.30563  1.86786  5.06237  3.94693    397 - -
          2.68618  4.42225  2.77519  2.73123  3.46354  2.40513  3.72494  3.29354  2.67741  2.69355  4.24690  2.90347  2.73739  3.18146  2.89801  2.37887  2.77519  2.98518  4.58477  3.61503
          0.02564  4.07227  4.79462  0.61958  0.77255  0.48576  0.95510
    388   2.93255  4.68356  3.64688  3.57392  4.70383  0.47809  4.67773  4.35625  3.78211  3.98388  4.96441  3.81181  4.08082  4.09078  3.99211  3.11090  3.42933  3.84596  5.74185  4.81399    398 - -
          2.68618  4.42225  2.77519  2.73123  3.46354  2.40513  3.72494  3.29354  2.67741  2.69355  4.24690  2.90347  2.73739  3.18146  2.89801  2.37887  2.77519  2.98518  4.58477  3.61503
          0.02564  4.07227  4.79462  0.61958  0.77255  0.48576  0.95510
    389   3.13851  5.27686  2.59081  0.77122  4.65035  3.41331  4.02356  4.14482  2.93044  3.73178  4.70190  3.06523  4.02887  3.23815  3.35650  3.10336  3.44587  3.80982  5.78408  4.51236    399 - -
          2.68618  4.42225  2.77519  2.73123  3.46354  2.40513  3.72494  3.29354  2.67741  2.69355  4.24690  2.90347  2.73739  3.18146  2.89801  2.37887  2.77519  2.98518  4.58477  3.61503
          0.02564  4.07227  4.79462  0.61958  0.77255  0.48576  0.95510
    390   3.54798  4.95551  4.13915  3.90998  2.32905  4.06755  3.73030  3.53078  3.76206  2.93199  4.18573  3.97803  4.53858  4.01925  3.90295  3.66306  3.83668  3.41131  3.97907  0.68875    400 - -
          2.68618  4.42225  2.77519  2.73123  3.46354  2.40513  3.72494  3.29354  2.67741  2.69355  4.24690  2.90347  2.73739  3.18146  2.89801  2.37887  2.77519  2.98518  4.58477  3.61503
          0.02564  4.07227  4.79462  0.61958  0.77255  0.48576  0.95510
    391   2.97819  5.20516  3.28996  2.67549  4.63323  3.62813  3.61484  4.00219  1.48709  3.44153  4.27925  3.12327  3.99901  1.92331  1.98501  2.95689  3.15585  3.65736  5.50013  4.28342    401 - -
          2.68618  4.42225  2.77519  2.73123  3.46354  2.40513  3.72494  3.29354  2.67741  2.69355  4.24690  2.90347  2.73739  3.18146  2.89801  2.37887  2.77519  2.98518  4.58477  3.61503
          0.02564  4.07227  4.79462  0.61958  0.77255  0.48576  0.95510
    392   2.41259  5.02518  2.92261  2.21977  4.34406  3.42296  3.59018  3.78137  2.10962  3.30147  4.08636  2.91388  3.11193  2.46141  2.23645  2.65456  2.89347  3.40446  5.45944  4.11063    402 - -
          2.68618  4.42225  2.77519  2.73123  3.46354  2.40513  3.72494  3.29354  2.67741  2.69355  4.24690  2.90347  2.73739  3.18146  2.89801  2.37887  2.77519  2.98518  4.58477  3.61503
          0.02564  4.07227  4.79462  0.61958  0.77255  0.48576  0.95510
    393   2.93255  4.68356  3.64688  3.57392  4.70383  0.47809  4.67773  4.35625  3.78211  3.98388  4.96441  3.81181  4.08082  4.09078  3.99211  3.11090  3.42933  3.84596  5.74185  4.81399    403 - -
          2.68618  4.42225  2.77519  2.73123  3.46354  2.40513  3.72494  3.29354  2.67741  2.69355  4.24690  2.90347  2.73739  3.18146  2.89801  2.37887  2.77519  2.98518  4.58477  3.61503
          0.02564  4.07227  4.79462  0.61958  0.77255  0.48576  0.95510
    394   2.35319  4.78393  2.91663  2.20225  4.07824  2.94014  3.65383  3.49455  2.46114  3.09866  3.91460  2.94546  3.80840  2.56796  2.91876  2.22791  2.84222  2.79791  5.33999  4.00529    404 - -
          2.68618  4.42225  2.77519  2.73123  3.46354  2.40513  3.72494  3.29354  2.67741  2.69355  4.24690  2.90347  2.73739  3.18146  2.89801  2.37887  2.77519  2.98518  4.58477  3.61503
          0.02564  4.07227  4.79462  0.61958  0.77255  0.48576  0.95510
    395   2.98581  5.48036  1.10363  2.16460  4.79936  3.24514  3.84887  4.37677  2.90317  3.89572  4.76693  2.21224  3.89198  3.03046  3.50176  2.88306  3.29884  3.94074  6.01349  4.50508    405 - -
          2.68618  4.42225  2.77519  2.73123  3.46354  2.40513  3.72494  3.29354  2.67741  2.69355  4.24690  2.90347  2.73739  3.18146  2.89801  2.37887  2.77519  2.98518  4.58477  3.61503
          0.02564  4.07227  4.79462  0.61958  0.77255  0.48576  0.95510
    396   2.32612  4.77082  3.03197  2.50383  4.10549  3.40221  3.66187  3.51027  2.21174  3.10958  3.93103  2.99715  2.50197  2.81736  2.50512  2.65808  2.56363  3.17601  5.33875  4.02799    406 - -
          2.68618  4.42225  2.77519  2.73123  3.46354  2.40513  3.72494  3.29354  2.67741  2.69355  4.24690  2.90347  2.73739  3.18146  2.89801  2.37887  2.77519  2.98518  4.58477  3.61503
          0.02564  4.07227  4.79462  0.61958  0.77255  0.48576  0.95510
    397   2.60992  4.75593  2.63975  2.11505  3.99009  3.41178  3.65822  3.36776  2.48619  2.70005  3.84696  2.96147  3.82592  2.82494  2.94377  2.38591  2.84776  2.49296  5.28427  3.95710    407 - -
          2.68618  4.42225  2.77519  2.73123  3.46354  2.40513  3.72494  3.29354  2.67741  2.69355  4.24690  2.90347  2.73739  3.18146  2.89801  2.37887  2.77519  2.98518  4.58477  3.61503
          0.02564  4.07227  4.79462  0.61958  0.77255  0.48576  0.95510
    398   2.11156  4.45366  3.25258  2.74555  3.81596  3.37009  3.82066  3.10996  2.69573  2.84233  3.72446  3.16740  3.85685  2.58800  3.08170  2.66993  2.03617  2.49718  5.19431  3.92967    408 - -
          2.68618  4.42225  2.77519  2.73123  3.46354  2.40513  3.72494  3.29354  2.67741  2.69355  4.24690  2.90347  2.73739  3.18146  2.89801  2.37887  2.77519  2.98518  4.58477  3.61503
          0.02564  4.07227  4.79462  0.61958  0.77255  0.48576  0.95510
    399   3.21664  5.36135  0.66887  2.48206  4.76812  3.37322  4.12381  4.40442  3.24830  3.97879  4.96568  3.04681  4.04050  3.36638  3.78831  3.15946  3.56099  4.02372  5.89656  4.61371    409 - -
          2.68618  4.42225  2.77519  2.73123  3.46354  2.40513  3.72494  3.29354  2.67741  2.69355  4.24690  2.90347  2.73739  3.18146  2.89801  2.37887  2.77519  2.98518  4.58477  3.61503
          0.02564  4.07227  4.79462  0.61958  0.77255  0.48576  0.95510
    400   2.40362  3.53386  3.16373  2.59783  3.20578  3.47345  3.68514  3.15243  2.12773  2.81137  3.66707  3.07672  3.86034  2.64957  2.63843  2.69914  2.82557  2.88230  5.11329  3.83190    410 - -
          2.68618  4.42225  2.77519  2.73123  3.46354  2.40513  3.72494  3.29354  2.67741  2.69355  4.24690  2.90347  2.73739  3.18146  2.89801  2.37887  2.77519  2.98518  4.58477  3.61503
          0.02564  4.07227  4.79462  0.61958  0.77255  0.48576  0.95510
    401   1.30849  4.30790  3.81811  3.39213  3.72051  3.46203  4.29721  2.10302  3.30647  2.54441  3.64931  3.62689  4.05431  3.63815  3.59032  2.86516  2.95821  2.30295  5.32716  4.09214    411 - -
          2.68618  4.42225  2.77519  2.73123  3.46354  2.40513  3.72494  3.29354  2.67741  2.69355  4.24690  2.90347  2.73739  3.18146  2.89801  2.37887  2.77519  2.98518  4.58477  3.61503
          0.02564  4.07227  4.79462  0.61958  0.77255  0.48576  0.95510
    402   2.85561  4.26536  4.36616  3.81018  3.24297  4.03693  4.34846  1.60918  3.68123  2.09971  3.25014  4.02376  4.37495  3.91540  3.86631  3.35276  3.09625  1.50663  4.93702  2.86330    412 - -
          2.68618  4.42225  2.77519  2.73123  3.46354  2.40513  3.72494  3.29354  2.67741  2.69355  4.24690  2.90347  2.73739  3.18146  2.89801  2.37887  2.77519  2.98518  4.58477  3.61503
          0.02564  4.07227  4.79462  0.61958  0.77255  0.48576  0.95510
    403   2.43499  5.26192  2.01768  2.03489  4.56830  3.31500  3.66475  4.05448  2.51165  3.55277  4.33795  2.39320  3.81722  2.21342  3.03451  2.69623  3.01130  3.63635  5.70939  4.27221    413 - -
          2.68618  4.42225  2.77519  2.73123  3.46354  2.40513  3.72494  3.29354  2.67741  2.69355  4.24690  2.90347  2.73739  3.18146  2.89801  2.37887  2.77519  2.98518  4.58477  3.61503
          0.02564  4.07227  4.79462  0.61958  0.77255  0.48576  0.95510
    404   2.60394  4.60896  3.14895  2.57998  3.80187  3.47425  3.15047  3.19379  2.25706  2.56294  3.69520  3.06328  3.85843  2.87269  2.64108  2.46706  2.57507  2.91878  3.83291  3.84679    414 - -
          2.68618  4.42225  2.77519  2.73123  3.46354  2.40513  3.72494  3.29354  2.67741  2.69355  4.24690  2.90347  2.73739  3.18146  2.89801  2.37887  2.77519  2.98518  4.58477  3.61503
          0.02564  4.07227  4.79462  0.61958  0.77255  0.48576  0.95510
    405   2.61895  4.25062  3.62901  3.06862  3.28971  3.62965  3.87958  1.99423  2.98254  2.38022  2.93400  2.62985  4.00658  3.28568  3.28853  2.89512  2.85254  2.43466  4.79567  3.01594    415 - -
          2.68618  4.42225  2.77519  2.73123  3.46354  2.40513  3.72494  3.29354  2.67741  2.69355  4.24690  2.90347  2.73739  3.18146  2.89801  2.37887  2.77519  2.98518  4.58477  3.61503
          0.02564  4.07227  4.79462  0.61958  0.77255  0.48576  0.95510
    406   2.67467  4.99940  1.82669  2.30808  4.50071  2.40326  3.74931  3.97276  2.63581  3.51647  4.31694  2.84489  3.00708  2.89860  3.14957  2.27380  2.97805  3.53980  5.69948  4.29618    416 - -
          2.68618  4.42225  2.77519  2.73123  3.46354  2.40513  3.72494  3.29354  2.67741  2.69355  4.24690  2.90347  2.73739  3.18146  2.89801  2.37887  2.77519  2.98518  4.58477  3.61503
          0.02564  4.07227  4.79462  0.61958  0.77255  0.48576  0.95510
    407   2.22864  4.72002  2.71887  2.28633  3.94105  3.42583  3.64075  3.34528  2.28077  2.97085  3.79918  2.97613  3.81998  2.80834  2.90879  2.64283  2.82148  2.69039  3.89516  3.91714    417 - -
          2.68618  4.42225  2.77519  2.73123  3.46354  2.40513  3.72494  3.29354  2.67741  2.69355  4.24690  2.90347  2.73739  3.18146  2.89801  2.37887  2.77519  2.98518  4.58477  3.61503
          0.02564  4.07227  4.79462  0.61958  0.77255  0.48576  0.95510
    408   3.16876  4.47819  4.87591  4.31683  3.27342  4.48944  4.87016  1.46357  4.20167  1.41728  2.60244  4.53301  4.71811  4.34288  4.33185  3.83450  3.40085  1.69072  5.26015  4.15798    418 - -
          2.68618  4.42225  2.77519  2.73123  3.46354  2.40513  3.72494  3.29354  2.67741  2.69355  4.24690  2.90347  2.73739  3.18146  2.89801  2.37887  2.77519  2.98518  4.58477  3.61503
          0.02564  4.07227  4.79462  0.61958  0.77255  0.48576  0.95510
    409   2.63671  3.69064  2.92588  2.04824  4.22387  3.41251  3.60313  3.65347  2.15140  3.20954  4.00553  2.39344  3.81276  2.73343  2.52952  2.63947  2.86597  3.29753  5.40221  4.05619    419 - -
          2.68618  4.42225  2.77519  2.73123  3.46354  2.40513  3.72494  3.29354  2.67741  2.69355  4.24690  2.90347  2.73739  3.18146  2.89801  2.37887  2.77519  2.98518  4.58477  3.61503
          0.02564  4.07227  4.79462  0.61958  0.77255  0.48576  0.95510
    410   2.33959  4.80304  2.92723  2.23259  4.14824  2.96494  3.65245  3.57320  2.43617  3.16028  3.96594  2.94185  3.79980  2.79848  2.59173  2.17270  2.55794  3.21829  5.38294  4.04350    420 - -
          2.68618  4.42225  2.77519  2.73123  3.46354  2.40513  3.72494  3.29354  2.67741  2.69355  4.24690  2.90347  2.73739  3.18146  2.89801  2.37887  2.77519  2.98518  4.58477  3.61503
          0.02564  4.07227  4.79462  0.61958  0.77255  0.48576  0.95510
    411   3.60790  4.84930  4.72914  4.39420  0.89673  4.39700  3.57985  3.22406  4.20410  2.51761  3.80258  4.15143  4.70961  4.18651  4.22102  3.78600  3.83353  3.18373  2.75560  2.00893    421 - -
          2.68618  4.42225  2.77519  2.73123  3.46354  2.40513  3.72494  3.29354  2.67741  2.69355  4.24690  2.90347  2.73739  3.18146  2.89801  2.37887  2.77519  2.98518  4.58477  3.61503
          0.02564  4.07227  4.79462  0.61958  0.77255  0.48576  0.95510
    412   3.38643  4.79203  4.50954  4.15476  3.22346  4.23376  4.74822  2.44292  3.92062  0.66316  3.19195  4.41084  4.63761  4.24072  4.06217  3.83477  3.67317  2.53130  5.17055  3.93850    422 - -
          2.68618  4.42225  2.77519  2.73123  3.46354  2.40513  3.72494  3.29354  2.67741  2.69355  4.24690  2.90347  2.73739  3.18146  2.89801  2.37887  2.77519  2.98518  4.58477  3.61503
          0.02564  4.07227  4.79462  0.61958  0.77255  0.48576  0.95510
    413   2.81362  3.51876  3.35525  2.71471  4.22686  3.56970  3.65827  3.58991  1.74349  3.16133  4.01584  3.15174  3.95602  2.81437  1.65229  2.86251  3.02596  3.28628  5.33828  4.10423    423 - -
          2.68618  4.42225  2.77519  2.73123  3.46354  2.40513  3.72494  3.29354  2.67741  2.69355  4.24690  2.90347  2.73739  3.18146  2.89801  2.37887  2.77519  2.98518  4.58477  3.61503
          0.02564  4.07227  4.79462  0.61958  0.77255  0.48576  0.95510
    414   3.05539  5.03746  3.05077  2.81346  4.23175  3.50819  3.97185  3.89797  2.62138  3.37986  4.40673  3.27321  4.06746  0.91637  2.89960  3.09684  3.35439  3.61655  5.47019  4.17922    424 - -
          2.68618  4.42225  2.77519  2.73123  3.46354  2.40513  3.72494  3.29354  2.67741  2.69355  4.24690  2.90347  2.73739  3.18146  2.89801  2.37887  2.77519  2.98518  4.58477  3.61503
          0.02564  4.07227  4.79462  0.61958  0.77255  0.48576  0.95510
    415   2.67838  5.04189  1.89063  2.30112  4.42732  2.85996  3.68008  3.89209  2.50597  3.42869  4.22136  2.84426  3.80761  2.81691  2.64241  2.14382  2.94635  3.48701  5.60682  4.21082    425 - -
          2.68618  4.42225  2.77519  2.73123  3.46354  2.40513  3.72494  3.29354  2.67741  2.69355  4.24690  2.90347  2.73739  3.18146  2.89801  2.37887  2.77519  2.98518  4.58477  3.61503
          0.02564  4.07227  4.79462  0.61958  0.77255  0.48576  0.95510
    416   2.58649  4.45470  3.25585  2.46446  3.61554  3.50384  3.73164  2.68186  2.42118  2.42872  3.54809  3.15200  3.88780  2.98420  3.02922  2.73697  2.39754  2.73145  5.01198  3.10801    426 - -
          2.68618  4.42225  2.77519  2.73123  3.46354  2.40513  3.72494  3.29354  2.67741  2.69355  4.24690  2.90347  2.73739  3.18146  2.89801  2.37887  2.77519  2.98518  4.58477  3.61503
          0.02564  4.07227  4.79462  0.61958  0.77255  0.48576  0.95510
    417   2.72050  5.10913  2.03826  2.32733  4.37640  3.38144  2.69019  3.87926  2.36669  3.39472  4.18882  2.86852  3.83012  2.76251  2.19947  2.68900  2.95748  3.49358  5.52813  4.13836    427 - -
          2.68618  4.42225  2.77519  2.73123  3.46354  2.40513  3.72494  3.29354  2.67741  2.69355  4.24690  2.90347  2.73739  3.18146  2.89801  2.37887  2.77519  2.98518  4.58477  3.61503
          0.02564  4.07227  4.79462  0.61958  0.77255  0.48576  0.95510
    418   2.83483  4.96055  2.78295  1.35077  4.09309  3.45146  3.80214  3.40730  2.59539  2.48178  4.04655  3.02440  3.94714  2.98992  2.99688  2.86416  3.09349  3.16284  5.44532  4.09195    428 - -
          2.68618  4.42225  2.77519  2.73123  3.46354  2.40513  3.72494  3.29354  2.67741  2.69355  4.24690  2.90347  2.73739  3.18146  2.89801  2.37887  2.77519  2.98518  4.58477  3.61503
          0.02564  4.07227  4.79462  0.61958  0.77255  0.48576  0.95510
    419   2.57395  4.33691  3.39048  2.82572  3.48230  2.97670  3.78058  2.84716  2.51102  2.36985  3.44298  3.24511  3.23470  3.08779  3.12102  2.77526  2.80748  2.21818  3.74887  3.67016    429 - -
          2.68618  4.42225  2.77519  2.73123  3.46354  2.40513  3.72494  3.29354  2.67741  2.69355  4.24690  2.90347  2.73739  3.18146  2.89801  2.37887  2.77519  2.98518  4.58477  3.61503
          0.02564  4.07227  4.79462  0.61958  0.77255  0.48576  0.95510
    420   2.51805  2.83762  3.86783  3.31001  2.75449  3.52845  3.99184  2.58322  3.21767  2.37636  3.30166  3.55022  3.97894  3.47017  3.45968  2.30154  2.48493  2.14019  4.80260  3.59716    430 - -
          2.68618  4.42225  2.77519  2.73123  3.46354  2.40513  3.72494  3.29354  2.67741  2.69355  4.24690  2.90347  2.73739  3.18146  2.89801  2.37887  2.77519  2.98518  4.58477  3.61503
          0.02564  4.07227  4.79462  0.61958  0.77255  0.48576  0.95510
    421   2.62076  4.99229  2.51332  2.31759  4.30728  2.93605  3.14376  3.76141  2.39804  3.30148  4.08141  2.58101  3.15629  2.73565  2.88663  2.40382  2.53491  3.37531  5.48579  4.10211    431 - -
          2.68618  4.42225  2.77519  2.73123  3.46354  2.40513  3.72494  3.29354  2.67741  2.69355  4.24690  2.90347  2.73739  3.18146  2.89801  2.37887  2.77519  2.98518  4.58477  3.61503
          0.02564  4.07227  4.79462  0.61958  0.77255  0.48576  0.95510
    422   2.78281  4.33102  3.88356  3.34252  2.17915  3.78330  3.78865  2.75267  3.25206  2.10731  3.38806  3.60314  2.73576  3.49422  3.50632  3.06461  3.01518  2.58459  4.34417  2.15267    432 - -
          2.68618  4.42225  2.77519  2.73123  3.46354  2.40513  3.72494  3.29354  2.67741  2.69355  4.24690  2.90347  2.73739  3.18146  2.89801  2.37887  2.77519  2.98518  4.58477  3.61503
          0.02564  4.07227  4.79462  0.61958  0.77255  0.48576  0.95510
    423   2.86184  5.41683  2.08503  1.44888  4.71242  3.29009  3.71759  4.21714  2.62252  3.70154  4.50734  2.41525  3.84516  2.42679  3.16821  2.77063  3.12529  3.78868  5.85274  4.38298    433 - -
          2.68618  4.42225  2.77519  2.73123  3.46354  2.40513  3.72494  3.29354  2.67741  2.69355  4.24690  2.90347  2.73739  3.18146  2.89801  2.37887  2.77519  2.98518  4.58477  3.61503
          0.02564  4.07227  4.79462  0.61958  0.77255  0.48576  0.95510
    424   2.75860  5.03526  2.73430  1.56975  4.27210  3.40896  3.67364  3.70005  2.40734  2.77837  4.11036  2.91601  3.86783  2.42854  2.81984  2.74925  2.99664  3.37261  5.48373  4.12714    434 - -
          2.68618  4.42225  2.77519  2.73123  3.46354  2.40513  3.72494  3.29354  2.67741  2.69355  4.24690  2.90347  2.73739  3.18146  2.89801  2.37887  2.77519  2.98518  4.58477  3.61503
          0.02564  4.07227  4.79462  0.61958  0.77255  0.48576  0.95510
    425   2.19032  4.30957  3.58818  3.13082  3.76874  3.35509  4.09323  2.79441  3.04042  2.32868  3.69746  3.42409  3.93347  3.39280  3.35610  2.73028  1.55659  2.55269  5.26441  4.03081    435 - -
          2.68618  4.42225  2.77519  2.73123  3.46354  2.40513  3.72494  3.29354  2.67741  2.69355  4.24690  2.90347  2.73739  3.18146  2.89801  2.37887  2.77519  2.98518  4.58477  3.61503
          0.02564  4.07227  4.79462  0.61958  0.77255  0.48576  0.95510
    426   2.39365  4.19167  3.88089  3.30424  3.26019  3.72745  4.01777  2.22552  3.20257  1.87761  2.72787  3.60848  4.08939  3.47111  2.98919  3.00357  2.88588  2.09215  4.82006  3.62475    436 - -
          2.68618  4.42225  2.77519  2.73123  3.46354  2.40513  3.72494  3.29354  2.67741  2.69355  4.24690  2.90347  2.73739  3.18146  2.89801  2.37887  2.77519  2.98518  4.58477  3.61503
          0.02564  4.07227  4.79462  0.61958  0.77255  0.48576  0.95510
    427   2.69476  5.18515  2.33874  1.88713  4.50335  2.87561  3.61964  3.98402  2.41053  3.47709  4.24542  2.54145  3.79741  2.45793  2.61346  2.64446  2.93616  3.56379  5.62465  4.20564    437 - -
          2.68618  4.42225  2.77519  2.73123  3.46354  2.40513  3.72494  3.29354  2.67741  2.69355  4.24690  2.90347  2.73739  3.18146  2.89801  2.37887  2.77519  2.98518  4.58477  3.61503
          0.02564  4.07227  4.79462  0.61958  0.77255  0.48576  0.95510
    428   2.61277  4.45209  3.31086  2.74610  3.59386  3.00266  3.73787  2.98519  2.38157  2.07679  3.54872  3.18710  3.90959  2.68301  2.95905  2.77219  2.84129  2.74326  3.66804  3.72784    438 - -
          2.68618  4.42225  2.77519  2.73123  3.46354  2.40513  3.72494  3.29354  2.67741  2.69355  4.24690  2.90347  2.73739  3.18146  2.89801  2.37887  2.77519  2.98518  4.58477  3.61503
          0.02564  4.07227  4.79462  0.61958  0.77255  0.48576  0.95510
    429   3.33639  4.65346  4.92690  4.35927  3.11175  4.60999  4.91181  1.84961  4.21650  0.93590  2.42808  4.62219  4.77810  4.32054  4.33340  3.95744  3.55581  2.23427  5.20855  4.15544    439 - -
          2.68618  4.42225  2.77519  2.73123  3.46354  2.40513  3.72494  3.29354  2.67741  2.69355  4.24690  2.90347  2.73739  3.18146  2.89801  2.37887  2.77519  2.98518  4.58477  3.61503
          0.02564  4.07227  4.79462  0.61958  0.77255  0.48576  0.95510
    430   2.60856  4.95836  2.62042  2.19873  4.24320  2.91469  3.12089  3.68846  2.35799  2.85690  4.01987  2.87797  3.78693  2.71657  2.58213  2.39715  2.84129  3.31745  5.42798  4.05676    440 - -
          2.68618  4.42225  2.77519  2.73123  3.46354  2.40513  3.72494  3.29354  2.67741  2.69355  4.24690  2.90347  2.73739  3.18146  2.89801  2.37887  2.77519  2.98518  4.58477  3.61503
          0.02564  4.07227  4.79462  0.61958  0.77255  0.48576  0.95510
    431   2.42273  4.98950  2.89714  2.02496  4.30028  3.41436  3.60687  3.73136  2.29600  3.27061  4.06485  2.91711  3.82322  2.47681  2.23908  2.66033  2.62977  3.36553  5.44645  4.10002    441 - -
          2.68618  4.42225  2.77519  2.73123  3.46354  2.40513  3.72494  3.29354  2.67741  2.69355  4.24690  2.90347  2.73739  3.18146  2.89801  2.37887  2.77519  2.98518  4.58477  3.61503
          0.02564  4.07227  4.79462  0.61958  0.77255  0.48576  0.95510
    432   2.96293  4.37515  4.43142  3.89162  3.39650  4.15855  4.57374  1.38904  3.75377  1.66838  3.25445  4.14853  4.49437  4.02226  3.96523  3.49374  2.59402  1.88451  5.20952  4.02904    442 - -
          2.68618  4.42225  2.77519  2.73123  3.46354  2.40513  3.72494  3.29354  2.67741  2.69355  4.24690  2.90347  2.73739  3.18146  2.89801  2.37887  2.77519  2.98518  4.58477  3.61503
          0.02564  4.07227  4.79462  0.61958  0.77255  0.48576  0.95510
    433   2.41817  4.20652  3.91800  3.35104  2.82802  3.74732  4.07146  2.11533  3.26394  2.03390  3.25301  3.64965  4.12105  3.52568  3.52311  3.03278  2.12353  2.20113  4.86839  3.66162    443 - -
          2.68618  4.42225  2.77519  2.73123  3.46354  2.40513  3.72494  3.29354  2.67741  2.69355  4.24690  2.90347  2.73739  3.18146  2.89801  2.37887  2.77519  2.98518  4.58477  3.61503
          0.02564  4.07227  4.79462  0.61958  0.77255  0.48576  0.95510
    434   2.63749  4.76430  3.08110  2.52437  4.03420  3.44831  3.64895  3.43385  2.35942  2.73053  3.87279  3.01682  3.84957  2.56364  2.23715  2.22434  2.58108  3.12274  5.28086  3.97993    444 - -
          2.68618  4.42225  2.77519  2.73123  3.46354  2.40513  3.72494  3.29354  2.67741  2.69355  4.24690  2.90347  2.73739  3.18146  2.89801  2.37887  2.77519  2.98518  4.58477  3.61503
          0.01733  4.06396        *  0.61958  0.77255  0.00000        *
//
