# Supplementary material for: MacSyFinder: A Program to Mine Genomes for Molecular Systems with an Application to CRISPR-Cas Systems
Source: PLoS One. 2014 Oct 17;9(10):e110726. doi: 10.1371/journal.pone.0110726 (PMC4201578; doi:10.1371/journal.pone.0110726)
Supplement: Data S1 — The MacSyFinder/MacSyView package (compressed tarball archive). (GZ) [file pone.0110726.s010.gz › macsyfinder-1.0.0-RC3/test/datatest/profiles/sctN_FLG.hmm]

HMMER3/b [3.0 | March 2010]
NAME  fliI_sctN
LENG  430
ALPH  amino
RF    no
CS    no
MAP   yes
DATE  Thu May 19 12:47:23 2011
NSEQ  8
EFFN  0.777344
CKSUM 2981496520
STATS LOCAL MSV      -11.4652  0.69882
STATS LOCAL VITERBI  -12.3837  0.69882
STATS LOCAL FORWARD   -6.1403  0.69882
HMM          A        C        D        E        F        G        H        I        K        L        M        N        P        Q        R        S        T        V        W        Y   
            m->m     m->i     m->d     i->m     i->i     d->m     d->d
  COMPO   2.48651  4.49665  2.93600  2.65915  3.49080  2.65215  3.88521  2.68824  2.75610  2.40837  3.59472  3.19540  3.42014  3.15050  2.88668  2.65341  2.86152  2.50324  5.17437  3.69854
          2.68618  4.42225  2.77519  2.73123  3.46354  2.40513  3.72494  3.29354  2.67741  2.69355  4.24690  2.90347  2.73739  3.18146  2.89801  2.37887  2.77519  2.98518  4.58477  3.61503
          0.02595  4.06053  4.78288  0.61958  0.77255  0.00000        *
      1   2.60009  4.92740  2.45914  2.20297  4.20919  3.38405  3.59239  3.64801  2.35820  3.20576  3.37651  2.88607  3.78588  2.71909  2.44898  2.42198  2.63452  3.28411  5.40437  4.03950      1 - -
          2.68618  4.42225  2.77519  2.73123  3.46354  2.40513  3.72494  3.29354  2.67741  2.69355  4.24690  2.90347  2.73739  3.18146  2.89801  2.37887  2.77519  2.98518  4.58477  3.61503
          0.02595  4.06053  4.78288  0.61958  0.77255  0.48576  0.95510
      2   2.69679  5.07115  2.82913  2.20770  4.39916  3.40561  3.60370  3.84179  1.98260  3.35383  4.14097  2.36367  3.82533  2.72529  2.46940  2.26794  2.92528  3.45806  5.50510  4.14866      2 - -
          2.68618  4.42225  2.77519  2.73123  3.46354  2.40513  3.72494  3.29354  2.67741  2.69355  4.24690  2.90347  2.73739  3.18146  2.89801  2.37887  2.77519  2.98518  4.58477  3.61503
          0.02595  4.06053  4.78288  0.61958  0.77255  0.48576  0.95510
      3   2.66912  4.11773  4.14301  3.57330  2.50234  3.75701  3.88366  2.34404  3.44182  1.92274  3.21443  3.72470  4.11812  3.63371  3.59660  2.72941  2.89990  2.37221  3.46549  2.39396      3 - -
          2.68618  4.42225  2.77519  2.73123  3.46354  2.40513  3.72494  3.29354  2.67741  2.69355  4.24690  2.90347  2.73739  3.18146  2.89801  2.37887  2.77519  2.98518  4.58477  3.61503
          0.02595  4.06053  4.78288  0.61958  0.77255  0.48576  0.95510
      4   2.44224  5.07390  2.31642  1.98992  4.37269  3.35268  3.60921  3.83272  2.21253  2.94508  4.13685  2.60453  3.79131  2.73136  2.88626  2.62607  2.89454  3.44028  5.53148  4.13544      4 - -
          2.68618  4.42225  2.77519  2.73123  3.46354  2.40513  3.72494  3.29354  2.67741  2.69355  4.24690  2.90347  2.73739  3.18146  2.89801  2.37887  2.77519  2.98518  4.58477  3.61503
          0.02595  4.06053  4.78288  0.61958  0.77255  0.48576  0.95510
      5   2.44572  5.05561  2.88983  2.20393  4.38535  3.42880  3.60371  3.81682  2.10156  3.33219  4.12620  2.42039  3.83996  2.72731  2.08517  2.69365  2.93563  3.44310  5.48290  4.14371      5 - -
          2.68618  4.42225  2.77519  2.73123  3.46354  2.40513  3.72494  3.29354  2.67741  2.69355  4.24690  2.90347  2.73739  3.18146  2.89801  2.37887  2.77519  2.98518  4.58477  3.61503
          0.02595  4.06053  4.78288  0.61958  0.77255  0.48576  0.95510
      6   2.46170  4.79085  3.11827  2.53403  4.03901  3.48114  3.63127  3.03487  2.01393  2.76406  3.86678  3.02536  3.86233  2.53894  2.26470  2.71150  2.88470  3.12632  5.26892  3.97654      6 - -
          2.68618  4.42225  2.77519  2.73123  3.46354  2.40513  3.72494  3.29354  2.67741  2.69355  4.24690  2.90347  2.73739  3.18146  2.89801  2.37887  2.77519  2.98518  4.58477  3.61503
          0.02595  4.06053  4.78288  0.61958  0.77255  0.48576  0.95510
      7   2.64336  4.15781  3.94379  3.36265  3.18161  3.72610  4.00900  2.29569  3.24942  1.74102  2.76489  3.63757  4.08398  3.50130  3.03660  3.00554  2.87400  2.14566  4.75122  3.10734      7 - -
          2.68618  4.42225  2.77519  2.73123  3.46354  2.40513  3.72494  3.29354  2.67741  2.69355  4.24690  2.90347  2.73739  3.18146  2.89801  2.37887  2.77519  2.98518  4.58477  3.61503
          0.02595  4.06053  4.78288  0.61958  0.77255  0.48576  0.95510
      8   2.26040  5.06746  2.51748  2.04310  4.38018  3.37143  3.59765  3.83651  2.16891  3.35362  4.12950  2.85337  3.79600  2.71613  2.38825  2.62783  2.88946  3.44259  5.51543  4.13165      8 - -
          2.68618  4.42225  2.77519  2.73123  3.46354  2.40513  3.72494  3.29354  2.67741  2.69355  4.24690  2.90347  2.73739  3.18146  2.89801  2.37887  2.77519  2.98518  4.58477  3.61503
          0.02595  4.06053  4.78288  0.61958  0.77255  0.48576  0.95510
      9   2.42426  4.86419  2.63807  2.37845  4.13478  3.38574  3.61290  3.56173  2.40130  3.14385  3.42146  2.47388  3.79443  2.51922  2.87101  2.61167  2.43334  3.21614  5.36522  4.01274      9 - -
          2.68618  4.42225  2.77519  2.73123  3.46354  2.40513  3.72494  3.29354  2.67741  2.69355  4.24690  2.90347  2.73739  3.18146  2.89801  2.37887  2.77519  2.98518  4.58477  3.61503
          0.02595  4.06053  4.78288  0.61958  0.77255  0.48576  0.95510
     10   2.39598  4.25017  3.54241  2.97209  3.37355  3.57667  3.83795  2.47364  2.88887  2.11675  3.34868  3.35150  3.95569  3.20121  2.87616  2.83252  2.41043  2.48940  4.84030  3.11170     10 - -
          2.68618  4.42225  2.77519  2.73123  3.46354  2.40513  3.72494  3.29354  2.67741  2.69355  4.24690  2.90347  2.73739  3.18146  2.89801  2.37887  2.77519  2.98518  4.58477  3.61503
          0.02595  4.06053  4.78288  0.61958  0.77255  0.48576  0.95510
     11   2.61157  4.95835  2.61782  2.06694  4.25073  3.37164  3.59954  3.69528  2.37343  3.24594  4.03073  2.87226  2.87855  2.72542  2.62923  2.41804  2.84780  2.98768  5.43862  4.06598     11 - -
          2.68618  4.42225  2.77519  2.73123  3.46354  2.40513  3.72494  3.29354  2.67741  2.69355  4.24690  2.90347  2.73739  3.18146  2.89801  2.37887  2.77519  2.98518  4.58477  3.61503
          0.02595  4.06053  4.78288  0.61958  0.77255  0.48576  0.95510
     12   2.33855  4.61340  3.08619  2.55968  3.91749  3.38856  3.70011  3.30486  2.31257  2.69453  3.79231  3.03801  2.64330  2.88661  2.94064  2.44984  2.55518  2.99831  5.23116  3.93456     12 - -
          2.68618  4.42225  2.77519  2.73123  3.46354  2.40513  3.72494  3.29354  2.67741  2.69355  4.24690  2.90347  2.73739  3.18146  2.89801  2.37887  2.77519  2.98518  4.58477  3.61503
          0.08657  4.06053  2.72289  0.61958  0.77255  0.48576  0.95510
     13   2.36988  4.12359  3.77602  3.20450  3.16721  3.61135  3.88461  2.56319  3.10508  2.30385  3.23396  3.49744  3.99124  3.37309  3.36041  2.88818  2.57104  2.02391  3.62150  2.69990     13 - -
          2.68618  4.42225  2.77519  2.73123  3.46354  2.40513  3.72494  3.29354  2.67741  2.69355  4.24690  2.90347  2.73739  3.18146  2.89801  2.37887  2.77519  2.98518  4.58477  3.61503
          0.02754  4.00151  4.72386  0.61958  0.77255  0.44928  1.01635
     14   2.70805  4.85608  3.14148  2.55818  4.14847  3.49213  3.63228  3.08936  1.94173  3.12035  3.95289  3.04038  3.88136  2.78333  2.01928  2.29204  2.92851  3.22258  5.32418  4.04005     14 - -
          2.68618  4.42225  2.77519  2.73123  3.46354  2.40513  3.72494  3.29354  2.67741  2.69355  4.24690  2.90347  2.73739  3.18146  2.89801  2.37887  2.77519  2.98518  4.58477  3.61503
          0.02595  4.06053  4.78288  0.61958  0.77255  0.48576  0.95510
     15   2.36817  4.29463  3.45357  2.88528  2.99958  3.54432  3.79624  2.79514  2.81362  2.50535  3.40201  3.28646  3.92782  3.13285  2.41408  2.58451  2.80576  2.39165  3.74824  3.61230     15 - -
          2.68618  4.42225  2.77519  2.73123  3.46354  2.40513  3.72494  3.29354  2.67741  2.69355  4.24690  2.90347  2.73739  3.18146  2.89801  2.37887  2.77519  2.98518  4.58477  3.61503
          0.02595  4.06053  4.78288  0.61958  0.77255  0.48576  0.95510
     16   2.59588  4.43257  3.28352  2.35315  3.50351  3.51771  3.24820  2.66607  2.68263  2.64052  3.52725  3.17893  3.90263  3.01952  3.06651  2.75732  2.82718  2.48592  4.93177  2.61159     16 - -
          2.68618  4.42225  2.77519  2.73123  3.46354  2.40513  3.72494  3.29354  2.67741  2.69355  4.24690  2.90347  2.73739  3.18146  2.89801  2.37887  2.77519  2.98518  4.58477  3.61503
          0.02595  4.06053  4.78288  0.61958  0.77255  0.48576  0.95510
     17   2.91559  4.66837  3.62757  3.55284  4.68410  0.49008  4.65793  4.33308  3.75946  3.96241  4.94244  3.79242  4.06530  4.06903  3.97130  3.09352  3.41147  3.82508  5.72580  4.79366     17 - -
          2.68618  4.42225  2.77519  2.73123  3.46354  2.40513  3.72494  3.29354  2.67741  2.69355  4.24690  2.90347  2.73739  3.18146  2.89801  2.37887  2.77519  2.98518  4.58477  3.61503
          0.02595  4.06053  4.78288  0.61958  0.77255  0.48576  0.95510
     18   3.12387  5.21875  3.56904  2.86934  4.69487  3.72391  3.63968  4.03121  1.44134  3.45752  4.33395  3.25609  4.08521  2.77385  1.32465  3.11735  3.28068  3.71627  5.48277  4.33393     18 - -
          2.68618  4.42225  2.77519  2.73123  3.46354  2.40513  3.72494  3.29354  2.67741  2.69355  4.24690  2.90347  2.73739  3.18146  2.89801  2.37887  2.77519  2.98518  4.58477  3.61503
          0.02595  4.06053  4.78288  0.61958  0.77255  0.48576  0.95510
     19   3.05977  4.45560  4.58506  4.11391  3.49331  4.25048  4.82219  1.89574  3.95156  1.83374  3.37011  4.33900  4.63322  4.26058  4.15777  3.65108  3.34469  1.00856  5.40570  4.16023     19 - -
          2.68618  4.42225  2.77519  2.73123  3.46354  2.40513  3.72494  3.29354  2.67741  2.69355  4.24690  2.90347  2.73739  3.18146  2.89801  2.37887  2.77519  2.98518  4.58477  3.61503
          0.02595  4.06053  4.78288  0.61958  0.77255  0.48576  0.95510
     20   2.65913  4.75420  3.09682  2.54777  4.00508  3.46927  3.65732  2.96595  1.93452  3.00137  3.84990  3.03605  3.86683  2.55677  2.72658  2.71733  2.22849  3.07811  5.26325  3.97155     20 - -
          2.68618  4.42225  2.77519  2.73123  3.46354  2.40513  3.72494  3.29354  2.67741  2.69355  4.24690  2.90347  2.73739  3.18146  2.89801  2.37887  2.77519  2.98518  4.58477  3.61503
          0.02595  4.06053  4.78288  0.61958  0.77255  0.48576  0.95510
     21   2.72194  5.05861  2.93585  2.23630  4.40146  3.01118  3.60085  3.82911  1.80038  3.33756  4.13235  2.93877  3.84856  2.72320  2.18596  2.47502  2.94337  3.45505  5.47983  4.15065     21 - -
          2.68618  4.42225  2.77519  2.73123  3.46354  2.40513  3.72494  3.29354  2.67741  2.69355  4.24690  2.90347  2.73739  3.18146  2.89801  2.37887  2.77519  2.98518  4.58477  3.61503
          0.02595  4.06053  4.78288  0.61958  0.77255  0.48576  0.95510
     22   2.21623  4.31441  4.41507  3.89560  3.57972  4.07383  4.63061  1.49768  3.80078  2.26507  3.43563  4.12957  4.47002  4.07343  4.03428  3.42681  3.16258  1.38394  5.33808  4.13202     22 - -
          2.68618  4.42225  2.77519  2.73123  3.46354  2.40513  3.72494  3.29354  2.67741  2.69355  4.24690  2.90347  2.73739  3.18146  2.89801  2.37887  2.77519  2.98518  4.58477  3.61503
          0.02595  4.06053  4.78288  0.61958  0.77255  0.48576  0.95510
     23   2.69821  4.26579  3.83627  3.27989  3.45327  3.75974  4.09287  1.83518  2.75362  2.37379  3.38537  3.61607  4.14211  3.48329  3.44216  3.04909  2.59026  1.71271  5.00687  3.79065     23 - -
          2.68618  4.42225  2.77519  2.73123  3.46354  2.40513  3.72494  3.29354  2.67741  2.69355  4.24690  2.90347  2.73739  3.18146  2.89801  2.37887  2.77519  2.98518  4.58477  3.61503
          0.02595  4.06053  4.78288  0.61958  0.77255  0.48576  0.95510
     24   2.91559  4.66837  3.62757  3.55284  4.68410  0.49008  4.65793  4.33308  3.75946  3.96241  4.94244  3.79242  4.06530  4.06903  3.97130  3.09352  3.41147  3.82508  5.72580  4.79366     24 - -
          2.68618  4.42225  2.77519  2.73123  3.46354  2.40513  3.72494  3.29354  2.67741  2.69355  4.24690  2.90347  2.73739  3.18146  2.89801  2.37887  2.77519  2.98518  4.58477  3.61503
          0.02595  4.06053  4.78288  0.61958  0.77255  0.48576  0.95510
     25   2.71888  4.56898  3.19774  2.77184  3.62327  3.53172  3.79851  3.05406  2.61340  1.63486  3.65287  2.75180  3.96801  2.68981  2.93294  2.86399  2.96519  2.84011  5.06055  3.75634     25 - -
          2.68618  4.42225  2.77519  2.73123  3.46354  2.40513  3.72494  3.29354  2.67741  2.69355  4.24690  2.90347  2.73739  3.18146  2.89801  2.37887  2.77519  2.98518  4.58477  3.61503
          0.02595  4.06053  4.78288  0.61958  0.77255  0.48576  0.95510
     26   2.60103  4.23046  3.68591  3.12337  3.37694  3.61367  3.94964  2.54518  3.04195  2.03687  2.95970  3.46743  4.01334  3.33764  3.34549  2.62204  2.18810  2.15793  4.88815  3.67226     26 - -
          2.68618  4.42225  2.77519  2.73123  3.46354  2.40513  3.72494  3.29354  2.67741  2.69355  4.24690  2.90347  2.73739  3.18146  2.89801  2.37887  2.77519  2.98518  4.58477  3.61503
          0.02595  4.06053  4.78288  0.61958  0.77255  0.48576  0.95510
     27   3.15166  4.44263  4.89345  4.36890  3.51040  4.54101  5.03167  1.38591  4.26124  1.78922  3.30823  4.59167  4.80173  4.48568  4.43996  3.91061  3.40119  1.21040  5.48984  4.31556     27 - -
          2.68618  4.42225  2.77519  2.73123  3.46354  2.40513  3.72494  3.29354  2.67741  2.69355  4.24690  2.90347  2.73739  3.18146  2.89801  2.37887  2.77519  2.98518  4.58477  3.61503
          0.02595  4.06053  4.78288  0.61958  0.77255  0.48576  0.95510
     28   2.81149  5.06202  2.52955  1.22687  4.46440  3.31319  3.80486  3.80846  2.64584  3.45460  4.33956  2.89584  3.88389  2.97640  3.08969  2.80128  2.63778  3.45951  5.69315  4.31814     28 - -
          2.68618  4.42225  2.77519  2.73123  3.46354  2.40513  3.72494  3.29354  2.67741  2.69355  4.24690  2.90347  2.73739  3.18146  2.89801  2.37887  2.77519  2.98518  4.58477  3.61503
          0.02595  4.06053  4.78288  0.61958  0.77255  0.48576  0.95510
     29   1.46037  4.19399  3.58758  3.18289  4.06424  3.07149  4.17171  3.31731  3.15702  3.12156  3.99795  3.36464  3.76699  3.45875  3.47447  1.72885  2.74261  2.49085  5.46495  4.24548     29 - -
          2.68618  4.42225  2.77519  2.73123  3.46354  2.40513  3.72494  3.29354  2.67741  2.69355  4.24690  2.90347  2.73739  3.18146  2.89801  2.37887  2.77519  2.98518  4.58477  3.61503
          0.02595  4.06053  4.78288  0.61958  0.77255  0.48576  0.95510
     30   2.25297  4.53939  3.15541  2.43552  3.73194  3.46528  3.69811  2.78621  2.40537  2.54840  3.63807  3.08165  3.85763  2.91545  2.98258  2.50256  2.56572  2.83133  5.09500  3.81492     30 - -
          2.68618  4.42225  2.77519  2.73123  3.46354  2.40513  3.72494  3.29354  2.67741  2.69355  4.24690  2.90347  2.73739  3.18146  2.89801  2.37887  2.77519  2.98518  4.58477  3.61503
          0.02595  4.06053  4.78288  0.61958  0.77255  0.48576  0.95510
     31   2.62474  4.61708  2.96188  2.35111  3.95616  1.76669  3.81456  2.75759  2.67429  2.98889  3.87787  3.07821  3.87479  3.03117  3.07210  2.72652  2.91695  2.97150  5.31032  4.01408     31 - -
          2.68618  4.42225  2.77519  2.73123  3.46354  2.40513  3.72494  3.29354  2.67741  2.69355  4.24690  2.90347  2.73739  3.18146  2.89801  2.37887  2.77519  2.98518  4.58477  3.61503
          0.02595  4.06053  4.78288  0.61958  0.77255  0.48576  0.95510
     32   2.75881  4.37845  3.79895  3.26630  3.37681  3.76245  4.11621  2.04744  3.15272  1.81683  3.30713  3.61921  2.24936  3.47808  3.44874  3.06671  3.01555  2.30823  5.02612  3.79966     32 - -
          2.68618  4.42225  2.77519  2.73123  3.46354  2.40513  3.72494  3.29354  2.67741  2.69355  4.24690  2.90347  2.73739  3.18146  2.89801  2.37887  2.77519  2.98518  4.58477  3.61503
          0.02595  4.06053  4.78288  0.61958  0.77255  0.48576  0.95510
     33   2.45945  4.98328  2.66713  2.36719  4.28394  3.40328  3.58631  3.72375  2.03136  2.92510  4.04352  2.89700  3.80109  2.30199  2.53136  2.62403  2.86142  3.35116  5.43436  4.07614     33 - -
          2.68618  4.42225  2.77519  2.73123  3.46354  2.40513  3.72494  3.29354  2.67741  2.69355  4.24690  2.90347  2.73739  3.18146  2.89801  2.37887  2.77519  2.98518  4.58477  3.61503
          0.02595  4.06053  4.78288  0.61958  0.77255  0.48576  0.95510
     34   1.94040  2.80041  3.84228  3.30196  3.42864  3.45376  4.04532  2.60453  3.21222  2.21877  3.40603  3.53433  3.95727  3.48070  3.47294  2.51488  2.79949  2.15075  4.92717  3.72273     34 - -
          2.68618  4.42225  2.77519  2.73123  3.46354  2.40513  3.72494  3.29354  2.67741  2.69355  4.24690  2.90347  2.73739  3.18146  2.89801  2.37887  2.77519  2.98518  4.58477  3.61503
          0.02595  4.06053  4.78288  0.61958  0.77255  0.48576  0.95510
     35   1.87219  4.34368  3.33398  2.84074  3.15290  3.27256  3.88518  3.17775  2.82828  2.87387  3.74145  3.20975  3.05173  3.14445  3.20983  1.95709  2.77699  2.86192  5.18936  3.92771     35 - -
          2.68618  4.42225  2.77519  2.73123  3.46354  2.40513  3.72494  3.29354  2.67741  2.69355  4.24690  2.90347  2.73739  3.18146  2.89801  2.37887  2.77519  2.98518  4.58477  3.61503
          0.02595  4.06053  4.78288  0.61958  0.77255  0.48576  0.95510
     36   3.16129  4.44987  4.90785  4.38328  3.49940  4.55298  5.04184  1.27849  4.27461  1.77183  3.29504  4.60553  4.80924  4.49439  4.44985  3.92366  3.41025  1.31623  5.48841  4.31866     36 - -
          2.68618  4.42225  2.77519  2.73123  3.46354  2.40513  3.72494  3.29354  2.67741  2.69355  4.24690  2.90347  2.73739  3.18146  2.89801  2.37887  2.77519  2.98518  4.58477  3.61503
          0.02595  4.06053  4.78288  0.61958  0.77255  0.48576  0.95510
     37   2.91559  4.66837  3.62757  3.55284  4.68410  0.49008  4.65793  4.33308  3.75946  3.96241  4.94244  3.79242  4.06530  4.06903  3.97130  3.09352  3.41147  3.82508  5.72580  4.79366     37 - -
          2.68618  4.42225  2.77519  2.73123  3.46354  2.40513  3.72494  3.29354  2.67741  2.69355  4.24690  2.90347  2.73739  3.18146  2.89801  2.37887  2.77519  2.98518  4.58477  3.61503
          0.02595  4.06053  4.78288  0.61958  0.77255  0.48576  0.95510
     38   2.45194  5.40257  1.55715  1.65096  4.71345  3.26753  3.75224  4.19671  2.71036  3.71624  4.54305  2.73795  3.85108  2.90647  3.27838  2.79281  3.16031  3.77934  5.88926  4.41306     38 - -
          2.68618  4.42225  2.77519  2.73123  3.46354  2.40513  3.72494  3.29354  2.67741  2.69355  4.24690  2.90347  2.73739  3.18146  2.89801  2.37887  2.77519  2.98518  4.58477  3.61503
          0.02595  4.06053  4.78288  0.61958  0.77255  0.48576  0.95510
     39   2.59120  3.42148  3.78380  3.20803  3.27327  3.64544  3.93895  2.51333  2.76241  1.90895  2.90452  3.51849  4.02066  3.38678  3.37628  2.91876  2.54677  2.16894  4.78046  3.57482     39 - -
          2.68618  4.42225  2.77519  2.73123  3.46354  2.40513  3.72494  3.29354  2.67741  2.69355  4.24690  2.90347  2.73739  3.18146  2.89801  2.37887  2.77519  2.98518  4.58477  3.61503
          0.02595  4.06053  4.78288  0.61958  0.77255  0.48576  0.95510
     40   2.51798  1.34443  4.29828  3.89854  3.68761  3.38003  4.53046  2.48875  3.71277  2.56246  3.68746  3.86037  4.05316  4.00494  3.87939  2.83741  2.94834  1.99867  5.32535  4.09242     40 - -
          2.68618  4.42225  2.77519  2.73123  3.46354  2.40513  3.72494  3.29354  2.67741  2.69355  4.24690  2.90347  2.73739  3.18146  2.89801  2.37887  2.77519  2.98518  4.58477  3.61503
          0.02595  4.06053  4.78288  0.61958  0.77255  0.48576  0.95510
     41   2.62974  4.27469  3.61640  2.73718  3.39427  3.64297  3.90478  2.19162  2.93919  2.06898  3.34734  3.42224  4.01521  3.26664  2.89918  2.90462  2.86181  2.05876  4.89316  3.67269     41 - -
          2.68618  4.42225  2.77519  2.73123  3.46354  2.40513  3.72494  3.29354  2.67741  2.69355  4.24690  2.90347  2.73739  3.18146  2.89801  2.37887  2.77519  2.98518  4.58477  3.61503
          0.02595  4.06053  4.78288  0.61958  0.77255  0.48576  0.95510
     42   3.14063  4.47140  4.80715  4.33202  3.53811  4.44210  5.03976  1.00606  4.19590  2.01900  3.35542  4.54638  4.77303  4.46928  4.38641  3.84661  3.41547  1.54210  5.53371  4.32516     42 - -
          2.68599  4.42233  2.77527  2.73114  3.46362  2.40520  3.72464  3.29362  2.67748  2.69363  4.24697  2.90354  2.73747  3.18128  2.89788  2.37894  2.77527  2.98508  4.58485  3.61478
          0.39819  1.62550  2.02760  0.87764  0.53745  0.48576  0.95510
     43   2.59124  4.87578  2.54946  2.18110  4.13344  3.35283  3.58426  3.56694  2.23090  3.14322  3.94547  2.58574  3.76905  2.72355  2.84550  2.59678  2.82581  2.88207  5.35837  3.41703     46 - -
          2.68618  4.42225  2.77519  2.73123  3.46354  2.40513  3.72494  3.29354  2.67741  2.69355  4.24690  2.90347  2.73739  3.18146  2.89801  2.37887  2.77519  2.98518  4.58477  3.61503
          0.02965  3.92897  4.65131  0.61958  0.77255  0.61316  0.78010
     44   2.73128  5.12194  2.13753  2.19009  4.46117  2.16783  3.67378  3.93648  2.56265  3.47456  4.29158  2.44407  3.78557  2.45141  3.07665  2.68605  3.00469  3.54029  5.65804  4.23846     47 - -
          2.68618  4.42225  2.77519  2.73123  3.46354  2.40513  3.72494  3.29354  2.67741  2.69355  4.24690  2.90347  2.73739  3.18146  2.89801  2.37887  2.77519  2.98518  4.58477  3.61503
          0.02965  3.92897  4.65131  0.61958  0.77255  0.51542  0.90943
     45   2.65344  4.97112  2.79807  2.18633  4.28552  2.96612  3.60390  3.72163  2.32410  3.26572  4.06402  2.88038  3.80138  2.33037  2.48890  2.21346  2.89002  3.35486  5.44755  4.09436     48 - -
          2.68618  4.42225  2.77519  2.73123  3.46354  2.40513  3.72494  3.29354  2.67741  2.69355  4.24690  2.90347  2.73739  3.18146  2.89801  2.37887  2.77519  2.98518  4.58477  3.61503
          0.02780  3.99229  4.71464  0.61958  0.77255  0.55594  0.85222
     46   2.62302  4.88349  2.70830  1.85605  4.22001  2.90378  3.65413  3.65142  2.47444  3.23367  4.04469  2.55794  3.79002  2.80387  2.94565  2.41429  2.88389  2.90343  5.45063  4.09006     49 - -
          2.68618  4.42225  2.77519  2.73123  3.46354  2.40513  3.72494  3.29354  2.67741  2.69355  4.24690  2.90347  2.73739  3.18146  2.89801  2.37887  2.77519  2.98518  4.58477  3.61503
          0.02780  3.99229  4.71464  0.61958  0.77255  0.44425  1.02528
     47   2.62693  4.93521  2.48639  2.34739  4.28555  2.42193  3.64858  3.72996  2.44669  3.28870  4.08388  2.62583  3.79679  2.78542  2.64676  2.62684  2.37263  3.35136  5.48670  4.11692     50 - -
          2.68618  4.42225  2.77519  2.73123  3.46354  2.40513  3.72494  3.29354  2.67741  2.69355  4.24690  2.90347  2.73739  3.18146  2.89801  2.37887  2.77519  2.98518  4.58477  3.61503
          0.02595  4.06053  4.78288  0.61958  0.77255  0.48576  0.95510
     48   2.81820  5.14788  3.06660  2.28399  4.52706  3.51635  2.99125  3.93686  1.58827  3.40343  4.20658  2.99927  3.90153  2.45782  2.20427  2.79201  3.02020  3.56408  5.49951  4.21031     51 - -
          2.68618  4.42225  2.77519  2.73123  3.46354  2.40513  3.72494  3.29354  2.67741  2.69355  4.24690  2.90347  2.73739  3.18146  2.89801  2.37887  2.77519  2.98518  4.58477  3.61503
          0.02595  4.06053  4.78288  0.61958  0.77255  0.48576  0.95510
     49   2.59171  4.73195  2.98528  2.27881  3.98737  3.40765  3.64913  3.38891  2.27745  3.01163  3.83835  2.97310  2.98332  2.81406  2.89512  2.42929  2.60874  2.58334  5.27012  3.95069     52 - -
          2.68618  4.42225  2.77519  2.73123  3.46354  2.40513  3.72494  3.29354  2.67741  2.69355  4.24690  2.90347  2.73739  3.18146  2.89801  2.37887  2.77519  2.98518  4.58477  3.61503
          0.02595  4.06053  4.78288  0.61958  0.77255  0.48576  0.95510
     50   2.63424  4.21222  3.78188  3.22430  3.33958  3.67551  3.29504  2.08732  3.11500  2.34194  3.31961  3.54575  4.06318  3.41741  3.39091  2.96093  2.60480  1.71355  4.86644  3.64357     53 - -
          2.68618  4.42225  2.77519  2.73123  3.46354  2.40513  3.72494  3.29354  2.67741  2.69355  4.24690  2.90347  2.73739  3.18146  2.89801  2.37887  2.77519  2.98518  4.58477  3.61503
          0.02595  4.06053  4.78288  0.61958  0.77255  0.48576  0.95510
     51   2.60753  3.69230  3.05098  2.15524  3.94822  3.44324  3.63967  3.34722  2.27308  2.51802  3.80247  2.75683  3.83304  2.80832  2.61486  2.66415  2.83645  3.04669  5.23076  3.92306     54 - -
          2.68618  4.42225  2.77519  2.73123  3.46354  2.40513  3.72494  3.29354  2.67741  2.69355  4.24690  2.90347  2.73739  3.18146  2.89801  2.37887  2.77519  2.98518  4.58477  3.61503
          0.02595  4.06053  4.78288  0.61958  0.77255  0.48576  0.95510
     52   1.27778  3.03272  3.84064  3.43297  4.07934  2.99444  4.29930  3.39845  3.36479  3.16965  4.02840  3.46045  3.73385  3.63510  3.62770  1.79954  2.69723  2.95044  5.48854  4.30350     55 - -
          2.68618  4.42225  2.77519  2.73123  3.46354  2.40513  3.72494  3.29354  2.67741  2.69355  4.24690  2.90347  2.73739  3.18146  2.89801  2.37887  2.77519  2.98518  4.58477  3.61503
          0.02595  4.06053  4.78288  0.61958  0.77255  0.48576  0.95510
     53   3.12644  5.26412  2.58340  0.78467  4.63583  3.40429  4.01273  4.12782  2.91795  3.71644  4.68644  3.05608  4.01910  3.22716  3.34323  3.09214  3.43350  3.79381  5.77184  4.49931     56 - -
          2.68618  4.42225  2.77519  2.73123  3.46354  2.40513  3.72494  3.29354  2.67741  2.69355  4.24690  2.90347  2.73739  3.18146  2.89801  2.37887  2.77519  2.98518  4.58477  3.61503
          0.02595  4.06053  4.78288  0.61958  0.77255  0.48576  0.95510
     54   2.34071  4.30911  4.20013  3.81944  3.75826  3.68687  4.64711  2.09532  3.72266  2.45720  3.63710  3.96533  4.27475  4.04121  3.95203  3.12249  3.09450  1.02401  5.49962  4.27298     57 - -
          2.68618  4.42225  2.77519  2.73123  3.46354  2.40513  3.72494  3.29354  2.67741  2.69355  4.24690  2.90347  2.73739  3.18146  2.89801  2.37887  2.77519  2.98518  4.58477  3.61503
          0.02595  4.06053  4.78288  0.61958  0.77255  0.48576  0.95510
     55   3.14362  4.44063  4.86689  4.34313  3.51680  4.52374  5.01540  1.48318  4.23393  1.81088  3.31816  4.57000  4.79102  4.46622  4.41875  3.89260  3.39439  1.13215  5.48897  4.30889     58 - -
          2.68618  4.42225  2.77519  2.73123  3.46354  2.40513  3.72494  3.29354  2.67741  2.69355  4.24690  2.90347  2.73739  3.18146  2.89801  2.37887  2.77519  2.98518  4.58477  3.61503
          0.02595  4.06053  4.78288  0.61958  0.77255  0.48576  0.95510
     56   1.98393  4.27011  3.34844  3.19452  4.45845  1.04136  4.35103  3.84241  3.36468  3.57902  4.44484  3.36673  3.77104  3.64489  3.65522  2.51329  2.84335  3.29056  5.77707  4.58628     59 - -
          2.68618  4.42225  2.77519  2.73123  3.46354  2.40513  3.72494  3.29354  2.67741  2.69355  4.24690  2.90347  2.73739  3.18146  2.89801  2.37887  2.77519  2.98518  4.58477  3.61503
          0.02595  4.06053  4.78288  0.61958  0.77255  0.48576  0.95510
     57   3.16733  4.54947  4.59633  4.08634  1.43751  4.27612  4.27954  2.33175  3.95019  1.61551  3.11868  4.23497  4.57145  4.09134  4.08939  3.61956  3.40774  2.09236  4.59714  3.12131     60 - -
          2.68618  4.42225  2.77519  2.73123  3.46354  2.40513  3.72494  3.29354  2.67741  2.69355  4.24690  2.90347  2.73739  3.18146  2.89801  2.37887  2.77519  2.98518  4.58477  3.61503
          0.02595  4.06053  4.78288  0.61958  0.77255  0.48576  0.95510
     58   2.77983  5.12137  3.01625  2.46944  4.48212  3.48893  3.08284  3.90414  1.73671  3.38343  4.18120  2.37142  3.87960  2.47940  2.25568  2.75543  2.98853  3.52850  5.49292  4.18544     61 - -
          2.68618  4.42225  2.77519  2.73123  3.46354  2.40513  3.72494  3.29354  2.67741  2.69355  4.24690  2.90347  2.73739  3.18146  2.89801  2.37887  2.77519  2.98518  4.58477  3.61503
          0.02595  4.06053  4.78288  0.61958  0.77255  0.48576  0.95510
     59   2.90233  5.42801  1.66941  1.78508  4.75011  2.06012  3.76805  4.25607  2.74658  3.75988  4.58966  2.73316  3.85587  2.92611  3.32441  2.80773  3.18601  3.82899  5.92438  4.44241     62 - -
          2.68618  4.42225  2.77519  2.73123  3.46354  2.40513  3.72494  3.29354  2.67741  2.69355  4.24690  2.90347  2.73739  3.18146  2.89801  2.37887  2.77519  2.98518  4.58477  3.61503
          0.02595  4.06053  4.78288  0.61958  0.77255  0.48576  0.95510
     60   2.43211  5.00998  2.77529  2.05589  4.31526  2.95598  3.60366  3.76691  2.22719  3.30274  4.08390  2.85939  3.22852  2.48384  2.84605  2.42710  2.87077  3.38366  5.48258  4.10263     63 - -
          2.68618  4.42225  2.77519  2.73123  3.46354  2.40513  3.72494  3.29354  2.67741  2.69355  4.24690  2.90347  2.73739  3.18146  2.89801  2.37887  2.77519  2.98518  4.58477  3.61503
          0.02595  4.06053  4.78288  0.61958  0.77255  0.48576  0.95510
     61   2.60765  4.83303  2.93441  2.27093  4.08846  3.40608  3.61820  3.51039  2.39103  3.10085  3.91130  2.50357  3.80826  2.76435  2.58506  2.45068  2.41785  3.17831  5.32885  3.36687     64 - -
          2.68618  4.42225  2.77519  2.73123  3.46354  2.40513  3.72494  3.29354  2.67741  2.69355  4.24690  2.90347  2.73739  3.18146  2.89801  2.37887  2.77519  2.98518  4.58477  3.61503
          0.02595  4.06053  4.78288  0.61958  0.77255  0.48576  0.95510
     62   2.94765  4.34298  4.46451  3.91274  3.40744  4.17362  4.58162  1.81128  3.80088  1.58097  3.26062  4.16364  4.49777  4.04520  4.01073  3.50045  2.74843  1.45000  5.20597  4.03032     65 - -
          2.68618  4.42225  2.77519  2.73123  3.46354  2.40513  3.72494  3.29354  2.67741  2.69355  4.24690  2.90347  2.73739  3.18146  2.89801  2.37887  2.77519  2.98518  4.58477  3.61503
          0.02595  4.06053  4.78288  0.61958  0.77255  0.48576  0.95510
     63   2.42384  4.12900  4.04229  3.46617  2.79956  3.75409  4.07319  2.02229  3.36074  1.90413  3.19692  3.70986  4.11986  3.59628  3.57164  2.69744  2.88196  2.02067  4.78301  3.58487     66 - -
          2.68618  4.42225  2.77519  2.73123  3.46354  2.40513  3.72494  3.29354  2.67741  2.69355  4.24690  2.90347  2.73739  3.18146  2.89801  2.37887  2.77519  2.98518  4.58477  3.61503
          0.02595  4.06053  4.78288  0.61958  0.77255  0.48576  0.95510
     64   2.68724  3.28206  4.14836  3.61574  3.35331  3.71033  4.27317  2.33171  3.45889  1.33308  3.28798  3.81545  4.17394  3.73982  3.66970  3.06273  2.59135  2.19175  5.01176  3.81633     67 - -
          2.68618  4.42225  2.77519  2.73123  3.46354  2.40513  3.72494  3.29354  2.67741  2.69355  4.24690  2.90347  2.73739  3.18146  2.89801  2.37887  2.77519  2.98518  4.58477  3.61503
          0.02595  4.06053  4.78288  0.61958  0.77255  0.48576  0.95510
     65   3.12702  4.64821  4.25646  3.86804  3.30388  3.97718  4.55977  2.49889  3.62467  1.87356  1.05845  4.12112  4.44221  3.99611  3.80711  3.49395  3.43781  2.52604  5.16749  3.94400     68 - -
          2.68618  4.42225  2.77519  2.73123  3.46354  2.40513  3.72494  3.29354  2.67741  2.69355  4.24690  2.90347  2.73739  3.18146  2.89801  2.37887  2.77519  2.98518  4.58477  3.61503
          0.02595  4.06053  4.78288  0.61958  0.77255  0.48576  0.95510
     66   1.80314  4.27170  3.32626  3.00875  4.26866  3.03319  4.12945  3.66168  3.06694  3.35010  4.18465  3.25720  1.67548  3.37592  3.41315  2.11321  2.76376  3.16934  5.60391  4.36546     69 - -
          2.68618  4.42225  2.77519  2.73123  3.46354  2.40513  3.72494  3.29354  2.67741  2.69355  4.24690  2.90347  2.73739  3.18146  2.89801  2.37887  2.77519  2.98518  4.58477  3.61503
          0.02595  4.06053  4.78288  0.61958  0.77255  0.48576  0.95510
     67   2.81953  4.28699  4.17662  3.60524  3.03661  3.92258  4.13775  2.39762  3.47775  1.54860  2.72206  3.85055  4.25368  3.70218  3.67754  3.21658  3.04917  2.12369  4.72818  2.31373     70 - -
          2.68618  4.42225  2.77519  2.73123  3.46354  2.40513  3.72494  3.29354  2.67741  2.69355  4.24690  2.90347  2.73739  3.18146  2.89801  2.37887  2.77519  2.98518  4.58477  3.61503
          0.02595  4.06053  4.78288  0.61958  0.77255  0.48576  0.95510
     68   2.71703  4.94548  2.67800  1.55989  4.25652  2.56734  3.72125  3.66354  2.53943  2.84785  4.12137  2.91092  3.85045  2.88495  2.98710  2.72527  2.98294  3.32406  5.50303  4.14420     71 - -
          2.68618  4.42225  2.77519  2.73123  3.46354  2.40513  3.72494  3.29354  2.67741  2.69355  4.24690  2.90347  2.73739  3.18146  2.89801  2.37887  2.77519  2.98518  4.58477  3.61503
          0.02595  4.06053  4.78288  0.61958  0.77255  0.48576  0.95510
     69   2.75615  5.26237  2.24639  1.75993  4.57013  2.82900  3.66218  4.05836  2.51487  3.55540  4.33999  2.45854  3.81218  2.50879  3.04232  2.42017  3.00853  3.63817  5.71197  4.27202     72 - -
          2.68618  4.42225  2.77519  2.73123  3.46354  2.40513  3.72494  3.29354  2.67741  2.69355  4.24690  2.90347  2.73739  3.18146  2.89801  2.37887  2.77519  2.98518  4.58477  3.61503
          0.02595  4.06053  4.78288  0.61958  0.77255  0.48576  0.95510
     70   2.39320  4.15244  3.80941  3.24277  2.87859  3.63233  3.97078  2.48920  3.15894  2.01237  3.27285  3.54031  4.02601  3.42422  3.42383  2.63209  2.57914  1.98246  4.80373  3.59467     73 - -
          2.68618  4.42225  2.77519  2.73123  3.46354  2.40513  3.72494  3.29354  2.67741  2.69355  4.24690  2.90347  2.73739  3.18146  2.89801  2.37887  2.77519  2.98518  4.58477  3.61503
          0.02595  4.06053  4.78288  0.61958  0.77255  0.48576  0.95510
     71   2.44917  4.99402  2.48056  2.13755  4.29007  3.35387  3.15498  3.73887  2.42332  3.28935  4.07930  2.85504  3.79430  2.75389  2.91156  2.09686  2.64381  3.36436  5.48376  4.10276     74 - -
          2.68618  4.42225  2.77519  2.73123  3.46354  2.40513  3.72494  3.29354  2.67741  2.69355  4.24690  2.90347  2.73739  3.18146  2.89801  2.37887  2.77519  2.98518  4.58477  3.61503
          0.02595  4.06053  4.78288  0.61958  0.77255  0.48576  0.95510
     72   2.40762  4.34537  3.26018  2.94116  4.05356  1.44449  4.04681  3.46438  2.96617  2.66181  4.05265  3.24574  3.80052  3.31162  3.30494  2.25678  2.82478  3.06741  5.43148  4.15162     75 - -
          2.68618  4.42225  2.77519  2.73123  3.46354  2.40513  3.72494  3.29354  2.67741  2.69355  4.24690  2.90347  2.73739  3.18146  2.89801  2.37887  2.77519  2.98518  4.58477  3.61503
          0.02595  4.06053  4.78288  0.61958  0.77255  0.48576  0.95510
     73   3.16898  4.45877  4.90734  4.38495  3.49597  4.55760  5.04904  1.18940  4.27288  1.79097  3.29146  4.61002  4.81430  4.49583  4.44968  3.93046  3.41885  1.40123  5.49351  4.32279     76 - -
          2.68618  4.42225  2.77519  2.73123  3.46354  2.40513  3.72494  3.29354  2.67741  2.69355  4.24690  2.90347  2.73739  3.18146  2.89801  2.37887  2.77519  2.98518  4.58477  3.61503
          0.02595  4.06053  4.78288  0.61958  0.77255  0.48576  0.95510
     74   2.16654  4.88152  2.99269  2.26598  4.15318  3.43928  3.61104  3.56666  2.14335  2.79249  3.95251  2.95776  3.83178  2.53814  2.49164  2.66881  2.87536  3.23324  5.34914  4.02613     77 - -
          2.68618  4.42225  2.77519  2.73123  3.46354  2.40513  3.72494  3.29354  2.67741  2.69355  4.24690  2.90347  2.73739  3.18146  2.89801  2.37887  2.77519  2.98518  4.58477  3.61503
          0.02595  4.06053  4.78288  0.61958  0.77255  0.48576  0.95510
     75   2.39009  4.24503  3.58715  3.02754  3.38051  3.58460  3.88698  2.39845  2.96179  2.42099  3.35768  3.39465  2.67600  3.25970  3.28331  2.85240  2.82872  2.09461  4.86639  3.13491     78 - -
          2.68618  4.42225  2.77519  2.73123  3.46354  2.40513  3.72494  3.29354  2.67741  2.69355  4.24690  2.90347  2.73739  3.18146  2.89801  2.37887  2.77519  2.98518  4.58477  3.61503
          0.02595  4.06053  4.78288  0.61958  0.77255  0.48576  0.95510
     76   2.54558  4.56011  2.87494  2.75492  4.45460  1.14573  4.10715  3.99821  3.05779  3.63052  4.48628  2.44717  3.82922  3.35094  3.43439  2.65564  2.98941  3.48401  5.72718  4.43700     79 - -
          2.68618  4.42225  2.77519  2.73123  3.46354  2.40513  3.72494  3.29354  2.67741  2.69355  4.24690  2.90347  2.73739  3.18146  2.89801  2.37887  2.77519  2.98518  4.58477  3.61503
          0.02595  4.06053  4.78288  0.61958  0.77255  0.48576  0.95510
     77   2.08868  3.04766  2.73482  2.61335  3.96727  3.29587  3.77025  3.36612  2.63854  3.01529  3.85056  2.69068  3.79843  2.96543  3.07019  2.17001  2.79717  3.02710  5.29183  3.99802     80 - -
          2.68618  4.42225  2.77519  2.73123  3.46354  2.40513  3.72494  3.29354  2.67741  2.69355  4.24690  2.90347  2.73739  3.18146  2.89801  2.37887  2.77519  2.98518  4.58477  3.61503
          0.02595  4.06053  4.78288  0.61958  0.77255  0.48576  0.95510
     78   2.60969  4.60188  3.16645  2.59668  3.80206  3.47905  3.67878  2.88720  2.16455  2.42609  3.69061  3.07518  3.27162  2.88004  2.59612  2.70786  2.60255  2.90448  5.13360  3.85415     81 - -
          2.68618  4.42225  2.77519  2.73123  3.46354  2.40513  3.72494  3.29354  2.67741  2.69355  4.24690  2.90347  2.73739  3.18146  2.89801  2.37887  2.77519  2.98518  4.58477  3.61503
          0.02595  4.06053  4.78288  0.61958  0.77255  0.48576  0.95510
     79   3.07835  4.43353  4.72055  4.24517  3.60606  4.35157  4.98223  1.63690  4.11728  2.13794  3.43477  4.45927  4.71681  4.41071  4.32676  3.75196  3.36123  0.94233  5.54986  4.31984     82 - -
          2.68618  4.42225  2.77519  2.73123  3.46354  2.40513  3.72494  3.29354  2.67741  2.69355  4.24690  2.90347  2.73739  3.18146  2.89801  2.37887  2.77519  2.98518  4.58477  3.61503
          0.02595  4.06053  4.78288  0.61958  0.77255  0.48576  0.95510
     80   2.40582  4.57204  3.13193  2.24910  3.75983  3.46357  3.68392  2.86998  2.53658  2.80593  3.66214  3.06359  3.85310  2.89265  2.71253  2.68987  2.60562  2.87148  5.11178  2.90901     83 - -
          2.68618  4.42225  2.77519  2.73123  3.46354  2.40513  3.72494  3.29354  2.67741  2.69355  4.24690  2.90347  2.73739  3.18146  2.89801  2.37887  2.77519  2.98518  4.58477  3.61503
          0.02595  4.06053  4.78288  0.61958  0.77255  0.48576  0.95510
     81   1.73207  4.28263  3.41635  2.95376  3.98841  3.14820  3.99958  3.33673  2.93756  3.05172  3.90509  3.25271  2.59811  3.25141  3.30338  2.01328  2.75064  2.50622  5.35988  4.11797     84 - -
          2.68618  4.42225  2.77519  2.73123  3.46354  2.40513  3.72494  3.29354  2.67741  2.69355  4.24690  2.90347  2.73739  3.18146  2.89801  2.37887  2.77519  2.98518  4.58477  3.61503
          0.02595  4.06053  4.78288  0.61958  0.77255  0.48576  0.95510
     82   2.37789  3.49827  3.32987  2.77250  3.57593  3.48396  3.77160  2.92378  2.46681  2.25193  3.51764  2.89408  3.89051  3.04812  3.08397  2.73631  2.40299  2.67856  4.98747  3.73765     85 - -
          2.68618  4.42225  2.77519  2.73123  3.46354  2.40513  3.72494  3.29354  2.67741  2.69355  4.24690  2.90347  2.73739  3.18146  2.89801  2.37887  2.77519  2.98518  4.58477  3.61503
          0.02595  4.06053  4.78288  0.61958  0.77255  0.48576  0.95510
     83   2.68335  4.96458  2.40984  2.32646  4.21636  2.20931  3.67827  3.70110  2.53315  3.27814  4.09547  2.29961  3.82129  2.83575  3.02190  2.67981  2.93967  3.34600  5.47087  3.25719     86 - -
          2.68618  4.42225  2.77519  2.73123  3.46354  2.40513  3.72494  3.29354  2.67741  2.69355  4.24690  2.90347  2.73739  3.18146  2.89801  2.37887  2.77519  2.98518  4.58477  3.61503
          0.02595  4.06053  4.78288  0.61958  0.77255  0.48576  0.95510
     84   2.58845  4.58398  3.11314  2.25895  3.78558  3.08109  3.68813  2.60444  2.35346  2.82430  3.68043  3.05752  3.85232  2.89263  2.96071  2.68810  2.57671  2.63355  5.13424  3.84612     87 - -
          2.68609  4.42233  2.77527  2.73114  3.46361  2.40508  3.72502  3.29361  2.67748  2.69346  4.24697  2.90354  2.73747  3.18127  2.89808  2.37871  2.77527  2.98526  4.58484  3.61511
          0.09828  2.46241  4.78288  1.38318  0.28872  0.48576  0.95510
     85   2.63629  4.89716  2.82013  2.39645  4.25917  2.37029  3.65863  3.69267  2.21337  3.25816  4.06307  2.91573  2.87209  2.53346  2.85850  2.43590  2.89347  3.32469  5.45903  4.11099     95 - -
          2.68618  4.42225  2.77519  2.73123  3.46354  2.40513  3.72494  3.29354  2.67741  2.69355  4.24690  2.90347  2.73739  3.18146  2.89801  2.37887  2.77519  2.98518  4.58477  3.61503
          0.02595  4.06053  4.78288  0.61958  0.77255  0.48576  0.95510
     86   2.63198  4.41306  3.40600  2.84599  3.52813  3.56580  3.80713  2.84478  2.44962  1.91031  3.04113  3.26889  2.89153  3.09124  3.04659  2.82363  2.86583  2.64253  4.98271  3.74259     96 - -
          2.68618  4.42225  2.77519  2.73123  3.46354  2.40513  3.72494  3.29354  2.67741  2.69355  4.24690  2.90347  2.73739  3.18146  2.89801  2.37887  2.77519  2.98518  4.58477  3.61503
          0.02595  4.06053  4.78288  0.61958  0.77255  0.48576  0.95510
     87   2.65218  4.92947  2.87150  2.21439  4.23611  3.39632  3.62523  3.66393  2.35091  3.22484  4.02861  2.91941  3.81968  2.49596  2.55611  1.98287  2.63306  3.30903  5.42184  4.07849     97 - -
          2.68618  4.42225  2.77519  2.73123  3.46354  2.40513  3.72494  3.29354  2.67741  2.69355  4.24690  2.90347  2.73739  3.18146  2.89801  2.37887  2.77519  2.98518  4.58477  3.61503
          0.02595  4.06053  4.78288  0.61958  0.77255  0.48576  0.95510
     88   3.14383  4.44110  4.86621  4.34175  3.51223  4.52295  5.01211  1.48865  4.23249  1.79655  3.31367  4.56870  4.78950  4.46331  4.41657  3.89126  3.39425  1.13732  5.48442  4.30566     98 - -
          2.68618  4.42225  2.77519  2.73123  3.46354  2.40513  3.72494  3.29354  2.67741  2.69355  4.24690  2.90347  2.73739  3.18146  2.89801  2.37887  2.77519  2.98518  4.58477  3.61503
          0.02595  4.06053  4.78288  0.61958  0.77255  0.48576  0.95510
     89   2.59518  4.80547  2.69951  2.41455  4.05081  3.40577  3.61973  3.46722  2.27565  2.77368  3.38841  2.67924  2.71311  2.76913  2.86962  2.62470  2.82814  3.14118  5.30722  3.96990     99 - -
          2.68618  4.42225  2.77519  2.73123  3.46354  2.40513  3.72494  3.29354  2.67741  2.69355  4.24690  2.90347  2.73739  3.18146  2.89801  2.37887  2.77519  2.98518  4.58477  3.61503
          0.02595  4.06053  4.78288  0.61958  0.77255  0.48576  0.95510
     90   2.87730  3.32166  4.52049  3.97994  3.42630  4.06796  4.57674  1.95680  3.84814  1.75328  3.31677  4.16132  4.44873  4.08931  4.02912  3.41830  3.14645  1.25809  5.18177  3.98290    100 - -
          2.68618  4.42225  2.77519  2.73123  3.46354  2.40513  3.72494  3.29354  2.67741  2.69355  4.24690  2.90347  2.73739  3.18146  2.89801  2.37887  2.77519  2.98518  4.58477  3.61503
          0.02595  4.06053  4.78288  0.61958  0.77255  0.48576  0.95510
     91   2.30865  4.27156  3.25199  3.07928  4.45411  1.23810  4.27005  3.93708  3.26672  3.60593  4.43271  3.28874  3.74162  3.54158  3.58760  1.81727  2.80726  3.34030  5.76980  4.53808    101 - -
          2.68618  4.42225  2.77519  2.73123  3.46354  2.40513  3.72494  3.29354  2.67741  2.69355  4.24690  2.90347  2.73739  3.18146  2.89801  2.37887  2.77519  2.98518  4.58477  3.61503
          0.02595  4.06053  4.78288  0.61958  0.77255  0.48576  0.95510
     92   2.64679  4.97550  2.16206  2.16096  4.25966  3.35866  3.63184  3.69351  2.43957  2.86586  4.06087  2.86304  2.85220  2.76800  2.92551  2.63806  2.64638  3.33129  5.46915  4.09346    102 - -
          2.68618  4.42225  2.77519  2.73123  3.46354  2.40513  3.72494  3.29354  2.67741  2.69355  4.24690  2.90347  2.73739  3.18146  2.89801  2.37887  2.77519  2.98518  4.58477  3.61503
          0.02595  4.06053  4.78288  0.61958  0.77255  0.48576  0.95510
     93   2.21201  5.19393  2.03463  2.02730  4.51986  2.54217  3.68731  3.99544  2.56282  3.51845  4.31645  2.50747  3.81746  2.82677  3.09127  2.69989  3.01354  3.58905  5.69528  4.26710    103 - -
          2.68618  4.42225  2.77519  2.73123  3.46354  2.40513  3.72494  3.29354  2.67741  2.69355  4.24690  2.90347  2.73739  3.18146  2.89801  2.37887  2.77519  2.98518  4.58477  3.61503
          0.02595  4.06053  4.78288  0.61958  0.77255  0.48576  0.95510
     94   3.37228  4.78104  4.49071  4.13532  3.21745  4.21903  4.73239  2.43575  3.90127  0.67399  3.18862  4.39251  4.62454  4.22425  4.04497  3.81777  3.65936  2.52118  5.16089  3.92632    104 - -
          2.68618  4.42225  2.77519  2.73123  3.46354  2.40513  3.72494  3.29354  2.67741  2.69355  4.24690  2.90347  2.73739  3.18146  2.89801  2.37887  2.77519  2.98518  4.58477  3.61503
          0.02595  4.06053  4.78288  0.61958  0.77255  0.48576  0.95510
     95   3.32085  4.64733  4.85915  4.33283  3.16606  4.57262  4.91181  1.70675  4.15418  0.94127  2.98534  4.59271  4.78555  4.33364  4.29404  3.94938  3.55665  2.11131  5.24537  4.11412    105 - -
          2.68618  4.42225  2.77519  2.73123  3.46354  2.40513  3.72494  3.29354  2.67741  2.69355  4.24690  2.90347  2.73739  3.18146  2.89801  2.37887  2.77519  2.98518  4.58477  3.61503
          0.02595  4.06053  4.78288  0.61958  0.77255  0.48576  0.95510
     96   2.91559  4.66837  3.62757  3.55284  4.68410  0.49008  4.65793  4.33308  3.75946  3.96241  4.94244  3.79242  4.06530  4.06903  3.97130  3.09352  3.41147  3.82508  5.72580  4.79366    106 - -
          2.68618  4.42225  2.77519  2.73123  3.46354  2.40513  3.72494  3.29354  2.67741  2.69355  4.24690  2.90347  2.73739  3.18146  2.89801  2.37887  2.77519  2.98518  4.58477  3.61503
          0.02595  4.06053  4.78288  0.61958  0.77255  0.48576  0.95510
     97   2.89378  5.07299  3.27159  2.65749  4.45739  3.59010  3.62029  3.82769  1.88371  3.32387  4.16289  3.10948  3.96656  2.47831  1.53021  2.89710  2.65476  3.49790  5.43596  4.20499    107 - -
          2.68618  4.42225  2.77519  2.73123  3.46354  2.40513  3.72494  3.29354  2.67741  2.69355  4.24690  2.90347  2.73739  3.18146  2.89801  2.37887  2.77519  2.98518  4.58477  3.61503
          0.02595  4.06053  4.78288  0.61958  0.77255  0.48576  0.95510
     98   3.08527  4.43334  4.73876  4.26023  3.60704  4.37145  4.99504  1.61027  4.13519  2.13439  3.43150  4.47513  4.72857  4.42469  4.34354  3.77009  3.36555  0.95020  5.55483  4.32813    108 - -
          2.68618  4.42225  2.77519  2.73123  3.46354  2.40513  3.72494  3.29354  2.67741  2.69355  4.24690  2.90347  2.73739  3.18146  2.89801  2.37887  2.77519  2.98518  4.58477  3.61503
          0.02595  4.06053  4.78288  0.61958  0.77255  0.48576  0.95510
     99   3.21865  4.52359  4.89624  4.35361  3.30385  4.55161  4.95762  1.48395  4.22946  1.23826  3.09723  4.58988  4.77714  4.39615  4.37754  3.91161  3.45686  1.69478  5.33807  4.22106    109 - -
          2.68618  4.42225  2.77519  2.73123  3.46354  2.40513  3.72494  3.29354  2.67741  2.69355  4.24690  2.90347  2.73739  3.18146  2.89801  2.37887  2.77519  2.98518  4.58477  3.61503
          0.02595  4.06053  4.78288  0.61958  0.77255  0.48576  0.95510
    100   2.98345  5.46179  1.06715  2.16587  4.78263  3.23854  3.85224  4.36525  2.91285  3.89133  4.76811  2.32943  3.88939  3.03721  3.51030  2.88326  3.30015  3.93126  6.00331  4.49735    110 - -
          2.68618  4.42225  2.77519  2.73123  3.46354  2.40513  3.72494  3.29354  2.67741  2.69355  4.24690  2.90347  2.73739  3.18146  2.89801  2.37887  2.77519  2.98518  4.58477  3.61503
          0.02595  4.06053  4.78288  0.61958  0.77255  0.48576  0.95510
    101   1.64133  4.26882  3.33394  2.97934  4.29781  1.93075  4.10608  3.72468  3.04738  3.37862  4.19085  3.23602  2.82203  3.33812  3.41634  2.10920  2.73996  3.20424  5.61587  4.37562    111 - -
          2.68618  4.42225  2.77519  2.73123  3.46354  2.40513  3.72494  3.29354  2.67741  2.69355  4.24690  2.90347  2.73739  3.18146  2.89801  2.37887  2.77519  2.98518  4.58477  3.61503
          0.02595  4.06053  4.78288  0.61958  0.77255  0.48576  0.95510
    102   2.58655  4.19893  3.71079  3.17576  2.55294  3.07817  3.91384  2.65218  3.09675  1.78117  3.32662  3.48155  3.99954  3.37604  3.37354  2.55374  2.84387  2.45337  4.74629  3.46196    112 - -
          2.68618  4.42225  2.77519  2.73123  3.46354  2.40513  3.72494  3.29354  2.67741  2.69355  4.24690  2.90347  2.73739  3.18146  2.89801  2.37887  2.77519  2.98518  4.58477  3.61503
          0.02595  4.06053  4.78288  0.61958  0.77255  0.48576  0.95510
    103   2.91559  4.66837  3.62757  3.55284  4.68410  0.49008  4.65793  4.33308  3.75946  3.96241  4.94244  3.79242  4.06530  4.06903  3.97130  3.09352  3.41147  3.82508  5.72580  4.79366    113 - -
          2.68618  4.42225  2.77519  2.73123  3.46354  2.40513  3.72494  3.29354  2.67741  2.69355  4.24690  2.90347  2.73739  3.18146  2.89801  2.37887  2.77519  2.98518  4.58477  3.61503
          0.02595  4.06053  4.78288  0.61958  0.77255  0.48576  0.95510
    104   2.83519  5.15871  3.04130  2.29973  4.54047  3.51642  3.60042  3.94670  1.91536  3.41354  4.22104  2.68043  3.90888  2.44599  1.74080  2.80772  3.03752  3.57634  5.50980  4.22361    114 - -
          2.68618  4.42225  2.77519  2.73123  3.46354  2.40513  3.72494  3.29354  2.67741  2.69355  4.24690  2.90347  2.73739  3.18146  2.89801  2.37887  2.77519  2.98518  4.58477  3.61503
          0.02595  4.06053  4.78288  0.61958  0.77255  0.48576  0.95510
    105   3.02014  4.74195  3.64830  3.51733  4.48995  3.41901  4.57609  4.08785  3.59154  3.69259  4.75301  3.80327  0.54197  3.97450  3.81246  3.19437  3.47724  3.71105  5.62099  4.61440    115 - -
          2.68618  4.42225  2.77519  2.73123  3.46354  2.40513  3.72494  3.29354  2.67741  2.69355  4.24690  2.90347  2.73739  3.18146  2.89801  2.37887  2.77519  2.98518  4.58477  3.61503
          0.02595  4.06053  4.78288  0.61958  0.77255  0.48576  0.95510
    106   3.28066  4.59309  4.88279  4.35718  3.23328  4.57155  4.94245  1.39534  4.19152  1.16125  3.04968  4.60335  4.79298  4.37720  4.33405  3.94770  3.51928  1.98049  5.29314  4.15359    116 - -
          2.68618  4.42225  2.77519  2.73123  3.46354  2.40513  3.72494  3.29354  2.67741  2.69355  4.24690  2.90347  2.73739  3.18146  2.89801  2.37887  2.77519  2.98518  4.58477  3.61503
          0.02595  4.06053  4.78288  0.61958  0.77255  0.48576  0.95510
    107   2.98178  5.46394  1.07947  2.16404  4.78421  3.23870  3.84933  4.36506  2.90776  3.88946  4.76460  2.29968  3.88826  3.03334  3.50519  2.88112  3.29739  3.93076  6.00330  4.49694    117 - -
          2.68618  4.42225  2.77519  2.73123  3.46354  2.40513  3.72494  3.29354  2.67741  2.69355  4.24690  2.90347  2.73739  3.18146  2.89801  2.37887  2.77519  2.98518  4.58477  3.61503
          0.02595  4.06053  4.78288  0.61958  0.77255  0.48576  0.95510
    108   2.70892  5.07772  2.75905  2.18514  4.39986  2.40935  3.62158  3.84378  2.13735  3.36408  4.15718  2.37949  3.82780  2.74870  2.49443  2.68389  2.94275  3.46307  5.52469  4.16193    118 - -
          2.68618  4.42225  2.77519  2.73123  3.46354  2.40513  3.72494  3.29354  2.67741  2.69355  4.24690  2.90347  2.73739  3.18146  2.89801  2.37887  2.77519  2.98518  4.58477  3.61503
          0.02595  4.06053  4.78288  0.61958  0.77255  0.48576  0.95510
    109   2.43098  4.85184  2.94156  2.24929  4.12880  3.41586  3.63118  3.53595  1.94709  2.77508  3.94524  2.95079  3.82694  2.77875  2.78523  2.30855  2.87275  3.20512  5.35178  4.02385    119 - -
          2.68618  4.42225  2.77519  2.73123  3.46354  2.40513  3.72494  3.29354  2.67741  2.69355  4.24690  2.90347  2.73739  3.18146  2.89801  2.37887  2.77519  2.98518  4.58477  3.61503
          0.02595  4.06053  4.78288  0.61958  0.77255  0.48576  0.95510
    110   2.60774  4.81843  2.63686  2.40242  3.46156  2.31829  3.64494  3.51096  2.27094  3.11089  3.92673  2.92482  3.20708  2.79897  2.92486  2.63516  2.85184  3.17798  5.34675  4.00287    120 - -
          2.68618  4.42225  2.77519  2.73123  3.46354  2.40513  3.72494  3.29354  2.67741  2.69355  4.24690  2.90347  2.73739  3.18146  2.89801  2.37887  2.77519  2.98518  4.58477  3.61503
          0.02595  4.06053  4.78288  0.61958  0.77255  0.48576  0.95510
    111   2.36496  3.61866  3.25413  2.49508  3.66849  3.43222  3.75809  2.71184  2.67827  2.72620  3.59521  3.14907  3.30081  3.00634  3.07842  2.11197  2.79712  2.76594  5.05967  3.79653    121 - -
          2.68618  4.42225  2.77519  2.73123  3.46354  2.40513  3.72494  3.29354  2.67741  2.69355  4.24690  2.90347  2.73739  3.18146  2.89801  2.37887  2.77519  2.98518  4.58477  3.61503
          0.02595  4.06053  4.78288  0.61958  0.77255  0.48576  0.95510
    112   2.57584  4.33288  3.39739  2.83432  3.03521  3.53423  3.78429  2.82931  2.77378  2.08076  3.43297  2.88528  3.28243  3.09666  2.85373  2.78023  2.80958  2.42790  4.90284  3.65434    122 - -
          2.68618  4.42225  2.77519  2.73123  3.46354  2.40513  3.72494  3.29354  2.67741  2.69355  4.24690  2.90347  2.73739  3.18146  2.89801  2.37887  2.77519  2.98518  4.58477  3.61503
          0.02595  4.06053  4.78288  0.61958  0.77255  0.48576  0.95510
    113   2.60054  4.78208  2.70284  2.44052  4.01593  3.06664  3.62235  3.43237  2.26736  2.56754  3.85623  2.95557  3.81438  2.77712  2.44607  2.63758  2.83080  3.11457  5.27900  3.34613    123 - -
          2.68618  4.42225  2.77519  2.73123  3.46354  2.40513  3.72494  3.29354  2.67741  2.69355  4.24690  2.90347  2.73739  3.18146  2.89801  2.37887  2.77519  2.98518  4.58477  3.61503
          0.02595  4.06053  4.78288  0.61958  0.77255  0.48576  0.95510
    114   2.35016  4.72491  2.67386  2.45715  4.09652  2.97206  3.67769  3.51616  2.49802  3.12154  3.93336  2.65544  3.79088  2.83403  2.95987  2.37174  2.34996  2.85191  5.36087  4.02815    124 - -
          2.68618  4.42225  2.77519  2.73123  3.46354  2.40513  3.72494  3.29354  2.67741  2.69355  4.24690  2.90347  2.73739  3.18146  2.89801  2.37887  2.77519  2.98518  4.58477  3.61503
          0.02595  4.06053  4.78288  0.61958  0.77255  0.48576  0.95510
    115   2.66593  4.98169  2.17306  2.31422  4.38747  3.29008  3.70462  3.84081  2.55980  3.40094  4.20434  2.26285  3.80630  2.85132  3.05820  2.41490  2.13170  3.44365  5.59694  4.20790    125 - -
          2.68618  4.42225  2.77519  2.73123  3.46354  2.40513  3.72494  3.29354  2.67741  2.69355  4.24690  2.90347  2.73739  3.18146  2.89801  2.37887  2.77519  2.98518  4.58477  3.61503
          0.22343  4.06053  1.69831  0.61958  0.77255  0.48576  0.95510
    116   2.37059  4.75050  2.51367  2.16170  4.01486  3.32763  3.62269  2.97938  2.46124  3.03759  3.86874  2.88198  3.77242  2.78820  2.92546  2.37636  2.82591  3.08291  5.29798  3.96106    126 - -
          2.68618  4.42225  2.77519  2.73123  3.46354  2.40513  3.72494  3.29354  2.67741  2.69355  4.24690  2.90347  2.73739  3.18146  2.89801  2.37887  2.77519  2.98518  4.58477  3.61503
          0.03152  3.86862  4.59097  0.61958  0.77255  0.38961  1.13111
    117   2.39218  4.65536  3.07679  2.52759  3.90722  3.42045  3.66622  3.30639  2.47151  2.94088  3.77771  3.01880  3.33115  2.84603  2.31174  2.43604  2.56325  3.00610  5.21251  3.30592    127 - -
          2.68618  4.42225  2.77519  2.73123  3.46354  2.40513  3.72494  3.29354  2.67741  2.69355  4.24690  2.90347  2.73739  3.18146  2.89801  2.37887  2.77519  2.98518  4.58477  3.61503
          0.02595  4.06053  4.78288  0.61958  0.77255  0.48576  0.95510
    118   2.58521  4.47371  3.21986  2.47886  3.63723  3.04415  3.72014  3.01180  2.41699  2.49343  3.56919  3.13056  3.87842  2.96558  3.01340  2.72622  2.81670  2.39251  5.02583  2.92327    128 - -
          2.68618  4.42225  2.77519  2.73123  3.46354  2.40513  3.72494  3.29354  2.67741  2.69355  4.24690  2.90347  2.73739  3.18146  2.89801  2.37887  2.77519  2.98518  4.58477  3.61503
          0.02595  4.06053  4.78288  0.61958  0.77255  0.48576  0.95510
    119   2.38776  4.81712  2.89006  2.23394  4.08425  3.02420  3.63320  3.50679  2.44021  3.10314  3.91494  2.69276  2.94617  2.78327  2.90646  2.44939  2.83909  3.17271  5.33940  3.34406    129 - -
          2.68618  4.42225  2.77519  2.73123  3.46354  2.40513  3.72494  3.29354  2.67741  2.69355  4.24690  2.90347  2.73739  3.18146  2.89801  2.37887  2.77519  2.98518  4.58477  3.61503
          0.02595  4.06053  4.78288  0.61958  0.77255  0.48576  0.95510
    120   3.01560  4.46253  4.38498  3.84922  3.27259  4.15195  4.54252  1.95437  3.68636  1.12233  3.12072  4.12735  4.48254  3.95751  3.89637  3.49092  2.79033  2.10238  5.15512  3.99664    130 - -
          2.68618  4.42225  2.77519  2.73123  3.46354  2.40513  3.72494  3.29354  2.67741  2.69355  4.24690  2.90347  2.73739  3.18146  2.89801  2.37887  2.77519  2.98518  4.58477  3.61503
          0.02595  4.06053  4.78288  0.61958  0.77255  0.48576  0.95510
    121   2.62422  4.96127  2.59545  2.07264  4.23763  3.37843  3.17384  2.83250  2.21139  3.23489  4.02469  2.65490  3.79312  2.73192  2.85127  2.61714  2.85800  3.31543  5.43164  4.06191    131 - -
          2.68618  4.42225  2.77519  2.73123  3.46354  2.40513  3.72494  3.29354  2.67741  2.69355  4.24690  2.90347  2.73739  3.18146  2.89801  2.37887  2.77519  2.98518  4.58477  3.61503
          0.02595  4.06053  4.78288  0.61958  0.77255  0.48576  0.95510
    122   2.41446  4.58964  3.12667  2.56770  3.25617  3.45897  3.67547  3.17237  2.51568  2.58552  3.67962  2.80392  3.84780  2.66514  2.49886  2.68191  2.57094  2.89761  5.12617  3.83695    132 - -
          2.68618  4.42225  2.77519  2.73123  3.46354  2.40513  3.72494  3.29354  2.67741  2.69355  4.24690  2.90347  2.73739  3.18146  2.89801  2.37887  2.77519  2.98518  4.58477  3.61503
          0.02595  4.06053  4.78288  0.61958  0.77255  0.48576  0.95510
    123   2.42568  5.02778  2.45896  1.86448  4.35281  3.33533  3.63357  3.80840  2.44300  3.34879  4.13453  2.84087  3.15864  2.76289  2.93932  2.42983  2.63251  3.41869  5.53393  4.14224    133 - -
          2.68618  4.42225  2.77519  2.73123  3.46354  2.40513  3.72494  3.29354  2.67741  2.69355  4.24690  2.90347  2.73739  3.18146  2.89801  2.37887  2.77519  2.98518  4.58477  3.61503
          0.02595  4.06053  4.78288  0.61958  0.77255  0.48576  0.95510
    124   2.56203  4.55987  3.14875  2.65783  3.93446  3.36901  3.77013  3.26155  2.32273  2.95495  3.82024  3.10411  2.13126  2.97219  2.95145  2.67062  2.52609  2.63074  5.26221  3.98358    134 - -
          2.68618  4.42225  2.77519  2.73123  3.46354  2.40513  3.72494  3.29354  2.67741  2.69355  4.24690  2.90347  2.73739  3.18146  2.89801  2.37887  2.77519  2.98518  4.58477  3.61503
          0.02595  4.06053  4.78288  0.61958  0.77255  0.48576  0.95510
    125   2.71338  4.32852  3.78162  3.25087  2.76660  3.71176  4.03669  2.05586  3.17350  2.20668  3.31463  3.58389  2.13704  3.46208  3.46744  3.01288  2.97102  2.37080  4.87146  3.57721    135 - -
          2.68618  4.42225  2.77519  2.73123  3.46354  2.40513  3.72494  3.29354  2.67741  2.69355  4.24690  2.90347  2.73739  3.18146  2.89801  2.37887  2.77519  2.98518  4.58477  3.61503
          0.02595  4.06053  4.78288  0.61958  0.77255  0.48576  0.95510
    126   2.73919  5.14113  2.30925  2.25770  4.42143  3.32051  2.70623  3.92236  2.52019  3.45347  4.25625  1.90495  3.82238  2.81834  3.02110  2.43622  2.99550  3.53116  5.61487  4.19731    136 - -
          2.68618  4.42225  2.77519  2.73123  3.46354  2.40513  3.72494  3.29354  2.67741  2.69355  4.24690  2.90347  2.73739  3.18146  2.89801  2.37887  2.77519  2.98518  4.58477  3.61503
          0.02595  4.06053  4.78288  0.61958  0.77255  0.48576  0.95510
    127   3.02014  4.74195  3.64830  3.51733  4.48995  3.41901  4.57609  4.08785  3.59154  3.69259  4.75301  3.80327  0.54197  3.97450  3.81246  3.19437  3.47724  3.71105  5.62099  4.61440    137 - -
          2.68618  4.42225  2.77519  2.73123  3.46354  2.40513  3.72494  3.29354  2.67741  2.69355  4.24690  2.90347  2.73739  3.18146  2.89801  2.37887  2.77519  2.98518  4.58477  3.61503
          0.02595  4.06053  4.78288  0.61958  0.77255  0.48576  0.95510
    128   3.32080  4.64623  4.89089  4.32148  3.09571  4.58104  4.87648  1.92468  4.17828  0.96446  2.23378  4.58710  4.75374  4.28597  4.29875  3.92496  3.53959  2.26115  5.18481  4.13115    138 - -
          2.68618  4.42225  2.77519  2.73123  3.46354  2.40513  3.72494  3.29354  2.67741  2.69355  4.24690  2.90347  2.73739  3.18146  2.89801  2.37887  2.77519  2.98518  4.58477  3.61503
          0.02595  4.06053  4.78288  0.61958  0.77255  0.48576  0.95510
    129   2.67921  5.16226  2.28367  2.10467  4.49216  3.35616  3.59789  3.96757  2.06354  3.45288  4.21670  2.55477  3.79430  2.45472  2.57501  2.63327  2.91469  3.54674  5.59001  4.18509    139 - -
          2.68618  4.42225  2.77519  2.73123  3.46354  2.40513  3.72494  3.29354  2.67741  2.69355  4.24690  2.90347  2.73739  3.18146  2.89801  2.37887  2.77519  2.98518  4.58477  3.61503
          0.02595  4.06053  4.78288  0.61958  0.77255  0.48576  0.95510
    130   3.22884  5.04713  3.73977  3.21639  4.44995  3.67563  3.97707  4.00806  2.33572  3.48994  4.48858  3.55998  4.17211  3.19099  0.72577  3.30602  3.48392  3.72471  5.45855  4.34010    140 - -
          2.68618  4.42225  2.77519  2.73123  3.46354  2.40513  3.72494  3.29354  2.67741  2.69355  4.24690  2.90347  2.73739  3.18146  2.89801  2.37887  2.77519  2.98518  4.58477  3.61503
          0.02595  4.06053  4.78288  0.61958  0.77255  0.48576  0.95510
    131   2.62142  4.85444  2.85905  2.21534  4.16814  3.37206  3.64864  3.59060  2.26487  3.17591  3.98654  2.92457  2.91853  2.79601  2.87436  2.41237  2.20937  3.24293  5.39709  4.05491    141 - -
          2.68618  4.42225  2.77519  2.73123  3.46354  2.40513  3.72494  3.29354  2.67741  2.69355  4.24690  2.90347  2.73739  3.18146  2.89801  2.37887  2.77519  2.98518  4.58477  3.61503
          0.02595  4.06053  4.78288  0.61958  0.77255  0.48576  0.95510
    132   2.63972  4.65448  3.17522  2.60081  3.86582  3.49004  3.67231  2.86874  2.25704  2.63563  3.74197  3.07733  2.65327  2.86315  2.34601  2.72680  2.86584  2.96300  5.17149  3.89312    142 - -
          2.68618  4.42225  2.77519  2.73123  3.46354  2.40513  3.72494  3.29354  2.67741  2.69355  4.24690  2.90347  2.73739  3.18146  2.89801  2.37887  2.77519  2.98518  4.58477  3.61503
          0.02595  4.06053  4.78288  0.61958  0.77255  0.48576  0.95510
    133   3.11035  4.43436  4.79034  4.25372  2.72660  4.40878  4.78378  1.19670  4.14281  1.85881  3.18240  4.45340  4.68172  4.31915  4.29432  3.76096  3.35422  1.66285  5.20871  3.98890    143 - -
          2.68618  4.42225  2.77519  2.73123  3.46354  2.40513  3.72494  3.29354  2.67741  2.69355  4.24690  2.90347  2.73739  3.18146  2.89801  2.37887  2.77519  2.98518  4.58477  3.61503
          0.02595  4.06053  4.78288  0.61958  0.77255  0.48576  0.95510
    134   2.64983  5.04411  2.53105  1.99930  4.35693  3.36431  3.60609  3.81116  2.36419  3.33818  4.11791  2.85423  3.79502  2.72801  2.25188  2.42966  2.60591  3.42166  5.50896  4.12572    144 - -
          2.68618  4.42225  2.77519  2.73123  3.46354  2.40513  3.72494  3.29354  2.67741  2.69355  4.24690  2.90347  2.73739  3.18146  2.89801  2.37887  2.77519  2.98518  4.58477  3.61503
          0.02595  4.06053  4.78288  0.61958  0.77255  0.48576  0.95510
    135   2.61618  4.98604  2.56945  1.94923  4.27316  3.37047  3.11483  3.72343  2.36835  3.26641  3.42666  2.64883  3.78405  2.71702  2.85080  2.60265  2.63000  3.34638  5.45275  4.07352    145 - -
          2.68618  4.42225  2.77519  2.73123  3.46354  2.40513  3.72494  3.29354  2.67741  2.69355  4.24690  2.90347  2.73739  3.18146  2.89801  2.37887  2.77519  2.98518  4.58477  3.61503
          0.02595  4.06053  4.78288  0.61958  0.77255  0.48576  0.95510
    136   2.60119  4.58302  3.14950  2.59778  3.78134  3.47093  3.69260  2.85792  2.35836  2.81181  3.67693  3.07699  2.96646  2.44725  2.92009  2.70483  2.83412  2.39490  5.12925  3.84745    146 - -
          2.68618  4.42225  2.77519  2.73123  3.46354  2.40513  3.72494  3.29354  2.67741  2.69355  4.24690  2.90347  2.73739  3.18146  2.89801  2.37887  2.77519  2.98518  4.58477  3.61503
          0.02595  4.06053  4.78288  0.61958  0.77255  0.48576  0.95510
    137   3.32080  4.64623  4.89089  4.32148  3.09571  4.58104  4.87648  1.92468  4.17828  0.96446  2.23378  4.58710  4.75374  4.28597  4.29875  3.92496  3.53959  2.26115  5.18481  4.13115    147 - -
          2.68618  4.42225  2.77519  2.73123  3.46354  2.40513  3.72494  3.29354  2.67741  2.69355  4.24690  2.90347  2.73739  3.18146  2.89801  2.37887  2.77519  2.98518  4.58477  3.61503
          0.02595  4.06053  4.78288  0.61958  0.77255  0.48576  0.95510
    138   2.66549  5.00472  2.20223  2.15032  4.30345  2.65594  3.64927  3.74976  2.47586  2.88129  4.10909  2.84887  3.80465  2.78830  2.97021  2.24978  2.91477  3.37913  5.51170  4.12812    148 - -
          2.68618  4.42225  2.77519  2.73123  3.46354  2.40513  3.72494  3.29354  2.67741  2.69355  4.24690  2.90347  2.73739  3.18146  2.89801  2.37887  2.77519  2.98518  4.58477  3.61503
          0.02595  4.06053  4.78288  0.61958  0.77255  0.48576  0.95510
    139   2.69795  4.34033  3.85598  3.33998  3.51012  3.67368  4.20052  2.37457  3.22082  1.89322  3.42174  3.64962  4.14066  3.55280  3.51183  3.01169  1.76518  2.03815  5.14802  3.92690    149 - -
          2.68618  4.42225  2.77519  2.73123  3.46354  2.40513  3.72494  3.29354  2.67741  2.69355  4.24690  2.90347  2.73739  3.18146  2.89801  2.37887  2.77519  2.98518  4.58477  3.61503
          0.02595  4.06053  4.78288  0.61958  0.77255  0.48576  0.95510
    140   2.91559  4.66837  3.62757  3.55284  4.68410  0.49008  4.65793  4.33308  3.75946  3.96241  4.94244  3.79242  4.06530  4.06903  3.97130  3.09352  3.41147  3.82508  5.72580  4.79366    150 - -
          2.68618  4.42225  2.77519  2.73123  3.46354  2.40513  3.72494  3.29354  2.67741  2.69355  4.24690  2.90347  2.73739  3.18146  2.89801  2.37887  2.77519  2.98518  4.58477  3.61503
          0.02595  4.06053  4.78288  0.61958  0.77255  0.48576  0.95510
    141   3.11023  4.43218  4.81209  4.32418  3.61188  4.44449  5.04769  1.47698  4.20922  2.12324  3.42165  4.53854  4.77274  4.48374  4.41104  3.83852  3.38202  1.00284  5.57498  4.36000    151 - -
          2.68618  4.42225  2.77519  2.73123  3.46354  2.40513  3.72494  3.29354  2.67741  2.69355  4.24690  2.90347  2.73739  3.18146  2.89801  2.37887  2.77519  2.98518  4.58477  3.61503
          0.02595  4.06053  4.78288  0.61958  0.77255  0.48576  0.95510
    142   3.12376  5.17219  3.56259  2.89955  4.62755  3.71263  3.66755  3.98165  1.72359  3.43189  4.32299  3.27869  4.09296  2.81115  1.11975  3.13192  3.29269  3.67605  5.46834  4.31732    152 - -
          2.68618  4.42225  2.77519  2.73123  3.46354  2.40513  3.72494  3.29354  2.67741  2.69355  4.24690  2.90347  2.73739  3.18146  2.89801  2.37887  2.77519  2.98518  4.58477  3.61503
          0.02595  4.06053  4.78288  0.61958  0.77255  0.48576  0.95510
    143   1.75938  4.25861  3.46743  2.99569  3.88570  3.18509  4.00395  3.20100  2.97030  2.94711  3.81622  3.28714  2.95588  3.27922  3.32354  2.06914  2.75592  2.20358  5.28313  4.04902    153 - -
          2.68618  4.42225  2.77519  2.73123  3.46354  2.40513  3.72494  3.29354  2.67741  2.69355  4.24690  2.90347  2.73739  3.18146  2.89801  2.37887  2.77519  2.98518  4.58477  3.61503
          0.02595  4.06053  4.78288  0.61958  0.77255  0.48576  0.95510
    144   3.19528  4.49130  4.90433  4.37237  3.39801  4.55850  5.00567  1.23045  4.25219  1.53649  3.19354  4.60316  4.79896  4.44860  4.41458  3.92557  3.43951  1.59775  5.41586  4.27081    154 - -
          2.68618  4.42225  2.77519  2.73123  3.46354  2.40513  3.72494  3.29354  2.67741  2.69355  4.24690  2.90347  2.73739  3.18146  2.89801  2.37887  2.77519  2.98518  4.58477  3.61503
          0.02595  4.06053  4.78288  0.61958  0.77255  0.48576  0.95510
    145   2.96373  5.46577  1.22385  2.15690  4.78322  3.24221  3.82725  4.35101  2.86454  3.86565  4.72785  2.00316  3.87964  3.00405  3.45762  2.86251  3.27102  3.91565  5.99017  4.48528    155 - -
          2.68618  4.42225  2.77519  2.73123  3.46354  2.40513  3.72494  3.29354  2.67741  2.69355  4.24690  2.90347  2.73739  3.18146  2.89801  2.37887  2.77519  2.98518  4.58477  3.61503
          0.02595  4.06053  4.78288  0.61958  0.77255  0.48576  0.95510
    146   1.41241  4.19573  3.49640  3.12969  4.26452  2.45059  4.18422  3.66937  3.15731  3.35229  4.17188  3.30993  3.71584  3.44272  3.49360  1.87740  2.32074  3.14941  5.60628  4.39095    156 - -
          2.68618  4.42225  2.77519  2.73123  3.46354  2.40513  3.72494  3.29354  2.67741  2.69355  4.24690  2.90347  2.73739  3.18146  2.89801  2.37887  2.77519  2.98518  4.58477  3.61503
          0.02595  4.06053  4.78288  0.61958  0.77255  0.48576  0.95510
    147   3.24229  4.58791  4.79836  4.23170  2.01048  4.43792  4.60483  2.29617  4.09795  1.14624  2.20113  4.43887  4.64508  4.17914  4.19921  3.76890  3.45931  2.43250  4.90924  3.68834    157 - -
          2.68618  4.42225  2.77519  2.73123  3.46354  2.40513  3.72494  3.29354  2.67741  2.69355  4.24690  2.90347  2.73739  3.18146  2.89801  2.37887  2.77519  2.98518  4.58477  3.61503
          0.02595  4.06053  4.78288  0.61958  0.77255  0.48576  0.95510
    148   2.87374  4.37365  4.16082  3.61868  2.66749  3.94839  4.25861  2.35006  3.50293  1.29416  3.12527  3.89259  4.30457  3.74682  3.72738  3.26375  2.42641  2.29949  4.89400  3.64321    158 - -
          2.68618  4.42225  2.77519  2.73123  3.46354  2.40513  3.72494  3.29354  2.67741  2.69355  4.24690  2.90347  2.73739  3.18146  2.89801  2.37887  2.77519  2.98518  4.58477  3.61503
          0.02595  4.06053  4.78288  0.61958  0.77255  0.48576  0.95510
    149   2.56535  4.60513  3.06447  2.63791  4.08223  3.31566  3.79211  3.45173  2.31489  3.10518  3.95655  3.08131  2.69215  2.98339  2.93751  2.65877  1.76331  3.11136  5.36948  4.08539    159 - -
          2.68618  4.42225  2.77519  2.73123  3.46354  2.40513  3.72494  3.29354  2.67741  2.69355  4.24690  2.90347  2.73739  3.18146  2.89801  2.37887  2.77519  2.98518  4.58477  3.61503
          0.02595  4.06053  4.78288  0.61958  0.77255  0.48576  0.95510
    150   2.84510  2.86692  4.52727  3.96473  3.36716  4.07569  4.49112  1.79484  3.83975  2.13442  2.81826  4.13562  4.41804  4.05270  3.99553  3.40317  3.09211  1.35665  5.06963  3.88450    160 - -
          2.68618  4.42225  2.77519  2.73123  3.46354  2.40513  3.72494  3.29354  2.67741  2.69355  4.24690  2.90347  2.73739  3.18146  2.89801  2.37887  2.77519  2.98518  4.58477  3.61503
          0.02595  4.06053  4.78288  0.61958  0.77255  0.48576  0.95510
    151   1.94594  4.26322  3.35524  3.19602  4.45451  1.06246  4.34827  3.83574  3.36196  3.57263  4.43583  3.36509  3.76697  3.64106  3.65337  2.50613  2.83552  3.28325  5.77530  4.58388    161 - -
          2.68618  4.42225  2.77519  2.73123  3.46354  2.40513  3.72494  3.29354  2.67741  2.69355  4.24690  2.90347  2.73739  3.18146  2.89801  2.37887  2.77519  2.98518  4.58477  3.61503
          0.02595  4.06053  4.78288  0.61958  0.77255  0.48576  0.95510
    152   2.98511  5.20910  3.27114  2.39588  4.64366  3.62487  3.61380  4.00403  1.43573  3.44495  4.28428  3.11938  3.99888  2.73937  1.68638  2.96257  3.16199  3.66047  5.50294  4.29009    162 - -
          2.68618  4.42225  2.77519  2.73123  3.46354  2.40513  3.72494  3.29354  2.67741  2.69355  4.24690  2.90347  2.73739  3.18146  2.89801  2.37887  2.77519  2.98518  4.58477  3.61503
          0.02595  4.06053  4.78288  0.61958  0.77255  0.48576  0.95510
    153   2.91559  4.66837  3.62757  3.55284  4.68410  0.49008  4.65793  4.33308  3.75946  3.96241  4.94244  3.79242  4.06530  4.06903  3.97130  3.09352  3.41147  3.82508  5.72580  4.79366    163 - -
          2.68618  4.42225  2.77519  2.73123  3.46354  2.40513  3.72494  3.29354  2.67741  2.69355  4.24690  2.90347  2.73739  3.18146  2.89801  2.37887  2.77519  2.98518  4.58477  3.61503
          0.02595  4.06053  4.78288  0.61958  0.77255  0.48576  0.95510
    154   3.04387  5.02685  3.04086  2.80272  4.21965  3.49898  3.96123  3.88340  2.61134  3.36655  4.39314  3.26260  4.05770  0.93318  2.89007  3.08553  3.34258  3.60254  5.45996  4.16792    164 - -
          2.68618  4.42225  2.77519  2.73123  3.46354  2.40513  3.72494  3.29354  2.67741  2.69355  4.24690  2.90347  2.73739  3.18146  2.89801  2.37887  2.77519  2.98518  4.58477  3.61503
          0.02595  4.06053  4.78288  0.61958  0.77255  0.48576  0.95510
    155   3.22884  5.04713  3.73977  3.21639  4.44995  3.67563  3.97707  4.00806  2.33572  3.48994  4.48858  3.55998  4.17211  3.19099  0.72577  3.30602  3.48392  3.72471  5.45855  4.34010    165 - -
          2.68618  4.42225  2.77519  2.73123  3.46354  2.40513  3.72494  3.29354  2.67741  2.69355  4.24690  2.90347  2.73739  3.18146  2.89801  2.37887  2.77519  2.98518  4.58477  3.61503
          0.02595  4.06053  4.78288  0.61958  0.77255  0.48576  0.95510
    156   2.88758  4.28453  4.43089  3.86233  3.30113  4.09799  4.45466  1.76796  3.75006  1.83039  2.38181  4.09090  4.41481  3.96358  3.93369  3.41050  2.72272  1.64727  5.05134  3.88735    166 - -
          2.68618  4.42225  2.77519  2.73123  3.46354  2.40513  3.72494  3.29354  2.67741  2.69355  4.24690  2.90347  2.73739  3.18146  2.89801  2.37887  2.77519  2.98518  4.58477  3.61503
          0.02595  4.06053  4.78288  0.61958  0.77255  0.48576  0.95510
    157   2.91559  4.66837  3.62757  3.55284  4.68410  0.49008  4.65793  4.33308  3.75946  3.96241  4.94244  3.79242  4.06530  4.06903  3.97130  3.09352  3.41147  3.82508  5.72580  4.79366    167 - -
          2.68618  4.42225  2.77519  2.73123  3.46354  2.40513  3.72494  3.29354  2.67741  2.69355  4.24690  2.90347  2.73739  3.18146  2.89801  2.37887  2.77519  2.98518  4.58477  3.61503
          0.02595  4.06053  4.78288  0.61958  0.77255  0.48576  0.95510
    158   3.22183  4.54084  4.81216  4.31688  3.36513  4.51476  4.95269  1.05460  4.13917  1.64709  3.21108  4.55653  4.78767  4.39882  4.31042  3.90929  3.47592  1.81607  5.37963  4.17260    168 - -
          2.68618  4.42225  2.77519  2.73123  3.46354  2.40513  3.72494  3.29354  2.67741  2.69355  4.24690  2.90347  2.73739  3.18146  2.89801  2.37887  2.77519  2.98518  4.58477  3.61503
          0.02595  4.06053  4.78288  0.61958  0.77255  0.48576  0.95510
    159   3.38591  4.73392  4.63365  4.21750  1.13747  4.35557  4.03377  2.59031  4.05904  1.66318  3.27538  4.25631  4.66340  4.16463  4.16235  3.74837  3.63104  2.64678  4.24441  2.62899    169 - -
          2.68618  4.42225  2.77519  2.73123  3.46354  2.40513  3.72494  3.29354  2.67741  2.69355  4.24690  2.90347  2.73739  3.18146  2.89801  2.37887  2.77519  2.98518  4.58477  3.61503
          0.02595  4.06053  4.78288  0.61958  0.77255  0.48576  0.95510
    160   1.27002  4.18345  3.47298  3.17386  4.33925  2.43275  4.24782  3.75095  3.24212  3.43932  4.25746  3.32524  3.71116  3.51666  3.56231  1.78849  2.72432  3.19511  5.67978  4.47077    170 - -
          2.68618  4.42225  2.77519  2.73123  3.46354  2.40513  3.72494  3.29354  2.67741  2.69355  4.24690  2.90347  2.73739  3.18146  2.89801  2.37887  2.77519  2.98518  4.58477  3.61503
          0.02595  4.06053  4.78288  0.61958  0.77255  0.48576  0.95510
    161   2.91559  4.66837  3.62757  3.55284  4.68410  0.49008  4.65793  4.33308  3.75946  3.96241  4.94244  3.79242  4.06530  4.06903  3.97130  3.09352  3.41147  3.82508  5.72580  4.79366    171 - -
          2.68618  4.42225  2.77519  2.73123  3.46354  2.40513  3.72494  3.29354  2.67741  2.69355  4.24690  2.90347  2.73739  3.18146  2.89801  2.37887  2.77519  2.98518  4.58477  3.61503
          0.02595  4.06053  4.78288  0.61958  0.77255  0.48576  0.95510
    162   1.93484  4.21384  3.42502  3.18476  4.34577  2.97706  4.27730  3.72092  3.25391  3.45995  4.31373  3.33888  3.73591  3.55614  3.55356  1.06127  2.76604  3.18882  5.70374  4.47291    172 - -
          2.68618  4.42225  2.77519  2.73123  3.46354  2.40513  3.72494  3.29354  2.67741  2.69355  4.24690  2.90347  2.73739  3.18146  2.89801  2.37887  2.77519  2.98518  4.58477  3.61503
          0.02595  4.06053  4.78288  0.61958  0.77255  0.48576  0.95510
    163   2.91559  4.66837  3.62757  3.55284  4.68410  0.49008  4.65793  4.33308  3.75946  3.96241  4.94244  3.79242  4.06530  4.06903  3.97130  3.09352  3.41147  3.82508  5.72580  4.79366    173 - -
          2.68618  4.42225  2.77519  2.73123  3.46354  2.40513  3.72494  3.29354  2.67741  2.69355  4.24690  2.90347  2.73739  3.18146  2.89801  2.37887  2.77519  2.98518  4.58477  3.61503
          0.02595  4.06053  4.78288  0.61958  0.77255  0.48576  0.95510
    164   2.95890  4.45390  4.38250  4.05525  3.69444  3.91481  4.82669  2.06000  3.92597  2.35118  3.63462  4.21386  4.46763  4.27395  4.11981  3.43321  3.31763  0.81698  5.50941  4.25110    174 - -
          2.68618  4.42225  2.77519  2.73123  3.46354  2.40513  3.72494  3.29354  2.67741  2.69355  4.24690  2.90347  2.73739  3.18146  2.89801  2.37887  2.77519  2.98518  4.58477  3.61503
          0.02595  4.06053  4.78288  0.61958  0.77255  0.48576  0.95510
    165   2.91559  4.66837  3.62757  3.55284  4.68410  0.49008  4.65793  4.33308  3.75946  3.96241  4.94244  3.79242  4.06530  4.06903  3.97130  3.09352  3.41147  3.82508  5.72580  4.79366    175 - -
          2.68618  4.42225  2.77519  2.73123  3.46354  2.40513  3.72494  3.29354  2.67741  2.69355  4.24690  2.90347  2.73739  3.18146  2.89801  2.37887  2.77519  2.98518  4.58477  3.61503
          0.02595  4.06053  4.78288  0.61958  0.77255  0.48576  0.95510
    166   3.15328  5.11567  3.34118  2.93250  4.54536  3.61787  3.87719  3.98751  0.80690  3.51351  4.46865  3.34720  4.10807  3.06076  2.48556  3.18520  3.39444  3.68608  5.52552  4.36725    176 - -
          2.68618  4.42225  2.77519  2.73123  3.46354  2.40513  3.72494  3.29354  2.67741  2.69355  4.24690  2.90347  2.73739  3.18146  2.89801  2.37887  2.77519  2.98518  4.58477  3.61503
          0.02595  4.06053  4.78288  0.61958  0.77255  0.48576  0.95510
    167   2.41741  4.33818  3.38073  3.20935  4.26923  3.06510  4.31191  3.81933  3.29598  3.52637  4.43918  3.40090  3.82028  3.63115  3.57333  0.83905  2.91236  3.31267  5.62732  4.35490    177 - -
          2.68618  4.42225  2.77519  2.73123  3.46354  2.40513  3.72494  3.29354  2.67741  2.69355  4.24690  2.90347  2.73739  3.18146  2.89801  2.37887  2.77519  2.98518  4.58477  3.61503
          0.02595  4.06053  4.78288  0.61958  0.77255  0.48576  0.95510
    168   2.36903  4.22636  3.58834  3.16507  3.92370  3.17071  4.13135  3.07752  3.10358  2.95065  3.86656  3.38623  3.82551  3.43131  3.41377  2.26118  1.44020  2.33113  5.35836  4.13146    178 - -
          2.68618  4.42225  2.77519  2.73123  3.46354  2.40513  3.72494  3.29354  2.67741  2.69355  4.24690  2.90347  2.73739  3.18146  2.89801  2.37887  2.77519  2.98518  4.58477  3.61503
          0.02595  4.06053  4.78288  0.61958  0.77255  0.48576  0.95510
    169   2.94009  4.50010  4.12621  3.68859  3.32808  3.90516  4.44979  2.35061  3.48244  1.02802  3.23197  3.95524  4.35616  3.84024  3.69921  3.30874  2.72445  2.31344  5.17186  3.96291    179 - -
          2.68618  4.42225  2.77519  2.73123  3.46354  2.40513  3.72494  3.29354  2.67741  2.69355  4.24690  2.90347  2.73739  3.18146  2.89801  2.37887  2.77519  2.98518  4.58477  3.61503
          0.02595  4.06053  4.78288  0.61958  0.77255  0.48576  0.95510
    170   3.34174  4.66592  4.89538  4.33005  3.10380  4.60474  4.89989  1.92554  4.17954  0.89272  2.50917  4.60408  4.77403  4.29872  4.30635  3.95286  3.56170  2.24600  5.20560  4.14553    180 - -
          2.68618  4.42225  2.77519  2.73123  3.46354  2.40513  3.72494  3.29354  2.67741  2.69355  4.24690  2.90347  2.73739  3.18146  2.89801  2.37887  2.77519  2.98518  4.58477  3.61503
          0.02595  4.06053  4.78288  0.61958  0.77255  0.48576  0.95510
    171   2.33287  4.28795  3.23542  3.09463  4.46057  1.07318  4.29617  3.95558  3.30105  3.63387  4.47257  3.30363  3.75686  3.57936  3.60985  2.10730  2.83613  3.36090  5.77659  4.54518    181 - -
          2.68618  4.42225  2.77519  2.73123  3.46354  2.40513  3.72494  3.29354  2.67741  2.69355  4.24690  2.90347  2.73739  3.18146  2.89801  2.37887  2.77519  2.98518  4.58477  3.61503
          0.02595  4.06053  4.78288  0.61958  0.77255  0.48576  0.95510
    172   3.12702  4.64821  4.25646  3.86804  3.30388  3.97718  4.55977  2.49889  3.62467  1.87356  1.05845  4.12112  4.44221  3.99611  3.80711  3.49395  3.43781  2.52604  5.16749  3.94400    182 - -
          2.68618  4.42225  2.77519  2.73123  3.46354  2.40513  3.72494  3.29354  2.67741  2.69355  4.24690  2.90347  2.73739  3.18146  2.89801  2.37887  2.77519  2.98518  4.58477  3.61503
          0.02595  4.06053  4.78288  0.61958  0.77255  0.48576  0.95510
    173   3.16565  4.50891  4.75100  4.21579  3.28370  4.42760  4.82676  1.20981  4.05694  1.73212  2.27022  4.45605  4.69217  4.27024  4.21826  3.78758  3.40911  1.93945  5.27057  4.13030    183 - -
          2.68618  4.42225  2.77519  2.73123  3.46354  2.40513  3.72494  3.29354  2.67741  2.69355  4.24690  2.90347  2.73739  3.18146  2.89801  2.37887  2.77519  2.98518  4.58477  3.61503
          0.02595  4.06053  4.78288  0.61958  0.77255  0.48576  0.95510
    174   1.15772  4.16576  3.57598  3.24647  4.23913  2.98989  4.25860  3.55023  3.25125  3.31583  4.16457  3.37139  3.73134  3.54493  3.54972  2.07065  2.29498  3.06522  5.61087  4.40899    184 - -
          2.68618  4.42225  2.77519  2.73123  3.46354  2.40513  3.72494  3.29354  2.67741  2.69355  4.24690  2.90347  2.73739  3.18146  2.89801  2.37887  2.77519  2.98518  4.58477  3.61503
          0.02595  4.06053  4.78288  0.61958  0.77255  0.48576  0.95510
    175   3.12707  5.20367  3.57194  2.88241  4.67302  3.72277  3.64848  4.01362  1.57445  3.44807  4.32980  3.26550  4.08952  2.78583  1.21419  3.12561  3.28685  3.70278  5.47724  4.32917    185 - -
          2.68618  4.42225  2.77519  2.73123  3.46354  2.40513  3.72494  3.29354  2.67741  2.69355  4.24690  2.90347  2.73739  3.18146  2.89801  2.37887  2.77519  2.98518  4.58477  3.61503
          0.02595  4.06053  4.78288  0.61958  0.77255  0.48576  0.95510
    176   2.59627  4.69606  3.03493  2.49218  3.29531  3.07360  3.64416  3.31492  2.46361  2.94284  3.77869  2.36397  3.83007  2.62198  2.67220  2.65788  2.82782  3.01823  5.18719  3.27554    186 - -
          2.68618  4.42225  2.77519  2.73123  3.46354  2.40513  3.72494  3.29354  2.67741  2.69355  4.24690  2.90347  2.73739  3.18146  2.89801  2.37887  2.77519  2.98518  4.58477  3.61503
          0.02595  4.06053  4.78288  0.61958  0.77255  0.48576  0.95510
    177   1.80427  4.20205  3.51482  3.14076  4.19029  3.02468  4.17408  3.52958  3.13962  3.26460  4.10747  3.32637  3.73756  3.44197  3.46515  1.86732  1.61040  3.06324  5.55228  4.33590    187 - -
          2.68618  4.42225  2.77519  2.73123  3.46354  2.40513  3.72494  3.29354  2.67741  2.69355  4.24690  2.90347  2.73739  3.18146  2.89801  2.37887  2.77519  2.98518  4.58477  3.61503
          0.02595  4.06053  4.78288  0.61958  0.77255  0.48576  0.95510
    178   2.71930  5.20089  2.36668  1.71971  4.52095  3.34325  3.62541  3.99706  2.22565  3.48835  4.26387  2.51975  3.80794  2.74594  2.55651  2.66694  2.95992  3.58125  5.63262  4.22069    188 - -
          2.68618  4.42225  2.77519  2.73123  3.46354  2.40513  3.72494  3.29354  2.67741  2.69355  4.24690  2.90347  2.73739  3.18146  2.89801  2.37887  2.77519  2.98518  4.58477  3.61503
          0.02595  4.06053  4.78288  0.61958  0.77255  0.48576  0.95510
    179   1.00402  4.17276  3.53768  3.28859  4.29169  2.97447  4.32295  3.60555  3.32975  3.39066  4.25757  3.39058  3.73877  3.62414  3.60676  2.05489  2.75309  3.10415  5.67339  4.46132    189 - -
          2.68618  4.42225  2.77519  2.73123  3.46354  2.40513  3.72494  3.29354  2.67741  2.69355  4.24690  2.90347  2.73739  3.18146  2.89801  2.37887  2.77519  2.98518  4.58477  3.61503
          0.02595  4.06053  4.78288  0.61958  0.77255  0.48576  0.95510
    180   3.20236  5.34704  0.68166  2.47192  4.75185  3.36281  4.11130  4.38512  3.23325  3.96141  4.94748  3.03629  4.02923  3.35346  3.77208  3.14613  3.54627  4.00551  5.88278  4.59866    190 - -
          2.68618  4.42225  2.77519  2.73123  3.46354  2.40513  3.72494  3.29354  2.67741  2.69355  4.24690  2.90347  2.73739  3.18146  2.89801  2.37887  2.77519  2.98518  4.58477  3.61503
          0.02595  4.06053  4.78288  0.61958  0.77255  0.48576  0.95510
    181   3.04999  4.45310  4.56952  4.10720  3.51068  4.22793  4.82241  1.89590  3.94279  1.89654  3.39352  4.32820  4.62433  4.25999  4.15056  3.63456  3.34023  0.98421  5.41744  4.16397    191 - -
          2.68618  4.42225  2.77519  2.73123  3.46354  2.40513  3.72494  3.29354  2.67741  2.69355  4.24690  2.90347  2.73739  3.18146  2.89801  2.37887  2.77519  2.98518  4.58477  3.61503
          0.02595  4.06053  4.78288  0.61958  0.77255  0.48576  0.95510
    182   2.58497  4.53916  3.08999  2.68010  3.84063  3.37300  3.81629  2.42544  2.68852  2.91941  3.80921  1.89406  3.87369  3.04931  3.07688  2.43883  2.87968  2.88081  5.22423  3.91669    192 - -
          2.68618  4.42225  2.77519  2.73123  3.46354  2.40513  3.72494  3.29354  2.67741  2.69355  4.24690  2.90347  2.73739  3.18146  2.89801  2.37887  2.77519  2.98518  4.58477  3.61503
          0.02595  4.06053  4.78288  0.61958  0.77255  0.48576  0.95510
    183   2.95890  4.45390  4.38250  4.05525  3.69444  3.91481  4.82669  2.06000  3.92597  2.35118  3.63462  4.21386  4.46763  4.27395  4.11981  3.43321  3.31763  0.81698  5.50941  4.25110    193 - -
          2.68618  4.42225  2.77519  2.73123  3.46354  2.40513  3.72494  3.29354  2.67741  2.69355  4.24690  2.90347  2.73739  3.18146  2.89801  2.37887  2.77519  2.98518  4.58477  3.61503
          0.02595  4.06053  4.78288  0.61958  0.77255  0.48576  0.95510
    184   3.14009  4.45014  4.86146  4.37334  3.57917  4.48976  5.08173  1.08931  4.25574  2.06283  3.38192  4.58586  4.80099  4.51761  4.44683  3.88620  3.40850  1.36058  5.57010  4.36811    194 - -
          2.68618  4.42225  2.77519  2.73123  3.46354  2.40513  3.72494  3.29354  2.67741  2.69355  4.24690  2.90347  2.73739  3.18146  2.89801  2.37887  2.77519  2.98518  4.58477  3.61503
          0.02595  4.06053  4.78288  0.61958  0.77255  0.48576  0.95510
    185   1.09384  4.20307  3.47791  3.24329  4.36533  2.00157  4.32190  3.72138  3.33596  3.46562  4.31526  3.37576  3.74231  3.61316  3.62910  2.45973  2.77404  3.18871  5.71019  4.51821    195 - -
          2.68618  4.42225  2.77519  2.73123  3.46354  2.40513  3.72494  3.29354  2.67741  2.69355  4.24690  2.90347  2.73739  3.18146  2.89801  2.37887  2.77519  2.98518  4.58477  3.61503
          0.02595  4.06053  4.78288  0.61958  0.77255  0.48576  0.95510
    186   3.37538  4.72193  4.77597  4.27793  2.41597  4.50610  4.58344  2.31310  4.12854  0.83102  2.95561  4.48633  4.73228  4.24440  4.24860  3.88554  3.60642  2.45051  4.84211  3.47956    196 - -
          2.68618  4.42225  2.77519  2.73123  3.46354  2.40513  3.72494  3.29354  2.67741  2.69355  4.24690  2.90347  2.73739  3.18146  2.89801  2.37887  2.77519  2.98518  4.58477  3.61503
          0.02595  4.06053  4.78288  0.61958  0.77255  0.48576  0.95510
    187   3.13784  4.44277  4.87388  4.38328  3.59395  4.49986  5.09177  1.14609  4.27031  2.08192  3.39413  4.59446  4.80730  4.53086  4.46178  3.89461  3.40492  1.27511  5.58082  4.37828    197 - -
          2.68618  4.42225  2.77519  2.73123  3.46354  2.40513  3.72494  3.29354  2.67741  2.69355  4.24690  2.90347  2.73739  3.18146  2.89801  2.37887  2.77519  2.98518  4.58477  3.61503
          0.02595  4.06053  4.78288  0.61958  0.77255  0.48576  0.95510
    188   2.91559  4.66837  3.62757  3.55284  4.68410  0.49008  4.65793  4.33308  3.75946  3.96241  4.94244  3.79242  4.06530  4.06903  3.97130  3.09352  3.41147  3.82508  5.72580  4.79366    198 - -
          2.68618  4.42225  2.77519  2.73123  3.46354  2.40513  3.72494  3.29354  2.67741  2.69355  4.24690  2.90347  2.73739  3.18146  2.89801  2.37887  2.77519  2.98518  4.58477  3.61503
          0.02595  4.06053  4.78288  0.61958  0.77255  0.48576  0.95510
    189   3.12644  5.26412  2.58340  0.78467  4.63583  3.40429  4.01273  4.12782  2.91795  3.71644  4.68644  3.05608  4.01910  3.22716  3.34323  3.09214  3.43350  3.79381  5.77184  4.49931    199 - -
          2.68618  4.42225  2.77519  2.73123  3.46354  2.40513  3.72494  3.29354  2.67741  2.69355  4.24690  2.90347  2.73739  3.18146  2.89801  2.37887  2.77519  2.98518  4.58477  3.61503
          0.02595  4.06053  4.78288  0.61958  0.77255  0.48576  0.95510
    190   3.22884  5.04713  3.73977  3.21639  4.44995  3.67563  3.97707  4.00806  2.33572  3.48994  4.48858  3.55998  4.17211  3.19099  0.72577  3.30602  3.48392  3.72471  5.45855  4.34010    200 - -
          2.68618  4.42225  2.77519  2.73123  3.46354  2.40513  3.72494  3.29354  2.67741  2.69355  4.24690  2.90347  2.73739  3.18146  2.89801  2.37887  2.77519  2.98518  4.58477  3.61503
          0.02595  4.06053  4.78288  0.61958  0.77255  0.48576  0.95510
    191   2.91559  4.66837  3.62757  3.55284  4.68410  0.49008  4.65793  4.33308  3.75946  3.96241  4.94244  3.79242  4.06530  4.06903  3.97130  3.09352  3.41147  3.82508  5.72580  4.79366    201 - -
          2.68618  4.42225  2.77519  2.73123  3.46354  2.40513  3.72494  3.29354  2.67741  2.69355  4.24690  2.90347  2.73739  3.18146  2.89801  2.37887  2.77519  2.98518  4.58477  3.61503
          0.02595  4.06053  4.78288  0.61958  0.77255  0.48576  0.95510
    192   3.22884  5.04713  3.73977  3.21639  4.44995  3.67563  3.97707  4.00806  2.33572  3.48994  4.48858  3.55998  4.17211  3.19099  0.72577  3.30602  3.48392  3.72471  5.45855  4.34010    202 - -
          2.68618  4.42225  2.77519  2.73123  3.46354  2.40513  3.72494  3.29354  2.67741  2.69355  4.24690  2.90347  2.73739  3.18146  2.89801  2.37887  2.77519  2.98518  4.58477  3.61503
          0.02595  4.06053  4.78288  0.61958  0.77255  0.48576  0.95510
    193   3.12644  5.26412  2.58340  0.78467  4.63583  3.40429  4.01273  4.12782  2.91795  3.71644  4.68644  3.05608  4.01910  3.22716  3.34323  3.09214  3.43350  3.79381  5.77184  4.49931    203 - -
          2.68618  4.42225  2.77519  2.73123  3.46354  2.40513  3.72494  3.29354  2.67741  2.69355  4.24690  2.90347  2.73739  3.18146  2.89801  2.37887  2.77519  2.98518  4.58477  3.61503
          0.02595  4.06053  4.78288  0.61958  0.77255  0.48576  0.95510
    194   3.05741  4.45495  4.58132  4.11228  3.49778  4.24516  4.82235  1.89549  3.94940  1.84995  3.37606  4.33643  4.63120  4.26052  4.15606  3.64720  3.34361  1.00205  5.40877  4.16124    204 - -
          2.68618  4.42225  2.77519  2.73123  3.46354  2.40513  3.72494  3.29354  2.67741  2.69355  4.24690  2.90347  2.73739  3.18146  2.89801  2.37887  2.77519  2.98518  4.58477  3.61503
          0.02595  4.06053  4.78288  0.61958  0.77255  0.48576  0.95510
    195   2.72641  4.94841  3.07227  2.51092  4.26254  3.01155  3.61586  3.66883  2.02949  2.86914  4.03422  2.67082  3.87428  2.75352  1.89443  2.73875  2.94424  3.33146  5.38808  4.09153    205 - -
          2.68618  4.42225  2.77519  2.73123  3.46354  2.40513  3.72494  3.29354  2.67741  2.69355  4.24690  2.90347  2.73739  3.18146  2.89801  2.37887  2.77519  2.98518  4.58477  3.61503
          0.02595  4.06053  4.78288  0.61958  0.77255  0.48576  0.95510
    196   2.98374  5.54508  1.74664  1.20122  4.83504  3.26031  3.80247  4.35285  2.81334  3.85627  4.71090  2.72679  3.88043  2.96902  3.40291  2.86800  3.27196  3.92763  6.00360  4.50602    206 - -
          2.68618  4.42225  2.77519  2.73123  3.46354  2.40513  3.72494  3.29354  2.67741  2.69355  4.24690  2.90347  2.73739  3.18146  2.89801  2.37887  2.77519  2.98518  4.58477  3.61503
          0.02595  4.06053  4.78288  0.61958  0.77255  0.48576  0.95510
    197   3.50712  4.85492  4.49709  4.25080  0.74774  4.14556  3.97443  3.01168  4.15407  2.33996  3.71619  4.23594  4.60258  4.27100  4.22713  3.76493  3.80969  3.01560  4.17429  2.52042    207 - -
          2.68618  4.42225  2.77519  2.73123  3.46354  2.40513  3.72494  3.29354  2.67741  2.69355  4.24690  2.90347  2.73739  3.18146  2.89801  2.37887  2.77519  2.98518  4.58477  3.61503
          0.02595  4.06053  4.78288  0.61958  0.77255  0.48576  0.95510
    198   3.23976  4.55222  4.84887  4.33875  3.32241  4.54338  4.95543  1.13983  4.16968  1.48188  3.15364  4.57980  4.79352  4.39888  4.33052  3.92825  3.48703  1.85780  5.35305  4.17360    208 - -
          2.68618  4.42225  2.77519  2.73123  3.46354  2.40513  3.72494  3.29354  2.67741  2.69355  4.24690  2.90347  2.73739  3.18146  2.89801  2.37887  2.77519  2.98518  4.58477  3.61503
          0.02595  4.06053  4.78288  0.61958  0.77255  0.48576  0.95510
    199   2.76673  5.13060  2.27478  1.41710  4.42083  3.32298  3.70889  3.81800  2.57780  3.42236  4.25430  2.82282  3.84050  2.85959  3.08268  2.73169  3.02777  2.93776  5.63924  4.23110    209 - -
          2.68618  4.42225  2.77519  2.73123  3.46354  2.40513  3.72494  3.29354  2.67741  2.69355  4.24690  2.90347  2.73739  3.18146  2.89801  2.37887  2.77519  2.98518  4.58477  3.61503
          0.02595  4.06053  4.78288  0.61958  0.77255  0.48576  0.95510
    200   2.74968  5.23240  1.94356  2.23329  4.53449  3.32802  3.03932  4.02269  2.10061  3.52000  4.30541  2.26591  3.81668  2.77813  2.95671  2.69152  2.99637  3.60987  5.66764  4.24338    210 - -
          2.68618  4.42225  2.77519  2.73123  3.46354  2.40513  3.72494  3.29354  2.67741  2.69355  4.24690  2.90347  2.73739  3.18146  2.89801  2.37887  2.77519  2.98518  4.58477  3.61503
          0.02595  4.06053  4.78288  0.61958  0.77255  0.48576  0.95510
    201   2.66270  5.02319  2.14314  2.12591  4.30865  3.34910  3.63366  3.14261  2.44920  3.31026  4.10464  2.59161  3.80097  2.76781  2.94375  2.22661  2.90601  3.38377  5.50682  4.12016    211 - -
          2.68618  4.42225  2.77519  2.73123  3.46354  2.40513  3.72494  3.29354  2.67741  2.69355  4.24690  2.90347  2.73739  3.18146  2.89801  2.37887  2.77519  2.98518  4.58477  3.61503
          0.02595  4.06053  4.78288  0.61958  0.77255  0.48576  0.95510
    202   3.37228  4.78104  4.49071  4.13532  3.21745  4.21903  4.73239  2.43575  3.90127  0.67399  3.18862  4.39251  4.62454  4.22425  4.04497  3.81777  3.65936  2.52118  5.16089  3.92632    212 - -
          2.68618  4.42225  2.77519  2.73123  3.46354  2.40513  3.72494  3.29354  2.67741  2.69355  4.24690  2.90347  2.73739  3.18146  2.89801  2.37887  2.77519  2.98518  4.58477  3.61503
          0.02595  4.06053  4.78288  0.61958  0.77255  0.48576  0.95510
    203   2.70959  4.73151  2.92651  2.71487  4.41663  1.21130  3.97494  3.86970  2.24473  3.48749  4.36191  3.14766  3.90187  3.18804  3.06805  2.79227  3.07896  3.45975  5.61376  4.36497    213 - -
          2.68618  4.42225  2.77519  2.73123  3.46354  2.40513  3.72494  3.29354  2.67741  2.69355  4.24690  2.90347  2.73739  3.18146  2.89801  2.37887  2.77519  2.98518  4.58477  3.61503
          0.02595  4.06053  4.78288  0.61958  0.77255  0.48576  0.95510
    204   2.41872  5.05760  2.65111  1.61875  4.38440  3.35088  3.66128  3.82227  2.25131  3.37085  4.17617  2.86001  3.17198  2.80007  2.89559  2.69057  2.96202  3.44673  5.55720  4.18130    214 - -
          2.68618  4.42225  2.77519  2.73123  3.46354  2.40513  3.72494  3.29354  2.67741  2.69355  4.24690  2.90347  2.73739  3.18146  2.89801  2.37887  2.77519  2.98518  4.58477  3.61503
          0.02595  4.06053  4.78288  0.61958  0.77255  0.48576  0.95510
    205   3.12644  5.26412  2.58340  0.78467  4.63583  3.40429  4.01273  4.12782  2.91795  3.71644  4.68644  3.05608  4.01910  3.22716  3.34323  3.09214  3.43350  3.79381  5.77184  4.49931    215 - -
          2.68618  4.42225  2.77519  2.73123  3.46354  2.40513  3.72494  3.29354  2.67741  2.69355  4.24690  2.90347  2.73739  3.18146  2.89801  2.37887  2.77519  2.98518  4.58477  3.61503
          0.02595  4.06053  4.78288  0.61958  0.77255  0.48576  0.95510
    206   2.66449  4.62404  3.19512  2.90826  4.35593  1.13262  4.04105  3.84826  2.77651  3.45883  4.33660  3.27872  3.90765  3.27157  2.40701  2.78086  3.05323  3.42683  5.55567  4.34590    216 - -
          2.68618  4.42225  2.77519  2.73123  3.46354  2.40513  3.72494  3.29354  2.67741  2.69355  4.24690  2.90347  2.73739  3.18146  2.89801  2.37887  2.77519  2.98518  4.58477  3.61503
          0.02595  4.06053  4.78288  0.61958  0.77255  0.48576  0.95510
    207   2.81581  4.46931  3.77513  3.18141  3.36052  3.78981  3.99561  2.64081  2.84849  1.46943  2.85926  3.55201  4.14342  3.31570  2.40214  3.07740  3.04246  2.56320  4.98698  3.77825    217 - -
          2.68618  4.42225  2.77519  2.73123  3.46354  2.40513  3.72494  3.29354  2.67741  2.69355  4.24690  2.90347  2.73739  3.18146  2.89801  2.37887  2.77519  2.98518  4.58477  3.61503
          0.02595  4.06053  4.78288  0.61958  0.77255  0.48576  0.95510
    208   2.23684  4.96585  3.17256  2.61994  4.36563  3.51212  3.65162  3.73845  1.47809  3.28012  4.11961  3.08067  3.92659  2.79405  2.21041  2.82444  3.02739  3.40268  5.43068  4.17435    218 - -
          2.68618  4.42225  2.77519  2.73123  3.46354  2.40513  3.72494  3.29354  2.67741  2.69355  4.24690  2.90347  2.73739  3.18146  2.89801  2.37887  2.77519  2.98518  4.58477  3.61503
          0.02595  4.06053  4.78288  0.61958  0.77255  0.48576  0.95510
    209   3.12353  5.21932  3.56849  2.86856  4.69566  3.72379  3.63933  4.03192  1.43336  3.45791  4.33409  3.25554  4.08492  2.77337  1.33231  3.11679  3.28027  3.71675  5.48303  4.33406    219 - -
          2.68618  4.42225  2.77519  2.73123  3.46354  2.40513  3.72494  3.29354  2.67741  2.69355  4.24690  2.90347  2.73739  3.18146  2.89801  2.37887  2.77519  2.98518  4.58477  3.61503
          0.02595  4.06053  4.78288  0.61958  0.77255  0.48576  0.95510
    210   2.41741  4.33818  3.38073  3.20935  4.26923  3.06510  4.31191  3.81933  3.29598  3.52637  4.43918  3.40090  3.82028  3.63115  3.57333  0.83905  2.91236  3.31267  5.62732  4.35490    220 - -
          2.68618  4.42225  2.77519  2.73123  3.46354  2.40513  3.72494  3.29354  2.67741  2.69355  4.24690  2.90347  2.73739  3.18146  2.89801  2.37887  2.77519  2.98518  4.58477  3.61503
          0.02595  4.06053  4.78288  0.61958  0.77255  0.48576  0.95510
    211   3.07538  4.43358  4.71302  4.23905  3.60570  4.34314  4.97697  1.64743  4.10995  2.13954  3.43625  4.45270  4.71186  4.40503  4.31985  3.74432  3.35940  0.93944  5.54782  4.31639    221 - -
          2.68618  4.42225  2.77519  2.73123  3.46354  2.40513  3.72494  3.29354  2.67741  2.69355  4.24690  2.90347  2.73739  3.18146  2.89801  2.37887  2.77519  2.98518  4.58477  3.61503
          0.02595  4.06053  4.78288  0.61958  0.77255  0.48576  0.95510
    212   3.08345  4.46537  4.62009  4.12959  3.43665  4.29620  4.81536  1.91242  3.97239  1.63157  3.29881  4.36193  4.64736  4.25652  4.17104  3.68337  3.35644  1.10477  5.36527  4.14446    222 - -
          2.68618  4.42225  2.77519  2.73123  3.46354  2.40513  3.72494  3.29354  2.67741  2.69355  4.24690  2.90347  2.73739  3.18146  2.89801  2.37887  2.77519  2.98518  4.58477  3.61503
          0.02595  4.06053  4.78288  0.61958  0.77255  0.48576  0.95510
    213   3.08673  4.43329  4.74271  4.26354  3.60727  4.37567  4.99784  1.60424  4.13911  2.13367  3.43084  4.47857  4.73107  4.42777  4.34718  3.77395  3.36648  0.95209  5.55591  4.32991    223 - -
          2.68618  4.42225  2.77519  2.73123  3.46354  2.40513  3.72494  3.29354  2.67741  2.69355  4.24690  2.90347  2.73739  3.18146  2.89801  2.37887  2.77519  2.98518  4.58477  3.61503
          0.02595  4.06053  4.78288  0.61958  0.77255  0.48576  0.95510
    214   2.00921  3.21543  4.21563  3.72930  3.62683  3.52933  4.42002  2.25365  3.61931  2.50456  3.54916  3.82662  4.10889  3.87720  3.83139  2.92537  2.92324  1.32527  5.23304  4.03485    224 - -
          2.68618  4.42225  2.77519  2.73123  3.46354  2.40513  3.72494  3.29354  2.67741  2.69355  4.24690  2.90347  2.73739  3.18146  2.89801  2.37887  2.77519  2.98518  4.58477  3.61503
          0.02595  4.06053  4.78288  0.61958  0.77255  0.48576  0.95510
    215   1.34831  4.18646  3.61029  3.20891  4.04695  3.07601  4.18516  3.27880  3.17936  3.10054  3.98387  3.38037  3.77289  3.47996  3.48997  1.90676  2.74513  2.45230  5.45624  4.23932    225 - -
          2.68618  4.42225  2.77519  2.73123  3.46354  2.40513  3.72494  3.29354  2.67741  2.69355  4.24690  2.90347  2.73739  3.18146  2.89801  2.37887  2.77519  2.98518  4.58477  3.61503
          0.02595  4.06053  4.78288  0.61958  0.77255  0.48576  0.95510
    216   2.39308  4.31241  3.39079  3.07424  4.15345  3.11728  4.14899  3.44985  3.06279  3.19893  4.10419  3.32580  2.78962  3.41737  3.37702  2.56708  1.21151  3.05133  5.52398  4.29536    226 - -
          2.68618  4.42225  2.77519  2.73123  3.46354  2.40513  3.72494  3.29354  2.67741  2.69355  4.24690  2.90347  2.73739  3.18146  2.89801  2.37887  2.77519  2.98518  4.58477  3.61503
          0.02595  4.06053  4.78288  0.61958  0.77255  0.48576  0.95510
    217   1.92154  4.21123  3.39137  3.12055  4.39270  2.45056  4.23714  3.81688  3.21736  3.49560  4.30980  3.29839  3.71315  3.49600  3.54572  1.19224  2.73938  3.24240  5.71963  4.50091    227 - -
          2.68618  4.42225  2.77519  2.73123  3.46354  2.40513  3.72494  3.29354  2.67741  2.69355  4.24690  2.90347  2.73739  3.18146  2.89801  2.37887  2.77519  2.98518  4.58477  3.61503
          0.02595  4.06053  4.78288  0.61958  0.77255  0.48576  0.95510
    218   3.20236  5.34704  0.68166  2.47192  4.75185  3.36281  4.11130  4.38512  3.23325  3.96141  4.94748  3.03629  4.02923  3.35346  3.77208  3.14613  3.54627  4.00551  5.88278  4.59866    228 - -
          2.68618  4.42225  2.77519  2.73123  3.46354  2.40513  3.72494  3.29354  2.67741  2.69355  4.24690  2.90347  2.73739  3.18146  2.89801  2.37887  2.77519  2.98518  4.58477  3.61503
          0.02595  4.06053  4.78288  0.61958  0.77255  0.48576  0.95510
    219   2.62057  4.83498  2.96977  2.01808  4.08619  3.42384  3.61763  3.49377  2.22966  3.08666  3.30418  2.94837  3.81888  2.38752  2.79685  2.64653  2.84942  2.82799  5.32189  3.99174    229 - -
          2.68618  4.42225  2.77519  2.73123  3.46354  2.40513  3.72494  3.29354  2.67741  2.69355  4.24690  2.90347  2.73739  3.18146  2.89801  2.37887  2.77519  2.98518  4.58477  3.61503
          0.02595  4.06053  4.78288  0.61958  0.77255  0.48576  0.95510
    220   1.87155  4.29330  3.35267  2.94029  4.19170  3.07214  4.04067  3.59002  2.95688  3.26059  4.08538  3.22591  2.19435  3.26917  3.32958  1.89790  2.36282  3.12688  5.51986  4.27373    230 - -
          2.68618  4.42225  2.77519  2.73123  3.46354  2.40513  3.72494  3.29354  2.67741  2.69355  4.24690  2.90347  2.73739  3.18146  2.89801  2.37887  2.77519  2.98518  4.58477  3.61503
          0.02595  4.06053  4.78288  0.61958  0.77255  0.48576  0.95510
    221   1.62311  4.29455  3.36999  3.09215  4.25444  3.06724  4.19893  3.57542  3.14174  3.31266  4.20354  3.32360  1.54456  3.46599  3.46105  2.53148  2.82211  3.12915  5.61054  4.38684    231 - -
          2.68618  4.42225  2.77519  2.73123  3.46354  2.40513  3.72494  3.29354  2.67741  2.69355  4.24690  2.90347  2.73739  3.18146  2.89801  2.37887  2.77519  2.98518  4.58477  3.61503
          0.02595  4.06053  4.78288  0.61958  0.77255  0.48576  0.95510
    222   3.33879  4.66202  4.89825  4.33241  3.10440  4.60346  4.89978  1.91211  4.18377  0.90216  2.49114  4.60467  4.77280  4.30033  4.30919  3.95117  3.55863  2.24294  5.20479  4.14609    232 - -
          2.68618  4.42225  2.77519  2.73123  3.46354  2.40513  3.72494  3.29354  2.67741  2.69355  4.24690  2.90347  2.73739  3.18146  2.89801  2.37887  2.77519  2.98518  4.58477  3.61503
          0.02595  4.06053  4.78288  0.61958  0.77255  0.48576  0.95510
    223   2.36059  4.22778  3.69961  3.13945  3.36879  3.61057  3.95876  2.55101  3.05843  1.88165  2.94900  3.47750  4.01485  3.35092  3.35832  2.38060  2.85237  2.19967  4.88695  3.67301    233 - -
          2.68618  4.42225  2.77519  2.73123  3.46354  2.40513  3.72494  3.29354  2.67741  2.69355  4.24690  2.90347  2.73739  3.18146  2.89801  2.37887  2.77519  2.98518  4.58477  3.61503
          0.02595  4.06053  4.78288  0.61958  0.77255  0.48576  0.95510
    224   3.12403  5.17365  3.56310  2.89880  4.62963  3.71321  3.66661  3.98300  1.71816  3.43255  4.32321  3.27810  4.09285  2.80992  1.12281  3.13175  3.29247  3.67721  5.46871  4.31788    234 - -
          2.68618  4.42225  2.77519  2.73123  3.46354  2.40513  3.72494  3.29354  2.67741  2.69355  4.24690  2.90347  2.73739  3.18146  2.89801  2.37887  2.77519  2.98518  4.58477  3.61503
          0.02595  4.06053  4.78288  0.61958  0.77255  0.48576  0.95510
    225   2.85526  4.27267  4.38171  3.79904  3.10637  4.01287  4.30707  2.06934  3.67191  1.47593  2.34157  4.00950  4.32350  3.85190  3.82628  3.31550  3.08311  2.05583  4.85510  3.02559    235 - -
          2.68618  4.42225  2.77519  2.73123  3.46354  2.40513  3.72494  3.29354  2.67741  2.69355  4.24690  2.90347  2.73739  3.18146  2.89801  2.37887  2.77519  2.98518  4.58477  3.61503
          0.02595  4.06053  4.78288  0.61958  0.77255  0.48576  0.95510
    226   3.05128  5.23257  3.43964  2.76149  4.69397  3.68420  3.61064  4.03720  1.39857  3.45679  4.30722  3.18108  4.03884  2.37046  1.61996  3.03106  3.21181  3.70369  5.49269  4.31335    236 - -
          2.68618  4.42225  2.77519  2.73123  3.46354  2.40513  3.72494  3.29354  2.67741  2.69355  4.24690  2.90347  2.73739  3.18146  2.89801  2.37887  2.77519  2.98518  4.58477  3.61503
          0.02595  4.06053  4.78288  0.61958  0.77255  0.48576  0.95510
    227   1.21708  4.20706  3.46067  3.22698  4.37667  1.75377  4.31548  3.74059  3.32711  3.47760  4.32373  3.36661  3.74007  3.60279  3.62490  2.45736  2.77344  3.20127  5.71768  4.52362    237 - -
          2.68618  4.42225  2.77519  2.73123  3.46354  2.40513  3.72494  3.29354  2.67741  2.69355  4.24690  2.90347  2.73739  3.18146  2.89801  2.37887  2.77519  2.98518  4.58477  3.61503
          0.02595  4.06053  4.78288  0.61958  0.77255  0.48576  0.95510
    228   1.13147  4.21942  3.79801  3.43908  3.94967  3.20324  4.35981  2.81007  3.37556  2.83982  3.88617  3.56123  3.90124  3.69094  3.64225  2.64624  2.85272  2.15632  5.49239  4.27168    238 - -
          2.68618  4.42225  2.77519  2.73123  3.46354  2.40513  3.72494  3.29354  2.67741  2.69355  4.24690  2.90347  2.73739  3.18146  2.89801  2.37887  2.77519  2.98518  4.58477  3.61503
          0.02595  4.06053  4.78288  0.61958  0.77255  0.48576  0.95510
    229   2.35964  4.12356  3.83586  3.26017  2.84412  3.64733  3.91718  2.55028  3.16658  1.99914  2.83617  3.54296  4.01876  3.41912  3.41131  2.66118  2.81730  2.36015  4.68362  2.73313    239 - -
          2.68618  4.42225  2.77519  2.73123  3.46354  2.40513  3.72494  3.29354  2.67741  2.69355  4.24690  2.90347  2.73739  3.18146  2.89801  2.37887  2.77519  2.98518  4.58477  3.61503
          0.02595  4.06053  4.78288  0.61958  0.77255  0.48576  0.95510
    230   2.16465  4.25551  3.56930  3.02914  3.46443  3.51193  3.91629  2.68051  2.96473  2.50740  3.43803  3.38305  3.95414  3.27109  3.29066  2.80527  2.17005  2.08997  4.94165  3.08072    240 - -
          2.68618  4.42225  2.77519  2.73123  3.46354  2.40513  3.72494  3.29354  2.67741  2.69355  4.24690  2.90347  2.73739  3.18146  2.89801  2.37887  2.77519  2.98518  4.58477  3.61503
          0.02595  4.06053  4.78288  0.61958  0.77255  0.48576  0.95510
    231   1.00402  4.17276  3.53768  3.28859  4.29169  2.97447  4.32295  3.60555  3.32975  3.39066  4.25757  3.39058  3.73877  3.62414  3.60676  2.05489  2.75309  3.10415  5.67339  4.46132    241 - -
          2.68618  4.42225  2.77519  2.73123  3.46354  2.40513  3.72494  3.29354  2.67741  2.69355  4.24690  2.90347  2.73739  3.18146  2.89801  2.37887  2.77519  2.98518  4.58477  3.61503
          0.02595  4.06053  4.78288  0.61958  0.77255  0.48576  0.95510
    232   2.71067  4.37583  3.75017  3.21329  3.45048  3.68263  4.09169  2.49015  3.08095  2.02714  2.88749  3.56378  4.11081  3.42755  3.38401  2.99353  1.69628  2.35158  5.07182  3.84973    242 - -
          2.68618  4.42225  2.77519  2.73123  3.46354  2.40513  3.72494  3.29354  2.67741  2.69355  4.24690  2.90347  2.73739  3.18146  2.89801  2.37887  2.77519  2.98518  4.58477  3.61503
          0.02595  4.06053  4.78288  0.61958  0.77255  0.48576  0.95510
    233   1.92480  4.48895  3.27477  2.72069  3.75812  3.44111  3.76222  3.08309  2.59037  2.78051  3.10396  3.15833  3.87571  2.99098  2.41414  2.70964  2.56550  2.81810  5.12782  3.86691    243 - -
          2.68618  4.42225  2.77519  2.73123  3.46354  2.40513  3.72494  3.29354  2.67741  2.69355  4.24690  2.90347  2.73739  3.18146  2.89801  2.37887  2.77519  2.98518  4.58477  3.61503
          0.02595  4.06053  4.78288  0.61958  0.77255  0.48576  0.95510
    234   3.14077  4.47007  4.81116  4.33490  3.54060  4.44569  5.04279  1.00952  4.20015  2.02122  3.35665  4.54927  4.77506  4.47248  4.39073  3.84952  3.41511  1.53231  5.53621  4.32847    244 - -
          2.68618  4.42225  2.77519  2.73123  3.46354  2.40513  3.72494  3.29354  2.67741  2.69355  4.24690  2.90347  2.73739  3.18146  2.89801  2.37887  2.77519  2.98518  4.58477  3.61503
          0.02595  4.06053  4.78288  0.61958  0.77255  0.48576  0.95510
    235   0.77331  4.29613  3.66298  3.46767  4.24882  3.11475  4.46616  3.40317  3.48902  3.27571  4.29012  3.56671  3.87218  3.81359  3.72377  2.64647  2.93710  3.02467  5.65699  4.47956    245 - -
          2.68618  4.42225  2.77519  2.73123  3.46354  2.40513  3.72494  3.29354  2.67741  2.69355  4.24690  2.90347  2.73739  3.18146  2.89801  2.37887  2.77519  2.98518  4.58477  3.61503
          0.02595  4.06053  4.78288  0.61958  0.77255  0.48576  0.95510
    236   2.88186  5.17022  2.67221  1.27790  4.50257  3.40867  3.72685  3.95061  2.40004  3.47848  4.33213  2.93723  3.91319  2.88056  2.37777  2.85066  3.13001  3.59321  5.61377  4.27942    246 - -
          2.68618  4.42225  2.77519  2.73123  3.46354  2.40513  3.72494  3.29354  2.67741  2.69355  4.24690  2.90347  2.73739  3.18146  2.89801  2.37887  2.77519  2.98518  4.58477  3.61503
          0.02595  4.06053  4.78288  0.61958  0.77255  0.48576  0.95510
    237   2.88501  4.65270  2.84786  2.99160  2.63200  3.73863  2.98175  3.22268  2.95270  2.79742  3.76881  3.36217  4.11453  3.24612  3.30976  3.00081  3.11378  2.99943  3.27588  1.63120    247 - -
          2.68618  4.42225  2.77519  2.73123  3.46354  2.40513  3.72494  3.29354  2.67741  2.69355  4.24690  2.90347  2.73739  3.18146  2.89801  2.37887  2.77519  2.98518  4.58477  3.61503
          0.02595  4.06053  4.78288  0.61958  0.77255  0.48576  0.95510
    238   3.50712  4.85492  4.49709  4.25080  0.74774  4.14556  3.97443  3.01168  4.15407  2.33996  3.71619  4.23594  4.60258  4.27100  4.22713  3.76493  3.80969  3.01560  4.17429  2.52042    248 - -
          2.68618  4.42225  2.77519  2.73123  3.46354  2.40513  3.72494  3.29354  2.67741  2.69355  4.24690  2.90347  2.73739  3.18146  2.89801  2.37887  2.77519  2.98518  4.58477  3.61503
          0.02595  4.06053  4.78288  0.61958  0.77255  0.48576  0.95510
    239   2.33258  4.68525  3.23631  2.73768  4.25498  3.35959  3.77377  3.64055  2.34948  3.24200  4.09059  3.14411  3.87686  2.94630  1.51371  2.36917  2.94254  3.27361  5.43226  4.17753    249 - -
          2.68618  4.42225  2.77519  2.73123  3.46354  2.40513  3.72494  3.29354  2.67741  2.69355  4.24690  2.90347  2.73739  3.18146  2.89801  2.37887  2.77519  2.98518  4.58477  3.61503
          0.02595  4.06053  4.78288  0.61958  0.77255  0.48576  0.95510
    240   2.99053  5.59957  1.22953  1.87393  4.87937  3.24426  3.79727  4.41279  2.83167  3.89771  4.74877  2.30125  3.87384  2.96371  3.44301  2.86405  3.28126  3.97439  6.05410  4.52742    250 - -
          2.68618  4.42225  2.77519  2.73123  3.46354  2.40513  3.72494  3.29354  2.67741  2.69355  4.24690  2.90347  2.73739  3.18146  2.89801  2.37887  2.77519  2.98518  4.58477  3.61503
          0.02595  4.06053  4.78288  0.61958  0.77255  0.48576  0.95510
    241   2.70581  4.82003  3.16833  2.57212  4.07133  3.51018  3.63362  2.98031  2.11048  2.74557  3.89228  3.05338  3.88722  2.17527  2.19065  2.75201  2.92038  3.15895  5.27879  3.99914    251 - -
          2.68618  4.42225  2.77519  2.73123  3.46354  2.40513  3.72494  3.29354  2.67741  2.69355  4.24690  2.90347  2.73739  3.18146  2.89801  2.37887  2.77519  2.98518  4.58477  3.61503
          0.02595  4.06053  4.78288  0.61958  0.77255  0.48576  0.95510
    242   2.91559  4.66837  3.62757  3.55284  4.68410  0.49008  4.65793  4.33308  3.75946  3.96241  4.94244  3.79242  4.06530  4.06903  3.97130  3.09352  3.41147  3.82508  5.72580  4.79366    252 - -
          2.68618  4.42225  2.77519  2.73123  3.46354  2.40513  3.72494  3.29354  2.67741  2.69355  4.24690  2.90347  2.73739  3.18146  2.89801  2.37887  2.77519  2.98518  4.58477  3.61503
          0.02595  4.06053  4.78288  0.61958  0.77255  0.48576  0.95510
    243   2.97680  5.19950  3.28065  2.67242  4.62603  3.62348  3.61236  3.99512  1.43428  3.43588  4.27527  3.11981  3.99614  1.99210  2.01722  2.95601  3.15473  3.65171  5.49542  4.27927    253 - -
          2.68618  4.42225  2.77519  2.73123  3.46354  2.40513  3.72494  3.29354  2.67741  2.69355  4.24690  2.90347  2.73739  3.18146  2.89801  2.37887  2.77519  2.98518  4.58477  3.61503
          0.02595  4.06053  4.78288  0.61958  0.77255  0.48576  0.95510
    244   2.74758  5.20522  2.11098  2.24335  4.49361  3.33183  2.41808  3.98302  2.26806  3.49098  4.28181  2.28783  3.81950  2.78472  2.95830  2.69467  2.99429  3.57995  5.64311  4.22386    254 - -
          2.68618  4.42225  2.77519  2.73123  3.46354  2.40513  3.72494  3.29354  2.67741  2.69355  4.24690  2.90347  2.73739  3.18146  2.89801  2.37887  2.77519  2.98518  4.58477  3.61503
          0.02595  4.06053  4.78288  0.61958  0.77255  0.48576  0.95510
    245   2.95890  4.45390  4.38250  4.05525  3.69444  3.91481  4.82669  2.06000  3.92597  2.35118  3.63462  4.21386  4.46763  4.27395  4.11981  3.43321  3.31763  0.81698  5.50941  4.25110    255 - -
          2.68618  4.42225  2.77519  2.73123  3.46354  2.40513  3.72494  3.29354  2.67741  2.69355  4.24690  2.90347  2.73739  3.18146  2.89801  2.37887  2.77519  2.98518  4.58477  3.61503
          0.02595  4.06053  4.78288  0.61958  0.77255  0.48576  0.95510
    246   2.57083  4.39171  4.46174  3.89461  3.22921  4.17703  4.51671  1.80350  3.77321  1.30591  2.68569  4.15150  4.47133  3.98019  3.96064  3.49252  3.21951  2.07392  5.07852  3.94393    256 - -
          2.68618  4.42225  2.77519  2.73123  3.46354  2.40513  3.72494  3.29354  2.67741  2.69355  4.24690  2.90347  2.73739  3.18146  2.89801  2.37887  2.77519  2.98518  4.58477  3.61503
          0.02595  4.06053  4.78288  0.61958  0.77255  0.48576  0.95510
    247   3.13569  4.53388  4.44955  3.93294  2.31030  4.19395  4.03542  2.54756  3.79311  1.11563  3.16056  4.07420  4.48570  3.94042  3.94086  3.51293  3.35997  2.57076  4.35543  2.40120    257 - -
          2.68618  4.42225  2.77519  2.73123  3.46354  2.40513  3.72494  3.29354  2.67741  2.69355  4.24690  2.90347  2.73739  3.18146  2.89801  2.37887  2.77519  2.98518  4.58477  3.61503
          0.02595  4.06053  4.78288  0.61958  0.77255  0.48576  0.95510
    248   3.17018  4.51307  4.76717  4.19738  3.16544  4.42672  4.75798  1.87687  4.07597  1.33690  1.89681  4.43944  4.65249  4.21066  4.21352  3.75894  3.39618  1.91402  5.15818  4.07463    258 - -
          2.68618  4.42225  2.77519  2.73123  3.46354  2.40513  3.72494  3.29354  2.67741  2.69355  4.24690  2.90347  2.73739  3.18146  2.89801  2.37887  2.77519  2.98518  4.58477  3.61503
          0.02595  4.06053  4.78288  0.61958  0.77255  0.48576  0.95510
    249   3.23797  4.60010  4.73544  4.16948  2.52932  4.42842  4.63604  2.28047  4.03805  1.24287  1.66226  4.41156  4.64024  4.14819  4.16606  3.75768  3.45692  2.41069  4.97877  3.79889    259 - -
          2.68618  4.42225  2.77519  2.73123  3.46354  2.40513  3.72494  3.29354  2.67741  2.69355  4.24690  2.90347  2.73739  3.18146  2.89801  2.37887  2.77519  2.98518  4.58477  3.61503
          0.02595  4.06053  4.78288  0.61958  0.77255  0.48576  0.95510
    250   3.20236  5.34704  0.68166  2.47192  4.75185  3.36281  4.11130  4.38512  3.23325  3.96141  4.94748  3.03629  4.02923  3.35346  3.77208  3.14613  3.54627  4.00551  5.88278  4.59866    260 - -
          2.68618  4.42225  2.77519  2.73123  3.46354  2.40513  3.72494  3.29354  2.67741  2.69355  4.24690  2.90347  2.73739  3.18146  2.89801  2.37887  2.77519  2.98518  4.58477  3.61503
          0.02595  4.06053  4.78288  0.61958  0.77255  0.48576  0.95510
    251   2.41741  4.33818  3.38073  3.20935  4.26923  3.06510  4.31191  3.81933  3.29598  3.52637  4.43918  3.40090  3.82028  3.63115  3.57333  0.83905  2.91236  3.31267  5.62732  4.35490    261 - -
          2.68618  4.42225  2.77519  2.73123  3.46354  2.40513  3.72494  3.29354  2.67741  2.69355  4.24690  2.90347  2.73739  3.18146  2.89801  2.37887  2.77519  2.98518  4.58477  3.61503
          0.02595  4.06053  4.78288  0.61958  0.77255  0.48576  0.95510
    252   3.18928  4.48946  4.89455  4.35478  3.35871  4.53992  4.96726  1.45118  4.23789  1.36869  3.15379  4.58322  4.77604  4.41663  4.39183  3.90046  3.43004  1.54098  5.37019  4.23954    262 - -
          2.68618  4.42225  2.77519  2.73123  3.46354  2.40513  3.72494  3.29354  2.67741  2.69355  4.24690  2.90347  2.73739  3.18146  2.89801  2.37887  2.77519  2.98518  4.58477  3.61503
          0.02595  4.06053  4.78288  0.61958  0.77255  0.48576  0.95510
    253   2.52470  4.36877  3.60674  3.37256  4.14647  3.20058  4.37403  3.29704  3.31926  3.15374  4.19537  3.54819  3.92066  3.70549  3.56613  2.72850  0.88875  2.97134  5.56744  4.36436    263 - -
          2.68618  4.42225  2.77519  2.73123  3.46354  2.40513  3.72494  3.29354  2.67741  2.69355  4.24690  2.90347  2.73739  3.18146  2.89801  2.37887  2.77519  2.98518  4.58477  3.61503
          0.02595  4.06053  4.78288  0.61958  0.77255  0.48576  0.95510
    254   3.22884  5.04713  3.73977  3.21639  4.44995  3.67563  3.97707  4.00806  2.33572  3.48994  4.48858  3.55998  4.17211  3.19099  0.72577  3.30602  3.48392  3.72471  5.45855  4.34010    264 - -
          2.68618  4.42225  2.77519  2.73123  3.46354  2.40513  3.72494  3.29354  2.67741  2.69355  4.24690  2.90347  2.73739  3.18146  2.89801  2.37887  2.77519  2.98518  4.58477  3.61503
          0.02595  4.06053  4.78288  0.61958  0.77255  0.48576  0.95510
    255   2.94839  4.36493  4.32818  3.80892  1.72793  4.00432  3.90311  2.54881  3.67867  2.15972  3.31083  3.91975  4.34576  3.84014  3.82711  3.31832  3.18257  1.80417  4.26541  2.34619    265 - -
          2.68618  4.42225  2.77519  2.73123  3.46354  2.40513  3.72494  3.29354  2.67741  2.69355  4.24690  2.90347  2.73739  3.18146  2.89801  2.37887  2.77519  2.98518  4.58477  3.61503
          0.02595  4.06053  4.78288  0.61958  0.77255  0.48576  0.95510
    256   0.77331  4.29613  3.66298  3.46767  4.24882  3.11475  4.46616  3.40317  3.48902  3.27571  4.29012  3.56671  3.87218  3.81359  3.72377  2.64647  2.93710  3.02467  5.65699  4.47956    266 - -
          2.68618  4.42225  2.77519  2.73123  3.46354  2.40513  3.72494  3.29354  2.67741  2.69355  4.24690  2.90347  2.73739  3.18146  2.89801  2.37887  2.77519  2.98518  4.58477  3.61503
          0.02595  4.06053  4.78288  0.61958  0.77255  0.48576  0.95510
    257   2.67265  4.53462  3.21151  2.75337  3.66475  3.50535  3.78494  3.06109  2.60442  2.70537  1.91791  2.77036  3.93833  2.70548  2.93571  2.81813  2.92092  2.83103  5.07673  3.79664    267 - -
          2.68618  4.42225  2.77519  2.73123  3.46354  2.40513  3.72494  3.29354  2.67741  2.69355  4.24690  2.90347  2.73739  3.18146  2.89801  2.37887  2.77519  2.98518  4.58477  3.61503
          0.02595  4.06053  4.78288  0.61958  0.77255  0.48576  0.95510
    258   0.77331  4.29613  3.66298  3.46767  4.24882  3.11475  4.46616  3.40317  3.48902  3.27571  4.29012  3.56671  3.87218  3.81359  3.72377  2.64647  2.93710  3.02467  5.65699  4.47956    268 - -
          2.68618  4.42225  2.77519  2.73123  3.46354  2.40513  3.72494  3.29354  2.67741  2.69355  4.24690  2.90347  2.73739  3.18146  2.89801  2.37887  2.77519  2.98518  4.58477  3.61503
          0.02595  4.06053  4.78288  0.61958  0.77255  0.48576  0.95510
    259   2.47606  5.00300  2.90519  2.50057  4.36518  3.44425  3.67531  3.76649  2.05757  3.31396  4.15670  2.99605  3.89974  1.64283  2.59663  2.79603  3.02971  3.42409  5.48555  4.18472    269 - -
          2.68618  4.42225  2.77519  2.73123  3.46354  2.40513  3.72494  3.29354  2.67741  2.69355  4.24690  2.90347  2.73739  3.18146  2.89801  2.37887  2.77519  2.98518  4.58477  3.61503
          0.02595  4.06053  4.78288  0.61958  0.77255  0.48576  0.95510
    260   3.22884  5.04713  3.73977  3.21639  4.44995  3.67563  3.97707  4.00806  2.33572  3.48994  4.48858  3.55998  4.17211  3.19099  0.72577  3.30602  3.48392  3.72471  5.45855  4.34010    270 - -
          2.68618  4.42225  2.77519  2.73123  3.46354  2.40513  3.72494  3.29354  2.67741  2.69355  4.24690  2.90347  2.73739  3.18146  2.89801  2.37887  2.77519  2.98518  4.58477  3.61503
          0.02595  4.06053  4.78288  0.61958  0.77255  0.48576  0.95510
    261   3.12644  5.26412  2.58340  0.78467  4.63583  3.40429  4.01273  4.12782  2.91795  3.71644  4.68644  3.05608  4.01910  3.22716  3.34323  3.09214  3.43350  3.79381  5.77184  4.49931    271 - -
          2.68618  4.42225  2.77519  2.73123  3.46354  2.40513  3.72494  3.29354  2.67741  2.69355  4.24690  2.90347  2.73739  3.18146  2.89801  2.37887  2.77519  2.98518  4.58477  3.61503
          0.02595  4.06053  4.78288  0.61958  0.77255  0.48576  0.95510
    262   3.12160  4.43384  4.82357  4.28396  3.42194  4.46269  4.91120  1.23322  4.17019  1.90484  2.68951  4.50598  4.72744  4.37453  4.33809  3.81839  3.36649  1.48786  5.37555  4.22629    272 - -
          2.68618  4.42225  2.77519  2.73123  3.46354  2.40513  3.72494  3.29354  2.67741  2.69355  4.24690  2.90347  2.73739  3.18146  2.89801  2.37887  2.77519  2.98518  4.58477  3.61503
          0.02595  4.06053  4.78288  0.61958  0.77255  0.48576  0.95510
    263   1.91120  4.20618  3.35978  3.13765  4.42943  1.30892  4.27559  3.85274  3.27817  3.53862  4.35516  3.30447  3.71360  3.54407  3.59689  2.04950  2.74812  3.26253  5.75956  4.54571    273 - -
          2.68618  4.42225  2.77519  2.73123  3.46354  2.40513  3.72494  3.29354  2.67741  2.69355  4.24690  2.90347  2.73739  3.18146  2.89801  2.37887  2.77519  2.98518  4.58477  3.61503
          0.02595  4.06053  4.78288  0.61958  0.77255  0.48576  0.95510
    264   3.22355  4.63067  4.64020  4.15292  3.18392  4.35036  4.78007  2.15818  3.95413  0.88882  3.04018  4.40503  4.66386  4.19978  4.12102  3.74716  3.48891  1.97624  5.21326  4.03741    274 - -
          2.68618  4.42225  2.77519  2.73123  3.46354  2.40513  3.72494  3.29354  2.67741  2.69355  4.24690  2.90347  2.73739  3.18146  2.89801  2.37887  2.77519  2.98518  4.58477  3.61503
          0.02595  4.06053  4.78288  0.61958  0.77255  0.48576  0.95510
    265   1.25363  4.18121  3.51190  3.23052  4.30570  2.97296  4.28036  3.66088  3.27340  3.40550  4.25223  3.35941  3.72777  3.56413  3.57176  1.59794  2.74090  3.14048  5.66923  4.45522    275 - -
          2.68618  4.42225  2.77519  2.73123  3.46354  2.40513  3.72494  3.29354  2.67741  2.69355  4.24690  2.90347  2.73739  3.18146  2.89801  2.37887  2.77519  2.98518  4.58477  3.61503
          0.02595  4.06053  4.78288  0.61958  0.77255  0.48576  0.95510
    266   2.06455  4.30294  4.28236  3.73417  3.46745  4.03549  4.46162  1.69093  3.64008  1.98692  3.34380  4.00587  4.39624  3.90526  3.88326  3.35573  3.11366  1.59087  5.18569  3.98786    276 - -
          2.68618  4.42225  2.77519  2.73123  3.46354  2.40513  3.72494  3.29354  2.67741  2.69355  4.24690  2.90347  2.73739  3.18146  2.89801  2.37887  2.77519  2.98518  4.58477  3.61503
          0.02595  4.06053  4.78288  0.61958  0.77255  0.48576  0.95510
    267   2.91559  4.66837  3.62757  3.55284  4.68410  0.49008  4.65793  4.33308  3.75946  3.96241  4.94244  3.79242  4.06530  4.06903  3.97130  3.09352  3.41147  3.82508  5.72580  4.79366    277 - -
          2.68618  4.42225  2.77519  2.73123  3.46354  2.40513  3.72494  3.29354  2.67741  2.69355  4.24690  2.90347  2.73739  3.18146  2.89801  2.37887  2.77519  2.98518  4.58477  3.61503
          0.02595  4.06053  4.78288  0.61958  0.77255  0.48576  0.95510
    268   3.12644  5.26412  2.58340  0.78467  4.63583  3.40429  4.01273  4.12782  2.91795  3.71644  4.68644  3.05608  4.01910  3.22716  3.34323  3.09214  3.43350  3.79381  5.77184  4.49931    278 - -
          2.68618  4.42225  2.77519  2.73123  3.46354  2.40513  3.72494  3.29354  2.67741  2.69355  4.24690  2.90347  2.73739  3.18146  2.89801  2.37887  2.77519  2.98518  4.58477  3.61503
          0.02595  4.06053  4.78288  0.61958  0.77255  0.48576  0.95510
    269   3.02014  4.74195  3.64830  3.51733  4.48995  3.41901  4.57609  4.08785  3.59154  3.69259  4.75301  3.80327  0.54197  3.97450  3.81246  3.19437  3.47724  3.71105  5.62099  4.61440    279 - -
          2.68618  4.42225  2.77519  2.73123  3.46354  2.40513  3.72494  3.29354  2.67741  2.69355  4.24690  2.90347  2.73739  3.18146  2.89801  2.37887  2.77519  2.98518  4.58477  3.61503
          0.02595  4.06053  4.78288  0.61958  0.77255  0.48576  0.95510
    270   2.06551  4.34853  3.32236  3.10148  4.28498  3.09533  4.23522  3.61174  3.16836  3.34516  4.27240  3.34536  1.19263  3.51188  3.47212  2.59091  2.88883  3.17779  5.63839  4.41563    280 - -
          2.68618  4.42225  2.77519  2.73123  3.46354  2.40513  3.72494  3.29354  2.67741  2.69355  4.24690  2.90347  2.73739  3.18146  2.89801  2.37887  2.77519  2.98518  4.58477  3.61503
          0.02595  4.06053  4.78288  0.61958  0.77255  0.48576  0.95510
    271   1.71746  4.21330  3.68642  3.24096  3.89840  3.20839  4.18329  2.89454  3.18233  2.86914  3.81808  3.44530  3.85807  3.49182  3.49072  2.60925  1.73337  2.24992  5.36674  4.15188    281 - -
          2.68618  4.42225  2.77519  2.73123  3.46354  2.40513  3.72494  3.29354  2.67741  2.69355  4.24690  2.90347  2.73739  3.18146  2.89801  2.37887  2.77519  2.98518  4.58477  3.61503
          0.02595  4.06053  4.78288  0.61958  0.77255  0.48576  0.95510
    272   2.16323  4.64260  3.10307  2.59700  4.00118  3.38478  3.71943  3.38443  2.47159  3.02012  3.86545  3.06110  3.84296  2.62709  2.57486  2.67194  1.99703  3.06814  5.28526  3.99894    282 - -
          2.68618  4.42225  2.77519  2.73123  3.46354  2.40513  3.72494  3.29354  2.67741  2.69355  4.24690  2.90347  2.73739  3.18146  2.89801  2.37887  2.77519  2.98518  4.58477  3.61503
          0.02595  4.06053  4.78288  0.61958  0.77255  0.48576  0.95510
    273   3.09828  5.20881  3.50172  2.83654  4.67469  3.70070  3.64307  4.02150  1.14266  3.45481  4.32844  3.23477  4.07085  2.77771  1.74662  3.09114  3.26291  3.70235  5.48634  4.32477    283 - -
          2.68618  4.42225  2.77519  2.73123  3.46354  2.40513  3.72494  3.29354  2.67741  2.69355  4.24690  2.90347  2.73739  3.18146  2.89801  2.37887  2.77519  2.98518  4.58477  3.61503
          0.02595  4.06053  4.78288  0.61958  0.77255  0.48576  0.95510
    274   2.91559  4.66837  3.62757  3.55284  4.68410  0.49008  4.65793  4.33308  3.75946  3.96241  4.94244  3.79242  4.06530  4.06903  3.97130  3.09352  3.41147  3.82508  5.72580  4.79366    284 - -
          2.68618  4.42225  2.77519  2.73123  3.46354  2.40513  3.72494  3.29354  2.67741  2.69355  4.24690  2.90347  2.73739  3.18146  2.89801  2.37887  2.77519  2.98518  4.58477  3.61503
          0.02595  4.06053  4.78288  0.61958  0.77255  0.48576  0.95510
    275   3.52946  4.94183  4.12101  3.88915  2.32500  4.05324  3.72251  3.51369  3.74150  2.91809  4.16980  3.96248  4.52432  4.00166  3.88505  3.64594  3.81797  3.39360  3.97474  0.70240    285 - -
          2.68618  4.42225  2.77519  2.73123  3.46354  2.40513  3.72494  3.29354  2.67741  2.69355  4.24690  2.90347  2.73739  3.18146  2.89801  2.37887  2.77519  2.98518  4.58477  3.61503
          0.02595  4.06053  4.78288  0.61958  0.77255  0.48576  0.95510
    276   2.39919  4.33737  3.33755  3.00991  4.16985  3.12232  4.10911  3.48829  3.01002  3.21672  4.11011  3.28873  1.82886  3.36288  3.34043  2.56315  1.65814  3.08262  5.52641  4.28876    286 - -
          2.68618  4.42225  2.77519  2.73123  3.46354  2.40513  3.72494  3.29354  2.67741  2.69355  4.24690  2.90347  2.73739  3.18146  2.89801  2.37887  2.77519  2.98518  4.58477  3.61503
          0.02595  4.06053  4.78288  0.61958  0.77255  0.48576  0.95510
    277   3.02014  4.74195  3.64830  3.51733  4.48995  3.41901  4.57609  4.08785  3.59154  3.69259  4.75301  3.80327  0.54197  3.97450  3.81246  3.19437  3.47724  3.71105  5.62099  4.61440    287 - -
          2.68618  4.42225  2.77519  2.73123  3.46354  2.40513  3.72494  3.29354  2.67741  2.69355  4.24690  2.90347  2.73739  3.18146  2.89801  2.37887  2.77519  2.98518  4.58477  3.61503
          0.02595  4.06053  4.78288  0.61958  0.77255  0.48576  0.95510
    278   2.41741  4.33818  3.38073  3.20935  4.26923  3.06510  4.31191  3.81933  3.29598  3.52637  4.43918  3.40090  3.82028  3.63115  3.57333  0.83905  2.91236  3.31267  5.62732  4.35490    288 - -
          2.68618  4.42225  2.77519  2.73123  3.46354  2.40513  3.72494  3.29354  2.67741  2.69355  4.24690  2.90347  2.73739  3.18146  2.89801  2.37887  2.77519  2.98518  4.58477  3.61503
          0.02595  4.06053  4.78288  0.61958  0.77255  0.48576  0.95510
    279   2.95890  4.45390  4.38250  4.05525  3.69444  3.91481  4.82669  2.06000  3.92597  2.35118  3.63462  4.21386  4.46763  4.27395  4.11981  3.43321  3.31763  0.81698  5.50941  4.25110    289 - -
          2.68618  4.42225  2.77519  2.73123  3.46354  2.40513  3.72494  3.29354  2.67741  2.69355  4.24690  2.90347  2.73739  3.18146  2.89801  2.37887  2.77519  2.98518  4.58477  3.61503
          0.02595  4.06053  4.78288  0.61958  0.77255  0.48576  0.95510
    280   3.50712  4.85492  4.49709  4.25080  0.74774  4.14556  3.97443  3.01168  4.15407  2.33996  3.71619  4.23594  4.60258  4.27100  4.22713  3.76493  3.80969  3.01560  4.17429  2.52042    290 - -
          2.68618  4.42225  2.77519  2.73123  3.46354  2.40513  3.72494  3.29354  2.67741  2.69355  4.24690  2.90347  2.73739  3.18146  2.89801  2.37887  2.77519  2.98518  4.58477  3.61503
          0.02595  4.06053  4.78288  0.61958  0.77255  0.48576  0.95510
    281   1.41723  4.19178  3.61779  3.17386  3.95863  3.12151  4.13449  3.17966  3.13214  3.00714  3.88934  3.37430  3.78870  3.43236  3.45108  2.20656  2.33469  2.39226  5.37280  4.15816    291 - -
          2.68618  4.42225  2.77519  2.73123  3.46354  2.40513  3.72494  3.29354  2.67741  2.69355  4.24690  2.90347  2.73739  3.18146  2.89801  2.37887  2.77519  2.98518  4.58477  3.61503
          0.02595  4.06053  4.78288  0.61958  0.77255  0.48576  0.95510
    282   2.60421  4.47236  3.28188  2.48575  3.63462  3.51686  3.72825  2.74289  2.37755  2.15269  3.15425  3.16179  3.89709  2.97526  2.69415  2.75296  2.83216  2.74776  5.02362  3.76739    292 - -
          2.68618  4.42225  2.77519  2.73123  3.46354  2.40513  3.72494  3.29354  2.67741  2.69355  4.24690  2.90347  2.73739  3.18146  2.89801  2.37887  2.77519  2.98518  4.58477  3.61503
          0.02595  4.06053  4.78288  0.61958  0.77255  0.48576  0.95510
    283   3.33534  4.67877  4.81226  4.29430  3.13777  4.54878  4.87605  1.88722  4.09760  0.86078  2.97090  4.56169  4.77176  4.29512  4.24259  3.93150  3.57356  2.18500  5.21720  4.07059    293 - -
          2.68618  4.42225  2.77519  2.73123  3.46354  2.40513  3.72494  3.29354  2.67741  2.69355  4.24690  2.90347  2.73739  3.18146  2.89801  2.37887  2.77519  2.98518  4.58477  3.61503
          0.02595  4.06053  4.78288  0.61958  0.77255  0.48576  0.95510
    284   2.04798  4.34506  3.32414  3.10072  4.28410  3.09318  4.23339  3.60967  3.16703  3.34381  4.26890  3.34375  1.20394  3.50942  3.47159  2.58697  2.88464  3.17478  5.63779  4.41492    294 - -
          2.68618  4.42225  2.77519  2.73123  3.46354  2.40513  3.72494  3.29354  2.67741  2.69355  4.24690  2.90347  2.73739  3.18146  2.89801  2.37887  2.77519  2.98518  4.58477  3.61503
          0.02595  4.06053  4.78288  0.61958  0.77255  0.48576  0.95510
    285   2.44805  4.88328  3.12680  2.53707  4.16737  3.49605  3.61938  3.05109  1.95620  3.13192  3.95967  3.02575  3.87687  2.51713  2.04573  2.73841  2.92548  3.24141  5.33206  4.04405    295 - -
          2.68618  4.42225  2.77519  2.73123  3.46354  2.40513  3.72494  3.29354  2.67741  2.69355  4.24690  2.90347  2.73739  3.18146  2.89801  2.37887  2.77519  2.98518  4.58477  3.61503
          0.02595  4.06053  4.78288  0.61958  0.77255  0.48576  0.95510
    286   3.33500  4.67761  4.81464  4.29617  3.13874  4.55026  4.87784  1.88038  4.10038  0.86334  2.97107  4.56336  4.77254  4.29684  4.24512  3.93262  3.57304  2.18215  5.21841  4.07277    296 - -
          2.68618  4.42225  2.77519  2.73123  3.46354  2.40513  3.72494  3.29354  2.67741  2.69355  4.24690  2.90347  2.73739  3.18146  2.89801  2.37887  2.77519  2.98518  4.58477  3.61503
          0.02595  4.06053  4.78288  0.61958  0.77255  0.48576  0.95510
    287   3.17099  4.49663  4.81601  4.25261  3.22410  4.46216  4.81995  1.81630  4.13661  1.21919  2.62008  4.48656  4.68883  4.27703  4.27483  3.80114  3.40053  1.64634  5.21786  4.12459    297 - -
          2.68618  4.42225  2.77519  2.73123  3.46354  2.40513  3.72494  3.29354  2.67741  2.69355  4.24690  2.90347  2.73739  3.18146  2.89801  2.37887  2.77519  2.98518  4.58477  3.61503
          0.02595  4.06053  4.78288  0.61958  0.77255  0.48576  0.95510
    288   3.12644  5.26412  2.58340  0.78467  4.63583  3.40429  4.01273  4.12782  2.91795  3.71644  4.68644  3.05608  4.01910  3.22716  3.34323  3.09214  3.43350  3.79381  5.77184  4.49931    298 - -
          2.68618  4.42225  2.77519  2.73123  3.46354  2.40513  3.72494  3.29354  2.67741  2.69355  4.24690  2.90347  2.73739  3.18146  2.89801  2.37887  2.77519  2.98518  4.58477  3.61503
          0.02595  4.06053  4.78288  0.61958  0.77255  0.48576  0.95510
    289   3.05665  5.12786  3.42392  2.83081  4.50403  3.66078  3.67433  3.92758  1.98209  3.38216  4.27897  3.23282  4.06019  2.39987  1.17194  3.06818  3.24453  3.62162  5.44508  4.24806    299 - -
          2.68618  4.42225  2.77519  2.73123  3.46354  2.40513  3.72494  3.29354  2.67741  2.69355  4.24690  2.90347  2.73739  3.18146  2.89801  2.37887  2.77519  2.98518  4.58477  3.61503
          0.02595  4.06053  4.78288  0.61958  0.77255  0.48576  0.95510
    290   1.26841  4.17439  3.56863  3.21561  4.20748  3.00449  4.22754  3.52499  3.21340  3.28264  4.13030  3.35992  3.73445  3.50924  3.52106  2.09097  2.06080  3.05192  5.57858  4.37264    300 - -
          2.68618  4.42225  2.77519  2.73123  3.46354  2.40513  3.72494  3.29354  2.67741  2.69355  4.24690  2.90347  2.73739  3.18146  2.89801  2.37887  2.77519  2.98518  4.58477  3.61503
          0.02595  4.06053  4.78288  0.61958  0.77255  0.48576  0.95510
    291   2.91559  4.66837  3.62757  3.55284  4.68410  0.49008  4.65793  4.33308  3.75946  3.96241  4.94244  3.79242  4.06530  4.06903  3.97130  3.09352  3.41147  3.82508  5.72580  4.79366    301 - -
          2.68618  4.42225  2.77519  2.73123  3.46354  2.40513  3.72494  3.29354  2.67741  2.69355  4.24690  2.90347  2.73739  3.18146  2.89801  2.37887  2.77519  2.98518  4.58477  3.61503
          0.02595  4.06053  4.78288  0.61958  0.77255  0.48576  0.95510
    292   2.25670  4.66145  3.02813  2.50251  3.30849  3.40913  3.66719  3.30790  2.50114  2.94426  3.78027  2.47654  3.30837  2.61056  2.94380  2.64467  2.60892  3.00664  5.21931  3.90927    302 - -
          2.68622  4.42229  2.77524  2.73127  3.46324  2.40505  3.72499  3.29329  2.67745  2.69359  4.24694  2.90332  2.73744  3.18150  2.89805  2.37891  2.77524  2.98522  4.58481  3.61507
          0.25342  1.53485  4.78288  0.41294  1.08383  0.48576  0.95510
    293   2.38438  4.66533  3.01222  2.50226  3.33490  2.70919  3.67763  3.35236  2.31106  2.98344  3.81563  2.74095  3.81645  2.85468  2.95126  2.25701  2.82175  3.04016  5.25108  3.93901    305 - -
          2.68618  4.42225  2.77519  2.73123  3.46354  2.40513  3.72494  3.29354  2.67741  2.69355  4.24690  2.90347  2.73739  3.18146  2.89801  2.37887  2.77519  2.98518  4.58477  3.61503
          0.02595  4.06053  4.78288  0.61958  0.77255  0.48576  0.95510
    294   2.72634  5.20938  2.32893  1.81540  4.52238  2.84209  3.64286  4.00280  2.46094  3.50303  4.28305  2.26396  3.80658  2.76838  2.64225  2.67159  2.97350  3.58774  5.65829  4.23411    306 - -
          2.68618  4.42225  2.77519  2.73123  3.46354  2.40513  3.72494  3.29354  2.67741  2.69355  4.24690  2.90347  2.73739  3.18146  2.89801  2.37887  2.77519  2.98518  4.58477  3.61503
          0.02595  4.06053  4.78288  0.61958  0.77255  0.48576  0.95510
    295   2.45782  5.00076  2.79677  2.18777  4.29975  2.63283  2.83177  3.73840  2.04204  3.28346  4.08070  2.88951  3.81770  2.75204  2.79088  2.66155  2.90722  3.37269  5.46727  4.10839    307 - -
          2.68618  4.42225  2.77519  2.73123  3.46354  2.40513  3.72494  3.29354  2.67741  2.69355  4.24690  2.90347  2.73739  3.18146  2.89801  2.37887  2.77519  2.98518  4.58477  3.61503
          0.02595  4.06053  4.78288  0.61958  0.77255  0.48576  0.95510
    296   2.91559  4.66837  3.62757  3.55284  4.68410  0.49008  4.65793  4.33308  3.75946  3.96241  4.94244  3.79242  4.06530  4.06903  3.97130  3.09352  3.41147  3.82508  5.72580  4.79366    308 - -
          2.68618  4.42225  2.77519  2.73123  3.46354  2.40513  3.72494  3.29354  2.67741  2.69355  4.24690  2.90347  2.73739  3.18146  2.89801  2.37887  2.77519  2.98518  4.58477  3.61503
          0.02595  4.06053  4.78288  0.61958  0.77255  0.48576  0.95510
    297   2.29219  4.23766  3.41819  3.12337  4.27894  3.01320  4.20434  3.64328  3.14595  3.37459  4.22824  3.31577  3.74548  3.46997  3.45936  1.19665  2.05346  3.14818  5.63279  4.39770    309 - -
          2.68618  4.42225  2.77519  2.73123  3.46354  2.40513  3.72494  3.29354  2.67741  2.69355  4.24690  2.90347  2.73739  3.18146  2.89801  2.37887  2.77519  2.98518  4.58477  3.61503
          0.02595  4.06053  4.78288  0.61958  0.77255  0.48576  0.95510
    298   3.14091  4.46850  4.81575  4.33823  3.54355  4.44981  5.04629  1.01380  4.20506  2.02392  3.35818  4.55260  4.77741  4.47623  4.39572  3.85287  3.41467  1.52062  5.53911  4.33223    310 - -
          2.68618  4.42225  2.77519  2.73123  3.46354  2.40513  3.72494  3.29354  2.67741  2.69355  4.24690  2.90347  2.73739  3.18146  2.89801  2.37887  2.77519  2.98518  4.58477  3.61503
          0.02595  4.06053  4.78288  0.61958  0.77255  0.48576  0.95510
    299   2.52470  4.36877  3.60674  3.37256  4.14647  3.20058  4.37403  3.29704  3.31926  3.15374  4.19537  3.54819  3.92066  3.70549  3.56613  2.72850  0.88875  2.97134  5.56744  4.36436    311 - -
          2.68618  4.42225  2.77519  2.73123  3.46354  2.40513  3.72494  3.29354  2.67741  2.69355  4.24690  2.90347  2.73739  3.18146  2.89801  2.37887  2.77519  2.98518  4.58477  3.61503
          0.02595  4.06053  4.78288  0.61958  0.77255  0.48576  0.95510
    300   1.35313  4.21209  3.44437  3.21780  4.38995  1.55124  4.31603  3.75788  3.32697  3.49207  4.33740  3.36206  3.74031  3.60182  3.62628  2.45863  2.77688  3.21341  5.72777  4.53298    312 - -
          2.68618  4.42225  2.77519  2.73123  3.46354  2.40513  3.72494  3.29354  2.67741  2.69355  4.24690  2.90347  2.73739  3.18146  2.89801  2.37887  2.77519  2.98518  4.58477  3.61503
          0.02595  4.06053  4.78288  0.61958  0.77255  0.48576  0.95510
    301   3.19723  4.53651  4.75157  4.21420  1.63249  4.38756  4.46172  1.79797  4.07817  1.52617  3.02901  4.37298  4.63386  4.18850  4.18988  3.72615  3.42471  2.24808  4.76625  3.38531    313 - -
          2.68618  4.42225  2.77519  2.73123  3.46354  2.40513  3.72494  3.29354  2.67741  2.69355  4.24690  2.90347  2.73739  3.18146  2.89801  2.37887  2.77519  2.98518  4.58477  3.61503
          0.02595  4.06053  4.78288  0.61958  0.77255  0.48576  0.95510
    302   3.64308  4.92065  4.53900  4.22166  1.74572  4.36942  3.50790  3.36847  4.07420  2.70978  3.97908  4.05324  4.69684  4.09903  4.14835  3.74764  3.87302  3.28857  3.66313  0.86479    314 - -
          2.68618  4.42225  2.77519  2.73123  3.46354  2.40513  3.72494  3.29354  2.67741  2.69355  4.24690  2.90347  2.73739  3.18146  2.89801  2.37887  2.77519  2.98518  4.58477  3.61503
          0.02595  4.06053  4.78288  0.61958  0.77255  0.48576  0.95510
    303   2.52470  4.36877  3.60674  3.37256  4.14647  3.20058  4.37403  3.29704  3.31926  3.15374  4.19537  3.54819  3.92066  3.70549  3.56613  2.72850  0.88875  2.97134  5.56744  4.36436    315 - -
          2.68618  4.42225  2.77519  2.73123  3.46354  2.40513  3.72494  3.29354  2.67741  2.69355  4.24690  2.90347  2.73739  3.18146  2.89801  2.37887  2.77519  2.98518  4.58477  3.61503
          0.02595  4.06053  4.78288  0.61958  0.77255  0.48576  0.95510
    304   2.95890  4.45390  4.38250  4.05525  3.69444  3.91481  4.82669  2.06000  3.92597  2.35118  3.63462  4.21386  4.46763  4.27395  4.11981  3.43321  3.31763  0.81698  5.50941  4.25110    316 - -
          2.68618  4.42225  2.77519  2.73123  3.46354  2.40513  3.72494  3.29354  2.67741  2.69355  4.24690  2.90347  2.73739  3.18146  2.89801  2.37887  2.77519  2.98518  4.58477  3.61503
          0.02595  4.06053  4.78288  0.61958  0.77255  0.48576  0.95510
    305   3.37228  4.78104  4.49071  4.13532  3.21745  4.21903  4.73239  2.43575  3.90127  0.67399  3.18862  4.39251  4.62454  4.22425  4.04497  3.81777  3.65936  2.52118  5.16089  3.92632    317 - -
          2.68618  4.42225  2.77519  2.73123  3.46354  2.40513  3.72494  3.29354  2.67741  2.69355  4.24690  2.90347  2.73739  3.18146  2.89801  2.37887  2.77519  2.98518  4.58477  3.61503
          0.02595  4.06053  4.78288  0.61958  0.77255  0.48576  0.95510
    306   2.81782  4.30844  4.22531  3.69686  3.49157  3.92843  4.44200  2.05568  3.57370  2.20704  2.83585  3.95250  4.34124  3.86672  3.81576  3.27054  2.62256  1.23353  5.20534  4.00593    318 - -
          2.68618  4.42225  2.77519  2.73123  3.46354  2.40513  3.72494  3.29354  2.67741  2.69355  4.24690  2.90347  2.73739  3.18146  2.89801  2.37887  2.77519  2.98518  4.58477  3.61503
          0.02595  4.06053  4.78288  0.61958  0.77255  0.48576  0.95510
    307   2.98247  5.53669  1.79065  1.17868  4.82767  3.26184  3.80308  4.34372  2.81131  3.84970  4.70492  2.72991  3.88113  2.96992  3.39787  2.86834  3.27061  3.92042  5.99695  4.50262    319 - -
          2.68618  4.42225  2.77519  2.73123  3.46354  2.40513  3.72494  3.29354  2.67741  2.69355  4.24690  2.90347  2.73739  3.18146  2.89801  2.37887  2.77519  2.98518  4.58477  3.61503
          0.02595  4.06053  4.78288  0.61958  0.77255  0.48576  0.95510
    308   2.91559  4.66837  3.62757  3.55284  4.68410  0.49008  4.65793  4.33308  3.75946  3.96241  4.94244  3.79242  4.06530  4.06903  3.97130  3.09352  3.41147  3.82508  5.72580  4.79366    320 - -
          2.68618  4.42225  2.77519  2.73123  3.46354  2.40513  3.72494  3.29354  2.67741  2.69355  4.24690  2.90347  2.73739  3.18146  2.89801  2.37887  2.77519  2.98518  4.58477  3.61503
          0.02595  4.06053  4.78288  0.61958  0.77255  0.48576  0.95510
    309   3.20236  5.34704  0.68166  2.47192  4.75185  3.36281  4.11130  4.38512  3.23325  3.96141  4.94748  3.03629  4.02923  3.35346  3.77208  3.14613  3.54627  4.00551  5.88278  4.59866    321 - -
          2.68618  4.42225  2.77519  2.73123  3.46354  2.40513  3.72494  3.29354  2.67741  2.69355  4.24690  2.90347  2.73739  3.18146  2.89801  2.37887  2.77519  2.98518  4.58477  3.61503
          0.02595  4.06053  4.78288  0.61958  0.77255  0.48576  0.95510
    310   3.04093  5.59636  1.05869  1.86579  4.88601  3.25087  3.84504  4.41272  2.91042  3.92768  4.81004  2.72474  3.89865  3.02413  3.52358  2.91496  3.34268  3.98999  6.07056  4.56190    322 - -
          2.68619  4.42226  2.77520  2.73124  3.46355  2.40514  3.72495  3.29326  2.67742  2.69356  4.24691  2.90348  2.73740  3.18147  2.89802  2.37888  2.77520  2.98519  4.58478  3.61504
          0.09605  2.48644  4.78288  0.41147  1.08670  0.48576  0.95510
    311   2.73750  4.42195  3.61204  3.06219  2.54215  3.70791  3.91240  2.71095  2.95721  2.17727  2.37876  3.45286  4.07464  2.28700  3.27817  2.97541  2.96969  2.60162  4.83512  3.52544    324 - -
          2.68618  4.42225  2.77519  2.73123  3.46354  2.40513  3.72494  3.29354  2.67741  2.69355  4.24690  2.90347  2.73739  3.18146  2.89801  2.37887  2.77519  2.98518  4.58477  3.61503
          0.02595  4.06053  4.78288  0.61958  0.77255  0.48576  0.95510
    312   2.65752  4.91902  2.75205  2.38917  4.31278  3.33242  3.68698  3.75465  2.45937  3.31866  4.12833  2.01273  3.82000  2.27738  2.89765  2.41805  2.58396  3.37639  5.51114  4.15594    325 - -
          2.68618  4.42225  2.77519  2.73123  3.46354  2.40513  3.72494  3.29354  2.67741  2.69355  4.24690  2.90347  2.73739  3.18146  2.89801  2.37887  2.77519  2.98518  4.58477  3.61503
          0.02595  4.06053  4.78288  0.61958  0.77255  0.48576  0.95510
    313   2.99252  5.57593  1.54475  1.32442  4.86245  3.25499  3.80390  4.38634  2.82671  3.88243  4.73739  2.71705  3.87985  2.97054  3.42702  2.87095  3.28198  3.95531  6.02981  4.52118    326 - -
          2.68618  4.42225  2.77519  2.73123  3.46354  2.40513  3.72494  3.29354  2.67741  2.69355  4.24690  2.90347  2.73739  3.18146  2.89801  2.37887  2.77519  2.98518  4.58477  3.61503
          0.02595  4.06053  4.78288  0.61958  0.77255  0.48576  0.95510
    314   2.43121  4.36159  3.31513  3.06335  4.24112  3.11621  4.18443  3.56258  3.08426  3.29111  4.21743  3.32535  1.24795  3.45155  3.39085  2.59705  2.36529  3.14756  5.59726  4.36480    327 - -
          2.68618  4.42225  2.77519  2.73123  3.46354  2.40513  3.72494  3.29354  2.67741  2.69355  4.24690  2.90347  2.73739  3.18146  2.89801  2.37887  2.77519  2.98518  4.58477  3.61503
          0.02595  4.06053  4.78288  0.61958  0.77255  0.48576  0.95510
    315   3.18493  4.48157  4.89254  4.37084  3.45763  4.55504  5.03344  1.11713  4.24781  1.73766  3.25671  4.60276  4.81045  4.47141  4.42388  3.92904  3.43487  1.55387  5.46952  4.30161    328 - -
          2.68618  4.42225  2.77519  2.73123  3.46354  2.40513  3.72494  3.29354  2.67741  2.69355  4.24690  2.90347  2.73739  3.18146  2.89801  2.37887  2.77519  2.98518  4.58477  3.61503
          0.02595  4.06053  4.78288  0.61958  0.77255  0.48576  0.95510
    316   1.21633  4.17674  3.65493  3.26824  4.02763  3.08599  4.22322  3.19327  3.23068  3.06642  3.97031  3.41663  3.78863  3.53226  3.52579  2.18967  2.75618  2.38610  5.45692  4.24293    329 - -
          2.68618  4.42225  2.77519  2.73123  3.46354  2.40513  3.72494  3.29354  2.67741  2.69355  4.24690  2.90347  2.73739  3.18146  2.89801  2.37887  2.77519  2.98518  4.58477  3.61503
          0.02595  4.06053  4.78288  0.61958  0.77255  0.48576  0.95510
    317   3.20236  5.34704  0.68166  2.47192  4.75185  3.36281  4.11130  4.38512  3.23325  3.96141  4.94748  3.03629  4.02923  3.35346  3.77208  3.14613  3.54627  4.00551  5.88278  4.59866    330 - -
          2.68618  4.42225  2.77519  2.73123  3.46354  2.40513  3.72494  3.29354  2.67741  2.69355  4.24690  2.90347  2.73739  3.18146  2.89801  2.37887  2.77519  2.98518  4.58477  3.61503
          0.02595  4.06053  4.78288  0.61958  0.77255  0.48576  0.95510
    318   1.73231  4.36637  3.23055  2.82734  4.13989  3.13069  3.96440  3.53377  2.86364  3.20248  4.03329  2.64111  3.76218  3.18374  3.25228  2.19038  1.97901  3.10982  5.46598  4.20322    331 - -
          2.68618  4.42225  2.77519  2.73123  3.46354  2.40513  3.72494  3.29354  2.67741  2.69355  4.24690  2.90347  2.73739  3.18146  2.89801  2.37887  2.77519  2.98518  4.58477  3.61503
          0.02595  4.06053  4.78288  0.61958  0.77255  0.48576  0.95510
    319   1.79142  4.25719  3.89639  3.36987  3.57740  3.63895  4.21411  2.06622  3.29468  2.45337  3.48900  3.65570  4.11765  3.58948  3.58973  2.97403  2.60735  1.78539  5.15572  3.94024    332 - -
          2.68618  4.42225  2.77519  2.73123  3.46354  2.40513  3.72494  3.29354  2.67741  2.69355  4.24690  2.90347  2.73739  3.18146  2.89801  2.37887  2.77519  2.98518  4.58477  3.61503
          0.02595  4.06053  4.78288  0.61958  0.77255  0.48576  0.95510
    320   2.88006  4.91187  3.41231  2.76412  4.20386  3.62433  3.66045  2.91775  1.90770  3.11665  4.00378  3.18944  3.99556  2.82153  1.47088  2.93291  3.07636  3.25821  5.32023  4.09760    333 - -
          2.68618  4.42225  2.77519  2.73123  3.46354  2.40513  3.72494  3.29354  2.67741  2.69355  4.24690  2.90347  2.73739  3.18146  2.89801  2.37887  2.77519  2.98518  4.58477  3.61503
          0.02595  4.06053  4.78288  0.61958  0.77255  0.48576  0.95510
    321   1.69161  4.20715  3.41429  3.11545  4.37597  1.89945  4.22165  3.80206  3.20142  3.47365  4.28395  3.29577  3.70905  3.47610  3.53787  1.61971  2.72907  3.23149  5.70193  4.48377    334 - -
          2.68618  4.42225  2.77519  2.73123  3.46354  2.40513  3.72494  3.29354  2.67741  2.69355  4.24690  2.90347  2.73739  3.18146  2.89801  2.37887  2.77519  2.98518  4.58477  3.61503
          0.02595  4.06053  4.78288  0.61958  0.77255  0.48576  0.95510
    322   2.84617  4.24881  4.39985  3.83342  2.62031  4.00699  4.23065  1.52517  3.70396  1.97254  3.14330  4.00490  4.33345  3.88748  3.85206  3.31628  3.07904  1.93621  4.73140  2.89432    335 - -
          2.68618  4.42225  2.77519  2.73123  3.46354  2.40513  3.72494  3.29354  2.67741  2.69355  4.24690  2.90347  2.73739  3.18146  2.89801  2.37887  2.77519  2.98518  4.58477  3.61503
          0.02595  4.06053  4.78288  0.61958  0.77255  0.48576  0.95510
    323   3.37228  4.78104  4.49071  4.13532  3.21745  4.21903  4.73239  2.43575  3.90127  0.67399  3.18862  4.39251  4.62454  4.22425  4.04497  3.81777  3.65936  2.52118  5.16089  3.92632    336 - -
          2.68618  4.42225  2.77519  2.73123  3.46354  2.40513  3.72494  3.29354  2.67741  2.69355  4.24690  2.90347  2.73739  3.18146  2.89801  2.37887  2.77519  2.98518  4.58477  3.61503
          0.02595  4.06053  4.78288  0.61958  0.77255  0.48576  0.95510
    324   3.20236  5.34704  0.68166  2.47192  4.75185  3.36281  4.11130  4.38512  3.23325  3.96141  4.94748  3.03629  4.02923  3.35346  3.77208  3.14613  3.54627  4.00551  5.88278  4.59866    337 - -
          2.68618  4.42225  2.77519  2.73123  3.46354  2.40513  3.72494  3.29354  2.67741  2.69355  4.24690  2.90347  2.73739  3.18146  2.89801  2.37887  2.77519  2.98518  4.58477  3.61503
          0.02595  4.06053  4.78288  0.61958  0.77255  0.48576  0.95510
    325   2.91559  4.66837  3.62757  3.55284  4.68410  0.49008  4.65793  4.33308  3.75946  3.96241  4.94244  3.79242  4.06530  4.06903  3.97130  3.09352  3.41147  3.82508  5.72580  4.79366    338 - -
          2.68618  4.42225  2.77519  2.73123  3.46354  2.40513  3.72494  3.29354  2.67741  2.69355  4.24690  2.90347  2.73739  3.18146  2.89801  2.37887  2.77519  2.98518  4.58477  3.61503
          0.02595  4.06053  4.78288  0.61958  0.77255  0.48576  0.95510
    326   3.22186  4.99903  3.32918  3.11184  3.43227  3.62012  0.80072  3.95400  2.95048  3.42252  4.48325  3.51200  4.18491  3.48163  3.20292  3.29198  3.53323  3.68573  4.89394  3.37863    339 - -
          2.68618  4.42225  2.77519  2.73123  3.46354  2.40513  3.72494  3.29354  2.67741  2.69355  4.24690  2.90347  2.73739  3.18146  2.89801  2.37887  2.77519  2.98518  4.58477  3.61503
          0.02595  4.06053  4.78288  0.61958  0.77255  0.48576  0.95510
    327   3.14049  4.45244  4.85664  4.36948  3.57460  4.48570  5.07792  1.07611  4.25023  2.05728  3.37842  4.58239  4.79851  4.51283  4.44128  3.88276  3.40942  1.38382  5.56650  4.36439    340 - -
          2.68618  4.42225  2.77519  2.73123  3.46354  2.40513  3.72494  3.29354  2.67741  2.69355  4.24690  2.90347  2.73739  3.18146  2.89801  2.37887  2.77519  2.98518  4.58477  3.61503
          0.02595  4.06053  4.78288  0.61958  0.77255  0.48576  0.95510
    328   2.92434  4.34422  4.46572  3.95744  3.61580  4.12291  4.71044  1.69773  3.84588  2.25985  3.45850  4.19038  4.52122  4.13789  4.07927  3.48765  2.73300  1.08944  5.41382  4.20253    341 - -
          2.68618  4.42225  2.77519  2.73123  3.46354  2.40513  3.72494  3.29354  2.67741  2.69355  4.24690  2.90347  2.73739  3.18146  2.89801  2.37887  2.77519  2.98518  4.58477  3.61503
          0.02595  4.06053  4.78288  0.61958  0.77255  0.48576  0.95510
    329   3.37228  4.78104  4.49071  4.13532  3.21745  4.21903  4.73239  2.43575  3.90127  0.67399  3.18862  4.39251  4.62454  4.22425  4.04497  3.81777  3.65936  2.52118  5.16089  3.92632    342 - -
          2.68618  4.42225  2.77519  2.73123  3.46354  2.40513  3.72494  3.29354  2.67741  2.69355  4.24690  2.90347  2.73739  3.18146  2.89801  2.37887  2.77519  2.98518  4.58477  3.61503
          0.02595  4.06053  4.78288  0.61958  0.77255  0.48576  0.95510
    330   2.67220  4.88125  1.98850  2.38731  4.46657  3.20443  3.86086  3.95528  2.80888  3.55374  4.39221  2.89997  3.82629  3.04433  3.30544  1.40563  3.02347  3.51870  5.72584  4.33282    343 - -
          2.68618  4.42225  2.77519  2.73123  3.46354  2.40513  3.72494  3.29354  2.67741  2.69355  4.24690  2.90347  2.73739  3.18146  2.89801  2.37887  2.77519  2.98518  4.58477  3.61503
          0.02595  4.06053  4.78288  0.61958  0.77255  0.48576  0.95510
    331   3.22884  5.04713  3.73977  3.21639  4.44995  3.67563  3.97707  4.00806  2.33572  3.48994  4.48858  3.55998  4.17211  3.19099  0.72577  3.30602  3.48392  3.72471  5.45855  4.34010    344 - -
          2.68618  4.42225  2.77519  2.73123  3.46354  2.40513  3.72494  3.29354  2.67741  2.69355  4.24690  2.90347  2.73739  3.18146  2.89801  2.37887  2.77519  2.98518  4.58477  3.61503
          0.02595  4.06053  4.78288  0.61958  0.77255  0.48576  0.95510
    332   2.45689  5.05338  2.36601  2.16368  4.36347  3.36549  3.59227  3.82264  2.34765  3.34183  4.11405  2.84782  3.78654  2.47939  2.38511  2.61087  2.62610  3.42689  5.50683  4.11851    345 - -
          2.68618  4.42225  2.77519  2.73123  3.46354  2.40513  3.72494  3.29354  2.67741  2.69355  4.24690  2.90347  2.73739  3.18146  2.89801  2.37887  2.77519  2.98518  4.58477  3.61503
          0.02595  4.06053  4.78288  0.61958  0.77255  0.48576  0.95510
    333   3.33500  4.67761  4.81464  4.29617  3.13874  4.55026  4.87784  1.88038  4.10038  0.86334  2.97107  4.56336  4.77254  4.29684  4.24512  3.93262  3.57304  2.18215  5.21841  4.07277    346 - -
          2.68618  4.42225  2.77519  2.73123  3.46354  2.40513  3.72494  3.29354  2.67741  2.69355  4.24690  2.90347  2.73739  3.18146  2.89801  2.37887  2.77519  2.98518  4.58477  3.61503
          0.02595  4.06053  4.78288  0.61958  0.77255  0.48576  0.95510
    334   1.25556  4.30743  3.71248  3.29911  2.77245  3.38776  4.14231  2.79594  3.25825  2.57137  3.64981  3.53534  3.98427  3.55449  3.54847  2.79122  2.92585  2.58396  5.06624  3.71740    347 - -
          2.68618  4.42225  2.77519  2.73123  3.46354  2.40513  3.72494  3.29354  2.67741  2.69355  4.24690  2.90347  2.73739  3.18146  2.89801  2.37887  2.77519  2.98518  4.58477  3.61503
          0.02595  4.06053  4.78288  0.61958  0.77255  0.48576  0.95510
    335   2.74447  5.20834  2.24100  1.88244  4.52266  3.30858  3.66888  4.00064  2.52362  3.51455  4.30544  2.09787  3.81340  2.80265  3.04581  2.41897  2.66155  3.59144  5.68290  4.25436    348 - -
          2.68618  4.42225  2.77519  2.73123  3.46354  2.40513  3.72494  3.29354  2.67741  2.69355  4.24690  2.90347  2.73739  3.18146  2.89801  2.37887  2.77519  2.98518  4.58477  3.61503
          0.02595  4.06053  4.78288  0.61958  0.77255  0.48576  0.95510
    336   2.26087  4.96647  3.01052  2.46602  4.29484  3.45252  3.61023  3.71020  1.83559  3.24900  4.05556  2.97075  3.85214  2.49695  2.36558  2.47846  2.92401  3.35724  5.41752  4.10352    349 - -
          2.68618  4.42225  2.77519  2.73123  3.46354  2.40513  3.72494  3.29354  2.67741  2.69355  4.24690  2.90347  2.73739  3.18146  2.89801  2.37887  2.77519  2.98518  4.58477  3.61503
          0.02595  4.06053  4.78288  0.61958  0.77255  0.48576  0.95510
    337   2.62683  4.73128  2.89412  2.58194  4.31138  1.60643  3.81716  3.76593  2.55170  3.35517  4.19156  2.62458  3.84496  2.99787  2.47655  2.68994  2.95733  3.36554  5.52955  4.22421    350 - -
          2.68618  4.42225  2.77519  2.73123  3.46354  2.40513  3.72494  3.29354  2.67741  2.69355  4.24690  2.90347  2.73739  3.18146  2.89801  2.37887  2.77519  2.98518  4.58477  3.61503
          0.02595  4.06053  4.78288  0.61958  0.77255  0.48576  0.95510
    338   2.65542  4.40857  3.44686  2.88390  3.25940  3.59060  2.36126  2.37564  2.73767  2.58403  3.50139  3.28700  3.96854  2.80443  3.06882  2.84535  2.88377  2.69364  3.62356  3.36509    351 - -
          2.68618  4.42225  2.77519  2.73123  3.46354  2.40513  3.72494  3.29354  2.67741  2.69355  4.24690  2.90347  2.73739  3.18146  2.89801  2.37887  2.77519  2.98518  4.58477  3.61503
          0.02595  4.06053  4.78288  0.61958  0.77255  0.48576  0.95510
    339   3.63908  4.92016  4.53082  4.21294  1.76025  4.36493  3.50949  3.36710  4.06571  2.70985  3.97891  4.05004  4.69386  4.09485  4.14252  3.74385  3.86969  3.28679  3.66611  0.86101    352 - -
          2.68618  4.42225  2.77519  2.73123  3.46354  2.40513  3.72494  3.29354  2.67741  2.69355  4.24690  2.90347  2.73739  3.18146  2.89801  2.37887  2.77519  2.98518  4.58477  3.61503
          0.02595  4.06053  4.78288  0.61958  0.77255  0.48576  0.95510
    340   3.02014  4.74195  3.64830  3.51733  4.48995  3.41901  4.57609  4.08785  3.59154  3.69259  4.75301  3.80327  0.54197  3.97450  3.81246  3.19437  3.47724  3.71105  5.62099  4.61440    353 - -
          2.68618  4.42225  2.77519  2.73123  3.46354  2.40513  3.72494  3.29354  2.67741  2.69355  4.24690  2.90347  2.73739  3.18146  2.89801  2.37887  2.77519  2.98518  4.58477  3.61503
          0.02595  4.06053  4.78288  0.61958  0.77255  0.48576  0.95510
    341   1.31120  4.23329  3.41276  3.06779  4.24996  3.01738  4.15222  3.64571  3.10708  3.33443  4.16426  3.28491  2.85890  3.40592  3.44812  1.88453  2.74079  3.14743  5.59194  4.36421    354 - -
          2.68618  4.42225  2.77519  2.73123  3.46354  2.40513  3.72494  3.29354  2.67741  2.69355  4.24690  2.90347  2.73739  3.18146  2.89801  2.37887  2.77519  2.98518  4.58477  3.61503
          0.02595  4.06053  4.78288  0.61958  0.77255  0.48576  0.95510
    342   3.13803  4.44320  4.87334  4.38286  3.59309  4.49944  5.09133  1.14195  4.26965  2.08075  3.39337  4.59412  4.80704  4.53022  4.46108  3.89428  3.40516  1.28068  5.58024  4.37779    355 - -
          2.68618  4.42225  2.77519  2.73123  3.46354  2.40513  3.72494  3.29354  2.67741  2.69355  4.24690  2.90347  2.73739  3.18146  2.89801  2.37887  2.77519  2.98518  4.58477  3.61503
          0.02595  4.06053  4.78288  0.61958  0.77255  0.48576  0.95510
    343   2.97249  5.57751  1.33623  1.89470  4.85998  3.24818  3.78622  4.39047  2.80489  3.87393  4.71750  2.08148  3.86885  2.94916  3.40915  2.85027  3.25957  3.95203  6.02952  4.50923    356 - -
          2.68618  4.42225  2.77519  2.73123  3.46354  2.40513  3.72494  3.29354  2.67741  2.69355  4.24690  2.90347  2.73739  3.18146  2.89801  2.37887  2.77519  2.98518  4.58477  3.61503
          0.02595  4.06053  4.78288  0.61958  0.77255  0.48576  0.95510
    344   3.14431  4.44014  4.87135  4.34832  3.52172  4.52698  5.02162  1.46554  4.23948  1.82548  3.32249  4.57450  4.79429  4.47249  4.42438  3.89659  3.39535  1.13423  5.49470  4.31378    357 - -
          2.68618  4.42225  2.77519  2.73123  3.46354  2.40513  3.72494  3.29354  2.67741  2.69355  4.24690  2.90347  2.73739  3.18146  2.89801  2.37887  2.77519  2.98518  4.58477  3.61503
          0.02595  4.06053  4.78288  0.61958  0.77255  0.48576  0.95510
    345   2.89971  4.59744  3.43408  2.55837  3.49388  3.72975  4.06821  2.68407  2.95535  1.22231  3.45871  3.48983  4.16552  3.38152  3.24541  3.12855  3.15381  2.58896  5.12699  3.86974    358 - -
          2.68618  4.42225  2.77519  2.73123  3.46354  2.40513  3.72494  3.29354  2.67741  2.69355  4.24690  2.90347  2.73739  3.18146  2.89801  2.37887  2.77519  2.98518  4.58477  3.61503
          0.02595  4.06053  4.78288  0.61958  0.77255  0.48576  0.95510
    346   2.42150  5.11873  2.45728  2.12533  4.43255  3.34805  3.60309  3.90358  2.07074  3.40923  4.17809  2.59427  3.78813  2.50232  2.87105  2.40206  2.89985  3.49450  5.56538  4.16001    359 - -
          2.68618  4.42225  2.77519  2.73123  3.46354  2.40513  3.72494  3.29354  2.67741  2.69355  4.24690  2.90347  2.73739  3.18146  2.89801  2.37887  2.77519  2.98518  4.58477  3.61503
          0.02595  4.06053  4.78288  0.61958  0.77255  0.48576  0.95510
    347   2.41741  4.33818  3.38073  3.20935  4.26923  3.06510  4.31191  3.81933  3.29598  3.52637  4.43918  3.40090  3.82028  3.63115  3.57333  0.83905  2.91236  3.31267  5.62732  4.35490    360 - -
          2.68618  4.42225  2.77519  2.73123  3.46354  2.40513  3.72494  3.29354  2.67741  2.69355  4.24690  2.90347  2.73739  3.18146  2.89801  2.37887  2.77519  2.98518  4.58477  3.61503
          0.02595  4.06053  4.78288  0.61958  0.77255  0.48576  0.95510
    348   2.97936  4.35602  4.53781  3.99711  3.48687  4.23615  4.68570  1.27488  3.88280  1.92918  3.32828  4.24291  4.56258  4.14162  4.09558  3.57543  2.71786  1.61308  5.30795  4.12129    361 - -
          2.68618  4.42225  2.77519  2.73123  3.46354  2.40513  3.72494  3.29354  2.67741  2.69355  4.24690  2.90347  2.73739  3.18146  2.89801  2.37887  2.77519  2.98518  4.58477  3.61503
          0.02595  4.06053  4.78288  0.61958  0.77255  0.48576  0.95510
    349   2.41741  4.33818  3.38073  3.20935  4.26923  3.06510  4.31191  3.81933  3.29598  3.52637  4.43918  3.40090  3.82028  3.63115  3.57333  0.83905  2.91236  3.31267  5.62732  4.35490    362 - -
          2.68618  4.42225  2.77519  2.73123  3.46354  2.40513  3.72494  3.29354  2.67741  2.69355  4.24690  2.90347  2.73739  3.18146  2.89801  2.37887  2.77519  2.98518  4.58477  3.61503
          0.02595  4.06053  4.78288  0.61958  0.77255  0.48576  0.95510
    350   3.22884  5.04713  3.73977  3.21639  4.44995  3.67563  3.97707  4.00806  2.33572  3.48994  4.48858  3.55998  4.17211  3.19099  0.72577  3.30602  3.48392  3.72471  5.45855  4.34010    363 - -
          2.68618  4.42225  2.77519  2.73123  3.46354  2.40513  3.72494  3.29354  2.67741  2.69355  4.24690  2.90347  2.73739  3.18146  2.89801  2.37887  2.77519  2.98518  4.58477  3.61503
          0.02595  4.06053  4.78288  0.61958  0.77255  0.48576  0.95510
    351   2.31827  4.22477  3.81197  3.28388  3.43943  3.59015  4.08296  2.46199  3.18911  1.72724  3.39194  3.57279  4.05023  3.48655  3.46700  2.56138  2.88812  1.94534  4.98758  3.77389    364 - -
          2.68618  4.42225  2.77519  2.73123  3.46354  2.40513  3.72494  3.29354  2.67741  2.69355  4.24690  2.90347  2.73739  3.18146  2.89801  2.37887  2.77519  2.98518  4.58477  3.61503
          0.02595  4.06053  4.78288  0.61958  0.77255  0.48576  0.95510
    352   2.87543  4.37392  4.18940  3.64289  3.29657  3.96707  4.35990  2.02054  3.49512  1.91762  1.68484  3.92694  4.33195  3.77837  3.72586  3.29009  2.71045  2.15815  5.06971  3.90115    365 - -
          2.68618  4.42225  2.77519  2.73123  3.46354  2.40513  3.72494  3.29354  2.67741  2.69355  4.24690  2.90347  2.73739  3.18146  2.89801  2.37887  2.77519  2.98518  4.58477  3.61503
          0.02595  4.06053  4.78288  0.61958  0.77255  0.48576  0.95510
    353   2.57776  4.77845  2.89235  2.43463  4.14729  2.94759  3.11512  3.57579  2.47906  3.16794  3.97786  2.67591  2.56735  2.82669  2.93509  2.41609  2.54855  3.21783  5.39445  4.05541    366 - -
          2.68618  4.42225  2.77519  2.73123  3.46354  2.40513  3.72494  3.29354  2.67741  2.69355  4.24690  2.90347  2.73739  3.18146  2.89801  2.37887  2.77519  2.98518  4.58477  3.61503
          0.02595  4.06053  4.78288  0.61958  0.77255  0.48576  0.95510
    354   2.25742  4.97626  2.86152  2.22312  4.28154  3.39482  3.60410  3.71921  2.32504  3.26205  4.05294  2.66347  3.80799  2.49046  2.34459  2.43393  2.87847  3.35063  5.44377  4.08759    367 - -
          2.68618  4.42225  2.77519  2.73123  3.46354  2.40513  3.72494  3.29354  2.67741  2.69355  4.24690  2.90347  2.73739  3.18146  2.89801  2.37887  2.77519  2.98518  4.58477  3.61503
          0.02595  4.06053  4.78288  0.61958  0.77255  0.48576  0.95510
    355   3.17804  4.47196  4.90472  4.37076  3.41438  4.54798  4.99915  1.33126  4.25739  1.53379  3.20955  4.59559  4.79107  4.45130  4.41867  3.91255  3.42188  1.47370  5.41704  4.27149    368 - -
          2.68618  4.42225  2.77519  2.73123  3.46354  2.40513  3.72494  3.29354  2.67741  2.69355  4.24690  2.90347  2.73739  3.18146  2.89801  2.37887  2.77519  2.98518  4.58477  3.61503
          0.02595  4.06053  4.78288  0.61958  0.77255  0.48576  0.95510
    356   2.06362  4.21002  3.67424  3.11207  3.38893  3.58738  3.93913  2.32132  3.04354  2.41725  2.91978  3.45224  3.99483  3.33049  3.35022  2.61860  2.57720  2.15878  4.88219  3.66493    369 - -
          2.68618  4.42225  2.77519  2.73123  3.46354  2.40513  3.72494  3.29354  2.67741  2.69355  4.24690  2.90347  2.73739  3.18146  2.89801  2.37887  2.77519  2.98518  4.58477  3.61503
          0.02595  4.06053  4.78288  0.61958  0.77255  0.48576  0.95510
    357   2.40806  4.43079  3.09719  2.76586  4.24957  3.12154  3.96576  3.67073  2.84456  3.32148  4.14812  2.58579  3.76741  3.17514  3.23392  1.48736  2.17475  3.21743  5.55131  4.26887    370 - -
          2.68618  4.42225  2.77519  2.73123  3.46354  2.40513  3.72494  3.29354  2.67741  2.69355  4.24690  2.90347  2.73739  3.18146  2.89801  2.37887  2.77519  2.98518  4.58477  3.61503
          0.02595  4.06053  4.78288  0.61958  0.77255  0.48576  0.95510
    358   2.43880  4.93287  2.56315  2.17863  4.20519  3.00055  3.61378  3.63884  2.12772  2.63007  4.00441  2.88390  3.79842  2.74865  2.86984  2.62558  2.86132  3.28382  5.41564  4.05254    371 - -
          2.68618  4.42225  2.77519  2.73123  3.46354  2.40513  3.72494  3.29354  2.67741  2.69355  4.24690  2.90347  2.73739  3.18146  2.89801  2.37887  2.77519  2.98518  4.58477  3.61503
          0.02595  4.06053  4.78288  0.61958  0.77255  0.48576  0.95510
    359   2.88230  5.27849  2.48778  1.46184  4.57724  3.35485  3.71927  4.05166  2.48043  3.55862  4.40221  2.84355  3.88542  2.00841  2.90437  2.82234  3.13619  3.67365  5.70778  4.31624    372 - -
          2.68618  4.42225  2.77519  2.73123  3.46354  2.40513  3.72494  3.29354  2.67741  2.69355  4.24690  2.90347  2.73739  3.18146  2.89801  2.37887  2.77519  2.98518  4.58477  3.61503
          0.02595  4.06053  4.78288  0.61958  0.77255  0.48576  0.95510
    360   2.43536  4.88080  2.68370  2.38474  4.14139  3.39983  2.62890  3.11439  2.21664  3.14718  3.94925  2.91200  3.80168  2.54630  2.82945  2.62343  2.84311  3.22705  5.36220  4.01292    373 - -
          2.68618  4.42225  2.77519  2.73123  3.46354  2.40513  3.72494  3.29354  2.67741  2.69355  4.24690  2.90347  2.73739  3.18146  2.89801  2.37887  2.77519  2.98518  4.58477  3.61503
          0.02595  4.06053  4.78288  0.61958  0.77255  0.48576  0.95510
    361   2.58645  4.50843  3.20772  2.45923  3.67814  3.48704  3.70311  2.80517  2.57368  2.54016  3.12831  3.11006  3.87016  2.67126  2.52134  2.71364  2.81613  2.80192  5.05283  3.22750    374 - -
          2.68618  4.42225  2.77519  2.73123  3.46354  2.40513  3.72494  3.29354  2.67741  2.69355  4.24690  2.90347  2.73739  3.18146  2.89801  2.37887  2.77519  2.98518  4.58477  3.61503
          0.02595  4.06053  4.78288  0.61958  0.77255  0.48576  0.95510
    362   2.23973  4.89942  2.41835  2.36635  4.18899  2.98575  3.62766  3.61514  2.11141  2.83569  3.99695  2.89682  3.80070  2.76691  2.88484  2.62721  2.86114  3.26265  5.40988  4.05222    375 - -
          2.68618  4.42225  2.77519  2.73123  3.46354  2.40513  3.72494  3.29354  2.67741  2.69355  4.24690  2.90347  2.73739  3.18146  2.89801  2.37887  2.77519  2.98518  4.58477  3.61503
          0.02595  4.06053  4.78288  0.61958  0.77255  0.48576  0.95510
    363   2.13461  4.50012  2.89638  2.63568  3.66725  3.47989  3.70834  2.79340  2.60330  2.50703  3.59214  3.10646  3.86697  2.94130  2.72056  2.70747  2.81106  2.78533  5.04973  3.23756    376 - -
          2.68618  4.42225  2.77519  2.73123  3.46354  2.40513  3.72494  3.29354  2.67741  2.69355  4.24690  2.90347  2.73739  3.18146  2.89801  2.37887  2.77519  2.98518  4.58477  3.61503
          0.02595  4.06053  4.78288  0.61958  0.77255  0.48576  0.95510
    364   1.80857  4.36748  3.44868  2.91384  3.57778  3.52508  3.88928  2.45743  2.83959  2.54881  3.50956  3.31532  3.95721  2.77610  3.19297  2.80829  2.86084  2.27889  5.04842  3.80659    377 - -
          2.68618  4.42225  2.77519  2.73123  3.46354  2.40513  3.72494  3.29354  2.67741  2.69355  4.24690  2.90347  2.73739  3.18146  2.89801  2.37887  2.77519  2.98518  4.58477  3.61503
          0.02595  4.06053  4.78288  0.61958  0.77255  0.48576  0.95510
    365   2.40758  4.73431  3.01802  2.46717  3.98135  3.41763  3.63580  3.38867  2.42653  3.00407  3.28295  2.74352  3.81573  2.58973  2.60910  2.29144  2.61052  3.07569  5.25828  3.93940    378 - -
          2.68618  4.42225  2.77519  2.73123  3.46354  2.40513  3.72494  3.29354  2.67741  2.69355  4.24690  2.90347  2.73739  3.18146  2.89801  2.37887  2.77519  2.98518  4.58477  3.61503
          0.02595  4.06053  4.78288  0.61958  0.77255  0.48576  0.95510
    366   2.62126  4.67596  3.05763  2.35852  2.98499  3.45204  3.67150  3.26917  2.00779  2.91657  3.76876  3.02938  3.85362  2.85882  2.87356  2.69578  2.38618  2.98540  5.19744  3.89572    379 - -
          2.68618  4.42225  2.77519  2.73123  3.46354  2.40513  3.72494  3.29354  2.67741  2.69355  4.24690  2.90347  2.73739  3.18146  2.89801  2.37887  2.77519  2.98518  4.58477  3.61503
          0.02595  4.06053  4.78288  0.61958  0.77255  0.48576  0.95510
    367   2.08605  4.22316  4.18069  3.61080  2.50500  3.89813  4.22572  2.02813  3.50874  1.91058  3.18087  3.85891  4.24733  3.73633  3.71851  3.19683  3.00159  1.93272  4.89318  3.69426    380 - -
          2.68618  4.42225  2.77519  2.73123  3.46354  2.40513  3.72494  3.29354  2.67741  2.69355  4.24690  2.90347  2.73739  3.18146  2.89801  2.37887  2.77519  2.98518  4.58477  3.61503
          0.02595  4.06053  4.78288  0.61958  0.77255  0.48576  0.95510
    368   2.88042  4.91580  3.41027  2.76142  4.20965  3.62405  3.65884  2.92196  1.89654  3.12138  4.00710  3.18743  3.99479  2.81908  1.47680  2.93194  3.07631  3.26376  5.32255  4.09995    381 - -
          2.68618  4.42225  2.77519  2.73123  3.46354  2.40513  3.72494  3.29354  2.67741  2.69355  4.24690  2.90347  2.73739  3.18146  2.89801  2.37887  2.77519  2.98518  4.58477  3.61503
          0.02595  4.06053  4.78288  0.61958  0.77255  0.48576  0.95510
    369   2.66470  5.12668  2.49067  2.01111  4.44663  3.35387  3.59895  3.91798  2.35892  3.41725  4.18429  2.56214  3.79015  2.46258  2.39495  2.39883  2.90127  3.50594  5.56667  4.16392    382 - -
          2.68618  4.42225  2.77519  2.73123  3.46354  2.40513  3.72494  3.29354  2.67741  2.69355  4.24690  2.90347  2.73739  3.18146  2.89801  2.37887  2.77519  2.98518  4.58477  3.61503
          0.02595  4.06053  4.78288  0.61958  0.77255  0.48576  0.95510
    370   3.32243  4.64975  4.88517  4.31571  3.09264  4.57933  4.87256  1.95212  4.17120  0.96113  2.20504  4.58316  4.75213  4.28059  4.29289  3.92296  3.54107  2.27111  5.18226  4.12826    383 - -
          2.68618  4.42225  2.77519  2.73123  3.46354  2.40513  3.72494  3.29354  2.67741  2.69355  4.24690  2.90347  2.73739  3.18146  2.89801  2.37887  2.77519  2.98518  4.58477  3.61503
          0.02595  4.06053  4.78288  0.61958  0.77255  0.48576  0.95510
    371   2.90252  4.59608  3.44420  2.57495  3.48901  3.73429  4.07367  2.67811  2.96231  1.21428  3.45405  3.49782  4.16969  3.38890  3.25063  3.13399  3.15685  2.58465  5.12554  3.86885    384 - -
          2.68618  4.42225  2.77519  2.73123  3.46354  2.40513  3.72494  3.29354  2.67741  2.69355  4.24690  2.90347  2.73739  3.18146  2.89801  2.37887  2.77519  2.98518  4.58477  3.61503
          0.02595  4.06053  4.78288  0.61958  0.77255  0.48576  0.95510
    372   1.38467  4.18680  3.49847  3.21486  4.31317  2.97368  4.27204  3.67458  3.25998  3.41328  4.25756  3.35163  3.72691  3.55168  3.56261  1.44303  2.74151  3.15042  5.67279  4.45653    385 - -
          2.68618  4.42225  2.77519  2.73123  3.46354  2.40513  3.72494  3.29354  2.67741  2.69355  4.24690  2.90347  2.73739  3.18146  2.89801  2.37887  2.77519  2.98518  4.58477  3.61503
          0.02595  4.06053  4.78288  0.61958  0.77255  0.48576  0.95510
    373   2.11573  4.64539  3.05505  2.36381  3.88162  3.42655  3.67369  2.90241  2.31178  2.91528  3.75784  3.01969  3.83441  2.85937  2.92954  2.43877  2.61426  2.97084  5.20051  3.89963    386 - -
          2.68618  4.42225  2.77519  2.73123  3.46354  2.40513  3.72494  3.29354  2.67741  2.69355  4.24690  2.90347  2.73739  3.18146  2.89801  2.37887  2.77519  2.98518  4.58477  3.61503
          0.02595  4.06053  4.78288  0.61958  0.77255  0.48576  0.95510
    374   3.54077  4.88550  4.37217  3.99266  1.71972  4.29287  2.70690  3.46861  3.86004  2.85089  4.03284  3.93010  4.61507  3.94449  3.99716  3.62784  3.75929  3.33271  3.65182  1.00424    387 - -
          2.68618  4.42225  2.77519  2.73123  3.46354  2.40513  3.72494  3.29354  2.67741  2.69355  4.24690  2.90347  2.73739  3.18146  2.89801  2.37887  2.77519  2.98518  4.58477  3.61503
          0.02595  4.06053  4.78288  0.61958  0.77255  0.48576  0.95510
    375   2.50120  5.08537  3.01508  2.27649  4.43653  3.48331  3.59625  3.85202  1.98695  3.34797  4.14907  2.97366  3.87507  2.25960  1.97228  2.74689  2.97572  3.48447  5.47470  4.16771    388 - -
          2.68618  4.42225  2.77519  2.73123  3.46354  2.40513  3.72494  3.29354  2.67741  2.69355  4.24690  2.90347  2.73739  3.18146  2.89801  2.37887  2.77519  2.98518  4.58477  3.61503
          0.02595  4.06053  4.78288  0.61958  0.77255  0.48576  0.95510
    376   2.74448  5.23574  2.11216  1.78950  4.55066  3.32823  3.64529  4.03241  2.44955  3.52554  4.30713  2.53355  3.81380  2.77087  2.34580  2.68564  2.99053  3.61522  5.67313  4.24977    389 - -
          2.68618  4.42225  2.77519  2.73123  3.46354  2.40513  3.72494  3.29354  2.67741  2.69355  4.24690  2.90347  2.73739  3.18146  2.89801  2.37887  2.77519  2.98518  4.58477  3.61503
          0.02595  4.06053  4.78288  0.61958  0.77255  0.48576  0.95510
    377   2.24370  4.38144  3.31326  2.75690  3.54965  3.49338  3.76126  2.91499  2.71896  2.61837  3.05180  2.83639  3.88988  3.04101  3.10288  2.36051  2.80185  2.47795  4.96639  3.19253    390 - -
          2.68618  4.42225  2.77519  2.73123  3.46354  2.40513  3.72494  3.29354  2.67741  2.69355  4.24690  2.90347  2.73739  3.18146  2.89801  2.37887  2.77519  2.98518  4.58477  3.61503
          0.02595  4.06053  4.78288  0.61958  0.77255  0.48576  0.95510
    378   2.86576  5.15156  2.77221  1.43451  4.49463  3.43885  3.69279  3.93047  2.30668  3.44617  4.28850  2.96031  3.91317  2.83788  2.09006  2.83926  3.10131  3.57294  5.57366  4.25570    391 - -
          2.68618  4.42225  2.77519  2.73123  3.46354  2.40513  3.72494  3.29354  2.67741  2.69355  4.24690  2.90347  2.73739  3.18146  2.89801  2.37887  2.77519  2.98518  4.58477  3.61503
          0.02595  4.06053  4.78288  0.61958  0.77255  0.48576  0.95510
    379   3.04382  5.59025  1.03975  1.89857  4.88213  3.25175  3.84978  4.40842  2.91730  3.92719  4.81243  2.72858  3.90090  3.03024  3.52949  2.91901  3.34684  3.98753  6.06837  4.56274    392 - -
          2.68618  4.42225  2.77519  2.73123  3.46354  2.40513  3.72494  3.29354  2.67741  2.69355  4.24690  2.90347  2.73739  3.18146  2.89801  2.37887  2.77519  2.98518  4.58477  3.61503
          0.02595  4.06053  4.78288  0.61958  0.77255  0.48576  0.95510
    380   3.35068  4.71672  4.76779  4.22984  3.07786  4.52613  4.81585  2.23124  4.01746  0.82079  2.43537  4.51436  4.73631  4.21289  4.16285  3.89475  3.58055  2.36938  5.16511  4.05294    393 - -
          2.68618  4.42225  2.77519  2.73123  3.46354  2.40513  3.72494  3.29354  2.67741  2.69355  4.24690  2.90347  2.73739  3.18146  2.89801  2.37887  2.77519  2.98518  4.58477  3.61503
          0.02595  4.06053  4.78288  0.61958  0.77255  0.48576  0.95510
    381   3.14009  4.45014  4.86146  4.37334  3.57917  4.48976  5.08173  1.08931  4.25574  2.06283  3.38192  4.58586  4.80099  4.51761  4.44683  3.88620  3.40850  1.36058  5.57010  4.36811    394 - -
          2.68618  4.42225  2.77519  2.73123  3.46354  2.40513  3.72494  3.29354  2.67741  2.69355  4.24690  2.90347  2.73739  3.18146  2.89801  2.37887  2.77519  2.98518  4.58477  3.61503
          0.02595  4.06053  4.78288  0.61958  0.77255  0.48576  0.95510
    382   2.66773  5.04061  2.47014  2.31536  4.37994  3.34598  3.63589  3.83944  2.40841  3.37017  4.15782  2.19988  3.80430  2.76506  2.35987  2.21480  2.91663  3.44673  5.54090  4.15690    395 - -
          2.68618  4.42225  2.77519  2.73123  3.46354  2.40513  3.72494  3.29354  2.67741  2.69355  4.24690  2.90347  2.73739  3.18146  2.89801  2.37887  2.77519  2.98518  4.58477  3.61503
          0.02595  4.06053  4.78288  0.61958  0.77255  0.48576  0.95510
    383   2.97303  4.33878  4.56173  4.01731  3.48938  4.24585  4.68695  1.39403  3.90977  1.91579  3.33395  4.25497  4.56582  4.15888  4.11622  3.58226  2.71695  1.46760  5.29754  4.11035    396 - -
          2.68618  4.42225  2.77519  2.73123  3.46354  2.40513  3.72494  3.29354  2.67741  2.69355  4.24690  2.90347  2.73739  3.18146  2.89801  2.37887  2.77519  2.98518  4.58477  3.61503
          0.02595  4.06053  4.78288  0.61958  0.77255  0.48576  0.95510
    384   2.91559  4.66837  3.62757  3.55284  4.68410  0.49008  4.65793  4.33308  3.75946  3.96241  4.94244  3.79242  4.06530  4.06903  3.97130  3.09352  3.41147  3.82508  5.72580  4.79366    397 - -
          2.68618  4.42225  2.77519  2.73123  3.46354  2.40513  3.72494  3.29354  2.67741  2.69355  4.24690  2.90347  2.73739  3.18146  2.89801  2.37887  2.77519  2.98518  4.58477  3.61503
          0.02595  4.06053  4.78288  0.61958  0.77255  0.48576  0.95510
    385   1.58000  4.34679  3.87840  3.36511  3.51278  3.71039  4.22870  2.08704  3.26053  2.05484  3.42488  3.67851  4.16941  3.58407  3.55475  3.04711  3.01426  2.16287  5.16313  3.93606    398 - -
          2.68618  4.42225  2.77519  2.73123  3.46354  2.40513  3.72494  3.29354  2.67741  2.69355  4.24690  2.90347  2.73739  3.18146  2.89801  2.37887  2.77519  2.98518  4.58477  3.61503
          0.02595  4.06053  4.78288  0.61958  0.77255  0.48576  0.95510
    386   3.52946  4.94183  4.12101  3.88915  2.32500  4.05324  3.72251  3.51369  3.74150  2.91809  4.16980  3.96248  4.52432  4.00166  3.88505  3.64594  3.81797  3.39360  3.97474  0.70240    399 - -
          2.68618  4.42225  2.77519  2.73123  3.46354  2.40513  3.72494  3.29354  2.67741  2.69355  4.24690  2.90347  2.73739  3.18146  2.89801  2.37887  2.77519  2.98518  4.58477  3.61503
          0.02595  4.06053  4.78288  0.61958  0.77255  0.48576  0.95510
    387   2.25293  4.70508  3.06767  2.35275  3.93945  3.45345  3.66431  3.28304  1.99748  2.66726  3.79799  3.02309  3.85120  2.83923  2.83891  2.68946  2.85498  2.72990  5.23459  3.93416    400 - -
          2.68618  4.42225  2.77519  2.73123  3.46354  2.40513  3.72494  3.29354  2.67741  2.69355  4.24690  2.90347  2.73739  3.18146  2.89801  2.37887  2.77519  2.98518  4.58477  3.61503
          0.02595  4.06053  4.78288  0.61958  0.77255  0.48576  0.95510
    388   2.44118  5.00369  2.86356  2.06272  4.31746  3.39368  3.59335  3.76073  2.00608  3.29059  4.07338  2.88911  3.28629  2.71450  2.54408  2.44807  2.87380  3.38146  5.46052  4.09816    401 - -
          2.68618  4.42225  2.77519  2.73123  3.46354  2.40513  3.72494  3.29354  2.67741  2.69355  4.24690  2.90347  2.73739  3.18146  2.89801  2.37887  2.77519  2.98518  4.58477  3.61503
          0.02595  4.06053  4.78288  0.61958  0.77255  0.48576  0.95510
    389   2.91559  4.66837  3.62757  3.55284  4.68410  0.49008  4.65793  4.33308  3.75946  3.96241  4.94244  3.79242  4.06530  4.06903  3.97130  3.09352  3.41147  3.82508  5.72580  4.79366    402 - -
          2.68618  4.42225  2.77519  2.73123  3.46354  2.40513  3.72494  3.29354  2.67741  2.69355  4.24690  2.90347  2.73739  3.18146  2.89801  2.37887  2.77519  2.98518  4.58477  3.61503
          0.02595  4.06053  4.78288  0.61958  0.77255  0.48576  0.95510
    390   2.29231  4.23776  3.41867  3.12246  4.27735  3.01379  4.20303  3.64140  3.14448  3.37258  4.22608  3.31542  3.74551  3.46847  3.45829  1.20421  2.03896  3.14700  5.63118  4.39617    403 - -
          2.68618  4.42225  2.77519  2.73123  3.46354  2.40513  3.72494  3.29354  2.67741  2.69355  4.24690  2.90347  2.73739  3.18146  2.89801  2.37887  2.77519  2.98518  4.58477  3.61503
          0.02595  4.06053  4.78288  0.61958  0.77255  0.48576  0.95510
    391   2.80351  5.23827  1.74146  2.20860  4.62793  3.25708  3.75284  4.13091  2.68656  3.65202  4.46790  1.97852  3.83460  2.90711  3.23239  2.15429  3.09433  3.70153  5.81655  4.36442    404 - -
          2.68618  4.42225  2.77519  2.73123  3.46354  2.40513  3.72494  3.29354  2.67741  2.69355  4.24690  2.90347  2.73739  3.18146  2.89801  2.37887  2.77519  2.98518  4.58477  3.61503
          0.02595  4.06053  4.78288  0.61958  0.77255  0.48576  0.95510
    392   2.80308  4.99477  3.10084  2.57925  4.37654  3.49975  3.64863  3.77535  1.69662  3.30224  4.13568  3.05308  2.21282  2.78963  2.24910  2.81484  3.02663  3.43286  5.44385  4.17447    405 - -
          2.68618  4.42225  2.77519  2.73123  3.46354  2.40513  3.72494  3.29354  2.67741  2.69355  4.24690  2.90347  2.73739  3.18146  2.89801  2.37887  2.77519  2.98518  4.58477  3.61503
          0.02595  4.06053  4.78288  0.61958  0.77255  0.48576  0.95510
    393   2.66872  5.06682  2.27316  1.77595  4.35812  3.35642  3.61903  3.80869  2.24685  3.34567  3.33817  2.83948  3.79984  2.74549  2.89131  2.64111  2.90752  3.42599  5.52693  4.13576    406 - -
          2.68618  4.42225  2.77519  2.73123  3.46354  2.40513  3.72494  3.29354  2.67741  2.69355  4.24690  2.90347  2.73739  3.18146  2.89801  2.37887  2.77519  2.98518  4.58477  3.61503
          0.02595  4.06053  4.78288  0.61958  0.77255  0.48576  0.95510
    394   2.96250  4.33551  4.53424  3.98460  3.44578  4.22115  4.64150  1.64019  3.87625  1.72894  3.29513  4.22370  4.53872  4.11740  4.07923  3.55221  2.75578  1.39702  5.24805  4.06770    407 - -
          2.68618  4.42225  2.77519  2.73123  3.46354  2.40513  3.72494  3.29354  2.67741  2.69355  4.24690  2.90347  2.73739  3.18146  2.89801  2.37887  2.77519  2.98518  4.58477  3.61503
          0.02595  4.06053  4.78288  0.61958  0.77255  0.48576  0.95510
    395   3.20236  5.34704  0.68166  2.47192  4.75185  3.36281  4.11130  4.38512  3.23325  3.96141  4.94748  3.03629  4.02923  3.35346  3.77208  3.14613  3.54627  4.00551  5.88278  4.59866    408 - -
          2.68618  4.42225  2.77519  2.73123  3.46354  2.40513  3.72494  3.29354  2.67741  2.69355  4.24690  2.90347  2.73739  3.18146  2.89801  2.37887  2.77519  2.98518  4.58477  3.61503
          0.02595  4.06053  4.78288  0.61958  0.77255  0.48576  0.95510
    396   2.59031  4.84353  2.70224  2.14840  3.45562  3.40120  3.60333  3.52259  2.22476  2.81262  3.91057  2.91817  3.79506  2.74282  2.63949  2.60903  2.61932  3.18411  5.33284  3.98635    409 - -
          2.68618  4.42225  2.77519  2.73123  3.46354  2.40513  3.72494  3.29354  2.67741  2.69355  4.24690  2.90347  2.73739  3.18146  2.89801  2.37887  2.77519  2.98518  4.58477  3.61503
          0.02595  4.06053  4.78288  0.61958  0.77255  0.48576  0.95510
    397   0.77331  4.29613  3.66298  3.46767  4.24882  3.11475  4.46616  3.40317  3.48902  3.27571  4.29012  3.56671  3.87218  3.81359  3.72377  2.64647  2.93710  3.02467  5.65699  4.47956    410 - -
          2.68618  4.42225  2.77519  2.73123  3.46354  2.40513  3.72494  3.29354  2.67741  2.69355  4.24690  2.90347  2.73739  3.18146  2.89801  2.37887  2.77519  2.98518  4.58477  3.61503
          0.02595  4.06053  4.78288  0.61958  0.77255  0.48576  0.95510
    398   3.19855  4.49546  4.90240  4.37124  3.39518  4.55954  5.00607  1.21178  4.24882  1.54079  3.19147  4.60341  4.80017  4.44706  4.41189  3.92736  3.44306  1.62051  5.41568  4.26956    411 - -
          2.68618  4.42225  2.77519  2.73123  3.46354  2.40513  3.72494  3.29354  2.67741  2.69355  4.24690  2.90347  2.73739  3.18146  2.89801  2.37887  2.77519  2.98518  4.58477  3.61503
          0.02595  4.06053  4.78288  0.61958  0.77255  0.48576  0.95510
    399   2.41709  4.92623  2.94448  2.24964  4.20974  3.41519  3.59357  3.63935  2.15295  3.19491  3.98983  2.91952  3.80802  2.53533  2.36143  2.43034  2.85531  3.28483  5.38787  3.46863    412 - -
          2.68618  4.42225  2.77519  2.73123  3.46354  2.40513  3.72494  3.29354  2.67741  2.69355  4.24690  2.90347  2.73739  3.18146  2.89801  2.37887  2.77519  2.98518  4.58477  3.61503
          0.02595  4.06053  4.78288  0.61958  0.77255  0.48576  0.95510
    400   2.38964  4.18689  3.64005  3.06734  2.96813  3.59700  3.86594  2.63904  2.70031  2.06018  2.90079  3.41553  3.97178  3.27616  3.29184  2.85772  2.56856  2.43490  4.77838  3.14992    413 - -
          2.68618  4.42225  2.77519  2.73123  3.46354  2.40513  3.72494  3.29354  2.67741  2.69355  4.24690  2.90347  2.73739  3.18146  2.89801  2.37887  2.77519  2.98518  4.58477  3.61503
          0.02595  4.06053  4.78288  0.61958  0.77255  0.48576  0.95510
    401   2.70244  4.57778  3.33498  2.76840  3.22313  3.58222  2.76260  3.14127  2.61046  2.77697  3.67571  3.20245  3.95879  2.70500  2.65519  2.82416  2.92755  2.89392  3.50237  2.36479    414 - -
          2.68618  4.42225  2.77519  2.73123  3.46354  2.40513  3.72494  3.29354  2.67741  2.69355  4.24690  2.90347  2.73739  3.18146  2.89801  2.37887  2.77519  2.98518  4.58477  3.61503
          0.02595  4.06053  4.78288  0.61958  0.77255  0.48576  0.95510
    402   2.81690  4.97540  2.63851  1.91036  4.41948  3.32513  3.86199  3.85536  2.70777  3.45677  4.33682  2.97823  1.51309  3.05088  3.12901  2.83165  3.12570  3.49475  5.63573  4.31423    415 - -
          2.68618  4.42225  2.77519  2.73123  3.46354  2.40513  3.72494  3.29354  2.67741  2.69355  4.24690  2.90347  2.73739  3.18146  2.89801  2.37887  2.77519  2.98518  4.58477  3.61503
          0.02595  4.06053  4.78288  0.61958  0.77255  0.48576  0.95510
    403   2.28338  4.85776  3.01488  2.45408  4.12464  3.44074  3.18995  3.53833  2.15504  3.11746  3.93061  2.96430  3.83009  2.34960  2.51115  2.66391  2.86572  2.85476  5.33073  4.00972    416 - -
          2.68618  4.42225  2.77519  2.73123  3.46354  2.40513  3.72494  3.29354  2.67741  2.69355  4.24690  2.90347  2.73739  3.18146  2.89801  2.37887  2.77519  2.98518  4.58477  3.61503
          0.02595  4.06053  4.78288  0.61958  0.77255  0.48576  0.95510
    404   3.20865  4.50823  4.90476  4.36688  3.34550  4.55722  4.98151  1.33816  4.24430  1.37529  3.13978  4.59947  4.78864  4.42326  4.39752  3.92063  3.44945  1.66142  5.37280  4.24361    417 - -
          2.68618  4.42225  2.77519  2.73123  3.46354  2.40513  3.72494  3.29354  2.67741  2.69355  4.24690  2.90347  2.73739  3.18146  2.89801  2.37887  2.77519  2.98518  4.58477  3.61503
          0.02595  4.06053  4.78288  0.61958  0.77255  0.48576  0.95510
    405   2.41699  4.57655  3.13832  2.21168  3.78430  3.46951  3.70612  2.40227  2.54173  2.81280  3.68033  3.08253  3.86906  2.91578  2.67833  2.71205  2.60872  2.84524  5.13743  3.85650    418 - -
          2.68618  4.42225  2.77519  2.73123  3.46354  2.40513  3.72494  3.29354  2.67741  2.69355  4.24690  2.90347  2.73739  3.18146  2.89801  2.37887  2.77519  2.98518  4.58477  3.61503
          0.02595  4.06053  4.78288  0.61958  0.77255  0.48576  0.95510
    406   2.46608  5.24353  2.08711  2.02162  4.55059  2.81438  3.65934  4.03589  2.50979  3.53714  4.32167  2.27155  3.81033  2.52383  3.03595  2.68610  2.99918  3.61888  5.69669  4.26046    419 - -
          2.68618  4.42225  2.77519  2.73123  3.46354  2.40513  3.72494  3.29354  2.67741  2.69355  4.24690  2.90347  2.73739  3.18146  2.89801  2.37887  2.77519  2.98518  4.58477  3.61503
          0.02595  4.06053  4.78288  0.61958  0.77255  0.48576  0.95510
    407   3.60179  4.86668  4.61307  4.28981  0.92524  4.38022  3.55389  3.22958  4.13754  2.55272  3.83816  4.09883  4.69788  4.13812  4.18643  3.75710  3.83026  3.17818  3.70434  1.71096    420 - -
          2.68618  4.42225  2.77519  2.73123  3.46354  2.40513  3.72494  3.29354  2.67741  2.69355  4.24690  2.90347  2.73739  3.18146  2.89801  2.37887  2.77519  2.98518  4.58477  3.61503
          0.02595  4.06053  4.78288  0.61958  0.77255  0.48576  0.95510
    408   3.31555  4.63885  4.86696  4.33974  3.17466  4.57502  4.91833  1.65867  4.16427  0.96768  2.99214  4.59727  4.78757  4.34187  4.30346  3.95108  3.55132  2.09180  5.25219  4.12214    421 - -
          2.68618  4.42225  2.77519  2.73123  3.46354  2.40513  3.72494  3.29354  2.67741  2.69355  4.24690  2.90347  2.73739  3.18146  2.89801  2.37887  2.77519  2.98518  4.58477  3.61503
          0.02595  4.06053  4.78288  0.61958  0.77255  0.48576  0.95510
    409   2.69586  4.94031  3.06251  2.48260  4.24005  3.47171  3.60271  3.65066  1.84183  3.19922  3.34499  2.98444  3.85533  2.29934  2.38384  2.46477  2.91302  3.31037  5.37809  4.07011    422 - -
          2.68618  4.42225  2.77519  2.73123  3.46354  2.40513  3.72494  3.29354  2.67741  2.69355  4.24690  2.90347  2.73739  3.18146  2.89801  2.37887  2.77519  2.98518  4.58477  3.61503
          0.02595  4.06053  4.78288  0.61958  0.77255  0.48576  0.95510
    410   3.04387  5.02685  3.04086  2.80272  4.21965  3.49898  3.96123  3.88340  2.61134  3.36655  4.39314  3.26260  4.05770  0.93318  2.89007  3.08553  3.34258  3.60254  5.45996  4.16792    423 - -
          2.68618  4.42225  2.77519  2.73123  3.46354  2.40513  3.72494  3.29354  2.67741  2.69355  4.24690  2.90347  2.73739  3.18146  2.89801  2.37887  2.77519  2.98518  4.58477  3.61503
          0.02595  4.06053  4.78288  0.61958  0.77255  0.48576  0.95510
    411   2.73701  5.04474  1.76017  2.29794  4.57199  1.88470  3.80772  4.05453  2.74807  3.60572  4.42743  2.83958  3.02627  2.97284  3.27419  2.72010  3.05740  3.61731  5.77880  4.37286    424 - -
          2.68618  4.42225  2.77519  2.73123  3.46354  2.40513  3.72494  3.29354  2.67741  2.69355  4.24690  2.90347  2.73739  3.18146  2.89801  2.37887  2.77519  2.98518  4.58477  3.61503
          0.02595  4.06053  4.78288  0.61958  0.77255  0.48576  0.95510
    412   2.47571  4.28679  4.29028  3.76836  3.56434  3.95852  4.51289  1.32786  3.66904  2.30413  3.43710  4.00844  4.37639  3.94957  3.91036  3.30630  2.70407  1.66865  5.26927  4.06448    425 - -
          2.68618  4.42225  2.77519  2.73123  3.46354  2.40513  3.72494  3.29354  2.67741  2.69355  4.24690  2.90347  2.73739  3.18146  2.89801  2.37887  2.77519  2.98518  4.58477  3.61503
          0.02595  4.06053  4.78288  0.61958  0.77255  0.48576  0.95510
    413   2.62076  4.92908  2.41093  2.34566  3.41545  2.99180  3.61700  3.64827  2.41159  3.21446  4.01104  2.25849  3.79556  2.75319  2.65030  2.62082  2.85972  3.28959  5.41538  4.04531    426 - -
          2.68618  4.42225  2.77519  2.73123  3.46354  2.40513  3.72494  3.29354  2.67741  2.69355  4.24690  2.90347  2.73739  3.18146  2.89801  2.37887  2.77519  2.98518  4.58477  3.61503
          0.02595  4.06053  4.78288  0.61958  0.77255  0.48576  0.95510
    414   2.15734  4.99090  2.55788  1.34217  4.43143  3.29579  3.80943  3.77140  2.67035  3.42910  4.30254  2.90379  3.86797  2.98205  3.12563  2.76677  3.06800  3.41512  5.67301  4.30321    427 - -
          2.68618  4.42225  2.77519  2.73123  3.46354  2.40513  3.72494  3.29354  2.67741  2.69355  4.24690  2.90347  2.73739  3.18146  2.89801  2.37887  2.77519  2.98518  4.58477  3.61503
          0.02595  4.06053  4.78288  0.61958  0.77255  0.48576  0.95510
    415   2.40435  4.72299  3.06027  2.50473  3.99613  3.42206  3.64948  3.39271  2.26109  3.01229  3.84090  3.00104  2.97430  2.81368  2.35715  2.65355  2.58402  2.79656  5.26493  3.95717    428 - -
          2.68618  4.42225  2.77519  2.73123  3.46354  2.40513  3.72494  3.29354  2.67741  2.69355  4.24690  2.90347  2.73739  3.18146  2.89801  2.37887  2.77519  2.98518  4.58477  3.61503
          0.02595  4.06053  4.78288  0.61958  0.77255  0.48576  0.95510
    416   2.19039  4.21352  3.58133  3.01764  2.95613  3.54501  3.86796  2.44554  2.95866  2.44252  3.35092  3.37581  3.34689  3.24666  3.27854  2.58983  2.56640  2.28459  4.84397  3.62230    429 - -
          2.68618  4.42225  2.77519  2.73123  3.46354  2.40513  3.72494  3.29354  2.67741  2.69355  4.24690  2.90347  2.73739  3.18146  2.89801  2.37887  2.77519  2.98518  4.58477  3.61503
          0.02595  4.06053  4.78288  0.61958  0.77255  0.48576  0.95510
    417   2.62884  4.89448  2.06360  2.36191  4.23655  3.32847  3.67576  3.67334  2.50530  2.89190  4.06803  2.89043  2.84231  2.82414  2.98593  2.23029  2.89363  3.30794  5.47245  4.10470    430 - -
          2.68618  4.42225  2.77519  2.73123  3.46354  2.40513  3.72494  3.29354  2.67741  2.69355  4.24690  2.90347  2.73739  3.18146  2.89801  2.37887  2.77519  2.98518  4.58477  3.61503
          0.02595  4.06053  4.78288  0.61958  0.77255  0.48576  0.95510
    418   2.41775  4.22929  3.17176  3.14847  2.11506  3.64946  3.83517  2.67944  3.07738  2.21155  3.32062  3.47055  4.02422  3.34501  3.36390  2.91853  2.86669  2.48370  3.48808  3.23996    431 - -
          2.68618  4.42225  2.77519  2.73123  3.46354  2.40513  3.72494  3.29354  2.67741  2.69355  4.24690  2.90347  2.73739  3.18146  2.89801  2.37887  2.77519  2.98518  4.58477  3.61503
          0.02595  4.06053  4.78288  0.61958  0.77255  0.48576  0.95510
    419   2.45344  5.16624  2.37616  1.81343  4.47722  3.33159  3.62664  3.95319  2.22644  3.45841  4.23364  2.55991  3.21877  2.74875  2.93901  2.64832  2.93950  3.54169  5.61683  4.19963    432 - -
          2.68618  4.42225  2.77519  2.73123  3.46354  2.40513  3.72494  3.29354  2.67741  2.69355  4.24690  2.90347  2.73739  3.18146  2.89801  2.37887  2.77519  2.98518  4.58477  3.61503
          0.02595  4.06053  4.78288  0.61958  0.77255  0.48576  0.95510
    420   2.24933  5.10276  2.67990  1.88445  4.41163  3.36606  3.62720  3.86455  2.18096  3.38651  4.17640  2.55529  3.81694  2.51003  2.83479  2.67268  2.94282  3.47812  5.55300  4.17056    433 - -
          2.68618  4.42225  2.77519  2.73123  3.46354  2.40513  3.72494  3.29354  2.67741  2.69355  4.24690  2.90347  2.73739  3.18146  2.89801  2.37887  2.77519  2.98518  4.58477  3.61503
          0.02595  4.06053  4.78288  0.61958  0.77255  0.48576  0.95510
    421   2.03339  4.37853  3.29759  2.79716  3.88050  3.26111  3.86838  3.24228  2.77352  2.56538  3.79247  3.17911  3.13528  3.10374  3.16305  1.93168  2.49583  2.91210  5.24751  3.98769    434 - -
          2.68618  4.42225  2.77519  2.73123  3.46354  2.40513  3.72494  3.29354  2.67741  2.69355  4.24690  2.90347  2.73739  3.18146  2.89801  2.37887  2.77519  2.98518  4.58477  3.61503
          0.02595  4.06053  4.78288  0.61958  0.77255  0.48576  0.95510
    422   2.57647  4.27602  3.48661  2.64584  3.40311  3.55948  3.80679  2.21961  2.82408  2.28695  3.37840  3.30888  3.93776  3.15141  2.84095  2.58852  2.80730  2.54321  3.78259  3.61982    435 - -
          2.68618  4.42225  2.77519  2.73123  3.46354  2.40513  3.72494  3.29354  2.67741  2.69355  4.24690  2.90347  2.73739  3.18146  2.89801  2.37887  2.77519  2.98518  4.58477  3.61503
          0.02595  4.06053  4.78288  0.61958  0.77255  0.48576  0.95510
    423   2.45275  5.04956  2.32961  2.15112  4.35773  3.35885  3.59286  3.81921  2.36199  3.34024  4.11124  2.84155  3.78192  2.47567  2.62083  2.42985  2.63489  3.42233  5.50805  4.11552    436 - -
          2.68618  4.42225  2.77519  2.73123  3.46354  2.40513  3.72494  3.29354  2.67741  2.69355  4.24690  2.90347  2.73739  3.18146  2.89801  2.37887  2.77519  2.98518  4.58477  3.61503
          0.02595  4.06053  4.78288  0.61958  0.77255  0.48576  0.95510
    424   2.43822  4.88826  2.61523  2.20874  4.15313  2.72855  3.60801  3.58614  2.39767  3.16116  3.95927  2.89539  3.79271  2.54689  2.87218  2.44450  2.83746  3.23702  3.98244  4.01967    437 - -
          2.68618  4.42225  2.77519  2.73123  3.46354  2.40513  3.72494  3.29354  2.67741  2.69355  4.24690  2.90347  2.73739  3.18146  2.89801  2.37887  2.77519  2.98518  4.58477  3.61503
          0.02595  4.06053  4.78288  0.61958  0.77255  0.48576  0.95510
    425   3.33534  4.67877  4.81226  4.29430  3.13777  4.54878  4.87605  1.88722  4.09760  0.86078  2.97090  4.56169  4.77176  4.29512  4.24259  3.93150  3.57356  2.18500  5.21720  4.07059    438 - -
          2.68618  4.42225  2.77519  2.73123  3.46354  2.40513  3.72494  3.29354  2.67741  2.69355  4.24690  2.90347  2.73739  3.18146  2.89801  2.37887  2.77519  2.98518  4.58477  3.61503
          0.02595  4.06053  4.78288  0.61958  0.77255  0.48576  0.95510
    426   2.65640  4.91927  3.00939  2.25409  4.20478  3.44410  3.15934  3.15580  1.98036  3.18059  3.98467  2.95371  3.83043  2.73131  2.30963  2.66589  2.65225  3.27918  5.37135  4.04588    439 - -
          2.68618  4.42225  2.77519  2.73123  3.46354  2.40513  3.72494  3.29354  2.67741  2.69355  4.24690  2.90347  2.73739  3.18146  2.89801  2.37887  2.77519  2.98518  4.58477  3.61503
          0.02595  4.06053  4.78288  0.61958  0.77255  0.48576  0.95510
    427   2.66823  5.11483  2.49806  2.12562  4.43456  3.36204  3.59929  3.90083  2.34640  3.40332  4.17384  2.56319  3.79515  2.49819  2.19875  2.44024  2.90343  3.49432  5.55404  4.15902    440 - -
          2.68618  4.42225  2.77519  2.73123  3.46354  2.40513  3.72494  3.29354  2.67741  2.69355  4.24690  2.90347  2.73739  3.18146  2.89801  2.37887  2.77519  2.98518  4.58477  3.61503
          0.02595  4.06053  4.78288  0.61958  0.77255  0.48576  0.95510
    428   3.18183  4.47963  4.89704  4.35920  3.38163  4.54016  4.97676  1.41978  4.24425  1.43078  3.17713  4.58538  4.77969  4.42876  4.40089  3.90181  3.42376  1.49625  5.38700  4.25029    441 - -
          2.68618  4.42225  2.77519  2.73123  3.46354  2.40513  3.72494  3.29354  2.67741  2.69355  4.24690  2.90347  2.73739  3.18146  2.89801  2.37887  2.77519  2.98518  4.58477  3.61503
          0.02595  4.06053  4.78288  0.61958  0.77255  0.48576  0.95510
    429   2.62475  4.15778  3.91733  3.35074  2.55037  3.68853  4.01290  2.45609  3.25193  1.78701  3.22138  3.62174  4.07280  3.50526  3.49041  2.66545  2.60965  2.12576  4.77093  3.54945    442 - -
          2.68618  4.42225  2.77519  2.73123  3.46354  2.40513  3.72494  3.29354  2.67741  2.69355  4.24690  2.90347  2.73739  3.18146  2.89801  2.37887  2.77519  2.98518  4.58477  3.61503
          0.02595  4.06053  4.78288  0.61958  0.77255  0.48576  0.95510
    430   2.66349  5.09494  2.42888  1.98572  4.41455  2.96544  3.62327  3.88313  2.42980  3.40268  4.17921  2.53906  3.15845  2.74643  2.93381  2.39732  2.64097  3.47938  5.57203  4.16579    443 - -
          2.68618  4.42225  2.77519  2.73123  3.46354  2.40513  3.72494  3.29354  2.67741  2.69355  4.24690  2.90347  2.73739  3.18146  2.89801  2.37887  2.77519  2.98518  4.58477  3.61503
          0.01754  4.05212        *  0.61958  0.77255  0.00000        *
//
