# Supplementary material for: MacSyFinder: A Program to Mine Genomes for Molecular Systems with an Application to CRISPR-Cas Systems
Source: PLoS One. 2014 Oct 17;9(10):e110726. doi: 10.1371/journal.pone.0110726 (PMC4201578; doi:10.1371/journal.pone.0110726)
Supplement: Data S1 — The MacSyFinder/MacSyView package (compressed tarball archive). (GZ) [file pone.0110726.s010.gz › macsyfinder-1.0.0-RC3/test/datatest/profiles/tadZ.hmm]

HMMER3/b [3.0 | March 2010]
NAME  tadZ.tab.seqid
LENG  416
ALPH  amino
RF    no
CS    no
MAP   yes
DATE  Thu Aug 23 11:56:58 2012
NSEQ  6
EFFN  1.836914
CKSUM 2965415379
STATS LOCAL MSV      -11.1825  0.69902
STATS LOCAL VITERBI  -12.2078  0.69902
STATS LOCAL FORWARD   -5.7467  0.69902
HMM          A        C        D        E        F        G        H        I        K        L        M        N        P        Q        R        S        T        V        W        Y   
            m->m     m->i     m->d     i->m     i->i     d->m     d->d
  COMPO   2.44967  4.48830  2.85964  2.71951  3.40902  2.89151  3.86809  2.75220  2.74768  2.29753  3.64713  3.07088  3.34526  3.07310  2.89710  2.65754  2.88485  2.55681  4.94234  3.83614
          2.68620  4.42227  2.77522  2.73126  3.46356  2.40515  3.72497  3.29356  2.67743  2.69357  4.24514  2.90349  2.73742  3.18149  2.89803  2.37889  2.77522  2.98521  4.58479  3.61505
          0.44021  2.24518  1.38554  0.28096  1.40674  0.00000        *
      1   2.92793  4.67943  3.61042  3.13802  3.58057  3.77953  4.05844  2.94412  2.84941  2.36073  1.41448  3.53509  4.19901  2.36334  3.12380  3.12679  3.17858  2.85412  5.17279  3.91911      2 - -
          2.68618  4.42225  2.77519  2.73123  3.46354  2.40513  3.72494  3.29354  2.67741  2.69355  4.24690  2.90347  2.73739  3.18146  2.89801  2.37887  2.77519  2.98518  4.58477  3.61503
          0.02069  4.28437  5.00672  0.61958  0.77255  0.85572  0.55334
      2   3.04872  4.79576  3.85812  3.24023  3.72247  3.86940  4.00641  3.07352  2.56413  1.38881  3.68424  3.59936  4.25409  3.26356  1.65827  3.23133  3.27210  2.96912  5.22138  3.98303      3 - -
          2.68618  4.42225  2.77519  2.73123  3.46354  2.40513  3.72494  3.29354  2.67741  2.69355  4.24690  2.90347  2.73739  3.18146  2.89801  2.37887  2.77519  2.98518  4.58477  3.61503
          0.02069  4.28437  5.00672  0.61958  0.77255  0.85572  0.55334
      3   2.90307  4.43365  4.11945  3.57579  3.37043  3.96821  4.31829  1.94104  3.45374  1.54198  3.27999  3.88246  2.10692  3.73822  3.70454  3.27749  3.15177  2.32503  5.07909  3.88582      4 - -
          2.68618  4.42225  2.77519  2.73123  3.46354  2.40513  3.72494  3.29354  2.67741  2.69355  4.24690  2.90347  2.73739  3.18146  2.89801  2.37887  2.77519  2.98518  4.58477  3.61503
          0.02069  4.28437  5.00672  0.61958  0.77255  0.57030  0.83323
      4   3.01096  4.48153  4.40834  3.84204  3.32917  4.11835  4.46460  2.47774  3.70062  1.28217  2.29514  4.09566  4.45861  3.93457  3.89646  3.42984  1.95049  2.43873  5.09474  3.94762      5 - -
          2.68618  4.42225  2.77519  2.73123  3.46354  2.40513  3.72494  3.29354  2.67741  2.69355  4.24690  2.90347  2.73739  3.18146  2.89801  2.37887  2.77519  2.98518  4.58477  3.61503
          0.01801  4.42189  5.14423  0.61958  0.77255  0.70446  0.68196
      5   3.24420  5.83511  1.04277  2.32901  5.15230  3.44127  4.06204  4.74833  3.15232  4.22635  5.10070  1.57945  4.10276  3.24135  3.78895  3.11358  3.55854  4.28528  6.34130  4.79564      6 - -
          2.68618  4.42225  2.77519  2.73123  3.46354  2.40513  3.72494  3.29354  2.67741  2.69355  4.24690  2.90347  2.73739  3.18146  2.89801  2.37887  2.77519  2.98518  4.58477  3.61503
          0.01801  4.42189  5.14423  0.61958  0.77255  0.36989  1.17379
      6   2.82271  5.15936  3.09450  2.55594  4.46663  3.58373  3.75144  3.90260  2.08212  3.43177  2.73329  2.13896  3.98005  1.85179  2.83179  2.81322  3.04733  3.53352  5.59844  4.25212      7 - -
          2.68618  4.42225  2.77519  2.73123  3.46354  2.40513  3.72494  3.29354  2.67741  2.69355  4.24690  2.90347  2.73739  3.18146  2.89801  2.37887  2.77519  2.98518  4.58477  3.61503
          0.01558  4.56559  5.28794  0.61958  0.77255  0.48576  0.95510
      7   3.32289  6.03388  1.20700  1.37083  5.30610  3.52101  4.09623  4.86933  3.16665  4.31424  5.16728  2.09991  4.16605  3.26134  3.81605  3.17196  3.61747  4.39901  6.45727  4.88790      8 - -
          2.68618  4.42225  2.77519  2.73123  3.46354  2.40513  3.72494  3.29354  2.67741  2.69355  4.24690  2.90347  2.73739  3.18146  2.89801  2.37887  2.77519  2.98518  4.58477  3.61503
          0.01558  4.56559  5.28794  0.61958  0.77255  0.48576  0.95510
      8   2.73106  4.38421  3.72120  3.15451  2.61727  3.73567  3.98757  2.86762  3.09534  2.19951  3.49174  2.83377  2.43543  3.38307  3.41594  2.99170  2.51909  2.65283  4.93367  2.58782      9 - -
          2.68618  4.42225  2.77519  2.73123  3.46354  2.40513  3.72494  3.29354  2.67741  2.69355  4.24690  2.90347  2.73739  3.18146  2.89801  2.37887  2.77519  2.98518  4.58477  3.61503
          0.01558  4.56559  5.28794  0.61958  0.77255  0.48576  0.95510
      9   2.89283  4.30459  4.53535  3.94843  1.70164  4.04632  4.34876  1.82085  3.78486  2.24321  3.30943  4.09026  4.39481  3.98241  2.89679  3.35198  3.12617  1.91707  4.90978  3.69738     10 - -
          2.68618  4.42225  2.77519  2.73123  3.46354  2.40513  3.72494  3.29354  2.67741  2.69355  4.24690  2.90347  2.73739  3.18146  2.89801  2.37887  2.77519  2.98518  4.58477  3.61503
          0.01558  4.56559  5.28794  0.61958  0.77255  0.48576  0.95510
     10   2.02048  5.01375  2.13832  2.53239  4.30055  3.52815  3.77946  3.72256  2.57939  2.46569  4.11375  2.50750  3.94868  2.91995  3.05436  2.76627  2.54870  3.37437  5.53512  4.18060     11 - -
          2.68618  4.42225  2.77519  2.73123  3.46354  2.40513  3.72494  3.29354  2.67741  2.69355  4.24690  2.90347  2.73739  3.18146  2.89801  2.37887  2.77519  2.98518  4.58477  3.61503
          0.01558  4.56559  5.28794  0.61958  0.77255  0.48576  0.95510
     11   2.38482  4.41121  4.04844  3.47264  3.49212  3.87958  4.19606  2.69423  3.28512  1.27116  3.44323  3.77371  4.26412  3.62200  2.64581  3.17155  3.08581  2.17534  5.04549  3.85016     12 - -
          2.68618  4.42225  2.77519  2.73123  3.46354  2.40513  3.72494  3.29354  2.67741  2.69355  4.24690  2.90347  2.73739  3.18146  2.89801  2.37887  2.77519  2.98518  4.58477  3.61503
          0.01558  4.56559  5.28794  0.61958  0.77255  0.48576  0.95510
     12   2.78654  5.24833  2.18618  2.43433  4.57319  2.30634  2.62335  4.04679  2.15004  3.54780  4.30759  2.98387  3.93192  2.85267  2.99713  2.75151  2.41633  3.63110  5.69852  4.29430     13 - -
          2.68618  4.42225  2.77519  2.73123  3.46354  2.40513  3.72494  3.29354  2.67741  2.69355  4.24690  2.90347  2.73739  3.18146  2.89801  2.37887  2.77519  2.98518  4.58477  3.61503
          0.13552  4.56559  2.15130  0.61958  0.77255  0.48576  0.95510
     13   2.71911  4.81139  2.41015  2.62484  2.28861  2.41112  3.84657  3.52967  2.72369  3.16294  4.00216  3.12181  3.95717  3.03723  3.17918  2.03488  2.98779  3.21192  5.40734  4.07228     14 - -
          2.68618  4.42225  2.77519  2.73123  3.46354  2.40513  3.72494  3.29354  2.67741  2.69355  4.24690  2.90347  2.73739  3.18146  2.89801  2.37887  2.77519  2.98518  4.58477  3.61503
          0.01754  4.44762  5.16996  0.61958  0.77255  0.67077  0.71604
     14   2.27499  4.91169  2.00908  2.56108  4.36300  2.38752  3.82254  3.79511  2.63859  3.37947  4.17634  3.06610  3.91380  2.96707  3.11187  2.22023  2.96789  2.68761  5.59323  4.24224     15 - -
          2.68618  4.42225  2.77519  2.73123  3.46354  2.40513  3.72494  3.29354  2.67741  2.69355  4.24690  2.90347  2.73739  3.18146  2.89801  2.37887  2.77519  2.98518  4.58477  3.61503
          0.01754  4.44762  5.16996  0.61958  0.77255  0.67077  0.71604
     15   1.94074  5.05989  3.13809  2.59110  4.44110  2.44901  3.75024  3.86455  2.02059  3.40192  4.19954  3.09371  3.96106  2.87912  2.04396  2.79550  3.02649  3.49236  5.56855  4.24554     16 - -
          2.68618  4.42225  2.77519  2.73123  3.46354  2.40513  3.72494  3.29354  2.67741  2.69355  4.24690  2.90347  2.73739  3.18146  2.89801  2.37887  2.77519  2.98518  4.58477  3.61503
          0.01754  4.44762  5.16996  0.61958  0.77255  0.67077  0.71604
     16   1.91235  4.93869  3.05091  2.56416  4.33064  3.47264  3.78878  3.75439  2.19860  3.33620  4.13828  2.27018  3.92536  2.93154  2.99985  2.73821  2.08259  3.38522  5.54734  4.20687     17 - -
          2.68620  4.42227  2.77522  2.73126  3.46356  2.40515  3.72497  3.29356  2.67743  2.69357  4.24692  2.90349  2.73742  3.18149  2.89757  2.37889  2.77522  2.98521  4.58479  3.61505
          0.35710  2.12721  1.70855  0.28096  1.40674  0.67077  0.71604
     17   1.94713  5.26744  1.58296  2.31356  4.68302  3.34395  3.83323  4.16241  2.75409  3.69768  4.50959  2.14273  3.91291  2.98478  3.29375  2.80953  3.14854  3.73610  5.87227  4.43265     19 - -
          2.68618  4.42225  2.77519  2.73123  3.46354  2.40513  3.72494  3.29354  2.67741  2.69355  4.24690  2.90347  2.73739  3.18146  2.89801  2.37887  2.77519  2.98518  4.58477  3.61503
          0.02132  4.25471  4.97705  0.61958  0.77255  0.88317  0.53353
     18   3.05510  5.69785  1.61296  1.39973  4.98358  3.34611  3.86626  4.52137  2.87028  3.98509  4.81498  2.04545  3.95728  3.02185  3.47653  2.92954  3.33722  4.06853  6.13110  4.60434     20 - -
          2.68618  4.42225  2.77519  2.73123  3.46354  2.40513  3.72494  3.29354  2.67741  2.69355  4.24690  2.90347  2.73739  3.18146  2.89801  2.37887  2.77519  2.98518  4.58477  3.61503
          0.02132  4.25471  4.97705  0.61958  0.77255  0.50280  0.92845
     19   2.89943  4.37865  4.26297  3.68612  2.00606  3.98441  4.20495  1.60638  3.47994  2.23936  3.33719  3.91782  4.33762  3.77258  2.38877  3.28386  3.13215  2.45121  4.84261  3.54544     21 - -
          2.68618  4.42225  2.77519  2.73123  3.46354  2.40513  3.72494  3.29354  2.67741  2.69355  4.24690  2.90347  2.73739  3.18146  2.89801  2.37887  2.77519  2.98518  4.58477  3.61503
          0.01754  4.44762  5.16996  0.61958  0.77255  0.38535  1.14010
     20   2.75567  4.60047  3.47323  2.91555  3.76836  3.67540  3.93847  3.06644  2.84963  2.77389  2.90416  3.35961  4.07152  2.00803  3.23145  2.92111  1.88255  2.35449  5.19226  3.93774     22 - -
          2.68618  4.42225  2.77519  2.73123  3.46354  2.40513  3.72494  3.29354  2.67741  2.69355  4.24690  2.90347  2.73739  3.18146  2.89801  2.37887  2.77519  2.98518  4.58477  3.61503
          0.01558  4.56559  5.28794  0.61958  0.77255  0.48576  0.95510
     21   2.72037  4.39751  3.69246  3.12810  3.54340  3.71198  2.81073  2.16306  3.06762  2.61717  3.51899  3.50402  4.10252  3.36496  3.39648  2.28731  2.09057  2.24360  5.00387  3.77770     23 - -
          2.68618  4.42225  2.77519  2.73123  3.46354  2.40513  3.72494  3.29354  2.67741  2.69355  4.24690  2.90347  2.73739  3.18146  2.89801  2.37887  2.77519  2.98518  4.58477  3.61503
          0.01558  4.56559  5.28794  0.61958  0.77255  0.48576  0.95510
     22   2.73637  4.35155  3.85500  3.29008  3.49744  1.88239  4.08278  2.36577  3.21751  2.54422  2.67603  3.62086  2.81559  3.49644  3.51087  3.03119  2.98233  2.22803  4.98826  3.77554     24 - -
          2.68618  4.42225  2.77519  2.73123  3.46354  2.40513  3.72494  3.29354  2.67741  2.69355  4.24690  2.90347  2.73739  3.18146  2.89801  2.37887  2.77519  2.98518  4.58477  3.61503
          0.01558  4.56559  5.28794  0.61958  0.77255  0.48576  0.95510
     23   1.49361  4.47475  3.97705  3.68921  4.87899  1.49597  4.72763  4.33709  3.75457  3.99788  4.77998  3.73154  4.02705  3.99925  4.05250  1.36009  3.04013  3.65095  6.19472  5.01583     25 - -
          2.68618  4.42225  2.77519  2.73123  3.46354  2.40513  3.72494  3.29354  2.67741  2.69355  4.24690  2.90347  2.73739  3.18146  2.89801  2.37887  2.77519  2.98518  4.58477  3.61503
          0.01558  4.56559  5.28794  0.61958  0.77255  0.48576  0.95510
     24   2.72610  4.90520  3.11474  1.92488  4.23946  2.27666  3.82693  3.65138  2.64068  3.26201  4.07582  3.11935  3.96044  2.98227  3.10119  2.38294  2.44155  2.43324  5.50477  4.17204     26 - -
          2.68618  4.42225  2.77519  2.73123  3.46354  2.40513  3.72494  3.29354  2.67741  2.69355  4.24690  2.90347  2.73739  3.18146  2.89801  2.37887  2.77519  2.98518  4.58477  3.61503
          0.01558  4.56559  5.28794  0.61958  0.77255  0.48576  0.95510
     25   2.73774  4.97224  2.21399  2.55241  4.21359  3.55327  2.67867  2.94351  2.52586  2.56285  4.03937  3.07446  3.94507  2.89394  2.21574  2.76110  2.96813  3.30950  5.45759  4.11413     27 - -
          2.68618  4.42225  2.77519  2.73123  3.46354  2.40513  3.72494  3.29354  2.67741  2.69355  4.24690  2.90347  2.73739  3.18146  2.89801  2.37887  2.77519  2.98518  4.58477  3.61503
          0.01558  4.56559  5.28794  0.61958  0.77255  0.48576  0.95510
     26   2.79145  5.28327  2.09746  2.43437  4.62285  3.51426  3.72908  4.10188  2.12307  3.58213  4.33342  2.53772  2.42193  2.83423  2.29049  2.75023  3.02474  3.67272  5.71414  4.30883     28 - -
          2.68618  4.42225  2.77519  2.73123  3.46354  2.40513  3.72494  3.29354  2.67741  2.69355  4.24690  2.90347  2.73739  3.18146  2.89801  2.37887  2.77519  2.98518  4.58477  3.61503
          0.01558  4.56559  5.28794  0.61958  0.77255  0.48576  0.95510
     27   3.06712  5.24398  2.28833  2.15605  4.21985  3.62893  3.99066  3.90942  2.92059  3.50187  4.37617  3.16223  4.14475  3.20977  3.38620  3.06722  3.32382  3.59912  1.21599  4.14553     29 - -
          2.68529  4.42286  2.77581  2.73184  3.46415  2.40461  3.72556  3.29415  2.67802  2.69341  4.24751  2.90408  2.73643  3.18207  2.89769  2.37783  2.77499  2.98579  4.58538  3.61564
          0.23109  1.60305  5.28794  2.26541  0.10958  0.48576  0.95510
     28   3.49261  4.77274  5.38859  4.80748  1.91806  4.79413  5.09987  1.98450  4.65582  1.01521  3.14455  4.92507  4.98158  4.66423  4.66221  4.14549  3.71248  1.95011  5.33160  4.24027     42 - -
          2.68618  4.42225  2.77519  2.73123  3.46354  2.40513  3.72494  3.29354  2.67741  2.69355  4.24690  2.90347  2.73739  3.18146  2.89801  2.37887  2.77519  2.98518  4.58477  3.61503
          0.01558  4.56559  5.28794  0.61958  0.77255  0.48576  0.95510
     29   2.20880  5.11998  2.98933  1.89944  4.41339  3.52225  3.73332  2.92040  2.49554  3.40297  4.18153  2.57688  3.92769  2.09952  2.97269  2.74072  2.98516  3.48192  5.58790  4.21193     43 - -
          2.68618  4.42225  2.77519  2.73123  3.46354  2.40513  3.72494  3.29354  2.67741  2.69355  4.24690  2.90347  2.73739  3.18146  2.89801  2.37887  2.77519  2.98518  4.58477  3.61503
          0.01558  4.56559  5.28794  0.61958  0.77255  0.48576  0.95510
     30   3.21539  5.86408  1.39831  1.89749  5.16003  1.86305  4.03313  4.69940  3.03539  4.15784  4.98201  2.13950  4.12427  3.18630  3.64515  3.09100  3.49733  4.24032  6.30260  4.77422     44 - -
          2.68618  4.42225  2.77519  2.73123  3.46354  2.40513  3.72494  3.29354  2.67741  2.69355  4.24690  2.90347  2.73739  3.18146  2.89801  2.37887  2.77519  2.98518  4.58477  3.61503
          0.01558  4.56559  5.28794  0.61958  0.77255  0.48576  0.95510
     31   2.19608  5.13820  2.99338  1.93261  4.47786  3.51022  3.73839  3.93541  2.48973  3.46011  4.22846  3.01532  2.44214  2.85368  2.53613  2.26116  2.98748  3.53603  5.62802  4.24624     45 - -
          2.68618  4.42225  2.77519  2.73123  3.46354  2.40513  3.72494  3.29354  2.67741  2.69355  4.24690  2.90347  2.73739  3.18146  2.89801  2.37887  2.77519  2.98518  4.58477  3.61503
          0.01558  4.56559  5.28794  0.61958  0.77255  0.48576  0.95510
     32   3.33796  4.62254  5.27957  4.71227  1.98538  4.66757  5.03935  1.47806  4.56370  1.61703  3.30840  4.80410  4.91259  4.65002  4.60234  4.01836  3.57002  1.54517  5.36680  4.22702     46 - -
          2.68618  4.42225  2.77519  2.73123  3.46354  2.40513  3.72494  3.29354  2.67741  2.69355  4.24690  2.90347  2.73739  3.18146  2.89801  2.37887  2.77519  2.98518  4.58477  3.61503
          0.01558  4.56559  5.28794  0.61958  0.77255  0.48576  0.95510
     33   1.12281  4.71168  3.52030  3.04366  4.45617  3.44197  4.13633  3.86465  2.89387  3.49321  4.31802  3.40831  4.03635  3.32757  2.17056  2.17068  3.05912  3.43992  5.71935  4.45551     47 - -
          2.68618  4.42225  2.77519  2.73123  3.46354  2.40513  3.72494  3.29354  2.67741  2.69355  4.24690  2.90347  2.73739  3.18146  2.89801  2.37887  2.77519  2.98518  4.58477  3.61503
          0.01558  4.56559  5.28794  0.61958  0.77255  0.48576  0.95510
     34   2.98738  5.55355  1.80514  1.59944  4.87169  3.50925  3.87559  4.37813  2.73467  3.84897  4.62525  2.96469  4.02332  2.08076  3.27336  2.22407  3.24141  3.93438  5.98647  4.52584     48 - -
          2.68618  4.42225  2.77519  2.73123  3.46354  2.40513  3.72494  3.29354  2.67741  2.69355  4.24690  2.90347  2.73739  3.18146  2.89801  2.37887  2.77519  2.98518  4.58477  3.61503
          0.01558  4.56559  5.28794  0.61958  0.77255  0.48576  0.95510
     35   2.23486  4.25959  4.19543  3.61177  2.18229  3.87750  4.17548  2.26154  2.67399  1.70300  3.32007  3.83973  4.24134  3.72125  3.68243  3.16387  3.00910  2.44686  4.86783  3.67363     49 - -
          2.68618  4.42225  2.77519  2.73123  3.46354  2.40513  3.72494  3.29354  2.67741  2.69355  4.24690  2.90347  2.73739  3.18146  2.89801  2.37887  2.77519  2.98518  4.58477  3.61503
          0.31045  4.56559  1.36072  0.61958  0.77255  0.48576  0.95510
     36   2.65384  4.59083  3.45438  3.28070  4.71952  1.17192  4.48564  4.22846  3.47382  3.86265  4.71284  3.54318  1.47098  3.76186  3.79717  2.80905  3.13647  3.65859  5.93340  4.78800     50 - -
          2.68618  4.42225  2.77519  2.73123  3.46354  2.40513  3.72494  3.29354  2.67741  2.69355  4.24690  2.90347  2.73739  3.18146  2.89801  2.37887  2.77519  2.98518  4.58477  3.61503
          0.02086  4.27601  4.99835  0.61958  0.77255  0.86362  0.54755
     37   2.70331  4.68761  3.21369  2.70258  3.87946  3.53420  3.79949  3.26349  2.59483  2.86537  2.46193  3.17227  2.22281  2.28829  2.97358  2.80491  2.94985  3.01056  5.24506  3.96195     51 - -
          2.68618  4.42225  2.77519  2.73123  3.46354  2.40513  3.72494  3.29354  2.67741  2.69355  4.24690  2.90347  2.73739  3.18146  2.89801  2.37887  2.77519  2.98518  4.58477  3.61503
          0.02086  4.27601  4.99835  0.61958  0.77255  0.86362  0.54755
     38   1.75935  4.36232  4.24070  3.71208  3.52335  3.91380  4.43862  2.25552  3.60758  1.70396  3.42447  3.95674  4.34566  3.87799  3.84709  3.25376  3.12460  1.67058  5.20260  4.00725     52 - -
          2.68618  4.42225  2.77519  2.73123  3.46354  2.40513  3.72494  3.29354  2.67741  2.69355  4.24690  2.90347  2.73739  3.18146  2.89801  2.37887  2.77519  2.98518  4.58477  3.61503
          0.02086  4.27601  4.99835  0.61958  0.77255  0.86362  0.54755
     39   2.85724  4.61511  3.75643  3.18768  3.85107  3.71273  4.03338  2.87926  2.68130  2.76814  3.78945  3.53778  4.16152  3.29606  1.74190  3.06742  3.12631  1.49263  5.28296  4.04766     53 - -
          2.68405  4.42386  2.77599  2.73206  3.46515  2.40617  3.72655  3.29515  2.67902  2.69516  4.24851  2.90508  2.73148  3.17939  2.89592  2.37938  2.77435  2.98477  4.58638  3.61664
          0.55215  0.87337  4.99835  2.83532  0.06049  0.30611  1.33296
     40   1.29725  4.51712  4.51159  3.97077  3.57162  4.16515  4.62683  1.94401  3.85242  1.69351  3.46376  4.20112  4.55431  4.09962  4.06114  3.49907  3.31311  2.24617  5.29908  4.11940     85 - -
          2.68618  4.42225  2.77519  2.73123  3.46354  2.40513  3.72494  3.29354  2.67741  2.69355  4.24690  2.90347  2.73739  3.18146  2.89801  2.37887  2.77519  2.98518  4.58477  3.61503
          0.01558  4.56559  5.28794  0.61958  0.77255  0.48576  0.95510
     41   2.83629  5.23690  2.98162  2.00758  4.59390  2.61605  3.77451  4.04925  2.47551  3.55368  4.32889  3.04809  2.35547  2.89142  1.86642  2.81126  3.07325  3.64607  5.69962  4.32788     86 - -
          2.68618  4.42225  2.77519  2.73123  3.46354  2.40513  3.72494  3.29354  2.67741  2.69355  4.24690  2.90347  2.73739  3.18146  2.89801  2.37887  2.77519  2.98518  4.58477  3.61503
          0.01558  4.56559  5.28794  0.61958  0.77255  0.48576  0.95510
     42   1.78660  4.50514  3.67123  3.15704  3.98266  3.49114  4.15062  3.31976  3.11855  2.34573  3.91952  3.49066  4.04650  3.43085  3.48015  1.86489  1.85125  3.01247  5.38976  4.15150     87 - -
          2.68618  4.42225  2.77519  2.73123  3.46354  2.40513  3.72494  3.29354  2.67741  2.69355  4.24690  2.90347  2.73739  3.18146  2.89801  2.37887  2.77519  2.98518  4.58477  3.61503
          0.01558  4.56559  5.28794  0.61958  0.77255  0.48576  0.95510
     43   1.25873  4.73837  3.47651  2.98792  4.45543  3.44878  4.09540  3.86786  2.84737  3.48699  4.30675  3.37245  4.02689  3.27734  2.07864  2.01286  3.05190  3.44554  5.70770  4.43453     88 - -
          2.68618  4.42225  2.77519  2.73123  3.46354  2.40513  3.72494  3.29354  2.67741  2.69355  4.24690  2.90347  2.73739  3.18146  2.89801  2.37887  2.77519  2.98518  4.58477  3.61503
          0.01558  4.56559  5.28794  0.61958  0.77255  0.48576  0.95510
     44   1.64980  4.67902  3.41394  3.06739  4.70569  1.52792  4.28924  4.16146  3.18638  3.76913  4.55817  2.37793  4.00825  3.47905  3.60347  2.00992  3.05383  3.61138  5.96794  4.68420     89 - -
          2.68618  4.42225  2.77519  2.73123  3.46354  2.40513  3.72494  3.29354  2.67741  2.69355  4.24690  2.90347  2.73739  3.18146  2.89801  2.37887  2.77519  2.98518  4.58477  3.61503
          0.01558  4.56559  5.28794  0.61958  0.77255  0.48576  0.95510
     45   1.97300  4.33892  3.97228  3.40317  3.41293  3.82750  2.65595  2.25630  3.29535  1.63360  3.40884  3.70718  4.20351  3.57491  3.55333  3.10574  3.01408  2.53349  4.93637  3.72163     90 - -
          2.68618  4.42225  2.77519  2.73123  3.46354  2.40513  3.72494  3.29354  2.67741  2.69355  4.24690  2.90347  2.73739  3.18146  2.89801  2.37887  2.77519  2.98518  4.58477  3.61503
          0.01558  4.56559  5.28794  0.61958  0.77255  0.48576  0.95510
     46   3.08644  5.68465  1.89233  1.44853  4.99281  3.51224  3.94568  4.51180  2.86436  3.97879  4.77364  2.27715  2.12900  3.08322  3.43107  2.98893  3.35175  4.06282  6.11980  4.63244     91 - -
          2.68618  4.42225  2.77519  2.73123  3.46354  2.40513  3.72494  3.29354  2.67741  2.69355  4.24690  2.90347  2.73739  3.18146  2.89801  2.37887  2.77519  2.98518  4.58477  3.61503
          0.01558  4.56559  5.28794  0.61958  0.77255  0.48576  0.95510
     47   2.14382  5.66108  1.46528  1.88977  4.97256  3.51175  3.94536  4.48652  2.86386  3.96052  4.75660  2.00715  4.06716  3.08366  3.42903  2.98510  3.34468  4.04191  6.10608  4.62337     92 - -
          2.68618  4.42225  2.77519  2.73123  3.46354  2.40513  3.72494  3.29354  2.67741  2.69355  4.24690  2.90347  2.73739  3.18146  2.89801  2.37887  2.77519  2.98518  4.58477  3.61503
          0.01558  4.56559  5.28794  0.61958  0.77255  0.48576  0.95510
     48   3.17093  4.51252  4.92815  4.37554  2.06932  4.31535  4.31247  1.57754  4.19463  1.73509  3.34883  4.36391  4.62617  4.27166  4.22173  3.63825  3.39744  2.59348  4.62099  1.92669     93 - -
          2.68618  4.42225  2.77519  2.73123  3.46354  2.40513  3.72494  3.29354  2.67741  2.69355  4.24690  2.90347  2.73739  3.18146  2.89801  2.37887  2.77519  2.98518  4.58477  3.61503
          0.01558  4.56559  5.28794  0.61958  0.77255  0.48576  0.95510
     49   2.84854  5.27762  1.99846  1.90293  4.57555  3.52409  3.79001  4.03598  2.16813  2.06274  4.33925  3.00076  3.97094  2.91297  3.06738  2.81331  3.08762  3.64200  5.72923  4.32922     94 - -
          2.68618  4.42225  2.77519  2.73123  3.46354  2.40513  3.72494  3.29354  2.67741  2.69355  4.24690  2.90347  2.73739  3.18146  2.89801  2.37887  2.77519  2.98518  4.58477  3.61503
          0.01558  4.56559  5.28794  0.61958  0.77255  0.48576  0.95510
     50   2.26429  4.77323  3.29304  1.49903  3.96870  3.65947  3.90841  2.61923  2.76167  2.48193  3.84770  3.26183  4.05935  3.10852  3.18737  2.90124  3.02985  2.90295  5.35910  4.06794     95 - -
          2.68618  4.42225  2.77519  2.73123  3.46354  2.40513  3.72494  3.29354  2.67741  2.69355  4.24690  2.90347  2.73739  3.18146  2.89801  2.37887  2.77519  2.98518  4.58477  3.61503
          0.01558  4.56559  5.28794  0.61958  0.77255  0.48576  0.95510
     51   2.75604  4.37865  3.80605  3.23852  3.49931  2.33778  4.05757  2.03876  3.16074  2.10019  3.47174  3.59311  4.15625  2.48519  3.46478  3.04245  2.99052  2.23666  4.99037  3.77397     96 - -
          2.68618  4.42225  2.77519  2.73123  3.46354  2.40513  3.72494  3.29354  2.67741  2.69355  4.24690  2.90347  2.73739  3.18146  2.89801  2.37887  2.77519  2.98518  4.58477  3.61503
          0.01558  4.56559  5.28794  0.61958  0.77255  0.48576  0.95510
     52   2.73720  5.11809  2.50247  1.90738  4.41145  3.51623  3.72009  2.72436  2.21355  2.65349  4.17400  2.58199  3.91635  2.83771  2.96488  2.72438  2.96941  3.47949  5.58180  4.20234     97 - -
          2.68618  4.42225  2.77519  2.73123  3.46354  2.40513  3.72494  3.29354  2.67741  2.69355  4.24690  2.90347  2.73739  3.18146  2.89801  2.37887  2.77519  2.98518  4.58477  3.61503
          0.01558  4.56559  5.28794  0.61958  0.77255  0.48576  0.95510
     53   2.76716  5.23163  2.41203  2.45249  4.57228  2.57603  3.71402  4.04307  1.91156  3.53186  4.28508  2.99522  3.92299  2.81880  2.10947  2.73432  2.56270  3.62235  5.66882  4.27554     98 - -
          2.68618  4.42225  2.77519  2.73123  3.46354  2.40513  3.72494  3.29354  2.67741  2.69355  4.24690  2.90347  2.73739  3.18146  2.89801  2.37887  2.77519  2.98518  4.58477  3.61503
          0.01558  4.56559  5.28794  0.61958  0.77255  0.48576  0.95510
     54   2.06520  4.96857  1.28383  2.70653  4.43391  3.52482  4.04565  3.60258  2.94177  3.42195  4.29750  3.20642  4.06910  3.22326  3.41618  2.90683  3.15712  2.35782  5.75434  4.40932     99 - -
          2.68618  4.42225  2.77519  2.73123  3.46354  2.40513  3.72494  3.29354  2.67741  2.69355  4.24690  2.90347  2.73739  3.18146  2.89801  2.37887  2.77519  2.98518  4.58477  3.61503
          0.01558  4.56559  5.28794  0.61958  0.77255  0.48576  0.95510
     55   2.93634  4.33373  4.61990  4.04292  2.25327  4.11989  4.48016  1.95280  3.90406  2.31093  3.38242  4.18439  4.47189  4.09549  4.03230  3.43426  1.70429  1.73798  5.04858  3.85683    100 - -
          2.68618  4.42225  2.77519  2.73123  3.46354  2.40513  3.72494  3.29354  2.67741  2.69355  4.24690  2.90347  2.73739  3.18146  2.89801  2.37887  2.77519  2.98518  4.58477  3.61503
          0.01558  4.56559  5.28794  0.61958  0.77255  0.48576  0.95510
     56   2.21875  4.54775  3.54668  3.02050  2.02266  3.68352  2.60025  3.10479  2.98347  2.79262  3.69189  3.42831  2.35272  3.29951  3.34684  2.95324  3.01640  2.86645  5.01496  3.67286    101 - -
          2.68618  4.42225  2.77519  2.73123  3.46354  2.40513  3.72494  3.29354  2.67741  2.69355  4.24690  2.90347  2.73739  3.18146  2.89801  2.37887  2.77519  2.98518  4.58477  3.61503
          0.21000  4.56559  1.72029  0.61958  0.77255  0.48576  0.95510
     57   1.15913  4.39085  3.69697  3.30905  4.38815  3.20612  4.34767  3.74125  3.30755  3.45840  4.29822  3.50117  2.11406  3.60814  3.64082  2.62994  2.18266  3.26667  5.74362  4.52615    102 - -
          2.68618  4.42225  2.77519  2.73123  3.46354  2.40513  3.72494  3.29354  2.67741  2.69355  4.24690  2.90347  2.73739  3.18146  2.89801  2.37887  2.77519  2.98518  4.58477  3.61503
          0.01889  4.37447  5.09682  0.61958  0.77255  0.34532  1.23098
     58   2.90603  5.32560  2.74622  1.90658  4.74166  2.48258  3.89368  4.22321  2.73566  3.73467  4.51863  2.36009  4.01169  3.02628  3.24672  1.50257  3.17946  3.79095  5.89550  4.47674    103 - -
          2.68618  4.42225  2.77519  2.73123  3.46354  2.40513  3.72494  3.29354  2.67741  2.69355  4.24690  2.90347  2.73739  3.18146  2.89801  2.37887  2.77519  2.98518  4.58477  3.61503
          0.01558  4.56559  5.28794  0.61958  0.77255  0.48576  0.95510
     59   1.93919  4.37809  3.80024  3.24732  3.57154  3.71184  4.08551  2.31494  3.18764  2.63274  3.54575  2.81696  4.13439  3.47296  3.49829  2.50513  2.98190  1.74504  5.04682  3.82793    104 - -
          2.68387  4.42368  2.77417  2.73188  3.46496  2.40542  3.72426  3.28948  2.67883  2.69498  4.24476  2.90489  2.73567  3.18289  2.89851  2.37919  2.77580  2.98459  4.58620  3.61456
          0.23109  1.60305  5.28794  3.08668  0.04673  0.48576  0.95510
     60   1.99582  4.69111  2.36059  2.76333  3.91502  3.59815  3.87446  3.25270  2.75990  2.37559  3.81928  3.23874  4.00926  3.09001  3.18614  2.36797  2.97016  2.30325  5.28207  3.99804    133 - -
          2.68618  4.42225  2.77519  2.73123  3.46354  2.40513  3.72494  3.29354  2.67741  2.69355  4.24690  2.90347  2.73739  3.18146  2.89801  2.37887  2.77519  2.98518  4.58477  3.61503
          0.01558  4.56559  5.28794  0.61958  0.77255  0.48576  0.95510
     61   2.26479  4.48797  3.56052  2.54344  1.56959  3.67468  4.02802  2.99862  3.06350  2.73054  3.64166  3.46813  4.10803  3.36579  3.41134  2.96792  2.49928  2.77010  5.10645  3.85380    134 - -
          2.68618  4.42225  2.77519  2.73123  3.46354  2.40513  3.72494  3.29354  2.67741  2.69355  4.24690  2.90347  2.73739  3.18146  2.89801  2.37887  2.77519  2.98518  4.58477  3.61503
          0.01558  4.56559  5.28794  0.61958  0.77255  0.48576  0.95510
     62   3.22690  2.17827  5.19392  4.64943  3.72276  4.59983  5.08062  1.24636  4.51591  2.01384  3.57955  4.74049  4.89793  4.69879  4.60751  3.95817  3.47393  1.47275  5.52532  4.34048    135 - -
          2.68618  4.42225  2.77519  2.73123  3.46354  2.40513  3.72494  3.29354  2.67741  2.69355  4.24690  2.90347  2.73739  3.18146  2.89801  2.37887  2.77519  2.98518  4.58477  3.61503
          0.01558  4.56559  5.28794  0.61958  0.77255  0.48576  0.95510
     63   1.93059  4.97770  3.13946  2.63252  4.45748  3.49392  3.84918  3.89844  2.59842  3.45761  4.24571  2.47971  3.96294  2.98412  2.26309  1.74213  3.01288  3.49583  5.64575  4.30214    136 - -
          2.68618  4.42225  2.77519  2.73123  3.46354  2.40513  3.72494  3.29354  2.67741  2.69355  4.24690  2.90347  2.73739  3.18146  2.89801  2.37887  2.77519  2.98518  4.58477  3.61503
          0.01558  4.56559  5.28794  0.61958  0.77255  0.48576  0.95510
     64   2.94363  4.38764  4.43582  3.84807  2.00215  4.06532  4.32608  1.86451  3.67733  1.78395  3.27858  4.04803  4.40332  3.90583  2.21493  3.36284  3.17260  2.49179  4.91836  3.69664    137 - -
          2.68618  4.42225  2.77519  2.73123  3.46354  2.40513  3.72494  3.29354  2.67741  2.69355  4.24690  2.90347  2.73739  3.18146  2.89801  2.37887  2.77519  2.98518  4.58477  3.61503
          0.13552  4.56559  2.15130  0.61958  0.77255  0.48576  0.95510
     65   1.69212  4.45321  3.68953  3.34819  4.60834  3.21304  4.43774  4.03641  3.39456  3.70041  4.50791  3.53380  1.44975  3.68261  3.73654  1.67241  2.96314  3.46896  5.92742  4.70579    138 - -
          2.68618  4.42225  2.77519  2.73123  3.46354  2.40513  3.72494  3.29354  2.67741  2.69355  4.24690  2.90347  2.73739  3.18146  2.89801  2.37887  2.77519  2.98518  4.58477  3.61503
          0.13336  4.44762  2.17906  0.61958  0.77255  0.67077  0.71604
     66   1.88920  4.95222  2.83336  1.68529  4.45457  3.37741  3.84370  3.88688  2.67913  3.46974  4.27618  3.01793  3.90654  2.99551  3.15063  1.98265  3.01402  3.48252  5.67503  4.31255    139 - -
          2.68313  4.42346  2.77444  2.73111  3.46475  2.40634  3.72467  3.29242  2.67736  2.69348  4.24455  2.90468  2.73750  3.18181  2.89672  2.37969  2.77559  2.98569  4.58598  3.61624
          0.56015  0.86155  5.05627  2.49806  0.08582  0.55655  0.85140
     67   2.94387  5.43795  2.05066  1.99568  4.79452  1.92026  3.86763  4.28993  2.75876  3.78818  4.58115  2.93232  3.98596  3.00518  3.30174  1.83642  3.21354  3.85667  5.94652  4.49544    154 - -
          2.68618  4.42225  2.77519  2.73123  3.46354  2.40513  3.72494  3.29354  2.67741  2.69355  4.24690  2.90347  2.73739  3.18146  2.89801  2.37887  2.77519  2.98518  4.58477  3.61503
          0.01754  4.44762  5.16996  0.61958  0.77255  0.67077  0.71604
     68   2.81557  5.31808  2.36681  1.70928  4.65601  3.48173  3.72660  4.13707  2.46861  3.61159  4.37200  2.94634  3.92341  2.31354  2.01447  2.76477  3.05147  3.70744  5.73984  4.32995    155 - -
          2.68618  4.42225  2.77519  2.73123  3.46354  2.40513  3.72494  3.29354  2.67741  2.69355  4.24690  2.90347  2.73739  3.18146  2.89801  2.37887  2.77519  2.98518  4.58477  3.61503
          0.01754  4.44762  5.16996  0.61958  0.77255  0.38535  1.14010
     69   1.51723  4.46365  4.00658  3.67461  4.71010  1.52664  4.67020  4.11104  3.69257  3.81166  4.62286  3.73136  4.03384  3.95403  3.98673  2.71714  1.46181  3.52484  6.05601  4.87295    156 - -
          2.68618  4.42225  2.77519  2.73123  3.46354  2.40513  3.72494  3.29354  2.67741  2.69355  4.24690  2.90347  2.73739  3.18146  2.89801  2.37887  2.77519  2.98518  4.58477  3.61503
          0.01558  4.56559  5.28794  0.61958  0.77255  0.48576  0.95510
     70   1.98331  4.44729  3.68356  3.11950  3.61666  3.73914  4.02812  2.40503  2.40737  2.65865  3.57355  3.51067  4.12941  3.36718  3.39853  2.99739  2.28346  1.95722  5.08032  3.84899    157 - -
          2.68618  4.42225  2.77519  2.73123  3.46354  2.40513  3.72494  3.29354  2.67741  2.69355  4.24690  2.90347  2.73739  3.18146  2.89801  2.37887  2.77519  2.98518  4.58477  3.61503
          0.01558  4.56559  5.28794  0.61958  0.77255  0.48576  0.95510
     71   2.78155  5.04057  2.12472  2.61899  4.65098  1.84701  3.97037  4.11434  2.81882  3.66730  4.45359  3.12405  3.99490  3.11482  3.30797  2.15280  1.96288  3.66152  5.85027  4.47648    158 - -
          2.68618  4.42225  2.77519  2.73123  3.46354  2.40513  3.72494  3.29354  2.67741  2.69355  4.24690  2.90347  2.73739  3.18146  2.89801  2.37887  2.77519  2.98518  4.58477  3.61503
          0.01558  4.56559  5.28794  0.61958  0.77255  0.48576  0.95510
     72   2.14762  4.24459  4.24225  3.66289  2.61206  3.88924  4.21215  1.84849  3.54762  2.41224  3.36330  2.71808  4.26005  3.77244  3.73425  3.18134  3.01153  1.83421  4.89637  3.69968    159 - -
          2.68618  4.42225  2.77519  2.73123  3.46354  2.40513  3.72494  3.29354  2.67741  2.69355  4.24690  2.90347  2.73739  3.18146  2.89801  2.37887  2.77519  2.98518  4.58477  3.61503
          0.01558  4.56559  5.28794  0.61958  0.77255  0.48576  0.95510
     73   3.51690  4.73055  5.53808  5.03952  3.86132  5.06435  5.66362  0.98859  4.95545  1.77930  3.61503  5.20198  5.26585  5.13299  5.07846  4.47393  3.76665  1.28296  5.95007  4.79437    160 - -
          2.68618  4.42225  2.77519  2.73123  3.46354  2.40513  3.72494  3.29354  2.67741  2.69355  4.24690  2.90347  2.73739  3.18146  2.89801  2.37887  2.77519  2.98518  4.58477  3.61503
          0.01558  4.56559  5.28794  0.61958  0.77255  0.48576  0.95510
     74   2.77049  4.42169  3.79716  3.22837  3.58614  2.56080  4.06857  2.02918  3.09552  2.62407  3.55149  3.58611  4.16277  3.43704  2.20097  3.04249  3.01325  1.88028  5.06008  3.83979    161 - -
          2.68618  4.42225  2.77519  2.73123  3.46354  2.40513  3.72494  3.29354  2.67741  2.69355  4.24690  2.90347  2.73739  3.18146  2.89801  2.37887  2.77519  2.98518  4.58477  3.61503
          0.01558  4.56559  5.28794  0.61958  0.77255  0.48576  0.95510
     75   3.25088  5.88760  1.02210  1.74495  5.19312  3.51789  4.06632  4.73405  3.09576  4.20016  5.03853  2.97180  4.14323  3.22669  3.71515  2.18672  3.54158  4.27633  6.34962  4.81440    162 - -
          2.68618  4.42225  2.77519  2.73123  3.46354  2.40513  3.72494  3.29354  2.67741  2.69355  4.24690  2.90347  2.73739  3.18146  2.89801  2.37887  2.77519  2.98518  4.58477  3.61503
          0.01558  4.56559  5.28794  0.61958  0.77255  0.48576  0.95510
     76   2.11663  4.57996  3.45558  2.94278  3.82592  2.24804  3.97728  1.92067  2.90897  2.87688  3.76199  3.36917  4.06012  2.46616  3.28799  2.89759  2.99577  2.89680  5.23345  3.97929    163 - -
          2.68618  4.42225  2.77519  2.73123  3.46354  2.40513  3.72494  3.29354  2.67741  2.69355  4.24690  2.90347  2.73739  3.18146  2.89801  2.37887  2.77519  2.98518  4.58477  3.61503
          0.01558  4.56559  5.28794  0.61958  0.77255  0.48576  0.95510
     77   2.77183  4.85107  3.27106  2.89758  4.53889  1.37144  4.09514  3.94799  2.28933  3.56199  4.38738  3.32284  4.05690  3.27449  3.23184  2.85955  1.81793  3.53021  5.77515  4.48708    164 - -
          2.68618  4.42225  2.77519  2.73123  3.46354  2.40513  3.72494  3.29354  2.67741  2.69355  4.24690  2.90347  2.73739  3.18146  2.89801  2.37887  2.77519  2.98518  4.58477  3.61503
          0.30191  4.56559  1.38554  0.61958  0.77255  0.48576  0.95510
     78   2.78364  4.72066  3.21382  2.75196  3.60806  3.59171  2.20411  3.29586  2.64050  1.89499  3.83043  2.52513  4.01114  3.06390  2.99839  2.88616  3.02151  3.04134  5.03948  3.63485    165 - -
          2.68618  4.42225  2.77519  2.73123  3.46354  2.40513  3.72494  3.29354  2.67741  2.69355  4.24690  2.90347  2.73739  3.18146  2.89801  2.37887  2.77519  2.98518  4.58477  3.61503
          0.02069  4.28437  5.00672  0.61958  0.77255  0.85572  0.55334
     79   3.05506  5.53974  2.39209  1.04853  4.86326  3.39418  3.90044  4.38660  2.82274  3.89246  4.74008  2.07829  3.99587  3.06436  3.34037  2.96346  3.34117  3.96631  6.02232  4.55903    166 - -
          2.68618  4.42225  2.77519  2.73123  3.46354  2.40513  3.72494  3.29354  2.67741  2.69355  4.24690  2.90347  2.73739  3.18146  2.89801  2.37887  2.77519  2.98518  4.58477  3.61503
          0.02069  4.28437  5.00672  0.61958  0.77255  0.85572  0.55334
     80   1.74270  4.74751  3.00396  2.07820  4.21755  3.37856  3.85727  3.57070  2.69767  3.23885  4.07688  3.09208  3.89857  3.03462  3.13432  2.71463  1.98581  3.22088  5.50697  4.19101    167 - -
          2.68618  4.42225  2.77519  2.73123  3.46354  2.40513  3.72494  3.29354  2.67741  2.69355  4.24690  2.90347  2.73739  3.18146  2.89801  2.37887  2.77519  2.98518  4.58477  3.61503
          0.02069  4.28437  5.00672  0.61958  0.77255  0.85572  0.55334
     81   1.78337  5.06142  2.13281  2.39932  4.51376  3.36060  3.78703  3.97709  2.63655  3.52207  4.31426  2.35554  3.87950  2.92751  3.13961  2.22472  3.01463  3.55856  5.70605  4.31158    168 - -
          2.68618  4.42225  2.77519  2.73123  3.46354  2.40513  3.72494  3.29354  2.67741  2.69355  4.24690  2.90347  2.73739  3.18146  2.89801  2.37887  2.77519  2.98518  4.58477  3.61503
          0.02069  4.28437  5.00672  0.61958  0.77255  0.85572  0.55334
     82   3.28742  4.54464  5.17883  4.70058  3.80649  4.75023  5.41178  1.27663  4.60610  2.27681  3.58081  4.88222  5.03124  4.86358  4.78426  4.16273  3.55367  0.92779  5.83660  4.62456    169 - -
          2.68618  4.42225  2.77519  2.73123  3.46354  2.40513  3.72494  3.29354  2.67741  2.69355  4.24690  2.90347  2.73739  3.18146  2.89801  2.37887  2.77519  2.98518  4.58477  3.61503
          0.02069  4.28437  5.00672  0.61958  0.77255  0.85572  0.55334
     83   2.98869  5.54707  1.28248  2.26300  4.85448  3.38202  3.83468  4.36764  2.16895  3.84812  4.66218  2.21476  3.95330  2.98142  3.29073  2.89209  3.25852  3.93360  5.99151  4.51528    170 - -
          2.68660  4.42342  2.77555  2.73162  3.46471  2.40573  3.72612  3.29471  2.67858  2.69171  4.24451  2.90371  2.73699  3.17895  2.89825  2.37949  2.77473  2.98434  4.58594  3.61242
          0.31930  1.32183  5.00672  2.89426  0.05693  0.30896  1.32506
     84   2.27790  5.13748  2.99897  2.48607  4.45102  3.52452  2.39518  3.90423  2.48492  3.43601  4.21127  2.49623  3.93380  2.02225  2.95241  2.74780  2.55994  3.51743  5.60932  4.23345    194 - -
          2.68618  4.42225  2.77519  2.73123  3.46354  2.40513  3.72494  3.29354  2.67741  2.69355  4.24690  2.90347  2.73739  3.18146  2.89801  2.37887  2.77519  2.98518  4.58477  3.61503
          0.01558  4.56559  5.28794  0.61958  0.77255  0.48576  0.95510
     85   3.29690  4.64562  4.99753  4.44054  3.47067  4.53923  4.93587  1.67520  4.28708  0.96987  3.30312  4.61764  4.82363  4.45245  4.40393  3.88382  2.50243  2.24553  5.37326  4.25341    195 - -
          2.68618  4.42225  2.77519  2.73123  3.46354  2.40513  3.72494  3.29354  2.67741  2.69355  4.24690  2.90347  2.73739  3.18146  2.89801  2.37887  2.77519  2.98518  4.58477  3.61503
          0.01558  4.56559  5.28794  0.61958  0.77255  0.48576  0.95510
     86   3.16951  4.54164  4.88108  4.34312  3.62682  4.39864  4.88728  2.17912  4.20162  1.35427  3.48985  4.50394  4.74886  4.41920  4.34917  3.75153  2.59467  1.19690  5.42558  4.25645    196 - -
          2.68618  4.42225  2.77519  2.73123  3.46354  2.40513  3.72494  3.29354  2.67741  2.69355  4.24690  2.90347  2.73739  3.18146  2.89801  2.37887  2.77519  2.98518  4.58477  3.61503
          0.01558  4.56559  5.28794  0.61958  0.77255  0.48576  0.95510
     87   2.15051  5.61932  1.74520  1.66713  4.93384  3.51017  3.92022  4.44468  2.81778  3.91830  4.70677  1.95969  4.05087  3.05398  3.37387  2.95637  3.30584  4.00052  6.06146  4.58700    197 - -
          2.68618  4.42225  2.77519  2.73123  3.46354  2.40513  3.72494  3.29354  2.67741  2.69355  4.24690  2.90347  2.73739  3.18146  2.89801  2.37887  2.77519  2.98518  4.58477  3.61503
          0.01558  4.56559  5.28794  0.61958  0.77255  0.48576  0.95510
     88   2.75988  5.12815  3.06363  2.50461  4.43542  2.70309  3.72121  3.88080  2.16610  2.72226  4.18633  3.03581  3.93526  2.25978  2.49273  2.04519  2.98789  3.49995  5.58030  4.21617    198 - -
          2.68618  4.42225  2.77519  2.73123  3.46354  2.40513  3.72494  3.29354  2.67741  2.69355  4.24690  2.90347  2.73739  3.18146  2.89801  2.37887  2.77519  2.98518  4.58477  3.61503
          0.01558  4.56559  5.28794  0.61958  0.77255  0.48576  0.95510
     89   3.64250  4.87295  5.57091  5.02938  3.52379  5.08087  5.51075  1.52102  4.91066  0.86483  3.27925  5.21207  5.21843  4.94720  4.95805  4.47186  3.87268  1.82633  5.67384  4.62850    199 - -
          2.68618  4.42225  2.77519  2.73123  3.46354  2.40513  3.72494  3.29354  2.67741  2.69355  4.24690  2.90347  2.73739  3.18146  2.89801  2.37887  2.77519  2.98518  4.58477  3.61503
          0.01558  4.56559  5.28794  0.61958  0.77255  0.48576  0.95510
     90   2.01456  4.55386  3.43901  2.87625  2.96052  3.65216  3.03444  3.08158  2.38368  2.77673  3.65393  3.32304  4.03704  3.16329  3.23039  2.88581  2.30723  2.32472  5.12193  3.86552    200 - -
          2.68618  4.42225  2.77519  2.73123  3.46354  2.40513  3.72494  3.29354  2.67741  2.69355  4.24690  2.90347  2.73739  3.18146  2.89801  2.37887  2.77519  2.98518  4.58477  3.61503
          0.01558  4.56559  5.28794  0.61958  0.77255  0.48576  0.95510
     91   2.91704  5.20714  3.20239  2.67833  4.61378  3.63303  3.81910  4.04716  2.39563  3.55205  4.35332  3.17479  4.05563  1.98021  2.08465  1.52933  3.15207  3.66479  5.68067  4.36705    201 - -
          2.68618  4.42225  2.77519  2.73123  3.46354  2.40513  3.72494  3.29354  2.67741  2.69355  4.24690  2.90347  2.73739  3.18146  2.89801  2.37887  2.77519  2.98518  4.58477  3.61503
          0.01558  4.56559  5.28794  0.61958  0.77255  0.48576  0.95510
     92   2.24219  4.30903  4.23152  3.65918  3.45648  3.94803  4.27997  2.12614  3.55490  1.94570  3.42964  2.80231  4.31702  3.79842  3.77010  3.24000  3.06854  1.52259  5.00539  3.80615    202 - -
          2.68618  4.42225  2.77519  2.73123  3.46354  2.40513  3.72494  3.29354  2.67741  2.69355  4.24690  2.90347  2.73739  3.18146  2.89801  2.37887  2.77519  2.98518  4.58477  3.61503
          0.01558  4.56559  5.28794  0.61958  0.77255  0.48576  0.95510
     93   2.73082  2.40659  4.32933  3.73719  2.40551  3.85573  4.17371  2.23721  3.59317  2.35413  3.28757  3.89051  4.22430  3.79393  2.69501  3.15107  2.41932  2.10265  4.79685  3.60972    203 - -
          2.68618  4.42225  2.77519  2.73123  3.46354  2.40513  3.72494  3.29354  2.67741  2.69355  4.24690  2.90347  2.73739  3.18146  2.89801  2.37887  2.77519  2.98518  4.58477  3.61503
          0.01558  4.56559  5.28794  0.61958  0.77255  0.48576  0.95510
     94   3.31953  5.58163  1.54541  2.71425  5.15730  3.62429  4.34546  4.73000  3.40446  4.26503  5.15234  3.26786  0.91280  3.54736  3.95648  3.27962  3.67334  4.27233  6.31651  4.94797    204 - -
          2.68618  4.42225  2.77519  2.73123  3.46354  2.40513  3.72494  3.29354  2.67741  2.69355  4.24690  2.90347  2.73739  3.18146  2.89801  2.37887  2.77519  2.98518  4.58477  3.61503
          0.30191  4.56559  1.38554  0.61958  0.77255  0.48576  0.95510
     95   2.84904  5.10652  3.11632  2.59535  4.47469  3.55578  3.71036  3.89710  2.26026  3.40787  4.22548  3.08689  2.13324  1.96889  2.07900  2.84740  3.07325  3.53783  5.54398  4.24677    205 - -
          2.68618  4.42225  2.77519  2.73123  3.46354  2.40513  3.72494  3.29354  2.67741  2.69355  4.24690  2.90347  2.73739  3.18146  2.89801  2.37887  2.77519  2.98518  4.58477  3.61503
          0.02069  4.28437  5.00672  0.61958  0.77255  0.30896  1.32506
     96   2.82699  5.14761  2.34271  2.50250  4.46358  1.80170  3.83223  3.91068  2.65527  3.47392  2.80809  2.18290  3.98136  2.97188  3.14578  2.82022  3.08046  3.53862  5.67656  4.29754    206 - -
          2.68618  4.42225  2.77519  2.73123  3.46354  2.40513  3.72494  3.29354  2.67741  2.69355  4.24690  2.90347  2.73739  3.18146  2.89801  2.37887  2.77519  2.98518  4.58477  3.61503
          0.01558  4.56559  5.28794  0.61958  0.77255  0.48576  0.95510
     97   2.86688  2.85325  4.57765  4.00391  3.43383  4.01470  4.43691  2.37832  3.85588  1.57956  3.39979  4.12229  4.40250  4.05259  3.98030  3.33830  2.02506  1.70617  5.02784  3.84503    207 - -
          2.68618  4.42225  2.77519  2.73123  3.46354  2.40513  3.72494  3.29354  2.67741  2.69355  4.24690  2.90347  2.73739  3.18146  2.89801  2.37887  2.77519  2.98518  4.58477  3.61503
          0.01558  4.56559  5.28794  0.61958  0.77255  0.48576  0.95510
     98   2.79012  4.89836  3.24300  2.69496  4.13795  3.60513  3.82045  3.56964  1.88779  3.18219  4.01660  3.18552  2.65835  2.99205  2.95290  2.29087  3.02758  3.26105  2.28219  4.09928    208 - -
          2.68618  4.42225  2.77519  2.73123  3.46354  2.40513  3.72494  3.29354  2.67741  2.69355  4.24690  2.90347  2.73739  3.18146  2.89801  2.37887  2.77519  2.98518  4.58477  3.61503
          0.01558  4.56559  5.28794  0.61958  0.77255  0.48576  0.95510
     99   3.12793  1.92443  5.00434  4.46197  3.64093  4.37351  4.90112  2.13473  4.30951  1.79170  3.53185  4.54778  4.74017  4.50317  4.41510  3.73488  3.39328  1.20806  5.39934  4.21291    209 - -
          2.68618  4.42225  2.77519  2.73123  3.46354  2.40513  3.72494  3.29354  2.67741  2.69355  4.24690  2.90347  2.73739  3.18146  2.89801  2.37887  2.77519  2.98518  4.58477  3.61503
          0.01558  4.56559  5.28794  0.61958  0.77255  0.48576  0.95510
    100   3.08113  2.22418  5.07832  4.64669  3.98649  4.16967  5.18801  2.18108  4.49569  2.68877  3.86395  4.60150  4.72296  4.73376  4.61541  3.61445  3.43851  0.76099  5.76918  4.55671    210 - -
          2.68618  4.42225  2.77519  2.73123  3.46354  2.40513  3.72494  3.29354  2.67741  2.69355  4.24690  2.90347  2.73739  3.18146  2.89801  2.37887  2.77519  2.98518  4.58477  3.61503
          0.01558  4.56559  5.28794  0.61958  0.77255  0.48576  0.95510
    101   1.77088  4.47984  4.86034  4.30835  3.68074  4.40838  4.85342  1.80560  4.19240  1.97420  3.56040  4.47707  4.73986  4.40977  4.34964  3.74535  3.37894  1.26094  5.41687  4.22705    211 - -
          2.68618  4.42225  2.77519  2.73123  3.46354  2.40513  3.72494  3.29354  2.67741  2.69355  4.24690  2.90347  2.73739  3.18146  2.89801  2.37887  2.77519  2.98518  4.58477  3.61503
          0.01558  4.56559  5.28794  0.61958  0.77255  0.48576  0.95510
    102   3.42970  4.66857  5.41214  4.89818  3.83676  4.91581  5.47343  1.37929  4.79899  2.31385  2.63287  5.04574  5.15358  4.98776  4.92120  4.30552  3.67908  0.90374  5.83319  4.66573    212 - -
          2.68618  4.42225  2.77519  2.73123  3.46354  2.40513  3.72494  3.29354  2.67741  2.69355  4.24690  2.90347  2.73739  3.18146  2.89801  2.37887  2.77519  2.98518  4.58477  3.61503
          0.01558  4.56559  5.28794  0.61958  0.77255  0.48576  0.95510
    103   3.73703  5.39001  4.54192  4.54525  5.57503  0.17108  5.56331  5.39875  4.81308  4.93517  5.95302  4.70966  4.79244  5.08367  4.92163  3.93562  4.26611  4.79424  6.43465  5.71746    213 - -
          2.68618  4.42225  2.77519  2.73123  3.46354  2.40513  3.72494  3.29354  2.67741  2.69355  4.24690  2.90347  2.73739  3.18146  2.89801  2.37887  2.77519  2.98518  4.58477  3.61503
          0.01558  4.56559  5.28794  0.61958  0.77255  0.48576  0.95510
    104   2.88999  5.39412  1.68309  2.41716  4.71149  3.51130  2.88744  4.20526  2.61803  3.69333  4.46212  2.97834  3.98199  2.00167  3.12709  2.15352  3.13509  3.77841  5.83464  4.40526    214 - -
          2.68618  4.42225  2.77519  2.73123  3.46354  2.40513  3.72494  3.29354  2.67741  2.69355  4.24690  2.90347  2.73739  3.18146  2.89801  2.37887  2.77519  2.98518  4.58477  3.61503
          0.01558  4.56559  5.28794  0.61958  0.77255  0.48576  0.95510
    105   1.99492  4.51990  3.61325  3.08803  3.97044  2.47501  4.10102  2.50433  3.05928  3.03833  3.90307  3.44545  4.03106  3.36972  3.43541  2.00056  1.94237  3.02713  5.36742  4.12276    215 - -
          2.68618  4.42225  2.77519  2.73123  3.46354  2.40513  3.72494  3.29354  2.67741  2.69355  4.24690  2.90347  2.73739  3.18146  2.89801  2.37887  2.77519  2.98518  4.58477  3.61503
          0.01558  4.56559  5.28794  0.61958  0.77255  0.48576  0.95510
    106   2.85447  5.25085  1.79495  2.46114  4.56258  3.51367  3.82390  4.02888  2.64415  2.58699  4.35342  2.04194  3.98125  2.95478  3.14638  2.15655  3.10465  3.63654  5.74372  4.34154    216 - -
          2.68618  4.42225  2.77519  2.73123  3.46354  2.40513  3.72494  3.29354  2.67741  2.69355  4.24690  2.90347  2.73739  3.18146  2.89801  2.37887  2.77519  2.98518  4.58477  3.61503
          0.01558  4.56559  5.28794  0.61958  0.77255  0.48576  0.95510
    107   3.13269  5.49745  1.01157  2.53609  5.08858  3.49167  4.18115  4.63849  3.22438  4.16756  5.01499  3.09157  4.15348  3.36166  3.80394  1.55281  3.48650  4.14723  6.30198  4.82818    217 - -
          2.68618  4.42225  2.77519  2.73123  3.46354  2.40513  3.72494  3.29354  2.67741  2.69355  4.24690  2.90347  2.73739  3.18146  2.89801  2.37887  2.77519  2.98518  4.58477  3.61503
          0.01558  4.56559  5.28794  0.61958  0.77255  0.48576  0.95510
    108   2.78559  4.55557  3.54499  3.17068  3.86818  2.35226  4.18813  1.29721  3.20127  2.92598  3.84959  2.45153  4.15585  3.51650  3.53427  3.00074  3.09719  2.82455  5.32548  4.07557    218 - -
          2.68618  4.42225  2.77519  2.73123  3.46354  2.40513  3.72494  3.29354  2.67741  2.69355  4.24690  2.90347  2.73739  3.18146  2.89801  2.37887  2.77519  2.98518  4.58477  3.61503
          0.01558  4.56559  5.28794  0.61958  0.77255  0.48576  0.95510
    109   1.99248  5.06198  3.12057  2.58451  4.43986  3.54168  3.78534  3.87613  2.49262  3.42236  4.21131  3.09702  3.96596  2.32972  2.24617  1.83792  3.01984  3.49551  5.60229  4.25756    219 - -
          2.68618  4.42225  2.77519  2.73123  3.46354  2.40513  3.72494  3.29354  2.67741  2.69355  4.24690  2.90347  2.73739  3.18146  2.89801  2.37887  2.77519  2.98518  4.58477  3.61503
          0.01558  4.56559  5.28794  0.61958  0.77255  0.48576  0.95510
    110   2.18602  4.62793  4.89070  4.34086  3.47076  4.44968  4.86914  1.90050  4.19837  0.94997  3.31260  4.52734  4.76296  4.37595  4.33348  3.79394  3.49609  2.28412  5.34826  4.22082    220 - -
          2.68618  4.42225  2.77519  2.73123  3.46354  2.40513  3.72494  3.29354  2.67741  2.69355  4.24690  2.90347  2.73739  3.18146  2.89801  2.37887  2.77519  2.98518  4.58477  3.61503
          0.01558  4.56559  5.28794  0.61958  0.77255  0.48576  0.95510
    111   2.01672  4.25169  4.03360  3.45728  3.36460  3.78839  4.09975  2.69844  3.35848  2.45082  2.45194  3.72044  4.17035  3.60570  3.58911  2.57202  2.95942  2.07742  4.86567  2.30700    221 - -
          2.68618  4.42225  2.77519  2.73123  3.46354  2.40513  3.72494  3.29354  2.67741  2.69355  4.24690  2.90347  2.73739  3.18146  2.89801  2.37887  2.77519  2.98518  4.58477  3.61503
          0.01558  4.56559  5.28794  0.61958  0.77255  0.48576  0.95510
    112   3.06052  5.11308  3.56237  2.93105  4.33180  3.82028  3.86957  3.72203  2.34208  1.85072  4.15227  3.37324  4.18853  1.77823  1.79892  3.11023  3.25886  3.46311  5.50779  4.26612    222 - -
          2.68618  4.42225  2.77519  2.73123  3.46354  2.40513  3.72494  3.29354  2.67741  2.69355  4.24690  2.90347  2.73739  3.18146  2.89801  2.37887  2.77519  2.98518  4.58477  3.61503
          0.01558  4.56559  5.28794  0.61958  0.77255  0.48576  0.95510
    113   1.83066  5.28261  2.94412  1.82360  4.63805  3.56529  3.80556  4.08203  1.66521  3.59285  4.37859  3.06116  4.00752  2.92739  2.92813  2.85878  3.12595  3.68527  5.74053  4.37105    223 - -
          2.68618  4.42225  2.77519  2.73123  3.46354  2.40513  3.72494  3.29354  2.67741  2.69355  4.24690  2.90347  2.73739  3.18146  2.89801  2.37887  2.77519  2.98518  4.58477  3.61503
          0.01558  4.56559  5.28794  0.61958  0.77255  0.48576  0.95510
    114   1.75393  4.51619  4.59742  4.04425  2.44818  4.17904  4.51540  2.57515  3.91631  1.17543  3.28249  4.22541  4.53457  4.09602  4.06655  3.50440  3.32041  2.53166  5.04120  3.81334    224 - -
          2.68618  4.42225  2.77519  2.73123  3.46354  2.40513  3.72494  3.29354  2.67741  2.69355  4.24690  2.90347  2.73739  3.18146  2.89801  2.37887  2.77519  2.98518  4.58477  3.61503
          0.01558  4.56559  5.28794  0.61958  0.77255  0.48576  0.95510
    115   3.23341  4.64173  4.78572  4.21567  3.34905  4.38644  4.73439  2.51757  4.04993  1.16772  1.58874  4.42430  4.68598  4.23024  4.18641  3.71392  2.49236  2.54681  5.22203  4.11304    225 - -
          2.68618  4.42225  2.77519  2.73123  3.46354  2.40513  3.72494  3.29354  2.67741  2.69355  4.24690  2.90347  2.73739  3.18146  2.89801  2.37887  2.77519  2.98518  4.58477  3.61503
          0.01558  4.56559  5.28794  0.61958  0.77255  0.48576  0.95510
    116   2.99126  5.47576  2.31427  1.79168  4.81586  3.56459  3.85393  4.29174  2.58829  3.76539  4.55142  3.03171  4.04500  2.97794  1.36435  2.92975  3.23176  3.87252  5.88852  4.48619    226 - -
          2.68618  4.42225  2.77519  2.73123  3.46354  2.40513  3.72494  3.29354  2.67741  2.69355  4.24690  2.90347  2.73739  3.18146  2.89801  2.37887  2.77519  2.98518  4.58477  3.61503
          0.01558  4.56559  5.28794  0.61958  0.77255  0.48576  0.95510
    117   1.60599  5.14537  3.16275  2.26665  4.53162  3.61832  3.84319  3.93976  2.46667  3.48715  4.30125  3.17545  4.05378  2.98018  1.67045  2.91097  3.14334  3.57809  5.65652  4.34451    227 - -
          2.68618  4.42225  2.77519  2.73123  3.46354  2.40513  3.72494  3.29354  2.67741  2.69355  4.24690  2.90347  2.73739  3.18146  2.89801  2.37887  2.77519  2.98518  4.58477  3.61503
          0.01558  4.56559  5.28794  0.61958  0.77255  0.48576  0.95510
    118   3.73703  5.39001  4.54192  4.54525  5.57503  0.17108  5.56331  5.39875  4.81308  4.93517  5.95302  4.70966  4.79244  5.08367  4.92163  3.93562  4.26611  4.79424  6.43465  5.71746    228 - -
          2.68618  4.42225  2.77519  2.73123  3.46354  2.40513  3.72494  3.29354  2.67741  2.69355  4.24690  2.90347  2.73739  3.18146  2.89801  2.37887  2.77519  2.98518  4.58477  3.61503
          0.01558  4.56559  5.28794  0.61958  0.77255  0.48576  0.95510
    119   2.30861  4.53534  5.06093  4.52209  3.77269  4.58035  5.06885  1.73314  4.40930  1.97180  3.61959  4.67487  4.88883  4.62547  4.55490  3.93451  3.47876  0.98226  5.57918  4.38713    229 - -
          2.68618  4.42225  2.77519  2.73123  3.46354  2.40513  3.72494  3.29354  2.67741  2.69355  4.24690  2.90347  2.73739  3.18146  2.89801  2.37887  2.77519  2.98518  4.58477  3.61503
          0.01558  4.56559  5.28794  0.61958  0.77255  0.48576  0.95510
    120   2.77092  4.81907  3.28498  2.71255  4.03586  3.62335  3.81421  3.42083  2.08349  2.20860  3.90603  3.19987  4.00932  2.99807  2.39004  2.06037  2.99872  2.63101  5.33792  4.04855    230 - -
          2.68618  4.42225  2.77519  2.73123  3.46354  2.40513  3.72494  3.29354  2.67741  2.69355  4.24690  2.90347  2.73739  3.18146  2.89801  2.37887  2.77519  2.98518  4.58477  3.61503
          0.01558  4.56559  5.28794  0.61958  0.77255  0.48576  0.95510
    121   3.06060  5.54160  1.59861  1.67099  4.69326  3.53419  3.93578  4.30254  2.85437  3.81520  4.63252  2.99907  4.07396  3.09152  3.39751  2.98746  3.32094  3.90332  5.92107  1.94422    231 - -
          2.68618  4.42225  2.77519  2.73123  3.46354  2.40513  3.72494  3.29354  2.67741  2.69355  4.24690  2.90347  2.73739  3.18146  2.89801  2.37887  2.77519  2.98518  4.58477  3.61503
          0.01558  4.56559  5.28794  0.61958  0.77255  0.48576  0.95510
    122   4.08606  5.23695  5.28098  5.00512  0.91157  4.87987  3.87595  3.60428  4.80825  2.05248  4.17520  4.57666  5.15074  4.65033  4.72929  4.24906  4.29612  3.57797  3.98447  1.39515    232 - -
          2.68618  4.42225  2.77519  2.73123  3.46354  2.40513  3.72494  3.29354  2.67741  2.69355  4.24690  2.90347  2.73739  3.18146  2.89801  2.37887  2.77519  2.98518  4.58477  3.61503
          0.31045  4.56559  1.36072  0.61958  0.77255  0.48576  0.95510
    123   3.44861  4.71683  5.19676  4.67236  3.35153  4.80820  5.20644  1.18963  4.51472  1.15016  3.14391  4.88924  4.99160  4.64576  4.61628  4.19938  3.68480  2.04270  5.46075  4.35219    233 - -
          2.68618  4.42225  2.77519  2.73123  3.46354  2.40513  3.72494  3.29354  2.67741  2.69355  4.24690  2.90347  2.73739  3.18146  2.89801  2.37887  2.77519  2.98518  4.58477  3.61503
          0.02086  4.27601  4.99835  0.61958  0.77255  0.86362  0.54755
    124   2.79214  4.98031  1.81968  2.51499  4.51392  3.34960  3.95923  3.88923  2.88954  3.55325  4.41179  3.02934  3.94845  3.14078  3.37801  2.81903  1.35873  3.50337  5.78361  4.41305    234 - -
          2.68618  4.42225  2.77519  2.73123  3.46354  2.40513  3.72494  3.29354  2.67741  2.69355  4.24690  2.90347  2.73739  3.18146  2.89801  2.37887  2.77519  2.98518  4.58477  3.61503
          0.02086  4.27601  4.99835  0.61958  0.77255  0.86362  0.54755
    125   2.73706  4.53819  3.43265  2.90205  3.43567  3.64211  3.83343  3.00076  2.78737  2.67763  3.62068  3.32553  4.03581  2.01705  3.13519  2.90790  2.97261  2.07544  4.91843  2.50420    235 - -
          2.68618  4.42225  2.77519  2.73123  3.46354  2.40513  3.72494  3.29354  2.67741  2.69355  4.24690  2.90347  2.73739  3.18146  2.89801  2.37887  2.77519  2.98518  4.58477  3.61503
          0.02086  4.27601  4.99835  0.61958  0.77255  0.86362  0.54755
    126   2.83846  5.17011  1.77619  2.39135  4.69966  2.19368  3.89885  4.18829  2.82971  3.72668  4.54069  2.93539  1.89651  3.05825  3.35884  2.81621  3.15514  3.74227  5.89255  4.48022    236 - -
          2.68618  4.42225  2.77519  2.73123  3.46354  2.40513  3.72494  3.29354  2.67741  2.69355  4.24690  2.90347  2.73739  3.18146  2.89801  2.37887  2.77519  2.98518  4.58477  3.61503
          0.02086  4.27601  4.99835  0.61958  0.77255  0.30611  1.33296
    127   2.15739  4.72068  3.28399  2.82301  4.09526  2.41553  3.97155  3.47789  2.84919  2.05220  3.99844  1.89472  4.01900  3.18194  3.26747  2.83083  3.01563  3.16491  5.44130  4.15321    237 - -
          2.68618  4.42225  2.77519  2.73123  3.46354  2.40513  3.72494  3.29354  2.67741  2.69355  4.24690  2.90347  2.73739  3.18146  2.89801  2.37887  2.77519  2.98518  4.58477  3.61503
          0.01558  4.56559  5.28794  0.61958  0.77255  0.48576  0.95510
    128   1.82506  4.70501  3.36070  2.82496  4.13631  2.17883  3.94789  3.53380  2.79351  3.18082  4.01537  3.26791  3.98801  3.14131  2.42416  2.34593  2.97489  2.49699  5.45695  4.16887    238 - -
          2.68618  4.42225  2.77519  2.73123  3.46354  2.40513  3.72494  3.29354  2.67741  2.69355  4.24690  2.90347  2.73739  3.18146  2.89801  2.37887  2.77519  2.98518  4.58477  3.61503
          0.01558  4.56559  5.28794  0.61958  0.77255  0.48576  0.95510
    129   2.25165  5.06223  3.02082  2.53609  4.39737  2.82566  2.95595  3.83925  2.55681  3.39855  4.19002  3.06186  1.95011  2.40602  3.01992  2.77036  3.01219  3.46677  5.59568  4.23529    239 - -
          2.68618  4.42225  2.77519  2.73123  3.46354  2.40513  3.72494  3.29354  2.67741  2.69355  4.24690  2.90347  2.73739  3.18146  2.89801  2.37887  2.77519  2.98518  4.58477  3.61503
          0.01558  4.56559  5.28794  0.61958  0.77255  0.48576  0.95510
    130   2.00337  4.46324  3.71933  3.19866  3.85283  3.53964  4.14271  3.17721  3.15135  1.91899  3.80510  3.52546  4.06932  3.45665  3.49450  1.85123  2.07097  2.90061  5.28571  4.05650    240 - -
          2.68618  4.42225  2.77519  2.73123  3.46354  2.40513  3.72494  3.29354  2.67741  2.69355  4.24690  2.90347  2.73739  3.18146  2.89801  2.37887  2.77519  2.98518  4.58477  3.61503
          0.01558  4.56559  5.28794  0.61958  0.77255  0.48576  0.95510
    131   3.17777  5.63306  2.70376  1.50850  4.95842  3.60693  3.98432  4.45556  2.74068  3.92670  4.76295  3.08656  4.14961  1.20740  3.16578  3.09939  3.43322  4.05139  6.04130  4.63797    241 - -
          2.68618  4.42225  2.77519  2.73123  3.46354  2.40513  3.72494  3.29354  2.67741  2.69355  4.24690  2.90347  2.73739  3.18146  2.89801  2.37887  2.77519  2.98518  4.58477  3.61503
          0.01558  4.56559  5.28794  0.61958  0.77255  0.48576  0.95510
    132   2.09156  4.30988  4.18757  3.63665  3.50191  3.80913  4.27711  2.61630  3.53182  1.59756  3.48041  3.85354  4.24870  3.77904  3.74966  2.44173  3.04088  1.74168  5.03741  3.84107    242 - -
          2.68618  4.42225  2.77519  2.73123  3.46354  2.40513  3.72494  3.29354  2.67741  2.69355  4.24690  2.90347  2.73739  3.18146  2.89801  2.37887  2.77519  2.98518  4.58477  3.61503
          0.01558  4.56559  5.28794  0.61958  0.77255  0.48576  0.95510
    133   2.74397  4.28922  4.07368  3.50869  3.45810  3.79704  4.17954  1.89135  3.41533  2.51199  3.44616  3.76579  3.04415  3.66742  3.65331  2.55596  2.34043  1.69907  4.96793  3.76666    243 - -
          2.68618  4.42225  2.77519  2.73123  3.46354  2.40513  3.72494  3.29354  2.67741  2.69355  4.24690  2.90347  2.73739  3.18146  2.89801  2.37887  2.77519  2.98518  4.58477  3.61503
          0.01558  4.56559  5.28794  0.61958  0.77255  0.48576  0.95510
    134   2.91596  5.32808  3.06638  2.14843  4.69497  2.60893  3.77195  4.13888  2.37587  3.61045  4.38997  3.09317  4.02383  2.10949  1.60989  2.88063  3.13639  3.73680  5.72222  4.37656    244 - -
          2.68618  4.42225  2.77519  2.73123  3.46354  2.40513  3.72494  3.29354  2.67741  2.69355  4.24690  2.90347  2.73739  3.18146  2.89801  2.37887  2.77519  2.98518  4.58477  3.61503
          0.01558  4.56559  5.28794  0.61958  0.77255  0.48576  0.95510
    135   1.95642  4.40437  4.63450  4.05537  3.39242  4.17175  4.52688  2.39637  3.91830  1.53156  2.19452  4.22196  4.50945  4.10273  4.05335  3.48490  3.23662  1.79840  5.08556  3.92685    245 - -
          2.68618  4.42225  2.77519  2.73123  3.46354  2.40513  3.72494  3.29354  2.67741  2.69355  4.24690  2.90347  2.73739  3.18146  2.89801  2.37887  2.77519  2.98518  4.58477  3.61503
          0.01558  4.56559  5.28794  0.61958  0.77255  0.48576  0.95510
    136   3.27772  4.58449  5.12824  4.62284  3.93548  4.64380  5.26536  1.58287  4.52041  2.54791  3.75042  4.77872  4.98169  4.77433  4.69401  4.02620  2.49752  0.82608  5.79852  4.58644    246 - -
          2.68618  4.42225  2.77519  2.73123  3.46354  2.40513  3.72494  3.29354  2.67741  2.69355  4.24690  2.90347  2.73739  3.18146  2.89801  2.37887  2.77519  2.98518  4.58477  3.61503
          0.01558  4.56559  5.28794  0.61958  0.77255  0.48576  0.95510
    137   2.88507  5.31679  3.00261  1.94116  4.67270  2.24669  3.76763  4.12674  2.41607  3.60477  4.37853  3.06039  4.00036  2.35233  1.83518  2.84807  3.11100  3.71886  5.72611  4.36188    247 - -
          2.68618  4.42225  2.77519  2.73123  3.46354  2.40513  3.72494  3.29354  2.67741  2.69355  4.24690  2.90347  2.73739  3.18146  2.89801  2.37887  2.77519  2.98518  4.58477  3.61503
          0.01558  4.56559  5.28794  0.61958  0.77255  0.48576  0.95510
    138   2.00180  5.26025  3.33589  2.72908  4.62509  3.71366  2.73559  4.03072  1.99447  3.52397  4.33258  3.21479  4.09096  2.91042  1.52476  2.97173  3.18576  3.67215  5.64109  4.35864    248 - -
          2.68618  4.42225  2.77519  2.73123  3.46354  2.40513  3.72494  3.29354  2.67741  2.69355  4.24690  2.90347  2.73739  3.18146  2.89801  2.37887  2.77519  2.98518  4.58477  3.61503
          0.01558  4.56559  5.28794  0.61958  0.77255  0.48576  0.95510
    139   3.83428  5.05723  5.65964  5.12447  3.39424  5.22209  5.56813  1.63553  4.96344  0.64428  3.15353  5.34903  5.29481  4.94923  4.98111  4.63691  4.05420  2.45548  5.62093  4.60283    249 - -
          2.68627  4.42234  2.77528  2.73132  3.46363  2.40456  3.72503  3.29363  2.67750  2.69364  4.24698  2.90355  2.73748  3.18155  2.89756  2.37896  2.77528  2.98527  4.58486  3.61512
          0.13552  2.10632  5.28794  0.95881  0.48345  0.48576  0.95510
    140   3.26201  4.60976  4.95674  4.39145  3.14153  4.44390  4.58782  1.79882  4.21599  1.11378  3.25003  4.48975  4.72335  4.33060  4.28541  3.77074  3.48754  2.52140  4.93714  2.02751    253 - -
          2.68618  4.42225  2.77519  2.73123  3.46354  2.40513  3.72494  3.29354  2.67741  2.69355  4.24690  2.90347  2.73739  3.18146  2.89801  2.37887  2.77519  2.98518  4.58477  3.61503
          0.01558  4.56559  5.28794  0.61958  0.77255  0.48576  0.95510
    141   1.68161  4.77664  3.25598  2.70819  4.04087  3.57107  3.84202  3.42545  2.25478  2.59118  3.91702  3.19303  2.81613  3.02849  3.09284  2.80808  2.52281  3.12855  5.36045  4.06289    254 - -
          2.68618  4.42225  2.77519  2.73123  3.46354  2.40513  3.72494  3.29354  2.67741  2.69355  4.24690  2.90347  2.73739  3.18146  2.89801  2.37887  2.77519  2.98518  4.58477  3.61503
          0.01558  4.56559  5.28794  0.61958  0.77255  0.48576  0.95510
    142   3.07549  5.63563  1.70959  1.81399  4.97074  1.80092  3.95733  4.48361  2.88155  3.96227  4.76067  2.97493  4.07001  3.09784  3.44680  2.20466  3.34707  4.03747  6.11090  4.63120    255 - -
          2.68621  4.42228  2.77523  2.73127  3.46357  2.40516  3.72498  3.29357  2.67744  2.69358  4.24693  2.90350  2.73743  3.18150  2.89739  2.37890  2.77523  2.98522  4.58480  3.61506
          0.16171  1.93614  5.28794  0.23077  1.57951  0.48576  0.95510
    143   2.11263  4.37487  4.23269  3.68534  3.60636  3.91355  4.38218  2.03305  3.59483  2.55720  3.55661  3.92951  2.27749  3.85341  3.83509  3.23301  3.11676  1.47205  5.17004  3.96674    257 - -
          2.68618  4.42225  2.77519  2.73123  3.46354  2.40513  3.72494  3.29354  2.67741  2.69355  4.24690  2.90347  2.73739  3.18146  2.89801  2.37887  2.77519  2.98518  4.58477  3.61503
          0.01558  4.56559  5.28794  0.61958  0.77255  0.48576  0.95510
    144   1.95830  5.14340  2.45259  2.50392  4.57145  3.48280  3.82338  4.03749  2.62195  3.56558  4.33819  2.52052  2.25649  2.94755  3.11531  2.13639  3.04641  3.61577  5.73586  4.34538    258 - -
          2.68618  4.42225  2.77519  2.73123  3.46354  2.40513  3.72494  3.29354  2.67741  2.69355  4.24690  2.90347  2.73739  3.18146  2.89801  2.37887  2.77519  2.98518  4.58477  3.61503
          0.01558  4.56559  5.28794  0.61958  0.77255  0.48576  0.95510
    145   1.51212  4.51904  4.83925  4.32196  3.82452  4.35096  4.95917  1.34203  4.21963  2.53052  3.68486  4.48600  4.75107  4.46423  4.40732  3.71726  3.40800  1.57170  5.58234  4.38053    259 - -
          2.68618  4.42225  2.77519  2.73123  3.46354  2.40513  3.72494  3.29354  2.67741  2.69355  4.24690  2.90347  2.73739  3.18146  2.89801  2.37887  2.77519  2.98518  4.58477  3.61503
          0.01558  4.56559  5.28794  0.61958  0.77255  0.48576  0.95510
    146   2.92824  5.25996  2.78001  1.61656  4.73757  3.49991  3.96801  4.20677  2.81987  3.74614  4.55080  3.07850  1.61634  3.11602  3.30933  2.18505  3.22360  3.78146  5.92019  4.52225    260 - -
          2.68618  4.42225  2.77519  2.73123  3.46354  2.40513  3.72494  3.29354  2.67741  2.69355  4.24690  2.90347  2.73739  3.18146  2.89801  2.37887  2.77519  2.98518  4.58477  3.61503
          0.01558  4.56559  5.28794  0.61958  0.77255  0.48576  0.95510
    147   1.90139  4.51472  3.56747  3.02205  2.00839  3.64711  3.98030  3.08651  2.95220  2.78404  3.67775  3.42430  2.64110  3.28672  2.68826  2.91980  2.98506  2.84364  5.12438  3.86390    261 - -
          2.68618  4.42225  2.77519  2.73123  3.46354  2.40513  3.72494  3.29354  2.67741  2.69355  4.24690  2.90347  2.73739  3.18146  2.89801  2.37887  2.77519  2.98518  4.58477  3.61503
          0.01558  4.56559  5.28794  0.61958  0.77255  0.48576  0.95510
    148   2.22774  4.66833  3.34129  2.33775  3.89485  3.61749  3.91982  3.20970  2.81192  2.16586  3.80788  3.28948  4.04037  3.15137  3.21784  2.87830  1.73112  2.95125  5.27997  4.00765    262 - -
          2.68618  4.42225  2.77519  2.73123  3.46354  2.40513  3.72494  3.29354  2.67741  2.69355  4.24690  2.90347  2.73739  3.18146  2.89801  2.37887  2.77519  2.98518  4.58477  3.61503
          0.23109  4.56559  1.63000  0.61958  0.77255  0.48576  0.95510
    149   3.64398  5.39360  4.19153  3.63239  4.87769  4.00165  4.30011  4.47917  2.59707  3.90660  4.91590  3.94328  4.50079  3.51596  0.44172  3.71932  3.88965  4.18694  5.77526  4.72631    263 - -
          2.68618  4.42225  2.77519  2.73123  3.46354  2.40513  3.72494  3.29354  2.67741  2.69355  4.24690  2.90347  2.73739  3.18146  2.89801  2.37887  2.77519  2.98518  4.58477  3.61503
          0.01929  4.35378  5.07613  0.61958  0.77255  0.78482  0.60918
    150   2.74058  5.21853  2.45404  2.39546  4.56748  3.46812  3.65582  4.03810  2.01200  3.51140  4.26657  2.47459  3.87610  2.23039  2.16704  2.70063  2.96878  3.61317  5.63371  4.24497    264 - -
          2.68618  4.42225  2.77519  2.73123  3.46354  2.40513  3.72494  3.29354  2.67741  2.69355  4.24690  2.90347  2.73739  3.18146  2.89801  2.37887  2.77519  2.98518  4.58477  3.61503
          0.01929  4.35378  5.07613  0.61958  0.77255  0.33592  1.25416
    151   1.88319  4.46195  4.02587  3.75097  4.79971  0.99940  4.75099  4.19959  3.79655  3.90840  4.71576  3.76544  4.04132  4.04574  4.06979  2.71938  1.80027  3.57499  6.14300  4.97357    265 - -
          2.68618  4.42225  2.77519  2.73123  3.46354  2.40513  3.72494  3.29354  2.67741  2.69355  4.24690  2.90347  2.73739  3.18146  2.89801  2.37887  2.77519  2.98518  4.58477  3.61503
          0.01558  4.56559  5.28794  0.61958  0.77255  0.48576  0.95510
    152   2.74467  4.57626  3.46204  2.34805  2.83332  3.67734  3.90789  2.58532  2.83291  2.76496  3.66200  3.34310  4.05866  3.17539  1.84568  2.91265  2.97552  2.43805  5.13938  3.88189    266 - -
          2.68618  4.42225  2.77519  2.73123  3.46354  2.40513  3.72494  3.29354  2.67741  2.69355  4.24690  2.90347  2.73739  3.18146  2.89801  2.37887  2.77519  2.98518  4.58477  3.61503
          0.01558  4.56559  5.28794  0.61958  0.77255  0.48576  0.95510
    153   2.74997  4.56592  3.48742  2.92006  2.81709  3.68683  3.91489  3.05630  2.16107  2.24765  3.64214  3.36051  4.06669  2.19854  3.21785  2.92425  2.98015  2.22535  5.12150  3.86637    267 - -
          2.68618  4.42225  2.77519  2.73123  3.46354  2.40513  3.72494  3.29354  2.67741  2.69355  4.24690  2.90347  2.73739  3.18146  2.89801  2.37887  2.77519  2.98518  4.58477  3.61503
          0.01558  4.56559  5.28794  0.61958  0.77255  0.48576  0.95510
    154   3.56457  4.78856  5.54301  5.02101  3.67472  5.05289  5.55956  1.09271  4.91713  1.28921  3.43282  5.18822  5.22717  5.02102  4.99867  4.45051  3.80489  1.62785  5.78632  4.68924    268 - -
          2.68618  4.42225  2.77519  2.73123  3.46354  2.40513  3.72494  3.29354  2.67741  2.69355  4.24690  2.90347  2.73739  3.18146  2.89801  2.37887  2.77519  2.98518  4.58477  3.61503
          0.01558  4.56559  5.28794  0.61958  0.77255  0.48576  0.95510
    155   0.98886  4.45327  4.05087  3.69060  4.67977  3.26474  4.66145  4.07705  3.67960  3.78066  4.59370  3.73742  4.03056  3.94674  3.97147  1.64767  2.04575  3.50129  6.02994  4.84678    269 - -
          2.68618  4.42225  2.77519  2.73123  3.46354  2.40513  3.72494  3.29354  2.67741  2.69355  4.24690  2.90347  2.73739  3.18146  2.89801  2.37887  2.77519  2.98518  4.58477  3.61503
          0.01558  4.56559  5.28794  0.61958  0.77255  0.48576  0.95510
    156   3.34436  4.62828  5.28530  4.71793  1.98300  4.67431  5.04462  1.43797  4.56955  1.61079  3.30394  4.81073  4.91719  4.65348  4.60735  4.02540  3.57614  1.59332  5.36828  4.22985    270 - -
          2.68618  4.42225  2.77519  2.73123  3.46354  2.40513  3.72494  3.29354  2.67741  2.69355  4.24690  2.90347  2.73739  3.18146  2.89801  2.37887  2.77519  2.98518  4.58477  3.61503
          0.01558  4.56559  5.28794  0.61958  0.77255  0.48576  0.95510
    157   3.54629  4.82821  5.36313  4.85537  3.56905  4.88320  5.37578  2.18608  4.70252  0.98017  3.36369  5.02815  5.12009  4.83885  4.79570  4.28616  3.79776  1.20430  5.65114  4.53478    271 - -
          2.68618  4.42225  2.77519  2.73123  3.46354  2.40513  3.72494  3.29354  2.67741  2.69355  4.24690  2.90347  2.73739  3.18146  2.89801  2.37887  2.77519  2.98518  4.58477  3.61503
          0.01558  4.56559  5.28794  0.61958  0.77255  0.48576  0.95510
    158   2.60829  4.55918  3.81763  3.69977  5.01978  0.81233  4.84504  4.54017  3.92539  4.19859  4.99372  3.76776  4.09218  4.14626  4.19620  1.53645  3.14916  3.80158  6.32250  5.14707    272 - -
          2.68618  4.42225  2.77519  2.73123  3.46354  2.40513  3.72494  3.29354  2.67741  2.69355  4.24690  2.90347  2.73739  3.18146  2.89801  2.37887  2.77519  2.98518  4.58477  3.61503
          0.01558  4.56559  5.28794  0.61958  0.77255  0.48576  0.95510
    159   0.86138  1.55385  4.64565  4.37229  4.54861  3.32078  4.99896  3.69267  4.23611  3.61010  4.52699  4.04943  4.12557  4.44561  4.34929  2.80473  3.09134  3.24975  6.00701  4.87456    273 - -
          2.68618  4.42225  2.77519  2.73123  3.46354  2.40513  3.72494  3.29354  2.67741  2.69355  4.24690  2.90347  2.73739  3.18146  2.89801  2.37887  2.77519  2.98518  4.58477  3.61503
          0.01558  4.56559  5.28794  0.61958  0.77255  0.48576  0.95510
    160   3.60186  5.65834  4.18714  3.31347  5.26741  4.13290  3.91101  4.53478  0.89728  3.86561  4.75610  3.64215  4.45507  3.03624  1.33315  3.57240  3.70757  4.22409  5.81076  4.73788    274 - -
          2.68618  4.42225  2.77519  2.73123  3.46354  2.40513  3.72494  3.29354  2.67741  2.69355  4.24690  2.90347  2.73739  3.18146  2.89801  2.37887  2.77519  2.98518  4.58477  3.61503
          0.01558  4.56559  5.28794  0.61958  0.77255  0.48576  0.95510
    161   2.93880  4.84954  3.84858  3.73552  5.14252  0.81536  4.92544  4.69774  3.97813  4.32031  5.16910  3.92829  1.41674  4.23666  4.26073  3.10796  3.45385  4.04692  6.30960  5.23899    275 - -
          2.68618  4.42225  2.77519  2.73123  3.46354  2.40513  3.72494  3.29354  2.67741  2.69355  4.24690  2.90347  2.73739  3.18146  2.89801  2.37887  2.77519  2.98518  4.58477  3.61503
          0.01558  4.56559  5.28794  0.61958  0.77255  0.48576  0.95510
    162   3.30718  5.48870  1.87966  2.81453  5.27685  0.68068  4.47029  4.87117  3.59138  4.40973  5.29824  3.34837  4.31562  3.69075  4.14531  3.29859  3.70743  4.34949  6.41714  5.09103    276 - -
          2.68618  4.42225  2.77519  2.73123  3.46354  2.40513  3.72494  3.29354  2.67741  2.69355  4.24690  2.90347  2.73739  3.18146  2.89801  2.37887  2.77519  2.98518  4.58477  3.61503
          0.01558  4.56559  5.28794  0.61958  0.77255  0.48576  0.95510
    163   2.30655  4.58769  5.19461  4.69312  3.95368  4.68772  5.32498  1.24683  4.59918  2.55628  3.76199  4.83627  5.01743  4.84440  4.76419  4.07479  3.56368  1.03603  5.83187  4.61891    277 - -
          2.68618  4.42225  2.77519  2.73123  3.46354  2.40513  3.72494  3.29354  2.67741  2.69355  4.24690  2.90347  2.73739  3.18146  2.89801  2.37887  2.77519  2.98518  4.58477  3.61503
          0.01558  4.56559  5.28794  0.61958  0.77255  0.48576  0.95510
    164   3.30718  5.48870  1.87966  2.81453  5.27685  0.68068  4.47029  4.87117  3.59138  4.40973  5.29824  3.34837  4.31562  3.69075  4.14531  3.29859  3.70743  4.34949  6.41714  5.09103    278 - -
          2.68618  4.42225  2.77519  2.73123  3.46354  2.40513  3.72494  3.29354  2.67741  2.69355  4.24690  2.90347  2.73739  3.18146  2.89801  2.37887  2.77519  2.98518  4.58477  3.61503
          0.01558  4.56559  5.28794  0.61958  0.77255  0.48576  0.95510
    165   1.32387  4.48160  3.92966  3.52936  4.64363  2.16286  4.54926  4.07298  3.52966  3.73910  4.54335  3.65973  4.01659  3.80638  3.86050  2.11017  1.56838  3.50635  5.97615  4.77098    279 - -
          2.68618  4.42225  2.77519  2.73123  3.46354  2.40513  3.72494  3.29354  2.67741  2.69355  4.24690  2.90347  2.73739  3.18146  2.89801  2.37887  2.77519  2.98518  4.58477  3.61503
          0.01558  4.56559  5.28794  0.61958  0.77255  0.48576  0.95510
    166   1.83886  4.47326  3.97809  3.60626  4.67568  3.27285  4.60894  4.07641  3.60062  3.77133  4.58218  3.69888  4.02723  3.87820  3.91102  1.16072  1.55142  3.50612  6.01567  4.82053    280 - -
          2.68618  4.42225  2.77519  2.73123  3.46354  2.40513  3.72494  3.29354  2.67741  2.69355  4.24690  2.90347  2.73739  3.18146  2.89801  2.37887  2.77519  2.98518  4.58477  3.61503
          0.01558  4.56559  5.28794  0.61958  0.77255  0.48576  0.95510
    167   3.00137  4.40617  4.62916  4.04647  2.41410  4.16514  4.48025  2.10077  3.90658  1.57677  3.26137  4.20759  4.49453  4.07835  4.03230  3.47412  1.63714  2.37964  5.01356  3.83497    281 - -
          2.68618  4.42225  2.77519  2.73123  3.46354  2.40513  3.72494  3.29354  2.67741  2.69355  4.24690  2.90347  2.73739  3.18146  2.89801  2.37887  2.77519  2.98518  4.58477  3.61503
          0.01558  4.56559  5.28794  0.61958  0.77255  0.48576  0.95510
    168   3.60961  4.84200  5.54809  5.00886  3.55216  5.05216  5.49546  1.55987  4.89235  0.90907  3.31092  5.18395  5.20406  4.94573  4.94705  4.44158  3.84210  1.67933  5.68272  4.62399    282 - -
          2.68618  4.42225  2.77519  2.73123  3.46354  2.40513  3.72494  3.29354  2.67741  2.69355  4.24690  2.90347  2.73739  3.18146  2.89801  2.37887  2.77519  2.98518  4.58477  3.61503
          0.01558  4.56559  5.28794  0.61958  0.77255  0.48576  0.95510
    169   0.87015  4.45641  4.09604  3.85436  4.84482  3.24532  4.82656  4.25668  3.89304  3.97552  4.78622  3.81116  4.05035  4.13802  4.13911  1.34288  3.05964  3.60578  6.19516  5.02934    283 - -
          2.68618  4.42225  2.77519  2.73123  3.46354  2.40513  3.72494  3.29354  2.67741  2.69355  4.24690  2.90347  2.73739  3.18146  2.89801  2.37887  2.77519  2.98518  4.58477  3.61503
          0.01558  4.56559  5.28794  0.61958  0.77255  0.48576  0.95510
    170   2.83052  4.67036  3.49611  2.95431  3.42835  3.73021  2.30811  3.21956  2.89437  2.28133  3.77786  3.38675  4.11925  3.23357  3.27199  1.76909  3.06451  2.97778  4.91817  2.65626    284 - -
          2.68618  4.42225  2.77519  2.73123  3.46354  2.40513  3.72494  3.29354  2.67741  2.69355  4.24690  2.90347  2.73739  3.18146  2.89801  2.37887  2.77519  2.98518  4.58477  3.61503
          0.01558  4.56559  5.28794  0.61958  0.77255  0.48576  0.95510
    171   3.18950  5.41832  2.90472  2.72459  4.23587  3.66449  1.40254  4.32906  2.87003  3.82544  4.71196  1.41219  4.22308  3.28242  3.25508  3.16395  3.47544  3.95321  5.60017  4.08451    285 - -
          2.68618  4.42225  2.77519  2.73123  3.46354  2.40513  3.72494  3.29354  2.67741  2.69355  4.24690  2.90347  2.73739  3.18146  2.89801  2.37887  2.77519  2.98518  4.58477  3.61503
          0.01558  4.56559  5.28794  0.61958  0.77255  0.48576  0.95510
    172   3.65619  4.91403  5.50619  4.93996  1.54195  4.95419  5.12697  1.71283  4.78955  1.09253  3.12151  5.05955  5.09237  4.74530  4.77689  4.31710  3.86928  2.59368  5.27229  4.08429    286 - -
          2.68618  4.42225  2.77519  2.73123  3.46354  2.40513  3.72494  3.29354  2.67741  2.69355  4.24690  2.90347  2.73739  3.18146  2.89801  2.37887  2.77519  2.98518  4.58477  3.61503
          0.01558  4.56559  5.28794  0.61958  0.77255  0.48576  0.95510
    173   0.35579  4.70599  4.33935  4.22617  4.91557  3.50278  5.13671  4.16631  4.26595  4.00651  4.99266  4.14647  4.30808  4.54117  4.42365  3.06824  3.39504  3.67985  6.25486  5.16582    287 - -
          2.68618  4.42225  2.77519  2.73123  3.46354  2.40513  3.72494  3.29354  2.67741  2.69355  4.24690  2.90347  2.73739  3.18146  2.89801  2.37887  2.77519  2.98518  4.58477  3.61503
          0.01558  4.56559  5.28794  0.61958  0.77255  0.48576  0.95510
    174   2.75011  4.77154  3.26831  2.71083  3.91286  3.61494  3.81595  3.36234  2.20618  3.00839  3.85858  2.34094  4.00261  3.02034  3.06787  2.83759  2.31906  3.08385  2.61666  2.93135    288 - -
          2.68618  4.42225  2.77519  2.73123  3.46354  2.40513  3.72494  3.29354  2.67741  2.69355  4.24690  2.90347  2.73739  3.18146  2.89801  2.37887  2.77519  2.98518  4.58477  3.61503
          0.01558  4.56559  5.28794  0.61958  0.77255  0.48576  0.95510
    175   1.99082  4.87325  3.13394  1.98508  4.15733  3.54831  3.83451  3.55009  2.65832  2.38167  4.01440  3.14120  3.97854  3.00305  3.10804  2.01365  2.99513  3.23408  5.45029  4.12952    289 - -
          2.68618  4.42225  2.77519  2.73123  3.46354  2.40513  3.72494  3.29354  2.67741  2.69355  4.24690  2.90347  2.73739  3.18146  2.89801  2.37887  2.77519  2.98518  4.58477  3.61503
          0.01558  4.56559  5.28794  0.61958  0.77255  0.48576  0.95510
    176   3.43966  4.70400  5.38165  4.82295  3.52144  4.81718  5.22978  1.35245  4.69029  1.58453  1.92831  4.95061  5.02879  4.76954  4.73933  4.17995  3.67175  1.62222  5.51904  4.42795    290 - -
          2.68618  4.42225  2.77519  2.73123  3.46354  2.40513  3.72494  3.29354  2.67741  2.69355  4.24690  2.90347  2.73739  3.18146  2.89801  2.37887  2.77519  2.98518  4.58477  3.61503
          0.01558  4.56559  5.28794  0.61958  0.77255  0.48576  0.95510
    177   1.82607  4.87499  3.19688  2.63878  4.13809  3.56936  3.79604  3.53755  2.57641  3.15776  3.98375  3.14061  3.97167  2.38909  2.32937  2.79188  2.46388  2.69555  5.41351  4.09910    291 - -
          2.68618  4.42225  2.77519  2.73123  3.46354  2.40513  3.72494  3.29354  2.67741  2.69355  4.24690  2.90347  2.73739  3.18146  2.89801  2.37887  2.77519  2.98518  4.58477  3.61503
          0.01558  4.56559  5.28794  0.61958  0.77255  0.48576  0.95510
    178   2.77731  5.22846  2.98651  1.65304  4.56512  3.52817  3.71939  4.03125  2.43074  3.52416  4.28199  3.00512  3.93140  2.37654  2.27561  2.39204  2.56340  3.61685  5.66382  4.27638    292 - -
          2.68618  4.42225  2.77519  2.73123  3.46354  2.40513  3.72494  3.29354  2.67741  2.69355  4.24690  2.90347  2.73739  3.18146  2.89801  2.37887  2.77519  2.98518  4.58477  3.61503
          0.01558  4.56559  5.28794  0.61958  0.77255  0.48576  0.95510
    179   2.73724  5.11113  3.03186  2.21049  4.40926  3.52535  3.71513  2.94275  1.90493  3.39337  4.16732  3.01652  3.91892  2.34628  2.92564  2.39590  2.34624  3.47649  5.57125  4.19849    293 - -
          2.68618  4.42225  2.77519  2.73123  3.46354  2.40513  3.72494  3.29354  2.67741  2.69355  4.24690  2.90347  2.73739  3.18146  2.89801  2.37887  2.77519  2.98518  4.58477  3.61503
          0.01558  4.56559  5.28794  0.61958  0.77255  0.48576  0.95510
    180   2.75476  4.83455  3.25279  2.69770  4.09434  3.59029  3.82622  3.48249  1.78239  3.11669  2.40126  3.18649  3.99723  3.00254  3.01048  2.21277  2.38966  3.18254  5.38778  4.08913    294 - -
          2.68618  4.42225  2.77519  2.73123  3.46354  2.40513  3.72494  3.29354  2.67741  2.69355  4.24690  2.90347  2.73739  3.18146  2.89801  2.37887  2.77519  2.98518  4.58477  3.61503
          0.01558  4.56559  5.28794  0.61958  0.77255  0.48576  0.95510
    181   2.85155  5.26090  3.02883  2.53256  4.62605  2.50747  3.76364  4.07888  1.66699  3.56861  4.34183  3.06199  2.76600  2.02210  2.83643  2.82344  3.08223  3.67272  5.69945  4.33667    295 - -
          2.68618  4.42225  2.77519  2.73123  3.46354  2.40513  3.72494  3.29354  2.67741  2.69355  4.24690  2.90347  2.73739  3.18146  2.89801  2.37887  2.77519  2.98518  4.58477  3.61503
          0.01558  4.56559  5.28794  0.61958  0.77255  0.48576  0.95510
    182   2.69739  4.66242  3.35235  2.81929  3.96182  2.50008  3.91935  2.70891  2.80721  3.01395  3.86889  2.49598  4.00531  3.13833  3.22531  1.74772  2.96934  2.53857  5.32396  4.04504    296 - -
          2.68618  4.42225  2.77519  2.73123  3.46354  2.40513  3.72494  3.29354  2.67741  2.69355  4.24690  2.90347  2.73739  3.18146  2.89801  2.37887  2.77519  2.98518  4.58477  3.61503
          0.01558  4.56559  5.28794  0.61958  0.77255  0.48576  0.95510
    183   1.97559  5.25599  2.15781  2.46128  4.61015  3.50483  3.81930  4.07857  2.62585  3.59952  4.37756  3.00988  2.08245  2.30785  3.12560  2.81164  3.09518  3.66858  5.76759  4.36367    297 - -
          2.68618  4.42225  2.77519  2.73123  3.46354  2.40513  3.72494  3.29354  2.67741  2.69355  4.24690  2.90347  2.73739  3.18146  2.89801  2.37887  2.77519  2.98518  4.58477  3.61503
          0.01558  4.56559  5.28794  0.61958  0.77255  0.48576  0.95510
    184   2.92688  4.51974  4.55206  4.13998  4.02389  3.89499  4.88817  2.40861  4.02575  2.79019  3.91233  4.22806  4.49456  4.31920  4.23300  3.32264  1.54444  1.03096  5.71037  4.50225    298 - -
          2.68618  4.42225  2.77519  2.73123  3.46354  2.40513  3.72494  3.29354  2.67741  2.69355  4.24690  2.90347  2.73739  3.18146  2.89801  2.37887  2.77519  2.98518  4.58477  3.61503
          0.01558  4.56559  5.28794  0.61958  0.77255  0.48576  0.95510
    185   3.57259  4.84991  5.40279  4.83040  3.37633  4.89287  5.23878  2.35222  4.68464  0.93557  2.10358  5.00460  5.05897  4.71397  4.72249  4.25335  3.79418  1.59977  5.45917  4.42205    299 - -
          2.68618  4.42225  2.77519  2.73123  3.46354  2.40513  3.72494  3.29354  2.67741  2.69355  4.24690  2.90347  2.73739  3.18146  2.89801  2.37887  2.77519  2.98518  4.58477  3.61503
          0.01558  4.56559  5.28794  0.61958  0.77255  0.48576  0.95510
    186   4.04207  5.32644  5.30618  4.99708  3.56604  4.86203  5.45320  2.84337  4.77157  0.33420  3.45389  5.21765  5.20953  4.95779  4.81408  4.60155  4.31909  3.04996  5.63701  4.50597    300 - -
          2.68618  4.42225  2.77519  2.73123  3.46354  2.40513  3.72494  3.29354  2.67741  2.69355  4.24690  2.90347  2.73739  3.18146  2.89801  2.37887  2.77519  2.98518  4.58477  3.61503
          0.01558  4.56559  5.28794  0.61958  0.77255  0.48576  0.95510
    187   2.05330  4.50596  4.73144  4.19408  3.58248  4.24996  4.75553  2.28037  4.06424  1.25560  3.46352  4.36030  4.63414  4.27985  4.22462  3.59909  3.35480  1.52811  5.33846  4.17035    301 - -
          2.68618  4.42225  2.77519  2.73123  3.46354  2.40513  3.72494  3.29354  2.67741  2.69355  4.24690  2.90347  2.73739  3.18146  2.89801  2.37887  2.77519  2.98518  4.58477  3.61503
          0.01558  4.56559  5.28794  0.61958  0.77255  0.48576  0.95510
    188   3.28751  5.85781  1.01396  2.43839  5.14339  3.55343  4.09855  4.71761  3.09327  4.18708  5.04502  3.02413  4.17767  1.61288  3.66646  3.16861  3.57899  4.27688  6.30352  4.79948    302 - -
          2.68618  4.42225  2.77519  2.73123  3.46354  2.40513  3.72494  3.29354  2.67741  2.69355  4.24690  2.90347  2.73739  3.18146  2.89801  2.37887  2.77519  2.98518  4.58477  3.61503
          0.01558  4.56559  5.28794  0.61958  0.77255  0.48576  0.95510
    189   2.71078  4.34545  3.95615  3.42858  3.57684  2.26054  4.18812  2.84970  3.34782  1.51119  3.56321  3.69448  4.15652  3.62236  3.61387  2.46060  3.00131  2.09584  5.07177  3.86339    303 - -
          2.68618  4.42225  2.77519  2.73123  3.46354  2.40513  3.72494  3.29354  2.67741  2.69355  4.24690  2.90347  2.73739  3.18146  2.89801  2.37887  2.77519  2.98518  4.58477  3.61503
          0.01558  4.56559  5.28794  0.61958  0.77255  0.48576  0.95510
    190   2.90140  5.41844  1.90107  2.41009  4.75176  1.98440  3.82460  4.24407  2.24923  3.72779  4.49530  2.37544  2.94660  2.94398  3.16216  2.84258  3.15017  3.80964  5.87027  4.43454    304 - -
          2.68618  4.42225  2.77519  2.73123  3.46354  2.40513  3.72494  3.29354  2.67741  2.69355  4.24690  2.90347  2.73739  3.18146  2.89801  2.37887  2.77519  2.98518  4.58477  3.61503
          0.01558  4.56559  5.28794  0.61958  0.77255  0.48576  0.95510
    191   2.91087  4.97595  3.20815  2.75871  4.12117  3.66860  3.89408  3.57171  2.61997  1.81141  4.05968  2.60832  4.09614  1.61676  2.98179  2.97087  3.14731  3.30177  5.44050  4.11938    305 - -
          2.68618  4.42225  2.77519  2.73123  3.46354  2.40513  3.72494  3.29354  2.67741  2.69355  4.24690  2.90347  2.73739  3.18146  2.89801  2.37887  2.77519  2.98518  4.58477  3.61503
          0.01558  4.56559  5.28794  0.61958  0.77255  0.48576  0.95510
    192   1.52843  4.52661  3.81101  3.52616  4.80053  1.50594  4.62343  4.24213  3.61822  3.90391  4.70330  3.66595  1.62422  3.88123  3.94416  2.73640  3.06376  3.62113  6.11363  4.91220    306 - -
          2.68618  4.42225  2.77519  2.73123  3.46354  2.40513  3.72494  3.29354  2.67741  2.69355  4.24690  2.90347  2.73739  3.18146  2.89801  2.37887  2.77519  2.98518  4.58477  3.61503
          0.01558  4.56559  5.28794  0.61958  0.77255  0.48576  0.95510
    193   2.74560  4.32708  3.97085  3.41235  2.18353  3.76878  4.11526  2.78012  3.32637  1.98269  3.45123  3.69706  4.17824  3.58878  3.58567  1.88558  2.34064  2.58281  4.92550  3.68648    307 - -
          2.68618  4.42225  2.77519  2.73123  3.46354  2.40513  3.72494  3.29354  2.67741  2.69355  4.24690  2.90347  2.73739  3.18146  2.89801  2.37887  2.77519  2.98518  4.58477  3.61503
          0.01558  4.56559  5.28794  0.61958  0.77255  0.48576  0.95510
    194   2.99243  5.26902  3.21105  2.72296  4.69820  1.75783  3.85457  4.12528  2.39424  3.61741  4.42846  3.21358  4.10255  1.75537  2.03150  2.98474  3.22575  3.74412  5.72954  4.43264    308 - -
          2.68618  4.42225  2.77519  2.73123  3.46354  2.40513  3.72494  3.29354  2.67741  2.69355  4.24690  2.90347  2.73739  3.18146  2.89801  2.37887  2.77519  2.98518  4.58477  3.61503
          0.01558  4.56559  5.28794  0.61958  0.77255  0.48576  0.95510
    195   3.12160  5.66854  1.21839  1.87951  4.98697  3.51741  3.99060  4.48580  2.93864  3.98466  4.80011  2.98366  4.09455  3.13930  3.50867  3.02910  1.96420  4.05434  6.14565  4.66398    309 - -
          2.68618  4.42225  2.77519  2.73123  3.46354  2.40513  3.72494  3.29354  2.67741  2.69355  4.24690  2.90347  2.73739  3.18146  2.89801  2.37887  2.77519  2.98518  4.58477  3.61503
          0.01558  4.56559  5.28794  0.61958  0.77255  0.48576  0.95510
    196   1.62994  4.35483  3.97901  3.43076  3.54079  2.50362  4.18698  2.23124  3.34885  1.92599  3.51462  3.71838  4.19614  3.62176  3.61906  3.06673  3.02110  2.52280  5.05370  3.84657    310 - -
          2.68618  4.42225  2.77519  2.73123  3.46354  2.40513  3.72494  3.29354  2.67741  2.69355  4.24690  2.90347  2.73739  3.18146  2.89801  2.37887  2.77519  2.98518  4.58477  3.61503
          0.01558  4.56559  5.28794  0.61958  0.77255  0.48576  0.95510
    197   2.12866  5.00960  1.83544  2.58471  4.37030  2.18811  3.87899  3.78202  2.71997  2.50493  4.20767  3.10364  3.99117  3.03436  3.19732  2.81956  3.06340  3.42688  5.62708  4.27474    311 - -
          2.68618  4.42225  2.77519  2.73123  3.46354  2.40513  3.72494  3.29354  2.67741  2.69355  4.24690  2.90347  2.73739  3.18146  2.89801  2.37887  2.77519  2.98518  4.58477  3.61503
          0.01558  4.56559  5.28794  0.61958  0.77255  0.48576  0.95510
    198   2.19479  4.73465  4.62728  4.21345  3.58256  4.16157  4.87764  2.64142  4.04989  0.71976  3.45182  4.37935  4.65097  4.31522  4.21502  3.58813  3.52468  2.62886  5.47254  4.31859    312 - -
          2.68618  4.42225  2.77519  2.73123  3.46354  2.40513  3.72494  3.29354  2.67741  2.69355  4.24690  2.90347  2.73739  3.18146  2.89801  2.37887  2.77519  2.98518  4.58477  3.61503
          0.01558  4.56559  5.28794  0.61958  0.77255  0.48576  0.95510
    199   2.81016  4.43012  2.30590  3.26339  3.42672  3.82608  4.07062  1.92124  3.21234  1.93182  3.48616  3.62285  4.19954  3.49113  3.52175  3.09325  3.04272  2.59028  4.95510  2.53085    313 - -
          2.68618  4.42225  2.77519  2.73123  3.46354  2.40513  3.72494  3.29354  2.67741  2.69355  4.24690  2.90347  2.73739  3.18146  2.89801  2.37887  2.77519  2.98518  4.58477  3.61503
          0.01558  4.56559  5.28794  0.61958  0.77255  0.48576  0.95510
    200   3.18552  4.58546  4.77463  4.22404  1.47064  4.31381  4.53452  2.59173  4.07236  1.31097  3.26721  4.36019  4.63674  4.21826  4.18186  3.64333  2.47316  2.58286  4.94928  3.63881    314 - -
          2.68618  4.42225  2.77519  2.73123  3.46354  2.40513  3.72494  3.29354  2.67741  2.69355  4.24690  2.90347  2.73739  3.18146  2.89801  2.37887  2.77519  2.98518  4.58477  3.61503
          0.01558  4.56559  5.28794  0.61958  0.77255  0.48576  0.95510
    201   3.18679  5.82279  1.73705  1.90702  5.12216  2.36001  4.01426  4.65651  2.99683  4.11716  4.93424  1.42561  4.11244  3.16392  3.59575  3.06874  3.46491  4.19995  6.26103  4.74267    315 - -
          2.68618  4.42225  2.77519  2.73123  3.46354  2.40513  3.72494  3.29354  2.67741  2.69355  4.24690  2.90347  2.73739  3.18146  2.89801  2.37887  2.77519  2.98518  4.58477  3.61503
          0.01558  4.56559  5.28794  0.61958  0.77255  0.48576  0.95510
    202   2.83787  4.92800  3.30820  2.72991  4.15313  3.66204  3.81983  3.50915  1.71574  2.44042  3.99420  3.21714  4.04433  2.08057  2.86743  2.89710  3.05946  2.38754  5.41727  4.12946    316 - -
          2.68618  4.42225  2.77519  2.73123  3.46354  2.40513  3.72494  3.29354  2.67741  2.69355  4.24690  2.90347  2.73739  3.18146  2.89801  2.37887  2.77519  2.98518  4.58477  3.61503
          0.01558  4.56559  5.28794  0.61958  0.77255  0.48576  0.95510
    203   2.97803  5.47597  1.54744  2.44309  4.81875  3.53072  3.87655  4.30785  1.66247  3.79249  4.57655  3.00521  2.49607  3.00422  3.18110  2.91492  3.23111  3.87926  5.92964  4.50160    317 - -
          2.68618  4.42225  2.77519  2.73123  3.46354  2.40513  3.72494  3.29354  2.67741  2.69355  4.24690  2.90347  2.73739  3.18146  2.89801  2.37887  2.77519  2.98518  4.58477  3.61503
          0.01558  4.56559  5.28794  0.61958  0.77255  0.48576  0.95510
    204   2.13388  4.42385  3.66426  3.10503  3.59541  3.67980  4.00540  2.94086  3.05054  2.03598  2.72668  3.48465  2.39865  3.35127  3.38998  2.34639  2.96241  2.71514  5.05023  3.82193    318 - -
          2.68618  4.42225  2.77519  2.73123  3.46354  2.40513  3.72494  3.29354  2.67741  2.69355  4.24690  2.90347  2.73739  3.18146  2.89801  2.37887  2.77519  2.98518  4.58477  3.61503
          0.01558  4.56559  5.28794  0.61958  0.77255  0.48576  0.95510
    205   2.25373  4.67633  3.30821  2.75561  3.86903  3.60871  3.84945  3.24794  2.73266  2.11052  3.77880  2.44617  4.00306  2.60267  3.15287  2.45485  2.95716  2.47275  5.23606  3.95591    319 - -
          2.68618  4.42225  2.77519  2.73123  3.46354  2.40513  3.72494  3.29354  2.67741  2.69355  4.24690  2.90347  2.73739  3.18146  2.89801  2.37887  2.77519  2.98518  4.58477  3.61503
          0.01558  4.56559  5.28794  0.61958  0.77255  0.48576  0.95510
    206   2.74339  4.73736  3.27003  2.77107  2.13660  2.82988  3.89125  3.39739  2.77122  3.05025  3.90661  3.24181  4.01822  2.11001  3.19112  2.05581  3.00317  3.10889  5.30361  3.98427    320 - -
          2.68618  4.42225  2.77519  2.73123  3.46354  2.40513  3.72494  3.29354  2.67741  2.69355  4.24690  2.90347  2.73739  3.18146  2.89801  2.37887  2.77519  2.98518  4.58477  3.61503
          0.01558  4.56559  5.28794  0.61958  0.77255  0.48576  0.95510
    207   2.83251  5.26808  2.39779  2.44428  4.59658  1.92568  2.56911  4.06890  2.59514  3.58407  4.35753  2.50947  3.96241  2.91645  3.09687  2.79829  2.39685  3.66020  5.74796  4.34099    321 - -
          2.68618  4.42225  2.77519  2.73123  3.46354  2.40513  3.72494  3.29354  2.67741  2.69355  4.24690  2.90347  2.73739  3.18146  2.89801  2.37887  2.77519  2.98518  4.58477  3.61503
          0.01558  4.56559  5.28794  0.61958  0.77255  0.48576  0.95510
    208   3.31764  4.60658  5.21082  4.66894  1.79405  4.65235  5.01343  1.81512  4.53407  2.17544  3.45497  4.76733  4.92620  4.66998  4.61299  4.00983  3.55941  1.09264  5.37414  4.12556    322 - -
          2.68618  4.42225  2.77519  2.73123  3.46354  2.40513  3.72494  3.29354  2.67741  2.69355  4.24690  2.90347  2.73739  3.18146  2.89801  2.37887  2.77519  2.98518  4.58477  3.61503
          0.01558  4.56559  5.28794  0.61958  0.77255  0.48576  0.95510
    209   2.75616  4.28914  4.03073  3.45853  3.41556  3.82761  4.13663  2.27672  3.36445  1.83055  3.40609  2.78711  4.20504  3.62129  3.60834  2.42186  2.99308  1.76303  4.92590  3.72208    323 - -
          2.68618  4.42225  2.77519  2.73123  3.46354  2.40513  3.72494  3.29354  2.67741  2.69355  4.24690  2.90347  2.73739  3.18146  2.89801  2.37887  2.77519  2.98518  4.58477  3.61503
          0.01558  4.56559  5.28794  0.61958  0.77255  0.48576  0.95510
    210   3.40603  6.11241  1.21150  1.04260  5.38597  3.53930  4.15904  4.96244  3.27684  4.41231  5.29559  2.98739  4.20790  3.33572  3.94733  3.24365  3.71245  4.49341  6.54422  4.96844    324 - -
          2.68618  4.42225  2.77519  2.73123  3.46354  2.40513  3.72494  3.29354  2.67741  2.69355  4.24690  2.90347  2.73739  3.18146  2.89801  2.37887  2.77519  2.98518  4.58477  3.61503
          0.01558  4.56559  5.28794  0.61958  0.77255  0.48576  0.95510
    211   1.11408  4.64640  3.91579  3.53354  3.36809  3.71609  4.21054  3.34975  3.47730  3.04418  4.03320  3.77261  4.28719  3.78549  3.75097  3.11829  3.26043  3.09791  4.93986  1.65931    325 - -
          2.68618  4.42225  2.77519  2.73123  3.46354  2.40513  3.72494  3.29354  2.67741  2.69355  4.24690  2.90347  2.73739  3.18146  2.89801  2.37887  2.77519  2.98518  4.58477  3.61503
          0.01558  4.56559  5.28794  0.61958  0.77255  0.48576  0.95510
    212   2.35001  4.30243  3.94310  3.37228  3.42283  3.78395  2.91872  2.72539  3.27730  1.60328  3.41446  3.67309  4.16729  3.54825  3.53773  3.06136  2.51013  2.02371  4.92071  3.71418    326 - -
          2.68618  4.42225  2.77519  2.73123  3.46354  2.40513  3.72494  3.29354  2.67741  2.69355  4.24690  2.90347  2.73739  3.18146  2.89801  2.37887  2.77519  2.98518  4.58477  3.61503
          0.01558  4.56559  5.28794  0.61958  0.77255  0.48576  0.95510
    213   2.87673  5.21181  3.19124  2.62578  4.59389  3.62051  3.77200  4.02340  2.01389  3.52251  4.31033  3.13269  2.50156  2.88970  1.79533  1.99994  3.10197  3.63749  5.65369  4.32954    327 - -
          2.68618  4.42225  2.77519  2.73123  3.46354  2.40513  3.72494  3.29354  2.67741  2.69355  4.24690  2.90347  2.73739  3.18146  2.89801  2.37887  2.77519  2.98518  4.58477  3.61503
          0.01558  4.56559  5.28794  0.61958  0.77255  0.48576  0.95510
    214   3.16088  5.49933  2.78160  2.61529  4.83371  3.60653  4.03641  4.42578  2.78558  3.91792  4.76913  1.06900  4.17251  1.85643  3.18218  3.11434  3.44371  4.01720  5.98262  4.57799    328 - -
          2.68618  4.42225  2.77519  2.73123  3.46354  2.40513  3.72494  3.29354  2.67741  2.69355  4.24690  2.90347  2.73739  3.18146  2.89801  2.37887  2.77519  2.98518  4.58477  3.61503
          0.01558  4.56559  5.28794  0.61958  0.77255  0.48576  0.95510
    215   3.16829  4.61325  4.59568  4.04656  3.40872  4.29156  4.64958  2.01929  3.90109  1.05132  3.28188  4.28987  2.19633  4.12541  4.08144  3.61790  3.41150  2.47675  5.22748  4.07909    329 - -
          2.68618  4.42225  2.77519  2.73123  3.46354  2.40513  3.72494  3.29354  2.67741  2.69355  4.24690  2.90347  2.73739  3.18146  2.89801  2.37887  2.77519  2.98518  4.58477  3.61503
          0.01558  4.56559  5.28794  0.61958  0.77255  0.48576  0.95510
    216   3.18889  5.58089  1.08824  2.60079  4.94348  3.63234  4.04391  4.46936  2.82376  3.95560  4.78948  3.15326  4.17869  3.19651  1.65531  3.12694  3.45532  4.05870  6.03508  4.65481    330 - -
          2.68618  4.42225  2.77519  2.73123  3.46354  2.40513  3.72494  3.29354  2.67741  2.69355  4.24690  2.90347  2.73739  3.18146  2.89801  2.37887  2.77519  2.98518  4.58477  3.61503
          0.01558  4.56559  5.28794  0.61958  0.77255  0.48576  0.95510
    217   3.07485  4.72046  4.06258  3.42952  3.71505  4.03750  4.19902  1.92192  2.90516  2.10259  3.62508  3.78439  4.38879  3.49517  1.34682  3.34181  3.29531  2.68439  5.27896  4.06938    331 - -
          2.68618  4.42225  2.77519  2.73123  3.46354  2.40513  3.72494  3.29354  2.67741  2.69355  4.24690  2.90347  2.73739  3.18146  2.89801  2.37887  2.77519  2.98518  4.58477  3.61503
          0.01558  4.56559  5.28794  0.61958  0.77255  0.48576  0.95510
    218   3.27781  4.61475  5.02584  4.45942  1.78973  4.43826  4.49113  2.66144  4.28605  1.15409  2.37211  4.49568  4.71216  4.33986  4.31143  3.76316  3.49884  2.70484  4.78515  2.56771    332 - -
          2.68618  4.42225  2.77519  2.73123  3.46354  2.40513  3.72494  3.29354  2.67741  2.69355  4.24690  2.90347  2.73739  3.18146  2.89801  2.37887  2.77519  2.98518  4.58477  3.61503
          0.01558  4.56559  5.28794  0.61958  0.77255  0.48576  0.95510
    219   2.94492  5.40364  1.31670  2.43359  4.68845  3.52380  3.86117  4.17384  2.70082  2.67250  4.48267  2.45644  4.01757  2.45021  3.21283  2.89204  3.19476  3.77264  5.85331  4.42758    333 - -
          2.68618  4.42225  2.77519  2.73123  3.46354  2.40513  3.72494  3.29354  2.67741  2.69355  4.24690  2.90347  2.73739  3.18146  2.89801  2.37887  2.77519  2.98518  4.58477  3.61503
          0.01558  4.56559  5.28794  0.61958  0.77255  0.48576  0.95510
    220   2.69480  2.96591  3.29064  2.78509  4.26629  2.29207  3.94716  3.68123  2.76253  3.30301  4.12481  3.23980  2.25600  1.86556  3.18723  2.77889  3.00116  3.31752  5.54998  4.24668    334 - -
          2.68618  4.42225  2.77519  2.73123  3.46354  2.40513  3.72494  3.29354  2.67741  2.69355  4.24690  2.90347  2.73739  3.18146  2.89801  2.37887  2.77519  2.98518  4.58477  3.61503
          0.01558  4.56559  5.28794  0.61958  0.77255  0.48576  0.95510
    221   2.74604  4.40458  3.74733  3.18244  3.56358  3.74758  4.04209  2.39199  2.50159  2.61751  3.53197  3.55090  4.13761  3.41113  3.42343  2.53519  2.36780  1.60155  5.03395  3.81077    335 - -
          2.68618  4.42225  2.77519  2.73123  3.46354  2.40513  3.72494  3.29354  2.67741  2.69355  4.24690  2.90347  2.73739  3.18146  2.89801  2.37887  2.77519  2.98518  4.58477  3.61503
          0.01558  4.56559  5.28794  0.61958  0.77255  0.48576  0.95510
    222   2.77948  4.31475  4.08236  3.53131  2.37990  2.77052  4.15503  2.73915  3.43403  1.37831  3.39586  3.78234  3.03274  3.67878  3.65807  3.12405  3.02750  2.56319  4.88497  3.64471    336 - -
          2.68618  4.42225  2.77519  2.73123  3.46354  2.40513  3.72494  3.29354  2.67741  2.69355  4.24690  2.90347  2.73739  3.18146  2.89801  2.37887  2.77519  2.98518  4.58477  3.61503
          0.01558  4.56559  5.28794  0.61958  0.77255  0.48576  0.95510
    223   2.72938  4.18976  4.24901  3.66071  2.69858  3.84302  4.15257  2.14240  3.53209  2.36991  2.19914  2.84024  4.21147  3.74372  3.69493  2.60343  2.96213  1.95440  4.80813  3.61750    337 - -
          2.68618  4.42225  2.77519  2.73123  3.46354  2.40513  3.72494  3.29354  2.67741  2.69355  4.24690  2.90347  2.73739  3.18146  2.89801  2.37887  2.77519  2.98518  4.58477  3.61503
          0.01558  4.56559  5.28794  0.61958  0.77255  0.48576  0.95510
    224   3.00663  5.58016  1.51182  1.73884  4.89997  3.51624  3.88182  4.40690  2.26748  3.87132  4.64942  2.96926  4.03296  2.16380  3.25941  2.92427  3.25985  3.96138  6.00334  4.54342    338 - -
          2.68618  4.42225  2.77519  2.73123  3.46354  2.40513  3.72494  3.29354  2.67741  2.69355  4.24690  2.90347  2.73739  3.18146  2.89801  2.37887  2.77519  2.98518  4.58477  3.61503
          0.01558  4.56559  5.28794  0.61958  0.77255  0.48576  0.95510
    225   2.76182  4.66184  3.45159  2.88743  3.88821  3.64259  3.91123  3.25251  2.73320  1.87225  3.80427  3.32897  4.05533  3.14642  2.10788  2.30899  2.27565  2.99202  5.25485  3.99667    339 - -
          2.68618  4.42225  2.77519  2.73123  3.46354  2.40513  3.72494  3.29354  2.67741  2.69355  4.24690  2.90347  2.73739  3.18146  2.89801  2.37887  2.77519  2.98518  4.58477  3.61503
          0.01558  4.56559  5.28794  0.61958  0.77255  0.48576  0.95510
    226   1.46124  4.43504  3.78609  3.26664  3.84326  3.52939  4.17880  3.17384  3.21221  2.91000  2.14222  3.56506  4.07380  3.51075  3.54061  2.25962  2.41745  2.89484  5.28265  4.06098    340 - -
          2.68618  4.42225  2.77519  2.73123  3.46354  2.40513  3.72494  3.29354  2.67741  2.69355  4.24690  2.90347  2.73739  3.18146  2.89801  2.37887  2.77519  2.98518  4.58477  3.61503
          0.18799  4.56559  1.82652  0.61958  0.77255  0.48576  0.95510
    227   2.83243  4.38444  2.75651  3.42504  2.40940  3.88859  4.14419  2.63884  3.35223  1.71990  2.05756  3.74529  4.24043  3.60027  3.61790  3.16404  3.06264  2.53489  4.90820  3.67933    341 - -
          2.68618  4.42225  2.77519  2.73123  3.46354  2.40513  3.72494  3.29354  2.67741  2.69355  4.24690  2.90347  2.73739  3.18146  2.89801  2.37887  2.77519  2.98518  4.58477  3.61503
          0.01848  4.39608  5.11843  0.61958  0.77255  0.35595  1.20566
    228   2.71402  4.37406  3.80832  3.25095  3.57277  3.69995  4.08532  2.32496  3.18821  2.63555  3.54734  3.58612  3.03736  3.47292  3.49813  1.98216  2.33613  1.88726  5.04668  3.82875    342 - -
          2.68618  4.42225  2.77519  2.73123  3.46354  2.40513  3.72494  3.29354  2.67741  2.69355  4.24690  2.90347  2.73739  3.18146  2.89801  2.37887  2.77519  2.98518  4.58477  3.61503
          0.01558  4.56559  5.28794  0.61958  0.77255  0.48576  0.95510
    229   2.47207  5.29137  3.34770  2.74902  4.65996  3.73107  2.84412  4.06987  2.27435  3.55337  4.36544  3.23105  4.11029  2.32871  1.29153  3.00131  3.21595  3.71092  5.65777  4.38006    343 - -
          2.68618  4.42225  2.77519  2.73123  3.46354  2.40513  3.72494  3.29354  2.67741  2.69355  4.24690  2.90347  2.73739  3.18146  2.89801  2.37887  2.77519  2.98518  4.58477  3.61503
          0.01558  4.56559  5.28794  0.61958  0.77255  0.48576  0.95510
    230   2.07115  2.41755  4.13429  3.55243  3.33684  3.81906  2.68297  2.22415  3.43476  2.01739  3.34396  3.78314  4.19547  3.67206  3.63640  3.10571  2.96749  2.45371  4.84811  3.65070    344 - -
          2.68618  4.42225  2.77519  2.73123  3.46354  2.40513  3.72494  3.29354  2.67741  2.69355  4.24690  2.90347  2.73739  3.18146  2.89801  2.37887  2.77519  2.98518  4.58477  3.61503
          0.01558  4.56559  5.28794  0.61958  0.77255  0.48576  0.95510
    231   2.00995  4.96167  2.45933  2.55790  4.27621  2.75310  3.77959  3.70307  2.57445  2.72929  4.09007  3.07632  2.69948  2.92061  3.04438  2.74552  2.53799  3.35050  5.51377  4.16644    345 - -
          2.68618  4.42225  2.77519  2.73123  3.46354  2.40513  3.72494  3.29354  2.67741  2.69355  4.24690  2.90347  2.73739  3.18146  2.89801  2.37887  2.77519  2.98518  4.58477  3.61503
          0.01558  4.56559  5.28794  0.61958  0.77255  0.48576  0.95510
    232   2.84970  5.37285  1.97587  2.11011  4.70395  3.50395  3.77772  4.19499  2.56603  3.67261  4.42886  1.98900  3.95694  2.88909  2.46950  2.24583  3.09085  3.75833  5.80788  4.37934    346 - -
          2.68618  4.42225  2.77519  2.73123  3.46354  2.40513  3.72494  3.29354  2.67741  2.69355  4.24690  2.90347  2.73739  3.18146  2.89801  2.37887  2.77519  2.98518  4.58477  3.61503
          0.01558  4.56559  5.28794  0.61958  0.77255  0.48576  0.95510
    233   3.15561  5.39995  3.49757  2.88386  4.87607  1.90145  3.84615  4.25227  1.42940  3.68926  4.51529  3.33476  4.20153  2.96823  1.69475  3.13803  3.34955  3.88657  5.74404  4.51859    347 - -
          2.68618  4.42225  2.77519  2.73123  3.46354  2.40513  3.72494  3.29354  2.67741  2.69355  4.24690  2.90347  2.73739  3.18146  2.89801  2.37887  2.77519  2.98518  4.58477  3.61503
          0.01558  4.56559  5.28794  0.61958  0.77255  0.48576  0.95510
    234   3.29584  4.75500  4.40479  3.91093  2.66942  4.24742  2.57434  3.18660  3.71055  1.11847  3.79701  4.04458  4.59530  3.95868  3.89155  3.55945  3.52172  3.04607  4.31045  1.82494    348 - -
          2.68618  4.42225  2.77519  2.73123  3.46354  2.40513  3.72494  3.29354  2.67741  2.69355  4.24690  2.90347  2.73739  3.18146  2.89801  2.37887  2.77519  2.98518  4.58477  3.61503
          0.01558  4.56559  5.28794  0.61958  0.77255  0.48576  0.95510
    235   2.12420  5.02377  3.09579  2.59904  4.48813  3.49708  3.83201  3.93493  2.57877  3.48259  4.26541  1.90683  3.95965  2.96181  2.35925  1.95268  3.01831  3.52764  5.66153  4.30801    349 - -
          2.68618  4.42225  2.77519  2.73123  3.46354  2.40513  3.72494  3.29354  2.67741  2.69355  4.24690  2.90347  2.73739  3.18146  2.89801  2.37887  2.77519  2.98518  4.58477  3.61503
          0.01558  4.56559  5.28794  0.61958  0.77255  0.48576  0.95510
    236   2.96688  4.32711  4.83782  4.24101  2.16820  4.15312  4.43506  1.99578  4.05461  1.53746  3.22110  4.27673  4.47985  4.16916  4.08628  3.47003  3.19637  1.86591  4.86852  2.64484    350 - -
          2.68618  4.42225  2.77519  2.73123  3.46354  2.40513  3.72494  3.29354  2.67741  2.69355  4.24690  2.90347  2.73739  3.18146  2.89801  2.37887  2.77519  2.98518  4.58477  3.61503
          0.01558  4.56559  5.28794  0.61958  0.77255  0.48576  0.95510
    237   3.63400  4.89069  5.51015  4.94161  1.87554  4.94965  5.17352  1.42214  4.79342  1.10451  3.13225  5.06694  5.09171  4.75880  4.78432  4.31361  3.84923  2.52406  5.32756  4.17786    351 - -
          2.68618  4.42225  2.77519  2.73123  3.46354  2.40513  3.72494  3.29354  2.67741  2.69355  4.24690  2.90347  2.73739  3.18146  2.89801  2.37887  2.77519  2.98518  4.58477  3.61503
          0.01558  4.56559  5.28794  0.61958  0.77255  0.48576  0.95510
    238   1.91180  4.37519  3.82129  3.26873  3.59823  3.67773  4.10419  2.03874  3.20726  2.66156  3.57223  3.59372  2.61835  3.49052  3.51609  2.31949  2.97791  2.25783  5.07080  3.85372    352 - -
          2.68618  4.42225  2.77519  2.73123  3.46354  2.40513  3.72494  3.29354  2.67741  2.69355  4.24690  2.90347  2.73739  3.18146  2.89801  2.37887  2.77519  2.98518  4.58477  3.61503
          0.01558  4.56559  5.28794  0.61958  0.77255  0.48576  0.95510
    239   1.93282  4.40552  4.22232  3.67843  3.24404  3.94932  4.21017  2.71840  3.54714  1.36624  3.41631  3.90648  4.33451  3.79746  3.75141  3.25666  3.14394  2.57668  4.84607  2.27619    353 - -
          2.68618  4.42225  2.77519  2.73123  3.46354  2.40513  3.72494  3.29354  2.67741  2.69355  4.24690  2.90347  2.73739  3.18146  2.89801  2.37887  2.77519  2.98518  4.58477  3.61503
          0.01558  4.56559  5.28794  0.61958  0.77255  0.48576  0.95510
    240   2.92932  5.23948  1.60618  2.55497  4.76408  3.48373  4.01564  4.22249  2.91636  3.78281  4.59418  3.09035  1.63584  3.17052  3.42996  2.92053  2.30357  3.79012  5.96947  4.56585    354 - -
          2.68618  4.42225  2.77519  2.73123  3.46354  2.40513  3.72494  3.29354  2.67741  2.69355  4.24690  2.90347  2.73739  3.18146  2.89801  2.37887  2.77519  2.98518  4.58477  3.61503
          0.01558  4.56559  5.28794  0.61958  0.77255  0.48576  0.95510
    241   2.01099  5.03887  2.40018  2.53127  4.33458  3.52977  3.78737  3.74397  2.58240  3.33881  4.14269  3.06028  3.95550  1.91803  3.05613  2.77567  3.00774  2.48601  5.56224  4.20400    355 - -
          2.68618  4.42225  2.77519  2.73123  3.46354  2.40513  3.72494  3.29354  2.67741  2.69355  4.24690  2.90347  2.73739  3.18146  2.89801  2.37887  2.77519  2.98518  4.58477  3.61503
          0.01558  4.56559  5.28794  0.61958  0.77255  0.48576  0.95510
    242   2.86567  5.13973  2.87411  2.02517  4.66452  3.48589  3.97274  4.12458  2.81284  3.67946  4.48258  3.11350  1.91685  3.12303  3.28862  1.49831  3.17147  3.69930  5.86302  4.48620    356 - -
          2.68618  4.42225  2.77519  2.73123  3.46354  2.40513  3.72494  3.29354  2.67741  2.69355  4.24690  2.90347  2.73739  3.18146  2.89801  2.37887  2.77519  2.98518  4.58477  3.61503
          0.01558  4.56559  5.28794  0.61958  0.77255  0.48576  0.95510
    243   3.17480  4.57242  4.74646  4.18972  3.42094  4.35070  4.71421  1.49662  4.03854  1.18915  3.29336  4.38912  2.68539  4.23596  4.18345  3.68044  3.41459  2.34451  5.23575  4.09054    357 - -
          2.68618  4.42225  2.77519  2.73123  3.46354  2.40513  3.72494  3.29354  2.67741  2.69355  4.24690  2.90347  2.73739  3.18146  2.89801  2.37887  2.77519  2.98518  4.58477  3.61503
          0.01558  4.56559  5.28794  0.61958  0.77255  0.48576  0.95510
    244   2.20326  4.91495  2.21678  2.57180  3.15235  2.71564  2.89255  3.56510  2.57710  3.17198  3.98980  3.09005  3.94978  2.92267  3.03990  2.76700  2.96226  3.24631  5.40257  3.13636    358 - -
          2.68618  4.42225  2.77519  2.73123  3.46354  2.40513  3.72494  3.29354  2.67741  2.69355  4.24690  2.90347  2.73739  3.18146  2.89801  2.37887  2.77519  2.98518  4.58477  3.61503
          0.01558  4.56559  5.28794  0.61958  0.77255  0.48576  0.95510
    245   2.84501  5.32799  1.97917  1.94534  4.64637  3.50578  3.78584  4.12581  2.58638  3.62561  4.39178  2.11514  3.95991  2.90261  3.09608  2.38092  3.08742  2.66832  5.77854  4.35893    359 - -
          2.68618  4.42225  2.77519  2.73123  3.46354  2.40513  3.72494  3.29354  2.67741  2.69355  4.24690  2.90347  2.73739  3.18146  2.89801  2.37887  2.77519  2.98518  4.58477  3.61503
          0.01558  4.56559  5.28794  0.61958  0.77255  0.48576  0.95510
    246   2.73764  4.51876  2.30498  2.95792  3.66166  3.68883  3.94406  2.98103  2.92604  1.98898  2.57494  3.38933  4.07402  3.23834  3.30357  2.42704  2.97192  2.38770  5.10263  3.85659    360 - -
          2.68618  4.42225  2.77519  2.73123  3.46354  2.40513  3.72494  3.29354  2.67741  2.69355  4.24690  2.90347  2.73739  3.18146  2.89801  2.37887  2.77519  2.98518  4.58477  3.61503
          0.01558  4.56559  5.28794  0.61958  0.77255  0.48576  0.95510
    247   2.74080  5.20355  2.56203  2.08564  4.53031  3.50719  3.70110  4.00211  2.18101  3.49886  4.25074  2.98169  2.96234  2.80565  2.32100  2.71037  2.97200  3.58487  5.64407  2.55846    361 - -
          2.68618  4.42225  2.77519  2.73123  3.46354  2.40513  3.72494  3.29354  2.67741  2.69355  4.24690  2.90347  2.73739  3.18146  2.89801  2.37887  2.77519  2.98518  4.58477  3.61503
          0.01558  4.56559  5.28794  0.61958  0.77255  0.48576  0.95510
    248   2.84486  5.34660  2.22819  1.82750  4.69458  3.53409  3.75327  4.17325  1.69865  3.64091  4.39674  2.99882  3.96174  2.86021  2.33314  2.79648  3.07712  3.74096  5.76131  4.35916    362 - -
          2.68618  4.42225  2.77519  2.73123  3.46354  2.40513  3.72494  3.29354  2.67741  2.69355  4.24690  2.90347  2.73739  3.18146  2.89801  2.37887  2.77519  2.98518  4.58477  3.61503
          0.01558  4.56559  5.28794  0.61958  0.77255  0.48576  0.95510
    249   2.74454  4.50936  2.84856  2.16288  2.34175  3.70266  3.95414  2.28098  2.94756  2.69882  3.60472  3.40415  4.08529  3.25649  3.32231  2.94715  2.97721  2.23393  5.09448  3.84602    363 - -
          2.68618  4.42225  2.77519  2.73123  3.46354  2.40513  3.72494  3.29354  2.67741  2.69355  4.24690  2.90347  2.73739  3.18146  2.89801  2.37887  2.77519  2.98518  4.58477  3.61503
          0.01558  4.56559  5.28794  0.61958  0.77255  0.48576  0.95510
    250   2.76068  5.20893  2.93597  2.16746  4.54163  2.33265  3.72800  4.01190  2.14518  3.51604  4.27407  2.55661  3.92029  2.83735  2.96985  2.18831  2.41929  3.59740  5.66838  4.27007    364 - -
          2.68618  4.42225  2.77519  2.73123  3.46354  2.40513  3.72494  3.29354  2.67741  2.69355  4.24690  2.90347  2.73739  3.18146  2.89801  2.37887  2.77519  2.98518  4.58477  3.61503
          0.01558  4.56559  5.28794  0.61958  0.77255  0.48576  0.95510
    251   1.96592  4.22922  4.19807  3.61678  2.09998  3.84557  4.13115  2.65440  3.49724  2.04150  3.33146  3.82336  4.21700  3.71739  3.68011  3.13429  2.35444  2.46725  4.79289  2.81803    365 - -
          2.68618  4.42225  2.77519  2.73123  3.46354  2.40513  3.72494  3.29354  2.67741  2.69355  4.24690  2.90347  2.73739  3.18146  2.89801  2.37887  2.77519  2.98518  4.58477  3.61503
          0.01558  4.56559  5.28794  0.61958  0.77255  0.48576  0.95510
    252   2.23574  4.92279  1.93121  2.59296  4.24429  3.52272  3.80984  2.90275  2.61933  3.26220  4.07387  3.10433  3.95390  2.96044  3.08478  2.18184  2.44981  3.30551  5.50387  4.16586    366 - -
          2.68618  4.42225  2.77519  2.73123  3.46354  2.40513  3.72494  3.29354  2.67741  2.69355  4.24690  2.90347  2.73739  3.18146  2.89801  2.37887  2.77519  2.98518  4.58477  3.61503
          0.01558  4.56559  5.28794  0.61958  0.77255  0.48576  0.95510
    253   1.97705  5.35400  2.25965  1.64160  4.70154  2.75834  3.81907  4.18686  2.63625  3.68268  4.45111  2.98253  3.97617  2.93910  3.15223  2.37437  3.12250  3.75776  5.83337  4.40717    367 - -
          2.68618  4.42225  2.77519  2.73123  3.46354  2.40513  3.72494  3.29354  2.67741  2.69355  4.24690  2.90347  2.73739  3.18146  2.89801  2.37887  2.77519  2.98518  4.58477  3.61503
          0.01558  4.56559  5.28794  0.61958  0.77255  0.48576  0.95510
    254   2.14792  4.24007  4.54769  3.95786  1.83786  3.97839  4.23281  2.20865  3.79354  1.87846  3.27694  4.04611  4.33212  3.95429  3.88125  3.28292  3.06781  2.42843  4.73954  2.62463    368 - -
          2.68618  4.42225  2.77519  2.73123  3.46354  2.40513  3.72494  3.29354  2.67741  2.69355  4.24690  2.90347  2.73739  3.18146  2.89801  2.37887  2.77519  2.98518  4.58477  3.61503
          0.01558  4.56559  5.28794  0.61958  0.77255  0.48576  0.95510
    255   2.79166  4.30914  4.08397  2.23063  2.67274  3.86555  4.12093  2.24395  3.41142  1.72095  3.36030  3.77488  4.22983  3.65150  3.64061  3.14389  3.02280  2.52883  4.83774  2.61869    369 - -
          2.68618  4.42225  2.77519  2.73123  3.46354  2.40513  3.72494  3.29354  2.67741  2.69355  4.24690  2.90347  2.73739  3.18146  2.89801  2.37887  2.77519  2.98518  4.58477  3.61503
          0.01558  4.56559  5.28794  0.61958  0.77255  0.48576  0.95510
    256   2.91095  5.16270  2.89032  1.25001  4.46077  2.38524  3.91201  3.87431  2.73595  2.47720  4.31207  3.10710  4.04834  3.06956  3.19784  2.91482  3.17146  3.53314  5.70537  4.34180    370 - -
          2.68618  4.42225  2.77519  2.73123  3.46354  2.40513  3.72494  3.29354  2.67741  2.69355  4.24690  2.90347  2.73739  3.18146  2.89801  2.37887  2.77519  2.98518  4.58477  3.61503
          0.31045  4.56559  1.36072  0.61958  0.77255  0.48576  0.95510
    257   3.29856  4.62916  4.96268  4.45204  3.40733  4.56550  5.03399  2.06146  4.29515  1.10822  3.22829  4.65877  4.84573  4.49110  4.43564  3.95144  3.55414  1.31905  5.42438  4.27539    371 - -
          2.68618  4.42225  2.77519  2.73123  3.46354  2.40513  3.72494  3.29354  2.67741  2.69355  4.24690  2.90347  2.73739  3.18146  2.89801  2.37887  2.77519  2.98518  4.58477  3.61503
          0.02086  4.27601  4.99835  0.61958  0.77255  0.86362  0.54755
    258   2.86616  4.48008  4.07183  3.60270  3.50373  3.81534  4.39118  2.54265  3.43954  1.28822  3.42427  3.86767  4.29784  3.78026  3.68218  3.19293  1.77259  2.44234  5.22083  4.01243    372 - -
          2.68618  4.42225  2.77519  2.73123  3.46354  2.40513  3.72494  3.29354  2.67741  2.69355  4.24690  2.90347  2.73739  3.18146  2.89801  2.37887  2.77519  2.98518  4.58477  3.61503
          0.02086  4.27601  4.99835  0.61958  0.77255  0.86362  0.54755
    259   2.81420  5.16213  2.68438  2.40852  4.57131  2.32712  3.78831  4.04876  2.57383  3.57331  4.37802  2.04176  3.91783  1.81110  3.02559  2.79044  3.08769  3.63936  5.72762  4.33984    373 - -
          2.68618  4.42225  2.77519  2.73123  3.46354  2.40513  3.72494  3.29354  2.67741  2.69355  4.24690  2.90347  2.73739  3.18146  2.89801  2.37887  2.77519  2.98518  4.58477  3.61503
          0.02086  4.27601  4.99835  0.61958  0.77255  0.86362  0.54755
    260   3.01842  5.29424  3.30217  2.70565  4.73151  3.67624  3.69183  4.11460  1.44240  3.54824  4.37122  2.23783  4.05425  2.81202  1.74586  2.99098  3.20496  3.75100  5.60308  4.36509    374 - -
          2.68618  4.42225  2.77519  2.73123  3.46354  2.40513  3.72494  3.29354  2.67741  2.69355  4.24690  2.90347  2.73739  3.18146  2.89801  2.37887  2.77519  2.98518  4.58477  3.61503
          0.02086  4.27601  4.99835  0.61958  0.77255  0.86362  0.54755
    261   3.47618  4.74537  5.21118  4.68155  3.31009  4.82362  5.20134  1.34311  4.52158  1.00219  3.09876  4.90320  4.99359  4.63287  4.61368  4.21322  3.70878  2.11213  5.43363  4.34132    375 - -
          2.68618  4.42225  2.77519  2.73123  3.46354  2.40513  3.72494  3.29354  2.67741  2.69355  4.24690  2.90347  2.73739  3.18146  2.89801  2.37887  2.77519  2.98518  4.58477  3.61503
          0.02086  4.27601  4.99835  0.61958  0.77255  0.86362  0.54755
    262   3.52600  5.29736  4.06350  3.51230  4.75903  3.90982  4.20497  4.34702  2.51598  3.78918  4.79463  3.83243  4.40725  3.41927  0.50588  3.60100  3.77355  4.05705  5.68576  4.61701    376 - -
          2.68618  4.42225  2.77519  2.73123  3.46354  2.40513  3.72494  3.29354  2.67741  2.69355  4.24690  2.90347  2.73739  3.18146  2.89801  2.37887  2.77519  2.98518  4.58477  3.61503
          0.02086  4.27601  4.99835  0.61958  0.77255  0.86362  0.54755
    263   2.43699  4.37334  3.58448  3.36341  4.55764  1.10443  4.46364  3.94092  3.45536  3.66324  4.50879  3.51161  3.89414  3.74753  3.74918  2.61673  1.71222  3.38876  5.88486  4.69231    377 - -
          2.68618  4.42225  2.77519  2.73123  3.46354  2.40513  3.72494  3.29354  2.67741  2.69355  4.24690  2.90347  2.73739  3.18146  2.89801  2.37887  2.77519  2.98518  4.58477  3.61503
          0.02086  4.27601  4.99835  0.61958  0.77255  0.86362  0.54755
    264   1.25871  4.38913  3.98069  3.55263  2.02774  3.58265  4.22137  2.84584  3.49486  2.55542  3.64595  3.74057  4.15002  3.75583  3.74396  2.97897  3.06414  2.65808  4.95242  3.55073    378 - -
          2.68618  4.42225  2.77519  2.73123  3.46354  2.40513  3.72494  3.29354  2.67741  2.69355  4.24690  2.90347  2.73739  3.18146  2.89801  2.37887  2.77519  2.98518  4.58477  3.61503
          0.02086  4.27601  4.99835  0.61958  0.77255  0.86362  0.54755
    265   1.60285  4.41059  4.07436  3.65318  1.51535  3.66406  4.20165  2.81272  3.58574  2.48673  3.60553  3.81390  4.21140  3.82832  3.80843  3.06128  3.11909  2.64655  4.82038  3.37043    379 - -
          2.68618  4.42225  2.77519  2.73123  3.46354  2.40513  3.72494  3.29354  2.67741  2.69355  4.24690  2.90347  2.73739  3.18146  2.89801  2.37887  2.77519  2.98518  4.58477  3.61503
          0.02086  4.27601  4.99835  0.61958  0.77255  0.86362  0.54755
    266   2.77058  5.08721  1.86038  2.40275  4.60254  3.33518  3.85373  4.07985  2.74707  3.62683  4.43160  2.93798  1.97770  3.00641  3.25953  2.02410  3.08029  3.64306  5.80495  4.39965    380 - -
          2.68618  4.42225  2.77519  2.73123  3.46354  2.40513  3.72494  3.29354  2.67741  2.69355  4.24690  2.90347  2.73739  3.18146  2.89801  2.37887  2.77519  2.98518  4.58477  3.61503
          0.02086  4.27601  4.99835  0.61958  0.77255  0.86362  0.54755
    267   3.13654  4.59842  4.26233  3.76240  1.54993  4.10378  2.31083  2.95712  3.61966  1.70510  3.56488  3.90913  4.44626  3.82450  3.81057  3.41037  3.36442  2.84882  4.19172  2.57667    381 - -
          2.68618  4.42225  2.77519  2.73123  3.46354  2.40513  3.72494  3.29354  2.67741  2.69355  4.24690  2.90347  2.73739  3.18146  2.89801  2.37887  2.77519  2.98518  4.58477  3.61503
          0.02086  4.27601  4.99835  0.61958  0.77255  0.86362  0.54755
    268   2.82745  4.57573  3.55749  3.12323  3.74047  3.68977  4.09779  2.75236  2.93883  2.64202  3.70590  3.51008  4.15892  2.15065  3.23588  3.05068  3.10836  1.33424  5.26375  3.99572    382 - -
          2.68618  4.42225  2.77519  2.73123  3.46354  2.40513  3.72494  3.29354  2.67741  2.69355  4.24690  2.90347  2.73739  3.18146  2.89801  2.37887  2.77519  2.98518  4.58477  3.61503
          0.02086  4.27601  4.99835  0.61958  0.77255  0.86362  0.54755
    269   3.14404  4.59715  4.67237  4.36599  3.88406  4.12918  5.11110  2.12299  4.24182  2.51096  3.80358  4.48724  4.68055  4.58066  4.41374  3.67289  3.50388  0.63188  5.73049  4.48058    383 - -
          2.68618  4.42225  2.77519  2.73123  3.46354  2.40513  3.72494  3.29354  2.67741  2.69355  4.24690  2.90347  2.73739  3.18146  2.89801  2.37887  2.77519  2.98518  4.58477  3.61503
          0.02086  4.27601  4.99835  0.61958  0.77255  0.86362  0.54755
    270   3.27205  4.60039  4.95052  4.44448  3.46177  4.55182  5.04216  2.01425  4.29139  1.27591  3.28772  4.64728  4.84425  4.50543  4.44110  3.93932  3.53091  1.15764  5.45861  4.29203    384 - -
          2.68618  4.42225  2.77519  2.73123  3.46354  2.40513  3.72494  3.29354  2.67741  2.69355  4.24690  2.90347  2.73739  3.18146  2.89801  2.37887  2.77519  2.98518  4.58477  3.61503
          0.02086  4.27601  4.99835  0.61958  0.77255  0.86362  0.54755
    271   3.13370  5.69346  1.01242  2.25051  5.01058  3.35385  3.96615  4.59838  3.04205  4.08994  4.96159  1.91549  4.00921  3.14541  3.66515  3.01236  3.44662  4.14502  6.20726  4.67468    385 - -
          2.68618  4.42225  2.77519  2.73123  3.46354  2.40513  3.72494  3.29354  2.67741  2.69355  4.24690  2.90347  2.73739  3.18146  2.89801  2.37887  2.77519  2.98518  4.58477  3.61503
          0.02086  4.27601  4.99835  0.61958  0.77255  0.86362  0.54755
    272   3.64352  4.99673  4.83803  4.49821  3.34402  4.49120  5.03080  2.58633  4.26403  0.50047  3.27289  4.73632  4.86871  4.53189  4.36628  4.13966  3.92546  2.72494  5.34916  4.15967    386 - -
          2.68618  4.42225  2.77519  2.73123  3.46354  2.40513  3.72494  3.29354  2.67741  2.69355  4.24690  2.90347  2.73739  3.18146  2.89801  2.37887  2.77519  2.98518  4.58477  3.61503
          0.02086  4.27601  4.99835  0.61958  0.77255  0.86362  0.54755
    273   2.44047  4.42623  3.40858  3.06663  4.41959  1.91298  4.20843  3.83596  3.12981  3.49515  4.31556  3.34566  1.76344  3.43716  3.49701  2.59168  1.94178  3.33201  5.73123  4.48715    387 - -
          2.68618  4.42225  2.77519  2.73123  3.46354  2.40513  3.72494  3.29354  2.67741  2.69355  4.24690  2.90347  2.73739  3.18146  2.89801  2.37887  2.77519  2.98518  4.58477  3.61503
          0.02086  4.27601  4.99835  0.61958  0.77255  0.86362  0.54755
    274   2.87711  4.91259  3.04527  2.81003  4.18389  1.40871  1.69675  3.98503  2.89574  3.55979  4.43820  3.26286  4.04883  3.29297  3.25993  2.94454  3.22168  3.59622  5.50745  4.12148    388 - -
          2.68618  4.42225  2.77519  2.73123  3.46354  2.40513  3.72494  3.29354  2.67741  2.69355  4.24690  2.90347  2.73739  3.18146  2.89801  2.37887  2.77519  2.98518  4.58477  3.61503
          0.02086  4.27601  4.99835  0.61958  0.77255  0.86362  0.54755
    275   3.18618  4.51953  4.89259  4.33604  2.04222  4.42280  4.67656  2.20748  4.19798  1.43893  3.13560  4.48074  4.68806  4.31429  4.29167  3.76151  3.41857  1.43724  5.03503  3.78137    389 - -
          2.68618  4.42225  2.77519  2.73123  3.46354  2.40513  3.72494  3.29354  2.67741  2.69355  4.24690  2.90347  2.73739  3.18146  2.89801  2.37887  2.77519  2.98518  4.58477  3.61503
          0.02086  4.27601  4.99835  0.61958  0.77255  0.86362  0.54755
    276   2.72642  4.67753  3.22049  2.76438  3.64324  3.52551  3.81704  3.35434  2.71660  2.99231  3.87483  2.18282  2.53889  3.09610  3.09605  2.83316  2.99221  3.07310  2.20999  3.66418    390 - -
          2.68618  4.42225  2.77519  2.73123  3.46354  2.40513  3.72494  3.29354  2.67741  2.69355  4.24690  2.90347  2.73739  3.18146  2.89801  2.37887  2.77519  2.98518  4.58477  3.61503
          0.02086  4.27601  4.99835  0.61958  0.77255  0.86362  0.54755
    277   3.04616  5.49246  2.41019  1.71787  4.82434  3.39419  3.90409  4.34582  2.81597  3.86283  4.71555  1.22533  3.99665  3.07167  3.31882  2.96356  3.33525  3.93270  5.99255  4.54117    391 - -
          2.68618  4.42225  2.77519  2.73123  3.46354  2.40513  3.72494  3.29354  2.67741  2.69355  4.24690  2.90347  2.73739  3.18146  2.89801  2.37887  2.77519  2.98518  4.58477  3.61503
          0.02086  4.27601  4.99835  0.61958  0.77255  0.86362  0.54755
    278   1.61419  4.31044  3.72503  3.26187  3.77323  2.27134  4.17021  1.96685  3.22011  2.79275  3.72622  3.52440  3.99366  3.51662  3.52818  2.78643  2.90377  2.63388  5.24659  4.02713    392 - -
          2.68624  4.42231  2.77469  2.73084  3.46360  2.40519  3.72501  3.29360  2.67747  2.69361  4.24696  2.90353  2.73746  3.18153  2.89807  2.37893  2.77526  2.98525  4.58483  3.61509
          0.42789  1.07479  4.99835  0.15211  1.95821  0.86362  0.54755
    279   3.42603  4.72358  4.84523  4.39790  1.61161  4.41831  3.88757  2.92902  4.21693  1.62948  3.50447  4.27674  4.70735  4.23468  4.24640  3.75745  3.64607  2.92189  1.78087  2.42416    394 - -
          2.68618  4.42225  2.77519  2.73123  3.46354  2.40513  3.72494  3.29354  2.67741  2.69355  4.24690  2.90347  2.73739  3.18146  2.89801  2.37887  2.77519  2.98518  4.58477  3.61503
          0.02086  4.27601  4.99835  0.61958  0.77255  0.86362  0.54755
    280   2.62483  4.39051  3.73217  3.30749  3.77400  3.47644  4.22777  1.90026  3.23780  2.76581  3.77685  3.57687  4.06091  3.57262  3.53645  1.33999  2.98864  2.60103  5.29745  4.03184    395 - -
          2.68618  4.42225  2.77519  2.73123  3.46354  2.40513  3.72494  3.29354  2.67741  2.69355  4.24690  2.90347  2.73739  3.18146  2.89801  2.37887  2.77519  2.98518  4.58477  3.61503
          0.02086  4.27601  4.99835  0.61958  0.77255  0.86362  0.54755
    281   1.99802  4.92656  3.08525  2.59982  4.37138  3.45903  3.75869  3.78981  2.40720  3.35320  4.16867  2.25931  3.92221  2.90395  1.81353  2.76211  2.99747  3.41794  5.52963  4.22009    396 - -
          2.68618  4.42225  2.77519  2.73123  3.46354  2.40513  3.72494  3.29354  2.67741  2.69355  4.24690  2.90347  2.73739  3.18146  2.89801  2.37887  2.77519  2.98518  4.58477  3.61503
          0.02086  4.27601  4.99835  0.61958  0.77255  0.86362  0.54755
    282   3.12112  5.28177  3.43850  2.84391  4.68831  3.73899  3.74536  4.09898  2.07531  3.53445  4.40153  3.27230  4.12802  1.51944  1.48374  3.11124  3.30519  3.76822  5.58301  4.37379    397 - -
          2.68618  4.42225  2.77519  2.73123  3.46354  2.40513  3.72494  3.29354  2.67741  2.69355  4.24690  2.90347  2.73739  3.18146  2.89801  2.37887  2.77519  2.98518  4.58477  3.61503
          0.02086  4.27601  4.99835  0.61958  0.77255  0.86362  0.54755
    283   3.29856  4.62916  4.96268  4.45204  3.40733  4.56550  5.03399  2.06146  4.29515  1.10822  3.22829  4.65877  4.84573  4.49110  4.43564  3.95144  3.55414  1.31905  5.42438  4.27539    398 - -
          2.68618  4.42225  2.77519  2.73123  3.46354  2.40513  3.72494  3.29354  2.67741  2.69355  4.24690  2.90347  2.73739  3.18146  2.89801  2.37887  2.77519  2.98518  4.58477  3.61503
          0.02086  4.27601  4.99835  0.61958  0.77255  0.86362  0.54755
    284   3.33675  4.67199  4.97479  4.46299  3.35213  4.58427  5.03418  2.11886  4.29919  0.95023  3.16866  4.67654  4.85320  4.47967  4.43166  3.97188  3.59025  1.52751  5.39596  4.26306    399 - -
          2.68618  4.42225  2.77519  2.73123  3.46354  2.40513  3.72494  3.29354  2.67741  2.69355  4.24690  2.90347  2.73739  3.18146  2.89801  2.37887  2.77519  2.98518  4.58477  3.61503
          0.02086  4.27601  4.99835  0.61958  0.77255  0.86362  0.54755
    285   2.85366  4.42038  3.94517  3.38288  3.59874  3.91800  4.21867  1.60470  2.18304  2.44623  3.50630  3.73603  4.28617  3.57336  3.46159  3.21105  3.09387  1.72912  5.18057  3.96058    400 - -
          2.68618  4.42225  2.77519  2.73123  3.46354  2.40513  3.72494  3.29354  2.67741  2.69355  4.24690  2.90347  2.73739  3.18146  2.89801  2.37887  2.77519  2.98518  4.58477  3.61503
          0.02086  4.27601  4.99835  0.61958  0.77255  0.30611  1.33296
    286   2.19207  5.16357  2.95320  2.48107  4.48827  2.29821  2.43257  3.94605  2.52085  3.47542  4.25127  2.55715  3.94373  2.32898  2.99572  2.76334  3.02039  3.55358  5.64725  4.26505    401 - -
          2.68618  4.42225  2.77519  2.73123  3.46354  2.40513  3.72494  3.29354  2.67741  2.69355  4.24690  2.90347  2.73739  3.18146  2.89801  2.37887  2.77519  2.98518  4.58477  3.61503
          0.01558  4.56559  5.28794  0.61958  0.77255  0.48576  0.95510
    287   1.61467  4.58306  3.55996  3.09953  4.02347  3.47738  4.14106  3.49528  3.09223  3.18021  4.04608  3.45283  4.04958  3.41271  3.46599  1.37826  3.02390  3.15968  5.42773  2.86334    402 - -
          2.68618  4.42225  2.77519  2.73123  3.46354  2.40513  3.72494  3.29354  2.67741  2.69355  4.24690  2.90347  2.73739  3.18146  2.89801  2.37887  2.77519  2.98518  4.58477  3.61503
          0.01558  4.56559  5.28794  0.61958  0.77255  0.48576  0.95510
    288   3.37836  5.99779  0.97231  2.41751  5.31476  3.53627  4.17899  4.92615  3.29925  4.39269  5.27859  1.46069  4.21078  3.36210  3.95683  3.23625  3.69849  4.45270  6.50238  4.93911    403 - -
          2.68618  4.42225  2.77519  2.73123  3.46354  2.40513  3.72494  3.29354  2.67741  2.69355  4.24690  2.90347  2.73739  3.18146  2.89801  2.37887  2.77519  2.98518  4.58477  3.61503
          0.01558  4.56559  5.28794  0.61958  0.77255  0.48576  0.95510
    289   2.72278  3.20165  1.81953  2.53836  4.34076  3.51285  3.76751  3.77662  2.54403  3.34508  4.13492  3.06058  3.93265  2.89924  2.42225  2.38227  2.53583  3.40793  5.55078  4.19391    404 - -
          2.68618  4.42225  2.77519  2.73123  3.46354  2.40513  3.72494  3.29354  2.67741  2.69355  4.24690  2.90347  2.73739  3.18146  2.89801  2.37887  2.77519  2.98518  4.58477  3.61503
          0.01558  4.56559  5.28794  0.61958  0.77255  0.48576  0.95510
    290   3.35360  4.64143  5.28199  4.70967  2.12419  4.67041  5.02897  1.84036  4.55875  1.38065  3.26459  4.80555  4.90817  4.63102  4.59114  4.01917  3.58314  1.40125  5.34410  4.21833    405 - -
          2.68618  4.42225  2.77519  2.73123  3.46354  2.40513  3.72494  3.29354  2.67741  2.69355  4.24690  2.90347  2.73739  3.18146  2.89801  2.37887  2.77519  2.98518  4.58477  3.61503
          0.01558  4.56559  5.28794  0.61958  0.77255  0.48576  0.95510
    291   3.40384  4.67008  5.34322  4.79036  3.57603  4.79013  5.22184  1.74480  4.66197  1.64590  2.20839  4.91849  5.01782  4.76987  4.72813  4.15298  3.63954  1.11858  5.54552  4.43361    406 - -
          2.68618  4.42225  2.77519  2.73123  3.46354  2.40513  3.72494  3.29354  2.67741  2.69355  4.24690  2.90347  2.73739  3.18146  2.89801  2.37887  2.77519  2.98518  4.58477  3.61503
          0.01558  4.56559  5.28794  0.61958  0.77255  0.48576  0.95510
    292   3.08358  4.43238  4.93508  4.34153  3.29040  4.29704  4.61584  1.98391  4.16412  1.27073  3.21593  4.41516  4.60062  4.27958  4.20907  3.61956  3.31267  1.65638  2.78041  3.88005    407 - -
          2.68618  4.42225  2.77519  2.73123  3.46354  2.40513  3.72494  3.29354  2.67741  2.69355  4.24690  2.90347  2.73739  3.18146  2.89801  2.37887  2.77519  2.98518  4.58477  3.61503
          0.01558  4.56559  5.28794  0.61958  0.77255  0.48576  0.95510
    293   3.41407  4.70039  5.25477  4.70668  3.57272  4.76766  5.19784  2.14455  4.56900  1.68247  2.32634  4.87021  5.00703  4.71065  4.66784  4.13066  3.65330  0.91608  5.55272  4.43223    408 - -
          2.68618  4.42225  2.77519  2.73123  3.46354  2.40513  3.72494  3.29354  2.67741  2.69355  4.24690  2.90347  2.73739  3.18146  2.89801  2.37887  2.77519  2.98518  4.58477  3.61503
          0.01558  4.56559  5.28794  0.61958  0.77255  0.48576  0.95510
    294   1.95633  4.33594  4.47344  3.90201  3.50823  4.07823  4.45103  1.99518  3.78582  2.03479  3.46045  4.09724  4.44153  4.01008  3.96384  3.38628  2.26665  1.58271  5.10292  3.90901    409 - -
          2.68618  4.42225  2.77519  2.73123  3.46354  2.40513  3.72494  3.29354  2.67741  2.69355  4.24690  2.90347  2.73739  3.18146  2.89801  2.37887  2.77519  2.98518  4.58477  3.61503
          0.01558  4.56559  5.28794  0.61958  0.77255  0.48576  0.95510
    295   3.06715  5.61402  1.67817  1.40949  4.93275  3.51456  3.94705  4.43146  2.85932  3.92337  4.72396  2.97849  4.06744  3.08720  3.41554  2.98195  1.98872  3.99780  6.07745  4.60655    410 - -
          2.68618  4.42225  2.77519  2.73123  3.46354  2.40513  3.72494  3.29354  2.67741  2.69355  4.24690  2.90347  2.73739  3.18146  2.89801  2.37887  2.77519  2.98518  4.58477  3.61503
          0.01558  4.56559  5.28794  0.61958  0.77255  0.48576  0.95510
    296   2.87485  5.27217  3.08386  2.56262  4.63362  3.59856  3.76065  4.08027  2.38266  3.56498  4.34262  2.47477  2.35210  1.86266  2.07671  2.84725  3.09869  3.68094  5.68779  4.33892    411 - -
          2.68618  4.42225  2.77519  2.73123  3.46354  2.40513  3.72494  3.29354  2.67741  2.69355  4.24690  2.90347  2.73739  3.18146  2.89801  2.37887  2.77519  2.98518  4.58477  3.61503
          0.01558  4.56559  5.28794  0.61958  0.77255  0.48576  0.95510
    297   2.82133  5.28146  2.04758  2.45422  4.62170  3.52241  3.76054  4.09403  2.18822  3.58736  4.35055  3.00130  3.95430  2.87275  2.51423  1.64319  3.05877  3.67566  5.72931  4.33028    412 - -
          2.68618  4.42225  2.77519  2.73123  3.46354  2.40513  3.72494  3.29354  2.67741  2.69355  4.24690  2.90347  2.73739  3.18146  2.89801  2.37887  2.77519  2.98518  4.58477  3.61503
          0.01558  4.56559  5.28794  0.61958  0.77255  0.48576  0.95510
    298   3.43716  4.69854  5.39074  4.83447  3.53892  4.82319  5.24411  1.57968  4.70345  1.39623  2.40536  4.95931  5.03613  4.78637  4.75335  4.18766  3.67025  1.33137  5.53471  4.43977    413 - -
          2.68618  4.42225  2.77519  2.73123  3.46354  2.40513  3.72494  3.29354  2.67741  2.69355  4.24690  2.90347  2.73739  3.18146  2.89801  2.37887  2.77519  2.98518  4.58477  3.61503
          0.01558  4.56559  5.28794  0.61958  0.77255  0.48576  0.95510
    299   1.57593  4.54812  3.73992  3.34773  4.72357  1.71542  4.45538  4.17513  3.38616  3.80780  4.59454  3.56546  2.37281  3.67420  3.75687  1.69232  3.02055  3.58152  6.01445  4.77914    414 - -
          2.68618  4.42225  2.77519  2.73123  3.46354  2.40513  3.72494  3.29354  2.67741  2.69355  4.24690  2.90347  2.73739  3.18146  2.89801  2.37887  2.77519  2.98518  4.58477  3.61503
          0.01558  4.56559  5.28794  0.61958  0.77255  0.48576  0.95510
    300   1.69248  4.47224  4.04684  3.82994  4.88616  3.24703  4.83225  4.30789  3.89061  4.02370  4.83325  3.80285  4.05513  4.13902  4.13923  0.69565  3.07228  3.63938  6.22964  5.05842    415 - -
          2.68618  4.42225  2.77519  2.73123  3.46354  2.40513  3.72494  3.29354  2.67741  2.69355  4.24690  2.90347  2.73739  3.18146  2.89801  2.37887  2.77519  2.98518  4.58477  3.61503
          0.01558  4.56559  5.28794  0.61958  0.77255  0.48576  0.95510
    301   3.19282  2.66315  5.11961  4.55241  3.53323  4.49931  4.91369  1.67469  4.39991  1.21573  3.40043  4.63645  4.79378  4.54052  4.46415  3.84328  3.43216  1.70611  5.33574  4.18355    416 - -
          2.68618  4.42225  2.77519  2.73123  3.46354  2.40513  3.72494  3.29354  2.67741  2.69355  4.24690  2.90347  2.73739  3.18146  2.89801  2.37887  2.77519  2.98518  4.58477  3.61503
          0.01558  4.56559  5.28794  0.61958  0.77255  0.48576  0.95510
    302   3.19429  5.26094  3.74270  3.03748  4.64013  3.89980  3.87319  3.94822  1.78336  3.48897  4.36039  3.44627  4.25857  3.01782  1.13903  3.22409  3.37440  2.34093  5.62300  4.43279    417 - -
          2.68618  4.42225  2.77519  2.73123  3.46354  2.40513  3.72494  3.29354  2.67741  2.69355  4.24690  2.90347  2.73739  3.18146  2.89801  2.37887  2.77519  2.98518  4.58477  3.61503
          0.01558  4.56559  5.28794  0.61958  0.77255  0.48576  0.95510
    303   2.73785  4.82272  3.20595  2.65737  4.04799  3.58369  3.80586  3.43585  2.18898  2.61354  3.91707  2.20912  3.98017  2.98371  3.05231  2.22965  2.97258  2.25854  5.35639  4.04972    418 - -
          2.68618  4.42225  2.77519  2.73123  3.46354  2.40513  3.72494  3.29354  2.67741  2.69355  4.24690  2.90347  2.73739  3.18146  2.89801  2.37887  2.77519  2.98518  4.58477  3.61503
          0.01558  4.56559  5.28794  0.61958  0.77255  0.48576  0.95510
    304   0.59788  4.50234  4.10160  3.93579  4.93784  2.04629  4.92813  4.34769  4.03946  4.07606  4.89504  3.87526  4.09754  4.26242  4.26015  2.78302  3.12681  3.68091  6.26813  5.13922    419 - -
          2.68618  4.42225  2.77519  2.73123  3.46354  2.40513  3.72494  3.29354  2.67741  2.69355  4.24690  2.90347  2.73739  3.18146  2.89801  2.37887  2.77519  2.98518  4.58477  3.61503
          0.13552  4.56559  2.15130  0.61958  0.77255  0.48576  0.95510
    305   2.00680  5.06650  3.33689  2.87908  4.64470  3.61147  3.94119  3.98293  1.02720  3.56661  4.42533  3.31252  4.11190  3.09420  2.72400  2.99708  3.23490  3.61632  5.71952  4.46981    420 - -
          2.68618  4.42225  2.77519  2.73123  3.46354  2.40513  3.72494  3.29354  2.67741  2.69355  4.24690  2.90347  2.73739  3.18146  2.89801  2.37887  2.77519  2.98518  4.58477  3.61503
          0.01754  4.44762  5.16996  0.61958  0.77255  0.67077  0.71604
    306   2.98476  5.50959  2.59256  1.53129  4.82959  3.48210  3.84553  4.32534  2.66371  3.80099  4.59511  1.86225  4.00303  2.00458  3.15623  2.90753  3.23768  3.89784  5.93454  4.49571    421 - -
          2.68618  4.42225  2.77519  2.73123  3.46354  2.40513  3.72494  3.29354  2.67741  2.69355  4.24690  2.90347  2.73739  3.18146  2.89801  2.37887  2.77519  2.98518  4.58477  3.61503
          0.01754  4.44762  5.16996  0.61958  0.77255  0.67077  0.71604
    307   3.48947  4.76688  5.30461  4.74386  1.59782  4.77131  4.95291  1.52864  4.59483  1.31364  3.10776  4.85983  4.95239  4.60405  4.61410  4.12627  3.70882  2.42828  5.15966  3.93033    422 - -
          2.68618  4.42225  2.77519  2.73123  3.46354  2.40513  3.72494  3.29354  2.67741  2.69355  4.24690  2.90347  2.73739  3.18146  2.89801  2.37887  2.77519  2.98518  4.58477  3.61503
          0.01754  4.44762  5.16996  0.61958  0.77255  0.38535  1.14010
    308   3.71402  4.95224  5.60582  5.03299  3.36512  5.08833  5.42052  1.30994  4.89366  1.04195  2.07219  5.21826  5.18538  4.85306  4.89264  4.46512  3.92794  2.46527  5.53024  4.53372    423 - -
          2.68618  4.42225  2.77519  2.73123  3.46354  2.40513  3.72494  3.29354  2.67741  2.69355  4.24690  2.90347  2.73739  3.18146  2.89801  2.37887  2.77519  2.98518  4.58477  3.61503
          0.01558  4.56559  5.28794  0.61958  0.77255  0.48576  0.95510
    309   3.25528  5.91804  1.02988  1.82874  5.20014  3.52385  4.05143  4.74398  3.05893  4.19834  5.03303  2.96777  4.14147  2.10556  3.66505  3.12262  3.53853  4.28651  6.33996  4.80591    424 - -
          2.68618  4.42225  2.77519  2.73123  3.46354  2.40513  3.72494  3.29354  2.67741  2.69355  4.24690  2.90347  2.73739  3.18146  2.89801  2.37887  2.77519  2.98518  4.58477  3.61503
          0.01558  4.56559  5.28794  0.61958  0.77255  0.48576  0.95510
    310   2.79004  4.78230  3.32181  1.76489  3.95479  3.65661  3.85733  2.61686  2.65590  2.08514  3.83747  3.24662  4.04149  3.05648  2.41969  2.88857  3.01803  3.03705  5.31181  4.03094    425 - -
          2.68618  4.42225  2.77519  2.73123  3.46354  2.40513  3.72494  3.29354  2.67741  2.69355  4.24690  2.90347  2.73739  3.18146  2.89801  2.37887  2.77519  2.98518  4.58477  3.61503
          0.01558  4.56559  5.28794  0.61958  0.77255  0.48576  0.95510
    311   2.84045  2.49602  4.63070  4.03706  3.26457  4.00662  4.33103  2.45820  3.86073  1.55763  3.28623  4.11008  4.36285  4.02449  3.93485  3.31821  3.07559  1.69718  4.85183  2.69421    426 - -
          2.68618  4.42225  2.77519  2.73123  3.46354  2.40513  3.72494  3.29354  2.67741  2.69355  4.24690  2.90347  2.73739  3.18146  2.89801  2.37887  2.77519  2.98518  4.58477  3.61503
          0.01558  4.56559  5.28794  0.61958  0.77255  0.48576  0.95510
    312   2.85387  5.34481  2.39447  1.92426  4.69759  3.54747  3.75260  4.17097  1.54004  3.63669  4.39499  3.01326  3.96998  2.85951  2.30843  2.80707  3.08359  3.74206  5.75332  4.36069    427 - -
          2.68618  4.42225  2.77519  2.73123  3.46354  2.40513  3.72494  3.29354  2.67741  2.69355  4.24690  2.90347  2.73739  3.18146  2.89801  2.37887  2.77519  2.98518  4.58477  3.61503
          0.01558  4.56559  5.28794  0.61958  0.77255  0.48576  0.95510
    313   3.20042  5.41381  3.56308  2.93659  4.90472  2.09040  3.86084  4.26951  1.70213  3.70261  4.53763  3.37412  4.23229  2.98533  1.26771  3.18593  3.38960  3.91136  5.75008  4.54331    428 - -
          2.68618  4.42225  2.77519  2.73123  3.46354  2.40513  3.72494  3.29354  2.67741  2.69355  4.24690  2.90347  2.73739  3.18146  2.89801  2.37887  2.77519  2.98518  4.58477  3.61503
          0.16171  4.56559  1.97394  0.61958  0.77255  0.48576  0.95510
    314   2.79910  4.25170  4.30178  3.72371  2.48293  3.91849  4.21860  1.86155  3.59776  1.82462  3.26277  3.91777  4.27783  3.80661  3.76547  2.04906  3.03458  2.34477  4.83777  3.61721    429 - -
          2.68618  4.42225  2.77519  2.73123  3.46354  2.40513  3.72494  3.29354  2.67741  2.69355  4.24690  2.90347  2.73739  3.18146  2.89801  2.37887  2.77519  2.98518  4.58477  3.61503
          0.01801  4.42189  5.14423  0.61958  0.77255  0.36989  1.17379
    315   3.64404  5.65072  4.23566  3.37273  5.25517  4.15259  3.94120  4.53131  1.66581  3.87243  4.77608  3.68549  4.48491  3.07215  0.70691  3.62399  3.75110  4.23038  5.81655  4.75371    430 - -
          2.68618  4.42225  2.77519  2.73123  3.46354  2.40513  3.72494  3.29354  2.67741  2.69355  4.24690  2.90347  2.73739  3.18146  2.89801  2.37887  2.77519  2.98518  4.58477  3.61503
          0.01558  4.56559  5.28794  0.61958  0.77255  0.48576  0.95510
    316   2.78873  5.25213  2.91862  1.73594  4.58927  3.51427  3.73807  4.06214  2.48131  3.55615  4.31399  2.54026  2.41611  2.84703  2.44522  2.38611  3.02434  3.64269  5.69933  4.29961    431 - -
          2.68618  4.42225  2.77519  2.73123  3.46354  2.40513  3.72494  3.29354  2.67741  2.69355  4.24690  2.90347  2.73739  3.18146  2.89801  2.37887  2.77519  2.98518  4.58477  3.61503
          0.01558  4.56559  5.28794  0.61958  0.77255  0.48576  0.95510
    317   2.73612  5.05006  2.52409  2.50305  4.32865  3.52906  3.73652  2.68387  2.50658  3.32826  4.11755  2.18620  3.92846  2.86488  2.42670  2.73938  2.26480  3.40322  5.53255  4.17040    432 - -
          2.68618  4.42225  2.77519  2.73123  3.46354  2.40513  3.72494  3.29354  2.67741  2.69355  4.24690  2.90347  2.73739  3.18146  2.89801  2.37887  2.77519  2.98518  4.58477  3.61503
          0.01558  4.56559  5.28794  0.61958  0.77255  0.48576  0.95510
    318   2.96904  5.43780  1.45283  2.43932  4.83451  3.49737  3.92308  4.32851  2.80245  3.82930  4.61763  1.87084  4.03424  3.05891  3.33787  2.37146  2.54380  3.88800  5.98522  4.54161    433 - -
          2.68618  4.42225  2.77519  2.73123  3.46354  2.40513  3.72494  3.29354  2.67741  2.69355  4.24690  2.90347  2.73739  3.18146  2.89801  2.37887  2.77519  2.98518  4.58477  3.61503
          0.01558  4.56559  5.28794  0.61958  0.77255  0.48576  0.95510
    319   1.95377  4.76944  3.37591  2.81632  4.06887  3.60176  3.89126  3.44490  2.65375  2.39542  3.95052  3.27318  4.03312  3.08727  1.74266  2.41466  3.02199  3.15123  5.38059  4.10400    434 - -
          2.68618  4.42225  2.77519  2.73123  3.46354  2.40513  3.72494  3.29354  2.67741  2.69355  4.24690  2.90347  2.73739  3.18146  2.89801  2.37887  2.77519  2.98518  4.58477  3.61503
          0.01558  4.56559  5.28794  0.61958  0.77255  0.48576  0.95510
    320   2.85373  5.29377  3.05567  2.02791  4.65133  3.58336  3.73892  4.10541  2.09453  3.57790  4.34425  3.05657  2.00027  2.35455  2.38070  2.81848  3.07551  3.69402  5.69410  4.33211    435 - -
          2.68618  4.42225  2.77519  2.73123  3.46354  2.40513  3.72494  3.29354  2.67741  2.69355  4.24690  2.90347  2.73739  3.18146  2.89801  2.37887  2.77519  2.98518  4.58477  3.61503
          0.16171  4.56559  1.97394  0.61958  0.77255  0.48576  0.95510
    321   2.85740  4.35430  4.20348  3.63690  2.58174  3.94548  4.24856  2.53087  3.53282  1.77923  3.28654  3.89247  1.93307  3.76486  3.74987  3.24096  3.09700  1.99410  4.92602  3.69978    436 - -
          2.68618  4.42225  2.77519  2.73123  3.46354  2.40513  3.72494  3.29354  2.67741  2.69355  4.24690  2.90347  2.73739  3.18146  2.89801  2.37887  2.77519  2.98518  4.58477  3.61503
          0.27210  4.42189  1.48630  0.61958  0.77255  0.70446  0.68196
    322   2.61509  4.31908  3.67075  3.16464  3.59467  3.55001  4.06491  1.82561  3.08863  2.55326  3.53748  3.49442  2.50337  3.40994  3.40238  2.87728  2.21349  2.43022  5.10369  3.87889    437 - -
          2.68618  4.42225  2.77519  2.73123  3.46354  2.40513  3.72494  3.29354  2.67741  2.69355  4.24690  2.90347  2.73739  3.18146  2.89801  2.37887  2.77519  2.98518  4.58477  3.61503
          0.02315  4.17294  4.89529  0.61958  0.77255  0.61684  0.77576
    323   2.90462  4.95884  3.48751  2.96957  4.56283  3.57385  3.91921  4.00460  2.36337  3.53883  4.39723  3.35227  4.08739  3.08405  1.08934  2.06362  3.20361  3.61909  5.63271  4.39960    438 - -
          2.68618  4.42225  2.77519  2.73123  3.46354  2.40513  3.72494  3.29354  2.67741  2.69355  4.24690  2.90347  2.73739  3.18146  2.89801  2.37887  2.77519  2.98518  4.58477  3.61503
          0.01929  4.35378  5.07613  0.61958  0.77255  0.78482  0.60918
    324   3.03067  4.44963  4.53789  3.98189  3.40691  4.20340  4.58919  1.76010  3.84649  1.33814  3.27939  4.21247  4.53780  4.07749  4.03142  3.52826  2.05799  2.13373  5.18827  4.02727    439 - -
          2.68618  4.42225  2.77519  2.73123  3.46354  2.40513  3.72494  3.29354  2.67741  2.69355  4.24690  2.90347  2.73739  3.18146  2.89801  2.37887  2.77519  2.98518  4.58477  3.61503
          0.01929  4.35378  5.07613  0.61958  0.77255  0.33592  1.25416
    325   2.74371  4.74735  3.28180  2.25389  2.59086  3.61687  2.67360  2.66605  2.66165  2.97788  3.83198  3.20650  4.00263  3.02751  2.17787  2.83845  2.97337  3.05324  5.25778  3.95560    440 - -
          2.68618  4.42225  2.77519  2.73123  3.46354  2.40513  3.72494  3.29354  2.67741  2.69355  4.24690  2.90347  2.73739  3.18146  2.89801  2.37887  2.77519  2.98518  4.58477  3.61503
          0.01558  4.56559  5.28794  0.61958  0.77255  0.48576  0.95510
    326   3.64250  4.87295  5.57091  5.02938  3.52379  5.08087  5.51075  1.52102  4.91066  0.86483  3.27925  5.21207  5.21843  4.94720  4.95805  4.47186  3.87268  1.82633  5.67384  4.62850    441 - -
          2.68618  4.42225  2.77519  2.73123  3.46354  2.40513  3.72494  3.29354  2.67741  2.69355  4.24690  2.90347  2.73739  3.18146  2.89801  2.37887  2.77519  2.98518  4.58477  3.61503
          0.01558  4.56559  5.28794  0.61958  0.77255  0.48576  0.95510
    327   3.18746  1.93930  5.13236  4.57926  3.66415  4.52955  4.98635  1.60747  4.43826  1.87588  3.53544  4.66679  4.83517  4.61410  4.52437  3.88061  3.43272  1.38055  5.44042  4.26017    442 - -
          2.68618  4.42225  2.77519  2.73123  3.46354  2.40513  3.72494  3.29354  2.67741  2.69355  4.24690  2.90347  2.73739  3.18146  2.89801  2.37887  2.77519  2.98518  4.58477  3.61503
          0.01558  4.56559  5.28794  0.61958  0.77255  0.48576  0.95510
    328   3.77404  4.99711  5.63518  5.10415  3.44435  5.18462  5.56443  1.30939  4.95257  0.82244  3.20503  5.31442  5.28080  4.96386  4.98268  4.59651  3.99917  2.33685  5.65032  4.61496    443 - -
          2.68618  4.42225  2.77519  2.73123  3.46354  2.40513  3.72494  3.29354  2.67741  2.69355  4.24690  2.90347  2.73739  3.18146  2.89801  2.37887  2.77519  2.98518  4.58477  3.61503
          0.01558  4.56559  5.28794  0.61958  0.77255  0.48576  0.95510
    329   2.99335  5.42551  2.67414  1.94710  4.82843  3.51032  3.94687  4.31871  2.81285  3.82856  4.62847  1.62074  4.05526  3.08906  3.32513  1.59102  3.27230  3.88781  5.98533  4.55415    444 - -
          2.68618  4.42225  2.77519  2.73123  3.46354  2.40513  3.72494  3.29354  2.67741  2.69355  4.24690  2.90347  2.73739  3.18146  2.89801  2.37887  2.77519  2.98518  4.58477  3.61503
          0.16171  4.56559  1.97394  0.61958  0.77255  0.48576  0.95510
    330   2.81247  5.32210  2.03213  2.00614  4.65647  3.46585  3.72492  4.14074  2.48325  3.61618  4.37722  2.92943  3.91505  1.95722  2.30589  2.75921  3.05049  3.70957  5.74677  4.33039    445 - -
          2.68618  4.42225  2.77519  2.73123  3.46354  2.40513  3.72494  3.29354  2.67741  2.69355  4.24690  2.90347  2.73739  3.18146  2.89801  2.37887  2.77519  2.98518  4.58477  3.61503
          0.01801  4.42189  5.14423  0.61958  0.77255  0.70446  0.68196
    331   2.68096  2.95770  3.76200  3.19351  3.36321  3.70335  2.98809  2.76768  3.11551  2.49712  3.40561  2.80872  4.08275  3.39785  3.40857  2.96831  2.91482  1.87101  4.84833  2.63263    446 - -
          2.68618  4.42225  2.77519  2.73123  3.46354  2.40513  3.72494  3.29354  2.67741  2.69355  4.24690  2.90347  2.73739  3.18146  2.89801  2.37887  2.77519  2.98518  4.58477  3.61503
          0.01801  4.42189  5.14423  0.61958  0.77255  0.36989  1.17379
    332   2.95354  5.18572  3.34351  2.73641  4.52301  2.23108  3.79377  3.92116  1.65706  2.52360  4.26348  3.22001  4.08354  2.92492  1.91770  2.95932  3.16201  3.58002  5.59400  4.31334    447 - -
          2.68618  4.42225  2.77519  2.73123  3.46354  2.40513  3.72494  3.29354  2.67741  2.69355  4.24690  2.90347  2.73739  3.18146  2.89801  2.37887  2.77519  2.98518  4.58477  3.61503
          0.01558  4.56559  5.28794  0.61958  0.77255  0.48576  0.95510
    333   2.73295  4.29020  3.94896  3.37639  2.46368  3.78658  4.07883  2.72493  3.29063  2.46970  2.76052  2.89048  2.35312  3.55031  3.54849  3.06096  2.96808  1.87499  4.89191  3.67928    448 - -
          2.68618  4.42225  2.77519  2.73123  3.46354  2.40513  3.72494  3.29354  2.67741  2.69355  4.24690  2.90347  2.73739  3.18146  2.89801  2.37887  2.77519  2.98518  4.58477  3.61503
          0.01558  4.56559  5.28794  0.61958  0.77255  0.48576  0.95510
    334   2.81015  5.26991  2.21703  1.91427  4.58183  3.50750  3.76174  2.92536  2.54764  3.56223  4.32817  2.37512  2.38716  2.87705  3.04920  2.77260  3.04879  3.64345  5.72086  4.31220    449 - -
          2.68618  4.42225  2.77519  2.73123  3.46354  2.40513  3.72494  3.29354  2.67741  2.69355  4.24690  2.90347  2.73739  3.18146  2.89801  2.37887  2.77519  2.98518  4.58477  3.61503
          0.01558  4.56559  5.28794  0.61958  0.77255  0.48576  0.95510
    335   1.74094  4.40295  3.80471  3.26813  3.72119  2.15575  4.14362  2.46131  3.21530  2.78966  3.68814  3.57801  4.09460  3.50230  3.53615  2.40571  2.97811  2.16666  5.17727  3.95771    450 - -
          2.68618  4.42225  2.77519  2.73123  3.46354  2.40513  3.72494  3.29354  2.67741  2.69355  4.24690  2.90347  2.73739  3.18146  2.89801  2.37887  2.77519  2.98518  4.58477  3.61503
          0.01558  4.56559  5.28794  0.61958  0.77255  0.48576  0.95510
    336   1.99290  5.15677  3.26021  2.68535  4.55103  3.63613  3.79888  3.96586  2.01076  3.48584  4.28720  3.17780  4.04176  2.92517  1.58737  2.41946  3.11737  3.59515  5.63174  4.32741    451 - -
          2.68618  4.42225  2.77519  2.73123  3.46354  2.40513  3.72494  3.29354  2.67741  2.69355  4.24690  2.90347  2.73739  3.18146  2.89801  2.37887  2.77519  2.98518  4.58477  3.61503
          0.01558  4.56559  5.28794  0.61958  0.77255  0.48576  0.95510
    337   2.82357  5.04017  3.13575  2.62064  4.32075  3.59574  3.79826  3.73719  1.94398  2.42075  4.13512  2.51077  1.98820  2.94406  2.90418  2.84523  3.05589  3.40398  5.52798  4.20294    452 - -
          2.68618  4.42225  2.77519  2.73123  3.46354  2.40513  3.72494  3.29354  2.67741  2.69355  4.24690  2.90347  2.73739  3.18146  2.89801  2.37887  2.77519  2.98518  4.58477  3.61503
          0.13552  4.56559  2.15130  0.61958  0.77255  0.48576  0.95510
    338   2.70761  4.65005  3.27492  1.98600  3.82070  3.59145  3.82969  3.17838  2.70909  2.14205  2.80971  3.21265  3.98562  3.05295  3.12159  2.20754  2.94232  2.92726  5.20419  3.92625    453 - -
          2.68618  4.42225  2.77519  2.73123  3.46354  2.40513  3.72494  3.29354  2.67741  2.69355  4.24690  2.90347  2.73739  3.18146  2.89801  2.37887  2.77519  2.98518  4.58477  3.61503
          0.01754  4.44762  5.16996  0.61958  0.77255  0.67077  0.71604
    339   3.60553  4.86103  5.44685  4.87145  3.28463  4.95138  5.27418  1.49811  4.73004  1.04576  1.90547  5.06306  5.06861  4.71554  4.74794  4.31897  3.81993  2.41964  5.42511  4.41770    454 - -
          2.68618  4.42225  2.77519  2.73123  3.46354  2.40513  3.72494  3.29354  2.67741  2.69355  4.24690  2.90347  2.73739  3.18146  2.89801  2.37887  2.77519  2.98518  4.58477  3.61503
          0.01754  4.44762  5.16996  0.61958  0.77255  0.38535  1.14010
    340   1.96444  5.24522  1.37043  2.55674  4.80821  3.47437  4.03397  4.27303  2.94752  3.82774  4.63653  3.09152  2.08993  3.18935  3.46868  2.92285  3.25302  3.82554  6.00964  4.60041    455 - -
          2.68618  4.42225  2.77519  2.73123  3.46354  2.40513  3.72494  3.29354  2.67741  2.69355  4.24690  2.90347  2.73739  3.18146  2.89801  2.37887  2.77519  2.98518  4.58477  3.61503
          0.01558  4.56559  5.28794  0.61958  0.77255  0.48576  0.95510
    341   2.18298  4.78334  3.24399  2.69145  4.01082  3.58986  3.82266  3.38910  2.31675  3.04451  3.88857  3.18273  3.98890  2.41893  3.07126  2.81642  2.17768  2.17928  5.33316  4.03570    456 - -
          2.68618  4.42225  2.77519  2.73123  3.46354  2.40513  3.72494  3.29354  2.67741  2.69355  4.24690  2.90347  2.73739  3.18146  2.89801  2.37887  2.77519  2.98518  4.58477  3.61503
          0.01558  4.56559  5.28794  0.61958  0.77255  0.48576  0.95510
    342   2.77681  5.27568  2.91393  1.99761  4.61558  2.85290  3.71965  4.09705  1.87741  3.57573  4.32329  2.54629  3.92147  2.31530  2.94259  2.31677  3.01001  3.66470  5.70699  4.29866    457 - -
          2.68618  4.42225  2.77519  2.73123  3.46354  2.40513  3.72494  3.29354  2.67741  2.69355  4.24690  2.90347  2.73739  3.18146  2.89801  2.37887  2.77519  2.98518  4.58477  3.61503
          0.01558  4.56559  5.28794  0.61958  0.77255  0.48576  0.95510
    343   2.23445  5.54741  1.15902  2.43298  4.90006  3.51539  3.96800  4.39423  2.87628  3.90003  4.70967  3.00322  4.07565  2.14763  3.41779  2.98760  3.33521  3.96634  6.06127  4.60464    458 - -
          2.68618  4.42225  2.77519  2.73123  3.46354  2.40513  3.72494  3.29354  2.67741  2.69355  4.24690  2.90347  2.73739  3.18146  2.89801  2.37887  2.77519  2.98518  4.58477  3.61503
          0.01558  4.56559  5.28794  0.61958  0.77255  0.48576  0.95510
    344   3.33763  4.62224  5.27925  4.71196  1.98550  4.66721  5.03906  1.48046  4.56338  1.61736  3.30863  4.80374  4.91234  4.64982  4.60207  4.01798  3.56970  1.54246  5.36671  4.22685    459 - -
          2.68618  4.42225  2.77519  2.73123  3.46354  2.40513  3.72494  3.29354  2.67741  2.69355  4.24690  2.90347  2.73739  3.18146  2.89801  2.37887  2.77519  2.98518  4.58477  3.61503
          0.01558  4.56559  5.28794  0.61958  0.77255  0.48576  0.95510
    345   2.90791  5.34519  2.76314  1.85320  4.70464  1.72593  3.85684  4.18011  2.66917  3.68898  4.47256  3.01234  4.00609  2.36327  3.16542  2.22803  3.16495  3.76318  5.84799  4.43532    460 - -
          2.68618  4.42225  2.77519  2.73123  3.46354  2.40513  3.72494  3.29354  2.67741  2.69355  4.24690  2.90347  2.73739  3.18146  2.89801  2.37887  2.77519  2.98518  4.58477  3.61503
          0.01558  4.56559  5.28794  0.61958  0.77255  0.48576  0.95510
    346   2.76817  4.98834  3.13367  1.93859  4.26211  3.57114  3.77410  3.65703  2.51686  3.26054  4.07440  3.10423  3.97023  2.91778  2.11283  2.79416  2.18828  2.47492  5.49018  4.15880    461 - -
          2.68618  4.42225  2.77519  2.73123  3.46354  2.40513  3.72494  3.29354  2.67741  2.69355  4.24690  2.90347  2.73739  3.18146  2.89801  2.37887  2.77519  2.98518  4.58477  3.61503
          0.01558  4.56559  5.28794  0.61958  0.77255  0.48576  0.95510
    347   1.97932  4.42500  3.84655  3.26815  3.50718  3.80614  4.07561  2.81883  3.12013  1.68186  2.57330  3.61999  4.18213  3.45773  2.43998  3.07541  3.02978  2.64295  5.01857  3.81117    462 - -
          2.68618  4.42225  2.77519  2.73123  3.46354  2.40513  3.72494  3.29354  2.67741  2.69355  4.24690  2.90347  2.73739  3.18146  2.89801  2.37887  2.77519  2.98518  4.58477  3.61503
          0.01558  4.56559  5.28794  0.61958  0.77255  0.48576  0.95510
    348   3.81578  5.04822  5.65307  5.08329  2.21628  5.14497  5.32216  2.02904  4.94288  0.66048  3.06634  5.25381  5.20975  4.84056  4.91140  4.52250  4.02003  2.70252  5.38180  4.27342    463 - -
          2.68618  4.42225  2.77519  2.73123  3.46354  2.40513  3.72494  3.29354  2.67741  2.69355  4.24690  2.90347  2.73739  3.18146  2.89801  2.37887  2.77519  2.98518  4.58477  3.61503
          0.01558  4.56559  5.28794  0.61958  0.77255  0.48576  0.95510
    349   3.10904  5.69882  1.96064  1.80277  5.00362  1.47831  3.96267  4.52027  2.89069  3.99230  4.79487  2.96930  4.08112  2.43473  3.45742  3.00994  3.37674  4.07647  6.13792  4.65061    464 - -
          2.68618  4.42225  2.77519  2.73123  3.46354  2.40513  3.72494  3.29354  2.67741  2.69355  4.24690  2.90347  2.73739  3.18146  2.89801  2.37887  2.77519  2.98518  4.58477  3.61503
          0.01558  4.56559  5.28794  0.61958  0.77255  0.48576  0.95510
    350   2.73778  3.07697  4.31507  3.72420  3.29152  3.86197  4.17969  2.04317  3.58215  1.98389  3.30094  3.88773  4.23026  3.78939  2.78693  2.61675  2.97137  1.78339  4.81359  3.62579    465 - -
          2.68618  4.42225  2.77519  2.73123  3.46354  2.40513  3.72494  3.29354  2.67741  2.69355  4.24690  2.90347  2.73739  3.18146  2.89801  2.37887  2.77519  2.98518  4.58477  3.61503
          0.01558  4.56559  5.28794  0.61958  0.77255  0.48576  0.95510
    351   2.78143  5.27515  2.35505  2.42532  4.61240  3.50607  3.72723  4.09335  1.92122  3.57640  4.32644  2.97573  2.69295  2.06182  2.96357  2.38309  3.01613  3.66342  5.71180  4.30239    466 - -
          2.68618  4.42225  2.77519  2.73123  3.46354  2.40513  3.72494  3.29354  2.67741  2.69355  4.24690  2.90347  2.73739  3.18146  2.89801  2.37887  2.77519  2.98518  4.58477  3.61503
          0.01558  4.56559  5.28794  0.61958  0.77255  0.48576  0.95510
    352   2.76153  4.35514  3.93618  3.38197  3.49938  3.78379  4.14167  1.76792  3.29415  2.06582  3.47947  3.68930  2.35438  3.57475  3.56779  2.28088  3.01412  2.52895  5.00956  3.79846    467 - -
          2.68618  4.42225  2.77519  2.73123  3.46354  2.40513  3.72494  3.29354  2.67741  2.69355  4.24690  2.90347  2.73739  3.18146  2.89801  2.37887  2.77519  2.98518  4.58477  3.61503
          0.01558  4.56559  5.28794  0.61958  0.77255  0.48576  0.95510
    353   2.74589  4.71376  2.00870  2.76273  2.76708  3.60364  3.88441  3.27741  2.78512  2.97155  3.84051  3.24053  4.02231  3.10823  3.21343  2.03800  2.99324  2.29835  5.27508  3.97043    468 - -
          2.68618  4.42225  2.77519  2.73123  3.46354  2.40513  3.72494  3.29354  2.67741  2.69355  4.24690  2.90347  2.73739  3.18146  2.89801  2.37887  2.77519  2.98518  4.58477  3.61503
          0.01558  4.56559  5.28794  0.61958  0.77255  0.48576  0.95510
    354   2.30116  4.54622  3.49074  2.97560  3.82960  2.59057  3.99955  3.19123  2.95565  1.64508  3.77048  2.70113  4.04679  3.27429  3.33560  2.87125  2.39360  2.92436  5.23767  3.98746    469 - -
          2.68618  4.42225  2.77519  2.73123  3.46354  2.40513  3.72494  3.29354  2.67741  2.69355  4.24690  2.90347  2.73739  3.18146  2.89801  2.37887  2.77519  2.98518  4.58477  3.61503
          0.01558  4.56559  5.28794  0.61958  0.77255  0.48576  0.95510
    355   2.84481  4.37413  4.11996  3.54759  3.54365  3.92480  4.25898  2.15221  3.40398  2.52110  3.50254  3.83623  4.30578  3.70966  2.69749  3.21645  2.26652  1.33236  5.08261  3.87696    470 - -
          2.68618  4.42225  2.77519  2.73123  3.46354  2.40513  3.72494  3.29354  2.67741  2.69355  4.24690  2.90347  2.73739  3.18146  2.89801  2.37887  2.77519  2.98518  4.58477  3.61503
          0.01558  4.56559  5.28794  0.61958  0.77255  0.48576  0.95510
    356   3.55733  4.78478  5.53328  5.00649  3.65242  5.03331  5.52624  1.28620  4.89963  1.16667  3.41338  5.16933  5.20897  4.99561  4.97469  4.42693  3.79626  1.53200  5.75487  4.66221    471 - -
          2.68618  4.42225  2.77519  2.73123  3.46354  2.40513  3.72494  3.29354  2.67741  2.69355  4.24690  2.90347  2.73739  3.18146  2.89801  2.37887  2.77519  2.98518  4.58477  3.61503
          0.01558  4.56559  5.28794  0.61958  0.77255  0.48576  0.95510
    357   3.91752  5.49929  4.59814  4.56430  5.42359  4.15127  5.53006  5.21938  4.69438  4.73260  5.84271  4.78366  0.17454  5.05408  4.81157  4.11660  4.41540  4.77065  6.35584  5.56786    472 - -
          2.68618  4.42225  2.77519  2.73123  3.46354  2.40513  3.72494  3.29354  2.67741  2.69355  4.24690  2.90347  2.73739  3.18146  2.89801  2.37887  2.77519  2.98518  4.58477  3.61503
          0.01558  4.56559  5.28794  0.61958  0.77255  0.48576  0.95510
    358   3.14796  4.56732  4.51648  3.99906  1.74651  4.17140  3.97723  3.01974  3.86643  2.01825  3.66864  4.06848  4.52440  4.01400  4.00292  2.24697  3.37850  2.85202  4.31944  1.58183    473 - -
          2.68618  4.42225  2.77519  2.73123  3.46354  2.40513  3.72494  3.29354  2.67741  2.69355  4.24690  2.90347  2.73739  3.18146  2.89801  2.37887  2.77519  2.98518  4.58477  3.61503
          0.01558  4.56559  5.28794  0.61958  0.77255  0.48576  0.95510
    359   2.38577  4.96838  2.19503  2.54795  4.23484  3.53956  3.76147  2.46160  2.55124  3.24731  4.05347  3.07070  3.94213  2.90443  2.35492  2.28538  2.96811  3.31451  5.47881  4.13457    474 - -
          2.68618  4.42225  2.77519  2.73123  3.46354  2.40513  3.72494  3.29354  2.67741  2.69355  4.24690  2.90347  2.73739  3.18146  2.89801  2.37887  2.77519  2.98518  4.58477  3.61503
          0.01558  4.56559  5.28794  0.61958  0.77255  0.48576  0.95510
    360   2.34746  5.18832  3.23431  2.66427  4.56804  3.63914  3.78749  3.98560  1.83280  3.49781  4.29626  3.16279  1.93064  2.91078  2.09692  2.89121  3.11933  3.61327  5.63830  4.32858    475 - -
          2.68618  4.42225  2.77519  2.73123  3.46354  2.40513  3.72494  3.29354  2.67741  2.69355  4.24690  2.90347  2.73739  3.18146  2.89801  2.37887  2.77519  2.98518  4.58477  3.61503
          0.01558  4.56559  5.28794  0.61958  0.77255  0.48576  0.95510
    361   2.95775  5.37839  3.14389  2.10856  4.77090  3.65405  3.76777  4.20727  1.50319  3.65168  4.43071  2.19758  4.04947  2.87629  2.05934  2.91702  3.16886  3.79977  5.73659  4.40909    476 - -
          2.68618  4.42225  2.77519  2.73123  3.46354  2.40513  3.72494  3.29354  2.67741  2.69355  4.24690  2.90347  2.73739  3.18146  2.89801  2.37887  2.77519  2.98518  4.58477  3.61503
          0.01558  4.56559  5.28794  0.61958  0.77255  0.48576  0.95510
    362   2.05745  4.59294  3.47053  2.93134  3.96473  3.52473  3.99290  3.34314  2.90560  3.02372  2.90461  3.34545  2.29091  3.23055  3.30687  2.22060  2.06522  3.04301  5.34051  4.07711    477 - -
          2.68618  4.42225  2.77519  2.73123  3.46354  2.40513  3.72494  3.29354  2.67741  2.69355  4.24690  2.90347  2.73739  3.18146  2.89801  2.37887  2.77519  2.98518  4.58477  3.61503
          0.11761  4.56559  2.29704  0.61958  0.77255  0.48576  0.95510
    363   2.72034  4.66481  3.30804  2.74928  3.79824  3.60462  3.81263  3.23224  2.66841  2.24629  3.75933  2.67078  3.99206  3.04209  2.42238  2.42740  2.95097  2.96945  5.17148  2.37648    478 - -
          2.68618  4.42225  2.77519  2.73123  3.46354  2.40513  3.72494  3.29354  2.67741  2.69355  4.24690  2.90347  2.73739  3.18146  2.89801  2.37887  2.77519  2.98518  4.58477  3.61503
          0.01724  4.46521  5.18756  0.61958  0.77255  0.64653  0.74204
    364   2.64783  4.36987  3.70086  3.15810  3.62571  2.17272  4.04408  2.93742  3.10329  2.13805  3.59391  3.49855  4.05317  3.39837  3.43062  2.39549  2.42726  2.05660  5.08105  3.85748    479 - -
          2.68618  4.42225  2.77519  2.73123  3.46354  2.40513  3.72494  3.29354  2.67741  2.69355  4.24690  2.90347  2.73739  3.18146  2.89801  2.37887  2.77519  2.98518  4.58477  3.61503
          0.01724  4.46521  5.18756  0.61958  0.77255  0.39695  1.11587
    365   2.82932  5.16990  3.15543  2.57703  4.49403  3.60054  3.74105  3.92498  1.84620  3.44360  4.22998  3.09427  3.98545  2.04942  2.25796  2.41840  3.04952  2.54064  5.59730  4.26053    480 - -
          2.68618  4.42225  2.77519  2.73123  3.46354  2.40513  3.72494  3.29354  2.67741  2.69355  4.24690  2.90347  2.73739  3.18146  2.89801  2.37887  2.77519  2.98518  4.58477  3.61503
          0.09752  4.56559  2.49478  0.61958  0.77255  0.48576  0.95510
    366   1.22719  5.38732  2.13490  1.95245  4.74847  3.47297  3.93015  4.20682  2.84440  3.75593  4.57337  2.98334  4.02827  3.08223  3.37953  2.92999  3.25868  3.80400  5.94538  4.51453    481 - -
          2.68618  4.42225  2.77519  2.73123  3.46354  2.40513  3.72494  3.29354  2.67741  2.69355  4.24690  2.90347  2.73739  3.18146  2.89801  2.37887  2.77519  2.98518  4.58477  3.61503
          0.01690  4.48496  5.20731  0.61958  0.77255  0.41111  1.08741
    367   1.90451  4.90188  3.20292  2.68663  4.40970  3.48271  3.88352  3.83662  1.88042  3.41939  4.21599  3.16747  3.96640  3.02799  3.08415  1.81819  2.48822  3.44065  5.62610  4.29634    482 - -
          2.68618  4.42225  2.77519  2.73123  3.46354  2.40513  3.72494  3.29354  2.67741  2.69355  4.24690  2.90347  2.73739  3.18146  2.89801  2.37887  2.77519  2.98518  4.58477  3.61503
          0.01558  4.56559  5.28794  0.61958  0.77255  0.48576  0.95510
    368   2.32925  4.62315  3.48590  2.97778  3.88788  3.64179  4.03105  3.07245  2.94692  2.33522  3.81710  1.50100  4.09596  3.28548  3.33211  2.92923  3.03608  2.37807  5.31550  4.04867    483 - -
          2.68618  4.42225  2.77519  2.73123  3.46354  2.40513  3.72494  3.29354  2.67741  2.69355  4.24690  2.90347  2.73739  3.18146  2.89801  2.37887  2.77519  2.98518  4.58477  3.61503
          0.01558  4.56559  5.28794  0.61958  0.77255  0.48576  0.95510
    369   2.77596  4.67726  3.37326  2.83935  3.83077  3.66337  3.90097  3.17968  2.77214  1.83555  3.75838  2.21099  4.05882  2.36038  3.15981  2.91135  3.01069  2.41574  5.22916  3.95648    484 - -
          2.68618  4.42225  2.77519  2.73123  3.46354  2.40513  3.72494  3.29354  2.67741  2.69355  4.24690  2.90347  2.73739  3.18146  2.89801  2.37887  2.77519  2.98518  4.58477  3.61503
          0.01558  4.56559  5.28794  0.61958  0.77255  0.48576  0.95510
    370   2.90543  5.09576  2.12298  2.70204  4.87900  1.02668  4.20093  4.34289  3.17708  3.93022  4.75389  3.19877  4.09351  3.38399  3.68320  2.94133  2.44025  3.85140  6.11886  4.74079    485 - -
          2.68618  4.42225  2.77519  2.73123  3.46354  2.40513  3.72494  3.29354  2.67741  2.69355  4.24690  2.90347  2.73739  3.18146  2.89801  2.37887  2.77519  2.98518  4.58477  3.61503
          0.01558  4.56559  5.28794  0.61958  0.77255  0.48576  0.95510
    371   1.96563  4.98572  3.16967  2.61889  4.25413  3.59122  3.78278  2.90637  2.09618  3.24860  4.07009  3.12794  3.98756  1.83687  2.91502  2.81857  3.01825  3.32571  5.48144  4.16030    486 - -
          2.68618  4.42225  2.77519  2.73123  3.46354  2.40513  3.72494  3.29354  2.67741  2.69355  4.24690  2.90347  2.73739  3.18146  2.89801  2.37887  2.77519  2.98518  4.58477  3.61503
          0.01558  4.56559  5.28794  0.61958  0.77255  0.48576  0.95510
    372   2.75300  4.70555  3.32993  2.89282  4.03727  3.55438  4.01119  3.43716  2.89146  3.11008  1.76346  1.86958  4.05551  3.24458  3.28114  2.22033  3.05104  3.14014  5.40981  4.12088    487 - -
          2.68618  4.42225  2.77519  2.73123  3.46354  2.40513  3.72494  3.29354  2.67741  2.69355  4.24690  2.90347  2.73739  3.18146  2.89801  2.37887  2.77519  2.98518  4.58477  3.61503
          0.01558  4.56559  5.28794  0.61958  0.77255  0.48576  0.95510
    373   3.62140  4.96337  4.96503  4.50559  2.91492  4.65742  4.47515  2.82440  4.27246  0.65440  3.40434  4.59240  4.93160  4.43112  4.36184  4.03838  3.84943  2.92778  4.72017  2.26788    488 - -
          2.68618  4.42225  2.77519  2.73123  3.46354  2.40513  3.72494  3.29354  2.67741  2.69355  4.24690  2.90347  2.73739  3.18146  2.89801  2.37887  2.77519  2.98518  4.58477  3.61503
          0.01558  4.56559  5.28794  0.61958  0.77255  0.48576  0.95510
    374   1.35339  4.42596  3.93801  3.49956  1.95396  2.11643  4.33042  3.26474  3.47441  2.99657  3.90941  3.70048  4.11643  3.73879  3.75824  2.89296  3.03870  2.97043  5.30418  4.03058    489 - -
          2.68618  4.42225  2.77519  2.73123  3.46354  2.40513  3.72494  3.29354  2.67741  2.69355  4.24690  2.90347  2.73739  3.18146  2.89801  2.37887  2.77519  2.98518  4.58477  3.61503
          0.01558  4.56559  5.28794  0.61958  0.77255  0.48576  0.95510
    375   2.39682  5.23737  2.90316  1.33515  4.60294  2.67388  3.80378  4.06282  2.55714  3.57846  4.35622  3.03355  3.97736  2.92573  2.51575  2.81320  3.08645  3.65577  5.73692  4.35075    490 - -
          2.68618  4.42225  2.77519  2.73123  3.46354  2.40513  3.72494  3.29354  2.67741  2.69355  4.24690  2.90347  2.73739  3.18146  2.89801  2.37887  2.77519  2.98518  4.58477  3.61503
          0.01558  4.56559  5.28794  0.61958  0.77255  0.48576  0.95510
    376   2.74436  4.94749  2.64706  2.57580  4.19807  3.56100  3.76617  3.60458  2.24675  3.21048  4.02485  3.09325  3.95620  2.91520  2.48576  2.77616  2.33097  1.95240  5.44986  4.11765    491 - -
          2.68618  4.42225  2.77519  2.73123  3.46354  2.40513  3.72494  3.29354  2.67741  2.69355  4.24690  2.90347  2.73739  3.18146  2.89801  2.37887  2.77519  2.98518  4.58477  3.61503
          0.01558  4.56559  5.28794  0.61958  0.77255  0.48576  0.95510
    377   1.62201  4.98802  3.03512  2.62272  4.43139  2.30306  2.52535  3.87931  2.70568  3.45773  4.26083  2.44861  3.98566  3.04490  3.16609  2.79999  3.05499  3.49179  5.66297  4.31195    492 - -
          2.68618  4.42225  2.77519  2.73123  3.46354  2.40513  3.72494  3.29354  2.67741  2.69355  4.24690  2.90347  2.73739  3.18146  2.89801  2.37887  2.77519  2.98518  4.58477  3.61503
          0.01558  4.56559  5.28794  0.61958  0.77255  0.48576  0.95510
    378   3.19431  5.30091  3.38978  3.01104  4.86533  3.76372  4.10526  4.29968  1.41541  3.81195  4.67938  3.45808  1.18178  3.26683  2.87310  3.22210  3.47177  3.92231  5.88126  4.65798    493 - -
          2.68618  4.42225  2.77519  2.73123  3.46354  2.40513  3.72494  3.29354  2.67741  2.69355  4.24690  2.90347  2.73739  3.18146  2.89801  2.37887  2.77519  2.98518  4.58477  3.61503
          0.01558  4.56559  5.28794  0.61958  0.77255  0.48576  0.95510
    379   3.12594  5.14782  3.69279  3.00881  4.45376  3.87417  3.87454  1.97813  1.28550  3.34342  4.22786  3.42755  4.23075  3.03258  1.98809  3.17887  3.31197  3.47638  5.54411  4.33760    494 - -
          2.68618  4.42225  2.77519  2.73123  3.46354  2.40513  3.72494  3.29354  2.67741  2.69355  4.24690  2.90347  2.73739  3.18146  2.89801  2.37887  2.77519  2.98518  4.58477  3.61503
          0.01558  4.56559  5.28794  0.61958  0.77255  0.48576  0.95510
    380   2.95507  5.50492  1.69521  1.81250  4.82709  3.50975  3.85318  4.32755  2.18836  3.80178  4.57392  2.96794  4.00916  2.97587  3.21924  1.93418  3.20572  3.88750  5.93954  4.48952    495 - -
          2.68618  4.42225  2.77519  2.73123  3.46354  2.40513  3.72494  3.29354  2.67741  2.69355  4.24690  2.90347  2.73739  3.18146  2.89801  2.37887  2.77519  2.98518  4.58477  3.61503
          0.01558  4.56559  5.28794  0.61958  0.77255  0.48576  0.95510
    381   2.86131  4.76359  3.46570  2.92979  3.98662  3.71243  3.95350  1.89872  1.89004  2.97523  3.88755  3.37414  2.09138  3.17596  3.02643  2.99463  3.10189  2.98501  5.34606  4.08906    496 - -
          2.68618  4.42225  2.77519  2.73123  3.46354  2.40513  3.72494  3.29354  2.67741  2.69355  4.24690  2.90347  2.73739  3.18146  2.89801  2.37887  2.77519  2.98518  4.58477  3.61503
          0.01558  4.56559  5.28794  0.61958  0.77255  0.48576  0.95510
    382   2.00038  4.61953  3.37087  2.82644  3.78615  3.62529  3.88377  3.18365  2.80337  2.32707  3.73571  2.29629  4.02591  3.13275  3.20850  2.45812  2.96535  2.92715  5.18126  2.67219    497 - -
          2.68618  4.42225  2.77519  2.73123  3.46354  2.40513  3.72494  3.29354  2.67741  2.69355  4.24690  2.90347  2.73739  3.18146  2.89801  2.37887  2.77519  2.98518  4.58477  3.61503
          0.01558  4.56559  5.28794  0.61958  0.77255  0.48576  0.95510
    383   1.69478  4.29369  3.94405  3.37414  3.41718  3.76864  4.08589  2.73741  3.28821  2.18285  3.42034  3.66958  4.15870  3.55099  3.54888  2.55455  2.96696  2.02699  4.91176  2.77952    498 - -
          2.68618  4.42225  2.77519  2.73123  3.46354  2.40513  3.72494  3.29354  2.67741  2.69355  4.24690  2.90347  2.73739  3.18146  2.89801  2.37887  2.77519  2.98518  4.58477  3.61503
          0.01558  4.56559  5.28794  0.61958  0.77255  0.48576  0.95510
    384   2.27346  4.92162  3.18725  1.95476  4.15932  3.60159  3.80231  3.54836  2.55371  1.99818  4.00238  3.15206  3.99845  2.96510  2.29014  2.83445  3.01632  3.24604  5.42836  4.11829    499 - -
          2.68618  4.42225  2.77519  2.73123  3.46354  2.40513  3.72494  3.29354  2.67741  2.69355  4.24690  2.90347  2.73739  3.18146  2.89801  2.37887  2.77519  2.98518  4.58477  3.61503
          0.01558  4.56559  5.28794  0.61958  0.77255  0.48576  0.95510
    385   1.67312  4.77552  3.27717  2.74423  4.08661  2.26026  3.87609  3.47266  2.18938  3.11995  2.99962  3.21829  3.99823  3.06375  3.10700  2.81584  2.99121  3.16612  5.40098  4.10699    500 - -
          2.68618  4.42225  2.77519  2.73123  3.46354  2.40513  3.72494  3.29354  2.67741  2.69355  4.24690  2.90347  2.73739  3.18146  2.89801  2.37887  2.77519  2.98518  4.58477  3.61503
          0.01558  4.56559  5.28794  0.61958  0.77255  0.48576  0.95510
    386   3.04215  4.47689  4.52440  3.93493  3.35083  4.18304  4.47688  1.93411  2.66767  1.15826  2.56696  4.16031  4.50058  3.99139  3.92283  3.48406  3.26937  2.47069  5.07668  3.93106    501 - -
          2.68618  4.42225  2.77519  2.73123  3.46354  2.40513  3.72494  3.29354  2.67741  2.69355  4.24690  2.90347  2.73739  3.18146  2.89801  2.37887  2.77519  2.98518  4.58477  3.61503
          0.01558  4.56559  5.28794  0.61958  0.77255  0.48576  0.95510
    387   2.21585  5.25693  3.00008  1.88029  4.60322  3.53806  3.71712  4.07088  1.92645  3.55083  4.30561  2.48519  3.93824  2.82128  2.33013  2.75600  3.01881  3.64999  5.67829  4.29279    502 - -
          2.68618  4.42225  2.77519  2.73123  3.46354  2.40513  3.72494  3.29354  2.67741  2.69355  4.24690  2.90347  2.73739  3.18146  2.89801  2.37887  2.77519  2.98518  4.58477  3.61503
          0.01558  4.56559  5.28794  0.61958  0.77255  0.48576  0.95510
    388   2.37910  4.91304  3.12733  2.58061  4.17450  2.59227  2.42371  3.59048  2.57005  3.19504  4.00891  3.09530  3.94760  2.38680  3.02742  2.76116  2.47002  2.73561  5.43863  4.10650    503 - -
          2.68618  4.42225  2.77519  2.73123  3.46354  2.40513  3.72494  3.29354  2.67741  2.69355  4.24690  2.90347  2.73739  3.18146  2.89801  2.37887  2.77519  2.98518  4.58477  3.61503
          0.01558  4.56559  5.28794  0.61958  0.77255  0.48576  0.95510
    389   3.76314  4.98646  5.62888  5.09928  3.45508  5.17734  5.56389  1.25502  4.94886  0.86221  3.21644  5.30732  5.27851  4.96670  4.98224  4.58913  3.98942  2.31477  5.65689  4.61700    504 - -
          2.68618  4.42225  2.77519  2.73123  3.46354  2.40513  3.72494  3.29354  2.67741  2.69355  4.24690  2.90347  2.73739  3.18146  2.89801  2.37887  2.77519  2.98518  4.58477  3.61503
          0.01558  4.56559  5.28794  0.61958  0.77255  0.48576  0.95510
    390   1.26805  4.43128  4.07933  3.69455  4.34289  1.58257  4.59518  3.54998  3.66879  3.40224  4.28572  3.77037  4.07862  3.93217  3.94280  2.78993  3.03780  2.01437  5.77137  4.58074    505 - -
          2.68618  4.42225  2.77519  2.73123  3.46354  2.40513  3.72494  3.29354  2.67741  2.69355  4.24690  2.90347  2.73739  3.18146  2.89801  2.37887  2.77519  2.98518  4.58477  3.61503
          0.01558  4.56559  5.28794  0.61958  0.77255  0.48576  0.95510
    391   2.14832  5.09669  2.46001  2.48475  4.38986  3.52503  3.72148  2.92961  2.47274  3.37826  4.15641  3.02008  3.92114  2.27369  2.15218  2.72944  2.96844  3.45866  5.56368  4.19269    506 - -
          2.68618  4.42225  2.77519  2.73123  3.46354  2.40513  3.72494  3.29354  2.67741  2.69355  4.24690  2.90347  2.73739  3.18146  2.89801  2.37887  2.77519  2.98518  4.58477  3.61503
          0.01558  4.56559  5.28794  0.61958  0.77255  0.48576  0.95510
    392   2.72348  4.41783  3.66432  3.10615  3.57054  3.70410  3.99849  2.47098  3.04948  1.74983  3.54137  2.70608  4.09952  3.35128  3.38510  2.36667  2.27884  2.67792  5.02793  3.79946    507 - -
          2.68618  4.42225  2.77519  2.73123  3.46354  2.40513  3.72494  3.29354  2.67741  2.69355  4.24690  2.90347  2.73739  3.18146  2.89801  2.37887  2.77519  2.98518  4.58477  3.61503
          0.01558  4.56559  5.28794  0.61958  0.77255  0.48576  0.95510
    393   2.79824  4.30293  4.19678  3.62961  3.42816  3.88084  4.24546  1.84085  3.51537  1.63863  3.40590  3.86442  4.27198  3.76146  3.72635  2.22203  2.42490  2.38720  4.97537  3.78077    508 - -
          2.68618  4.42225  2.77519  2.73123  3.46354  2.40513  3.72494  3.29354  2.67741  2.69355  4.24690  2.90347  2.73739  3.18146  2.89801  2.37887  2.77519  2.98518  4.58477  3.61503
          0.01558  4.56559  5.28794  0.61958  0.77255  0.48576  0.95510
    394   2.72461  3.02334  3.19727  2.64406  4.17309  2.54982  2.85883  3.58659  2.59416  3.19714  4.01676  3.14219  3.96543  2.96907  2.24670  2.02142  2.97451  3.25911  5.44268  4.12399    509 - -
          2.68618  4.42225  2.77519  2.73123  3.46354  2.40513  3.72494  3.29354  2.67741  2.69355  4.24690  2.90347  2.73739  3.18146  2.89801  2.37887  2.77519  2.98518  4.58477  3.61503
          0.01558  4.56559  5.28794  0.61958  0.77255  0.48576  0.95510
    395   2.74096  4.68533  3.33683  2.77809  3.85853  3.62819  3.85120  3.25400  2.71165  2.92272  3.78419  2.70304  4.01824  3.07554  2.17950  2.46306  2.97379  2.08241  5.22502  2.69512    510 - -
          2.68618  4.42225  2.77519  2.73123  3.46354  2.40513  3.72494  3.29354  2.67741  2.69355  4.24690  2.90347  2.73739  3.18146  2.89801  2.37887  2.77519  2.98518  4.58477  3.61503
          0.01558  4.56559  5.28794  0.61958  0.77255  0.48576  0.95510
    396   2.70154  4.85656  3.27390  2.75547  4.42169  2.70457  3.92906  3.85043  2.68683  3.43600  4.23626  3.21544  3.97945  3.08060  2.02338  1.95115  1.82396  3.44578  5.64330  4.32781    511 - -
          2.68618  4.42225  2.77519  2.73123  3.46354  2.40513  3.72494  3.29354  2.67741  2.69355  4.24690  2.90347  2.73739  3.18146  2.89801  2.37887  2.77519  2.98518  4.58477  3.61503
          0.13552  4.56559  2.15130  0.61958  0.77255  0.48576  0.95510
    397   2.74471  5.19290  2.91551  1.83085  4.51882  3.48510  3.68783  3.98436  2.13490  3.48355  4.24482  2.43768  3.89458  2.19960  2.88098  2.71308  2.97594  2.86008  5.62962  4.23924    512 - -
          2.68618  4.42225  2.77519  2.73123  3.46354  2.40513  3.72494  3.29354  2.67741  2.69355  4.24690  2.90347  2.73739  3.18146  2.89801  2.37887  2.77519  2.98518  4.58477  3.61503
          0.01754  4.44762  5.16996  0.61958  0.77255  0.67077  0.71604
    398   2.92610  5.19119  2.89231  2.58862  4.62910  3.52526  3.88715  4.07859  2.12423  3.61404  4.43647  2.31930  1.41657  3.03691  2.96383  2.92131  3.19816  3.68940  5.76451  4.42322    513 - -
          2.68618  4.42225  2.77519  2.73123  3.46354  2.40513  3.72494  3.29354  2.67741  2.69355  4.24690  2.90347  2.73739  3.18146  2.89801  2.37887  2.77519  2.98518  4.58477  3.61503
          0.01754  4.44762  5.16996  0.61958  0.77255  0.38535  1.14010
    399   2.86262  5.25800  3.13076  2.57004  4.61817  2.53237  3.74402  4.05926  2.07480  3.54261  4.31820  3.08986  2.37554  2.42775  1.92590  2.83685  3.08210  3.66204  5.66444  4.32160    514 - -
          2.68618  4.42225  2.77519  2.73123  3.46354  2.40513  3.72494  3.29354  2.67741  2.69355  4.24690  2.90347  2.73739  3.18146  2.89801  2.37887  2.77519  2.98518  4.58477  3.61503
          0.11761  4.56559  2.29704  0.61958  0.77255  0.48576  0.95510
    400   2.92061  5.26907  2.69390  1.58371  4.73881  1.96110  3.93921  4.21404  2.81084  3.74715  4.55484  3.02685  2.05615  3.08928  3.31196  2.89525  3.21543  3.78669  5.91396  4.51210    515 - -
          2.68618  4.42225  2.77519  2.73123  3.46354  2.40513  3.72494  3.29354  2.67741  2.69355  4.24690  2.90347  2.73739  3.18146  2.89801  2.37887  2.77519  2.98518  4.58477  3.61503
          0.01724  4.46521  5.18756  0.61958  0.77255  0.64653  0.74204
    401   2.74953  5.04903  3.06456  2.10301  4.33816  2.84155  3.71292  3.76566  2.14005  3.32075  4.11545  3.03933  3.92780  2.84155  2.22827  2.75242  2.97674  2.26382  5.51187  4.16757    516 - -
          2.68618  4.42225  2.77519  2.73123  3.46354  2.40513  3.72494  3.29354  2.67741  2.69355  4.24690  2.90347  2.73739  3.18146  2.89801  2.37887  2.77519  2.98518  4.58477  3.61503
          0.01724  4.46521  5.18756  0.61958  0.77255  0.64653  0.74204
    402   2.12637  5.13292  3.21294  2.67670  4.52432  3.61290  3.78730  3.93639  2.34773  3.45929  4.27613  3.16380  4.03120  1.51891  2.10715  2.89716  3.12220  3.57520  5.60835  4.31182    517 - -
          2.68618  4.42225  2.77519  2.73123  3.46354  2.40513  3.72494  3.29354  2.67741  2.69355  4.24690  2.90347  2.73739  3.18146  2.89801  2.37887  2.77519  2.98518  4.58477  3.61503
          0.01724  4.46521  5.18756  0.61958  0.77255  0.64653  0.74204
    403   2.82442  5.17292  3.12860  2.56595  4.54588  3.57116  3.72450  3.97920  1.73013  3.47849  4.26301  3.07742  2.59254  2.84087  2.17571  2.07661  3.04945  3.59128  5.61150  4.28012    518 - -
          2.68618  4.42225  2.77519  2.73123  3.46354  2.40513  3.72494  3.29354  2.67741  2.69355  4.24690  2.90347  2.73739  3.18146  2.89801  2.37887  2.77519  2.98518  4.58477  3.61503
          0.25893  4.46521  1.52962  0.61958  0.77255  0.64653  0.74204
    404   2.49424  4.42177  3.37453  2.97418  4.02855  1.68736  4.05242  3.42177  2.97796  2.32490  3.98916  3.30662  3.88255  3.31056  3.33753  1.91498  2.87791  3.06077  5.40964  4.14291    519 - -
          2.68618  4.42225  2.77519  2.73123  3.46354  2.40513  3.72494  3.29354  2.67741  2.69355  4.24690  2.90347  2.73739  3.18146  2.89801  2.37887  2.77519  2.98518  4.58477  3.61503
          0.02190  4.22818  4.95053  0.61958  0.77255  0.90644  0.51745
    405   3.22327  4.55419  4.90667  4.34672  2.34396  4.46408  4.73067  2.20753  4.21321  1.15993  3.05771  4.51681  4.70714  4.31590  4.30803  3.80413  3.45242  1.61035  5.07147  3.86594    520 - -
          2.68618  4.42225  2.77519  2.73123  3.46354  2.40513  3.72494  3.29354  2.67741  2.69355  4.24690  2.90347  2.73739  3.18146  2.89801  2.37887  2.77519  2.98518  4.58477  3.61503
          0.02190  4.22818  4.95053  0.61958  0.77255  0.29121  1.37578
    406   1.92884  4.71532  3.30444  2.75464  3.96720  3.58042  3.86356  3.34700  2.28445  2.39899  3.86154  3.22789  3.99808  3.06801  3.13424  2.42530  2.09834  3.06199  5.31169  4.02586    521 - -
          2.68618  4.42225  2.77519  2.73123  3.46354  2.40513  3.72494  3.29354  2.67741  2.69355  4.24690  2.90347  2.73739  3.18146  2.89801  2.37887  2.77519  2.98518  4.58477  3.61503
          0.01558  4.56559  5.28794  0.61958  0.77255  0.48576  0.95510
    407   2.53873  4.50397  3.87337  3.58468  4.84597  1.98448  4.66005  4.29997  3.65539  3.95733  4.74578  3.68674  4.03067  3.91932  3.96996  0.87412  2.25060  3.64239  6.15599  4.95989    522 - -
          2.68618  4.42225  2.77519  2.73123  3.46354  2.40513  3.72494  3.29354  2.67741  2.69355  4.24690  2.90347  2.73739  3.18146  2.89801  2.37887  2.77519  2.98518  4.58477  3.61503
          0.01558  4.56559  5.28794  0.61958  0.77255  0.48576  0.95510
    408   3.44054  4.76067  4.99691  4.50700  1.79502  4.49375  4.15636  2.95432  4.32050  2.27268  1.91115  4.43066  4.79038  4.36172  4.34791  3.82696  3.66349  2.94251  1.49519  2.78035    523 - -
          2.68618  4.42225  2.77519  2.73123  3.46354  2.40513  3.72494  3.29354  2.67741  2.69355  4.24690  2.90347  2.73739  3.18146  2.89801  2.37887  2.77519  2.98518  4.58477  3.61503
          0.01558  4.56559  5.28794  0.61958  0.77255  0.48576  0.95510
    409   3.54553  4.82977  5.40819  4.81770  1.41449  4.81673  5.07175  1.97686  4.65987  1.35896  2.07940  4.94063  4.98350  4.63550  4.65030  4.16432  3.75807  2.64845  5.27214  4.18299    524 - -
          2.68618  4.42225  2.77519  2.73123  3.46354  2.40513  3.72494  3.29354  2.67741  2.69355  4.24690  2.90347  2.73739  3.18146  2.89801  2.37887  2.77519  2.98518  4.58477  3.61503
          0.01558  4.56559  5.28794  0.61958  0.77255  0.48576  0.95510
    410   2.13055  5.04913  3.03299  2.55528  4.50373  2.58209  3.81987  3.95874  2.24112  3.49992  4.27558  2.46726  3.94495  2.94587  3.06613  1.75803  3.00908  3.54381  5.67772  4.30847    525 - -
          2.68618  4.42225  2.77519  2.73123  3.46354  2.40513  3.72494  3.29354  2.67741  2.69355  4.24690  2.90347  2.73739  3.18146  2.89801  2.37887  2.77519  2.98518  4.58477  3.61503
          0.01558  4.56559  5.28794  0.61958  0.77255  0.48576  0.95510
    411   3.12587  5.36622  3.44013  2.86103  4.83891  1.65528  3.85610  4.22386  1.44801  3.67607  4.50117  3.31817  4.18660  2.98110  1.97912  3.11320  3.33064  3.85595  5.74409  4.50741    526 - -
          2.68618  4.42225  2.77519  2.73123  3.46354  2.40513  3.72494  3.29354  2.67741  2.69355  4.24690  2.90347  2.73739  3.18146  2.89801  2.37887  2.77519  2.98518  4.58477  3.61503
          0.01558  4.56559  5.28794  0.61958  0.77255  0.48576  0.95510
    412   2.31218  4.56262  4.92975  4.34531  3.34613  4.42086  4.75675  1.96528  4.19731  1.10521  2.19745  4.49694  4.70112  4.32217  4.28600  3.74447  3.43338  2.39243  5.18962  4.07812    527 - -
          2.68618  4.42225  2.77519  2.73123  3.46354  2.40513  3.72494  3.29354  2.67741  2.69355  4.24690  2.90347  2.73739  3.18146  2.89801  2.37887  2.77519  2.98518  4.58477  3.61503
          0.01558  4.56559  5.28794  0.61958  0.77255  0.48576  0.95510
    413   2.75182  4.38045  3.79539  3.21609  2.01552  3.76718  4.02113  2.41941  2.42999  2.55372  3.47626  3.57000  4.14080  3.41420  2.46468  3.02926  2.98220  2.21297  4.96536  3.74368    528 - -
          2.68618  4.42225  2.77519  2.73123  3.46354  2.40513  3.72494  3.29354  2.67741  2.69355  4.24690  2.90347  2.73739  3.18146  2.89801  2.37887  2.77519  2.98518  4.58477  3.61503
          0.01558  4.56559  5.28794  0.61958  0.77255  0.48576  0.95510
    414   1.39456  5.03203  3.39135  2.94515  4.64872  3.61664  4.03635  3.99874  1.30120  3.60287  4.45362  3.37257  4.14204  3.19654  2.90348  2.99741  3.24226  3.61877  5.77778  4.51804    529 - -
          2.68618  4.42225  2.77519  2.73123  3.46354  2.40513  3.72494  3.29354  2.67741  2.69355  4.24690  2.90347  2.73739  3.18146  2.89801  2.37887  2.77519  2.98518  4.58477  3.61503
          0.09862  4.56559  2.48279  0.61958  0.77255  0.48576  0.95510
    415   2.26547  5.19846  3.10131  2.52973  4.55041  3.56465  3.70571  3.99214  1.75948  3.48387  4.25847  3.05069  3.95301  2.40720  2.13573  2.31282  3.02902  3.59744  5.61397  4.26788    530 - -
          2.68618  4.42225  2.77519  2.73123  3.46354  2.40513  3.72494  3.29354  2.67741  2.69355  4.24690  2.90347  2.73739  3.18146  2.89801  2.37887  2.77519  2.98518  4.58477  3.61503
          0.10628  4.48388  2.41308  0.61958  0.77255  0.61967  0.77246
    416   3.08814  4.87555  3.74211  3.18731  3.85817  3.89091  4.03890  3.13548  1.65238  1.27019  3.78202  3.57839  4.28182  3.27649  2.83489  3.25161  3.30965  3.01290  5.33064  4.10050    531 - -
          2.68604  4.42316  2.77553  2.72995  3.46331  2.40564  3.72586  3.29445  2.67743  2.69296  4.24781  2.90373  2.73720  3.18238  2.89568  2.37978  2.77381  2.98610  4.58568  3.61594
          0.54196  0.87133        *  2.18008  0.11995  0.00000        *
//
