# Supplementary material for: MacSyFinder: A Program to Mine Genomes for Molecular Systems with an Application to CRISPR-Cas Systems
Source: PLoS One. 2014 Oct 17;9(10):e110726. doi: 10.1371/journal.pone.0110726 (PMC4201578; doi:10.1371/journal.pone.0110726)
Supplement: Data S1 — The MacSyFinder/MacSyView package (compressed tarball archive). (GZ) [file pone.0110726.s010.gz › macsyfinder-1.0.0-RC3/test/datatest/hmm/flp.search_hmm.out]

# hmmsearch :: search profile(s) against a sequence database
# HMMER 3.0 (March 2010); http://hmmer.org/
# Copyright (C) 2010 Howard Hughes Medical Institute.
# Freely distributed under the GNU General Public License (GPLv3).
# - - - - - - - - - - - - - - - - - - - - - - - - - - - - - - - - - - - -
# query HMM file:                  ./profiles/flp.fasta-aln_edit.hmm
# target sequence database:        datatest/prru_psae.001.c01.fasta
# output directed to file:         ./datatest/res_search/flp.search_hmm.out
# sequence reporting threshold:    E-value <= 1
# - - - - - - - - - - - - - - - - - - - - - - - - - - - - - - - - - - - -

Query:       mcl_I1.5_flp.tab.seqid  [M=56]
Scores for complete sequences (score includes all domains):
   --- full sequence ---   --- best 1 domain ---    -#dom-
    E-value  score  bias    E-value  score  bias    exp  N  Sequence          Description
    ------- ------ -----    ------- ------ -----   ---- --  --------          -----------
    4.7e-24   82.6   1.2    5.4e-24   82.4   0.8    1.0  1  PSAE001c01_043600 D ATG TGA 4830964 4831182 Valid flp 219 _P


Domain annotation for each sequence (and alignments):
>> PSAE001c01_043600  D ATG TGA 4830964 4831182 Valid flp 219 _PA4306_NP_252996.1_ PA4306 1 4830964 4831182 | type IVb p
   #    score  bias  c-Evalue  i-Evalue hmmfrom  hmm to    alifrom  ali to    envfrom  env to     acc
 ---   ------ ----- --------- --------- ------- -------    ------- -------    ------- -------    ----
   1 !   82.4   0.8   6.5e-28   5.4e-24       1      56 []       8      64 ..       8      64 .. 0.98

  Alignments for each domain:
  == domain 1    score: 82.4 bits;  conditional E-value: 6.5e-28
  mcl_I1.5_flp.tab.seqid  1 lrskvrrFlkdeqGvtAIEYGLIAvliAvliiavlyt.dsglltaLktkFsdlatav 56
                            +++kvr+Fl+de+G++AIEY++IA+liAv++iavl++ dsg++++Lk++F++++++v
       PSAE001c01_043600  8 VYCKVRAFLADEEGANAIEYAVIAGLIAVALIAVLSPtDSGIVGGLKAFFDGVGEKV 64
                            689*********************************99****************998 PP


Internal pipeline statistics summary:
-------------------------------------
Query model(s):                            1  (56 nodes)
Target sequences:                       8332  (2926593 residues)
Passed MSV filter:                       344  (0.0412866); expected 166.6 (0.02)
Passed bias filter:                      225  (0.0270043); expected 166.6 (0.02)
Passed Vit filter:                        22  (0.00264042); expected 8.3 (0.001)
Passed Fwd filter:                         1  (0.000120019); expected 0.1 (1e-05)
Initial search space (Z):               8332  [actual number of targets]
Domain search space  (domZ):               1  [number of targets reported over threshold]
# CPU time: 0.07u 0.01s 00:00:00.08 Elapsed: 00:00:00.03
# Mc/sec: 5462.97
//
