# Supplementary material for: MacSyFinder: A Program to Mine Genomes for Molecular Systems with an Application to CRISPR-Cas Systems
Source: PLoS One. 2014 Oct 17;9(10):e110726. doi: 10.1371/journal.pone.0110726 (PMC4201578; doi:10.1371/journal.pone.0110726)
Supplement: Data S1 — The MacSyFinder/MacSyView package (compressed tarball archive). (GZ) [file pone.0110726.s010.gz › macsyfinder-1.0.0-RC3/test/datatest/hmm/gspC.res_hmm_extract]

PSAE001c01_031410	PSAE001c01	3141	gspC	T2SS	2.3e-25	87.2	1.000000
PSAE001c01_006880	PSAE001c01	688	gspC	T2SS	4e-20	70.5	0.881579
PSAE001c01_018910	PSAE001c01	1891	gspC	T2SS	1.8e-08	33.1	1.000000
