# Supplementary material for: MacSyFinder: A Program to Mine Genomes for Molecular Systems with an Application to CRISPR-Cas Systems
Source: PLoS One. 2014 Oct 17;9(10):e110726. doi: 10.1371/journal.pone.0110726 (PMC4201578; doi:10.1371/journal.pone.0110726)
Supplement: Data S1 — The MacSyFinder/MacSyView package (compressed tarball archive). (GZ) [file pone.0110726.s010.gz › macsyfinder-1.0.0-RC3/test/datatest/hmm/gspD.res_hmm_extract]

PSAE001c01_006940	PSAE001c01	694	gspD	T2SS	1.2e-234	779.2	1.000000
PSAE001c01_031420	PSAE001c01	3142	gspD	T2SS	1.8e-210	699.3	1.000000
PSAE001c01_018920	PSAE001c01	1892	gspD	T2SS	6.1e-183	608.4	1.000000
PSAE001c01_013980	PSAE001c01	1398	gspD	T2SS	3.7e-76	255.8	1.000000
PSAE001c01_017350	PSAE001c01	1735	gspD	T2SS	3.2e-27	94.2	0.500000
