# Supplementary material for: MacSyFinder: A Program to Mine Genomes for Molecular Systems with an Application to CRISPR-Cas Systems
Source: PLoS One. 2014 Oct 17;9(10):e110726. doi: 10.1371/journal.pone.0110726 (PMC4201578; doi:10.1371/journal.pone.0110726)
Supplement: Data S1 — The MacSyFinder/MacSyView package (compressed tarball archive). (GZ) [file pone.0110726.s010.gz › macsyfinder-1.0.0-RC3/test/datatest/hmm/gspE.res_hmm_extract]

PSAE001c01_031400	PSAE001c01	3140	gspE	T2SS	3.2e-193	640.7	1.000000
PSAE001c01_006950	PSAE001c01	695	gspE	T2SS	2.8e-186	617.8	1.000000
PSAE001c01_027040	PSAE001c01	2704	gspE	T2SS	2.4e-135	450.2	0.761905
PSAE001c01_045810	PSAE001c01	4581	gspE	T2SS	4.3e-125	416.5	0.992063
PSAE001c01_052810	PSAE001c01	5281	gspE	T2SS	4.2e-114	380.3	1.000000
PSAE001c01_003970	PSAE001c01	397	gspE	T2SS	1.2e-46	158.2	0.711640
