# Supplementary material for: MacSyFinder: A Program to Mine Genomes for Molecular Systems with an Application to CRISPR-Cas Systems
Source: PLoS One. 2014 Oct 17;9(10):e110726. doi: 10.1371/journal.pone.0110726 (PMC4201578; doi:10.1371/journal.pone.0110726)
Supplement: Data S1 — The MacSyFinder/MacSyView package (compressed tarball archive). (GZ) [file pone.0110726.s010.gz › macsyfinder-1.0.0-RC3/test/datatest/hmm/gspF.res_hmm_extract]

PSAE001c01_031390	PSAE001c01	3139	gspF	T2SS	4.2e-172	571.6	1.000000
PSAE001c01_006960	PSAE001c01	696	gspF	T2SS	8.5e-171	567.4	1.000000
PSAE001c01_027030	PSAE001c01	2703	gspF	T2SS	5.1e-63	212.5	1.000000
