# Supplementary material for: MacSyFinder: A Program to Mine Genomes for Molecular Systems with an Application to CRISPR-Cas Systems
Source: PLoS One. 2014 Oct 17;9(10):e110726. doi: 10.1371/journal.pone.0110726 (PMC4201578; doi:10.1371/journal.pone.0110726)
Supplement: Data S1 — The MacSyFinder/MacSyView package (compressed tarball archive). (GZ) [file pone.0110726.s010.gz › macsyfinder-1.0.0-RC3/test/datatest/hmm/gspG.res_hmm_extract]

PSAE001c01_031380	PSAE001c01	3138	gspG	T2SS	1.8e-63	211.4	1.000000
PSAE001c01_006900	PSAE001c01	690	gspG	T2SS	4.2e-58	194.1	1.000000
PSAE001c01_027020	PSAE001c01	2702	gspG	T2SS	1.4e-31	108.3	0.984733
