# Supplementary material for: MacSyFinder: A Program to Mine Genomes for Molecular Systems with an Application to CRISPR-Cas Systems
Source: PLoS One. 2014 Oct 17;9(10):e110726. doi: 10.1371/journal.pone.0110726 (PMC4201578; doi:10.1371/journal.pone.0110726)
Supplement: Data S1 — The MacSyFinder/MacSyView package (compressed tarball archive). (GZ) [file pone.0110726.s010.gz › macsyfinder-1.0.0-RC3/test/datatest/hmm/gspH.res_hmm_extract]

PSAE001c01_006870	PSAE001c01	687	gspH	T2SS	3.8e-68	226.9	0.947712
PSAE001c01_031370	PSAE001c01	3137	gspH	T2SS	1.3e-12	46.6	0.627451
