# Supplementary material for: MacSyFinder: A Program to Mine Genomes for Molecular Systems with an Application to CRISPR-Cas Systems
Source: PLoS One. 2014 Oct 17;9(10):e110726. doi: 10.1371/journal.pone.0110726 (PMC4201578; doi:10.1371/journal.pone.0110726)
Supplement: Data S1 — The MacSyFinder/MacSyView package (compressed tarball archive). (GZ) [file pone.0110726.s010.gz › macsyfinder-1.0.0-RC3/test/datatest/hmm/gspI.res_hmm_extract]

PSAE001c01_031360	PSAE001c01	3136	gspI	T2SS	1e-43	147.2	0.954128
PSAE001c01_006890	PSAE001c01	689	gspI	T2SS	4.7e-35	119.3	1.000000
PSAE001c01_031350	PSAE001c01	3135	gspI	T2SS	6.6e-08	32.0	0.587156
PSAE001c01_046080	PSAE001c01	4608	gspI	T2SS	4.4e-06	26.1	0.532110
