# Supplementary material for: MacSyFinder: A Program to Mine Genomes for Molecular Systems with an Application to CRISPR-Cas Systems
Source: PLoS One. 2014 Oct 17;9(10):e110726. doi: 10.1371/journal.pone.0110726 (PMC4201578; doi:10.1371/journal.pone.0110726)
Supplement: Data S1 — The MacSyFinder/MacSyView package (compressed tarball archive). (GZ) [file pone.0110726.s010.gz › macsyfinder-1.0.0-RC3/test/datatest/hmm/gspK.search_hmm.out]

# hmmsearch :: search profile(s) against a sequence database
# HMMER 3.0 (March 2010); http://hmmer.org/
# Copyright (C) 2010 Howard Hughes Medical Institute.
# Freely distributed under the GNU General Public License (GPLv3).
# - - - - - - - - - - - - - - - - - - - - - - - - - - - - - - - - - - - -
# query HMM file:                  ./profiles/gspK.fasta-aln_edit.hmm
# target sequence database:        datatest/prru_psae.001.c01.fasta
# output directed to file:         ./datatest/res_search/gspK.search_hmm.out
# sequence reporting threshold:    E-value <= 1
# - - - - - - - - - - - - - - - - - - - - - - - - - - - - - - - - - - - -

Query:       gspK_tcoffee_aln  [M=247]
Scores for complete sequences (score includes all domains):
   --- full sequence ---   --- best 1 domain ---    -#dom-
    E-value  score  bias    E-value  score  bias    exp  N  Sequence          Description
    ------- ------ -----    ------- ------ -----   ---- --  --------          -----------
    2.8e-89  298.2   0.3    3.3e-89  297.9   0.2    1.1  1  PSAE001c01_031340 C ATG TGA 3477627 3478628 Valid xcpX 1002 
    1.3e-80  269.8   2.3    2.1e-80  269.1   1.6    1.3  1  PSAE001c01_006910 D ATG TGA 739176 740141 Valid PA0682 966 _
    1.2e-06   27.6   0.0     0.0013   17.6   0.0    3.5  4  PRRU001c01_023980 D ATG TGA 3015881 3016765 Valid PRU_2497 8
    4.5e-05   22.4   0.2      0.035   12.9   0.1    2.1  2  PSAE001c01_031820 C ATG TGA 3524161 3524490 Valid PA3140 330
    0.00057   18.8   4.4     0.0022   16.9   0.1    2.6  2  PSAE001c01_026980 C ATG TAA 3018848 3019927 Valid PA2671 108


Domain annotation for each sequence (and alignments):
>> PSAE001c01_031340  C ATG TGA 3477627 3478628 Valid xcpX 1002 _PA3097_NP_251787.1_ PA3097 1 3477627 3478628 | general 
   #    score  bias  c-Evalue  i-Evalue hmmfrom  hmm to    alifrom  ali to    envfrom  env to     acc
 ---   ------ ----- --------- --------- ------- -------    ------- -------    ------- -------    ----
   1 !  297.9   0.2     2e-92   3.3e-89       1     247 []       6     250 ..       6     250 .. 0.98

  Alignments for each domain:
  == domain 1    score: 297.9 bits;  conditional E-value: 2e-92
   gspK_tcoffee_aln   1 rGvAlitvLlvvAlvavlvaglllrqqvqirrtenqrllaQAqwyargglelarsvLrsdlrrep.....kkttLgqiWaqpiqkfkledag 87 
                        +GvAlitvLlvvA+v++++agl++rqq++ir+++nq +++QA++ya+gg++la++vLr+dlr+ +      +++Lg++Wa+p++ fkl+d+g
  PSAE001c01_031340   6 NGVALITVLLVVAVVTIVCAGLIIRQQLAIRSSANQLHVRQAWHYALGGERLAEAVLRRDLRQGGentrePVDHLGEAWARPMTPFKLDDGG 97 
                        6*************************************************************98877777899******************* PP

   gspK_tcoffee_aln  88 elsvrleDaqgkfnLnnlvekqapealqrkeagvqqfarLlatlgldakladllaerladwldadqspqpdqGaedseylsaalpyraanqp 179
                        el+vr+eD +g+fnLn lv+k++      k+++v+qf+rLlatlg++++  + l++rladwldadq+pq++qGaed++yl +a++yraan++
  PSAE001c01_031340  98 ELRVRIEDPSGRFNLNGLVRKRK-----VKPDSVKQFRRLLATLGMKEEIVQGLPDRLADWLDADQNPQGEQGAEDNQYLLEAPAYRAANRS 184
                        ********************888.....5799************************************************************ PP

   gspK_tcoffee_aln 180 ladvdeLravkGltpallerLrPfvtvlpettpinvntapaevLaAlvpglsldqArallqaRdregf 247
                        ++dv+eLr++k l++a ++rL+Pfv++lpe++p+nvnta+++vLaA+++ ++++qA+++++aR regf
  PSAE001c01_031340 185 FKDVSELRLLK-LSEADYRRLLPFVSALPEDAPLNVNTASVPVLAAMFE-IDPGQAENIVDARGREGF 250
                        ********999.************************************9.***************998 PP

>> PSAE001c01_006910  D ATG TGA 739176 740141 Valid PA0682 966 _NP_249373.1_ PA0682 1 739176 740141 | HxcX atypical pseu
   #    score  bias  c-Evalue  i-Evalue hmmfrom  hmm to    alifrom  ali to    envfrom  env to     acc
 ---   ------ ----- --------- --------- ------- -------    ------- -------    ------- -------    ----
   1 !  269.1   1.6   1.2e-83   2.1e-80       1     247 []       7     255 ..       7     255 .. 0.94

  Alignments for each domain:
  == domain 1    score: 269.1 bits;  conditional E-value: 1.2e-83
   gspK_tcoffee_aln   1 rGvAlitvLlvvAlvavlvaglllrqqvqirrtenqrllaQAqwyargglelarsvLrsdlrrepkkttLgqiWaqpiqkfkleda.gelsv 91 
                        rG+A+i++Ll+v++vav++agl++rq++ ir++e+++l++QA w++rggle++r++L +d+rr+p  t+L+q+Waqp++ ++l++a   +++
  PSAE001c01_006910   7 RGMAIISALLIVTVVAVIAAGLIARQSAFIRALESEQLRIQAGWMLRGGLEWSRQLLLEDSRRDP-LTRLDQRWAQPMRGLRLSSAeLPFNG 97 
                        9**************************************************************77.*******************99***** PP

   gspK_tcoffee_aln  92 rleDaqgkfnLnnlvekqapealqrkeagvqqfarLlatlgldakladllaerla.dw..ld.....adqspqp.dqGaeds.eylsaalpy 173
                        +leD+qgkfnL+nl+++q+p+ ++     +++f+rL+++lg+++k+a+l++er++ ++  l+     a+++p++ d+G+e+s +++ +alp+
  PSAE001c01_006910  98 QLEDEQGKFNLRNLLVDQRPDLQE-----RANFERLADLLGVRPKEARLIVERVLaSYarLPaeappAETQPAGfDSGRETSpGAVLRALPA 184
                        *******************99664.....59**********************9945544446666666999999******96778999999 PP

   gspK_tcoffee_aln 174 raanqpladvdeLravkGltpallerLrPfvtvlpettpinvntapaevLaAlvpglsldqArallqaRdregf 247
                        r  + +l+++d+L+ + G++pa+lerLrP+vt+lpett+in nta+aevLaA+vpgl+ldqAr++l +Rdr+++
  PSAE001c01_006910 185 R--MPALRRLDDLA-RLGIPPATLERLRPYVTILPETTWINGNTARAEVLAACVPGLGLDQARRVLGERDRGRW 255
                        9..**********9.99******************************************************999 PP

>> PRRU001c01_023980  D ATG TGA 3015881 3016765 Valid PRU_2497 885 _YP_003575747.1_ PRU_2497 1 3015881 3016765 | hypothe
   #    score  bias  c-Evalue  i-Evalue hmmfrom  hmm to    alifrom  ali to    envfrom  env to     acc
 ---   ------ ----- --------- --------- ------- -------    ------- -------    ------- -------    ----
   1 ?   -1.1   0.0       0.4   6.7e+02       6      65 ..      16      78 ..      15     102 .. 0.49
   2 ?    1.8   0.0     0.052        87     174     206 ..      97     129 ..      87     140 .. 0.79
   3 ?    3.2   0.0     0.019        32     210     240 ..     167     196 ..     161     202 .. 0.88
   4 !   17.6   0.0   7.5e-07    0.0013     168     205 ..     255     293 ..     247     294 .] 0.85

  Alignments for each domain:
  == domain 1    score: -1.1 bits;  conditional E-value: 0.4
   gspK_tcoffee_aln  6 itvLlvvAlvavlvagll..lrqqvqirrtenqrll.aQAqwyargglelarsvLrsdlrrep 65
                       i+ Llvv +++  ++ l+   + +  + + ++ r + +   +ya +  ++ r v   +  ++ 
  PRRU001c01_023980 16 ILSLLVVIVSVFTMICLTggNDTSTTTTQKNSPRSAaRKNHYYASSPKKVERFVFDPNTADST 78
                       566666655554444444003333333333333333033445555555555555555555555 PP

  == domain 2    score: 1.8 bits;  conditional E-value: 0.052
   gspK_tcoffee_aln 174 raanqpladvdeLravkGltpallerLrPfvtv 206
                        raa +  ++  + +++ Glt + ++ L P++ +
  PRRU001c01_023980  97 RAAGGIYRQPIDFAKLYGLTVKQYRELEPYIRI 129
                        55555556666778899*************977 PP

  == domain 3    score: 3.2 bits;  conditional E-value: 0.019
   gspK_tcoffee_aln 210 ttpinvntapaevLaAlvpglsldqArallq 240
                        t+ i +nta+   L+ + pg+++  Ar+++q
  PRRU001c01_023980 167 TEHIVLNTADSTALTTI-PGIGPYYARRIIQ 196
                        678999*********99.***********98 PP

  == domain 4    score: 17.6 bits;  conditional E-value: 7.5e-07
   gspK_tcoffee_aln 168 saalp.yraanqpladvdeLravkGltpallerLrPfvt 205
                        ++a   yr  ++ +++++eLr++k +tp++++rL P+v 
  PRRU001c01_023980 255 AKAITdYRRLHGTITSLNELRLIKDFTPEVIKRLTPYVA 293
                        4444339999999************************95 PP

>> PSAE001c01_031820  C ATG TGA 3524161 3524490 Valid PA3140 330 _NP_251830.1_ PA3140 1 3524161 3524490 | hypothetical p
   #    score  bias  c-Evalue  i-Evalue hmmfrom  hmm to    alifrom  ali to    envfrom  env to     acc
 ---   ------ ----- --------- --------- ------- -------    ------- -------    ------- -------    ----
   1 !   12.9   0.1   2.1e-05     0.035     205     245 ..      40      79 ..      26      80 .. 0.78
   2 !   12.8   0.0   2.3e-05     0.039     172     199 ..      74     101 ..      73     106 .. 0.94

  Alignments for each domain:
  == domain 1    score: 12.9 bits;  conditional E-value: 2.1e-05
   gspK_tcoffee_aln 205 tvlpettpinvntapa.evLaAlvpglsldqArallqaRdre 245
                        tv + ++++n+nt ++ ++++ l +g+++++Ara+l+ R ++
  PSAE001c01_031820  40 TV-SPGEQVNINTVDEaALIRGL-NGVGEAKARAILEYRAAH 79 
                        33.33579******995666666.99************9875 PP

  == domain 2    score: 12.8 bits;  conditional E-value: 2.3e-05
   gspK_tcoffee_aln 172 pyraanqpladvdeLravkGltpaller 199
                        +yraa++p+ +vd+L++vkG+ palle+
  PSAE001c01_031820  74 EYRAAHGPFVSVDQLLEVKGVGPALLEK 101
                        89***********************997 PP

>> PSAE001c01_026980  C ATG TAA 3018848 3019927 Valid PA2671 1080 _NP_251361.1_ PA2671 1 3018848 3019927 | hypothetical 
   #    score  bias  c-Evalue  i-Evalue hmmfrom  hmm to    alifrom  ali to    envfrom  env to     acc
 ---   ------ ----- --------- --------- ------- -------    ------- -------    ------- -------    ----
   1 ?    2.7   0.4     0.027        45       2      38 ..      17      53 ..      16      69 .. 0.89
   2 !   16.9   0.1   1.3e-06    0.0022     118     245 ..     136     261 ..     122     263 .. 0.76

  Alignments for each domain:
  == domain 1    score: 2.7 bits;  conditional E-value: 0.027
   gspK_tcoffee_aln  2 GvAlitvLlvvAlvavlvaglllrqqvqirrtenqrl 38
                       G+ l+ v + +A++++l+++ +l +   + +ten r+
  PSAE001c01_026980 17 GFVLVGVVWFLAIMTLLASAAVLWVGRSLDATENRRK 53
                       8899***************999999999999999886 PP

  == domain 2    score: 16.9 bits;  conditional E-value: 1.3e-06
   gspK_tcoffee_aln 118 eagvqqfarLlatlgldakladllaerladwldadqspqpdqGaedseylsaalpyraanqpladvdeLravkGltpallerLrPfvt..vl 207
                            + ++rLla lg++a++ ++++ +  ++l     p+ ++ a+ s   +++ p +a+ +pl++v e   ++   p   + L       v 
  PSAE001c01_026980 136 GIDPRVLSRLLAGLGVPAEQVQVMVAQWFSYLYPGAAPRLGSAAQAS---DRSSPGQARRRPLRSVMEVFRLEAWRPWEAHLLDAGWRdlVA 224
                        5567899******************9999***999999985555544...567888888899999999888887777766666543330033 PP

   gspK_tcoffee_aln 208 pettpinvntapaevLaAlvpglsldqArallqaRdre 245
                         +++++n+nta+a +L  l+ gl +d+  +llqaR + 
  PSAE001c01_026980 225 ADEAALNINTADARILS-LAWGLPEDAVGRLLQARWQR 261
                        4559***********97.44679999999999999665 PP


Internal pipeline statistics summary:
-------------------------------------
Query model(s):                            1  (247 nodes)
Target sequences:                       8332  (2926593 residues)
Passed MSV filter:                       485  (0.0582093); expected 166.6 (0.02)
Passed bias filter:                      280  (0.0336054); expected 166.6 (0.02)
Passed Vit filter:                        28  (0.00336054); expected 8.3 (0.001)
Passed Fwd filter:                         5  (0.000600096); expected 0.1 (1e-05)
Initial search space (Z):               8332  [actual number of targets]
Domain search space  (domZ):               5  [number of targets reported over threshold]
# CPU time: 0.26u 0.01s 00:00:00.27 Elapsed: 00:00:00.08
# Mc/sec: 9035.86
//
