# Supplementary material for: MacSyFinder: A Program to Mine Genomes for Molecular Systems with an Application to CRISPR-Cas Systems
Source: PLoS One. 2014 Oct 17;9(10):e110726. doi: 10.1371/journal.pone.0110726 (PMC4201578; doi:10.1371/journal.pone.0110726)
Supplement: Data S1 — The MacSyFinder/MacSyView package (compressed tarball archive). (GZ) [file pone.0110726.s010.gz › macsyfinder-1.0.0-RC3/test/datatest/hmm/gspM.search_hmm.out]

# hmmsearch :: search profile(s) against a sequence database
# HMMER 3.0 (March 2010); http://hmmer.org/
# Copyright (C) 2010 Howard Hughes Medical Institute.
# Freely distributed under the GNU General Public License (GPLv3).
# - - - - - - - - - - - - - - - - - - - - - - - - - - - - - - - - - - - -
# query HMM file:                  ./profiles/gspM.fasta-aln_edit.hmm
# target sequence database:        datatest/prru_psae.001.c01.fasta
# output directed to file:         ./datatest/res_search/gspM.search_hmm.out
# sequence reporting threshold:    E-value <= 1
# - - - - - - - - - - - - - - - - - - - - - - - - - - - - - - - - - - - -

Query:       gspM_tcoffee_aln  [M=134]
Scores for complete sequences (score includes all domains):
   --- full sequence ---   --- best 1 domain ---    -#dom-
    E-value  score  bias    E-value  score  bias    exp  N  Sequence          Description
    ------- ------ -----    ------- ------ -----   ---- --  --------          -----------
    1.5e-46  157.1   9.7      2e-46  156.7   6.7    1.2  1  PSAE001c01_031320 C ATG TGA 3475956 3476480 Valid xcpZ 525 _
    8.9e-44  148.1   3.2    1.1e-43  147.8   2.2    1.1  1  PSAE001c01_006930 D ATG TGA 741335 741928 Valid PA0684 594 _


Domain annotation for each sequence (and alignments):
>> PSAE001c01_031320  C ATG TGA 3475956 3476480 Valid xcpZ 525 _PA3095_NP_251785.1_ PA3095 1 3475956 3476480 | general s
   #    score  bias  c-Evalue  i-Evalue hmmfrom  hmm to    alifrom  ali to    envfrom  env to     acc
 ---   ------ ----- --------- --------- ------- -------    ------- -------    ------- -------    ----
   1 !  156.7   6.7   4.8e-50     2e-46       1     134 []      23     155 ..      23     155 .. 0.99

  Alignments for each domain:
  == domain 1    score: 156.7 bits;  conditional E-value: 4.8e-50
   gspM_tcoffee_aln   1 fwrqrapRervlLavggaaLllviaylvlwePleerietaqaeldelraqlaelkaqaaearelaAaaksatlsgaalqdvleasasdaGla 92 
                        +wr++++R+r++L+++ga+Lllv++yl+lw+P+e+++++a+++++e+ra +a++++qa+++r+++Aaa++a++++aalq +++asa++aGl+
  PSAE001c01_031320  23 RWRGLPARDRLALLWLGAFLLLVVLYLALWRPAERHLQSARQYFTEQRALHAYIQQQAPNVRQADAAAPQAQIDPAALQGMVTASAAQAGLS 114
                        6******************************************************************************************* PP

   gspM_tcoffee_aln  93 iarlaadvggavqvqlaavsfeallkWlerlrealalkvtea 134
                        ++rl+++ +gavqv+l++++f++ll+Wle+l+ + +++v+ea
  PSAE001c01_031320 115 VERLDNEGEGAVQVALQPAPFAKLLPWLEQLNGQ-GVQVAEA 155
                        **********************************.****996 PP

>> PSAE001c01_006930  D ATG TGA 741335 741928 Valid PA0684 594 _NP_249375.1_ PA0684 1 741335 741928 | type II secretion 
   #    score  bias  c-Evalue  i-Evalue hmmfrom  hmm to    alifrom  ali to    envfrom  env to     acc
 ---   ------ ----- --------- --------- ------- -------    ------- -------    ------- -------    ----
   1 !  147.8   2.2   2.7e-47   1.1e-43       1     134 []      28     157 ..      28     157 .. 0.99

  Alignments for each domain:
  == domain 1    score: 147.8 bits;  conditional E-value: 2.7e-47
   gspM_tcoffee_aln   1 fwrqrapRervlLavggaaLllviaylvlwePleerietaqaeldelraqlaelkaqaaearelaAaaksatlsgaalqdvleasasdaGla 92 
                        +wrq+apRer++La+gg+aL+l+++++v+++P+ +rie++qael++lraq+a++++++   re++A++ ++tlsg+a+++++++s++d+Gl+
  PSAE001c01_006930  28 YWRQLAPRERKILAGGGLALCLALTWQVFVDPPLARIEHWQAELPRLRAQAAAVDGVL---REVEALR-GPTLSGTADAEAIRRSLRDQGLD 115
                        8*******************************************************99...79*****.*********************** PP

   gspM_tcoffee_aln  93 iarlaadvggavqvqlaavsfeallkWlerlrealalkvtea 134
                         ++l+a+++g++q+++a+vs+eall+Wl+r+++al+l+v+ea
  PSAE001c01_006930 116 GFQLDAPQPGQWQLDFASVSGEALLRWLARSPAALRLSVSEA 157
                        ***************************************996 PP


Internal pipeline statistics summary:
-------------------------------------
Query model(s):                            1  (134 nodes)
Target sequences:                       8332  (2926593 residues)
Passed MSV filter:                       832  (0.099856); expected 166.6 (0.02)
Passed bias filter:                      418  (0.050168); expected 166.6 (0.02)
Passed Vit filter:                        45  (0.00540086); expected 8.3 (0.001)
Passed Fwd filter:                         3  (0.000360058); expected 0.1 (1e-05)
Initial search space (Z):               8332  [actual number of targets]
Domain search space  (domZ):               2  [number of targets reported over threshold]
# CPU time: 0.15u 0.01s 00:00:00.16 Elapsed: 00:00:00.05
# Mc/sec: 7843.27
//
