# Supplementary material for: MacSyFinder: A Program to Mine Genomes for Molecular Systems with an Application to CRISPR-Cas Systems
Source: PLoS One. 2014 Oct 17;9(10):e110726. doi: 10.1371/journal.pone.0110726 (PMC4201578; doi:10.1371/journal.pone.0110726)
Supplement: Data S1 — The MacSyFinder/MacSyView package (compressed tarball archive). (GZ) [file pone.0110726.s010.gz › macsyfinder-1.0.0-RC3/test/datatest/hmm/gspO.search_hmm.out]

# hmmsearch :: search profile(s) against a sequence database
# HMMER 3.0 (March 2010); http://hmmer.org/
# Copyright (C) 2010 Howard Hughes Medical Institute.
# Freely distributed under the GNU General Public License (GPLv3).
# - - - - - - - - - - - - - - - - - - - - - - - - - - - - - - - - - - - -
# query HMM file:                  ./profiles/gspO.fasta-aln_edit.hmm
# target sequence database:        datatest/prru_psae.001.c01.fasta
# output directed to file:         ./datatest/res_search/gspO.search_hmm.out
# sequence reporting threshold:    E-value <= 1
# - - - - - - - - - - - - - - - - - - - - - - - - - - - - - - - - - - - -

Query:       gspO_tcoffee_aln  [M=233]
Scores for complete sequences (score includes all domains):
   --- full sequence ---   --- best 1 domain ---    -#dom-
    E-value  score  bias    E-value  score  bias    exp  N  Sequence          Description
    ------- ------ -----    ------- ------ -----   ---- --  --------          -----------
    5.8e-63  211.5   6.3    7.3e-63  211.2   4.4    1.1  1  PSAE001c01_045820 D ATG TGA 5072695 5073567 Valid pilD 873 _


Domain annotation for each sequence (and alignments):
>> PSAE001c01_045820  D ATG TGA 5072695 5073567 Valid pilD 873 _PA4528_NP_253218.1_ PA4528 1 5072695 5073567 | type 4 pr
   #    score  bias  c-Evalue  i-Evalue hmmfrom  hmm to    alifrom  ali to    envfrom  env to     acc
 ---   ------ ----- --------- --------- ------- -------    ------- -------    ------- -------    ----
   1 !  211.2   4.4   8.8e-67   7.3e-63       1     226 [.      27     274 ..      27     285 .. 0.90

  Alignments for each domain:
  == domain 1    score: 211.2 bits;  conditional E-value: 8.8e-67
   gspO_tcoffee_aln   1 sfvnvviyrlpa....................ledkialalsrsavdtcqkklavrdlvPLvsflvlkgrCrdcqakiskryPlve.ltalv 71 
                        sf+nvv++rlp                      +    l l++sa++ c ++++  +++PLvs+l+l g+C +c+a+i kryPlve  tal 
  PSAE001c01_045820  27 SFLNVVVHRLPKmmernwkaearealglepepKQATYNLVLPNSACPRCGHEIRPWENIPLVSYLALGGKCSSCKAAIGKRYPLVElATALL 118
                        7****************************99999999*************************************************333332 PP

   gspO_tcoffee_aln  72 illasllafe..sgvilavlllsafllalsvidlehqlLPdkltlpllwlGliaaaqigevdlqdavvGavvGfgalylvaWlvklvlrkeg 161
                             + +    +  ++a+lll++ lla+s id +hqlLPd+l lpllwlGlia+      +l da+ Gav G+ +l++v Wl klv++keg
  PSAE001c01_045820 119 S--GYVAWHFgfTWQAGAMLLLTWGLLAMSLIDADHQLLPDVLVLPLLWLGLIANHFGLFASLDDALFGAVFGYLSLWSVFWLFKLVTGKEG 208
                        2..223343301345789999**********************************8888899****************************** PP

   gspO_tcoffee_aln 162 lGmGdvkLlaalGaWvGwqsLPsvlliasvaGlsyaivstllrrr.gtttlpfGpfLalGalltll 226
                        +G+Gd+kLla lGaW Gwq LP  +l++s+ G +  ++   lr   + t +pfGp+La+ ++++ll
  PSAE001c01_045820 209 MGYGDFKLLAMLGAWGGWQILPLTILLSSLVGAILGVIMLRLRNAeSGTPIPFGPYLAIAGWIALL 274
                        *************************************9955555568899*************986 PP


Internal pipeline statistics summary:
-------------------------------------
Query model(s):                            1  (233 nodes)
Target sequences:                       8332  (2926593 residues)
Passed MSV filter:                       416  (0.049928); expected 166.6 (0.02)
Passed bias filter:                      166  (0.0199232); expected 166.6 (0.02)
Passed Vit filter:                        14  (0.00168027); expected 8.3 (0.001)
Passed Fwd filter:                         1  (0.000120019); expected 0.1 (1e-05)
Initial search space (Z):               8332  [actual number of targets]
Domain search space  (domZ):               1  [number of targets reported over threshold]
# CPU time: 0.16u 0.01s 00:00:00.17 Elapsed: 00:00:00.06
# Mc/sec: 11364.94
//
