# Supplementary material for: MacSyFinder: A Program to Mine Genomes for Molecular Systems with an Application to CRISPR-Cas Systems
Source: PLoS One. 2014 Oct 17;9(10):e110726. doi: 10.1371/journal.pone.0110726 (PMC4201578; doi:10.1371/journal.pone.0110726)
Supplement: Data S1 — The MacSyFinder/MacSyView package (compressed tarball archive). (GZ) [file pone.0110726.s010.gz › macsyfinder-1.0.0-RC3/test/datatest/hmm/pilAE.res_hmm_extract]

PSAE001c01_046070	PSAE001c01	4607	pilAE	T4P	2.2e-35	121.9	1.000000
PSAE001c01_045800	PSAE001c01	4580	pilAE	T4P	3.1e-30	105.1	0.933333
PSAE001c01_046060	PSAE001c01	4606	pilAE	T4P	8.4e-28	97.2	1.000000
PSAE001c01_046130	PSAE001c01	4613	pilAE	T4P	5.9e-26	91.2	0.927273
