# Supplementary material for: MacSyFinder: A Program to Mine Genomes for Molecular Systems with an Application to CRISPR-Cas Systems
Source: PLoS One. 2014 Oct 17;9(10):e110726. doi: 10.1371/journal.pone.0110726 (PMC4201578; doi:10.1371/journal.pone.0110726)
Supplement: Data S1 — The MacSyFinder/MacSyView package (compressed tarball archive). (GZ) [file pone.0110726.s010.gz › macsyfinder-1.0.0-RC3/test/datatest/hmm/pilB.res_hmm_extract]

PSAE001c01_045810	PSAE001c01	4581	pilB	T4P	9.7e-198	655.4	1.000000
PSAE001c01_031400	PSAE001c01	3140	pilB	T4P	4.5e-152	505.0	1.000000
PSAE001c01_006950	PSAE001c01	695	pilB	T4P	8.3e-143	474.5	1.000000
PSAE001c01_027040	PSAE001c01	2704	pilB	T4P	1.3e-143	477.2	1.000000
PSAE001c01_052810	PSAE001c01	5281	pilB	T4P	2.5e-141	469.7	1.000000
PSAE001c01_003970	PSAE001c01	397	pilB	T4P	2.4e-47	160.3	0.697128
