# Supplementary material for: MacSyFinder: A Program to Mine Genomes for Molecular Systems with an Application to CRISPR-Cas Systems
Source: PLoS One. 2014 Oct 17;9(10):e110726. doi: 10.1371/journal.pone.0110726 (PMC4201578; doi:10.1371/journal.pone.0110726)
Supplement: Data S1 — The MacSyFinder/MacSyView package (compressed tarball archive). (GZ) [file pone.0110726.s010.gz › macsyfinder-1.0.0-RC3/test/datatest/hmm/pilM.res_hmm_extract]

PSAE001c01_051130	PSAE001c01	5113	pilM	T4P	2.2e-135	450.2	1.000000
PSAE001c01_044620	PSAE001c01	4462	pilM	T4P	1.6e-15	56.1	0.896450
PRRU001c01_022390	PRRU001c01	2239	pilM	T4P	1.1e-09	36.9	0.952663
