# Supplementary material for: MacSyFinder: A Program to Mine Genomes for Molecular Systems with an Application to CRISPR-Cas Systems
Source: PLoS One. 2014 Oct 17;9(10):e110726. doi: 10.1371/journal.pone.0110726 (PMC4201578; doi:10.1371/journal.pone.0110726)
Supplement: Data S1 — The MacSyFinder/MacSyView package (compressed tarball archive). (GZ) [file pone.0110726.s010.gz › macsyfinder-1.0.0-RC3/test/datatest/hmm/pilO.search_hmm.out]

# hmmsearch :: search profile(s) against a sequence database
# HMMER 3.0 (March 2010); http://hmmer.org/
# Copyright (C) 2010 Howard Hughes Medical Institute.
# Freely distributed under the GNU General Public License (GPLv3).
# - - - - - - - - - - - - - - - - - - - - - - - - - - - - - - - - - - - -
# query HMM file:                  ./profiles/pilO.fasta-aln_edit.hmm
# target sequence database:        datatest/prru_psae.001.c01.fasta
# output directed to file:         ./datatest/res_search/pilO.search_hmm.out
# sequence reporting threshold:    E-value <= 1
# - - - - - - - - - - - - - - - - - - - - - - - - - - - - - - - - - - - -

Query:       pilO_buen.tab.seqid  [M=187]
Scores for complete sequences (score includes all domains):
   --- full sequence ---   --- best 1 domain ---    -#dom-
    E-value  score  bias    E-value  score  bias    exp  N  Sequence          Description
    ------- ------ -----    ------- ------ -----   ---- --  --------          -----------
    1.6e-69  232.5   0.1    1.9e-69  232.2   0.1    1.1  1  PSAE001c01_051110 C ATG TGA 5678433 5679056 Valid pilO 624 _
  ------ inclusion threshold ------
       0.49    9.2   5.6       0.98    8.2   3.9    1.4  1  PRRU001c01_006730 C ATG TAA 826498 827817 Valid serS 1320 _P


Domain annotation for each sequence (and alignments):
>> PSAE001c01_051110  C ATG TGA 5678433 5679056 Valid pilO 624 _PA5042_NP_253729.1_ PA5042 1 5678433 5679056 | type 4 fi
   #    score  bias  c-Evalue  i-Evalue hmmfrom  hmm to    alifrom  ali to    envfrom  env to     acc
 ---   ------ ----- --------- --------- ------- -------    ------- -------    ------- -------    ----
   1 !  232.2   0.1   4.6e-73   1.9e-69       1     173 [.      31     203 ..      31     206 .. 0.99

  Alignments for each domain:
  == domain 1    score: 232.2 bits;  conditional E-value: 4.6e-73
  pilO_buen.tab.seqid   1 kiigillavaavlalgyilllspaleeleqqeaeeeeLksqleqKsaqaknleklreelaeveqklakllkqlpnekeldeLladinrlG 90 
                          k+i+++l++aavlalgy+++ls+++++leqq+aeee+Lk+q+++K++qa+nle+++++++e+e+++++ll+qlp+++e++ Ll+di+r+G
    PSAE001c01_051110  31 KVIVCVLLTAAVLALGYNFHLSDMQAQLEQQAAEEETLKQQFSTKAFQAANLEAYKAQMKEMEESFGALLRQLPSDTEVPGLLEDITRTG 120
                          89**************************************************************************************** PP

  pilO_buen.tab.seqid  91 vesGleldsikpvkavvkrfvarlPisievtGnYeqialfirdvasLsrivtlkdikitgsklgktsvlqleaiattyralsp 173
                          + sGle+++ik++++v+++f+++lPi+i+v+G+Y+++a+f+++v+sL+rivtl+d++i+++++g+ts+l+++++a+tyr++++
    PSAE001c01_051110 121 LGSGLEFEEIKLLPEVAQQFYIELPIQISVVGGYHDLATFVSGVSSLPRIVTLHDFEIKPVAPGSTSKLRMSILAKTYRYNDK 203
                          ********************************************************************************994 PP

>> PRRU001c01_006730  C ATG TAA 826498 827817 Valid serS 1320 _PRU_0700_YP_003574060.1_ PRU_0700 1 826498 827817 | serin
   #    score  bias  c-Evalue  i-Evalue hmmfrom  hmm to    alifrom  ali to    envfrom  env to     acc
 ---   ------ ----- --------- --------- ------- -------    ------- -------    ------- -------    ----
   1 ?    8.2   3.9   0.00024      0.98      23      89 ..      42     111 ..      35     129 .. 0.88

  Alignments for each domain:
  == domain 1    score: 8.2 bits;  conditional E-value: 0.00024
  pilO_buen.tab.seqid  23 paleeleqqeaeeeeLksqleq..Ksaqaknleklreelaeveqklakllkqlpn.ekeldeLladinrl 89 
                          +a++el++   e+++L +q+    K+ +  + e++++++a++++k ++l + +++ ++e+ +Ll +i ++
    PRRU001c01_006730  42 EAQQELDKCLNEQKQLSGQIGRlmKEGKKDEAEQVKAQVAQLKEKSKELDETMAKaQEEMTTLLCQIPNI 111
                          57889999999********9754488888999*********************973679*****999765 PP


Internal pipeline statistics summary:
-------------------------------------
Query model(s):                            1  (187 nodes)
Target sequences:                       8332  (2926593 residues)
Passed MSV filter:                       456  (0.0547288); expected 166.6 (0.02)
Passed bias filter:                      314  (0.037686); expected 166.6 (0.02)
Passed Vit filter:                        33  (0.00396063); expected 8.3 (0.001)
Passed Fwd filter:                         3  (0.000360058); expected 0.1 (1e-05)
Initial search space (Z):               8332  [actual number of targets]
Domain search space  (domZ):               2  [number of targets reported over threshold]
# CPU time: 0.19u 0.01s 00:00:00.20 Elapsed: 00:00:00.05
# Mc/sec: 10945.46
//
