# Supplementary material for: MacSyFinder: A Program to Mine Genomes for Molecular Systems with an Application to CRISPR-Cas Systems
Source: PLoS One. 2014 Oct 17;9(10):e110726. doi: 10.1371/journal.pone.0110726 (PMC4201578; doi:10.1371/journal.pone.0110726)
Supplement: Data S1 — The MacSyFinder/MacSyView package (compressed tarball archive). (GZ) [file pone.0110726.s010.gz › macsyfinder-1.0.0-RC3/test/datatest/hmm/pilP.search_hmm.out]

# hmmsearch :: search profile(s) against a sequence database
# HMMER 3.0 (March 2010); http://hmmer.org/
# Copyright (C) 2010 Howard Hughes Medical Institute.
# Freely distributed under the GNU General Public License (GPLv3).
# - - - - - - - - - - - - - - - - - - - - - - - - - - - - - - - - - - - -
# query HMM file:                  ./profiles/pilP.fasta-aln_edit.hmm
# target sequence database:        datatest/prru_psae.001.c01.fasta
# output directed to file:         ./datatest/res_search/pilP.search_hmm.out
# sequence reporting threshold:    E-value <= 1
# - - - - - - - - - - - - - - - - - - - - - - - - - - - - - - - - - - - -

Query:       pilP_buen.tab.seqid  [M=143]
Scores for complete sequences (score includes all domains):
   --- full sequence ---   --- best 1 domain ---    -#dom-
    E-value  score  bias    E-value  score  bias    exp  N  Sequence          Description
    ------- ------ -----    ------- ------ -----   ---- --  --------          -----------
    4.7e-60  200.7   0.0    5.4e-60  200.5   0.0    1.0  1  PSAE001c01_051100 C ATG TGA 5677912 5678436 Valid pilP 525 _


Domain annotation for each sequence (and alignments):
>> PSAE001c01_051100  C ATG TGA 5677912 5678436 Valid pilP 525 _PA5041_NP_253728.1_ PA5041 1 5677912 5678436 | type 4 fi
   #    score  bias  c-Evalue  i-Evalue hmmfrom  hmm to    alifrom  ali to    envfrom  env to     acc
 ---   ------ ----- --------- --------- ------- -------    ------- -------    ------- -------    ----
   1 !  200.5   0.0   6.5e-64   5.4e-60       1     143 []      26     168 ..      26     168 .. 0.99

  Alignments for each domain:
  == domain 1    score: 200.5 bits;  conditional E-value: 6.5e-64
  pilP_buen.tab.seqid   1 elnqlmqqvrsekkteilplpeykpdtatvyslsklrnpfnvdvkkaeiirkqenkvikPeekrikesLekyplesfklvGvlkqnqkks 90 
                          +l+++m++vr+++k++i+plp+++p++a++ys+++lr+pf+++vk++ ++r+++nkvikP+e+r+k++Le++++e+f++vG+l+++q+++
    PSAE001c01_051100  26 DLQSYMDEVRARPKGTIEPLPKFQPYEAFTYSAASLRSPFQPPVKIDLTVRQKGNKVIKPDETRVKQFLEGFNIETFEMVGTLSNAQGTF 115
                          89**************************************************************************************** PP

  pilP_buen.tab.seqid  91 avvevegkvqrvkvGeylGqNyGrveditdeeivldElvkddtknwlekiqtl 143
                          a+v+++g+v+rv+vG+ylG+N+G+v++i++++i+++E+v+d+++nwle++++l
    PSAE001c01_051100 116 ALVKGAGGVHRVRVGDYLGRNDGKVVGISEGKIDVIEIVPDGEGNWLERPRSL 168
                          *************************************************9986 PP


Internal pipeline statistics summary:
-------------------------------------
Query model(s):                            1  (143 nodes)
Target sequences:                       8332  (2926593 residues)
Passed MSV filter:                       212  (0.0254441); expected 166.6 (0.02)
Passed bias filter:                      176  (0.0211234); expected 166.6 (0.02)
Passed Vit filter:                        13  (0.00156025); expected 8.3 (0.001)
Passed Fwd filter:                         1  (0.000120019); expected 0.1 (1e-05)
Initial search space (Z):               8332  [actual number of targets]
Domain search space  (domZ):               1  [number of targets reported over threshold]
# CPU time: 0.11u 0.01s 00:00:00.12 Elapsed: 00:00:00.05
# Mc/sec: 8370.06
//
