# Supplementary material for: MacSyFinder: A Program to Mine Genomes for Molecular Systems with an Application to CRISPR-Cas Systems
Source: PLoS One. 2014 Oct 17;9(10):e110726. doi: 10.1371/journal.pone.0110726 (PMC4201578; doi:10.1371/journal.pone.0110726)
Supplement: Data S1 — The MacSyFinder/MacSyView package (compressed tarball archive). (GZ) [file pone.0110726.s010.gz › macsyfinder-1.0.0-RC3/test/datatest/hmm/pilQ.res_hmm_extract]

PSAE001c01_051090	PSAE001c01	5109	pilQ	T4P	4.9e-109	363.0	1.000000
PSAE001c01_031420	PSAE001c01	3142	pilQ	T4P	3.7e-50	169.9	0.996416
PSAE001c01_018920	PSAE001c01	1892	pilQ	T4P	2.2e-43	147.6	0.992832
PSAE001c01_006940	PSAE001c01	694	pilQ	T4P	3.9e-43	146.8	0.996416
PSAE001c01_043580	PSAE001c01	4358	pilQ	T4P	2.7e-33	114.5	0.641577
PSAE001c01_017350	PSAE001c01	1735	pilQ	T4P	1e-32	112.6	0.989247
PSAE001c01_013980	PSAE001c01	1398	pilQ	T4P	7e-25	87.0	0.659498
