# Supplementary material for: MacSyFinder: A Program to Mine Genomes for Molecular Systems with an Application to CRISPR-Cas Systems
Source: PLoS One. 2014 Oct 17;9(10):e110726. doi: 10.1371/journal.pone.0110726 (PMC4201578; doi:10.1371/journal.pone.0110726)
Supplement: Data S1 — The MacSyFinder/MacSyView package (compressed tarball archive). (GZ) [file pone.0110726.s010.gz › macsyfinder-1.0.0-RC3/test/datatest/hmm/pilT_pilU.res_hmm_extract]

PSAE001c01_003970	PSAE001c01	397	pilT_pilU	T4P	1.3e-162	539.5	1.000000
PSAE001c01_003980	PSAE001c01	398	pilT_pilU	T4P	1.5e-154	513.0	1.000000
PSAE001c01_006950	PSAE001c01	695	pilT_pilU	T4P	2.5e-48	163.8	0.828829
PSAE001c01_031400	PSAE001c01	3140	pilT_pilU	T4P	1.2e-48	164.8	0.801802
PSAE001c01_045810	PSAE001c01	4581	pilT_pilU	T4P	1.1e-45	155.1	0.807808
PSAE001c01_027040	PSAE001c01	2704	pilT_pilU	T4P	5.8e-46	156.0	0.720721
PSAE001c01_052810	PSAE001c01	5281	pilT_pilU	T4P	1.1e-44	151.9	0.717718
