# Supplementary material for: MacSyFinder: A Program to Mine Genomes for Molecular Systems with an Application to CRISPR-Cas Systems
Source: PLoS One. 2014 Oct 17;9(10):e110726. doi: 10.1371/journal.pone.0110726 (PMC4201578; doi:10.1371/journal.pone.0110726)
Supplement: Data S1 — The MacSyFinder/MacSyView package (compressed tarball archive). (GZ) [file pone.0110726.s010.gz › macsyfinder-1.0.0-RC3/test/datatest/hmm/rcpA.res_hmm_extract]

PSAE001c01_043580	PSAE001c01	4358	rcpA	Tad	1.7e-122	407.9	0.837037
PSAE001c01_031420	PSAE001c01	3142	rcpA	Tad	9.6e-36	122.2	0.634568
PSAE001c01_013980	PSAE001c01	1398	rcpA	Tad	4.5e-34	116.6	0.649383
PSAE001c01_051090	PSAE001c01	5109	rcpA	Tad	6.9e-32	109.5	0.632099
PSAE001c01_018920	PSAE001c01	1892	rcpA	Tad	8.6e-32	109.2	0.622222
PSAE001c01_006940	PSAE001c01	694	rcpA	Tad	2.6e-31	107.6	0.624691
PSAE001c01_017350	PSAE001c01	1735	rcpA	Tad	1.9e-15	55.3	0.607407
