# Supplementary material for: MacSyFinder: A Program to Mine Genomes for Molecular Systems with an Application to CRISPR-Cas Systems
Source: PLoS One. 2014 Oct 17;9(10):e110726. doi: 10.1371/journal.pone.0110726 (PMC4201578; doi:10.1371/journal.pone.0110726)
Supplement: Data S1 — The MacSyFinder/MacSyView package (compressed tarball archive). (GZ) [file pone.0110726.s010.gz › macsyfinder-1.0.0-RC3/test/datatest/hmm/tadA.res_hmm_extract]

PSAE001c01_043560	PSAE001c01	4356	tadA	Tad	5.8e-144	477.4	1.000000
PSAE001c01_031400	PSAE001c01	3140	tadA	Tad	1.2e-15	56.3	0.570447
PSAE001c01_003970	PSAE001c01	397	tadA	Tad	1.4e-15	56.0	0.529210
PSAE001c01_006950	PSAE001c01	695	tadA	Tad	5.1e-15	54.2	0.560137
PSAE001c01_052810	PSAE001c01	5281	tadA	Tad	8.6e-15	53.4	0.632302
PSAE001c01_027040	PSAE001c01	2704	tadA	Tad	3.7e-14	51.4	0.611684
