# Supplementary material for: MacSyFinder: A Program to Mine Genomes for Molecular Systems with an Application to CRISPR-Cas Systems
Source: PLoS One. 2014 Oct 17;9(10):e110726. doi: 10.1371/journal.pone.0110726 (PMC4201578; doi:10.1371/journal.pone.0110726)
Supplement: Data S1 — The MacSyFinder/MacSyView package (compressed tarball archive). (GZ) [file pone.0110726.s010.gz › macsyfinder-1.0.0-RC3/test/datatest/hmm/tadB.res_hmm_extract]

PSAE001c01_043550	PSAE001c01	4355	tadB	Tad	8.8e-84	279.0	1.000000
PSAE001c01_043540	PSAE001c01	4354	tadB	Tad	3.3e-11	41.8	0.690909
