# Supplementary material for: MacSyFinder: A Program to Mine Genomes for Molecular Systems with an Application to CRISPR-Cas Systems
Source: PLoS One. 2014 Oct 17;9(10):e110726. doi: 10.1371/journal.pone.0110726 (PMC4201578; doi:10.1371/journal.pone.0110726)
Supplement: Data S1 — The MacSyFinder/MacSyView package (compressed tarball archive). (GZ) [file pone.0110726.s010.gz › macsyfinder-1.0.0-RC3/test/datatest/hmm/tadE.search_hmm.out]

# hmmsearch :: search profile(s) against a sequence database
# HMMER 3.0 (March 2010); http://hmmer.org/
# Copyright (C) 2010 Howard Hughes Medical Institute.
# Freely distributed under the GNU General Public License (GPLv3).
# - - - - - - - - - - - - - - - - - - - - - - - - - - - - - - - - - - - -
# query HMM file:                  ./profiles/tadE.fasta-aln_edit.hmm
# target sequence database:        datatest/prru_psae.001.c01.fasta
# output directed to file:         ./datatest/res_search/tadE.search_hmm.out
# sequence reporting threshold:    E-value <= 1
# - - - - - - - - - - - - - - - - - - - - - - - - - - - - - - - - - - - -

Query:       mcl_I1.5_tadE.tab.seqid  [M=152]
Scores for complete sequences (score includes all domains):
   --- full sequence ---   --- best 1 domain ---    -#dom-
    E-value  score  bias    E-value  score  bias    exp  N  Sequence          Description
    ------- ------ -----    ------- ------ -----   ---- --  --------          -----------
  ------ inclusion threshold ------
      0.068   12.3   0.1        0.1   11.8   0.0    1.3  1  PSAE001c01_043480 C ATG TGA 4819358 4819864 Valid PA4294 507


Domain annotation for each sequence (and alignments):
>> PSAE001c01_043480  C ATG TGA 4819358 4819864 Valid PA4294 507 _NP_252984.1_ PA4294 1 4819358 4819864 | hypothetical p
   #    score  bias  c-Evalue  i-Evalue hmmfrom  hmm to    alifrom  ali to    envfrom  env to     acc
 ---   ------ ----- --------- --------- ------- -------    ------- -------    ------- -------    ----
   1 ?   11.8   0.0   1.2e-05       0.1       2      49 ..      21      68 ..      20      93 .. 0.73

  Alignments for each domain:
  == domain 1    score: 11.8 bits;  conditional E-value: 1.2e-05
  mcl_I1.5_tadE.tab.seqid  2 lsnkkGaaavefaltvvlflfvll.lileicrivvlssyldlaiteaar 49
                              + ++Ga+a+ef+ ++ lf+ +++ li     +++l s+ d a    ar
        PSAE001c01_043480 21 RRRQHGAVAIEFTAIFLLFFALVYgLISYSIPLLMLQSFNDAAAVG-AR 68
                             57789********999999988883455566788899988876443.33 PP


Internal pipeline statistics summary:
-------------------------------------
Query model(s):                            1  (152 nodes)
Target sequences:                       8332  (2926593 residues)
Passed MSV filter:                       173  (0.0207633); expected 166.6 (0.02)
Passed bias filter:                      132  (0.0158425); expected 166.6 (0.02)
Passed Vit filter:                        15  (0.00180029); expected 8.3 (0.001)
Passed Fwd filter:                         1  (0.000120019); expected 0.1 (1e-05)
Initial search space (Z):               8332  [actual number of targets]
Domain search space  (domZ):               1  [number of targets reported over threshold]
# CPU time: 0.11u 0.01s 00:00:00.12 Elapsed: 00:00:00.04
# Mc/sec: 11121.05
//
