# Supplementary material for: MacSyFinder: A Program to Mine Genomes for Molecular Systems with an Application to CRISPR-Cas Systems
Source: PLoS One. 2014 Oct 17;9(10):e110726. doi: 10.1371/journal.pone.0110726 (PMC4201578; doi:10.1371/journal.pone.0110726)
Supplement: Data S1 — The MacSyFinder/MacSyView package (compressed tarball archive). (GZ) [file pone.0110726.s010.gz › macsyfinder-1.0.0-RC3/test/datatest/hmm/tadZ.res_hmm_extract]

PSAE001c01_043570	PSAE001c01	4357	tadZ	Tad	1.2e-129	431.9	0.990385
PSAE001c01_032850	PSAE001c01	3285	tadZ	Tad	4.1e-14	51.3	0.526442
PSAE001c01_014700	PSAE001c01	1470	tadZ	Tad	1.1e-10	39.9	0.584135
