# Supplementary material for: MacSyFinder: A Program to Mine Genomes for Molecular Systems with an Application to CRISPR-Cas Systems
Source: PLoS One. 2014 Oct 17;9(10):e110726. doi: 10.1371/journal.pone.0110726 (PMC4201578; doi:10.1371/journal.pone.0110726)
Supplement: Data S1 — The MacSyFinder/MacSyView package (compressed tarball archive). (GZ) [file pone.0110726.s010.gz › macsyfinder-1.0.0-RC3/test/datatest/DEF/bad_min_mandatory_genes_required.xml]

<system inter_gene_max_space="20" min_mandatory_genes_required="14" min_genes_required="16"> 
    <gene name="sctJ_FLG" presence="mandatory">
       <homologs>
           <gene name="sctJ" system_ref="system_2"/>
       </homologs>
    </gene>
    <gene name="sctN_FLG" presence="mandatory"/>       
    <gene name="flgB" presence="mandatory"/>
    <gene name="flgC" presence="mandatory"/>
    <gene name="fliE" presence="mandatory"/>
    <gene name="tadZ" presence="accessory" system_ref="system_2"/>
    <gene name="sctC" presence="forbidden" system_ref="system_2"/>
</system>
