# Supplementary material for: MacSyFinder: A Program to Mine Genomes for Molecular Systems with an Application to CRISPR-Cas Systems
Source: PLoS One. 2014 Oct 17;9(10):e110726. doi: 10.1371/journal.pone.0110726 (PMC4201578; doi:10.1371/journal.pone.0110726)
Supplement: Data S1 — The MacSyFinder/MacSyView package (compressed tarball archive). (GZ) [file pone.0110726.s010.gz › macsyfinder-1.0.0-RC3/test/datatest/DEF/invalid_homolog.xml]

<system inter_gene_max_space="10" min_mandatory_genes_required="1" min_genes_required="1"> 
    <gene name="sctJ" presence="mandatory">
       <homologs>
            <gene name="foo_bar" system_ref="system_1"/>
       </homologs>
     </gene>  
     <gene name="tadZ" presence="accessory"/>
    <gene name="sctC" presence="accessory"/>
</system>
