# Supplementary material for: MacSyFinder: A Program to Mine Genomes for Molecular Systems with an Application to CRISPR-Cas Systems
Source: PLoS One. 2014 Oct 17;9(10):e110726. doi: 10.1371/journal.pone.0110726 (PMC4201578; doi:10.1371/journal.pone.0110726)
Supplement: Data S1 — The MacSyFinder/MacSyView package (compressed tarball archive). (GZ) [file pone.0110726.s010.gz › macsyfinder-1.0.0-RC3/macsyview/bin/macsyview]

#! /bin/sh

browser='chromium firefox'
macsyview_start=$MACSYVIEW

command_exists () {
    type "$1" &> /dev/null ;
}

found_browser=0

for i in $browser; 
do
	if command_exists $i; 
	then
	    found_browser=1
		$i ${macsyview_start} 2> /dev/null &
		break
	fi
done
if [ $found_browser -eq 0 ];
then
    echo "No web browser (firefox or chrome) detected."
    echo "You must open file ${macsyview_start} with one of these web browsers."
fi
