# Supplementary material for: MacSyFinder: A Program to Mine Genomes for Molecular Systems with an Application to CRISPR-Cas Systems
Source: PLoS One. 2014 Oct 17;9(10):e110726. doi: 10.1371/journal.pone.0110726 (PMC4201578; doi:10.1371/journal.pone.0110726)
Supplement: Data S1 — The MacSyFinder/MacSyView package (compressed tarball archive). (GZ) [file pone.0110726.s010.gz › macsyfinder-1.0.0-RC3/macsyview/app/manifest.json]

{
    "name": "__MSG_appName__",
    "version": "0.0.1",
    "manifest_version": 2,
    "description": "__MSG_appDescription__",
    "icons": {
        "16": "images/logo_macsyview_sq_16.png",
        "128": "images/logo_macsyview_sq_128.png"
    },
    "default_locale": "en",
    "app": {
      "background": {
        "scripts": ["scripts/background.js"]
      }
    }
}
