# Supplementary material for: MacSyFinder: A Program to Mine Genomes for Molecular Systems with an Application to CRISPR-Cas Systems
Source: PLoS One. 2014 Oct 17;9(10):e110726. doi: 10.1371/journal.pone.0110726 (PMC4201578; doi:10.1371/journal.pone.0110726)
Supplement: Data S1 — The MacSyFinder/MacSyView package (compressed tarball archive). (GZ) [file pone.0110726.s010.gz › macsyfinder-1.0.0-RC3/macsyview/app/styles/main.css]

/* Will be compiled down to a single stylesheet with your sass files */

html {
    /* Defaults css for cssmin process */
}

body {
  padding-top: 20px;
  padding-bottom: 20px;
}

.btn-file {
    position: relative;
    overflow: hidden;
}
.btn-file input[type=file] {
    position: absolute;
    top: 0;
    right: 0;
    min-width: 100%;
    min-height: 100%;
    font-size: 999px;
    text-align: right;
    filter: alpha(opacity=0);
    opacity: 0;
    outline: none;
    background: white;
    cursor: inherit;
    display: block;
}
