# Supplementary material for: MacSyFinder: A Program to Mine Genomes for Molecular Systems with an Application to CRISPR-Cas Systems
Source: PLoS One. 2014 Oct 17;9(10):e110726. doi: 10.1371/journal.pone.0110726 (PMC4201578; doi:10.1371/journal.pone.0110726)
Supplement: Data S1 — The MacSyFinder/MacSyView package (compressed tarball archive). (GZ) [file pone.0110726.s010.gz › macsyfinder-1.0.0-RC3/macsyview/app/scripts/macsyview.system.js]

// ┌──────────────────────────────────────────────────────────────────────┐ \\
// │ MacSyView - Visualization of MacSyFinder results.                    │ \\
// ├──────────────────────────────────────────────────────────────────────┤ \\
// │ Authors: Hervé Ménager, Bertrand Néron.                              │ \\
// │ Copyright © 2014 Institut Pasteur, Paris.                            │ \\
// │ See the COPYRIGHT file for details.                                  │ \\
// ├──────────────────────────────────────────────────────────────────────┤ \\
// │ MacSyView is distributed under the terms of the                      │ \\
// │ GNU General Public License (GPLv3). See the COPYING file for details.│ \\
// └──────────────────────────────────────────────────────────────────────┘ \\

/*
 * macsyview.system
 * System view for MacSyView
 * requires RaphaelJS + jquery + jquery-mousewheel.js
 */

/* jslint         browser : true, continue : true,
  devel  : true, indent  : 2,    maxerr   : 50,
  newcap : true, nomen   : true, plusplus : true,
  regexp : true, sloppy  : true, vars     : false,
  white  : true
 */

/*global $, macsyview */

macsyview.system = (function () {
	'use strict';

    var gene_sort_alpha = function (gene1, gene2) {
        return gene1.name.localeCompare(gene2.name);
    };
        
    var gene_sort_occ = function (gene1, gene2) {
        return parseInt(gene2.value, 10) - parseInt(gene1.value, 10);
    }
    
	var draw = function (json_data, container, sortFunction) {
            var summary = json_data.summary,
                i,
                p,
                p_container = $("#" + container),

                draw_gene = function (index, gene) {
                    var occurence = parseInt(gene.value, 10),
                        // use gene color if the number of occurences is >0
                        color = occurence > 0 ? gene.color : "#dcdcdc";
                    p_container.append('<span id="' + gene.name + '" style="display: inline-block; width:50px;" title="' + gene.name + '"><div style="background-color:' + color + ';">&nbsp;&nbsp;&nbsp;&nbsp;</div><div class="text-center">' + occurence + '</div></span>');
                    p_container.append('&nbsp;');
                };
            sortFunction = sortFunction ? sortFunction : gene_sort_alpha;
            p_container.empty();
            for (i = 0; i < macsyview.data.presence.length; i++) {
                p = macsyview.data.presence[i];
                p_container.append('<div id="' + p + '" style="width:' + summary[p].length + 'px;"></div>');
                p_container.append("<h3>" + p + "</h3>");
                // sort alphabetically by gene name
                summary[p].sort(sortFunction);
                $.each(summary[p], draw_gene);
            }
        };
    
    var init = function(json_data, container){
        var handleByGeneName = function(){
            $('#sortByGeneName').hide();
            $('#sortByOcc').show();
            draw(json_data, container, gene_sort_alpha);
        }
        $('#sortByGeneName').click(handleByGeneName);
        var handleByOcc = function(){
            $('#sortByOcc').hide();
            $('#sortByGeneName').show();
            draw(json_data, container, gene_sort_occ);
        }
        $('#sortByOcc').click(handleByOcc);
        handleByGeneName();
    }
	
	return {
		init: init
	};
}());
