# Supplementary material for: MacSyFinder: A Program to Mine Genomes for Molecular Systems with an Application to CRISPR-Cas Systems
Source: PLoS One. 2014 Oct 17;9(10):e110726. doi: 10.1371/journal.pone.0110726 (PMC4201578; doi:10.1371/journal.pone.0110726)
Supplement: Data S1 — The MacSyFinder/MacSyView package (compressed tarball archive). (GZ) [file pone.0110726.s010.gz › macsyfinder-1.0.0-RC3/macsyview/app/bower_components/raphael.export/README.md]

Raphael.Export
=============
Export Raphaël paper objects to SVG. Also works in browsers that don\'t support SVG (e.g. IE6, IE7, IE8).

Example
-------

```html
<script type="text/javascript" src="raphael-min.js"></script>
<script type="text/javascript" src="raphael.export.js"></script>

<div id="foo"></div>
<div id="bar"></div>

<script type="text/javascript">
	var paper = Raphael('foo');

	var rect = paper
		.rect(50, 40, 50, 50)
		.attr('fill', '#f00')
		.transform('S2')
		.rotate(10)
		;

	var svg = paper.toSVG();

	document.getElementById('bar').innerHTML = svg;
</script>
```
