# Supplementary material for: MacSyFinder: A Program to Mine Genomes for Molecular Systems with an Application to CRISPR-Cas Systems
Source: PLoS One. 2014 Oct 17;9(10):e110726. doi: 10.1371/journal.pone.0110726 (PMC4201578; doi:10.1371/journal.pone.0110726)
Supplement: Data S1 — The MacSyFinder/MacSyView package (compressed tarball archive). (GZ) [file pone.0110726.s010.gz › macsyfinder-1.0.0-RC3/macsyview/app/bower_components/raphael.export/tests/qunit.js]

/**
 * QUnit v1.3.0pre - A JavaScript Unit Testing Framework
 *
 * http://docs.jquery.com/QUnit
 *
 * Copyright (c) 2011 John Resig, Jörn Zaefferer
 * Dual licensed under the MIT (MIT-LICENSE.txt)
 * or GPL (GPL-LICENSE.txt) licenses.
 */

(function(window) {

var defined = {
  setTimeout: typeof window.setTimeout !== "undefined",
  sessionStorage: (function() {
    try {
      return !!sessionStorage.getItem;
    } catch(e) {
      return false;
    }
  })()
};

var testId = 0,
  toString = Object.prototype.toString,
  hasOwn = Object.prototype.hasOwnProperty;

var Test = function(name, testName, expected, testEnvironmentArg, async, callback) {
  this.name = name;
  this.testName = testName;
  this.expected = expected;
  this.testEnvironmentArg = testEnvironmentArg;
  this.async = async;
  this.callback = callback;
  this.assertions = [];
};
Test.prototype = {
  init: function() {
    var tests = id("qunit-tests");
    if (tests) {
      var b = document.createElement("strong");
        b.innerHTML = "Running " + this.name;
      var li = document.createElement("li");
        li.appendChild( b );
        li.className = "running";
        li.id = this.id = "test-output" + testId++;
      tests.appendChild( li );
    }
  },
  setup: function() {
    if (this.module != config.previousModule) {
      if ( config.previousModule ) {
        runLoggingCallbacks('moduleDone', QUnit, {
          name: config.previousModule,
          failed: config.moduleStats.bad,
          passed: config.moduleStats.all - config.moduleStats.bad,
          total: config.moduleStats.all
        } );
      }
      config.previousModule = this.module;
      config.moduleStats = { all: 0, bad: 0 };
      runLoggingCallbacks( 'moduleStart', QUnit, {
        name: this.module
      } );
    }

    config.current = this;
    this.testEnvironment = extend({
      setup: function() {},
      teardown: function() {}
    }, this.moduleTestEnvironment);
    if (this.testEnvironmentArg) {
      extend(this.testEnvironment, this.testEnvironmentArg);
    }

    runLoggingCallbacks( 'testStart', QUnit, {
      name: this.testName,
      module: this.module
    });

    // allow utility functions to access the current test environment
    // TODO why??
    QUnit.current_testEnvironment = this.testEnvironment;

    try {
      if ( !config.pollution ) {
        saveGlobal();
      }

      this.testEnvironment.setup.call(this.testEnvironment);
    } catch(e) {
      QUnit.ok( false, "Setup failed on " + this.testName + ": " + e.message );
    }
  },
  run: function() {
    config.current = this;
    if ( this.async ) {
      QUnit.stop();
    }

    if ( config.notrycatch ) {
      this.callback.call(this.testEnvironment);
      return;
    }
    try {
      this.callback.call(this.testEnvironment);
    } catch(e) {
      fail("Test " + this.testName + " died, exception and test follows", e, this.callback);
      QUnit.ok( false, "Died on test #" + (this.assertions.length + 1) + ": " + e.message + " - " + QUnit.jsDump.parse(e) );
      // else next test will carry the responsibility
      saveGlobal();

      // Restart the tests if they're blocking
      if ( config.blocking ) {
        QUnit.start();
      }
    }
  },
  teardown: function() {
    config.current = this;
    try {
      this.testEnvironment.teardown.call(this.testEnvironment);
      checkPollution();
    } catch(e) {
      QUnit.ok( false, "Teardown failed on " + this.testName + ": " + e.message );
    }
  },
  finish: function() {
    config.current = this;
    if ( this.expected != null && this.expected != this.assertions.length ) {
      QUnit.ok( false, "Expected " + this.expected + " assertions, but " + this.assertions.length + " were run" );
    }

    var good = 0, bad = 0,
      tests = id("qunit-tests");

    config.stats.all += this.assertions.length;
    config.moduleStats.all += this.assertions.length;

    if ( tests ) {
      var ol = document.createElement("ol");

      for ( var i = 0; i < this.assertions.length; i++ ) {
        var assertion = this.assertions[i];

        var li = document.createElement("li");
        li.className = assertion.result ? "pass" : "fail";
        li.innerHTML = assertion.message || (assertion.result ? "okay" : "failed");
        ol.appendChild( li );

        if ( assertion.result ) {
          good++;
        } else {
          bad++;
          config.stats.bad++;
          config.moduleStats.bad++;
        }
      }

      // store result when possible
      if ( QUnit.config.reorder && defined.sessionStorage ) {
        if (bad) {
          sessionStorage.setItem("qunit-" + this.module + "-" + this.testName, bad);
        } else {
          sessionStorage.removeItem("qunit-" + this.module + "-" + this.testName);
        }
      }

      if (bad == 0) {
        ol.style.display = "none";
      }

      var b = document.createElement("strong");
      b.innerHTML = this.name + " <b class='counts'>(<b class='failed'>" + bad + "</b>, <b class='passed'>" + good + "</b>, " + this.assertions.length + ")</b>";

      var a = document.createElement("a");
      a.innerHTML = "Rerun";
      a.href = QUnit.url({ filter: getText([b]).replace(/\([^)]+\)$/, "").replace(/(^\s*|\s*$)/g, "") });

      addEvent(b, "click", function() {
        var next = b.nextSibling.nextSibling,
          display = next.style.display;
        next.style.display = display === "none" ? "block" : "none";
      });

      addEvent(b, "dblclick", function(e) {
        var target = e && e.target ? e.target : window.event.srcElement;
        if ( target.nodeName.toLowerCase() == "span" || target.nodeName.toLowerCase() == "b" ) {
          target = target.parentNode;
        }
        if ( window.location && target.nodeName.toLowerCase() === "strong" ) {
          window.location = QUnit.url({ filter: getText([target]).replace(/\([^)]+\)$/, "").replace(/(^\s*|\s*$)/g, "") });
        }
      });

      var li = id(this.id);
      li.className = bad ? "fail" : "pass";
      li.removeChild( li.firstChild );
      li.appendChild( b );
      li.appendChild( a );
      li.appendChild( ol );

    } else {
      for ( var i = 0; i < this.assertions.length; i++ ) {
        if ( !this.assertions[i].result ) {
          bad++;
          config.stats.bad++;
          config.moduleStats.bad++;
        }
      }
    }

    try {
      QUnit.reset();
    } catch(e) {
      fail("reset() failed, following Test " + this.testName + ", exception and reset fn follows", e, QUnit.reset);
    }

    runLoggingCallbacks( 'testDone', QUnit, {
      name: this.testName,
      module: this.module,
      failed: bad,
      passed: this.assertions.length - bad,
      total: this.assertions.length
    } );
  },

  queue: function() {
    var test = this;
    synchronize(function() {
      test.init();
    });
    function run() {
      // each of these can by async
      synchronize(function() {
        test.setup();
      });
      synchronize(function() {
        test.run();
      });
      synchronize(function() {
        test.teardown();
      });
      synchronize(function() {
        test.finish();
      });
    }
    // defer when previous test run passed, if storage is available
    var bad = QUnit.config.reorder && defined.sessionStorage && +sessionStorage.getItem("qunit-" + this.module + "-" + this.testName);
    if (bad) {
      run();
    } else {
      synchronize(run, true);
    };
  }

};

var QUnit = {

  // call on start of module test to prepend name to all tests
  module: function(name, testEnvironment) {
    config.currentModule = name;
    config.currentModuleTestEnviroment = testEnvironment;
  },

  asyncTest: function(testName, expected, callback) {
    if ( arguments.length === 2 ) {
      callback = expected;
      expected = null;
    }

    QUnit.test(testName, expected, callback, true);
  },

  test: function(testName, expected, callback, async) {
    var name = '<span class="test-name">' + testName + '</span>', testEnvironmentArg;

    if ( arguments.length === 2 ) {
      callback = expected;
      expected = null;
    }
    // is 2nd argument a testEnvironment?
    if ( expected && typeof expected === 'object') {
      testEnvironmentArg = expected;
      expected = null;
    }

    if ( config.currentModule ) {
      name = '<span class="module-name">' + config.currentModule + "</span>: " + name;
    }

    if ( !validTest(config.currentModule + ": " + testName) ) {
      return;
    }

    var test = new Test(name, testName, expected, testEnvironmentArg, async, callback);
    test.module = config.currentModule;
    test.moduleTestEnvironment = config.currentModuleTestEnviroment;
    test.queue();
  },

  /**
   * Specify the number of expected assertions to gurantee that failed test (no assertions are run at all) don't slip through.
   */
  expect: function(asserts) {
    config.current.expected = asserts;
  },

  /**
   * Asserts true.
   * @example ok( "asdfasdf".length > 5, "There must be at least 5 chars" );
   */
  ok: function(a, msg) {
    a = !!a;
    var details = {
      result: a,
      message: msg
    };
    msg = escapeInnerText(msg);
    runLoggingCallbacks( 'log', QUnit, details );
    config.current.assertions.push({
      result: a,
      message: msg
    });
  },

  /**
   * Checks that the first two arguments are equal, with an optional message.
   * Prints out both actual and expected values.
   *
   * Prefered to ok( actual == expected, message )
   *
   * @example equal( format("Received {0} bytes.", 2), "Received 2 bytes." );
   *
   * @param Object actual
   * @param Object expected
   * @param String message (optional)
   */
  equal: function(actual, expected, message) {
    QUnit.push(expected == actual, actual, expected, message);
  },

  notEqual: function(actual, expected, message) {
    QUnit.push(expected != actual, actual, expected, message);
  },

  deepEqual: function(actual, expected, message) {
    QUnit.push(QUnit.equiv(actual, expected), actual, expected, message);
  },

  notDeepEqual: function(actual, expected, message) {
    QUnit.push(!QUnit.equiv(actual, expected), actual, expected, message);
  },

  strictEqual: function(actual, expected, message) {
    QUnit.push(expected === actual, actual, expected, message);
  },

  notStrictEqual: function(actual, expected, message) {
    QUnit.push(expected !== actual, actual, expected, message);
  },

  raises: function(block, expected, message) {
    var actual, ok = false;

    if (typeof expected === 'string') {
      message = expected;
      expected = null;
    }

    try {
      block();
    } catch (e) {
      actual = e;
    }

    if (actual) {
      // we don't want to validate thrown error
      if (!expected) {
        ok = true;
      // expected is a regexp
      } else if (QUnit.objectType(expected) === "regexp") {
        ok = expected.test(actual);
      // expected is a constructor
      } else if (actual instanceof expected) {
        ok = true;
      // expected is a validation function which returns true is validation passed
      } else if (expected.call({}, actual) === true) {
        ok = true;
      }
    }

    QUnit.ok(ok, message);
  },

  start: function(count) {
    config.semaphore -= count || 1;
    if (config.semaphore > 0) {
      // don't start until equal number of stop-calls
      return;
    }
    if (config.semaphore < 0) {
      // ignore if start is called more often then stop
      config.semaphore = 0;
    }
    // A slight delay, to avoid any current callbacks
    if ( defined.setTimeout ) {
      window.setTimeout(function() {
        if (config.semaphore > 0) {
          return;
        }
        if ( config.timeout ) {
          clearTimeout(config.timeout);
        }

        config.blocking = false;
        process(true);
      }, 13);
    } else {
      config.blocking = false;
      process(true);
    }
  },

  stop: function(count) {
    config.semaphore += count || 1;
    config.blocking = true;

    if ( config.testTimeout && defined.setTimeout ) {
      clearTimeout(config.timeout);
      config.timeout = window.setTimeout(function() {
        QUnit.ok( false, "Test timed out" );
        config.semaphore = 1;
        QUnit.start();
      }, config.testTimeout);
    }
  }
};

//We want access to the constructor's prototype
(function() {
  function F(){};
  F.prototype = QUnit;
  QUnit = new F();
  //Make F QUnit's constructor so that we can add to the prototype later
  QUnit.constructor = F;
})();

// Backwards compatibility, deprecated
QUnit.equals = QUnit.equal;
QUnit.same = QUnit.deepEqual;

// Maintain internal state
var config = {
  // The queue of tests to run
  queue: [],

  // block until document ready
  blocking: true,

  // when enabled, show only failing tests
  // gets persisted through sessionStorage and can be changed in UI via checkbox
  hidepassed: false,

  // by default, run previously failed tests first
  // very useful in combination with "Hide passed tests" checked
  reorder: true,

  // by default, modify document.title when suite is done
  altertitle: true,

  urlConfig: ['noglobals', 'notrycatch'],

  //logging callback queues
  begin: [],
  done: [],
  log: [],
  testStart: [],
  testDone: [],
  moduleStart: [],
  moduleDone: []
};

// Load paramaters
(function() {
  var location = window.location || { search: "", protocol: "file:" },
    params = location.search.slice( 1 ).split( "&" ),
    length = params.length,
    urlParams = {},
    current;

  if ( params[ 0 ] ) {
    for ( var i = 0; i < length; i++ ) {
      current = params[ i ].split( "=" );
      current[ 0 ] = decodeURIComponent( current[ 0 ] );
      // allow just a key to turn on a flag, e.g., test.html?noglobals
      current[ 1 ] = current[ 1 ] ? decodeURIComponent( current[ 1 ] ) : true;
      urlParams[ current[ 0 ] ] = current[ 1 ];
    }
  }

  QUnit.urlParams = urlParams;
  config.filter = urlParams.filter;

  // Figure out if we're running the tests from a server or not
  QUnit.isLocal = !!(location.protocol === 'file:');
})();

// Expose the API as global variables, unless an 'exports'
// object exists, in that case we assume we're in CommonJS
if ( typeof exports === "undefined" || typeof require === "undefined" ) {
  extend(window, QUnit);
  window.QUnit = QUnit;
} else {
  extend(exports, QUnit);
  exports.QUnit = QUnit;
}

// define these after exposing globals to keep them in these QUnit namespace only
extend(QUnit, {
  config: config,

  // Initialize the configuration options
  init: function() {
    extend(config, {
      stats: { all: 0, bad: 0 },
      moduleStats: { all: 0, bad: 0 },
      started: +new Date,
      updateRate: 1000,
      blocking: false,
      autostart: true,
      autorun: false,
      filter: "",
      queue: [],
      semaphore: 0
    });

    var tests = id( "qunit-tests" ),
      banner = id( "qunit-banner" ),
      result = id( "qunit-testresult" );

    if ( tests ) {
      tests.innerHTML = "";
    }

    if ( banner ) {
      banner.className = "";
    }

    if ( result ) {
      result.parentNode.removeChild( result );
    }

    if ( tests ) {
      result = document.createElement( "p" );
      result.id = "qunit-testresult";
      result.className = "result";
      tests.parentNode.insertBefore( result, tests );
      result.innerHTML = 'Running...<br/>&nbsp;';
    }
  },

  /**
   * Resets the test setup. Useful for tests that modify the DOM.
   *
   * If jQuery is available, uses jQuery's html(), otherwise just innerHTML.
   */
  reset: function() {
    if ( window.jQuery ) {
      jQuery( "#qunit-fixture" ).html( config.fixture );
    } else {
      var main = id( 'qunit-fixture' );
      if ( main ) {
        main.innerHTML = config.fixture;
      }
    }
  },

  /**
   * Trigger an event on an element.
   *
   * @example triggerEvent( document.body, "click" );
   *
   * @param DOMElement elem
   * @param String type
   */
  triggerEvent: function( elem, type, event ) {
    if ( document.createEvent ) {
      event = document.createEvent("MouseEvents");
      event.initMouseEvent(type, true, true, elem.ownerDocument.defaultView,
        0, 0, 0, 0, 0, false, false, false, false, 0, null);
      elem.dispatchEvent( event );

    } else if ( elem.fireEvent ) {
      elem.fireEvent("on"+type);
    }
  },

  // Safe object type checking
  is: function( type, obj ) {
    return QUnit.objectType( obj ) == type;
  },

  objectType: function( obj ) {
    if (typeof obj === "undefined") {
        return "undefined";

    // consider: typeof null === object
    }
    if (obj === null) {
        return "null";
    }

    var type = toString.call( obj ).match(/^\[object\s(.*)\]$/)[1] || '';

    switch (type) {
        case 'Number':
            if (isNaN(obj)) {
                return "nan";
            } else {
                return "number";
            }
        case 'String':
        case 'Boolean':
        case 'Array':
        case 'Date':
        case 'RegExp':
        case 'Function':
            return type.toLowerCase();
    }
    if (typeof obj === "object") {
        return "object";
    }
    return undefined;
  },

  push: function(result, actual, expected, message) {
    var details = {
      result: result,
      message: message,
      actual: actual,
      expected: expected
    };

    message = escapeInnerText(message) || (result ? "okay" : "failed");
    message = '<span class="test-message">' + message + "</span>";
    expected = escapeInnerText(QUnit.jsDump.parse(expected));
    actual = escapeInnerText(QUnit.jsDump.parse(actual));
    var output = message + '<table><tr class="test-expected"><th>Expected: </th><td><pre>' + expected + '</pre></td></tr>';
    if (actual != expected) {
      output += '<tr class="test-actual"><th>Result: </th><td><pre>' + actual + '</pre></td></tr>';
      output += '<tr class="test-diff"><th>Diff: </th><td><pre>' + QUnit.diff(expected, actual) +'</pre></td></tr>';
    }
    if (!result) {
      var source = sourceFromStacktrace();
      if (source) {
        details.source = source;
        output += '<tr class="test-source"><th>Source: </th><td><pre>' + escapeInnerText(source) + '</pre></td></tr>';
      }
    }
    output += "</table>";

    runLoggingCallbacks( 'log', QUnit, details );

    config.current.assertions.push({
      result: !!result,
      message: output
    });
  },

  url: function( params ) {
    params = extend( extend( {}, QUnit.urlParams ), params );
    var querystring = "?",
      key;
    for ( key in params ) {
      if ( !hasOwn.call( params, key ) ) {
        continue;
      }
      querystring += encodeURIComponent( key ) + "=" +
        encodeURIComponent( params[ key ] ) + "&";
    }
    return window.location.pathname + querystring.slice( 0, -1 );
  },

  extend: extend,
  id: id,
  addEvent: addEvent
});

//QUnit.constructor is set to the empty F() above so that we can add to it's prototype later
//Doing this allows us to tell if the following methods have been overwritten on the actual
//QUnit object, which is a deprecated way of using the callbacks.
extend(QUnit.constructor.prototype, {
  // Logging callbacks; all receive a single argument with the listed properties
  // run test/logs.html for any related changes
  begin: registerLoggingCallback('begin'),
  // done: { failed, passed, total, runtime }
  done: registerLoggingCallback('done'),
  // log: { result, actual, expected, message }
  log: registerLoggingCallback('log'),
  // testStart: { name }
  testStart: registerLoggingCallback('testStart'),
  // testDone: { name, failed, passed, total }
  testDone: registerLoggingCallback('testDone'),
  // moduleStart: { name }
  moduleStart: registerLoggingCallback('moduleStart'),
  // moduleDone: { name, failed, passed, total }
  moduleDone: registerLoggingCallback('moduleDone')
});

if ( typeof document === "undefined" || document.readyState === "complete" ) {
  config.autorun = true;
}

QUnit.load = function() {
  runLoggingCallbacks( 'begin', QUnit, {} );

  // Initialize the config, saving the execution queue
  var oldconfig = extend({}, config);
  QUnit.init();
  extend(config, oldconfig);

  config.blocking = false;

  var urlConfigHtml = '', len = config.urlConfig.length;
  for ( var i = 0, val; i < len, val = config.urlConfig[i]; i++ ) {
    config[val] = QUnit.urlParams[val];
    urlConfigHtml += '<label><input name="' + val + '" type="checkbox"' + ( config[val] ? ' checked="checked"' : '' ) + '>' + val + '</label>';
  }

  var userAgent = id("qunit-userAgent");
  if ( userAgent ) {
    userAgent.innerHTML = navigator.userAgent;
  }
  var banner = id("qunit-header");
  if ( banner ) {
    banner.innerHTML = '<a href="' + QUnit.url({ filter: undefined }) + '"> ' + banner.innerHTML + '</a> ' + urlConfigHtml;
    addEvent( banner, "change", function( event ) {
      var params = {};
      params[ event.target.name ] = event.target.checked ? true : undefined;
      window.location = QUnit.url( params );
    });
  }

  var toolbar = id("qunit-testrunner-toolbar");
  if ( toolbar ) {
    var filter = document.createElement("input");
    filter.type = "checkbox";
    filter.id = "qunit-filter-pass";
    addEvent( filter, "click", function() {
      var ol = document.getElementById("qunit-tests");
      if ( filter.checked ) {
        ol.className = ol.className + " hidepass";
      } else {
        var tmp = " " + ol.className.replace( /[\n\t\r]/g, " " ) + " ";
        ol.className = tmp.replace(/ hidepass /, " ");
      }
      if ( defined.sessionStorage ) {
        if (filter.checked) {
          sessionStorage.setItem("qunit-filter-passed-tests", "true");
        } else {
          sessionStorage.removeItem("qunit-filter-passed-tests");
        }
      }
    });
    if ( config.hidepassed || defined.sessionStorage && sessionStorage.getItem("qunit-filter-passed-tests") ) {
      filter.checked = true;
      var ol = document.getElementById("qunit-tests");
      ol.className = ol.className + " hidepass";
    }
    toolbar.appendChild( filter );

    var label = document.createElement("label");
    label.setAttribute("for", "qunit-filter-pass");
    label.innerHTML = "Hide passed tests";
    toolbar.appendChild( label );
  }

  var main = id('qunit-fixture');
  if ( main ) {
    config.fixture = main.innerHTML;
  }

  if (config.autostart) {
    QUnit.start();
  }
};

addEvent(window, "load", QUnit.load);

// addEvent(window, "error") gives us a useless event object
window.onerror = function( message, file, line ) {
  if ( QUnit.config.current ) {
    ok( false, message + ", " + file + ":" + line );
  } else {
    test( "global failure", function() {
      ok( false, message + ", " + file + ":" + line );
    });
  }
};

function done() {
  config.autorun = true;

  // Log the last module results
  if ( config.currentModule ) {
    runLoggingCallbacks( 'moduleDone', QUnit, {
      name: config.currentModule,
      failed: config.moduleStats.bad,
      passed: config.moduleStats.all - config.moduleStats.bad,
      total: config.moduleStats.all
    } );
  }

  var banner = id("qunit-banner"),
    tests = id("qunit-tests"),
    runtime = +new Date - config.started,
    passed = config.stats.all - config.stats.bad,
    html = [
      'Tests completed in ',
      runtime,
      ' milliseconds.<br/>',
      '<span class="passed">',
      passed,
      '</span> tests of <span class="total">',
      config.stats.all,
      '</span> passed, <span class="failed">',
      config.stats.bad,
      '</span> failed.'
    ].join('');

  if ( banner ) {
    banner.className = (config.stats.bad ? "qunit-fail" : "qunit-pass");
  }

  if ( tests ) {
    id( "qunit-testresult" ).innerHTML = html;
  }

  if ( config.altertitle && typeof document !== "undefined" && document.title ) {
    // show ✖ for good, ✔ for bad suite result in title
    // use escape sequences in case file gets loaded with non-utf-8-charset
    document.title = [
      (config.stats.bad ? "\u2716" : "\u2714"),
      document.title.replace(/^[\u2714\u2716] /i, "")
    ].join(" ");
  }

  runLoggingCallbacks( 'done', QUnit, {
    failed: config.stats.bad,
    passed: passed,
    total: config.stats.all,
    runtime: runtime
  } );
}

function validTest( name ) {
  var filter = config.filter,
    run = false;

  if ( !filter ) {
    return true;
  }

  var not = filter.charAt( 0 ) === "!";
  if ( not ) {
    filter = filter.slice( 1 );
  }

  if ( name.indexOf( filter ) !== -1 ) {
    return !not;
  }

  if ( not ) {
    run = true;
  }

  return run;
}

// so far supports only Firefox, Chrome and Opera (buggy)
// could be extended in the future to use something like https://github.com/csnover/TraceKit
function sourceFromStacktrace() {
  try {
    throw new Error();
  } catch ( e ) {
    if (e.stacktrace) {
      // Opera
      return e.stacktrace.split("\n")[6];
    } else if (e.stack) {
      // Firefox, Chrome
      return e.stack.split("\n")[4];
    } else if (e.sourceURL) {
      // Safari, PhantomJS
      // TODO sourceURL points at the 'throw new Error' line above, useless
      //return e.sourceURL + ":" + e.line;
    }
  }
}

function escapeInnerText(s) {
  if (!s) {
    return "";
  }
  s = s + "";
  return s.replace(/[\&<>]/g, function(s) {
    switch(s) {
      case "&": return "&amp;";
      case "<": return "&lt;";
      case ">": return "&gt;";
      default: return s;
    }
  });
}

function synchronize( callback, last ) {
  config.queue.push( callback );

  if ( config.autorun && !config.blocking ) {
    process(last);
  }
}

function process( last ) {
  var start = new Date().getTime();
  config.depth = config.depth ? config.depth + 1 : 1;

  while ( config.queue.length && !config.blocking ) {
    if ( !defined.setTimeout || config.updateRate <= 0 || ( ( new Date().getTime() - start ) < config.updateRate ) ) {
      config.queue.shift()();
    } else {
      window.setTimeout( function(){
        process( last );
      }, 13 );
      break;
    }
  }
  config.depth--;
  if ( last && !config.blocking && !config.queue.length && config.depth === 0 ) {
    done();
  }
}

function saveGlobal() {
  config.pollution = [];

  if ( config.noglobals ) {
    for ( var key in window ) {
      if ( !hasOwn.call( window, key ) ) {
        continue;
      }
      config.pollution.push( key );
    }
  }
}

function checkPollution( name ) {
  var old = config.pollution;
  saveGlobal();

  var newGlobals = diff( config.pollution, old );
  if ( newGlobals.length > 0 ) {
    ok( false, "Introduced global variable(s): " + newGlobals.join(", ") );
  }

  var deletedGlobals = diff( old, config.pollution );
  if ( deletedGlobals.length > 0 ) {
    ok( false, "Deleted global variable(s): " + deletedGlobals.join(", ") );
  }
}

// returns a new Array with the elements that are in a but not in b
function diff( a, b ) {
  var result = a.slice();
  for ( var i = 0; i < result.length; i++ ) {
    for ( var j = 0; j < b.length; j++ ) {
      if ( result[i] === b[j] ) {
        result.splice(i, 1);
        i--;
        break;
      }
    }
  }
  return result;
}

function fail(message, exception, callback) {
  if ( typeof console !== "undefined" && console.error && console.warn ) {
    console.error(message);
    console.error(exception);
    console.warn(callback.toString());

  } else if ( window.opera && opera.postError ) {
    opera.postError(message, exception, callback.toString);
  }
}

function extend(a, b) {
  for ( var prop in b ) {
    if ( b[prop] === undefined ) {
      delete a[prop];

    // Avoid "Member not found" error in IE8 caused by setting window.constructor
    } else if ( prop !== "constructor" || a !== window ) {
      a[prop] = b[prop];
    }
  }

  return a;
}

function addEvent(elem, type, fn) {
  if ( elem.addEventListener ) {
    elem.addEventListener( type, fn, false );
  } else if ( elem.attachEvent ) {
    elem.attachEvent( "on" + type, fn );
  } else {
    fn();
  }
}

function id(name) {
  return !!(typeof document !== "undefined" && document && document.getElementById) &&
    document.getElementById( name );
}

function registerLoggingCallback(key){
  return function(callback){
    config[key].push( callback );
  };
}

// Supports deprecated method of completely overwriting logging callbacks
function runLoggingCallbacks(key, scope, args) {
  //debugger;
  var callbacks;
  if ( QUnit.hasOwnProperty(key) ) {
    QUnit[key].call(scope, args);
  } else {
    callbacks = config[key];
    for( var i = 0; i < callbacks.length; i++ ) {
      callbacks[i].call( scope, args );
    }
  }
}

// Test for equality any JavaScript type.
// Author: Philippe Rathé <prathe@gmail.com>
QUnit.equiv = function () {

  var innerEquiv; // the real equiv function
  var callers = []; // stack to decide between skip/abort functions
  var parents = []; // stack to avoiding loops from circular referencing

  // Call the o related callback with the given arguments.
  function bindCallbacks(o, callbacks, args) {
    var prop = QUnit.objectType(o);
    if (prop) {
      if (QUnit.objectType(callbacks[prop]) === "function") {
        return callbacks[prop].apply(callbacks, args);
      } else {
        return callbacks[prop]; // or undefined
      }
    }
  }

  var getProto = Object.getPrototypeOf || function (obj) {
    return obj.__proto__;
  };

  var callbacks = function () {

    // for string, boolean, number and null
    function useStrictEquality(b, a) {
      if (b instanceof a.constructor || a instanceof b.constructor) {
        // to catch short annotaion VS 'new' annotation of a
        // declaration
        // e.g. var i = 1;
        // var j = new Number(1);
        return a == b;
      } else {
        return a === b;
      }
    }

    return {
      "string" : useStrictEquality,
      "boolean" : useStrictEquality,
      "number" : useStrictEquality,
      "null" : useStrictEquality,
      "undefined" : useStrictEquality,

      "nan" : function(b) {
        return isNaN(b);
      },

      "date" : function(b, a) {
        return QUnit.objectType(b) === "date"
            && a.valueOf() === b.valueOf();
      },

      "regexp" : function(b, a) {
        return QUnit.objectType(b) === "regexp"
            && a.source === b.source && // the regex itself
            a.global === b.global && // and its modifers
                          // (gmi) ...
            a.ignoreCase === b.ignoreCase
            && a.multiline === b.multiline;
      },

      // - skip when the property is a method of an instance (OOP)
      // - abort otherwise,
      // initial === would have catch identical references anyway
      "function" : function() {
        var caller = callers[callers.length - 1];
        return caller !== Object && typeof caller !== "undefined";
      },

      "array" : function(b, a) {
        var i, j, loop;
        var len;

        // b could be an object literal here
        if (!(QUnit.objectType(b) === "array")) {
          return false;
        }

        len = a.length;
        if (len !== b.length) { // safe and faster
          return false;
        }

        // track reference to avoid circular references
        parents.push(a);
        for (i = 0; i < len; i++) {
          loop = false;
          for (j = 0; j < parents.length; j++) {
            if (parents[j] === a[i]) {
              loop = true;// dont rewalk array
            }
          }
          if (!loop && !innerEquiv(a[i], b[i])) {
            parents.pop();
            return false;
          }
        }
        parents.pop();
        return true;
      },

      "object" : function(b, a) {
        var i, j, loop;
        var eq = true; // unless we can proove it
        var aProperties = [], bProperties = []; // collection of
                            // strings

        // comparing constructors is more strict than using
        // instanceof
        if (a.constructor !== b.constructor) {
          // Allow objects with no prototype to be equivalent to
          // objects with Object as their constructor.
          if (!((getProto(a) === null && getProto(b) === Object.prototype) ||
              (getProto(b) === null && getProto(a) === Object.prototype)))
          {
            return false;
          }
        }

        // stack constructor before traversing properties
        callers.push(a.constructor);
        // track reference to avoid circular references
        parents.push(a);

        for (i in a) { // be strict: don't ensures hasOwnProperty
                // and go deep
          loop = false;
          for (j = 0; j < parents.length; j++) {
            if (parents[j] === a[i])
              loop = true; // don't go down the same path
                      // twice
          }
          aProperties.push(i); // collect a's properties

          if (!loop && !innerEquiv(a[i], b[i])) {
            eq = false;
            break;
          }
        }

        callers.pop(); // unstack, we are done
        parents.pop();

        for (i in b) {
          bProperties.push(i); // collect b's properties
        }

        // Ensures identical properties name
        return eq
            && innerEquiv(aProperties.sort(), bProperties
                .sort());
      }
    };
  }();

  innerEquiv = function() { // can take multiple arguments
    var args = Array.prototype.slice.apply(arguments);
    if (args.length < 2) {
      return true; // end transition
    }

    return (function(a, b) {
      if (a === b) {
        return true; // catch the most you can
      } else if (a === null || b === null || typeof a === "undefined"
          || typeof b === "undefined"
          || QUnit.objectType(a) !== QUnit.objectType(b)) {
        return false; // don't lose time with error prone cases
      } else {
        return bindCallbacks(a, callbacks, [ b, a ]);
      }

      // apply transition with (1..n) arguments
    })(args[0], args[1])
        && arguments.callee.apply(this, args.splice(1,
            args.length - 1));
  };

  return innerEquiv;

}();

/**
 * jsDump Copyright (c) 2008 Ariel Flesler - aflesler(at)gmail(dot)com |
 * http://flesler.blogspot.com Licensed under BSD
 * (http://www.opensource.org/licenses/bsd-license.php) Date: 5/15/2008
 *
 * @projectDescription Advanced and extensible data dumping for Javascript.
 * @version 1.0.0
 * @author Ariel Flesler
 * @link {http://flesler.blogspot.com/2008/05/jsdump-pretty-dump-of-any-javascript.html}
 */
QUnit.jsDump = (function() {
  function quote( str ) {
    return '"' + str.toString().replace(/"/g, '\\"') + '"';
  };
  function literal( o ) {
    return o + '';
  };
  function join( pre, arr, post ) {
    var s = jsDump.separator(),
      base = jsDump.indent(),
      inner = jsDump.indent(1);
    if ( arr.join )
      arr = arr.join( ',' + s + inner );
    if ( !arr )
      return pre + post;
    return [ pre, inner + arr, base + post ].join(s);
  };
  function array( arr, stack ) {
    var i = arr.length, ret = Array(i);
    this.up();
    while ( i-- )
      ret[i] = this.parse( arr[i] , undefined , stack);
    this.down();
    return join( '[', ret, ']' );
  };

  var reName = /^function (\w+)/;

  var jsDump = {
    parse:function( obj, type, stack ) { //type is used mostly internally, you can fix a (custom)type in advance
      stack = stack || [ ];
      var parser = this.parsers[ type || this.typeOf(obj) ];
      type = typeof parser;
      var inStack = inArray(obj, stack);
      if (inStack != -1) {
        return 'recursion('+(inStack - stack.length)+')';
      }
      //else
      if (type == 'function')  {
          stack.push(obj);
          var res = parser.call( this, obj, stack );
          stack.pop();
          return res;
      }
      // else
      return (type == 'string') ? parser : this.parsers.error;
    },
    typeOf:function( obj ) {
      var type;
      if ( obj === null ) {
        type = "null";
      } else if (typeof obj === "undefined") {
        type = "undefined";
      } else if (QUnit.is("RegExp", obj)) {
        type = "regexp";
      } else if (QUnit.is("Date", obj)) {
        type = "date";
      } else if (QUnit.is("Function", obj)) {
        type = "function";
      } else if (typeof obj.setInterval !== undefined && typeof obj.document !== "undefined" && typeof obj.nodeType === "undefined") {
        type = "window";
      } else if (obj.nodeType === 9) {
        type = "document";
      } else if (obj.nodeType) {
        type = "node";
      } else if (
        // native arrays
        toString.call( obj ) === "[object Array]" ||
        // NodeList objects
        ( typeof obj.length === "number" && typeof obj.item !== "undefined" && ( obj.length ? obj.item(0) === obj[0] : ( obj.item( 0 ) === null && typeof obj[0] === "undefined" ) ) )
      ) {
        type = "array";
      } else {
        type = typeof obj;
      }
      return type;
    },
    separator:function() {
      return this.multiline ? this.HTML ? '<br />' : '\n' : this.HTML ? '&nbsp;' : ' ';
    },
    indent:function( extra ) {// extra can be a number, shortcut for increasing-calling-decreasing
      if ( !this.multiline )
        return '';
      var chr = this.indentChar;
      if ( this.HTML )
        chr = chr.replace(/\t/g,'   ').replace(/ /g,'&nbsp;');
      return Array( this._depth_ + (extra||0) ).join(chr);
    },
    up:function( a ) {
      this._depth_ += a || 1;
    },
    down:function( a ) {
      this._depth_ -= a || 1;
    },
    setParser:function( name, parser ) {
      this.parsers[name] = parser;
    },
    // The next 3 are exposed so you can use them
    quote:quote,
    literal:literal,
    join:join,
    //
    _depth_: 1,
    // This is the list of parsers, to modify them, use jsDump.setParser
    parsers:{
      window: '[Window]',
      document: '[Document]',
      error:'[ERROR]', //when no parser is found, shouldn't happen
      unknown: '[Unknown]',
      'null':'null',
      'undefined':'undefined',
      'function':function( fn ) {
        var ret = 'function',
          name = 'name' in fn ? fn.name : (reName.exec(fn)||[])[1];//functions never have name in IE
        if ( name )
          ret += ' ' + name;
        ret += '(';

        ret = [ ret, QUnit.jsDump.parse( fn, 'functionArgs' ), '){'].join('');
        return join( ret, QUnit.jsDump.parse(fn,'functionCode'), '}' );
      },
      array: array,
      nodelist: array,
      arguments: array,
      object:function( map, stack ) {
        var ret = [ ];
        QUnit.jsDump.up();
        for ( var key in map ) {
            var val = map[key];
          ret.push( QUnit.jsDump.parse(key,'key') + ': ' + QUnit.jsDump.parse(val, undefined, stack));
                }
        QUnit.jsDump.down();
        return join( '{', ret, '}' );
      },
      node:function( node ) {
        var open = QUnit.jsDump.HTML ? '&lt;' : '<',
          close = QUnit.jsDump.HTML ? '&gt;' : '>';

        var tag = node.nodeName.toLowerCase(),
          ret = open + tag;

        for ( var a in QUnit.jsDump.DOMAttrs ) {
          var val = node[QUnit.jsDump.DOMAttrs[a]];
          if ( val )
            ret += ' ' + a + '=' + QUnit.jsDump.parse( val, 'attribute' );
        }
        return ret + close + open + '/' + tag + close;
      },
      functionArgs:function( fn ) {//function calls it internally, it's the arguments part of the function
        var l = fn.length;
        if ( !l ) return '';

        var args = Array(l);
        while ( l-- )
          args[l] = String.fromCharCode(97+l);//97 is 'a'
        return ' ' + args.join(', ') + ' ';
      },
      key:quote, //object calls it internally, the key part of an item in a map
      functionCode:'[code]', //function calls it internally, it's the content of the function
      attribute:quote, //node calls it internally, it's an html attribute value
      string:quote,
      date:quote,
      regexp:literal, //regex
      number:literal,
      'boolean':literal
    },
    DOMAttrs:{//attributes to dump from nodes, name=>realName
      id:'id',
      name:'name',
      'class':'className'
    },
    HTML:false,//if true, entities are escaped ( <, >, \t, space and \n )
    indentChar:'  ',//indentation unit
    multiline:true //if true, items in a collection, are separated by a \n, else just a space.
  };

  return jsDump;
})();

// from Sizzle.js
function getText( elems ) {
  var ret = "", elem;

  for ( var i = 0; elems[i]; i++ ) {
    elem = elems[i];

    // Get the text from text nodes and CDATA nodes
    if ( elem.nodeType === 3 || elem.nodeType === 4 ) {
      ret += elem.nodeValue;

    // Traverse everything else, except comment nodes
    } else if ( elem.nodeType !== 8 ) {
      ret += getText( elem.childNodes );
    }
  }

  return ret;
};

//from jquery.js
function inArray( elem, array ) {
  if ( array.indexOf ) {
    return array.indexOf( elem );
  }

  for ( var i = 0, length = array.length; i < length; i++ ) {
    if ( array[ i ] === elem ) {
      return i;
    }
  }

  return -1;
}

/*
 * Javascript Diff Algorithm
 *  By John Resig (http://ejohn.org/)
 *  Modified by Chu Alan "sprite"
 *
 * Released under the MIT license.
 *
 * More Info:
 *  http://ejohn.org/projects/javascript-diff-algorithm/
 *
 * Usage: QUnit.diff(expected, actual)
 *
 * QUnit.diff("the quick brown fox jumped over", "the quick fox jumps over") == "the  quick <del>brown </del> fox <del>jumped </del><ins>jumps </ins> over"
 */
QUnit.diff = (function() {
  function diff(o, n) {
    var ns = {};
    var os = {};

    for (var i = 0; i < n.length; i++) {
      if (ns[n[i]] == null)
        ns[n[i]] = {
          rows: [],
          o: null
        };
      ns[n[i]].rows.push(i);
    }

    for (var i = 0; i < o.length; i++) {
      if (os[o[i]] == null)
        os[o[i]] = {
          rows: [],
          n: null
        };
      os[o[i]].rows.push(i);
    }

    for (var i in ns) {
      if ( !hasOwn.call( ns, i ) ) {
        continue;
      }
      if (ns[i].rows.length == 1 && typeof(os[i]) != "undefined" && os[i].rows.length == 1) {
        n[ns[i].rows[0]] = {
          text: n[ns[i].rows[0]],
          row: os[i].rows[0]
        };
        o[os[i].rows[0]] = {
          text: o[os[i].rows[0]],
          row: ns[i].rows[0]
        };
      }
    }

    for (var i = 0; i < n.length - 1; i++) {
      if (n[i].text != null && n[i + 1].text == null && n[i].row + 1 < o.length && o[n[i].row + 1].text == null &&
      n[i + 1] == o[n[i].row + 1]) {
        n[i + 1] = {
          text: n[i + 1],
          row: n[i].row + 1
        };
        o[n[i].row + 1] = {
          text: o[n[i].row + 1],
          row: i + 1
        };
      }
    }

    for (var i = n.length - 1; i > 0; i--) {
      if (n[i].text != null && n[i - 1].text == null && n[i].row > 0 && o[n[i].row - 1].text == null &&
      n[i - 1] == o[n[i].row - 1]) {
        n[i - 1] = {
          text: n[i - 1],
          row: n[i].row - 1
        };
        o[n[i].row - 1] = {
          text: o[n[i].row - 1],
          row: i - 1
        };
      }
    }

    return {
      o: o,
      n: n
    };
  }

  return function(o, n) {
    o = o.replace(/\s+$/, '');
    n = n.replace(/\s+$/, '');
    var out = diff(o == "" ? [] : o.split(/\s+/), n == "" ? [] : n.split(/\s+/));

    var str = "";

    var oSpace = o.match(/\s+/g);
    if (oSpace == null) {
      oSpace = [" "];
    }
    else {
      oSpace.push(" ");
    }
    var nSpace = n.match(/\s+/g);
    if (nSpace == null) {
      nSpace = [" "];
    }
    else {
      nSpace.push(" ");
    }

    if (out.n.length == 0) {
      for (var i = 0; i < out.o.length; i++) {
        str += '<del>' + out.o[i] + oSpace[i] + "</del>";
      }
    }
    else {
      if (out.n[0].text == null) {
        for (n = 0; n < out.o.length && out.o[n].text == null; n++) {
          str += '<del>' + out.o[n] + oSpace[n] + "</del>";
        }
      }

      for (var i = 0; i < out.n.length; i++) {
        if (out.n[i].text == null) {
          str += '<ins>' + out.n[i] + nSpace[i] + "</ins>";
        }
        else {
          var pre = "";

          for (n = out.n[i].row + 1; n < out.o.length && out.o[n].text == null; n++) {
            pre += '<del>' + out.o[n] + oSpace[n] + "</del>";
          }
          str += " " + out.n[i].text + nSpace[i] + pre;
        }
      }
    }

    return str;
  };
})();

})(this);
