# Supplementary material for: MacSyFinder: A Program to Mine Genomes for Molecular Systems with an Application to CRISPR-Cas Systems
Source: PLoS One. 2014 Oct 17;9(10):e110726. doi: 10.1371/journal.pone.0110726 (PMC4201578; doi:10.1371/journal.pone.0110726)
Supplement: Data S1 — The MacSyFinder/MacSyView package (compressed tarball archive). (GZ) [file pone.0110726.s010.gz › macsyfinder-1.0.0-RC3/macsyview/app/bower_components/mustache/CHANGES]

= 0.8.1 / 3 Jan 2014

  * Fix usage of partial templates.

= 0.8.0 / 2 Dec 2013

  * Remove compile* writer functions, use mustache.parse instead. Smaller API.
  * Throw an error when rendering a template that contains higher-order sections and
    the original template is not provided.
  * Remove low-level Context.make function.
  * Better code readability and inline documentation.
  * Stop caching templates by name.

= 0.7.3 / 5 Nov 2013

  * Don't require the original template to be passed to the rendering function
    when using compiled templates. This is still required when using higher-order
    functions in order to be able to extract the portion of the template
    that was contained by that section. Fixes #262.
  * Performance improvements.

= 0.7.2 / 27 Dec 2012

  * Fixed a rendering bug (#274) when using nested higher-order sections.
  * Better error reporting on failed parse.
  * Converted tests to use mocha instead of vows.

= 0.7.1 / 6 Dec 2012

  * Handle empty templates gracefully. Fixes #265, #267, and #270.
  * Cache partials by template, not by name. Fixes #257.
  * Added Mustache.compileTokens to compile the output of Mustache.parse. Fixes
    #258.

= 0.7.0 / 10 Sep 2012

  * Rename Renderer => Writer.
  * Allow partials to be loaded dynamically using a callback (thanks
    @TiddoLangerak for the suggestion).
  * Fixed a bug with higher-order sections that prevented them from being
    passed the raw text of the section from the original template.
  * More concise token format. Tokens also include start/end indices in the
    original template.
  * High-level API is consistent with the Writer API.
  * Allow partials to be passed to the pre-compiled function (thanks
    @fallenice).
  * Don't use eval (thanks @cweider).

= 0.6.0 / 31 Aug 2012

  * Use JavaScript's definition of falsy when determining whether to render an
    inverted section or not. Issue #186.
  * Use Mustache.escape to escape values inside {{}}. This function may be
    reassigned to alter the default escaping behavior. Issue #244.
  * Fixed a bug that clashed with QUnit (thanks @kannix).
  * Added volo support (thanks @guybedford).
