# Supplementary material for: MacSyFinder: A Program to Mine Genomes for Molecular Systems with an Application to CRISPR-Cas Systems
Source: PLoS One. 2014 Oct 17;9(10):e110726. doi: 10.1371/journal.pone.0110726 (PMC4201578; doi:10.1371/journal.pone.0110726)
Supplement: Data S1 — The MacSyFinder/MacSyView package (compressed tarball archive). (GZ) [file pone.0110726.s010.gz › macsyfinder-1.0.0-RC3/macsyview/app/bower_components/mustache/mustache.js.nuspec]

<?xml version="1.0"?>
<package >
  <metadata>
    <id>mustache.js</id>
    <version>0.8.1</version>
    <authors>mustache.js Authors</authors>
    <licenseUrl>https://github.com/janl/mustache.js/blob/master/LICENSE</licenseUrl>
    <projectUrl>http://mustache.github.com/</projectUrl>
    <requireLicenseAcceptance>false</requireLicenseAcceptance>
    <description>Logic-less templates in JavaScript.</description>
    <releaseNotes></releaseNotes>
    <tags>mustache template templates javascript</tags>
  </metadata>
</package>
