# Supplementary material for: MacSyFinder: A Program to Mine Genomes for Molecular Systems with an Application to CRISPR-Cas Systems
Source: PLoS One. 2014 Oct 17;9(10):e110726. doi: 10.1371/journal.pone.0110726 (PMC4201578; doi:10.1371/journal.pone.0110726)
Supplement: Data S1 — The MacSyFinder/MacSyView package (compressed tarball archive). (GZ) [file pone.0110726.s010.gz › macsyfinder-1.0.0-RC3/macsyview/app/bower_components/mustache/package.json]

{
  "name": "mustache",
  "version": "0.8.1",
  "description": "Logic-less {{mustache}} templates with JavaScript",
  "author": "mustache.js Authors <http://github.com/janl/mustache.js>",
  "repository": {
    "type": "git",
    "url": "https://github.com/janl/mustache.js.git"
  },
  "keywords": ["mustache", "template", "templates", "ejs"],
  "main": "./mustache.js",
  "devDependencies": {
    "mocha": "1.5.0"
  },
  "volo": {
    "url": "https://raw.github.com/janl/mustache.js/0.7.3/mustache.js"
  },
  "scripts": {
    "test": "mocha test"
  }
}
