# Supplementary material for: MacSyFinder: A Program to Mine Genomes for Molecular Systems with an Application to CRISPR-Cas Systems
Source: PLoS One. 2014 Oct 17;9(10):e110726. doi: 10.1371/journal.pone.0110726 (PMC4201578; doi:10.1371/journal.pone.0110726)
Supplement: Data S1 — The MacSyFinder/MacSyView package (compressed tarball archive). (GZ) [file pone.0110726.s010.gz › macsyfinder-1.0.0-RC3/macsyview/app/bower_components/mustache/wrappers/qooxdoo/mustache.js.post]

/**
 * Above is the original mustache code.
 */

// EXPOSE qooxdoo variant
qx.bom.Template.version = this.Mustache.version;
qx.bom.Template.render = this.Mustache.render;

}).call({});
