# Supplementary material for: MacSyFinder: A Program to Mine Genomes for Molecular Systems with an Application to CRISPR-Cas Systems
Source: PLoS One. 2014 Oct 17;9(10):e110726. doi: 10.1371/journal.pone.0110726 (PMC4201578; doi:10.1371/journal.pone.0110726)
Supplement: Data S1 — The MacSyFinder/MacSyView package (compressed tarball archive). (GZ) [file pone.0110726.s010.gz › macsyfinder-1.0.0-RC3/macsyview/app/bower_components/mustache/wrappers/qooxdoo/mustache.js.pre]

/* ************************************************************************

   qooxdoo - the new era of web development

   http://qooxdoo.org

   Copyright:
     2004-2012 1&1 Internet AG, Germany, http://www.1und1.de

   License:
     LGPL: http://www.gnu.org/licenses/lgpl.html
     EPL: http://www.eclipse.org/org/documents/epl-v10.php
     See the LICENSE file in the project's top-level directory for details.

   Authors:
     * Martin Wittemann (martinwittemann)

   ======================================================================

   This class contains code based on the following work:

   * Mustache.js version 0.8.0

     Code:
       https://github.com/janl/mustache.js

     Copyright:
       (c) 2009 Chris Wanstrath (Ruby)
       (c) 2010 Jan Lehnardt (JavaScript)

     License:
       MIT: http://www.opensource.org/licenses/mit-license.php

   ----------------------------------------------------------------------

   Copyright (c) 2009 Chris Wanstrath (Ruby)
   Copyright (c) 2010 Jan Lehnardt (JavaScript)

   Permission is hereby granted, free of charge, to any person obtaining
   a copy of this software and associated documentation files (the
   "Software"), to deal in the Software without restriction, including
   without limitation the rights to use, copy, modify, merge, publish,
   distribute, sublicense, and/or sell copies of the Software, and to
   permit persons to whom the Software is furnished to do so, subject to
   the following conditions:

   The above copyright notice and this permission notice shall be
   included in all copies or substantial portions of the Software.

   THE SOFTWARE IS PROVIDED "AS IS", WITHOUT WARRANTY OF ANY KIND,
   EXPRESS OR IMPLIED, INCLUDING BUT NOT LIMITED TO THE WARRANTIES OF
   MERCHANTABILITY, FITNESS FOR A PARTICULAR PURPOSE AND
   NONINFRINGEMENT. IN NO EVENT SHALL THE AUTHORS OR COPYRIGHT HOLDERS BE
   LIABLE FOR ANY CLAIM, DAMAGES OR OTHER LIABILITY, WHETHER IN AN ACTION
   OF CONTRACT, TORT OR OTHERWISE, ARISING FROM, OUT OF OR IN CONNECTION
   WITH THE SOFTWARE OR THE USE OR OTHER DEALINGS IN THE SOFTWARE.

************************************************************************ */

/**
 * The is a template class which can be used for HTML templating. In fact,
 * this is a wrapper for mustache.js which is a "framework-agnostic way to
 * render logic-free views".
 *
 * Here is a basic example how to use it:
 * Template:
 * <pre class="javascript">
 * var template = "Hi, my name is {{name}}!";
 * var view = {name: "qooxdoo"};
 * qx.bom.Template.render(template, view);
 * // return "Hi, my name is qooxdoo!"
 * </pre>
 *
 * For further details, please visit the mustache.js documentation here:
 *   https://github.com/janl/mustache.js/blob/master/README.md
 *
 * @ignore(module)
 */
qx.Bootstrap.define("qx.bom.Template", {
  statics : {
    /** Contains the mustache.js version. */
    version: null,

    /**
     * Original and only template method of mustache.js. For further
     * documentation, please visit https://github.com/janl/mustache.js
     *
     * @signature function(template, view, partials)
     * @param template {String} The String containing the template.
     * @param view {Object} The object holding the data to render.
     * @param partials {Object} Object holding parts of a template.
     * @return {String} The parsed template.
     */
    render: null,

    /**
     * Combines {@link #render} and {@link #get}. Input is equal to {@link #render}
     * and output is equal to {@link #get}. The advantage over {@link #get}
     * is that you don't need a HTML template but can use a template
     * string and still get a DOM element. Keep in mind that templates
     * can only have one root element.
     *
     * @param template {String} The String containing the template.
     * @param view {Object} The object holding the data to render.
     * @param partials {Object} Object holding parts of a template.
     * @return {Element} A DOM element holding the parsed template data.
     */
    renderToNode : function(template, view, partials) {
       var renderedTmpl = this.render(template, view, partials);
       return this._createNodeFromTemplate(renderedTmpl);
    },

    /**
     * Helper method which provides you with a direct access to templates
     * stored as HTML in the DOM. The DOM node with the given ID will be used
     * as a template, parsed and a new DOM node will be returned containing the
     * parsed data. Keep in mind to have only one root DOM element in the the
     * template.
     * Additionally, you should not put the template into a regular, hidden
     * DOM element because the template may not be valid HTML due to the containing
     * mustache tags. We suggest to put it into a script tag with the type
     * <code>text/template</code>.
     *
     * @param id {String} The id of the HTML template in the DOM.
     * @param view {Object} The object holding the data to render.
     * @param partials {Object} Object holding parts of a template.
     * @return {Element} A DOM element holding the parsed template data.
     */
    get : function(id, view, partials) {
      // get the content stored in the DOM
      var template = document.getElementById(id);
      return this.renderToNode(template.innerHTML, view, partials);
    },

    /**
     * Accepts a parsed template and returns a (potentially nested) node.
     *
     * @param template {String} The String containing the template.
     * @return {Element} A DOM element holding the parsed template data.
     */
    _createNodeFromTemplate : function(template) {
      // template is text only (no html elems) so use text node
      if (template.search(/<|>/) === -1) {
        return document.createTextNode(template);
      }

      // template has html elems so convert string into DOM nodes
      var helper = qx.dom.Element.create("div");
      helper.innerHTML = template;

      return helper.children[0];
    }
  }
});

(function() {

/**
 * Below is the original mustache.js code. Snapshot date is mentioned in
 * the head of this file.
 * @ignore(exports)
 * @ignore(define.*)
 * @ignore(module.*)
 */
