# Supplementary material for: MacSyFinder: A Program to Mine Genomes for Molecular Systems with an Application to CRISPR-Cas Systems
Source: PLoS One. 2014 Oct 17;9(10):e110726. doi: 10.1371/journal.pone.0110726 (PMC4201578; doi:10.1371/journal.pone.0110726)
Supplement: Data S1 — The MacSyFinder/MacSyView package (compressed tarball archive). (GZ) [file pone.0110726.s010.gz › macsyfinder-1.0.0-RC3/macsyview/app/bower_components/mustache/wrappers/jquery/mustache.js.post]

  $.mustache = function (template, view, partials) {
    return Mustache.render(template, view, partials);
  };

  $.fn.mustache = function (view, partials) {
    return $(this).map(function (i, elm) {
      var template = $.trim($(elm).html());
      var output = $.mustache(template, view, partials);
      return $(output).get();
    });
  };

})(jQuery);
