# Supplementary material for: MacSyFinder: A Program to Mine Genomes for Molecular Systems with an Application to CRISPR-Cas Systems
Source: PLoS One. 2014 Oct 17;9(10):e110726. doi: 10.1371/journal.pone.0110726 (PMC4201578; doi:10.1371/journal.pone.0110726)
Supplement: Data S1 — The MacSyFinder/MacSyView package (compressed tarball archive). (GZ) [file pone.0110726.s010.gz › macsyfinder-1.0.0-RC3/macsyview/app/bower_components/mustache/wrappers/dojo/mustache.js.pre]

/*
Shameless port of a shameless port
@defunkt => @janl => @aq => @voodootikigod
 
See http://github.com/defunkt/mustache for more info.
*/

dojo.provide("dojox.mustache._base");
(function(){
