# Supplementary material for: MacSyFinder: A Program to Mine Genomes for Molecular Systems with an Application to CRISPR-Cas Systems
Source: PLoS One. 2014 Oct 17;9(10):e110726. doi: 10.1371/journal.pone.0110726 (PMC4201578; doi:10.1371/journal.pone.0110726)
Supplement: Data S1 — The MacSyFinder/MacSyView package (compressed tarball archive). (GZ) [file pone.0110726.s010.gz › macsyfinder-1.0.0-RC3/macsyview/app/bower_components/mustache/test/_files/complex.js]

({
  header: function () {
    return "Colors";
  },
  item: [
      {name: "red", current: true, url: "#Red"},
      {name: "green", current: false, url: "#Green"},
      {name: "blue", current: false, url: "#Blue"}
  ],
  link: function () {
    return this["current"] !== true;
  },
  list: function () {
    return this.item.length !== 0;
  },
  empty: function () {
    return this.item.length === 0;
  }
})
