# Supplementary material for: MacSyFinder: A Program to Mine Genomes for Molecular Systems with an Application to CRISPR-Cas Systems
Source: PLoS One. 2014 Oct 17;9(10):e110726. doi: 10.1371/journal.pone.0110726 (PMC4201578; doi:10.1371/journal.pone.0110726)
Supplement: Data S1 — The MacSyFinder/MacSyView package (compressed tarball archive). (GZ) [file pone.0110726.s010.gz › macsyfinder-1.0.0-RC3/macsyview/app/bower_components/mustache/test/_files/complex.mustache]

<h1>{{header}}</h1>
{{#list}}
  <ul>
  {{#item}}
  {{#current}}
  <li><strong>{{name}}</strong></li>
  {{/current}}
  {{#link}}
  <li><a href="{{url}}">{{name}}</a></li>
  {{/link}}
  {{/item}}
  </ul>
{{/list}}
{{#empty}}
  <p>The list is empty.</p>
{{/empty}}
