# Supplementary material for: MacSyFinder: A Program to Mine Genomes for Molecular Systems with an Application to CRISPR-Cas Systems
Source: PLoS One. 2014 Oct 17;9(10):e110726. doi: 10.1371/journal.pone.0110726 (PMC4201578; doi:10.1371/journal.pone.0110726)
Supplement: Data S2 — The Cas-Finder: models and profiles (compressed tarball archive). (ZIP) [file pone.0110726.s011.zip]

Archive with 121 entries (114 files):
- Cas-Finder_macsyfinder/
- Cas-Finder_macsyfinder/.DS_Store
- __MACOSX/
- __MACOSX/Cas-Finder_macsyfinder/
- __MACOSX/Cas-Finder_macsyfinder/._.DS_Store
- Cas-Finder_macsyfinder/CASprofiles/
- Cas-Finder_macsyfinder/CASprofiles/cas10_TypeIIIA.hmm
- Cas-Finder_macsyfinder/CASprofiles/cas10_TypeIIIB.hmm
- Cas-Finder_macsyfinder/CASprofiles/cas10d_TypeID.hmm
- Cas-Finder_macsyfinder/CASprofiles/cas1_TypeI-II-III.hmm
- Cas-Finder_macsyfinder/CASprofiles/cas1_TypeIA.hmm
- Cas-Finder_macsyfinder/CASprofiles/cas1_TypeIB.hmm
- Cas-Finder_macsyfinder/CASprofiles/cas1_TypeIC.hmm
- Cas-Finder_macsyfinder/CASprofiles/cas1_TypeID.hmm
- Cas-Finder_macsyfinder/CASprofiles/cas1_TypeIE.hmm
- Cas-Finder_macsyfinder/CASprofiles/cas1_TypeIF.hmm
- Cas-Finder_macsyfinder/CASprofiles/cas1_TypeII.hmm
- Cas-Finder_macsyfinder/CASprofiles/cas1_TypeU.hmm
- Cas-Finder_macsyfinder/CASprofiles/cas2_TypeI-II-III.hmm
- Cas-Finder_macsyfinder/CASprofiles/cas2_TypeIE.hmm
- Cas-Finder_macsyfinder/CASprofiles/cas3-cas2_TypeIF.hmm
- Cas-Finder_macsyfinder/CASprofiles/cas3_TypeI.hmm
- Cas-Finder_macsyfinder/CASprofiles/cas3_TypeID.hmm
- Cas-Finder_macsyfinder/CASprofiles/cas3_TypeIU.hmm
- Cas-Finder_macsyfinder/CASprofiles/cas3a_TypeI.hmm
- Cas-Finder_macsyfinder/CASprofiles/cas4_TypeI-II.hmm
- Cas-Finder_macsyfinder/CASprofiles/cas4_TypeIA.hmm
- Cas-Finder_macsyfinder/CASprofiles/cas4_TypeU.hmm
- Cas-Finder_macsyfinder/CASprofiles/cas5_TypeI.hmm
- Cas-Finder_macsyfinder/CASprofiles/cas5_TypeIE.hmm
- Cas-Finder_macsyfinder/CASprofiles/cas5a2_TypeIA.hmm
- Cas-Finder_macsyfinder/CASprofiles/cas5a_TypeIA.hmm
- Cas-Finder_macsyfinder/CASprofiles/cas5b2_TypeIB.hmm
- Cas-Finder_macsyfinder/CASprofiles/cas5b_TypeIB.hmm
- Cas-Finder_macsyfinder/CASprofiles/cas5c2_TypeIC.hmm
- Cas-Finder_macsyfinder/CASprofiles/cas5c_TypeIC.hmm
- Cas-Finder_macsyfinder/CASprofiles/cas6_TypeI-III.hmm
- Cas-Finder_macsyfinder/CASprofiles/cas6_TypeIA.hmm
- Cas-Finder_macsyfinder/CASprofiles/cas6_TypeIE.hmm
- Cas-Finder_macsyfinder/CASprofiles/cas6_TypeIF.hmm
- Cas-Finder_macsyfinder/CASprofiles/cas7_TypeI.hmm
- Cas-Finder_macsyfinder/CASprofiles/cas7_TypeIA.hmm
- Cas-Finder_macsyfinder/CASprofiles/cas7_TypeIE.hmm
- Cas-Finder_macsyfinder/CASprofiles/cas7b2_TypeIB.hmm
- Cas-Finder_macsyfinder/CASprofiles/cas7b3_TypeIB.hmm
- Cas-Finder_macsyfinder/CASprofiles/cas7b_TypeIB.hmm
- Cas-Finder_macsyfinder/CASprofiles/cas7c2_TypeIC.hmm
- Cas-Finder_macsyfinder/CASprofiles/cas7c_TypeIC.hmm
- Cas-Finder_macsyfinder/CASprofiles/cas8a1a2_TypeIA.hmm
- Cas-Finder_macsyfinder/CASprofiles/cas8a1a3_TypeIA.hmm
- Cas-Finder_macsyfinder/CASprofiles/cas8a1b2_TypeIB.hmm
- Cas-Finder_macsyfinder/CASprofiles/cas8a1b3_TypeIB.hmm
- Cas-Finder_macsyfinder/CASprofiles/cas8a1b_TypeIB.hmm
- Cas-Finder_macsyfinder/CASprofiles/cas8a2a2_TypeIA.hmm
- Cas-Finder_macsyfinder/CASprofiles/cas8a2a_TypeIA.hmm
- Cas-Finder_macsyfinder/CASprofiles/cas8b_TypeIB.hmm
- Cas-Finder_macsyfinder/CASprofiles/cas8c2_TypeIC.hmm
- Cas-Finder_macsyfinder/CASprofiles/cas8c_TypeIC.hmm
- Cas-Finder_macsyfinder/CASprofiles/cas9_TypeII.hmm
- Cas-Finder_macsyfinder/CASprofiles/cas9_TypeIIB.hmm
- Cas-Finder_macsyfinder/CASprofiles/casRa_TypeIA.hmm
- Cas-Finder_macsyfinder/CASprofiles/cmr1_TypeIIIB.hmm
- Cas-Finder_macsyfinder/CASprofiles/cmr3_TypeIIIB.hmm
- Cas-Finder_macsyfinder/CASprofiles/cmr4_TypeIIIB.hmm
- Cas-Finder_macsyfinder/CASprofiles/cmr5_TypeIIIB.hmm
- Cas-Finder_macsyfinder/CASprofiles/cmr6_TypeIIIB.hmm
- Cas-Finder_macsyfinder/CASprofiles/cpf1_TypeU.hmm
- Cas-Finder_macsyfinder/CASprofiles/csa5_TypeIA.hmm
- Cas-Finder_macsyfinder/CASprofiles/csaX_TypeIA.hmm
- Cas-Finder_macsyfinder/CASprofiles/csb1_TypeIU.hmm
- Cas-Finder_macsyfinder/CASprofiles/csb2_TypeIU.hmm
- Cas-Finder_macsyfinder/CASprofiles/csb3_TypeIU.hmm
- Cas-Finder_macsyfinder/CASprofiles/csc1_TypeID.hmm
- Cas-Finder_macsyfinder/CASprofiles/csc2_TypeID.hmm
- Cas-Finder_macsyfinder/CASprofiles/cse1_TypeIE.hmm
- Cas-Finder_macsyfinder/CASprofiles/cse2_TypeIE.hmm
- Cas-Finder_macsyfinder/CASprofiles/csf1_TypeU.hmm
- Cas-Finder_macsyfinder/CASprofiles/csf2_TypeU.hmm
- Cas-Finder_macsyfinder/CASprofiles/csf3_TypeU.hmm
- Cas-Finder_macsyfinder/CASprofiles/csf4_TypeU.hmm
- Cas-Finder_macsyfinder/CASprofiles/csm2_TypeIIIA.hmm
- Cas-Finder_macsyfinder/CASprofiles/csm3_TypeIIIA.hmm
- Cas-Finder_macsyfinder/CASprofiles/csm4_TypeIIIA.hmm
- Cas-Finder_macsyfinder/CASprofiles/csm5_TypeIIIA.hmm
- Cas-Finder_macsyfinder/CASprofiles/csm6_TypeIIIA.hmm
- Cas-Finder_macsyfinder/CASprofiles/csn2_TypeIIA.hmm
- Cas-Finder_macsyfinder/CASprofiles/csx10_TypeIIIU.hmm
- Cas-Finder_macsyfinder/CASprofiles/csx16_TypeIIIU.hmm
- Cas-Finder_macsyfinder/CASprofiles/csx17_TypeIU.hmm
- Cas-Finder_macsyfinder/CASprofiles/csx1u2_TypeIIIU.hmm
- Cas-Finder_macsyfinder/CASprofiles/csx1u_TypeIIIU.hmm
- Cas-Finder_macsyfinder/CASprofiles/csx3_TypeIIIU.hmm
- Cas-Finder_macsyfinder/CASprofiles/csy1_TypeIF.hmm
- Cas-Finder_macsyfinder/CASprofiles/csy2_TypeIF.hmm
- Cas-Finder_macsyfinder/CASprofiles/csy3_TypeIF.hmm
- Cas-Finder_macsyfinder/DEF-General/
- Cas-Finder_macsyfinder/DEF-General/General-CAS.xml
- Cas-Finder_macsyfinder/DEF-SubTyping/
- Cas-Finder_macsyfinder/DEF-SubTyping/CAS-TypeIA.xml
- Cas-Finder_macsyfinder/DEF-SubTyping/CAS-TypeIB.xml
- Cas-Finder_macsyfinder/DEF-SubTyping/CAS-TypeIC.xml
- Cas-Finder_macsyfinder/DEF-SubTyping/CAS-TypeID.xml
- Cas-Finder_macsyfinder/DEF-SubTyping/CAS-TypeIE.xml
- Cas-Finder_macsyfinder/DEF-SubTyping/CAS-TypeIF.xml
- Cas-Finder_macsyfinder/DEF-SubTyping/CAS-TypeIIA.xml
- Cas-Finder_macsyfinder/DEF-SubTyping/CAS-TypeIIB.xml
- Cas-Finder_macsyfinder/DEF-SubTyping/CAS-TypeIIIA.xml
- Cas-Finder_macsyfinder/DEF-SubTyping/CAS-TypeIIIB.xml
- Cas-Finder_macsyfinder/DEF-SubTyping/CAS-TypeIIIU.xml
- Cas-Finder_macsyfinder/DEF-SubTyping/CAS-TypeIIU.xml
- Cas-Finder_macsyfinder/DEF-SubTyping/CAS-TypeIU.xml
- Cas-Finder_macsyfinder/DEF-SubTyping/CAS-TypeU.xml
- Cas-Finder_macsyfinder/DEF-SubTyping/CAS.xml
- Cas-Finder_macsyfinder/DEF-Typing/
- Cas-Finder_macsyfinder/DEF-Typing/CAS-TypeI.xml
- Cas-Finder_macsyfinder/DEF-Typing/CAS-TypeII.xml
- Cas-Finder_macsyfinder/DEF-Typing/CAS-TypeIII.xml
- Cas-Finder_macsyfinder/DEF-Typing/CAS-TypeU.xml
- Cas-Finder_macsyfinder/DEF-Typing/CAS.xml
- Cas-Finder_macsyfinder/README
- __MACOSX/Cas-Finder_macsyfinder/._README
