# Supplementary material for: MacSyFinder: A Program to Mine Genomes for Molecular Systems with an Application to CRISPR-Cas Systems
Source: PLoS One. 2014 Oct 17;9(10):e110726. doi: 10.1371/journal.pone.0110726 (PMC4201578; doi:10.1371/journal.pone.0110726)
Supplement: Data S2 — The Cas-Finder: models and profiles (compressed tarball archive). (ZIP) [file pone.0110726.s011.zip › Cas-Finder_macsyfinder/CASprofiles/cas10_TypeIIIA.hmm]

HMMER3/b [3.0 | March 2010]
NAME  TIGR02578
ACC   TIGR02578
DESC  cas_TM1811_Csm1: CRISPR-associated protein Cas10/Csm1, subtype III-A/MTUBE
LENG  650
ALPH  amino
RF    no
CS    no
MAP   yes
DATE  Sun Apr 11 22:18:49 2010
NSEQ  9
EFFN  2.421387
CKSUM 924182266
GA    171.65 171.65;
TC    171.65 171.65;
NC    59.20 59.20;
STATS LOCAL MSV      -12.0218  0.69690
STATS LOCAL VITERBI  -12.9773  0.69690
STATS LOCAL FORWARD   -6.0845  0.69690
HMM          A        C        D        E        F        G        H        I        K        L        M        N        P        Q        R        S        T        V        W        Y   
            m->m     m->i     m->d     i->m     i->i     d->m     d->d
  COMPO   2.53176  4.24913  2.88888  2.56028  3.21716  2.92420  3.67656  2.87166  2.55380  2.39589  3.75534  3.03901  3.59256  3.08753  2.91212  2.63701  2.88777  2.79268  4.76004  3.41612
          2.68618  4.42225  2.77519  2.73123  3.46354  2.40513  3.72494  3.29354  2.67741  2.69355  4.24690  2.90347  2.73739  3.18146  2.89801  2.37887  2.77519  2.98518  4.58477  3.61503
          0.01276  4.76340  5.48574  0.61958  0.77255  0.00000        *
      1   3.20942  4.54311  5.09600  4.51092  3.46532  4.45314  4.79094  2.00866  4.33892  1.27506  3.39302  4.57814  4.75669  4.46219  4.38567  3.78152  3.44160  1.39125  5.21447  2.68007      1 - -
          2.68618  4.42225  2.77519  2.73123  3.46354  2.40513  3.72494  3.29354  2.67741  2.69355  4.24690  2.90347  2.73739  3.18146  2.89801  2.37887  2.77519  2.98518  4.58477  3.61503
          0.01276  4.76340  5.48574  0.61958  0.77255  0.48576  0.95510
      2   1.72032  4.32508  4.31502  3.73088  3.43507  3.97118  4.28076  2.22133  2.73392  2.11874  2.74556  3.94702  4.33597  3.83809  3.79842  3.25944  3.08891  1.84851  4.96650  3.77459      2 - -
          2.68618  4.42225  2.77519  2.73123  3.46354  2.40513  3.72494  3.29354  2.67741  2.69355  4.24690  2.90347  2.73739  3.18146  2.89801  2.37887  2.77519  2.98518  4.58477  3.61503
          0.01276  4.76340  5.48574  0.61958  0.77255  0.48576  0.95510
      3   2.80796  4.21640  4.56397  3.96246  2.47975  3.95492  4.27687  2.21631  2.89593  1.79845  3.32743  4.04579  4.31950  3.96077  3.87254  3.25712  2.48516  1.86044  4.83596  2.86531      3 - -
          2.68618  4.42225  2.77519  2.73123  3.46354  2.40513  3.72494  3.29354  2.67741  2.69355  4.24690  2.90347  2.73739  3.18146  2.89801  2.37887  2.77519  2.98518  4.58477  3.61503
          0.01276  4.76340  5.48574  0.61958  0.77255  0.48576  0.95510
      4   0.98195  4.59389  4.31936  4.10007  5.13723  1.28136  5.06488  4.60458  4.17287  4.27943  5.05354  3.99350  4.19402  4.37801  4.40666  2.09217  3.20398  3.85184  6.46607  5.33018      4 - -
          2.68618  4.42225  2.77519  2.73123  3.46354  2.40513  3.72494  3.29354  2.67741  2.69355  4.24690  2.90347  2.73739  3.18146  2.89801  2.37887  2.77519  2.98518  4.58477  3.61503
          0.01276  4.76340  5.48574  0.61958  0.77255  0.48576  0.95510
      5   0.86681  4.59609  4.30204  4.04934  5.10806  1.78731  5.01974  4.57413  4.10350  4.24402  5.01860  3.97195  4.18797  4.32119  4.35410  1.70659  3.19613  3.83645  6.43327  5.28792      5 - -
          2.68618  4.42225  2.77519  2.73123  3.46354  2.40513  3.72494  3.29354  2.67741  2.69355  4.24690  2.90347  2.73739  3.18146  2.89801  2.37887  2.77519  2.98518  4.58477  3.61503
          0.01276  4.76340  5.48574  0.61958  0.77255  0.48576  0.95510
      6   4.11968  5.31275  5.96523  5.43197  3.47772  5.52164  5.83445  2.00640  5.26365  0.44621  3.22548  5.67743  5.51965  5.16472  5.23280  4.96393  4.33041  2.74005  5.76709  4.78945      6 - -
          2.68618  4.42225  2.77519  2.73123  3.46354  2.40513  3.72494  3.29354  2.67741  2.69355  4.24690  2.90347  2.73739  3.18146  2.89801  2.37887  2.77519  2.98518  4.58477  3.61503
          0.01276  4.76340  5.48574  0.61958  0.77255  0.48576  0.95510
      7   4.21047  5.39893  5.92130  5.42730  2.34737  5.47254  5.39392  2.75531  5.27485  0.42496  3.23565  5.55571  5.49160  5.09906  5.20251  4.91402  4.41142  3.06728  5.37094  4.06918      7 - -
          2.68618  4.42225  2.77519  2.73123  3.46354  2.40513  3.72494  3.29354  2.67741  2.69355  4.24690  2.90347  2.73739  3.18146  2.89801  2.37887  2.77519  2.98518  4.58477  3.61503
          0.01276  4.76340  5.48574  0.61958  0.77255  0.48576  0.95510
      8   4.15824  5.62260  4.46433  4.20732  2.64794  4.68161  0.57089  4.34686  3.95647  3.62822  4.85341  4.31813  5.08994  4.31020  4.13457  4.14886  4.39796  4.19843  4.30304  1.98581      8 - -
          2.68618  4.42225  2.77519  2.73123  3.46354  2.40513  3.72494  3.29354  2.67741  2.69355  4.24690  2.90347  2.73739  3.18146  2.89801  2.37887  2.77519  2.98518  4.58477  3.61503
          0.01276  4.76340  5.48574  0.61958  0.77255  0.48576  0.95510
      9   3.63090  6.27429  0.52167  2.57716  5.59983  3.69500  4.40382  5.26380  3.61027  4.71646  5.64672  2.31502  4.40405  3.60251  4.32098  3.46806  3.97263  4.76934  6.79939  5.20334      9 - -
          2.68618  4.42225  2.77519  2.73123  3.46354  2.40513  3.72494  3.29354  2.67741  2.69355  4.24690  2.90347  2.73739  3.18146  2.89801  2.37887  2.77519  2.98518  4.58477  3.61503
          0.01276  4.76340  5.48574  0.61958  0.77255  0.48576  0.95510
     10   3.68131  4.88231  5.74517  5.24841  3.94911  5.25045  5.85338  1.00068  5.16814  1.52466  3.69265  5.40455  5.42719  5.31151  5.26854  4.66783  3.92877  1.35468  6.07789  4.94690     10 - -
          2.68618  4.42225  2.77519  2.73123  3.46354  2.40513  3.72494  3.29354  2.67741  2.69355  4.24690  2.90347  2.73739  3.18146  2.89801  2.37887  2.77519  2.98518  4.58477  3.61503
          0.01276  4.76340  5.48574  0.61958  0.77255  0.48576  0.95510
     11   4.08775  5.69146  4.91875  4.94744  5.92238  0.11539  5.91685  5.82170  5.23093  5.31152  6.35057  5.08690  5.09011  5.48781  5.29146  4.29488  4.62481  5.18608  6.70626  6.07943     11 - -
          2.68618  4.42225  2.77519  2.73123  3.46354  2.40513  3.72494  3.29354  2.67741  2.69355  4.24690  2.90347  2.73739  3.18146  2.89801  2.37887  2.77519  2.98518  4.58477  3.61503
          0.01276  4.76340  5.48574  0.61958  0.77255  0.48576  0.95510
     12   3.80266  5.82102  4.38033  3.51052  5.45586  4.29717  4.07417  4.72183  0.54626  4.04015  4.94272  3.82275  4.62638  3.20241  1.91568  3.77395  3.90322  4.41615  5.96738  4.91279     12 - -
          2.68618  4.42225  2.77519  2.73123  3.46354  2.40513  3.72494  3.29354  2.67741  2.69355  4.24690  2.90347  2.73739  3.18146  2.89801  2.37887  2.77519  2.98518  4.58477  3.61503
          0.01276  4.76340  5.48574  0.61958  0.77255  0.48576  0.95510
     13   3.49445  4.76923  5.47275  4.90277  1.92776  4.83328  5.20608  1.66653  4.74954  1.43097  3.39005  4.98508  5.06228  4.80999  4.76754  4.18810  3.72444  1.45023  5.49785  4.37975     13 - -
          2.68618  4.42225  2.77519  2.73123  3.46354  2.40513  3.72494  3.29354  2.67741  2.69355  4.24690  2.90347  2.73739  3.18146  2.89801  2.37887  2.77519  2.98518  4.58477  3.61503
          0.01276  4.76340  5.48574  0.61958  0.77255  0.48576  0.95510
     14   2.38068  4.32360  4.09822  3.51763  3.42928  3.87172  2.79432  1.78862  3.41855  2.16746  3.43482  3.78702  4.24338  2.81592  3.65031  3.14760  3.02999  2.26574  4.92728  2.78346     14 - -
          2.68618  4.42225  2.77519  2.73123  3.46354  2.40513  3.72494  3.29354  2.67741  2.69355  4.24690  2.90347  2.73739  3.18146  2.89801  2.37887  2.77519  2.98518  4.58477  3.61503
          0.01276  4.76340  5.48574  0.61958  0.77255  0.48576  0.95510
     15   2.80594  5.21487  3.09143  1.90367  4.52458  3.58992  3.77462  3.98257  2.50722  2.84902  4.26643  3.07400  3.98223  2.14129  2.21006  2.35650  3.03560  3.58740  5.66434  3.21402     15 - -
          2.68618  4.42225  2.77519  2.73123  3.46354  2.40513  3.72494  3.29354  2.67741  2.69355  4.24690  2.90347  2.73739  3.18146  2.89801  2.37887  2.77519  2.98518  4.58477  3.61503
          0.01276  4.76340  5.48574  0.61958  0.77255  0.48576  0.95510
     16   4.33622  5.94119  4.93022  4.34854  5.55088  4.53394  4.89320  5.24507  3.14451  4.59291  5.62901  4.61127  5.04962  4.12716  0.20884  4.42139  4.57817  4.93978  6.30075  5.37049     16 - -
          2.68618  4.42225  2.77519  2.73123  3.46354  2.40513  3.72494  3.29354  2.67741  2.69355  4.24690  2.90347  2.73739  3.18146  2.89801  2.37887  2.77519  2.98518  4.58477  3.61503
          0.09808  4.76340  2.46648  0.61958  0.77255  0.48576  0.95510
     17   0.88954  4.51825  4.22516  3.88665  4.78428  3.33990  4.81748  4.17664  3.86856  3.89150  4.70633  3.87081  4.12071  4.12315  4.13405  2.12216  1.61036  3.58947  6.14453  4.97653     17 - -
          2.68618  4.42225  2.77519  2.73123  3.46354  2.40513  3.72494  3.29354  2.67741  2.69355  4.24690  2.90347  2.73739  3.18146  2.89801  2.37887  2.77519  2.98518  4.58477  3.61503
          0.01389  4.67921  5.40156  0.61958  0.77255  0.65102  0.73713
     18   2.85384  5.30115  3.06136  2.19698  4.65253  2.02366  3.77268  4.11429  1.83081  3.59671  4.35740  3.07197  3.99721  2.87933  2.36146  2.34459  3.08130  3.69895  5.72454  4.34797     18 - -
          2.68618  4.42225  2.77519  2.73123  3.46354  2.40513  3.72494  3.29354  2.67741  2.69355  4.24690  2.90347  2.73739  3.18146  2.89801  2.37887  2.77519  2.98518  4.58477  3.61503
          0.01389  4.67921  5.40156  0.61958  0.77255  0.65102  0.73713
     19   2.77772  5.17376  2.00332  2.17669  4.47062  2.85256  3.75733  3.92750  2.51919  2.69720  4.22852  3.03884  3.95370  2.31821  3.00401  2.76135  3.01021  3.53925  3.26278  4.24960     19 - -
          2.68618  4.42225  2.77519  2.73123  3.46354  2.40513  3.72494  3.29354  2.67741  2.69355  4.24690  2.90347  2.73739  3.18146  2.89801  2.37887  2.77519  2.98518  4.58477  3.61503
          0.01389  4.67921  5.40156  0.61958  0.77255  0.65102  0.73713
     20   2.75783  3.21168  2.62790  2.49153  4.46803  2.77690  2.98889  3.92610  2.16814  3.45178  4.21630  2.57484  2.81683  2.85170  2.97807  2.74114  2.98921  3.53262  5.62228  3.11442     20 - -
          2.68618  4.42225  2.77519  2.73123  3.46354  2.40513  3.72494  3.29354  2.67741  2.69355  4.24690  2.90347  2.73739  3.18146  2.89801  2.37887  2.77519  2.98518  4.58477  3.61503
          0.08878  4.67921  2.58142  0.61958  0.77255  0.39477  1.12036
     21   2.28837  4.47125  3.66691  2.49824  2.84247  3.75042  4.00785  2.96507  3.05260  2.68188  3.57617  3.49870  2.96734  3.35142  3.39985  2.99775  2.53200  2.21342  5.05562  2.41922     21 - -
          2.68618  4.42225  2.77519  2.73123  3.46354  2.40513  3.72494  3.29354  2.67741  2.69355  4.24690  2.90347  2.73739  3.18146  2.89801  2.37887  2.77519  2.98518  4.58477  3.61503
          0.01366  4.69575  5.41810  0.61958  0.77255  0.62168  0.77012
     22   2.78047  5.15782  3.08067  2.52569  3.24961  2.75555  3.75853  3.91024  1.92501  3.44322  4.21569  2.14755  3.96262  2.87440  2.45636  2.76909  2.52669  3.52660  5.61842  4.24508     22 - -
          2.68618  4.42225  2.77519  2.73123  3.46354  2.40513  3.72494  3.29354  2.67741  2.69355  4.24690  2.90347  2.73739  3.18146  2.89801  2.37887  2.77519  2.98518  4.58477  3.61503
          0.01366  4.69575  5.41810  0.61958  0.77255  0.62168  0.77012
     23   2.80125  5.28359  2.44393  1.89134  4.61263  2.63799  3.75954  4.09077  2.18352  2.81491  4.33214  3.01756  3.95659  2.86430  3.00824  2.08204  3.03518  3.66630  5.72517  4.31767     23 - -
          2.68618  4.42225  2.77519  2.73123  3.46354  2.40513  3.72494  3.29354  2.67741  2.69355  4.24690  2.90347  2.73739  3.18146  2.89801  2.37887  2.77519  2.98518  4.58477  3.61503
          0.20276  4.69575  1.74645  0.61958  0.77255  0.62168  0.77012
     24   2.79307  5.29292  1.87694  2.04837  4.62425  3.48231  3.73484  4.10837  2.50974  3.59428  4.34951  2.95083  2.75717  2.84449  2.49138  2.27881  3.03191  3.67868  5.73446  4.31626     24 - -
          2.68618  4.42225  2.77519  2.73123  3.46354  2.40513  3.72494  3.29354  2.67741  2.69355  4.24690  2.90347  2.73739  3.18146  2.89801  2.37887  2.77519  2.98518  4.58477  3.61503
          0.01648  4.50947  5.23182  0.61958  0.77255  0.29661  1.35997
     25   2.35666  5.19398  3.11612  1.99240  4.49701  2.91568  3.78765  3.94478  2.17924  2.28034  4.24995  3.09500  3.99688  2.90374  2.20722  2.80697  3.04789  3.56251  5.64870  4.27920     25 - -
          2.68618  4.42225  2.77519  2.73123  3.46354  2.40513  3.72494  3.29354  2.67741  2.69355  4.24690  2.90347  2.73739  3.18146  2.89801  2.37887  2.77519  2.98518  4.58477  3.61503
          0.01276  4.76340  5.48574  0.61958  0.77255  0.48576  0.95510
     26   2.29403  5.18998  3.08297  2.52725  4.49826  2.83195  3.77193  3.95530  1.94088  3.48137  4.24641  2.60597  3.03562  2.88393  2.60943  2.77275  2.59415  2.79774  5.65180  4.26892     26 - -
          2.68618  4.42225  2.77519  2.73123  3.46354  2.40513  3.72494  3.29354  2.67741  2.69355  4.24690  2.90347  2.73739  3.18146  2.89801  2.37887  2.77519  2.98518  4.58477  3.61503
          0.01276  4.76340  5.48574  0.61958  0.77255  0.48576  0.95510
     27   2.29053  5.08987  3.13708  2.25090  3.19987  3.60513  1.99846  3.79076  2.57182  3.36103  4.15440  3.11435  2.96153  2.93464  2.49567  2.80815  3.02987  3.43923  5.57059  4.21485     27 - -
          2.68618  4.42225  2.77519  2.73123  3.46354  2.40513  3.72494  3.29354  2.67741  2.69355  4.24690  2.90347  2.73739  3.18146  2.89801  2.37887  2.77519  2.98518  4.58477  3.61503
          0.01276  4.76340  5.48574  0.61958  0.77255  0.48576  0.95510
     28   2.39597  5.17161  2.21702  2.53150  4.46808  3.58045  2.87300  3.92087  2.53031  2.64884  4.22572  3.07002  3.97304  2.53174  2.54777  2.42856  3.01807  2.87765  5.63452  4.25536     28 - -
          2.68618  4.42225  2.77519  2.73123  3.46354  2.40513  3.72494  3.29354  2.67741  2.69355  4.24690  2.90347  2.73739  3.18146  2.89801  2.37887  2.77519  2.98518  4.58477  3.61503
          0.01276  4.76340  5.48574  0.61958  0.77255  0.48576  0.95510
     29   2.78630  5.08625  2.61128  2.26655  3.16556  3.59666  3.79414  3.06374  2.01173  3.35773  4.14824  3.10369  3.98784  2.92390  2.52092  2.79445  2.42556  2.71664  5.56815  4.20965     29 - -
          2.68618  4.42225  2.77519  2.73123  3.46354  2.40513  3.72494  3.29354  2.67741  2.69355  4.24690  2.90347  2.73739  3.18146  2.89801  2.37887  2.77519  2.98518  4.58477  3.61503
          0.01276  4.76340  5.48574  0.61958  0.77255  0.48576  0.95510
     30   2.13499  4.70689  3.42010  2.37104  2.92059  3.70023  3.92991  3.25391  2.43015  2.18241  3.79938  3.33005  4.08590  3.16558  3.24621  2.92586  2.07418  2.99806  5.26163  3.98973     30 - -
          2.68618  4.42225  2.77519  2.73123  3.46354  2.40513  3.72494  3.29354  2.67741  2.69355  4.24690  2.90347  2.73739  3.18146  2.89801  2.37887  2.77519  2.98518  4.58477  3.61503
          0.01276  4.76340  5.48574  0.61958  0.77255  0.48576  0.95510
     31   2.93746  5.06987  3.29417  2.77924  4.30046  1.62650  2.27374  3.73761  2.20671  2.46709  4.17201  3.27413  4.12618  3.07909  2.98437  2.98047  3.16791  3.42755  5.54689  4.23311     31 - -
          2.68618  4.42225  2.77519  2.73123  3.46354  2.40513  3.72494  3.29354  2.67741  2.69355  4.24690  2.90347  2.73739  3.18146  2.89801  2.37887  2.77519  2.98518  4.58477  3.61503
          0.01276  4.76340  5.48574  0.61958  0.77255  0.48576  0.95510
     32   2.80277  4.68079  3.47106  2.90823  3.83484  3.71809  3.04330  3.22474  2.85878  2.90763  3.77862  3.36597  4.10362  3.19928  2.68239  2.41601  2.48020  2.48824  5.22997  1.86654     32 - -
          2.68618  4.42225  2.77519  2.73123  3.46354  2.40513  3.72494  3.29354  2.67741  2.69355  4.24690  2.90347  2.73739  3.18146  2.89801  2.37887  2.77519  2.98518  4.58477  3.61503
          0.01276  4.76340  5.48574  0.61958  0.77255  0.48576  0.95510
     33   2.36809  5.27946  2.62544  1.76712  4.61140  3.56818  3.76290  4.08793  2.50383  3.57856  4.32502  3.04048  3.96643  2.18022  2.40966  2.76739  3.03203  2.81902  5.71931  4.31613     33 - -
          2.68618  4.42225  2.77519  2.73123  3.46354  2.40513  3.72494  3.29354  2.67741  2.69355  4.24690  2.90347  2.73739  3.18146  2.89801  2.37887  2.77519  2.98518  4.58477  3.61503
          0.01276  4.76340  5.48574  0.61958  0.77255  0.48576  0.95510
     34   3.98959  5.25779  5.09012  2.54016  1.15531  4.80988  3.96301  3.81911  4.57487  3.25952  4.41153  4.51352  5.12024  4.55829  4.62026  4.14873  4.20610  3.67919  2.62031  1.20269     34 - -
          2.68618  4.42225  2.77519  2.73123  3.46354  2.40513  3.72494  3.29354  2.67741  2.69355  4.24690  2.90347  2.73739  3.18146  2.89801  2.37887  2.77519  2.98518  4.58477  3.61503
          0.01276  4.76340  5.48574  0.61958  0.77255  0.48576  0.95510
     35   2.83948  4.24437  4.59603  3.99721  2.56503  3.99323  4.32182  1.93171  3.82894  1.82517  3.34894  4.08424  4.35600  3.99978  3.91345  2.46087  2.15552  2.07427  4.87967  3.69866     35 - -
          2.68618  4.42225  2.77519  2.73123  3.46354  2.40513  3.72494  3.29354  2.67741  2.69355  4.24690  2.90347  2.73739  3.18146  2.89801  2.37887  2.77519  2.98518  4.58477  3.61503
          0.01276  4.76340  5.48574  0.61958  0.77255  0.48576  0.95510
     36   2.36664  5.23278  3.06057  2.22143  4.55022  3.57508  2.38637  4.01552  1.95172  3.52560  4.28254  2.64214  3.97016  2.87438  2.99431  2.42367  3.02675  2.79796  5.68229  4.29076     36 - -
          2.68618  4.42225  2.77519  2.73123  3.46354  2.40513  3.72494  3.29354  2.67741  2.69355  4.24690  2.90347  2.73739  3.18146  2.89801  2.37887  2.77519  2.98518  4.58477  3.61503
          0.01276  4.76340  5.48574  0.61958  0.77255  0.48576  0.95510
     37   2.29817  5.31503  2.48211  1.92973  4.65740  3.56337  2.87655  4.14309  2.01041  3.61878  4.35757  3.03046  3.02329  2.48184  2.99576  2.76589  3.03755  3.70445  5.74790  4.33573     37 - -
          2.68618  4.42225  2.77519  2.73123  3.46354  2.40513  3.72494  3.29354  2.67741  2.69355  4.24690  2.90347  2.73739  3.18146  2.89801  2.37887  2.77519  2.98518  4.58477  3.61503
          0.01276  4.76340  5.48574  0.61958  0.77255  0.48576  0.95510
     38   2.24885  4.42747  3.84757  3.27524  2.01218  3.82025  3.04138  2.42140  2.21560  2.62790  3.53446  3.62972  4.19647  3.48950  3.50747  3.07913  3.03209  2.34997  5.01745  3.79652     38 - -
          2.68618  4.42225  2.77519  2.73123  3.46354  2.40513  3.72494  3.29354  2.67741  2.69355  4.24690  2.90347  2.73739  3.18146  2.89801  2.37887  2.77519  2.98518  4.58477  3.61503
          0.01276  4.76340  5.48574  0.61958  0.77255  0.48576  0.95510
     39   2.80555  4.46245  3.79194  3.22088  2.01210  3.80999  2.78236  2.39756  2.26481  2.29648  3.56758  3.59246  4.18679  3.44663  3.46678  2.57534  3.03695  2.72944  5.03256  3.79582     39 - -
          2.68618  4.42225  2.77519  2.73123  3.46354  2.40513  3.72494  3.29354  2.67741  2.69355  4.24690  2.90347  2.73739  3.18146  2.89801  2.37887  2.77519  2.98518  4.58477  3.61503
          0.01276  4.76340  5.48574  0.61958  0.77255  0.48576  0.95510
     40   2.81175  5.24156  3.08945  2.24398  4.56313  3.59091  3.77172  4.02461  1.79093  3.53185  4.29130  3.07113  3.98297  2.87923  2.46277  2.07199  2.42963  3.62019  5.68421  3.12671     40 - -
          2.68618  4.42225  2.77519  2.73123  3.46354  2.40513  3.72494  3.29354  2.67741  2.69355  4.24690  2.90347  2.73739  3.18146  2.89801  2.37887  2.77519  2.98518  4.58477  3.61503
          0.01276  4.76340  5.48574  0.61958  0.77255  0.48576  0.95510
     41   2.39018  5.10049  3.10061  2.20566  2.71307  2.66081  3.83265  3.82339  2.62189  3.39563  4.19013  1.94170  4.00962  2.96715  3.09847  2.39210  3.05188  3.46687  5.60823  4.24900     41 - -
          2.68618  4.42225  2.77519  2.73123  3.46354  2.40513  3.72494  3.29354  2.67741  2.69355  4.24690  2.90347  2.73739  3.18146  2.89801  2.37887  2.77519  2.98518  4.58477  3.61503
          0.01276  4.76340  5.48574  0.61958  0.77255  0.48576  0.95510
     42   2.12621  5.21796  2.59504  2.51555  3.21099  2.31243  2.88487  3.98920  2.24423  3.50836  4.27003  2.56565  3.97289  2.88412  3.01478  2.77565  3.02848  3.58966  5.67332  4.28380     42 - -
          2.68618  4.42225  2.77519  2.73123  3.46354  2.40513  3.72494  3.29354  2.67741  2.69355  4.24690  2.90347  2.73739  3.18146  2.89801  2.37887  2.77519  2.98518  4.58477  3.61503
          0.26550  4.76340  1.49326  0.61958  0.77255  0.48576  0.95510
     43   2.23132  4.31032  2.91599  3.35694  2.58671  3.80127  4.08336  2.70261  3.27932  1.73727  2.44182  3.66948  4.17060  3.53786  3.54606  3.07219  2.97999  2.52669  4.90472  3.69883     43 - -
          2.68618  4.42225  2.77519  2.73123  3.46354  2.40513  3.72494  3.29354  2.67741  2.69355  4.24690  2.90347  2.73739  3.18146  2.89801  2.37887  2.77519  2.98518  4.58477  3.61503
          0.01640  4.51431  5.23665  0.61958  0.77255  0.88504  0.53222
     44   2.70051  2.83806  3.95882  3.38536  3.35668  2.71395  4.05783  2.72338  3.28552  1.80524  3.37587  2.81887  4.13778  3.54609  3.53029  3.03245  2.93940  2.51933  2.82157  3.63649     44 - -
          2.68618  4.42225  2.77519  2.73123  3.46354  2.40513  3.72494  3.29354  2.67741  2.69355  4.24690  2.90347  2.73739  3.18146  2.89801  2.37887  2.77519  2.98518  4.58477  3.61503
          0.01640  4.51431  5.23665  0.61958  0.77255  0.67264  0.71408
     45   2.74239  5.17877  2.37700  1.92693  4.49333  3.51603  3.71386  3.95809  2.46339  2.71458  4.22885  2.48395  3.91454  2.82222  2.42234  2.71804  2.97425  2.90947  5.62919  4.23648     45 - -
          2.68618  4.42225  2.77519  2.73123  3.46354  2.40513  3.72494  3.29354  2.67741  2.69355  4.24690  2.90347  2.73739  3.18146  2.89801  2.37887  2.77519  2.98518  4.58477  3.61503
          0.01512  4.59488  5.31723  0.61958  0.77255  0.78228  0.61132
     46   2.23047  4.21493  4.19797  3.61250  2.55750  3.84076  2.89849  2.28012  3.49315  2.40324  3.32973  3.82196  4.21124  3.71505  3.67575  3.12780  2.42683  1.77221  4.83205  3.63828     46 - -
          2.68618  4.42225  2.77519  2.73123  3.46354  2.40513  3.72494  3.29354  2.67741  2.69355  4.24690  2.90347  2.73739  3.18146  2.89801  2.37887  2.77519  2.98518  4.58477  3.61503
          0.01512  4.59488  5.31723  0.61958  0.77255  0.78228  0.61132
     47   2.76318  4.58405  3.49944  2.93132  3.74448  2.71618  3.92008  3.10554  2.81645  1.79442  3.68273  3.36792  4.07496  2.65326  2.50696  2.93415  2.99439  2.25493  5.14912  3.90085     47 - -
          2.68618  4.42225  2.77519  2.73123  3.46354  2.40513  3.72494  3.29354  2.67741  2.69355  4.24690  2.90347  2.73739  3.18146  2.89801  2.37887  2.77519  2.98518  4.58477  3.61503
          0.13221  4.59488  2.17386  0.61958  0.77255  0.78228  0.61132
     48   3.21407  5.85129  1.31019  1.69877  5.15835  1.79688  4.02581  4.70113  3.06489  4.16662  5.00890  2.92352  4.09860  3.18813  3.68922  3.08443  3.50661  4.24299  6.31497  4.77891     48 - -
          2.68618  4.42225  2.77519  2.73123  3.46354  2.40513  3.72494  3.29354  2.67741  2.69355  4.24690  2.90347  2.73739  3.18146  2.89801  2.37887  2.77519  2.98518  4.58477  3.61503
          0.13088  4.47966  2.19514  0.61958  0.77255  0.92390  0.50578
     49   2.22935  5.07967  2.92451  2.05694  4.37637  3.46431  3.67037  3.82784  1.98043  3.36188  4.13904  2.47236  3.87026  2.78977  2.88638  2.68704  2.93381  3.44611  5.53781  3.09217     49 - -
          2.68618  4.42225  2.77519  2.73123  3.46354  2.40513  3.72494  3.29354  2.67741  2.69355  4.24690  2.90347  2.73739  3.18146  2.89801  2.37887  2.77519  2.98518  4.58477  3.61503
          0.01902  4.36779  5.09014  0.61958  0.77255  0.38357  1.14390
     50   2.77198  4.46812  3.68918  3.11950  3.59817  2.79618  4.01427  2.52179  1.88858  2.22315  3.57089  3.51317  4.13861  3.36219  3.39250  3.00963  3.00353  2.34906  5.05169  2.69506     50 - -
          2.68618  4.42225  2.77519  2.73123  3.46354  2.40513  3.72494  3.29354  2.67741  2.69355  4.24690  2.90347  2.73739  3.18146  2.89801  2.37887  2.77519  2.98518  4.58477  3.61503
          0.01380  4.68615  5.40849  0.61958  0.77255  0.63888  0.75053
     51   2.03553  5.20390  2.52869  2.17182  4.51638  3.54598  3.02381  3.98099  2.49904  2.74438  4.25465  2.48141  3.94481  2.85457  2.98733  2.74791  2.50225  3.57716  5.65657  4.26406     51 - -
          2.68618  4.42225  2.77519  2.73123  3.46354  2.40513  3.72494  3.29354  2.67741  2.69355  4.24690  2.90347  2.73739  3.18146  2.89801  2.37887  2.77519  2.98518  4.58477  3.61503
          0.01380  4.68615  5.40849  0.61958  0.77255  0.63888  0.75053
     52   2.76225  4.90352  2.58415  2.64093  4.12477  3.60561  3.81389  3.53214  1.99513  3.15404  2.99339  3.15270  2.81063  2.97815  3.08413  2.81363  2.99364  2.58342  5.41678  2.66454     52 - -
          2.68618  4.42225  2.77519  2.73123  3.46354  2.40513  3.72494  3.29354  2.67741  2.69355  4.24690  2.90347  2.73739  3.18146  2.89801  2.37887  2.77519  2.98518  4.58477  3.61503
          0.01380  4.68615  5.40849  0.61958  0.77255  0.40070  1.10822
     53   3.01452  5.55336  1.43082  2.09756  4.87461  3.59892  2.44014  4.37245  2.75517  3.85088  4.61874  3.05902  2.80001  3.04502  3.28153  2.38746  3.26281  3.93515  5.99077  4.54636     53 - -
          2.68618  4.42225  2.77519  2.73123  3.46354  2.40513  3.72494  3.29354  2.67741  2.69355  4.24690  2.90347  2.73739  3.18146  2.89801  2.37887  2.77519  2.98518  4.58477  3.61503
          0.01276  4.76340  5.48574  0.61958  0.77255  0.48576  0.95510
     54   2.79693  5.26456  2.52533  2.19545  4.59358  3.57133  2.61348  4.06666  2.17718  2.28668  4.31034  3.04542  3.96632  2.86345  2.52110  2.40593  3.02782  3.64675  5.70523  4.30661     54 - -
          2.68618  4.42225  2.77519  2.73123  3.46354  2.40513  3.72494  3.29354  2.67741  2.69355  4.24690  2.90347  2.73739  3.18146  2.89801  2.37887  2.77519  2.98518  4.58477  3.61503
          0.01276  4.76340  5.48574  0.61958  0.77255  0.48576  0.95510
     55   2.37335  4.21763  4.52249  3.02936  3.31122  3.94292  4.26243  1.94453  3.75766  1.75889  3.33169  4.02136  4.30857  3.93388  3.85118  3.24314  3.03378  2.07434  3.06311  2.86793     55 - -
          2.68618  4.42225  2.77519  2.73123  3.46354  2.40513  3.72494  3.29354  2.67741  2.69355  4.24690  2.90347  2.73739  3.18146  2.89801  2.37887  2.77519  2.98518  4.58477  3.61503
          0.01276  4.76340  5.48574  0.61958  0.77255  0.48576  0.95510
     56   2.40844  5.05451  3.31465  2.73691  4.31983  3.69655  3.86226  3.72225  1.74539  1.95852  4.13664  3.23638  4.08340  3.01323  2.31720  2.43604  3.11015  3.40427  5.53846  4.23273     56 - -
          2.68618  4.42225  2.77519  2.73123  3.46354  2.40513  3.72494  3.29354  2.67741  2.69355  4.24690  2.90347  2.73739  3.18146  2.89801  2.37887  2.77519  2.98518  4.58477  3.61503
          0.01276  4.76340  5.48574  0.61958  0.77255  0.48576  0.95510
     57   2.36934  5.32418  2.59661  1.95045  4.66607  2.67632  3.76795  4.15209  2.21420  3.62775  4.36752  2.21827  3.96979  2.86731  2.47414  2.77321  3.04630  3.71348  5.75710  4.34400     57 - -
          2.68618  4.42225  2.77519  2.73123  3.46354  2.40513  3.72494  3.29354  2.67741  2.69355  4.24690  2.90347  2.73739  3.18146  2.89801  2.37887  2.77519  2.98518  4.58477  3.61503
          0.01276  4.76340  5.48574  0.61958  0.77255  0.48576  0.95510
     58   2.84707  4.41442  2.73250  3.44187  2.72426  3.89811  4.17377  2.04288  3.35912  1.52639  3.47145  3.75846  4.26684  3.62435  2.72617  3.16751  3.07855  2.63236  5.00412  3.79387     58 - -
          2.68618  4.42225  2.77519  2.73123  3.46354  2.40513  3.72494  3.29354  2.67741  2.69355  4.24690  2.90347  2.73739  3.18146  2.89801  2.37887  2.77519  2.98518  4.58477  3.61503
          0.01276  4.76340  5.48574  0.61958  0.77255  0.48576  0.95510
     59   2.06700  4.45783  4.65599  4.10282  3.67231  4.15653  4.64008  2.40423  3.97828  1.87234  3.61475  4.25751  4.56381  4.20152  4.14358  3.49030  2.46457  1.19526  5.28414  4.09311     59 - -
          2.68618  4.42225  2.77519  2.73123  3.46354  2.40513  3.72494  3.29354  2.67741  2.69355  4.24690  2.90347  2.73739  3.18146  2.89801  2.37887  2.77519  2.98518  4.58477  3.61503
          0.01276  4.76340  5.48574  0.61958  0.77255  0.48576  0.95510
     60   1.92112  5.41408  3.10981  2.16573  4.80113  3.70317  3.91824  4.23291  1.17948  3.72892  4.52278  3.20510  4.14355  3.04060  2.92553  3.01193  3.27466  3.83791  5.85668  4.51226     60 - -
          2.68618  4.42225  2.77519  2.73123  3.46354  2.40513  3.72494  3.29354  2.67741  2.69355  4.24690  2.90347  2.73739  3.18146  2.89801  2.37887  2.77519  2.98518  4.58477  3.61503
          0.01276  4.76340  5.48574  0.61958  0.77255  0.48576  0.95510
     61   2.44155  5.27857  3.02932  1.94134  4.61191  2.77484  2.93504  4.08881  2.24731  3.57995  4.32654  3.04062  2.83433  2.86720  2.99856  2.09263  3.03289  3.66379  5.72128  4.31765     61 - -
          2.68618  4.42225  2.77519  2.73123  3.46354  2.40513  3.72494  3.29354  2.67741  2.69355  4.24690  2.90347  2.73739  3.18146  2.89801  2.37887  2.77519  2.98518  4.58477  3.61503
          0.01276  4.76340  5.48574  0.61958  0.77255  0.48576  0.95510
     62   2.81381  4.84479  3.32906  2.77014  2.79761  3.68003  1.87127  3.43731  2.72635  2.58664  3.93046  2.71300  4.06741  3.08506  2.55161  2.51356  3.04446  3.15684  5.33868  4.02032     62 - -
          2.68618  4.42225  2.77519  2.73123  3.46354  2.40513  3.72494  3.29354  2.67741  2.69355  4.24690  2.90347  2.73739  3.18146  2.89801  2.37887  2.77519  2.98518  4.58477  3.61503
          0.01276  4.76340  5.48574  0.61958  0.77255  0.48576  0.95510
     63   2.89281  4.90987  3.35296  2.83285  4.05204  3.72260  1.75547  3.51494  2.72124  1.97691  4.00917  3.31432  4.12562  2.57320  3.10574  2.31805  3.12568  3.23729  5.39077  4.07372     63 - -
          2.68618  4.42225  2.77519  2.73123  3.46354  2.40513  3.72494  3.29354  2.67741  2.69355  4.24690  2.90347  2.73739  3.18146  2.89801  2.37887  2.77519  2.98518  4.58477  3.61503
          0.01276  4.76340  5.48574  0.61958  0.77255  0.48576  0.95510
     64   2.90185  5.42249  2.45270  1.69598  4.75422  2.60021  2.35562  4.24444  2.62010  3.72276  4.47457  2.47500  4.02200  2.94701  3.12844  2.85116  2.55513  3.80752  5.85794  4.43200     64 - -
          2.68618  4.42225  2.77519  2.73123  3.46354  2.40513  3.72494  3.29354  2.67741  2.69355  4.24690  2.90347  2.73739  3.18146  2.89801  2.37887  2.77519  2.98518  4.58477  3.61503
          0.01276  4.76340  5.48574  0.61958  0.77255  0.48576  0.95510
     65   2.81966  5.33531  2.51593  1.91218  4.67939  2.76048  3.77065  4.16667  2.21255  3.63913  4.37823  2.30230  3.97301  2.42031  2.40338  2.77785  3.05239  3.72581  5.76586  4.35182     65 - -
          2.68618  4.42225  2.77519  2.73123  3.46354  2.40513  3.72494  3.29354  2.67741  2.69355  4.24690  2.90347  2.73739  3.18146  2.89801  2.37887  2.77519  2.98518  4.58477  3.61503
          0.01276  4.76340  5.48574  0.61958  0.77255  0.48576  0.95510
     66   2.86810  5.38268  1.88985  1.94389  4.71855  2.73856  3.81265  4.20660  2.20159  3.68490  4.43243  3.04030  2.96505  2.91783  3.08264  2.82189  2.41828  3.76968  5.81861  4.39812     66 - -
          2.68618  4.42225  2.77519  2.73123  3.46354  2.40513  3.72494  3.29354  2.67741  2.69355  4.24690  2.90347  2.73739  3.18146  2.89801  2.37887  2.77519  2.98518  4.58477  3.61503
          0.01276  4.76340  5.48574  0.61958  0.77255  0.48576  0.95510
     67   2.78637  5.00751  2.63309  2.29572  4.25116  3.61316  3.81582  2.86730  2.32489  3.26839  4.07648  2.66458  4.00335  2.96147  3.07711  2.30457  3.01769  2.73371  3.29420  3.00176     67 - -
          2.68349  4.42307  2.77490  2.73205  3.46436  2.40484  3.72287  3.29261  2.67772  2.69385  4.24528  2.90365  2.73768  3.18229  2.89883  2.37931  2.77490  2.98601  4.58559  3.61585
          0.23820  1.57113  5.48574  2.36121  0.09905  0.48576  0.95510
     68   2.80057  4.65081  3.50140  2.93514  3.81131  3.72816  3.95891  2.60973  2.10358  2.04567  3.74609  3.38653  2.93483  3.21979  2.61153  2.95959  2.57043  2.53342  5.21324  3.95541     89 - -
          2.68618  4.42225  2.77519  2.73123  3.46354  2.40513  3.72494  3.29354  2.67741  2.69355  4.24690  2.90347  2.73739  3.18146  2.89801  2.37887  2.77519  2.98518  4.58477  3.61503
          0.01276  4.76340  5.48574  0.61958  0.77255  0.48576  0.95510
     69   2.42568  4.84944  2.00826  2.73001  3.07588  3.65626  3.86924  3.44726  2.71745  3.09054  3.93159  3.22898  4.04416  2.42970  3.16080  2.86907  2.53105  3.16094  3.51637  2.94707     90 - -
          2.68618  4.42225  2.77519  2.73123  3.46354  2.40513  3.72494  3.29354  2.67741  2.69355  4.24690  2.90347  2.73739  3.18146  2.89801  2.37887  2.77519  2.98518  4.58477  3.61503
          0.01276  4.76340  5.48574  0.61958  0.77255  0.48576  0.95510
     70   2.79847  4.80902  2.26046  2.36680  3.03208  3.67579  3.88598  3.39088  2.75743  2.54253  3.89448  3.26421  4.06225  3.09506  2.58141  2.89187  3.02983  3.11531  3.06416  2.63944     91 - -
          2.68618  4.42225  2.77519  2.73123  3.46354  2.40513  3.72494  3.29354  2.67741  2.69355  4.24690  2.90347  2.73739  3.18146  2.89801  2.37887  2.77519  2.98518  4.58477  3.61503
          0.01276  4.76340  5.48574  0.61958  0.77255  0.48576  0.95510
     71   2.87911  4.33151  4.40107  3.81256  3.41808  4.00300  4.31527  1.86948  3.66578  1.61451  3.40511  4.00371  2.92775  3.89214  2.74999  3.29676  3.11198  1.87996  4.96787  3.78243     92 - -
          2.68618  4.42225  2.77519  2.73123  3.46354  2.40513  3.72494  3.29354  2.67741  2.69355  4.24690  2.90347  2.73739  3.18146  2.89801  2.37887  2.77519  2.98518  4.58477  3.61503
          0.01276  4.76340  5.48574  0.61958  0.77255  0.48576  0.95510
     72   2.30760  3.22756  2.92626  3.33862  3.50682  3.83045  4.10624  1.98595  3.26647  2.22415  3.49787  3.67085  4.20544  2.71696  3.55339  3.09358  2.55121  2.64978  3.27596  3.77469     93 - -
          2.68618  4.42225  2.77519  2.73123  3.46354  2.40513  3.72494  3.29354  2.67741  2.69355  4.24690  2.90347  2.73739  3.18146  2.89801  2.37887  2.77519  2.98518  4.58477  3.61503
          0.01276  4.76340  5.48574  0.61958  0.77255  0.48576  0.95510
     73   1.94074  4.56370  3.63111  3.07517  2.44911  2.38288  4.01619  3.07976  2.53282  2.78459  3.67521  3.48946  4.15392  3.34195  3.39158  3.01416  3.04535  2.84897  5.10879  2.42733     94 - -
          2.68618  4.42225  2.77519  2.73123  3.46354  2.40513  3.72494  3.29354  2.67741  2.69355  4.24690  2.90347  2.73739  3.18146  2.89801  2.37887  2.77519  2.98518  4.58477  3.61503
          0.01276  4.76340  5.48574  0.61958  0.77255  0.48576  0.95510
     74   2.11359  4.97187  3.21450  2.31769  4.20624  3.63271  2.95744  2.45356  2.62914  3.22743  4.04623  3.17114  4.02253  2.99102  2.20213  2.84056  2.41690  3.30127  5.47772  4.15131     95 - -
          2.68618  4.42225  2.77519  2.73123  3.46354  2.40513  3.72494  3.29354  2.67741  2.69355  4.24690  2.90347  2.73739  3.18146  2.89801  2.37887  2.77519  2.98518  4.58477  3.61503
          0.01276  4.76340  5.48574  0.61958  0.77255  0.48576  0.95510
     75   1.84782  4.94418  2.34283  2.66400  4.17331  3.62967  2.96038  3.58065  2.66153  2.57935  4.02433  3.17717  2.96022  3.00735  3.11907  2.84130  3.02608  2.65585  5.46137  4.13690     96 - -
          2.68618  4.42225  2.77519  2.73123  3.46354  2.40513  3.72494  3.29354  2.67741  2.69355  4.24690  2.90347  2.73739  3.18146  2.89801  2.37887  2.77519  2.98518  4.58477  3.61503
          0.01276  4.76340  5.48574  0.61958  0.77255  0.48576  0.95510
     76   2.81413  5.32810  2.14540  1.88450  4.67168  3.56540  2.97224  4.15854  2.19024  3.63200  4.37082  2.61817  3.96974  2.86594  2.50588  2.37995  3.04670  3.71827  5.75946  4.34592     97 - -
          2.68618  4.42225  2.77519  2.73123  3.46354  2.40513  3.72494  3.29354  2.67741  2.69355  4.24690  2.90347  2.73739  3.18146  2.89801  2.37887  2.77519  2.98518  4.58477  3.61503
          0.08131  4.76340  2.66560  0.61958  0.77255  0.48576  0.95510
     77   2.78094  5.16879  3.08107  2.52246  4.47508  3.56924  3.75473  3.92697  2.17123  2.74827  4.22440  2.60215  3.00303  2.86861  2.05105  2.39272  2.48453  3.53937  5.62516  4.25031     98 - -
          2.68618  4.42225  2.77519  2.73123  3.46354  2.40513  3.72494  3.29354  2.67741  2.69355  4.24690  2.90347  2.73739  3.18146  2.89801  2.37887  2.77519  2.98518  4.58477  3.61503
          0.01366  4.69575  5.41810  0.61958  0.77255  0.62168  0.77012
     78   1.92887  4.46814  3.74049  3.17653  3.59461  3.78130  4.05520  2.47031  3.11052  1.71697  3.56126  3.55877  2.91191  2.69190  3.44006  3.03885  3.02492  2.71655  5.06495  3.84098     99 - -
          2.68618  4.42225  2.77519  2.73123  3.46354  2.40513  3.72494  3.29354  2.67741  2.69355  4.24690  2.90347  2.73739  3.18146  2.89801  2.37887  2.77519  2.98518  4.58477  3.61503
          0.01366  4.69575  5.41810  0.61958  0.77255  0.62168  0.77012
     79   1.83741  5.23237  2.50107  2.13797  4.55166  3.54943  3.75120  4.02029  2.50127  2.80407  4.28238  2.53552  3.95104  2.85840  2.45570  2.75571  3.01571  3.60949  5.68059  4.28401    100 - -
          2.68618  4.42225  2.77519  2.73123  3.46354  2.40513  3.72494  3.29354  2.67741  2.69355  4.24690  2.90347  2.73739  3.18146  2.89801  2.37887  2.77519  2.98518  4.58477  3.61503
          0.01366  4.69575  5.41810  0.61958  0.77255  0.62168  0.77012
     80   2.76470  3.38812  2.56579  2.16478  4.44245  2.76294  3.75256  3.89475  2.19344  3.43110  4.20198  3.04727  3.95067  2.86833  2.99367  2.03519  2.99634  3.51080  3.34029  4.23232    101 - -
          2.68618  4.42225  2.77519  2.73123  3.46354  2.40513  3.72494  3.29354  2.67741  2.69355  4.24690  2.90347  2.73739  3.18146  2.89801  2.37887  2.77519  2.98518  4.58477  3.61503
          0.01366  4.69575  5.41810  0.61958  0.77255  0.62168  0.77012
     81   2.76584  4.61750  2.67762  2.89950  3.77093  2.33101  3.92870  2.58102  2.44242  2.37701  3.71319  3.35266  4.07762  3.19194  3.26724  2.92447  2.99741  2.90382  3.17608  2.95006    102 - -
          2.68618  4.42225  2.77519  2.73123  3.46354  2.40513  3.72494  3.29354  2.67741  2.69355  4.24690  2.90347  2.73739  3.18146  2.89801  2.37887  2.77519  2.98518  4.58477  3.61503
          0.01366  4.69575  5.41810  0.61958  0.77255  0.40928  1.09102
     82   2.79255  3.02125  3.83760  2.57489  2.61422  2.89999  4.08258  2.47345  3.20287  2.01948  3.52990  2.85673  4.18939  3.48380  3.51110  2.50943  3.02462  2.68682  5.01566  3.79795    103 - -
          2.68618  4.42225  2.77519  2.73123  3.46354  2.40513  3.72494  3.29354  2.67741  2.69355  4.24690  2.90347  2.73739  3.18146  2.89801  2.37887  2.77519  2.98518  4.58477  3.61503
          0.01276  4.76340  5.48574  0.61958  0.77255  0.48576  0.95510
     83   2.85343  5.33763  2.52038  1.64463  4.66487  3.57670  3.80680  4.14367  2.57157  3.63639  4.38974  3.04768  3.99835  2.12756  3.06939  2.11561  3.08940  2.81046  5.78081  4.37002    104 - -
          2.68618  4.42225  2.77519  2.73123  3.46354  2.40513  3.72494  3.29354  2.67741  2.69355  4.24690  2.90347  2.73739  3.18146  2.89801  2.37887  2.77519  2.98518  4.58477  3.61503
          0.01276  4.76340  5.48574  0.61958  0.77255  0.48576  0.95510
     84   2.35285  5.06382  2.63990  2.59695  4.34171  2.82258  3.81523  2.47706  2.59657  3.34967  4.14570  3.12302  3.99909  2.95024  2.16972  2.11870  3.02752  3.42173  5.56741  4.21494    105 - -
          2.68618  4.42225  2.77519  2.73123  3.46354  2.40513  3.72494  3.29354  2.67741  2.69355  4.24690  2.90347  2.73739  3.18146  2.89801  2.37887  2.77519  2.98518  4.58477  3.61503
          0.01276  4.76340  5.48574  0.61958  0.77255  0.48576  0.95510
     85   2.38668  4.92371  3.23393  2.29427  4.14474  2.79504  3.84381  2.44250  2.35719  2.58458  4.00014  3.18558  4.02501  3.00964  2.64172  2.84390  2.41568  3.24550  5.43882  4.11969    106 - -
          2.68618  4.42225  2.77519  2.73123  3.46354  2.40513  3.72494  3.29354  2.67741  2.69355  4.24690  2.90347  2.73739  3.18146  2.89801  2.37887  2.77519  2.98518  4.58477  3.61503
          0.01276  4.76340  5.48574  0.61958  0.77255  0.48576  0.95510
     86   2.36957  5.31335  2.25192  2.22823  4.65700  2.77326  3.76001  4.14187  1.89745  3.61689  4.35574  3.03276  3.96518  2.44209  2.50227  2.76612  3.03685  3.70350  5.74502  4.33462    107 - -
          2.68618  4.42225  2.77519  2.73123  3.46354  2.40513  3.72494  3.29354  2.67741  2.69355  4.24690  2.90347  2.73739  3.18146  2.89801  2.37887  2.77519  2.98518  4.58477  3.61503
          0.01276  4.76340  5.48574  0.61958  0.77255  0.48576  0.95510
     87   2.82417  4.61667  2.73861  3.02280  2.65623  3.76836  3.98603  2.24115  2.97778  2.81926  3.71222  3.45406  4.14941  3.29761  1.77857  3.00678  3.05545  2.89372  5.11029  2.93667    108 - -
          2.68618  4.42225  2.77519  2.73123  3.46354  2.40513  3.72494  3.29354  2.67741  2.69355  4.24690  2.90347  2.73739  3.18146  2.89801  2.37887  2.77519  2.98518  4.58477  3.61503
          0.01276  4.76340  5.48574  0.61958  0.77255  0.48576  0.95510
     88   2.38483  4.80132  2.56188  2.34930  3.05839  3.66667  3.88531  2.79523  2.35366  2.48654  3.08771  3.25536  4.05329  3.08556  3.18361  2.88194  2.49008  3.10578  5.33886  4.04568    109 - -
          2.68618  4.42225  2.77519  2.73123  3.46354  2.40513  3.72494  3.29354  2.67741  2.69355  4.24690  2.90347  2.73739  3.18146  2.89801  2.37887  2.77519  2.98518  4.58477  3.61503
          0.01276  4.76340  5.48574  0.61958  0.77255  0.48576  0.95510
     89   2.35319  5.23358  2.56423  1.91560  4.54993  3.57196  3.77097  4.01601  2.52292  3.52780  4.28516  3.05242  2.99311  2.87891  3.01162  2.38162  2.30166  3.60937  5.68660  3.06740    110 - -
          2.68618  4.42225  2.77519  2.73123  3.46354  2.40513  3.72494  3.29354  2.67741  2.69355  4.24690  2.90347  2.73739  3.18146  2.89801  2.37887  2.77519  2.98518  4.58477  3.61503
          0.09105  4.76340  2.54480  0.61958  0.77255  0.48576  0.95510
     90   2.02605  4.65754  3.41451  2.18057  3.82055  3.67856  3.90694  2.55012  2.36490  2.88230  3.75070  3.31653  4.06265  3.15149  3.22550  2.90529  2.99610  2.94829  3.27498  2.76458    111 - -
          2.68618  4.42225  2.77519  2.73123  3.46354  2.40513  3.72494  3.29354  2.67741  2.69355  4.24690  2.90347  2.73739  3.18146  2.89801  2.37887  2.77519  2.98518  4.58477  3.61503
          0.01380  4.68615  5.40849  0.61958  0.77255  0.63888  0.75053
     91   2.35977  5.16178  2.60409  2.51007  4.48563  2.40500  3.76960  3.94271  2.53337  2.77143  4.24152  2.40874  2.89045  2.88508  3.01902  2.31792  3.01138  3.54804  5.64762  4.26420    112 - -
          2.68618  4.42225  2.77519  2.73123  3.46354  2.40513  3.72494  3.29354  2.67741  2.69355  4.24690  2.90347  2.73739  3.18146  2.89801  2.37887  2.77519  2.98518  4.58477  3.61503
          0.01380  4.68615  5.40849  0.61958  0.77255  0.63888  0.75053
     92   1.98221  5.32222  1.84745  2.47112  4.65246  3.55278  2.86567  4.13201  2.14655  3.61972  4.37310  3.02227  3.97463  2.48405  3.02403  2.79371  3.06931  3.70641  5.75930  4.35004    113 - -
          2.68618  4.42225  2.77519  2.73123  3.46354  2.40513  3.72494  3.29354  2.67741  2.69355  4.24690  2.90347  2.73739  3.18146  2.89801  2.37887  2.77519  2.98518  4.58477  3.61503
          0.01380  4.68615  5.40849  0.61958  0.77255  0.63888  0.75053
     93   2.80087  5.31099  2.06239  1.90064  4.65164  3.54077  3.75102  4.13739  2.22156  3.61352  4.35581  3.00731  2.93800  2.85197  2.44228  2.35215  3.03433  3.69985  5.74353  4.32989    114 - -
          2.68618  4.42225  2.77519  2.73123  3.46354  2.40513  3.72494  3.29354  2.67741  2.69355  4.24690  2.90347  2.73739  3.18146  2.89801  2.37887  2.77519  2.98518  4.58477  3.61503
          0.08814  4.68615  2.58835  0.61958  0.77255  0.63888  0.75053
     94   2.22237  5.18013  3.00313  1.90460  4.53265  2.68039  3.75392  3.99544  2.49748  3.50885  4.27189  3.02820  3.94181  2.86601  2.09278  2.32461  3.00972  3.58609  5.66659  4.28049    115 - -
          2.68618  4.42225  2.77519  2.73123  3.46354  2.40513  3.72494  3.29354  2.67741  2.69355  4.24690  2.90347  2.73739  3.18146  2.89801  2.37887  2.77519  2.98518  4.58477  3.61503
          0.01485  4.61286  5.33521  0.61958  0.77255  0.75659  0.63349
     95   3.01837  5.43240  2.74720  1.06866  4.56951  3.57511  3.91277  4.19174  2.76010  3.71351  4.52758  2.34010  4.07878  3.06711  3.25207  2.96853  3.27012  3.80642  5.80192  2.91728    116 - -
          2.68618  4.42225  2.77519  2.73123  3.46354  2.40513  3.72494  3.29354  2.67741  2.69355  4.24690  2.90347  2.73739  3.18146  2.89801  2.37887  2.77519  2.98518  4.58477  3.61503
          0.01485  4.61286  5.33521  0.61958  0.77255  0.75659  0.63349
     96   2.75533  5.22162  2.48456  1.89661  4.54688  2.62698  2.80046  4.02026  2.46665  3.51810  4.26950  2.99206  3.91993  2.82403  2.48082  2.72414  2.98773  2.79960  5.66521  4.26419    117 - -
          2.68618  4.42225  2.77519  2.73123  3.46354  2.40513  3.72494  3.29354  2.67741  2.69355  4.24690  2.90347  2.73739  3.18146  2.89801  2.37887  2.77519  2.98518  4.58477  3.61503
          0.01485  4.61286  5.33521  0.61958  0.77255  0.75659  0.63349
     97   2.84733  5.31761  3.02244  1.59214  4.67408  2.68916  3.74877  4.13977  2.10945  3.60824  4.36575  3.04501  3.97917  2.31283  2.35794  2.80782  3.07281  3.71666  5.72436  4.34515    118 - -
          2.68618  4.42225  2.77519  2.73123  3.46354  2.40513  3.72494  3.29354  2.67741  2.69355  4.24690  2.90347  2.73739  3.18146  2.89801  2.37887  2.77519  2.98518  4.58477  3.61503
          0.01485  4.61286  5.33521  0.61958  0.77255  0.75659  0.63349
     98   2.74293  5.05624  2.53851  1.91364  4.32854  3.54283  3.74587  2.81958  2.52102  3.32901  4.11835  3.04664  3.93841  2.47213  2.99777  2.74702  2.37041  2.70768  5.53687  4.17413    119 - -
          2.68618  4.42225  2.77519  2.73123  3.46354  2.40513  3.72494  3.29354  2.67741  2.69355  4.24690  2.90347  2.73739  3.18146  2.89801  2.37887  2.77519  2.98518  4.58477  3.61503
          0.01485  4.61286  5.33521  0.61958  0.77255  0.75659  0.63349
     99   2.76743  4.73293  3.29926  2.85424  4.04879  2.58922  3.99120  3.44145  2.88034  1.77284  3.97056  2.53982  2.09572  3.21643  3.28768  2.88541  3.05108  3.14665  5.41110  4.12796    120 - -
          2.68618  4.42225  2.77519  2.73123  3.46354  2.40513  3.72494  3.29354  2.67741  2.69355  4.24690  2.90347  2.73739  3.18146  2.89801  2.37887  2.77519  2.98518  4.58477  3.61503
          0.01485  4.61286  5.33521  0.61958  0.77255  0.75659  0.63349
    100   2.75514  4.82754  3.21376  2.67525  3.03850  2.31578  3.82385  3.43724  2.66173  2.46529  3.91596  2.55909  3.99901  2.05551  3.10090  2.82684  2.98921  3.14710  5.33962  4.02137    121 - -
          2.68629  4.42237  2.77531  2.73135  3.46365  2.40492  3.72361  3.29366  2.67752  2.69366  4.24701  2.90316  2.73751  3.18158  2.89812  2.37898  2.77531  2.98471  4.58488  3.61515
          1.26094  0.85079  1.23948  0.09581  2.39292  0.54420  0.86823
    101   2.69810  4.44763  3.52012  2.96174  2.31850  3.64893  3.88521  2.93788  2.19838  2.13345  3.54405  3.37155  4.03564  3.21234  3.21305  2.30573  2.93255  2.71665  4.97187  3.69344    123 - -
          2.68618  4.42225  2.77519  2.73123  3.46354  2.40513  3.72494  3.29354  2.67741  2.69355  4.24690  2.90347  2.73739  3.18146  2.89801  2.37887  2.77519  2.98518  4.58477  3.61503
          0.01881  4.37881  5.10116  0.61958  0.77255  0.55637  0.85164
    102   2.74920  5.20259  2.52481  2.17866  4.52205  3.51190  3.71749  3.99237  2.47181  3.49757  4.25270  2.37076  2.88998  2.82459  2.96328  2.32475  2.47008  3.57998  5.65123  2.97356    124 - -
          2.68618  4.42225  2.77519  2.73123  3.46354  2.40513  3.72494  3.29354  2.67741  2.69355  4.24690  2.90347  2.73739  3.18146  2.89801  2.37887  2.77519  2.98518  4.58477  3.61503
          0.01512  4.59488  5.31723  0.61958  0.77255  0.78228  0.61132
    103   2.83913  5.30194  3.05357  1.66356  4.66232  3.57770  3.73557  4.12432  2.08704  3.59108  4.34895  3.04810  2.83560  2.36188  2.21699  2.80162  3.06221  3.70308  5.70416  4.33206    125 - -
          2.68618  4.42225  2.77519  2.73123  3.46354  2.40513  3.72494  3.29354  2.67741  2.69355  4.24690  2.90347  2.73739  3.18146  2.89801  2.37887  2.77519  2.98518  4.58477  3.61503
          0.01512  4.59488  5.31723  0.61958  0.77255  0.54409  0.86838
    104   2.75908  5.09368  2.51288  1.92485  2.92951  3.56015  3.75749  3.81402  2.20512  2.82607  4.15266  3.05958  3.04830  2.88150  3.00454  2.75852  2.99049  3.44811  5.56677  3.17292    126 - -
          2.68618  4.42225  2.77519  2.73123  3.46354  2.40513  3.72494  3.29354  2.67741  2.69355  4.24690  2.90347  2.73739  3.18146  2.89801  2.37887  2.77519  2.98518  4.58477  3.61503
          0.01389  4.67921  5.40156  0.61958  0.77255  0.39477  1.12036
    105   2.80605  5.26242  3.05538  1.74101  4.58946  3.57810  3.76794  4.05891  2.50135  3.55774  4.31040  2.59172  3.97428  2.05498  2.58813  2.77742  2.59878  2.82523  5.70432  4.30976    127 - -
          2.68618  4.42225  2.77519  2.73123  3.46354  2.40513  3.72494  3.29354  2.67741  2.69355  4.24690  2.90347  2.73739  3.18146  2.89801  2.37887  2.77519  2.98518  4.58477  3.61503
          0.01276  4.76340  5.48574  0.61958  0.77255  0.48576  0.95510
    106   2.29729  5.18276  3.14048  2.57840  4.48043  3.61547  2.93350  3.92534  1.90277  3.46115  4.23995  3.10903  2.22342  2.91105  2.56289  2.81816  3.05410  3.54975  5.63631  3.10103    128 - -
          2.68618  4.42225  2.77519  2.73123  3.46354  2.40513  3.72494  3.29354  2.67741  2.69355  4.24690  2.90347  2.73739  3.18146  2.89801  2.37887  2.77519  2.98518  4.58477  3.61503
          0.01276  4.76340  5.48574  0.61958  0.77255  0.48576  0.95510
    107   2.81896  4.30559  4.24002  3.65306  3.39377  3.91508  4.21174  2.32755  3.52632  1.64767  2.78086  3.87807  4.28228  3.76127  2.24294  3.19940  2.43757  2.54584  4.91247  2.83151    129 - -
          2.68618  4.42225  2.77519  2.73123  3.46354  2.40513  3.72494  3.29354  2.67741  2.69355  4.24690  2.90347  2.73739  3.18146  2.89801  2.37887  2.77519  2.98518  4.58477  3.61503
          0.01276  4.76340  5.48574  0.61958  0.77255  0.48576  0.95510
    108   2.30164  4.31074  2.98841  3.54932  3.41912  3.87700  4.17056  2.35485  3.44914  2.14182  2.54869  3.80659  4.24829  3.68922  3.67099  2.52083  3.02845  1.97424  4.91912  2.91405    130 - -
          2.68618  4.42225  2.77519  2.73123  3.46354  2.40513  3.72494  3.29354  2.67741  2.69355  4.24690  2.90347  2.73739  3.18146  2.89801  2.37887  2.77519  2.98518  4.58477  3.61503
          0.01276  4.76340  5.48574  0.61958  0.77255  0.48576  0.95510
    109   2.79836  4.63147  3.52711  2.97726  3.80967  3.72205  3.99581  2.11674  2.94569  2.35531  3.75215  2.37359  2.93434  3.26819  3.33412  1.91817  3.03990  2.92071  5.22226  3.96664    131 - -
          2.68618  4.42225  2.77519  2.73123  3.46354  2.40513  3.72494  3.29354  2.67741  2.69355  4.24690  2.90347  2.73739  3.18146  2.89801  2.37887  2.77519  2.98518  4.58477  3.61503
          0.01276  4.76340  5.48574  0.61958  0.77255  0.48576  0.95510
    110   2.79504  4.40997  3.86960  3.29666  3.53124  3.82202  4.09358  2.39483  2.61433  2.29768  3.51865  3.64328  2.49110  3.50628  3.52617  2.40309  3.02700  2.02724  5.00586  2.80045    132 - -
          2.68618  4.42225  2.77519  2.73123  3.46354  2.40513  3.72494  3.29354  2.67741  2.69355  4.24690  2.90347  2.73739  3.18146  2.89801  2.37887  2.77519  2.98518  4.58477  3.61503
          0.01276  4.76340  5.48574  0.61958  0.77255  0.48576  0.95510
    111   3.65580  4.93318  5.52139  4.95973  1.43234  4.93314  5.13044  2.54807  4.80231  1.16058  3.29589  5.04754  5.12509  4.80073  4.80298  4.29044  3.87753  1.69940  5.33358  4.10619    133 - -
          2.68618  4.42225  2.77519  2.73123  3.46354  2.40513  3.72494  3.29354  2.67741  2.69355  4.24690  2.90347  2.73739  3.18146  2.89801  2.37887  2.77519  2.98518  4.58477  3.61503
          0.01276  4.76340  5.48574  0.61958  0.77255  0.48576  0.95510
    112   2.78672  5.03683  3.15761  2.24847  2.92806  3.60723  2.95420  3.71452  2.59454  2.71265  4.10329  2.65764  2.94823  2.94726  2.53020  2.46992  3.01797  3.37666  5.52856  3.15065    134 - -
          2.68618  4.42225  2.77519  2.73123  3.46354  2.40513  3.72494  3.29354  2.67741  2.69355  4.24690  2.90347  2.73739  3.18146  2.89801  2.37887  2.77519  2.98518  4.58477  3.61503
          0.01276  4.76340  5.48574  0.61958  0.77255  0.48576  0.95510
    113   2.79570  5.23557  3.07164  2.11811  4.55613  3.57766  3.76399  3.12607  1.81354  3.52843  4.28427  3.05678  2.94454  2.87019  2.48290  2.38779  2.53168  3.61326  5.68188  4.29164    135 - -
          2.68618  4.42225  2.77519  2.73123  3.46354  2.40513  3.72494  3.29354  2.67741  2.69355  4.24690  2.90347  2.73739  3.18146  2.89801  2.37887  2.77519  2.98518  4.58477  3.61503
          0.01276  4.76340  5.48574  0.61958  0.77255  0.48576  0.95510
    114   2.82179  2.90399  4.43068  3.83896  3.36630  2.90991  4.27153  1.77659  3.69454  2.06808  3.37639  3.98928  4.31902  2.69062  3.82948  3.24776  3.05531  1.86332  4.89093  3.70434    136 - -
          2.68618  4.42225  2.77519  2.73123  3.46354  2.40513  3.72494  3.29354  2.67741  2.69355  4.24690  2.90347  2.73739  3.18146  2.89801  2.37887  2.77519  2.98518  4.58477  3.61503
          0.01276  4.76340  5.48574  0.61958  0.77255  0.48576  0.95510
    115   2.79235  3.10440  3.62093  3.05489  3.69589  3.75515  4.00884  2.40272  3.00850  2.31373  3.65454  2.81856  2.18837  3.32043  2.74245  2.49309  3.02576  2.82821  5.12997  3.88950    137 - -
          2.68618  4.42225  2.77519  2.73123  3.46354  2.40513  3.72494  3.29354  2.67741  2.69355  4.24690  2.90347  2.73739  3.18146  2.89801  2.37887  2.77519  2.98518  4.58477  3.61503
          0.08131  4.76340  2.66560  0.61958  0.77255  0.48576  0.95510
    116   2.77049  4.51435  3.60980  3.04412  2.82654  3.73874  3.98731  2.47236  2.35550  1.95848  3.61554  2.34163  4.11921  3.30619  3.35513  2.52300  3.00225  2.78625  5.09064  3.85013    138 - -
          2.68618  4.42225  2.77519  2.73123  3.46354  2.40513  3.72494  3.29354  2.67741  2.69355  4.24690  2.90347  2.73739  3.18146  2.89801  2.37887  2.77519  2.98518  4.58477  3.61503
          0.01366  4.69575  5.41810  0.61958  0.77255  0.40928  1.09102
    117   2.82789  5.18597  3.07017  1.81584  4.48087  2.34857  3.81092  2.78210  2.22774  3.47107  4.25175  3.09489  2.48182  2.93306  3.04441  2.81886  3.06164  3.55024  5.65784  4.28515    139 - -
          2.68618  4.42225  2.77519  2.73123  3.46354  2.40513  3.72494  3.29354  2.67741  2.69355  4.24690  2.90347  2.73739  3.18146  2.89801  2.37887  2.77519  2.98518  4.58477  3.61503
          0.01276  4.76340  5.48574  0.61958  0.77255  0.48576  0.95510
    118   2.81680  5.28463  3.03855  2.17594  4.61477  2.44887  3.77349  3.04924  1.97692  3.58076  4.33183  2.15321  3.97916  2.39541  2.98782  2.78485  3.04798  3.66774  5.72313  4.32512    140 - -
          2.68618  4.42225  2.77519  2.73123  3.46354  2.40513  3.72494  3.29354  2.67741  2.69355  4.24690  2.90347  2.73739  3.18146  2.89801  2.37887  2.77519  2.98518  4.58477  3.61503
          0.01276  4.76340  5.48574  0.61958  0.77255  0.48576  0.95510
    119   2.28944  5.07441  3.13385  2.01760  4.33837  3.60082  3.80251  3.76951  2.58183  2.37471  4.13957  2.62859  3.99393  2.48715  3.05446  2.35518  3.02255  2.77494  5.56103  4.20622    141 - -
          2.68618  4.42225  2.77519  2.73123  3.46354  2.40513  3.72494  3.29354  2.67741  2.69355  4.24690  2.90347  2.73739  3.18146  2.89801  2.37887  2.77519  2.98518  4.58477  3.61503
          0.01276  4.76340  5.48574  0.61958  0.77255  0.48576  0.95510
    120   2.78740  5.18407  2.58941  2.18554  4.48450  3.57828  3.77152  3.01780  2.24666  2.38816  4.23693  3.06548  3.97133  2.35356  3.00994  2.44932  2.52951  3.55046  5.64425  4.26202    142 - -
          2.68618  4.42225  2.77519  2.73123  3.46354  2.40513  3.72494  3.29354  2.67741  2.69355  4.24690  2.90347  2.73739  3.18146  2.89801  2.37887  2.77519  2.98518  4.58477  3.61503
          0.01276  4.76340  5.48574  0.61958  0.77255  0.48576  0.95510
    121   2.29940  5.29672  3.03352  1.94306  4.63929  2.80056  3.75311  4.12220  2.18275  3.59991  4.33901  2.58585  3.95981  2.48163  2.46917  2.43834  3.02606  3.68622  5.72983  4.32203    143 - -
          2.68618  4.42225  2.77519  2.73123  3.46354  2.40513  3.72494  3.29354  2.67741  2.69355  4.24690  2.90347  2.73739  3.18146  2.89801  2.37887  2.77519  2.98518  4.58477  3.61503
          0.16113  4.76340  1.96412  0.61958  0.77255  0.48576  0.95510
    122   2.84531  5.36719  2.34373  1.80243  4.70130  3.52261  3.77851  4.19140  2.55417  3.66736  4.41909  2.06974  2.68106  2.88669  2.43085  2.79407  3.08412  3.75361  5.80014  4.37536    144 - -
          2.68618  4.42225  2.77519  2.73123  3.46354  2.40513  3.72494  3.29354  2.67741  2.69355  4.24690  2.90347  2.73739  3.18146  2.89801  2.37887  2.77519  2.98518  4.58477  3.61503
          0.11309  4.61706  2.33254  0.61958  0.77255  0.75042  0.63898
    123   2.22165  4.37431  3.70698  2.47212  3.50671  3.72862  3.99820  2.79430  3.08062  2.15308  2.68567  3.51361  4.10645  3.37176  3.40582  2.98404  2.44673  2.07889  4.97890  3.75597    145 - -
          2.68618  4.42225  2.77519  2.73123  3.46354  2.40513  3.72494  3.29354  2.67741  2.69355  4.24690  2.90347  2.73739  3.18146  2.89801  2.37887  2.77519  2.98518  4.58477  3.61503
          0.01630  4.52028  5.24262  0.61958  0.77255  0.87805  0.53716
    124   2.73945  4.94671  3.08763  2.14197  4.18470  2.17395  3.75241  3.60777  2.16624  2.62067  4.01956  3.07522  3.94494  2.90263  2.97698  2.76849  2.97032  3.28297  5.43736  2.93492    146 - -
          2.68618  4.42225  2.77519  2.73123  3.46354  2.40513  3.72494  3.29354  2.67741  2.69355  4.24690  2.90347  2.73739  3.18146  2.89801  2.37887  2.77519  2.98518  4.58477  3.61503
          0.01630  4.52028  5.24262  0.61958  0.77255  0.30100  1.34738
    125   2.40463  5.29261  2.55450  2.48381  4.63333  2.36151  3.75328  4.11600  2.17413  3.59577  4.33537  2.58576  3.95853  2.33447  2.59585  2.75645  2.59866  3.68111  5.72766  4.31940    147 - -
          2.68618  4.42225  2.77519  2.73123  3.46354  2.40513  3.72494  3.29354  2.67741  2.69355  4.24690  2.90347  2.73739  3.18146  2.89801  2.37887  2.77519  2.98518  4.58477  3.61503
          0.01276  4.76340  5.48574  0.61958  0.77255  0.48576  0.95510
    126   2.82101  4.83809  3.33706  2.78510  2.30919  3.68783  3.89097  3.42607  2.07441  3.07347  3.92590  2.06837  4.07685  3.10331  3.17742  2.90993  2.53026  3.14888  5.30850  2.91080    148 - -
          2.68618  4.42225  2.77519  2.73123  3.46354  2.40513  3.72494  3.29354  2.67741  2.69355  4.24690  2.90347  2.73739  3.18146  2.89801  2.37887  2.77519  2.98518  4.58477  3.61503
          0.01276  4.76340  5.48574  0.61958  0.77255  0.48576  0.95510
    127   2.79089  5.20035  2.58041  2.52118  4.50748  2.46488  3.77247  3.07336  1.87601  3.49039  4.25430  2.57096  3.97165  2.88395  3.01101  2.35274  3.02285  2.95328  5.65953  4.27370    149 - -
          2.68618  4.42225  2.77519  2.73123  3.46354  2.40513  3.72494  3.29354  2.67741  2.69355  4.24690  2.90347  2.73739  3.18146  2.89801  2.37887  2.77519  2.98518  4.58477  3.61503
          0.01276  4.76340  5.48574  0.61958  0.77255  0.48576  0.95510
    128   2.79330  3.10767  3.76330  3.19336  2.77576  3.79508  2.79099  2.46266  2.62358  2.66894  3.56779  3.57208  2.11875  3.42796  3.46328  3.04750  2.58495  2.72981  5.04991  3.82498    150 - -
          2.68618  4.42225  2.77519  2.73123  3.46354  2.40513  3.72494  3.29354  2.67741  2.69355  4.24690  2.90347  2.73739  3.18146  2.89801  2.37887  2.77519  2.98518  4.58477  3.61503
          0.01276  4.76340  5.48574  0.61958  0.77255  0.48576  0.95510
    129   2.25805  4.55554  3.60478  3.03922  2.93360  3.75248  4.00143  3.06485  2.15433  2.77149  3.65794  3.46240  4.13427  3.30881  3.36860  2.43964  2.51166  2.35819  5.13239  2.56739    151 - -
          2.68618  4.42225  2.77519  2.73123  3.46354  2.40513  3.72494  3.29354  2.67741  2.69355  4.24690  2.90347  2.73739  3.18146  2.89801  2.37887  2.77519  2.98518  4.58477  3.61503
          0.01276  4.76340  5.48574  0.61958  0.77255  0.48576  0.95510
    130   2.87504  4.76843  3.50992  2.94545  2.96822  2.78768  3.94315  3.32467  2.40614  2.98828  3.86531  3.39797  4.15056  3.21332  2.51457  3.00601  3.10335  3.07211  5.18353  1.57912    152 - -
          2.68618  4.42225  2.77519  2.73123  3.46354  2.40513  3.72494  3.29354  2.67741  2.69355  4.24690  2.90347  2.73739  3.18146  2.89801  2.37887  2.77519  2.98518  4.58477  3.61503
          0.01276  4.76340  5.48574  0.61958  0.77255  0.48576  0.95510
    131   2.36582  5.23985  2.49820  2.19349  3.29849  3.57337  3.77536  4.02071  2.52953  3.53289  4.29114  3.05319  2.17947  2.48067  3.01886  2.36703  3.03479  3.61463  5.69223  4.29801    153 - -
          2.68618  4.42225  2.77519  2.73123  3.46354  2.40513  3.72494  3.29354  2.67741  2.69355  4.24690  2.90347  2.73739  3.18146  2.89801  2.37887  2.77519  2.98518  4.58477  3.61503
          0.01276  4.76340  5.48574  0.61958  0.77255  0.48576  0.95510
    132   2.39749  4.34192  4.19362  3.63274  3.49647  2.77084  4.25279  2.26222  3.52846  1.28835  3.49524  3.85954  4.27099  3.76997  3.74238  2.58428  3.06361  2.59047  5.00450  3.80886    154 - -
          2.68618  4.42225  2.77519  2.73123  3.46354  2.40513  3.72494  3.29354  2.67741  2.69355  4.24690  2.90347  2.73739  3.18146  2.89801  2.37887  2.77519  2.98518  4.58477  3.61503
          0.01276  4.76340  5.48574  0.61958  0.77255  0.48576  0.95510
    133   2.81301  5.29448  3.06692  2.51137  4.63826  2.79566  3.76204  4.11340  1.76871  3.59431  4.33969  2.60863  3.97587  2.46535  2.37722  2.33789  2.55662  3.68535  5.72476  4.32831    155 - -
          2.68618  4.42225  2.77519  2.73123  3.46354  2.40513  3.72494  3.29354  2.67741  2.69355  4.24690  2.90347  2.73739  3.18146  2.89801  2.37887  2.77519  2.98518  4.58477  3.61503
          0.01276  4.76340  5.48574  0.61958  0.77255  0.48576  0.95510
    134   2.28236  5.17215  3.09429  2.25309  4.50127  3.57743  3.79316  3.95605  2.54741  3.48765  4.25608  3.08350  2.58214  2.90825  2.49804  2.07900  2.21423  3.56243  5.66199  4.28322    156 - -
          2.68618  4.42225  2.77519  2.73123  3.46354  2.40513  3.72494  3.29354  2.67741  2.69355  4.24690  2.90347  2.73739  3.18146  2.89801  2.37887  2.77519  2.98518  4.58477  3.61503
          0.01276  4.76340  5.48574  0.61958  0.77255  0.48576  0.95510
    135   2.43188  4.34403  4.13159  2.79719  3.46033  3.90358  4.20332  2.24692  3.45872  1.45358  3.45525  3.82388  4.27590  3.70607  3.69063  2.62700  3.05788  2.13303  4.96857  3.76881    157 - -
          2.68603  4.42262  2.77500  2.73062  3.46279  2.40478  3.72531  3.29296  2.67777  2.69349  4.24726  2.90383  2.73668  3.18183  2.89837  2.37923  2.77556  2.98555  4.58513  3.61540
          0.23428  1.58614  5.48574  1.60501  0.22425  0.48576  0.95510
    136   2.36968  5.34450  2.48899  2.16627  4.68208  3.57050  3.78856  4.16730  1.89620  3.64673  4.39131  2.00463  3.98522  2.89109  3.03910  2.79576  2.49513  3.73192  5.77997  4.36530    166 - -
          2.68618  4.42225  2.77519  2.73123  3.46354  2.40513  3.72494  3.29354  2.67741  2.69355  4.24690  2.90347  2.73739  3.18146  2.89801  2.37887  2.77519  2.98518  4.58477  3.61503
          0.20503  4.76340  1.73252  0.61958  0.77255  0.48576  0.95510
    137   2.72497  4.99262  3.08124  2.24458  4.25279  2.74134  3.73971  2.92968  2.51919  3.26119  4.05935  2.53893  3.01037  2.87574  2.37297  2.74096  2.95652  2.67002  5.48198  4.13169    167 - -
          2.68618  4.42225  2.77519  2.73123  3.46354  2.40513  3.72494  3.29354  2.67741  2.69355  4.24690  2.90347  2.73739  3.18146  2.89801  2.37887  2.77519  2.98518  4.58477  3.61503
          0.01545  4.57382  5.29617  0.61958  0.77255  0.81100  0.58773
    138   2.21169  4.85725  3.16048  2.27715  4.08389  2.74042  3.78029  2.76413  2.59972  3.11338  3.93922  3.11772  3.95741  2.49046  3.05433  2.33536  2.95520  2.68602  5.37819  4.05803    168 - -
          2.68618  4.42225  2.77519  2.73123  3.46354  2.40513  3.72494  3.29354  2.67741  2.69355  4.24690  2.90347  2.73739  3.18146  2.89801  2.37887  2.77519  2.98518  4.58477  3.61503
          0.01545  4.57382  5.29617  0.61958  0.77255  0.81100  0.58773
    139   2.76197  4.20877  2.91262  3.72881  2.57066  3.88494  4.18597  2.19075  3.59571  1.97399  3.30198  3.89952  4.24878  3.79822  3.74590  3.17785  2.99412  1.74576  4.81136  2.78996    169 - -
          2.68618  4.42225  2.77519  2.73123  3.46354  2.40513  3.72494  3.29354  2.67741  2.69355  4.24690  2.90347  2.73739  3.18146  2.89801  2.37887  2.77519  2.98518  4.58477  3.61503
          0.01545  4.57382  5.29617  0.61958  0.77255  0.81100  0.58773
    140   2.00652  4.57196  3.42055  2.46348  3.73193  3.65320  3.89979  2.38654  2.84335  2.79518  3.67359  3.32076  2.48841  3.16659  3.23731  2.89143  2.96285  2.85268  5.14078  2.82493    170 - -
          2.68618  4.42225  2.77519  2.73123  3.46354  2.40513  3.72494  3.29354  2.67741  2.69355  4.24690  2.90347  2.73739  3.18146  2.89801  2.37887  2.77519  2.98518  4.58477  3.61503
          0.01545  4.57382  5.29617  0.61958  0.77255  0.52382  0.89710
    141   2.42474  5.00676  3.12611  2.13861  4.26312  3.58221  3.79240  2.43346  2.26645  3.27592  4.08142  3.10698  2.40813  2.93504  3.04398  2.37860  3.00231  3.34886  5.50667  4.16322    171 - -
          2.68618  4.42225  2.77519  2.73123  3.46354  2.40513  3.72494  3.29354  2.67741  2.69355  4.24690  2.90347  2.73739  3.18146  2.89801  2.37887  2.77519  2.98518  4.58477  3.61503
          0.01389  4.67921  5.40156  0.61958  0.77255  0.39477  1.12036
    142   2.78708  5.05000  2.61918  1.95328  3.10575  3.60404  3.80501  3.73382  2.58994  3.31662  4.11566  3.11961  2.84457  2.94212  3.06121  2.40730  2.58929  2.84944  5.54012  3.15388    172 - -
          2.68618  4.42225  2.77519  2.73123  3.46354  2.40513  3.72494  3.29354  2.67741  2.69355  4.24690  2.90347  2.73739  3.18146  2.89801  2.37887  2.77519  2.98518  4.58477  3.61503
          0.01276  4.76340  5.48574  0.61958  0.77255  0.48576  0.95510
    143   2.80879  5.30816  3.03727  1.95182  4.65237  2.85098  3.76029  4.13369  2.22883  3.60996  4.35099  2.15852  3.96947  2.43711  2.45658  2.77134  2.53375  3.69875  5.73805  4.33305    173 - -
          2.68618  4.42225  2.77519  2.73123  3.46354  2.40513  3.72494  3.29354  2.67741  2.69355  4.24690  2.90347  2.73739  3.18146  2.89801  2.37887  2.77519  2.98518  4.58477  3.61503
          0.01276  4.76340  5.48574  0.61958  0.77255  0.48576  0.95510
    144   2.82048  5.32262  1.98491  1.86517  4.66144  3.56963  3.77365  4.14462  2.21518  3.62410  4.36709  2.59095  3.97555  2.87452  2.48504  2.78121  3.05317  2.82060  5.75635  4.34598    174 - -
          2.68618  4.42225  2.77519  2.73123  3.46354  2.40513  3.72494  3.29354  2.67741  2.69355  4.24690  2.90347  2.73739  3.18146  2.89801  2.37887  2.77519  2.98518  4.58477  3.61503
          0.01276  4.76340  5.48574  0.61958  0.77255  0.48576  0.95510
    145   2.79342  3.03495  3.64964  3.08270  3.66934  3.76647  4.01908  2.56100  2.49786  2.74101  2.93784  2.23857  2.50132  3.34294  3.39530  3.00991  3.02561  2.37287  5.11055  3.87362    175 - -
          2.68618  4.42225  2.77519  2.73123  3.46354  2.40513  3.72494  3.29354  2.67741  2.69355  4.24690  2.90347  2.73739  3.18146  2.89801  2.37887  2.77519  2.98518  4.58477  3.61503
          0.01276  4.76340  5.48574  0.61958  0.77255  0.48576  0.95510
    146   2.85480  5.26784  3.12169  2.57016  4.59582  3.62158  3.79291  3.05809  1.53257  3.55446  4.32121  2.52323  2.96369  2.12424  2.92145  2.83185  3.08144  3.65094  5.70156  4.33061    176 - -
          2.68618  4.42225  2.77519  2.73123  3.46354  2.40513  3.72494  3.29354  2.67741  2.69355  4.24690  2.90347  2.73739  3.18146  2.89801  2.37887  2.77519  2.98518  4.58477  3.61503
          0.01276  4.76340  5.48574  0.61958  0.77255  0.48576  0.95510
    147   2.04385  2.93928  4.17885  2.89308  3.40701  3.88623  4.18568  2.34011  3.48875  2.49492  3.41364  3.83560  4.25781  3.72227  3.69631  3.16761  2.36262  2.14916  4.91053  2.39990    177 - -
          2.68618  4.42225  2.77519  2.73123  3.46354  2.40513  3.72494  3.29354  2.67741  2.69355  4.24690  2.90347  2.73739  3.18146  2.89801  2.37887  2.77519  2.98518  4.58477  3.61503
          0.01276  4.76340  5.48574  0.61958  0.77255  0.48576  0.95510
    148   2.01755  5.17458  2.63421  2.54673  4.48271  3.58227  3.80357  3.93505  2.57295  3.47559  4.25041  2.59768  2.97413  2.92311  3.05705  1.87542  3.04340  3.55099  5.65895  3.00965    178 - -
          2.68618  4.42225  2.77519  2.73123  3.46354  2.40513  3.72494  3.29354  2.67741  2.69355  4.24690  2.90347  2.73739  3.18146  2.89801  2.37887  2.77519  2.98518  4.58477  3.61503
          0.01276  4.76340  5.48574  0.61958  0.77255  0.48576  0.95510
    149   2.83979  5.35062  2.49805  2.48795  4.69110  3.57327  2.95815  4.17696  2.16816  3.65247  4.39589  2.18160  3.98632  1.83392  3.02527  2.42130  3.07347  3.73954  5.78195  4.36812    179 - -
          2.68618  4.42225  2.77519  2.73123  3.46354  2.40513  3.72494  3.29354  2.67741  2.69355  4.24690  2.90347  2.73739  3.18146  2.89801  2.37887  2.77519  2.98518  4.58477  3.61503
          0.01276  4.76340  5.48574  0.61958  0.77255  0.48576  0.95510
    150   2.29579  5.34136  2.46017  1.73683  4.68114  2.88869  3.78081  4.16809  2.25537  3.64453  4.38631  3.03339  3.97879  2.38952  3.03003  2.37600  3.06282  3.72973  5.77529  4.35950    180 - -
          2.68618  4.42225  2.77519  2.73123  3.46354  2.40513  3.72494  3.29354  2.67741  2.69355  4.24690  2.90347  2.73739  3.18146  2.89801  2.37887  2.77519  2.98518  4.58477  3.61503
          0.01276  4.76340  5.48574  0.61958  0.77255  0.48576  0.95510
    151   2.80699  5.17580  3.07078  2.12075  4.50492  2.81957  3.81289  3.95805  2.58115  3.49594  4.26886  1.99728  3.99300  2.93176  3.06465  2.05311  2.61542  2.76252  5.67630  4.29720    181 - -
          2.68618  4.42225  2.77519  2.73123  3.46354  2.40513  3.72494  3.29354  2.67741  2.69355  4.24690  2.90347  2.73739  3.18146  2.89801  2.37887  2.77519  2.98518  4.58477  3.61503
          0.01276  4.76340  5.48574  0.61958  0.77255  0.48576  0.95510
    152   4.72178  5.84736  5.24696  5.18971  2.85394  4.94109  4.37731  4.66094  5.04739  3.87407  5.23965  4.95729  5.41930  5.10918  5.01917  4.74136  5.02422  4.57522  4.50736  0.22647    182 - -
          2.68618  4.42225  2.77519  2.73123  3.46354  2.40513  3.72494  3.29354  2.67741  2.69355  4.24690  2.90347  2.73739  3.18146  2.89801  2.37887  2.77519  2.98518  4.58477  3.61503
          0.01276  4.76340  5.48574  0.61958  0.77255  0.48576  0.95510
    153   2.30633  5.33190  3.19086  2.29905  4.68972  3.66639  3.80668  4.13787  1.47421  3.61794  4.38549  3.14559  4.05436  2.91378  2.04569  2.88471  2.61148  3.73265  5.73887  4.38501    183 - -
          2.68618  4.42225  2.77519  2.73123  3.46354  2.40513  3.72494  3.29354  2.67741  2.69355  4.24690  2.90347  2.73739  3.18146  2.89801  2.37887  2.77519  2.98518  4.58477  3.61503
          0.01276  4.76340  5.48574  0.61958  0.77255  0.48576  0.95510
    154   2.29657  5.24557  2.63663  1.91903  4.56570  3.57251  3.76742  4.03407  2.51309  3.53995  4.29449  3.05033  3.96949  2.87356  1.96956  2.77111  2.59725  3.62309  5.69331  3.13694    184 - -
          2.68618  4.42225  2.77519  2.73123  3.46354  2.40513  3.72494  3.29354  2.67741  2.69355  4.24690  2.90347  2.73739  3.18146  2.89801  2.37887  2.77519  2.98518  4.58477  3.61503
          0.01276  4.76340  5.48574  0.61958  0.77255  0.48576  0.95510
    155   4.32966  5.56994  5.61893  5.33399  3.74828  5.11348  5.74823  3.04872  5.12292  0.25298  3.61509  5.55002  5.44623  5.25025  5.12412  4.92865  4.60377  3.29823  5.85256  4.76089    185 - -
          2.68618  4.42225  2.77519  2.73123  3.46354  2.40513  3.72494  3.29354  2.67741  2.69355  4.24690  2.90347  2.73739  3.18146  2.89801  2.37887  2.77519  2.98518  4.58477  3.61503
          0.01276  4.76340  5.48574  0.61958  0.77255  0.48576  0.95510
    156   2.86610  4.23910  4.79923  4.18908  2.55177  4.03458  4.34415  2.23512  3.98113  1.95514  2.18504  4.18460  4.38963  4.10642  3.99499  3.34658  3.09727  2.10558  2.85071  2.35894    186 - -
          2.68618  4.42225  2.77519  2.73123  3.46354  2.40513  3.72494  3.29354  2.67741  2.69355  4.24690  2.90347  2.73739  3.18146  2.89801  2.37887  2.77519  2.98518  4.58477  3.61503
          0.01276  4.76340  5.48574  0.61958  0.77255  0.48576  0.95510
    157   2.87566  5.36202  3.04537  1.66197  4.71314  3.60953  3.79737  4.18701  2.19328  3.65829  4.40943  2.19290  4.01558  2.90032  2.14669  2.37280  3.10447  3.75773  5.77961  4.38678    187 - -
          2.68618  4.42225  2.77519  2.73123  3.46354  2.40513  3.72494  3.29354  2.67741  2.69355  4.24690  2.90347  2.73739  3.18146  2.89801  2.37887  2.77519  2.98518  4.58477  3.61503
          0.11052  4.76340  2.34237  0.61958  0.77255  0.48576  0.95510
    158   2.83126  5.30999  2.56564  2.51022  4.66530  3.57937  3.74899  4.13536  1.66836  3.60479  4.35566  3.04898  3.97601  2.27649  2.10884  2.35918  3.05739  3.70785  5.72275  4.33759    188 - -
          2.68618  4.42225  2.77519  2.73123  3.46354  2.40513  3.72494  3.29354  2.67741  2.69355  4.24690  2.90347  2.73739  3.18146  2.89801  2.37887  2.77519  2.98518  4.58477  3.61503
          0.01406  4.66694  5.38929  0.61958  0.77255  0.38479  1.14130
    159   3.69828  4.97406  5.59045  4.99788  1.39974  4.97791  5.23801  2.62240  4.83708  1.07989  2.44521  5.11544  5.13209  4.79250  4.81189  4.32957  3.90957  2.17989  5.41378  4.34226    189 - -
          2.68618  4.42225  2.77519  2.73123  3.46354  2.40513  3.72494  3.29354  2.67741  2.69355  4.24690  2.90347  2.73739  3.18146  2.89801  2.37887  2.77519  2.98518  4.58477  3.61503
          0.01276  4.76340  5.48574  0.61958  0.77255  0.48576  0.95510
    160   2.34508  5.01047  3.18115  1.98166  4.25682  3.62001  3.82439  3.67106  2.02534  2.21901  4.08285  3.14854  4.01215  2.97134  3.07409  2.45349  3.02809  2.81250  5.51147  4.17424    190 - -
          2.68618  4.42225  2.77519  2.73123  3.46354  2.40513  3.72494  3.29354  2.67741  2.69355  4.24690  2.90347  2.73739  3.18146  2.89801  2.37887  2.77519  2.98518  4.58477  3.61503
          0.01276  4.76340  5.48574  0.61958  0.77255  0.48576  0.95510
    161   2.40288  5.32405  2.50280  2.22311  4.66491  2.33571  2.99883  4.15028  1.97080  3.62699  4.36760  3.03313  3.97126  2.32913  3.00707  2.77529  3.04818  3.71278  5.75720  4.34462    191 - -
          2.68618  4.42225  2.77519  2.73123  3.46354  2.40513  3.72494  3.29354  2.67741  2.69355  4.24690  2.90347  2.73739  3.18146  2.89801  2.37887  2.77519  2.98518  4.58477  3.61503
          0.01276  4.76340  5.48574  0.61958  0.77255  0.48576  0.95510
    162   2.29363  5.29873  1.80352  1.88949  4.62072  3.57894  3.79585  4.09213  2.55215  2.83214  4.35047  3.05363  3.99172  2.90407  2.49244  2.80388  3.07083  3.67718  5.74461  4.34256    192 - -
          2.68618  4.42225  2.77519  2.73123  3.46354  2.40513  3.72494  3.29354  2.67741  2.69355  4.24690  2.90347  2.73739  3.18146  2.89801  2.37887  2.77519  2.98518  4.58477  3.61503
          0.01276  4.76340  5.48574  0.61958  0.77255  0.48576  0.95510
    163   2.63037  4.72393  5.27068  4.68361  2.52865  4.65366  4.98114  1.71857  4.52044  0.91857  3.28215  4.78073  4.90686  4.58712  4.55002  3.98947  3.62994  2.52139  5.31982  4.20799    193 - -
          2.68618  4.42225  2.77519  2.73123  3.46354  2.40513  3.72494  3.29354  2.67741  2.69355  4.24690  2.90347  2.73739  3.18146  2.89801  2.37887  2.77519  2.98518  4.58477  3.61503
          0.01276  4.76340  5.48574  0.61958  0.77255  0.48576  0.95510
    164   2.82341  5.33414  2.52242  1.68764  4.67931  3.57232  3.77119  4.16438  2.17142  3.63683  4.37723  3.03865  3.01174  2.20652  2.46055  2.78236  3.05529  3.72534  5.76277  4.35238    194 - -
          2.68618  4.42225  2.77519  2.73123  3.46354  2.40513  3.72494  3.29354  2.67741  2.69355  4.24690  2.90347  2.73739  3.18146  2.89801  2.37887  2.77519  2.98518  4.58477  3.61503
          0.01276  4.76340  5.48574  0.61958  0.77255  0.48576  0.95510
    165   2.82799  5.34002  2.49019  2.14078  4.68230  3.57026  2.99210  4.16839  1.78585  3.64268  4.38395  3.03638  3.97882  2.38850  3.01155  2.02668  3.06098  3.72968  5.77091  4.35769    195 - -
          2.68618  4.42225  2.77519  2.73123  3.46354  2.40513  3.72494  3.29354  2.67741  2.69355  4.24690  2.90347  2.73739  3.18146  2.89801  2.37887  2.77519  2.98518  4.58477  3.61503
          0.01276  4.76340  5.48574  0.61958  0.77255  0.48576  0.95510
    166   2.84414  4.23952  4.65048  4.04725  2.59699  4.00311  4.33022  1.88135  2.93951  1.75307  2.57393  4.11120  4.36256  4.02645  3.93266  3.30897  2.52871  2.08637  4.86592  3.68969    196 - -
          2.68618  4.42225  2.77519  2.73123  3.46354  2.40513  3.72494  3.29354  2.67741  2.69355  4.24690  2.90347  2.73739  3.18146  2.89801  2.37887  2.77519  2.98518  4.58477  3.61503
          0.01276  4.76340  5.48574  0.61958  0.77255  0.48576  0.95510
    167   2.36791  5.28766  2.55715  2.14610  4.62499  3.56253  3.75553  4.10624  1.96295  2.92920  4.33107  2.55507  2.84261  2.85503  2.98816  2.43821  3.02499  3.67427  5.72472  4.31717    197 - -
          2.68618  4.42225  2.77519  2.73123  3.46354  2.40513  3.72494  3.29354  2.67741  2.69355  4.24690  2.90347  2.73739  3.18146  2.89801  2.37887  2.77519  2.98518  4.58477  3.61503
          0.01276  4.76340  5.48574  0.61958  0.77255  0.48576  0.95510
    168   2.78780  5.09436  3.12809  2.57112  3.15860  2.83730  3.79312  3.80115  2.14956  3.36731  3.00426  2.59910  2.65813  2.92159  2.51716  2.43907  3.01900  3.44466  5.57466  4.21494    198 - -
          2.68618  4.42225  2.77519  2.73123  3.46354  2.40513  3.72494  3.29354  2.67741  2.69355  4.24690  2.90347  2.73739  3.18146  2.89801  2.37887  2.77519  2.98518  4.58477  3.61503
          0.28930  4.76340  1.41602  0.61958  0.77255  0.48576  0.95510
    169   2.68941  4.44659  3.53549  2.98024  2.67409  3.64244  3.93180  2.46729  2.94039  2.68327  3.57426  2.63558  4.04290  3.24835  3.30352  1.90451  2.47687  2.73211  5.04448  3.79909    199 - -
          2.68618  4.42225  2.77519  2.73123  3.46354  2.40513  3.72494  3.29354  2.67741  2.69355  4.24690  2.90347  2.73739  3.18146  2.89801  2.37887  2.77519  2.98518  4.58477  3.61503
          0.01679  4.49089  5.21324  0.61958  0.77255  0.91161  0.51396
    170   2.71435  5.10655  2.98295  2.11757  4.40571  3.49491  2.66726  3.86172  2.14890  3.39101  4.16110  2.98225  3.04671  2.80517  2.91383  2.26248  2.94543  3.47400  5.56304  2.93071    200 - -
          2.68618  4.42225  2.77519  2.73123  3.46354  2.40513  3.72494  3.29354  2.67741  2.69355  4.24690  2.90347  2.73739  3.18146  2.89801  2.37887  2.77519  2.98518  4.58477  3.61503
          0.01679  4.49089  5.21324  0.61958  0.77255  0.45760  1.00185
    171   2.77658  5.23233  2.22827  2.19234  4.55471  3.54263  3.74339  4.02522  2.49160  2.75274  4.28177  3.01906  2.53338  2.84946  2.38241  2.30604  3.00898  3.61127  5.67904  4.28093    201 - -
          2.68618  4.42225  2.77519  2.73123  3.46354  2.40513  3.72494  3.29354  2.67741  2.69355  4.24690  2.90347  2.73739  3.18146  2.89801  2.37887  2.77519  2.98518  4.58477  3.61503
          0.01388  4.68035  5.40270  0.61958  0.77255  0.64905  0.73928
    172   2.77211  5.11349  2.26062  2.52384  4.39668  2.39905  3.76884  3.84164  2.54151  3.39510  4.17751  3.05972  3.96033  2.39311  3.02202  2.25696  3.00554  2.74792  5.59030  3.12914    202 - -
          2.68618  4.42225  2.77519  2.73123  3.46354  2.40513  3.72494  3.29354  2.67741  2.69355  4.24690  2.90347  2.73739  3.18146  2.89801  2.37887  2.77519  2.98518  4.58477  3.61503
          0.01388  4.68035  5.40270  0.61958  0.77255  0.64905  0.73928
    173   2.76000  5.00854  3.13211  2.57730  4.27007  2.86859  3.78404  3.69487  1.94845  2.61412  4.08324  2.44629  3.97144  2.92361  3.03368  2.35688  2.55684  2.80893  5.50785  4.16207    203 - -
          2.68618  4.42225  2.77519  2.73123  3.46354  2.40513  3.72494  3.29354  2.67741  2.69355  4.24690  2.90347  2.73739  3.18146  2.89801  2.37887  2.77519  2.98518  4.58477  3.61503
          0.01388  4.68035  5.40270  0.61958  0.77255  0.39572  1.11838
    174   2.80544  4.25617  4.36354  2.78604  2.26879  3.92185  4.21927  2.00762  3.63709  2.44781  3.37181  3.03753  4.28967  3.83979  3.78451  3.21359  3.03744  2.10793  2.90805  2.78992    204 - -
          2.68618  4.42225  2.77519  2.73123  3.46354  2.40513  3.72494  3.29354  2.67741  2.69355  4.24690  2.90347  2.73739  3.18146  2.89801  2.37887  2.77519  2.98518  4.58477  3.61503
          0.08131  4.76340  2.66560  0.61958  0.77255  0.48576  0.95510
    175   2.34333  5.36657  2.41248  1.82416  4.70151  3.54879  3.79108  4.19026  2.19029  3.66785  4.41622  2.51311  2.35305  2.89692  3.06444  2.80178  3.08669  3.75298  5.80131  4.37945    205 - -
          2.68618  4.42225  2.77519  2.73123  3.46354  2.40513  3.72494  3.29354  2.67741  2.69355  4.24690  2.90347  2.73739  3.18146  2.89801  2.37887  2.77519  2.98518  4.58477  3.61503
          0.01366  4.69575  5.41810  0.61958  0.77255  0.62168  0.77012
    176   2.76990  4.64655  3.42936  2.39717  2.89890  3.68678  3.92145  3.18422  2.84514  1.78922  3.74068  3.33330  4.07245  2.59862  3.24852  2.49002  2.43981  2.93527  5.20566  3.94064    206 - -
          2.68618  4.42225  2.77519  2.73123  3.46354  2.40513  3.72494  3.29354  2.67741  2.69355  4.24690  2.90347  2.73739  3.18146  2.89801  2.37887  2.77519  2.98518  4.58477  3.61503
          0.01366  4.69575  5.41810  0.61958  0.77255  0.62168  0.77012
    177   3.29734  4.63232  5.12140  4.54254  2.37807  4.47663  4.61142  2.67394  4.35864  0.95486  3.26016  4.57087  4.75601  4.41482  4.37060  3.80279  3.52020  2.10561  2.61617  3.60590    207 - -
          2.68618  4.42225  2.77519  2.73123  3.46354  2.40513  3.72494  3.29354  2.67741  2.69355  4.24690  2.90347  2.73739  3.18146  2.89801  2.37887  2.77519  2.98518  4.58477  3.61503
          0.01366  4.69575  5.41810  0.61958  0.77255  0.62168  0.77012
    178   2.79063  4.31104  4.10176  3.52660  3.40276  3.86419  4.15806  2.73498  3.42135  1.43125  3.41762  2.83199  4.23851  3.67104  3.64747  3.14520  2.50125  2.11932  4.91157  2.77035    208 - -
          2.68618  4.42225  2.77519  2.73123  3.46354  2.40513  3.72494  3.29354  2.67741  2.69355  4.24690  2.90347  2.73739  3.18146  2.89801  2.37887  2.77519  2.98518  4.58477  3.61503
          0.01366  4.69575  5.41810  0.61958  0.77255  0.40928  1.09102
    179   2.78774  5.00918  2.50250  2.61688  3.25364  3.61363  3.81655  3.67331  2.61199  3.26995  3.10914  2.57136  4.00422  2.21159  3.07832  2.81619  2.21987  3.34423  5.50602  2.99985    209 - -
          2.68618  4.42225  2.77519  2.73123  3.46354  2.40513  3.72494  3.29354  2.67741  2.69355  4.24690  2.90347  2.73739  3.18146  2.89801  2.37887  2.77519  2.98518  4.58477  3.61503
          0.01276  4.76340  5.48574  0.61958  0.77255  0.48576  0.95510
    180   3.02060  4.43157  4.64426  4.06088  3.18271  4.14191  2.68145  2.20219  3.87088  1.07478  3.39946  4.16880  4.48673  4.05826  3.97655  3.44670  3.24958  2.63891  3.11094  3.47088    210 - -
          2.68618  4.42225  2.77519  2.73123  3.46354  2.40513  3.72494  3.29354  2.67741  2.69355  4.24690  2.90347  2.73739  3.18146  2.89801  2.37887  2.77519  2.98518  4.58477  3.61503
          0.01276  4.76340  5.48574  0.61958  0.77255  0.48576  0.95510
    181   2.31378  4.30296  4.18539  3.60303  2.17469  3.88991  4.19081  2.74486  3.49486  2.09761  2.28968  2.87892  4.26207  3.72819  3.70130  3.17225  2.23857  2.55053  4.91290  3.71654    211 - -
          2.68618  4.42225  2.77519  2.73123  3.46354  2.40513  3.72494  3.29354  2.67741  2.69355  4.24690  2.90347  2.73739  3.18146  2.89801  2.37887  2.77519  2.98518  4.58477  3.61503
          0.01276  4.76340  5.48574  0.61958  0.77255  0.48576  0.95510
    182   2.79443  5.27758  2.43663  1.80052  4.61037  3.56519  3.75817  4.08837  2.15580  2.80533  4.32202  3.03684  3.96195  2.42755  2.98997  2.37751  3.02602  3.66176  5.71682  3.28734    212 - -
          2.68618  4.42225  2.77519  2.73123  3.46354  2.40513  3.72494  3.29354  2.67741  2.69355  4.24690  2.90347  2.73739  3.18146  2.89801  2.37887  2.77519  2.98518  4.58477  3.61503
          0.01276  4.76340  5.48574  0.61958  0.77255  0.48576  0.95510
    183   2.01165  4.69251  3.45274  2.89283  2.93966  3.70467  3.94923  2.63575  1.91331  2.92772  3.79760  3.35424  4.09639  3.19177  3.26279  2.08221  3.03206  2.98495  5.26019  3.99137    213 - -
          2.68618  4.42225  2.77519  2.73123  3.46354  2.40513  3.72494  3.29354  2.67741  2.69355  4.24690  2.90347  2.73739  3.18146  2.89801  2.37887  2.77519  2.98518  4.58477  3.61503
          0.01276  4.76340  5.48574  0.61958  0.77255  0.48576  0.95510
    184   2.24351  4.40084  3.95120  3.38185  3.47263  3.84981  3.03074  2.86974  3.29414  1.72674  3.51214  3.70184  4.22784  3.57108  3.56994  3.11929  2.44192  2.66399  4.96407  2.09606    214 - -
          2.68618  4.42225  2.77519  2.73123  3.46354  2.40513  3.72494  3.29354  2.67741  2.69355  4.24690  2.90347  2.73739  3.18146  2.89801  2.37887  2.77519  2.98518  4.58477  3.61503
          0.01276  4.76340  5.48574  0.61958  0.77255  0.48576  0.95510
    185   2.30003  4.28610  4.24240  3.65707  2.76837  3.90127  4.19280  2.73474  3.53940  1.89412  3.39916  3.87185  4.27073  2.78768  3.72655  3.18599  2.47104  2.54025  2.47157  2.80739    215 - -
          2.68618  4.42225  2.77519  2.73123  3.46354  2.40513  3.72494  3.29354  2.67741  2.69355  4.24690  2.90347  2.73739  3.18146  2.89801  2.37887  2.77519  2.98518  4.58477  3.61503
          0.01276  4.76340  5.48574  0.61958  0.77255  0.48576  0.95510
    186   2.80601  5.08501  3.15443  2.22524  4.34964  3.61422  3.80670  3.78005  2.23171  2.58167  4.14916  3.12502  4.00528  2.53011  3.02537  1.72764  3.03592  3.43268  3.32863  4.21470    216 - -
          2.68618  4.42225  2.77519  2.73123  3.46354  2.40513  3.72494  3.29354  2.67741  2.69355  4.24690  2.90347  2.73739  3.18146  2.89801  2.37887  2.77519  2.98518  4.58477  3.61503
          0.01276  4.76340  5.48574  0.61958  0.77255  0.48576  0.95510
    187   2.79010  3.18905  2.71540  2.79609  2.52302  3.67778  3.90033  3.33785  2.77879  3.00145  3.85597  2.71206  4.06446  2.58615  3.20745  2.89691  2.08218  3.06889  5.30885  3.09429    217 - -
          2.68618  4.42225  2.77519  2.73123  3.46354  2.40513  3.72494  3.29354  2.67741  2.69355  4.24690  2.90347  2.73739  3.18146  2.89801  2.37887  2.77519  2.98518  4.58477  3.61503
          0.01276  4.76340  5.48574  0.61958  0.77255  0.48576  0.95510
    188   3.15622  4.48122  5.09481  4.51544  2.45329  4.42933  4.81697  1.49573  4.34786  1.95627  3.50135  4.56901  4.74914  4.49602  4.40022  3.76133  2.55935  1.38712  5.27747  4.10558    218 - -
          2.68618  4.42225  2.77519  2.73123  3.46354  2.40513  3.72494  3.29354  2.67741  2.69355  4.24690  2.90347  2.73739  3.18146  2.89801  2.37887  2.77519  2.98518  4.58477  3.61503
          0.01276  4.76340  5.48574  0.61958  0.77255  0.48576  0.95510
    189   2.71023  4.60920  3.96666  3.51839  4.40420  3.50106  4.50503  3.74751  3.48757  3.47745  4.33359  3.73605  1.12539  3.78728  3.82083  2.17233  2.16718  2.42362  5.79242  4.57266    219 - -
          2.68569  4.42266  2.77561  2.73164  3.46395  2.40554  3.72536  3.29230  2.67702  2.69353  4.24539  2.90388  2.73727  3.18103  2.89842  2.37898  2.77517  2.98505  4.58249  3.61544
          0.75105  0.99439  1.84402  1.20113  0.35790  0.48576  0.95510
    190   1.88954  4.77886  3.27406  2.73918  4.13215  3.53349  3.89119  3.53236  2.72921  3.17045  4.00152  3.21354  2.86224  2.55635  3.16744  1.92043  2.98087  2.48994  5.44232  4.13916    227 - -
          2.68618  4.42225  2.77519  2.73123  3.46354  2.40513  3.72494  3.29354  2.67741  2.69355  4.24690  2.90347  2.73739  3.18146  2.89801  2.37887  2.77519  2.98518  4.58477  3.61503
          0.01510  4.59612  5.31847  0.61958  0.77255  0.52722  0.89219
    191   1.59589  5.01837  3.13215  2.28455  4.54459  2.62790  3.93623  3.99445  2.73895  3.55578  4.33914  3.17311  2.76841  3.07322  3.21136  1.98943  3.06655  3.57372  5.74872  4.39218    228 - -
          2.68618  4.42225  2.77519  2.73123  3.46354  2.40513  3.72494  3.29354  2.67741  2.69355  4.24690  2.90347  2.73739  3.18146  2.89801  2.37887  2.77519  2.98518  4.58477  3.61503
          0.01380  4.68615  5.40849  0.61958  0.77255  0.63888  0.75053
    192   2.27869  4.74887  3.38252  2.84267  4.08886  3.58384  3.96094  3.47319  2.82396  3.13478  3.97902  3.30011  4.04145  2.53046  3.24889  1.97176  1.81470  2.46233  5.42845  4.14140    229 - -
          2.68618  4.42225  2.77519  2.73123  3.46354  2.40513  3.72494  3.29354  2.67741  2.69355  4.24690  2.90347  2.73739  3.18146  2.89801  2.37887  2.77519  2.98518  4.58477  3.61503
          0.01380  4.68615  5.40849  0.61958  0.77255  0.40070  1.10822
    193   2.79016  4.84152  2.64277  2.73433  3.02458  3.65716  3.87182  3.43649  2.72051  2.23834  3.92401  2.22948  4.04490  3.06137  2.69786  2.87043  2.53564  3.15175  5.36757  2.94932    230 - -
          2.68618  4.42225  2.77519  2.73123  3.46354  2.40513  3.72494  3.29354  2.67741  2.69355  4.24690  2.90347  2.73739  3.18146  2.89801  2.37887  2.77519  2.98518  4.58477  3.61503
          0.01276  4.76340  5.48574  0.61958  0.77255  0.48576  0.95510
    194   2.80795  5.01970  3.20332  2.64203  4.26924  2.40479  3.82611  3.68641  2.00902  3.28154  4.09231  3.15955  4.02069  2.97256  2.42041  2.83784  2.18410  2.81570  5.51522  3.07401    231 - -
          2.68618  4.42225  2.77519  2.73123  3.46354  2.40513  3.72494  3.29354  2.67741  2.69355  4.24690  2.90347  2.73739  3.18146  2.89801  2.37887  2.77519  2.98518  4.58477  3.61503
          0.01276  4.76340  5.48574  0.61958  0.77255  0.48576  0.95510
    195   2.79793  5.13260  3.09710  2.28250  4.41234  2.04570  3.79514  3.85460  2.56532  3.41041  4.19392  2.63233  3.98889  2.43901  3.04347  2.42054  3.03015  2.73321  5.60818  3.10872    232 - -
          2.68618  4.42225  2.77519  2.73123  3.46354  2.40513  3.72494  3.29354  2.67741  2.69355  4.24690  2.90347  2.73739  3.18146  2.89801  2.37887  2.77519  2.98518  4.58477  3.61503
          0.01276  4.76340  5.48574  0.61958  0.77255  0.48576  0.95510
    196   2.79186  5.13375  2.53509  2.55276  4.41758  2.48512  3.79004  3.86148  2.55872  3.41441  4.19539  3.08785  3.07433  2.51847  3.03841  2.08397  3.02428  2.65507  5.60951  3.12350    233 - -
          2.68618  4.42225  2.77519  2.73123  3.46354  2.40513  3.72494  3.29354  2.67741  2.69355  4.24690  2.90347  2.73739  3.18146  2.89801  2.37887  2.77519  2.98518  4.58477  3.61503
          0.01276  4.76340  5.48574  0.61958  0.77255  0.48576  0.95510
    197   2.79209  4.98975  2.71891  2.00059  3.15657  3.62129  3.82668  3.63789  1.98612  2.32945  4.06012  3.15250  4.01230  2.97763  3.08979  2.82695  3.02351  2.56885  5.49272  4.15796    234 - -
          2.68618  4.42225  2.77519  2.73123  3.46354  2.40513  3.72494  3.29354  2.67741  2.69355  4.24690  2.90347  2.73739  3.18146  2.89801  2.37887  2.77519  2.98518  4.58477  3.61503
          0.01276  4.76340  5.48574  0.61958  0.77255  0.48576  0.95510
    198   2.85971  4.75257  2.73228  2.94046  3.92458  3.74117  4.03063  2.63029  2.94682  2.91890  2.98714  3.40416  1.37653  3.27244  3.35415  3.00346  3.10573  2.97102  5.34771  4.07532    235 - -
          2.68618  4.42225  2.77519  2.73123  3.46354  2.40513  3.72494  3.29354  2.67741  2.69355  4.24690  2.90347  2.73739  3.18146  2.89801  2.37887  2.77519  2.98518  4.58477  3.61503
          0.01276  4.76340  5.48574  0.61958  0.77255  0.48576  0.95510
    199   4.23730  6.24382  0.20454  3.33514  5.81128  4.16519  5.06166  5.66677  4.34699  5.11584  6.18605  3.91145  4.87071  4.35103  4.91859  4.15011  4.61233  5.22909  6.74970  5.63794    236 - -
          2.68618  4.42225  2.77519  2.73123  3.46354  2.40513  3.72494  3.29354  2.67741  2.69355  4.24690  2.90347  2.73739  3.18146  2.89801  2.37887  2.77519  2.98518  4.58477  3.61503
          0.01276  4.76340  5.48574  0.61958  0.77255  0.48576  0.95510
    200   3.47919  4.73341  5.46928  4.97825  4.13159  4.95198  5.61913  1.14018  4.88913  2.69010  3.91622  5.11114  5.24869  5.13942  5.04536  4.35268  2.52027  0.96654  6.06902  4.84928    237 - -
          2.68618  4.42225  2.77519  2.73123  3.46354  2.40513  3.72494  3.29354  2.67741  2.69355  4.24690  2.90347  2.73739  3.18146  2.89801  2.37887  2.77519  2.98518  4.58477  3.61503
          0.01276  4.76340  5.48574  0.61958  0.77255  0.48576  0.95510
    201   2.78388  4.73463  4.01346  3.85193  5.11841  3.46077  4.96240  4.64803  3.99115  4.30042  5.10849  3.93121  2.50563  4.25612  4.26380  0.50102  3.31581  3.94382  6.42214  5.23133    238 - -
          2.68618  4.42225  2.77519  2.73123  3.46354  2.40513  3.72494  3.29354  2.67741  2.69355  4.24690  2.90347  2.73739  3.18146  2.89801  2.37887  2.77519  2.98518  4.58477  3.61503
          0.01276  4.76340  5.48574  0.61958  0.77255  0.48576  0.95510
    202   4.12711  5.31237  6.03074  5.44952  3.42704  5.54763  5.81429  2.04571  5.31517  0.51559  2.36803  5.69736  5.49763  5.13006  5.24379  4.95661  4.32126  2.85631  5.72201  4.81148    239 - -
          2.68618  4.42225  2.77519  2.73123  3.46354  2.40513  3.72494  3.29354  2.67741  2.69355  4.24690  2.90347  2.73739  3.18146  2.89801  2.37887  2.77519  2.98518  4.58477  3.61503
          0.01276  4.76340  5.48574  0.61958  0.77255  0.48576  0.95510
    203   4.86285  5.76958  5.64746  5.60614  1.16944  5.30810  3.93643  4.40687  5.38379  3.53397  4.92520  4.83994  5.56296  5.01952  5.17223  4.72860  5.05667  4.37512  4.00825  0.64679    240 - -
          2.68618  4.42225  2.77519  2.73123  3.46354  2.40513  3.72494  3.29354  2.67741  2.69355  4.24690  2.90347  2.73739  3.18146  2.89801  2.37887  2.77519  2.98518  4.58477  3.61503
          0.01276  4.76340  5.48574  0.61958  0.77255  0.48576  0.95510
    204   2.35371  5.41489  1.24334  2.53672  4.73636  3.60989  2.84221  4.21753  2.67738  3.72049  4.49579  3.08977  4.07022  3.01614  2.56191  2.91785  3.20438  3.80513  5.86968  4.45987    241 - -
          2.68618  4.42225  2.77519  2.73123  3.46354  2.40513  3.72494  3.29354  2.67741  2.69355  4.24690  2.90347  2.73739  3.18146  2.89801  2.37887  2.77519  2.98518  4.58477  3.61503
          0.01276  4.76340  5.48574  0.61958  0.77255  0.48576  0.95510
    205   4.47199  5.96255  4.49924  4.41110  4.37650  4.54797  0.18233  5.35159  4.26702  4.67804  5.85211  4.75493  5.17004  4.81338  4.43529  4.56484  4.83716  5.06294  5.78263  4.31955    242 - -
          2.68618  4.42225  2.77519  2.73123  3.46354  2.40513  3.72494  3.29354  2.67741  2.69355  4.24690  2.90347  2.73739  3.18146  2.89801  2.37887  2.77519  2.98518  4.58477  3.61503
          0.01276  4.76340  5.48574  0.61958  0.77255  0.48576  0.95510
    206   2.80609  2.88664  4.38678  3.88104  3.75672  3.73820  4.50321  3.02916  3.74787  1.36330  3.76046  3.99035  4.30406  4.00071  3.94467  1.39826  3.15609  2.80721  5.29016  4.08738    243 - -
          2.68618  4.42225  2.77519  2.73123  3.46354  2.40513  3.72494  3.29354  2.67741  2.69355  4.24690  2.90347  2.73739  3.18146  2.89801  2.37887  2.77519  2.98518  4.58477  3.61503
          0.01276  4.76340  5.48574  0.61958  0.77255  0.48576  0.95510
    207   3.07057  5.14562  3.58978  2.95098  4.42680  3.86021  3.93148  2.66959  1.37333  3.35918  4.22213  3.40778  4.22651  3.08861  1.69887  3.12186  3.27415  2.68226  5.58811  4.34004    244 - -
          2.68618  4.42225  2.77519  2.73123  3.46354  2.40513  3.72494  3.29354  2.67741  2.69355  4.24690  2.90347  2.73739  3.18146  2.89801  2.37887  2.77519  2.98518  4.58477  3.61503
          0.01276  4.76340  5.48574  0.61958  0.77255  0.48576  0.95510
    208   2.27515  4.42795  4.82253  4.24327  3.54763  4.26433  4.64151  1.76010  4.09411  1.33525  3.49042  4.35599  4.61030  4.27571  4.19911  3.58380  2.51457  1.93833  5.18461  4.00662    245 - -
          2.68618  4.42225  2.77519  2.73123  3.46354  2.40513  3.72494  3.29354  2.67741  2.69355  4.24690  2.90347  2.73739  3.18146  2.89801  2.37887  2.77519  2.98518  4.58477  3.61503
          0.01276  4.76340  5.48574  0.61958  0.77255  0.48576  0.95510
    209   2.10432  4.54189  4.46098  4.02885  4.20410  3.68331  4.79164  3.00143  3.94376  3.14914  4.13394  4.07991  4.35027  4.20296  4.17067  3.10482  1.03235  1.67794  5.74193  4.55399    246 - -
          2.68618  4.42225  2.77519  2.73123  3.46354  2.40513  3.72494  3.29354  2.67741  2.69355  4.24690  2.90347  2.73739  3.18146  2.89801  2.37887  2.77519  2.98518  4.58477  3.61503
          0.01276  4.76340  5.48574  0.61958  0.77255  0.48576  0.95510
    210   0.70944  1.98111  4.76362  4.48314  4.81839  3.38929  5.13619  4.18521  4.37412  3.94686  4.77941  4.13423  4.20952  4.55708  4.49889  2.13912  3.17868  3.60314  6.23099  5.11274    247 - -
          2.68618  4.42225  2.77519  2.73123  3.46354  2.40513  3.72494  3.29354  2.67741  2.69355  4.24690  2.90347  2.73739  3.18146  2.89801  2.37887  2.77519  2.98518  4.58477  3.61503
          0.01276  4.76340  5.48574  0.61958  0.77255  0.48576  0.95510
    211   0.73831  4.57923  4.11370  3.70350  4.35055  2.47118  4.61455  3.66114  3.65683  3.41062  2.83694  3.84667  4.21052  3.94676  3.94314  2.94163  3.16754  3.29025  5.77995  4.57740    248 - -
          2.68618  4.42225  2.77519  2.73123  3.46354  2.40513  3.72494  3.29354  2.67741  2.69355  4.24690  2.90347  2.73739  3.18146  2.89801  2.37887  2.77519  2.98518  4.58477  3.61503
          0.01276  4.76340  5.48574  0.61958  0.77255  0.48576  0.95510
    212   3.93207  5.13131  5.87136  5.35105  3.61565  5.40032  5.81919  1.00942  5.21357  0.95973  3.36495  5.55533  5.47422  5.20141  5.22901  4.82942  4.15928  2.38945  5.85310  4.82587    249 - -
          2.68618  4.42225  2.77519  2.73123  3.46354  2.40513  3.72494  3.29354  2.67741  2.69355  4.24690  2.90347  2.73739  3.18146  2.89801  2.37887  2.77519  2.98518  4.58477  3.61503
          0.01276  4.76340  5.48574  0.61958  0.77255  0.48576  0.95510
    213   0.45503  4.59528  4.42243  4.27267  5.11629  3.38893  5.16999  4.52992  4.32021  4.27248  5.08068  4.07276  4.22583  4.52843  4.49179  2.13132  3.23645  3.81979  6.47762  5.34812    250 - -
          2.68618  4.42225  2.77519  2.73123  3.46354  2.40513  3.72494  3.29354  2.67741  2.69355  4.24690  2.90347  2.73739  3.18146  2.89801  2.37887  2.77519  2.98518  4.58477  3.61503
          0.01276  4.76340  5.48574  0.61958  0.77255  0.48576  0.95510
    214   2.22693  3.06699  3.62768  3.06910  3.75896  2.88184  2.41045  3.12634  3.02844  2.10760  3.71389  3.47982  4.13439  3.33961  3.39807  2.11614  3.03338  2.88387  5.18654  3.94399    251 - -
          2.68618  4.42225  2.77519  2.73123  3.46354  2.40513  3.72494  3.29354  2.67741  2.69355  4.24690  2.90347  2.73739  3.18146  2.89801  2.37887  2.77519  2.98518  4.58477  3.61503
          0.11052  4.76340  2.34237  0.61958  0.77255  0.48576  0.95510
    215   1.15512  1.56069  4.58828  4.26673  4.66352  3.32508  4.97022  4.03275  4.17042  3.78499  4.62278  4.01361  4.12871  4.37314  4.33163  1.67447  3.09482  3.48383  6.07658  4.94253    252 - -
          2.68618  4.42225  2.77519  2.73123  3.46354  2.40513  3.72494  3.29354  2.67741  2.69355  4.24690  2.90347  2.73739  3.18146  2.89801  2.37887  2.77519  2.98518  4.58477  3.61503
          0.01406  4.66694  5.38929  0.61958  0.77255  0.67196  0.71479
    216   4.00581  5.21547  5.81536  5.28350  3.41738  5.38412  5.70071  1.99305  5.10898  0.48347  3.17308  5.52426  5.41451  5.05127  5.10087  4.81674  4.22014  2.65384  5.68297  4.68514    253 - -
          2.68618  4.42225  2.77519  2.73123  3.46354  2.40513  3.72494  3.29354  2.67741  2.69355  4.24690  2.90347  2.73739  3.18146  2.89801  2.37887  2.77519  2.98518  4.58477  3.61503
          0.01406  4.66694  5.38929  0.61958  0.77255  0.67196  0.71479
    217   4.75562  5.66442  5.57922  5.52538  1.75987  5.22331  3.83907  4.34315  5.29588  3.49138  4.85800  4.74573  5.47140  4.92475  5.08010  4.62831  4.94358  4.28874  1.61118  0.75861    254 - -
          2.68618  4.42225  2.77519  2.73123  3.46354  2.40513  3.72494  3.29354  2.67741  2.69355  4.24690  2.90347  2.73739  3.18146  2.89801  2.37887  2.77519  2.98518  4.58477  3.61503
          0.01406  4.66694  5.38929  0.61958  0.77255  0.67196  0.71479
    218   2.82427  5.24901  2.27886  2.53120  4.58077  3.58670  3.75491  4.03703  2.11687  2.33414  4.29913  3.06542  3.98005  2.38446  2.00645  2.79819  3.05005  3.63398  5.67577  4.30346    255 - -
          2.68618  4.42225  2.77519  2.73123  3.46354  2.40513  3.72494  3.29354  2.67741  2.69355  4.24690  2.90347  2.73739  3.18146  2.89801  2.37887  2.77519  2.98518  4.58477  3.61503
          0.01406  4.66694  5.38929  0.61958  0.77255  0.67196  0.71479
    219   2.86754  4.48641  2.82173  3.32489  2.49220  3.86919  4.01018  2.97304  3.26191  2.67450  2.67777  2.72967  4.24168  3.53083  3.56454  3.13015  3.09856  2.76403  2.79790  1.98375    256 - -
          2.68618  4.42225  2.77519  2.73123  3.46354  2.40513  3.72494  3.29354  2.67741  2.69355  4.24690  2.90347  2.73739  3.18146  2.89801  2.37887  2.77519  2.98518  4.58477  3.61503
          0.01406  4.66694  5.38929  0.61958  0.77255  0.67196  0.71479
    220   2.43054  4.50946  3.95804  3.40897  3.21010  3.91144  2.13058  2.97985  3.29739  1.68083  3.61012  3.72042  4.28716  3.59177  3.57300  3.18707  3.14642  2.78168  4.75889  2.11816    257 - -
          2.68618  4.42225  2.77519  2.73123  3.46354  2.40513  3.72494  3.29354  2.67741  2.69355  4.24690  2.90347  2.73739  3.18146  2.89801  2.37887  2.77519  2.98518  4.58477  3.61503
          0.01406  4.66694  5.38929  0.61958  0.77255  0.67196  0.71479
    221   2.81407  5.25017  2.99974  2.06321  4.57598  2.72544  3.76642  4.03913  1.57307  3.54489  4.30787  2.55963  3.96956  2.87701  2.96807  2.78589  3.04664  2.78532  5.69641  4.30768    258 - -
          2.68618  4.42225  2.77519  2.73123  3.46354  2.40513  3.72494  3.29354  2.67741  2.69355  4.24690  2.90347  2.73739  3.18146  2.89801  2.37887  2.77519  2.98518  4.58477  3.61503
          0.01406  4.66694  5.38929  0.61958  0.77255  0.67196  0.71479
    222   2.89080  5.39637  2.84599  1.44857  4.73368  2.65140  3.82150  4.21977  2.17062  3.70136  4.46042  2.44923  4.00227  2.93382  3.09810  2.33891  3.13217  3.78729  5.83838  4.41728    259 - -
          2.68618  4.42225  2.77519  2.73123  3.46354  2.40513  3.72494  3.29354  2.67741  2.69355  4.24690  2.90347  2.73739  3.18146  2.89801  2.37887  2.77519  2.98518  4.58477  3.61503
          0.01406  4.66694  5.38929  0.61958  0.77255  0.67196  0.71479
    223   2.81686  5.27842  2.95385  2.12314  4.61270  3.54684  3.77279  4.08558  2.19304  3.58300  4.34043  1.96718  3.96652  2.88185  3.00898  2.01288  2.37928  3.66710  5.72969  4.32844    260 - -
          2.68641  4.42289  2.77542  2.73145  3.46418  2.40538  3.72463  3.29286  2.67529  2.69303  4.24753  2.90126  2.73803  3.18210  2.89864  2.37950  2.77583  2.98582  4.58541  3.61465
          1.07732  0.95117  1.29753  1.65975  0.21095  0.67196  0.71479
    224   2.75850  5.17671  2.34471  2.37936  4.44949  3.44854  3.70244  3.93994  2.07947  3.46096  4.24105  1.92197  3.88879  2.82714  2.96802  2.72684  2.99661  3.54678  5.61452  2.83221    271 - -
          2.68618  4.42225  2.77519  2.73123  3.46354  2.40513  3.72494  3.29354  2.67741  2.69355  4.24690  2.90347  2.73739  3.18146  2.89801  2.37887  2.77519  2.98518  4.58477  3.61503
          0.01928  4.35409  5.07643  0.61958  0.77255  1.04400  0.43393
    225   2.66479  4.40598  2.67812  2.93662  3.53199  3.63300  3.88435  2.32473  2.89717  2.24398  3.50186  3.35325  4.01442  3.20431  3.26018  2.87862  2.23692  2.64072  4.98253  2.84945    272 - -
          2.68618  4.42225  2.77519  2.73123  3.46354  2.40513  3.72494  3.29354  2.67741  2.69355  4.24690  2.90347  2.73739  3.18146  2.89801  2.37887  2.77519  2.98518  4.58477  3.61503
          0.01928  4.35409  5.07643  0.61958  0.77255  0.80581  0.59190
    226   2.72745  5.13719  2.43213  2.44054  4.45317  2.56339  3.68486  3.90938  1.90287  2.69990  4.19234  2.97851  3.89366  2.79703  2.41849  2.70644  2.95748  3.51348  5.58419  4.20534    273 - -
          2.68618  4.42225  2.77519  2.73123  3.46354  2.40513  3.72494  3.29354  2.67741  2.69355  4.24690  2.90347  2.73739  3.18146  2.89801  2.37887  2.77519  2.98518  4.58477  3.61503
          0.01732  4.46020  5.18254  0.61958  0.77255  0.94453  0.49243
    227   2.17025  4.76864  2.21139  2.61648  3.05114  3.54841  3.76733  3.36525  2.60594  2.47611  3.85004  3.11809  3.94070  2.95035  2.53070  2.76609  2.92687  3.07756  5.29247  3.98176    274 - -
          2.68618  4.42225  2.77519  2.73123  3.46354  2.40513  3.72494  3.29354  2.67741  2.69355  4.24690  2.90347  2.73739  3.18146  2.89801  2.37887  2.77519  2.98518  4.58477  3.61503
          0.01732  4.46020  5.18254  0.61958  0.77255  0.94453  0.49243
    228   2.83281  5.34587  1.84828  1.81531  4.68404  3.48361  3.74002  4.16826  2.06323  3.63981  4.40046  2.94636  3.93266  2.85168  2.37471  2.77835  3.07022  3.73527  5.76676  4.35145    275 - -
          2.68618  4.42225  2.77519  2.73123  3.46354  2.40513  3.72494  3.29354  2.67741  2.69355  4.24690  2.90347  2.73739  3.18146  2.89801  2.37887  2.77519  2.98518  4.58477  3.61503
          0.01732  4.46020  5.18254  0.61958  0.77255  0.94453  0.49243
    229   2.18036  4.99519  2.49190  2.47428  4.27683  3.49150  3.70407  3.71124  2.16161  2.69555  4.06987  3.00461  3.89160  2.83401  2.95409  2.35577  2.41693  3.35321  5.48776  4.12778    276 - -
          2.68618  4.42225  2.77519  2.73123  3.46354  2.40513  3.72494  3.29354  2.67741  2.69355  4.24690  2.90347  2.73739  3.18146  2.89801  2.37887  2.77519  2.98518  4.58477  3.61503
          0.01732  4.46020  5.18254  0.61958  0.77255  0.94453  0.49243
    230   2.72026  4.47993  2.73264  2.95982  2.74040  3.67481  3.88638  2.98068  2.91413  1.82651  3.57119  3.37803  4.05457  3.22603  2.58220  2.91753  2.95156  2.75623  4.94630  2.85315    277 - -
          2.68618  4.42225  2.77519  2.73123  3.46354  2.40513  3.72494  3.29354  2.67741  2.69355  4.24690  2.90347  2.73739  3.18146  2.89801  2.37887  2.77519  2.98518  4.58477  3.61503
          0.01732  4.46020  5.18254  0.61958  0.77255  0.94453  0.49243
    231   2.18814  5.03033  3.00236  2.11390  3.11350  3.49268  3.69234  3.75203  2.12843  3.30742  4.09159  2.99290  3.88840  2.44090  2.92932  2.33393  2.92963  3.38652  5.50430  4.13857    278 - -
          2.68618  4.42225  2.77519  2.73123  3.46354  2.40513  3.72494  3.29354  2.67741  2.69355  4.24690  2.90347  2.73739  3.18146  2.89801  2.37887  2.77519  2.98518  4.58477  3.61503
          0.01732  4.46020  5.18254  0.61958  0.77255  0.94453  0.49243
    232   2.95455  5.32868  2.94862  2.14011  4.71262  3.58216  3.79437  4.14842  1.20669  3.63094  4.43193  3.07651  4.03041  2.91959  2.76437  2.30928  3.18460  3.75549  5.74674  4.40853    279 - -
          2.68618  4.42225  2.77519  2.73123  3.46354  2.40513  3.72494  3.29354  2.67741  2.69355  4.24690  2.90347  2.73739  3.18146  2.89801  2.37887  2.77519  2.98518  4.58477  3.61503
          0.01732  4.46020  5.18254  0.61958  0.77255  0.94453  0.49243
    233   2.98459  4.34885  4.79240  4.19597  3.22945  4.18085  4.50280  1.96592  4.02736  1.33868  2.48154  4.28608  4.49207  4.15059  4.08550  3.49723  3.21296  1.94867  4.95726  2.71761    280 - -
          2.68618  4.42225  2.77519  2.73123  3.46354  2.40513  3.72494  3.29354  2.67741  2.69355  4.24690  2.90347  2.73739  3.18146  2.89801  2.37887  2.77519  2.98518  4.58477  3.61503
          0.01732  4.46020  5.18254  0.61958  0.77255  0.46610  0.98736
    234   2.39051  5.20923  2.19720  2.19199  3.14037  3.53686  3.73608  3.99477  2.22334  3.50324  4.25905  3.01528  2.92517  2.84319  2.97685  2.24522  2.99641  3.58541  5.65931  4.26360    281 - -
          2.68618  4.42225  2.77519  2.73123  3.46354  2.40513  3.72494  3.29354  2.67741  2.69355  4.24690  2.90347  2.73739  3.18146  2.89801  2.37887  2.77519  2.98518  4.58477  3.61503
          0.01406  4.66694  5.38929  0.61958  0.77255  0.67196  0.71479
    235   2.78245  5.11223  2.37642  2.53435  4.42073  3.55191  3.79385  2.90638  2.57629  3.42038  4.20568  2.19671  3.96994  2.92110  3.05798  1.85039  2.50330  3.48899  5.61819  4.24763    282 - -
          2.68618  4.42225  2.77519  2.73123  3.46354  2.40513  3.72494  3.29354  2.67741  2.69355  4.24690  2.90347  2.73739  3.18146  2.89801  2.37887  2.77519  2.98518  4.58477  3.61503
          0.01406  4.66694  5.38929  0.61958  0.77255  0.67196  0.71479
    236   2.05186  5.05945  3.08773  2.20608  4.33156  3.56115  3.02821  2.96119  2.53875  3.33477  4.12460  2.53808  3.95540  2.89291  3.01378  2.25890  2.55577  3.41106  5.54351  4.18369    283 - -
          2.68618  4.42225  2.77519  2.73123  3.46354  2.40513  3.72494  3.29354  2.67741  2.69355  4.24690  2.90347  2.73739  3.18146  2.89801  2.37887  2.77519  2.98518  4.58477  3.61503
          0.29698  4.66694  1.39620  0.61958  0.77255  0.67196  0.71479
    237   2.68036  4.78026  3.11205  2.08470  3.99852  2.72697  3.74224  2.65449  2.56639  3.02688  3.86435  3.08217  3.91716  2.36384  3.01054  2.74365  2.91354  2.53701  5.30728  3.99514    284 - -
          2.68618  4.42225  2.77519  2.73123  3.46354  2.40513  3.72494  3.29354  2.67741  2.69355  4.24690  2.90347  2.73739  3.18146  2.89801  2.37887  2.77519  2.98518  4.58477  3.61503
          0.01862  4.38858  5.11093  0.61958  0.77255  0.42710  1.05670
    238   2.77126  5.24688  1.92385  2.15267  3.33524  3.53536  3.73308  4.05227  2.19429  3.54482  4.29311  3.00798  3.93568  2.83615  2.37413  2.34431  3.00323  3.62955  5.68728  4.28460    285 - -
          2.68618  4.42225  2.77519  2.73123  3.46354  2.40513  3.72494  3.29354  2.67741  2.69355  4.24690  2.90347  2.73739  3.18146  2.89801  2.37887  2.77519  2.98518  4.58477  3.61503
          0.01406  4.66694  5.38929  0.61958  0.77255  0.67196  0.71479
    239   2.75961  3.37433  2.53680  1.97727  4.46112  3.54376  3.74327  3.91759  2.50135  2.71960  4.21393  2.51785  2.80407  2.85688  2.98647  2.39232  2.99189  3.52678  5.62062  4.23683    286 - -
          2.68618  4.42225  2.77519  2.73123  3.46354  2.40513  3.72494  3.29354  2.67741  2.69355  4.24690  2.90347  2.73739  3.18146  2.89801  2.37887  2.77519  2.98518  4.58477  3.61503
          0.01406  4.66694  5.38929  0.61958  0.77255  0.67196  0.71479
    240   2.75396  4.90411  2.16332  2.62686  3.12936  2.80588  3.80387  2.80949  2.61892  2.63624  3.97932  2.67612  3.98531  2.96604  2.51507  2.80276  2.98548  3.22776  5.41620  4.09220    287 - -
          2.68618  4.42225  2.77519  2.73123  3.46354  2.40513  3.72494  3.29354  2.67741  2.69355  4.24690  2.90347  2.73739  3.18146  2.89801  2.37887  2.77519  2.98518  4.58477  3.61503
          0.01406  4.66694  5.38929  0.61958  0.77255  0.67196  0.71479
    241   2.79248  4.74208  2.67783  2.81522  2.84901  3.68095  3.87027  3.30845  2.79661  2.96601  3.83315  3.28895  4.06638  2.50543  3.21826  2.16977  3.02391  3.04575  2.43787  2.93945    288 - -
          2.68618  4.42225  2.77519  2.73123  3.46354  2.40513  3.72494  3.29354  2.67741  2.69355  4.24690  2.90347  2.73739  3.18146  2.89801  2.37887  2.77519  2.98518  4.58477  3.61503
          0.01406  4.66694  5.38929  0.61958  0.77255  0.38479  1.14130
    242   2.85032  5.35911  2.03507  2.48704  4.69654  3.57311  3.79834  4.18249  2.20699  3.66147  4.40744  1.96645  3.99285  2.48544  3.05358  2.40557  2.49385  3.74679  5.79471  4.37850    289 - -
          2.68618  4.42225  2.77519  2.73123  3.46354  2.40513  3.72494  3.29354  2.67741  2.69355  4.24690  2.90347  2.73739  3.18146  2.89801  2.37887  2.77519  2.98518  4.58477  3.61503
          0.01276  4.76340  5.48574  0.61958  0.77255  0.48576  0.95510
    243   2.81826  5.29161  3.05583  1.89841  4.62905  2.34126  3.76918  4.10220  1.95406  3.58912  4.33794  2.55588  3.98003  2.87146  2.50252  2.78531  3.04821  2.99563  5.72502  4.32896    290 - -
          2.68618  4.42225  2.77519  2.73123  3.46354  2.40513  3.72494  3.29354  2.67741  2.69355  4.24690  2.90347  2.73739  3.18146  2.89801  2.37887  2.77519  2.98518  4.58477  3.61503
          0.01276  4.76340  5.48574  0.61958  0.77255  0.48576  0.95510
    244   2.87115  5.36834  2.99606  1.70963  4.71281  2.73112  3.80336  4.19243  1.77412  3.66728  4.41702  3.06188  2.97176  2.31688  3.00157  2.82870  3.10346  3.76032  5.79427  4.39007    291 - -
          2.68618  4.42225  2.77519  2.73123  3.46354  2.40513  3.72494  3.29354  2.67741  2.69355  4.24690  2.90347  2.73739  3.18146  2.89801  2.37887  2.77519  2.98518  4.58477  3.61503
          0.01276  4.76340  5.48574  0.61958  0.77255  0.48576  0.95510
    245   2.42290  4.78577  3.34230  2.32887  2.99602  3.67416  3.89398  2.69676  1.97371  2.53061  3.87177  3.26963  2.64231  3.10002  3.19201  2.89152  3.02241  3.08626  5.32628  4.03729    292 - -
          2.68618  4.42225  2.77519  2.73123  3.46354  2.40513  3.72494  3.29354  2.67741  2.69355  4.24690  2.90347  2.73739  3.18146  2.89801  2.37887  2.77519  2.98518  4.58477  3.61503
          0.01276  4.76340  5.48574  0.61958  0.77255  0.48576  0.95510
    246   4.21229  5.40368  5.61835  5.28033  0.60755  5.18661  4.56107  3.10547  5.09161  1.64722  3.67097  5.08202  5.39369  4.97158  5.03144  4.62476  4.43722  3.28728  4.64532  3.00692    293 - -
          2.68618  4.42225  2.77519  2.73123  3.46354  2.40513  3.72494  3.29354  2.67741  2.69355  4.24690  2.90347  2.73739  3.18146  2.89801  2.37887  2.77519  2.98518  4.58477  3.61503
          0.01276  4.76340  5.48574  0.61958  0.77255  0.48576  0.95510
    247   2.87838  4.29464  4.57499  3.98109  2.55163  4.02140  4.34688  2.20894  3.82244  1.25393  3.34409  4.09466  4.38203  3.99873  3.92482  2.58731  2.50691  2.46897  4.91291  3.73152    294 - -
          2.68618  4.42225  2.77519  2.73123  3.46354  2.40513  3.72494  3.29354  2.67741  2.69355  4.24690  2.90347  2.73739  3.18146  2.89801  2.37887  2.77519  2.98518  4.58477  3.61503
          0.01276  4.76340  5.48574  0.61958  0.77255  0.48576  0.95510
    248   4.21047  5.39893  5.92130  5.42730  2.34737  5.47254  5.39392  2.75531  5.27485  0.42496  3.23565  5.55571  5.49160  5.09906  5.20251  4.91402  4.41142  3.06728  5.37094  4.06918    295 - -
          2.68618  4.42225  2.77519  2.73123  3.46354  2.40513  3.72494  3.29354  2.67741  2.69355  4.24690  2.90347  2.73739  3.18146  2.89801  2.37887  2.77519  2.98518  4.58477  3.61503
          0.01276  4.76340  5.48574  0.61958  0.77255  0.48576  0.95510
    249   3.65998  4.85853  5.73714  5.24898  4.02275  5.24870  5.88804  1.18588  5.17625  1.68287  3.76462  5.40283  5.43742  5.35142  5.29410  4.66987  3.91077  1.03583  6.14005  4.98335    296 - -
          2.68618  4.42225  2.77519  2.73123  3.46354  2.40513  3.72494  3.29354  2.67741  2.69355  4.24690  2.90347  2.73739  3.18146  2.89801  2.37887  2.77519  2.98518  4.58477  3.61503
          0.01276  4.76340  5.48574  0.61958  0.77255  0.48576  0.95510
    250   2.79212  4.82081  3.31428  2.75736  4.02070  2.52801  2.93196  3.41304  2.73759  3.06426  2.96949  3.25009  4.05294  2.43574  3.17293  2.12740  3.02508  2.21698  5.35921  4.06309    297 - -
          2.68618  4.42225  2.77519  2.73123  3.46354  2.40513  3.72494  3.29354  2.67741  2.69355  4.24690  2.90347  2.73739  3.18146  2.89801  2.37887  2.77519  2.98518  4.58477  3.61503
          0.01276  4.76340  5.48574  0.61958  0.77255  0.48576  0.95510
    251   2.84793  2.92623  4.38636  3.82853  3.55438  1.29432  4.38813  2.18753  3.70084  2.57170  2.73653  3.99537  4.34269  3.93239  3.88375  3.22403  3.12598  2.53259  5.09354  3.90219    298 - -
          2.68618  4.42225  2.77519  2.73123  3.46354  2.40513  3.72494  3.29354  2.67741  2.69355  4.24690  2.90347  2.73739  3.18146  2.89801  2.37887  2.77519  2.98518  4.58477  3.61503
          0.01276  4.76340  5.48574  0.61958  0.77255  0.48576  0.95510
    252   3.62822  6.27457  0.53155  2.57473  5.59868  3.69380  4.40044  5.26034  3.60486  4.71253  5.64136  2.26688  4.40199  3.59848  4.31501  3.46517  3.96907  4.76621  6.79754  5.20098    299 - -
          2.68618  4.42225  2.77519  2.73123  3.46354  2.40513  3.72494  3.29354  2.67741  2.69355  4.24690  2.90347  2.73739  3.18146  2.89801  2.37887  2.77519  2.98518  4.58477  3.61503
          0.01276  4.76340  5.48574  0.61958  0.77255  0.48576  0.95510
    253   3.51278  4.80494  5.46677  4.87006  2.31696  4.78962  5.11491  2.05700  4.69756  1.19459  1.98705  4.94804  5.00190  4.70442  4.68064  4.13324  3.73239  1.77098  5.37497  4.31184    300 - -
          2.68618  4.42225  2.77519  2.73123  3.46354  2.40513  3.72494  3.29354  2.67741  2.69355  4.24690  2.90347  2.73739  3.18146  2.89801  2.37887  2.77519  2.98518  4.58477  3.61503
          0.01276  4.76340  5.48574  0.61958  0.77255  0.48576  0.95510
    254   2.76197  4.65123  3.90599  3.51805  2.43611  1.88788  4.48757  3.80340  3.54562  3.48493  4.35624  3.74695  4.20466  3.82401  3.87812  1.02030  3.18663  3.40892  5.64941  4.32029    301 - -
          2.68618  4.42225  2.77519  2.73123  3.46354  2.40513  3.72494  3.29354  2.67741  2.69355  4.24690  2.90347  2.73739  3.18146  2.89801  2.37887  2.77519  2.98518  4.58477  3.61503
          0.01276  4.76340  5.48574  0.61958  0.77255  0.48576  0.95510
    255   3.38799  5.29145  4.03877  3.78810  5.28276  0.47123  4.82680  4.85038  3.44776  4.39234  5.27860  4.08478  4.59782  4.07157  2.20073  3.51865  3.81868  4.33495  6.32063  5.23579    302 - -
          2.68618  4.42225  2.77519  2.73123  3.46354  2.40513  3.72494  3.29354  2.67741  2.69355  4.24690  2.90347  2.73739  3.18146  2.89801  2.37887  2.77519  2.98518  4.58477  3.61503
          0.01276  4.76340  5.48574  0.61958  0.77255  0.48576  0.95510
    256   3.84607  5.11484  5.48744  5.19743  4.16876  4.96546  5.85133  0.37904  5.06432  2.64412  4.03785  5.34662  5.38342  5.36427  5.17633  4.62964  4.15370  2.26448  6.17890  4.96294    303 - -
          2.68618  4.42225  2.77519  2.73123  3.46354  2.40513  3.72494  3.29354  2.67741  2.69355  4.24690  2.90347  2.73739  3.18146  2.89801  2.37887  2.77519  2.98518  4.58477  3.61503
          0.01276  4.76340  5.48574  0.61958  0.77255  0.48576  0.95510
    257   4.05005  5.85261  3.95019  3.80628  5.17137  4.28636  4.93314  5.06337  3.58570  4.44967  5.53694  4.24206  4.90014  0.25815  3.81232  4.10239  4.38805  4.74994  6.27589  5.10960    304 - -
          2.68618  4.42225  2.77519  2.73123  3.46354  2.40513  3.72494  3.29354  2.67741  2.69355  4.24690  2.90347  2.73739  3.18146  2.89801  2.37887  2.77519  2.98518  4.58477  3.61503
          0.01276  4.76340  5.48574  0.61958  0.77255  0.48576  0.95510
    258   2.97836  5.52832  1.75899  2.06270  4.85796  2.66261  3.89389  4.35785  2.28155  3.82769  4.58580  2.04474  4.06310  3.00795  3.22758  2.38514  3.22334  3.91309  5.95964  4.51684    305 - -
          2.68618  4.42225  2.77519  2.73123  3.46354  2.40513  3.72494  3.29354  2.67741  2.69355  4.24690  2.90347  2.73739  3.18146  2.89801  2.37887  2.77519  2.98518  4.58477  3.61503
          0.01276  4.76340  5.48574  0.61958  0.77255  0.48576  0.95510
    259   4.75160  5.71721  5.55521  5.44513  0.68826  5.25105  2.36005  4.39962  5.23470  3.57245  4.91878  4.78383  5.50977  4.94379  5.08178  4.64829  4.94436  4.33088  4.00121  1.38279    306 - -
          2.68618  4.42225  2.77519  2.73123  3.46354  2.40513  3.72494  3.29354  2.67741  2.69355  4.24690  2.90347  2.73739  3.18146  2.89801  2.37887  2.77519  2.98518  4.58477  3.61503
          0.01276  4.76340  5.48574  0.61958  0.77255  0.48576  0.95510
    260   3.70203  4.89728  5.76037  5.27739  4.00679  5.29768  5.94657  0.68585  5.20369  1.93179  3.74248  5.44903  5.47314  5.37482  5.32698  4.72740  3.95358  1.60284  6.16738  5.01952    307 - -
          2.68618  4.42225  2.77519  2.73123  3.46354  2.40513  3.72494  3.29354  2.67741  2.69355  4.24690  2.90347  2.73739  3.18146  2.89801  2.37887  2.77519  2.98518  4.58477  3.61503
          0.01276  4.76340  5.48574  0.61958  0.77255  0.48576  0.95510
    261   2.50213  4.61332  4.44673  3.93534  1.35199  4.13132  4.11615  3.11504  3.82814  2.78913  3.76632  4.06575  4.52647  4.01265  4.00431  2.45825  3.37961  2.92378  4.54183  1.67792    308 - -
          2.68618  4.42225  2.77519  2.73123  3.46354  2.40513  3.72494  3.29354  2.67741  2.69355  4.24690  2.90347  2.73739  3.18146  2.89801  2.37887  2.77519  2.98518  4.58477  3.61503
          0.01276  4.76340  5.48574  0.61958  0.77255  0.48576  0.95510
    262   2.24070  5.12344  3.22389  2.69486  4.55052  3.61299  3.89532  3.98531  2.60432  3.53401  4.32221  1.97903  4.05446  3.02444  1.79253  2.86501  2.15116  3.59409  5.71238  4.37033    309 - -
          2.68479  4.42266  2.77560  2.73079  3.46395  2.40483  3.72426  3.29317  2.67743  2.69396  4.24731  2.90388  2.73781  3.18103  2.89842  2.37899  2.77560  2.98559  4.58518  3.61446
          0.48054  0.97443  5.48574  1.17627  0.36879  0.48576  0.95510
    263   2.03106  4.50966  3.75408  3.18330  3.65184  3.81063  4.07016  1.90152  3.09306  2.71001  3.61721  3.57177  4.19085  2.54917  2.63833  3.06496  3.05420  2.06902  5.10786  3.88055    315 - -
          2.68618  4.42225  2.77519  2.73123  3.46354  2.40513  3.72494  3.29354  2.67741  2.69355  4.24690  2.90347  2.73739  3.18146  2.89801  2.37887  2.77519  2.98518  4.58477  3.61503
          0.01276  4.76340  5.48574  0.61958  0.77255  0.48576  0.95510
    264   2.03313  4.61927  4.12957  3.74649  4.89102  2.29803  4.76116  4.33482  3.74902  3.99359  4.78457  3.83606  4.16059  4.01826  4.07010  1.50770  1.16185  3.71451  6.21153  5.01645    316 - -
          2.68618  4.42225  2.77519  2.73123  3.46354  2.40513  3.72494  3.29354  2.67741  2.69355  4.24690  2.90347  2.73739  3.18146  2.89801  2.37887  2.77519  2.98518  4.58477  3.61503
          0.01276  4.76340  5.48574  0.61958  0.77255  0.48576  0.95510
    265   2.79759  5.16228  2.56741  2.55098  4.47877  2.90095  3.80100  3.92977  2.56698  3.47057  4.24439  3.08655  3.98651  2.35336  3.04941  1.92791  2.15742  2.76581  5.65379  4.27703    317 - -
          2.68618  4.42225  2.77519  2.73123  3.46354  2.40513  3.72494  3.29354  2.67741  2.69355  4.24690  2.90347  2.73739  3.18146  2.89801  2.37887  2.77519  2.98518  4.58477  3.61503
          0.01276  4.76340  5.48574  0.61958  0.77255  0.48576  0.95510
    266   2.35078  5.31195  3.01073  1.92709  4.66331  2.74898  3.81072  4.13707  1.54555  3.62982  4.38481  3.06903  4.00431  2.91834  3.03119  2.42414  3.08886  3.71314  5.77136  4.37201    318 - -
          2.68618  4.42225  2.77519  2.73123  3.46354  2.40513  3.72494  3.29354  2.67741  2.69355  4.24690  2.90347  2.73739  3.18146  2.89801  2.37887  2.77519  2.98518  4.58477  3.61503
          0.01276  4.76340  5.48574  0.61958  0.77255  0.48576  0.95510
    267   2.92662  5.28245  3.24145  2.66189  4.60285  2.09596  2.68950  4.04882  1.88223  3.55458  4.33882  3.17852  4.07375  2.93719  2.01715  2.91099  3.14463  3.67001  5.69000  3.01349    319 - -
          2.68618  4.42225  2.77519  2.73123  3.46354  2.40513  3.72494  3.29354  2.67741  2.69355  4.24690  2.90347  2.73739  3.18146  2.89801  2.37887  2.77519  2.98518  4.58477  3.61503
          0.01276  4.76340  5.48574  0.61958  0.77255  0.48576  0.95510
    268   0.77976  4.55813  4.20547  3.80589  4.28400  2.47863  4.66884  2.37182  3.76382  3.32147  4.24087  3.91655  4.24863  4.03536  4.02774  2.98696  3.18540  3.11044  5.74811  4.55080    320 - -
          2.68618  4.42225  2.77519  2.73123  3.46354  2.40513  3.72494  3.29354  2.67741  2.69355  4.24690  2.90347  2.73739  3.18146  2.89801  2.37887  2.77519  2.98518  4.58477  3.61503
          0.01276  4.76340  5.48574  0.61958  0.77255  0.48576  0.95510
    269   2.32267  4.46604  3.76207  3.19433  3.60036  2.88973  2.78588  2.95642  3.13589  1.85817  2.71713  3.57258  4.17365  3.43017  3.46481  3.04592  2.14674  2.73805  5.05991  3.83511    321 - -
          2.68618  4.42225  2.77519  2.73123  3.46354  2.40513  3.72494  3.29354  2.67741  2.69355  4.24690  2.90347  2.73739  3.18146  2.89801  2.37887  2.77519  2.98518  4.58477  3.61503
          0.01276  4.76340  5.48574  0.61958  0.77255  0.48576  0.95510
    270   3.41358  5.61845  3.85198  3.13687  5.14824  4.04413  3.96651  4.48426  1.00476  3.87259  4.71525  3.54915  4.39916  3.08585  1.52380  2.42036  3.57663  4.13079  5.88073  4.71007    322 - -
          2.68618  4.42225  2.77519  2.73123  3.46354  2.40513  3.72494  3.29354  2.67741  2.69355  4.24690  2.90347  2.73739  3.18146  2.89801  2.37887  2.77519  2.98518  4.58477  3.61503
          0.01276  4.76340  5.48574  0.61958  0.77255  0.48576  0.95510
    271   2.39034  4.46165  3.78713  3.21590  3.58966  3.80597  4.07085  2.39267  3.14732  2.16649  2.79071  3.58990  4.18424  3.44462  2.28709  1.97699  3.03393  2.71984  5.05430  3.83191    323 - -
          2.68618  4.42225  2.77519  2.73123  3.46354  2.40513  3.72494  3.29354  2.67741  2.69355  4.24690  2.90347  2.73739  3.18146  2.89801  2.37887  2.77519  2.98518  4.58477  3.61503
          0.01276  4.76340  5.48574  0.61958  0.77255  0.48576  0.95510
    272   3.90053  5.19879  5.30207  4.85993  3.08330  4.95439  4.75800  2.93276  4.61061  0.48659  3.47539  4.92272  5.18937  4.72149  4.66072  4.36363  4.12519  3.10197  4.94415  2.53816    324 - -
          2.68618  4.42225  2.77519  2.73123  3.46354  2.40513  3.72494  3.29354  2.67741  2.69355  4.24690  2.90347  2.73739  3.18146  2.89801  2.37887  2.77519  2.98518  4.58477  3.61503
          0.01276  4.76340  5.48574  0.61958  0.77255  0.48576  0.95510
    273   3.84619  5.85039  4.53422  3.55455  5.51612  4.33725  4.05561  4.74547  1.08352  4.04362  4.94794  3.84530  4.64329  3.18068  0.93055  3.81227  3.92509  4.44667  5.96125  4.92628    325 - -
          2.68618  4.42225  2.77519  2.73123  3.46354  2.40513  3.72494  3.29354  2.67741  2.69355  4.24690  2.90347  2.73739  3.18146  2.89801  2.37887  2.77519  2.98518  4.58477  3.61503
          0.01276  4.76340  5.48574  0.61958  0.77255  0.48576  0.95510
    274   1.93684  4.60586  4.27532  4.13609  5.22002  0.64333  5.13467  4.69697  4.28073  4.37592  5.14652  4.01178  4.20751  4.46232  4.49206  2.15091  3.22754  3.90335  6.54762  5.42348    326 - -
          2.68618  4.42225  2.77519  2.73123  3.46354  2.40513  3.72494  3.29354  2.67741  2.69355  4.24690  2.90347  2.73739  3.18146  2.89801  2.37887  2.77519  2.98518  4.58477  3.61503
          0.01276  4.76340  5.48574  0.61958  0.77255  0.48576  0.95510
    275   3.87432  5.83969  4.53445  3.59870  5.49388  4.34479  4.09299  4.74603  1.77382  4.05738  4.97224  3.88141  4.66796  3.22376  0.56141  3.85026  3.96173  4.45216  5.97435  4.94226    327 - -
          2.68618  4.42225  2.77519  2.73123  3.46354  2.40513  3.72494  3.29354  2.67741  2.69355  4.24690  2.90347  2.73739  3.18146  2.89801  2.37887  2.77519  2.98518  4.58477  3.61503
          0.01276  4.76340  5.48574  0.61958  0.77255  0.48576  0.95510
    276   3.02199  4.91528  4.29694  4.23806  5.16978  3.64286  5.25818  4.86667  4.38510  4.53095  5.41649  4.23058  4.46059  4.65414  4.56896  0.29108  3.57570  4.17187  6.46065  5.28969    328 - -
          2.68618  4.42225  2.77519  2.73123  3.46354  2.40513  3.72494  3.29354  2.67741  2.69355  4.24690  2.90347  2.73739  3.18146  2.89801  2.37887  2.77519  2.98518  4.58477  3.61503
          0.01276  4.76340  5.48574  0.61958  0.77255  0.48576  0.95510
    277   3.75982  5.02922  5.55613  5.01695  1.02790  5.00717  5.06020  2.63373  4.85939  1.30473  3.31308  5.08637  5.18473  4.83217  4.85476  4.37155  3.97985  2.14653  5.22091  3.88641    329 - -
          2.68618  4.42225  2.77519  2.73123  3.46354  2.40513  3.72494  3.29354  2.67741  2.69355  4.24690  2.90347  2.73739  3.18146  2.89801  2.37887  2.77519  2.98518  4.58477  3.61503
          0.01276  4.76340  5.48574  0.61958  0.77255  0.48576  0.95510
    278   2.80365  4.72959  3.41815  2.37816  2.54740  3.70488  3.92233  3.28365  2.81574  2.95442  2.92015  3.32671  4.08912  2.46436  2.57499  2.92928  3.03443  3.02556  5.25717  2.20857    330 - -
          2.68618  4.42225  2.77519  2.73123  3.46354  2.40513  3.72494  3.29354  2.67741  2.69355  4.24690  2.90347  2.73739  3.18146  2.89801  2.37887  2.77519  2.98518  4.58477  3.61503
          0.01276  4.76340  5.48574  0.61958  0.77255  0.48576  0.95510
    279   3.67519  4.87371  5.74643  5.25539  3.98971  5.25827  5.88390  0.96553  5.18015  1.64619  3.73087  5.41232  5.43928  5.34033  5.29081  4.67909  3.92457  1.30138  6.11855  4.97481    331 - -
          2.68618  4.42225  2.77519  2.73123  3.46354  2.40513  3.72494  3.29354  2.67741  2.69355  4.24690  2.90347  2.73739  3.18146  2.89801  2.37887  2.77519  2.98518  4.58477  3.61503
          0.01276  4.76340  5.48574  0.61958  0.77255  0.48576  0.95510
    280   2.29438  5.33191  2.16270  1.79974  4.66868  3.56921  3.78643  4.15229  2.20433  3.63502  4.38044  3.03828  3.98258  2.88932  3.03807  2.34323  2.49495  3.71921  5.77083  4.35779    332 - -
          2.68618  4.42225  2.77519  2.73123  3.46354  2.40513  3.72494  3.29354  2.67741  2.69355  4.24690  2.90347  2.73739  3.18146  2.89801  2.37887  2.77519  2.98518  4.58477  3.61503
          0.01276  4.76340  5.48574  0.61958  0.77255  0.48576  0.95510
    281   4.08752  5.28363  5.97079  5.39998  2.38169  5.46159  5.62216  2.14831  5.26498  0.51795  3.16662  5.59244  5.44984  5.08299  5.18991  4.86018  4.28339  2.89874  5.58198  4.52060    333 - -
          2.68618  4.42225  2.77519  2.73123  3.46354  2.40513  3.72494  3.29354  2.67741  2.69355  4.24690  2.90347  2.73739  3.18146  2.89801  2.37887  2.77519  2.98518  4.58477  3.61503
          0.01276  4.76340  5.48574  0.61958  0.77255  0.48576  0.95510
    282   2.45683  4.75947  5.18986  4.59777  2.49250  4.62461  4.92368  2.64094  4.43898  0.78865  2.49805  4.72587  4.87386  4.50380  4.48322  3.95285  3.63842  2.72567  5.26908  4.16852    334 - -
          2.68618  4.42225  2.77519  2.73123  3.46354  2.40513  3.72494  3.29354  2.67741  2.69355  4.24690  2.90347  2.73739  3.18146  2.89801  2.37887  2.77519  2.98518  4.58477  3.61503
          0.01276  4.76340  5.48574  0.61958  0.77255  0.48576  0.95510
    283   1.96667  4.67944  3.45921  2.89901  3.85822  3.70439  3.95169  2.66605  2.86923  2.49433  3.78510  3.35853  4.09593  2.26437  3.27486  2.46505  2.16613  2.97246  5.25064  3.98460    335 - -
          2.68618  4.42225  2.77519  2.73123  3.46354  2.40513  3.72494  3.29354  2.67741  2.69355  4.24690  2.90347  2.73739  3.18146  2.89801  2.37887  2.77519  2.98518  4.58477  3.61503
          0.01276  4.76340  5.48574  0.61958  0.77255  0.48576  0.95510
    284   2.98920  5.51044  2.36247  1.16090  4.85134  3.61948  3.88523  4.33745  2.16036  3.80370  4.56662  3.08044  4.07674  2.99828  2.49668  2.93042  3.22751  3.90182  5.92659  4.50909    336 - -
          2.68618  4.42225  2.77519  2.73123  3.46354  2.40513  3.72494  3.29354  2.67741  2.69355  4.24690  2.90347  2.73739  3.18146  2.89801  2.37887  2.77519  2.98518  4.58477  3.61503
          0.01276  4.76340  5.48574  0.61958  0.77255  0.48576  0.95510
    285   2.31247  4.28694  4.20867  3.62383  3.38979  3.88975  3.05891  2.73665  3.51082  2.09655  2.53576  3.85097  4.26013  3.73942  3.70741  2.57188  3.02824  1.98786  4.89516  2.35499    337 - -
          2.68618  4.42225  2.77519  2.73123  3.46354  2.40513  3.72494  3.29354  2.67741  2.69355  4.24690  2.90347  2.73739  3.18146  2.89801  2.37887  2.77519  2.98518  4.58477  3.61503
          0.01276  4.76340  5.48574  0.61958  0.77255  0.48576  0.95510
    286   1.90856  4.23986  4.57844  3.98016  2.61221  3.98229  4.31173  1.73875  3.81362  2.40336  2.59136  4.07080  4.34687  3.98666  3.90160  2.61525  3.06522  2.13133  4.87494  3.69333    338 - -
          2.68618  4.42225  2.77519  2.73123  3.46354  2.40513  3.72494  3.29354  2.67741  2.69355  4.24690  2.90347  2.73739  3.18146  2.89801  2.37887  2.77519  2.98518  4.58477  3.61503
          0.01276  4.76340  5.48574  0.61958  0.77255  0.48576  0.95510
    287   1.19552  4.70250  3.63102  2.47273  4.07473  3.73647  4.27701  3.10920  3.23725  3.06519  3.99767  3.60411  4.24977  3.55489  3.60567  3.08082  3.19237  1.76174  5.52343  4.27298    339 - -
          2.68618  4.42225  2.77519  2.73123  3.46354  2.40513  3.72494  3.29354  2.67741  2.69355  4.24690  2.90347  2.73739  3.18146  2.89801  2.37887  2.77519  2.98518  4.58477  3.61503
          0.01276  4.76340  5.48574  0.61958  0.77255  0.48576  0.95510
    288   2.80710  5.26243  2.32271  2.51114  4.58853  3.57856  3.76884  4.05787  1.94357  2.28468  4.31033  2.59141  3.97504  2.87376  2.46462  2.38283  3.03786  3.64333  5.70430  4.30992    340 - -
          2.68618  4.42225  2.77519  2.73123  3.46354  2.40513  3.72494  3.29354  2.67741  2.69355  4.24690  2.90347  2.73739  3.18146  2.89801  2.37887  2.77519  2.98518  4.58477  3.61503
          0.01276  4.76340  5.48574  0.61958  0.77255  0.48576  0.95510
    289   2.79616  5.19524  3.08874  2.03258  3.20601  2.80488  3.77326  3.95492  2.11784  3.48096  4.24770  3.07120  3.97711  2.50236  2.47616  2.78048  3.02653  3.56404  5.65051  2.59123    341 - -
          2.68618  4.42225  2.77519  2.73123  3.46354  2.40513  3.72494  3.29354  2.67741  2.69355  4.24690  2.90347  2.73739  3.18146  2.89801  2.37887  2.77519  2.98518  4.58477  3.61503
          0.01276  4.76340  5.48574  0.61958  0.77255  0.48576  0.95510
    290   3.93908  5.13791  5.87675  5.35505  3.60826  5.40539  5.81929  1.03805  5.21711  0.93028  3.35700  5.56058  5.47550  5.19931  5.22963  4.83434  4.16540  2.40326  5.84813  4.82460    342 - -
          2.68618  4.42225  2.77519  2.73123  3.46354  2.40513  3.72494  3.29354  2.67741  2.69355  4.24690  2.90347  2.73739  3.18146  2.89801  2.37887  2.77519  2.98518  4.58477  3.61503
          0.01276  4.76340  5.48574  0.61958  0.77255  0.48576  0.95510
    291   3.46827  2.81144  5.41536  4.85313  3.60079  4.78823  5.20760  1.39154  4.69478  0.98265  3.42726  4.94584  5.04357  4.78958  4.73635  4.14802  3.70653  2.26603  5.53422  4.41924    343 - -
          2.68618  4.42225  2.77519  2.73123  3.46354  2.40513  3.72494  3.29354  2.67741  2.69355  4.24690  2.90347  2.73739  3.18146  2.89801  2.37887  2.77519  2.98518  4.58477  3.61503
          0.01276  4.76340  5.48574  0.61958  0.77255  0.48576  0.95510
    292   2.88336  5.39111  1.92409  1.62791  4.72104  3.58121  3.82347  4.20759  2.20360  3.68935  4.44116  2.50754  4.01301  2.93093  3.09218  2.83700  3.12037  3.77527  3.21081  4.40658    344 - -
          2.68618  4.42225  2.77519  2.73123  3.46354  2.40513  3.72494  3.29354  2.67741  2.69355  4.24690  2.90347  2.73739  3.18146  2.89801  2.37887  2.77519  2.98518  4.58477  3.61503
          0.01276  4.76340  5.48574  0.61958  0.77255  0.48576  0.95510
    293   2.82062  5.30568  3.04894  1.72036  4.64815  3.58221  3.76858  4.12459  2.22593  3.60530  4.35114  2.58451  3.97977  2.86944  2.18602  2.38632  2.42975  3.69581  5.73617  4.33713    345 - -
          2.68618  4.42225  2.77519  2.73123  3.46354  2.40513  3.72494  3.29354  2.67741  2.69355  4.24690  2.90347  2.73739  3.18146  2.89801  2.37887  2.77519  2.98518  4.58477  3.61503
          0.01276  4.76340  5.48574  0.61958  0.77255  0.48576  0.95510
    294   3.28598  4.63465  5.08965  4.49935  2.53264  4.49895  4.81862  2.03822  4.33665  0.97188  3.28149  4.60535  4.78186  4.43612  4.38988  3.82381  2.18493  2.54385  5.21968  4.08913    346 - -
          2.68618  4.42225  2.77519  2.73123  3.46354  2.40513  3.72494  3.29354  2.67741  2.69355  4.24690  2.90347  2.73739  3.18146  2.89801  2.37887  2.77519  2.98518  4.58477  3.61503
          0.01276  4.76340  5.48574  0.61958  0.77255  0.48576  0.95510
    295   3.12676  5.65341  2.73788  2.12719  4.98533  1.85804  4.01005  4.48240  2.85804  3.96264  4.75266  1.47544  4.15387  2.27762  3.37418  3.05169  3.38492  4.04917  6.10453  4.65711    347 - -
          2.68595  4.42246  2.77492  2.73144  3.46375  2.40467  3.72515  3.29375  2.67718  2.69331  4.24711  2.90367  2.73760  3.18167  2.89822  2.37908  2.77540  2.98480  4.58498  3.61524
          0.11052  2.29769  5.48575  1.65738  0.21151  0.48576  0.95510
    296   3.85585  5.10350  5.71917  5.15228  2.03311  5.16458  5.36025  2.60322  5.00413  0.67601  3.21743  5.28764  5.27438  4.92691  4.97574  4.53725  4.06716  2.09372  5.46148  4.32139    355 - -
          2.68618  4.42225  2.77519  2.73123  3.46354  2.40513  3.72494  3.29354  2.67741  2.69355  4.24690  2.90347  2.73739  3.18146  2.89801  2.37887  2.77519  2.98518  4.58477  3.61503
          0.01276  4.76340  5.48574  0.61958  0.77255  0.48576  0.95510
    297   2.33087  4.63154  3.63872  3.12554  3.94004  3.65437  4.13261  3.33012  3.09529  3.02959  3.90700  3.51335  2.19288  3.41561  3.46688  2.95874  1.54621  3.05282  5.35389  2.41196    356 - -
          2.68618  4.42225  2.77519  2.73123  3.46354  2.40513  3.72494  3.29354  2.67741  2.69355  4.24690  2.90347  2.73739  3.18146  2.89801  2.37887  2.77519  2.98518  4.58477  3.61503
          0.01276  4.76340  5.48574  0.61958  0.77255  0.48576  0.95510
    298   2.84409  5.04482  3.24650  2.68216  4.30529  3.65736  2.83734  2.84133  2.57535  3.31210  4.12649  3.19229  2.93052  2.99167  1.60906  2.30436  3.07348  3.39510  5.53586  4.21157    357 - -
          2.68618  4.42225  2.77519  2.73123  3.46354  2.40513  3.72494  3.29354  2.67741  2.69355  4.24690  2.90347  2.73739  3.18146  2.89801  2.37887  2.77519  2.98518  4.58477  3.61503
          0.01276  4.76340  5.48574  0.61958  0.77255  0.48576  0.95510
    299   2.02065  3.04334  4.51643  3.92275  2.64257  3.95497  4.29549  2.62726  3.76625  2.05447  3.36610  4.03347  4.32851  3.94926  3.87313  3.25860  1.81772  2.09680  4.88259  3.69902    358 - -
          2.68618  4.42225  2.77519  2.73123  3.46354  2.40513  3.72494  3.29354  2.67741  2.69355  4.24690  2.90347  2.73739  3.18146  2.89801  2.37887  2.77519  2.98518  4.58477  3.61503
          0.01276  4.76340  5.48574  0.61958  0.77255  0.48576  0.95510
    300   3.01620  5.10290  3.17286  3.09894  5.06964  3.55545  4.55239  4.69632  3.52260  4.28170  5.11807  0.66403  4.28396  3.77713  3.93780  2.06487  3.47049  4.10048  6.34629  4.97499    359 - -
          2.68618  4.42225  2.77519  2.73123  3.46354  2.40513  3.72494  3.29354  2.67741  2.69355  4.24690  2.90347  2.73739  3.18146  2.89801  2.37887  2.77519  2.98518  4.58477  3.61503
          0.01276  4.76340  5.48574  0.61958  0.77255  0.48576  0.95510
    301   2.82047  4.39565  3.98155  3.40361  3.51389  3.86802  4.14478  1.78565  3.30120  2.24134  3.50054  3.72290  4.24046  2.60812  2.71599  3.13625  2.50860  1.99312  5.00441  3.79652    360 - -
          2.68618  4.42225  2.77519  2.73123  3.46354  2.40513  3.72494  3.29354  2.67741  2.69355  4.24690  2.90347  2.73739  3.18146  2.89801  2.37887  2.77519  2.98518  4.58477  3.61503
          0.01276  4.76340  5.48574  0.61958  0.77255  0.48576  0.95510
    302   3.06062  4.43626  4.83055  4.24054  3.42756  4.25294  3.12335  1.69013  4.06711  1.29507  3.37872  4.34226  4.58497  4.23304  4.15078  3.56779  3.29306  1.75007  5.09078  3.91777    361 - -
          2.68618  4.42225  2.77519  2.73123  3.46354  2.40513  3.72494  3.29354  2.67741  2.69355  4.24690  2.90347  2.73739  3.18146  2.89801  2.37887  2.77519  2.98518  4.58477  3.61503
          0.01276  4.76340  5.48574  0.61958  0.77255  0.48576  0.95510
    303   3.30416  4.62858  5.06688  4.55329  1.60811  4.39262  4.17613  1.76000  4.34709  2.04004  3.66270  4.41080  4.72543  4.38545  4.32995  3.71848  3.53104  2.88359  2.78427  1.89640    362 - -
          2.68618  4.42225  2.77519  2.73123  3.46354  2.40513  3.72494  3.29354  2.67741  2.69355  4.24690  2.90347  2.73739  3.18146  2.89801  2.37887  2.77519  2.98518  4.58477  3.61503
          0.01276  4.76340  5.48574  0.61958  0.77255  0.48576  0.95510
    304   2.78664  5.13320  2.54320  2.22779  4.41594  2.80924  3.78313  3.10024  2.54897  2.77737  4.19100  2.46386  3.97946  2.90466  3.02867  2.41832  2.59265  3.48991  5.60515  3.09113    363 - -
          2.68618  4.42225  2.77519  2.73123  3.46354  2.40513  3.72494  3.29354  2.67741  2.69355  4.24690  2.90347  2.73739  3.18146  2.89801  2.37887  2.77519  2.98518  4.58477  3.61503
          0.01276  4.76340  5.48574  0.61958  0.77255  0.48576  0.95510
    305   1.53665  4.86799  3.44598  2.98261  4.55683  1.61475  4.15978  3.97764  2.33500  3.59072  4.39852  3.40290  4.10175  3.33171  3.38815  2.87134  2.34682  3.55110  5.81555  4.51695    364 - -
          2.68618  4.42225  2.77519  2.73123  3.46354  2.40513  3.72494  3.29354  2.67741  2.69355  4.24690  2.90347  2.73739  3.18146  2.89801  2.37887  2.77519  2.98518  4.58477  3.61503
          0.01276  4.76340  5.48574  0.61958  0.77255  0.48576  0.95510
    306   1.83521  4.60298  4.28632  4.12944  5.20575  0.69360  5.12043  4.68154  4.25773  4.35863  5.12897  4.00797  4.20410  4.44421  4.47447  2.08139  3.22193  3.89421  6.53277  5.40644    365 - -
          2.68618  4.42225  2.77519  2.73123  3.46354  2.40513  3.72494  3.29354  2.67741  2.69355  4.24690  2.90347  2.73739  3.18146  2.89801  2.37887  2.77519  2.98518  4.58477  3.61503
          0.01276  4.76340  5.48574  0.61958  0.77255  0.48576  0.95510
    307   3.55086  5.66882  2.12323  3.10905  5.57212  0.46824  4.78185  5.21305  3.95686  4.74115  5.64920  3.63133  4.55544  4.02334  4.50395  3.55820  3.97914  4.65002  6.67107  5.40688    366 - -
          2.68618  4.42225  2.77519  2.73123  3.46354  2.40513  3.72494  3.29354  2.67741  2.69355  4.24690  2.90347  2.73739  3.18146  2.89801  2.37887  2.77519  2.98518  4.58477  3.61503
          0.01276  4.76340  5.48574  0.61958  0.77255  0.48576  0.95510
    308   2.90286  5.39737  2.97331  2.12367  4.73842  2.78525  2.15324  4.21718  1.82256  3.69314  4.44828  2.18751  4.02936  2.93266  3.02383  2.85795  3.13613  3.78806  5.82112  4.41697    367 - -
          2.68618  4.42225  2.77519  2.73123  3.46354  2.40513  3.72494  3.29354  2.67741  2.69355  4.24690  2.90347  2.73739  3.18146  2.89801  2.37887  2.77519  2.98518  4.58477  3.61503
          0.01276  4.76340  5.48574  0.61958  0.77255  0.48576  0.95510
    309   2.44828  4.61477  4.84328  4.35421  0.94113  4.20032  4.65149  2.66234  4.21808  2.46943  3.64398  4.39962  4.65930  4.38591  4.33135  3.57519  3.44830  1.99708  5.10963  3.73104    368 - -
          2.68618  4.42225  2.77519  2.73123  3.46354  2.40513  3.72494  3.29354  2.67741  2.69355  4.24690  2.90347  2.73739  3.18146  2.89801  2.37887  2.77519  2.98518  4.58477  3.61503
          0.01276  4.76340  5.48574  0.61958  0.77255  0.48576  0.95510
    310   2.86341  3.06498  4.19646  2.76493  3.35908  3.93627  4.19544  2.78845  3.50366  1.56474  3.46216  3.87002  4.30864  3.75472  3.71279  3.22363  3.09689  2.60235  4.89042  1.78356    369 - -
          2.68618  4.42225  2.77519  2.73123  3.46354  2.40513  3.72494  3.29354  2.67741  2.69355  4.24690  2.90347  2.73739  3.18146  2.89801  2.37887  2.77519  2.98518  4.58477  3.61503
          0.01276  4.76340  5.48574  0.61958  0.77255  0.48576  0.95510
    311   3.99917  5.19454  5.91884  5.38783  3.55396  5.44906  5.82437  1.31055  5.24472  0.71672  3.29914  5.60535  5.48885  5.18553  5.23581  4.87864  4.21872  2.51771  5.81350  4.81610    370 - -
          2.68618  4.42225  2.77519  2.73123  3.46354  2.40513  3.72494  3.29354  2.67741  2.69355  4.24690  2.90347  2.73739  3.18146  2.89801  2.37887  2.77519  2.98518  4.58477  3.61503
          0.01276  4.76340  5.48574  0.61958  0.77255  0.48576  0.95510
    312   3.72458  4.94104  5.73177  5.20609  3.75259  5.21602  5.71005  1.77053  5.10005  0.95726  3.50542  5.36620  5.36983  5.16604  5.15595  4.61697  3.96171  1.28409  5.88892  4.81518    371 - -
          2.68618  4.42225  2.77519  2.73123  3.46354  2.40513  3.72494  3.29354  2.67741  2.69355  4.24690  2.90347  2.73739  3.18146  2.89801  2.37887  2.77519  2.98518  4.58477  3.61503
          0.01276  4.76340  5.48574  0.61958  0.77255  0.48576  0.95510
    313   2.23414  4.30664  4.36738  3.78399  3.41408  3.95197  4.28916  2.65794  3.65631  1.64824  2.66369  3.96907  4.32867  3.87021  3.82228  2.19811  3.08098  1.84477  4.94769  3.75989    372 - -
          2.68618  4.42225  2.77519  2.73123  3.46354  2.40513  3.72494  3.29354  2.67741  2.69355  4.24690  2.90347  2.73739  3.18146  2.89801  2.37887  2.77519  2.98518  4.58477  3.61503
          0.01276  4.76340  5.48574  0.61958  0.77255  0.48576  0.95510
    314   2.89229  5.16352  2.45277  2.62755  4.44896  3.60701  3.92576  3.93395  2.75525  3.50800  4.31435  3.15717  1.68520  3.07566  3.23751  1.86311  3.15056  3.57009  5.69657  2.94551    373 - -
          2.68618  4.42225  2.77519  2.73123  3.46354  2.40513  3.72494  3.29354  2.67741  2.69355  4.24690  2.90347  2.73739  3.18146  2.89801  2.37887  2.77519  2.98518  4.58477  3.61503
          0.01276  4.76340  5.48574  0.61958  0.77255  0.48576  0.95510
    315   3.08021  5.37083  3.17651  2.74502  4.47177  3.75198  3.92819  4.12954  1.78964  3.64312  4.46685  1.24009  4.18336  3.08413  2.93722  3.06400  3.30724  3.77215  5.67263  2.90165    374 - -
          2.68618  4.42225  2.77519  2.73123  3.46354  2.40513  3.72494  3.29354  2.67741  2.69355  4.24690  2.90347  2.73739  3.18146  2.89801  2.37887  2.77519  2.98518  4.58477  3.61503
          0.01276  4.76340  5.48574  0.61958  0.77255  0.48576  0.95510
    316   2.89327  4.48488  4.07278  3.52669  3.69504  3.92348  4.32016  2.23145  3.45029  2.69523  3.65532  2.79748  4.34074  3.73522  3.73548  3.22173  1.42168  1.77303  5.21495  3.99957    375 - -
          2.68618  4.42225  2.77519  2.73123  3.46354  2.40513  3.72494  3.29354  2.67741  2.69355  4.24690  2.90347  2.73739  3.18146  2.89801  2.37887  2.77519  2.98518  4.58477  3.61503
          0.01276  4.76340  5.48574  0.61958  0.77255  0.48576  0.95510
    317   3.36543  6.01641  1.48145  1.21942  5.31508  3.64509  4.17676  4.85844  3.19079  4.31612  5.14718  3.09447  1.99337  3.33301  3.80475  3.23728  3.65087  4.39778  6.45804  4.92601    376 - -
          2.68618  4.42225  2.77519  2.73123  3.46354  2.40513  3.72494  3.29354  2.67741  2.69355  4.24690  2.90347  2.73739  3.18146  2.89801  2.37887  2.77519  2.98518  4.58477  3.61503
          0.01276  4.76340  5.48574  0.61958  0.77255  0.48576  0.95510
    318   2.90811  5.41560  2.91403  1.48025  4.75583  2.69184  3.84267  4.24190  2.01743  3.72065  4.47494  2.53238  4.02935  2.95175  3.10432  2.26233  3.14723  3.80729  5.85441  4.43584    377 - -
          2.68618  4.42225  2.77519  2.73123  3.46354  2.40513  3.72494  3.29354  2.67741  2.69355  4.24690  2.90347  2.73739  3.18146  2.89801  2.37887  2.77519  2.98518  4.58477  3.61503
          0.27545  4.76340  1.46002  0.61958  0.77255  0.48576  0.95510
    319   1.44360  5.28306  2.09719  2.47572  4.75346  3.45698  3.95639  4.22696  2.85952  3.77060  4.57729  1.83243  4.02178  3.10738  3.38420  2.89688  3.22361  3.79585  5.94845  4.52793    378 - -
          2.68618  4.42225  2.77519  2.73123  3.46354  2.40513  3.72494  3.29354  2.67741  2.69355  4.24690  2.90347  2.73739  3.18146  2.89801  2.37887  2.77519  2.98518  4.58477  3.61503
          0.01657  4.50452  5.22686  0.61958  0.77255  0.89631  0.52437
    320   2.74450  4.55736  3.48334  2.39415  3.70910  3.68303  3.91093  2.43098  2.81987  2.25656  3.63855  3.35474  4.06186  3.18013  2.02262  2.92227  2.97443  2.32607  5.13363  3.88451    379 - -
          2.68504  4.42248  2.77542  2.73055  3.46377  2.40535  3.72517  3.29377  2.67687  2.69378  4.24712  2.90369  2.73762  3.18169  2.89823  2.37883  2.77542  2.98541  4.58500  3.61526
          0.63767  0.76333  5.22686  0.68464  0.70172  0.29466  1.36565
    321   3.69300  4.90380  5.73047  5.21591  3.83515  5.21552  5.75280  1.46322  5.11990  1.14404  3.58657  5.36879  5.38345  5.21904  5.19248  4.62141  3.93468  1.25473  5.95757  4.85831    382 - -
          2.68618  4.42225  2.77519  2.73123  3.46354  2.40513  3.72494  3.29354  2.67741  2.69355  4.24690  2.90347  2.73739  3.18146  2.89801  2.37887  2.77519  2.98518  4.58477  3.61503
          0.01276  4.76340  5.48574  0.61958  0.77255  0.48576  0.95510
    322   2.93670  5.46986  2.39981  1.38820  4.80282  3.58772  3.86154  4.29648  2.02392  3.76936  4.52358  2.45877  4.04131  2.97196  3.15840  2.88026  2.55565  3.85585  5.90105  4.46977    383 - -
          2.68618  4.42225  2.77519  2.73123  3.46354  2.40513  3.72494  3.29354  2.67741  2.69355  4.24690  2.90347  2.73739  3.18146  2.89801  2.37887  2.77519  2.98518  4.58477  3.61503
          0.01276  4.76340  5.48574  0.61958  0.77255  0.48576  0.95510
    323   2.84332  5.31233  2.53827  2.52779  4.65753  2.77267  3.78658  4.12915  1.44931  3.61377  4.36568  3.07005  3.99773  2.89044  2.48747  2.80941  2.42432  3.70575  5.74681  4.35387    384 - -
          2.68618  4.42225  2.77519  2.73123  3.46354  2.40513  3.72494  3.29354  2.67741  2.69355  4.24690  2.90347  2.73739  3.18146  2.89801  2.37887  2.77519  2.98518  4.58477  3.61503
          0.01276  4.76340  5.48574  0.61958  0.77255  0.48576  0.95510
    324   2.42411  2.79134  4.38243  3.79248  3.37685  3.93900  4.25761  1.92117  2.86252  1.65398  3.38587  3.96101  4.30859  3.86193  3.80219  3.23321  2.44831  2.46591  4.89774  3.70972    385 - -
          2.68618  4.42225  2.77519  2.73123  3.46354  2.40513  3.72494  3.29354  2.67741  2.69355  4.24690  2.90347  2.73739  3.18146  2.89801  2.37887  2.77519  2.98518  4.58477  3.61503
          0.01276  4.76340  5.48574  0.61958  0.77255  0.48576  0.95510
    325   2.84145  5.01116  3.26587  2.29007  4.25446  3.66745  3.84611  2.91529  1.98608  2.74118  4.08303  3.20285  4.05258  2.99948  1.83405  2.88094  3.06766  2.62815  5.50292  4.18667    386 - -
          2.68618  4.42225  2.77519  2.73123  3.46354  2.40513  3.72494  3.29354  2.67741  2.69355  4.24690  2.90347  2.73739  3.18146  2.89801  2.37887  2.77519  2.98518  4.58477  3.61503
          0.01276  4.76340  5.48574  0.61958  0.77255  0.48576  0.95510
    326   2.82258  5.31262  3.05268  1.74381  4.65836  3.58388  3.76722  4.13577  1.92103  3.61257  4.35701  2.55798  3.98049  2.86718  2.37471  2.40898  2.60204  3.70447  5.73991  4.34086    387 - -
          2.68618  4.42225  2.77519  2.73123  3.46354  2.40513  3.72494  3.29354  2.67741  2.69355  4.24690  2.90347  2.73739  3.18146  2.89801  2.37887  2.77519  2.98518  4.58477  3.61503
          0.01276  4.76340  5.48574  0.61958  0.77255  0.48576  0.95510
    327   2.36946  5.29401  3.03797  1.98064  4.63441  3.56844  2.94321  4.11477  2.48810  3.59553  4.33727  2.55551  3.96434  2.48265  2.18606  2.27749  3.03085  3.68244  5.72766  4.32265    388 - -
          2.68618  4.42225  2.77519  2.73123  3.46354  2.40513  3.72494  3.29354  2.67741  2.69355  4.24690  2.90347  2.73739  3.18146  2.89801  2.37887  2.77519  2.98518  4.58477  3.61503
          0.01276  4.76340  5.48574  0.61958  0.77255  0.48576  0.95510
    328   3.48083  4.78584  5.21212  4.70666  1.77180  4.59684  4.37741  1.01199  4.51025  2.35893  3.59543  4.60460  4.89414  4.53882  4.50358  3.93417  3.70662  2.82751  2.69895  3.04816    389 - -
          2.68618  4.42225  2.77519  2.73123  3.46354  2.40513  3.72494  3.29354  2.67741  2.69355  4.24690  2.90347  2.73739  3.18146  2.89801  2.37887  2.77519  2.98518  4.58477  3.61503
          0.01276  4.76340  5.48574  0.61958  0.77255  0.48576  0.95510
    329   2.83106  5.32515  2.08780  1.91214  4.65737  2.76863  3.78602  3.05791  2.54043  3.62496  4.37224  2.22282  3.98296  2.88969  2.61071  2.79229  3.06516  3.70943  5.76351  4.35251    390 - -
          2.68618  4.42225  2.77519  2.73123  3.46354  2.40513  3.72494  3.29354  2.67741  2.69355  4.24690  2.90347  2.73739  3.18146  2.89801  2.37887  2.77519  2.98518  4.58477  3.61503
          0.01276  4.76340  5.48574  0.61958  0.77255  0.48576  0.95510
    330   2.81055  5.27335  3.05822  1.73133  4.60417  3.58081  3.76750  4.07491  2.49425  2.83992  4.32006  2.32175  3.97640  2.33472  2.46989  2.78029  2.58166  3.65679  5.71106  4.31637    391 - -
          2.68618  4.42225  2.77519  2.73123  3.46354  2.40513  3.72494  3.29354  2.67741  2.69355  4.24690  2.90347  2.73739  3.18146  2.89801  2.37887  2.77519  2.98518  4.58477  3.61503
          0.01276  4.76340  5.48574  0.61958  0.77255  0.48576  0.95510
    331   2.79457  4.55422  3.61022  1.96685  2.89988  2.88065  4.00599  3.06173  3.00806  2.76917  3.65727  3.46895  4.13853  3.31729  3.37636  2.99776  2.51653  2.37325  2.46014  3.88291    392 - -
          2.68618  4.42225  2.77519  2.73123  3.46354  2.40513  3.72494  3.29354  2.67741  2.69355  4.24690  2.90347  2.73739  3.18146  2.89801  2.37887  2.77519  2.98518  4.58477  3.61503
          0.01276  4.76340  5.48574  0.61958  0.77255  0.48576  0.95510
    332   2.33733  2.66867  4.84565  4.27661  3.53518  4.16728  4.63878  2.46693  4.11222  1.09573  3.48211  4.33971  4.56278  4.28211  4.19781  3.50631  3.27518  1.91261  5.17395  4.00317    393 - -
          2.68618  4.42225  2.77519  2.73123  3.46354  2.40513  3.72494  3.29354  2.67741  2.69355  4.24690  2.90347  2.73739  3.18146  2.89801  2.37887  2.77519  2.98518  4.58477  3.61503
          0.01276  4.76340  5.48574  0.61958  0.77255  0.48576  0.95510
    333   2.81639  4.26090  4.39684  3.80508  2.24377  3.93592  4.23050  2.27325  2.86649  1.53952  3.36823  3.03988  4.30231  3.86098  3.79745  3.22947  3.04817  2.50915  3.14796  3.63444    394 - -
          2.68618  4.42225  2.77519  2.73123  3.46354  2.40513  3.72494  3.29354  2.67741  2.69355  4.24690  2.90347  2.73739  3.18146  2.89801  2.37887  2.77519  2.98518  4.58477  3.61503
          0.01276  4.76340  5.48574  0.61958  0.77255  0.48576  0.95510
    334   2.99958  5.48754  3.00556  1.93473  4.84920  3.65996  3.86728  4.31814  1.44716  3.77442  4.54090  2.13067  4.09248  2.28811  2.95577  2.94757  3.22781  3.89088  5.88130  4.49725    395 - -
          2.68618  4.42225  2.77519  2.73123  3.46354  2.40513  3.72494  3.29354  2.67741  2.69355  4.24690  2.90347  2.73739  3.18146  2.89801  2.37887  2.77519  2.98518  4.58477  3.61503
          0.01276  4.76340  5.48574  0.61958  0.77255  0.48576  0.95510
    335   2.79660  4.94763  3.22960  2.02118  3.08478  3.63724  2.77602  3.58267  2.28380  3.19913  2.99542  3.18089  4.02554  3.00086  2.53563  2.84455  3.02707  3.27322  2.88235  4.12986    396 - -
          2.68618  4.42225  2.77519  2.73123  3.46354  2.40513  3.72494  3.29354  2.67741  2.69355  4.24690  2.90347  2.73739  3.18146  2.89801  2.37887  2.77519  2.98518  4.58477  3.61503
          0.01276  4.76340  5.48574  0.61958  0.77255  0.48576  0.95510
    336   2.79916  4.47495  3.78043  3.21980  1.87595  2.80070  4.08482  2.97143  2.56024  2.70081  3.60224  3.59022  4.18282  3.45400  3.47833  3.05149  2.01581  2.32239  5.08219  3.85529    397 - -
          2.68618  4.42225  2.77519  2.73123  3.46354  2.40513  3.72494  3.29354  2.67741  2.69355  4.24690  2.90347  2.73739  3.18146  2.89801  2.37887  2.77519  2.98518  4.58477  3.61503
          0.01276  4.76340  5.48574  0.61958  0.77255  0.48576  0.95510
    337   2.81926  5.16165  3.13937  2.19830  4.45271  2.39306  3.79350  3.89364  2.21929  3.43761  3.17690  3.10914  4.00289  2.91468  1.97206  2.81482  3.04756  3.52378  5.62161  2.89862    398 - -
          2.68618  4.42225  2.77519  2.73123  3.46354  2.40513  3.72494  3.29354  2.67741  2.69355  4.24690  2.90347  2.73739  3.18146  2.89801  2.37887  2.77519  2.98518  4.58477  3.61503
          0.01276  4.76340  5.48574  0.61958  0.77255  0.48576  0.95510
    338   2.91772  5.28529  2.37160  2.61020  4.78349  1.56239  3.98396  4.26121  2.81167  3.78031  4.55427  2.56948  4.07852  3.11319  3.31560  1.99205  2.47913  3.81413  5.94258  4.54003    399 - -
          2.68551  4.42314  2.77572  2.73135  3.46370  2.40548  3.72584  3.29080  2.67790  2.69306  4.24779  2.90388  2.73829  3.18236  2.89851  2.37923  2.77362  2.98447  4.58309  3.61490
          0.51568  1.17149  2.37512  2.09415  0.13145  0.48576  0.95510
    339   2.80364  5.25566  2.13291  1.83624  4.57437  3.54206  3.76790  4.04473  2.53421  3.55219  2.96928  3.01970  2.91993  2.87845  3.02892  2.13154  3.03934  3.63360  5.70858  4.30692    412 - -
          2.68618  4.42225  2.77519  2.73123  3.46354  2.40513  3.72494  3.29354  2.67741  2.69355  4.24690  2.90347  2.73739  3.18146  2.89801  2.37887  2.77519  2.98518  4.58477  3.61503
          0.01402  4.67034  5.39269  0.61958  0.77255  0.38749  1.13556
    340   2.83971  4.45643  2.89188  3.32196  3.55464  3.86451  4.13839  2.26310  3.26108  1.38922  2.81419  2.78383  4.23854  3.54055  3.56513  3.12799  3.07202  2.66219  5.05558  3.84124    413 - -
          2.68618  4.42225  2.77519  2.73123  3.46354  2.40513  3.72494  3.29354  2.67741  2.69355  4.24690  2.90347  2.73739  3.18146  2.89801  2.37887  2.77519  2.98518  4.58477  3.61503
          0.01276  4.76340  5.48574  0.61958  0.77255  0.48576  0.95510
    341   2.42744  4.91159  2.64325  2.67871  3.06762  3.63619  3.07851  3.53435  2.66888  3.16073  3.98854  3.18827  4.02492  2.56249  3.12266  2.31608  2.48244  2.61759  5.42896  3.06983    414 - -
          2.68618  4.42225  2.77519  2.73123  3.46354  2.40513  3.72494  3.29354  2.67741  2.69355  4.24690  2.90347  2.73739  3.18146  2.89801  2.37887  2.77519  2.98518  4.58477  3.61503
          0.01276  4.76340  5.48574  0.61958  0.77255  0.48576  0.95510
    342   2.88401  4.30618  4.55448  3.96255  2.23188  4.02284  4.34999  2.63243  3.80939  1.41909  3.34909  4.08799  2.92008  3.98978  3.92103  3.32581  2.50232  2.00947  4.92556  3.74496    415 - -
          2.68618  4.42225  2.77519  2.73123  3.46354  2.40513  3.72494  3.29354  2.67741  2.69355  4.24690  2.90347  2.73739  3.18146  2.89801  2.37887  2.77519  2.98518  4.58477  3.61503
          0.01276  4.76340  5.48574  0.61958  0.77255  0.48576  0.95510
    343   2.79247  5.09436  3.12864  2.27877  4.36347  2.33482  2.48796  3.79866  2.22482  3.36623  4.15670  3.10585  3.99159  2.92649  3.03975  2.79965  2.54307  2.87804  5.57463  3.01754    416 - -
          2.68618  4.42225  2.77519  2.73123  3.46354  2.40513  3.72494  3.29354  2.67741  2.69355  4.24690  2.90347  2.73739  3.18146  2.89801  2.37887  2.77519  2.98518  4.58477  3.61503
          0.01276  4.76340  5.48574  0.61958  0.77255  0.48576  0.95510
    344   3.20703  4.66025  4.57494  3.98519  3.62346  4.33327  4.60880  1.31441  2.19346  1.45558  3.51450  4.24972  4.65882  4.04941  3.84543  3.64813  3.43638  2.44203  5.33085  4.16087    417 - -
          2.68618  4.42225  2.77519  2.73123  3.46354  2.40513  3.72494  3.29354  2.67741  2.69355  4.24690  2.90347  2.73739  3.18146  2.89801  2.37887  2.77519  2.98518  4.58477  3.61503
          0.01276  4.76340  5.48574  0.61958  0.77255  0.48576  0.95510
    345   1.76695  3.36512  3.16583  1.83857  4.32947  3.60093  2.84976  3.75623  2.63465  3.34360  4.14586  3.14981  4.01316  2.98649  3.10058  2.37515  3.03978  3.40956  5.56911  4.22404    418 - -
          2.68618  4.42225  2.77519  2.73123  3.46354  2.40513  3.72494  3.29354  2.67741  2.69355  4.24690  2.90347  2.73739  3.18146  2.89801  2.37887  2.77519  2.98518  4.58477  3.61503
          0.01276  4.76340  5.48574  0.61958  0.77255  0.48576  0.95510
    346   2.81933  4.55397  3.66083  2.52073  3.60737  3.78468  4.01668  3.05890  3.05361  2.76458  3.65928  3.50990  4.16680  3.36177  3.40962  1.89503  3.05191  2.37807  2.56416  2.37992    419 - -
          2.68618  4.42225  2.77519  2.73123  3.46354  2.40513  3.72494  3.29354  2.67741  2.69355  4.24690  2.90347  2.73739  3.18146  2.89801  2.37887  2.77519  2.98518  4.58477  3.61503
          0.01276  4.76340  5.48574  0.61958  0.77255  0.48576  0.95510
    347   2.79065  4.98890  2.26382  2.63597  4.23757  2.92215  3.83322  2.91443  2.63652  3.25812  4.07102  2.61182  4.01266  2.98411  3.10067  2.36165  2.41463  2.35789  5.50288  4.16767    420 - -
          2.68618  4.42225  2.77519  2.73123  3.46354  2.40513  3.72494  3.29354  2.67741  2.69355  4.24690  2.90347  2.73739  3.18146  2.89801  2.37887  2.77519  2.98518  4.58477  3.61503
          0.01276  4.76340  5.48574  0.61958  0.77255  0.48576  0.95510
    348   2.11461  5.26965  2.61108  2.23825  4.60235  2.78599  3.75423  4.07973  2.17877  3.56957  4.31400  3.03614  3.95860  2.85501  2.52798  2.27848  3.01995  3.65372  5.70968  3.16107    421 - -
          2.68618  4.42225  2.77519  2.73123  3.46354  2.40513  3.72494  3.29354  2.67741  2.69355  4.24690  2.90347  2.73739  3.18146  2.89801  2.37887  2.77519  2.98518  4.58477  3.61503
          0.01276  4.76340  5.48574  0.61958  0.77255  0.48576  0.95510
    349   2.28709  5.03748  2.66324  2.24629  2.30183  3.61030  3.81855  3.71053  2.61255  2.70415  4.10620  2.60139  2.93864  2.96110  3.08236  2.81858  3.02840  3.37567  5.53264  4.18694    422 - -
          2.68618  4.42225  2.77519  2.73123  3.46354  2.40513  3.72494  3.29354  2.67741  2.69355  4.24690  2.90347  2.73739  3.18146  2.89801  2.37887  2.77519  2.98518  4.58477  3.61503
          0.01276  4.76340  5.48574  0.61958  0.77255  0.48576  0.95510
    350   2.82301  4.97420  3.25111  2.69861  4.22076  2.88358  2.84682  3.63497  2.63649  2.30382  4.06896  3.20473  4.04674  3.02190  2.49718  1.64907  3.05767  3.32016  5.49077  4.17092    423 - -
          2.68618  4.42225  2.77519  2.73123  3.46354  2.40513  3.72494  3.29354  2.67741  2.69355  4.24690  2.90347  2.73739  3.18146  2.89801  2.37887  2.77519  2.98518  4.58477  3.61503
          0.01276  4.76340  5.48574  0.61958  0.77255  0.48576  0.95510
    351   2.79001  2.99630  3.35689  2.11185  3.95318  2.81986  3.89917  2.71362  2.35270  3.00225  3.02665  3.27985  4.06401  3.11066  2.57340  2.89646  3.02138  2.63476  5.31181  4.02632    424 - -
          2.68618  4.42225  2.77519  2.73123  3.46354  2.40513  3.72494  3.29354  2.67741  2.69355  4.24690  2.90347  2.73739  3.18146  2.89801  2.37887  2.77519  2.98518  4.58477  3.61503
          0.01276  4.76340  5.48574  0.61958  0.77255  0.48576  0.95510
    352   2.86897  5.30870  3.03979  1.94119  4.63252  3.60804  3.80831  4.09561  2.24044  2.32361  4.36081  1.89061  4.01734  2.40497  2.98965  2.83841  3.09947  3.68924  5.74382  4.35736    425 - -
          2.68618  4.42225  2.77519  2.73123  3.46354  2.40513  3.72494  3.29354  2.67741  2.69355  4.24690  2.90347  2.73739  3.18146  2.89801  2.37887  2.77519  2.98518  4.58477  3.61503
          0.01276  4.76340  5.48574  0.61958  0.77255  0.48576  0.95510
    353   2.99189  5.52244  1.31105  2.10741  4.84877  3.59719  3.90787  4.34282  2.23960  3.82188  4.58690  3.05925  4.07421  3.02551  3.24158  2.41567  2.61167  3.90654  5.96088  4.52292    426 - -
          2.68618  4.42225  2.77519  2.73123  3.46354  2.40513  3.72494  3.29354  2.67741  2.69355  4.24690  2.90347  2.73739  3.18146  2.89801  2.37887  2.77519  2.98518  4.58477  3.61503
          0.01276  4.76340  5.48574  0.61958  0.77255  0.48576  0.95510
    354   2.79251  4.48690  2.77938  3.14997  2.36790  2.88375  4.04561  2.97964  3.10182  1.93789  3.59499  3.54175  4.16288  3.39751  3.44353  2.56069  2.48678  2.40530  5.07601  3.84648    427 - -
          2.68618  4.42225  2.77519  2.73123  3.46354  2.40513  3.72494  3.29354  2.67741  2.69355  4.24690  2.90347  2.73739  3.18146  2.89801  2.37887  2.77519  2.98518  4.58477  3.61503
          0.01276  4.76340  5.48574  0.61958  0.77255  0.48576  0.95510
    355   2.80286  4.96352  3.22997  2.07736  4.19429  2.93184  3.83801  2.77448  2.29621  2.65099  4.03731  3.18020  4.02761  2.99632  2.10946  2.84755  3.03268  3.29139  3.30988  4.14603    428 - -
          2.68618  4.42225  2.77519  2.73123  3.46354  2.40513  3.72494  3.29354  2.67741  2.69355  4.24690  2.90347  2.73739  3.18146  2.89801  2.37887  2.77519  2.98518  4.58477  3.61503
          0.01276  4.76340  5.48574  0.61958  0.77255  0.48576  0.95510
    356   2.97354  5.50023  2.01941  2.49584  4.83912  2.69115  3.89901  4.33408  2.20333  3.81148  4.57292  1.64767  4.06505  3.01480  3.22575  2.25057  3.22068  3.89389  5.94827  4.51199    429 - -
          2.68636  4.42243  2.77391  2.73141  3.46276  2.40531  3.72513  3.29372  2.67759  2.69373  4.24708  2.90317  2.73758  3.18164  2.89755  2.37905  2.77538  2.98536  4.58495  3.61521
          0.34629  1.24289  5.48575  0.68278  0.70362  0.48576  0.95510
    357   3.28094  4.66891  4.75930  4.24714  1.10030  4.31839  4.10649  3.11702  4.09286  2.74343  2.76031  4.25188  4.66922  4.21121  4.18548  2.62922  3.51180  2.95385  4.41492  1.83812    432 - -
          2.68618  4.42225  2.77519  2.73123  3.46354  2.40513  3.72494  3.29354  2.67741  2.69355  4.24690  2.90347  2.73739  3.18146  2.89801  2.37887  2.77519  2.98518  4.58477  3.61503
          0.01276  4.76340  5.48574  0.61958  0.77255  0.48576  0.95510
    358   1.87236  5.16512  3.12083  2.19168  4.45991  3.60175  3.78862  2.99084  2.20381  3.44546  4.22356  3.09681  3.99369  2.90782  2.14093  2.46088  3.03891  3.52892  5.62801  4.26122    433 - -
          2.68618  4.42225  2.77519  2.73123  3.46354  2.40513  3.72494  3.29354  2.67741  2.69355  4.24690  2.90347  2.73739  3.18146  2.89801  2.37887  2.77519  2.98518  4.58477  3.61503
          0.01276  4.76340  5.48574  0.61958  0.77255  0.48576  0.95510
    359   2.34674  4.85473  3.28664  2.72836  4.06654  3.65082  3.87206  2.70559  2.08699  3.10468  3.94362  2.65452  4.04208  3.05606  3.15550  2.45826  2.14399  2.61630  5.39028  4.08601    434 - -
          2.68618  4.42225  2.77519  2.73123  3.46354  2.40513  3.72494  3.29354  2.67741  2.69355  4.24690  2.90347  2.73739  3.18146  2.89801  2.37887  2.77519  2.98518  4.58477  3.61503
          0.01276  4.76340  5.48574  0.61958  0.77255  0.48576  0.95510
    360   2.98852  4.44773  4.43078  3.84686  3.47721  4.11695  4.42263  2.21073  1.93619  1.64637  2.55471  4.08014  4.46302  3.94897  3.90433  3.40879  3.21988  1.86960  5.09227  3.91588    435 - -
          2.68618  4.42225  2.77519  2.73123  3.46354  2.40513  3.72494  3.29354  2.67741  2.69355  4.24690  2.90347  2.73739  3.18146  2.89801  2.37887  2.77519  2.98518  4.58477  3.61503
          0.01276  4.76340  5.48574  0.61958  0.77255  0.48576  0.95510
    361   2.79713  4.32024  4.10584  3.52451  2.80830  3.87194  4.16139  2.77593  3.42329  2.13202  2.70893  3.79072  4.24359  3.67020  2.31471  2.59718  2.36532  2.57685  2.61505  3.72214    436 - -
          2.68618  4.42225  2.77519  2.73123  3.46354  2.40513  3.72494  3.29354  2.67741  2.69355  4.24690  2.90347  2.73739  3.18146  2.89801  2.37887  2.77519  2.98518  4.58477  3.61503
          0.01276  4.76340  5.48574  0.61958  0.77255  0.48576  0.95510
    362   2.88308  5.37411  2.56555  2.19763  4.73335  3.61934  3.79384  4.20644  1.70122  3.66915  4.41875  3.08621  4.02052  2.02223  2.11104  2.84152  3.10951  3.77401  5.78199  4.39367    437 - -
          2.68618  4.42225  2.77519  2.73123  3.46354  2.40513  3.72494  3.29354  2.67741  2.69355  4.24690  2.90347  2.73739  3.18146  2.89801  2.37887  2.77519  2.98518  4.58477  3.61503
          0.01276  4.76340  5.48574  0.61958  0.77255  0.48576  0.95510
    363   2.80154  3.35641  3.05850  1.94960  4.61551  2.89291  2.86089  4.09040  1.91618  3.57733  4.32336  2.60982  3.96838  2.85928  2.47079  2.76912  3.03149  3.66533  5.71368  4.31530    438 - -
          2.68618  4.42225  2.77519  2.73123  3.46354  2.40513  3.72494  3.29354  2.67741  2.69355  4.24690  2.90347  2.73739  3.18146  2.89801  2.37887  2.77519  2.98518  4.58477  3.61503
          0.01276  4.76340  5.48574  0.61958  0.77255  0.48576  0.95510
    364   3.32898  4.63640  5.21309  4.65451  3.70471  4.64995  5.08016  1.91827  4.51491  1.19893  3.55980  4.76805  4.94277  4.67712  4.60597  3.99643  2.50603  1.34804  5.52219  4.36526    439 - -
          2.68618  4.42225  2.77519  2.73123  3.46354  2.40513  3.72494  3.29354  2.67741  2.69355  4.24690  2.90347  2.73739  3.18146  2.89801  2.37887  2.77519  2.98518  4.58477  3.61503
          0.01276  4.76340  5.48574  0.61958  0.77255  0.48576  0.95510
    365   2.81329  4.51555  3.71421  3.14898  2.61740  2.51482  2.37181  3.01265  3.09956  2.72364  2.81255  3.54283  4.17500  3.39718  3.44442  2.18468  3.04546  2.79068  5.03730  2.86420    440 - -
          2.68618  4.42225  2.77519  2.73123  3.46354  2.40513  3.72494  3.29354  2.67741  2.69355  4.24690  2.90347  2.73739  3.18146  2.89801  2.37887  2.77519  2.98518  4.58477  3.61503
          0.01276  4.76340  5.48574  0.61958  0.77255  0.48576  0.95510
    366   2.88262  5.29105  2.96498  1.53981  4.61473  2.17326  3.85650  4.07754  2.64203  2.78483  4.37746  2.51772  4.03100  2.97747  3.13400  2.43031  3.12585  3.67861  5.77378  4.37894    441 - -
          2.68618  4.42225  2.77519  2.73123  3.46354  2.40513  3.72494  3.29354  2.67741  2.69355  4.24690  2.90347  2.73739  3.18146  2.89801  2.37887  2.77519  2.98518  4.58477  3.61503
          0.01276  4.76340  5.48574  0.61958  0.77255  0.48576  0.95510
    367   1.94750  5.09009  3.22290  2.69041  4.43095  3.63731  3.87987  3.83190  1.44233  3.42336  4.22956  2.57958  4.05835  3.01884  3.02693  2.87853  3.10088  2.64981  5.63382  4.30044    442 - -
          2.68618  4.42225  2.77519  2.73123  3.46354  2.40513  3.72494  3.29354  2.67741  2.69355  4.24690  2.90347  2.73739  3.18146  2.89801  2.37887  2.77519  2.98518  4.58477  3.61503
          0.01276  4.76340  5.48574  0.61958  0.77255  0.48576  0.95510
    368   2.42807  4.44056  4.82543  4.24673  3.54637  4.27374  4.65154  1.99931  4.09866  1.19405  3.48371  4.36368  4.61849  4.27967  4.20569  3.59355  2.51634  1.85469  5.19339  4.01801    443 - -
          2.68618  4.42225  2.77519  2.73123  3.46354  2.40513  3.72494  3.29354  2.67741  2.69355  4.24690  2.90347  2.73739  3.18146  2.89801  2.37887  2.77519  2.98518  4.58477  3.61503
          0.01276  4.76340  5.48574  0.61958  0.77255  0.48576  0.95510
    369   2.36778  5.33618  2.05467  1.89830  4.66531  3.57517  3.80834  4.14447  2.57571  3.63762  4.39087  2.24180  3.99812  2.91598  3.07525  2.42349  3.08940  2.83931  5.78259  4.37118    444 - -
          2.68618  4.42225  2.77519  2.73123  3.46354  2.40513  3.72494  3.29354  2.67741  2.69355  4.24690  2.90347  2.73739  3.18146  2.89801  2.37887  2.77519  2.98518  4.58477  3.61503
          0.01276  4.76340  5.48574  0.61958  0.77255  0.48576  0.95510
    370   2.81082  5.30313  2.60570  1.98060  4.64634  3.57672  3.76099  4.12508  1.95525  3.60340  4.34631  3.04615  3.97213  2.44180  2.12511  2.77466  3.04075  2.73387  5.73262  4.33100    445 - -
          2.68618  4.42225  2.77519  2.73123  3.46354  2.40513  3.72494  3.29354  2.67741  2.69355  4.24690  2.90347  2.73739  3.18146  2.89801  2.37887  2.77519  2.98518  4.58477  3.61503
          0.01276  4.76340  5.48574  0.61958  0.77255  0.48576  0.95510
    371   2.03350  5.20963  3.10256  2.19010  4.52028  3.59493  3.77801  3.09290  1.91123  3.49602  4.26314  3.08114  3.98678  2.89004  2.24626  2.41734  3.03935  3.58216  5.66097  4.28414    446 - -
          2.68618  4.42225  2.77519  2.73123  3.46354  2.40513  3.72494  3.29354  2.67741  2.69355  4.24690  2.90347  2.73739  3.18146  2.89801  2.37887  2.77519  2.98518  4.58477  3.61503
          0.01276  4.76340  5.48574  0.61958  0.77255  0.48576  0.95510
    372   3.33265  5.31471  3.87689  3.30098  4.72245  4.00792  4.17108  3.82746  0.68944  3.56979  4.53943  3.68830  4.45037  3.33562  2.76608  3.40821  3.57317  2.43196  5.84322  4.63197    447 - -
          2.68618  4.42225  2.77519  2.73123  3.46354  2.40513  3.72494  3.29354  2.67741  2.69355  4.24690  2.90347  2.73739  3.18146  2.89801  2.37887  2.77519  2.98518  4.58477  3.61503
          0.01276  4.76340  5.48574  0.61958  0.77255  0.48576  0.95510
    373   2.44911  5.02361  3.26923  2.69676  4.26458  3.67049  2.74075  3.67812  1.74269  2.23074  4.09575  3.20406  4.05527  2.99693  2.48951  2.88501  3.07353  3.36120  5.50646  3.18329    448 - -
          2.68618  4.42225  2.77519  2.73123  3.46354  2.40513  3.72494  3.29354  2.67741  2.69355  4.24690  2.90347  2.73739  3.18146  2.89801  2.37887  2.77519  2.98518  4.58477  3.61503
          0.01276  4.76340  5.48574  0.61958  0.77255  0.48576  0.95510
    374   2.82937  4.89722  3.32562  2.75548  2.93443  3.68293  3.01615  3.50417  2.28371  3.13743  2.97705  3.24969  4.06737  3.05480  1.68936  2.90119  2.56784  3.21532  5.40949  4.11122    449 - -
          2.68618  4.42225  2.77519  2.73123  3.46354  2.40513  3.72494  3.29354  2.67741  2.69355  4.24690  2.90347  2.73739  3.18146  2.89801  2.37887  2.77519  2.98518  4.58477  3.61503
          0.01276  4.76340  5.48574  0.61958  0.77255  0.48576  0.95510
    375   2.92762  5.25558  3.26649  2.68152  4.58775  2.86583  3.82926  4.01459  1.88182  3.53113  3.18105  3.19371  2.89524  2.94866  1.53010  2.91890  3.14666  3.64386  5.68143  4.35319    450 - -
          2.68618  4.42225  2.77519  2.73123  3.46354  2.40513  3.72494  3.29354  2.67741  2.69355  4.24690  2.90347  2.73739  3.18146  2.89801  2.37887  2.77519  2.98518  4.58477  3.61503
          0.01276  4.76340  5.48574  0.61958  0.77255  0.48576  0.95510
    376   3.53123  4.82476  5.17094  4.71424  1.34594  4.56064  4.11011  3.23111  4.51168  2.06488  2.58115  4.49849  4.88103  4.50166  4.48027  3.89440  3.75496  3.11416  2.75430  1.53747    451 - -
          2.68618  4.42225  2.77519  2.73123  3.46354  2.40513  3.72494  3.29354  2.67741  2.69355  4.24690  2.90347  2.73739  3.18146  2.89801  2.37887  2.77519  2.98518  4.58477  3.61503
          0.01276  4.76340  5.48574  0.61958  0.77255  0.48576  0.95510
    377   2.36659  5.25557  2.43294  2.17727  4.57763  3.56955  3.76797  4.04867  2.51711  3.55140  4.30397  3.04584  3.96854  2.47646  3.00745  1.90889  2.62418  3.63413  5.70262  3.04563    452 - -
          2.68618  4.42225  2.77519  2.73123  3.46354  2.40513  3.72494  3.29354  2.67741  2.69355  4.24690  2.90347  2.73739  3.18146  2.89801  2.37887  2.77519  2.98518  4.58477  3.61503
          0.01276  4.76340  5.48574  0.61958  0.77255  0.48576  0.95510
    378   2.42305  4.80285  3.32337  2.12733  2.94648  3.66658  3.88509  3.38465  2.37884  2.41875  3.88795  3.25494  2.94399  3.08507  3.18232  2.88204  2.53345  3.10808  5.33990  2.99748    453 - -
          2.68618  4.42225  2.77519  2.73123  3.46354  2.40513  3.72494  3.29354  2.67741  2.69355  4.24690  2.90347  2.73739  3.18146  2.89801  2.37887  2.77519  2.98518  4.58477  3.61503
          0.01276  4.76340  5.48574  0.61958  0.77255  0.48576  0.95510
    379   2.32922  2.96144  3.45903  2.48493  3.84824  3.71362  3.94128  2.63293  2.14400  2.10841  3.77542  3.35545  4.09698  3.18782  2.68556  2.94135  3.02827  2.97034  5.23861  3.97368    454 - -
          2.68618  4.42225  2.77519  2.73123  3.46354  2.40513  3.72494  3.29354  2.67741  2.69355  4.24690  2.90347  2.73739  3.18146  2.89801  2.37887  2.77519  2.98518  4.58477  3.61503
          0.01276  4.76340  5.48574  0.61958  0.77255  0.48576  0.95510
    380   2.35777  5.03427  2.36311  2.26494  3.11917  2.69602  3.81771  3.70765  2.61128  2.33558  4.10359  3.13121  2.93999  2.96022  3.08081  2.81704  3.02640  3.37288  5.53052  4.18536    455 - -
          2.68618  4.42225  2.77519  2.73123  3.46354  2.40513  3.72494  3.29354  2.67741  2.69355  4.24690  2.90347  2.73739  3.18146  2.89801  2.37887  2.77519  2.98518  4.58477  3.61503
          0.01276  4.76340  5.48574  0.61958  0.77255  0.48576  0.95510
    381   2.35011  5.12683  3.10876  2.21822  4.40771  3.59086  3.78790  3.04884  2.25140  2.85795  4.18651  2.16673  3.98388  2.91123  3.03057  2.08671  3.02180  3.48236  5.60104  4.23383    456 - -
          2.68618  4.42225  2.77519  2.73123  3.46354  2.40513  3.72494  3.29354  2.67741  2.69355  4.24690  2.90347  2.73739  3.18146  2.89801  2.37887  2.77519  2.98518  4.58477  3.61503
          0.01276  4.76340  5.48574  0.61958  0.77255  0.48576  0.95510
    382   2.79303  5.08010  2.28337  2.30044  3.15162  2.83120  3.80446  3.77733  2.58609  2.78904  4.14587  3.11035  3.99464  2.93747  3.06063  2.35416  2.10434  3.42735  5.56705  4.21073    457 - -
          2.68618  4.42225  2.77519  2.73123  3.46354  2.40513  3.72494  3.29354  2.67741  2.69355  4.24690  2.90347  2.73739  3.18146  2.89801  2.37887  2.77519  2.98518  4.58477  3.61503
          0.01276  4.76340  5.48574  0.61958  0.77255  0.48576  0.95510
    383   1.79871  4.68023  3.44659  2.88521  3.84673  2.82135  3.93905  2.67203  2.46153  2.43092  3.77467  2.70419  4.09186  3.18503  3.26358  2.93424  3.02346  2.97081  5.23825  2.99134    458 - -
          2.68618  4.42225  2.77519  2.73123  3.46354  2.40513  3.72494  3.29354  2.67741  2.69355  4.24690  2.90347  2.73739  3.18146  2.89801  2.37887  2.77519  2.98518  4.58477  3.61503
          0.01276  4.76340  5.48574  0.61958  0.77255  0.48576  0.95510
    384   1.97455  4.47005  2.87611  3.19254  2.77556  2.32950  4.06497  2.52954  3.14122  2.04724  3.57682  3.57344  4.17754  3.43215  3.47272  3.05081  3.03174  2.72860  5.06275  3.83654    459 - -
          2.68618  4.42225  2.77519  2.73123  3.46354  2.40513  3.72494  3.29354  2.67741  2.69355  4.24690  2.90347  2.73739  3.18146  2.89801  2.37887  2.77519  2.98518  4.58477  3.61503
          0.01276  4.76340  5.48574  0.61958  0.77255  0.48576  0.95510
    385   2.79524  4.54638  3.62386  2.51182  2.96730  3.76211  4.01065  2.52021  2.53731  2.34690  3.64752  2.33691  4.14230  3.32432  3.38081  3.00322  3.02694  1.97078  5.12569  3.88529    460 - -
          2.68618  4.42225  2.77519  2.73123  3.46354  2.40513  3.72494  3.29354  2.67741  2.69355  4.24690  2.90347  2.73739  3.18146  2.89801  2.37887  2.77519  2.98518  4.58477  3.61503
          0.08709  4.76340  2.59204  0.61958  0.77255  0.48576  0.95510
    386   2.31040  4.82397  3.27341  2.31848  4.02798  3.63564  3.84919  2.73919  2.68334  2.49933  3.90760  3.21139  2.23199  3.03649  2.44104  2.85152  3.00316  3.13177  5.35462  4.05467    461 - -
          2.68618  4.42225  2.77519  2.73123  3.46354  2.40513  3.72494  3.29354  2.67741  2.69355  4.24690  2.90347  2.73739  3.18146  2.89801  2.37887  2.77519  2.98518  4.58477  3.61503
          0.24854  4.69005  1.55648  0.61958  0.77255  0.63194  0.75834
    387   2.70281  5.14707  2.52595  2.11228  3.10987  2.68924  3.67024  3.93256  2.05963  3.43981  4.19647  2.95110  3.87223  2.77757  2.42418  2.67647  2.93450  3.52365  5.59430  4.20027    462 - -
          2.68636  4.42243  2.77461  2.73141  3.46372  2.40531  3.72512  3.29372  2.67715  2.69341  4.24708  2.90365  2.73717  3.18164  2.89819  2.37872  2.77537  2.98485  4.58495  3.61521
          0.84077  0.81530  2.07058  0.56564  0.83933  0.94592  0.49155
    388   2.65183  4.58173  3.25619  2.70629  2.70736  3.54414  3.78333  3.14328  2.23817  2.82083  3.68510  2.62286  3.93815  3.01434  3.08294  2.33011  2.88751  2.36348  5.13531  3.85540    465 - -
          2.68618  4.42225  2.77519  2.73123  3.46354  2.40513  3.72494  3.29354  2.67741  2.69355  4.24690  2.90347  2.73739  3.18146  2.89801  2.37887  2.77519  2.98518  4.58477  3.61503
          0.01975  4.33047  5.05281  0.61958  0.77255  0.83574  0.56837
    389   2.69393  4.98230  3.02708  2.48127  4.25857  2.66045  2.89689  3.69154  2.11982  2.71051  4.05467  3.00857  2.94895  2.83025  2.92317  2.29023  2.92667  3.33860  5.46935  4.11586    466 - -
          2.68618  4.42225  2.77519  2.73123  3.46354  2.40513  3.72494  3.29354  2.67741  2.69355  4.24690  2.90347  2.73739  3.18146  2.89801  2.37887  2.77519  2.98518  4.58477  3.61503
          0.01779  4.43396  5.15630  0.61958  0.77255  0.44403  1.02567
    390   2.30131  4.78463  2.51835  2.32550  2.53552  3.62928  2.97646  2.80662  2.70560  3.02257  3.86887  3.21229  4.01705  3.04366  3.14395  2.84501  2.98833  3.09167  5.31275  2.96113    467 - -
          2.68618  4.42225  2.77519  2.73123  3.46354  2.40513  3.72494  3.29354  2.67741  2.69355  4.24690  2.90347  2.73739  3.18146  2.89801  2.37887  2.77519  2.98518  4.58477  3.61503
          0.01402  4.67034  5.39269  0.61958  0.77255  0.66622  0.72082
    391   2.76129  5.21629  2.53065  2.17997  4.53728  2.81684  2.97948  4.00775  2.47922  3.51125  4.26384  2.51004  3.93303  2.48333  2.96885  2.73368  2.99307  2.68460  5.66296  3.01645    468 - -
          2.68618  4.42225  2.77519  2.73123  3.46354  2.40513  3.72494  3.29354  2.67741  2.69355  4.24690  2.90347  2.73739  3.18146  2.89801  2.37887  2.77519  2.98518  4.58477  3.61503
          0.01402  4.67034  5.39269  0.61958  0.77255  0.66622  0.72082
    392   2.77092  5.15047  3.05885  2.23887  4.44867  3.55764  2.90320  2.97264  2.49606  3.43377  4.20628  2.57298  3.95219  2.86608  2.47486  1.78306  3.00162  3.51646  5.61052  4.23508    469 - -
          2.68618  4.42225  2.77519  2.73123  3.46354  2.40513  3.72494  3.29354  2.67741  2.69355  4.24690  2.90347  2.73739  3.18146  2.89801  2.37887  2.77519  2.98518  4.58477  3.61503
          0.01402  4.67034  5.39269  0.61958  0.77255  0.38749  1.13556
    393   2.32621  3.18328  3.68745  3.12053  2.22895  2.85516  4.03353  3.00526  2.24772  2.71970  3.61270  3.52044  4.15459  3.37305  3.42137  2.50333  3.02506  2.78086  5.09056  2.99494    470 - -
          2.68618  4.42225  2.77519  2.73123  3.46354  2.40513  3.72494  3.29354  2.67741  2.69355  4.24690  2.90347  2.73739  3.18146  2.89801  2.37887  2.77519  2.98518  4.58477  3.61503
          0.01276  4.76340  5.48574  0.61958  0.77255  0.48576  0.95510
    394   2.27117  4.73670  3.38400  2.40409  3.91504  2.55135  3.91271  2.68305  2.80370  2.52209  3.82740  3.30151  2.96475  3.13562  3.22603  2.43673  3.02097  3.03446  5.28608  2.92007    471 - -
          2.68618  4.42225  2.77519  2.73123  3.46354  2.40513  3.72494  3.29354  2.67741  2.69355  4.24690  2.90347  2.73739  3.18146  2.89801  2.37887  2.77519  2.98518  4.58477  3.61503
          0.01276  4.76340  5.48574  0.61958  0.77255  0.48576  0.95510
    395   2.85207  5.32259  2.09042  2.15200  4.64418  2.81071  3.80927  4.11950  2.57811  2.76890  4.37623  2.19875  3.99945  2.91871  3.07620  2.81602  2.22293  3.70177  5.76988  4.36223    472 - -
          2.68618  4.42225  2.77519  2.73123  3.46354  2.40513  3.72494  3.29354  2.67741  2.69355  4.24690  2.90347  2.73739  3.18146  2.89801  2.37887  2.77519  2.98518  4.58477  3.61503
          0.01276  4.76340  5.48574  0.61958  0.77255  0.48576  0.95510
    396   2.81055  5.31685  2.47520  2.17631  4.65723  2.67901  3.04247  4.14197  2.50965  3.61983  4.36039  2.20463  3.96855  2.86613  2.21103  2.77131  2.58196  3.70530  5.75086  4.33908    473 - -
          2.68618  4.42225  2.77519  2.73123  3.46354  2.40513  3.72494  3.29354  2.67741  2.69355  4.24690  2.90347  2.73739  3.18146  2.89801  2.37887  2.77519  2.98518  4.58477  3.61503
          0.01276  4.76340  5.48574  0.61958  0.77255  0.48576  0.95510
    397   2.79182  5.07648  3.14279  2.28638  4.34080  3.60367  3.79998  3.77217  2.57228  3.34567  3.08087  3.11390  2.39361  2.51474  2.53591  2.80340  2.23365  3.42312  5.55983  3.11203    474 - -
          2.68618  4.42225  2.77519  2.73123  3.46354  2.40513  3.72494  3.29354  2.67741  2.69355  4.24690  2.90347  2.73739  3.18146  2.89801  2.37887  2.77519  2.98518  4.58477  3.61503
          0.01276  4.76340  5.48574  0.61958  0.77255  0.48576  0.95510
    398   3.99330  0.13958  5.52185  5.49282  5.44793  4.35144  5.97996  4.88419  5.39315  4.67883  5.84668  5.31801  5.09804  5.69649  5.33352  4.25828  4.52683  4.53081  6.53890  5.70337    475 - -
          2.68618  4.42225  2.77519  2.73123  3.46354  2.40513  3.72494  3.29354  2.67741  2.69355  4.24690  2.90347  2.73739  3.18146  2.89801  2.37887  2.77519  2.98518  4.58477  3.61503
          0.01276  4.76340  5.48574  0.61958  0.77255  0.48576  0.95510
    399   2.36677  5.26693  1.88435  2.18602  4.58979  3.57233  3.77692  4.05967  2.03102  3.56342  4.31740  3.04880  3.97568  2.88323  3.01881  2.78037  2.55356  2.84688  5.71500  4.31555    476 - -
          2.68618  4.42225  2.77519  2.73123  3.46354  2.40513  3.72494  3.29354  2.67741  2.69355  4.24690  2.90347  2.73739  3.18146  2.89801  2.37887  2.77519  2.98518  4.58477  3.61503
          0.01276  4.76340  5.48574  0.61958  0.77255  0.48576  0.95510
    400   2.31183  4.27552  4.25450  2.88483  2.60978  3.89930  4.20196  1.80461  3.54951  2.46960  3.39038  3.87821  4.26899  3.77049  3.73190  2.57679  3.02979  2.18827  4.88709  2.64623    477 - -
          2.68618  4.42225  2.77519  2.73123  3.46354  2.40513  3.72494  3.29354  2.67741  2.69355  4.24690  2.90347  2.73739  3.18146  2.89801  2.37887  2.77519  2.98518  4.58477  3.61503
          0.01276  4.76340  5.48574  0.61958  0.77255  0.48576  0.95510
    401   3.31139  0.54755  4.55365  4.23725  4.04106  3.97885  2.25675  4.06305  3.92144  3.72551  4.71862  4.33113  4.64131  4.38554  4.09194  3.53236  3.73515  3.74830  5.53261  4.09850    478 - -
          2.68618  4.42225  2.77519  2.73123  3.46354  2.40513  3.72494  3.29354  2.67741  2.69355  4.24690  2.90347  2.73739  3.18146  2.89801  2.37887  2.77519  2.98518  4.58477  3.61503
          0.08709  4.76340  2.59204  0.61958  0.77255  0.48576  0.95510
    402   2.92420  4.81099  3.65096  3.18396  2.71257  1.05658  4.15491  3.58300  3.02348  3.22661  4.13174  3.56729  4.22770  3.45457  2.42729  3.06939  3.23243  3.29414  5.35758  3.99103    479 - -
          2.68618  4.42225  2.77519  2.73123  3.46354  2.40513  3.72494  3.29354  2.67741  2.69355  4.24690  2.90347  2.73739  3.18146  2.89801  2.37887  2.77519  2.98518  4.58477  3.61503
          0.21834  4.69005  1.67684  0.61958  0.77255  0.63194  0.75834
    403   3.17922  5.43496  3.46632  2.85821  4.89883  3.81465  3.80256  4.26849  1.76916  3.68425  4.51582  1.98798  4.18938  2.92329  1.29076  3.14913  3.35724  3.90875  5.72017  4.50435    480 - -
          2.68618  4.42225  2.77519  2.73123  3.46354  2.40513  3.72494  3.29354  2.67741  2.69355  4.24690  2.90347  2.73739  3.18146  2.89801  2.37887  2.77519  2.98518  4.58477  3.61503
          0.12965  4.48854  2.20402  0.61958  0.77255  0.91421  0.51222
    404   2.72446  5.01951  2.98868  1.83511  4.27658  3.49617  3.69531  3.73048  2.43424  3.28997  4.08887  3.00274  2.74974  2.82996  2.43628  2.72735  2.95495  3.37739  5.47692  2.69904    481 - -
          2.68659  4.42266  2.77444  2.73122  3.46307  2.40524  3.72536  3.29395  2.67671  2.69360  4.24731  2.90338  2.73727  3.18188  2.89842  2.37902  2.77561  2.98470  4.58518  3.61442
          0.70575  0.69281  5.10007  1.28114  0.32534  0.39998  1.10967
    405   1.63922  4.48144  3.85170  3.28941  3.62903  3.82823  4.13623  2.83128  2.52828  1.71925  3.58646  3.64868  4.22334  3.50400  3.47876  3.10381  3.07473  2.23219  5.12054  3.90284    490 - -
          2.68618  4.42225  2.77519  2.73123  3.46354  2.40513  3.72494  3.29354  2.67741  2.69355  4.24690  2.90347  2.73739  3.18146  2.89801  2.37887  2.77519  2.98518  4.58477  3.61503
          0.01389  4.67921  5.40156  0.61958  0.77255  0.65102  0.73713
    406   2.32258  5.15375  2.43488  2.15585  3.31966  3.54787  3.74068  2.96163  2.18605  3.43986  4.20649  3.03499  3.94058  2.85367  2.55920  2.38217  2.98757  3.52034  5.61387  4.23144    491 - -
          2.68618  4.42225  2.77519  2.73123  3.46354  2.40513  3.72494  3.29354  2.67741  2.69355  4.24690  2.90347  2.73739  3.18146  2.89801  2.37887  2.77519  2.98518  4.58477  3.61503
          0.01389  4.67921  5.40156  0.61958  0.77255  0.65102  0.73713
    407   2.75555  2.85817  3.65770  3.09122  3.62511  3.73087  4.00697  2.98390  3.04076  2.31179  3.59214  3.48898  2.91304  3.34355  2.66060  2.21632  2.41336  2.32679  5.07117  3.83858    492 - -
          2.68618  4.42225  2.77519  2.73123  3.46354  2.40513  3.72494  3.29354  2.67741  2.69355  4.24690  2.90347  2.73739  3.18146  2.89801  2.37887  2.77519  2.98518  4.58477  3.61503
          0.01389  4.67921  5.40156  0.61958  0.77255  0.39477  1.12036
    408   2.01701  5.19608  2.63179  1.96459  4.50117  3.57633  3.76849  3.14883  2.52032  3.48388  3.13020  3.06128  3.96930  2.48611  2.48814  2.77012  3.01850  3.56498  5.65327  4.26819    493 - -
          2.68618  4.42225  2.77519  2.73123  3.46354  2.40513  3.72494  3.29354  2.67741  2.69355  4.24690  2.90347  2.73739  3.18146  2.89801  2.37887  2.77519  2.98518  4.58477  3.61503
          0.01276  4.76340  5.48574  0.61958  0.77255  0.48576  0.95510
    409   1.99363  5.19832  2.22924  2.53839  4.50469  3.58570  3.79162  3.07764  2.54694  3.49004  4.26075  2.54751  3.98750  2.90729  1.99802  2.79461  3.04255  3.56875  5.66534  4.28450    494 - -
          2.68618  4.42225  2.77519  2.73123  3.46354  2.40513  3.72494  3.29354  2.67741  2.69355  4.24690  2.90347  2.73739  3.18146  2.89801  2.37887  2.77519  2.98518  4.58477  3.61503
          0.01276  4.76340  5.48574  0.61958  0.77255  0.48576  0.95510
    410   2.40279  5.25959  2.60320  1.73086  4.58721  2.88866  3.76506  4.06024  2.51143  3.55894  4.30895  3.04374  3.96603  2.86902  2.49515  2.37868  3.02824  2.81120  5.70655  4.30639    495 - -
          2.68618  4.42225  2.77519  2.73123  3.46354  2.40513  3.72494  3.29354  2.67741  2.69355  4.24690  2.90347  2.73739  3.18146  2.89801  2.37887  2.77519  2.98518  4.58477  3.61503
          0.01276  4.76340  5.48574  0.61958  0.77255  0.48576  0.95510
    411   2.87634  5.26608  2.11257  2.13581  4.56630  2.29239  3.85157  2.49610  2.64653  3.55947  4.33995  3.08471  4.02813  2.97581  3.14153  2.06026  3.11666  3.63509  5.74292  4.35271    496 - -
          2.68618  4.42225  2.77519  2.73123  3.46354  2.40513  3.72494  3.29354  2.67741  2.69355  4.24690  2.90347  2.73739  3.18146  2.89801  2.37887  2.77519  2.98518  4.58477  3.61503
          0.01276  4.76340  5.48574  0.61958  0.77255  0.48576  0.95510
    412   2.85459  5.36539  2.34594  1.54791  4.70012  3.57308  3.80155  4.18682  2.19660  3.66613  4.41262  2.57141  3.99486  2.90567  3.06317  2.38222  3.09018  3.75132  5.80001  3.09930    497 - -
          2.68618  4.42225  2.77519  2.73123  3.46354  2.40513  3.72494  3.29354  2.67741  2.69355  4.24690  2.90347  2.73739  3.18146  2.89801  2.37887  2.77519  2.98518  4.58477  3.61503
          0.01276  4.76340  5.48574  0.61958  0.77255  0.48576  0.95510
    413   2.43085  5.33399  1.93762  2.21908  4.67395  3.56652  3.77649  4.16021  2.10989  3.63707  4.37848  3.03319  2.93948  2.44292  3.02185  2.36060  3.05691  3.72237  5.76789  4.35334    498 - -
          2.68618  4.42225  2.77519  2.73123  3.46354  2.40513  3.72494  3.29354  2.67741  2.69355  4.24690  2.90347  2.73739  3.18146  2.89801  2.37887  2.77519  2.98518  4.58477  3.61503
          0.01276  4.76340  5.48574  0.61958  0.77255  0.48576  0.95510
    414   2.87248  5.35134  2.15667  1.93334  4.67276  2.73523  3.82404  4.15077  2.60050  2.35059  4.40602  2.51442  4.01051  2.93471  3.10217  2.26767  3.11002  3.73074  5.79736  4.38532    499 - -
          2.68618  4.42225  2.77519  2.73123  3.46354  2.40513  3.72494  3.29354  2.67741  2.69355  4.24690  2.90347  2.73739  3.18146  2.89801  2.37887  2.77519  2.98518  4.58477  3.61503
          0.01276  4.76340  5.48574  0.61958  0.77255  0.48576  0.95510
    415   2.03271  5.15969  3.09930  2.54523  4.45847  2.92026  3.78240  3.11654  2.53749  3.44772  4.22138  2.52624  3.97988  2.49419  2.20846  2.35657  3.02380  3.52698  5.63032  4.25599    500 - -
          2.68618  4.42225  2.77519  2.73123  3.46354  2.40513  3.72494  3.29354  2.67741  2.69355  4.24690  2.90347  2.73739  3.18146  2.89801  2.37887  2.77519  2.98518  4.58477  3.61503
          0.01276  4.76340  5.48574  0.61958  0.77255  0.48576  0.95510
    416   2.41913  4.27784  4.24873  3.66194  3.38144  3.89823  4.20035  2.28247  2.75487  1.64785  3.39166  3.87449  4.26794  3.76526  3.72537  2.43641  3.03004  2.19108  3.17699  3.69714    501 - -
          2.68618  4.42225  2.77519  2.73123  3.46354  2.40513  3.72494  3.29354  2.67741  2.69355  4.24690  2.90347  2.73739  3.18146  2.89801  2.37887  2.77519  2.98518  4.58477  3.61503
          0.01276  4.76340  5.48574  0.61958  0.77255  0.48576  0.95510
    417   3.99330  0.13958  5.52185  5.49282  5.44793  4.35144  5.97996  4.88419  5.39315  4.67883  5.84668  5.31801  5.09804  5.69649  5.33352  4.25828  4.52683  4.53081  6.53890  5.70337    502 - -
          2.68618  4.42225  2.77519  2.73123  3.46354  2.40513  3.72494  3.29354  2.67741  2.69355  4.24690  2.90347  2.73739  3.18146  2.89801  2.37887  2.77519  2.98518  4.58477  3.61503
          0.01276  4.76340  5.48574  0.61958  0.77255  0.48576  0.95510
    418   2.29630  5.25974  1.98213  2.20990  4.58334  3.56922  3.76779  3.05211  2.20457  3.55624  4.30795  3.04496  2.95963  2.87270  3.00676  2.42066  3.03158  3.63908  5.70602  4.30647    503 - -
          2.68618  4.42225  2.77519  2.73123  3.46354  2.40513  3.72494  3.29354  2.67741  2.69355  4.24690  2.90347  2.73739  3.18146  2.89801  2.37887  2.77519  2.98518  4.58477  3.61503
          0.01276  4.76340  5.48574  0.61958  0.77255  0.48576  0.95510
    419   2.79281  4.43049  2.83718  3.24821  2.88985  2.89196  4.07643  2.48087  3.18734  1.87161  3.53787  3.60993  3.08190  3.47047  3.50074  3.06534  2.50791  2.69609  5.02268  2.86206    504 - -
          2.68618  4.42225  2.77519  2.73123  3.46354  2.40513  3.72494  3.29354  2.67741  2.69355  4.24690  2.90347  2.73739  3.18146  2.89801  2.37887  2.77519  2.98518  4.58477  3.61503
          0.01276  4.76340  5.48574  0.61958  0.77255  0.48576  0.95510
    420   2.72154  0.57143  4.86327  4.70469  4.91587  3.44738  5.29345  4.31406  4.54883  4.12164  4.98732  4.25269  4.28665  4.76105  4.61262  1.92555  3.28264  3.71349  6.33208  5.18626    505 - -
          2.68618  4.42225  2.77519  2.73123  3.46354  2.40513  3.72494  3.29354  2.67741  2.69355  4.24690  2.90347  2.73739  3.18146  2.89801  2.37887  2.77519  2.98518  4.58477  3.61503
          0.01276  4.76340  5.48574  0.61958  0.77255  0.48576  0.95510
    421   2.06597  5.16968  3.12214  1.98614  4.46419  3.60258  3.78636  3.90942  2.00245  2.77728  4.22591  3.09588  3.99332  2.90483  2.39581  2.80199  3.03890  3.53336  5.62912  3.16760    506 - -
          2.68618  4.42225  2.77519  2.73123  3.46354  2.40513  3.72494  3.29354  2.67741  2.69355  4.24690  2.90347  2.73739  3.18146  2.89801  2.37887  2.77519  2.98518  4.58477  3.61503
          0.01276  4.76340  5.48574  0.61958  0.77255  0.48576  0.95510
    422   2.80668  5.27663  2.41889  1.76185  3.27251  2.90567  3.77182  4.07818  2.52123  3.57476  4.32488  3.04332  3.97164  2.87615  2.49521  2.08785  3.03945  3.65804  5.72096  4.31828    507 - -
          2.68618  4.42225  2.77519  2.73123  3.46354  2.40513  3.72494  3.29354  2.67741  2.69355  4.24690  2.90347  2.73739  3.18146  2.89801  2.37887  2.77519  2.98518  4.58477  3.61503
          0.01276  4.76340  5.48574  0.61958  0.77255  0.48576  0.95510
    423   2.81333  4.73335  3.42672  1.82392  2.44849  3.71699  3.94184  2.70387  2.84057  2.89848  3.02405  3.34081  4.10080  2.16733  3.25385  2.94257  3.04455  3.01090  5.27533  3.99910    508 - -
          2.68618  4.42225  2.77519  2.73123  3.46354  2.40513  3.72494  3.29354  2.67741  2.69355  4.24690  2.90347  2.73739  3.18146  2.89801  2.37887  2.77519  2.98518  4.58477  3.61503
          0.01276  4.76340  5.48574  0.61958  0.77255  0.48576  0.95510
    424   2.32347  4.33225  4.19730  2.77543  3.44611  3.92687  4.22902  1.91943  3.51661  2.51321  3.44754  3.86896  4.29711  3.75650  3.73035  3.21045  3.06734  1.86360  4.96060  2.07653    509 - -
          2.68618  4.42225  2.77519  2.73123  3.46354  2.40513  3.72494  3.29354  2.67741  2.69355  4.24690  2.90347  2.73739  3.18146  2.89801  2.37887  2.77519  2.98518  4.58477  3.61503
          0.01276  4.76340  5.48574  0.61958  0.77255  0.48576  0.95510
    425   2.06816  5.02246  3.16398  2.05741  3.02493  3.61347  3.81889  3.69005  2.28861  3.28543  4.09252  2.29913  4.00629  2.96315  3.07723  2.81910  3.02498  2.58838  5.52021  4.17819    510 - -
          2.68618  4.42225  2.77519  2.73123  3.46354  2.40513  3.72494  3.29354  2.67741  2.69355  4.24690  2.90347  2.73739  3.18146  2.89801  2.37887  2.77519  2.98518  4.58477  3.61503
          0.01276  4.76340  5.48574  0.61958  0.77255  0.48576  0.95510
    426   3.77601  4.98427  5.78752  5.26056  3.72194  5.27644  5.75984  1.28549  5.15608  0.95166  3.46696  5.43006  5.40459  5.19232  5.19833  4.68258  4.01010  1.76060  5.89312  4.84168    511 - -
          2.68618  4.42225  2.77519  2.73123  3.46354  2.40513  3.72494  3.29354  2.67741  2.69355  4.24690  2.90347  2.73739  3.18146  2.89801  2.37887  2.77519  2.98518  4.58477  3.61503
          0.01276  4.76340  5.48574  0.61958  0.77255  0.48576  0.95510
    427   2.67727  4.62137  4.17770  3.96606  5.09710  0.80377  4.99028  4.55747  4.06102  4.23092  5.01535  3.94321  4.19862  4.28965  4.31843  2.16908  1.75048  3.84049  6.42262  5.26606    512 - -
          2.68618  4.42225  2.77519  2.73123  3.46354  2.40513  3.72494  3.29354  2.67741  2.69355  4.24690  2.90347  2.73739  3.18146  2.89801  2.37887  2.77519  2.98518  4.58477  3.61503
          0.01276  4.76340  5.48574  0.61958  0.77255  0.48576  0.95510
    428   2.36868  5.31014  2.52180  1.89151  4.65307  2.85062  3.75779  4.13895  2.15245  3.61445  4.35241  2.59728  3.96140  2.85590  2.59916  2.37487  3.03217  3.69984  5.74336  4.33121    513 - -
          2.68618  4.42225  2.77519  2.73123  3.46354  2.40513  3.72494  3.29354  2.67741  2.69355  4.24690  2.90347  2.73739  3.18146  2.89801  2.37887  2.77519  2.98518  4.58477  3.61503
          0.01276  4.76340  5.48574  0.61958  0.77255  0.48576  0.95510
    429   2.01031  5.25329  2.61507  2.01655  4.57933  3.56769  3.75852  3.03357  2.19792  3.55017  4.29962  3.04289  3.96224  2.86179  2.49277  2.37939  3.02122  3.63376  5.69732  4.29850    514 - -
          2.68618  4.42225  2.77519  2.73123  3.46354  2.40513  3.72494  3.29354  2.67741  2.69355  4.24690  2.90347  2.73739  3.18146  2.89801  2.37887  2.77519  2.98518  4.58477  3.61503
          0.01276  4.76340  5.48574  0.61958  0.77255  0.48576  0.95510
    430   2.33227  4.93420  4.94091  4.55072  3.68876  4.38662  5.16074  2.77613  4.37525  0.55645  3.53502  4.67364  4.87352  4.60486  4.50205  3.83518  3.75596  2.80946  5.65469  4.52965    515 - -
          2.68618  4.42225  2.77519  2.73123  3.46354  2.40513  3.72494  3.29354  2.67741  2.69355  4.24690  2.90347  2.73739  3.18146  2.89801  2.37887  2.77519  2.98518  4.58477  3.61503
          0.01276  4.76340  5.48574  0.61958  0.77255  0.48576  0.95510
    431   2.82804  4.94465  3.28756  2.71915  4.16934  3.66915  3.85837  3.57098  2.24730  2.33833  4.02224  3.22119  2.94618  3.02576  1.94103  2.88429  2.41234  3.27001  5.45000  3.03923    516 - -
          2.68634  4.42241  2.77536  2.73102  3.46282  2.40529  3.72511  3.29305  2.67757  2.69327  4.24706  2.90258  2.73756  3.18163  2.89817  2.37903  2.77536  2.98535  4.58493  3.61519
          0.82107  1.34965  1.20161  0.68176  0.70466  0.48576  0.95510
    432   2.92482  5.27439  3.22414  2.62913  4.67042  3.63952  3.71032  4.08430  1.75734  3.54118  4.33558  3.12348  4.01836  1.82738  2.02603  2.32389  3.12812  3.70035  5.62965  4.33632    519 - -
          2.68618  4.42225  2.77519  2.73123  3.46354  2.40513  3.72494  3.29354  2.67741  2.69355  4.24690  2.90347  2.73739  3.18146  2.89801  2.37887  2.77519  2.98518  4.58477  3.61503
          0.01819  4.41162  5.13397  0.61958  0.77255  0.99261  0.46300
    433   2.21747  4.85339  3.07363  2.18980  4.09219  3.50700  2.63958  3.50472  2.52999  3.11647  2.86909  3.05102  3.90532  2.88350  2.98460  2.25650  2.91711  3.18821  5.36791  4.03974    520 - -
          2.68618  4.42225  2.77519  2.73123  3.46354  2.40513  3.72494  3.29354  2.67741  2.69355  4.24690  2.90347  2.73739  3.18146  2.89801  2.37887  2.77519  2.98518  4.58477  3.61503
          0.01819  4.41162  5.13397  0.61958  0.77255  0.26368  1.46195
    434   2.29356  5.30916  1.93668  1.95824  4.63628  2.86156  3.79156  4.11283  2.21011  3.60795  4.35998  3.04580  3.98642  2.89773  3.04559  2.79680  3.06689  2.79759  5.75372  4.34668    521 - -
          2.68618  4.42225  2.77519  2.73123  3.46354  2.40513  3.72494  3.29354  2.67741  2.69355  4.24690  2.90347  2.73739  3.18146  2.89801  2.37887  2.77519  2.98518  4.58477  3.61503
          0.01276  4.76340  5.48574  0.61958  0.77255  0.48576  0.95510
    435   2.39607  4.96579  3.23009  2.35994  4.19719  3.63998  3.83779  2.88957  2.02701  2.58753  4.03939  3.18009  4.02789  2.99567  2.10813  2.84790  3.03341  3.29364  5.47024  3.06423    522 - -
          2.68618  4.42225  2.77519  2.73123  3.46354  2.40513  3.72494  3.29354  2.67741  2.69355  4.24690  2.90347  2.73739  3.18146  2.89801  2.37887  2.77519  2.98518  4.58477  3.61503
          0.01276  4.76340  5.48574  0.61958  0.77255  0.48576  0.95510
    436   2.87202  4.38483  4.22968  3.65758  3.52795  3.95673  4.30325  2.17156  3.55846  2.05317  3.50825  3.91209  4.34199  3.80543  3.78603  1.55369  2.48108  2.06086  5.05912  3.86003    523 - -
          2.68618  4.42225  2.77519  2.73123  3.46354  2.40513  3.72494  3.29354  2.67741  2.69355  4.24690  2.90347  2.73739  3.18146  2.89801  2.37887  2.77519  2.98518  4.58477  3.61503
          0.01276  4.76340  5.48574  0.61958  0.77255  0.48576  0.95510
    437   2.79208  4.47528  3.73275  3.16413  2.42351  2.83097  3.11918  2.45248  3.11204  2.18809  3.58077  2.78610  3.08156  3.40634  3.44891  3.03720  2.45143  2.74542  5.06189  3.83409    524 - -
          2.68618  4.42225  2.77519  2.73123  3.46354  2.40513  3.72494  3.29354  2.67741  2.69355  4.24690  2.90347  2.73739  3.18146  2.89801  2.37887  2.77519  2.98518  4.58477  3.61503
          0.01276  4.76340  5.48574  0.61958  0.77255  0.48576  0.95510
    438   2.82300  4.28729  4.32191  3.73185  2.26322  3.93419  4.23755  2.26796  2.73857  2.10780  3.38881  3.92689  4.30044  3.81681  2.75426  3.22355  3.05484  1.65828  4.90363  3.71333    525 - -
          2.68618  4.42225  2.77519  2.73123  3.46354  2.40513  3.72494  3.29354  2.67741  2.69355  4.24690  2.90347  2.73739  3.18146  2.89801  2.37887  2.77519  2.98518  4.58477  3.61503
          0.01276  4.76340  5.48574  0.61958  0.77255  0.48576  0.95510
    439   2.83975  4.22723  4.69320  4.08820  2.15498  2.81441  4.32000  1.71369  3.89822  1.94549  3.32151  4.12508  4.36178  4.04685  3.94481  3.30948  3.07189  2.12048  4.83375  2.88504    526 - -
          2.68618  4.42225  2.77519  2.73123  3.46354  2.40513  3.72494  3.29354  2.67741  2.69355  4.24690  2.90347  2.73739  3.18146  2.89801  2.37887  2.77519  2.98518  4.58477  3.61503
          0.01276  4.76340  5.48574  0.61958  0.77255  0.48576  0.95510
    440   2.81582  4.77707  3.34762  2.38700  3.94784  3.69209  3.92336  3.33932  2.80503  1.72967  3.86770  2.16901  4.08595  3.14383  3.22501  2.92673  2.52571  3.07484  5.31593  3.04092    527 - -
          2.68618  4.42225  2.77519  2.73123  3.46354  2.40513  3.72494  3.29354  2.67741  2.69355  4.24690  2.90347  2.73739  3.18146  2.89801  2.37887  2.77519  2.98518  4.58477  3.61503
          0.01276  4.76340  5.48574  0.61958  0.77255  0.48576  0.95510
    441   2.46521  5.30031  2.18613  1.92730  4.64083  3.56305  3.75775  4.12420  2.17648  3.60352  4.34346  3.03173  3.96173  2.85665  2.55495  2.41621  2.43247  3.68877  5.73530  4.32578    528 - -
          2.68618  4.42225  2.77519  2.73123  3.46354  2.40513  3.72494  3.29354  2.67741  2.69355  4.24690  2.90347  2.73739  3.18146  2.89801  2.37887  2.77519  2.98518  4.58477  3.61503
          0.01276  4.76340  5.48574  0.61958  0.77255  0.48576  0.95510
    442   1.98943  4.70441  3.44030  1.92801  3.87705  3.71335  3.94306  2.62795  2.84692  2.48565  3.79644  3.34616  4.09770  3.18055  2.65758  2.93935  3.03353  2.42921  5.26643  3.99621    529 - -
          2.68618  4.42225  2.77519  2.73123  3.46354  2.40513  3.72494  3.29354  2.67741  2.69355  4.24690  2.90347  2.73739  3.18146  2.89801  2.37887  2.77519  2.98518  4.58477  3.61503
          0.01276  4.76340  5.48574  0.61958  0.77255  0.48576  0.95510
    443   2.04750  5.03158  2.18374  2.60540  4.28618  3.60737  3.81263  3.71046  2.60177  3.29961  4.10259  3.12979  4.00004  2.95345  2.64779  2.43105  2.58763  2.74864  5.52909  3.06231    530 - -
          2.68618  4.42225  2.77519  2.73123  3.46354  2.40513  3.72494  3.29354  2.67741  2.69355  4.24690  2.90347  2.73739  3.18146  2.89801  2.37887  2.77519  2.98518  4.58477  3.61503
          0.01276  4.76340  5.48574  0.61958  0.77255  0.48576  0.95510
    444   2.85688  5.34322  2.96333  2.18550  4.68204  2.36007  3.81095  4.16272  2.27147  3.65101  4.40290  2.18179  2.41781  2.91783  3.06621  2.26729  3.09426  3.73418  5.79146  4.38056    531 - -
          2.68618  4.42225  2.77519  2.73123  3.46354  2.40513  3.72494  3.29354  2.67741  2.69355  4.24690  2.90347  2.73739  3.18146  2.89801  2.37887  2.77519  2.98518  4.58477  3.61503
          0.01276  4.76340  5.48574  0.61958  0.77255  0.48576  0.95510
    445   2.78728  5.15631  2.53915  2.53916  2.97656  3.58372  3.77751  2.52107  2.25389  3.43792  4.21182  2.65844  3.97602  2.49512  2.50789  2.38992  3.01844  3.51753  5.62254  4.24736    532 - -
          2.68618  4.42225  2.77519  2.73123  3.46354  2.40513  3.72494  3.29354  2.67741  2.69355  4.24690  2.90347  2.73739  3.18146  2.89801  2.37887  2.77519  2.98518  4.58477  3.61503
          0.01276  4.76340  5.48574  0.61958  0.77255  0.48576  0.95510
    446   2.80012  4.81610  3.33495  2.77201  4.01003  2.97989  3.88696  2.71449  2.23540  2.59383  3.90114  3.26178  2.19176  3.08521  2.54607  2.89212  3.03054  3.12307  5.34930  3.02212    533 - -
          2.68618  4.42225  2.77519  2.73123  3.46354  2.40513  3.72494  3.29354  2.67741  2.69355  4.24690  2.90347  2.73739  3.18146  2.89801  2.37887  2.77519  2.98518  4.58477  3.61503
          0.01276  4.76340  5.48574  0.61958  0.77255  0.48576  0.95510
    447   2.79693  5.19189  3.09104  2.53505  4.49389  3.58609  2.91576  3.94935  1.76887  3.47704  4.24488  2.57571  3.97834  2.48697  2.99344  2.39306  3.02728  2.77407  5.64790  3.06120    534 - -
          2.68657  4.42014  2.77415  2.73162  3.46392  2.40458  3.72533  3.29393  2.67779  2.69297  4.24728  2.90385  2.73724  3.18185  2.89731  2.37925  2.77558  2.98557  4.58515  3.61452
          0.33729  1.26530  5.48574  1.38020  0.28972  0.48576  0.95510
    448   2.36282  4.28588  4.46797  3.87430  2.73894  3.98364  4.29697  2.65915  2.81306  1.50878  2.21943  4.02283  4.34393  3.91941  3.85616  3.27993  3.08380  2.15314  4.90001  3.72032    542 - -
          2.68618  4.42225  2.77519  2.73123  3.46354  2.40513  3.72494  3.29354  2.67741  2.69355  4.24690  2.90347  2.73739  3.18146  2.89801  2.37887  2.77519  2.98518  4.58477  3.61503
          0.01276  4.76340  5.48574  0.61958  0.77255  0.48576  0.95510
    449   2.99022  5.51730  1.28647  2.17176  4.84200  3.59780  3.90657  4.33469  2.28595  3.81539  4.58102  3.06004  2.97377  3.02439  3.23785  2.92941  2.52504  3.90022  5.95552  4.51905    543 - -
          2.68618  4.42225  2.77519  2.73123  3.46354  2.40513  3.72494  3.29354  2.67741  2.69355  4.24690  2.90347  2.73739  3.18146  2.89801  2.37887  2.77519  2.98518  4.58477  3.61503
          0.01276  4.76340  5.48574  0.61958  0.77255  0.48576  0.95510
    450   2.79585  4.35510  4.00229  3.42523  2.31841  3.85101  4.13199  2.13283  2.64562  2.55405  2.66040  2.84720  3.03337  3.60041  3.60095  3.12043  3.02773  2.61442  4.95312  2.67673    544 - -
          2.68618  4.42225  2.77519  2.73123  3.46354  2.40513  3.72494  3.29354  2.67741  2.69355  4.24690  2.90347  2.73739  3.18146  2.89801  2.37887  2.77519  2.98518  4.58477  3.61503
          0.01276  4.76340  5.48574  0.61958  0.77255  0.48576  0.95510
    451   2.79636  5.03384  3.16381  2.02964  2.53954  3.61473  3.81634  3.70630  2.60213  2.63589  4.10201  2.28353  2.96301  2.95904  2.56366  2.81981  3.02758  3.37243  5.52556  4.18144    545 - -
          2.68618  4.42225  2.77519  2.73123  3.46354  2.40513  3.72494  3.29354  2.67741  2.69355  4.24690  2.90347  2.73739  3.18146  2.89801  2.37887  2.77519  2.98518  4.58477  3.61503
          0.01276  4.76340  5.48574  0.61958  0.77255  0.48576  0.95510
    452   2.98337  5.17476  3.34715  2.90831  4.80945  1.65279  4.07462  4.22906  1.25782  3.76570  4.57334  3.36891  4.18396  3.21704  3.03296  3.02025  2.48494  3.80273  5.90833  4.61224    546 - -
          2.68618  4.42225  2.77519  2.73123  3.46354  2.40513  3.72494  3.29354  2.67741  2.69355  4.24690  2.90347  2.73739  3.18146  2.89801  2.37887  2.77519  2.98518  4.58477  3.61503
          0.01276  4.76340  5.48574  0.61958  0.77255  0.48576  0.95510
    453   2.84462  4.57778  2.79073  3.12250  2.38597  3.80897  4.00521  3.08458  3.07818  2.30218  3.68155  2.74779  4.18725  3.37938  2.80876  3.05288  3.07592  2.85884  3.19480  2.19418    547 - -
          2.68618  4.42225  2.77519  2.73123  3.46354  2.40513  3.72494  3.29354  2.67741  2.69355  4.24690  2.90347  2.73739  3.18146  2.89801  2.37887  2.77519  2.98518  4.58477  3.61503
          0.01276  4.76340  5.48574  0.61958  0.77255  0.48576  0.95510
    454   2.79010  5.16800  2.59559  2.53732  4.46284  3.58417  3.77632  2.58336  1.99370  3.45085  4.22266  2.56150  3.97646  2.89239  2.42276  2.77955  2.49520  3.53144  5.63114  3.18280    548 - -
          2.68618  4.42225  2.77519  2.73123  3.46354  2.40513  3.72494  3.29354  2.67741  2.69355  4.24690  2.90347  2.73739  3.18146  2.89801  2.37887  2.77519  2.98518  4.58477  3.61503
          0.01276  4.76340  5.48574  0.61958  0.77255  0.48576  0.95510
    455   2.80258  4.23325  4.45129  2.88494  2.74350  3.93428  4.24915  2.25382  3.70447  1.75650  3.34687  3.98621  4.30074  3.89315  3.82283  2.65473  3.03471  1.81372  4.84917  2.84692    549 - -
          2.68618  4.42225  2.77519  2.73123  3.46354  2.40513  3.72494  3.29354  2.67741  2.69355  4.24690  2.90347  2.73739  3.18146  2.89801  2.37887  2.77519  2.98518  4.58477  3.61503
          0.01276  4.76340  5.48574  0.61958  0.77255  0.48576  0.95510
    456   2.79660  3.07418  3.18634  3.74176  2.67088  2.84196  4.21951  2.17370  3.61049  1.82731  3.37052  3.92020  4.27940  3.81859  3.76724  2.56223  3.02892  2.18625  4.86912  3.68015    550 - -
          2.68618  4.42225  2.77519  2.73123  3.46354  2.40513  3.72494  3.29354  2.67741  2.69355  4.24690  2.90347  2.73739  3.18146  2.89801  2.37887  2.77519  2.98518  4.58477  3.61503
          0.01276  4.76340  5.48574  0.61958  0.77255  0.48576  0.95510
    457   3.91419  5.14711  5.73075  5.18971  0.97726  5.19789  5.19437  2.13696  5.03588  1.26558  3.26510  5.27229  5.30395  4.94127  4.99735  4.57323  4.12273  2.83440  5.28243  3.97151    551 - -
          2.68618  4.42225  2.77519  2.73123  3.46354  2.40513  3.72494  3.29354  2.67741  2.69355  4.24690  2.90347  2.73739  3.18146  2.89801  2.37887  2.77519  2.98518  4.58477  3.61503
          0.01276  4.76340  5.48574  0.61958  0.77255  0.48576  0.95510
    458   2.35547  5.26951  2.61280  2.19080  4.60289  2.80579  2.94447  4.08079  2.49231  3.56977  4.31348  3.03493  3.95709  2.42807  2.55753  2.43845  3.01796  2.73853  5.70917  4.30517    552 - -
          2.68618  4.42225  2.77519  2.73123  3.46354  2.40513  3.72494  3.29354  2.67741  2.69355  4.24690  2.90347  2.73739  3.18146  2.89801  2.37887  2.77519  2.98518  4.58477  3.61503
          0.01276  4.76340  5.48574  0.61958  0.77255  0.48576  0.95510
    459   2.89190  5.25499  3.18042  2.62358  4.57117  2.29216  3.81524  4.01726  2.14359  3.53335  4.31444  2.43483  4.04874  2.93249  1.90327  2.87724  3.11545  3.63673  5.68417  2.57481    553 - -
          2.68618  4.42225  2.77519  2.73123  3.46354  2.40513  3.72494  3.29354  2.67741  2.69355  4.24690  2.90347  2.73739  3.18146  2.89801  2.37887  2.77519  2.98518  4.58477  3.61503
          0.01276  4.76340  5.48574  0.61958  0.77255  0.48576  0.95510
    460   2.84160  5.19356  3.04090  1.54378  4.52275  2.30483  3.84763  3.97309  2.62846  2.76554  4.29932  3.10553  2.89864  2.97268  3.11110  2.40995  3.08689  3.58803  5.70510  4.32761    554 - -
          2.68618  4.42225  2.77519  2.73123  3.46354  2.40513  3.72494  3.29354  2.67741  2.69355  4.24690  2.90347  2.73739  3.18146  2.89801  2.37887  2.77519  2.98518  4.58477  3.61503
          0.01276  4.76340  5.48574  0.61958  0.77255  0.48576  0.95510
    461   2.00500  5.21066  3.06684  1.98262  4.52201  2.85862  3.77173  3.98285  2.52192  2.76683  4.26436  2.56902  3.14795  2.88193  2.56551  2.77355  3.02497  3.58388  5.66770  4.28024    555 - -
          2.68618  4.42225  2.77519  2.73123  3.46354  2.40513  3.72494  3.29354  2.67741  2.69355  4.24690  2.90347  2.73739  3.18146  2.89801  2.37887  2.77519  2.98518  4.58477  3.61503
          0.01276  4.76340  5.48574  0.61958  0.77255  0.48576  0.95510
    462   2.43324  3.21099  2.20293  2.22295  3.11286  2.96648  3.80096  3.75585  2.24941  3.33333  4.12904  3.11306  3.99250  2.93515  3.05499  2.80072  3.01847  3.40922  5.55172  3.11251    556 - -
          2.68618  4.42225  2.77519  2.73123  3.46354  2.40513  3.72494  3.29354  2.67741  2.69355  4.24690  2.90347  2.73739  3.18146  2.89801  2.37887  2.77519  2.98518  4.58477  3.61503
          0.16113  4.76340  1.96412  0.61958  0.77255  0.48576  0.95510
    463   2.23422  3.26709  2.49504  2.21677  4.29263  2.74894  3.75458  3.72498  2.53655  3.29974  4.09406  3.06054  3.94273  2.88793  3.01068  2.33017  2.97289  3.37449  5.51541  3.04574    557 - -
          2.68618  4.42225  2.77519  2.73123  3.46354  2.40513  3.72494  3.29354  2.67741  2.69355  4.24690  2.90347  2.73739  3.18146  2.89801  2.37887  2.77519  2.98518  4.58477  3.61503
          0.10618  4.61706  2.39847  0.61958  0.77255  0.75042  0.63898
    464   1.83373  4.25954  4.10265  3.53967  2.55633  3.78081  4.16631  1.86790  3.44057  2.45972  3.40438  3.77436  4.19232  3.68169  3.66065  2.28448  2.98234  2.45227  4.91556  3.70779    558 - -
          2.68618  4.42225  2.77519  2.73123  3.46354  2.40513  3.72494  3.29354  2.67741  2.69355  4.24690  2.90347  2.73739  3.18146  2.89801  2.37887  2.77519  2.98518  4.58477  3.61503
          0.01619  4.52707  5.24942  0.61958  0.77255  0.86997  0.54294
    465   2.72194  4.91992  2.53834  2.55320  2.93557  2.60255  3.75229  3.57335  1.89446  2.56140  3.99389  3.07292  3.93724  2.90509  3.01348  2.75544  2.95448  3.25164  5.41839  4.08010    559 - -
          2.68565  4.42297  2.77545  2.73111  3.46075  2.40585  3.72446  3.29352  2.67733  2.69301  4.24762  2.90371  2.73812  3.18218  2.89768  2.37929  2.77547  2.98484  4.58549  3.61380
          0.57773  0.83568  5.24942  1.79823  0.18103  0.63178  0.75852
    466   2.30028  5.19551  3.00561  2.46774  4.52402  3.52680  2.70377  3.99046  1.90677  3.49638  4.25324  2.51173  2.89721  2.83259  2.94197  2.32929  2.98921  3.58006  5.64880  4.25757    570 - -
          2.68618  4.42225  2.77519  2.73123  3.46354  2.40513  3.72494  3.29354  2.67741  2.69355  4.24690  2.90347  2.73739  3.18146  2.89801  2.37887  2.77519  2.98518  4.58477  3.61503
          0.11445  4.61706  2.32014  0.61958  0.77255  0.75042  0.63898
    467   3.77298  4.98739  5.16076  4.81832  1.39511  4.66392  3.84154  3.44492  4.61796  1.57182  4.03925  4.45127  4.96125  4.51146  4.55179  4.01584  3.98940  3.34776  2.31457  1.60987    571 - -
          2.68618  4.42225  2.77519  2.73123  3.46354  2.40513  3.72494  3.29354  2.67741  2.69355  4.24690  2.90347  2.73739  3.18146  2.89801  2.37887  2.77519  2.98518  4.58477  3.61503
          0.01633  4.51894  5.24129  0.61958  0.77255  0.30045  1.34895
    468   2.35525  5.30588  2.52921  1.81814  4.64570  2.67919  3.76787  4.12861  2.51343  3.61060  4.35284  3.03460  2.95121  2.86840  2.51168  2.37991  3.04105  3.69474  5.74496  4.33478    572 - -
          2.68618  4.42225  2.77519  2.73123  3.46354  2.40513  3.72494  3.29354  2.67741  2.69355  4.24690  2.90347  2.73739  3.18146  2.89801  2.37887  2.77519  2.98518  4.58477  3.61503
          0.01276  4.76340  5.48574  0.61958  0.77255  0.48576  0.95510
    469   2.78597  5.26926  2.53001  2.48908  4.60341  2.95785  2.94499  4.08129  2.10630  3.56956  3.24685  2.59198  3.95667  2.39772  2.53082  2.75346  3.01703  2.87607  5.70822  4.30460    573 - -
          2.68618  4.42225  2.77519  2.73123  3.46354  2.40513  3.72494  3.29354  2.67741  2.69355  4.24690  2.90347  2.73739  3.18146  2.89801  2.37887  2.77519  2.98518  4.58477  3.61503
          0.01276  4.76340  5.48574  0.61958  0.77255  0.48576  0.95510
    470   2.85848  4.38252  4.13900  2.74376  2.79582  3.93246  4.22404  2.75788  3.47229  1.29945  3.43338  3.84354  2.93221  3.71883  3.70670  3.21183  3.09097  2.15124  4.98378  3.78511    574 - -
          2.68618  4.42225  2.77519  2.73123  3.46354  2.40513  3.72494  3.29354  2.67741  2.69355  4.24690  2.90347  2.73739  3.18146  2.89801  2.37887  2.77519  2.98518  4.58477  3.61503
          0.01276  4.76340  5.48574  0.61958  0.77255  0.48576  0.95510
    471   1.92330  4.94461  3.26307  2.29508  4.38705  2.22785  3.96616  3.80791  2.78346  3.41311  4.22073  3.24563  4.04665  3.12226  3.24039  1.77683  3.07067  2.73465  5.64778  4.31960    575 - -
          2.68618  4.42225  2.77519  2.73123  3.46354  2.40513  3.72494  3.29354  2.67741  2.69355  4.24690  2.90347  2.73739  3.18146  2.89801  2.37887  2.77519  2.98518  4.58477  3.61503
          0.01276  4.76340  5.48574  0.61958  0.77255  0.48576  0.95510
    472   2.86874  5.38166  2.13688  1.81039  4.71751  3.57871  3.80959  4.20469  2.20815  3.68162  4.42933  3.04374  4.00360  1.87151  3.06419  2.82286  3.10436  3.76857  5.81320  3.23841    576 - -
          2.68618  4.42225  2.77519  2.73123  3.46354  2.40513  3.72494  3.29354  2.67741  2.69355  4.24690  2.90347  2.73739  3.18146  2.89801  2.37887  2.77519  2.98518  4.58477  3.61503
          0.01276  4.76340  5.48574  0.61958  0.77255  0.48576  0.95510
    473   2.36875  5.29985  3.02294  1.93504  4.63934  2.77434  3.76145  4.12103  2.01000  3.60226  4.34407  2.59982  3.96564  2.33273  2.98950  2.76653  2.55553  3.68792  5.73540  4.32772    577 - -
          2.68618  4.42225  2.77519  2.73123  3.46354  2.40513  3.72494  3.29354  2.67741  2.69355  4.24690  2.90347  2.73739  3.18146  2.89801  2.37887  2.77519  2.98518  4.58477  3.61503
          0.01276  4.76340  5.48574  0.61958  0.77255  0.48576  0.95510
    474   2.79088  4.83265  3.30320  2.74516  4.03461  2.27780  3.87869  2.79412  2.30626  2.64020  3.91936  2.31336  4.04858  3.06988  3.16568  2.44042  3.02334  2.59992  5.36824  4.06927    578 - -
          2.68618  4.42225  2.77519  2.73123  3.46354  2.40513  3.72494  3.29354  2.67741  2.69355  4.24690  2.90347  2.73739  3.18146  2.89801  2.37887  2.77519  2.98518  4.58477  3.61503
          0.01276  4.76340  5.48574  0.61958  0.77255  0.48576  0.95510
    475   2.78879  5.18830  3.08210  2.12749  4.49066  3.57941  3.77076  3.01986  2.21259  3.47458  4.24078  2.62502  2.97020  2.88333  2.61036  2.34312  3.01976  3.55587  5.64679  2.63005    579 - -
          2.68618  4.42225  2.77519  2.73123  3.46354  2.40513  3.72494  3.29354  2.67741  2.69355  4.24690  2.90347  2.73739  3.18146  2.89801  2.37887  2.77519  2.98518  4.58477  3.61503
          0.01276  4.76340  5.48574  0.61958  0.77255  0.48576  0.95510
    476   2.91352  4.91769  3.46858  2.87497  2.93214  3.76353  3.91558  3.50593  1.94251  1.77331  3.99411  3.34479  4.13993  2.58144  2.18124  3.00086  3.13293  3.23527  5.41094  4.13885    580 - -
          2.68618  4.42225  2.77519  2.73123  3.46354  2.40513  3.72494  3.29354  2.67741  2.69355  4.24690  2.90347  2.73739  3.18146  2.89801  2.37887  2.77519  2.98518  4.58477  3.61503
          0.01276  4.76340  5.48574  0.61958  0.77255  0.48576  0.95510
    477   3.21612  4.53892  5.13418  4.55504  3.53315  4.48492  4.84606  1.33010  4.38641  1.61004  3.45602  4.61699  4.79049  4.52009  4.43575  3.81783  3.45103  1.56721  5.27544  2.69178    581 - -
          2.68618  4.42225  2.77519  2.73123  3.46354  2.40513  3.72494  3.29354  2.67741  2.69355  4.24690  2.90347  2.73739  3.18146  2.89801  2.37887  2.77519  2.98518  4.58477  3.61503
          0.01276  4.76340  5.48574  0.61958  0.77255  0.48576  0.95510
    478   2.82354  5.05235  3.20401  2.64277  4.30672  2.79830  3.82528  3.72805  2.21581  3.31412  4.12212  2.64009  4.02751  2.96788  2.13280  2.84747  3.05210  2.66874  5.53670  2.27359    582 - -
          2.68618  4.42225  2.77519  2.73123  3.46354  2.40513  3.72494  3.29354  2.67741  2.69355  4.24690  2.90347  2.73739  3.18146  2.89801  2.37887  2.77519  2.98518  4.58477  3.61503
          0.01276  4.76340  5.48574  0.61958  0.77255  0.48576  0.95510
    479   2.29707  5.23639  2.56969  1.99242  4.55562  3.56908  2.89011  3.13271  2.50787  3.53057  4.28416  2.59639  3.96350  2.45498  2.99632  2.76272  3.01975  2.80661  5.68466  4.28926    583 - -
          2.68618  4.42225  2.77519  2.73123  3.46354  2.40513  3.72494  3.29354  2.67741  2.69355  4.24690  2.90347  2.73739  3.18146  2.89801  2.37887  2.77519  2.98518  4.58477  3.61503
          0.01276  4.76340  5.48574  0.61958  0.77255  0.48576  0.95510
    480   3.61622  4.92740  5.03783  4.59792  1.74966  4.58186  4.02346  3.42743  4.42797  1.78654  4.06131  2.57716  4.90983  4.44799  4.45537  3.91005  3.83961  3.26933  2.41366  1.41702    584 - -
          2.68618  4.42225  2.77519  2.73123  3.46354  2.40513  3.72494  3.29354  2.67741  2.69355  4.24690  2.90347  2.73739  3.18146  2.89801  2.37887  2.77519  2.98518  4.58477  3.61503
          0.01276  4.76340  5.48574  0.61958  0.77255  0.48576  0.95510
    481   2.87709  5.39970  2.31459  2.14778  4.73648  3.57550  3.81790  4.22691  2.20298  3.70180  4.44872  2.18418  2.89561  2.92309  3.09179  1.86904  3.11445  3.78709  5.83316  4.40973    585 - -
          2.68618  4.42225  2.77519  2.73123  3.46354  2.40513  3.72494  3.29354  2.67741  2.69355  4.24690  2.90347  2.73739  3.18146  2.89801  2.37887  2.77519  2.98518  4.58477  3.61503
          0.01276  4.76340  5.48574  0.61958  0.77255  0.48576  0.95510
    482   2.42372  5.22140  2.58146  2.25332  3.00136  3.57209  3.76294  4.00056  2.23508  2.80500  4.27042  2.56935  3.96535  2.87032  2.15669  2.76495  3.01867  3.59555  5.67244  4.28117    586 - -
          2.68618  4.42225  2.77519  2.73123  3.46354  2.40513  3.72494  3.29354  2.67741  2.69355  4.24690  2.90347  2.73739  3.18146  2.89801  2.37887  2.77519  2.98518  4.58477  3.61503
          0.01276  4.76340  5.48574  0.61958  0.77255  0.48576  0.95510
    483   2.79673  5.20260  2.11461  2.22712  4.50534  3.57841  3.77719  3.01705  2.26752  3.48956  4.25550  2.61817  2.99390  2.88997  3.01984  2.77931  3.02865  2.40084  5.66122  4.27575    587 - -
          2.68618  4.42225  2.77519  2.73123  3.46354  2.40513  3.72494  3.29354  2.67741  2.69355  4.24690  2.90347  2.73739  3.18146  2.89801  2.37887  2.77519  2.98518  4.58477  3.61503
          0.01276  4.76340  5.48574  0.61958  0.77255  0.48576  0.95510
    484   2.79388  5.23224  2.56500  1.97973  3.11462  3.57244  2.48350  4.01331  2.23750  2.67500  4.28136  2.59568  3.96855  2.87480  3.00402  2.76978  3.02549  3.60681  5.68208  4.28867    588 - -
          2.68618  4.42225  2.77519  2.73123  3.46354  2.40513  3.72494  3.29354  2.67741  2.69355  4.24690  2.90347  2.73739  3.18146  2.89801  2.37887  2.77519  2.98518  4.58477  3.61503
          0.01276  4.76340  5.48574  0.61958  0.77255  0.48576  0.95510
    485   2.79018  5.04998  2.59818  2.59542  4.30436  3.60603  2.89517  2.43209  2.31082  3.31595  4.11599  3.12210  2.46923  2.94557  3.06272  2.40374  3.02161  3.39150  5.53986  3.15069    589 - -
          2.68618  4.42225  2.77519  2.73123  3.46354  2.40513  3.72494  3.29354  2.67741  2.69355  4.24690  2.90347  2.73739  3.18146  2.89801  2.37887  2.77519  2.98518  4.58477  3.61503
          0.01276  4.76340  5.48574  0.61958  0.77255  0.48576  0.95510
    486   2.36688  5.27763  2.41935  2.49540  4.60632  2.76990  3.77109  4.08174  2.20440  3.57714  4.32645  2.03748  3.97076  2.87502  3.01229  2.36336  3.03858  3.66027  5.72241  3.22345    590 - -
          2.68633  4.41992  2.77577  2.73136  3.46300  2.40461  3.72407  3.29411  2.67663  2.69327  4.24747  2.90340  2.73797  3.18204  2.89858  2.37913  2.77521  2.98576  4.58251  3.61431
          0.34192  1.58614  2.46648  2.02879  0.14098  0.48576  0.95510
    487   1.97832  5.05204  2.58585  2.54793  4.31998  2.80574  3.76760  2.98653  2.23442  3.32426  4.11630  3.07768  3.96051  2.89853  2.47522  2.76795  2.98992  2.84143  5.53642  4.17959    600 - -
          2.68618  4.42225  2.77519  2.73123  3.46354  2.40513  3.72494  3.29354  2.67741  2.69355  4.24690  2.90347  2.73739  3.18146  2.89801  2.37887  2.77519  2.98518  4.58477  3.61503
          0.01389  4.67921  5.40156  0.61958  0.77255  0.39477  1.12036
    488   2.34986  5.14069  3.10804  2.21662  4.42804  2.47509  3.79501  3.87114  2.55427  3.42257  4.20454  3.09586  3.06833  2.91808  2.17501  2.79913  3.03365  3.50179  5.61535  2.54828    601 - -
          2.68618  4.42225  2.77519  2.73123  3.46354  2.40513  3.72494  3.29354  2.67741  2.69355  4.24690  2.90347  2.73739  3.18146  2.89801  2.37887  2.77519  2.98518  4.58477  3.61503
          0.01276  4.76340  5.48574  0.61958  0.77255  0.48576  0.95510
    489   2.79867  4.66200  3.48325  2.91938  2.92343  3.72153  3.95258  2.67146  2.87638  2.41154  3.75711  2.34287  4.10523  3.20974  1.95059  2.42026  3.03021  2.94851  5.21823  3.95359    602 - -
          2.68618  4.42225  2.77519  2.73123  3.46354  2.40513  3.72494  3.29354  2.67741  2.69355  4.24690  2.90347  2.73739  3.18146  2.89801  2.37887  2.77519  2.98518  4.58477  3.61503
          0.08131  4.76340  2.66560  0.61958  0.77255  0.48576  0.95510
    490   2.28036  4.44766  3.74487  3.19289  2.58847  2.34507  4.06457  2.07324  3.14483  2.67921  3.58113  2.32926  4.15500  3.43482  3.47281  3.02132  3.01459  2.72155  5.06102  3.83203    603 - -
          2.68618  4.42225  2.77519  2.73123  3.46354  2.40513  3.72494  3.29354  2.67741  2.69355  4.24690  2.90347  2.73739  3.18146  2.89801  2.37887  2.77519  2.98518  4.58477  3.61503
          0.01366  4.69575  5.41810  0.61958  0.77255  0.62168  0.77012
    491   2.87226  4.27894  4.59379  4.00359  3.35296  4.02752  4.35892  1.64492  3.83561  2.37359  3.36624  4.10812  2.96649  4.02092  3.93572  3.33576  3.10836  1.64484  2.40271  3.72277    604 - -
          2.68618  4.42225  2.77519  2.73123  3.46354  2.40513  3.72494  3.29354  2.67741  2.69355  4.24690  2.90347  2.73739  3.18146  2.89801  2.37887  2.77519  2.98518  4.58477  3.61503
          0.01366  4.69575  5.41810  0.61958  0.77255  0.62168  0.77012
    492   2.03137  5.16070  2.55985  2.50338  3.23025  3.55337  3.75155  3.92071  2.50819  3.45075  4.21793  2.42843  2.97315  2.86514  2.51796  2.40195  2.99771  3.53032  5.62506  4.24251    605 - -
          2.68618  4.42225  2.77519  2.73123  3.46354  2.40513  3.72494  3.29354  2.67741  2.69355  4.24690  2.90347  2.73739  3.18146  2.89801  2.37887  2.77519  2.98518  4.58477  3.61503
          0.01366  4.69575  5.41810  0.61958  0.77255  0.62168  0.77012
    493   2.76575  4.57404  3.51430  2.42272  2.85905  2.86128  3.95119  3.09473  2.91956  2.38863  3.67333  3.39183  4.09229  3.23553  3.30510  2.33658  2.53939  2.85654  5.14133  2.37631    606 - -
          2.68618  4.42225  2.77519  2.73123  3.46354  2.40513  3.72494  3.29354  2.67741  2.69355  4.24690  2.90347  2.73739  3.18146  2.89801  2.37887  2.77519  2.98518  4.58477  3.61503
          0.01366  4.69575  5.41810  0.61958  0.77255  0.62168  0.77012
    494   2.76307  4.93084  3.18214  2.23866  3.07318  2.76996  3.80769  2.82722  2.24895  3.18502  4.00435  2.65280  3.05584  2.96548  3.07656  2.80672  2.99444  3.25752  5.43962  2.85316    607 - -
          2.68618  4.42225  2.77519  2.73123  3.46354  2.40513  3.72494  3.29354  2.67741  2.69355  4.24690  2.90347  2.73739  3.18146  2.89801  2.37887  2.77519  2.98518  4.58477  3.61503
          0.01366  4.69575  5.41810  0.61958  0.77255  0.40928  1.09102
    495   3.03086  4.41429  4.78122  2.81004  2.52956  4.21459  4.54474  1.85355  4.03108  1.34139  3.35480  4.29826  4.54851  4.18847  4.11869  3.52520  3.26229  1.93010  5.06179  3.89801    608 - -
          2.68618  4.42225  2.77519  2.73123  3.46354  2.40513  3.72494  3.29354  2.67741  2.69355  4.24690  2.90347  2.73739  3.18146  2.89801  2.37887  2.77519  2.98518  4.58477  3.61503
          0.01276  4.76340  5.48574  0.61958  0.77255  0.48576  0.95510
    496   2.79783  4.53375  3.65099  3.08472  3.66887  2.41209  4.01893  2.45847  3.03110  2.33456  3.63588  3.49590  2.82123  2.35470  3.38732  3.01321  3.02990  2.80881  2.66899  3.87119    609 - -
          2.68618  4.42225  2.77519  2.73123  3.46354  2.40513  3.72494  3.29354  2.67741  2.69355  4.24690  2.90347  2.73739  3.18146  2.89801  2.37887  2.77519  2.98518  4.58477  3.61503
          0.01276  4.76340  5.48574  0.61958  0.77255  0.48576  0.95510
    497   2.01692  4.22350  4.64211  4.03859  2.55735  2.91467  4.31535  1.85924  3.85786  2.02077  2.69536  4.09773  4.34876  4.01703  3.92072  3.29255  3.06053  2.13369  4.85292  3.67436    610 - -
          2.68618  4.42225  2.77519  2.73123  3.46354  2.40513  3.72494  3.29354  2.67741  2.69355  4.24690  2.90347  2.73739  3.18146  2.89801  2.37887  2.77519  2.98518  4.58477  3.61503
          0.01276  4.76340  5.48574  0.61958  0.77255  0.48576  0.95510
    498   2.79559  3.09619  4.44712  3.85084  3.32460  3.92661  4.24216  2.24380  2.81827  2.05987  3.34330  3.97986  4.29369  3.88718  3.81604  2.59914  2.42771  2.18624  2.91230  2.84780    611 - -
          2.68618  4.42225  2.77519  2.73123  3.46354  2.40513  3.72494  3.29354  2.67741  2.69355  4.24690  2.90347  2.73739  3.18146  2.89801  2.37887  2.77519  2.98518  4.58477  3.61503
          0.01276  4.76340  5.48574  0.61958  0.77255  0.48576  0.95510
    499   2.38297  5.22867  2.18969  2.17209  3.22730  3.57059  3.76354  4.01090  2.22385  3.52144  4.27737  2.51488  3.96519  2.87039  3.00000  2.76499  2.62256  3.60360  5.67897  3.14223    612 - -
          2.68618  4.42225  2.77519  2.73123  3.46354  2.40513  3.72494  3.29354  2.67741  2.69355  4.24690  2.90347  2.73739  3.18146  2.89801  2.37887  2.77519  2.98518  4.58477  3.61503
          0.01276  4.76340  5.48574  0.61958  0.77255  0.48576  0.95510
    500   2.78816  5.17140  2.54817  2.13076  3.16040  3.58104  3.77505  3.91937  1.99657  3.45507  4.22560  3.07076  3.97410  2.41702  3.01500  2.77651  3.01944  2.83544  5.63397  2.74882    613 - -
          2.68618  4.42225  2.77519  2.73123  3.46354  2.40513  3.72494  3.29354  2.67741  2.69355  4.24690  2.90347  2.73739  3.18146  2.89801  2.37887  2.77519  2.98518  4.58477  3.61503
          0.25943  4.76340  1.51426  0.61958  0.77255  0.48576  0.95510
    501   2.77581  5.23214  2.94038  2.06658  4.56342  3.51210  2.72545  4.03217  2.43265  3.52474  4.28423  2.31817  2.36787  2.82136  2.42434  2.74197  3.00676  3.61776  5.66449  4.27338    614 - -
          2.68618  4.42225  2.77519  2.73123  3.46354  2.40513  3.72494  3.29354  2.67741  2.69355  4.24690  2.90347  2.73739  3.18146  2.89801  2.37887  2.77519  2.98518  4.58477  3.61503
          0.11763  4.52028  2.30168  0.61958  0.77255  0.87805  0.53716
    502   2.90852  4.59065  3.68819  1.84544  3.65157  3.89248  4.16942  1.70549  3.12674  1.99881  3.54758  3.60959  4.26659  3.46570  3.47363  3.17408  3.14464  2.41761  5.25054  4.01517    615 - -
          2.68618  4.42225  2.77519  2.73123  3.46354  2.40513  3.72494  3.29354  2.67741  2.69355  4.24690  2.90347  2.73739  3.18146  2.89801  2.37887  2.77519  2.98518  4.58477  3.61503
          0.01803  4.42067  5.14302  0.61958  0.77255  0.98400  0.46811
    503   2.71549  4.60383  3.35514  2.79788  3.74012  3.61391  3.82936  2.47647  2.12809  2.81820  3.69870  3.25436  2.25233  3.07660  3.07245  2.85456  2.94643  2.88778  5.13088  2.81215    616 - -
          2.68618  4.42225  2.77519  2.73123  3.46354  2.40513  3.72494  3.29354  2.67741  2.69355  4.24690  2.90347  2.73739  3.18146  2.89801  2.37887  2.77519  2.98518  4.58477  3.61503
          0.01803  4.42067  5.14302  0.61958  0.77255  0.26630  1.45334
    504   2.78760  5.25579  2.27874  2.17908  3.38353  2.89647  2.89005  3.07519  2.11121  3.55339  4.30132  3.04006  3.95991  2.40057  2.98825  2.75793  3.01891  3.63691  5.69895  4.29863    617 - -
          2.68618  4.42225  2.77519  2.73123  3.46354  2.40513  3.72494  3.29354  2.67741  2.69355  4.24690  2.90347  2.73739  3.18146  2.89801  2.37887  2.77519  2.98518  4.58477  3.61503
          0.01276  4.76340  5.48574  0.61958  0.77255  0.48576  0.95510
    505   2.34824  5.07971  2.17994  2.57662  4.34493  3.59802  3.79690  2.95123  2.29915  2.77240  4.14255  2.57792  2.97009  2.92820  3.04850  2.79696  3.01843  3.42663  5.56338  3.19420    618 - -
          2.68618  4.42225  2.77519  2.73123  3.46354  2.40513  3.72494  3.29354  2.67741  2.69355  4.24690  2.90347  2.73739  3.18146  2.89801  2.37887  2.77519  2.98518  4.58477  3.61503
          0.01276  4.76340  5.48574  0.61958  0.77255  0.48576  0.95510
    506   2.45284  5.34517  2.33547  1.37956  4.66904  3.58168  3.81958  4.14320  2.24597  3.64207  4.39973  3.05354  4.00860  2.92947  3.08672  2.82939  3.10497  2.85544  5.79066  4.38074    619 - -
          2.68618  4.42225  2.77519  2.73123  3.46354  2.40513  3.72494  3.29354  2.67741  2.69355  4.24690  2.90347  2.73739  3.18146  2.89801  2.37887  2.77519  2.98518  4.58477  3.61503
          0.01276  4.76340  5.48574  0.61958  0.77255  0.48576  0.95510
    507   2.79225  5.24417  3.06403  2.21998  4.56800  3.57334  3.75988  4.03674  2.16455  3.53879  4.29119  3.05029  2.84559  2.51476  2.52170  2.13873  2.53213  3.62351  3.29877  4.29436    620 - -
          2.68618  4.42225  2.77519  2.73123  3.46354  2.40513  3.72494  3.29354  2.67741  2.69355  4.24690  2.90347  2.73739  3.18146  2.89801  2.37887  2.77519  2.98518  4.58477  3.61503
          0.01276  4.76340  5.48574  0.61958  0.77255  0.48576  0.95510
    508   2.00038  5.10924  3.11504  2.02094  4.38483  3.59354  3.79368  3.82296  2.56517  2.78968  4.17168  2.59399  3.98735  2.52396  3.04144  2.39554  3.02252  2.74396  5.58874  4.22545    621 - -
          2.68618  4.42225  2.77519  2.73123  3.46354  2.40513  3.72494  3.29354  2.67741  2.69355  4.24690  2.90347  2.73739  3.18146  2.89801  2.37887  2.77519  2.98518  4.58477  3.61503
          0.01276  4.76340  5.48574  0.61958  0.77255  0.48576  0.95510
    509   2.79136  4.56977  3.58237  2.45606  2.49520  3.74740  3.99188  2.54822  2.46863  2.32988  3.66970  2.81030  4.12848  3.29112  3.35422  2.98501  2.54552  2.84836  5.14285  2.76007    622 - -
          2.68618  4.42225  2.77519  2.73123  3.46354  2.40513  3.72494  3.29354  2.67741  2.69355  4.24690  2.90347  2.73739  3.18146  2.89801  2.37887  2.77519  2.98518  4.58477  3.61503
          0.01276  4.76340  5.48574  0.61958  0.77255  0.48576  0.95510
    510   2.81861  5.32086  2.57816  1.98848  4.66851  3.57817  3.76403  4.14991  1.86705  3.62236  4.36340  3.04578  3.97569  2.47903  2.13248  2.77987  2.51356  3.71343  5.74682  4.34298    623 - -
          2.68618  4.42225  2.77519  2.73123  3.46354  2.40513  3.72494  3.29354  2.67741  2.69355  4.24690  2.90347  2.73739  3.18146  2.89801  2.37887  2.77519  2.98518  4.58477  3.61503
          0.01276  4.76340  5.48574  0.61958  0.77255  0.48576  0.95510
    511   2.42146  5.15896  2.64186  2.22362  3.12081  3.58250  3.77638  2.97426  2.27209  3.44117  4.21415  3.07441  2.50282  2.89340  2.42882  2.77737  3.01767  3.52072  5.62472  4.24852    624 - -
          2.68618  4.42225  2.77519  2.73123  3.46354  2.40513  3.72494  3.29354  2.67741  2.69355  4.24690  2.90347  2.73739  3.18146  2.89801  2.37887  2.77519  2.98518  4.58477  3.61503
          0.01276  4.76340  5.48574  0.61958  0.77255  0.48576  0.95510
    512   2.37654  4.40734  4.98935  4.38957  2.59167  4.27358  4.62105  1.83192  4.20083  1.57051  2.63399  4.42047  4.60081  4.32211  4.22703  3.59457  3.29012  1.70664  5.07452  3.91963    625 - -
          2.68618  4.42225  2.77519  2.73123  3.46354  2.40513  3.72494  3.29354  2.67741  2.69355  4.24690  2.90347  2.73739  3.18146  2.89801  2.37887  2.77519  2.98518  4.58477  3.61503
          0.01276  4.76340  5.48574  0.61958  0.77255  0.48576  0.95510
    513   1.87508  5.30789  2.47241  2.14384  4.64267  3.57562  3.80446  4.11815  2.56493  3.61572  4.37040  3.05441  3.99480  2.91249  2.58638  1.79877  3.07832  3.69697  5.76333  4.35811    626 - -
          2.68618  4.42225  2.77519  2.73123  3.46354  2.40513  3.72494  3.29354  2.67741  2.69355  4.24690  2.90347  2.73739  3.18146  2.89801  2.37887  2.77519  2.98518  4.58477  3.61503
          0.01276  4.76340  5.48574  0.61958  0.77255  0.48576  0.95510
    514   2.82224  5.17124  2.23263  1.82116  3.10964  3.59554  3.81005  3.89313  2.58739  2.27993  4.22915  3.09048  4.00140  2.35556  3.06977  2.81531  3.05553  3.52530  5.63868  4.26332    627 - -
          2.68618  4.42225  2.77519  2.73123  3.46354  2.40513  3.72494  3.29354  2.67741  2.69355  4.24690  2.90347  2.73739  3.18146  2.89801  2.37887  2.77519  2.98518  4.58477  3.61503
          0.01276  4.76340  5.48574  0.61958  0.77255  0.48576  0.95510
    515   2.36633  5.23888  2.55528  2.11325  3.28733  3.56791  3.75795  4.03024  2.03141  3.53403  4.28587  3.04493  3.96120  2.86246  2.53712  2.33723  3.01705  3.61690  5.68568  3.14833    628 - -
          2.68618  4.42225  2.77519  2.73123  3.46354  2.40513  3.72494  3.29354  2.67741  2.69355  4.24690  2.90347  2.73739  3.18146  2.89801  2.37887  2.77519  2.98518  4.58477  3.61503
          0.01276  4.76340  5.48574  0.61958  0.77255  0.48576  0.95510
    516   2.11240  4.94327  2.49616  2.67178  3.06047  2.15422  3.85783  3.58365  2.68135  2.57195  4.03079  2.62438  4.03059  3.02309  3.13914  2.85052  3.03568  3.27418  5.46684  4.14274    629 - -
          2.68618  4.42225  2.77519  2.73123  3.46354  2.40513  3.72494  3.29354  2.67741  2.69355  4.24690  2.90347  2.73739  3.18146  2.89801  2.37887  2.77519  2.98518  4.58477  3.61503
          0.01276  4.76340  5.48574  0.61958  0.77255  0.48576  0.95510
    517   2.82560  4.59256  3.61136  2.45912  3.73604  3.77705  4.01804  1.96544  2.46974  1.72172  3.68539  3.47846  3.14904  3.31752  3.33450  3.02414  3.05639  2.84492  5.16840  3.92769    630 - -
          2.68618  4.42225  2.77519  2.73123  3.46354  2.40513  3.72494  3.29354  2.67741  2.69355  4.24690  2.90347  2.73739  3.18146  2.89801  2.37887  2.77519  2.98518  4.58477  3.61503
          0.01276  4.76340  5.48574  0.61958  0.77255  0.48576  0.95510
    518   2.38251  5.27943  2.51020  2.14125  4.60680  2.09336  3.79508  4.07856  2.55641  3.58314  4.33954  2.57361  3.98672  2.90370  3.05033  2.34527  3.06168  2.86810  5.73660  4.33525    631 - -
          2.68618  4.42225  2.77519  2.73123  3.46354  2.40513  3.72494  3.29354  2.67741  2.69355  4.24690  2.90347  2.73739  3.18146  2.89801  2.37887  2.77519  2.98518  4.58477  3.61503
          0.16539  4.76340  1.93863  0.61958  0.77255  0.48576  0.95510
    519   2.84866  5.30905  2.21462  1.57777  4.62405  2.70283  3.79832  4.09786  2.59466  2.65158  4.37521  3.00201  3.97408  2.91615  3.09976  2.36830  3.09025  3.68663  5.76591  4.35410    632 - -
          2.68618  4.42225  2.77519  2.73123  3.46354  2.40513  3.72494  3.29354  2.67741  2.69355  4.24690  2.90347  2.73739  3.18146  2.89801  2.37887  2.77519  2.98518  4.58477  3.61503
          0.01485  4.61286  5.33521  0.61958  0.77255  0.75659  0.63349
    520   2.74834  5.21573  2.49731  2.09600  4.54142  2.73977  3.71464  4.01523  2.13409  3.51291  4.26308  2.98969  3.91550  2.81880  2.95369  2.32587  2.37678  3.59624  5.65998  3.17298    633 - -
          2.68559  4.42309  2.77566  2.73094  3.46350  2.40519  3.72433  3.29343  2.67723  2.69335  4.24773  2.90367  2.73769  3.18230  2.89793  2.37857  2.77503  2.98556  4.58561  3.61490
          0.72539  0.89709  2.22459  1.92083  0.15839  0.75659  0.63349
    521   3.08228  5.51055  2.54518  1.91323  4.94411  1.28648  4.01845  4.44514  2.95730  3.95832  4.78779  2.03989  4.08464  3.17984  3.49026  3.01765  3.38396  4.00709  6.11811  4.66729    650 - -
          2.68618  4.42225  2.77519  2.73123  3.46354  2.40513  3.72494  3.29354  2.67741  2.69355  4.24690  2.90347  2.73739  3.18146  2.89801  2.37887  2.77519  2.98518  4.58477  3.61503
          0.14577  4.50383  2.08281  0.61958  0.77255  0.61836  0.77399
    522   2.27167  5.09625  2.47126  2.02901  4.39208  3.49227  2.84296  3.84386  2.46521  3.38170  4.15483  2.98295  3.89400  2.81743  2.94969  2.70156  2.43551  2.80044  5.56301  4.18252    651 - -
          2.68618  4.42225  2.77519  2.73123  3.46354  2.40513  3.72494  3.29354  2.67741  2.69355  4.24690  2.90347  2.73739  3.18146  2.89801  2.37887  2.77519  2.98518  4.58477  3.61503
          0.01664  4.49981  5.22216  0.61958  0.77255  0.68925  0.69706
    523   2.92041  5.11666  3.33640  2.73242  4.42129  3.69509  3.80035  2.57163  1.41102  3.36700  4.19216  3.21830  2.78141  2.93945  2.20426  2.93978  3.13233  3.48408  5.54890  4.26445    652 - -
          2.68618  4.42225  2.77519  2.73123  3.46354  2.40513  3.72494  3.29354  2.67741  2.69355  4.24690  2.90347  2.73739  3.18146  2.89801  2.37887  2.77519  2.98518  4.58477  3.61503
          0.01533  4.58152  5.30387  0.61958  0.77255  0.32966  1.27000
    524   2.27356  4.74224  3.42401  2.85625  3.91937  3.70797  3.92266  2.60896  1.87638  2.96865  2.92190  3.32700  4.09121  3.14849  2.31139  2.93351  3.03990  3.03814  5.28712  2.92894    653 - -
          2.68618  4.42225  2.77519  2.73123  3.46354  2.40513  3.72494  3.29354  2.67741  2.69355  4.24690  2.90347  2.73739  3.18146  2.89801  2.37887  2.77519  2.98518  4.58477  3.61503
          0.01276  4.76340  5.48574  0.61958  0.77255  0.48576  0.95510
    525   2.43785  4.80925  5.27892  4.72835  3.58429  4.75304  5.17919  1.69562  4.57784  0.82367  3.39877  4.87714  5.02141  4.70053  4.66109  4.11181  3.72738  2.36786  5.54276  4.44309    654 - -
          2.68618  4.42225  2.77519  2.73123  3.46354  2.40513  3.72494  3.29354  2.67741  2.69355  4.24690  2.90347  2.73739  3.18146  2.89801  2.37887  2.77519  2.98518  4.58477  3.61503
          0.01276  4.76340  5.48574  0.61958  0.77255  0.48576  0.95510
    526   1.47654  4.54678  4.35561  3.99768  4.48412  1.30977  4.83186  3.62650  3.96402  3.53691  4.43314  3.99029  4.23777  4.20589  4.19891  2.94299  3.18822  1.68185  5.93411  4.75818    655 - -
          2.68618  4.42225  2.77519  2.73123  3.46354  2.40513  3.72494  3.29354  2.67741  2.69355  4.24690  2.90347  2.73739  3.18146  2.89801  2.37887  2.77519  2.98518  4.58477  3.61503
          0.01276  4.76340  5.48574  0.61958  0.77255  0.48576  0.95510
    527   2.30723  4.22145  4.50260  3.90445  2.57301  3.93959  4.26050  2.22762  3.74393  2.41201  3.33939  4.01185  4.30651  3.92389  3.84479  2.69190  2.35400  1.69175  4.84176  2.80391    656 - -
          2.68618  4.42225  2.77519  2.73123  3.46354  2.40513  3.72494  3.29354  2.67741  2.69355  4.24690  2.90347  2.73739  3.18146  2.89801  2.37887  2.77519  2.98518  4.58477  3.61503
          0.01276  4.76340  5.48574  0.61958  0.77255  0.48576  0.95510
    528   3.84797  5.10453  5.69691  5.18803  3.58660  5.18691  5.64894  2.42731  5.02598  0.61060  3.35654  5.36747  5.35426  5.06294  5.06211  4.61055  4.09082  1.64299  5.77140  4.72144    657 - -
          2.68618  4.42225  2.77519  2.73123  3.46354  2.40513  3.72494  3.29354  2.67741  2.69355  4.24690  2.90347  2.73739  3.18146  2.89801  2.37887  2.77519  2.98518  4.58477  3.61503
          0.01276  4.76340  5.48574  0.61958  0.77255  0.48576  0.95510
    529   3.17657  5.29512  3.67995  3.00442  4.60822  3.92329  3.93180  3.96750  1.11366  2.73296  2.82036  3.44869  4.27874  3.07463  1.90071  3.20214  3.36470  3.67201  5.66841  4.44134    658 - -
          2.68618  4.42225  2.77519  2.73123  3.46354  2.40513  3.72494  3.29354  2.67741  2.69355  4.24690  2.90347  2.73739  3.18146  2.89801  2.37887  2.77519  2.98518  4.58477  3.61503
          0.01276  4.76340  5.48574  0.61958  0.77255  0.48576  0.95510
    530   2.05855  4.31914  4.32594  3.74598  3.42408  2.68031  4.27977  2.69392  3.62344  1.78119  1.95429  3.94442  4.31788  3.84376  3.80172  3.23219  3.08058  2.19906  4.95754  3.76951    659 - -
          2.68618  4.42225  2.77519  2.73123  3.46354  2.40513  3.72494  3.29354  2.67741  2.69355  4.24690  2.90347  2.73739  3.18146  2.89801  2.37887  2.77519  2.98518  4.58477  3.61503
          0.01276  4.76340  5.48574  0.61958  0.77255  0.48576  0.95510
    531   4.23730  6.24382  0.20454  3.33514  5.81128  4.16519  5.06166  5.66677  4.34699  5.11584  6.18605  3.91145  4.87071  4.35103  4.91859  4.15011  4.61233  5.22909  6.74970  5.63794    660 - -
          2.68618  4.42225  2.77519  2.73123  3.46354  2.40513  3.72494  3.29354  2.67741  2.69355  4.24690  2.90347  2.73739  3.18146  2.89801  2.37887  2.77519  2.98518  4.58477  3.61503
          0.01276  4.76340  5.48574  0.61958  0.77255  0.48576  0.95510
    532   1.64746  4.66837  5.23715  4.73042  4.02969  4.69018  5.32999  1.45553  4.62976  2.67871  3.85856  4.85693  5.04810  4.86660  4.78746  4.07262  3.62389  1.09965  5.85928  4.64982    661 - -
          2.68618  4.42225  2.77519  2.73123  3.46354  2.40513  3.72494  3.29354  2.67741  2.69355  4.24690  2.90347  2.73739  3.18146  2.89801  2.37887  2.77519  2.98518  4.58477  3.61503
          0.01276  4.76340  5.48574  0.61958  0.77255  0.48576  0.95510
    533   3.62388  6.27434  0.54872  2.57124  5.59640  3.69204  4.39525  5.25459  3.59636  4.70613  5.63268  2.18808  4.39884  3.59229  4.30543  3.46065  3.96337  4.76099  6.79412  5.19705    662 - -
          2.68618  4.42225  2.77519  2.73123  3.46354  2.40513  3.72494  3.29354  2.67741  2.69355  4.24690  2.90347  2.73739  3.18146  2.89801  2.37887  2.77519  2.98518  4.58477  3.61503
          0.01276  4.76340  5.48574  0.61958  0.77255  0.48576  0.95510
    534   2.34511  5.41851  2.36054  2.54168  4.77627  3.60280  3.91181  4.25448  2.70226  3.75460  4.52766  1.28375  4.07464  3.03319  2.48055  2.92162  3.21460  3.83163  5.90392  4.49166    663 - -
          2.68618  4.42225  2.77519  2.73123  3.46354  2.40513  3.72494  3.29354  2.67741  2.69355  4.24690  2.90347  2.73739  3.18146  2.89801  2.37887  2.77519  2.98518  4.58477  3.61503
          0.01276  4.76340  5.48574  0.61958  0.77255  0.48576  0.95510
    535   4.13757  5.34950  5.92253  5.36146  3.40902  5.47552  5.73292  2.66402  5.16778  0.74989  1.27458  5.61321  5.46867  5.06534  5.13152  4.89678  4.33761  2.97068  5.68610  4.73326    664 - -
          2.68618  4.42225  2.77519  2.73123  3.46354  2.40513  3.72494  3.29354  2.67741  2.69355  4.24690  2.90347  2.73739  3.18146  2.89801  2.37887  2.77519  2.98518  4.58477  3.61503
          0.01276  4.76340  5.48574  0.61958  0.77255  0.48576  0.95510
    536   4.08775  5.69146  4.91875  4.94744  5.92238  0.11539  5.91685  5.82170  5.23093  5.31152  6.35057  5.08690  5.09011  5.48781  5.29146  4.29488  4.62481  5.18608  6.70626  6.07943    665 - -
          2.68618  4.42225  2.77519  2.73123  3.46354  2.40513  3.72494  3.29354  2.67741  2.69355  4.24690  2.90347  2.73739  3.18146  2.89801  2.37887  2.77519  2.98518  4.58477  3.61503
          0.01276  4.76340  5.48574  0.61958  0.77255  0.48576  0.95510
    537   2.05585  5.25472  3.12545  1.73686  4.57907  3.61864  3.78889  4.03138  1.97716  2.80137  4.30718  3.10149  4.01020  2.89923  2.40953  2.82506  3.07288  3.63496  5.69068  4.32017    666 - -
          2.68618  4.42225  2.77519  2.73123  3.46354  2.40513  3.72494  3.29354  2.67741  2.69355  4.24690  2.90347  2.73739  3.18146  2.89801  2.37887  2.77519  2.98518  4.58477  3.61503
          0.01276  4.76340  5.48574  0.61958  0.77255  0.48576  0.95510
    538   2.32796  4.37089  4.20727  3.62648  3.49330  3.94691  4.25710  1.41438  3.49001  2.04981  3.47897  3.88318  4.32067  3.76039  2.71502  3.23336  2.56093  2.49269  5.01474  3.81777    667 - -
          2.68618  4.42225  2.77519  2.73123  3.46354  2.40513  3.72494  3.29354  2.67741  2.69355  4.24690  2.90347  2.73739  3.18146  2.89801  2.37887  2.77519  2.98518  4.58477  3.61503
          0.01276  4.76340  5.48574  0.61958  0.77255  0.48576  0.95510
    539   3.11985  4.64188  4.32840  3.80136  1.02474  4.13084  4.28978  2.89316  2.52591  2.58268  3.66460  4.03730  4.51841  3.90953  3.77777  3.45219  3.36614  2.21184  4.90499  3.47882    668 - -
          2.68618  4.42225  2.77519  2.73123  3.46354  2.40513  3.72494  3.29354  2.67741  2.69355  4.24690  2.90347  2.73739  3.18146  2.89801  2.37887  2.77519  2.98518  4.58477  3.61503
          0.01276  4.76340  5.48574  0.61958  0.77255  0.48576  0.95510
    540   2.05259  4.64193  3.48859  2.92528  2.83575  2.92588  3.95521  2.66200  2.44420  2.49013  3.73791  3.37840  4.10275  2.49547  3.29294  2.94932  2.50002  2.92799  5.20554  3.94604    669 - -
          2.68618  4.42225  2.77519  2.73123  3.46354  2.40513  3.72494  3.29354  2.67741  2.69355  4.24690  2.90347  2.73739  3.18146  2.89801  2.37887  2.77519  2.98518  4.58477  3.61503
          0.01276  4.76340  5.48574  0.61958  0.77255  0.48576  0.95510
    541   2.39145  5.22070  3.06704  2.16589  4.55881  3.58126  3.79990  4.01900  2.00245  3.53787  4.30191  3.07997  3.99074  2.91221  3.02439  1.83489  2.16296  3.61541  5.70071  4.31566    670 - -
          2.68618  4.42225  2.77519  2.73123  3.46354  2.40513  3.72494  3.29354  2.67741  2.69355  4.24690  2.90347  2.73739  3.18146  2.89801  2.37887  2.77519  2.98518  4.58477  3.61503
          0.01276  4.76340  5.48574  0.61958  0.77255  0.48576  0.95510
    542   1.69335  4.62653  4.06460  3.71948  4.48584  0.94466  4.68344  3.78500  3.71026  2.44946  4.44648  3.86042  4.22887  4.00311  3.99715  2.95525  3.20949  3.38739  5.90797  4.69775    671 - -
          2.68618  4.42225  2.77519  2.73123  3.46354  2.40513  3.72494  3.29354  2.67741  2.69355  4.24690  2.90347  2.73739  3.18146  2.89801  2.37887  2.77519  2.98518  4.58477  3.61503
          0.01276  4.76340  5.48574  0.61958  0.77255  0.48576  0.95510
    543   2.82951  4.25982  4.48502  3.89359  2.58526  2.90311  4.28364  2.00018  3.74130  1.41732  3.35657  4.02011  4.32864  3.92842  3.85753  2.52993  3.06435  2.47777  4.87542  3.68611    672 - -
          2.68618  4.42225  2.77519  2.73123  3.46354  2.40513  3.72494  3.29354  2.67741  2.69355  4.24690  2.90347  2.73739  3.18146  2.89801  2.37887  2.77519  2.98518  4.58477  3.61503
          0.01276  4.76340  5.48574  0.61958  0.77255  0.48576  0.95510
    544   2.05316  5.28418  2.55545  2.49857  4.62349  2.81904  3.76537  4.10071  1.76712  3.58813  4.33377  3.04428  3.09528  2.86687  2.48136  2.77071  3.03613  3.67331  5.72571  4.32330    673 - -
          2.68618  4.42225  2.77519  2.73123  3.46354  2.40513  3.72494  3.29354  2.67741  2.69355  4.24690  2.90347  2.73739  3.18146  2.89801  2.37887  2.77519  2.98518  4.58477  3.61503
          0.01276  4.76340  5.48574  0.61958  0.77255  0.48576  0.95510
    545   3.05229  5.48127  3.22736  1.66694  4.87799  3.74426  3.85867  4.31595  1.82973  3.75509  4.53271  2.51474  4.14086  2.96641  1.66170  3.00934  3.26332  3.90488  5.83590  4.50705    674 - -
          2.68618  4.42225  2.77519  2.73123  3.46354  2.40513  3.72494  3.29354  2.67741  2.69355  4.24690  2.90347  2.73739  3.18146  2.89801  2.37887  2.77519  2.98518  4.58477  3.61503
          0.01276  4.76340  5.48574  0.61958  0.77255  0.48576  0.95510
    546   2.83325  5.34345  2.47942  1.90363  4.68305  3.57021  3.78317  4.16892  2.02052  3.64566  4.38854  3.03663  2.33993  2.46674  3.02672  2.79121  2.55059  3.73173  5.77639  4.36209    675 - -
          2.68618  4.42225  2.77519  2.73123  3.46354  2.40513  3.72494  3.29354  2.67741  2.69355  4.24690  2.90347  2.73739  3.18146  2.89801  2.37887  2.77519  2.98518  4.58477  3.61503
          0.01276  4.76340  5.48574  0.61958  0.77255  0.48576  0.95510
    547   2.37842  5.13949  3.10034  2.24853  4.42800  2.80263  3.78825  3.87304  2.23091  3.42276  4.20189  3.08668  3.98293  2.90968  3.03168  2.34664  1.94705  3.50068  5.61474  3.20404    676 - -
          2.68618  4.42225  2.77519  2.73123  3.46354  2.40513  3.72494  3.29354  2.67741  2.69355  4.24690  2.90347  2.73739  3.18146  2.89801  2.37887  2.77519  2.98518  4.58477  3.61503
          0.44333  4.76340  1.05105  0.61958  0.77255  0.48576  0.95510
    548   2.85089  5.16768  3.15705  2.58205  4.53854  3.58117  3.68940  3.95371  1.87386  3.44601  4.24449  2.44794  3.96953  2.80902  1.76753  2.83631  2.35230  3.58138  5.56695  4.26390    677 - -
          2.68567  4.42254  2.77502  2.73112  3.46383  2.40513  3.72524  3.29383  2.67770  2.69303  4.24719  2.90376  2.73769  3.18175  2.89783  2.37891  2.77463  2.98547  4.58506  3.61532
          0.69012  0.70897  5.06198  1.00558  0.45544  0.40532  1.09890
    549   3.09225  4.46509  4.85181  4.26299  1.96865  4.27516  4.57431  1.54373  4.09931  1.56376  3.26536  4.36422  2.80464  4.23105  4.17093  3.59142  3.32191  2.46684  5.03032  3.84553    683 - -
          2.68618  4.42225  2.77519  2.73123  3.46354  2.40513  3.72494  3.29354  2.67741  2.69355  4.24690  2.90347  2.73739  3.18146  2.89801  2.37887  2.77519  2.98518  4.58477  3.61503
          0.01406  4.66694  5.38929  0.61958  0.77255  0.67196  0.71479
    550   1.48167  4.52834  4.15407  3.81020  4.84470  3.32454  4.78405  4.25776  3.80440  3.95195  4.75252  3.82934  4.10378  4.06612  4.09064  0.94492  2.19242  3.63530  6.18218  5.00615    684 - -
          2.68618  4.42225  2.77519  2.73123  3.46354  2.40513  3.72494  3.29354  2.67741  2.69355  4.24690  2.90347  2.73739  3.18146  2.89801  2.37887  2.77519  2.98518  4.58477  3.61503
          0.01406  4.66694  5.38929  0.61958  0.77255  0.38479  1.14130
    551   3.60140  5.61637  4.25118  3.39006  5.06988  4.20881  4.02024  4.36884  1.81722  2.50557  4.69125  3.73031  4.53046  3.15655  0.77884  3.60598  3.72675  4.08897  5.83506  4.72198    685 - -
          2.68618  4.42225  2.77519  2.73123  3.46354  2.40513  3.72494  3.29354  2.67741  2.69355  4.24690  2.90347  2.73739  3.18146  2.89801  2.37887  2.77519  2.98518  4.58477  3.61503
          0.01276  4.76340  5.48574  0.61958  0.77255  0.48576  0.95510
    552   2.84384  4.23242  4.69472  4.08817  3.27744  4.00295  4.32059  2.24544  3.89699  1.53037  2.58870  4.12648  4.36146  4.04324  3.94245  3.31059  2.54762  2.46378  2.87050  2.38655    686 - -
          2.68618  4.42225  2.77519  2.73123  3.46354  2.40513  3.72494  3.29354  2.67741  2.69355  4.24690  2.90347  2.73739  3.18146  2.89801  2.37887  2.77519  2.98518  4.58477  3.61503
          0.01276  4.76340  5.48574  0.61958  0.77255  0.48576  0.95510
    553   1.14702  4.58336  4.13766  3.70970  4.58075  2.42053  4.66338  3.96606  3.68350  3.67301  4.50705  3.82628  4.16731  3.95542  3.99539  1.52713  3.14154  2.34022  5.95763  4.75830    687 - -
          2.68618  4.42225  2.77519  2.73123  3.46354  2.40513  3.72494  3.29354  2.67741  2.69355  4.24690  2.90347  2.73739  3.18146  2.89801  2.37887  2.77519  2.98518  4.58477  3.61503
          0.01276  4.76340  5.48574  0.61958  0.77255  0.48576  0.95510
    554   2.31575  4.81651  3.34038  2.38758  4.08039  3.64333  3.93709  2.73340  2.79562  3.12197  3.96788  3.28356  4.06631  3.13341  3.22983  2.00386  1.72104  3.16457  5.41863  4.12404    688 - -
          2.68618  4.42225  2.77519  2.73123  3.46354  2.40513  3.72494  3.29354  2.67741  2.69355  4.24690  2.90347  2.73739  3.18146  2.89801  2.37887  2.77519  2.98518  4.58477  3.61503
          0.01276  4.76340  5.48574  0.61958  0.77255  0.48576  0.95510
    555   4.07179  5.27055  5.96019  5.38843  2.32987  5.44373  5.61051  2.09591  5.25261  0.53986  3.16832  5.57625  5.43929  5.07557  5.17873  4.84024  4.26848  2.88864  5.57819  4.51693    689 - -
          2.68618  4.42225  2.77519  2.73123  3.46354  2.40513  3.72494  3.29354  2.67741  2.69355  4.24690  2.90347  2.73739  3.18146  2.89801  2.37887  2.77519  2.98518  4.58477  3.61503
          0.01276  4.76340  5.48574  0.61958  0.77255  0.48576  0.95510
    556   2.70227  4.63730  4.22768  4.03898  5.08394  3.40779  5.03129  4.52204  4.08399  4.23508  5.04604  3.98579  4.22418  4.34623  4.31300  0.50602  2.24762  3.83199  6.42497  5.25749    690 - -
          2.68618  4.42225  2.77519  2.73123  3.46354  2.40513  3.72494  3.29354  2.67741  2.69355  4.24690  2.90347  2.73739  3.18146  2.89801  2.37887  2.77519  2.98518  4.58477  3.61503
          0.01276  4.76340  5.48574  0.61958  0.77255  0.48576  0.95510
    557   2.81738  4.98186  3.24889  2.69633  3.05572  3.63858  3.86442  3.66495  2.63869  3.27130  4.09092  2.64730  4.04294  3.02166  1.54421  2.39202  2.47269  3.34235  5.50958  4.18511    691 - -
          2.68618  4.42225  2.77519  2.73123  3.46354  2.40513  3.72494  3.29354  2.67741  2.69355  4.24690  2.90347  2.73739  3.18146  2.89801  2.37887  2.77519  2.98518  4.58477  3.61503
          0.01276  4.76340  5.48574  0.61958  0.77255  0.48576  0.95510
    558   2.79410  5.14034  3.11426  2.23076  4.42593  3.59351  3.78481  3.86933  2.53987  2.86530  3.07304  3.09041  3.98485  2.11565  2.24264  2.34967  2.50781  3.49874  5.60909  4.24144    692 - -
          2.68618  4.42225  2.77519  2.73123  3.46354  2.40513  3.72494  3.29354  2.67741  2.69355  4.24690  2.90347  2.73739  3.18146  2.89801  2.37887  2.77519  2.98518  4.58477  3.61503
          0.01276  4.76340  5.48574  0.61958  0.77255  0.48576  0.95510
    559   3.62308  4.90574  5.53966  4.94519  2.47491  4.90654  5.20983  2.57478  4.78197  1.00414  2.02644  5.05337  5.08436  4.76222  4.76419  4.25512  3.83834  1.64659  5.42273  4.37353    693 - -
          2.68618  4.42225  2.77519  2.73123  3.46354  2.40513  3.72494  3.29354  2.67741  2.69355  4.24690  2.90347  2.73739  3.18146  2.89801  2.37887  2.77519  2.98518  4.58477  3.61503
          0.01276  4.76340  5.48574  0.61958  0.77255  0.48576  0.95510
    560   2.92953  5.37591  2.90561  1.62891  4.75215  3.58730  3.90242  4.23061  2.70065  3.73367  4.50209  2.03295  4.05720  3.02215  3.20169  1.81622  2.51166  3.80294  5.88621  4.47371    694 - -
          2.68618  4.42225  2.77519  2.73123  3.46354  2.40513  3.72494  3.29354  2.67741  2.69355  4.24690  2.90347  2.73739  3.18146  2.89801  2.37887  2.77519  2.98518  4.58477  3.61503
          0.01276  4.76340  5.48574  0.61958  0.77255  0.48576  0.95510
    561   2.23307  4.23683  4.49089  3.89346  2.73447  3.94882  4.26461  2.66000  3.73667  1.63494  2.57641  4.01164  4.31326  2.94607  3.84426  3.24707  3.04482  2.09653  4.84966  2.79591    695 - -
          2.68618  4.42225  2.77519  2.73123  3.46354  2.40513  3.72494  3.29354  2.67741  2.69355  4.24690  2.90347  2.73739  3.18146  2.89801  2.37887  2.77519  2.98518  4.58477  3.61503
          0.01276  4.76340  5.48574  0.61958  0.77255  0.48576  0.95510
    562   2.23979  4.92858  4.79831  4.51641  0.60690  4.15437  4.54580  3.35276  4.43688  2.89087  4.12884  4.44534  4.75175  4.58008  4.53938  3.62163  3.73381  3.22659  4.87367  3.26934    696 - -
          2.68618  4.42225  2.77519  2.73123  3.46354  2.40513  3.72494  3.29354  2.67741  2.69355  4.24690  2.90347  2.73739  3.18146  2.89801  2.37887  2.77519  2.98518  4.58477  3.61503
          0.01276  4.76340  5.48574  0.61958  0.77255  0.48576  0.95510
    563   4.77144  5.72643  5.60846  5.53667  0.43742  5.26635  3.95761  4.29926  5.32083  3.44495  4.82958  4.83232  5.53063  4.99783  5.13468  4.68972  4.97345  4.27719  4.03343  1.71448    697 - -
          2.68618  4.42225  2.77519  2.73123  3.46354  2.40513  3.72494  3.29354  2.67741  2.69355  4.24690  2.90347  2.73739  3.18146  2.89801  2.37887  2.77519  2.98518  4.58477  3.61503
          0.01276  4.76340  5.48574  0.61958  0.77255  0.48576  0.95510
    564   2.28836  5.23633  3.05569  2.16022  4.57405  2.84140  3.78263  4.04122  1.83480  3.54953  4.30592  3.06236  3.97721  2.89044  3.01335  2.37784  2.17376  3.62875  5.70423  4.31161    698 - -
          2.68618  4.42225  2.77519  2.73123  3.46354  2.40513  3.72494  3.29354  2.67741  2.69355  4.24690  2.90347  2.73739  3.18146  2.89801  2.37887  2.77519  2.98518  4.58477  3.61503
          0.01276  4.76340  5.48574  0.61958  0.77255  0.48576  0.95510
    565   2.79291  4.64471  3.48821  2.53164  3.80401  2.85250  3.95596  3.17594  2.44171  1.99601  3.74070  3.37919  4.10429  3.21789  3.28938  2.95153  2.47935  2.46091  5.20774  2.56685    699 - -
          2.68618  4.42225  2.77519  2.73123  3.46354  2.40513  3.72494  3.29354  2.67741  2.69355  4.24690  2.90347  2.73739  3.18146  2.89801  2.37887  2.77519  2.98518  4.58477  3.61503
          0.01276  4.76340  5.48574  0.61958  0.77255  0.48576  0.95510
    566   2.80313  5.15884  3.11713  1.98749  4.44459  2.86194  2.98589  3.89478  2.20868  3.43740  4.21547  3.09271  3.98945  2.90500  2.59801  2.79670  3.03287  3.52050  3.12939  2.52285    700 - -
          2.68618  4.42225  2.77519  2.73123  3.46354  2.40513  3.72494  3.29354  2.67741  2.69355  4.24690  2.90347  2.73739  3.18146  2.89801  2.37887  2.77519  2.98518  4.58477  3.61503
          0.01276  4.76340  5.48574  0.61958  0.77255  0.48576  0.95510
    567   3.10355  4.46900  4.89275  4.31722  3.56312  4.32514  4.71017  1.96381  4.16332  1.30996  3.49230  4.42557  4.66501  4.34167  4.26242  2.59113  3.34424  1.44916  5.23340  4.05852    701 - -
          2.68618  4.42225  2.77519  2.73123  3.46354  2.40513  3.72494  3.29354  2.67741  2.69355  4.24690  2.90347  2.73739  3.18146  2.89801  2.37887  2.77519  2.98518  4.58477  3.61503
          0.01276  4.76340  5.48574  0.61958  0.77255  0.48576  0.95510
    568   2.35243  5.24746  2.50724  2.24308  4.55012  3.58455  3.80958  4.00972  2.58211  2.34315  4.30623  2.26282  2.35952  2.92597  3.07303  2.81422  3.07159  3.61613  5.70889  4.31810    702 - -
          2.68618  4.42225  2.77519  2.73123  3.46354  2.40513  3.72494  3.29354  2.67741  2.69355  4.24690  2.90347  2.73739  3.18146  2.89801  2.37887  2.77519  2.98518  4.58477  3.61503
          0.01276  4.76340  5.48574  0.61958  0.77255  0.48576  0.95510
    569   2.78760  4.99060  2.64292  2.27917  4.22680  3.61779  2.52770  3.64645  2.62185  2.61536  4.06117  3.14796  4.00796  2.97161  3.08588  2.47743  2.50070  3.32274  3.11922  3.13617    703 - -
          2.68618  4.42225  2.77519  2.73123  3.46354  2.40513  3.72494  3.29354  2.67741  2.69355  4.24690  2.90347  2.73739  3.18146  2.89801  2.37887  2.77519  2.98518  4.58477  3.61503
          0.01276  4.76340  5.48574  0.61958  0.77255  0.48576  0.95510
    570   3.47840  4.79358  5.28147  4.70973  3.31800  4.70548  4.89880  1.55967  4.52949  0.92883  3.30845  4.79490  4.94922  4.59771  4.56074  4.04359  3.70125  2.62124  5.19408  2.46411    704 - -
          2.68618  4.42225  2.77519  2.73123  3.46354  2.40513  3.72494  3.29354  2.67741  2.69355  4.24690  2.90347  2.73739  3.18146  2.89801  2.37887  2.77519  2.98518  4.58477  3.61503
          0.01276  4.76340  5.48574  0.61958  0.77255  0.48576  0.95510
    571   1.74378  2.70008  4.87491  4.29076  3.52445  4.23171  4.61509  1.72154  4.12445  1.78818  3.48628  4.35750  4.58345  4.29276  4.19790  3.55425  3.25529  1.92475  5.13526  3.95397    705 - -
          2.68618  4.42225  2.77519  2.73123  3.46354  2.40513  3.72494  3.29354  2.67741  2.69355  4.24690  2.90347  2.73739  3.18146  2.89801  2.37887  2.77519  2.98518  4.58477  3.61503
          0.01276  4.76340  5.48574  0.61958  0.77255  0.48576  0.95510
    572   2.29502  5.35104  2.99339  1.59490  4.69118  2.73298  3.80335  4.16916  1.92538  3.65107  4.40256  3.05992  4.00555  2.43717  3.01613  2.82313  3.09650  3.74100  5.78434  4.38018    706 - -
          2.68618  4.42225  2.77519  2.73123  3.46354  2.40513  3.72494  3.29354  2.67741  2.69355  4.24690  2.90347  2.73739  3.18146  2.89801  2.37887  2.77519  2.98518  4.58477  3.61503
          0.01276  4.76340  5.48574  0.61958  0.77255  0.48576  0.95510
    573   2.96159  5.50799  1.97264  2.08064  4.83826  2.37866  2.65104  4.33673  2.68477  3.80696  4.56287  2.12258  4.05371  2.43382  3.20348  2.90002  3.20502  3.89264  5.93840  4.49881    707 - -
          2.68618  4.42225  2.77519  2.73123  3.46354  2.40513  3.72494  3.29354  2.67741  2.69355  4.24690  2.90347  2.73739  3.18146  2.89801  2.37887  2.77519  2.98518  4.58477  3.61503
          0.01276  4.76340  5.48574  0.61958  0.77255  0.48576  0.95510
    574   2.81565  5.29654  3.02037  1.90257  4.62907  2.67715  3.77314  4.10620  1.80698  3.59530  4.34318  2.54826  2.94786  2.87608  3.00108  2.78106  3.04780  3.68110  5.73479  3.21969    708 - -
          2.68655  4.42340  2.77464  2.72893  3.46381  2.40506  3.72610  3.29339  2.67699  2.69349  4.24805  2.90348  2.73855  3.18192  2.89662  2.37976  2.77635  2.98531  4.58309  3.61409
          0.87844  1.01183  1.50952  2.19880  0.11759  0.48576  0.95510
    575   2.29015  5.27028  3.25180  2.67448  4.66262  3.66826  3.76729  4.07509  1.90452  3.55364  4.35271  2.48899  4.05740  2.88539  1.47952  2.93205  3.16099  3.69799  5.66042  4.36518    727 - -
          2.68618  4.42225  2.77519  2.73123  3.46354  2.40513  3.72494  3.29354  2.67741  2.69355  4.24690  2.90347  2.73739  3.18146  2.89801  2.37887  2.77519  2.98518  4.58477  3.61503
          0.01633  4.51894  5.24129  0.61958  0.77255  0.87962  0.53604
    576   2.84724  5.05932  3.21275  2.20497  2.30017  3.62722  3.76470  3.74604  2.05922  3.30905  4.12912  3.14579  4.01278  2.90766  1.83334  2.86563  3.06516  3.41791  5.49514  4.18330    728 - -
          2.68618  4.42225  2.77519  2.73123  3.46354  2.40513  3.72494  3.29354  2.67741  2.69355  4.24690  2.90347  2.73739  3.18146  2.89801  2.37887  2.77519  2.98518  4.58477  3.61503
          0.01633  4.51894  5.24129  0.61958  0.77255  0.87962  0.53604
    577   2.74660  4.80681  3.24128  2.67586  2.70789  2.80754  3.78649  3.41331  1.90770  3.04603  3.88985  3.16810  3.98473  2.97683  2.39727  2.81969  2.97471  3.12608  5.28531  2.84007    729 - -
          2.68618  4.42225  2.77519  2.73123  3.46354  2.40513  3.72494  3.29354  2.67741  2.69355  4.24690  2.90347  2.73739  3.18146  2.89801  2.37887  2.77519  2.98518  4.58477  3.61503
          0.01633  4.51894  5.24129  0.61958  0.77255  0.62336  0.76817
    578   2.77485  5.27769  2.44265  2.08107  4.61864  2.77916  3.72390  4.10162  2.13567  3.57913  4.32268  2.98760  2.88368  2.82496  2.06816  2.73479  3.00736  3.66678  5.70943  4.30003    730 - -
          2.68618  4.42225  2.77519  2.73123  3.46354  2.40513  3.72494  3.29354  2.67741  2.69355  4.24690  2.90347  2.73739  3.18146  2.89801  2.37887  2.77519  2.98518  4.58477  3.61503
          0.01479  4.61706  5.33941  0.61958  0.77255  0.34998  1.21976
    579   2.81074  5.19683  2.55326  2.53367  4.48641  3.58554  3.79232  3.94551  2.55738  2.73951  4.25345  1.75795  3.98780  2.50858  3.04166  2.34319  3.04352  3.56100  5.65721  3.11788    731 - -
          2.68618  4.42225  2.77519  2.73123  3.46354  2.40513  3.72494  3.29354  2.67741  2.69355  4.24690  2.90347  2.73739  3.18146  2.89801  2.37887  2.77519  2.98518  4.58477  3.61503
          0.01276  4.76340  5.48574  0.61958  0.77255  0.48576  0.95510
    580   3.34038  4.63281  5.26877  4.71695  3.77090  4.69406  5.14598  1.37344  4.58161  1.46358  3.62374  4.82087  4.98495  4.75237  4.67219  4.04620  2.40383  1.49332  5.58568  4.41687    732 - -
          2.68618  4.42225  2.77519  2.73123  3.46354  2.40513  3.72494  3.29354  2.67741  2.69355  4.24690  2.90347  2.73739  3.18146  2.89801  2.37887  2.77519  2.98518  4.58477  3.61503
          0.01276  4.76340  5.48574  0.61958  0.77255  0.48576  0.95510
    581   3.07246  4.57796  4.37997  3.85170  3.19053  4.09272  4.25064  2.93897  3.67980  2.57248  2.25962  4.04436  4.48780  3.94659  3.87105  3.41099  2.58485  2.78778  4.79982  1.10402    733 - -
          2.68618  4.42225  2.77519  2.73123  3.46354  2.40513  3.72494  3.29354  2.67741  2.69355  4.24690  2.90347  2.73739  3.18146  2.89801  2.37887  2.77519  2.98518  4.58477  3.61503
          0.01276  4.76340  5.48574  0.61958  0.77255  0.48576  0.95510
    582   2.39496  4.30191  4.22101  3.63893  3.41882  3.89928  4.21422  2.01115  3.52873  2.12901  3.42354  3.86685  3.02314  3.75886  3.72882  2.52455  2.35966  1.90266  4.92745  3.73263    734 - -
          2.68618  4.42225  2.77519  2.73123  3.46354  2.40513  3.72494  3.29354  2.67741  2.69355  4.24690  2.90347  2.73739  3.18146  2.89801  2.37887  2.77519  2.98518  4.58477  3.61503
          0.01276  4.76340  5.48574  0.61958  0.77255  0.48576  0.95510
    583   3.66055  4.85429  5.75335  5.31453  4.25998  5.29346  6.13314  1.27471  5.26634  2.65988  3.97913  5.47629  5.52253  5.54387  5.44858  4.75131  3.92870  0.66969  6.42919  5.19206    735 - -
          2.68618  4.42225  2.77519  2.73123  3.46354  2.40513  3.72494  3.29354  2.67741  2.69355  4.24690  2.90347  2.73739  3.18146  2.89801  2.37887  2.77519  2.98518  4.58477  3.61503
          0.01276  4.76340  5.48574  0.61958  0.77255  0.48576  0.95510
    584   4.86355  5.76947  5.64913  5.60841  1.09517  5.30890  3.93616  4.40692  5.38576  3.53381  4.92499  4.84031  5.56338  5.02009  5.17317  4.72916  5.05714  4.37523  4.00788  0.69351    736 - -
          2.68618  4.42225  2.77519  2.73123  3.46354  2.40513  3.72494  3.29354  2.67741  2.69355  4.24690  2.90347  2.73739  3.18146  2.89801  2.37887  2.77519  2.98518  4.58477  3.61503
          0.01276  4.76340  5.48574  0.61958  0.77255  0.48576  0.95510
    585   1.55184  4.57423  4.27874  3.89680  4.64766  3.44668  4.80272  3.91938  3.85893  3.72491  4.58234  3.92408  4.19880  4.12166  4.13101  0.89551  3.17181  2.39398  6.04873  4.86454    737 - -
          2.68618  4.42225  2.77519  2.73123  3.46354  2.40513  3.72494  3.29354  2.67741  2.69355  4.24690  2.90347  2.73739  3.18146  2.89801  2.37887  2.77519  2.98518  4.58477  3.61503
          0.01276  4.76340  5.48574  0.61958  0.77255  0.48576  0.95510
    586   4.08775  5.69146  4.91875  4.94744  5.92238  0.11539  5.91685  5.82170  5.23093  5.31152  6.35057  5.08690  5.09011  5.48781  5.29146  4.29488  4.62481  5.18608  6.70626  6.07943    738 - -
          2.68618  4.42225  2.77519  2.73123  3.46354  2.40513  3.72494  3.29354  2.67741  2.69355  4.24690  2.90347  2.73739  3.18146  2.89801  2.37887  2.77519  2.98518  4.58477  3.61503
          0.01276  4.76340  5.48574  0.61958  0.77255  0.48576  0.95510
    587   4.08775  5.69146  4.91875  4.94744  5.92238  0.11539  5.91685  5.82170  5.23093  5.31152  6.35057  5.08690  5.09011  5.48781  5.29146  4.29488  4.62481  5.18608  6.70626  6.07943    739 - -
          2.68618  4.42225  2.77519  2.73123  3.46354  2.40513  3.72494  3.29354  2.67741  2.69355  4.24690  2.90347  2.73739  3.18146  2.89801  2.37887  2.77519  2.98518  4.58477  3.61503
          0.01276  4.76340  5.48574  0.61958  0.77255  0.48576  0.95510
    588   4.23730  6.24382  0.20454  3.33514  5.81128  4.16519  5.06166  5.66677  4.34699  5.11584  6.18605  3.91145  4.87071  4.35103  4.91859  4.15011  4.61233  5.22909  6.74970  5.63794    740 - -
          2.68618  4.42225  2.77519  2.73123  3.46354  2.40513  3.72494  3.29354  2.67741  2.69355  4.24690  2.90347  2.73739  3.18146  2.89801  2.37887  2.77519  2.98518  4.58477  3.61503
          0.01276  4.76340  5.48574  0.61958  0.77255  0.48576  0.95510
    589   4.23730  6.24382  0.20454  3.33514  5.81128  4.16519  5.06166  5.66677  4.34699  5.11584  6.18605  3.91145  4.87071  4.35103  4.91859  4.15011  4.61233  5.22909  6.74970  5.63794    741 - -
          2.68618  4.42225  2.77519  2.73123  3.46354  2.40513  3.72494  3.29354  2.67741  2.69355  4.24690  2.90347  2.73739  3.18146  2.89801  2.37887  2.77519  2.98518  4.58477  3.61503
          0.01276  4.76340  5.48574  0.61958  0.77255  0.48576  0.95510
    590   2.32080  4.31415  4.67215  4.07897  2.46308  4.07553  4.41923  2.54972  3.91500  1.42355  3.36986  4.17152  4.43453  4.08337  4.00234  3.38505  2.48614  1.79849  4.96585  3.78920    742 - -
          2.68618  4.42225  2.77519  2.73123  3.46354  2.40513  3.72494  3.29354  2.67741  2.69355  4.24690  2.90347  2.73739  3.18146  2.89801  2.37887  2.77519  2.98518  4.58477  3.61503
          0.01276  4.76340  5.48574  0.61958  0.77255  0.48576  0.95510
    591   2.97744  4.36188  4.75634  4.16727  1.38003  4.12858  4.35572  2.16007  3.98863  1.96031  3.36827  4.21643  4.47571  4.12798  4.04763  3.43838  2.51453  2.53390  4.81312  2.77396    743 - -
          2.68618  4.42225  2.77519  2.73123  3.46354  2.40513  3.72494  3.29354  2.67741  2.69355  4.24690  2.90347  2.73739  3.18146  2.89801  2.37887  2.77519  2.98518  4.58477  3.61503
          0.01276  4.76340  5.48574  0.61958  0.77255  0.48576  0.95510
    592   2.52212  4.79711  5.32021  4.77223  3.62393  4.78436  5.22058  1.41389  4.62449  0.95521  3.43723  4.91321  5.04855  4.75038  4.70541  4.14595  3.72981  2.28970  5.58006  4.47266    744 - -
          2.68618  4.42225  2.77519  2.73123  3.46354  2.40513  3.72494  3.29354  2.67741  2.69355  4.24690  2.90347  2.73739  3.18146  2.89801  2.37887  2.77519  2.98518  4.58477  3.61503
          0.01276  4.76340  5.48574  0.61958  0.77255  0.48576  0.95510
    593   2.42788  4.66548  5.36489  4.83040  3.89352  4.80429  5.30891  1.27921  4.71065  1.72549  3.72614  4.93887  5.08777  4.90084  4.81505  4.17033  3.64275  1.26389  5.74182  4.55765    745 - -
          2.68618  4.42225  2.77519  2.73123  3.46354  2.40513  3.72494  3.29354  2.67741  2.69355  4.24690  2.90347  2.73739  3.18146  2.89801  2.37887  2.77519  2.98518  4.58477  3.61503
          0.01276  4.76340  5.48574  0.61958  0.77255  0.48576  0.95510
    594   4.08775  5.69146  4.91875  4.94744  5.92238  0.11539  5.91685  5.82170  5.23093  5.31152  6.35057  5.08690  5.09011  5.48781  5.29146  4.29488  4.62481  5.18608  6.70626  6.07943    746 - -
          2.68618  4.42225  2.77519  2.73123  3.46354  2.40513  3.72494  3.29354  2.67741  2.69355  4.24690  2.90347  2.73739  3.18146  2.89801  2.37887  2.77519  2.98518  4.58477  3.61503
          0.11052  4.76340  2.34237  0.61958  0.77255  0.48576  0.95510
    595   2.07524  5.12695  3.04102  2.18001  4.44223  2.89426  2.93581  3.89149  2.54535  3.43581  4.21325  3.05743  2.31552  2.89765  3.02597  2.76653  2.50637  3.50939  5.62241  4.24778    747 - -
          2.68618  4.42225  2.77519  2.73123  3.46354  2.40513  3.72494  3.29354  2.67741  2.69355  4.24690  2.90347  2.73739  3.18146  2.89801  2.37887  2.77519  2.98518  4.58477  3.61503
          0.01406  4.66694  5.38929  0.61958  0.77255  0.38479  1.14130
    596   3.12755  4.69588  2.69858  3.60565  3.00495  4.09901  4.05267  2.44238  3.53810  2.82292  3.80072  3.87998  4.46839  3.78244  3.80784  3.38146  3.35844  2.97588  1.26302  2.39045    748 - -
          2.68618  4.42225  2.77519  2.73123  3.46354  2.40513  3.72494  3.29354  2.67741  2.69355  4.24690  2.90347  2.73739  3.18146  2.89801  2.37887  2.77519  2.98518  4.58477  3.61503
          0.01276  4.76340  5.48574  0.61958  0.77255  0.48576  0.95510
    597   2.87287  5.30241  1.87110  2.07623  4.60506  3.58965  3.83407  4.06356  2.61745  2.83561  4.36127  1.95990  4.01862  2.95168  3.11406  2.84333  3.11014  2.74889  5.75961  4.36033    749 - -
          2.68618  4.42225  2.77519  2.73123  3.46354  2.40513  3.72494  3.29354  2.67741  2.69355  4.24690  2.90347  2.73739  3.18146  2.89801  2.37887  2.77519  2.98518  4.58477  3.61503
          0.01276  4.76340  5.48574  0.61958  0.77255  0.48576  0.95510
    598   1.76946  5.40708  1.91819  2.14374  4.73861  3.58333  3.84591  4.22400  2.23176  3.71022  4.46659  3.05202  4.02698  2.95674  3.13481  2.26140  3.14502  3.79344  5.85138  4.43013    750 - -
          2.68618  4.42225  2.77519  2.73123  3.46354  2.40513  3.72494  3.29354  2.67741  2.69355  4.24690  2.90347  2.73739  3.18146  2.89801  2.37887  2.77519  2.98518  4.58477  3.61503
          0.01276  4.76340  5.48574  0.61958  0.77255  0.48576  0.95510
    599   2.36638  4.44849  4.91901  4.34583  3.63192  4.34537  4.74194  1.69535  4.19846  1.76530  3.56810  4.44770  4.68588  4.38525  4.29983  3.67125  2.38326  1.42034  5.27560  4.08854    751 - -
          2.68618  4.42225  2.77519  2.73123  3.46354  2.40513  3.72494  3.29354  2.67741  2.69355  4.24690  2.90347  2.73739  3.18146  2.89801  2.37887  2.77519  2.98518  4.58477  3.61503
          0.01276  4.76340  5.48574  0.61958  0.77255  0.48576  0.95510
    600   2.92130  4.33808  4.57838  3.98852  3.30534  4.05751  4.33891  1.72677  3.81332  1.32435  3.36296  2.90835  4.41236  4.00493  3.92211  3.36094  3.15290  2.51475  3.03703  3.66138    752 - -
          2.68618  4.42225  2.77519  2.73123  3.46354  2.40513  3.72494  3.29354  2.67741  2.69355  4.24690  2.90347  2.73739  3.18146  2.89801  2.37887  2.77519  2.98518  4.58477  3.61503
          0.01276  4.76340  5.48574  0.61958  0.77255  0.48576  0.95510
    601   3.03095  5.59459  1.96327  1.37650  4.92005  3.59960  3.93184  4.42457  2.26751  3.89169  4.65671  2.44036  4.09166  3.05070  3.29390  2.32224  3.27983  3.97776  6.02385  4.57137    753 - -
          2.68618  4.42225  2.77519  2.73123  3.46354  2.40513  3.72494  3.29354  2.67741  2.69355  4.24690  2.90347  2.73739  3.18146  2.89801  2.37887  2.77519  2.98518  4.58477  3.61503
          0.01276  4.76340  5.48574  0.61958  0.77255  0.48576  0.95510
    602   2.39965  4.23392  4.59532  3.99464  2.18216  3.97738  4.29530  2.63357  3.82147  1.53760  3.32781  4.07221  4.34022  3.98666  3.89843  3.28112  2.52418  2.16300  4.84191  2.70154    754 - -
          2.68618  4.42225  2.77519  2.73123  3.46354  2.40513  3.72494  3.29354  2.67741  2.69355  4.24690  2.90347  2.73739  3.18146  2.89801  2.37887  2.77519  2.98518  4.58477  3.61503
          0.01276  4.76340  5.48574  0.61958  0.77255  0.48576  0.95510
    603   1.05821  4.47064  4.25603  3.73585  3.82651  3.78961  4.47398  2.26599  3.65243  2.83351  3.78967  3.93494  4.32136  3.91341  3.90364  2.49094  3.15990  2.13927  5.34601  4.14432    755 - -
          2.68618  4.42225  2.77519  2.73123  3.46354  2.40513  3.72494  3.29354  2.67741  2.69355  4.24690  2.90347  2.73739  3.18146  2.89801  2.37887  2.77519  2.98518  4.58477  3.61503
          0.01276  4.76340  5.48574  0.61958  0.77255  0.48576  0.95510
    604   2.79279  4.75487  3.37544  2.81347  3.02726  2.70534  3.90682  2.75407  2.11948  2.46486  3.84391  3.29361  4.07067  3.12395  2.63766  2.10446  3.02408  3.05420  5.29995  4.01830    756 - -
          2.68618  4.42225  2.77519  2.73123  3.46354  2.40513  3.72494  3.29354  2.67741  2.69355  4.24690  2.90347  2.73739  3.18146  2.89801  2.37887  2.77519  2.98518  4.58477  3.61503
          0.01276  4.76340  5.48574  0.61958  0.77255  0.48576  0.95510
    605   2.29503  5.30141  1.93492  1.97752  4.62692  3.57569  3.78671  4.10276  2.53819  3.59807  4.35049  3.04842  3.98505  2.89263  2.14660  2.79443  3.06211  3.68258  5.74312  3.20629    757 - -
          2.68618  4.42225  2.77519  2.73123  3.46354  2.40513  3.72494  3.29354  2.67741  2.69355  4.24690  2.90347  2.73739  3.18146  2.89801  2.37887  2.77519  2.98518  4.58477  3.61503
          0.01276  4.76340  5.48574  0.61958  0.77255  0.48576  0.95510
    606   3.80873  5.05481  5.75387  5.16142  2.45454  5.13868  5.42942  1.28210  5.00791  1.08240  2.19187  5.29745  5.24351  4.91813  4.95887  4.50475  4.01667  2.75928  5.53323  4.53021    758 - -
          2.68618  4.42225  2.77519  2.73123  3.46354  2.40513  3.72494  3.29354  2.67741  2.69355  4.24690  2.90347  2.73739  3.18146  2.89801  2.37887  2.77519  2.98518  4.58477  3.61503
          0.01276  4.76340  5.48574  0.61958  0.77255  0.48576  0.95510
    607   2.36759  5.33245  3.10414  2.18043  4.67529  3.63810  2.88261  4.13331  2.48275  3.62096  4.38645  2.60302  4.03977  2.92092  1.48239  2.86726  3.12441  3.72525  5.75220  4.38060    759 - -
          2.68618  4.42225  2.77519  2.73123  3.46354  2.40513  3.72494  3.29354  2.67741  2.69355  4.24690  2.90347  2.73739  3.18146  2.89801  2.37887  2.77519  2.98518  4.58477  3.61503
          0.01276  4.76340  5.48574  0.61958  0.77255  0.48576  0.95510
    608   2.84415  5.36014  2.53771  1.73230  4.70302  2.78937  3.78827  4.19013  2.10460  3.66249  4.40500  2.52824  3.98837  2.88950  2.17908  2.80010  3.07782  3.75033  5.78946  4.37458    760 - -
          2.68618  4.42225  2.77519  2.73123  3.46354  2.40513  3.72494  3.29354  2.67741  2.69355  4.24690  2.90347  2.73739  3.18146  2.89801  2.37887  2.77519  2.98518  4.58477  3.61503
          0.01276  4.76340  5.48574  0.61958  0.77255  0.48576  0.95510
    609   2.07724  5.16301  2.56152  2.21886  4.45163  3.58704  3.78576  3.90041  2.00805  2.73299  4.21967  3.07987  3.98289  2.90488  3.02778  2.78879  3.02890  3.52326  5.62956  2.57566    761 - -
          2.68618  4.42225  2.77519  2.73123  3.46354  2.40513  3.72494  3.29354  2.67741  2.69355  4.24690  2.90347  2.73739  3.18146  2.89801  2.37887  2.77519  2.98518  4.58477  3.61503
          0.01276  4.76340  5.48574  0.61958  0.77255  0.48576  0.95510
    610   2.40108  5.09489  5.04918  4.67086  0.83576  4.66114  4.03634  3.57513  4.51759  3.06756  4.21234  4.48969  5.01132  4.52931  4.55602  4.01368  4.01626  3.44214  4.21592  1.58710    762 - -
          2.68618  4.42225  2.77519  2.73123  3.46354  2.40513  3.72494  3.29354  2.67741  2.69355  4.24690  2.90347  2.73739  3.18146  2.89801  2.37887  2.77519  2.98518  4.58477  3.61503
          0.01276  4.76340  5.48574  0.61958  0.77255  0.48576  0.95510
    611   2.29884  5.29618  3.03470  1.93644  4.63775  2.94971  3.75789  4.11881  1.96498  3.59889  4.34019  2.55433  3.96441  2.85706  2.47992  2.38144  3.03167  3.68546  5.73057  4.32468    763 - -
          2.68618  4.42225  2.77519  2.73123  3.46354  2.40513  3.72494  3.29354  2.67741  2.69355  4.24690  2.90347  2.73739  3.18146  2.89801  2.37887  2.77519  2.98518  4.58477  3.61503
          0.01276  4.76340  5.48574  0.61958  0.77255  0.48576  0.95510
    612   2.88348  5.27868  3.17356  1.99988  4.61130  3.64987  3.80125  4.05705  1.87476  2.35143  4.33142  3.13304  4.03780  2.91245  2.06064  2.35648  3.10600  3.66447  5.70113  4.34460    764 - -
          2.68618  4.42225  2.77519  2.73123  3.46354  2.40513  3.72494  3.29354  2.67741  2.69355  4.24690  2.90347  2.73739  3.18146  2.89801  2.37887  2.77519  2.98518  4.58477  3.61503
          0.01276  4.76340  5.48574  0.61958  0.77255  0.48576  0.95510
    613   4.91117  5.77962  5.70020  5.68320  0.85403  5.33906  3.91620  4.47504  5.44732  3.59843  4.98171  4.84509  5.58144  5.03561  5.20202  4.74945  5.09492  4.42772  2.33644  1.09237    765 - -
          2.68618  4.42225  2.77519  2.73123  3.46354  2.40513  3.72494  3.29354  2.67741  2.69355  4.24690  2.90347  2.73739  3.18146  2.89801  2.37887  2.77519  2.98518  4.58477  3.61503
          0.01276  4.76340  5.48574  0.61958  0.77255  0.48576  0.95510
    614   2.81027  4.38376  4.20800  3.66271  2.68637  2.69005  4.31497  2.83162  3.56915  2.65369  3.58926  3.87881  4.28248  3.81355  3.79490  3.14616  1.44825  1.77962  5.09590  3.88961    766 - -
          2.68618  4.42225  2.77519  2.73123  3.46354  2.40513  3.72494  3.29354  2.67741  2.69355  4.24690  2.90347  2.73739  3.18146  2.89801  2.37887  2.77519  2.98518  4.58477  3.61503
          0.01276  4.76340  5.48574  0.61958  0.77255  0.48576  0.95510
    615   2.79633  2.46437  4.25889  3.67249  2.60924  2.44582  4.20467  2.72152  3.55152  2.16382  3.39256  3.87997  4.26843  3.77325  2.77756  3.18321  2.57060  2.07025  4.88995  3.69783    767 - -
          2.68618  4.42225  2.77519  2.73123  3.46354  2.40513  3.72494  3.29354  2.67741  2.69355  4.24690  2.90347  2.73739  3.18146  2.89801  2.37887  2.77519  2.98518  4.58477  3.61503
          0.08709  4.76340  2.59204  0.61958  0.77255  0.48576  0.95510
    616   2.81299  5.23550  3.09332  2.53152  4.56036  3.58621  2.83097  4.02072  2.12988  3.52242  4.28544  2.27804  3.97642  2.86239  2.00099  2.37144  3.03936  3.61836  5.66595  3.04734    768 - -
          2.68623  4.42230  2.77525  2.73128  3.46359  2.40518  3.72500  3.29359  2.67746  2.69360  4.24695  2.90302  2.73745  3.18089  2.89806  2.37892  2.77525  2.98524  4.58482  3.61508
          0.47187  1.68271  1.65918  0.17643  1.82173  0.40413  1.10128
    617   2.92151  5.44019  1.62624  2.02480  4.76475  3.51785  3.83178  4.25523  2.64272  3.73781  4.50834  2.98159  2.19210  2.95200  2.49191  2.86038  3.16796  3.82438  5.87857  4.44533    770 - -
          2.68618  4.42225  2.77519  2.73123  3.46354  2.40513  3.72494  3.29354  2.67741  2.69355  4.24690  2.90347  2.73739  3.18146  2.89801  2.37887  2.77519  2.98518  4.58477  3.61503
          0.01545  4.57382  5.29617  0.61958  0.77255  0.55474  0.85383
    618   2.75916  4.85160  2.49990  2.67170  2.61891  3.61442  3.82235  2.76520  2.03594  3.09555  3.93074  3.17561  4.00244  3.00090  2.52056  2.82537  2.99019  3.16770  5.36329  2.97646    771 - -
          2.68618  4.42225  2.77519  2.73123  3.46354  2.40513  3.72494  3.29354  2.67741  2.69355  4.24690  2.90347  2.73739  3.18146  2.89801  2.37887  2.77519  2.98518  4.58477  3.61503
          0.01406  4.66694  5.38929  0.61958  0.77255  0.67196  0.71479
    619   3.71548  4.96859  5.64474  5.05413  2.40639  5.03882  5.33174  1.31200  4.90164  1.05723  2.41959  5.18993  5.15796  4.83079  4.86482  4.40159  3.92531  2.67068  5.45903  4.44301    772 - -
          2.68618  4.42225  2.77519  2.73123  3.46354  2.40513  3.72494  3.29354  2.67741  2.69355  4.24690  2.90347  2.73739  3.18146  2.89801  2.37887  2.77519  2.98518  4.58477  3.61503
          0.01406  4.66694  5.38929  0.61958  0.77255  0.67196  0.71479
    620   2.82330  4.79999  3.50134  3.31056  4.74085  3.47999  4.53322  4.16058  3.44308  3.86780  4.73046  2.38666  4.19620  3.78438  3.77722  2.96759  0.69681  3.67677  6.06566  4.79025    773 - -
          2.68618  4.42225  2.77519  2.73123  3.46354  2.40513  3.72494  3.29354  2.67741  2.69355  4.24690  2.90347  2.73739  3.18146  2.89801  2.37887  2.77519  2.98518  4.58477  3.61503
          0.01406  4.66694  5.38929  0.61958  0.77255  0.38479  1.14130
    621   3.24195  4.58187  5.10896  4.51794  2.04098  4.46726  4.79527  1.54278  4.34587  1.33149  3.31395  4.59280  4.76000  4.44695  4.38437  3.79396  2.49284  2.45446  5.19837  4.05232    774 - -
          2.68618  4.42225  2.77519  2.73123  3.46354  2.40513  3.72494  3.29354  2.67741  2.69355  4.24690  2.90347  2.73739  3.18146  2.89801  2.37887  2.77519  2.98518  4.58477  3.61503
          0.01276  4.76340  5.48574  0.61958  0.77255  0.48576  0.95510
    622   1.92715  4.61689  4.31433  4.15489  5.15453  3.39008  5.11971  4.60068  4.23022  4.31576  5.11307  4.02827  4.22172  4.45138  4.43531  0.50469  3.24078  3.86304  6.49656  5.35231    775 - -
          2.68618  4.42225  2.77519  2.73123  3.46354  2.40513  3.72494  3.29354  2.67741  2.69355  4.24690  2.90347  2.73739  3.18146  2.89801  2.37887  2.77519  2.98518  4.58477  3.61503
          0.01276  4.76340  5.48574  0.61958  0.77255  0.48576  0.95510
    623   1.60477  4.42273  3.99034  3.43237  3.61185  2.32067  4.20581  2.31342  3.35834  2.12894  3.59385  3.73513  4.23445  3.63083  3.64104  3.09950  2.48065  2.66546  5.09888  3.88917    776 - -
          2.68618  4.42225  2.77519  2.73123  3.46354  2.40513  3.72494  3.29354  2.67741  2.69355  4.24690  2.90347  2.73739  3.18146  2.89801  2.37887  2.77519  2.98518  4.58477  3.61503
          0.01276  4.76340  5.48574  0.61958  0.77255  0.48576  0.95510
    624   4.08775  5.69146  4.91875  4.94744  5.92238  0.11539  5.91685  5.82170  5.23093  5.31152  6.35057  5.08690  5.09011  5.48781  5.29146  4.29488  4.62481  5.18608  6.70626  6.07943    777 - -
          2.68618  4.42225  2.77519  2.73123  3.46354  2.40513  3.72494  3.29354  2.67741  2.69355  4.24690  2.90347  2.73739  3.18146  2.89801  2.37887  2.77519  2.98518  4.58477  3.61503
          0.01276  4.76340  5.48574  0.61958  0.77255  0.48576  0.95510
    625   2.23787  4.23310  4.74640  4.13983  2.56517  4.02773  4.36137  1.89625  3.94491  2.36011  2.62680  4.16461  4.38609  4.08938  3.98157  3.33837  3.08688  1.59234  4.86939  2.90303    778 - -
          2.68618  4.42225  2.77519  2.73123  3.46354  2.40513  3.72494  3.29354  2.67741  2.69355  4.24690  2.90347  2.73739  3.18146  2.89801  2.37887  2.77519  2.98518  4.58477  3.61503
          0.01276  4.76340  5.48574  0.61958  0.77255  0.48576  0.95510
    626   2.38485  4.54860  3.65180  3.08979  3.71336  2.44902  4.03721  3.04805  2.44842  2.30971  3.67120  3.49975  4.15180  3.35237  3.39852  3.00865  2.50396  1.78643  5.15098  3.91265    779 - -
          2.68618  4.42225  2.77519  2.73123  3.46354  2.40513  3.72494  3.29354  2.67741  2.69355  4.24690  2.90347  2.73739  3.18146  2.89801  2.37887  2.77519  2.98518  4.58477  3.61503
          0.01276  4.76340  5.48574  0.61958  0.77255  0.48576  0.95510
    627   2.99027  4.35053  4.92635  4.31808  2.54643  4.17936  4.50694  1.92301  4.11749  1.84868  2.06982  4.33127  4.51426  4.23030  4.13103  3.49581  3.22026  1.76431  4.95962  2.77846    780 - -
          2.68618  4.42225  2.77519  2.73123  3.46354  2.40513  3.72494  3.29354  2.67741  2.69355  4.24690  2.90347  2.73739  3.18146  2.89801  2.37887  2.77519  2.98518  4.58477  3.61503
          0.01276  4.76340  5.48574  0.61958  0.77255  0.48576  0.95510
    628   2.80512  4.54344  3.63399  2.47869  2.43679  3.76894  4.03325  3.02858  3.05093  2.75828  3.65235  2.79568  4.15645  3.35618  3.41103  3.02021  2.12456  1.79525  5.13026  3.88999    781 - -
          2.68618  4.42225  2.77519  2.73123  3.46354  2.40513  3.72494  3.29354  2.67741  2.69355  4.24690  2.90347  2.73739  3.18146  2.89801  2.37887  2.77519  2.98518  4.58477  3.61503
          0.01276  4.76340  5.48574  0.61958  0.77255  0.48576  0.95510
    629   2.89913  5.39630  2.48768  2.49971  4.73714  3.58156  3.84634  4.22287  2.62736  3.70897  4.46464  2.47771  2.39376  2.03162  3.13156  1.80989  3.14103  3.79045  5.84936  4.42944    782 - -
          2.68618  4.42225  2.77519  2.73123  3.46354  2.40513  3.72494  3.29354  2.67741  2.69355  4.24690  2.90347  2.73739  3.18146  2.89801  2.37887  2.77519  2.98518  4.58477  3.61503
          0.01276  4.76340  5.48574  0.61958  0.77255  0.48576  0.95510
    630   3.30666  5.90513  1.46330  2.09700  5.23039  2.64027  4.15183  4.75892  3.14263  4.23110  5.05358  3.09695  1.40944  3.30535  3.74044  3.19583  3.59121  4.30578  6.38149  4.87064    783 - -
          2.68618  4.42225  2.77519  2.73123  3.46354  2.40513  3.72494  3.29354  2.67741  2.69355  4.24690  2.90347  2.73739  3.18146  2.89801  2.37887  2.77519  2.98518  4.58477  3.61503
          0.01276  4.76340  5.48574  0.61958  0.77255  0.48576  0.95510
    631   2.95253  5.37248  3.12141  2.62166  4.72949  3.66709  2.76845  4.18919  1.32064  3.66951  4.44235  2.54237  4.07849  2.95693  2.89157  2.06089  3.17919  3.78159  5.78829  4.42604    784 - -
          2.68618  4.42225  2.77519  2.73123  3.46354  2.40513  3.72494  3.29354  2.67741  2.69355  4.24690  2.90347  2.73739  3.18146  2.89801  2.37887  2.77519  2.98518  4.58477  3.61503
          0.01276  4.76340  5.48574  0.61958  0.77255  0.48576  0.95510
    632   2.97505  4.35630  4.76571  4.17907  1.79845  4.12264  4.32317  2.10530  3.99633  1.96982  3.38721  4.21122  4.47203  4.13061  4.04778  3.43307  2.61122  2.54546  4.76453  1.88833    785 - -
          2.68618  4.42225  2.77519  2.73123  3.46354  2.40513  3.72494  3.29354  2.67741  2.69355  4.24690  2.90347  2.73739  3.18146  2.89801  2.37887  2.77519  2.98518  4.58477  3.61503
          0.01276  4.76340  5.48574  0.61958  0.77255  0.48576  0.95510
    633   3.10318  5.31889  2.92417  2.14066  4.98040  3.61092  4.27472  4.45176  3.18085  4.01948  4.85492  3.30393  0.89164  3.45433  3.64657  2.43299  3.45811  3.99692  6.19872  4.82130    786 - -
          2.68618  4.42225  2.77519  2.73123  3.46354  2.40513  3.72494  3.29354  2.67741  2.69355  4.24690  2.90347  2.73739  3.18146  2.89801  2.37887  2.77519  2.98518  4.58477  3.61503
          0.01276  4.76340  5.48574  0.61958  0.77255  0.48576  0.95510
    634   2.27569  4.40491  4.89654  4.30015  2.57059  4.24033  4.58215  2.48929  4.12403  1.66287  2.67964  4.36285  4.57267  4.26118  4.17614  3.55728  3.27283  1.34675  5.06247  3.90228    787 - -
          2.68618  4.42225  2.77519  2.73123  3.46354  2.40513  3.72494  3.29354  2.67741  2.69355  4.24690  2.90347  2.73739  3.18146  2.89801  2.37887  2.77519  2.98518  4.58477  3.61503
          0.01276  4.76340  5.48574  0.61958  0.77255  0.48576  0.95510
    635   2.81074  4.96689  3.24088  2.67796  4.19800  3.64618  3.84216  2.84838  2.25201  3.21965  4.04212  3.18827  2.95535  3.00123  2.12415  2.20612  3.04020  3.29613  5.47033  2.52483    788 - -
          2.68618  4.42225  2.77519  2.73123  3.46354  2.40513  3.72494  3.29354  2.67741  2.69355  4.24690  2.90347  2.73739  3.18146  2.89801  2.37887  2.77519  2.98518  4.58477  3.61503
          0.01276  4.76340  5.48574  0.61958  0.77255  0.48576  0.95510
    636   2.87196  5.29518  3.16091  2.19902  4.63596  3.63930  3.78921  4.08965  1.90305  2.91550  4.34393  3.11748  4.02573  2.05363  2.10840  2.84574  3.09465  3.68547  5.71203  2.99766    789 - -
          2.68618  4.42225  2.77519  2.73123  3.46354  2.40513  3.72494  3.29354  2.67741  2.69355  4.24690  2.90347  2.73739  3.18146  2.89801  2.37887  2.77519  2.98518  4.58477  3.61503
          0.01276  4.76340  5.48574  0.61958  0.77255  0.48576  0.95510
    637   1.75821  4.26077  4.35900  3.76857  3.35585  2.91036  4.23514  2.33748  3.63358  1.75372  2.72942  3.94069  4.29241  3.83935  3.78489  3.21626  3.04000  2.49911  4.87557  2.85750    790 - -
          2.68618  4.42225  2.77519  2.73123  3.46354  2.40513  3.72494  3.29354  2.67741  2.69355  4.24690  2.90347  2.73739  3.18146  2.89801  2.37887  2.77519  2.98518  4.58477  3.61503
          0.01276  4.76340  5.48574  0.61958  0.77255  0.48576  0.95510
    638   1.37341  4.40480  4.07470  3.50852  2.63741  3.86429  4.21641  2.81594  3.40318  2.59878  3.53884  3.79284  4.26972  3.67869  2.88299  3.15522  3.08248  1.90129  5.04283  3.82805    791 - -
          2.68618  4.42225  2.77519  2.73123  3.46354  2.40513  3.72494  3.29354  2.67741  2.69355  4.24690  2.90347  2.73739  3.18146  2.89801  2.37887  2.77519  2.98518  4.58477  3.61503
          0.01276  4.76340  5.48574  0.61958  0.77255  0.48576  0.95510
    639   2.79565  4.54591  3.62685  2.61272  2.92532  3.76254  4.01014  2.46698  3.01296  2.34136  3.64642  2.73302  4.14253  3.32435  2.02213  3.00383  3.02719  2.27048  5.12390  3.88388    792 - -
          2.68618  4.42225  2.77519  2.73123  3.46354  2.40513  3.72494  3.29354  2.67741  2.69355  4.24690  2.90347  2.73739  3.18146  2.89801  2.37887  2.77519  2.98518  4.58477  3.61503
          0.01276  4.76340  5.48574  0.61958  0.77255  0.48576  0.95510
    640   2.27249  4.74881  2.76112  2.43700  3.92856  3.68499  3.91027  2.31242  2.79695  2.46055  2.52792  2.61974  4.07133  3.12949  3.22162  2.90623  3.02320  3.04236  5.29662  4.01514    793 - -
          2.68618  4.42225  2.77519  2.73123  3.46354  2.40513  3.72494  3.29354  2.67741  2.69355  4.24690  2.90347  2.73739  3.18146  2.89801  2.37887  2.77519  2.98518  4.58477  3.61503
          0.01276  4.76340  5.48574  0.61958  0.77255  0.48576  0.95510
    641   1.45007  4.45922  3.96987  3.42274  3.72483  3.73691  4.24111  3.00058  3.35595  2.24775  3.69999  3.71852  4.21421  3.63508  3.65452  2.52679  2.06215  2.27764  5.19817  3.98527    794 - -
          2.68618  4.42225  2.77519  2.73123  3.46354  2.40513  3.72494  3.29354  2.67741  2.69355  4.24690  2.90347  2.73739  3.18146  2.89801  2.37887  2.77519  2.98518  4.58477  3.61503
          0.01276  4.76340  5.48574  0.61958  0.77255  0.48576  0.95510
    642   3.48511  5.83764  2.81603  0.65417  5.40421  1.90747  4.42907  4.95965  3.43826  4.45752  5.32989  3.34908  4.41639  3.61562  3.97671  3.41617  3.82168  4.48818  6.51603  5.12043    795 - -
          2.68618  4.42225  2.77519  2.73123  3.46354  2.40513  3.72494  3.29354  2.67741  2.69355  4.24690  2.90347  2.73739  3.18146  2.89801  2.37887  2.77519  2.98518  4.58477  3.61503
          0.01276  4.76340  5.48574  0.61958  0.77255  0.48576  0.95510
    643   3.02726  5.44298  3.01108  1.12812  4.82405  3.66755  3.92391  4.28505  2.60681  3.77064  4.55551  3.16396  4.12519  3.04563  2.14409  2.26055  3.26852  3.87278  5.89625  4.52338    796 - -
          2.68618  4.42225  2.77519  2.73123  3.46354  2.40513  3.72494  3.29354  2.67741  2.69355  4.24690  2.90347  2.73739  3.18146  2.89801  2.37887  2.77519  2.98518  4.58477  3.61503
          0.01276  4.76340  5.48574  0.61958  0.77255  0.48576  0.95510
    644   2.12344  4.94888  3.21301  2.28272  3.09196  2.70264  3.83686  3.58673  2.64769  2.35002  4.02406  2.62560  4.01915  2.99672  2.53176  2.83607  3.02151  3.27506  5.46005  4.13468    797 - -
          2.68618  4.42225  2.77519  2.73123  3.46354  2.40513  3.72494  3.29354  2.67741  2.69355  4.24690  2.90347  2.73739  3.18146  2.89801  2.37887  2.77519  2.98518  4.58477  3.61503
          0.01276  4.76340  5.48574  0.61958  0.77255  0.48576  0.95510
    645   3.35886  5.21407  3.45533  1.43575  4.07819  4.03926  4.41776  3.34852  3.29595  1.03444  4.00165  3.69351  4.51495  3.66739  3.65142  3.48986  3.61528  3.27494  5.69887  4.43361    798 - -
          2.68618  4.42225  2.77519  2.73123  3.46354  2.40513  3.72494  3.29354  2.67741  2.69355  4.24690  2.90347  2.73739  3.18146  2.89801  2.37887  2.77519  2.98518  4.58477  3.61503
          0.01276  4.76340  5.48574  0.61958  0.77255  0.48576  0.95510
    646   2.88219  5.36924  3.04793  1.54429  4.72223  3.61345  3.79986  4.19573  1.87962  3.66500  4.41652  2.40731  4.01980  2.90281  2.48323  2.46187  3.11058  3.76603  5.78432  4.39267    799 - -
          2.68618  4.42225  2.77519  2.73123  3.46354  2.40513  3.72494  3.29354  2.67741  2.69355  4.24690  2.90347  2.73739  3.18146  2.89801  2.37887  2.77519  2.98518  4.58477  3.61503
          0.01276  4.76340  5.48574  0.61958  0.77255  0.48576  0.95510
    647   1.88407  5.25663  3.09024  2.17023  4.58282  3.59529  3.77416  4.04503  1.93831  2.86444  4.30585  2.54716  3.98794  2.88084  2.45265  2.79523  3.04918  3.63779  5.69511  4.31144    800 - -
          2.68618  4.42225  2.77519  2.73123  3.46354  2.40513  3.72494  3.29354  2.67741  2.69355  4.24690  2.90347  2.73739  3.18146  2.89801  2.37887  2.77519  2.98518  4.58477  3.61503
          0.01276  4.76340  5.48574  0.61958  0.77255  0.48576  0.95510
    648   0.44449  4.65934  4.39667  4.27821  5.20755  2.24364  5.22031  4.63897  4.38797  4.36571  5.17318  4.11372  4.27475  4.58161  4.56151  2.95089  3.30555  3.91021  6.52902  5.43609    801 - -
          2.68618  4.42225  2.77519  2.73123  3.46354  2.40513  3.72494  3.29354  2.67741  2.69355  4.24690  2.90347  2.73739  3.18146  2.89801  2.37887  2.77519  2.98518  4.58477  3.61503
          0.01276  4.76340  5.48574  0.61958  0.77255  0.48576  0.95510
    649   4.11928  5.91298  4.35018  3.89142  5.53023  4.39574  4.64421  5.06029  0.26795  4.45292  5.43731  4.24337  4.89054  3.83636  3.07154  4.14783  4.33651  4.74349  6.25283  5.25654    802 - -
          2.68618  4.42225  2.77519  2.73123  3.46354  2.40513  3.72494  3.29354  2.67741  2.69355  4.24690  2.90347  2.73739  3.18146  2.89801  2.37887  2.77519  2.98518  4.58477  3.61503
          0.01276  4.76340  5.48574  0.61958  0.77255  0.48576  0.95510
    650   2.37027  5.29887  3.04191  1.92151  4.64148  3.57084  3.75723  4.12195  2.22936  3.60045  4.34176  2.22113  3.96622  2.33162  2.53870  2.76668  2.59998  3.68852  5.73037  4.32605    803 - -
          2.68618  4.42225  2.77519  2.73123  3.46354  2.40513  3.72494  3.29354  2.67741  2.69355  4.24690  2.90347  2.73739  3.18146  2.89801  2.37887  2.77519  2.98518  4.58477  3.61503
          0.00861  4.75924        *  0.61958  0.77255  0.00000        *
//
