# Supplementary material for: MacSyFinder: A Program to Mine Genomes for Molecular Systems with an Application to CRISPR-Cas Systems
Source: PLoS One. 2014 Oct 17;9(10):e110726. doi: 10.1371/journal.pone.0110726 (PMC4201578; doi:10.1371/journal.pone.0110726)
Supplement: Data S2 — The Cas-Finder: models and profiles (compressed tarball archive). (ZIP) [file pone.0110726.s011.zip › Cas-Finder_macsyfinder/CASprofiles/cas10_TypeIIIB.hmm]

HMMER3/b [3.0 | March 2010]
NAME  TIGR02577
ACC   TIGR02577
DESC  cas_TM1794_Cmr2: CRISPR-associated protein Cas10/Cmr2, subtype III-B
LENG  510
ALPH  amino
RF    no
CS    no
MAP   yes
DATE  Sun Apr 11 22:18:48 2010
NSEQ  13
EFFN  4.687744
CKSUM 4272035431
GA    79.40 79.40;
TC    79.40 79.40;
NC    66.40 66.40;
STATS LOCAL MSV      -11.4693  0.69793
STATS LOCAL VITERBI  -12.3903  0.69793
STATS LOCAL FORWARD   -5.9737  0.69793
HMM          A        C        D        E        F        G        H        I        K        L        M        N        P        Q        R        S        T        V        W        Y   
            m->m     m->i     m->d     i->m     i->i     d->m     d->d
  COMPO   2.54689  4.49991  2.90915  2.49774  3.37004  2.94134  3.75145  2.89777  2.50487  2.39323  3.82019  3.07212  3.29194  3.17084  2.88876  2.63725  2.93794  2.74265  4.55062  3.42947
          2.68618  4.42225  2.77519  2.73123  3.46354  2.40513  3.72494  3.29354  2.67741  2.69355  4.24690  2.90347  2.73739  3.18146  2.89801  2.37887  2.77519  2.98518  4.58477  3.61503
          0.00751  5.29163  6.01398  0.61958  0.77255  0.00000        *
      1   2.47027  4.51288  4.59927  4.00846  2.47365  2.84849  3.34020  2.47169  2.99676  2.06993  3.62859  4.18383  4.54026  4.08252  4.02985  2.74554  2.38136  1.94946  5.12633  3.07927      1 - -
          2.68618  4.42225  2.77519  2.73123  3.46354  2.40513  3.72494  3.29354  2.67741  2.69355  4.24690  2.90347  2.73739  3.18146  2.89801  2.37887  2.77519  2.98518  4.58477  3.61503
          0.00751  5.29163  6.01398  0.61958  0.77255  0.48576  0.95510
      2   3.33442  4.69806  5.21911  4.62214  2.62439  4.50346  4.75075  2.96324  4.42466  0.89209  3.61920  4.63104  4.83824  4.53246  4.44345  3.81953  2.66594  2.43764  5.16997  2.09658      2 - -
          2.68618  4.42225  2.77519  2.73123  3.46354  2.40513  3.72494  3.29354  2.67741  2.69355  4.24690  2.90347  2.73739  3.18146  2.89801  2.37887  2.77519  2.98518  4.58477  3.61503
          0.00751  5.29163  6.01398  0.61958  0.77255  0.48576  0.95510
      3   3.72913  5.02427  5.69638  5.12759  3.94891  5.04539  5.45790  2.64309  4.96649  1.17562  2.88204  5.20174  5.31613  5.07245  5.00454  4.39627  2.81124  0.96905  5.82016  4.69616      3 - -
          2.68618  4.42225  2.77519  2.73123  3.46354  2.40513  3.72494  3.29354  2.67741  2.69355  4.24690  2.90347  2.73739  3.18146  2.89801  2.37887  2.77519  2.98518  4.58477  3.61503
          0.00751  5.29163  6.01398  0.61958  0.77255  0.48576  0.95510
      4   1.99440  4.56432  4.42575  3.84271  3.67267  2.58855  4.44063  3.01591  3.72963  1.77139  3.67957  4.08671  4.51474  3.97087  2.47774  3.42320  3.29131  1.75828  5.17427  2.79553      4 - -
          2.68618  4.42225  2.77519  2.73123  3.46354  2.40513  3.72494  3.29354  2.67741  2.69355  4.24690  2.90347  2.73739  3.18146  2.89801  2.37887  2.77519  2.98518  4.58477  3.61503
          0.00751  5.29163  6.01398  0.61958  0.77255  0.48576  0.95510
      5   3.33845  4.68832  5.29165  4.68989  1.71083  2.82964  4.88972  1.49558  4.49306  1.52015  3.64139  4.70345  4.87957  4.61012  4.50902  3.86867  3.57063  2.23723  5.33794  4.17305      5 - -
          2.68618  4.42225  2.77519  2.73123  3.46354  2.40513  3.72494  3.29354  2.67741  2.69355  4.24690  2.90347  2.73739  3.18146  2.89801  2.37887  2.77519  2.98518  4.58477  3.61503
          0.00751  5.29163  6.01398  0.61958  0.77255  0.48576  0.95510
      6   2.31294  5.51453  1.95969  2.71044  4.85840  2.81399  3.97898  4.34125  1.87925  3.82106  4.56027  3.25778  4.18326  3.07734  2.63035  2.60462  2.07202  3.90556  5.95286  4.54471      6 - -
          2.68618  4.42225  2.77519  2.73123  3.46354  2.40513  3.72494  3.29354  2.67741  2.69355  4.24690  2.90347  2.73739  3.18146  2.89801  2.37887  2.77519  2.98518  4.58477  3.61503
          0.00751  5.29163  6.01398  0.61958  0.77255  0.48576  0.95510
      7   2.42419  4.54575  4.69092  3.12881  2.87984  4.23371  4.55268  0.96165  3.96606  2.39008  3.65296  4.26378  3.05590  4.16750  4.10695  3.53004  3.33880  2.71918  5.17697  3.98966      7 - -
          2.68618  4.42225  2.77519  2.73123  3.46354  2.40513  3.72494  3.29354  2.67741  2.69355  4.24690  2.90347  2.73739  3.18146  2.89801  2.37887  2.77519  2.98518  4.58477  3.61503
          0.00751  5.29163  6.01398  0.61958  0.77255  0.48576  0.95510
      8   3.06961  4.98427  4.44674  3.99374  4.90159  1.29354  4.96831  4.30175  3.96793  3.99054  4.82543  4.16295  2.39430  4.24887  4.29868  1.65434  2.41466  1.92804  6.27560  5.06494      8 - -
          2.68618  4.42225  2.77519  2.73123  3.46354  2.40513  3.72494  3.29354  2.67741  2.69355  4.24690  2.90347  2.73739  3.18146  2.89801  2.37887  2.77519  2.98518  4.58477  3.61503
          0.00751  5.29163  6.01398  0.61958  0.77255  0.48576  0.95510
      9   3.55672  5.61419  3.84572  3.68335  5.69595  1.38148  4.97451  5.18076  2.40346  4.71547  5.54945  4.07705  0.82013  4.17070  3.99224  3.64368  3.98294  4.60974  6.78379  5.55792      9 - -
          2.68618  4.42225  2.77519  2.73123  3.46354  2.40513  3.72494  3.29354  2.67741  2.69355  4.24690  2.90347  2.73739  3.18146  2.89801  2.37887  2.77519  2.98518  4.58477  3.61503
          0.00751  5.29163  6.01398  0.61958  0.77255  0.48576  0.95510
     10   3.79523  5.08630  5.83284  5.38526  4.54321  2.93175  6.00701  1.65220  5.29478  3.12242  4.33617  5.44873  5.55800  5.54351  5.43177  4.60493  4.08667  0.52164  6.46687  5.24009     10 - -
          2.68618  4.42225  2.77519  2.73123  3.46354  2.40513  3.72494  3.29354  2.67741  2.69355  4.24690  2.90347  2.73739  3.18146  2.89801  2.37887  2.77519  2.98518  4.58477  3.61503
          0.00751  5.29163  6.01398  0.61958  0.77255  0.48576  0.95510
     11   2.26738  3.28082  3.62237  3.05811  4.34108  3.93978  4.16370  2.82381  2.37422  3.37006  4.21960  3.54106  4.33689  1.10219  3.36335  3.17027  3.31872  3.42892  5.66060  4.37199     11 - -
          2.68618  4.42225  2.77519  2.73123  3.46354  2.40513  3.72494  3.29354  2.67741  2.69355  4.24690  2.90347  2.73739  3.18146  2.89801  2.37887  2.77519  2.98518  4.58477  3.61503
          0.00751  5.29163  6.01398  0.61958  0.77255  0.48576  0.95510
     12   3.05571  5.57561  2.36296  1.63740  4.91935  2.61545  4.00780  4.40836  1.79832  3.88025  4.61860  3.26501  3.19258  2.48326  3.25188  2.48489  3.28911  3.96591  6.00705  4.59027     12 - -
          2.68618  4.42225  2.77519  2.73123  3.46354  2.40513  3.72494  3.29354  2.67741  2.69355  4.24690  2.90347  2.73739  3.18146  2.89801  2.37887  2.77519  2.98518  4.58477  3.61503
          0.00751  5.29163  6.01398  0.61958  0.77255  0.48576  0.95510
     13   3.20863  4.57977  5.09717  4.50211  1.43604  4.37243  4.62178  2.14347  4.30274  2.68643  3.66864  4.49909  4.72854  4.43219  4.32865  3.68603  2.23404  2.29852  5.07082  1.81088     13 - -
          2.68618  4.42225  2.77519  2.73123  3.46354  2.40513  3.72494  3.29354  2.67741  2.69355  4.24690  2.90347  2.73739  3.18146  2.89801  2.37887  2.77519  2.98518  4.58477  3.61503
          0.00751  5.29163  6.01398  0.61958  0.77255  0.48576  0.95510
     14   3.79063  5.06225  5.79762  5.23931  3.97839  5.14833  5.53956  0.61056  5.08070  2.12460  3.84837  5.30303  5.40198  5.18366  5.11305  4.50697  4.02694  1.99402  3.01649  4.69450     14 - -
          2.68618  4.42225  2.77519  2.73123  3.46354  2.40513  3.72494  3.29354  2.67741  2.69355  4.24690  2.90347  2.73739  3.18146  2.89801  2.37887  2.77519  2.98518  4.58477  3.61503
          0.00751  5.29163  6.01398  0.61958  0.77255  0.48576  0.95510
     15   1.38904  5.33236  2.72705  2.44915  3.01089  3.84264  4.05929  4.02446  2.85005  2.80705  4.40003  1.94894  4.24559  3.19556  3.32622  3.06072  3.28393  3.67719  5.81998  4.46264     15 - -
          2.68618  4.42225  2.77519  2.73123  3.46354  2.40513  3.72494  3.29354  2.67741  2.69355  4.24690  2.90347  2.73739  3.18146  2.89801  2.37887  2.77519  2.98518  4.58477  3.61503
          0.00751  5.29163  6.01398  0.61958  0.77255  0.48576  0.95510
     16   3.01239  5.52558  2.57079  2.26188  4.87178  3.78313  3.97129  4.35841  1.75749  3.83105  4.56621  2.75157  4.17777  2.10971  2.62784  2.29183  2.37796  3.91688  5.95715  4.54564     16 - -
          2.68618  4.42225  2.77519  2.73123  3.46354  2.40513  3.72494  3.29354  2.67741  2.69355  4.24690  2.90347  2.73739  3.18146  2.89801  2.37887  2.77519  2.98518  4.58477  3.61503
          0.00751  5.29163  6.01398  0.61958  0.77255  0.48576  0.95510
     17   0.63434  5.02374  5.15747  5.03525  5.81528  2.51348  5.81785  5.31831  5.06601  4.99859  5.73874  4.61747  4.67456  5.19432  5.17278  1.30218  3.67870  4.41625  7.14469  6.08869     17 - -
          2.68618  4.42225  2.77519  2.73123  3.46354  2.40513  3.72494  3.29354  2.67741  2.69355  4.24690  2.90347  2.73739  3.18146  2.89801  2.37887  2.77519  2.98518  4.58477  3.61503
          0.00751  5.29163  6.01398  0.61958  0.77255  0.48576  0.95510
     18   2.42387  5.74268  4.94665  4.33479  5.79754  4.41725  4.92934  5.17815  3.14995  4.64794  5.56562  4.49881  5.02194  4.10845  0.32612  3.96301  4.21228  4.71541  6.62533  5.57256     18 - -
          2.68618  4.42225  2.77519  2.73123  3.46354  2.40513  3.72494  3.29354  2.67741  2.69355  4.24690  2.90347  2.73739  3.18146  2.89801  2.37887  2.77519  2.98518  4.58477  3.61503
          0.00751  5.29163  6.01398  0.61958  0.77255  0.48576  0.95510
     19   4.10184  6.16796  4.70042  3.82655  5.84432  4.62982  4.41776  5.09242  0.47486  4.40422  5.29063  4.14860  4.96073  3.54056  1.99139  2.78171  4.21482  4.76800  6.33932  5.27397     19 - -
          2.68618  4.42225  2.77519  2.73123  3.46354  2.40513  3.72494  3.29354  2.67741  2.69355  4.24690  2.90347  2.73739  3.18146  2.89801  2.37887  2.77519  2.98518  4.58477  3.61503
          0.00751  5.29163  6.01398  0.61958  0.77255  0.48576  0.95510
     20   2.27729  4.78036  3.90260  2.56215  3.92175  4.01995  4.27630  3.27186  3.29503  1.55614  3.88425  3.75080  4.40215  2.90206  3.65230  3.26605  1.91281  2.20408  5.36490  4.12866     20 - -
          2.68618  4.42225  2.77519  2.73123  3.46354  2.40513  3.72494  3.29354  2.67741  2.69355  4.24690  2.90347  2.73739  3.18146  2.89801  2.37887  2.77519  2.98518  4.58477  3.61503
          0.00751  5.29163  6.01398  0.61958  0.77255  0.48576  0.95510
     21   2.53780  5.53128  3.36791  2.80103  4.87613  3.85760  4.02120  4.33722  1.78133  3.02503  4.58224  2.58843  4.24747  3.12568  1.62226  2.00168  3.31468  3.92405  5.95746  4.58135     21 - -
          2.68618  4.42225  2.77519  2.73123  3.46354  2.40513  3.72494  3.29354  2.67741  2.69355  4.24690  2.90347  2.73739  3.18146  2.89801  2.37887  2.77519  2.98518  4.58477  3.61503
          0.00751  5.29163  6.01398  0.61958  0.77255  0.48576  0.95510
     22   3.99969  6.42737  0.29955  3.13634  6.12781  4.12194  4.98231  5.81930  4.26336  5.29035  6.23362  3.71231  4.87197  4.20038  4.98830  2.64470  4.40927  5.22870  7.34443  5.78076     22 - -
          2.68618  4.42225  2.77519  2.73123  3.46354  2.40513  3.72494  3.29354  2.67741  2.69355  4.24690  2.90347  2.73739  3.18146  2.89801  2.37887  2.77519  2.98518  4.58477  3.61503
          0.00751  5.29163  6.01398  0.61958  0.77255  0.48576  0.95510
     23   3.27838  4.64473  5.16609  4.57173  2.29366  4.43774  4.65604  2.31807  4.36954  0.94374  3.64508  4.56202  4.78316  4.48135  4.38545  2.74858  3.50850  2.85315  5.07436  2.43548     23 - -
          2.68618  4.42225  2.77519  2.73123  3.46354  2.40513  3.72494  3.29354  2.67741  2.69355  4.24690  2.90347  2.73739  3.18146  2.89801  2.37887  2.77519  2.98518  4.58477  3.61503
          0.00751  5.29163  6.01398  0.61958  0.77255  0.48576  0.95510
     24   4.30994  5.55850  5.64089  5.26074  2.32410  5.19717  4.41822  4.06313  5.02005  2.49010  4.66846  4.97577  5.50521  5.01263  2.66319  4.54223  4.52716  3.93554  0.65081  2.38101     24 - -
          2.68618  4.42225  2.77519  2.73123  3.46354  2.40513  3.72494  3.29354  2.67741  2.69355  4.24690  2.90347  2.73739  3.18146  2.89801  2.37887  2.77519  2.98518  4.58477  3.61503
          0.00751  5.29163  6.01398  0.61958  0.77255  0.48576  0.95510
     25   0.99446  4.84128  3.88210  3.33466  3.11526  2.78685  4.30981  3.41316  3.30378  3.11587  3.99888  2.93495  4.40159  3.61218  3.67571  3.24339  2.66640  3.16790  5.46194  3.18001     25 - -
          2.68618  4.42225  2.77519  2.73123  3.46354  2.40513  3.72494  3.29354  2.67741  2.69355  4.24690  2.90347  2.73739  3.18146  2.89801  2.37887  2.77519  2.98518  4.58477  3.61503
          0.00751  5.29163  6.01398  0.61958  0.77255  0.48576  0.95510
     26   1.21174  5.02724  5.13055  5.01224  5.82955  1.03023  5.81426  5.33635  5.05930  5.01359  5.75091  4.61085  4.67444  5.18640  5.17193  1.47578  3.68028  4.42516  7.15542  6.09865     26 - -
          2.68618  4.42225  2.77519  2.73123  3.46354  2.40513  3.72494  3.29354  2.67741  2.69355  4.24690  2.90347  2.73739  3.18146  2.89801  2.37887  2.77519  2.98518  4.58477  3.61503
          0.00751  5.29163  6.01398  0.61958  0.77255  0.48576  0.95510
     27   3.65080  5.51369  5.14762  5.17004  5.94458  4.24662  6.07839  5.75408  5.35262  5.37545  6.24465  4.99425  5.08634  5.55492  5.43520  0.12922  4.23033  4.92592  7.14610  6.10139     27 - -
          2.68618  4.42225  2.77519  2.73123  3.46354  2.40513  3.72494  3.29354  2.67741  2.69355  4.24690  2.90347  2.73739  3.18146  2.89801  2.37887  2.77519  2.98518  4.58477  3.61503
          0.00751  5.29163  6.01398  0.61958  0.77255  0.48576  0.95510
     28   2.46334  4.85256  4.40478  3.83915  3.45732  4.29876  1.87510  3.33577  3.70151  2.51126  3.96763  4.11912  4.66570  3.98995  3.07412  3.57251  3.51737  3.13425  2.19252  1.55504     28 - -
          2.68618  4.42225  2.77519  2.73123  3.46354  2.40513  3.72494  3.29354  2.67741  2.69355  4.24690  2.90347  2.73739  3.18146  2.89801  2.37887  2.77519  2.98518  4.58477  3.61503
          0.00751  5.29163  6.01398  0.61958  0.77255  0.48576  0.95510
     29   4.78449  5.89903  6.76178  6.17309  3.80026  6.29837  6.50429  2.41753  6.06216  0.54252  1.47978  6.49702  6.06887  5.69102  5.88943  5.76033  4.95721  3.42209  6.19358  5.36481     29 - -
          2.68618  4.42225  2.77519  2.73123  3.46354  2.40513  3.72494  3.29354  2.67741  2.69355  4.24690  2.90347  2.73739  3.18146  2.89801  2.37887  2.77519  2.98518  4.58477  3.61503
          0.00751  5.29163  6.01398  0.61958  0.77255  0.48576  0.95510
     30   4.55165  5.72153  6.51099  5.94536  2.68028  5.97442  6.16639  2.99773  5.81882  0.39867  3.56189  6.14523  5.91841  5.57692  5.70667  5.39621  4.74736  2.10069  6.05009  5.03039     30 - -
          2.68618  4.42225  2.77519  2.73123  3.46354  2.40513  3.72494  3.29354  2.67741  2.69355  4.24690  2.90347  2.73739  3.18146  2.89801  2.37887  2.77519  2.98518  4.58477  3.61503
          0.00751  5.29163  6.01398  0.61958  0.77255  0.48576  0.95510
     31   3.50074  5.66285  2.31484  3.36260  5.83334  2.60989  4.99628  5.38463  4.11941  4.93007  5.75069  3.83572  4.70882  4.20417  4.66664  0.46022  3.96208  4.70978  7.06427  5.66236     31 - -
          2.68618  4.42225  2.77519  2.73123  3.46354  2.40513  3.72494  3.29354  2.67741  2.69355  4.24690  2.90347  2.73739  3.18146  2.89801  2.37887  2.77519  2.98518  4.58477  3.61503
          0.00751  5.29163  6.01398  0.61958  0.77255  0.48576  0.95510
     32   2.27209  5.00952  3.59049  2.35673  4.19401  3.91438  4.13536  3.58082  3.00934  3.24333  2.34619  2.91667  4.30036  3.34583  2.64234  3.13229  2.54689  3.31094  3.38858  1.97579     32 - -
          2.68618  4.42225  2.77519  2.73123  3.46354  2.40513  3.72494  3.29354  2.67741  2.69355  4.24690  2.90347  2.73739  3.18146  2.89801  2.37887  2.77519  2.98518  4.58477  3.61503
          0.00751  5.29163  6.01398  0.61958  0.77255  0.48576  0.95510
     33   2.99265  5.27265  5.98152  5.39809  2.63372  5.32717  5.65871  1.30242  5.23672  0.80792  3.61746  5.49256  5.50218  5.21546  5.21196  4.68670  4.22690  2.92536  5.85317  4.79471     33 - -
          2.68618  4.42225  2.77519  2.73123  3.46354  2.40513  3.72494  3.29354  2.67741  2.69355  4.24690  2.90347  2.73739  3.18146  2.89801  2.37887  2.77519  2.98518  4.58477  3.61503
          0.00751  5.29163  6.01398  0.61958  0.77255  0.48576  0.95510
     34   2.32613  4.52944  4.59341  4.00575  3.63833  3.17030  4.49532  1.42275  3.87695  2.72602  2.43226  2.84549  4.54987  4.08779  4.03841  3.46879  2.20593  2.30763  5.15192  3.96239     34 - -
          2.68618  4.42225  2.77519  2.73123  3.46354  2.40513  3.72494  3.29354  2.67741  2.69355  4.24690  2.90347  2.73739  3.18146  2.89801  2.37887  2.77519  2.98518  4.58477  3.61503
          0.05602  5.29163  3.00691  0.61958  0.77255  0.48576  0.95510
     35   2.63840  4.57885  4.43479  3.85202  2.60987  4.15523  4.40451  3.03454  2.90148  2.23137  3.69258  4.08876  4.52437  3.97063  2.50377  3.43693  3.30786  2.83784  1.78074  2.08485     35 - -
          2.68618  4.42225  2.77519  2.73123  3.46354  2.40513  3.72494  3.29354  2.67741  2.69355  4.24690  2.90347  2.73739  3.18146  2.89801  2.37887  2.77519  2.98518  4.58477  3.61503
          0.00788  5.24349  5.96584  0.61958  0.77255  0.39571  1.11841
     36   3.01187  5.49631  2.58858  2.35777  4.83126  2.97029  3.97608  4.30937  1.55817  2.62478  4.53989  3.26009  4.18190  3.07605  2.37392  2.97902  2.77788  3.88156  5.93452  2.77042     36 - -
          2.68618  4.42225  2.77519  2.73123  3.46354  2.40513  3.72494  3.29354  2.67741  2.69355  4.24690  2.90347  2.73739  3.18146  2.89801  2.37887  2.77519  2.98518  4.58477  3.61503
          0.00751  5.29163  6.01398  0.61958  0.77255  0.48576  0.95510
     37   1.58543  4.61395  2.90633  3.96981  3.74548  4.24308  4.55874  2.35490  3.86415  2.07678  3.73682  4.20383  4.61175  4.09691  4.06850  3.53040  2.36525  1.63882  5.27127  4.07451     37 - -
          2.68618  4.42225  2.77519  2.73123  3.46354  2.40513  3.72494  3.29354  2.67741  2.69355  4.24690  2.90347  2.73739  3.18146  2.89801  2.37887  2.77519  2.98518  4.58477  3.61503
          0.00751  5.29163  6.01398  0.61958  0.77255  0.48576  0.95510
     38   2.08707  4.55471  5.14696  4.53862  3.62094  4.38148  4.72276  1.51420  4.33371  1.58809  2.69699  4.53897  4.73208  4.46305  4.34908  3.69696  3.42396  2.02022  5.20265  2.87356     38 - -
          2.68618  4.42225  2.77519  2.73123  3.46354  2.40513  3.72494  3.29354  2.67741  2.69355  4.24690  2.90347  2.73739  3.18146  2.89801  2.37887  2.77519  2.98518  4.58477  3.61503
          0.00751  5.29163  6.01398  0.61958  0.77255  0.48576  0.95510
     39   2.62351  5.18741  3.43960  1.51067  4.41696  3.85751  4.06381  2.58833  2.40528  3.44195  4.26107  3.39717  2.94721  3.22131  3.33218  2.45642  3.25040  2.92671  2.90318  4.36901     39 - -
          2.68618  4.42225  2.77519  2.73123  3.46354  2.40513  3.72494  3.29354  2.67741  2.69355  4.24690  2.90347  2.73739  3.18146  2.89801  2.37887  2.77519  2.98518  4.58477  3.61503
          0.00751  5.29163  6.01398  0.61958  0.77255  0.48576  0.95510
     40   2.65369  5.24226  3.40694  2.84892  2.23263  2.82324  4.04709  3.90840  2.46909  3.50409  4.31182  3.37079  4.23549  2.38190  2.32205  2.08440  3.25070  2.48861  5.74031  4.40056     40 - -
          2.68618  4.42225  2.77519  2.73123  3.46354  2.40513  3.72494  3.29354  2.67741  2.69355  4.24690  2.90347  2.73739  3.18146  2.89801  2.37887  2.77519  2.98518  4.58477  3.61503
          0.00751  5.29163  6.01398  0.61958  0.77255  0.48576  0.95510
     41   3.40811  4.75346  5.35073  4.74813  1.94070  4.62183  4.95993  1.93878  3.18823  1.12361  3.62208  4.77379  4.94001  4.66035  4.56820  3.94405  3.63814  1.91461  5.39040  4.24162     41 - -
          2.68618  4.42225  2.77519  2.73123  3.46354  2.40513  3.72494  3.29354  2.67741  2.69355  4.24690  2.90347  2.73739  3.18146  2.89801  2.37887  2.77519  2.98518  4.58477  3.61503
          0.00751  5.29163  6.01398  0.61958  0.77255  0.48576  0.95510
     42   2.16246  3.03913  4.84975  4.24586  2.63959  3.03563  4.53463  2.18072  3.06539  2.33430  3.58306  4.31336  3.14306  4.23184  4.13794  3.51383  2.75029  1.64285  5.08431  3.90391     42 - -
          2.68618  4.42225  2.77519  2.73123  3.46354  2.40513  3.72494  3.29354  2.67741  2.69355  4.24690  2.90347  2.73739  3.18146  2.89801  2.37887  2.77519  2.98518  4.58477  3.61503
          0.00751  5.29163  6.01398  0.61958  0.77255  0.48576  0.95510
     43   3.06485  5.58253  2.24492  1.57997  4.92740  2.79288  4.01327  4.41520  1.73585  3.88642  4.62596  3.27203  4.21515  3.11272  2.36403  2.61831  3.29786  3.97361  6.01221  4.59751     43 - -
          2.68618  4.42225  2.77519  2.73123  3.46354  2.40513  3.72494  3.29354  2.67741  2.69355  4.24690  2.90347  2.73739  3.18146  2.89801  2.37887  2.77519  2.98518  4.58477  3.61503
          0.00751  5.29163  6.01398  0.61958  0.77255  0.48576  0.95510
     44   3.12116  5.62905  2.71216  1.54656  4.98114  3.84735  4.04623  4.46261  1.40057  3.92821  4.67432  3.31261  4.25832  3.14773  2.20438  2.63772  3.35178  4.02482  6.04678  4.64347     44 - -
          2.68618  4.42225  2.77519  2.73123  3.46354  2.40513  3.72494  3.29354  2.67741  2.69355  4.24690  2.90347  2.73739  3.18146  2.89801  2.37887  2.77519  2.98518  4.58477  3.61503
          0.00751  5.29163  6.01398  0.61958  0.77255  0.48576  0.95510
     45   3.06314  4.55430  4.46960  2.93752  1.84675  2.46910  4.44774  3.00485  3.77586  2.06843  3.66813  4.11427  3.21826  4.00367  3.97299  3.43839  3.29527  2.47271  5.14933  1.91704     45 - -
          2.68618  4.42225  2.77519  2.73123  3.46354  2.40513  3.72494  3.29354  2.67741  2.69355  4.24690  2.90347  2.73739  3.18146  2.89801  2.37887  2.77519  2.98518  4.58477  3.61503
          0.16690  5.29163  1.90594  0.61958  0.77255  0.48576  0.95510
     46   3.60276  5.91197  2.26694  3.06001  5.56020  0.57680  4.63049  5.09455  3.55084  4.59446  5.44028  3.60221  4.62260  3.80781  2.63251  3.56727  3.94773  4.60691  6.68880  5.29451     46 - -
          2.68618  4.42225  2.77519  2.73123  3.46354  2.40513  3.72494  3.29354  2.67741  2.69355  4.24690  2.90347  2.73739  3.18146  2.89801  2.37887  2.77519  2.98518  4.58477  3.61503
          0.00880  5.13353  5.85587  0.61958  0.77255  0.45057  1.01409
     47   1.82904  5.27520  2.78042  2.45907  3.20197  3.80655  4.00805  3.96872  2.78865  3.54531  4.34052  3.31865  1.81491  3.14178  2.56226  3.00757  3.22648  2.81999  5.76266  4.40849     47 - -
          2.68618  4.42225  2.77519  2.73123  3.46354  2.40513  3.72494  3.29354  2.67741  2.69355  4.24690  2.90347  2.73739  3.18146  2.89801  2.37887  2.77519  2.98518  4.58477  3.61503
          0.00788  5.24327  5.96562  0.61958  0.77255  0.39539  1.11908
     48   2.34972  5.60445  1.34440  1.84811  4.93914  3.82115  4.05246  4.42354  2.49126  3.90709  4.65548  3.28957  4.24394  3.15763  3.31691  2.43669  3.33826  3.07177  6.04435  4.62821     48 - -
          2.68618  4.42225  2.77519  2.73123  3.46354  2.40513  3.72494  3.29354  2.67741  2.69355  4.24690  2.90347  2.73739  3.18146  2.89801  2.37887  2.77519  2.98518  4.58477  3.61503
          0.00751  5.29163  6.01398  0.61958  0.77255  0.48576  0.95510
     49   3.01529  5.40938  3.30845  2.41528  4.71048  2.97832  2.26004  4.16551  2.75434  3.69610  4.46365  2.84168  4.19949  3.11352  2.64515  2.03212  2.77658  1.93299  5.87087  4.48943     49 - -
          2.68618  4.42225  2.77519  2.73123  3.46354  2.40513  3.72494  3.29354  2.67741  2.69355  4.24690  2.90347  2.73739  3.18146  2.89801  2.37887  2.77519  2.98518  4.58477  3.61503
          0.00751  5.29163  6.01398  0.61958  0.77255  0.48576  0.95510
     50   3.18896  4.57240  5.01280  4.41456  3.68655  4.36905  4.71217  1.77314  4.22494  1.69745  3.68139  4.48004  4.72624  4.40091  2.82423  2.81069  3.42362  1.26123  5.24897  4.06864     50 - -
          2.68618  4.42225  2.77519  2.73123  3.46354  2.40513  3.72494  3.29354  2.67741  2.69355  4.24690  2.90347  2.73739  3.18146  2.89801  2.37887  2.77519  2.98518  4.58477  3.61503
          0.00751  5.29163  6.01398  0.61958  0.77255  0.48576  0.95510
     51   4.14190  5.35059  6.19833  5.65607  2.78266  5.61752  6.05264  0.97373  5.54019  1.19794  3.77809  5.79077  5.74004  5.52817  5.53865  5.01498  4.37013  1.84411  6.16727  5.12110     51 - -
          2.68618  4.42225  2.77519  2.73123  3.46354  2.40513  3.72494  3.29354  2.67741  2.69355  4.24690  2.90347  2.73739  3.18146  2.89801  2.37887  2.77519  2.98518  4.58477  3.61503
          0.00751  5.29163  6.01398  0.61958  0.77255  0.48576  0.95510
     52   2.28803  4.97114  3.63511  2.57296  1.94621  2.82769  4.16048  3.53041  3.05606  3.20264  4.06386  3.55256  4.31931  3.38826  2.74197  2.61525  3.26623  3.26914  5.51892  1.94057     52 - -
          2.68618  4.42225  2.77519  2.73123  3.46354  2.40513  3.72494  3.29354  2.67741  2.69355  4.24690  2.90347  2.73739  3.18146  2.89801  2.37887  2.77519  2.98518  4.58477  3.61503
          0.00751  5.29163  6.01398  0.61958  0.77255  0.48576  0.95510
     53   3.47065  5.40205  4.17089  3.80827  5.09411  4.14861  4.79919  4.34575  2.35228  4.06841  4.99333  4.13082  0.54056  4.01650  3.60748  3.60872  3.84307  2.73725  6.33803  5.12318     53 - -
          2.68618  4.42225  2.77519  2.73123  3.46354  2.40513  3.72494  3.29354  2.67741  2.69355  4.24690  2.90347  2.73739  3.18146  2.89801  2.37887  2.77519  2.98518  4.58477  3.61503
          0.00751  5.29163  6.01398  0.61958  0.77255  0.48576  0.95510
     54   2.31419  4.74069  3.95252  3.38421  3.87372  4.02893  2.51712  3.23411  3.33527  2.48363  3.84505  2.83454  4.40767  3.63288  3.68012  2.10191  2.37724  2.48124  3.08850  2.61195     54 - -
          2.68618  4.42225  2.77519  2.73123  3.46354  2.40513  3.72494  3.29354  2.67741  2.69355  4.24690  2.90347  2.73739  3.18146  2.89801  2.37887  2.77519  2.98518  4.58477  3.61503
          0.00751  5.29163  6.01398  0.61958  0.77255  0.48576  0.95510
     55   3.09392  4.52784  4.75910  4.16799  3.63170  4.22117  4.56379  2.47491  4.01542  1.02750  3.64102  4.29136  2.77309  4.20421  4.13231  2.76266  2.35310  2.38426  5.16257  3.97959     55 - -
          2.68618  4.42225  2.77519  2.73123  3.46354  2.40513  3.72494  3.29354  2.67741  2.69355  4.24690  2.90347  2.73739  3.18146  2.89801  2.37887  2.77519  2.98518  4.58477  3.61503
          0.00751  5.29163  6.01398  0.61958  0.77255  0.48576  0.95510
     56   3.05732  5.55158  2.57188  2.00578  4.89605  3.81577  4.00289  4.37503  2.38279  2.89445  4.59527  3.28456  2.56402  3.10283  1.41741  3.01980  3.28738  3.94251  5.97911  4.57743     56 - -
          2.68618  4.42225  2.77519  2.73123  3.46354  2.40513  3.72494  3.29354  2.67741  2.69355  4.24690  2.90347  2.73739  3.18146  2.89801  2.37887  2.77519  2.98518  4.58477  3.61503
          0.00751  5.29163  6.01398  0.61958  0.77255  0.48576  0.95510
     57   3.10504  5.60605  2.39221  2.01521  2.13099  1.80250  3.02836  4.41977  2.81989  3.90488  4.65456  2.77340  4.24584  2.69214  3.32097  3.06245  3.34095  3.98928  6.04340  4.62731     57 - -
          2.68618  4.42225  2.77519  2.73123  3.46354  2.40513  3.72494  3.29354  2.67741  2.69355  4.24690  2.90347  2.73739  3.18146  2.89801  2.37887  2.77519  2.98518  4.58477  3.61503
          0.00751  5.29163  6.01398  0.61958  0.77255  0.48576  0.95510
     58   2.63972  5.52160  3.29009  2.45231  4.85895  3.81382  3.10937  4.33286  2.71756  3.08610  4.56666  1.26731  4.20892  2.25687  2.65401  3.01294  3.27569  3.90868  5.95411  4.55747     58 - -
          2.68618  4.42225  2.77519  2.73123  3.46354  2.40513  3.72494  3.29354  2.67741  2.69355  4.24690  2.90347  2.73739  3.18146  2.89801  2.37887  2.77519  2.98518  4.58477  3.61503
          0.00751  5.29163  6.01398  0.61958  0.77255  0.48576  0.95510
     59   2.66633  5.53262  2.35922  2.41144  4.86741  2.80379  2.98313  4.34857  2.42995  3.83350  4.57733  3.26694  1.52228  3.09998  3.23875  3.00255  3.27166  3.91801  5.97030  3.22066     59 - -
          2.68618  4.42225  2.77519  2.73123  3.46354  2.40513  3.72494  3.29354  2.67741  2.69355  4.24690  2.90347  2.73739  3.18146  2.89801  2.37887  2.77519  2.98518  4.58477  3.61503
          0.00751  5.29163  6.01398  0.61958  0.77255  0.48576  0.95510
     60   3.03956  4.78066  3.08257  3.31807  1.52800  2.63025  4.26116  2.38490  2.76648  2.45524  3.88321  3.73277  3.06450  3.58207  3.63886  2.71050  3.27152  3.05604  5.36008  4.12178     60 - -
          2.68618  4.42225  2.77519  2.73123  3.46354  2.40513  3.72494  3.29354  2.67741  2.69355  4.24690  2.90347  2.73739  3.18146  2.89801  2.37887  2.77519  2.98518  4.58477  3.61503
          0.00751  5.29163  6.01398  0.61958  0.77255  0.48576  0.95510
     61   3.05294  4.57254  4.37198  2.96713  1.65619  4.13012  4.42179  3.02839  2.86374  2.18429  3.68550  4.05348  4.50176  3.93479  3.91829  2.58813  2.75451  2.05075  5.17852  2.58531     61 - -
          2.68618  4.42225  2.77519  2.73123  3.46354  2.40513  3.72494  3.29354  2.67741  2.69355  4.24690  2.90347  2.73739  3.18146  2.89801  2.37887  2.77519  2.98518  4.58477  3.61503
          0.00751  5.29163  6.01398  0.61958  0.77255  0.48576  0.95510
     62   2.29188  5.50324  1.83541  2.12866  4.83995  3.78602  2.87133  4.32037  2.11700  3.05047  4.54627  3.25650  4.18052  3.07486  3.20590  2.60308  3.24301  3.88943  5.94071  2.80103     62 - -
          2.68618  4.42225  2.77519  2.73123  3.46354  2.40513  3.72494  3.29354  2.67741  2.69355  4.24690  2.90347  2.73739  3.18146  2.89801  2.37887  2.77519  2.98518  4.58477  3.61503
          0.00751  5.29163  6.01398  0.61958  0.77255  0.48576  0.95510
     63   1.80983  5.16352  3.47004  2.47414  4.38622  3.87213  4.07813  3.79149  2.16882  2.02536  4.23992  3.42071  4.26079  3.24304  2.85911  3.08014  2.15088  2.81184  5.67743  4.35836     63 - -
          2.68618  4.42225  2.77519  2.73123  3.46354  2.40513  3.72494  3.29354  2.67741  2.69355  4.24690  2.90347  2.73739  3.18146  2.89801  2.37887  2.77519  2.98518  4.58477  3.61503
          0.00751  5.29163  6.01398  0.61958  0.77255  0.48576  0.95510
     64   3.04825  4.62930  4.20074  3.62528  2.96216  3.15604  4.37059  3.09724  2.41113  2.19774  2.52840  3.94657  3.14080  3.81549  2.75923  3.35785  2.66319  2.89076  2.47184  2.57619     64 - -
          2.68618  4.42225  2.77519  2.73123  3.46354  2.40513  3.72494  3.29354  2.67741  2.69355  4.24690  2.90347  2.73739  3.18146  2.89801  2.37887  2.77519  2.98518  4.58477  3.61503
          0.06762  5.29163  2.80764  0.61958  0.77255  0.48576  0.95510
     65   2.61140  4.53070  4.36829  3.00232  3.63812  4.10288  4.39709  2.19508  3.68360  1.70528  2.88204  4.03797  3.03230  2.76014  3.90102  3.38149  2.32980  2.42206  5.13831  3.01949     65 - -
          2.68618  4.42225  2.77519  2.73123  3.46354  2.40513  3.72494  3.29354  2.67741  2.69355  4.24690  2.90347  2.73739  3.18146  2.89801  2.37887  2.77519  2.98518  4.58477  3.61503
          0.00797  5.23198  5.95433  0.61958  0.77255  0.68343  0.70296
     66   2.18363  5.45345  2.64014  2.32780  4.78284  3.10330  2.84423  4.25800  2.39109  2.29631  4.49831  2.72382  4.15290  3.05034  3.18023  2.45369  3.21169  3.83565  5.89558  2.74153     66 - -
          2.68618  4.42225  2.77519  2.73123  3.46354  2.40513  3.72494  3.29354  2.67741  2.69355  4.24690  2.90347  2.73739  3.18146  2.89801  2.37887  2.77519  2.98518  4.58477  3.61503
          0.00797  5.23198  5.95433  0.61958  0.77255  0.68343  0.70296
     67   2.62628  5.37607  3.27830  2.41488  4.67410  3.01675  2.62052  4.12848  2.72903  2.74492  4.43012  1.91836  4.17077  3.08631  3.21249  1.86853  3.21749  3.74147  5.83824  3.26785     67 - -
          2.68618  4.42225  2.77519  2.73123  3.46354  2.40513  3.72494  3.29354  2.67741  2.69355  4.24690  2.90347  2.73739  3.18146  2.89801  2.37887  2.77519  2.98518  4.58477  3.61503
          0.00797  5.23198  5.95433  0.61958  0.77255  0.68343  0.70296
     68   2.99257  5.08984  3.46254  2.14820  4.30086  3.12794  4.05926  2.74333  1.60462  2.67097  3.07615  3.40864  3.17669  3.23471  3.33810  3.05785  3.22386  3.40618  5.61195  2.70199     68 - -
          2.68618  4.42225  2.77519  2.73123  3.46354  2.40513  3.72494  3.29354  2.67741  2.69355  4.24690  2.90347  2.73739  3.18146  2.89801  2.37887  2.77519  2.98518  4.58477  3.61503
          0.00797  5.23198  5.95433  0.61958  0.77255  0.68343  0.70296
     69   2.99661  4.95922  3.57794  2.48767  4.13966  2.96367  4.11330  2.55874  2.39564  2.34819  4.04784  2.46202  2.91413  3.33071  3.42269  3.10931  3.22811  2.31027  5.50511  2.64382     69 - -
          2.68618  4.42225  2.77519  2.73123  3.46354  2.40513  3.72494  3.29354  2.67741  2.69355  4.24690  2.90347  2.73739  3.18146  2.89801  2.37887  2.77519  2.98518  4.58477  3.61503
          0.00797  5.23198  5.95433  0.61958  0.77255  0.68343  0.70296
     70   3.01098  4.69196  3.95540  2.01841  2.82865  4.00753  4.26720  2.17881  3.33345  2.17138  3.79703  3.01271  2.63029  3.62752  2.91016  3.25744  3.24275  2.20105  5.27927  4.05223     70 - -
          2.68618  4.42225  2.77519  2.73123  3.46354  2.40513  3.72494  3.29354  2.67741  2.69355  4.24690  2.90347  2.73739  3.18146  2.89801  2.37887  2.77519  2.98518  4.58477  3.61503
          0.00797  5.23198  5.95433  0.61958  0.77255  0.68343  0.70296
     71   2.59627  5.37037  2.69836  2.72910  4.66730  2.48957  3.97232  4.12029  1.76533  2.39824  4.42500  2.81440  4.17118  3.08739  3.21197  2.58953  3.21670  3.73510  2.59169  4.45434     71 - -
          2.68618  4.42225  2.77519  2.73123  3.46354  2.40513  3.72494  3.29354  2.67741  2.69355  4.24690  2.90347  2.73739  3.18146  2.89801  2.37887  2.77519  2.98518  4.58477  3.61503
          0.00797  5.23198  5.95433  0.61958  0.77255  0.68343  0.70296
     72   2.99197  5.27188  2.77924  1.67408  4.53322  3.80261  4.00467  2.84444  2.78666  2.48173  4.33622  2.07494  3.23584  3.13869  3.26013  3.00479  3.22360  2.57706  5.75912  4.40473     72 - -
          2.68618  4.42225  2.77519  2.73123  3.46354  2.40513  3.72494  3.29354  2.67741  2.69355  4.24690  2.90347  2.73739  3.18146  2.89801  2.37887  2.77519  2.98518  4.58477  3.61503
          0.06431  5.23198  2.86572  0.61958  0.77255  0.68343  0.70296
     73   2.52461  4.83472  3.65869  2.55387  2.13589  3.89856  4.13287  2.57027  2.24993  2.64683  3.92982  2.90411  4.28187  3.39049  3.46927  2.51323  2.57410  2.65481  5.39655  4.13487     73 - -
          2.68618  4.42225  2.77519  2.73123  3.46354  2.40513  3.72494  3.29354  2.67741  2.69355  4.24690  2.90347  2.73739  3.18146  2.89801  2.37887  2.77519  2.98518  4.58477  3.61503
          0.00843  5.17610  5.89845  0.61958  0.77255  0.83064  0.57229
     74   2.95575  5.44216  2.65090  1.90168  4.77720  2.56748  3.92060  4.25605  2.33398  2.52054  4.48562  3.20323  4.12572  3.02041  2.29965  2.36716  3.18694  3.82744  5.88064  2.98550     74 - -
          2.68618  4.42225  2.77519  2.73123  3.46354  2.40513  3.72494  3.29354  2.67741  2.69355  4.24690  2.90347  2.73739  3.18146  2.89801  2.37887  2.77519  2.98518  4.58477  3.61503
          0.00843  5.17610  5.89845  0.61958  0.77255  0.83064  0.57229
     75   2.96802  4.94728  2.33091  2.97356  3.11245  2.87940  4.07835  3.51731  2.20789  2.61012  2.61066  3.45809  4.24244  3.28993  3.38429  2.43510  2.56004  2.43061  5.49055  4.20466     75 - -
          2.68618  4.42225  2.77519  2.73123  3.46354  2.40513  3.72494  3.29354  2.67741  2.69355  4.24690  2.90347  2.73739  3.18146  2.89801  2.37887  2.77519  2.98518  4.58477  3.61503
          0.00843  5.17610  5.89845  0.61958  0.77255  0.83064  0.57229
     76   2.56953  2.68527  1.91670  2.35023  4.68905  3.74235  2.91447  4.15128  2.68354  3.66903  3.31584  3.22470  4.13511  3.04248  2.74459  2.37260  2.51823  3.75050  5.83265  4.44363     76 - -
          2.68618  4.42225  2.77519  2.73123  3.46354  2.40513  3.72494  3.29354  2.67741  2.69355  4.24690  2.90347  2.73739  3.18146  2.89801  2.37887  2.77519  2.98518  4.58477  3.61503
          0.00843  5.17610  5.89845  0.61958  0.77255  0.83064  0.57229
     77   2.57206  5.42443  2.37627  2.08341  4.75229  2.76380  2.81780  4.22643  2.33899  2.83453  4.46975  3.20852  2.64795  3.02629  3.15613  2.92544  3.18643  2.55623  5.86749  4.46693     77 - -
          2.68618  4.42225  2.77519  2.73123  3.46354  2.40513  3.72494  3.29354  2.67741  2.69355  4.24690  2.90347  2.73739  3.18146  2.89801  2.37887  2.77519  2.98518  4.58477  3.61503
          0.22427  5.17610  1.63348  0.61958  0.77255  0.83064  0.57229
     78   2.87343  4.75432  2.79395  2.97966  3.92349  2.02162  4.03004  3.29762  2.95519  2.15373  2.80001  3.43990  3.17369  3.27971  3.36152  2.40691  3.10704  2.48084  5.31848  4.05320     78 - -
          2.68820  4.42479  2.77601  2.72692  3.46372  2.40624  3.72748  3.28741  2.67503  2.69169  4.24944  2.90257  2.73782  3.18311  2.89988  2.38101  2.77683  2.98447  4.58010  3.61540
          1.30143  0.58065  1.78187  2.39248  0.09585  0.47728  0.96882
     79   2.89809  5.34284  2.55795  2.28824  4.66219  3.68048  3.86998  2.59450  1.97267  2.94983  4.39073  3.15882  4.07372  2.97569  2.55743  1.85931  3.12907  3.71959  5.79058  4.39707    101 - -
          2.68618  4.42225  2.77519  2.73123  3.46354  2.40513  3.72494  3.29354  2.67741  2.69355  4.24690  2.90347  2.73739  3.18146  2.89801  2.37887  2.77519  2.98518  4.58477  3.61503
          0.00968  5.03834  5.76069  0.61958  0.77255  0.35160  1.21592
     80   2.99957  5.08214  3.48048  2.22048  4.28963  2.60069  4.07217  2.96326  2.90895  2.19895  4.16238  2.81940  4.24736  3.25174  2.72850  2.45531  2.35781  2.39353  5.60748  4.29919    102 - -
          2.68618  4.42225  2.77519  2.73123  3.46354  2.40513  3.72494  3.29354  2.67741  2.69355  4.24690  2.90347  2.73739  3.18146  2.89801  2.37887  2.77519  2.98518  4.58477  3.61503
          0.00784  5.24776  5.97010  0.61958  0.77255  0.40215  1.10527
     81   3.01165  5.36025  2.83057  1.95814  4.64379  3.81295  4.00790  2.69981  2.29577  2.96466  4.41765  3.30970  4.20470  2.70174  3.25238  2.51265  2.08426  2.78534  5.83163  3.28995    103 - -
          2.68618  4.42225  2.77519  2.73123  3.46354  2.40513  3.72494  3.29354  2.67741  2.69355  4.24690  2.90347  2.73739  3.18146  2.89801  2.37887  2.77519  2.98518  4.58477  3.61503
          0.00751  5.29163  6.01398  0.61958  0.77255  0.48576  0.95510
     82   2.20617  3.18530  4.96546  4.35502  3.54545  3.24253  4.56073  1.97563  4.15450  2.16686  3.57020  4.37050  4.59373  4.29827  4.18604  3.53806  2.33507  2.03617  5.07412  1.97292    104 - -
          2.68618  4.42225  2.77519  2.73123  3.46354  2.40513  3.72494  3.29354  2.67741  2.69355  4.24690  2.90347  2.73739  3.18146  2.89801  2.37887  2.77519  2.98518  4.58477  3.61503
          0.00751  5.29163  6.01398  0.61958  0.77255  0.48576  0.95510
     83   1.43129  5.48272  2.40687  2.09260  4.79868  3.80805  4.01424  2.69089  2.47161  3.77663  4.53515  3.28761  4.21149  3.12315  3.26007  2.28071  3.27584  3.85802  5.93543  4.54003    105 - -
          2.68618  4.42225  2.77519  2.73123  3.46354  2.40513  3.72494  3.29354  2.67741  2.69355  4.24690  2.90347  2.73739  3.18146  2.89801  2.37887  2.77519  2.98518  4.58477  3.61503
          0.00751  5.29163  6.01398  0.61958  0.77255  0.48576  0.95510
     84   3.01116  5.49566  2.82637  1.92228  2.33382  3.78710  3.97655  4.30800  2.35932  3.79613  4.53940  2.34095  4.18126  3.07673  2.75525  2.14231  3.24244  3.88036  5.93474  2.80045    106 - -
          2.68618  4.42225  2.77519  2.73123  3.46354  2.40513  3.72494  3.29354  2.67741  2.69355  4.24690  2.90347  2.73739  3.18146  2.89801  2.37887  2.77519  2.98518  4.58477  3.61503
          0.00751  5.29163  6.01398  0.61958  0.77255  0.48576  0.95510
     85   3.05083  2.95985  4.28117  3.70319  3.71468  4.11081  4.39619  3.06270  2.83299  1.89710  2.79227  2.27435  2.79818  3.87252  3.87036  3.38181  2.36570  2.00008  5.20523  4.00112    107 - -
          2.68618  4.42225  2.77519  2.73123  3.46354  2.40513  3.72494  3.29354  2.67741  2.69355  4.24690  2.90347  2.73739  3.18146  2.89801  2.37887  2.77519  2.98518  4.58477  3.61503
          0.00751  5.29163  6.01398  0.61958  0.77255  0.48576  0.95510
     86   2.26324  5.45756  3.31368  2.75690  4.77965  2.58865  4.00066  4.24165  2.16588  3.75255  4.51171  3.29650  1.71502  2.34539  2.78035  3.00935  3.26193  2.98479  5.90874  4.52301    108 - -
          2.68618  4.42225  2.77519  2.73123  3.46354  2.40513  3.72494  3.29354  2.67741  2.69355  4.24690  2.90347  2.73739  3.18146  2.89801  2.37887  2.77519  2.98518  4.58477  3.61503
          0.00751  5.29163  6.01398  0.61958  0.77255  0.48576  0.95510
     87   2.20587  5.47261  2.39077  2.74630  2.81258  2.61271  4.01365  4.26025  2.76794  3.77226  4.53068  1.64865  4.20976  3.12261  2.35448  3.01357  3.27171  3.85282  5.93084  4.53674    109 - -
          2.68618  4.42225  2.77519  2.73123  3.46354  2.40513  3.72494  3.29354  2.67741  2.69355  4.24690  2.90347  2.73739  3.18146  2.89801  2.37887  2.77519  2.98518  4.58477  3.61503
          0.00751  5.29163  6.01398  0.61958  0.77255  0.48576  0.95510
     88   2.44533  5.25899  3.40633  2.19495  4.50845  3.84755  4.04546  2.95775  2.08830  1.82464  4.32668  3.36955  4.23723  2.69613  2.35643  3.04971  3.25560  2.97433  5.75230  4.41114    110 - -
          2.68618  4.42225  2.77519  2.73123  3.46354  2.40513  3.72494  3.29354  2.67741  2.69355  4.24690  2.90347  2.73739  3.18146  2.89801  2.37887  2.77519  2.98518  4.58477  3.61503
          0.00751  5.29163  6.01398  0.61958  0.77255  0.48576  0.95510
     89   1.81577  4.71016  4.04943  3.48205  1.64286  3.19290  4.33254  3.20285  2.41917  2.35111  3.82728  3.84996  4.43661  3.71089  3.73861  3.30972  2.34674  2.98512  5.31012  4.08758    111 - -
          2.68618  4.42225  2.77519  2.73123  3.46354  2.40513  3.72494  3.29354  2.67741  2.69355  4.24690  2.90347  2.73739  3.18146  2.89801  2.37887  2.77519  2.98518  4.58477  3.61503
          0.00751  5.29163  6.01398  0.61958  0.77255  0.48576  0.95510
     90   2.61942  5.00899  3.58887  2.09414  4.19386  3.91325  4.13477  3.58045  3.00974  1.80803  4.09636  3.51349  3.13666  3.34506  2.73135  2.65216  2.55724  2.70802  5.55163  2.67876    112 - -
          2.68618  4.42225  2.77519  2.73123  3.46354  2.40513  3.72494  3.29354  2.67741  2.69355  4.24690  2.90347  2.73739  3.18146  2.89801  2.37887  2.77519  2.98518  4.58477  3.61503
          0.00751  5.29163  6.01398  0.61958  0.77255  0.48576  0.95510
     91   1.41835  5.68990  2.14385  2.06893  5.02786  3.84427  4.09424  4.51934  1.75916  3.99094  4.73988  3.30675  4.28233  2.73609  3.36535  3.11036  3.40010  4.07816  6.11983  4.69493    113 - -
          2.68618  4.42225  2.77519  2.73123  3.46354  2.40513  3.72494  3.29354  2.67741  2.69355  4.24690  2.90347  2.73739  3.18146  2.89801  2.37887  2.77519  2.98518  4.58477  3.61503
          0.00751  5.29163  6.01398  0.61958  0.77255  0.48576  0.95510
     92   2.65231  4.88302  3.75022  2.71315  4.04184  3.97243  4.20623  1.57019  1.97185  2.45609  3.97946  3.63498  4.35478  3.47154  2.81666  3.20382  2.63363  2.70063  5.44778  4.19070    114 - -
          2.68618  4.42225  2.77519  2.73123  3.46354  2.40513  3.72494  3.29354  2.67741  2.69355  4.24690  2.90347  2.73739  3.18146  2.89801  2.37887  2.77519  2.98518  4.58477  3.61503
          0.00751  5.29163  6.01398  0.61958  0.77255  0.48576  0.95510
     93   2.46986  4.46779  4.87402  4.26841  3.56207  4.21960  4.54421  2.17588  3.13150  1.46413  3.58383  4.32810  4.58438  4.24641  3.15313  3.52415  3.29981  1.56214  3.32970  3.90858    115 - -
          2.68618  4.42225  2.77519  2.73123  3.46354  2.40513  3.72494  3.29354  2.67741  2.69355  4.24690  2.90347  2.73739  3.18146  2.89801  2.37887  2.77519  2.98518  4.58477  3.61503
          0.00751  5.29163  6.01398  0.61958  0.77255  0.48576  0.95510
     94   2.19220  5.18190  3.45345  2.16645  3.17557  1.98471  4.08580  3.83585  2.90051  2.88303  4.27321  3.41551  2.03102  3.24633  3.35869  2.62291  3.26234  3.52090  5.70935  4.38409    116 - -
          2.68618  4.42225  2.77519  2.73123  3.46354  2.40513  3.72494  3.29354  2.67741  2.69355  4.24690  2.90347  2.73739  3.18146  2.89801  2.37887  2.77519  2.98518  4.58477  3.61503
          0.00751  5.29163  6.01398  0.61958  0.77255  0.48576  0.95510
     95   1.74268  5.17889  2.74414  2.50122  4.40593  3.05911  4.06766  2.21398  2.88048  2.87974  4.25347  2.63744  4.24959  3.22746  3.33920  2.57485  3.25122  2.67206  5.69023  4.36455    117 - -
          2.68618  4.42225  2.77519  2.73123  3.46354  2.40513  3.72494  3.29354  2.67741  2.69355  4.24690  2.90347  2.73739  3.18146  2.89801  2.37887  2.77519  2.98518  4.58477  3.61503
          0.06047  5.29163  2.92536  0.61958  0.77255  0.48576  0.95510
     96   2.19244  5.17918  3.40312  2.84546  4.41808  3.82547  4.03400  3.02407  2.18045  3.44028  4.25519  2.66996  2.66505  3.18697  3.29978  2.13162  2.37870  2.43754  5.68855  4.35650    118 - -
          2.68618  4.42225  2.77519  2.73123  3.46354  2.40513  3.72494  3.29354  2.67741  2.69355  4.24690  2.90347  2.73739  3.18146  2.89801  2.37887  2.77519  2.98518  4.58477  3.61503
          0.08157  5.23907  2.61697  0.61958  0.77255  0.66245  0.72481
     97   2.23275  5.02838  2.03199  2.89340  4.23233  2.93217  4.03856  2.37326  2.88083  2.62047  4.10989  3.39416  2.62657  3.22242  2.82591  3.03585  3.19233  3.34070  5.55654  3.15829    119 - -
          2.68618  4.42225  2.77519  2.73123  3.46354  2.40513  3.72494  3.29354  2.67741  2.69355  4.24690  2.90347  2.73739  3.18146  2.89801  2.37887  2.77519  2.98518  4.58477  3.61503
          0.00851  5.16602  5.88837  0.61958  0.77255  0.51061  0.91662
     98   3.00873  5.39968  2.80773  1.21514  4.68960  3.78847  3.99123  4.15194  2.75415  3.68473  4.45536  3.27662  4.18800  3.10762  3.23912  2.27294  2.71686  3.76513  3.60012  2.71369    120 - -
          2.68618  4.42225  2.77519  2.73123  3.46354  2.40513  3.72494  3.29354  2.67741  2.69355  4.24690  2.90347  2.73739  3.18146  2.89801  2.37887  2.77519  2.98518  4.58477  3.61503
          0.00791  5.23907  5.96142  0.61958  0.77255  0.38928  1.13179
     99   3.01216  5.49002  2.66763  2.35598  4.82195  2.89370  3.97804  4.29829  1.66482  2.29215  4.53439  3.26215  2.70066  3.07902  2.75410  2.98059  3.24326  3.87364  5.93017  2.85862    121 - -
          2.68618  4.42225  2.77519  2.73123  3.46354  2.40513  3.72494  3.29354  2.67741  2.69355  4.24690  2.90347  2.73739  3.18146  2.89801  2.37887  2.77519  2.98518  4.58477  3.61503
          0.00751  5.29163  6.01398  0.61958  0.77255  0.48576  0.95510
    100   3.07121  4.66790  4.18294  1.78606  3.78340  4.10660  4.37691  1.50801  3.51137  2.50629  3.77025  3.94108  4.47995  3.80072  2.40076  3.37083  3.30254  2.40478  3.46634  4.05461    122 - -
          2.68618  4.42225  2.77519  2.73123  3.46354  2.40513  3.72494  3.29354  2.67741  2.69355  4.24690  2.90347  2.73739  3.18146  2.89801  2.37887  2.77519  2.98518  4.58477  3.61503
          0.00751  5.29163  6.01398  0.61958  0.77255  0.48576  0.95510
    101   1.94506  4.48801  4.73619  3.02226  3.58458  4.19656  4.51358  2.17491  3.98237  1.42855  2.92208  4.25807  4.56308  4.16691  3.19455  3.49423  3.29418  2.39056  5.10489  2.77033    123 - -
          2.68618  4.42225  2.77519  2.73123  3.46354  2.40513  3.72494  3.29354  2.67741  2.69355  4.24690  2.90347  2.73739  3.18146  2.89801  2.37887  2.77519  2.98518  4.58477  3.61503
          0.00751  5.29163  6.01398  0.61958  0.77255  0.48576  0.95510
    102   3.00890  5.50069  2.75347  1.95972  3.47452  3.78470  3.97326  4.31819  2.06894  2.90127  4.54354  2.57284  2.14639  3.07229  3.20300  2.60353  2.57526  3.88703  5.93815  4.53190    124 - -
          2.68618  4.42225  2.77519  2.73123  3.46354  2.40513  3.72494  3.29354  2.67741  2.69355  4.24690  2.90347  2.73739  3.18146  2.89801  2.37887  2.77519  2.98518  4.58477  3.61503
          0.00751  5.29163  6.01398  0.61958  0.77255  0.48576  0.95510
    103   2.29400  5.53511  3.29725  2.36381  4.88242  3.81248  2.87283  4.36026  1.35948  3.83521  4.57754  2.57219  4.20442  3.08717  2.34482  3.00688  3.27163  3.92751  5.96067  3.38039    125 - -
          2.68618  4.42225  2.77519  2.73123  3.46354  2.40513  3.72494  3.29354  2.67741  2.69355  4.24690  2.90347  2.73739  3.18146  2.89801  2.37887  2.77519  2.98518  4.58477  3.61503
          0.00751  5.29163  6.01398  0.61958  0.77255  0.48576  0.95510
    104   2.34551  3.23736  3.83657  2.02080  3.95644  2.94698  4.24162  2.39673  3.23209  1.85823  3.91143  3.69817  4.37650  3.54351  2.48302  3.23352  2.76228  3.08850  5.38590  4.14171    126 - -
          2.68618  4.42225  2.77519  2.73123  3.46354  2.40513  3.72494  3.29354  2.67741  2.69355  4.24690  2.90347  2.73739  3.18146  2.89801  2.37887  2.77519  2.98518  4.58477  3.61503
          0.00751  5.29163  6.01398  0.61958  0.77255  0.48576  0.95510
    105   2.29252  3.60956  3.25994  1.95635  4.85423  2.89405  3.97023  4.33788  2.38322  3.81576  4.55340  2.78666  4.17663  2.08276  2.20833  2.97234  2.57564  3.90109  5.94599  4.53726    127 - -
          2.68618  4.42225  2.77519  2.73123  3.46354  2.40513  3.72494  3.29354  2.67741  2.69355  4.24690  2.90347  2.73739  3.18146  2.89801  2.37887  2.77519  2.98518  4.58477  3.61503
          0.00751  5.29163  6.01398  0.61958  0.77255  0.48576  0.95510
    106   3.03602  5.33238  3.34832  1.21250  4.60353  3.08873  4.04430  3.11848  2.82390  2.72258  4.40066  2.43822  4.23340  3.17597  3.29854  3.04401  2.38599  3.68056  5.82012  4.46123    128 - -
          2.68618  4.42225  2.77519  2.73123  3.46354  2.40513  3.72494  3.29354  2.67741  2.69355  4.24690  2.90347  2.73739  3.18146  2.89801  2.37887  2.77519  2.98518  4.58477  3.61503
          0.00751  5.29163  6.01398  0.61958  0.77255  0.48576  0.95510
    107   2.26985  4.94666  3.65622  2.23697  4.11971  2.81689  4.16629  2.80671  3.07178  2.33384  4.03997  3.56504  3.20934  3.40063  3.48739  2.70273  1.80560  2.78905  5.50164  4.22873    129 - -
          2.68618  4.42225  2.77519  2.73123  3.46354  2.40513  3.72494  3.29354  2.67741  2.69355  4.24690  2.90347  2.73739  3.18146  2.89801  2.37887  2.77519  2.98518  4.58477  3.61503
          0.00751  5.29163  6.01398  0.61958  0.77255  0.48576  0.95510
    108   2.42102  2.28567  4.12804  2.86479  3.78007  4.07555  4.34724  1.59213  2.77625  2.51890  3.01861  3.89927  3.06489  3.76265  3.02767  3.33588  3.27887  2.92261  5.25490  4.04028    130 - -
          2.68618  4.42225  2.77519  2.73123  3.46354  2.40513  3.72494  3.29354  2.67741  2.69355  4.24690  2.90347  2.73739  3.18146  2.89801  2.37887  2.77519  2.98518  4.58477  3.61503
          0.00751  5.29163  6.01398  0.61958  0.77255  0.48576  0.95510
    109   3.01645  5.45138  3.29549  2.32686  4.76789  2.63009  3.98906  4.23242  2.40327  2.31084  4.50018  2.59116  4.19336  3.09606  2.03731  2.07047  3.24715  3.82671  3.37120  4.51019    131 - -
          2.68618  4.42225  2.77519  2.73123  3.46354  2.40513  3.72494  3.29354  2.67741  2.69355  4.24690  2.90347  2.73739  3.18146  2.89801  2.37887  2.77519  2.98518  4.58477  3.61503
          0.06762  5.29163  2.80764  0.61958  0.77255  0.48576  0.95510
    110   2.99752  5.02759  3.52014  2.95943  4.22347  3.87065  4.08620  2.24436  2.15835  2.12757  4.11163  2.26751  3.29976  3.28086  2.68485  2.45551  3.22872  2.76196  5.56135  4.26517    132 - -
          2.68618  4.42225  2.77519  2.73123  3.46354  2.40513  3.72494  3.29354  2.67741  2.69355  4.24690  2.90347  2.73739  3.18146  2.89801  2.37887  2.77519  2.98518  4.58477  3.61503
          0.00797  5.23198  5.95433  0.61958  0.77255  0.37945  1.15277
    111   3.01889  2.61689  3.28165  2.26662  4.82661  2.59488  3.98129  4.30133  1.76688  3.08523  4.53801  2.64540  3.25893  3.08249  2.15275  2.98769  3.24934  3.87781  5.93163  4.53227    133 - -
          2.68618  4.42225  2.77519  2.73123  3.46354  2.40513  3.72494  3.29354  2.67741  2.69355  4.24690  2.90347  2.73739  3.18146  2.89801  2.37887  2.77519  2.98518  4.58477  3.61503
          0.00751  5.29163  6.01398  0.61958  0.77255  0.48576  0.95510
    112   2.12860  4.49102  4.70347  3.14488  2.72851  3.17788  3.05291  1.84246  3.95690  2.07224  3.60771  4.23947  4.55585  4.14629  3.18983  3.48472  3.29070  2.08587  3.24266  3.92210    134 - -
          2.68618  4.42225  2.77519  2.73123  3.46354  2.40513  3.72494  3.29354  2.67741  2.69355  4.24690  2.90347  2.73739  3.18146  2.89801  2.37887  2.77519  2.98518  4.58477  3.61503
          0.00751  5.29163  6.01398  0.61958  0.77255  0.48576  0.95510
    113   2.62531  5.50404  2.82585  1.86899  3.32103  3.78356  3.97130  4.32482  1.71802  3.80672  4.54632  2.66067  4.17699  3.06962  2.42303  2.97284  2.73992  2.85883  5.94027  4.53303    135 - -
          2.68618  4.42225  2.77519  2.73123  3.46354  2.40513  3.72494  3.29354  2.67741  2.69355  4.24690  2.90347  2.73739  3.18146  2.89801  2.37887  2.77519  2.98518  4.58477  3.61503
          0.00751  5.29163  6.01398  0.61958  0.77255  0.48576  0.95510
    114   3.01785  5.18697  2.50635  2.41038  3.26279  2.82565  4.06270  2.97766  2.87221  2.92549  4.26026  3.39591  4.24590  2.39274  3.33212  2.21160  2.68422  2.77956  5.69591  2.71799    136 - -
          2.68618  4.42225  2.77519  2.73123  3.46354  2.40513  3.72494  3.29354  2.67741  2.69355  4.24690  2.90347  2.73739  3.18146  2.89801  2.37887  2.77519  2.98518  4.58477  3.61503
          0.00751  5.29163  6.01398  0.61958  0.77255  0.48576  0.95510
    115   3.01873  5.17382  2.65911  1.99277  2.56242  3.86062  4.06780  2.58473  2.49730  2.91580  4.24826  3.40381  4.24977  2.61264  3.33945  2.53907  3.25010  2.23026  5.68549  4.36083    137 - -
          2.68618  4.42225  2.77519  2.73123  3.46354  2.40513  3.72494  3.29354  2.67741  2.69355  4.24690  2.90347  2.73739  3.18146  2.89801  2.37887  2.77519  2.98518  4.58477  3.61503
          0.00751  5.29163  6.01398  0.61958  0.77255  0.48576  0.95510
    116   3.06919  4.47937  4.82101  4.22001  2.94798  4.21464  4.53846  2.17935  4.04980  1.28295  3.59526  3.21228  4.58054  4.22061  4.13313  2.12336  2.52653  2.30689  5.10074  3.91929    138 - -
          2.68618  4.42225  2.77519  2.73123  3.46354  2.40513  3.72494  3.29354  2.67741  2.69355  4.24690  2.90347  2.73739  3.18146  2.89801  2.37887  2.77519  2.98518  4.58477  3.61503
          0.00751  5.29163  6.01398  0.61958  0.77255  0.48576  0.95510
    117   1.95756  5.14060  2.80262  2.91480  2.27381  3.87047  3.14033  3.76169  2.42300  2.81883  4.21777  3.42371  3.27156  3.24942  2.42493  3.07816  3.25150  3.46026  3.67949  3.09009    139 - -
          2.68618  4.42225  2.77519  2.73123  3.46354  2.40513  3.72494  3.29354  2.67741  2.69355  4.24690  2.90347  2.73739  3.18146  2.89801  2.37887  2.77519  2.98518  4.58477  3.61503
          0.00751  5.29163  6.01398  0.61958  0.77255  0.48576  0.95510
    118   2.64437  5.57767  2.53014  1.23862  4.92089  3.80168  4.01063  4.40949  2.75770  3.88199  4.62103  2.73618  4.21057  2.64690  2.30783  2.48556  3.29252  3.96775  6.00929  4.59283    140 - -
          2.68618  4.42225  2.77519  2.73123  3.46354  2.40513  3.72494  3.29354  2.67741  2.69355  4.24690  2.90347  2.73739  3.18146  2.89801  2.37887  2.77519  2.98518  4.58477  3.61503
          0.00751  5.29163  6.01398  0.61958  0.77255  0.48576  0.95510
    119   3.04663  5.06837  3.56384  2.33903  4.26279  3.91577  4.12988  3.65390  2.21980  1.35432  4.15300  3.50020  3.05771  3.32677  3.39758  3.13610  2.68397  3.37597  5.60019  2.70593    141 - -
          2.68618  4.42225  2.77519  2.73123  3.46354  2.40513  3.72494  3.29354  2.67741  2.69355  4.24690  2.90347  2.73739  3.18146  2.89801  2.37887  2.77519  2.98518  4.58477  3.61503
          0.00751  5.29163  6.01398  0.61958  0.77255  0.48576  0.95510
    120   2.23141  4.66524  4.11876  3.54604  2.33636  2.59238  3.18419  3.14060  2.76775  2.01645  3.77377  3.89366  4.45020  3.01312  3.77962  3.33408  3.28038  2.92979  3.47720  2.28831    142 - -
          2.68618  4.42225  2.77519  2.73123  3.46354  2.40513  3.72494  3.29354  2.67741  2.69355  4.24690  2.90347  2.73739  3.18146  2.89801  2.37887  2.77519  2.98518  4.58477  3.61503
          0.00751  5.29163  6.01398  0.61958  0.77255  0.48576  0.95510
    121   3.03173  5.50663  2.57498  1.80750  4.84025  3.80349  3.99004  4.31504  1.59683  2.11971  4.55154  3.27610  4.19827  3.09175  2.71334  2.99962  3.26211  3.89156  5.94294  3.30807    143 - -
          2.68618  4.42225  2.77519  2.73123  3.46354  2.40513  3.72494  3.29354  2.67741  2.69355  4.24690  2.90347  2.73739  3.18146  2.89801  2.37887  2.77519  2.98518  4.58477  3.61503
          0.00751  5.29163  6.01398  0.61958  0.77255  0.48576  0.95510
    122   2.65569  5.50518  2.37794  2.38943  3.40148  3.78551  3.97373  4.32477  1.52601  2.82624  4.54775  2.14713  4.17940  3.07242  2.75375  2.97590  3.24186  3.89230  5.94153  4.53485    144 - -
          2.68618  4.42225  2.77519  2.73123  3.46354  2.40513  3.72494  3.29354  2.67741  2.69355  4.24690  2.90347  2.73739  3.18146  2.89801  2.37887  2.77519  2.98518  4.58477  3.61503
          0.00751  5.29163  6.01398  0.61958  0.77255  0.48576  0.95510
    123   1.85842  5.22172  3.45430  2.89177  4.45914  3.87155  4.06752  3.87147  2.18852  2.29862  4.29391  3.40638  4.25968  2.45412  2.57940  3.07836  2.09555  3.55342  3.32218  4.39533    145 - -
          2.68618  4.42225  2.77519  2.73123  3.46354  2.40513  3.72494  3.29354  2.67741  2.69355  4.24690  2.90347  2.73739  3.18146  2.89801  2.37887  2.77519  2.98518  4.58477  3.61503
          0.00751  5.29163  6.01398  0.61958  0.77255  0.48576  0.95510
    124   3.54524  4.89276  5.27543  4.74915  1.76107  4.63086  4.47450  3.35029  4.55316  3.03379  4.01985  4.64999  4.97958  4.62662  4.56485  1.99286  3.77457  1.66158  2.21443  1.89565    146 - -
          2.68714  4.41385  2.77525  2.73132  3.46450  2.40546  3.72590  3.28995  2.67754  2.69451  4.24785  2.90237  2.73748  3.18106  2.89896  2.37922  2.77525  2.98391  4.58573  3.61599
          0.11608  2.23348  6.01398  2.61989  0.07560  0.48576  0.95510
    125   3.01498  5.52316  2.15542  2.12443  3.40375  2.81515  3.97503  4.35170  1.60356  3.10243  4.56459  2.56868  4.18036  2.59369  3.20494  2.97722  3.24646  3.91291  5.95651  4.54573    164 - -
          2.68618  4.42225  2.77519  2.73123  3.46354  2.40513  3.72494  3.29354  2.67741  2.69355  4.24690  2.90347  2.73739  3.18146  2.89801  2.37887  2.77519  2.98518  4.58477  3.61503
          0.08686  5.29163  2.54895  0.61958  0.77255  0.48576  0.95510
    126   2.97567  3.44953  2.18079  1.70979  4.58465  3.77957  3.97570  2.62548  2.74375  3.58290  4.36604  3.27998  4.17140  3.09984  2.23163  2.51171  3.20694  3.66079  3.52482  4.41583    165 - -
          2.68618  4.42225  2.77519  2.73123  3.46354  2.40513  3.72494  3.29354  2.67741  2.69355  4.24690  2.90347  2.73739  3.18146  2.89801  2.37887  2.77519  2.98518  4.58477  3.61503
          0.00812  5.21289  5.93524  0.61958  0.77255  0.35560  1.20649
    127   2.58190  4.54603  4.47595  2.16666  2.48865  4.15255  4.45272  2.56872  3.77829  1.63753  3.66012  4.11618  4.52270  4.00530  3.97328  2.39272  2.61593  2.26039  5.15727  3.96335    166 - -
          2.68618  4.42225  2.77519  2.73123  3.46354  2.40513  3.72494  3.29354  2.67741  2.69355  4.24690  2.90347  2.73739  3.18146  2.89801  2.37887  2.77519  2.98518  4.58477  3.61503
          0.00751  5.29163  6.01398  0.61958  0.77255  0.48576  0.95510
    128   3.05877  2.64602  4.70121  2.91542  2.80342  4.18854  3.27825  1.87909  2.96010  2.00115  3.60836  4.23841  4.55572  4.14502  4.07549  2.70567  3.29087  1.89099  5.10766  3.92272    167 - -
          2.68618  4.42225  2.77519  2.73123  3.46354  2.40513  3.72494  3.29354  2.67741  2.69355  4.24690  2.90347  2.73739  3.18146  2.89801  2.37887  2.77519  2.98518  4.58477  3.61503
          0.00751  5.29163  6.01398  0.61958  0.77255  0.48576  0.95510
    129   2.62437  5.39805  2.73321  1.69595  4.69488  2.92172  3.99852  2.68860  2.75574  2.91892  4.45186  3.29434  4.19762  2.23117  3.23895  2.49177  3.24259  2.79177  5.86086  4.48098    168 - -
          2.68618  4.42225  2.77519  2.73123  3.46354  2.40513  3.72494  3.29354  2.67741  2.69355  4.24690  2.90347  2.73739  3.18146  2.89801  2.37887  2.77519  2.98518  4.58477  3.61503
          0.00751  5.29163  6.01398  0.61958  0.77255  0.48576  0.95510
    130   2.09858  5.44306  2.59611  1.94809  2.80505  2.20680  3.98929  3.04541  2.73868  3.73458  4.49259  2.76645  4.19077  3.09725  2.64143  2.99040  3.24364  3.81633  5.89558  4.50460    169 - -
          2.68618  4.42225  2.77519  2.73123  3.46354  2.40513  3.72494  3.29354  2.67741  2.69355  4.24690  2.90347  2.73739  3.18146  2.89801  2.37887  2.77519  2.98518  4.58477  3.61503
          0.00751  5.29163  6.01398  0.61958  0.77255  0.48576  0.95510
    131   2.43045  5.12716  3.48347  2.52466  2.73592  3.06302  3.20230  2.93636  2.22559  2.68602  4.20537  2.78021  2.94697  3.25774  3.36478  2.54647  3.25167  3.44483  3.59463  3.35561    170 - -
          2.68618  4.42225  2.77519  2.73123  3.46354  2.40513  3.72494  3.29354  2.67741  2.69355  4.24690  2.90347  2.73739  3.18146  2.89801  2.37887  2.77519  2.98518  4.58477  3.61503
          0.00751  5.29163  6.01398  0.61958  0.77255  0.48576  0.95510
    132   2.00996  4.65334  4.14198  2.81051  3.77359  4.07945  4.35306  2.46044  3.49981  2.30531  3.76251  2.18570  4.45480  3.77427  3.79403  3.34078  2.66943  2.20107  5.25052  2.31270    171 - -
          2.68618  4.42225  2.77519  2.73123  3.46354  2.40513  3.72494  3.29354  2.67741  2.69355  4.24690  2.90347  2.73739  3.18146  2.89801  2.37887  2.77519  2.98518  4.58477  3.61503
          0.00751  5.29163  6.01398  0.61958  0.77255  0.48576  0.95510
    133   2.27573  5.20586  2.83552  2.01181  4.44044  3.85164  3.06350  2.62416  2.86031  2.73423  4.27758  3.38573  3.26712  3.20931  2.73089  3.05526  3.24879  2.02698  5.71102  4.37871    172 - -
          2.68618  4.42225  2.77519  2.73123  3.46354  2.40513  3.72494  3.29354  2.67741  2.69355  4.24690  2.90347  2.73739  3.18146  2.89801  2.37887  2.77519  2.98518  4.58477  3.61503
          0.00751  5.29163  6.01398  0.61958  0.77255  0.48576  0.95510
    134   3.01566  5.38081  3.32728  2.34595  4.67106  3.81309  2.87377  1.94759  2.14424  3.66173  4.43656  2.60183  4.20476  3.12344  2.33672  2.54649  3.24654  3.74177  3.64362  3.42158    173 - -
          2.68618  4.42225  2.77519  2.73123  3.46354  2.40513  3.72494  3.29354  2.67741  2.69355  4.24690  2.90347  2.73739  3.18146  2.89801  2.37887  2.77519  2.98518  4.58477  3.61503
          0.00751  5.29163  6.01398  0.61958  0.77255  0.48576  0.95510
    135   2.60948  4.49344  4.69128  3.07976  2.80460  2.93986  4.50118  2.45586  3.94758  2.38239  2.92723  4.23311  4.55411  4.13899  4.07119  2.59947  1.96884  2.04559  5.10913  2.55966    174 - -
          2.68618  4.42225  2.77519  2.73123  3.46354  2.40513  3.72494  3.29354  2.67741  2.69355  4.24690  2.90347  2.73739  3.18146  2.89801  2.37887  2.77519  2.98518  4.58477  3.61503
          0.00751  5.29163  6.01398  0.61958  0.77255  0.48576  0.95510
    136   3.06368  5.57083  1.39181  2.07629  4.91116  3.80787  4.01440  4.39583  2.75750  2.81675  4.61519  3.27482  3.30038  2.33336  2.37140  3.02292  3.29663  3.95943  6.00311  4.59116    175 - -
          2.68618  4.42225  2.77519  2.73123  3.46354  2.40513  3.72494  3.29354  2.67741  2.69355  4.24690  2.90347  2.73739  3.18146  2.89801  2.37887  2.77519  2.98518  4.58477  3.61503
          0.00751  5.29163  6.01398  0.61958  0.77255  0.48576  0.95510
    137   2.40043  3.26674  4.83568  4.23256  2.42554  4.20814  4.53117  2.90369  4.05722  1.77994  3.58485  4.30620  4.57382  4.22354  3.09921  2.43296  2.33569  2.71596  2.54309  2.93115    176 - -
          2.68618  4.42225  2.77519  2.73123  3.46354  2.40513  3.72494  3.29354  2.67741  2.69355  4.24690  2.90347  2.73739  3.18146  2.89801  2.37887  2.77519  2.98518  4.58477  3.61503
          0.00751  5.29163  6.01398  0.61958  0.77255  0.48576  0.95510
    138   3.01187  5.47627  3.27570  1.91052  4.80268  3.79148  3.98087  4.27535  2.42168  2.32254  3.31358  1.96491  2.66191  2.59711  3.21072  2.58031  3.24301  3.85689  5.91995  4.52101    177 - -
          2.68618  4.42225  2.77519  2.73123  3.46354  2.40513  3.72494  3.29354  2.67741  2.69355  4.24690  2.90347  2.73739  3.18146  2.89801  2.37887  2.77519  2.98518  4.58477  3.61503
          0.00751  5.29163  6.01398  0.61958  0.77255  0.48576  0.95510
    139   3.03679  5.53220  3.25216  1.57537  4.88009  3.12102  3.99928  4.36288  1.98538  3.84343  4.58482  3.26999  3.05019  3.09927  3.23078  1.83229  2.42973  3.92710  5.97591  4.56737    178 - -
          2.68618  4.42225  2.77519  2.73123  3.46354  2.40513  3.72494  3.29354  2.67741  2.69355  4.24690  2.90347  2.73739  3.18146  2.89801  2.37887  2.77519  2.98518  4.58477  3.61503
          0.00751  5.29163  6.01398  0.61958  0.77255  0.48576  0.95510
    140   3.01263  5.51176  2.43129  2.16025  4.85155  2.04674  2.87068  3.08197  2.05145  3.81478  4.55409  3.25433  4.18004  3.07325  3.20507  2.53031  2.41853  3.89962  5.94745  4.53911    179 - -
          2.68618  4.42225  2.77519  2.73123  3.46354  2.40513  3.72494  3.29354  2.67741  2.69355  4.24690  2.90347  2.73739  3.18146  2.89801  2.37887  2.77519  2.98518  4.58477  3.61503
          0.00751  5.29163  6.01398  0.61958  0.77255  0.48576  0.95510
    141   2.61901  4.74843  3.05989  3.38622  3.86959  4.03316  4.28688  3.24215  3.33765  1.41364  3.85251  3.78270  3.13715  2.77323  3.68240  3.28154  3.27917  3.02040  2.77915  2.24034    180 - -
          2.68618  4.42225  2.77519  2.73123  3.46354  2.40513  3.72494  3.29354  2.67741  2.69355  4.24690  2.90347  2.73739  3.18146  2.89801  2.37887  2.77519  2.98518  4.58477  3.61503
          0.00751  5.29163  6.01398  0.61958  0.77255  0.48576  0.95510
    142   2.62368  5.35604  2.45157  2.77664  3.25440  2.18371  3.18492  3.02489  1.86997  2.82262  4.41390  3.31161  3.32061  3.13097  3.25422  2.59521  3.24311  3.71236  5.82843  4.45907    181 - -
          2.68618  4.42225  2.77519  2.73123  3.46354  2.40513  3.72494  3.29354  2.67741  2.69355  4.24690  2.90347  2.73739  3.18146  2.89801  2.37887  2.77519  2.98518  4.58477  3.61503
          0.00751  5.29163  6.01398  0.61958  0.77255  0.48576  0.95510
    143   3.00936  5.48169  2.31468  2.71696  4.81114  3.78868  3.97735  4.28607  2.71776  3.78014  3.32826  2.42776  3.12615  1.91688  1.95499  2.97907  3.24049  3.06983  5.92364  3.38598    182 - -
          2.68618  4.42225  2.77519  2.73123  3.46354  2.40513  3.72494  3.29354  2.67741  2.69355  4.24690  2.90347  2.73739  3.18146  2.89801  2.37887  2.77519  2.98518  4.58477  3.61503
          0.06828  5.29163  2.79746  0.61958  0.77255  0.48576  0.95510
    144   2.07088  4.68286  4.02986  3.45883  3.81371  4.04146  4.30674  2.50394  1.87368  1.59334  3.78928  2.97089  4.41857  3.68469  3.70505  3.29752  3.26403  2.40156  5.28142  4.05983    183 - -
          2.68618  4.42225  2.77519  2.73123  3.46354  2.40513  3.72494  3.29354  2.67741  2.69355  4.24690  2.90347  2.73739  3.18146  2.89801  2.37887  2.77519  2.98518  4.58477  3.61503
          0.00797  5.23133  5.95367  0.61958  0.77255  0.68534  0.70101
    145   2.98901  5.38425  3.28688  1.89805  4.68630  3.78040  3.96968  2.66053  2.02813  3.00462  2.75036  3.26765  4.17218  2.47166  2.38198  2.47982  3.21959  3.75164  5.84229  4.46218    184 - -
          2.68618  4.42225  2.77519  2.73123  3.46354  2.40513  3.72494  3.29354  2.67741  2.69355  4.24690  2.90347  2.73739  3.18146  2.89801  2.37887  2.77519  2.98518  4.58477  3.61503
          0.00797  5.23133  5.95367  0.61958  0.77255  0.68534  0.70101
    146   2.49559  5.52844  2.33818  1.53298  4.86816  3.76890  3.13393  4.35381  2.72362  3.83176  4.57275  2.05565  4.17563  3.07593  3.22018  2.40192  3.25341  3.11046  5.96331  4.54967    185 - -
          2.68618  4.42225  2.77519  2.73123  3.46354  2.40513  3.72494  3.29354  2.67741  2.69355  4.24690  2.90347  2.73739  3.18146  2.89801  2.37887  2.77519  2.98518  4.58477  3.61503
          0.07197  5.23133  2.74734  0.61958  0.77255  0.68534  0.70101
    147   2.18417  5.32011  3.26316  2.39156  4.61030  3.75054  2.59256  2.85174  2.70420  3.60153  4.37573  2.54238  4.14248  2.50351  2.42505  2.94509  2.67851  2.54237  5.78701  4.41221    186 - -
          2.68618  4.42225  2.77519  2.73123  3.46354  2.40513  3.72494  3.29354  2.67741  2.69355  4.24690  2.90347  2.73739  3.18146  2.89801  2.37887  2.77519  2.98518  4.58477  3.61503
          0.00850  5.16785  5.89020  0.61958  0.77255  0.85002  0.55758
    148   2.54334  4.46107  4.47035  3.88237  3.56327  4.09462  2.83692  2.15606  3.75881  1.46662  3.57559  4.08275  2.86676  3.05947  3.93315  3.38153  3.22136  2.25672  5.07262  2.97010    187 - -
          2.68618  4.42225  2.77519  2.73123  3.46354  2.40513  3.72494  3.29354  2.67741  2.69355  4.24690  2.90347  2.73739  3.18146  2.89801  2.37887  2.77519  2.98518  4.58477  3.61503
          0.00850  5.16785  5.89020  0.61958  0.77255  0.85002  0.55758
    149   2.98434  4.69480  3.87688  2.75283  3.83124  3.96801  4.22171  1.82250  1.96523  2.09596  3.05461  2.68724  4.34656  3.55966  3.60243  3.21440  3.21593  2.41745  5.28048  4.04811    188 - -
          2.68618  4.42225  2.77519  2.73123  3.46354  2.40513  3.72494  3.29354  2.67741  2.69355  4.24690  2.90347  2.73739  3.18146  2.89801  2.37887  2.77519  2.98518  4.58477  3.61503
          0.00850  5.16785  5.89020  0.61958  0.77255  0.85002  0.55758
    150   2.31430  5.46496  2.59921  2.19582  4.80971  3.72463  3.91397  4.29570  2.08506  3.77003  4.50602  2.04902  2.88989  3.01073  2.69276  2.91608  2.33956  3.85549  5.89760  4.48635    189 - -
          2.68618  4.42225  2.77519  2.73123  3.46354  2.40513  3.72494  3.29354  2.67741  2.69355  4.24690  2.90347  2.73739  3.18146  2.89801  2.37887  2.77519  2.98518  4.58477  3.61503
          0.00850  5.16785  5.89020  0.61958  0.77255  0.85002  0.55758
    151   2.54778  4.55532  4.16786  2.15957  2.87725  4.03709  4.31614  2.08267  3.51301  2.06561  3.66532  2.73680  4.41087  3.77521  3.78114  3.30497  3.21879  2.81356  5.15161  2.11026    190 - -
          2.68618  4.42225  2.77519  2.73123  3.46354  2.40513  3.72494  3.29354  2.67741  2.69355  4.24690  2.90347  2.73739  3.18146  2.89801  2.37887  2.77519  2.98518  4.58477  3.61503
          0.00850  5.16785  5.89020  0.61958  0.77255  0.85002  0.55758
    152   1.78361  4.80830  3.68645  2.24065  2.87336  3.90580  4.14360  3.33410  2.59536  1.94884  3.90478  3.57231  2.87815  3.41276  3.48624  3.13739  3.20338  2.60132  5.37428  4.11770    191 - -
          2.68618  4.42225  2.77519  2.73123  3.46354  2.40513  3.72494  3.29354  2.67741  2.69355  4.24690  2.90347  2.73739  3.18146  2.89801  2.37887  2.77519  2.98518  4.58477  3.61503
          0.00850  5.16785  5.89020  0.61958  0.77255  0.85002  0.55758
    153   2.59787  5.01244  3.50110  1.76508  4.20826  3.85256  4.06413  2.31924  2.90078  1.79131  4.09370  3.43424  4.23936  2.58302  2.74431  3.07065  3.21383  3.31664  5.54367  4.24973    192 - -
          2.68618  4.42225  2.77519  2.73123  3.46354  2.40513  3.72494  3.29354  2.67741  2.69355  4.24690  2.90347  2.73739  3.18146  2.89801  2.37887  2.77519  2.98518  4.58477  3.61503
          0.00850  5.16785  5.89020  0.61958  0.77255  0.85002  0.55758
    154   2.30626  5.25692  3.29641  2.39045  4.52564  3.76396  3.96150  2.83098  1.83643  2.91683  4.31875  2.72704  3.00643  3.09071  3.21115  2.22972  3.18530  2.77427  5.73842  4.37912    193 - -
          2.68618  4.42225  2.77519  2.73123  3.46354  2.40513  3.72494  3.29354  2.67741  2.69355  4.24690  2.90347  2.73739  3.18146  2.89801  2.37887  2.77519  2.98518  4.58477  3.61503
          0.00850  5.16785  5.89020  0.61958  0.77255  0.85002  0.55758
    155   2.57745  5.43207  2.60741  2.68467  4.75185  3.75139  2.57673  4.22700  2.67019  3.72600  4.47963  3.22749  4.14668  2.15543  2.02216  2.95022  3.20878  3.81310  5.86948  2.04833    194 - -
          2.68618  4.42225  2.77519  2.73123  3.46354  2.40513  3.72494  3.29354  2.67741  2.69355  4.24690  2.90347  2.73739  3.18146  2.89801  2.37887  2.77519  2.98518  4.58477  3.61503
          0.00850  5.16785  5.89020  0.61958  0.77255  0.85002  0.55758
    156   1.76850  5.26456  2.64577  2.38316  2.54549  3.76269  3.95985  3.97222  2.43423  3.53757  4.32567  3.26753  4.15412  3.08777  2.72877  2.96012  2.33143  3.61473  3.25909  4.38328    195 - -
          2.68618  4.42225  2.77519  2.73123  3.46354  2.40513  3.72494  3.29354  2.67741  2.69355  4.24690  2.90347  2.73739  3.18146  2.89801  2.37887  2.77519  2.98518  4.58477  3.61503
          0.00850  5.16785  5.89020  0.61958  0.77255  0.54325  0.86955
    157   2.47432  5.48970  1.74016  2.29127  4.82829  3.05091  3.95312  4.31067  2.69362  3.79231  4.53279  2.43129  4.15695  3.05222  2.72988  2.95540  2.25183  3.87700  5.92601  3.00683    196 - -
          2.68618  4.42225  2.77519  2.73123  3.46354  2.40513  3.72494  3.29354  2.67741  2.69355  4.24690  2.90347  2.73739  3.18146  2.89801  2.37887  2.77519  2.98518  4.58477  3.61503
          0.00797  5.23198  5.95433  0.61958  0.77255  0.68343  0.70296
    158   3.00131  4.85759  3.69382  2.54622  2.83069  3.92911  4.16403  2.72760  2.07422  2.17733  3.95301  2.46471  3.18069  3.42418  3.50182  3.15816  2.76988  2.23506  5.42031  4.15978    197 - -
          2.68618  4.42225  2.77519  2.73123  3.46354  2.40513  3.72494  3.29354  2.67741  2.69355  4.24690  2.90347  2.73739  3.18146  2.89801  2.37887  2.77519  2.98518  4.58477  3.61503
          0.00797  5.23198  5.95433  0.61958  0.77255  0.68343  0.70296
    159   2.48096  5.13984  3.42182  2.86333  4.36434  3.83208  4.03946  2.57607  2.85421  3.39203  3.00520  2.61002  2.66292  2.64313  2.48505  2.59619  2.25798  3.46394  5.65231  3.21296    198 - -
          2.68618  4.42225  2.77519  2.73123  3.46354  2.40513  3.72494  3.29354  2.67741  2.69355  4.24690  2.90347  2.73739  3.18146  2.89801  2.37887  2.77519  2.98518  4.58477  3.61503
          0.00797  5.23198  5.95433  0.61958  0.77255  0.68343  0.70296
    160   2.99977  4.88381  3.01919  2.65132  2.59690  3.03840  4.14987  2.81096  3.07259  1.79182  3.97752  3.56067  3.00472  2.60049  3.48011  3.14443  2.64462  3.17362  5.44222  2.99783    199 - -
          2.68618  4.42225  2.77519  2.73123  3.46354  2.40513  3.72494  3.29354  2.67741  2.69355  4.24690  2.90347  2.73739  3.18146  2.89801  2.37887  2.77519  2.98518  4.58477  3.61503
          0.00797  5.23198  5.95433  0.61958  0.77255  0.68343  0.70296
    161   3.03034  4.51993  4.44871  3.86337  2.21120  4.12306  4.41833  2.20199  3.74248  2.71457  3.63461  4.08673  4.49407  3.97472  2.47639  1.85798  2.68801  2.77477  2.24142  3.91598    200 - -
          2.68618  4.42225  2.77519  2.73123  3.46354  2.40513  3.72494  3.29354  2.67741  2.69355  4.24690  2.90347  2.73739  3.18146  2.89801  2.37887  2.77519  2.98518  4.58477  3.61503
          0.00797  5.23198  5.95433  0.61958  0.77255  0.68343  0.70296
    162   2.07368  5.43502  2.77408  2.30423  3.16467  3.76217  3.95171  4.22795  2.33362  3.73065  4.48166  2.55980  4.15509  3.05576  2.37734  2.39583  2.71035  3.08281  3.55573  4.48448    201 - -
          2.68618  4.42225  2.77519  2.73123  3.46354  2.40513  3.72494  3.29354  2.67741  2.69355  4.24690  2.90347  2.73739  3.18146  2.89801  2.37887  2.77519  2.98518  4.58477  3.61503
          0.00797  5.23198  5.95433  0.61958  0.77255  0.68343  0.70296
    163   2.46054  4.56346  4.27441  2.24101  2.95096  4.08634  4.37306  3.01982  3.60733  1.78281  3.67386  3.98279  2.10758  3.85941  3.85409  3.35906  3.25359  2.10022  5.16679  3.02086    202 - -
          2.68618  4.42225  2.77519  2.73123  3.46354  2.40513  3.72494  3.29354  2.67741  2.69355  4.24690  2.90347  2.73739  3.18146  2.89801  2.37887  2.77519  2.98518  4.58477  3.61503
          0.00797  5.23198  5.95433  0.61958  0.77255  0.68343  0.70296
    164   2.27290  5.23262  2.78811  2.35306  2.72158  3.80753  4.00865  3.90847  2.08004  3.49689  4.29947  3.32697  4.19810  3.14897  3.26638  1.93253  3.21750  2.48692  3.59198  4.38013    203 - -
          2.68618  4.42225  2.77519  2.73123  3.46354  2.40513  3.72494  3.29354  2.67741  2.69355  4.24690  2.90347  2.73739  3.18146  2.89801  2.37887  2.77519  2.98518  4.58477  3.61503
          0.00797  5.23198  5.95433  0.61958  0.77255  0.68343  0.70296
    165   2.98513  5.26544  2.60020  2.78238  3.19897  3.79958  3.99835  2.19775  2.11529  2.50000  4.32921  2.39963  3.23844  3.13187  2.63677  2.63283  3.21638  3.61031  5.75164  4.39777    204 - -
          2.68618  4.42225  2.77519  2.73123  3.46354  2.40513  3.72494  3.29354  2.67741  2.69355  4.24690  2.90347  2.73739  3.18146  2.89801  2.37887  2.77519  2.98518  4.58477  3.61503
          0.00797  5.23198  5.95433  0.61958  0.77255  0.68343  0.70296
    166   2.97887  5.47551  2.67671  2.28006  4.81479  3.75474  2.84433  4.29661  2.10578  2.44255  4.51771  2.75907  4.14807  2.63825  2.60192  2.54665  3.21000  3.86304  3.71981  2.77608    205 - -
          2.68618  4.42225  2.77519  2.73123  3.46354  2.40513  3.72494  3.29354  2.67741  2.69355  4.24690  2.90347  2.73739  3.18146  2.89801  2.37887  2.77519  2.98518  4.58477  3.61503
          0.28135  5.23198  1.42755  0.61958  0.77255  0.68343  0.70296
    167   2.88146  5.14849  2.44590  2.30093  4.40557  2.98321  3.89606  2.49577  2.68599  3.41584  4.21580  2.45533  3.10240  3.03389  3.15944  2.89657  3.11406  2.02736  5.63939  4.28719    206 - -
          2.68662  4.42321  2.77276  2.73040  3.46450  2.40523  3.72591  3.29141  2.67752  2.69399  4.24786  2.90443  2.73836  3.18243  2.89897  2.37836  2.77616  2.98264  4.58573  3.61599
          1.08422  0.70662  1.78068  1.56157  0.23548  0.34607  1.22916
    168   2.92355  5.18847  3.28619  2.07691  4.44566  3.74088  3.94064  2.56830  2.72357  3.45541  4.25389  3.25603  3.17280  2.63377  2.66686  2.02718  2.55462  2.43922  5.67803  4.32793    212 - -
          2.68618  4.42225  2.77519  2.73123  3.46354  2.40513  3.72494  3.29354  2.67741  2.69355  4.24690  2.90347  2.73739  3.18146  2.89801  2.37887  2.77519  2.98518  4.58477  3.61503
          0.00912  5.09738  5.81973  0.61958  0.77255  0.99643  0.46076
    169   3.82196  5.95719  4.33473  3.53303  5.55475  4.39654  4.23132  4.84294  1.08407  4.18614  5.05299  3.89985  1.61225  3.35194  1.52010  3.79069  3.95282  4.50792  6.15104  5.04088    213 - -
          2.68618  4.42225  2.77519  2.73123  3.46354  2.40513  3.72494  3.29354  2.67741  2.69355  4.24690  2.90347  2.73739  3.18146  2.89801  2.37887  2.77519  2.98518  4.58477  3.61503
          0.00912  5.09738  5.81973  0.61958  0.77255  0.76265  0.62817
    170   2.19591  5.46854  2.33836  1.76437  4.81006  3.72192  3.91920  4.29527  2.24794  2.97978  4.51119  2.32496  4.12225  3.01778  3.15514  2.28407  3.19313  3.85747  5.90263  4.49083    214 - -
          2.68618  4.42225  2.77519  2.73123  3.46354  2.40513  3.72494  3.29354  2.67741  2.69355  4.24690  2.90347  2.73739  3.18146  2.89801  2.37887  2.77519  2.98518  4.58477  3.61503
          0.00867  5.14820  5.87054  0.61958  0.77255  0.51258  0.91366
    171   2.26335  5.49941  2.72070  1.48713  4.84428  2.60911  3.14408  4.33055  2.23780  3.80444  4.54055  3.22315  3.28460  3.04351  2.63975  2.94916  3.21919  3.89003  5.93173  4.52009    215 - -
          2.68618  4.42225  2.77519  2.73123  3.46354  2.40513  3.72494  3.29354  2.67741  2.69355  4.24690  2.90347  2.73739  3.18146  2.89801  2.37887  2.77519  2.98518  4.58477  3.61503
          0.00797  5.23198  5.95433  0.61958  0.77255  0.68343  0.70296
    172   1.90017  4.53790  4.71080  4.12256  3.66341  4.24890  4.57566  2.05781  2.73799  2.71318  2.91405  4.28132  4.61316  4.18797  4.12470  3.54695  2.74691  1.27417  5.19994  4.01112    216 - -
          2.68618  4.42225  2.77519  2.73123  3.46354  2.40513  3.72494  3.29354  2.67741  2.69355  4.24690  2.90347  2.73739  3.18146  2.89801  2.37887  2.77519  2.98518  4.58477  3.61503
          0.00797  5.23198  5.95433  0.61958  0.77255  0.68343  0.70296
    173   3.00358  4.83352  3.72781  2.32489  2.81823  3.94046  3.19428  3.35927  2.28972  2.48237  2.90980  3.61020  4.32285  3.45043  2.85012  3.17232  3.23511  2.57601  5.39911  2.00529    217 - -
          2.68618  4.42225  2.77519  2.73123  3.46354  2.40513  3.72494  3.29354  2.67741  2.69355  4.24690  2.90347  2.73739  3.18146  2.89801  2.37887  2.77519  2.98518  4.58477  3.61503
          0.00797  5.23198  5.95433  0.61958  0.77255  0.68343  0.70296
    174   2.98167  5.47145  2.25084  1.98878  4.80765  3.05739  3.94610  2.70232  1.96747  3.77288  4.51458  3.22789  4.15115  2.61256  3.17587  2.26471  3.21293  3.85735  3.19835  4.50358    218 - -
          2.68618  4.42225  2.77519  2.73123  3.46354  2.40513  3.72494  3.29354  2.67741  2.69355  4.24690  2.90347  2.73739  3.18146  2.89801  2.37887  2.77519  2.98518  4.58477  3.61503
          0.00797  5.23198  5.95433  0.61958  0.77255  0.68343  0.70296
    175   2.48817  5.43953  2.08790  2.39328  4.76363  3.76184  3.95171  4.23501  2.24004  2.78075  4.48600  3.23792  2.67321  3.05529  3.18443  2.32695  2.34366  3.04192  5.88520  4.48726    219 - -
          2.68618  4.42225  2.77519  2.73123  3.46354  2.40513  3.72494  3.29354  2.67741  2.69355  4.24690  2.90347  2.73739  3.18146  2.89801  2.37887  2.77519  2.98518  4.58477  3.61503
          0.00797  5.23198  5.95433  0.61958  0.77255  0.68343  0.70296
    176   3.02055  4.53283  4.36293  3.78074  2.88025  4.10191  4.39569  2.98743  3.67853  2.08868  3.64618  4.03481  2.62809  3.91784  2.29690  2.45586  2.68720  1.79302  5.14002  2.85104    220 - -
          2.68618  4.42225  2.77519  2.73123  3.46354  2.40513  3.72494  3.29354  2.67741  2.69355  4.24690  2.90347  2.73739  3.18146  2.89801  2.37887  2.77519  2.98518  4.58477  3.61503
          0.00797  5.23198  5.95433  0.61958  0.77255  0.68343  0.70296
    177   3.08051  5.42213  3.40758  2.44310  4.72945  2.87817  4.02126  4.16414  1.54107  2.59825  4.47967  3.35821  4.25012  3.14073  1.82427  3.07301  3.30413  2.51617  5.86394  4.51606    221 - -
          2.68618  4.42225  2.77519  2.73123  3.46354  2.40513  3.72494  3.29354  2.67741  2.69355  4.24690  2.90347  2.73739  3.18146  2.89801  2.37887  2.77519  2.98518  4.58477  3.61503
          0.00797  5.23198  5.95433  0.61958  0.77255  0.68343  0.70296
    178   3.20709  5.75844  1.89805  2.23737  5.09082  3.83280  4.12598  4.59100  2.93066  4.05882  4.81342  1.53798  3.08513  2.25707  3.45072  2.19192  3.45077  4.14434  6.18852  4.74717    222 - -
          2.68618  4.42225  2.77519  2.73123  3.46354  2.40513  3.72494  3.29354  2.67741  2.69355  4.24690  2.90347  2.73739  3.18146  2.89801  2.37887  2.77519  2.98518  4.58477  3.61503
          0.21387  5.23198  1.67556  0.61958  0.77255  0.68343  0.70296
    179   2.93074  4.41056  4.37689  3.79092  2.51805  2.13791  4.32304  2.29208  2.38802  1.70613  3.51949  4.00322  4.39858  3.89331  3.85264  3.31520  3.16263  2.66077  5.00533  2.87995    223 - -
          2.68618  4.42225  2.77519  2.73123  3.46354  2.40513  3.72494  3.29354  2.67741  2.69355  4.24690  2.90347  2.73739  3.18146  2.89801  2.37887  2.77519  2.98518  4.58477  3.61503
          0.13590  5.02790  2.11598  0.61958  0.77255  1.11439  0.39767
    180   2.85449  4.49016  3.88520  3.31366  2.72315  2.76234  4.13775  2.34866  3.24990  2.69504  3.59784  2.37745  4.24786  3.53406  2.31974  3.12810  3.08635  2.16627  5.07998  2.89243    224 - -
          2.68618  4.42225  2.77519  2.73123  3.46354  2.40513  3.72494  3.29354  2.67741  2.69355  4.24690  2.90347  2.73739  3.18146  2.89801  2.37887  2.77519  2.98518  4.58477  3.61503
          0.01109  4.90309  5.62543  0.61958  0.77255  1.28113  0.32535
    181   2.88401  4.93487  3.40138  2.84554  4.17711  2.27582  3.96627  3.56510  2.76422  3.20838  4.05082  3.33207  4.13486  2.46214  2.37494  2.96449  2.49147  1.73884  5.48781  4.19393    225 - -
          2.68618  4.42225  2.77519  2.73123  3.46354  2.40513  3.72494  3.29354  2.67741  2.69355  4.24690  2.90347  2.73739  3.18146  2.89801  2.37887  2.77519  2.98518  4.58477  3.61503
          0.01109  4.90309  5.62543  0.61958  0.77255  1.28113  0.32535
    182   2.84548  5.25992  3.12173  2.15611  4.56922  2.79510  3.82523  2.52098  2.57670  3.55071  4.31334  2.25614  2.88691  2.93591  2.55635  2.25486  3.07734  3.63184  5.71748  4.33070    226 - -
          2.68618  4.42225  2.77519  2.73123  3.46354  2.40513  3.72494  3.29354  2.67741  2.69355  4.24690  2.90347  2.73739  3.18146  2.89801  2.37887  2.77519  2.98518  4.58477  3.61503
          0.01109  4.90309  5.62543  0.61958  0.77255  1.00795  0.45408
    183   1.79737  2.84470  4.38695  3.81716  3.58406  3.94001  4.37635  2.90092  3.70255  2.08136  3.59014  4.00139  4.37090  3.92607  3.89114  2.51710  1.79143  2.25382  5.08992  3.89859    227 - -
          2.68618  4.42225  2.77519  2.73123  3.46354  2.40513  3.72494  3.29354  2.67741  2.69355  4.24690  2.90347  2.73739  3.18146  2.89801  2.37887  2.77519  2.98518  4.58477  3.61503
          0.01031  4.97588  5.69823  0.61958  0.77255  1.18984  0.36279
    184   2.89497  5.04609  2.66943  2.25989  4.27226  1.98541  3.94329  2.44151  2.76611  2.29334  4.12515  3.26526  4.11962  3.10703  3.22563  2.39108  3.12846  3.36925  5.56220  4.23684    228 - -
          2.68618  4.42225  2.77519  2.73123  3.46354  2.40513  3.72494  3.29354  2.67741  2.69355  4.24690  2.90347  2.73739  3.18146  2.89801  2.37887  2.77519  2.98518  4.58477  3.61503
          0.01031  4.97588  5.69823  0.61958  0.77255  1.18984  0.36279
    185   2.96814  4.57743  4.03123  2.70609  3.68752  3.99847  4.26419  2.36366  2.23418  1.30986  3.65025  3.80978  4.36834  3.65940  3.63948  3.26364  3.19917  2.21482  5.19041  3.97904    229 - -
          2.68618  4.42225  2.77519  2.73123  3.46354  2.40513  3.72494  3.29354  2.67741  2.69355  4.24690  2.90347  2.73739  3.18146  2.89801  2.37887  2.77519  2.98518  4.58477  3.61503
          0.01031  4.97588  5.69823  0.61958  0.77255  1.18984  0.36279
    186   2.87234  3.17991  3.15268  2.22895  4.60211  3.65816  3.85056  4.06333  2.00472  3.58233  4.34337  2.03154  2.78921  2.96018  3.08389  2.44313  3.10369  3.66406  5.74686  2.97775    230 - -
          2.68618  4.42225  2.77519  2.73123  3.46354  2.40513  3.72494  3.29354  2.67741  2.69355  4.24690  2.90347  2.73739  3.18146  2.89801  2.37887  2.77519  2.98518  4.58477  3.61503
          0.01031  4.97588  5.69823  0.61958  0.77255  1.18984  0.36279
    187   3.15614  5.72738  1.95806  1.85887  5.05317  2.60834  4.05288  4.56015  1.91729  4.02435  4.78987  1.71480  4.21084  3.17230  3.42139  3.08145  3.40587  4.11079  6.15484  4.69887    231 - -
          2.68618  4.42225  2.77519  2.73123  3.46354  2.40513  3.72494  3.29354  2.67741  2.69355  4.24690  2.90347  2.73739  3.18146  2.89801  2.37887  2.77519  2.98518  4.58477  3.61503
          0.19651  4.97588  1.76315  0.61958  0.77255  1.18984  0.36279
    188   2.21671  5.31030  3.03874  2.17550  4.64736  3.59558  3.80163  4.11931  1.71105  3.61289  4.36650  2.15367  4.00359  2.90750  3.01436  2.81402  2.40796  3.69922  5.75503  4.35746    232 - -
          2.68640  4.42247  2.77542  2.73146  3.46196  2.40535  3.72517  3.29376  2.67763  2.69377  4.24712  2.90266  2.73762  3.17897  2.89823  2.37909  2.77542  2.98541  4.58499  3.61525
          0.19927  1.73363  5.51412  1.26357  0.33218  1.39597  0.28448
    189   2.87274  4.62713  2.76861  2.11297  3.78386  3.83914  4.09656  1.85014  3.08083  2.00196  3.71820  3.53774  4.21969  3.39158  3.45797  3.08613  3.10605  2.26618  5.24581  3.99978    237 - -
          2.68618  4.42225  2.77519  2.73123  3.46354  2.40513  3.72494  3.29354  2.67741  2.69355  4.24690  2.90347  2.73739  3.18146  2.89801  2.37887  2.77519  2.98518  4.58477  3.61503
          0.01240  4.79178  5.51412  0.61958  0.77255  1.06430  0.42307
    190   2.86407  4.89239  3.34739  2.20892  4.10436  3.71778  2.94025  3.49115  2.81760  3.14739  3.99487  3.31309  4.12080  3.15876  3.25171  2.34663  2.44598  1.56575  5.44289  4.14624    238 - -
          2.68618  4.42225  2.77519  2.73123  3.46354  2.40513  3.72494  3.29354  2.67741  2.69355  4.24690  2.90347  2.73739  3.18146  2.89801  2.37887  2.77519  2.98518  4.58477  3.61503
          0.01121  4.89223  5.61458  0.61958  0.77255  1.29352  0.32062
    191   2.85682  5.28428  3.09867  2.14311  4.59932  2.84425  3.83056  4.06306  2.23729  3.57823  4.33908  3.11096  2.52777  2.94052  3.06669  1.77146  3.08962  3.66015  5.73955  2.95899    239 - -
          2.68618  4.42225  2.77519  2.73123  3.46354  2.40513  3.72494  3.29354  2.67741  2.69355  4.24690  2.90347  2.73739  3.18146  2.89801  2.37887  2.77519  2.98518  4.58477  3.61503
          0.01121  4.89223  5.61458  0.61958  0.77255  1.29352  0.32062
    192   2.84497  3.29623  3.17880  2.62282  2.95582  3.64923  3.84444  3.87330  1.89064  3.43471  4.22212  2.24098  2.88046  2.18374  3.07678  2.84898  3.07606  3.51351  5.63640  4.27565    240 - -
          2.68618  4.42225  2.77519  2.73123  3.46354  2.40513  3.72494  3.29354  2.67741  2.69355  4.24690  2.90347  2.73739  3.18146  2.89801  2.37887  2.77519  2.98518  4.58477  3.61503
          0.01121  4.89223  5.61458  0.61958  0.77255  1.29352  0.32062
    193   3.08814  4.50417  4.66462  4.10214  3.10193  4.18111  4.25283  2.21519  3.93540  2.63814  3.61067  4.18290  4.54219  4.10841  4.04567  3.48593  2.01816  2.75166  2.95970  1.28480    241 - -
          2.68618  4.42225  2.77519  2.73123  3.46354  2.40513  3.72494  3.29354  2.67741  2.69355  4.24690  2.90347  2.73739  3.18146  2.89801  2.37887  2.77519  2.98518  4.58477  3.61503
          0.01121  4.89223  5.61458  0.61958  0.77255  1.29352  0.32062
    194   3.21432  4.66215  4.57841  1.81428  3.71245  4.37773  4.70847  1.78133  3.92832  1.43474  3.60435  4.30211  4.70959  4.17353  4.15920  3.67673  3.44957  1.91064  5.40816  4.22792    242 - -
          2.68618  4.42225  2.77519  2.73123  3.46354  2.40513  3.72494  3.29354  2.67741  2.69355  4.24690  2.90347  2.73739  3.18146  2.89801  2.37887  2.77519  2.98518  4.58477  3.61503
          0.01121  4.89223  5.61458  0.61958  0.77255  1.04015  0.43603
    195   2.86483  3.33786  3.18266  2.01477  2.65692  2.77071  3.86147  3.93621  2.28362  3.48793  4.26795  3.16322  4.05780  2.35117  3.10458  2.09655  3.09630  3.56636  5.68180  4.31258    243 - -
          2.68618  4.42225  2.77519  2.73123  3.46354  2.40513  3.72494  3.29354  2.67741  2.69355  4.24690  2.90347  2.73739  3.18146  2.89801  2.37887  2.77519  2.98518  4.58477  3.61503
          0.01047  4.95996  5.68231  0.61958  0.77255  0.31822  1.29991
    196   2.61871  4.53868  3.01187  3.79778  1.64536  3.07613  2.65009  2.99302  3.69517  2.08044  3.65215  4.04812  4.48327  3.93232  3.91140  3.39110  3.26148  2.30900  2.99432  3.93821    244 - -
          2.68618  4.42225  2.77519  2.73123  3.46354  2.40513  3.72494  3.29354  2.67741  2.69355  4.24690  2.90347  2.73739  3.18146  2.89801  2.37887  2.77519  2.98518  4.58477  3.61503
          0.00788  5.24327  5.96562  0.61958  0.77255  0.39539  1.11908
    197   2.32928  5.51090  2.18025  2.11552  4.85258  3.78263  3.97038  4.33617  2.35058  2.81779  4.55251  2.58170  3.03761  3.06787  2.37499  2.97200  3.23943  3.89973  5.94553  2.80497    245 - -
          2.68618  4.42225  2.77519  2.73123  3.46354  2.40513  3.72494  3.29354  2.67741  2.69355  4.24690  2.90347  2.73739  3.18146  2.89801  2.37887  2.77519  2.98518  4.58477  3.61503
          0.00751  5.29163  6.01398  0.61958  0.77255  0.48576  0.95510
    198   3.02212  5.53006  2.56427  1.42735  4.87341  3.78855  3.98034  2.75997  2.31122  3.83413  4.57183  2.39797  3.25835  3.07803  2.41372  2.98396  3.25366  3.91990  5.96283  4.55228    246 - -
          2.68618  4.42225  2.77519  2.73123  3.46354  2.40513  3.72494  3.29354  2.67741  2.69355  4.24690  2.90347  2.73739  3.18146  2.89801  2.37887  2.77519  2.98518  4.58477  3.61503
          0.00751  5.29163  6.01398  0.61958  0.77255  0.48576  0.95510
    199   3.05040  4.59673  4.29251  3.71407  2.81522  3.16295  4.39874  2.15554  2.90272  2.27456  2.70042  4.00459  2.71746  3.88018  2.53610  2.17199  3.28234  2.40982  5.20024  3.99686    247 - -
          2.68618  4.42225  2.77519  2.73123  3.46354  2.40513  3.72494  3.29354  2.67741  2.69355  4.24690  2.90347  2.73739  3.18146  2.89801  2.37887  2.77519  2.98518  4.58477  3.61503
          0.00751  5.29163  6.01398  0.61958  0.77255  0.48576  0.95510
    200   2.57957  4.71615  4.00081  3.43105  3.84570  4.04236  4.30306  3.20355  2.78340  2.06315  3.82179  3.81357  4.42011  2.86876  2.99770  2.77067  2.37535  2.16644  2.58133  2.60213    248 - -
          2.68618  4.42225  2.77519  2.73123  3.46354  2.40513  3.72494  3.29354  2.67741  2.69355  4.24690  2.90347  2.73739  3.18146  2.89801  2.37887  2.77519  2.98518  4.58477  3.61503
          0.06047  5.29163  2.92536  0.61958  0.77255  0.48576  0.95510
    201   3.02096  5.48159  3.28329  2.09538  4.81654  2.28403  3.97276  4.28569  1.88781  2.33694  4.52836  3.26846  4.18636  3.07584  2.32677  2.16340  3.24993  3.86753  5.91586  4.52507    249 - -
          2.68618  4.42225  2.77519  2.73123  3.46354  2.40513  3.72494  3.29354  2.67741  2.69355  4.24690  2.90347  2.73739  3.18146  2.89801  2.37887  2.77519  2.98518  4.58477  3.61503
          0.00791  5.23907  5.96142  0.61958  0.77255  0.66245  0.72481
    202   2.98786  3.57967  2.73285  1.87576  4.79689  3.76544  3.95303  4.27276  1.77742  2.31932  4.50911  3.23832  4.15876  3.05405  2.38129  2.39800  3.21878  3.84846  5.90444  4.50299    250 - -
          2.68618  4.42225  2.77519  2.73123  3.46354  2.40513  3.72494  3.29354  2.67741  2.69355  4.24690  2.90347  2.73739  3.18146  2.89801  2.37887  2.77519  2.98518  4.58477  3.61503
          0.00791  5.23907  5.96142  0.61958  0.77255  0.66245  0.72481
    203   3.05575  4.46592  4.79717  4.19771  2.40709  4.19773  4.50140  2.89594  4.02404  1.29781  3.57676  2.92955  4.56238  4.19634  3.11434  3.49973  3.28770  1.74424  5.05261  2.88816    251 - -
          2.68618  4.42225  2.77519  2.73123  3.46354  2.40513  3.72494  3.29354  2.67741  2.69355  4.24690  2.90347  2.73739  3.18146  2.89801  2.37887  2.77519  2.98518  4.58477  3.61503
          0.00791  5.23907  5.96142  0.61958  0.77255  0.66245  0.72481
    204   2.42371  5.44481  3.25288  2.24222  4.76980  3.76565  3.95461  4.24147  2.29276  3.05084  4.49098  2.72981  3.29197  3.05791  2.15114  1.94741  3.21536  2.59031  5.88961  4.49164    252 - -
          2.68618  4.42225  2.77519  2.73123  3.46354  2.40513  3.72494  3.29354  2.67741  2.69355  4.24690  2.90347  2.73739  3.18146  2.89801  2.37887  2.77519  2.98518  4.58477  3.61503
          0.00791  5.23907  5.96142  0.61958  0.77255  0.38928  1.13179
    205   2.44141  5.51111  3.25693  1.14489  4.84074  3.82572  4.05927  4.31026  2.82365  3.82362  4.58647  2.23033  4.24540  3.17208  3.31312  2.26875  3.32135  3.90161  3.49839  4.58634    253 - -
          2.68618  4.42225  2.77519  2.73123  3.46354  2.40513  3.72494  3.29354  2.67741  2.69355  4.24690  2.90347  2.73739  3.18146  2.89801  2.37887  2.77519  2.98518  4.58477  3.61503
          0.00751  5.29163  6.01398  0.61958  0.77255  0.48576  0.95510
    206   2.56105  5.53141  3.27109  2.38696  4.87979  3.79399  3.04397  4.36376  1.74926  3.83535  4.57229  2.15503  4.18707  2.48092  2.13990  2.42264  3.25347  3.92407  5.95954  4.55269    254 - -
          2.68618  4.42225  2.77519  2.73123  3.46354  2.40513  3.72494  3.29354  2.67741  2.69355  4.24690  2.90347  2.73739  3.18146  2.89801  2.37887  2.77519  2.98518  4.58477  3.61503
          0.00751  5.29163  6.01398  0.61958  0.77255  0.48576  0.95510
    207   2.23365  5.27229  2.69766  2.23772  2.28782  3.83449  2.73784  3.95298  2.82140  2.79564  4.33824  2.60883  4.22537  3.17350  3.29191  2.60846  3.24693  2.55171  5.76359  4.41521    255 - -
          2.68618  4.42225  2.77519  2.73123  3.46354  2.40513  3.72494  3.29354  2.67741  2.69355  4.24690  2.90347  2.73739  3.18146  2.89801  2.37887  2.77519  2.98518  4.58477  3.61503
          0.00751  5.29163  6.01398  0.61958  0.77255  0.48576  0.95510
    208   2.65445  5.50055  3.26337  2.30967  4.83830  2.97078  3.97184  4.31902  1.78359  2.57811  4.54317  2.57319  3.06625  2.66914  2.72245  2.97339  2.57529  3.13454  5.93758  4.53125    256 - -
          2.68618  4.42225  2.77519  2.73123  3.46354  2.40513  3.72494  3.29354  2.67741  2.69355  4.24690  2.90347  2.73739  3.18146  2.89801  2.37887  2.77519  2.98518  4.58477  3.61503
          0.00751  5.29163  6.01398  0.61958  0.77255  0.48576  0.95510
    209   3.00885  5.51028  2.82441  1.90161  4.85166  3.08394  2.88595  4.33484  2.35361  3.81382  4.55200  3.25228  3.06567  3.06850  1.86035  2.97281  3.23997  3.09567  5.94497  2.77747    257 - -
          2.68618  4.42225  2.77519  2.73123  3.46354  2.40513  3.72494  3.29354  2.67741  2.69355  4.24690  2.90347  2.73739  3.18146  2.89801  2.37887  2.77519  2.98518  4.58477  3.61503
          0.00751  5.29163  6.01398  0.61958  0.77255  0.48576  0.95510
    210   3.04402  5.50758  3.31376  2.75191  4.84371  2.97432  2.75258  4.31352  1.38318  3.03512  4.55293  3.29289  2.92365  2.55816  2.52495  3.01366  3.27245  3.89403  5.93954  3.11887    258 - -
          2.68618  4.42225  2.77519  2.73123  3.46354  2.40513  3.72494  3.29354  2.67741  2.69355  4.24690  2.90347  2.73739  3.18146  2.89801  2.37887  2.77519  2.98518  4.58477  3.61503
          0.00751  5.29163  6.01398  0.61958  0.77255  0.48576  0.95510
    211   3.03050  5.46477  3.31012  1.91437  4.78473  3.81243  3.99551  4.24805  2.13388  2.29946  4.51345  2.76254  4.20418  3.10237  1.99960  3.00693  2.56478  3.84219  5.90934  2.78384    259 - -
          2.68618  4.42225  2.77519  2.73123  3.46354  2.40513  3.72494  3.29354  2.67741  2.69355  4.24690  2.90347  2.73739  3.18146  2.89801  2.37887  2.77519  2.98518  4.58477  3.61503
          0.00751  5.29163  6.01398  0.61958  0.77255  0.48576  0.95510
    212   3.02013  5.41666  2.32113  2.75895  4.71684  3.81065  3.99982  4.17425  1.87672  2.00410  4.46932  2.26779  4.20266  3.11292  2.44834  3.00526  3.25071  3.78446  3.64106  3.36654    260 - -
          2.68618  4.42225  2.77519  2.73123  3.46354  2.40513  3.72494  3.29354  2.67741  2.69355  4.24690  2.90347  2.73739  3.18146  2.89801  2.37887  2.77519  2.98518  4.58477  3.61503
          0.00751  5.29163  6.01398  0.61958  0.77255  0.48576  0.95510
    213   2.61899  4.88987  3.72246  3.15922  2.94735  2.83375  4.19377  2.40991  2.55996  3.11220  3.98522  3.61437  2.64527  3.45316  2.22947  2.33510  3.26343  2.74532  5.45226  2.88844    261 - -
          2.68618  4.42225  2.77519  2.73123  3.46354  2.40513  3.72494  3.29354  2.67741  2.69355  4.24690  2.90347  2.73739  3.18146  2.89801  2.37887  2.77519  2.98518  4.58477  3.61503
          0.00751  5.29163  6.01398  0.61958  0.77255  0.48576  0.95510
    214   2.60037  5.52561  2.30597  2.14438  4.87146  2.96802  3.97147  4.35833  2.13229  3.83120  4.56630  2.57894  2.75202  3.06783  2.10815  2.47889  3.24340  3.91672  5.95761  4.54559    262 - -
          2.68618  4.42225  2.77519  2.73123  3.46354  2.40513  3.72494  3.29354  2.67741  2.69355  4.24690  2.90347  2.73739  3.18146  2.89801  2.37887  2.77519  2.98518  4.58477  3.61503
          0.00751  5.29163  6.01398  0.61958  0.77255  0.48576  0.95510
    215   2.40907  4.44383  4.98925  4.37654  2.88177  4.22861  4.56015  1.70426  3.02691  1.96337  3.56236  4.37857  4.59262  4.30810  4.19130  3.53828  2.65340  2.05382  3.14986  2.56473    263 - -
          2.68618  4.42225  2.77519  2.73123  3.46354  2.40513  3.72494  3.29354  2.67741  2.69355  4.24690  2.90347  2.73739  3.18146  2.89801  2.37887  2.77519  2.98518  4.58477  3.61503
          0.00751  5.29163  6.01398  0.61958  0.77255  0.48576  0.95510
    216   2.49139  5.07872  3.52424  2.47326  3.12950  2.71242  3.14492  3.67530  2.95089  2.42700  4.16082  3.46353  4.27718  3.29184  2.85272  1.98255  3.25433  3.38945  5.60835  2.21931    264 - -
          2.68618  4.42225  2.77519  2.73123  3.46354  2.40513  3.72494  3.29354  2.67741  2.69355  4.24690  2.90347  2.73739  3.18146  2.89801  2.37887  2.77519  2.98518  4.58477  3.61503
          0.00751  5.29163  6.01398  0.61958  0.77255  0.48576  0.95510
    217   2.41379  4.56886  4.40002  3.81972  3.68037  2.95900  4.43510  2.29162  3.71813  1.91004  3.68627  4.07149  1.85869  3.95707  3.93692  2.57513  3.28845  2.82766  5.18012  2.42257    265 - -
          2.68618  4.42225  2.77519  2.73123  3.46354  2.40513  3.72494  3.29354  2.67741  2.69355  4.24690  2.90347  2.73739  3.18146  2.89801  2.37887  2.77519  2.98518  4.58477  3.61503
          0.00751  5.29163  6.01398  0.61958  0.77255  0.48576  0.95510
    218   3.00859  5.51132  2.75208  2.35206  4.85326  2.56336  2.65184  4.33682  1.96930  2.46852  4.55289  3.25172  4.17658  3.06784  2.40408  2.47949  2.57561  3.90030  5.94570  4.53693    266 - -
          2.68618  4.42225  2.77519  2.73123  3.46354  2.40513  3.72494  3.29354  2.67741  2.69355  4.24690  2.90347  2.73739  3.18146  2.89801  2.37887  2.77519  2.98518  4.58477  3.61503
          0.00751  5.29163  6.01398  0.61958  0.77255  0.48576  0.95510
    219   2.43755  5.06444  2.88698  2.97683  3.05987  3.89420  4.11051  3.65565  2.58056  2.10972  4.14763  2.80270  2.43003  3.30221  3.40317  3.10753  2.37764  3.37317  5.59703  2.48787    267 - -
          2.68618  4.42225  2.77519  2.73123  3.46354  2.40513  3.72494  3.29354  2.67741  2.69355  4.24690  2.90347  2.73739  3.18146  2.89801  2.37887  2.77519  2.98518  4.58477  3.61503
          0.00751  5.29163  6.01398  0.61958  0.77255  0.48576  0.95510
    220   3.00822  5.48443  2.79751  2.32740  4.81524  3.13213  3.97588  4.29127  2.71632  2.47734  4.52887  2.42754  4.18041  2.32461  2.29730  2.57247  3.23939  3.08088  5.92570  2.56549    268 - -
          2.68618  4.42225  2.77519  2.73123  3.46354  2.40513  3.72494  3.29354  2.67741  2.69355  4.24690  2.90347  2.73739  3.18146  2.89801  2.37887  2.77519  2.98518  4.58477  3.61503
          0.00751  5.29163  6.01398  0.61958  0.77255  0.48576  0.95510
    221   3.04383  5.38716  3.36608  1.63154  4.67585  3.83997  3.04560  4.11793  2.41627  1.94769  4.44478  3.33648  2.93844  3.14454  2.62375  3.03981  3.27273  3.74795  2.90650  4.48658    269 - -
          2.68618  4.42225  2.77519  2.73123  3.46354  2.40513  3.72494  3.29354  2.67741  2.69355  4.24690  2.90347  2.73739  3.18146  2.89801  2.37887  2.77519  2.98518  4.58477  3.61503
          0.00751  5.29163  6.01398  0.61958  0.77255  0.48576  0.95510
    222   3.04006  4.75550  3.92613  2.34396  2.58780  4.02169  4.27569  2.22939  3.31152  2.45486  3.85890  3.76181  4.40086  3.61258  2.46584  1.88936  2.54412  3.02822  5.33782  3.23094    270 - -
          2.68684  4.42291  2.77585  2.73189  3.46239  2.40578  3.72560  3.29420  2.67724  2.69421  4.24755  2.90096  2.73805  3.18212  2.89791  2.37846  2.77495  2.98584  4.58543  3.60918
          0.34422  1.24209  6.01398  1.38344  0.28864  0.48576  0.95510
    223   3.24824  3.00702  5.12052  2.60347  2.61067  4.42739  4.75662  1.84352  4.32746  1.03820  3.59580  4.55814  4.76973  4.46078  4.36628  3.74029  3.47919  2.73858  5.24152  4.07677    276 - -
          2.68618  4.42225  2.77519  2.73123  3.46354  2.40513  3.72494  3.29354  2.67741  2.69355  4.24690  2.90347  2.73739  3.18146  2.89801  2.37887  2.77519  2.98518  4.58477  3.61503
          0.00751  5.29163  6.01398  0.61958  0.77255  0.48576  0.95510
    224   2.25724  3.35740  1.85211  3.14901  2.64781  3.95150  4.19360  3.45018  3.12255  2.59986  4.00688  3.60658  2.93839  3.44634  3.52691  2.63053  2.17048  3.19976  5.47249  4.20877    277 - -
          2.68618  4.42225  2.77519  2.73123  3.46354  2.40513  3.72494  3.29354  2.67741  2.69355  4.24690  2.90347  2.73739  3.18146  2.89801  2.37887  2.77519  2.98518  4.58477  3.61503
          0.00751  5.29163  6.01398  0.61958  0.77255  0.48576  0.95510
    225   2.05900  3.40652  2.44185  2.33727  4.71220  2.66926  4.00134  4.16792  2.75705  3.69829  4.46499  3.29514  2.94689  3.11468  3.24083  2.05857  2.68890  2.79441  5.87270  4.49090    278 - -
          2.68618  4.42225  2.77519  2.73123  3.46354  2.40513  3.72494  3.29354  2.67741  2.69355  4.24690  2.90347  2.73739  3.18146  2.89801  2.37887  2.77519  2.98518  4.58477  3.61503
          0.00751  5.29163  6.01398  0.61958  0.77255  0.48576  0.95510
    226   3.06239  3.03393  4.93112  4.32218  3.54570  4.22120  4.54974  1.73850  2.91599  1.76509  2.64191  4.35189  3.36335  4.27679  4.16943  2.77019  3.29455  2.33441  5.07256  2.54517    279 - -
          2.68618  4.42225  2.77519  2.73123  3.46354  2.40513  3.72494  3.29354  2.67741  2.69355  4.24690  2.90347  2.73739  3.18146  2.89801  2.37887  2.77519  2.98518  4.58477  3.61503
          0.00751  5.29163  6.01398  0.61958  0.77255  0.48576  0.95510
    227   3.03557  3.33431  3.10650  3.25162  2.82960  2.06487  4.23301  2.41097  2.64280  2.14256  3.92120  2.71645  4.37031  3.52804  3.59400  2.73874  2.67644  3.10117  5.39453  4.14781    280 - -
          2.68618  4.42225  2.77519  2.73123  3.46354  2.40513  3.72494  3.29354  2.67741  2.69355  4.24690  2.90347  2.73739  3.18146  2.89801  2.37887  2.77519  2.98518  4.58477  3.61503
          0.08858  5.29163  2.52897  0.61958  0.77255  0.48576  0.95510
    228   3.10845  5.00737  3.58762  1.69152  4.16909  3.97078  4.24151  3.45322  3.15272  1.42092  4.08990  2.42083  4.38239  3.48211  3.55956  3.24373  3.34641  2.26933  5.57966  4.30549    281 - -
          2.68618  4.42225  2.77519  2.73123  3.46354  2.40513  3.72494  3.29354  2.67741  2.69355  4.24690  2.90347  2.73739  3.18146  2.89801  2.37887  2.77519  2.98518  4.58477  3.61503
          0.00814  5.21118  5.93353  0.61958  0.77255  0.74177  0.64678
    229   2.51010  5.26403  3.32955  2.37979  4.52868  2.20471  3.98866  3.96033  2.34029  2.57746  4.32799  3.30121  4.18186  3.12100  2.71931  2.98977  1.82224  2.96759  5.74886  4.39422    282 - -
          2.68618  4.42225  2.77519  2.73123  3.46354  2.40513  3.72494  3.29354  2.67741  2.69355  4.24690  2.90347  2.73739  3.18146  2.89801  2.37887  2.77519  2.98518  4.58477  3.61503
          0.00814  5.21118  5.93353  0.61958  0.77255  0.35363  1.21111
    230   1.88475  5.49456  3.39783  2.82850  4.82139  2.59608  2.85485  4.27066  1.39153  2.93118  4.54874  3.35833  4.26154  3.14559  2.56509  3.07847  3.32273  3.87738  5.92835  4.56485    283 - -
          2.68618  4.42225  2.77519  2.73123  3.46354  2.40513  3.72494  3.29354  2.67741  2.69355  4.24690  2.90347  2.73739  3.18146  2.89801  2.37887  2.77519  2.98518  4.58477  3.61503
          0.00751  5.29163  6.01398  0.61958  0.77255  0.48576  0.95510
    231   3.04898  5.14265  3.52426  2.95949  4.35795  3.90061  4.10092  2.75698  2.22642  3.38769  4.22217  3.46087  2.93654  3.27558  1.37050  2.59717  3.27839  2.84809  5.65892  3.07589    284 - -
          2.68618  4.42225  2.77519  2.73123  3.46354  2.40513  3.72494  3.29354  2.67741  2.69355  4.24690  2.90347  2.73739  3.18146  2.89801  2.37887  2.77519  2.98518  4.58477  3.61503
          0.00751  5.29163  6.01398  0.61958  0.77255  0.48576  0.95510
    232   3.02079  5.11611  3.49237  2.38067  2.62816  2.59692  4.08910  3.72735  2.14112  2.83792  4.19521  2.47704  4.26558  3.26517  3.37116  2.58944  2.73801  2.87710  3.67446  2.96305    285 - -
          2.68618  4.42225  2.77519  2.73123  3.46354  2.40513  3.72494  3.29354  2.67741  2.69355  4.24690  2.90347  2.73739  3.18146  2.89801  2.37887  2.77519  2.98518  4.58477  3.61503
          0.00751  5.29163  6.01398  0.61958  0.77255  0.48576  0.95510
    233   3.03671  4.81561  2.94625  2.72555  2.27377  2.55664  4.23742  3.32798  3.22512  2.42515  2.97583  3.69132  4.37377  3.53656  3.60125  1.95860  3.26842  3.09455  2.50598  4.14273    286 - -
          2.68618  4.42225  2.77519  2.73123  3.46354  2.40513  3.72494  3.29354  2.67741  2.69355  4.24690  2.90347  2.73739  3.18146  2.89801  2.37887  2.77519  2.98518  4.58477  3.61503
          0.00751  5.29163  6.01398  0.61958  0.77255  0.48576  0.95510
    234   2.54542  3.34840  3.46939  1.49604  3.30975  3.10587  3.14000  2.86618  2.56760  3.39504  4.22256  3.42049  4.25743  3.24613  3.35457  3.07616  2.20439  3.46616  5.66299  4.34499    287 - -
          2.68618  4.42225  2.77519  2.73123  3.46354  2.40513  3.72494  3.29354  2.67741  2.69355  4.24690  2.90347  2.73739  3.18146  2.89801  2.37887  2.77519  2.98518  4.58477  3.61503
          0.00751  5.29163  6.01398  0.61958  0.77255  0.48576  0.95510
    235   2.68878  5.22057  3.55493  2.99710  3.12773  3.94680  2.13051  3.85102  2.94825  3.45844  4.30117  2.43737  4.33368  3.31623  1.76604  3.16109  3.33839  3.55182  5.53893  2.04638    288 - -
          2.68618  4.42225  2.77519  2.73123  3.46354  2.40513  3.72494  3.29354  2.67741  2.69355  4.24690  2.90347  2.73739  3.18146  2.89801  2.37887  2.77519  2.98518  4.58477  3.61503
          0.00751  5.29163  6.01398  0.61958  0.77255  0.48576  0.95510
    236   3.05526  2.06316  2.93216  2.86363  2.32089  3.22758  4.45954  2.48779  3.80842  2.08481  3.64775  4.13664  3.29120  4.02881  3.99002  3.44255  3.28729  2.32817  5.14410  3.03021    289 - -
          2.68618  4.42225  2.77519  2.73123  3.46354  2.40513  3.72494  3.29354  2.67741  2.69355  4.24690  2.90347  2.73739  3.18146  2.89801  2.37887  2.77519  2.98518  4.58477  3.61503
          0.00751  5.29163  6.01398  0.61958  0.77255  0.48576  0.95510
    237   3.01773  5.20205  2.64036  2.11594  2.59161  3.10189  3.24743  2.92753  2.86323  2.44444  4.27414  3.38789  4.24239  3.21182  3.32514  2.08791  2.40605  3.53117  5.70803  4.37663    290 - -
          2.68618  4.42225  2.77519  2.73123  3.46354  2.40513  3.72494  3.29354  2.67741  2.69355  4.24690  2.90347  2.73739  3.18146  2.89801  2.37887  2.77519  2.98518  4.58477  3.61503
          0.00751  5.29163  6.01398  0.61958  0.77255  0.48576  0.95510
    238   3.01077  5.45615  3.28596  2.06818  4.77536  3.13400  3.98389  2.71354  1.87153  3.75000  4.50385  3.27293  2.70405  2.67830  2.63646  2.98594  2.57406  2.63487  5.90432  4.51036    291 - -
          2.68618  4.42225  2.77519  2.73123  3.46354  2.40513  3.72494  3.29354  2.67741  2.69355  4.24690  2.90347  2.73739  3.18146  2.89801  2.37887  2.77519  2.98518  4.58477  3.61503
          0.00751  5.29163  6.01398  0.61958  0.77255  0.48576  0.95510
    239   3.01212  2.24094  2.59031  2.39458  2.94632  2.97026  3.98318  4.26616  2.72777  3.76734  4.51778  2.79423  2.93441  2.23594  3.21712  2.23316  3.24355  3.85024  5.91691  4.51882    292 - -
          2.68618  4.42225  2.77519  2.73123  3.46354  2.40513  3.72494  3.29354  2.67741  2.69355  4.24690  2.90347  2.73739  3.18146  2.89801  2.37887  2.77519  2.98518  4.58477  3.61503
          0.00751  5.29163  6.01398  0.61958  0.77255  0.48576  0.95510
    240   2.42560  4.98758  3.61014  2.60547  4.16762  2.06074  4.14438  3.55171  2.58696  2.06627  4.07633  2.68160  4.30636  3.36246  3.45444  3.14027  2.76864  2.78390  3.29446  3.11252    293 - -
          2.68618  4.42225  2.77519  2.73123  3.46354  2.40513  3.72494  3.29354  2.67741  2.69355  4.24690  2.90347  2.73739  3.18146  2.89801  2.37887  2.77519  2.98518  4.58477  3.61503
          0.00751  5.29163  6.01398  0.61958  0.77255  0.48576  0.95510
    241   3.01110  5.49204  3.26876  1.65582  4.82516  3.78823  3.97671  4.30241  2.71520  3.79193  4.53609  2.14802  3.26017  2.64291  2.29611  2.63302  3.24222  2.62311  5.93163  3.16579    294 - -
          2.68618  4.42225  2.77519  2.73123  3.46354  2.40513  3.72494  3.29354  2.67741  2.69355  4.24690  2.90347  2.73739  3.18146  2.89801  2.37887  2.77519  2.98518  4.58477  3.61503
          0.00751  5.29163  6.01398  0.61958  0.77255  0.48576  0.95510
    242   2.44664  5.37731  3.32197  1.95055  4.66695  3.03995  3.18347  4.11553  2.76473  2.00311  4.43320  3.30265  2.93531  2.56308  3.24601  2.54896  2.80941  3.05553  5.84491  4.47022    295 - -
          2.68618  4.42225  2.77519  2.73123  3.46354  2.40513  3.72494  3.29354  2.67741  2.69355  4.24690  2.90347  2.73739  3.18146  2.89801  2.37887  2.77519  2.98518  4.58477  3.61503
          0.00751  5.29163  6.01398  0.61958  0.77255  0.48576  0.95510
    243   2.08062  5.35503  2.73958  2.36551  3.41331  3.81433  4.00973  3.15508  2.11468  3.63282  4.41302  3.31225  1.95815  3.13176  3.25498  3.00999  2.80911  3.71108  5.82770  3.21360    296 - -
          2.68618  4.42225  2.77519  2.73123  3.46354  2.40513  3.72494  3.29354  2.67741  2.69355  4.24690  2.90347  2.73739  3.18146  2.89801  2.37887  2.77519  2.98518  4.58477  3.61503
          0.00751  5.29163  6.01398  0.61958  0.77255  0.48576  0.95510
    244   1.86902  5.16846  3.45702  2.89917  4.39623  2.11964  3.24983  3.80476  2.16665  2.78148  4.24717  3.41126  3.26894  3.23646  3.34460  2.65452  3.25315  2.31846  5.68474  4.36199    297 - -
          2.68618  4.42225  2.77519  2.73123  3.46354  2.40513  3.72494  3.29354  2.67741  2.69355  4.24690  2.90347  2.73739  3.18146  2.89801  2.37887  2.77519  2.98518  4.58477  3.61503
          0.00751  5.29163  6.01398  0.61958  0.77255  0.48576  0.95510
    245   2.41925  4.62722  2.58712  3.63092  3.74304  4.09384  4.37250  1.81750  3.55389  2.82859  2.24907  3.95034  4.46807  3.81980  2.84033  2.80441  3.28038  2.88844  3.39704  2.38012    298 - -
          2.68618  4.42225  2.77519  2.73123  3.46354  2.40513  3.72494  3.29354  2.67741  2.69355  4.24690  2.90347  2.73739  3.18146  2.89801  2.37887  2.77519  2.98518  4.58477  3.61503
          0.00751  5.29163  6.01398  0.61958  0.77255  0.48576  0.95510
    246   2.64825  4.86241  3.76136  3.19749  4.01843  3.12907  4.21122  2.43440  1.68627  2.04691  3.96081  3.64334  3.12981  3.48448  3.55717  2.59779  2.67790  2.69126  5.43054  4.17564    299 - -
          2.68618  4.42225  2.77519  2.73123  3.46354  2.40513  3.72494  3.29354  2.67741  2.69355  4.24690  2.90347  2.73739  3.18146  2.89801  2.37887  2.77519  2.98518  4.58477  3.61503
          0.00751  5.29163  6.01398  0.61958  0.77255  0.48576  0.95510
    247   2.31599  1.98032  2.96446  3.33006  3.91022  4.01300  4.26466  2.35887  3.28654  2.98378  3.07891  2.54695  4.39280  2.83801  3.64545  3.25596  2.54500  3.04603  3.24393  4.11525    300 - -
          2.68618  4.42225  2.77519  2.73123  3.46354  2.40513  3.72494  3.29354  2.67741  2.69355  4.24690  2.90347  2.73739  3.18146  2.89801  2.37887  2.77519  2.98518  4.58477  3.61503
          0.00751  5.29163  6.01398  0.61958  0.77255  0.48576  0.95510
    248   2.62343  5.33448  2.83805  2.40559  2.80432  3.81883  2.62568  3.01172  2.43667  2.29461  4.39441  2.60883  4.21026  3.14099  3.26305  2.49932  2.55996  3.68669  5.81177  4.44781    301 - -
          2.68618  4.42225  2.77519  2.73123  3.46354  2.40513  3.72494  3.29354  2.67741  2.69355  4.24690  2.90347  2.73739  3.18146  2.89801  2.37887  2.77519  2.98518  4.58477  3.61503
          0.00751  5.29163  6.01398  0.61958  0.77255  0.48576  0.95510
    249   2.61178  4.50521  4.77116  4.17840  2.39783  2.60550  4.54594  2.93417  4.02072  1.47717  3.62361  4.28568  2.01671  4.20214  4.12546  3.50711  3.31355  2.11396  5.13260  3.94926    302 - -
          2.68618  4.42225  2.77519  2.73123  3.46354  2.40513  3.72494  3.29354  2.67741  2.69355  4.24690  2.90347  2.73739  3.18146  2.89801  2.37887  2.77519  2.98518  4.58477  3.61503
          0.00751  5.29163  6.01398  0.61958  0.77255  0.48576  0.95510
    250   2.61861  2.20206  3.75334  3.18948  2.64508  3.96893  3.16311  3.39454  1.88336  3.08799  3.96454  3.63726  2.94194  3.47774  3.55126  2.59689  2.67350  3.15216  3.53255  4.17748    303 - -
          2.68618  4.42225  2.77519  2.73123  3.46354  2.40513  3.72494  3.29354  2.67741  2.69355  4.24690  2.90347  2.73739  3.18146  2.89801  2.37887  2.77519  2.98518  4.58477  3.61503
          0.00751  5.29163  6.01398  0.61958  0.77255  0.48576  0.95510
    251   3.01189  5.41914  2.13840  2.16750  3.44113  1.85916  3.99426  4.18149  2.74786  3.04077  4.47099  2.71979  4.19446  3.10577  3.23294  2.58162  2.65070  3.78764  3.73224  4.49211    304 - -
          2.68618  4.42225  2.77519  2.73123  3.46354  2.40513  3.72494  3.29354  2.67741  2.69355  4.24690  2.90347  2.73739  3.18146  2.89801  2.37887  2.77519  2.98518  4.58477  3.61503
          0.06762  5.29163  2.80764  0.61958  0.77255  0.48576  0.95510
    252   2.17453  5.52026  3.20388  1.38395  4.86239  3.77596  3.99147  4.34398  2.74261  3.82948  4.57530  2.37293  4.18715  2.65267  3.23723  2.58804  2.24183  3.91222  5.96687  4.55721    305 - -
          2.68618  4.42225  2.77519  2.73123  3.46354  2.40513  3.72494  3.29354  2.67741  2.69355  4.24690  2.90347  2.73739  3.18146  2.89801  2.37887  2.77519  2.98518  4.58477  3.61503
          0.00797  5.23198  5.95433  0.61958  0.77255  0.68343  0.70296
    253   2.98027  5.48912  2.11728  2.29010  3.18164  3.10119  2.84333  4.31867  2.67668  3.79398  4.53012  2.13035  2.92206  2.63762  2.68610  2.94277  2.74895  3.87925  5.92230  4.51166    306 - -
          2.68618  4.42225  2.77519  2.73123  3.46354  2.40513  3.72494  3.29354  2.67741  2.69355  4.24690  2.90347  2.73739  3.18146  2.89801  2.37887  2.77519  2.98518  4.58477  3.61503
          0.00797  5.23198  5.95433  0.61958  0.77255  0.68343  0.70296
    254   2.59795  5.34322  2.12177  1.87757  4.62686  3.78764  3.09407  4.07180  2.75503  2.14537  4.40148  3.28390  4.18281  3.10912  3.23573  2.41547  3.22481  2.52841  5.81484  4.44329    307 - -
          2.68618  4.42225  2.77519  2.73123  3.46354  2.40513  3.72494  3.29354  2.67741  2.69355  4.24690  2.90347  2.73739  3.18146  2.89801  2.37887  2.77519  2.98518  4.58477  3.61503
          0.00797  5.23198  5.95433  0.61958  0.77255  0.68343  0.70296
    255   1.65492  4.55839  4.56191  3.98024  1.94859  4.18390  4.43594  3.00352  3.84485  2.74259  3.67404  4.16691  4.55463  4.06451  2.62247  3.47470  3.32249  2.29585  5.05884  1.90329    308 - -
          2.68618  4.42225  2.77519  2.73123  3.46354  2.40513  3.72494  3.29354  2.67741  2.69355  4.24690  2.90347  2.73739  3.18146  2.89801  2.37887  2.77519  2.98518  4.58477  3.61503
          0.00797  5.23198  5.95433  0.61958  0.77255  0.68343  0.70296
    256   2.55819  5.06311  3.48978  2.92975  4.26895  2.95711  4.07258  2.06197  2.20434  2.63269  4.14577  3.42972  4.24683  3.25620  2.49575  1.96468  2.74012  3.37669  5.59161  4.28731    309 - -
          2.68618  4.42225  2.77519  2.73123  3.46354  2.40513  3.72494  3.29354  2.67741  2.69355  4.24690  2.90347  2.73739  3.18146  2.89801  2.37887  2.77519  2.98518  4.58477  3.61503
          0.00797  5.23198  5.95433  0.61958  0.77255  0.68343  0.70296
    257   1.87371  5.40607  2.57105  2.70840  3.35827  2.77858  3.95934  4.17987  1.93908  2.97443  4.45603  3.25030  3.00889  3.06788  2.73636  2.96025  2.62213  3.77842  5.85982  4.47045    310 - -
          2.68618  4.42225  2.77519  2.73123  3.46354  2.40513  3.72494  3.29354  2.67741  2.69355  4.24690  2.90347  2.73739  3.18146  2.89801  2.37887  2.77519  2.98518  4.58477  3.61503
          0.00797  5.23198  5.95433  0.61958  0.77255  0.68343  0.70296
    258   2.11248  4.65364  4.03596  3.46517  2.49706  1.91718  3.21551  2.66096  3.40459  2.35633  3.76275  3.82773  3.03171  3.68847  3.71930  2.35516  3.24529  2.92136  5.24740  4.02758    311 - -
          2.68618  4.42225  2.77519  2.73123  3.46354  2.40513  3.72494  3.29354  2.67741  2.69355  4.24690  2.90347  2.73739  3.18146  2.89801  2.37887  2.77519  2.98518  4.58477  3.61503
          0.06431  5.23198  2.86572  0.61958  0.77255  0.68343  0.70296
    259   2.97901  5.08973  2.66580  2.08245  4.30642  3.82279  4.04182  3.69670  2.87286  2.29872  4.17042  3.37916  2.67368  3.21440  3.32573  3.03948  2.34224  1.84309  5.61379  4.29811    312 - -
          2.68618  4.42225  2.77519  2.73123  3.46354  2.40513  3.72494  3.29354  2.67741  2.69355  4.24690  2.90347  2.73739  3.18146  2.89801  2.37887  2.77519  2.98518  4.58477  3.61503
          0.06335  5.17610  2.88722  0.61958  0.77255  0.83064  0.57229
    260   2.37040  5.37115  3.22595  1.90061  4.68717  3.72745  3.91309  4.14941  1.68507  2.92463  4.42062  3.20846  4.11939  3.02095  2.58526  2.34907  3.17321  3.74634  3.24597  4.43254    313 - -
          2.68618  4.42225  2.77519  2.73123  3.46354  2.40513  3.72494  3.29354  2.67741  2.69355  4.24690  2.90347  2.73739  3.18146  2.89801  2.37887  2.77519  2.98518  4.58477  3.61503
          0.00890  5.12166  5.84401  0.61958  0.77255  0.94950  0.48928
    261   2.22216  2.78820  2.79126  1.85436  4.38518  3.76607  3.97029  2.98049  2.76829  3.40365  4.21501  3.29562  4.15642  3.11879  2.09631  2.96914  3.16815  2.71899  5.64649  4.30973    314 - -
          2.68618  4.42225  2.77519  2.73123  3.46354  2.40513  3.72494  3.29354  2.67741  2.69355  4.24690  2.90347  2.73739  3.18146  2.89801  2.37887  2.77519  2.98518  4.58477  3.61503
          0.00890  5.12166  5.84401  0.61958  0.77255  0.67633  0.71026
    262   2.95893  3.36790  2.70316  1.81391  4.79898  2.86413  2.59725  4.28173  1.76904  3.76189  4.50090  2.73371  4.12649  3.01924  3.15036  2.92302  3.19025  3.13494  5.89412  4.48575    315 - -
          2.68618  4.42225  2.77519  2.73123  3.46354  2.40513  3.72494  3.29354  2.67741  2.69355  4.24690  2.90347  2.73739  3.18146  2.89801  2.37887  2.77519  2.98518  4.58477  3.61503
          0.00839  5.18058  5.90292  0.61958  0.77255  0.81991  0.58066
    263   2.47510  4.43003  4.83527  4.23256  3.52797  4.19064  4.51913  1.81389  3.00903  1.76849  2.22653  4.29722  4.55348  4.21682  4.12134  3.49600  2.27032  2.12364  5.06267  3.88279    316 - -
          2.68618  4.42225  2.77519  2.73123  3.46354  2.40513  3.72494  3.29354  2.67741  2.69355  4.24690  2.90347  2.73739  3.18146  2.89801  2.37887  2.77519  2.98518  4.58477  3.61503
          0.00839  5.18058  5.90292  0.61958  0.77255  0.81991  0.58066
    264   2.99885  4.43366  4.63244  4.03681  3.53189  2.53018  4.44141  2.28359  3.07317  1.60781  2.58899  4.17368  4.49448  4.07897  2.84328  3.42284  3.23090  2.00511  5.04939  2.96254    317 - -
          2.68618  4.42225  2.77519  2.73123  3.46354  2.40513  3.72494  3.29354  2.67741  2.69355  4.24690  2.90347  2.73739  3.18146  2.89801  2.37887  2.77519  2.98518  4.58477  3.61503
          0.00839  5.18058  5.90292  0.61958  0.77255  0.81991  0.58066
    265   2.95519  5.45202  2.70711  1.83916  3.26031  3.73080  3.91860  4.27320  2.08193  3.75481  4.49424  2.60793  4.12427  3.01685  2.34913  2.42726  2.72606  2.80649  5.88814  4.48072    318 - -
          2.68618  4.42225  2.77519  2.73123  3.46354  2.40513  3.72494  3.29354  2.67741  2.69355  4.24690  2.90347  2.73739  3.18146  2.89801  2.37887  2.77519  2.98518  4.58477  3.61503
          0.28892  5.18058  1.40527  0.61958  0.77255  0.81991  0.58066
    266   2.49059  5.30093  3.13761  2.57988  4.62500  2.63671  3.82261  4.08889  2.17602  2.42228  4.34966  2.40265  4.03330  2.14621  2.43651  2.83737  3.09163  3.68078  5.74267  4.35594    319 - -
          2.68660  4.42350  2.77186  2.73194  3.46292  2.40591  3.72620  3.29364  2.67722  2.69480  4.24815  2.90262  2.73865  3.17995  2.89824  2.38012  2.77554  2.98447  4.57839  3.61210
          1.01683  0.64828  2.16008  1.81652  0.17744  1.00834  0.45385
    267   2.85813  4.90968  2.59308  2.26663  4.10236  3.70658  2.27591  2.31355  2.78689  1.98750  3.99069  3.27863  4.10339  3.12465  3.22887  2.93624  3.09071  3.21188  5.43755  4.13289    332 - -
          2.68618  4.42225  2.77519  2.73123  3.46354  2.40513  3.72494  3.29354  2.67741  2.69355  4.24690  2.90347  2.73739  3.18146  2.89801  2.37887  2.77519  2.98518  4.58477  3.61503
          0.01151  4.86591  5.58826  0.61958  0.77255  0.76043  0.63011
    268   2.51713  5.42142  2.62100  1.84088  4.76219  3.67937  3.87517  4.24497  1.56907  2.80546  4.46472  3.14764  4.07987  2.36470  3.10118  2.88195  3.15171  3.81003  5.85451  4.44584    333 - -
          2.68618  4.42225  2.77519  2.73123  3.46354  2.40513  3.72494  3.29354  2.67741  2.69355  4.24690  2.90347  2.73739  3.18146  2.89801  2.37887  2.77519  2.98518  4.58477  3.61503
          0.00968  5.03832  5.76066  0.61958  0.77255  0.56835  0.83577
    269   2.23638  5.47197  1.90190  2.37775  4.81551  3.73465  3.92411  4.29945  1.97613  3.04478  4.51384  2.69673  4.13070  3.02190  2.09550  2.92913  3.19792  3.86196  5.90423  4.49536    334 - -
          2.68618  4.42225  2.77519  2.73123  3.46354  2.40513  3.72494  3.29354  2.67741  2.69355  4.24690  2.90347  2.73739  3.18146  2.89801  2.37887  2.77519  2.98518  4.58477  3.61503
          0.00844  5.17517  5.89752  0.61958  0.77255  0.83286  0.57058
    270   2.98719  4.70213  2.84889  2.58700  3.83457  3.96519  4.22157  2.59655  3.25900  1.26556  3.80404  3.70449  4.34625  3.55927  3.61026  2.48094  3.21923  2.97286  3.00689  4.04869    335 - -
          2.68618  4.42225  2.77519  2.73123  3.46354  2.40513  3.72494  3.29354  2.67741  2.69355  4.24690  2.90347  2.73739  3.18146  2.89801  2.37887  2.77519  2.98518  4.58477  3.61503
          0.00844  5.17517  5.89752  0.61958  0.77255  0.31736  1.30220
    271   2.35047  5.62559  2.58437  2.34017  4.96714  3.10222  4.05452  4.45549  1.09229  3.93051  4.67571  3.29008  2.88415  3.15810  3.31155  3.06401  3.34579  4.01608  6.06077  4.64195    336 - -
          2.68618  4.42225  2.77519  2.73123  3.46354  2.40513  3.72494  3.29354  2.67741  2.69355  4.24690  2.90347  2.73739  3.18146  2.89801  2.37887  2.77519  2.98518  4.58477  3.61503
          0.00751  5.29163  6.01398  0.61958  0.77255  0.48576  0.95510
    272   1.87636  5.46435  2.76208  2.72993  4.79103  2.22369  3.98723  4.26086  2.14425  3.76436  4.51619  3.27344  4.18889  3.09187  2.55967  2.17361  3.24533  2.63539  5.91556  4.51956    337 - -
          2.68618  4.42225  2.77519  2.73123  3.46354  2.40513  3.72494  3.29354  2.67741  2.69355  4.24690  2.90347  2.73739  3.18146  2.89801  2.37887  2.77519  2.98518  4.58477  3.61503
          0.00751  5.29163  6.01398  0.61958  0.77255  0.48576  0.95510
    273   3.01862  5.19076  2.30436  2.87859  4.42081  2.92911  2.87967  2.59026  2.49051  1.98944  4.26384  2.86067  4.24578  3.21899  3.33098  2.57689  3.24998  3.51804  2.90406  4.37044    338 - -
          2.68618  4.42225  2.77519  2.73123  3.46354  2.40513  3.72494  3.29354  2.67741  2.69355  4.24690  2.90347  2.73739  3.18146  2.89801  2.37887  2.77519  2.98518  4.58477  3.61503
          0.00751  5.29163  6.01398  0.61958  0.77255  0.48576  0.95510
    274   3.06611  4.44829  4.97997  4.36817  2.08751  4.22996  4.55923  2.09863  3.15823  1.57959  3.56502  4.37567  4.59384  4.30397  2.84072  3.53918  3.29823  2.03860  3.33734  3.05060    339 - -
          2.68618  4.42225  2.77519  2.73123  3.46354  2.40513  3.72494  3.29354  2.67741  2.69355  4.24690  2.90347  2.73739  3.18146  2.89801  2.37887  2.77519  2.98518  4.58477  3.61503
          0.00751  5.29163  6.01398  0.61958  0.77255  0.48576  0.95510
    275   2.62980  5.51908  3.27067  2.35322  4.86319  3.13099  3.97538  4.34530  1.89608  3.05616  4.56083  3.26033  4.18455  2.00154  2.19967  2.05284  3.24891  3.90939  5.95059  4.54473    340 - -
          2.68618  4.42225  2.77519  2.73123  3.46354  2.40513  3.72494  3.29354  2.67741  2.69355  4.24690  2.90347  2.73739  3.18146  2.89801  2.37887  2.77519  2.98518  4.58477  3.61503
          0.00751  5.29163  6.01398  0.61958  0.77255  0.48576  0.95510
    276   3.04789  5.56336  2.72314  1.47455  4.90643  3.79738  4.00187  4.39405  2.36605  3.86774  4.60637  3.26346  2.11560  2.48348  3.24269  2.42244  2.70321  3.95328  5.99571  4.58076    341 - -
          2.68618  4.42225  2.77519  2.73123  3.46354  2.40513  3.72494  3.29354  2.67741  2.69355  4.24690  2.90347  2.73739  3.18146  2.89801  2.37887  2.77519  2.98518  4.58477  3.61503
          0.00751  5.29163  6.01398  0.61958  0.77255  0.48576  0.95510
    277   2.51767  3.60907  2.70869  1.79164  4.84781  2.08588  3.97091  4.33043  2.30954  3.81068  4.54942  2.57210  4.17671  3.06883  2.55466  2.97250  3.23926  3.89557  3.66734  4.53486    342 - -
          2.68618  4.42225  2.77519  2.73123  3.46354  2.40513  3.72494  3.29354  2.67741  2.69355  4.24690  2.90347  2.73739  3.18146  2.89801  2.37887  2.77519  2.98518  4.58477  3.61503
          0.00751  5.29163  6.01398  0.61958  0.77255  0.48576  0.95510
    278   2.06202  5.56189  2.65188  1.09256  4.89425  3.82046  4.04281  4.36979  2.79912  3.86436  4.61705  3.29468  4.23679  3.14933  2.56167  3.04913  3.32060  3.12031  6.00873  4.60193    343 - -
          2.68618  4.42225  2.77519  2.73123  3.46354  2.40513  3.72494  3.29354  2.67741  2.69355  4.24690  2.90347  2.73739  3.18146  2.89801  2.37887  2.77519  2.98518  4.58477  3.61503
          0.00751  5.29163  6.01398  0.61958  0.77255  0.48576  0.95510
    279   3.05419  5.52379  2.72633  2.75829  4.86545  3.82608  3.99776  4.33600  1.61392  2.91070  4.56839  3.29867  3.20140  2.53862  1.63273  3.02204  3.28185  3.91335  3.63325  4.56089    344 - -
          2.68618  4.42225  2.77519  2.73123  3.46354  2.40513  3.72494  3.29354  2.67741  2.69355  4.24690  2.90347  2.73739  3.18146  2.89801  2.37887  2.77519  2.98518  4.58477  3.61503
          0.00751  5.29163  6.01398  0.61958  0.77255  0.48576  0.95510
    280   2.64936  4.80852  3.84484  2.72752  3.95213  2.94691  4.24496  3.31842  3.23569  1.22106  3.90921  3.00247  4.38064  3.54970  2.95007  3.23928  3.27210  3.08666  3.10178  3.06163    345 - -
          2.68618  4.42225  2.77519  2.73123  3.46354  2.40513  3.72494  3.29354  2.67741  2.69355  4.24690  2.90347  2.73739  3.18146  2.89801  2.37887  2.77519  2.98518  4.58477  3.61503
          0.00751  5.29163  6.01398  0.61958  0.77255  0.48576  0.95510
    281   3.05604  1.71841  4.52598  3.13502  2.77582  2.02549  4.46252  2.52596  3.03040  2.72571  2.83862  4.14329  4.52892  4.03615  3.99493  3.44571  3.28808  2.78406  5.14188  2.78663    346 - -
          2.68618  4.42225  2.77519  2.73123  3.46354  2.40513  3.72494  3.29354  2.67741  2.69355  4.24690  2.90347  2.73739  3.18146  2.89801  2.37887  2.77519  2.98518  4.58477  3.61503
          0.00751  5.29163  6.01398  0.61958  0.77255  0.48576  0.95510
    282   2.42415  4.94998  3.65045  2.58157  3.20043  2.91347  4.16249  3.50184  2.45386  2.28252  4.04135  3.56040  1.91035  3.39529  3.48250  3.15767  2.67662  2.79170  5.50260  3.24431    347 - -
          2.68618  4.42225  2.77519  2.73123  3.46354  2.40513  3.72494  3.29354  2.67741  2.69355  4.24690  2.90347  2.73739  3.18146  2.89801  2.37887  2.77519  2.98518  4.58477  3.61503
          0.00751  5.29163  6.01398  0.61958  0.77255  0.48576  0.95510
    283   3.04820  4.67835  4.09109  3.51800  3.80160  4.06744  4.33437  3.15627  3.44629  1.74243  2.98398  2.78013  3.28692  3.00309  2.20612  3.32525  3.27979  2.03095  2.76697  4.05360    348 - -
          2.68618  4.42225  2.77519  2.73123  3.46354  2.40513  3.72494  3.29354  2.67741  2.69355  4.24690  2.90347  2.73739  3.18146  2.89801  2.37887  2.77519  2.98518  4.58477  3.61503
          0.00751  5.29163  6.01398  0.61958  0.77255  0.48576  0.95510
    284   3.03221  1.54804  3.48030  2.17988  2.50951  3.87962  3.25105  3.76363  2.54613  3.39264  4.22343  2.77709  4.27003  3.26291  3.36166  3.09215  2.77337  3.46414  5.66257  4.34762    349 - -
          2.68618  4.42225  2.77519  2.73123  3.46354  2.40513  3.72494  3.29354  2.67741  2.69355  4.24690  2.90347  2.73739  3.18146  2.89801  2.37887  2.77519  2.98518  4.58477  3.61503
          0.00751  5.29163  6.01398  0.61958  0.77255  0.48576  0.95510
    285   2.40515  4.49351  4.78924  4.19074  3.59360  4.21858  4.54130  1.73606  4.02692  1.49893  3.61043  4.29434  3.36052  4.20686  2.82348  3.51918  2.65990  2.03990  5.11879  3.93604    350 - -
          2.68618  4.42225  2.77519  2.73123  3.46354  2.40513  3.72494  3.29354  2.67741  2.69355  4.24690  2.90347  2.73739  3.18146  2.89801  2.37887  2.77519  2.98518  4.58477  3.61503
          0.00751  5.29163  6.01398  0.61958  0.77255  0.48576  0.95510
    286   2.47034  4.48953  4.73502  3.02159  2.65215  4.19815  4.51556  1.60615  3.09586  2.00811  3.60663  4.25867  4.56475  4.16777  4.09335  2.86400  3.29557  1.79362  5.10820  3.92416    351 - -
          2.68618  4.42225  2.77519  2.73123  3.46354  2.40513  3.72494  3.29354  2.67741  2.69355  4.24690  2.90347  2.73739  3.18146  2.89801  2.37887  2.77519  2.98518  4.58477  3.61503
          0.00751  5.29163  6.01398  0.61958  0.77255  0.48576  0.95510
    287   2.56529  5.39922  3.37670  2.81360  4.69837  3.84543  4.02875  4.13989  1.12710  3.05437  4.46152  3.34381  3.05205  3.14867  2.53640  2.60192  3.28147  3.05143  5.86321  4.50127    352 - -
          2.68618  4.42225  2.77519  2.73123  3.46354  2.40513  3.72494  3.29354  2.67741  2.69355  4.24690  2.90347  2.73739  3.18146  2.89801  2.37887  2.77519  2.98518  4.58477  3.61503
          0.00751  5.29163  6.01398  0.61958  0.77255  0.48576  0.95510
    288   3.47722  5.69574  3.82253  2.50507  5.07344  4.18122  4.24263  4.45735  2.69015  3.95099  3.15700  3.69755  3.02711  3.37332  0.70388  3.47558  3.67796  4.11761  6.07362  4.82080    353 - -
          2.68618  4.42225  2.77519  2.73123  3.46354  2.40513  3.72494  3.29354  2.67741  2.69355  4.24690  2.90347  2.73739  3.18146  2.89801  2.37887  2.77519  2.98518  4.58477  3.61503
          0.00751  5.29163  6.01398  0.61958  0.77255  0.48576  0.95510
    289   2.27897  5.15758  2.93437  2.90372  2.50882  2.62200  4.07563  3.78512  2.89563  2.39943  4.23369  2.45207  4.25591  2.20785  3.35118  3.07414  3.25261  3.47961  5.67169  2.73043    354 - -
          2.68618  4.42225  2.77519  2.73123  3.46354  2.40513  3.72494  3.29354  2.67741  2.69355  4.24690  2.90347  2.73739  3.18146  2.89801  2.37887  2.77519  2.98518  4.58477  3.61503
          0.00751  5.29163  6.01398  0.61958  0.77255  0.48576  0.95510
    290   3.05865  4.50003  4.66299  4.06920  2.39143  4.18284  4.49485  2.18568  3.92536  1.63850  3.61629  3.05045  4.55050  4.12195  3.12666  2.60966  2.40003  2.75113  5.11408  2.38507    355 - -
          2.68618  4.42225  2.77519  2.73123  3.46354  2.40513  3.72494  3.29354  2.67741  2.69355  4.24690  2.90347  2.73739  3.18146  2.89801  2.37887  2.77519  2.98518  4.58477  3.61503
          0.00751  5.29163  6.01398  0.61958  0.77255  0.48576  0.95510
    291   3.07044  5.36542  3.38357  2.86397  4.68852  2.12499  4.09524  4.13281  2.85947  3.69354  4.48347  2.78223  1.46454  3.22644  2.64866  2.63984  3.31547  3.76319  5.88975  2.71870    356 - -
          2.68618  4.42225  2.77519  2.73123  3.46354  2.40513  3.72494  3.29354  2.67741  2.69355  4.24690  2.90347  2.73739  3.18146  2.89801  2.37887  2.77519  2.98518  4.58477  3.61503
          0.00751  5.29163  6.01398  0.61958  0.77255  0.48576  0.95510
    292   3.01354  5.37666  2.82571  2.38915  2.20936  3.81119  4.00554  4.11318  1.76273  3.65737  4.43273  2.77371  4.20346  2.58137  3.24721  3.00658  3.24476  2.28752  3.64054  4.47031    357 - -
          2.68618  4.42225  2.77519  2.73123  3.46354  2.40513  3.72494  3.29354  2.67741  2.69355  4.24690  2.90347  2.73739  3.18146  2.89801  2.37887  2.77519  2.98518  4.58477  3.61503
          0.00751  5.29163  6.01398  0.61958  0.77255  0.48576  0.95510
    293   3.05191  4.58154  4.34135  2.73048  2.69203  3.21993  4.41296  2.15618  3.66611  2.11901  3.69398  4.03466  4.49560  3.02039  1.99950  3.39838  3.28384  2.10667  3.38310  3.98624    358 - -
          2.68618  4.42225  2.77519  2.73123  3.46354  2.40513  3.72494  3.29354  2.67741  2.69355  4.24690  2.90347  2.73739  3.18146  2.89801  2.37887  2.77519  2.98518  4.58477  3.61503
          0.00751  5.29163  6.01398  0.61958  0.77255  0.48576  0.95510
    294   2.49443  4.63603  4.18838  2.13765  3.01108  4.09105  4.36820  1.93816  2.80000  1.91839  2.80828  3.93943  2.66510  3.80738  3.81998  3.35553  3.28142  2.89592  5.23500  4.02487    359 - -
          2.68618  4.42225  2.77519  2.73123  3.46354  2.40513  3.72494  3.29354  2.67741  2.69355  4.24690  2.90347  2.73739  3.18146  2.89801  2.37887  2.77519  2.98518  4.58477  3.61503
          0.00751  5.29163  6.01398  0.61958  0.77255  0.48576  0.95510
    295   2.29634  5.51099  2.79158  1.85622  4.85299  3.78281  2.99322  4.33657  2.30824  2.83094  4.55253  2.37932  4.17626  3.06744  2.15732  2.97190  3.23927  3.90000  3.74879  4.53658    360 - -
          2.68618  4.42225  2.77519  2.73123  3.46354  2.40513  3.72494  3.29354  2.67741  2.69355  4.24690  2.90347  2.73739  3.18146  2.89801  2.37887  2.77519  2.98518  4.58477  3.61503
          0.12466  5.29163  2.18778  0.61958  0.77255  0.48576  0.95510
    296   2.95965  5.22254  2.45088  2.32053  2.38350  3.77721  3.97716  3.90632  2.14473  3.48886  4.28792  3.29264  4.16812  3.11443  3.23285  2.58022  2.50167  3.56447  3.13979  2.56135    361 - -
          2.68618  4.42225  2.77519  2.73123  3.46354  2.40513  3.72494  3.29354  2.67741  2.69355  4.24690  2.90347  2.73739  3.18146  2.89801  2.37887  2.77519  2.98518  4.58477  3.61503
          0.11587  5.17541  2.26572  0.61958  0.77255  0.83229  0.57102
    297   2.95183  5.26585  3.21054  2.24383  4.55270  2.90762  3.95825  3.99212  2.74216  1.74920  4.34535  2.31086  3.13123  3.08863  3.22093  2.03523  3.18926  3.62953  5.76038  4.39516    362 - -
          2.68618  4.42225  2.77519  2.73123  3.46354  2.40513  3.72494  3.29354  2.67741  2.69355  4.24690  2.90347  2.73739  3.18146  2.89801  2.37887  2.77519  2.98518  4.58477  3.61503
          0.23027  5.06893  1.61247  0.61958  0.77255  1.04743  0.43208
    298   2.89947  5.15094  2.36643  2.67886  4.41534  3.67930  3.89203  3.83959  2.64356  1.91112  4.22759  3.20120  2.68349  3.03308  1.82326  2.91463  3.13276  3.50216  5.63783  4.29530    363 - -
          2.68618  4.42225  2.77519  2.73123  3.46354  2.40513  3.72494  3.29354  2.67741  2.69355  4.24690  2.90347  2.73739  3.18146  2.89801  2.37887  2.77519  2.98518  4.58477  3.61503
          0.01169  4.85035  5.57269  0.61958  0.77255  1.33878  0.30403
    299   2.83186  2.94745  3.61302  2.16230  3.77352  2.61602  4.03717  2.34849  3.01888  2.83910  3.72456  2.58886  4.16846  3.33188  3.39677  3.02309  3.06645  2.06998  5.20051  3.95377    364 - -
          2.68637  4.42244  2.77539  2.73142  3.46237  2.40532  3.72514  3.29373  2.67678  2.69288  4.24709  2.90366  2.73759  3.18165  2.89820  2.37906  2.77539  2.98467  4.58496  3.61522
          1.11658  0.59587  2.10767  0.06188  2.81329  1.06561  0.42238
    300   2.82343  4.58589  3.63254  2.31464  3.73370  3.78531  4.03198  2.13306  2.38444  2.24170  3.68735  3.49206  4.16585  3.33673  3.38872  2.48731  3.05516  2.05619  5.16803  3.92543    366 - -
          2.68618  4.42225  2.77519  2.73123  3.46354  2.40513  3.72494  3.29354  2.67741  2.69355  4.24690  2.90347  2.73739  3.18146  2.89801  2.37887  2.77519  2.98518  4.58477  3.61503
          0.01216  4.81148  5.53383  0.61958  0.77255  1.37746  0.29064
    301   2.81442  5.08504  3.15550  2.17357  2.56091  2.58464  3.83125  3.78034  2.24905  3.35947  4.15714  3.13945  4.01900  2.96730  3.08462  2.29112  2.16997  3.43420  5.57907  4.22705    367 - -
          2.68618  4.42225  2.77519  2.73123  3.46354  2.40513  3.72494  3.29354  2.67741  2.69355  4.24690  2.90347  2.73739  3.18146  2.89801  2.37887  2.77519  2.98518  4.58477  3.61503
          0.01216  4.81148  5.53383  0.61958  0.77255  1.37746  0.29064
    302   2.82760  5.10755  3.16036  2.15542  4.38550  3.62809  3.83721  3.81020  1.96926  3.38793  4.18427  3.14567  4.02733  2.97086  3.06792  2.06716  2.52900  2.10085  5.60162  4.24950    368 - -
          2.68618  4.42225  2.77519  2.73123  3.46354  2.40513  3.72494  3.29354  2.67741  2.69355  4.24690  2.90347  2.73739  3.18146  2.89801  2.37887  2.77519  2.98518  4.58477  3.61503
          0.01216  4.81148  5.53383  0.61958  0.77255  1.37746  0.29064
    303   3.19503  5.76599  2.05239  1.41117  5.10409  1.90852  4.07812  4.61957  2.98900  4.09108  4.88234  3.10792  4.19698  3.21450  3.55068  1.95321  3.46371  4.16793  6.23338  4.75399    369 - -
          2.68618  4.42225  2.77519  2.73123  3.46354  2.40513  3.72494  3.29354  2.67741  2.69355  4.24690  2.90347  2.73739  3.18146  2.89801  2.37887  2.77519  2.98518  4.58477  3.61503
          0.01216  4.81148  5.53383  0.61958  0.77255  1.37746  0.29064
    304   2.81748  5.27944  2.19900  2.52569  4.60891  3.59402  3.77905  4.07979  2.04967  3.57535  2.91459  3.06898  3.98726  2.43704  2.41100  2.78829  2.20626  3.66195  5.71909  4.32385    370 - -
          2.68618  4.42225  2.77519  2.73123  3.46354  2.40513  3.72494  3.29354  2.67741  2.69355  4.24690  2.90347  2.73739  3.18146  2.89801  2.37887  2.77519  2.98518  4.58477  3.61503
          0.01216  4.81148  5.53383  0.61958  0.77255  1.37746  0.29064
    305   2.29585  4.97411  2.25239  2.69071  4.20561  3.65820  3.87302  3.57974  1.93527  2.22525  4.05294  3.20408  4.05236  3.03420  3.13747  2.87251  3.05671  2.43475  5.49421  4.17001    371 - -
          2.68618  4.42225  2.77519  2.73123  3.46354  2.40513  3.72494  3.29354  2.67741  2.69355  4.24690  2.90347  2.73739  3.18146  2.89801  2.37887  2.77519  2.98518  4.58477  3.61503
          0.01216  4.81148  5.53383  0.61958  0.77255  1.37746  0.29064
    306   2.81236  4.70812  2.31838  2.89780  2.74026  2.71634  3.95757  2.62377  2.87281  2.93267  3.80195  3.36316  4.11065  3.20049  2.23552  2.95217  3.04442  2.29448  5.26600  3.99660    372 - -
          2.68618  4.42225  2.77519  2.73123  3.46354  2.40513  3.72494  3.29354  2.67741  2.69355  4.24690  2.90347  2.73739  3.18146  2.89801  2.37887  2.77519  2.98518  4.58477  3.61503
          0.01216  4.81148  5.53383  0.61958  0.77255  0.99591  0.46106
    307   2.86006  4.97465  3.31204  2.27888  4.19084  3.70840  3.91831  2.41479  2.73843  3.22328  4.05348  3.26369  2.26333  3.08921  2.62597  2.13554  3.09146  3.29472  5.49273  2.79285    373 - -
          2.68607  4.42312  2.77505  2.72619  3.45944  2.40739  3.72613  3.29193  2.67559  2.69220  4.24576  2.90592  2.74072  3.18588  2.89570  2.38066  2.77649  2.98470  4.58225  3.61210
          1.57502  0.23639  5.64929  2.64785  0.07343  0.77732  0.61551
    308   2.91799  4.91104  3.46292  2.15455  2.89260  2.95530  4.02173  3.48636  2.89467  3.14642  3.99858  2.75399  2.34097  3.22980  3.32652  3.01885  3.14991  2.46521  5.44878  2.28074    406 - -
          2.68618  4.42225  2.77519  2.73123  3.46354  2.40513  3.72494  3.29354  2.67741  2.69355  4.24690  2.90347  2.73739  3.18146  2.89801  2.37887  2.77519  2.98518  4.58477  3.61503
          0.07681  5.06052  2.69425  0.61958  0.77255  1.06175  0.42442
    309   2.89229  5.36568  2.15885  1.99510  4.69346  3.65998  3.85670  4.16920  1.90220  2.89183  4.41173  3.13310  4.05900  2.95978  3.09165  2.29607  3.12423  3.74746  5.80717  2.64837    407 - -
          2.68618  4.42225  2.77519  2.73123  3.46354  2.40513  3.72494  3.29354  2.67741  2.69355  4.24690  2.90347  2.73739  3.18146  2.89801  2.37887  2.77519  2.98518  4.58477  3.61503
          0.01012  4.99383  5.71618  0.61958  0.77255  0.34687  1.22724
    310   2.49129  5.42132  2.56223  2.70737  4.73692  3.06197  3.96017  3.11453  1.62157  3.71376  4.46993  3.25006  4.16282  2.21354  2.73813  2.96172  3.21579  3.12235  3.19644  4.47992    408 - -
          2.68618  4.42225  2.77519  2.73123  3.46354  2.40513  3.72494  3.29354  2.67741  2.69355  4.24690  2.90347  2.73739  3.18146  2.89801  2.37887  2.77519  2.98518  4.58477  3.61503
          0.00791  5.23907  5.96142  0.61958  0.77255  0.38928  1.13179
    311   3.00849  5.51902  2.13353  2.03868  4.86414  3.78156  3.96882  4.35003  2.08315  3.10669  4.55975  2.42365  3.06569  2.66419  2.40353  2.97070  3.23963  2.86541  5.95151  4.54068    409 - -
          2.68618  4.42225  2.77519  2.73123  3.46354  2.40513  3.72494  3.29354  2.67741  2.69355  4.24690  2.90347  2.73739  3.18146  2.89801  2.37887  2.77519  2.98518  4.58477  3.61503
          0.00751  5.29163  6.01398  0.61958  0.77255  0.48576  0.95510
    312   3.04889  4.64621  3.13266  3.58829  3.01800  4.08496  4.35981  2.57078  2.63045  1.75786  3.75532  3.92253  4.45982  3.78852  2.41826  3.34765  2.53759  1.78015  5.24429  4.03217    410 - -
          2.68618  4.42225  2.77519  2.73123  3.46354  2.40513  3.72494  3.29354  2.67741  2.69355  4.24690  2.90347  2.73739  3.18146  2.89801  2.37887  2.77519  2.98518  4.58477  3.61503
          0.00751  5.29163  6.01398  0.61958  0.77255  0.48576  0.95510
    313   2.53244  4.48366  4.78121  4.18083  2.42926  4.20578  4.52364  1.95516  2.96961  1.31716  3.59687  4.28175  4.57149  4.19237  2.82282  3.50578  3.29818  2.73100  5.09915  3.06610    411 - -
          2.68618  4.42225  2.77519  2.73123  3.46354  2.40513  3.72494  3.29354  2.67741  2.69355  4.24690  2.90347  2.73739  3.18146  2.89801  2.37887  2.77519  2.98518  4.58477  3.61503
          0.00751  5.29163  6.01398  0.61958  0.77255  0.48576  0.95510
    314   3.07322  4.49104  3.10329  4.18332  1.98412  4.21263  4.52804  2.16896  4.02093  1.72244  3.59996  4.28648  4.57782  2.61442  4.11789  3.51238  3.30523  2.11300  5.10127  2.60272    412 - -
          2.68618  4.42225  2.77519  2.73123  3.46354  2.40513  3.72494  3.29354  2.67741  2.69355  4.24690  2.90347  2.73739  3.18146  2.89801  2.37887  2.77519  2.98518  4.58477  3.61503
          0.00751  5.29163  6.01398  0.61958  0.77255  0.48576  0.95510
    315   3.08141  5.59674  2.64086  2.10538  4.93635  2.76958  2.85644  4.42440  2.78794  3.90039  4.64304  2.73252  1.54198  3.13349  3.28799  2.59288  2.79781  3.98529  6.03126  4.61334    413 - -
          2.68618  4.42225  2.77519  2.73123  3.46354  2.40513  3.72494  3.29354  2.67741  2.69355  4.24690  2.90347  2.73739  3.18146  2.89801  2.37887  2.77519  2.98518  4.58477  3.61503
          0.00751  5.29163  6.01398  0.61958  0.77255  0.48576  0.95510
    316   3.06166  5.56162  3.29743  2.11261  4.91455  3.82282  3.16271  4.39381  1.76411  3.86220  4.60376  2.32395  4.21708  3.09716  2.36129  1.69290  3.29001  3.95726  5.98193  4.58330    414 - -
          2.68618  4.42225  2.77519  2.73123  3.46354  2.40513  3.72494  3.29354  2.67741  2.69355  4.24690  2.90347  2.73739  3.18146  2.89801  2.37887  2.77519  2.98518  4.58477  3.61503
          0.00751  5.29163  6.01398  0.61958  0.77255  0.48576  0.95510
    317   2.58756  4.47387  4.94050  4.33377  2.63478  4.24615  4.57637  1.75662  4.14326  1.88374  3.58805  4.37189  4.60926  4.29569  2.70357  3.55357  1.95430  2.04569  5.10216  3.92377    415 - -
          2.68618  4.42225  2.77519  2.73123  3.46354  2.40513  3.72494  3.29354  2.67741  2.69355  4.24690  2.90347  2.73739  3.18146  2.89801  2.37887  2.77519  2.98518  4.58477  3.61503
          0.00751  5.29163  6.01398  0.61958  0.77255  0.48576  0.95510
    318   3.00863  5.47687  2.75985  2.26543  4.80457  2.91956  3.97786  4.27839  1.97471  2.51403  4.52220  3.26329  4.18200  3.08009  2.72687  2.03327  2.69152  2.56583  5.92007  4.51994    416 - -
          2.68618  4.42225  2.77519  2.73123  3.46354  2.40513  3.72494  3.29354  2.67741  2.69355  4.24690  2.90347  2.73739  3.18146  2.89801  2.37887  2.77519  2.98518  4.58477  3.61503
          0.00751  5.29163  6.01398  0.61958  0.77255  0.48576  0.95510
    319   2.70615  5.81906  1.70660  1.34426  5.14945  3.87574  2.53276  4.65082  2.99266  4.11885  4.87608  2.49518  4.34857  3.29348  3.51601  2.51031  3.50993  4.20420  6.24956  4.80512    417 - -
          2.68618  4.42225  2.77519  2.73123  3.46354  2.40513  3.72494  3.29354  2.67741  2.69355  4.24690  2.90347  2.73739  3.18146  2.89801  2.37887  2.77519  2.98518  4.58477  3.61503
          0.00751  5.29163  6.01398  0.61958  0.77255  0.48576  0.95510
    320   3.07782  4.52476  4.64976  3.17795  3.62000  4.19994  4.51099  2.45498  3.91908  1.61333  2.93330  4.22265  3.29094  2.82630  4.06371  3.49271  3.30989  1.34430  5.14253  3.95621    418 - -
          2.68618  4.42225  2.77519  2.73123  3.46354  2.40513  3.72494  3.29354  2.67741  2.69355  4.24690  2.90347  2.73739  3.18146  2.89801  2.37887  2.77519  2.98518  4.58477  3.61503
          0.00751  5.29163  6.01398  0.61958  0.77255  0.48576  0.95510
    321   1.84329  5.44336  2.43789  2.33871  3.51923  3.79508  3.98571  4.22262  2.27436  3.73548  4.49224  3.27546  3.03789  3.09290  3.22075  2.18341  2.73872  3.10069  5.89490  3.37531    419 - -
          2.68618  4.42225  2.77519  2.73123  3.46354  2.40513  3.72494  3.29354  2.67741  2.69355  4.24690  2.90347  2.73739  3.18146  2.89801  2.37887  2.77519  2.98518  4.58477  3.61503
          0.00751  5.29163  6.01398  0.61958  0.77255  0.48576  0.95510
    322   3.00877  5.47226  2.67168  1.60517  2.48744  3.78975  2.87343  4.27056  2.31805  3.76923  4.51807  3.26500  3.31740  3.08189  2.67440  2.98030  3.23994  3.00492  5.91654  3.31427    420 - -
          2.68618  4.42225  2.77519  2.73123  3.46354  2.40513  3.72494  3.29354  2.67741  2.69355  4.24690  2.90347  2.73739  3.18146  2.89801  2.37887  2.77519  2.98518  4.58477  3.61503
          0.00751  5.29163  6.01398  0.61958  0.77255  0.48576  0.95510
    323   3.01154  2.90585  2.77982  2.43736  4.72176  3.09064  3.99413  4.17973  2.41140  2.85617  4.46978  2.71548  4.19437  3.10574  3.23251  1.57727  3.24284  3.78623  5.87610  2.75933    421 - -
          2.68618  4.42225  2.77519  2.73123  3.46354  2.40513  3.72494  3.29354  2.67741  2.69355  4.24690  2.90347  2.73739  3.18146  2.89801  2.37887  2.77519  2.98518  4.58477  3.61503
          0.00751  5.29163  6.01398  0.61958  0.77255  0.48576  0.95510
    324   2.62637  5.48494  2.59047  1.97201  3.40835  2.97719  3.97548  4.29235  1.89384  2.59053  4.52929  2.70359  4.18007  3.07645  2.71936  2.97677  3.23909  2.83640  5.92603  4.52363    422 - -
          2.68618  4.42225  2.77519  2.73123  3.46354  2.40513  3.72494  3.29354  2.67741  2.69355  4.24690  2.90347  2.73739  3.18146  2.89801  2.37887  2.77519  2.98518  4.58477  3.61503
          0.00751  5.29163  6.01398  0.61958  0.77255  0.48576  0.95510
    325   2.65334  5.30386  2.69081  2.80727  4.56824  3.82732  4.02516  2.99192  1.80683  3.57385  4.36680  3.33675  4.21824  2.20618  2.58388  3.02552  3.24587  2.55959  3.44610  2.83438    423 - -
          2.68618  4.42225  2.77519  2.73123  3.46354  2.40513  3.72494  3.29354  2.67741  2.69355  4.24690  2.90347  2.73739  3.18146  2.89801  2.37887  2.77519  2.98518  4.58477  3.61503
          0.00751  5.29163  6.01398  0.61958  0.77255  0.48576  0.95510
    326   2.29143  5.45228  3.28499  1.92366  2.80742  3.79366  3.98383  4.23718  2.15594  2.60852  4.50026  2.64993  3.26431  2.49365  3.21756  2.98498  2.56378  3.82819  5.90162  4.50783    424 - -
          2.68618  4.42225  2.77519  2.73123  3.46354  2.40513  3.72494  3.29354  2.67741  2.69355  4.24690  2.90347  2.73739  3.18146  2.89801  2.37887  2.77519  2.98518  4.58477  3.61503
          0.00751  5.29163  6.01398  0.61958  0.77255  0.48576  0.95510
    327   2.59330  5.49572  2.47516  2.13500  4.83105  3.78524  3.97363  4.31024  2.15216  2.81054  4.53899  2.40760  4.17873  2.23340  3.20341  2.97506  3.23951  2.59078  5.93423  3.04177    425 - -
          2.68618  4.42225  2.77519  2.73123  3.46354  2.40513  3.72494  3.29354  2.67741  2.69355  4.24690  2.90347  2.73739  3.18146  2.89801  2.37887  2.77519  2.98518  4.58477  3.61503
          0.00751  5.29163  6.01398  0.61958  0.77255  0.48576  0.95510
    328   3.01849  5.27793  2.76469  2.82554  4.53260  3.83582  4.03618  2.85174  1.79950  2.11637  4.34366  2.19161  2.81845  3.17398  3.29003  3.03674  3.24976  3.61921  5.76788  2.99700    426 - -
          2.68618  4.42225  2.77519  2.73123  3.46354  2.40513  3.72494  3.29354  2.67741  2.69355  4.24690  2.90347  2.73739  3.18146  2.89801  2.37887  2.77519  2.98518  4.58477  3.61503
          0.00751  5.29163  6.01398  0.61958  0.77255  0.48576  0.95510
    329   3.01753  5.20209  2.87891  2.45196  2.33504  3.15099  4.05771  3.84974  2.86283  2.14587  3.22718  2.34043  3.13520  2.54631  3.32475  3.05644  3.24888  2.89261  5.70801  4.37658    427 - -
          2.68618  4.42225  2.77519  2.73123  3.46354  2.40513  3.72494  3.29354  2.67741  2.69355  4.24690  2.90347  2.73739  3.18146  2.89801  2.37887  2.77519  2.98518  4.58477  3.61503
          0.00751  5.29163  6.01398  0.61958  0.77255  0.48576  0.95510
    330   2.62226  3.27261  3.44058  2.17672  4.41665  3.85797  4.06365  2.41426  2.20745  2.03285  4.26074  2.62516  3.13504  3.22118  2.78067  3.06288  3.25052  3.51411  5.69616  4.36877    428 - -
          2.68618  4.42225  2.77519  2.73123  3.46354  2.40513  3.72494  3.29354  2.67741  2.69355  4.24690  2.90347  2.73739  3.18146  2.89801  2.37887  2.77519  2.98518  4.58477  3.61503
          0.00751  5.29163  6.01398  0.61958  0.77255  0.48576  0.95510
    331   3.01240  5.41014  3.30863  1.93235  4.71152  3.80437  3.99587  3.02775  2.13555  3.07988  4.46270  2.43598  4.19655  2.69098  2.76824  2.99770  2.57266  2.13899  5.86955  4.48751    429 - -
          2.68618  4.42225  2.77519  2.73123  3.46354  2.40513  3.72494  3.29354  2.67741  2.69355  4.24690  2.90347  2.73739  3.18146  2.89801  2.37887  2.77519  2.98518  4.58477  3.61503
          0.00751  5.29163  6.01398  0.61958  0.77255  0.48576  0.95510
    332   2.30969  5.58405  1.53502  1.92915  4.92846  3.80760  4.01475  4.41612  2.26909  3.88760  4.62746  3.27289  4.21649  2.22690  2.72311  3.02377  3.29973  3.97485  6.01363  4.59896    430 - -
          2.68618  4.42225  2.77519  2.73123  3.46354  2.40513  3.72494  3.29354  2.67741  2.69355  4.24690  2.90347  2.73739  3.18146  2.89801  2.37887  2.77519  2.98518  4.58477  3.61503
          0.06828  5.29163  2.79746  0.61958  0.77255  0.48576  0.95510
    333   2.59943  5.48583  3.22651  1.89898  4.82509  2.05444  3.95014  4.30717  2.41069  3.01544  4.52888  2.37129  4.15480  2.64154  3.18046  2.14221  3.21999  3.87352  5.92198  4.51399    431 - -
          2.68618  4.42225  2.77519  2.73123  3.46354  2.40513  3.72494  3.29354  2.67741  2.69355  4.24690  2.90347  2.73739  3.18146  2.89801  2.37887  2.77519  2.98518  4.58477  3.61503
          0.00797  5.23133  5.95367  0.61958  0.77255  0.68534  0.70101
    334   2.34243  5.49017  2.38067  1.61678  4.82834  3.76044  3.95410  2.39257  2.69427  3.79235  4.53328  2.67236  4.15806  2.50987  2.60376  2.95693  3.22478  3.87721  5.92632  4.51800    432 - -
          2.68618  4.42225  2.77519  2.73123  3.46354  2.40513  3.72494  3.29354  2.67741  2.69355  4.24690  2.90347  2.73739  3.18146  2.89801  2.37887  2.77519  2.98518  4.58477  3.61503
          0.00797  5.23133  5.95367  0.61958  0.77255  0.68534  0.70101
    335   2.57670  4.48115  4.56023  3.96957  2.73307  3.00442  4.44544  1.94949  2.96113  1.59580  3.59675  4.14734  2.90064  4.04533  3.13819  3.42772  3.25564  2.73342  3.10275  3.90556    433 - -
          2.68618  4.42225  2.77519  2.73123  3.46354  2.40513  3.72494  3.29354  2.67741  2.69355  4.24690  2.90347  2.73739  3.18146  2.89801  2.37887  2.77519  2.98518  4.58477  3.61503
          0.00797  5.23133  5.95367  0.61958  0.77255  0.68534  0.70101
    336   2.98205  5.34323  2.20036  2.36364  4.63110  3.78101  3.97520  3.13795  2.05639  2.80266  4.39942  2.39004  4.17289  3.09405  2.74847  2.97567  3.21326  2.76251  3.33632  3.27452    434 - -
          2.68618  4.42225  2.77519  2.73123  3.46354  2.40513  3.72494  3.29354  2.67741  2.69355  4.24690  2.90347  2.73739  3.18146  2.89801  2.37887  2.77519  2.98518  4.58477  3.61503
          0.06435  5.23133  2.86506  0.61958  0.77255  0.68534  0.70101
    337   2.99353  4.44746  4.54489  3.95366  2.86406  4.10989  4.41885  2.89177  3.81933  2.30853  2.68301  4.12534  2.24533  4.02470  3.11092  2.53055  2.46445  1.81378  5.06113  2.82732    435 - -
          2.68618  4.42225  2.77519  2.73123  3.46354  2.40513  3.72494  3.29354  2.67741  2.69355  4.24690  2.90347  2.73739  3.18146  2.89801  2.37887  2.77519  2.98518  4.58477  3.61503
          0.00843  5.17541  5.89776  0.61958  0.77255  0.83229  0.57102
    338   2.96006  5.25991  1.87241  2.00580  4.52689  3.76971  3.96749  3.12809  2.74226  2.95865  4.32180  3.27666  4.16120  3.09737  2.15417  2.96814  3.19130  2.95668  5.74143  2.71402    436 - -
          2.68618  4.42225  2.77519  2.73123  3.46354  2.40513  3.72494  3.29354  2.67741  2.69355  4.24690  2.90347  2.73739  3.18146  2.89801  2.37887  2.77519  2.98518  4.58477  3.61503
          0.00843  5.17541  5.89776  0.61958  0.77255  0.83229  0.57102
    339   2.15797  5.45515  3.22140  1.84653  4.79475  3.74030  3.11446  4.27333  1.64324  3.75580  4.49821  3.21086  3.00583  3.02355  2.71894  2.93215  3.19668  3.84309  5.88888  3.18226    437 - -
          2.68618  4.42225  2.77519  2.73123  3.46354  2.40513  3.72494  3.29354  2.67741  2.69355  4.24690  2.90347  2.73739  3.18146  2.89801  2.37887  2.77519  2.98518  4.58477  3.61503
          0.00843  5.17541  5.89776  0.61958  0.77255  0.83229  0.57102
    340   2.59880  5.34422  2.72144  1.71172  3.01249  3.75009  3.94446  4.09458  2.70216  3.62900  4.39841  3.23939  4.14321  2.63868  3.18553  2.43624  2.08143  2.73563  5.80730  4.42727    438 - -
          2.68618  4.42225  2.77519  2.73123  3.46354  2.40513  3.72494  3.29354  2.67741  2.69355  4.24690  2.90347  2.73739  3.18146  2.89801  2.37887  2.77519  2.98518  4.58477  3.61503
          0.00843  5.17541  5.89776  0.61958  0.77255  0.55912  0.84796
    341   2.48015  5.10462  3.45103  2.89246  2.39093  3.84428  4.05385  3.72272  2.22558  2.85621  4.18256  2.42101  4.23276  2.65860  3.33069  2.44336  3.22381  3.42337  5.62195  2.15608    439 - -
          2.68618  4.42225  2.77519  2.73123  3.46354  2.40513  3.72494  3.29354  2.67741  2.69355  4.24690  2.90347  2.73739  3.18146  2.89801  2.37887  2.77519  2.98518  4.58477  3.61503
          0.00797  5.23133  5.95367  0.61958  0.77255  0.37857  1.15468
    342   3.02643  5.00538  3.59316  2.58965  4.18963  2.62227  4.13680  3.57577  3.01319  2.02198  4.09321  3.51676  2.14805  3.34845  2.71063  2.65913  2.37397  2.79687  3.64807  4.26308    440 - -
          2.68618  4.42225  2.77519  2.73123  3.46354  2.40513  3.72494  3.29354  2.67741  2.69355  4.24690  2.90347  2.73739  3.18146  2.89801  2.37887  2.77519  2.98518  4.58477  3.61503
          0.00751  5.29163  6.01398  0.61958  0.77255  0.48576  0.95510
    343   3.01160  5.42476  3.29916  1.55868  4.73219  2.92040  3.99270  2.69944  2.74408  3.71417  4.47660  2.43379  4.19341  3.10315  2.32288  2.58620  2.69495  3.03473  5.88177  4.49546    441 - -
          2.68618  4.42225  2.77519  2.73123  3.46354  2.40513  3.72494  3.29354  2.67741  2.69355  4.24690  2.90347  2.73739  3.18146  2.89801  2.37887  2.77519  2.98518  4.58477  3.61503
          0.00751  5.29163  6.01398  0.61958  0.77255  0.48576  0.95510
    344   3.01962  5.52046  3.26198  1.74367  4.86454  2.91452  3.97904  4.34744  2.35078  3.82525  4.56419  3.25941  2.42022  3.07707  2.43491  1.86655  2.74886  3.91118  5.95518  4.54757    442 - -
          2.68618  4.42225  2.77519  2.73123  3.46354  2.40513  3.72494  3.29354  2.67741  2.69355  4.24690  2.90347  2.73739  3.18146  2.89801  2.37887  2.77519  2.98518  4.58477  3.61503
          0.00751  5.29163  6.01398  0.61958  0.77255  0.48576  0.95510
    345   3.08993  4.46535  5.03453  4.42213  2.00040  4.25729  4.57777  2.30575  3.02937  1.37300  3.56862  4.41203  4.61879  4.34180  4.22362  3.56846  3.32183  2.07274  3.32581  2.82238    443 - -
          2.68618  4.42225  2.77519  2.73123  3.46354  2.40513  3.72494  3.29354  2.67741  2.69355  4.24690  2.90347  2.73739  3.18146  2.89801  2.37887  2.77519  2.98518  4.58477  3.61503
          0.00751  5.29163  6.01398  0.61958  0.77255  0.48576  0.95510
    346   3.02314  5.08794  3.51783  2.55046  4.29116  2.82790  4.10117  2.19597  2.21532  2.58721  4.16932  3.45827  3.13589  3.28571  2.40110  2.70312  3.25448  3.39993  2.85276  3.28625    444 - -
          2.68618  4.42225  2.77519  2.73123  3.46354  2.40513  3.72494  3.29354  2.67741  2.69355  4.24690  2.90347  2.73739  3.18146  2.89801  2.37887  2.77519  2.98518  4.58477  3.61503
          0.00751  5.29163  6.01398  0.61958  0.77255  0.48576  0.95510
    347   2.31017  5.54605  2.76725  1.81207  4.89074  2.96628  3.98741  4.37832  1.74299  3.85131  4.58801  2.24884  3.30885  3.08505  3.22337  2.57947  3.26297  3.93672  5.97834  4.56442    445 - -
          2.68662  4.42269  2.77564  2.73167  3.46398  2.40478  3.72539  3.29398  2.67785  2.69189  4.24734  2.90391  2.73784  3.18190  2.89640  2.37931  2.77564  2.98562  4.58521  3.61113
          1.55786  0.90223  0.95776  0.68849  0.69783  0.48576  0.95510
    348   2.90612  5.26067  3.01721  1.62141  4.55790  3.62662  3.88681  4.00730  2.67525  2.28219  4.34595  2.30831  4.06265  3.01638  3.15689  1.96328  3.14760  3.63197  5.74680  4.36670    448 - -
          2.68618  4.42225  2.77519  2.73123  3.46354  2.40513  3.72494  3.29354  2.67741  2.69355  4.24690  2.90347  2.73739  3.18146  2.89801  2.37887  2.77519  2.98518  4.58477  3.61503
          0.01216  4.81148  5.53383  0.61958  0.77255  1.37746  0.29064
    349   2.30403  5.10040  3.16639  2.16000  2.57019  3.62658  3.82167  3.79743  2.23303  3.37011  4.16499  3.13731  4.01789  2.95425  2.34739  2.82840  2.17445  3.44843  5.58284  4.23071    449 - -
          2.68618  4.42225  2.77519  2.73123  3.46354  2.40513  3.72494  3.29354  2.67741  2.69355  4.24690  2.90347  2.73739  3.18146  2.89801  2.37887  2.77519  2.98518  4.58477  3.61503
          0.01216  4.81148  5.53383  0.61958  0.77255  1.37746  0.29064
    350   2.82533  5.21978  3.09194  2.55401  4.51738  2.69656  2.74457  3.97831  2.20816  3.50682  4.27618  2.36559  4.00323  2.91802  3.03214  2.08466  3.05716  3.58906  5.67640  2.52378    450 - -
          2.68920  4.41882  2.77500  2.72313  3.46035  2.40884  3.73087  3.29083  2.67380  2.68935  4.24727  2.90225  2.74065  3.18426  2.89873  2.38195  2.77699  2.98369  4.59070  3.61308
          1.09079  0.41537  5.53383  3.22159  0.04071  0.60709  0.78732
    351   2.54660  5.46765  1.94545  2.30964  3.24141  3.71775  3.94053  4.27124  1.30471  3.76458  4.51842  3.18906  4.13550  3.04775  3.19058  2.95065  3.22297  3.84921  5.90844  4.50077    502 - -
          2.68618  4.42225  2.77519  2.73123  3.46354  2.40513  3.72494  3.29354  2.67741  2.69355  4.24690  2.90347  2.73739  3.18146  2.89801  2.37887  2.77519  2.98518  4.58477  3.61503
          0.00930  5.07826  5.80061  0.61958  0.77255  1.03114  0.44099
    352   2.18034  4.81045  3.58461  2.21942  3.97592  2.48921  2.88534  3.35152  2.99650  2.46152  2.73232  3.48500  4.22684  3.32220  3.40420  3.06914  2.66105  2.32882  5.36906  4.10268    503 - -
          2.68618  4.42225  2.77519  2.73123  3.46354  2.40513  3.72494  3.29354  2.67741  2.69355  4.24690  2.90347  2.73739  3.18146  2.89801  2.37887  2.77519  2.98518  4.58477  3.61503
          0.00930  5.07826  5.80061  0.61958  0.77255  0.43241  1.04681
    353   3.01915  4.58635  4.20618  2.76407  2.85299  4.07012  4.35001  2.57087  2.46129  1.80886  3.69631  3.93825  4.44361  3.80810  2.19333  3.33824  3.25089  2.29106  2.72008  3.97994    504 - -
          2.68618  4.42225  2.77519  2.73123  3.46354  2.40513  3.72494  3.29354  2.67741  2.69355  4.24690  2.90347  2.73739  3.18146  2.89801  2.37887  2.77519  2.98518  4.58477  3.61503
          0.00797  5.23133  5.95367  0.61958  0.77255  0.68534  0.70101
    354   2.59684  5.37490  3.28830  2.73144  4.67553  2.42628  3.97186  4.12881  1.61800  3.00227  4.43013  2.64902  4.17235  3.08613  2.65657  2.41139  3.21834  2.52958  5.83713  4.45818    505 - -
          2.68618  4.42225  2.77519  2.73123  3.46354  2.40513  3.72494  3.29354  2.67741  2.69355  4.24690  2.90347  2.73739  3.18146  2.89801  2.37887  2.77519  2.98518  4.58477  3.61503
          0.00797  5.23133  5.95367  0.61958  0.77255  0.68534  0.70101
    355   2.98796  5.48526  2.37013  2.02699  3.36902  2.58871  3.95007  4.30579  2.24152  2.89759  4.52807  1.87917  3.28436  3.04902  3.18239  2.95217  3.21958  3.87240  5.92155  4.51330    506 - -
          2.68618  4.42225  2.77519  2.73123  3.46354  2.40513  3.72494  3.29354  2.67741  2.69355  4.24690  2.90347  2.73739  3.18146  2.89801  2.37887  2.77519  2.98518  4.58477  3.61503
          0.00797  5.23133  5.95367  0.61958  0.77255  0.68534  0.70101
    356   3.02217  3.12011  4.37964  3.79709  3.63887  4.10467  4.40193  2.98502  2.90085  2.21703  3.64586  4.04509  1.73760  3.92921  3.90397  2.79723  3.25493  2.09818  5.13960  2.16076    507 - -
          2.68618  4.42225  2.77519  2.73123  3.46354  2.40513  3.72494  3.29354  2.67741  2.69355  4.24690  2.90347  2.73739  3.18146  2.89801  2.37887  2.77519  2.98518  4.58477  3.61503
          0.00797  5.23133  5.95367  0.61958  0.77255  0.68534  0.70101
    357   2.98515  5.27947  3.33265  2.77601  3.35773  3.11268  3.99579  3.98167  2.77194  3.55261  4.34417  2.75882  2.51201  3.12657  2.03880  1.97558  2.33218  3.62883  5.76445  3.17248    508 - -
          2.68618  4.42225  2.77519  2.73123  3.46354  2.40513  3.72494  3.29354  2.67741  2.69355  4.24690  2.90347  2.73739  3.18146  2.89801  2.37887  2.77519  2.98518  4.58477  3.61503
          0.00797  5.23133  5.95367  0.61958  0.77255  0.37857  1.15468
    358   2.66354  5.52692  3.26964  2.14861  4.87240  2.41531  3.98659  4.35365  1.83776  3.83161  4.57226  3.26835  1.91866  3.08530  2.60141  2.57674  3.26149  3.91882  5.96114  4.55606    509 - -
          2.68618  4.42225  2.77519  2.73123  3.46354  2.40513  3.72494  3.29354  2.67741  2.69355  4.24690  2.90347  2.73739  3.18146  2.89801  2.37887  2.77519  2.98518  4.58477  3.61503
          0.00751  5.29163  6.01398  0.61958  0.77255  0.48576  0.95510
    359   5.54083  6.33596  6.20647  6.25052  1.49228  5.86279  4.39230  5.04868  6.01227  4.10379  5.53631  5.34874  6.10437  5.55540  5.73592  5.29805  5.72206  5.03087  4.45518  0.38499    510 - -
          2.68618  4.42225  2.77519  2.73123  3.46354  2.40513  3.72494  3.29354  2.67741  2.69355  4.24690  2.90347  2.73739  3.18146  2.89801  2.37887  2.77519  2.98518  4.58477  3.61503
          0.00751  5.29163  6.01398  0.61958  0.77255  0.48576  0.95510
    360   3.59405  4.91855  5.47324  4.91414  2.68196  4.77359  4.83297  2.39159  4.71867  2.17624  3.79868  4.86735  5.08535  4.78626  4.71669  4.10216  3.82279  1.95667  5.14052  0.87758    511 - -
          2.68618  4.42225  2.77519  2.73123  3.46354  2.40513  3.72494  3.29354  2.67741  2.69355  4.24690  2.90347  2.73739  3.18146  2.89801  2.37887  2.77519  2.98518  4.58477  3.61503
          0.00751  5.29163  6.01398  0.61958  0.77255  0.48576  0.95510
    361   0.34104  5.02504  5.19030  5.12706  5.84415  2.38580  5.88197  5.34775  5.18293  5.03678  5.77746  4.64801  4.68516  5.28311  5.24837  2.47316  3.69061  4.43135  7.18047  6.14022    512 - -
          2.68618  4.42225  2.77519  2.73123  3.46354  2.40513  3.72494  3.29354  2.67741  2.69355  4.24690  2.90347  2.73739  3.18146  2.89801  2.37887  2.77519  2.98518  4.58477  3.61503
          0.00751  5.29163  6.01398  0.61958  0.77255  0.48576  0.95510
    362   3.21062  3.23967  5.18974  4.58140  2.89490  4.40627  4.74653  1.29303  4.37255  1.58841  3.62064  4.57076  4.75478  4.49646  4.37980  3.72356  3.44318  1.94872  5.21499  2.75231    513 - -
          2.68618  4.42225  2.77519  2.73123  3.46354  2.40513  3.72494  3.29354  2.67741  2.69355  4.24690  2.90347  2.73739  3.18146  2.89801  2.37887  2.77519  2.98518  4.58477  3.61503
          0.00751  5.29163  6.01398  0.61958  0.77255  0.48576  0.95510
    363   4.25700  5.42592  6.35470  5.85271  4.16482  5.86421  6.42432  1.71317  5.78140  0.73705  3.88156  6.04275  5.93173  5.77973  5.81214  5.30621  4.49256  1.42307  6.43409  5.40999    514 - -
          2.68618  4.42225  2.77519  2.73123  3.46354  2.40513  3.72494  3.29354  2.67741  2.69355  4.24690  2.90347  2.73739  3.18146  2.89801  2.37887  2.77519  2.98518  4.58477  3.61503
          0.00751  5.29163  6.01398  0.61958  0.77255  0.48576  0.95510
    364   3.04563  5.06734  3.57705  3.01202  4.26373  3.91778  3.25681  3.65410  1.77993  2.69993  2.48759  3.50200  4.30307  2.64633  2.41665  3.13519  3.27539  2.20784  5.59772  2.93876    515 - -
          2.68618  4.42225  2.77519  2.73123  3.46354  2.40513  3.72494  3.29354  2.67741  2.69355  4.24690  2.90347  2.73739  3.18146  2.89801  2.37887  2.77519  2.98518  4.58477  3.61503
          0.00751  5.29163  6.01398  0.61958  0.77255  0.48576  0.95510
    365   1.03085  3.21799  5.03941  4.47288  3.78874  4.31808  4.83337  2.97339  4.30154  2.21208  1.66212  4.52168  4.75266  4.47259  4.38939  3.66195  3.50505  2.82390  5.39423  4.22647    516 - -
          2.68618  4.42225  2.77519  2.73123  3.46354  2.40513  3.72494  3.29354  2.67741  2.69355  4.24690  2.90347  2.73739  3.18146  2.89801  2.37887  2.77519  2.98518  4.58477  3.61503
          0.00751  5.29163  6.01398  0.61958  0.77255  0.48576  0.95510
    366   5.14331  6.91238  0.08009  4.21334  6.63311  4.91666  5.92048  6.66468  5.29945  6.00155  7.14282  4.78810  5.62423  5.26439  5.82202  5.06718  5.53186  6.20130  7.38963  6.50228    517 - -
          2.68618  4.42225  2.77519  2.73123  3.46354  2.40513  3.72494  3.29354  2.67741  2.69355  4.24690  2.90347  2.73739  3.18146  2.89801  2.37887  2.77519  2.98518  4.58477  3.61503
          0.00751  5.29163  6.01398  0.61958  0.77255  0.48576  0.95510
    367   1.97455  5.02721  5.16666  5.08484  5.80635  0.49078  5.85058  5.27657  5.12379  4.98433  5.73767  4.63811  4.68598  5.24573  5.20392  3.32124  2.09964  4.40196  7.14619  6.09794    518 - -
          2.68618  4.42225  2.77519  2.73123  3.46354  2.40513  3.72494  3.29354  2.67741  2.69355  4.24690  2.90347  2.73739  3.18146  2.89801  2.37887  2.77519  2.98518  4.58477  3.61503
          0.00751  5.29163  6.01398  0.61958  0.77255  0.48576  0.95510
    368   4.19064  6.89921  0.31881  3.02797  6.23347  4.15599  4.91828  5.95493  4.21726  5.36825  6.35012  2.38097  4.89340  4.12869  5.00573  3.99804  4.55003  5.42602  7.42345  5.78741    519 - -
          2.68618  4.42225  2.77519  2.73123  3.46354  2.40513  3.72494  3.29354  2.67741  2.69355  4.24690  2.90347  2.73739  3.18146  2.89801  2.37887  2.77519  2.98518  4.58477  3.61503
          0.00751  5.29163  6.01398  0.61958  0.77255  0.48576  0.95510
    369   3.02070  5.53312  2.16629  2.03435  4.87782  2.97076  2.96207  4.36432  2.71596  3.83804  4.57442  2.57667  4.18388  2.66856  1.92797  2.98175  3.25237  3.92367  5.96528  2.76736    520 - -
          2.68618  4.42225  2.77519  2.73123  3.46354  2.40513  3.72494  3.29354  2.67741  2.69355  4.24690  2.90347  2.73739  3.18146  2.89801  2.37887  2.77519  2.98518  4.58477  3.61503
          0.00751  5.29163  6.01398  0.61958  0.77255  0.48576  0.95510
    370   4.66874  5.82381  6.56281  5.99727  2.65142  6.06147  6.11203  3.10056  5.85674  1.52111  0.54924  6.20150  5.95757  5.57380  5.72358  5.48861  4.85171  3.46694  5.97254  4.88802    521 - -
          2.68618  4.42225  2.77519  2.73123  3.46354  2.40513  3.72494  3.29354  2.67741  2.69355  4.24690  2.90347  2.73739  3.18146  2.89801  2.37887  2.77519  2.98518  4.58477  3.61503
          0.00751  5.29163  6.01398  0.61958  0.77255  0.48576  0.95510
    371   3.32201  5.22930  4.99847  5.00387  5.96203  0.30729  5.93778  5.48348  5.18874  5.17721  5.96866  4.74154  4.84488  5.34385  5.28361  3.53078  2.13568  4.61689  7.21666  6.21079    522 - -
          2.68618  4.42225  2.77519  2.73123  3.46354  2.40513  3.72494  3.29354  2.67741  2.69355  4.24690  2.90347  2.73739  3.18146  2.89801  2.37887  2.77519  2.98518  4.58477  3.61503
          0.00751  5.29163  6.01398  0.61958  0.77255  0.48576  0.95510
    372   3.06088  5.57688  2.08727  1.75299  4.92145  2.79470  4.01030  4.40875  1.53712  3.88071  4.62027  3.27092  4.21255  3.10966  2.76033  3.01862  2.70536  3.96777  6.00700  4.59297    523 - -
          2.68618  4.42225  2.77519  2.73123  3.46354  2.40513  3.72494  3.29354  2.67741  2.69355  4.24690  2.90347  2.73739  3.18146  2.89801  2.37887  2.77519  2.98518  4.58477  3.61503
          0.00751  5.29163  6.01398  0.61958  0.77255  0.48576  0.95510
    373   2.30190  4.47406  4.93443  4.32804  3.54525  4.23885  4.56000  2.89649  4.13567  1.30056  3.58237  4.36370  4.60287  4.28673  4.18242  3.54618  2.79617  2.34676  2.22259  2.32946    524 - -
          2.68618  4.42225  2.77519  2.73123  3.46354  2.40513  3.72494  3.29354  2.67741  2.69355  4.24690  2.90347  2.73739  3.18146  2.89801  2.37887  2.77519  2.98518  4.58477  3.61503
          0.00751  5.29163  6.01398  0.61958  0.77255  0.48576  0.95510
    374   2.34829  5.12221  5.77008  5.16509  2.65120  5.06716  5.38019  2.03482  4.98222  0.72511  2.64323  5.22932  5.29084  4.98693  4.95763  4.40510  4.03614  3.04868  5.65273  4.58801    525 - -
          2.68618  4.42225  2.77519  2.73123  3.46354  2.40513  3.72494  3.29354  2.67741  2.69355  4.24690  2.90347  2.73739  3.18146  2.89801  2.37887  2.77519  2.98518  4.58477  3.61503
          0.00751  5.29163  6.01398  0.61958  0.77255  0.48576  0.95510
    375   3.01822  5.52411  2.82061  1.95194  4.86819  3.03145  3.97635  4.35237  2.05565  2.98467  4.56572  3.25627  4.18327  3.07375  1.88717  1.92719  3.24928  3.91436  5.95639  4.54744    526 - -
          2.68618  4.42225  2.77519  2.73123  3.46354  2.40513  3.72494  3.29354  2.67741  2.69355  4.24690  2.90347  2.73739  3.18146  2.89801  2.37887  2.77519  2.98518  4.58477  3.61503
          0.00751  5.29163  6.01398  0.61958  0.77255  0.48576  0.95510
    376   2.64065  5.49967  3.28836  2.37296  4.82494  1.27431  4.01318  4.29185  2.74661  3.01471  4.55066  2.79720  4.21865  2.49121  2.62308  3.02538  3.28416  3.88071  5.94367  4.55189    527 - -
          2.68618  4.42225  2.77519  2.73123  3.46354  2.40513  3.72494  3.29354  2.67741  2.69355  4.24690  2.90347  2.73739  3.18146  2.89801  2.37887  2.77519  2.98518  4.58477  3.61503
          0.17615  5.29163  1.85486  0.61958  0.77255  0.48576  0.95510
    377   3.11575  5.52645  3.30600  1.25913  4.85812  3.84315  2.72523  4.31444  1.77686  2.43021  4.58008  3.32114  4.24586  3.12041  3.05891  3.08591  3.33862  3.91747  5.93187  4.57143    528 - -
          2.68618  4.42225  2.77519  2.73123  3.46354  2.40513  3.72494  3.29354  2.67741  2.69355  4.24690  2.90347  2.73739  3.18146  2.89801  2.37887  2.77519  2.98518  4.58477  3.61503
          0.00888  5.12436  5.84670  0.61958  0.77255  0.94407  0.49272
    378   2.53730  4.83503  3.63389  3.07401  4.00761  3.88041  4.11920  1.97946  2.06901  3.06167  3.93587  2.28387  3.11969  3.36976  3.43778  3.11209  3.19528  1.99514  5.40458  4.14082    529 - -
          2.68618  4.42225  2.77519  2.73123  3.46354  2.40513  3.72494  3.29354  2.67741  2.69355  4.24690  2.90347  2.73739  3.18146  2.89801  2.37887  2.77519  2.98518  4.58477  3.61503
          0.00888  5.12436  5.84670  0.61958  0.77255  0.94407  0.49272
    379   2.47223  5.34921  2.36029  2.32873  4.65702  3.72080  3.91288  4.11733  2.66417  2.35731  4.40013  2.57501  4.11382  3.02288  2.22302  2.91392  2.31651  2.89939  5.80501  4.41777    530 - -
          2.68618  4.42225  2.77519  2.73123  3.46354  2.40513  3.72494  3.29354  2.67741  2.69355  4.24690  2.90347  2.73739  3.18146  2.89801  2.37887  2.77519  2.98518  4.58477  3.61503
          0.13484  5.12436  2.11862  0.61958  0.77255  0.94407  0.49272
    380   2.15461  5.34750  2.54609  2.62254  4.70282  2.87573  3.89886  4.17374  2.14678  3.67949  4.43472  3.16448  1.85710  3.00727  3.14435  2.88667  2.42609  3.75420  5.83222  4.43530    531 - -
          2.68618  4.42225  2.77519  2.73123  3.46354  2.40513  3.72494  3.29354  2.67741  2.69355  4.24690  2.90347  2.73739  3.18146  2.89801  2.37887  2.77519  2.98518  4.58477  3.61503
          0.01006  4.99958  5.72193  0.61958  0.77255  1.15666  0.37766
    381   2.90956  4.95942  3.38592  1.68036  2.95699  3.76615  3.98327  3.55719  2.84211  3.20018  4.04628  3.34300  2.28134  3.18111  3.28320  2.98848  2.40704  3.27282  5.45538  2.52098    532 - -
          2.68618  4.42225  2.77519  2.73123  3.46354  2.40513  3.72494  3.29354  2.67741  2.69355  4.24690  2.90347  2.73739  3.18146  2.89801  2.37887  2.77519  2.98518  4.58477  3.61503
          0.01006  4.99958  5.72193  0.61958  0.77255  1.15666  0.37766
    382   2.28689  4.85488  3.50940  2.00774  4.03350  3.81193  4.03465  2.23681  2.14240  1.91390  3.94138  3.42776  4.19775  3.25748  3.31671  3.03913  3.14805  3.11833  5.40804  4.13235    533 - -
          2.68618  4.42225  2.77519  2.73123  3.46354  2.40513  3.72494  3.29354  2.67741  2.69355  4.24690  2.90347  2.73739  3.18146  2.89801  2.37887  2.77519  2.98518  4.58477  3.61503
          0.01006  4.99958  5.72193  0.61958  0.77255  1.15666  0.37766
    383   2.15133  5.21003  3.21188  1.91257  4.48697  3.68844  3.88449  3.92658  1.91767  3.48545  2.95355  3.19021  4.08071  3.00979  3.12449  2.46529  3.11650  3.56382  5.68566  2.63655    534 - -
          2.68618  4.42225  2.77519  2.73123  3.46354  2.40513  3.72494  3.29354  2.67741  2.69355  4.24690  2.90347  2.73739  3.18146  2.89801  2.37887  2.77519  2.98518  4.58477  3.61503
          0.01006  4.99958  5.72193  0.61958  0.77255  1.15666  0.37766
    384   2.88391  5.17884  3.22512  1.96258  2.65679  2.45991  2.73937  3.87890  2.27404  3.44947  4.24153  3.20130  4.08522  3.02275  3.14056  2.89298  2.60849  3.52660  5.65897  2.86720    535 - -
          2.68618  4.42225  2.77519  2.73123  3.46354  2.40513  3.72494  3.29354  2.67741  2.69355  4.24690  2.90347  2.73739  3.18146  2.89801  2.37887  2.77519  2.98518  4.58477  3.61503
          0.09163  4.99958  2.51559  0.61958  0.77255  1.15666  0.37766
    385   2.86156  4.70535  3.56784  2.16937  3.86379  3.79237  4.02665  2.23763  2.96272  2.92482  3.80157  3.45422  4.17506  3.29138  2.16064  3.02388  2.43401  2.43458  5.26989  2.70263    536 - -
          2.68618  4.42225  2.77519  2.73123  3.46354  2.40513  3.72494  3.29354  2.67741  2.69355  4.24690  2.90347  2.73739  3.18146  2.89801  2.37887  2.77519  2.98518  4.58477  3.61503
          0.01092  4.91887  5.64121  0.61958  0.77255  1.26258  0.33257
    386   3.31913  4.66370  5.04242  2.56812  3.78973  4.59397  4.98708  1.26030  4.35676  1.58198  3.67483  4.64870  4.90759  4.56003  4.49622  3.92274  3.55839  1.60625  5.52592  4.34857    537 - -
          2.68618  4.42225  2.77519  2.73123  3.46354  2.40513  3.72494  3.29354  2.67741  2.69355  4.24690  2.90347  2.73739  3.18146  2.89801  2.37887  2.77519  2.98518  4.58477  3.61503
          0.01092  4.91887  5.64121  0.61958  0.77255  1.26258  0.33257
    387   2.91553  5.03417  2.23797  2.77551  2.70844  3.73610  1.91639  3.65722  2.79934  2.25738  4.11436  2.58091  4.13696  3.13575  3.25300  2.96687  3.14874  3.35813  5.42492  4.03390    538 - -
          2.68618  4.42225  2.77519  2.73123  3.46354  2.40513  3.72494  3.29354  2.67741  2.69355  4.24690  2.90347  2.73739  3.18146  2.89801  2.37887  2.77519  2.98518  4.58477  3.61503
          0.01092  4.91887  5.64121  0.61958  0.77255  1.26258  0.33257
    388   2.91942  4.86452  4.20106  4.07112  5.31761  3.59182  5.17192  4.86236  4.23060  4.51335  5.31571  4.10840  1.00783  4.47978  4.48269  0.98709  3.46277  4.11873  6.61667  5.44508    539 - -
          2.68618  4.42225  2.77519  2.73123  3.46354  2.40513  3.72494  3.29354  2.67741  2.69355  4.24690  2.90347  2.73739  3.18146  2.89801  2.37887  2.77519  2.98518  4.58477  3.61503
          0.12872  4.91887  2.17619  0.61958  0.77255  1.26258  0.33257
    389   2.22253  5.30757  3.14241  2.58577  4.66345  3.63435  3.80811  4.12403  1.78847  3.61221  4.37100  2.54475  4.03026  2.91379  2.10201  2.04757  3.10078  3.70963  5.74445  4.36986    540 - -
          2.68618  4.42225  2.77519  2.73123  3.46354  2.40513  3.72494  3.29354  2.67741  2.69355  4.24690  2.90347  2.73739  3.18146  2.89801  2.37887  2.77519  2.98518  4.58477  3.61503
          0.01227  4.80242  5.52476  0.61958  0.77255  1.38607  0.28776
    390   3.52699  4.79579  5.51963  4.95397  2.00848  4.88171  5.26872  1.48176  4.80405  1.48784  3.43911  5.03646  5.10910  4.86904  4.82438  4.24001  3.75837  1.47258  5.55838  4.43980    541 - -
          2.68618  4.42225  2.77519  2.73123  3.46354  2.40513  3.72494  3.29354  2.67741  2.69355  4.24690  2.90347  2.73739  3.18146  2.89801  2.37887  2.77519  2.98518  4.58477  3.61503
          0.01227  4.80242  5.52476  0.61958  0.77255  1.38607  0.28776
    391   2.83466  4.33379  4.21434  3.62942  3.41802  2.68245  4.20649  1.71875  3.49125  1.98719  3.44192  3.86643  4.29023  3.74581  2.77959  3.20365  3.06658  2.57740  4.92699  2.29072    542 - -
          2.68618  4.42225  2.77519  2.73123  3.46354  2.40513  3.72494  3.29354  2.67741  2.69355  4.24690  2.90347  2.73739  3.18146  2.89801  2.37887  2.77519  2.98518  4.58477  3.61503
          0.01227  4.80242  5.52476  0.61958  0.77255  1.38607  0.28776
    392   3.10842  5.67723  2.21816  1.34963  5.00037  2.12254  3.99330  4.50679  1.90859  3.97328  4.74809  3.08797  4.14456  3.11794  3.37309  3.02932  3.36143  4.06078  6.10645  4.64793    543 - -
          2.68637  4.42361  2.77535  2.72596  3.46207  2.40521  3.72325  3.29390  2.67823  2.69428  4.24600  2.90376  2.73875  3.18116  2.89753  2.37977  2.77604  2.98570  4.58613  3.61639
          1.14582  0.38854  5.52476  1.74657  0.19161  1.38607  0.28776
    393   2.83426  5.29726  2.48861  2.53384  4.63010  3.60177  3.78579  4.10170  1.66760  3.59291  4.34452  3.07613  3.99744  2.88941  2.30224  2.05830  3.06389  3.68295  5.73138  3.09047    550 - -
          2.68618  4.42225  2.77519  2.73123  3.46354  2.40513  3.72494  3.29354  2.67741  2.69355  4.24690  2.90347  2.73739  3.18146  2.89801  2.37887  2.77519  2.98518  4.58477  3.61503
          0.01227  4.80242  5.52476  0.61958  0.77255  1.38607  0.28776
    394   2.82923  5.19708  2.42629  1.94893  4.48758  3.60792  3.81273  3.92531  1.93937  2.68386  4.25464  3.09957  4.00877  2.93246  3.05346  2.81901  3.06141  2.20027  5.66396  4.28802    551 - -
          2.68618  4.42225  2.77519  2.73123  3.46354  2.40513  3.72494  3.29354  2.67741  2.69355  4.24690  2.90347  2.73739  3.18146  2.89801  2.37887  2.77519  2.98518  4.58477  3.61503
          0.01227  4.80242  5.52476  0.61958  0.77255  1.38607  0.28776
    395   2.84037  5.25000  3.07591  2.19768  4.56404  3.60657  3.80890  4.02113  1.79604  3.54175  4.30868  2.42269  4.00970  2.92187  3.02475  2.07345  3.07280  2.35126  5.70628  4.32281    552 - -
          2.68618  4.42225  2.77519  2.73123  3.46354  2.40513  3.72494  3.29354  2.67741  2.69355  4.24690  2.90347  2.73739  3.18146  2.89801  2.37887  2.77519  2.98518  4.58477  3.61503
          0.01227  4.80242  5.52476  0.61958  0.77255  1.38607  0.28776
    396   2.18690  4.57763  3.68377  3.11335  3.70736  3.80497  4.04562  2.48982  1.64493  2.21374  3.67177  3.52546  4.18368  3.36271  3.37560  3.05106  3.06874  2.82883  5.15058  2.80153    553 - -
          2.68618  4.42225  2.77519  2.73123  3.46354  2.40513  3.72494  3.29354  2.67741  2.69355  4.24690  2.90347  2.73739  3.18146  2.89801  2.37887  2.77519  2.98518  4.58477  3.61503
          0.01227  4.80242  5.52476  0.61958  0.77255  1.00452  0.45606
    397   2.37159  5.32139  3.12541  2.61666  4.70831  3.64324  3.88556  4.17881  1.76124  3.67901  4.43475  1.72729  2.98826  2.99437  3.09905  2.30302  3.13978  3.75256  5.82450  4.43309    554 - -
          2.68392  4.42294  2.77403  2.73074  3.46526  2.40986  3.73033  3.27937  2.67478  2.69191  4.24834  2.89729  2.74191  3.18403  2.89919  2.38200  2.77690  2.98483  4.58699  3.61191
          0.68290  0.71070  5.64121  3.30216  0.03750  0.74708  0.64198
    398   2.90658  3.19848  2.32737  2.28992  4.72186  3.68429  3.87198  3.07016  2.01345  3.68823  4.43207  3.15641  4.07747  2.38319  2.27745  2.87438  2.46143  3.77274  5.82743  4.42435    620 - -
          2.68618  4.42225  2.77519  2.73123  3.46354  2.40513  3.72494  3.29354  2.67741  2.69355  4.24690  2.90347  2.73739  3.18146  2.89801  2.37887  2.77519  2.98518  4.58477  3.61503
          0.00941  5.06694  5.78929  0.61958  0.77255  1.05084  0.43023
    399   2.49744  5.39707  2.29696  2.24954  4.73044  2.51268  3.87885  4.20805  1.95687  3.69711  4.44173  3.15901  4.08306  2.97978  2.61465  2.88185  3.14626  2.23771  5.83656  4.43269    621 - -
          2.68618  4.42225  2.77519  2.73123  3.46354  2.40513  3.72494  3.29354  2.67741  2.69355  4.24690  2.90347  2.73739  3.18146  2.89801  2.37887  2.77519  2.98518  4.58477  3.61503
          0.00941  5.06694  5.78929  0.61958  0.77255  1.05084  0.43023
    400   2.95640  5.36643  3.24677  2.28805  3.15286  3.73581  3.90769  4.14088  1.76759  2.66941  4.41728  2.31793  4.12564  3.01766  1.88615  2.93607  3.18354  3.74424  5.80541  4.43137    622 - -
          2.68618  4.42225  2.77519  2.73123  3.46354  2.40513  3.72494  3.29354  2.67741  2.69355  4.24690  2.90347  2.73739  3.18146  2.89801  2.37887  2.77519  2.98518  4.58477  3.61503
          0.00941  5.06694  5.78929  0.61958  0.77255  0.79649  0.59949
    401   2.93320  5.27442  2.53735  2.69940  4.55560  3.73579  2.89290  2.61705  2.31502  2.46070  4.33252  2.65353  4.12740  2.62437  2.48686  2.93142  3.16439  2.91195  5.74725  3.21998    623 - -
          2.68618  4.42225  2.77519  2.73123  3.46354  2.40513  3.72494  3.29354  2.67741  2.69355  4.24690  2.90347  2.73739  3.18146  2.89801  2.37887  2.77519  2.98518  4.58477  3.61503
          0.00888  5.12436  5.84670  0.61958  0.77255  0.50471  0.92554
    402   2.39216  4.79248  3.78083  2.67849  3.94393  2.97158  4.20644  3.31066  3.18900  1.35907  3.89638  3.65366  2.57473  3.50163  3.56694  3.19523  2.63672  3.07535  5.36943  3.11123    624 - -
          2.68618  4.42225  2.77519  2.73123  3.46354  2.40513  3.72494  3.29354  2.67741  2.69355  4.24690  2.90347  2.73739  3.18146  2.89801  2.37887  2.77519  2.98518  4.58477  3.61503
          0.00802  5.22538  5.94773  0.61958  0.77255  0.70246  0.68392
    403   2.99158  4.99344  2.91528  2.50447  4.18223  3.87336  4.09310  2.29916  2.56673  2.09098  2.64204  3.46630  3.29822  3.29709  3.39388  2.62081  2.15735  3.29700  5.53284  4.24213    625 - -
          2.68618  4.42225  2.77519  2.73123  3.46354  2.40513  3.72494  3.29354  2.67741  2.69355  4.24690  2.90347  2.73739  3.18146  2.89801  2.37887  2.77519  2.98518  4.58477  3.61503
          0.00802  5.22538  5.94773  0.61958  0.77255  0.37079  1.17180
    404   3.00861  5.50140  2.66534  2.70786  2.81995  3.08430  3.97270  4.31978  2.35618  3.80349  4.54414  2.78828  4.17811  2.59141  2.55548  2.10468  1.83310  3.88808  5.93853  4.53213    626 - -
          2.68618  4.42225  2.77519  2.73123  3.46354  2.40513  3.72494  3.29354  2.67741  2.69355  4.24690  2.90347  2.73739  3.18146  2.89801  2.37887  2.77519  2.98518  4.58477  3.61503
          0.00751  5.29163  6.01398  0.61958  0.77255  0.48576  0.95510
    405   3.20610  5.57492  3.23239  2.09801  4.85951  3.89448  3.14170  3.19821  2.94833  3.85941  4.65174  2.54914  1.06151  3.29305  3.42513  3.18457  3.44626  3.94151  6.04127  4.65648    627 - -
          2.68618  4.42225  2.77519  2.73123  3.46354  2.40513  3.72494  3.29354  2.67741  2.69355  4.24690  2.90347  2.73739  3.18146  2.89801  2.37887  2.77519  2.98518  4.58477  3.61503
          0.00751  5.29163  6.01398  0.61958  0.77255  0.48576  0.95510
    406   1.71975  5.52350  3.25073  1.94115  4.86669  3.79857  4.00648  4.34655  2.75318  3.83414  4.57923  2.36866  4.20404  2.65012  3.24593  1.98678  2.41196  3.91627  5.97269  4.56598    628 - -
          2.68618  4.42225  2.77519  2.73123  3.46354  2.40513  3.72494  3.29354  2.67741  2.69355  4.24690  2.90347  2.73739  3.18146  2.89801  2.37887  2.77519  2.98518  4.58477  3.61503
          0.00751  5.29163  6.01398  0.61958  0.77255  0.48576  0.95510
    407   1.96442  4.56443  3.25919  2.91509  2.91241  4.13491  4.42871  3.01898  3.71362  2.29935  3.67776  4.06864  4.50615  3.95200  3.93208  3.41331  2.61653  2.03952  2.74087  2.22513    629 - -
          2.68618  4.42225  2.77519  2.73123  3.46354  2.40513  3.72494  3.29354  2.67741  2.69355  4.24690  2.90347  2.73739  3.18146  2.89801  2.37887  2.77519  2.98518  4.58477  3.61503
          0.00751  5.29163  6.01398  0.61958  0.77255  0.48576  0.95510
    408   3.23440  5.10920  3.89969  3.31021  4.06450  4.11298  1.07406  3.66892  3.02962  2.64940  4.20572  3.74359  4.48914  3.51602  2.34397  3.36551  2.66244  3.42059  5.47076  2.78966    630 - -
          2.68618  4.42225  2.77519  2.73123  3.46354  2.40513  3.72494  3.29354  2.67741  2.69355  4.24690  2.90347  2.73739  3.18146  2.89801  2.37887  2.77519  2.98518  4.58477  3.61503
          0.00751  5.29163  6.01398  0.61958  0.77255  0.48576  0.95510
    409   3.07473  5.20140  3.52782  2.95866  4.43126  3.91281  4.10005  2.78643  2.47049  3.44938  4.27856  3.46176  4.29848  2.09428  2.07995  2.16173  3.30216  1.79502  5.70510  4.39626    631 - -
          2.68618  4.42225  2.77519  2.73123  3.46354  2.40513  3.72494  3.29354  2.67741  2.69355  4.24690  2.90347  2.73739  3.18146  2.89801  2.37887  2.77519  2.98518  4.58477  3.61503
          0.00751  5.29163  6.01398  0.61958  0.77255  0.48576  0.95510
    410   1.64461  5.41927  3.36507  2.81293  4.80655  2.44790  4.05246  4.26761  2.42274  3.78556  4.54647  3.34209  4.22963  3.16401  2.15366  1.93278  2.62186  3.85363  5.94515  4.56592    632 - -
          2.68618  4.42225  2.77519  2.73123  3.46354  2.40513  3.72494  3.29354  2.67741  2.69355  4.24690  2.90347  2.73739  3.18146  2.89801  2.37887  2.77519  2.98518  4.58477  3.61503
          0.00751  5.29163  6.01398  0.61958  0.77255  0.48576  0.95510
    411   2.63540  4.90113  5.57870  4.99034  1.83754  4.86159  5.22963  1.34586  4.80950  1.37628  3.70883  5.02443  5.15136  4.90296  4.82133  4.19791  3.82101  2.18308  5.61290  4.47653    633 - -
          2.68618  4.42225  2.77519  2.73123  3.46354  2.40513  3.72494  3.29354  2.67741  2.69355  4.24690  2.90347  2.73739  3.18146  2.89801  2.37887  2.77519  2.98518  4.58477  3.61503
          0.00751  5.29163  6.01398  0.61958  0.77255  0.48576  0.95510
    412   3.34106  5.46403  3.54398  2.36232  5.46014  3.92464  4.81985  4.92793  3.74713  4.51419  5.32478  3.83196  4.61274  4.00875  4.19136  0.50171  2.66565  4.37120  6.68853  5.35087    634 - -
          2.68618  4.42225  2.77519  2.73123  3.46354  2.40513  3.72494  3.29354  2.67741  2.69355  4.24690  2.90347  2.73739  3.18146  2.89801  2.37887  2.77519  2.98518  4.58477  3.61503
          0.00751  5.29163  6.01398  0.61958  0.77255  0.48576  0.95510
    413   3.08861  5.56669  3.35124  2.42122  4.92239  3.85211  4.01158  4.39223  1.81882  2.60183  4.61009  2.84039  4.24118  2.64270  1.57405  2.27981  3.31371  3.96426  5.97976  4.59568    635 - -
          2.68618  4.42225  2.77519  2.73123  3.46354  2.40513  3.72494  3.29354  2.67741  2.69355  4.24690  2.90347  2.73739  3.18146  2.89801  2.37887  2.77519  2.98518  4.58477  3.61503
          0.00751  5.29163  6.01398  0.61958  0.77255  0.48576  0.95510
    414   1.29803  5.20012  3.45868  2.90164  4.44544  3.86529  2.88453  3.85707  2.16405  3.46810  2.68449  3.41391  4.26017  3.23665  3.32911  2.57780  2.68452  3.53951  5.71893  4.39318    636 - -
          2.68618  4.42225  2.77519  2.73123  3.46354  2.40513  3.72494  3.29354  2.67741  2.69355  4.24690  2.90347  2.73739  3.18146  2.89801  2.37887  2.77519  2.98518  4.58477  3.61503
          0.00751  5.29163  6.01398  0.61958  0.77255  0.48576  0.95510
    415   3.98053  5.26394  5.93234  5.32718  2.70326  5.25074  5.54961  2.30625  5.15123  0.62787  2.25303  5.41544  5.42581  5.10890  5.10931  4.59753  2.77184  3.15520  5.74945  4.71979    637 - -
          2.68618  4.42225  2.77519  2.73123  3.46354  2.40513  3.72494  3.29354  2.67741  2.69355  4.24690  2.90347  2.73739  3.18146  2.89801  2.37887  2.77519  2.98518  4.58477  3.61503
          0.00751  5.29163  6.01398  0.61958  0.77255  0.48576  0.95510
    416   2.10641  4.97491  3.62432  3.06314  2.62148  2.99455  4.15121  2.77462  2.06331  3.20589  2.65804  2.47837  4.31119  3.37421  3.46434  2.28275  3.25942  3.27236  5.52389  4.24480    638 - -
          2.68618  4.42225  2.77519  2.73123  3.46354  2.40513  3.72494  3.29354  2.67741  2.69355  4.24690  2.90347  2.73739  3.18146  2.89801  2.37887  2.77519  2.98518  4.58477  3.61503
          0.00751  5.29163  6.01398  0.61958  0.77255  0.48576  0.95510
    417   3.00852  5.49737  2.79278  1.90334  4.83342  3.78523  3.97335  2.38803  2.38765  3.13835  4.54047  2.29006  2.95112  3.07270  2.38200  2.97497  2.63380  3.88317  5.93538  4.53005    639 - -
          2.68618  4.42225  2.77519  2.73123  3.46354  2.40513  3.72494  3.29354  2.67741  2.69355  4.24690  2.90347  2.73739  3.18146  2.89801  2.37887  2.77519  2.98518  4.58477  3.61503
          0.00751  5.29163  6.01398  0.61958  0.77255  0.48576  0.95510
    418   3.08613  4.56986  4.56522  3.98365  1.11360  3.21142  4.50052  2.20253  3.83079  2.76603  3.69494  4.17780  4.55854  4.07309  2.77830  3.47067  2.35222  2.81978  5.18175  3.97849    640 - -
          2.68618  4.42225  2.77519  2.73123  3.46354  2.40513  3.72494  3.29354  2.67741  2.69355  4.24690  2.90347  2.73739  3.18146  2.89801  2.37887  2.77519  2.98518  4.58477  3.61503
          0.00751  5.29163  6.01398  0.61958  0.77255  0.48576  0.95510
    419   1.98429  4.80760  3.86228  3.29807  3.16657  2.93670  4.26139  3.33050  3.25745  1.83027  3.92173  3.71777  4.38452  3.56761  2.69593  1.76330  2.76037  3.09637  5.39638  4.15417    641 - -
          2.68618  4.42225  2.77519  2.73123  3.46354  2.40513  3.72494  3.29354  2.67741  2.69355  4.24690  2.90347  2.73739  3.18146  2.89801  2.37887  2.77519  2.98518  4.58477  3.61503
          0.00751  5.29163  6.01398  0.61958  0.77255  0.48576  0.95510
    420   2.33594  4.56575  4.55515  3.96659  3.66001  4.19599  4.49809  2.51893  3.82864  1.19507  3.66136  4.17564  4.56290  2.52234  3.09909  3.48371  3.32354  1.97416  5.18126  3.99180    642 - -
          2.68618  4.42225  2.77519  2.73123  3.46354  2.40513  3.72494  3.29354  2.67741  2.69355  4.24690  2.90347  2.73739  3.18146  2.89801  2.37887  2.77519  2.98518  4.58477  3.61503
          0.00751  5.29163  6.01398  0.61958  0.77255  0.48576  0.95510
    421   2.67978  5.55637  3.32107  2.37549  4.91048  3.83064  3.99834  4.38614  1.58298  2.97495  4.59858  2.16249  4.22119  2.26884  2.10877  3.02774  3.29180  3.95273  5.97423  4.58131    643 - -
          2.68618  4.42225  2.77519  2.73123  3.46354  2.40513  3.72494  3.29354  2.67741  2.69355  4.24690  2.90347  2.73739  3.18146  2.89801  2.37887  2.77519  2.98518  4.58477  3.61503
          0.00751  5.29163  6.01398  0.61958  0.77255  0.48576  0.95510
    422   2.06471  5.48827  2.42762  1.73707  4.81832  3.78919  2.87134  3.23945  2.72195  3.78713  4.53311  2.58412  4.18383  2.70373  3.21259  2.98160  3.24417  2.55128  5.92988  4.52752    644 - -
          2.68618  4.42225  2.77519  2.73123  3.46354  2.40513  3.72494  3.29354  2.67741  2.69355  4.24690  2.90347  2.73739  3.18146  2.89801  2.37887  2.77519  2.98518  4.58477  3.61503
          0.00751  5.29163  6.01398  0.61958  0.77255  0.48576  0.95510
    423   2.53143  4.49510  4.69392  4.09861  3.59419  3.03275  4.50382  1.76795  3.08116  2.20022  2.76179  4.23565  4.55643  4.14146  3.13384  3.48475  2.71020  1.61484  5.11173  3.92647    645 - -
          2.68618  4.42225  2.77519  2.73123  3.46354  2.40513  3.72494  3.29354  2.67741  2.69355  4.24690  2.90347  2.73739  3.18146  2.89801  2.37887  2.77519  2.98518  4.58477  3.61503
          0.00751  5.29163  6.01398  0.61958  0.77255  0.48576  0.95510
    424   3.06982  5.53789  3.33887  2.77302  4.88412  3.83917  4.00492  2.96193  1.50087  3.83259  4.58260  2.71556  2.91454  2.31154  1.99075  3.03712  2.79294  3.93011  5.95989  4.57417    646 - -
          2.68618  4.42225  2.77519  2.73123  3.46354  2.40513  3.72494  3.29354  2.67741  2.69355  4.24690  2.90347  2.73739  3.18146  2.89801  2.37887  2.77519  2.98518  4.58477  3.61503
          0.00751  5.29163  6.01398  0.61958  0.77255  0.48576  0.95510
    425   3.02266  5.21303  2.02766  2.45302  4.44850  3.85372  4.06012  1.85251  2.86357  2.46962  4.28508  3.38716  4.24474  3.21277  2.66343  2.62045  2.40574  3.54207  5.71808  4.38522    647 - -
          2.68618  4.42225  2.77519  2.73123  3.46354  2.40513  3.72494  3.29354  2.67741  2.69355  4.24690  2.90347  2.73739  3.18146  2.89801  2.37887  2.77519  2.98518  4.58477  3.61503
          0.00751  5.29163  6.01398  0.61958  0.77255  0.48576  0.95510
    426   3.35575  4.73465  5.05317  3.10814  3.91046  4.57206  4.94211  1.94405  4.34578  2.33851  3.85942  4.62949  2.88399  4.55378  4.47876  3.88849  3.59460  0.81752  5.52529  4.33437    648 - -
          2.68618  4.42225  2.77519  2.73123  3.46354  2.40513  3.72494  3.29354  2.67741  2.69355  4.24690  2.90347  2.73739  3.18146  2.89801  2.37887  2.77519  2.98518  4.58477  3.61503
          0.00751  5.29163  6.01398  0.61958  0.77255  0.48576  0.95510
    427   3.02579  5.43124  2.03797  1.97731  4.73356  3.80756  2.99133  3.12211  2.76446  3.71810  4.48415  2.40729  4.20481  3.11953  3.25047  3.00848  2.78133  1.95584  5.89011  4.50458    649 - -
          2.68618  4.42225  2.77519  2.73123  3.46354  2.40513  3.72494  3.29354  2.67741  2.69355  4.24690  2.90347  2.73739  3.18146  2.89801  2.37887  2.77519  2.98518  4.58477  3.61503
          0.00751  5.29163  6.01398  0.61958  0.77255  0.48576  0.95510
    428   2.29226  5.50417  3.26329  2.11797  4.84306  2.91855  3.97239  4.32428  2.38991  3.80657  4.54663  2.29300  4.17833  2.59491  2.23388  2.97452  2.77903  2.37163  5.94035  4.53373    650 - -
          2.68618  4.42225  2.77519  2.73123  3.46354  2.40513  3.72494  3.29354  2.67741  2.69355  4.24690  2.90347  2.73739  3.18146  2.89801  2.37887  2.77519  2.98518  4.58477  3.61503
          0.00751  5.29163  6.01398  0.61958  0.77255  0.48576  0.95510
    429   2.23120  5.47986  2.45209  1.76048  4.80702  3.79088  2.54024  3.23469  2.02485  2.59211  4.52546  3.26538  4.18496  3.08373  3.21261  2.98301  3.24377  3.86084  5.92313  4.52313    651 - -
          2.68618  4.42225  2.77519  2.73123  3.46354  2.40513  3.72494  3.29354  2.67741  2.69355  4.24690  2.90347  2.73739  3.18146  2.89801  2.37887  2.77519  2.98518  4.58477  3.61503
          0.06047  5.29163  2.92536  0.61958  0.77255  0.48576  0.95510
    430   2.99439  3.44426  3.34888  2.79380  4.53316  2.14971  2.26775  3.96422  2.45521  3.54129  4.33733  2.13032  4.19975  3.14264  3.25624  3.00846  2.26410  3.61729  5.75852  3.09653    652 - -
          2.68618  4.42225  2.77519  2.73123  3.46354  2.40513  3.72494  3.29354  2.67741  2.69355  4.24690  2.90347  2.73739  3.18146  2.89801  2.37887  2.77519  2.98518  4.58477  3.61503
          0.07210  5.23907  2.74491  0.61958  0.77255  0.38928  1.13179
    431   2.99548  5.46275  3.25995  2.37374  4.79418  2.02749  2.93285  4.26668  2.32502  2.99875  4.50804  2.54652  4.16514  3.05856  2.04816  2.96538  3.22555  3.84637  5.90090  2.76180    653 - -
          2.68656  4.42263  2.77449  2.73121  3.46392  2.40504  3.72532  3.29279  2.67779  2.69393  4.24728  2.90308  2.73713  3.18184  2.89839  2.37925  2.77558  2.98556  4.58106  3.61249
          0.58902  1.57654  1.43364  1.22792  0.34659  0.37857  1.15468
    432   2.18953  4.82662  4.54671  4.29287  2.39820  0.60463  5.07641  4.14204  4.33081  3.86140  4.77598  4.25492  4.49795  4.54066  4.53769  3.20709  3.47932  3.70898  6.03541  4.71666    661 - -
          2.68618  4.42225  2.77519  2.73123  3.46354  2.40513  3.72494  3.29354  2.67741  2.69355  4.24690  2.90347  2.73739  3.18146  2.89801  2.37887  2.77519  2.98518  4.58477  3.61503
          0.00966  5.04055  5.76289  0.61958  0.77255  0.23488  1.56384
    433   3.03248  4.87731  3.73859  2.24175  2.61273  3.18120  4.20064  2.75564  2.24892  2.63076  3.00462  3.62636  4.34718  2.46633  3.54216  3.19449  2.54027  2.29467  5.44168  4.18343    662 - -
          2.68618  4.42225  2.77519  2.73123  3.46354  2.40513  3.72494  3.29354  2.67741  2.69355  4.24690  2.90347  2.73739  3.18146  2.89801  2.37887  2.77519  2.98518  4.58477  3.61503
          0.00751  5.29163  6.01398  0.61958  0.77255  0.48576  0.95510
    434   3.60412  4.92459  5.56846  4.97141  2.82515  4.85183  5.19630  1.69892  4.78615  0.89717  3.63034  5.01100  3.08323  4.85955  4.78959  4.18404  3.83199  1.99777  5.56354  4.44404    663 - -
          2.68618  4.42225  2.77519  2.73123  3.46354  2.40513  3.72494  3.29354  2.67741  2.69355  4.24690  2.90347  2.73739  3.18146  2.89801  2.37887  2.77519  2.98518  4.58477  3.61503
          0.00751  5.29163  6.01398  0.61958  0.77255  0.48576  0.95510
    435   4.10546  5.26076  6.28365  5.85400  4.66698  5.86625  6.77169  1.09666  5.84829  2.32031  4.34985  6.03805  6.02133  6.11510  6.03814  5.34545  4.36663  0.73171  6.94511  5.72313    664 - -
          2.68618  4.42225  2.77519  2.73123  3.46354  2.40513  3.72494  3.29354  2.67741  2.69355  4.24690  2.90347  2.73739  3.18146  2.89801  2.37887  2.77519  2.98518  4.58477  3.61503
          0.00751  5.29163  6.01398  0.61958  0.77255  0.48576  0.95510
    436   4.20738  5.77077  5.23269  5.10308  3.30349  4.82656  4.74036  4.65425  4.94439  4.07769  5.30223  4.96034  5.43306  5.14600  5.02081  4.35378  2.53934  4.44306  4.96276  0.29548    665 - -
          2.68618  4.42225  2.77519  2.73123  3.46354  2.40513  3.72494  3.29354  2.67741  2.69355  4.24690  2.90347  2.73739  3.18146  2.89801  2.37887  2.77519  2.98518  4.58477  3.61503
          0.00751  5.29163  6.01398  0.61958  0.77255  0.48576  0.95510
    437   1.18400  2.99590  4.78208  4.21375  3.76896  4.17025  4.65653  2.02181  4.07146  2.39872  3.77517  4.31733  4.61196  4.26840  4.20417  1.95756  3.37345  2.80671  5.29365  4.10915    666 - -
          2.68618  4.42225  2.77519  2.73123  3.46354  2.40513  3.72494  3.29354  2.67741  2.69355  4.24690  2.90347  2.73739  3.18146  2.89801  2.37887  2.77519  2.98518  4.58477  3.61503
          0.00751  5.29163  6.01398  0.61958  0.77255  0.48576  0.95510
    438   5.03687  6.48675  5.88474  5.95465  6.77811  0.04359  6.77948  6.85734  6.24377  6.21649  7.32094  6.05991  5.86093  6.48030  6.18438  5.26728  5.57968  6.18397  7.38161  6.97109    667 - -
          2.68618  4.42225  2.77519  2.73123  3.46354  2.40513  3.72494  3.29354  2.67741  2.69355  4.24690  2.90347  2.73739  3.18146  2.89801  2.37887  2.77519  2.98518  4.58477  3.61503
          0.00751  5.29163  6.01398  0.61958  0.77255  0.48576  0.95510
    439   5.03687  6.48675  5.88474  5.95465  6.77811  0.04359  6.77948  6.85734  6.24377  6.21649  7.32094  6.05991  5.86093  6.48030  6.18438  5.26728  5.57968  6.18397  7.38161  6.97109    668 - -
          2.68618  4.42225  2.77519  2.73123  3.46354  2.40513  3.72494  3.29354  2.67741  2.69355  4.24690  2.90347  2.73739  3.18146  2.89801  2.37887  2.77519  2.98518  4.58477  3.61503
          0.00751  5.29163  6.01398  0.61958  0.77255  0.48576  0.95510
    440   5.14331  6.91238  0.08009  4.21334  6.63311  4.91666  5.92048  6.66468  5.29945  6.00155  7.14282  4.78810  5.62423  5.26439  5.82202  5.06718  5.53186  6.20130  7.38963  6.50228    669 - -
          2.68618  4.42225  2.77519  2.73123  3.46354  2.40513  3.72494  3.29354  2.67741  2.69355  4.24690  2.90347  2.73739  3.18146  2.89801  2.37887  2.77519  2.98518  4.58477  3.61503
          0.00751  5.29163  6.01398  0.61958  0.77255  0.48576  0.95510
    441   5.14331  6.91238  0.08009  4.21334  6.63311  4.91666  5.92048  6.66468  5.29945  6.00155  7.14282  4.78810  5.62423  5.26439  5.82202  5.06718  5.53186  6.20130  7.38963  6.50228    670 - -
          2.68618  4.42225  2.77519  2.73123  3.46354  2.40513  3.72494  3.29354  2.67741  2.69355  4.24690  2.90347  2.73739  3.18146  2.89801  2.37887  2.77519  2.98518  4.58477  3.61503
          0.00751  5.29163  6.01398  0.61958  0.77255  0.48576  0.95510
    442   4.16469  5.36830  6.22520  5.77700  4.30847  5.69030  6.40137  2.50533  5.67879  1.44724  4.05551  5.92388  5.88635  5.80828  5.76430  5.16081  4.42795  0.53898  6.52469  5.39344    671 - -
          2.68618  4.42225  2.77519  2.73123  3.46354  2.40513  3.72494  3.29354  2.67741  2.69355  4.24690  2.90347  2.73739  3.18146  2.89801  2.37887  2.77519  2.98518  4.58477  3.61503
          0.00751  5.29163  6.01398  0.61958  0.77255  0.48576  0.95510
    443   4.46393  5.65681  6.43498  5.83994  2.13121  5.84975  6.08903  3.03203  5.69909  0.53456  2.70932  6.02857  5.82579  5.47878  5.58770  5.24589  4.65613  2.15549  6.01926  5.07814    672 - -
          2.68618  4.42225  2.77519  2.73123  3.46354  2.40513  3.72494  3.29354  2.67741  2.69355  4.24690  2.90347  2.73739  3.18146  2.89801  2.37887  2.77519  2.98518  4.58477  3.61503
          0.00751  5.29163  6.01398  0.61958  0.77255  0.48576  0.95510
    444   0.67329  4.99346  5.32885  4.86079  4.21946  4.51263  5.39231  2.89209  4.71689  1.85645  4.09888  4.87339  5.05031  4.91891  4.84257  3.92335  3.82700  2.10529  5.98738  4.82448    673 - -
          2.68618  4.42225  2.77519  2.73123  3.46354  2.40513  3.72494  3.29354  2.67741  2.69355  4.24690  2.90347  2.73739  3.18146  2.89801  2.37887  2.77519  2.98518  4.58477  3.61503
          0.00751  5.29163  6.01398  0.61958  0.77255  0.48576  0.95510
    445   2.53909  4.59120  5.19133  4.58131  2.38774  4.41838  4.75058  1.60406  4.37400  1.22634  3.58771  4.57844  4.76212  4.49130  4.38180  3.73453  3.46143  2.32057  5.21210  3.07031    674 - -
          2.68618  4.42225  2.77519  2.73123  3.46354  2.40513  3.72494  3.29354  2.67741  2.69355  4.24690  2.90347  2.73739  3.18146  2.89801  2.37887  2.77519  2.98518  4.58477  3.61503
          0.00751  5.29163  6.01398  0.61958  0.77255  0.48576  0.95510
    446   2.26262  5.09534  5.72359  5.20209  4.06792  5.01987  5.61155  2.66192  5.05137  0.79055  3.89124  5.26002  5.36266  5.17805  5.11124  4.40573  4.03237  1.42014  5.98615  4.86200    675 - -
          2.68618  4.42225  2.77519  2.73123  3.46354  2.40513  3.72494  3.29354  2.67741  2.69355  4.24690  2.90347  2.73739  3.18146  2.89801  2.37887  2.77519  2.98518  4.58477  3.61503
          0.00751  5.29163  6.01398  0.61958  0.77255  0.48576  0.95510
    447   3.41069  5.38067  4.02364  3.86908  5.20709  4.03164  2.97530  4.88650  3.88662  4.49088  5.36002  4.16812  0.42853  4.32435  4.17009  3.54911  2.79186  4.36145  6.53181  5.20881    676 - -
          2.68618  4.42225  2.77519  2.73123  3.46354  2.40513  3.72494  3.29354  2.67741  2.69355  4.24690  2.90347  2.73739  3.18146  2.89801  2.37887  2.77519  2.98518  4.58477  3.61503
          0.00751  5.29163  6.01398  0.61958  0.77255  0.48576  0.95510
    448   2.10706  4.69643  5.23556  4.65311  3.85486  4.57647  4.96469  1.97851  4.48397  1.82397  3.81200  4.70989  2.64413  4.65027  4.54995  3.90182  3.58414  1.14925  5.47360  4.29134    677 - -
          2.68618  4.42225  2.77519  2.73123  3.46354  2.40513  3.72494  3.29354  2.67741  2.69355  4.24690  2.90347  2.73739  3.18146  2.89801  2.37887  2.77519  2.98518  4.58477  3.61503
          0.00751  5.29163  6.01398  0.61958  0.77255  0.48576  0.95510
    449   3.05147  5.50859  1.49052  1.87720  4.82721  3.80897  2.33585  4.29901  2.77222  2.95840  3.36365  3.28448  4.21471  3.12422  3.26405  2.58598  3.28461  3.88570  5.95510  4.55471    678 - -
          2.68618  4.42225  2.77519  2.73123  3.46354  2.40513  3.72494  3.29354  2.67741  2.69355  4.24690  2.90347  2.73739  3.18146  2.89801  2.37887  2.77519  2.98518  4.58477  3.61503
          0.00751  5.29163  6.01398  0.61958  0.77255  0.48576  0.95510
    450   3.00984  5.51853  2.78721  2.05601  4.86289  3.78257  3.97025  4.34822  2.04917  3.82334  4.55956  2.40274  4.17658  3.06700  2.17430  2.52878  2.04701  3.09074  5.95143  4.54107    679 - -
          2.68624  4.42231  2.77526  2.73129  3.46360  2.40484  3.72501  3.29360  2.67747  2.69361  4.24696  2.90295  2.73746  3.18153  2.89807  2.37893  2.77526  2.98525  4.58483  3.61509
          0.06762  2.76563  6.01398  0.66971  0.71715  0.48576  0.95510
    451   1.08275  3.22775  5.34749  4.77204  3.92682  4.65533  5.07524  2.20254  4.60249  2.06409  3.87039  4.81169  5.00284  4.76652  4.66007  3.98986  3.64476  1.55634  5.56740  4.38327    682 - -
          2.68618  4.42225  2.77519  2.73123  3.46354  2.40513  3.72494  3.29354  2.67741  2.69355  4.24690  2.90347  2.73739  3.18146  2.89801  2.37887  2.77519  2.98518  4.58477  3.61503
          0.00751  5.29163  6.01398  0.61958  0.77255  0.48576  0.95510
    452   3.86349  5.17799  5.68489  3.03271  2.52104  5.10167  5.38492  2.07399  4.93485  0.58651  3.56679  5.21573  5.32089  4.96935  4.95235  4.43873  4.08143  3.06662  5.67297  4.57505    683 - -
          2.68618  4.42225  2.77519  2.73123  3.46354  2.40513  3.72494  3.29354  2.67741  2.69355  4.24690  2.90347  2.73739  3.18146  2.89801  2.37887  2.77519  2.98518  4.58477  3.61503
          0.00751  5.29163  6.01398  0.61958  0.77255  0.48576  0.95510
    453   2.64150  5.56706  1.48378  1.85618  4.90879  3.80164  4.00742  4.39527  2.12059  3.87036  3.44583  3.26799  4.20849  2.31428  3.24679  3.01354  3.28777  3.95628  5.99943  4.58548    684 - -
          2.68618  4.42225  2.77519  2.73123  3.46354  2.40513  3.72494  3.29354  2.67741  2.69355  4.24690  2.90347  2.73739  3.18146  2.89801  2.37887  2.77519  2.98518  4.58477  3.61503
          0.00751  5.29163  6.01398  0.61958  0.77255  0.48576  0.95510
    454   2.29200  1.91352  3.15250  4.09306  2.43877  4.18697  4.53616  2.94659  3.95440  2.73262  3.66007  4.24050  4.57063  4.15341  4.09328  3.48853  2.35059  1.56604  5.16548  3.97850    685 - -
          2.68618  4.42225  2.77519  2.73123  3.46354  2.40513  3.72494  3.29354  2.67741  2.69355  4.24690  2.90347  2.73739  3.18146  2.89801  2.37887  2.77519  2.98518  4.58477  3.61503
          0.00751  5.29163  6.01398  0.61958  0.77255  0.48576  0.95510
    455   0.77502  4.97534  5.39194  4.91153  4.24232  4.61110  5.43052  2.74196  4.77234  2.04943  4.11934  4.93709  5.11275  4.97746  4.89541  4.01451  3.84118  1.62826  6.00449  4.82894    686 - -
          2.68618  4.42225  2.77519  2.73123  3.46354  2.40513  3.72494  3.29354  2.67741  2.69355  4.24690  2.90347  2.73739  3.18146  2.89801  2.37887  2.77519  2.98518  4.58477  3.61503
          0.00751  5.29163  6.01398  0.61958  0.77255  0.48576  0.95510
    456   2.62516  5.34900  3.33778  2.16819  2.65729  3.81593  4.01135  2.69423  2.07659  3.62583  4.40754  2.72899  4.20749  2.70483  2.81740  3.01175  2.56047  3.70395  5.82293  2.65895    687 - -
          2.68618  4.42225  2.77519  2.73123  3.46354  2.40513  3.72494  3.29354  2.67741  2.69355  4.24690  2.90347  2.73739  3.18146  2.89801  2.37887  2.77519  2.98518  4.58477  3.61503
          0.00751  5.29163  6.01398  0.61958  0.77255  0.48576  0.95510
    457   2.37174  5.51903  2.69731  1.77731  4.86093  2.61950  3.97540  3.25687  2.16690  3.82302  4.56095  2.12815  4.18044  3.07313  3.20605  2.97731  2.57570  3.90805  5.95349  4.54354    688 - -
          2.68618  4.42225  2.77519  2.73123  3.46354  2.40513  3.72494  3.29354  2.67741  2.69355  4.24690  2.90347  2.73739  3.18146  2.89801  2.37887  2.77519  2.98518  4.58477  3.61503
          0.00751  5.29163  6.01398  0.61958  0.77255  0.48576  0.95510
    458   3.68694  5.04025  5.53483  4.98612  3.86877  4.89422  5.33550  1.46941  4.80635  0.79746  3.73337  5.06753  5.21613  4.93192  4.86022  2.40573  3.93793  2.77744  5.72912  4.59890    689 - -
          2.68618  4.42225  2.77519  2.73123  3.46354  2.40513  3.72494  3.29354  2.67741  2.69355  4.24690  2.90347  2.73739  3.18146  2.89801  2.37887  2.77519  2.98518  4.58477  3.61503
          0.00751  5.29163  6.01398  0.61958  0.77255  0.48576  0.95510
    459   2.02606  5.48362  3.29348  1.91429  4.81107  2.81334  3.99373  3.15265  2.72523  3.77942  4.53202  3.28371  4.20084  2.28340  1.74765  3.00261  3.26069  3.86534  5.92648  4.53320    690 - -
          2.68618  4.42225  2.77519  2.73123  3.46354  2.40513  3.72494  3.29354  2.67741  2.69355  4.24690  2.90347  2.73739  3.18146  2.89801  2.37887  2.77519  2.98518  4.58477  3.61503
          0.00751  5.29163  6.01398  0.61958  0.77255  0.48576  0.95510
    460   3.01231  5.51911  2.82428  2.00080  4.86379  3.78530  3.97136  4.34826  1.48608  3.82342  3.03090  2.64020  4.17880  2.66651  2.39672  2.97504  3.24318  3.14329  5.95125  4.54225    691 - -
          2.68618  4.42225  2.77519  2.73123  3.46354  2.40513  3.72494  3.29354  2.67741  2.69355  4.24690  2.90347  2.73739  3.18146  2.89801  2.37887  2.77519  2.98518  4.58477  3.61503
          0.00751  5.29163  6.01398  0.61958  0.77255  0.48576  0.95510
    461   2.23834  5.12902  3.48288  1.91387  3.15359  3.87413  4.08474  2.55900  2.91270  2.84681  4.20721  2.47487  4.26250  3.25733  2.49143  3.08274  2.20324  3.44661  5.64957  4.33558    692 - -
          2.68618  4.42225  2.77519  2.73123  3.46354  2.40513  3.72494  3.29354  2.67741  2.69355  4.24690  2.90347  2.73739  3.18146  2.89801  2.37887  2.77519  2.98518  4.58477  3.61503
          0.00751  5.29163  6.01398  0.61958  0.77255  0.48576  0.95510
    462   4.11378  5.34452  6.05789  5.56931  0.59887  5.47193  5.58406  2.21246  5.43407  2.53049  3.92699  5.58654  5.67718  5.44638  5.44207  4.86812  4.35455  1.90126  5.73691  4.32321    693 - -
          2.68618  4.42225  2.77519  2.73123  3.46354  2.40513  3.72494  3.29354  2.67741  2.69355  4.24690  2.90347  2.73739  3.18146  2.89801  2.37887  2.77519  2.98518  4.58477  3.61503
          0.00751  5.29163  6.01398  0.61958  0.77255  0.48576  0.95510
    463   2.29212  5.50729  2.70787  2.26560  4.84703  2.64914  3.97282  4.32912  2.31049  3.81035  4.54977  3.25393  4.17832  3.07110  2.15355  1.94585  3.24110  2.65580  5.94338  4.53574    694 - -
          2.68618  4.42225  2.77519  2.73123  3.46354  2.40513  3.72494  3.29354  2.67741  2.69355  4.24690  2.90347  2.73739  3.18146  2.89801  2.37887  2.77519  2.98518  4.58477  3.61503
          0.00751  5.29163  6.01398  0.61958  0.77255  0.48576  0.95510
    464   2.63456  5.54342  2.68642  1.59377  4.88638  1.85756  3.99120  4.37191  2.39934  3.84774  4.58650  3.26085  4.19447  3.08976  2.55488  2.99528  2.56584  3.93330  5.97690  4.56503    695 - -
          2.68618  4.42225  2.77519  2.73123  3.46354  2.40513  3.72494  3.29354  2.67741  2.69355  4.24690  2.90347  2.73739  3.18146  2.89801  2.37887  2.77519  2.98518  4.58477  3.61503
          0.00751  5.29163  6.01398  0.61958  0.77255  0.48576  0.95510
    465   2.64821  4.82411  3.81492  2.01662  3.97220  3.98901  3.08898  2.12587  3.21408  2.26863  3.92391  3.68284  4.37058  3.52715  3.59317  1.95264  2.76279  2.52062  5.39743  4.15035    696 - -
          2.68618  4.42225  2.77519  2.73123  3.46354  2.40513  3.72494  3.29354  2.67741  2.69355  4.24690  2.90347  2.73739  3.18146  2.89801  2.37887  2.77519  2.98518  4.58477  3.61503
          0.00751  5.29163  6.01398  0.61958  0.77255  0.48576  0.95510
    466   3.07219  4.48986  4.78322  2.58326  2.40669  4.21183  4.52912  2.33271  4.02087  1.45075  2.54304  2.63268  4.57684  4.19748  4.11710  3.51160  3.30415  2.73614  2.99407  3.91864    697 - -
          2.68618  4.42225  2.77519  2.73123  3.46354  2.40513  3.72494  3.29354  2.67741  2.69355  4.24690  2.90347  2.73739  3.18146  2.89801  2.37887  2.77519  2.98518  4.58477  3.61503
          0.00751  5.29163  6.01398  0.61958  0.77255  0.48576  0.95510
    467   2.65527  5.50910  2.40591  1.94136  4.84924  2.62246  3.97232  3.18382  2.09314  2.82878  4.55118  2.30881  4.17779  3.07037  3.20172  2.47986  3.24089  3.89711  5.94467  4.53639    698 - -
          2.68618  4.42225  2.77519  2.73123  3.46354  2.40513  3.72494  3.29354  2.67741  2.69355  4.24690  2.90347  2.73739  3.18146  2.89801  2.37887  2.77519  2.98518  4.58477  3.61503
          0.00751  5.29163  6.01398  0.61958  0.77255  0.48576  0.95510
    468   2.08612  5.48230  3.27094  2.41756  2.84711  2.80664  3.97634  4.28772  1.83398  3.78112  4.52699  2.75894  3.31718  2.59902  3.20725  2.48217  3.23940  3.86481  5.92412  3.23280    699 - -
          2.68618  4.42225  2.77519  2.73123  3.46354  2.40513  3.72494  3.29354  2.67741  2.69355  4.24690  2.90347  2.73739  3.18146  2.89801  2.37887  2.77519  2.98518  4.58477  3.61503
          0.07722  5.29163  2.66953  0.61958  0.77255  0.48576  0.95510
    469   2.30471  5.14980  3.40880  2.15770  2.42421  3.02348  4.03411  3.78987  2.42508  3.40491  4.22529  3.36773  4.21616  3.19320  3.30341  1.94237  3.21908  3.47705  2.55658  4.33409    700 - -
          2.68618  4.42225  2.77519  2.73123  3.46354  2.40513  3.72494  3.29354  2.67741  2.69355  4.24690  2.90347  2.73739  3.18146  2.89801  2.37887  2.77519  2.98518  4.58477  3.61503
          0.00805  5.22245  5.94480  0.61958  0.77255  0.71074  0.67586
    470   2.98226  5.34245  3.29260  2.00965  4.63114  3.10452  3.97438  3.05868  1.89614  2.28582  4.39946  3.27422  2.91416  3.09348  3.21407  2.02819  3.21356  3.70252  5.81108  4.43817    701 - -
          2.68618  4.42225  2.77519  2.73123  3.46354  2.40513  3.72494  3.29354  2.67741  2.69355  4.24690  2.90347  2.73739  3.18146  2.89801  2.37887  2.77519  2.98518  4.58477  3.61503
          0.00805  5.22245  5.94480  0.61958  0.77255  0.71074  0.67586
    471   2.57992  4.77150  3.80186  2.63734  3.91631  2.34235  4.20525  2.66708  2.66627  2.54258  2.75829  3.66284  3.24611  3.50836  2.96101  3.19758  3.23192  2.26689  5.34645  2.59198    702 - -
          2.68618  4.42225  2.77519  2.73123  3.46354  2.40513  3.72494  3.29354  2.67741  2.69355  4.24690  2.90347  2.73739  3.18146  2.89801  2.37887  2.77519  2.98518  4.58477  3.61503
          0.07981  5.22245  2.64065  0.61958  0.77255  0.71074  0.67586
    472   2.95508  5.08198  3.40419  2.50717  2.90509  2.53226  4.01049  2.87515  1.94979  2.24761  4.15860  3.35415  3.13664  3.17798  2.37286  3.01090  3.18615  3.40296  5.59789  4.28035    703 - -
          2.68618  4.42225  2.77519  2.73123  3.46354  2.40513  3.72494  3.29354  2.67741  2.69355  4.24690  2.90347  2.73739  3.18146  2.89801  2.37887  2.77519  2.98518  4.58477  3.61503
          0.00864  5.15128  5.87363  0.61958  0.77255  0.88739  0.53056
    473   2.95512  5.45315  3.19197  1.84889  4.79547  2.27371  3.91547  4.27773  2.65105  3.75760  4.49768  3.19386  2.47387  2.27161  2.48488  2.50677  2.71367  3.84299  5.88939  4.48185    704 - -
          2.68618  4.42225  2.77519  2.73123  3.46354  2.40513  3.72494  3.29354  2.67741  2.69355  4.24690  2.90347  2.73739  3.18146  2.89801  2.37887  2.77519  2.98518  4.58477  3.61503
          0.17015  5.15128  1.89266  0.61958  0.77255  0.88739  0.53056
    474   2.46827  4.63624  3.72870  3.16226  2.42352  2.86435  4.10835  3.14120  3.11877  2.25553  3.73869  2.81019  4.23910  3.42627  2.44581  2.50911  3.12196  2.91261  2.67666  3.97417    705 - -
          2.68618  4.42225  2.77519  2.73123  3.46354  2.40513  3.72494  3.29354  2.67741  2.69355  4.24690  2.90347  2.73739  3.18146  2.89801  2.37887  2.77519  2.98518  4.58477  3.61503
          0.23572  4.99128  1.59357  0.61958  0.77255  1.16850  0.37227
    475   2.81345  4.37114  4.01912  3.45279  3.47469  2.75215  4.15607  1.73895  3.36872  2.57192  3.48892  2.53955  4.24422  3.62992  3.62642  3.14058  3.04882  2.22499  4.96991  2.32091    706 - -
          2.68618  4.42225  2.77519  2.73123  3.46354  2.40513  3.72494  3.29354  2.67741  2.69355  4.24690  2.90347  2.73739  3.18146  2.89801  2.37887  2.77519  2.98518  4.58477  3.61503
          0.01270  4.76826  5.49061  0.61958  0.77255  1.16281  0.37485
    476   2.44147  5.09437  3.31469  2.74199  4.36587  3.71096  3.88704  2.38165  1.45380  3.36093  4.17783  3.24728  4.10059  3.03366  2.49888  2.37496  3.12816  3.44457  5.58304  4.26759    707 - -
          2.68805  4.42460  2.77650  2.73002  3.46017  2.40629  3.72422  3.29431  2.67807  2.69408  4.24699  2.90250  2.73594  3.18039  2.89842  2.37870  2.77597  2.98542  4.58712  3.60937
          0.96805  0.61086  2.56020  2.45338  0.08993  1.34437  0.30206
    477   2.81032  2.86083  3.25543  2.01995  4.14908  3.65169  3.85964  3.55931  2.66371  3.18335  4.01313  3.20721  2.43641  3.02906  2.48197  2.86699  3.04198  3.25669  5.44382  2.48216    732 - -
          2.68618  4.42225  2.77519  2.73123  3.46354  2.40513  3.72494  3.29354  2.67741  2.69355  4.24690  2.90347  2.73739  3.18146  2.89801  2.37887  2.77519  2.98518  4.58477  3.61503
          0.01270  4.76861  5.49096  0.61958  0.77255  0.51596  0.90864
    478   2.21966  5.29265  2.68759  1.92330  4.58181  2.36031  3.92947  4.02831  2.69584  2.45379  4.35304  3.22358  2.63002  3.04981  3.17739  2.92908  3.16778  2.96146  5.76532  4.39179    733 - -
          2.68618  4.42225  2.77519  2.73123  3.46354  2.40513  3.72494  3.29354  2.67741  2.69355  4.24690  2.90347  2.73739  3.18146  2.89801  2.37887  2.77519  2.98518  4.58477  3.61503
          0.00904  5.10650  5.82884  0.61958  0.77255  0.48230  0.96066
    479   2.12170  4.66070  4.01130  3.44102  3.78608  4.01941  2.64186  3.14359  3.38091  2.02477  3.76820  2.72367  2.13081  3.66873  3.70079  3.27429  3.24202  2.17975  3.37997  4.02867    734 - -
          2.68618  4.42225  2.77519  2.73123  3.46354  2.40513  3.72494  3.29354  2.67741  2.69355  4.24690  2.90347  2.73739  3.18146  2.89801  2.37887  2.77519  2.98518  4.58477  3.61503
          0.00802  5.22538  5.94773  0.61958  0.77255  0.37079  1.17180
    480   3.11457  5.30227  3.68303  3.21298  5.06850  1.81677  4.43037  4.52557  2.05406  4.07713  4.85100  3.66028  4.40714  3.57086  3.62468  1.57477  1.54185  4.03771  6.24403  4.91388    735 - -
          2.68618  4.42225  2.77519  2.73123  3.46354  2.40513  3.72494  3.29354  2.67741  2.69355  4.24690  2.90347  2.73739  3.18146  2.89801  2.37887  2.77519  2.98518  4.58477  3.61503
          0.00751  5.29163  6.01398  0.61958  0.77255  0.48576  0.95510
    481   3.33872  3.00238  5.00690  4.38962  3.69200  4.46979  4.77162  2.99758  4.07828  1.37463  1.48844  4.52305  4.81045  4.35878  1.90732  3.78295  3.56905  2.91391  5.34326  4.18924    736 - -
          2.68618  4.42225  2.77519  2.73123  3.46354  2.40513  3.72494  3.29354  2.67741  2.69355  4.24690  2.90347  2.73739  3.18146  2.89801  2.37887  2.77519  2.98518  4.58477  3.61503
          0.00751  5.29163  6.01398  0.61958  0.77255  0.48576  0.95510
    482   3.65080  5.51369  5.14762  5.17004  5.94458  4.24662  6.07839  5.75408  5.35262  5.37545  6.24465  4.99425  5.08634  5.55492  5.43520  0.12922  4.23033  4.92592  7.14610  6.10139    737 - -
          2.68618  4.42225  2.77519  2.73123  3.46354  2.40513  3.72494  3.29354  2.67741  2.69355  4.24690  2.90347  2.73739  3.18146  2.89801  2.37887  2.77519  2.98518  4.58477  3.61503
          0.00751  5.29163  6.01398  0.61958  0.77255  0.48576  0.95510
    483   1.12365  4.67805  5.00738  4.44042  2.32213  4.39143  4.57716  3.05018  4.26939  2.81622  3.79303  4.47420  4.76642  4.41633  4.34098  3.70800  3.51636  1.93194  5.01910  2.02512    738 - -
          2.68618  4.42225  2.77519  2.73123  3.46354  2.40513  3.72494  3.29354  2.67741  2.69355  4.24690  2.90347  2.73739  3.18146  2.89801  2.37887  2.77519  2.98518  4.58477  3.61503
          0.00751  5.29163  6.01398  0.61958  0.77255  0.48576  0.95510
    484   3.14866  5.02486  4.78156  4.58107  5.19520  0.54468  5.45544  2.26755  4.62026  4.31500  5.18417  4.48053  4.68426  4.84200  4.81093  2.09071  3.67355  3.99327  6.61914  5.44852    739 - -
          2.68618  4.42225  2.77519  2.73123  3.46354  2.40513  3.72494  3.29354  2.67741  2.69355  4.24690  2.90347  2.73739  3.18146  2.89801  2.37887  2.77519  2.98518  4.58477  3.61503
          0.00751  5.29163  6.01398  0.61958  0.77255  0.48576  0.95510
    485   4.19020  5.35893  6.31164  5.82775  4.28447  5.83230  6.47023  1.36401  5.77071  0.98352  3.99839  6.00803  5.93474  5.84188  5.84211  5.27912  4.43387  1.30019  6.53632  5.46405    740 - -
          2.68618  4.42225  2.77519  2.73123  3.46354  2.40513  3.72494  3.29354  2.67741  2.69355  4.24690  2.90347  2.73739  3.18146  2.89801  2.37887  2.77519  2.98518  4.58477  3.61503
          0.00751  5.29163  6.01398  0.61958  0.77255  0.48576  0.95510
    486   1.97277  4.58921  4.32613  3.74692  3.70155  3.15963  4.41075  3.04964  3.65250  1.74456  3.70323  4.02578  4.49336  3.90388  2.56359  2.72277  3.28535  1.89738  5.19548  2.56171    741 - -
          2.68618  4.42225  2.77519  2.73123  3.46354  2.40513  3.72494  3.29354  2.67741  2.69355  4.24690  2.90347  2.73739  3.18146  2.89801  2.37887  2.77519  2.98518  4.58477  3.61503
          0.00751  5.29163  6.01398  0.61958  0.77255  0.48576  0.95510
    487   4.04759  5.24100  6.15051  5.67249  2.37574  5.63185  6.20834  0.56412  5.60050  2.77924  4.13365  5.79619  5.81980  5.75147  5.69860  5.05855  4.29919  1.69954  6.41789  5.18601    742 - -
          2.68618  4.42225  2.77519  2.73123  3.46354  2.40513  3.72494  3.29354  2.67741  2.69355  4.24690  2.90347  2.73739  3.18146  2.89801  2.37887  2.77519  2.98518  4.58477  3.61503
          0.00751  5.29163  6.01398  0.61958  0.77255  0.48576  0.95510
    488   1.76351  4.61577  4.56749  4.00871  2.85099  3.07695  4.58744  3.15661  3.89967  2.91156  3.82680  4.18258  4.54561  4.12457  4.09412  2.31566  2.49881  1.28548  5.32202  4.13089    743 - -
          2.68618  4.42225  2.77519  2.73123  3.46354  2.40513  3.72494  3.29354  2.67741  2.69355  4.24690  2.90347  2.73739  3.18146  2.89801  2.37887  2.77519  2.98518  4.58477  3.61503
          0.00751  5.29163  6.01398  0.61958  0.77255  0.48576  0.95510
    489   2.46936  5.46552  3.57950  3.21473  4.07088  4.10059  0.85185  4.18654  3.25656  3.76032  4.64635  2.36816  4.56873  3.62388  3.66115  3.43606  3.65368  3.88121  5.54358  2.86114    744 - -
          2.68618  4.42225  2.77519  2.73123  3.46354  2.40513  3.72494  3.29354  2.67741  2.69355  4.24690  2.90347  2.73739  3.18146  2.89801  2.37887  2.77519  2.98518  4.58477  3.61503
          0.00751  5.29163  6.01398  0.61958  0.77255  0.48576  0.95510
    490   3.06190  4.58818  4.35671  2.36346  3.68727  4.13477  1.95504  2.25449  3.67927  2.78082  2.97702  4.04789  4.50635  3.92722  3.91221  3.41070  3.29383  1.93854  5.18690  2.09895    745 - -
          2.68618  4.42225  2.77519  2.73123  3.46354  2.40513  3.72494  3.29354  2.67741  2.69355  4.24690  2.90347  2.73739  3.18146  2.89801  2.37887  2.77519  2.98518  4.58477  3.61503
          0.00751  5.29163  6.01398  0.61958  0.77255  0.48576  0.95510
    491   2.29958  5.19992  3.55137  2.98630  4.42932  3.92731  4.12062  3.82062  1.17710  2.16467  3.24269  2.64110  4.31627  3.28879  3.29147  3.14846  3.31934  3.52315  5.71083  4.40658    746 - -
          2.68618  4.42225  2.77519  2.73123  3.46354  2.40513  3.72494  3.29354  2.67741  2.69355  4.24690  2.90347  2.73739  3.18146  2.89801  2.37887  2.77519  2.98518  4.58477  3.61503
          0.00751  5.29163  6.01398  0.61958  0.77255  0.48576  0.95510
    492   3.02123  5.43168  2.43151  1.84472  3.27230  3.80510  2.17131  4.19545  2.75696  3.71936  4.48375  3.28951  4.20078  3.11324  3.24294  2.54576  2.57313  3.80064  5.88512  2.33296    747 - -
          2.68618  4.42225  2.77519  2.73123  3.46354  2.40513  3.72494  3.29354  2.67741  2.69355  4.24690  2.90347  2.73739  3.18146  2.89801  2.37887  2.77519  2.98518  4.58477  3.61503
          0.00751  5.29163  6.01398  0.61958  0.77255  0.48576  0.95510
    493   3.23746  5.13796  4.01484  3.73658  2.40088  3.97157  4.79356  4.22443  3.87746  3.88685  4.77013  2.85020  0.66944  4.14898  4.22934  2.66029  3.64285  3.84930  5.94120  4.53777    748 - -
          2.68618  4.42225  2.77519  2.73123  3.46354  2.40513  3.72494  3.29354  2.67741  2.69355  4.24690  2.90347  2.73739  3.18146  2.89801  2.37887  2.77519  2.98518  4.58477  3.61503
          0.00751  5.29163  6.01398  0.61958  0.77255  0.48576  0.95510
    494   4.76723  5.88467  6.74954  6.16177  3.80377  6.28046  6.49432  2.22079  6.05207  0.52341  1.63020  6.47898  6.06124  5.68798  5.88282  5.73967  4.94166  3.40030  6.19302  5.36121    749 - -
          2.68618  4.42225  2.77519  2.73123  3.46354  2.40513  3.72494  3.29354  2.67741  2.69355  4.24690  2.90347  2.73739  3.18146  2.89801  2.37887  2.77519  2.98518  4.58477  3.61503
          0.00751  5.29163  6.01398  0.61958  0.77255  0.48576  0.95510
    495   2.59221  5.35498  3.34739  2.79240  4.64424  3.08857  4.02138  4.08671  2.78383  3.64034  4.42200  3.32503  4.21563  1.91730  2.65098  2.28911  2.40995  3.71775  5.83534  1.91528    750 - -
          2.68618  4.42225  2.77519  2.73123  3.46354  2.40513  3.72494  3.29354  2.67741  2.69355  4.24690  2.90347  2.73739  3.18146  2.89801  2.37887  2.77519  2.98518  4.58477  3.61503
          0.00751  5.29163  6.01398  0.61958  0.77255  0.48576  0.95510
    496   3.02495  5.19277  1.88611  2.01695  3.25747  3.86044  4.06837  3.83232  2.88079  2.12468  4.26626  2.46310  4.25148  3.22726  3.34097  3.06821  3.25655  2.82498  5.69765  2.97426    751 - -
          2.68618  4.42225  2.77519  2.73123  3.46354  2.40513  3.72494  3.29354  2.67741  2.69355  4.24690  2.90347  2.73739  3.18146  2.89801  2.37887  2.77519  2.98518  4.58477  3.61503
          0.00751  5.29163  6.01398  0.61958  0.77255  0.48576  0.95510
    497   0.88286  4.91921  4.01885  2.37711  4.15588  4.10995  4.50415  3.22051  3.49715  2.62319  4.08994  3.91757  4.55106  3.81239  3.85244  3.40681  3.44498  2.19927  5.63335  4.39398    752 - -
          2.68618  4.42225  2.77519  2.73123  3.46354  2.40513  3.72494  3.29354  2.67741  2.69355  4.24690  2.90347  2.73739  3.18146  2.89801  2.37887  2.77519  2.98518  4.58477  3.61503
          0.00751  5.29163  6.01398  0.61958  0.77255  0.48576  0.95510
    498   3.44323  4.88558  4.94103  4.31652  3.77362  4.54911  4.79622  1.63466  3.89846  0.88528  3.68634  4.51766  4.87345  2.75675  3.02628  3.86260  3.66543  2.99093  5.45064  4.30239    753 - -
          2.68618  4.42225  2.77519  2.73123  3.46354  2.40513  3.72494  3.29354  2.67741  2.69355  4.24690  2.90347  2.73739  3.18146  2.89801  2.37887  2.77519  2.98518  4.58477  3.61503
          0.00751  5.29163  6.01398  0.61958  0.77255  0.48576  0.95510
    499   3.43472  6.02047  1.84650  1.10040  5.34514  3.93872  4.30461  4.85567  1.84657  4.31261  5.08888  3.39011  4.45672  2.29784  3.67675  3.34952  3.68795  4.40440  6.43890  4.97613    754 - -
          2.68618  4.42225  2.77519  2.73123  3.46354  2.40513  3.72494  3.29354  2.67741  2.69355  4.24690  2.90347  2.73739  3.18146  2.89801  2.37887  2.77519  2.98518  4.58477  3.61503
          0.00751  5.29163  6.01398  0.61958  0.77255  0.48576  0.95510
    500   3.05215  4.86685  3.79396  2.02537  4.01600  3.99181  3.16038  2.34161  2.20107  1.63814  2.60837  3.66820  4.37286  3.50350  3.54806  3.22738  3.28280  3.14640  5.43241  4.18205    755 - -
          2.68618  4.42225  2.77519  2.73123  3.46354  2.40513  3.72494  3.29354  2.67741  2.69355  4.24690  2.90347  2.73739  3.18146  2.89801  2.37887  2.77519  2.98518  4.58477  3.61503
          0.00751  5.29163  6.01398  0.61958  0.77255  0.48576  0.95510
    501   1.12175  4.80800  4.24549  3.70960  4.17327  2.99380  4.57939  3.52791  3.65465  2.61977  4.14238  3.99715  4.48919  3.93770  3.97234  2.23630  2.00552  2.49611  5.62114  4.40455    756 - -
          2.68618  4.42225  2.77519  2.73123  3.46354  2.40513  3.72494  3.29354  2.67741  2.69355  4.24690  2.90347  2.73739  3.18146  2.89801  2.37887  2.77519  2.98518  4.58477  3.61503
          0.00751  5.29163  6.01398  0.61958  0.77255  0.48576  0.95510
    502   3.01567  5.47105  2.71755  2.27696  4.79462  3.79597  3.98478  4.26473  2.72516  3.76633  3.37985  3.27241  4.18936  2.54520  1.59754  2.98848  2.41705  3.85024  5.91584  2.35817    757 - -
          2.68618  4.42225  2.77519  2.73123  3.46354  2.40513  3.72494  3.29354  2.67741  2.69355  4.24690  2.90347  2.73739  3.18146  2.89801  2.37887  2.77519  2.98518  4.58477  3.61503
          0.00751  5.29163  6.01398  0.61958  0.77255  0.48576  0.95510
    503   2.62730  5.51774  2.75590  1.69724  4.86193  3.78184  3.96973  4.34735  2.70502  2.90996  4.55874  2.40290  4.17585  2.48262  2.15332  2.53228  2.74045  3.90793  5.95086  4.54029    758 - -
          2.68618  4.42225  2.77519  2.73123  3.46354  2.40513  3.72494  3.29354  2.67741  2.69355  4.24690  2.90347  2.73739  3.18146  2.89801  2.37887  2.77519  2.98518  4.58477  3.61503
          0.00751  5.29163  6.01398  0.61958  0.77255  0.48576  0.95510
    504   1.36426  5.24362  5.65375  5.09966  3.81818  5.03090  5.49398  3.01763  4.92538  0.76987  2.66175  5.21947  5.32806  5.00072  4.97579  4.39895  4.12374  3.12539  5.81439  4.75833    759 - -
          2.68618  4.42225  2.77519  2.73123  3.46354  2.40513  3.72494  3.29354  2.67741  2.69355  4.24690  2.90347  2.73739  3.18146  2.89801  2.37887  2.77519  2.98518  4.58477  3.61503
          0.00751  5.29163  6.01398  0.61958  0.77255  0.48576  0.95510
    505   3.54372  5.67037  3.40926  1.34687  4.73283  4.14672  4.45586  4.13551  3.22064  1.03203  4.60281  3.67679  4.63011  2.61938  3.60266  3.56425  3.78475  3.93896  6.11607  4.80315    760 - -
          2.68618  4.42225  2.77519  2.73123  3.46354  2.40513  3.72494  3.29354  2.67741  2.69355  4.24690  2.90347  2.73739  3.18146  2.89801  2.37887  2.77519  2.98518  4.58477  3.61503
          0.00751  5.29163  6.01398  0.61958  0.77255  0.48576  0.95510
    506   3.32065  5.75315  3.57299  2.17312  5.16144  4.03448  4.12235  4.59754  1.25674  4.02732  4.79999  2.10136  4.41647  2.45126  1.93141  3.27901  3.52788  4.18235  6.09914  4.77651    761 - -
          2.68618  4.42225  2.77519  2.73123  3.46354  2.40513  3.72494  3.29354  2.67741  2.69355  4.24690  2.90347  2.73739  3.18146  2.89801  2.37887  2.77519  2.98518  4.58477  3.61503
          0.00751  5.29163  6.01398  0.61958  0.77255  0.48576  0.95510
    507   2.63331  5.52777  3.27957  2.13510  4.87454  3.79855  3.97908  4.35601  1.78759  3.83023  4.56934  2.75702  4.19099  2.66793  1.72174  2.43290  3.25671  3.91963  3.73598  4.55229    762 - -
          2.68618  4.42225  2.77519  2.73123  3.46354  2.40513  3.72494  3.29354  2.67741  2.69355  4.24690  2.90347  2.73739  3.18146  2.89801  2.37887  2.77519  2.98518  4.58477  3.61503
          0.00751  5.29163  6.01398  0.61958  0.77255  0.48576  0.95510
    508   0.91708  5.03705  3.97257  3.46977  4.63678  2.36913  4.55277  4.03099  2.70317  3.69712  4.53619  3.83791  4.44584  3.77578  3.84312  2.38149  3.42570  2.34501  5.98252  4.72079    763 - -
          2.68618  4.42225  2.77519  2.73123  3.46354  2.40513  3.72494  3.29354  2.67741  2.69355  4.24690  2.90347  2.73739  3.18146  2.89801  2.37887  2.77519  2.98518  4.58477  3.61503
          0.00751  5.29163  6.01398  0.61958  0.77255  0.48576  0.95510
    509   2.75638  5.90279  4.42910  3.95749  5.81928  4.43478  4.75140  5.14252  0.31690  4.59671  5.50388  4.26936  4.97943  3.90866  3.17143  3.97373  4.21691  4.72621  6.57629  5.48138    764 - -
          2.68618  4.42225  2.77519  2.73123  3.46354  2.40513  3.72494  3.29354  2.67741  2.69355  4.24690  2.90347  2.73739  3.18146  2.89801  2.37887  2.77519  2.98518  4.58477  3.61503
          0.00751  5.29163  6.01398  0.61958  0.77255  0.48576  0.95510
    510   3.17393  5.70411  2.24374  1.53115  5.04722  3.85415  4.09738  4.53808  1.46651  4.00407  4.75293  2.31515  4.29072  3.20320  2.78287  3.12101  3.41055  4.09522  6.12733  4.70571    765 - -
          2.68618  4.42225  2.77519  2.73123  3.46354  2.40513  3.72494  3.29354  2.67741  2.69355  4.24690  2.90347  2.73739  3.18146  2.89801  2.37887  2.77519  2.98518  4.58477  3.61503
          0.00506  5.28918        *  0.61958  0.77255  0.00000        *
//
