# Supplementary material for: MacSyFinder: A Program to Mine Genomes for Molecular Systems with an Application to CRISPR-Cas Systems
Source: PLoS One. 2014 Oct 17;9(10):e110726. doi: 10.1371/journal.pone.0110726 (PMC4201578; doi:10.1371/journal.pone.0110726)
Supplement: Data S2 — The Cas-Finder: models and profiles (compressed tarball archive). (ZIP) [file pone.0110726.s011.zip › Cas-Finder_macsyfinder/CASprofiles/cas10d_TypeID.hmm]

HMMER3/b [3.0 | March 2010]
NAME  TIGR03174
ACC   TIGR03174
DESC  cas_Csc3: CRISPR type I-D/CYANO-associated protein Csc3/Cas10d
LENG  946
ALPH  amino
RF    no
CS    no
MAP   yes
DATE  Sun Apr 11 22:23:12 2010
NSEQ  4
EFFN  1.277344
CKSUM 1360353930
GA    60.00 40.00;
TC    60.00 40.00;
NC    25.00 25.00;
STATS LOCAL MSV      -12.2914  0.69573
STATS LOCAL VITERBI  -13.5437  0.69573
STATS LOCAL FORWARD   -6.8323  0.69573
HMM          A        C        D        E        F        G        H        I        K        L        M        N        P        Q        R        S        T        V        W        Y   
            m->m     m->i     m->d     i->m     i->i     d->m     d->d
  COMPO   2.54244  4.49023  2.88040  2.60818  3.21165  2.99695  3.68590  2.83871  2.68125  2.39102  3.68240  3.05755  3.47896  3.04222  2.90402  2.64711  2.84387  2.67305  4.72480  3.38132
          2.68618  4.42225  2.77519  2.73123  3.46354  2.40513  3.72494  3.29354  2.67741  2.69355  4.24690  2.90347  2.73739  3.18146  2.89801  2.37887  2.77519  2.98518  4.58477  3.61503
          0.01974  4.33061  5.05296  0.61958  0.77255  0.00000        *
      1   2.00403  4.98697  3.25011  2.79771  4.53651  3.54199  3.87545  3.87172  1.14622  3.46936  4.32928  3.23714  4.04034  3.03074  2.69175  2.92086  3.15591  3.51290  5.63856  4.38085      1 - -
          2.68618  4.42225  2.77519  2.73123  3.46354  2.40513  3.72494  3.29354  2.67741  2.69355  4.24690  2.90347  2.73739  3.18146  2.89801  2.37887  2.77519  2.98518  4.58477  3.61503
          0.01974  4.33061  5.05296  0.61958  0.77255  0.48576  0.95510
      2   1.80835  4.32802  3.72913  3.25021  3.96641  2.20257  4.19673  3.23753  3.21327  3.02783  3.90673  3.48821  3.93520  3.50476  3.54229  2.68650  1.94394  2.06205  5.38743  4.16924      2 - -
          2.68618  4.42225  2.77519  2.73123  3.46354  2.40513  3.72494  3.29354  2.67741  2.69355  4.24690  2.90347  2.73739  3.18146  2.89801  2.37887  2.77519  2.98518  4.58477  3.61503
          0.01974  4.33061  5.05296  0.61958  0.77255  0.48576  0.95510
      3   3.56050  5.68302  0.43562  2.74641  5.14002  3.63036  4.43280  4.84980  3.61689  4.38135  5.39310  3.31769  4.31570  3.68849  4.17792  3.48646  3.91611  4.44646  6.20780  4.96740      3 - -
          2.68618  4.42225  2.77519  2.73123  3.46354  2.40513  3.72494  3.29354  2.67741  2.69355  4.24690  2.90347  2.73739  3.18146  2.89801  2.37887  2.77519  2.98518  4.58477  3.61503
          0.01974  4.33061  5.05296  0.61958  0.77255  0.48576  0.95510
      4   3.35481  5.29744  3.31307  3.10235  4.52770  3.74422  4.25460  4.26012  2.89592  3.71152  4.75229  3.55646  4.32033  0.59700  3.15922  3.39518  3.66371  3.96747  5.72366  4.46395      4 - -
          2.68618  4.42225  2.77519  2.73123  3.46354  2.40513  3.72494  3.29354  2.67741  2.69355  4.24690  2.90347  2.73739  3.18146  2.89801  2.37887  2.77519  2.98518  4.58477  3.61503
          0.01974  4.33061  5.05296  0.61958  0.77255  0.48576  0.95510
      5   2.45591  4.44839  3.47858  3.08433  4.41590  3.19814  4.20269  3.83413  3.10709  3.48897  4.30480  3.36603  2.14113  3.42340  3.47981  1.40994  1.98170  3.33670  5.72685  4.47637      5 - -
          2.68618  4.42225  2.77519  2.73123  3.46354  2.40513  3.72494  3.29354  2.67741  2.69355  4.24690  2.90347  2.73739  3.18146  2.89801  2.37887  2.77519  2.98518  4.58477  3.61503
          0.01974  4.33061  5.05296  0.61958  0.77255  0.48576  0.95510
      6   3.58599  4.89449  5.17003  4.61557  3.17298  4.82128  5.10415  2.37668  4.41674  0.93284  1.48899  4.86891  4.96695  4.50581  4.49728  4.19650  3.80418  2.57410  5.31739  4.27109      6 - -
          2.68618  4.42225  2.77519  2.73123  3.46354  2.40513  3.72494  3.29354  2.67741  2.69355  4.24690  2.90347  2.73739  3.18146  2.89801  2.37887  2.77519  2.98518  4.58477  3.61503
          0.01974  4.33061  5.05296  0.61958  0.77255  0.48576  0.95510
      7   2.13716  4.35738  3.67711  3.13069  3.51044  3.69501  4.00951  2.04216  3.06420  2.03658  3.47083  2.46407  4.09181  3.37106  3.38740  2.96946  2.94369  2.45534  5.00660  3.77833      7 - -
          2.68618  4.42225  2.77519  2.73123  3.46354  2.40513  3.72494  3.29354  2.67741  2.69355  4.24690  2.90347  2.73739  3.18146  2.89801  2.37887  2.77519  2.98518  4.58477  3.61503
          0.01974  4.33061  5.05296  0.61958  0.77255  0.48576  0.95510
      8   1.89702  4.61841  3.18299  2.81926  4.37719  3.28605  4.03564  3.76229  2.90003  3.42376  4.24824  1.62368  3.90040  3.22727  3.31277  2.67178  2.02674  3.33084  5.66591  4.37141      8 - -
          2.68618  4.42225  2.77519  2.73123  3.46354  2.40513  3.72494  3.29354  2.67741  2.69355  4.24690  2.90347  2.73739  3.18146  2.89801  2.37887  2.77519  2.98518  4.58477  3.61503
          0.01974  4.33061  5.05296  0.61958  0.77255  0.48576  0.95510
      9   3.64085  5.32940  3.71236  3.54087  3.72484  3.93312  0.46347  4.42065  3.37776  3.84274  4.94118  3.92188  4.52092  3.92019  3.60308  3.71508  3.97004  4.14700  5.17495  3.66769      9 - -
          2.68618  4.42225  2.77519  2.73123  3.46354  2.40513  3.72494  3.29354  2.67741  2.69355  4.24690  2.90347  2.73739  3.18146  2.89801  2.37887  2.77519  2.98518  4.58477  3.61503
          0.01974  4.33061  5.05296  0.61958  0.77255  0.48576  0.95510
     10   3.02225  4.37959  4.70275  4.14434  3.51312  4.28753  4.69761  1.62188  4.02619  1.71794  3.38936  4.33127  4.60814  4.24069  4.18808  3.61689  2.28557  1.47261  5.26183  4.08214     10 - -
          2.68618  4.42225  2.77519  2.73123  3.46354  2.40513  3.72494  3.29354  2.67741  2.69355  4.24690  2.90347  2.73739  3.18146  2.89801  2.37887  2.77519  2.98518  4.58477  3.61503
          0.01974  4.33061  5.05296  0.61958  0.77255  0.48576  0.95510
     11   3.09044  4.85911  3.87948  3.24669  3.80598  3.89141  4.00677  3.16325  2.52290  1.47230  3.76389  3.60630  4.27498  3.25080  1.48612  3.25762  3.30960  3.05021  5.27130  4.03465     11 - -
          2.68618  4.42225  2.77519  2.73123  3.46354  2.40513  3.72494  3.29354  2.67741  2.69355  4.24690  2.90347  2.73739  3.18146  2.89801  2.37887  2.77519  2.98518  4.58477  3.61503
          0.01974  4.33061  5.05296  0.61958  0.77255  0.48576  0.95510
     12   3.19103  5.15853  3.08459  3.02882  4.60500  3.56489  4.40828  4.44522  3.36889  4.04242  5.01403  0.54906  4.24879  3.70296  3.72166  3.25333  3.60029  4.01719  5.85469  4.53672     12 - -
          2.68618  4.42225  2.77519  2.73123  3.46354  2.40513  3.72494  3.29354  2.67741  2.69355  4.24690  2.90347  2.73739  3.18146  2.89801  2.37887  2.77519  2.98518  4.58477  3.61503
          0.01974  4.33061  5.05296  0.61958  0.77255  0.48576  0.95510
     13   1.87785  4.39894  3.60330  3.18255  3.95883  1.59253  4.17705  3.23248  3.15789  2.09463  3.91314  3.46534  3.97025  3.47677  3.48675  2.74454  2.93086  2.92409  5.39299  4.15784     13 - -
          2.68618  4.42225  2.77519  2.73123  3.46354  2.40513  3.72494  3.29354  2.67741  2.69355  4.24690  2.90347  2.73739  3.18146  2.89801  2.37887  2.77519  2.98518  4.58477  3.61503
          0.01974  4.33061  5.05296  0.61958  0.77255  0.48576  0.95510
     14   3.37910  4.63785  5.24403  4.70553  3.47443  4.78968  5.23831  1.48630  4.58989  1.16800  3.25164  4.89012  4.99010  4.70975  4.68923  4.16534  3.61675  1.51187  5.53340  4.43257     14 - -
          2.68618  4.42225  2.77519  2.73123  3.46354  2.40513  3.72494  3.29354  2.67741  2.69355  4.24690  2.90347  2.73739  3.18146  2.89801  2.37887  2.77519  2.98518  4.58477  3.61503
          0.01974  4.33061  5.05296  0.61958  0.77255  0.48576  0.95510
     15   2.93226  4.47654  4.01212  3.46988  2.03394  3.92641  3.87745  2.89661  3.36676  1.90409  3.50791  3.72657  4.28276  2.27946  3.61895  3.20553  3.16059  2.73996  4.40615  2.12422     15 - -
          2.68618  4.42225  2.77519  2.73123  3.46354  2.40513  3.72494  3.29354  2.67741  2.69355  4.24690  2.90347  2.73739  3.18146  2.89801  2.37887  2.77519  2.98518  4.58477  3.61503
          0.01974  4.33061  5.05296  0.61958  0.77255  0.48576  0.95510
     16   1.95421  4.35720  3.58748  3.05990  2.50992  3.49022  3.99177  2.99211  3.01903  2.71861  3.61782  3.40916  2.52805  3.31944  3.36333  2.79932  2.18665  2.73706  5.09315  3.85581     16 - -
          2.68618  4.42225  2.77519  2.73123  3.46354  2.40513  3.72494  3.29354  2.67741  2.69355  4.24690  2.90347  2.73739  3.18146  2.89801  2.37887  2.77519  2.98518  4.58477  3.61503
          0.01974  4.33061  5.05296  0.61958  0.77255  0.48576  0.95510
     17   1.97149  4.34508  3.90783  3.40464  3.60504  3.61746  4.22415  2.68489  3.30808  1.50652  3.54346  3.67052  4.12654  3.61094  3.58387  2.96625  2.16218  2.49408  5.16101  3.95704     17 - -
          2.68618  4.42225  2.77519  2.73123  3.46354  2.40513  3.72494  3.29354  2.67741  2.69355  4.24690  2.90347  2.73739  3.18146  2.89801  2.37887  2.77519  2.98518  4.58477  3.61503
          0.01974  4.33061  5.05296  0.61958  0.77255  0.48576  0.95510
     18   2.71964  4.46107  3.52450  2.97126  3.32664  3.66468  2.65418  2.21029  2.88178  2.65976  3.56600  2.42737  4.04596  3.21883  3.22527  2.91794  2.95070  2.74597  2.84963  3.43831     18 - -
          2.68618  4.42225  2.77519  2.73123  3.46354  2.40513  3.72494  3.29354  2.67741  2.69355  4.24690  2.90347  2.73739  3.18146  2.89801  2.37887  2.77519  2.98518  4.58477  3.61503
          0.01974  4.33061  5.05296  0.61958  0.77255  0.48576  0.95510
     19   2.74824  5.10041  2.85362  1.92587  4.38365  3.46438  3.69766  3.83002  2.45043  2.44668  4.16727  2.30048  3.89259  2.24059  2.90589  2.73235  2.98251  3.46130  5.55715  4.18595     19 - -
          2.68618  4.42225  2.77519  2.73123  3.46354  2.40513  3.72494  3.29354  2.67741  2.69355  4.24690  2.90347  2.73739  3.18146  2.89801  2.37887  2.77519  2.98518  4.58477  3.61503
          0.01974  4.33061  5.05296  0.61958  0.77255  0.48576  0.95510
     20   3.38070  4.64058  5.24108  4.70172  3.46732  4.78784  5.23302  1.52039  4.58538  1.14694  3.24471  4.88733  4.98762  4.70355  4.68416  4.16289  3.61798  1.51101  5.52713  4.42802     20 - -
          2.68618  4.42225  2.77519  2.73123  3.46354  2.40513  3.72494  3.29354  2.67741  2.69355  4.24690  2.90347  2.73739  3.18146  2.89801  2.37887  2.77519  2.98518  4.58477  3.61503
          0.17696  4.33061  1.90361  0.61958  0.77255  0.48576  0.95510
     21   2.05454  5.13118  2.57349  1.76986  4.50425  3.34734  3.75486  3.95310  2.60210  3.50803  4.31973  2.00007  3.87221  2.90251  3.09240  2.75007  3.05037  3.56011  5.69566  4.29623     21 - -
          2.68618  4.42225  2.77519  2.73123  3.46354  2.40513  3.72494  3.29354  2.67741  2.69355  4.24690  2.90347  2.73739  3.18146  2.89801  2.37887  2.77519  2.98518  4.58477  3.61503
          0.02307  4.17672  4.89906  0.61958  0.77255  0.67302  0.71368
     22   3.22810  5.31835  3.70508  2.96378  4.82742  3.81235  3.69088  4.14822  1.39455  3.54918  4.42778  3.33707  4.16293  2.82189  1.21344  3.21498  3.37232  3.83286  5.55236  4.42266     22 - -
          2.68618  4.42225  2.77519  2.73123  3.46354  2.40513  3.72494  3.29354  2.67741  2.69355  4.24690  2.90347  2.73739  3.18146  2.89801  2.37887  2.77519  2.98518  4.58477  3.61503
          0.02307  4.17672  4.89906  0.61958  0.77255  0.67302  0.71368
     23   2.78697  4.98104  3.15290  2.59704  4.33380  3.52550  3.67567  3.73288  2.22761  3.27600  4.10526  3.07665  3.93198  2.13402  1.94407  2.80571  2.12573  3.39511  5.44477  4.16194     23 - -
          2.68618  4.42225  2.77519  2.73123  3.46354  2.40513  3.72494  3.29354  2.67741  2.69355  4.24690  2.90347  2.73739  3.18146  2.89801  2.37887  2.77519  2.98518  4.58477  3.61503
          0.02307  4.17672  4.89906  0.61958  0.77255  0.38429  1.14236
     24   3.53982  4.80791  5.31692  4.74087  3.20783  4.86521  5.17480  1.71420  4.60037  0.92790  2.04494  4.95323  4.98623  4.60381  4.63793  4.22749  3.75326  2.39691  5.34676  4.33777     24 - -
          2.68618  4.42225  2.77519  2.73123  3.46354  2.40513  3.72494  3.29354  2.67741  2.69355  4.24690  2.90347  2.73739  3.18146  2.89801  2.37887  2.77519  2.98518  4.58477  3.61503
          0.01974  4.33061  5.05296  0.61958  0.77255  0.48576  0.95510
     25   2.80332  5.02810  2.95975  2.02604  4.25248  3.52566  3.74478  3.66540  2.46060  2.28383  4.08470  3.04361  3.95167  1.79972  2.86225  2.81505  3.03425  3.35597  5.48538  4.15120     25 - -
          2.68618  4.42225  2.77519  2.73123  3.46354  2.40513  3.72494  3.29354  2.67741  2.69355  4.24690  2.90347  2.73739  3.18146  2.89801  2.37887  2.77519  2.98518  4.58477  3.61503
          0.01974  4.33061  5.05296  0.61958  0.77255  0.48576  0.95510
     26   2.92592  5.41346  2.58521  1.83957  4.73452  3.44325  3.78570  4.21952  2.57175  3.70343  4.50218  2.14889  3.95419  1.62317  3.03903  2.85714  3.17533  3.80431  5.83858  4.41873     26 - -
          2.68618  4.42225  2.77519  2.73123  3.46354  2.40513  3.72494  3.29354  2.67741  2.69355  4.24690  2.90347  2.73739  3.18146  2.89801  2.37887  2.77519  2.98518  4.58477  3.61503
          0.01974  4.33061  5.05296  0.61958  0.77255  0.48576  0.95510
     27   2.61135  4.36356  3.68284  3.18981  3.67873  3.50231  4.09073  2.94355  3.10914  1.61346  3.64578  3.49955  4.02517  3.43407  3.41937  2.02288  2.16178  2.70503  5.15633  3.92766     27 - -
          2.68618  4.42225  2.77519  2.73123  3.46354  2.40513  3.72494  3.29354  2.67741  2.69355  4.24690  2.90347  2.73739  3.18146  2.89801  2.37887  2.77519  2.98518  4.58477  3.61503
          0.01974  4.33061  5.05296  0.61958  0.77255  0.48576  0.95510
     28   3.09959  5.71273  1.33811  1.69299  5.02101  2.06783  3.92395  4.55418  2.94235  4.02778  4.86375  2.84220  4.00355  3.08361  3.55296  2.97864  3.38802  4.10364  6.17891  4.65722     28 - -
          2.68618  4.42225  2.77519  2.73123  3.46354  2.40513  3.72494  3.29354  2.67741  2.69355  4.24690  2.90347  2.73739  3.18146  2.89801  2.37887  2.77519  2.98518  4.58477  3.61503
          0.01974  4.33061  5.05296  0.61958  0.77255  0.48576  0.95510
     29   2.65614  4.26405  3.80861  3.25156  2.45629  3.66750  4.00630  2.71209  3.17310  1.98703  3.38639  3.56281  4.07581  3.44740  3.45337  2.18892  2.20814  2.51191  4.86674  3.62810     29 - -
          2.68618  4.42225  2.77519  2.73123  3.46354  2.40513  3.72494  3.29354  2.67741  2.69355  4.24690  2.90347  2.73739  3.18146  2.89801  2.37887  2.77519  2.98518  4.58477  3.61503
          0.01974  4.33061  5.05296  0.61958  0.77255  0.48576  0.95510
     30   1.67733  4.38711  3.61513  3.22135  4.34000  3.19703  4.27803  3.68944  3.22176  3.40474  4.24683  3.44555  1.66741  3.53007  3.56514  2.61407  1.91186  3.22978  5.69198  4.46603     30 - -
          2.68624  4.42231  2.77526  2.73130  3.46360  2.40519  3.72501  3.29360  2.67747  2.69361  4.24696  2.90353  2.73746  3.18153  2.89748  2.37893  2.77526  2.98460  4.58483  3.61509
          0.61008  1.78438  1.24205  0.67006  0.71678  0.48576  0.95510
     31   2.91586  4.99662  3.26200  2.71380  4.06627  3.57658  2.07584  3.75546  2.09406  3.25979  4.14055  3.14784  3.98259  2.82343  1.67225  2.93796  3.12225  3.44849  5.23880  3.90723     33 - -
          2.68618  4.42225  2.77519  2.73123  3.46354  2.40513  3.72494  3.29354  2.67741  2.69355  4.24690  2.90347  2.73739  3.18146  2.89801  2.37887  2.77519  2.98518  4.58477  3.61503
          0.02762  3.99877  4.72111  0.61958  0.77255  0.54408  0.86840
     32   2.63490  4.30160  3.65886  3.14016  3.27284  3.58773  3.91910  2.77639  3.06376  2.53933  3.47724  3.46623  4.02693  3.36556  3.36438  2.16639  2.90315  1.94657  4.79017  2.27517     34 - -
          2.68618  4.42225  2.77519  2.73123  3.46354  2.40513  3.72494  3.29354  2.67741  2.69355  4.24690  2.90347  2.73739  3.18146  2.89801  2.37887  2.77519  2.98518  4.58477  3.61503
          0.02307  4.17672  4.89906  0.61958  0.77255  0.38429  1.14236
     33   3.37744  4.63844  5.23520  4.69568  3.46780  4.78276  5.22756  1.55770  4.57918  1.14390  3.24599  4.88144  4.98412  4.69890  4.67897  4.15727  3.61484  1.48255  5.52496  4.42475     35 - -
          2.68618  4.42225  2.77519  2.73123  3.46354  2.40513  3.72494  3.29354  2.67741  2.69355  4.24690  2.90347  2.73739  3.18146  2.89801  2.37887  2.77519  2.98518  4.58477  3.61503
          0.01974  4.33061  5.05296  0.61958  0.77255  0.48576  0.95510
     34   2.71406  5.03701  2.94167  2.46174  4.39626  3.45322  3.70536  3.83714  1.96152  3.37847  4.16661  2.31091  2.55497  2.83267  2.87126  2.71158  2.30751  3.45390  5.55544  4.19738     36 - -
          2.68618  4.42225  2.77519  2.73123  3.46354  2.40513  3.72494  3.29354  2.67741  2.69355  4.24690  2.90347  2.73739  3.18146  2.89801  2.37887  2.77519  2.98518  4.58477  3.61503
          0.01974  4.33061  5.05296  0.61958  0.77255  0.48576  0.95510
     35   2.74695  5.10793  2.18141  1.92248  4.39819  3.43526  3.72100  3.83194  2.53640  3.39623  4.19174  2.93153  2.66860  2.85435  3.03200  2.72855  2.99091  2.40867  5.59642  4.20921     37 - -
          2.68618  4.42225  2.77519  2.73123  3.46354  2.40513  3.72494  3.29354  2.67741  2.69355  4.24690  2.90347  2.73739  3.18146  2.89801  2.37887  2.77519  2.98518  4.58477  3.61503
          0.01974  4.33061  5.05296  0.61958  0.77255  0.48576  0.95510
     36   2.75242  4.87251  3.21062  2.62988  4.13399  3.56324  3.72112  2.55159  1.96808  3.12683  3.96213  3.11706  3.95004  2.88121  2.14611  2.14087  2.97545  3.21612  5.35934  4.06977     38 - -
          2.68618  4.42225  2.77519  2.73123  3.46354  2.40513  3.72494  3.29354  2.67741  2.69355  4.24690  2.90347  2.73739  3.18146  2.89801  2.37887  2.77519  2.98518  4.58477  3.61503
          0.01974  4.33061  5.05296  0.61958  0.77255  0.48576  0.95510
     37   3.02513  5.40955  2.80761  1.48924  4.78586  3.55247  3.79457  4.21973  1.42481  3.68974  4.51449  3.03687  4.03242  2.92824  2.73587  2.96887  3.25381  3.83298  5.78481  4.45212     39 - -
          2.68618  4.42225  2.77519  2.73123  3.46354  2.40513  3.72494  3.29354  2.67741  2.69355  4.24690  2.90347  2.73739  3.18146  2.89801  2.37887  2.77519  2.98518  4.58477  3.61503
          0.01974  4.33061  5.05296  0.61958  0.77255  0.48576  0.95510
     38   3.08919  4.85192  3.88467  3.25378  3.79290  3.89409  4.01285  3.14889  2.53566  1.44504  3.75084  3.61251  4.27748  3.25956  1.51357  3.26007  3.30897  3.03897  5.26631  4.03015     40 - -
          2.68618  4.42225  2.77519  2.73123  3.46354  2.40513  3.72494  3.29354  2.67741  2.69355  4.24690  2.90347  2.73739  3.18146  2.89801  2.37887  2.77519  2.98518  4.58477  3.61503
          0.01974  4.33061  5.05296  0.61958  0.77255  0.48576  0.95510
     39   3.60827  5.36460  4.15283  3.59594  4.84195  3.97390  4.27109  4.43926  2.57207  3.87110  4.87920  3.90961  4.47248  3.48641  0.46006  3.68346  3.85446  4.14771  5.74819  4.69324     41 - -
          2.68618  4.42225  2.77519  2.73123  3.46354  2.40513  3.72494  3.29354  2.67741  2.69355  4.24690  2.90347  2.73739  3.18146  2.89801  2.37887  2.77519  2.98518  4.58477  3.61503
          0.01974  4.33061  5.05296  0.61958  0.77255  0.48576  0.95510
     40   2.78260  4.82193  3.07890  2.01398  3.90953  3.56299  2.59925  3.39132  2.58577  1.83569  3.89384  3.13180  3.98225  2.99296  2.97585  2.85184  3.01503  3.12534  5.26438  3.92730     42 - -
          2.68618  4.42225  2.77519  2.73123  3.46354  2.40513  3.72494  3.29354  2.67741  2.69355  4.24690  2.90347  2.73739  3.18146  2.89801  2.37887  2.77519  2.98518  4.58477  3.61503
          0.01974  4.33061  5.05296  0.61958  0.77255  0.48576  0.95510
     41   3.32082  4.63923  5.02911  4.52196  3.47744  4.61261  5.10204  2.04373  4.36882  1.21103  3.29684  4.71773  4.89414  4.56782  4.50715  4.00237  3.57789  1.16630  5.49025  4.33393     43 - -
          2.68618  4.42225  2.77519  2.73123  3.46354  2.40513  3.72494  3.29354  2.67741  2.69355  4.24690  2.90347  2.73739  3.18146  2.89801  2.37887  2.77519  2.98518  4.58477  3.61503
          0.01974  4.33061  5.05296  0.61958  0.77255  0.48576  0.95510
     42   3.09659  2.50492  5.00144  4.47321  3.68029  4.43255  4.99103  1.17043  4.35031  2.34939  3.53201  4.58583  4.77001  4.56510  4.48009  3.80196  3.35894  1.39482  5.48702  4.28802     44 - -
          2.68618  4.42225  2.77519  2.73123  3.46354  2.40513  3.72494  3.29354  2.67741  2.69355  4.24690  2.90347  2.73739  3.18146  2.89801  2.37887  2.77519  2.98518  4.58477  3.61503
          0.01974  4.33061  5.05296  0.61958  0.77255  0.48576  0.95510
     43   1.12539  4.45450  3.96248  3.54373  3.75403  3.59054  4.40788  2.76660  3.43544  1.85203  3.71006  3.76670  4.18169  3.77049  3.70044  3.00105  3.10401  2.58954  5.37908  4.14563     45 - -
          2.68618  4.42225  2.77519  2.73123  3.46354  2.40513  3.72494  3.29354  2.67741  2.69355  4.24690  2.90347  2.73739  3.18146  2.89801  2.37887  2.77519  2.98518  4.58477  3.61503
          0.01974  4.33061  5.05296  0.61958  0.77255  0.48576  0.95510
     44   2.82233  4.56359  3.77666  3.43016  3.80391  1.50787  4.34487  3.11385  3.36625  1.33294  3.85661  3.71084  4.18434  3.72010  3.63563  3.05398  3.18553  2.91772  5.34100  4.09008     46 - -
          2.68618  4.42225  2.77519  2.73123  3.46354  2.40513  3.72494  3.29354  2.67741  2.69355  4.24690  2.90347  2.73739  3.18146  2.89801  2.37887  2.77519  2.98518  4.58477  3.61503
          0.01974  4.33061  5.05296  0.61958  0.77255  0.48576  0.95510
     45   2.14392  4.33515  4.44418  3.89577  1.70122  4.02127  4.35932  1.83995  3.77146  2.13811  3.28874  4.06609  4.39290  3.97126  3.93043  3.34627  3.14947  2.22819  4.91243  3.63941     47 - -
          2.68618  4.42225  2.77519  2.73123  3.46354  2.40513  3.72494  3.29354  2.67741  2.69355  4.24690  2.90347  2.73739  3.18146  2.89801  2.37887  2.77519  2.98518  4.58477  3.61503
          0.01974  4.33061  5.05296  0.61958  0.77255  0.48576  0.95510
     46   2.68304  4.27515  3.93797  3.38829  3.50289  3.70560  4.15316  1.95323  3.30751  2.50446  3.46533  3.67302  4.14278  3.58251  3.58094  2.16356  2.22479  1.87006  5.02500  3.81492     48 - -
          2.68618  4.42225  2.77519  2.73123  3.46354  2.40513  3.72494  3.29354  2.67741  2.69355  4.24690  2.90347  2.73739  3.18146  2.89801  2.37887  2.77519  2.98518  4.58477  3.61503
          0.01974  4.33061  5.05296  0.61958  0.77255  0.48576  0.95510
     47   2.17978  4.45811  4.62430  4.07547  3.41617  4.25400  4.66674  1.64190  3.94560  1.29603  3.27673  4.29036  4.58458  4.16194  4.11805  3.58849  3.30789  2.07609  5.22966  4.07344     49 - -
          2.68618  4.42225  2.77519  2.73123  3.46354  2.40513  3.72494  3.29354  2.67741  2.69355  4.24690  2.90347  2.73739  3.18146  2.89801  2.37887  2.77519  2.98518  4.58477  3.61503
          0.01974  4.33061  5.05296  0.61958  0.77255  0.48576  0.95510
     48   3.64085  5.32940  3.71236  3.54087  3.72484  3.93312  0.46347  4.42065  3.37776  3.84274  4.94118  3.92188  4.52092  3.92019  3.60308  3.71508  3.97004  4.14700  5.17495  3.66769     50 - -
          2.68618  4.42225  2.77519  2.73123  3.46354  2.40513  3.72494  3.29354  2.67741  2.69355  4.24690  2.90347  2.73739  3.18146  2.89801  2.37887  2.77519  2.98518  4.58477  3.61503
          0.01974  4.33061  5.05296  0.61958  0.77255  0.48576  0.95510
     49   3.56050  5.68302  0.43562  2.74641  5.14002  3.63036  4.43280  4.84980  3.61689  4.38135  5.39310  3.31769  4.31570  3.68849  4.17792  3.48646  3.91611  4.44646  6.20780  4.96740     51 - -
          2.68618  4.42225  2.77519  2.73123  3.46354  2.40513  3.72494  3.29354  2.67741  2.69355  4.24690  2.90347  2.73739  3.18146  2.89801  2.37887  2.77519  2.98518  4.58477  3.61503
          0.01974  4.33061  5.05296  0.61958  0.77255  0.48576  0.95510
     50   3.59552  4.86199  4.89418  4.49839  1.59624  4.51541  3.80151  3.15298  4.32827  1.65576  3.74850  4.30185  4.80658  4.30621  4.34523  3.85948  3.81356  3.11410  3.96035  1.25506     52 - -
          2.68618  4.42225  2.77519  2.73123  3.46354  2.40513  3.72494  3.29354  2.67741  2.69355  4.24690  2.90347  2.73739  3.18146  2.89801  2.37887  2.77519  2.98518  4.58477  3.61503
          0.01974  4.33061  5.05296  0.61958  0.77255  0.48576  0.95510
     51   2.97772  5.52643  1.85931  1.73769  4.79871  3.40748  1.77720  4.32555  2.74209  3.81130  4.61893  2.86423  3.96214  2.97831  3.28822  2.88757  3.24128  3.89921  5.95131  4.47854     53 - -
          2.68618  4.42225  2.77519  2.73123  3.46354  2.40513  3.72494  3.29354  2.67741  2.69355  4.24690  2.90347  2.73739  3.18146  2.89801  2.37887  2.77519  2.98518  4.58477  3.61503
          0.01974  4.33061  5.05296  0.61958  0.77255  0.48576  0.95510
     52   3.46920  5.39285  3.67243  3.23710  4.88892  3.87754  4.11249  4.35601  0.54568  3.83067  4.79016  3.63151  4.36397  3.29409  2.64140  3.49478  3.69862  4.04642  5.76854  4.66240     54 - -
          2.68618  4.42225  2.77519  2.73123  3.46354  2.40513  3.72494  3.29354  2.67741  2.69355  4.24690  2.90347  2.73739  3.18146  2.89801  2.37887  2.77519  2.98518  4.58477  3.61503
          0.01974  4.33061  5.05296  0.61958  0.77255  0.48576  0.95510
     53   2.71892  4.32277  3.78571  3.22542  2.34202  3.73190  2.64770  2.76502  3.13637  1.98784  3.40312  3.55352  4.10849  3.42055  3.42294  3.00206  2.18508  2.57363  4.73950  3.40316     55 - -
          2.68618  4.42225  2.77519  2.73123  3.46354  2.40513  3.72494  3.29354  2.67741  2.69355  4.24690  2.90347  2.73739  3.18146  2.89801  2.37887  2.77519  2.98518  4.58477  3.61503
          0.19151  4.33061  1.82553  0.61958  0.77255  0.48576  0.95510
     54   2.66221  2.61311  3.86248  3.28331  3.40713  3.67581  4.01845  1.91540  3.05219  2.40476  3.38143  3.58152  4.08306  3.42986  2.35671  2.97720  2.91530  2.36145  4.91845  3.70579     56 - -
          2.68618  4.42225  2.77519  2.73123  3.46354  2.40513  3.72494  3.29354  2.67741  2.69355  4.24690  2.90347  2.73739  3.18146  2.89801  2.37887  2.77519  2.98518  4.58477  3.61503
          0.02340  4.16250  4.88484  0.61958  0.77255  0.68741  0.69892
     55   2.79795  5.15206  2.60159  1.82114  4.44202  2.18843  2.40303  3.92842  2.53892  3.46801  4.28252  2.88329  3.87953  2.87583  3.00488  2.76604  3.05372  3.55045  5.63182  4.23734     57 - -
          2.68618  4.42225  2.77519  2.73123  3.46354  2.40513  3.72494  3.29354  2.67741  2.69355  4.24690  2.90347  2.73739  3.18146  2.89801  2.37887  2.77519  2.98518  4.58477  3.61503
          0.02340  4.16250  4.88484  0.61958  0.77255  0.68741  0.69892
     56   2.09857  5.08854  2.79138  1.90709  4.42776  3.42217  3.67832  3.84995  1.82041  3.39237  4.19799  2.93140  3.87450  2.81184  2.79233  2.73867  2.99676  3.47833  5.56366  4.20962     58 - -
          2.68618  4.42225  2.77519  2.73123  3.46354  2.40513  3.72494  3.29354  2.67741  2.69355  4.24690  2.90347  2.73739  3.18146  2.89801  2.37887  2.77519  2.98518  4.58477  3.61503
          0.02340  4.16250  4.88484  0.61958  0.77255  0.37762  1.15675
     57   2.91571  5.41002  1.50470  2.31571  4.73436  3.40746  3.81586  4.23338  2.69415  3.73169  4.53243  2.88487  2.40442  2.14169  3.22320  2.84611  3.18029  3.81053  5.88529  4.43815     59 - -
          2.68618  4.42225  2.77519  2.73123  3.46354  2.40513  3.72494  3.29354  2.67741  2.69355  4.24690  2.90347  2.73739  3.18146  2.89801  2.37887  2.77519  2.98518  4.58477  3.61503
          0.20709  4.33061  1.74931  0.61958  0.77255  0.48576  0.95510
     58   3.07979  5.69605  1.16636  1.56718  4.97807  3.29150  3.87126  4.51671  2.93176  4.00342  4.87110  2.75021  3.93487  3.04320  3.55590  2.94445  3.37651  4.07679  6.14710  4.61749     60 - -
          2.68618  4.42225  2.77519  2.73123  3.46354  2.40513  3.72494  3.29354  2.67741  2.69355  4.24690  2.90347  2.73739  3.18146  2.89801  2.37887  2.77519  2.98518  4.58477  3.61503
          0.02376  4.14729  4.86963  0.61958  0.77255  0.70236  0.68402
     59   2.65892  4.35139  3.58507  3.05669  3.49598  3.62409  3.96665  2.63012  2.97530  2.46863  2.41318  2.41811  4.03986  3.30614  3.30213  2.91259  2.91492  1.89407  5.00584  3.76381     61 - -
          2.68618  4.42225  2.77519  2.73123  3.46354  2.40513  3.72494  3.29354  2.67741  2.69355  4.24690  2.90347  2.73739  3.18146  2.89801  2.37887  2.77519  2.98518  4.58477  3.61503
          0.02376  4.14729  4.86963  0.61958  0.77255  0.37083  1.17169
     60   1.99490  4.42979  3.57365  3.07817  3.64965  3.49016  4.00348  3.13350  2.99606  2.82340  3.73107  3.42226  1.89726  3.33886  3.32632  2.82530  2.94104  2.86684  2.51329  3.80367     62 - -
          2.68618  4.42225  2.77519  2.73123  3.46354  2.40513  3.72494  3.29354  2.67741  2.69355  4.24690  2.90347  2.73739  3.18146  2.89801  2.37887  2.77519  2.98518  4.58477  3.61503
          0.01974  4.33061  5.05296  0.61958  0.77255  0.48576  0.95510
     61   2.10268  4.96581  3.05129  2.59056  4.41553  3.46431  3.78119  3.84264  2.45294  3.40146  4.21206  1.79769  3.93467  2.92424  2.06350  2.77206  3.01677  3.46188  5.57489  4.25290     63 - -
          2.68618  4.42225  2.77519  2.73123  3.46354  2.40513  3.72494  3.29354  2.67741  2.69355  4.24690  2.90347  2.73739  3.18146  2.89801  2.37887  2.77519  2.98518  4.58477  3.61503
          0.01974  4.33061  5.05296  0.61958  0.77255  0.48576  0.95510
     62   3.03811  5.62100  1.34126  1.73545  4.92602  3.39244  3.88302  4.44461  2.85150  3.92603  4.74620  2.85083  2.37796  3.03432  3.43438  2.93249  3.31544  4.00445  6.07785  4.58116     64 - -
          2.68618  4.42225  2.77519  2.73123  3.46354  2.40513  3.72494  3.29354  2.67741  2.69355  4.24690  2.90347  2.73739  3.18146  2.89801  2.37887  2.77519  2.98518  4.58477  3.61503
          0.01974  4.33061  5.05296  0.61958  0.77255  0.48576  0.95510
     63   2.73318  2.86877  3.06612  2.06298  4.29107  3.51352  3.68320  3.71154  2.36056  3.26940  4.07349  3.02782  3.90734  2.17193  2.22195  2.74217  2.95869  3.36470  5.46086  4.13172     65 - -
          2.68618  4.42225  2.77519  2.73123  3.46354  2.40513  3.72494  3.29354  2.67741  2.69355  4.24690  2.90347  2.73739  3.18146  2.89801  2.37887  2.77519  2.98518  4.58477  3.61503
          0.01974  4.33061  5.05296  0.61958  0.77255  0.48576  0.95510
     64   2.75783  4.56074  3.50913  2.97118  1.86976  3.64194  3.87159  3.11027  2.79609  2.75182  3.68727  3.37410  2.59631  3.20773  2.24259  2.92818  3.00684  2.88202  4.95272  3.58206     66 - -
          2.68618  4.42225  2.77519  2.73123  3.46354  2.40513  3.72494  3.29354  2.67741  2.69355  4.24690  2.90347  2.73739  3.18146  2.89801  2.37887  2.77519  2.98518  4.58477  3.61503
          0.01974  4.33061  5.05296  0.61958  0.77255  0.48576  0.95510
     65   3.08060  5.57896  1.08840  2.34186  4.90211  3.43484  3.91356  4.41468  1.92327  3.91027  4.75050  2.91616  4.02173  3.07118  3.32110  2.98699  3.35728  3.99447  6.03311  4.58340     67 - -
          2.68618  4.42225  2.77519  2.73123  3.46354  2.40513  3.72494  3.29354  2.67741  2.69355  4.24690  2.90347  2.73739  3.18146  2.89801  2.37887  2.77519  2.98518  4.58477  3.61503
          0.17696  4.33061  1.90361  0.61958  0.77255  0.48576  0.95510
     66   3.41574  4.70876  5.06080  4.53002  3.22682  4.71758  5.06995  1.57396  4.36120  0.91916  3.02618  4.77042  4.90058  4.49492  4.47118  4.10043  3.64801  2.13409  5.33715  4.23519     68 - -
          2.68618  4.42225  2.77519  2.73123  3.46354  2.40513  3.72494  3.29354  2.67741  2.69355  4.24690  2.90347  2.73739  3.18146  2.89801  2.37887  2.77519  2.98518  4.58477  3.61503
          0.02307  4.17672  4.89906  0.61958  0.77255  0.38429  1.14236
     67   2.83269  5.17319  2.83699  2.47319  4.56096  3.47144  3.76331  4.01377  1.94088  3.53081  4.33211  1.72257  2.48132  2.89697  2.86545  2.81219  3.08443  3.61953  5.67642  4.31775     69 - -
          2.68618  4.42225  2.77519  2.73123  3.46354  2.40513  3.72494  3.29354  2.67741  2.69355  4.24690  2.90347  2.73739  3.18146  2.89801  2.37887  2.77519  2.98518  4.58477  3.61503
          0.01974  4.33061  5.05296  0.61958  0.77255  0.48576  0.95510
     68   2.89633  4.48402  3.85984  2.26147  3.52258  3.93712  4.22784  1.58558  3.25772  1.80268  3.42504  3.72381  4.29858  3.58080  3.56357  3.22779  3.13203  2.28629  5.16074  3.94654     70 - -
          2.68618  4.42225  2.77519  2.73123  3.46354  2.40513  3.72494  3.29354  2.67741  2.69355  4.24690  2.90347  2.73739  3.18146  2.89801  2.37887  2.77519  2.98518  4.58477  3.61503
          0.01974  4.33061  5.05296  0.61958  0.77255  0.48576  0.95510
     69   2.14876  5.21234  2.12053  2.35803  4.53847  3.43379  3.68761  4.01012  2.01113  3.50978  4.27746  2.90907  3.87487  2.21410  2.93426  2.71070  2.98952  3.59633  5.65907  4.25489     71 - -
          2.68618  4.42225  2.77519  2.73123  3.46354  2.40513  3.72494  3.29354  2.67741  2.69355  4.24690  2.90347  2.73739  3.18146  2.89801  2.37887  2.77519  2.98518  4.58477  3.61503
          0.01974  4.33061  5.05296  0.61958  0.77255  0.48576  0.95510
     70   3.44421  5.57332  2.79530  0.51498  4.99257  3.64237  4.30340  4.54743  3.25177  4.09860  5.08015  3.30895  4.27667  3.52677  3.69022  3.39362  3.76073  4.19272  6.07184  4.83146     72 - -
          2.68618  4.42225  2.77519  2.73123  3.46354  2.40513  3.72494  3.29354  2.67741  2.69355  4.24690  2.90347  2.73739  3.18146  2.89801  2.37887  2.77519  2.98518  4.58477  3.61503
          0.01974  4.33061  5.05296  0.61958  0.77255  0.48576  0.95510
     71   2.77991  4.25793  4.16336  3.58660  3.28768  3.89095  2.60443  1.94918  3.45763  1.82636  3.27588  3.83387  4.24634  3.70756  3.66531  3.18130  3.01319  1.79420  4.87818  3.66695     73 - -
          2.68618  4.42225  2.77519  2.73123  3.46354  2.40513  3.72494  3.29354  2.67741  2.69355  4.24690  2.90347  2.73739  3.18146  2.89801  2.37887  2.77519  2.98518  4.58477  3.61503
          0.01974  4.33061  5.05296  0.61958  0.77255  0.48576  0.95510
     72   2.69405  4.58511  3.33713  2.23237  3.74566  3.59664  3.80827  2.38970  2.65481  2.75682  2.53417  3.23029  3.97850  3.04410  2.32505  2.83342  2.92259  2.83979  5.13546  3.87474     74 - -
          2.68618  4.42225  2.77519  2.73123  3.46354  2.40513  3.72494  3.29354  2.67741  2.69355  4.24690  2.90347  2.73739  3.18146  2.89801  2.37887  2.77519  2.98518  4.58477  3.61503
          0.01974  4.33061  5.05296  0.61958  0.77255  0.48576  0.95510
     73   2.62877  4.75945  2.98127  2.68725  4.51209  3.29450  3.99548  3.97917  2.85472  3.56868  4.37601  2.14419  1.75912  3.17036  3.29258  1.87322  3.00049  3.50939  5.75688  4.42367     75 - -
          2.68618  4.42225  2.77519  2.73123  3.46354  2.40513  3.72494  3.29354  2.67741  2.69355  4.24690  2.90347  2.73739  3.18146  2.89801  2.37887  2.77519  2.98518  4.58477  3.61503
          0.01974  4.33061  5.05296  0.61958  0.77255  0.48576  0.95510
     74   3.36255  4.66849  5.02676  4.52646  1.52205  4.57063  4.63351  1.32363  4.38169  1.88236  3.24887  4.61132  4.83259  4.46929  4.45413  3.93959  3.60077  2.26752  4.88576  3.45270     76 - -
          2.68618  4.42225  2.77519  2.73123  3.46354  2.40513  3.72494  3.29354  2.67741  2.69355  4.24690  2.90347  2.73739  3.18146  2.89801  2.37887  2.77519  2.98518  4.58477  3.61503
          0.01974  4.33061  5.05296  0.61958  0.77255  0.48576  0.95510
     75   1.96204  2.51774  4.48575  3.95930  3.55486  3.85372  4.50984  1.41025  3.82776  2.44210  3.49279  4.06344  4.33353  4.05659  3.99061  3.21965  3.07975  2.05501  5.17558  3.98294     77 - -
          2.68618  4.42225  2.77519  2.73123  3.46354  2.40513  3.72494  3.29354  2.67741  2.69355  4.24690  2.90347  2.73739  3.18146  2.89801  2.37887  2.77519  2.98518  4.58477  3.61503
          0.01974  4.33061  5.05296  0.61958  0.77255  0.48576  0.95510
     76   2.75133  5.14556  2.15281  1.95754  4.41622  3.43941  2.49920  3.88640  2.50310  2.50558  4.21044  2.92247  3.88360  2.83324  2.99400  2.72446  2.99050  3.50517  5.59855  4.20217     78 - -
          2.68618  4.42225  2.77519  2.73123  3.46354  2.40513  3.72494  3.29354  2.67741  2.69355  4.24690  2.90347  2.73739  3.18146  2.89801  2.37887  2.77519  2.98518  4.58477  3.61503
          0.01974  4.33061  5.05296  0.61958  0.77255  0.48576  0.95510
     77   1.49292  5.02141  2.75773  1.49774  4.52600  3.40181  3.94104  3.88485  2.80520  3.53418  4.38852  3.05456  3.97379  3.11266  3.26280  2.84408  3.13799  3.50997  5.77052  4.41262     79 - -
          2.68643  4.42250  2.77544  2.73148  3.46379  2.40504  3.72519  3.29291  2.67674  2.69335  4.24715  2.90372  2.73765  3.18093  2.89712  2.37912  2.77544  2.98543  4.58502  3.61528
          0.38116  1.16944  5.05296  1.27422  0.32802  0.48576  0.95510
     78   3.50959  4.76878  5.28243  4.75551  3.35928  4.87807  5.27062  1.22690  4.59883  1.06050  3.14418  4.96933  5.04387  4.70429  4.68491  4.27222  3.74314  2.10373  5.48910  4.39755     84 - -
          2.68618  4.42225  2.77519  2.73123  3.46354  2.40513  3.72494  3.29354  2.67741  2.69355  4.24690  2.90347  2.73739  3.18146  2.89801  2.37887  2.77519  2.98518  4.58477  3.61503
          0.01974  4.33061  5.05296  0.61958  0.77255  0.48576  0.95510
     79   2.84186  5.16651  2.69662  2.44556  4.60688  1.77385  3.84054  4.08584  2.64212  3.61674  4.42683  2.14521  3.94871  2.05496  3.09492  2.82386  3.12678  3.67230  5.77449  4.38796     85 - -
          2.68618  4.42225  2.77519  2.73123  3.46354  2.40513  3.72494  3.29354  2.67741  2.69355  4.24690  2.90347  2.73739  3.18146  2.89801  2.37887  2.77519  2.98518  4.58477  3.61503
          0.01974  4.33061  5.05296  0.61958  0.77255  0.48576  0.95510
     80   2.05308  4.41023  4.41033  3.85965  2.23898  4.05343  4.36137  2.46870  3.73858  1.29607  3.19563  4.06484  4.40803  3.93463  3.91009  3.37314  3.20025  2.41469  4.91029  3.65635     86 - -
          2.68618  4.42225  2.77519  2.73123  3.46354  2.40513  3.72494  3.29354  2.67741  2.69355  4.24690  2.90347  2.73739  3.18146  2.89801  2.37887  2.77519  2.98518  4.58477  3.61503
          0.01974  4.33061  5.05296  0.61958  0.77255  0.48576  0.95510
     81   3.56050  5.68302  0.43562  2.74641  5.14002  3.63036  4.43280  4.84980  3.61689  4.38135  5.39310  3.31769  4.31570  3.68849  4.17792  3.48646  3.91611  4.44646  6.20780  4.96740     87 - -
          2.68618  4.42225  2.77519  2.73123  3.46354  2.40513  3.72494  3.29354  2.67741  2.69355  4.24690  2.90347  2.73739  3.18146  2.89801  2.37887  2.77519  2.98518  4.58477  3.61503
          0.01974  4.33061  5.05296  0.61958  0.77255  0.48576  0.95510
     82   2.77699  4.98364  3.01440  1.72167  4.24610  3.53038  3.73378  2.44241  1.95346  3.21886  4.05952  3.05268  3.94343  2.88222  2.83945  2.79797  3.00578  3.27173  5.46612  4.14194     88 - -
          2.68618  4.42225  2.77519  2.73123  3.46354  2.40513  3.72494  3.29354  2.67741  2.69355  4.24690  2.90347  2.73739  3.18146  2.89801  2.37887  2.77519  2.98518  4.58477  3.61503
          0.01974  4.33061  5.05296  0.61958  0.77255  0.48576  0.95510
     83   3.90836  5.18021  4.87772  4.69961  0.48316  4.44350  4.17146  3.40388  4.60276  2.67547  4.07621  4.57210  4.90692  4.64783  4.60752  4.13827  4.21733  3.42475  4.32383  2.64968     89 - -
          2.68618  4.42225  2.77519  2.73123  3.46354  2.40513  3.72494  3.29354  2.67741  2.69355  4.24690  2.90347  2.73739  3.18146  2.89801  2.37887  2.77519  2.98518  4.58477  3.61503
          0.01974  4.33061  5.05296  0.61958  0.77255  0.48576  0.95510
     84   2.03879  4.22200  3.84816  3.28449  3.35021  3.65999  4.00509  2.10527  3.19091  2.44313  3.36410  3.57698  4.06687  3.46344  3.45387  2.28986  2.88639  2.48398  2.85236  3.62337     90 - -
          2.68618  4.42225  2.77519  2.73123  3.46354  2.40513  3.72494  3.29354  2.67741  2.69355  4.24690  2.90347  2.73739  3.18146  2.89801  2.37887  2.77519  2.98518  4.58477  3.61503
          0.01974  4.33061  5.05296  0.61958  0.77255  0.48576  0.95510
     85   1.94878  4.69916  3.10663  2.69467  4.40773  3.29968  3.93303  3.84878  2.77194  3.44412  4.24198  2.16413  2.32199  3.09696  3.21658  1.99988  2.92303  3.40044  5.65413  4.33326     91 - -
          2.68618  4.42225  2.77519  2.73123  3.46354  2.40513  3.72494  3.29354  2.67741  2.69355  4.24690  2.90347  2.73739  3.18146  2.89801  2.37887  2.77519  2.98518  4.58477  3.61503
          0.35947  4.33061  1.24205  0.61958  0.77255  0.48576  0.95510
     86   1.45788  4.25601  3.33843  3.04245  4.19027  3.03771  4.14273  3.50644  3.08410  3.24604  4.13387  3.28024  1.91094  3.40756  3.40847  2.49319  2.77774  3.06935  5.55009  4.32346     92 - -
          2.68618  4.42225  2.77519  2.73123  3.46354  2.40513  3.72494  3.29354  2.67741  2.69355  4.24690  2.90347  2.73739  3.18146  2.89801  2.37887  2.77519  2.98518  4.58477  3.61503
          0.02762  3.99877  4.72111  0.61958  0.77255  0.82774  0.57454
     87   2.78844  4.72374  3.00617  1.86318  3.76667  3.52108  3.83774  3.00965  2.65659  1.81355  3.72137  3.14890  3.97894  3.06511  3.02202  2.89549  3.03918  2.83137  5.23813  3.93288     93 - -
          2.68618  4.42225  2.77519  2.73123  3.46354  2.40513  3.72494  3.29354  2.67741  2.69355  4.24690  2.90347  2.73739  3.18146  2.89801  2.37887  2.77519  2.98518  4.58477  3.61503
          0.02762  3.99877  4.72111  0.61958  0.77255  0.54408  0.86840
     88   2.56696  4.59407  3.03899  2.76486  4.28509  3.24258  4.00435  3.67611  2.86217  3.36838  4.22856  1.99278  3.87423  3.21824  3.24200  2.67661  1.42988  3.27106  5.59697  4.29104     94 - -
          2.68618  4.42225  2.77519  2.73123  3.46354  2.40513  3.72494  3.29354  2.67741  2.69355  4.24690  2.90347  2.73739  3.18146  2.89801  2.37887  2.77519  2.98518  4.58477  3.61503
          0.02307  4.17672  4.89906  0.61958  0.77255  0.67302  0.71368
     89   2.42437  4.39756  3.31050  3.06357  4.41210  3.10965  4.23033  3.88206  3.16094  3.54255  4.38465  3.32633  1.39328  3.48152  3.49825  1.66056  2.89079  3.35646  5.73140  4.47553     95 - -
          2.68618  4.42225  2.77519  2.73123  3.46354  2.40513  3.72494  3.29354  2.67741  2.69355  4.24690  2.90347  2.73739  3.18146  2.89801  2.37887  2.77519  2.98518  4.58477  3.61503
          0.02307  4.17672  4.89906  0.61958  0.77255  0.67302  0.71368
     90   2.99892  5.62155  1.67761  1.59203  4.90908  3.30982  3.81889  4.44023  2.80994  3.91068  4.73780  1.83213  3.91392  2.97331  3.40676  2.87960  3.27882  3.99337  6.05912  4.54259     96 - -
          2.68618  4.42225  2.77519  2.73123  3.46354  2.40513  3.72494  3.29354  2.67741  2.69355  4.24690  2.90347  2.73739  3.18146  2.89801  2.37887  2.77519  2.98518  4.58477  3.61503
          0.02307  4.17672  4.89906  0.61958  0.77255  0.38429  1.14236
     91   1.92929  5.22041  1.05527  2.45155  4.79969  3.36188  4.03700  4.21515  3.04741  3.84443  4.71051  2.99393  4.00625  3.21972  3.59389  2.92129  3.28761  3.78738  6.04122  4.61588     97 - -
          2.68618  4.42225  2.77519  2.73123  3.46354  2.40513  3.72494  3.29354  2.67741  2.69355  4.24690  2.90347  2.73739  3.18146  2.89801  2.37887  2.77519  2.98518  4.58477  3.61503
          0.20709  4.33061  1.74931  0.61958  0.77255  0.48576  0.95510
     92   2.95162  4.53133  3.88440  3.37555  2.56141  3.86645  3.69763  3.05448  3.25255  2.65478  3.65810  3.62331  2.38282  3.52561  3.51437  3.16229  3.18684  2.86213  2.35504  1.81070     98 - -
          2.68618  4.42225  2.77519  2.73123  3.46354  2.40513  3.72494  3.29354  2.67741  2.69355  4.24690  2.90347  2.73739  3.18146  2.89801  2.37887  2.77519  2.98518  4.58477  3.61503
          0.02376  4.14729  4.86963  0.61958  0.77255  0.70236  0.68402
     93   2.84116  5.19283  2.94376  1.93079  4.55594  3.50268  3.64267  3.98128  2.19115  3.45692  4.26183  2.98630  3.91795  2.03702  1.95159  2.80898  3.05482  3.60364  5.56588  4.25169     99 - -
          2.68618  4.42225  2.77519  2.73123  3.46354  2.40513  3.72494  3.29354  2.67741  2.69355  4.24690  2.90347  2.73739  3.18146  2.89801  2.37887  2.77519  2.98518  4.58477  3.61503
          0.02376  4.14729  4.86963  0.61958  0.77255  0.70236  0.68402
     94   2.88632  5.41264  1.76015  1.64619  4.73096  3.30996  3.76680  4.23220  2.69847  3.73138  4.54234  2.77987  3.87656  2.91379  3.25802  2.00222  3.15898  3.80447  5.89209  4.42123    100 - -
          2.68618  4.42225  2.77519  2.73123  3.46354  2.40513  3.72494  3.29354  2.67741  2.69355  4.24690  2.90347  2.73739  3.18146  2.89801  2.37887  2.77519  2.98518  4.58477  3.61503
          0.02376  4.14729  4.86963  0.61958  0.77255  0.70236  0.68402
     95   2.90909  4.88134  2.96326  1.91566  3.35013  3.56590  3.75981  3.46530  2.75775  3.06171  4.01283  3.15575  4.03980  3.12417  3.13737  2.96393  3.15819  3.21292  4.85908  1.59419    101 - -
          2.68618  4.42225  2.77519  2.73123  3.46354  2.40513  3.72494  3.29354  2.67741  2.69355  4.24690  2.90347  2.73739  3.18146  2.89801  2.37887  2.77519  2.98518  4.58477  3.61503
          0.02376  4.14729  4.86963  0.61958  0.77255  0.70236  0.68402
     96   3.31900  4.61128  4.99257  4.47539  3.33419  4.65039  5.05771  1.14441  4.31282  1.35240  3.14732  4.70501  4.87308  4.50247  4.45033  4.03649  3.56140  1.92151  5.39647  4.24684    102 - -
          2.68618  4.42225  2.77519  2.73123  3.46354  2.40513  3.72494  3.29354  2.67741  2.69355  4.24690  2.90347  2.73739  3.18146  2.89801  2.37887  2.77519  2.98518  4.58477  3.61503
          0.02376  4.14729  4.86963  0.61958  0.77255  0.70236  0.68402
     97   1.92256  4.84900  1.91116  2.43957  4.44440  3.25433  3.83054  3.88401  2.72037  3.47537  4.28589  2.94469  3.83042  2.99254  3.21031  1.94772  2.96122  3.45374  5.68060  4.31033    103 - -
          2.68618  4.42225  2.77519  2.73123  3.46354  2.40513  3.72494  3.29354  2.67741  2.69355  4.24690  2.90347  2.73739  3.18146  2.89801  2.37887  2.77519  2.98518  4.58477  3.61503
          0.02376  4.14729  4.86963  0.61958  0.77255  0.70236  0.68402
     98   2.74563  5.03255  1.99777  1.86028  4.28260  3.39017  3.71722  2.46248  2.57290  3.27989  4.12024  2.89337  3.86732  2.87069  3.06665  2.73786  2.99357  3.30029  5.53842  4.15928    104 - -
          2.68618  4.42225  2.77519  2.73123  3.46354  2.40513  3.72494  3.29354  2.67741  2.69355  4.24690  2.90347  2.73739  3.18146  2.89801  2.37887  2.77519  2.98518  4.58477  3.61503
          0.02376  4.14729  4.86963  0.61958  0.77255  0.70236  0.68402
     99   2.82852  4.41938  3.90072  3.30972  3.38181  3.85081  4.08349  1.93008  3.00965  1.68784  3.30375  3.65545  4.20259  3.44221  2.29517  3.14067  3.05753  2.39740  5.00345  3.79749    105 - -
          2.68618  4.42225  2.77519  2.73123  3.46354  2.40513  3.72494  3.29354  2.67741  2.69355  4.24690  2.90347  2.73739  3.18146  2.89801  2.37887  2.77519  2.98518  4.58477  3.61503
          0.02376  4.14729  4.86963  0.61958  0.77255  0.70236  0.68402
    100   2.52769  4.33624  3.50811  3.01961  3.69685  3.39239  3.98226  2.96094  2.94757  1.96564  3.65577  3.35724  3.92301  3.28694  3.28120  2.01237  2.08041  2.70305  5.14715  3.90466    106 - -
          2.68618  4.42225  2.77519  2.73123  3.46354  2.40513  3.72494  3.29354  2.67741  2.69355  4.24690  2.90347  2.73739  3.18146  2.89801  2.37887  2.77519  2.98518  4.58477  3.61503
          0.02376  4.14729  4.86963  0.61958  0.77255  0.37083  1.17169
    101   3.15591  2.33807  4.64609  4.16456  1.36368  4.16586  3.84743  2.93942  3.99786  2.54538  3.61371  4.09626  4.51837  4.08016  4.06098  3.49440  3.39175  2.78918  4.10272  1.81499    107 - -
          2.68618  4.42225  2.77519  2.73123  3.46354  2.40513  3.72494  3.29354  2.67741  2.69355  4.24690  2.90347  2.73739  3.18146  2.89801  2.37887  2.77519  2.98518  4.58477  3.61503
          0.01974  4.33061  5.05296  0.61958  0.77255  0.48576  0.95510
    102   2.94471  4.51379  4.06612  3.46633  3.35798  3.97208  4.19566  2.65230  3.14961  1.33753  2.25687  3.79759  4.30779  3.56749  2.36908  3.26392  3.16912  2.61051  5.04187  3.86788    108 - -
          2.68618  4.42225  2.77519  2.73123  3.46354  2.40513  3.72494  3.29354  2.67741  2.69355  4.24690  2.90347  2.73739  3.18146  2.89801  2.37887  2.77519  2.98518  4.58477  3.61503
          0.01974  4.33061  5.05296  0.61958  0.77255  0.48576  0.95510
    103   1.20333  4.31983  3.78235  3.50713  4.57704  3.10517  4.53085  3.96909  3.54880  3.69065  4.51517  3.56976  3.88282  3.81969  3.83270  1.23373  2.89448  3.38153  5.92776  4.73322    109 - -
          2.68618  4.42225  2.77519  2.73123  3.46354  2.40513  3.72494  3.29354  2.67741  2.69355  4.24690  2.90347  2.73739  3.18146  2.89801  2.37887  2.77519  2.98518  4.58477  3.61503
          0.01974  4.33061  5.05296  0.61958  0.77255  0.48576  0.95510
    104   2.66181  2.78633  3.80869  3.23891  3.32379  3.69322  3.97220  2.69242  3.13628  2.43767  3.36229  3.55488  4.07644  2.51403  3.40886  2.96741  2.89893  1.96802  4.82038  2.52152    110 - -
          2.68618  4.42225  2.77519  2.73123  3.46354  2.40513  3.72494  3.29354  2.67741  2.69355  4.24690  2.90347  2.73739  3.18146  2.89801  2.37887  2.77519  2.98518  4.58477  3.61503
          0.01974  4.33061  5.05296  0.61958  0.77255  0.48576  0.95510
    105   1.35493  4.64750  3.10836  2.88044  4.50379  3.26648  4.16450  3.91749  3.06806  3.59711  4.44156  1.52891  3.94054  3.37924  3.46216  2.72456  3.03133  3.45033  5.80467  4.49915    111 - -
          2.68618  4.42225  2.77519  2.73123  3.46354  2.40513  3.72494  3.29354  2.67741  2.69355  4.24690  2.90347  2.73739  3.18146  2.89801  2.37887  2.77519  2.98518  4.58477  3.61503
          0.01974  4.33061  5.05296  0.61958  0.77255  0.48576  0.95510
    106   1.87970  4.31058  4.10210  3.63273  3.82751  3.54626  4.43610  2.56233  3.55528  2.74815  3.75066  3.79328  4.14412  3.83305  3.81334  2.93869  2.08909  1.36055  5.38118  4.17870    112 - -
          2.68618  4.42225  2.77519  2.73123  3.46354  2.40513  3.72494  3.29354  2.67741  2.69355  4.24690  2.90347  2.73739  3.18146  2.89801  2.37887  2.77519  2.98518  4.58477  3.61503
          0.01974  4.33061  5.05296  0.61958  0.77255  0.48576  0.95510
    107   2.10861  5.17683  2.19918  2.36216  4.48260  3.43139  2.60999  3.95479  2.48097  3.47166  4.24728  2.91273  3.87575  2.18377  2.97211  2.71203  2.98625  3.55406  5.63397  4.23187    113 - -
          2.68671  4.42278  2.77520  2.73176  3.46407  2.40532  3.72422  3.29326  2.67750  2.69363  4.24743  2.90285  2.73792  3.18127  2.89794  2.37839  2.77472  2.98571  4.57891  3.61556
          0.38116  1.16944  5.05296  1.96515  0.15098  0.48576  0.95510
    108   2.75461  4.98359  2.90045  2.51493  4.28402  3.45084  2.54764  3.78323  2.55751  3.35758  4.17654  1.79379  3.92665  2.93872  2.98871  2.77167  2.16033  3.42182  5.52463  4.15710    124 - -
          2.68618  4.42225  2.77519  2.73123  3.46354  2.40513  3.72494  3.29354  2.67741  2.69355  4.24690  2.90347  2.73739  3.18146  2.89801  2.37887  2.77519  2.98518  4.58477  3.61503
          0.01974  4.33061  5.05296  0.61958  0.77255  0.48576  0.95510
    109   3.72566  5.03140  4.66907  4.28595  1.50507  4.49766  1.44506  3.60741  4.12237  2.99713  4.17645  4.15656  4.81167  4.17801  4.22316  3.83461  3.94222  3.47483  2.12618  2.08989    125 - -
          2.68618  4.42225  2.77519  2.73123  3.46354  2.40513  3.72494  3.29354  2.67741  2.69355  4.24690  2.90347  2.73739  3.18146  2.89801  2.37887  2.77519  2.98518  4.58477  3.61503
          0.01974  4.33061  5.05296  0.61958  0.77255  0.48576  0.95510
    110   2.76131  5.06201  2.02055  2.44938  4.60107  3.35556  3.87153  4.07580  2.74951  3.62381  4.42299  2.97700  2.32222  3.02153  3.25409  1.59990  3.07318  3.63499  5.80162  4.40524    126 - -
          2.68618  4.42225  2.77519  2.73123  3.46354  2.40513  3.72494  3.29354  2.67741  2.69355  4.24690  2.90347  2.73739  3.18146  2.89801  2.37887  2.77519  2.98518  4.58477  3.61503
          0.01974  4.33061  5.05296  0.61958  0.77255  0.48576  0.95510
    111   2.81236  5.14650  2.69945  1.86716  4.50722  3.42277  3.79642  3.95029  2.61938  3.50927  4.31826  2.18951  3.92734  2.94158  3.09683  2.79372  1.74276  3.56591  5.70029  4.31376    127 - -
          2.68618  4.42225  2.77519  2.73123  3.46354  2.40513  3.72494  3.29354  2.67741  2.69355  4.24690  2.90347  2.73739  3.18146  2.89801  2.37887  2.77519  2.98518  4.58477  3.61503
          0.01974  4.33061  5.05296  0.61958  0.77255  0.48576  0.95510
    112   2.18180  4.82286  3.03041  2.09393  2.71593  3.49396  3.72691  3.45153  2.54514  3.07137  3.90777  3.04507  3.90269  2.22921  2.99247  2.73396  2.92107  3.14764  5.33221  4.00381    128 - -
          2.68618  4.42225  2.77519  2.73123  3.46354  2.40513  3.72494  3.29354  2.67741  2.69355  4.24690  2.90347  2.73739  3.18146  2.89801  2.37887  2.77519  2.98518  4.58477  3.61503
          0.01974  4.33061  5.05296  0.61958  0.77255  0.48576  0.95510
    113   2.75586  4.81127  2.94521  2.84773  4.74318  1.00188  4.26769  4.30257  3.23371  3.90440  4.74986  1.98492  4.00958  3.49625  3.64214  2.84628  3.19670  3.75849  5.98978  4.68232    129 - -
          2.68618  4.42225  2.77519  2.73123  3.46354  2.40513  3.72494  3.29354  2.67741  2.69355  4.24690  2.90347  2.73739  3.18146  2.89801  2.37887  2.77519  2.98518  4.58477  3.61503
          0.01974  4.33061  5.05296  0.61958  0.77255  0.48576  0.95510
    114   2.14389  4.28080  4.27059  3.71007  2.08733  3.91241  4.02170  2.64306  3.58223  1.79205  3.31465  3.86985  4.26971  3.77385  3.74343  3.20959  3.06290  2.49244  4.51924  2.25902    130 - -
          2.68618  4.42225  2.77519  2.73123  3.46354  2.40513  3.72494  3.29354  2.67741  2.69355  4.24690  2.90347  2.73739  3.18146  2.89801  2.37887  2.77519  2.98518  4.58477  3.61503
          0.01974  4.33061  5.05296  0.61958  0.77255  0.48576  0.95510
    115   2.80755  5.10843  2.79789  2.46393  4.37137  3.44998  2.38012  3.92735  2.56478  3.47032  4.28314  1.75616  2.53969  2.93456  3.00841  2.79810  3.06908  3.54762  5.59273  4.19462    131 - -
          2.68618  4.42225  2.77519  2.73123  3.46354  2.40513  3.72494  3.29354  2.67741  2.69355  4.24690  2.90347  2.73739  3.18146  2.89801  2.37887  2.77519  2.98518  4.58477  3.61503
          0.01974  4.33061  5.05296  0.61958  0.77255  0.48576  0.95510
    116   2.56835  4.47627  3.38614  2.89943  2.51492  2.26730  3.95609  3.28522  2.90238  2.96542  3.82912  3.28936  2.46946  3.21571  3.29216  2.08522  2.89064  2.97572  5.25850  3.98269    132 - -
          2.68618  4.42225  2.77519  2.73123  3.46354  2.40513  3.72494  3.29354  2.67741  2.69355  4.24690  2.90347  2.73739  3.18146  2.89801  2.37887  2.77519  2.98518  4.58477  3.61503
          0.01974  4.33061  5.05296  0.61958  0.77255  0.48576  0.95510
    117   2.68658  4.70698  2.19339  2.68522  4.06101  3.47315  3.89452  3.22857  2.77497  3.05919  3.94467  3.16343  3.95876  3.09184  3.21515  2.78702  1.81283  2.17325  5.42268  4.11629    133 - -
          2.68618  4.42225  2.77519  2.73123  3.46354  2.40513  3.72494  3.29354  2.67741  2.69355  4.24690  2.90347  2.73739  3.18146  2.89801  2.37887  2.77519  2.98518  4.58477  3.61503
          0.01974  4.33061  5.05296  0.61958  0.77255  0.48576  0.95510
    118   2.95332  4.47378  4.17599  3.58156  3.36326  4.01969  4.26732  1.94535  3.27731  1.32344  3.26848  3.88594  4.35435  3.67339  2.40042  3.31948  3.18116  2.43762  5.05374  3.87403    134 - -
          2.68618  4.42225  2.77519  2.73123  3.46354  2.40513  3.72494  3.29354  2.67741  2.69355  4.24690  2.90347  2.73739  3.18146  2.89801  2.37887  2.77519  2.98518  4.58477  3.61503
          0.01974  4.33061  5.05296  0.61958  0.77255  0.48576  0.95510
    119   2.74618  4.91405  3.17600  2.60135  4.20672  3.54298  3.71383  3.60261  1.95076  3.19158  4.01578  3.09403  3.93758  2.86333  2.14116  2.12830  2.97395  2.46176  5.40587  4.10606    135 - -
          2.68618  4.42225  2.77519  2.73123  3.46354  2.40513  3.72494  3.29354  2.67741  2.69355  4.24690  2.90347  2.73739  3.18146  2.89801  2.37887  2.77519  2.98518  4.58477  3.61503
          0.01974  4.33061  5.05296  0.61958  0.77255  0.48576  0.95510
    120   2.79405  5.27147  2.05976  1.89499  4.57885  3.41988  2.44893  4.05953  2.53663  3.56339  4.33915  2.88972  3.89017  2.84517  3.04659  2.74416  2.30465  3.64628  5.71993  4.29810    136 - -
          2.68618  4.42225  2.77519  2.73123  3.46354  2.40513  3.72494  3.29354  2.67741  2.69355  4.24690  2.90347  2.73739  3.18146  2.89801  2.37887  2.77519  2.98518  4.58477  3.61503
          0.01974  4.33061  5.05296  0.61958  0.77255  0.48576  0.95510
    121   2.83278  4.84505  3.49128  2.94932  4.36990  3.55410  3.91250  3.72247  2.42809  3.33276  4.21335  3.33852  4.05402  3.08922  1.50974  2.92339  1.59948  3.38720  5.53776  4.30598    137 - -
          2.68618  4.42225  2.77519  2.73123  3.46354  2.40513  3.72494  3.29354  2.67741  2.69355  4.24690  2.90347  2.73739  3.18146  2.89801  2.37887  2.77519  2.98518  4.58477  3.61503
          0.01974  4.33061  5.05296  0.61958  0.77255  0.48576  0.95510
    122   2.70033  4.54202  3.40249  2.86925  2.45252  3.59110  3.86327  3.06464  2.16094  2.75899  3.66980  3.29869  4.00653  3.13934  3.10700  2.86267  1.84122  2.82652  5.08746  3.79609    138 - -
          2.68618  4.42225  2.77519  2.73123  3.46354  2.40513  3.72494  3.29354  2.67741  2.69355  4.24690  2.90347  2.73739  3.18146  2.89801  2.37887  2.77519  2.98518  4.58477  3.61503
          0.01974  4.33061  5.05296  0.61958  0.77255  0.48576  0.95510
    123   3.11781  4.47858  4.79892  4.21967  3.07158  4.29646  4.49987  1.77381  4.03669  1.16824  3.08467  4.34578  4.57557  4.16767  4.11688  3.61970  3.34254  2.43139  2.59399  3.62828    139 - -
          2.68621  4.42228  2.77474  2.73126  3.46357  2.40516  3.72497  3.29357  2.67744  2.69358  4.24693  2.90350  2.73742  3.18149  2.89804  2.37890  2.77522  2.98521  4.58480  3.61506
          0.40002  1.85919  1.74931  0.25589  1.48823  0.48576  0.95510
    124   3.04457  5.13048  3.42160  2.82679  4.25996  3.68475  2.24080  3.91538  2.07940  3.38937  4.26952  3.24537  4.07685  2.86792  1.31679  3.05658  3.23633  3.60422  5.35354  4.05545    141 - -
          2.68618  4.42225  2.77519  2.73123  3.46354  2.40513  3.72494  3.29354  2.67741  2.69355  4.24690  2.90347  2.73739  3.18146  2.89801  2.37887  2.77519  2.98518  4.58477  3.61503
          0.02376  4.14729  4.86963  0.61958  0.77255  0.37083  1.17169
    125   2.72710  5.10325  2.84573  1.98769  4.42136  3.44522  3.69374  3.87211  2.45400  3.40541  4.18860  2.94394  2.68383  2.19478  2.92210  2.70868  2.23151  3.48616  5.58182  4.20270    142 - -
          2.68618  4.42225  2.77519  2.73123  3.46354  2.40513  3.72494  3.29354  2.67741  2.69355  4.24690  2.90347  2.73739  3.18146  2.89801  2.37887  2.77519  2.98518  4.58477  3.61503
          0.01974  4.33061  5.05296  0.61958  0.77255  0.48576  0.95510
    126   3.39907  4.78437  4.57354  4.12800  2.56427  4.35015  4.00232  2.90108  3.91508  1.25741  3.54357  4.19352  4.67531  4.10824  4.04554  3.70824  3.63123  2.88717  4.27076  1.36108    143 - -
          2.68618  4.42225  2.77519  2.73123  3.46354  2.40513  3.72494  3.29354  2.67741  2.69355  4.24690  2.90347  2.73739  3.18146  2.89801  2.37887  2.77519  2.98518  4.58477  3.61503
          0.01974  4.33061  5.05296  0.61958  0.77255  0.48576  0.95510
    127   2.98523  5.22071  3.35382  2.73862  4.65652  3.67452  3.72257  4.04060  1.64987  3.50713  4.33115  3.19633  4.05911  2.84760  1.53905  2.13120  3.18519  3.68258  5.59022  4.34850    144 - -
          2.68618  4.42225  2.77519  2.73123  3.46354  2.40513  3.72494  3.29354  2.67741  2.69355  4.24690  2.90347  2.73739  3.18146  2.89801  2.37887  2.77519  2.98518  4.58477  3.61503
          0.01974  4.33061  5.05296  0.61958  0.77255  0.48576  0.95510
    128   2.73443  5.05716  2.81964  2.43492  4.41547  2.40148  2.56457  3.88374  2.54325  3.43048  4.22424  2.17005  2.62125  2.88635  3.01463  2.72890  2.99551  3.49381  5.60801  4.22865    145 - -
          2.68618  4.42225  2.77519  2.73123  3.46354  2.40513  3.72494  3.29354  2.67741  2.69355  4.24690  2.90347  2.73739  3.18146  2.89801  2.37887  2.77519  2.98518  4.58477  3.61503
          0.01974  4.33061  5.05296  0.61958  0.77255  0.48576  0.95510
    129   3.37274  4.74009  4.76816  4.26026  2.83360  4.39762  4.31523  2.70378  3.98937  0.89933  3.27208  4.36629  4.69581  4.19624  4.09309  3.77970  3.60216  2.77812  2.21175  3.11635    146 - -
          2.68618  4.42225  2.77519  2.73123  3.46354  2.40513  3.72494  3.29354  2.67741  2.69355  4.24690  2.90347  2.73739  3.18146  2.89801  2.37887  2.77519  2.98518  4.58477  3.61503
          0.01974  4.33061  5.05296  0.61958  0.77255  0.48576  0.95510
    130   3.01352  4.37569  4.67932  4.12075  3.51441  4.27311  4.68168  1.63332  4.00381  1.75721  3.39329  4.31204  4.59651  4.22153  4.17019  3.60109  2.22071  1.47621  5.25576  4.07431    147 - -
          2.68618  4.42225  2.77519  2.73123  3.46354  2.40513  3.72494  3.29354  2.67741  2.69355  4.24690  2.90347  2.73739  3.18146  2.89801  2.37887  2.77519  2.98518  4.58477  3.61503
          0.01974  4.33061  5.05296  0.61958  0.77255  0.48576  0.95510
    131   2.77309  4.53678  3.62154  3.04547  3.67722  3.68149  3.93875  2.96680  2.72674  1.60930  3.60832  3.43377  4.08652  3.22006  2.26046  2.97286  2.25149  2.77116  5.12499  3.89819    148 - -
          2.68618  4.42225  2.77519  2.73123  3.46354  2.40513  3.72494  3.29354  2.67741  2.69355  4.24690  2.90347  2.73739  3.18146  2.89801  2.37887  2.77519  2.98518  4.58477  3.61503
          0.01974  4.33061  5.05296  0.61958  0.77255  0.48576  0.95510
    132   3.65332  4.92921  5.21839  4.71821  1.98025  4.83041  4.77523  2.48567  4.56426  0.73162  3.04344  4.84437  4.98896  4.55713  4.59694  4.21848  3.87067  2.68770  4.91503  3.52763    149 - -
          2.68618  4.42225  2.77519  2.73123  3.46354  2.40513  3.72494  3.29354  2.67741  2.69355  4.24690  2.90347  2.73739  3.18146  2.89801  2.37887  2.77519  2.98518  4.58477  3.61503
          0.01974  4.33061  5.05296  0.61958  0.77255  0.48576  0.95510
    133   0.83376  4.34570  3.78173  3.57185  4.64789  1.89248  4.61297  4.03512  3.66958  3.76593  4.59761  3.61744  3.91310  3.92099  3.93424  2.61222  2.94215  3.43492  5.98487  4.82069    150 - -
          2.68618  4.42225  2.77519  2.73123  3.46354  2.40513  3.72494  3.29354  2.67741  2.69355  4.24690  2.90347  2.73739  3.18146  2.89801  2.37887  2.77519  2.98518  4.58477  3.61503
          0.01974  4.33061  5.05296  0.61958  0.77255  0.48576  0.95510
    134   3.56050  5.68302  0.43562  2.74641  5.14002  3.63036  4.43280  4.84980  3.61689  4.38135  5.39310  3.31769  4.31570  3.68849  4.17792  3.48646  3.91611  4.44646  6.20780  4.96740    151 - -
          2.68618  4.42225  2.77519  2.73123  3.46354  2.40513  3.72494  3.29354  2.67741  2.69355  4.24690  2.90347  2.73739  3.18146  2.89801  2.37887  2.77519  2.98518  4.58477  3.61503
          0.01974  4.33061  5.05296  0.61958  0.77255  0.48576  0.95510
    135   2.75515  4.32999  4.06833  3.54150  3.58350  3.78385  4.30950  1.79820  3.45331  2.49774  3.52679  3.80469  4.24140  3.73599  3.71803  1.75501  3.04433  1.74923  5.16234  3.94554    152 - -
          2.68618  4.42225  2.77519  2.73123  3.46354  2.40513  3.72494  3.29354  2.67741  2.69355  4.24690  2.90347  2.73739  3.18146  2.89801  2.37887  2.77519  2.98518  4.58477  3.61503
          0.01974  4.33061  5.05296  0.61958  0.77255  0.48576  0.95510
    136   2.16438  4.32572  4.46913  3.88578  2.18732  4.04675  4.34676  2.44601  3.75197  1.55029  2.27155  4.06871  4.37305  3.92438  3.89013  3.35127  3.13445  2.39131  4.88846  3.71491    153 - -
          2.68618  4.42225  2.77519  2.73123  3.46354  2.40513  3.72494  3.29354  2.67741  2.69355  4.24690  2.90347  2.73739  3.18146  2.89801  2.37887  2.77519  2.98518  4.58477  3.61503
          0.01974  4.33061  5.05296  0.61958  0.77255  0.48576  0.95510
    137   1.03356  4.34821  4.12672  3.74713  4.03361  3.43215  4.59408  2.73914  3.67455  2.89423  3.95335  3.82497  4.11718  3.96363  3.91771  2.87137  3.02987  1.77657  5.61503  4.40966    154 - -
          2.68618  4.42225  2.77519  2.73123  3.46354  2.40513  3.72494  3.29354  2.67741  2.69355  4.24690  2.90347  2.73739  3.18146  2.89801  2.37887  2.77519  2.98518  4.58477  3.61503
          0.01974  4.33061  5.05296  0.61958  0.77255  0.48576  0.95510
    138   2.73978  4.79984  3.09719  2.78368  4.06862  3.40904  2.35416  3.84181  2.80077  3.43175  4.29257  3.21833  3.98826  3.20219  3.17258  1.18480  3.08463  3.45103  5.43343  4.01328    155 - -
          2.68618  4.42225  2.77519  2.73123  3.46354  2.40513  3.72494  3.29354  2.67741  2.69355  4.24690  2.90347  2.73739  3.18146  2.89801  2.37887  2.77519  2.98518  4.58477  3.61503
          0.01974  4.33061  5.05296  0.61958  0.77255  0.48576  0.95510
    139   2.84658  4.34059  4.21936  3.67057  3.36172  3.93482  4.31107  1.85432  3.53994  1.40785  3.30813  3.91754  4.31691  3.80114  3.75269  2.32269  3.09881  2.26889  5.01319  3.81370    156 - -
          2.68621  4.42228  2.77523  2.73126  3.46357  2.40516  3.72498  3.29357  2.67744  2.69358  4.24693  2.90350  2.73743  3.18149  2.89804  2.37890  2.77523  2.98457  4.58480  3.61506
          0.19151  1.78438  5.05296  0.24384  1.53068  0.48576  0.95510
    140   2.18521  5.10791  2.85981  1.92344  4.44577  3.44457  3.69319  3.89770  1.97233  3.42451  4.20395  2.94787  3.87810  2.81498  2.90194  2.16562  2.96746  3.50429  5.59267  4.21434    158 - -
          2.68618  4.42225  2.77519  2.73123  3.46354  2.40513  3.72494  3.29354  2.67741  2.69355  4.24690  2.90347  2.73739  3.18146  2.89801  2.37887  2.77519  2.98518  4.58477  3.61503
          0.01974  4.33061  5.05296  0.61958  0.77255  0.48576  0.95510
    141   2.64636  4.54994  3.30402  2.75951  3.75137  3.53529  2.62476  3.13678  2.70914  2.81528  2.52979  3.21270  3.94754  3.05785  3.10411  2.22365  2.29336  2.87537  5.13641  3.86444    159 - -
          2.68618  4.42225  2.77519  2.73123  3.46354  2.40513  3.72494  3.29354  2.67741  2.69355  4.24690  2.90347  2.73739  3.18146  2.89801  2.37887  2.77519  2.98518  4.58477  3.61503
          0.01974  4.33061  5.05296  0.61958  0.77255  0.48576  0.95510
    142   3.47799  5.13131  4.13685  4.05774  4.97528  3.79432  5.07395  4.66981  4.16053  4.23196  5.31658  4.30801  0.29416  4.53292  4.33147  3.66482  3.95839  4.25644  6.00715  5.10931    160 - -
          2.68618  4.42225  2.77519  2.73123  3.46354  2.40513  3.72494  3.29354  2.67741  2.69355  4.24690  2.90347  2.73739  3.18146  2.89801  2.37887  2.77519  2.98518  4.58477  3.61503
          0.20709  4.33061  1.74931  0.61958  0.77255  0.48576  0.95510
    143   2.80352  5.20099  2.69547  1.85864  4.48365  3.41752  2.43477  3.96984  2.37769  3.47297  4.27558  2.89583  3.87937  2.05570  2.79480  2.76194  3.03795  3.58528  5.60350  4.22265    161 - -
          2.68618  4.42225  2.77519  2.73123  3.46354  2.40513  3.72494  3.29354  2.67741  2.69355  4.24690  2.90347  2.73739  3.18146  2.89801  2.37887  2.77519  2.98518  4.58477  3.61503
          0.02376  4.14729  4.86963  0.61958  0.77255  0.70236  0.68402
    144   1.90151  5.05414  1.30327  2.37215  4.60238  3.26880  3.91071  3.99494  2.88968  3.64188  4.50509  2.90775  3.89415  3.09111  3.41657  2.79414  3.13886  3.58753  5.85478  4.44658    162 - -
          2.68618  4.42225  2.77519  2.73123  3.46354  2.40513  3.72494  3.29354  2.67741  2.69355  4.24690  2.90347  2.73739  3.18146  2.89801  2.37887  2.77519  2.98518  4.58477  3.61503
          0.02376  4.14729  4.86963  0.61958  0.77255  0.37083  1.17169
    145   1.64331  4.37827  4.26980  3.74312  3.56689  3.92638  4.46898  2.27014  3.63994  1.81944  3.47059  3.98141  4.36594  3.91055  3.87911  3.26922  3.14265  1.61909  5.23748  4.03946    163 - -
          2.68618  4.42225  2.77519  2.73123  3.46354  2.40513  3.72494  3.29354  2.67741  2.69355  4.24690  2.90347  2.73739  3.18146  2.89801  2.37887  2.77519  2.98518  4.58477  3.61503
          0.01974  4.33061  5.05296  0.61958  0.77255  0.48576  0.95510
    146   2.72403  4.58177  3.30987  2.14134  3.85419  3.58884  3.96013  2.88898  2.86380  2.83078  3.76169  3.30659  4.03868  3.20586  3.25288  2.89201  2.25763  1.65674  5.28411  4.01652    164 - -
          2.68618  4.42225  2.77519  2.73123  3.46354  2.40513  3.72494  3.29354  2.67741  2.69355  4.24690  2.90347  2.73739  3.18146  2.89801  2.37887  2.77519  2.98518  4.58477  3.61503
          0.01974  4.33061  5.05296  0.61958  0.77255  0.48576  0.95510
    147   2.68053  4.92381  2.95665  2.49525  4.27538  3.43207  2.55395  3.72145  2.52673  3.29753  4.10030  2.32186  3.88391  2.88579  2.98207  2.14682  2.19557  3.35509  5.50172  4.14933    165 - -
          2.68618  4.42225  2.77519  2.73123  3.46354  2.40513  3.72494  3.29354  2.67741  2.69355  4.24690  2.90347  2.73739  3.18146  2.89801  2.37887  2.77519  2.98518  4.58477  3.61503
          0.01974  4.33061  5.05296  0.61958  0.77255  0.48576  0.95510
    148   2.85937  5.26851  2.59298  1.77732  4.65336  3.40252  3.81809  4.13355  2.67146  3.65488  4.45610  2.14841  3.93493  2.96035  3.17477  1.64369  3.13343  3.71626  5.81984  4.40052    166 - -
          2.68618  4.42225  2.77519  2.73123  3.46354  2.40513  3.72494  3.29354  2.67741  2.69355  4.24690  2.90347  2.73739  3.18146  2.89801  2.37887  2.77519  2.98518  4.58477  3.61503
          0.01974  4.33061  5.05296  0.61958  0.77255  0.48576  0.95510
    149   2.77338  5.05219  3.11431  2.55692  4.41717  2.41752  3.69882  3.83637  1.86786  3.36617  4.16611  3.05884  3.93242  2.82619  2.13135  2.77678  2.29758  3.46959  5.52472  4.20840    167 - -
          2.68618  4.42225  2.77519  2.73123  3.46354  2.40513  3.72494  3.29354  2.67741  2.69355  4.24690  2.90347  2.73739  3.18146  2.89801  2.37887  2.77519  2.98518  4.58477  3.61503
          0.01974  4.33061  5.05296  0.61958  0.77255  0.48576  0.95510
    150   3.32221  4.65008  4.99945  4.43100  3.27089  4.58396  4.92807  2.23313  4.28704  1.32443  1.57755  4.63984  4.80630  4.40200  4.39118  3.92762  3.55010  1.73772  5.27808  4.19893    168 - -
          2.68618  4.42225  2.77519  2.73123  3.46354  2.40513  3.72494  3.29354  2.67741  2.69355  4.24690  2.90347  2.73739  3.18146  2.89801  2.37887  2.77519  2.98518  4.58477  3.61503
          0.01974  4.33061  5.05296  0.61958  0.77255  0.48576  0.95510
    151   2.90686  5.23283  3.02068  2.56484  4.62955  2.42755  3.73251  4.05469  1.43870  3.53662  4.34378  3.07023  3.99221  2.15366  2.61661  2.88228  3.13051  3.67293  5.64620  4.33640    169 - -
          2.68618  4.42225  2.77519  2.73123  3.46354  2.40513  3.72494  3.29354  2.67741  2.69355  4.24690  2.90347  2.73739  3.18146  2.89801  2.37887  2.77519  2.98518  4.58477  3.61503
          0.01974  4.33061  5.05296  0.61958  0.77255  0.48576  0.95510
    152   2.97398  5.55015  1.51088  1.74075  4.85927  3.40842  3.82310  4.36729  1.92207  3.83716  4.63598  2.86126  3.95783  2.96062  3.24177  2.87999  3.23509  3.92780  5.97509  4.50469    170 - -
          2.68618  4.42225  2.77519  2.73123  3.46354  2.40513  3.72494  3.29354  2.67741  2.69355  4.24690  2.90347  2.73739  3.18146  2.89801  2.37887  2.77519  2.98518  4.58477  3.61503
          0.01974  4.33061  5.05296  0.61958  0.77255  0.48576  0.95510
    153   2.83512  4.84726  3.37134  2.77911  4.02127  3.63822  2.42660  3.46675  2.37119  3.08223  3.95370  3.22984  4.02651  2.95787  1.72009  2.91120  3.05500  2.28830  5.28613  3.99571    171 - -
          2.68618  4.42225  2.77519  2.73123  3.46354  2.40513  3.72494  3.29354  2.67741  2.69355  4.24690  2.90347  2.73739  3.18146  2.89801  2.37887  2.77519  2.98518  4.58477  3.61503
          0.01974  4.33061  5.05296  0.61958  0.77255  0.48576  0.95510
    154   3.46656  4.74423  5.25679  4.68877  2.12723  4.75608  4.97858  1.65545  4.54714  0.99851  3.00265  4.84258  4.91564  4.54920  4.57291  4.11145  3.68281  2.40741  5.17545  4.01930    172 - -
          2.68618  4.42225  2.77519  2.73123  3.46354  2.40513  3.72494  3.29354  2.67741  2.69355  4.24690  2.90347  2.73739  3.18146  2.89801  2.37887  2.77519  2.98518  4.58477  3.61503
          0.01974  4.33061  5.05296  0.61958  0.77255  0.48576  0.95510
    155   2.07619  4.99157  3.22785  2.67090  4.30598  3.57668  2.46630  3.74481  2.31606  3.30089  4.13244  3.14574  3.98786  2.89262  1.69732  2.85675  3.05799  3.41133  5.45907  4.16406    173 - -
          2.68618  4.42225  2.77519  2.73123  3.46354  2.40513  3.72494  3.29354  2.67741  2.69355  4.24690  2.90347  2.73739  3.18146  2.89801  2.37887  2.77519  2.98518  4.58477  3.61503
          0.01974  4.33061  5.05296  0.61958  0.77255  0.48576  0.95510
    156   2.84803  5.06275  2.06992  1.93084  1.88894  3.47359  3.80982  3.69255  2.73029  3.29598  4.15744  2.99059  3.96426  3.00297  3.22363  2.85110  3.09916  3.38078  5.46406  4.04554    174 - -
          2.68618  4.42225  2.77519  2.73123  3.46354  2.40513  3.72494  3.29354  2.67741  2.69355  4.24690  2.90347  2.73739  3.18146  2.89801  2.37887  2.77519  2.98518  4.58477  3.61503
          0.01974  4.33061  5.05296  0.61958  0.77255  0.48576  0.95510
    157   2.17978  4.45811  4.62430  4.07547  3.41617  4.25400  4.66674  1.64190  3.94560  1.29603  3.27673  4.29036  4.58458  4.16194  4.11805  3.58849  3.30789  2.07609  5.22966  4.07344    175 - -
          2.68618  4.42225  2.77519  2.73123  3.46354  2.40513  3.72494  3.29354  2.67741  2.69355  4.24690  2.90347  2.73739  3.18146  2.89801  2.37887  2.77519  2.98518  4.58477  3.61503
          0.19151  4.33061  1.82553  0.61958  0.77255  0.48576  0.95510
    158   2.77799  4.54782  2.24688  2.93208  2.31408  3.67971  3.86993  2.85485  2.95491  1.90465  3.50993  3.36198  4.07475  3.24768  3.33088  2.96146  3.01671  2.70001  4.83467  3.41998    176 - -
          2.68618  4.42225  2.77519  2.73123  3.46354  2.40513  3.72494  3.29354  2.67741  2.69355  4.24690  2.90347  2.73739  3.18146  2.89801  2.37887  2.77519  2.98518  4.58477  3.61503
          0.02340  4.16250  4.88484  0.61958  0.77255  0.37762  1.15675
    159   1.86862  4.68906  3.12139  2.70320  4.40054  3.29783  3.93554  3.84069  2.77488  3.43769  4.23579  2.21618  2.46165  3.10027  3.21836  1.94850  2.91867  3.39268  5.64918  4.33040    177 - -
          2.68618  4.42225  2.77519  2.73123  3.46354  2.40513  3.72494  3.29354  2.67741  2.69355  4.24690  2.90347  2.73739  3.18146  2.89801  2.37887  2.77519  2.98518  4.58477  3.61503
          0.01974  4.33061  5.05296  0.61958  0.77255  0.48576  0.95510
    160   2.73292  5.18190  2.24038  2.39210  4.52244  3.45575  3.66222  3.98807  1.91444  3.47910  4.24245  2.93348  3.87195  2.77229  2.24933  2.18555  2.96480  3.57438  5.61641  4.22989    178 - -
          2.68618  4.42225  2.77519  2.73123  3.46354  2.40513  3.72494  3.29354  2.67741  2.69355  4.24690  2.90347  2.73739  3.18146  2.89801  2.37887  2.77519  2.98518  4.58477  3.61503
          0.01974  4.33061  5.05296  0.61958  0.77255  0.48576  0.95510
    161   2.77338  4.81417  3.20582  2.71602  4.10293  1.91239  3.81604  3.47825  1.90502  2.28260  3.98363  3.18297  3.98812  3.00192  2.85674  2.84959  3.02524  3.18515  5.37933  4.09551    179 - -
          2.68618  4.42225  2.77519  2.73123  3.46354  2.40513  3.72494  3.29354  2.67741  2.69355  4.24690  2.90347  2.73739  3.18146  2.89801  2.37887  2.77519  2.98518  4.58477  3.61503
          0.01974  4.33061  5.05296  0.61958  0.77255  0.48576  0.95510
    162   2.71016  5.01450  2.87201  2.45734  4.41172  2.46162  3.74766  3.85958  2.52650  3.41040  4.20224  2.28107  3.88695  2.18037  2.98878  2.71314  2.18235  3.46760  5.59739  4.23079    180 - -
          2.68618  4.42225  2.77519  2.73123  3.46354  2.40513  3.72494  3.29354  2.67741  2.69355  4.24690  2.90347  2.73739  3.18146  2.89801  2.37887  2.77519  2.98518  4.58477  3.61503
          0.01974  4.33061  5.05296  0.61958  0.77255  0.48576  0.95510
    163   3.41196  4.70363  5.15939  4.60195  1.55430  4.66730  4.81400  1.74599  4.45583  1.28460  3.05016  4.72934  4.85950  4.48340  4.49483  4.01686  3.63143  2.40549  5.04035  3.77619    181 - -
          2.68618  4.42225  2.77519  2.73123  3.46354  2.40513  3.72494  3.29354  2.67741  2.69355  4.24690  2.90347  2.73739  3.18146  2.89801  2.37887  2.77519  2.98518  4.58477  3.61503
          0.01974  4.33061  5.05296  0.61958  0.77255  0.48576  0.95510
    164   2.75871  4.97487  2.96972  1.71718  2.60280  3.50881  3.72559  3.62994  1.98515  3.21495  4.05009  3.03110  3.92802  2.88417  2.90739  2.77645  2.99117  3.30932  5.41413  4.05535    182 - -
          2.68618  4.42225  2.77519  2.73123  3.46354  2.40513  3.72494  3.29354  2.67741  2.69355  4.24690  2.90347  2.73739  3.18146  2.89801  2.37887  2.77519  2.98518  4.58477  3.61503
          0.20709  4.33061  1.74931  0.61958  0.77255  0.48576  0.95510
    165   2.91832  4.70522  3.56142  3.03348  3.70254  3.73642  3.91997  2.96782  1.86865  1.44354  3.64940  3.43289  4.13690  3.16945  2.79423  3.08824  3.14791  2.82908  5.18305  3.93532    183 - -
          2.68618  4.42225  2.77519  2.73123  3.46354  2.40513  3.72494  3.29354  2.67741  2.69355  4.24690  2.90347  2.73739  3.18146  2.89801  2.37887  2.77519  2.98518  4.58477  3.61503
          0.02376  4.14729  4.86963  0.61958  0.77255  0.70236  0.68402
    166   1.94277  4.57277  3.27083  2.75481  4.08360  3.34861  3.83190  3.43474  2.57001  3.09927  3.95074  3.16756  3.86564  3.02439  2.10990  2.67093  2.04439  3.09407  5.37043  4.10330    184 - -
          2.68624  4.42231  2.77525  2.73129  3.46264  2.40519  3.72500  3.29360  2.67747  2.69361  4.24696  2.90353  2.73745  3.18152  2.89807  2.37893  2.77525  2.98465  4.58483  3.61509
          0.21669  1.67586  4.86963  0.66875  0.71815  0.37083  1.17169
    167   3.97530  5.27515  4.54940  4.38479  2.46740  4.39105  3.93368  3.93163  4.23291  3.26090  4.56006  4.33428  4.86310  4.42076  4.31195  4.05614  4.26914  3.82602  4.12122  0.44978    187 - -
          2.68618  4.42225  2.77519  2.73123  3.46354  2.40513  3.72494  3.29354  2.67741  2.69355  4.24690  2.90347  2.73739  3.18146  2.89801  2.37887  2.77519  2.98518  4.58477  3.61503
          0.01974  4.33061  5.05296  0.61958  0.77255  0.48576  0.95510
    168   3.64085  5.32940  3.71236  3.54087  3.72484  3.93312  0.46347  4.42065  3.37776  3.84274  4.94118  3.92188  4.52092  3.92019  3.60308  3.71508  3.97004  4.14700  5.17495  3.66769    188 - -
          2.68618  4.42225  2.77519  2.73123  3.46354  2.40513  3.72494  3.29354  2.67741  2.69355  4.24690  2.90347  2.73739  3.18146  2.89801  2.37887  2.77519  2.98518  4.58477  3.61503
          0.01974  4.33061  5.05296  0.61958  0.77255  0.48576  0.95510
    169   2.69475  4.95676  2.98555  2.48419  4.26081  3.46434  2.64344  3.69985  2.45634  3.26949  4.07138  3.00386  3.88576  2.26556  2.89792  2.14500  2.22901  3.34458  5.47085  4.12267    189 - -
          2.68618  4.42225  2.77519  2.73123  3.46354  2.40513  3.72494  3.29354  2.67741  2.69355  4.24690  2.90347  2.73739  3.18146  2.89801  2.37887  2.77519  2.98518  4.58477  3.61503
          0.01974  4.33061  5.05296  0.61958  0.77255  0.48576  0.95510
    170   2.92054  4.31496  4.56804  3.98674  2.19712  4.09754  4.41340  1.80662  3.84613  1.61929  3.16856  4.14377  4.42181  4.01547  3.96795  3.40889  2.27991  2.23086  4.93475  3.75311    190 - -
          2.68618  4.42225  2.77519  2.73123  3.46354  2.40513  3.72494  3.29354  2.67741  2.69355  4.24690  2.90347  2.73739  3.18146  2.89801  2.37887  2.77519  2.98518  4.58477  3.61503
          0.01974  4.33061  5.05296  0.61958  0.77255  0.48576  0.95510
    171   2.12201  5.03556  2.28107  2.42368  4.40857  3.42018  3.70324  3.86225  2.47513  3.40029  4.17816  2.95550  3.86272  2.82706  2.30548  2.08371  2.93690  3.46360  5.57778  4.20003    191 - -
          2.68618  4.42225  2.77519  2.73123  3.46354  2.40513  3.72494  3.29354  2.67741  2.69355  4.24690  2.90347  2.73739  3.18146  2.89801  2.37887  2.77519  2.98518  4.58477  3.61503
          0.01974  4.33061  5.05296  0.61958  0.77255  0.48576  0.95510
    172   2.97656  5.54616  1.85509  1.35927  4.82960  3.40300  2.42368  4.35446  2.74295  3.83240  4.63555  2.85698  3.95850  2.97336  3.29612  2.88280  3.24046  3.91973  5.97174  4.49317    192 - -
          2.68618  4.42225  2.77519  2.73123  3.46354  2.40513  3.72494  3.29354  2.67741  2.69355  4.24690  2.90347  2.73739  3.18146  2.89801  2.37887  2.77519  2.98518  4.58477  3.61503
          0.01974  4.33061  5.05296  0.61958  0.77255  0.48576  0.95510
    173   2.57851  4.56661  3.28561  2.79108  4.01925  3.39428  3.90995  3.38263  2.78902  3.06923  3.91711  2.27330  3.90960  3.12217  3.20090  2.00152  2.17791  2.26446  5.36533  4.08616    193 - -
          2.68618  4.42225  2.77519  2.73123  3.46354  2.40513  3.72494  3.29354  2.67741  2.69355  4.24690  2.90347  2.73739  3.18146  2.89801  2.37887  2.77519  2.98518  4.58477  3.61503
          0.01974  4.33061  5.05296  0.61958  0.77255  0.48576  0.95510
    174   2.65513  4.53794  3.36806  2.81054  3.76766  3.54684  3.83904  2.28610  2.70529  2.81337  3.69013  3.24971  3.96427  3.08395  2.31626  2.22532  2.27170  2.84888  5.15052  3.89209    194 - -
          2.68618  4.42225  2.77519  2.73123  3.46354  2.40513  3.72494  3.29354  2.67741  2.69355  4.24690  2.90347  2.73739  3.18146  2.89801  2.37887  2.77519  2.98518  4.58477  3.61503
          0.01974  4.33061  5.05296  0.61958  0.77255  0.48576  0.95510
    175   3.33563  5.04038  4.10033  4.06814  5.15443  0.27765  5.13434  4.89106  4.30984  4.47598  5.47266  4.26710  4.44275  4.59852  4.47168  3.52422  3.85113  4.33025  6.10332  5.28015    195 - -
          2.68618  4.42225  2.77519  2.73123  3.46354  2.40513  3.72494  3.29354  2.67741  2.69355  4.24690  2.90347  2.73739  3.18146  2.89801  2.37887  2.77519  2.98518  4.58477  3.61503
          0.01974  4.33061  5.05296  0.61958  0.77255  0.48576  0.95510
    176   3.32968  4.58206  5.22676  4.70279  3.61322  4.77817  5.28452  1.48367  4.59824  1.53636  3.39426  4.88057  5.00428  4.76956  4.72518  4.15984  3.57492  1.12885  5.63540  4.49042    196 - -
          2.68618  4.42225  2.77519  2.73123  3.46354  2.40513  3.72494  3.29354  2.67741  2.69355  4.24690  2.90347  2.73739  3.18146  2.89801  2.37887  2.77519  2.98518  4.58477  3.61503
          0.01974  4.33061  5.05296  0.61958  0.77255  0.48576  0.95510
    177   3.65407  4.92996  5.21918  4.71880  1.99356  4.83178  4.77924  2.48459  4.56492  0.72747  3.04236  4.84629  4.98983  4.55793  4.59781  4.22008  3.87142  2.68706  4.91885  3.53341    197 - -
          2.68618  4.42225  2.77519  2.73123  3.46354  2.40513  3.72494  3.29354  2.67741  2.69355  4.24690  2.90347  2.73739  3.18146  2.89801  2.37887  2.77519  2.98518  4.58477  3.61503
          0.01974  4.33061  5.05296  0.61958  0.77255  0.48576  0.95510
    178   2.42475  4.36746  3.67155  3.35881  4.47506  3.15296  4.40988  3.85602  3.37170  3.57425  4.41281  3.50998  3.89676  3.68011  3.67963  1.27813  1.39121  3.33122  5.82459  4.60551    198 - -
          2.68618  4.42225  2.77519  2.73123  3.46354  2.40513  3.72494  3.29354  2.67741  2.69355  4.24690  2.90347  2.73739  3.18146  2.89801  2.37887  2.77519  2.98518  4.58477  3.61503
          0.01974  4.33061  5.05296  0.61958  0.77255  0.48576  0.95510
    179   3.19103  5.15853  3.08459  3.02882  4.60500  3.56489  4.40828  4.44522  3.36889  4.04242  5.01403  0.54906  4.24879  3.70296  3.72166  3.25333  3.60029  4.01719  5.85469  4.53672    199 - -
          2.68618  4.42225  2.77519  2.73123  3.46354  2.40513  3.72494  3.29354  2.67741  2.69355  4.24690  2.90347  2.73739  3.18146  2.89801  2.37887  2.77519  2.98518  4.58477  3.61503
          0.01974  4.33061  5.05296  0.61958  0.77255  0.48576  0.95510
    180   2.12356  4.39873  4.49791  3.97292  3.59168  4.10445  4.64172  2.10849  3.85918  1.79994  3.47436  4.18179  4.51012  4.11770  4.06772  3.45494  3.23020  1.22489  5.31952  4.12449    200 - -
          2.68618  4.42225  2.77519  2.73123  3.46354  2.40513  3.72494  3.29354  2.67741  2.69355  4.24690  2.90347  2.73739  3.18146  2.89801  2.37887  2.77519  2.98518  4.58477  3.61503
          0.01974  4.33061  5.05296  0.61958  0.77255  0.48576  0.95510
    181   3.32648  4.57678  5.22817  4.70796  3.64365  4.78439  5.30443  1.47097  4.60603  1.62890  3.42383  4.88669  5.01373  4.78799  4.73961  4.16838  3.57329  1.07228  5.66404  4.51038    201 - -
          2.68618  4.42225  2.77519  2.73123  3.46354  2.40513  3.72494  3.29354  2.67741  2.69355  4.24690  2.90347  2.73739  3.18146  2.89801  2.37887  2.77519  2.98518  4.58477  3.61503
          0.01974  4.33061  5.05296  0.61958  0.77255  0.48576  0.95510
    182   2.99465  5.21973  2.79424  2.57294  4.09431  3.51933  1.67609  4.07977  2.67946  3.59647  4.47030  1.59260  4.05537  3.09468  3.06848  2.97809  3.27066  3.71544  5.44471  3.94990    202 - -
          2.68618  4.42225  2.77519  2.73123  3.46354  2.40513  3.72494  3.29354  2.67741  2.69355  4.24690  2.90347  2.73739  3.18146  2.89801  2.37887  2.77519  2.98518  4.58477  3.61503
          0.01974  4.33061  5.05296  0.61958  0.77255  0.48576  0.95510
    183   2.03467  5.05278  2.89991  2.51106  4.47435  3.45167  3.77827  3.90550  1.96821  3.45768  4.26393  1.77151  3.93102  2.91827  2.90398  2.78005  3.04162  3.51933  5.63093  4.28411    203 - -
          2.68618  4.42225  2.77519  2.73123  3.46354  2.40513  3.72494  3.29354  2.67741  2.69355  4.24690  2.90347  2.73739  3.18146  2.89801  2.37887  2.77519  2.98518  4.58477  3.61503
          0.01974  4.33061  5.05296  0.61958  0.77255  0.48576  0.95510
    184   1.36757  4.36006  4.24382  3.84439  3.94325  3.58040  4.65035  2.47931  3.76491  2.75885  3.84670  3.93596  4.22378  4.04817  3.99664  3.01075  3.08898  1.32058  5.57456  4.36830    204 - -
          2.68618  4.42225  2.77519  2.73123  3.46354  2.40513  3.72494  3.29354  2.67741  2.69355  4.24690  2.90347  2.73739  3.18146  2.89801  2.37887  2.77519  2.98518  4.58477  3.61503
          0.01974  4.33061  5.05296  0.61958  0.77255  0.48576  0.95510
    185   3.32801  4.57944  5.22731  4.70503  3.62705  4.78077  5.29328  1.47784  4.60167  1.57797  3.40775  4.88315  5.00841  4.77782  4.73159  4.16347  3.57396  1.10245  5.64820  4.49927    205 - -
          2.68618  4.42225  2.77519  2.73123  3.46354  2.40513  3.72494  3.29354  2.67741  2.69355  4.24690  2.90347  2.73739  3.18146  2.89801  2.37887  2.77519  2.98518  4.58477  3.61503
          0.01974  4.33061  5.05296  0.61958  0.77255  0.48576  0.95510
    186   2.84658  4.34059  4.21936  3.67057  3.36172  3.93482  4.31107  1.85432  3.53994  1.40785  3.30813  3.91754  4.31691  3.80114  3.75269  2.32269  3.09881  2.26889  5.01319  3.81370    206 - -
          2.68618  4.42225  2.77519  2.73123  3.46354  2.40513  3.72494  3.29354  2.67741  2.69355  4.24690  2.90347  2.73739  3.18146  2.89801  2.37887  2.77519  2.98518  4.58477  3.61503
          0.01974  4.33061  5.05296  0.61958  0.77255  0.48576  0.95510
    187   2.88682  5.28455  2.94362  1.58849  4.64875  3.54261  3.70729  4.08831  2.29202  3.55617  4.34976  3.01937  3.96584  2.11478  2.06271  2.84673  3.10564  3.69463  5.66263  4.32640    207 - -
          2.68618  4.42225  2.77519  2.73123  3.46354  2.40513  3.72494  3.29354  2.67741  2.69355  4.24690  2.90347  2.73739  3.18146  2.89801  2.37887  2.77519  2.98518  4.58477  3.61503
          0.01974  4.33061  5.05296  0.61958  0.77255  0.48576  0.95510
    188   2.09181  4.27778  3.77873  3.21731  3.26438  3.68267  3.94182  2.76410  3.12798  2.48566  3.40417  3.53607  4.07433  3.41101  3.41034  2.95863  2.25962  2.55466  2.69921  2.52337    208 - -
          2.68618  4.42225  2.77519  2.73123  3.46354  2.40513  3.72494  3.29354  2.67741  2.69355  4.24690  2.90347  2.73739  3.18146  2.89801  2.37887  2.77519  2.98518  4.58477  3.61503
          0.01974  4.33061  5.05296  0.61958  0.77255  0.48576  0.95510
    189   2.06709  4.34316  3.65015  3.09303  3.46328  3.66167  2.62666  2.75987  3.00945  2.04850  3.45072  3.46320  4.05604  3.32312  3.32836  2.93092  2.91569  2.06506  4.94528  3.70856    209 - -
          2.68618  4.42225  2.77519  2.73123  3.46354  2.40513  3.72494  3.29354  2.67741  2.69355  4.24690  2.90347  2.73739  3.18146  2.89801  2.37887  2.77519  2.98518  4.58477  3.61503
          0.01974  4.33061  5.05296  0.61958  0.77255  0.48576  0.95510
    190   2.85180  5.14049  3.09025  2.57544  4.50471  3.56115  3.71425  3.91669  1.78791  3.43017  4.24046  3.07620  3.97169  1.78285  2.62184  2.84335  2.24031  3.55324  5.57135  4.26424    210 - -
          2.68618  4.42225  2.77519  2.73123  3.46354  2.40513  3.72494  3.29354  2.67741  2.69355  4.24690  2.90347  2.73739  3.18146  2.89801  2.37887  2.77519  2.98518  4.58477  3.61503
          0.01974  4.33061  5.05296  0.61958  0.77255  0.48576  0.95510
    191   2.77659  5.22115  2.84924  1.97390  4.56077  3.46931  3.68084  4.02212  1.94911  3.50980  4.28117  2.94395  3.89541  2.12671  2.81170  2.13407  3.00726  3.61283  5.64347  4.26263    211 - -
          2.68621  4.42228  2.77522  2.73081  3.46357  2.40516  3.72497  3.29357  2.67744  2.69358  4.24693  2.90349  2.73742  3.18149  2.89804  2.37890  2.77522  2.98521  4.58480  3.61506
          0.17354  1.87783  5.05296  0.25893  1.47787  0.48576  0.95510
    192   3.39907  4.78437  4.57354  4.12800  2.56427  4.35015  4.00232  2.90108  3.91508  1.25741  3.54357  4.19352  4.67531  4.10824  4.04554  3.70824  3.63123  2.88717  4.27076  1.36108    213 - -
          2.68618  4.42225  2.77519  2.73123  3.46354  2.40513  3.72494  3.29354  2.67741  2.69355  4.24690  2.90347  2.73739  3.18146  2.89801  2.37887  2.77519  2.98518  4.58477  3.61503
          0.01974  4.33061  5.05296  0.61958  0.77255  0.48576  0.95510
    193   1.99003  5.34408  1.50774  2.33658  4.75616  3.37912  3.87175  4.24305  2.79916  3.76867  4.57980  2.03268  3.95226  3.02250  3.34566  2.85482  3.20118  3.81044  5.93786  4.48896    214 - -
          2.68637  4.42244  2.77487  2.73092  3.46373  2.40532  3.72378  3.29373  2.67760  2.69374  4.24709  2.90366  2.73759  3.18166  2.89820  2.37906  2.77434  2.98538  4.58496  3.61401
          0.19151  1.78438  5.05296  1.54056  0.24113  0.48576  0.95510
    194   3.52623  4.82442  4.77183  4.35763  2.24705  4.42474  3.73278  3.26782  4.15863  1.74678  3.86978  4.19947  4.73771  4.20470  4.21010  3.76170  3.74601  3.16041  2.19707  1.21461    221 - -
          2.68618  4.42225  2.77519  2.73123  3.46354  2.40513  3.72494  3.29354  2.67741  2.69355  4.24690  2.90347  2.73739  3.18146  2.89801  2.37887  2.77519  2.98518  4.58477  3.61503
          0.01974  4.33061  5.05296  0.61958  0.77255  0.48576  0.95510
    195   2.72104  5.02086  2.97289  2.00816  2.70485  3.48717  3.68101  3.72968  2.00064  3.28481  4.08517  2.98978  3.89084  2.26088  2.84173  2.72154  2.94978  3.37688  5.47416  4.12037    222 - -
          2.68618  4.42225  2.77519  2.73123  3.46354  2.40513  3.72494  3.29354  2.67741  2.69355  4.24690  2.90347  2.73739  3.18146  2.89801  2.37887  2.77519  2.98518  4.58477  3.61503
          0.01974  4.33061  5.05296  0.61958  0.77255  0.48576  0.95510
    196   2.92022  4.67870  3.77354  3.40474  3.78288  3.67748  4.33743  3.10487  3.27824  1.82342  3.84466  3.72363  1.13624  3.68212  3.55495  3.13549  3.26883  2.95399  5.36244  4.08498    223 - -
          2.68618  4.42225  2.77519  2.73123  3.46354  2.40513  3.72494  3.29354  2.67741  2.69355  4.24690  2.90347  2.73739  3.18146  2.89801  2.37887  2.77519  2.98518  4.58477  3.61503
          0.01974  4.33061  5.05296  0.61958  0.77255  0.48576  0.95510
    197   3.71599  5.05578  4.92653  4.59182  3.38149  4.56085  5.10890  2.63035  4.35833  0.46396  3.30149  4.82577  4.93204  4.61143  4.44956  4.22449  3.99689  2.78213  5.40054  4.22219    224 - -
          2.68618  4.42225  2.77519  2.73123  3.46354  2.40513  3.72494  3.29354  2.67741  2.69355  4.24690  2.90347  2.73739  3.18146  2.89801  2.37887  2.77519  2.98518  4.58477  3.61503
          0.01974  4.33061  5.05296  0.61958  0.77255  0.48576  0.95510
    198   2.99455  4.55610  4.27802  3.81796  3.46107  3.97095  4.54660  2.50857  3.63332  0.97788  3.35606  4.05723  4.43181  3.95725  3.84385  3.36131  2.19217  2.45604  5.26454  4.07919    225 - -
          2.68618  4.42225  2.77519  2.73123  3.46354  2.40513  3.72494  3.29354  2.67741  2.69355  4.24690  2.90347  2.73739  3.18146  2.89801  2.37887  2.77519  2.98518  4.58477  3.61503
          0.01974  4.33061  5.05296  0.61958  0.77255  0.48576  0.95510
    199   3.29771  4.63721  4.72182  4.24520  1.33497  4.31092  3.90534  2.92050  4.08450  2.32673  2.21427  4.19241  4.62355  4.14760  4.14932  3.63684  3.52167  2.85695  4.13538  1.77208    226 - -
          2.68618  4.42225  2.77519  2.73123  3.46354  2.40513  3.72494  3.29354  2.67741  2.69355  4.24690  2.90347  2.73739  3.18146  2.89801  2.37887  2.77519  2.98518  4.58477  3.61503
          0.01974  4.33061  5.05296  0.61958  0.77255  0.48576  0.95510
    200   3.58580  4.85127  4.91128  4.51231  1.20406  4.51780  3.82138  3.11849  4.33987  1.68138  3.71055  4.31570  4.80626  4.31495  4.35153  3.86257  3.80381  3.08949  3.97979  1.65968    227 - -
          2.68618  4.42225  2.77519  2.73123  3.46354  2.40513  3.72494  3.29354  2.67741  2.69355  4.24690  2.90347  2.73739  3.18146  2.89801  2.37887  2.77519  2.98518  4.58477  3.61503
          0.01974  4.33061  5.05296  0.61958  0.77255  0.48576  0.95510
    201   2.17312  5.12308  2.81000  1.90470  4.44814  3.43747  3.70413  3.90263  2.47653  3.43328  4.21611  2.93681  2.60563  2.23357  2.95196  2.71510  2.98034  3.51167  5.60809  4.22281    228 - -
          2.68618  4.42225  2.77519  2.73123  3.46354  2.40513  3.72494  3.29354  2.67741  2.69355  4.24690  2.90347  2.73739  3.18146  2.89801  2.37887  2.77519  2.98518  4.58477  3.61503
          0.01974  4.33061  5.05296  0.61958  0.77255  0.48576  0.95510
    202   2.73766  5.19245  2.24168  2.36917  4.51971  3.44110  3.67472  3.98828  1.93727  3.48728  4.25315  2.91682  3.87048  2.22051  2.89364  2.70079  2.28146  3.57629  5.63453  4.23705    229 - -
          2.68618  4.42225  2.77519  2.73123  3.46354  2.40513  3.72494  3.29354  2.67741  2.69355  4.24690  2.90347  2.73739  3.18146  2.89801  2.37887  2.77519  2.98518  4.58477  3.61503
          0.01974  4.33061  5.05296  0.61958  0.77255  0.48576  0.95510
    203   3.33563  5.04038  4.10033  4.06814  5.15443  0.27765  5.13434  4.89106  4.30984  4.47598  5.47266  4.26710  4.44275  4.59852  4.47168  3.52422  3.85113  4.33025  6.10332  5.28015    230 - -
          2.68618  4.42225  2.77519  2.73123  3.46354  2.40513  3.72494  3.29354  2.67741  2.69355  4.24690  2.90347  2.73739  3.18146  2.89801  2.37887  2.77519  2.98518  4.58477  3.61503
          0.01974  4.33061  5.05296  0.61958  0.77255  0.48576  0.95510
    204   2.90164  2.40738  4.79388  4.33965  3.78762  3.97029  4.90721  2.10089  4.19006  2.52753  3.68387  4.34657  4.51596  4.43734  4.33257  3.39916  3.25270  0.90603  5.53152  4.31924    231 - -
          2.68618  4.42225  2.77519  2.73123  3.46354  2.40513  3.72494  3.29354  2.67741  2.69355  4.24690  2.90347  2.73739  3.18146  2.89801  2.37887  2.77519  2.98518  4.58477  3.61503
          0.01974  4.33061  5.05296  0.61958  0.77255  0.48576  0.95510
    205   3.33522  4.58944  5.23329  4.76035  3.80440  4.79786  5.46674  0.88078  4.66114  2.25073  3.57565  4.93999  5.07359  4.91083  4.83173  4.21693  3.60224  1.32702  5.86161  4.65838    232 - -
          2.68618  4.42225  2.77519  2.73123  3.46354  2.40513  3.72494  3.29354  2.67741  2.69355  4.24690  2.90347  2.73739  3.18146  2.89801  2.37887  2.77519  2.98518  4.58477  3.61503
          0.01974  4.33061  5.05296  0.61958  0.77255  0.48576  0.95510
    206   3.97530  5.27515  4.54940  4.38479  2.46740  4.39105  3.93368  3.93163  4.23291  3.26090  4.56006  4.33428  4.86310  4.42076  4.31195  4.05614  4.26914  3.82602  4.12122  0.44978    233 - -
          2.68618  4.42225  2.77519  2.73123  3.46354  2.40513  3.72494  3.29354  2.67741  2.69355  4.24690  2.90347  2.73739  3.18146  2.89801  2.37887  2.77519  2.98518  4.58477  3.61503
          0.01974  4.33061  5.05296  0.61958  0.77255  0.48576  0.95510
    207   3.65332  4.92921  5.21839  4.71821  1.98025  4.83041  4.77523  2.48567  4.56426  0.73162  3.04344  4.84437  4.98896  4.55713  4.59694  4.21848  3.87067  2.68770  4.91503  3.52763    234 - -
          2.68618  4.42225  2.77519  2.73123  3.46354  2.40513  3.72494  3.29354  2.67741  2.69355  4.24690  2.90347  2.73739  3.18146  2.89801  2.37887  2.77519  2.98518  4.58477  3.61503
          0.01974  4.33061  5.05296  0.61958  0.77255  0.48576  0.95510
    208   1.24877  4.32364  3.75777  3.40948  4.47037  1.87374  4.42975  3.85291  3.42931  3.56120  4.38318  3.52645  3.87633  3.70443  3.74161  2.57169  1.91050  3.31341  5.82032  4.62196    235 - -
          2.68618  4.42225  2.77519  2.73123  3.46354  2.40513  3.72494  3.29354  2.67741  2.69355  4.24690  2.90347  2.73739  3.18146  2.89801  2.37887  2.77519  2.98518  4.58477  3.61503
          0.01974  4.33061  5.05296  0.61958  0.77255  0.48576  0.95510
    209   1.98363  5.00572  1.92989  2.48548  4.55422  3.35588  3.89757  3.99554  2.78654  3.57789  4.39051  3.00461  1.86757  3.05595  3.28424  2.76733  3.07182  3.57269  5.77938  4.39910    236 - -
          2.68618  4.42225  2.77519  2.73123  3.46354  2.40513  3.72494  3.29354  2.67741  2.69355  4.24690  2.90347  2.73739  3.18146  2.89801  2.37887  2.77519  2.98518  4.58477  3.61503
          0.01974  4.33061  5.05296  0.61958  0.77255  0.48576  0.95510
    210   2.21262  5.19854  3.20170  2.60353  4.57738  3.60473  3.68201  3.98678  1.73526  3.46424  4.26415  3.09625  3.98345  2.16158  1.96042  2.85984  3.08374  3.61465  5.57078  4.27928    237 - -
          2.68618  4.42225  2.77519  2.73123  3.46354  2.40513  3.72494  3.29354  2.67741  2.69355  4.24690  2.90347  2.73739  3.18146  2.89801  2.37887  2.77519  2.98518  4.58477  3.61503
          0.01974  4.33061  5.05296  0.61958  0.77255  0.48576  0.95510
    211   2.91387  5.47806  1.92099  1.80842  4.78204  3.40326  2.39638  4.29174  2.66862  3.76741  4.55352  2.02862  3.93160  2.92252  3.21233  2.83051  3.17081  3.85358  5.90861  4.44313    238 - -
          2.68618  4.42225  2.77519  2.73123  3.46354  2.40513  3.72494  3.29354  2.67741  2.69355  4.24690  2.90347  2.73739  3.18146  2.89801  2.37887  2.77519  2.98518  4.58477  3.61503
          0.01974  4.33061  5.05296  0.61958  0.77255  0.48576  0.95510
    212   1.93658  4.39107  3.55975  3.04428  3.80590  3.42044  4.02394  3.12081  3.00085  2.14410  3.74857  3.38708  3.95387  3.31543  3.35663  1.99510  2.14402  2.83530  5.22598  3.98927    239 - -
          2.68618  4.42225  2.77519  2.73123  3.46354  2.40513  3.72494  3.29354  2.67741  2.69355  4.24690  2.90347  2.73739  3.18146  2.89801  2.37887  2.77519  2.98518  4.58477  3.61503
          0.01974  4.33061  5.05296  0.61958  0.77255  0.48576  0.95510
    213   2.76201  5.24817  2.17485  1.92694  4.57501  3.42821  3.69154  4.05433  2.46429  3.54483  4.30921  2.89780  2.59729  2.80596  2.20532  2.71526  3.00155  3.63226  5.68801  4.27453    240 - -
          2.68618  4.42225  2.77519  2.73123  3.46354  2.40513  3.72494  3.29354  2.67741  2.69355  4.24690  2.90347  2.73739  3.18146  2.89801  2.37887  2.77519  2.98518  4.58477  3.61503
          0.01974  4.33061  5.05296  0.61958  0.77255  0.48576  0.95510
    214   2.68860  4.37276  3.60714  3.05124  2.41755  3.67251  3.92540  2.22142  2.98340  2.48371  3.43857  3.43727  2.66560  2.47264  3.31401  2.93196  2.92317  2.61111  4.91626  3.65757    241 - -
          2.68618  4.42225  2.77519  2.73123  3.46354  2.40513  3.72494  3.29354  2.67741  2.69355  4.24690  2.90347  2.73739  3.18146  2.89801  2.37887  2.77519  2.98518  4.58477  3.61503
          0.01974  4.33061  5.05296  0.61958  0.77255  0.48576  0.95510
    215   2.73735  4.76053  3.07286  2.01667  3.98865  3.52985  3.83173  2.34811  2.67568  2.98701  3.88040  3.13829  2.09211  3.03018  3.09554  2.82377  2.98729  2.99920  5.34356  4.04199    242 - -
          2.68618  4.42225  2.77519  2.73123  3.46354  2.40513  3.72494  3.29354  2.67741  2.69355  4.24690  2.90347  2.73739  3.18146  2.89801  2.37887  2.77519  2.98518  4.58477  3.61503
          0.01974  4.33061  5.05296  0.61958  0.77255  0.48576  0.95510
    216   2.72286  4.80321  3.00185  1.72323  2.51624  3.49373  3.78882  3.43979  2.66462  3.07635  3.93702  3.08727  3.94092  2.99365  3.10809  2.13563  2.97563  3.14509  5.29158  3.92749    243 - -
          2.68618  4.42225  2.77519  2.73123  3.46354  2.40513  3.72494  3.29354  2.67741  2.69355  4.24690  2.90347  2.73739  3.18146  2.89801  2.37887  2.77519  2.98518  4.58477  3.61503
          0.01974  4.33061  5.05296  0.61958  0.77255  0.48576  0.95510
    217   2.76684  4.74126  3.48587  2.98949  4.28627  3.49899  3.97744  3.63554  2.57204  3.28196  4.17145  3.36228  4.03553  3.17509  2.01197  2.88196  1.23604  3.30054  5.52381  4.28592    244 - -
          2.68618  4.42225  2.77519  2.73123  3.46354  2.40513  3.72494  3.29354  2.67741  2.69355  4.24690  2.90347  2.73739  3.18146  2.89801  2.37887  2.77519  2.98518  4.58477  3.61503
          0.01974  4.33061  5.05296  0.61958  0.77255  0.48576  0.95510
    218   2.93496  5.51875  1.90406  1.75374  4.82788  3.40049  3.80213  4.34024  2.68946  3.80850  4.59604  2.09984  3.93835  2.04636  3.23876  2.84506  3.19417  3.89537  5.94721  4.47353    245 - -
          2.68618  4.42225  2.77519  2.73123  3.46354  2.40513  3.72494  3.29354  2.67741  2.69355  4.24690  2.90347  2.73739  3.18146  2.89801  2.37887  2.77519  2.98518  4.58477  3.61503
          0.01974  4.33061  5.05296  0.61958  0.77255  0.48576  0.95510
    219   2.02510  5.46229  1.83759  1.44960  4.78604  3.39733  3.83627  4.27403  2.75206  3.78089  4.58674  2.86903  3.95201  2.97946  3.30552  2.86600  3.21434  3.84920  5.94416  4.48083    246 - -
          2.68637  4.42244  2.77486  2.73142  3.46373  2.40531  3.72513  3.29291  2.67716  2.69325  4.24708  2.90365  2.73708  3.18092  2.89819  2.37905  2.77538  2.98537  4.58496  3.61522
          0.38116  1.16944  5.05296  1.02026  0.44707  0.48576  0.95510
    220   2.67396  4.90065  2.38312  2.48417  4.16594  3.47116  3.69845  2.64041  2.48267  3.17891  3.99019  3.00531  3.87913  2.84438  2.30229  2.13475  2.91101  3.24558  5.41132  4.06943    250 - -
          2.68618  4.42225  2.77519  2.73123  3.46354  2.40513  3.72494  3.29354  2.67741  2.69355  4.24690  2.90347  2.73739  3.18146  2.89801  2.37887  2.77519  2.98518  4.58477  3.61503
          0.01974  4.33061  5.05296  0.61958  0.77255  0.48576  0.95510
    221   2.87035  4.41565  4.00988  3.46275  3.52771  3.94530  4.26856  1.87104  3.32814  2.35176  3.44605  3.79927  4.31435  2.35564  3.60535  3.24134  3.11313  1.44677  5.14493  3.93040    251 - -
          2.68618  4.42225  2.77519  2.73123  3.46354  2.40513  3.72494  3.29354  2.67741  2.69355  4.24690  2.90347  2.73739  3.18146  2.89801  2.37887  2.77519  2.98518  4.58477  3.61503
          0.01974  4.33061  5.05296  0.61958  0.77255  0.48576  0.95510
    222   2.91624  4.29242  4.63315  4.05917  3.25547  4.11268  4.42615  1.71112  3.89324  2.14029  3.27148  4.18043  4.44868  4.08167  4.00327  3.43369  3.15395  1.38291  2.67619  3.69056    252 - -
          2.68618  4.42225  2.77519  2.73123  3.46354  2.40513  3.72494  3.29354  2.67741  2.69355  4.24690  2.90347  2.73739  3.18146  2.89801  2.37887  2.77519  2.98518  4.58477  3.61503
          0.01974  4.33061  5.05296  0.61958  0.77255  0.48576  0.95510
    223   2.16928  5.35321  1.98928  1.79523  4.66871  3.41138  3.74625  4.15857  2.58137  3.64844  4.42476  2.87492  3.90379  2.17657  3.10407  2.77302  3.08589  3.73179  5.79732  4.35840    253 - -
          2.68618  4.42225  2.77519  2.73123  3.46354  2.40513  3.72494  3.29354  2.67741  2.69355  4.24690  2.90347  2.73739  3.18146  2.89801  2.37887  2.77519  2.98518  4.58477  3.61503
          0.01974  4.33061  5.05296  0.61958  0.77255  0.48576  0.95510
    224   2.13156  5.17164  2.67696  1.82726  4.56014  2.39080  3.78014  4.02654  2.61645  3.55752  4.34833  2.14858  3.90508  2.91588  3.11905  2.75961  3.05564  3.61535  5.73361  4.32921    254 - -
          2.68618  4.42225  2.77519  2.73123  3.46354  2.40513  3.72494  3.29354  2.67741  2.69355  4.24690  2.90347  2.73739  3.18146  2.89801  2.37887  2.77519  2.98518  4.58477  3.61503
          0.01974  4.33061  5.05296  0.61958  0.77255  0.48576  0.95510
    225   3.41164  4.73447  4.94533  4.59789  3.73026  4.53352  5.26587  0.64098  4.43763  2.24576  3.61839  4.78466  4.94251  4.75312  4.58615  4.09569  3.71099  1.96906  5.69911  4.46347    255 - -
          2.68618  4.42225  2.77519  2.73123  3.46354  2.40513  3.72494  3.29354  2.67741  2.69355  4.24690  2.90347  2.73739  3.18146  2.89801  2.37887  2.77519  2.98518  4.58477  3.61503
          0.01974  4.33061  5.05296  0.61958  0.77255  0.48576  0.95510
    226   2.67944  4.76059  3.14019  2.60300  3.98707  3.50976  3.74161  3.40362  2.04818  3.03492  3.87374  3.09610  3.91652  2.92234  2.94850  2.20907  2.31431  3.10473  5.29089  2.62578    256 - -
          2.68618  4.42225  2.77519  2.73123  3.46354  2.40513  3.72494  3.29354  2.67741  2.69355  4.24690  2.90347  2.73739  3.18146  2.89801  2.37887  2.77519  2.98518  4.58477  3.61503
          0.01974  4.33061  5.05296  0.61958  0.77255  0.48576  0.95510
    227   2.76459  4.92707  2.97108  2.65224  4.45691  3.40812  3.91098  3.95612  2.64781  3.51951  4.35542  3.12554  3.96443  1.60474  3.02789  1.57247  3.08641  3.54676  5.67128  4.32892    257 - -
          2.68618  4.42225  2.77519  2.73123  3.46354  2.40513  3.72494  3.29354  2.67741  2.69355  4.24690  2.90347  2.73739  3.18146  2.89801  2.37887  2.77519  2.98518  4.58477  3.61503
          0.01974  4.33061  5.05296  0.61958  0.77255  0.48576  0.95510
    228   2.80815  5.01599  3.08855  1.66331  4.27130  3.55874  3.72698  3.66915  2.37250  2.34211  4.08187  3.08194  3.96220  2.87290  2.15543  2.82530  3.03112  3.35522  5.46350  4.15074    258 - -
          2.68618  4.42225  2.77519  2.73123  3.46354  2.40513  3.72494  3.29354  2.67741  2.69355  4.24690  2.90347  2.73739  3.18146  2.89801  2.37887  2.77519  2.98518  4.58477  3.61503
          0.01974  4.33061  5.05296  0.61958  0.77255  0.48576  0.95510
    229   3.04815  2.32612  4.71656  4.20879  3.37046  4.09279  4.68179  2.41030  4.00290  0.94934  3.29968  4.31782  4.52914  4.22762  4.12614  3.49984  3.34595  2.35875  5.18716  3.99587    259 - -
          2.68618  4.42225  2.77519  2.73123  3.46354  2.40513  3.72494  3.29354  2.67741  2.69355  4.24690  2.90347  2.73739  3.18146  2.89801  2.37887  2.77519  2.98518  4.58477  3.61503
          0.01974  4.33061  5.05296  0.61958  0.77255  0.48576  0.95510
    230   1.95821  4.80110  3.08867  2.68742  4.41610  1.80050  3.89892  3.82946  1.90548  3.42642  4.24334  3.14249  3.92423  3.06246  3.03525  2.73510  2.99604  3.42121  5.62973  4.32366    260 - -
          2.68618  4.42225  2.77519  2.73123  3.46354  2.40513  3.72494  3.29354  2.67741  2.69355  4.24690  2.90347  2.73739  3.18146  2.89801  2.37887  2.77519  2.98518  4.58477  3.61503
          0.01974  4.33061  5.05296  0.61958  0.77255  0.48576  0.95510
    231   2.86576  5.32563  2.02014  2.35704  4.68182  2.31232  3.77929  4.16272  1.56670  3.65999  4.44956  2.91445  3.93109  2.91045  3.07088  2.81152  3.12231  3.74180  5.80421  4.38770    261 - -
          2.68618  4.42225  2.77519  2.73123  3.46354  2.40513  3.72494  3.29354  2.67741  2.69355  4.24690  2.90347  2.73739  3.18146  2.89801  2.37887  2.77519  2.98518  4.58477  3.61503
          0.01974  4.33061  5.05296  0.61958  0.77255  0.48576  0.95510
    232   2.87710  5.20204  3.05686  2.56402  4.58961  3.56065  3.71579  4.01564  1.47907  3.50230  4.30527  3.06781  3.97817  2.11583  2.60571  2.17580  3.09916  3.63519  5.61665  4.30499    262 - -
          2.68618  4.42225  2.77519  2.73123  3.46354  2.40513  3.72494  3.29354  2.67741  2.69355  4.24690  2.90347  2.73739  3.18146  2.89801  2.37887  2.77519  2.98518  4.58477  3.61503
          0.01974  4.33061  5.05296  0.61958  0.77255  0.48576  0.95510
    233   3.44343  4.71813  5.24287  4.67568  3.27998  4.78138  5.12878  1.28099  4.53649  1.28104  2.09324  4.87025  4.94518  4.59031  4.59706  4.14179  3.66573  2.22032  5.36632  4.31856    263 - -
          2.68618  4.42225  2.77519  2.73123  3.46354  2.40513  3.72494  3.29354  2.67741  2.69355  4.24690  2.90347  2.73739  3.18146  2.89801  2.37887  2.77519  2.98518  4.58477  3.61503
          0.01974  4.33061  5.05296  0.61958  0.77255  0.48576  0.95510
    234   2.73211  5.05325  3.00479  2.49294  4.42934  2.53258  3.69989  3.86944  2.37665  3.39631  4.18383  3.00928  3.89949  2.14133  2.15960  2.16463  2.97395  3.48306  5.55702  4.21132    264 - -
          2.68618  4.42225  2.77519  2.73123  3.46354  2.40513  3.72494  3.29354  2.67741  2.69355  4.24690  2.90347  2.73739  3.18146  2.89801  2.37887  2.77519  2.98518  4.58477  3.61503
          0.01974  4.33061  5.05296  0.61958  0.77255  0.48576  0.95510
    235   2.12511  4.78320  2.33120  2.56395  4.09424  3.44810  3.78017  3.48219  2.62393  2.32556  3.95915  3.06461  3.90017  2.95317  3.07929  2.08738  2.92500  3.16195  5.39511  4.07226    265 - -
          2.68618  4.42225  2.77519  2.73123  3.46354  2.40513  3.72494  3.29354  2.67741  2.69355  4.24690  2.90347  2.73739  3.18146  2.89801  2.37887  2.77519  2.98518  4.58477  3.61503
          0.01974  4.33061  5.05296  0.61958  0.77255  0.48576  0.95510
    236   2.62845  4.74676  3.19540  2.74372  4.42239  2.28548  3.91172  3.85973  2.63881  3.44143  4.24932  3.17548  3.91174  3.07378  2.10736  1.55556  2.96748  3.42834  5.62811  4.32933    266 - -
          2.68618  4.42225  2.77519  2.73123  3.46354  2.40513  3.72494  3.29354  2.67741  2.69355  4.24690  2.90347  2.73739  3.18146  2.89801  2.37887  2.77519  2.98518  4.58477  3.61503
          0.01974  4.33061  5.05296  0.61958  0.77255  0.48576  0.95510
    237   2.88352  5.35185  2.00459  2.34424  4.59715  3.43556  1.87393  4.13942  2.59007  3.63776  4.43527  2.90558  3.93622  2.11786  3.08088  2.82356  3.13287  3.73284  5.75908  4.32302    267 - -
          2.68618  4.42225  2.77519  2.73123  3.46354  2.40513  3.72494  3.29354  2.67741  2.69355  4.24690  2.90347  2.73739  3.18146  2.89801  2.37887  2.77519  2.98518  4.58477  3.61503
          0.01974  4.33061  5.05296  0.61958  0.77255  0.48576  0.95510
    238   2.66258  4.75235  3.08786  2.03561  4.03260  3.47833  3.77063  3.38326  2.60234  3.05590  3.89860  3.08621  2.71189  2.94829  3.04412  2.73250  2.24914  2.37312  5.34407  4.03291    268 - -
          2.68618  4.42225  2.77519  2.73123  3.46354  2.40513  3.72494  3.29354  2.67741  2.69355  4.24690  2.90347  2.73739  3.18146  2.89801  2.37887  2.77519  2.98518  4.58477  3.61503
          0.01974  4.33061  5.05296  0.61958  0.77255  0.48576  0.95510
    239   2.44257  4.40747  3.53702  3.35302  4.72052  1.34526  4.51529  4.21479  3.53128  3.87013  4.67454  3.50724  3.90325  3.78672  3.84458  1.21429  2.95686  3.55442  6.02524  4.81459    269 - -
          2.68618  4.42225  2.77519  2.73123  3.46354  2.40513  3.72494  3.29354  2.67741  2.69355  4.24690  2.90347  2.73739  3.18146  2.89801  2.37887  2.77519  2.98518  4.58477  3.61503
          0.01974  4.33061  5.05296  0.61958  0.77255  0.48576  0.95510
    240   3.56665  4.83685  4.90532  4.49985  1.24151  4.50793  3.83327  3.09507  4.32799  1.63174  3.68672  4.31388  4.79655  4.30811  4.34221  3.85159  3.78493  3.06808  3.99497  1.67343    270 - -
          2.68618  4.42225  2.77519  2.73123  3.46354  2.40513  3.72494  3.29354  2.67741  2.69355  4.24690  2.90347  2.73739  3.18146  2.89801  2.37887  2.77519  2.98518  4.58477  3.61503
          0.01974  4.33061  5.05296  0.61958  0.77255  0.48576  0.95510
    241   2.72668  5.06986  2.85236  2.44470  4.49224  2.39848  3.74348  3.94950  1.99868  3.47752  4.26056  2.26669  3.88933  2.87163  2.95810  2.04903  2.99077  3.53902  5.64356  4.26932    271 - -
          2.68618  4.42225  2.77519  2.73123  3.46354  2.40513  3.72494  3.29354  2.67741  2.69355  4.24690  2.90347  2.73739  3.18146  2.89801  2.37887  2.77519  2.98518  4.58477  3.61503
          0.01974  4.33061  5.05296  0.61958  0.77255  0.48576  0.95510
    242   2.99400  5.29434  2.03558  2.56551  4.66010  3.54510  3.85496  4.14794  2.51425  3.65224  4.48565  3.08924  4.03933  3.00214  1.19719  2.96443  3.24362  3.76631  5.74056  4.41048    272 - -
          2.68618  4.42225  2.77519  2.73123  3.46354  2.40513  3.72494  3.29354  2.67741  2.69355  4.24690  2.90347  2.73739  3.18146  2.89801  2.37887  2.77519  2.98518  4.58477  3.61503
          0.38116  4.33061  1.19148  0.61958  0.77255  0.48576  0.95510
    243   2.65614  4.36004  3.62147  3.18227  3.54378  3.54005  4.10763  1.79809  3.08590  2.39810  3.51103  3.51300  2.11316  3.44532  3.38432  2.91981  2.97058  2.36312  5.13233  3.88042    273 - -
          2.68618  4.42225  2.77519  2.73123  3.46354  2.40513  3.72494  3.29354  2.67741  2.69355  4.24690  2.90347  2.73739  3.18146  2.89801  2.37887  2.77519  2.98518  4.58477  3.61503
          0.02822  3.97767  4.70002  0.61958  0.77255  0.84299  0.56286
    244   2.94280  5.50317  1.54116  1.43077  4.78944  3.21785  3.76172  4.30468  2.77693  3.81137  4.66727  2.68367  3.83902  2.92899  3.36911  2.82703  3.23136  3.88160  5.96292  4.46373    274 - -
          2.68618  4.42225  2.77519  2.73123  3.46354  2.40513  3.72494  3.29354  2.67741  2.69355  4.24690  2.90347  2.73739  3.18146  2.89801  2.37887  2.77519  2.98518  4.58477  3.61503
          0.02822  3.97767  4.70002  0.61958  0.77255  0.84299  0.56286
    245   2.92167  5.12954  3.02721  2.57301  4.49903  3.52148  3.62369  3.90784  1.49230  3.38442  4.24417  3.04221  3.94636  1.94181  2.31364  2.90560  3.12564  3.57249  5.47636  4.22372    275 - -
          2.68618  4.42225  2.77519  2.73123  3.46354  2.40513  3.72494  3.29354  2.67741  2.69355  4.24690  2.90347  2.73739  3.18146  2.89801  2.37887  2.77519  2.98518  4.58477  3.61503
          0.02822  3.97767  4.70002  0.61958  0.77255  0.84299  0.56286
    246   3.27450  4.70607  4.35807  3.99926  3.17808  4.11511  4.62204  2.38881  3.76596  0.75578  3.16974  4.26450  4.53294  4.10909  3.92448  3.69950  3.56428  2.45329  5.09465  3.84197    276 - -
          2.68618  4.42225  2.77519  2.73123  3.46354  2.40513  3.72494  3.29354  2.67741  2.69355  4.24690  2.90347  2.73739  3.18146  2.89801  2.37887  2.77519  2.98518  4.58477  3.61503
          0.02822  3.97767  4.70002  0.61958  0.77255  0.84299  0.56286
    247   2.92133  5.06295  3.21166  2.66748  4.41154  3.55972  3.62497  3.84088  2.01726  3.31788  4.19110  3.10929  3.96559  1.82986  1.68262  2.92608  3.12209  3.52086  5.41131  4.17427    277 - -
          2.68618  4.42225  2.77519  2.73123  3.46354  2.40513  3.72494  3.29354  2.67741  2.69355  4.24690  2.90347  2.73739  3.18146  2.89801  2.37887  2.77519  2.98518  4.58477  3.61503
          0.02822  3.97767  4.70002  0.61958  0.77255  0.84299  0.56286
    248   2.67587  4.80086  2.94886  2.56363  4.29443  3.33628  3.71806  3.71345  1.64221  3.29607  4.14334  3.02238  3.85119  2.88378  2.65187  1.92225  2.96702  3.34526  5.45752  4.16456    278 - -
          2.68618  4.42225  2.77519  2.73123  3.46354  2.40513  3.72494  3.29354  2.67741  2.69355  4.24690  2.90347  2.73739  3.18146  2.89801  2.37887  2.77519  2.98518  4.58477  3.61503
          0.02822  3.97767  4.70002  0.61958  0.77255  0.84299  0.56286
    249   2.83487  4.72550  3.09570  2.77026  2.93463  3.53545  3.65113  3.37486  2.78829  2.95653  3.92789  2.04646  4.01132  3.15051  3.14104  2.91406  3.10243  3.12181  4.49967  1.82590    279 - -
          2.68618  4.42225  2.77519  2.73123  3.46354  2.40513  3.72494  3.29354  2.67741  2.69355  4.24690  2.90347  2.73739  3.18146  2.89801  2.37887  2.77519  2.98518  4.58477  3.61503
          0.02822  3.97767  4.70002  0.61958  0.77255  0.84299  0.56286
    250   3.11301  4.47278  4.61719  4.10699  1.94216  4.28132  4.41635  1.48941  3.97807  1.73808  3.08723  4.27682  4.57028  4.13199  4.11728  3.63535  3.35455  2.10679  4.76338  3.36031    280 - -
          2.68618  4.42225  2.77519  2.73123  3.46354  2.40513  3.72494  3.29354  2.67741  2.69355  4.24690  2.90347  2.73739  3.18146  2.89801  2.37887  2.77519  2.98518  4.58477  3.61503
          0.02822  3.97767  4.70002  0.61958  0.77255  0.84299  0.56286
    251   2.62592  4.75139  2.82150  2.51171  4.21032  3.27114  3.75529  3.69813  2.49440  3.28351  4.13897  2.98268  3.82187  1.88770  2.86247  1.89124  2.94089  3.32192  5.45667  4.11995    281 - -
          2.68618  4.42225  2.77519  2.73123  3.46354  2.40513  3.72494  3.29354  2.67741  2.69355  4.24690  2.90347  2.73739  3.18146  2.89801  2.37887  2.77519  2.98518  4.58477  3.61503
          0.02822  3.97767  4.70002  0.61958  0.77255  0.84299  0.56286
    252   3.07110  4.40029  4.73890  4.24442  3.54327  4.39299  4.96752  1.33464  4.12902  2.05177  3.35505  4.46951  4.71667  4.39939  4.33329  3.78011  3.33985  1.18595  5.50172  4.29410    282 - -
          2.68618  4.42225  2.77519  2.73123  3.46354  2.40513  3.72494  3.29354  2.67741  2.69355  4.24690  2.90347  2.73739  3.18146  2.89801  2.37887  2.77519  2.98518  4.58477  3.61503
          0.02822  3.97767  4.70002  0.61958  0.77255  0.84299  0.56286
    253   2.68544  4.56357  3.24314  2.80406  3.72072  3.48869  3.85346  2.91269  2.63065  2.64846  3.68560  3.23175  3.95848  2.00201  2.95507  2.83548  2.96191  1.95595  5.18259  3.89030    283 - -
          2.68618  4.42225  2.77519  2.73123  3.46354  2.40513  3.72494  3.29354  2.67741  2.69355  4.24690  2.90347  2.73739  3.18146  2.89801  2.37887  2.77519  2.98518  4.58477  3.61503
          0.02822  3.97767  4.70002  0.61958  0.77255  0.31361  1.31232
    254   3.09674  5.41586  1.24178  2.46189  5.01314  1.40260  4.11782  4.56949  3.18647  4.09693  4.96454  3.02071  4.07116  3.31029  3.76435  3.04671  3.45004  4.09161  6.17937  4.76901    284 - -
          2.68618  4.42225  2.77519  2.73123  3.46354  2.40513  3.72494  3.29354  2.67741  2.69355  4.24690  2.90347  2.73739  3.18146  2.89801  2.37887  2.77519  2.98518  4.58477  3.61503
          0.01974  4.33061  5.05296  0.61958  0.77255  0.48576  0.95510
    255   1.66636  4.33559  3.69033  3.40624  4.64054  1.38847  4.48419  4.08478  3.49181  3.75013  4.54544  3.51567  3.86546  3.74824  3.80836  1.64614  2.88325  3.44962  5.96083  4.76326    285 - -
          2.68618  4.42225  2.77519  2.73123  3.46354  2.40513  3.72494  3.29354  2.67741  2.69355  4.24690  2.90347  2.73739  3.18146  2.89801  2.37887  2.77519  2.98518  4.58477  3.61503
          0.01974  4.33061  5.05296  0.61958  0.77255  0.48576  0.95510
    256   3.17960  5.38733  3.34416  2.82029  4.83083  3.75509  3.77149  4.21419  1.01853  3.63389  4.49406  3.26401  4.15580  2.06575  2.33284  3.15041  3.36020  3.87161  5.66837  4.46039    286 - -
          2.68618  4.42225  2.77519  2.73123  3.46354  2.40513  3.72494  3.29354  2.67741  2.69355  4.24690  2.90347  2.73739  3.18146  2.89801  2.37887  2.77519  2.98518  4.58477  3.61503
          0.01974  4.33061  5.05296  0.61958  0.77255  0.48576  0.95510
    257   3.33563  5.04038  4.10033  4.06814  5.15443  0.27765  5.13434  4.89106  4.30984  4.47598  5.47266  4.26710  4.44275  4.59852  4.47168  3.52422  3.85113  4.33025  6.10332  5.28015    287 - -
          2.68618  4.42225  2.77519  2.73123  3.46354  2.40513  3.72494  3.29354  2.67741  2.69355  4.24690  2.90347  2.73739  3.18146  2.89801  2.37887  2.77519  2.98518  4.58477  3.61503
          0.01974  4.33061  5.05296  0.61958  0.77255  0.48576  0.95510
    258   3.63856  4.93101  5.24352  4.68831  3.16627  4.89173  5.16865  2.37488  4.49216  0.71682  1.95833  4.94635  5.01112  4.55515  4.55953  4.27274  3.85342  2.59158  5.33955  4.31058    288 - -
          2.68618  4.42225  2.77519  2.73123  3.46354  2.40513  3.72494  3.29354  2.67741  2.69355  4.24690  2.90347  2.73739  3.18146  2.89801  2.37887  2.77519  2.98518  4.58477  3.61503
          0.01974  4.33061  5.05296  0.61958  0.77255  0.48576  0.95510
    259   2.96417  4.70406  3.67283  3.13611  2.02142  3.84265  3.76121  3.22617  1.67559  2.81621  3.79676  3.49861  4.21496  3.34194  3.28384  3.11099  3.19065  3.01736  4.46379  2.11922    289 - -
          2.68618  4.42225  2.77519  2.73123  3.46354  2.40513  3.72494  3.29354  2.67741  2.69355  4.24690  2.90347  2.73739  3.18146  2.89801  2.37887  2.77519  2.98518  4.58477  3.61503
          0.01974  4.33061  5.05296  0.61958  0.77255  0.48576  0.95510
    260   2.67312  4.38394  3.64877  3.13181  3.39783  3.60332  3.96474  2.90581  3.06754  2.65346  3.58065  3.47464  4.05603  3.37470  3.38734  1.72913  2.94915  2.07355  4.90064  2.40408    290 - -
          2.68618  4.42225  2.77519  2.73123  3.46354  2.40513  3.72494  3.29354  2.67741  2.69355  4.24690  2.90347  2.73739  3.18146  2.89801  2.37887  2.77519  2.98518  4.58477  3.61503
          0.01974  4.33061  5.05296  0.61958  0.77255  0.48576  0.95510
    261   2.01592  4.28593  3.84158  3.30120  3.53158  3.61702  4.10620  2.66940  3.22610  2.01081  3.49840  3.59423  4.08199  3.50941  3.51480  2.20494  2.92643  1.87912  5.03376  3.82073    291 - -
          2.68618  4.42225  2.77519  2.73123  3.46354  2.40513  3.72494  3.29354  2.67741  2.69355  4.24690  2.90347  2.73739  3.18146  2.89801  2.37887  2.77519  2.98518  4.58477  3.61503
          0.01974  4.33061  5.05296  0.61958  0.77255  0.48576  0.95510
    262   2.90778  5.37344  2.53882  1.40910  4.71671  3.41186  3.81671  4.20462  2.67593  3.71040  4.51263  2.12811  2.46951  2.95728  3.18724  2.84559  3.17352  3.78585  5.86587  4.43139    292 - -
          2.68618  4.42225  2.77519  2.73123  3.46354  2.40513  3.72494  3.29354  2.67741  2.69355  4.24690  2.90347  2.73739  3.18146  2.89801  2.37887  2.77519  2.98518  4.58477  3.61503
          0.01974  4.33061  5.05296  0.61958  0.77255  0.48576  0.95510
    263   2.80242  5.12144  2.83156  1.60407  4.27148  3.48457  3.72550  3.83610  2.49374  3.37960  4.19545  2.97977  3.92799  2.21292  2.93639  2.78688  3.03822  3.48150  5.50504  2.60298    293 - -
          2.68618  4.42225  2.77519  2.73123  3.46354  2.40513  3.72494  3.29354  2.67741  2.69355  4.24690  2.90347  2.73739  3.18146  2.89801  2.37887  2.77519  2.98518  4.58477  3.61503
          0.01974  4.33061  5.05296  0.61958  0.77255  0.48576  0.95510
    264   2.61671  4.56183  3.28132  2.76425  3.84059  3.46920  3.84996  3.25304  2.74793  2.92387  3.78352  3.20740  2.65860  3.08290  3.15469  2.08277  2.23709  2.96399  5.21595  2.58437    294 - -
          2.68618  4.42225  2.77519  2.73123  3.46354  2.40513  3.72494  3.29354  2.67741  2.69355  4.24690  2.90347  2.73739  3.18146  2.89801  2.37887  2.77519  2.98518  4.58477  3.61503
          0.01974  4.33061  5.05296  0.61958  0.77255  0.48576  0.95510
    265   2.72082  4.96517  2.24538  2.45353  2.61169  3.45009  3.73776  3.67228  2.57707  3.26135  4.07739  2.26032  3.89744  2.89569  3.05761  2.16735  2.96888  3.33033  5.45731  4.08024    295 - -
          2.68618  4.42225  2.77519  2.73123  3.46354  2.40513  3.72494  3.29354  2.67741  2.69355  4.24690  2.90347  2.73739  3.18146  2.89801  2.37887  2.77519  2.98518  4.58477  3.61503
          0.01974  4.33061  5.05296  0.61958  0.77255  0.48576  0.95510
    266   2.88000  4.49540  3.78252  2.32965  1.77251  3.86141  4.03655  2.74661  3.22107  1.79095  3.40292  3.63940  4.23163  3.50974  3.51927  3.15153  3.11342  2.63147  4.81152  3.43559    296 - -
          2.68618  4.42225  2.77519  2.73123  3.46354  2.40513  3.72494  3.29354  2.67741  2.69355  4.24690  2.90347  2.73739  3.18146  2.89801  2.37887  2.77519  2.98518  4.58477  3.61503
          0.01974  4.33061  5.05296  0.61958  0.77255  0.48576  0.95510
    267   3.64158  4.92548  5.05516  4.62407  1.02519  4.68653  4.33245  2.66833  4.45658  1.40172  3.28275  4.61528  4.92642  4.47325  4.49584  4.07878  3.87064  2.79383  4.48850  2.90633    297 - -
          2.68618  4.42225  2.77519  2.73123  3.46354  2.40513  3.72494  3.29354  2.67741  2.69355  4.24690  2.90347  2.73739  3.18146  2.89801  2.37887  2.77519  2.98518  4.58477  3.61503
          0.01974  4.33061  5.05296  0.61958  0.77255  0.48576  0.95510
    268   3.64027  4.89569  4.90740  4.52602  1.57329  4.53833  3.77725  3.20752  4.35486  1.75998  3.80341  4.30650  4.82890  4.32154  4.36642  3.88491  3.85761  3.16433  3.92922  1.17618    298 - -
          2.68618  4.42225  2.77519  2.73123  3.46354  2.40513  3.72494  3.29354  2.67741  2.69355  4.24690  2.90347  2.73739  3.18146  2.89801  2.37887  2.77519  2.98518  4.58477  3.61503
          0.01974  4.33061  5.05296  0.61958  0.77255  0.48576  0.95510
    269   1.64565  4.86912  2.89593  1.92737  4.40293  3.36562  3.87197  3.82507  2.71471  3.42670  4.24033  3.05481  3.90622  3.03325  3.17477  1.97069  2.99712  3.42565  5.64606  4.30079    299 - -
          2.68618  4.42225  2.77519  2.73123  3.46354  2.40513  3.72494  3.29354  2.67741  2.69355  4.24690  2.90347  2.73739  3.18146  2.89801  2.37887  2.77519  2.98518  4.58477  3.61503
          0.01974  4.33061  5.05296  0.61958  0.77255  0.48576  0.95510
    270   1.65462  4.33417  3.69297  3.41175  4.64182  1.35971  4.48875  4.08574  3.49867  3.75200  4.54760  3.51822  3.86575  3.75414  3.81362  1.69140  2.88357  3.44980  5.96293  4.76637    300 - -
          2.68618  4.42225  2.77519  2.73123  3.46354  2.40513  3.72494  3.29354  2.67741  2.69355  4.24690  2.90347  2.73739  3.18146  2.89801  2.37887  2.77519  2.98518  4.58477  3.61503
          0.01974  4.33061  5.05296  0.61958  0.77255  0.48576  0.95510
    271   1.99724  4.39350  3.53787  3.02320  3.76846  3.44553  4.00390  2.15817  2.98843  2.82697  3.71403  3.37869  2.48694  3.29929  3.34687  2.11288  2.88609  2.80102  5.19243  3.95445    301 - -
          2.68618  4.42225  2.77519  2.73123  3.46354  2.40513  3.72494  3.29354  2.67741  2.69355  4.24690  2.90347  2.73739  3.18146  2.89801  2.37887  2.77519  2.98518  4.58477  3.61503
          0.01974  4.33061  5.05296  0.61958  0.77255  0.48576  0.95510
    272   2.91131  5.33021  1.91845  2.35137  4.63373  1.75427  2.29238  4.16596  2.74233  3.68852  4.50201  2.91365  3.95581  2.99623  3.26721  2.85826  3.18526  3.75759  5.83282  4.39346    302 - -
          2.68618  4.42225  2.77519  2.73123  3.46354  2.40513  3.72494  3.29354  2.67741  2.69355  4.24690  2.90347  2.73739  3.18146  2.89801  2.37887  2.77519  2.98518  4.58477  3.61503
          0.01974  4.33061  5.05296  0.61958  0.77255  0.48576  0.95510
    273   2.72050  4.40216  3.64878  3.07846  3.53471  3.71078  3.96783  2.15303  2.29072  2.00630  3.47904  3.46792  4.08806  3.30152  3.26294  2.97252  2.20455  2.51316  5.01862  3.79375    303 - -
          2.68618  4.42225  2.77519  2.73123  3.46354  2.40513  3.72494  3.29354  2.67741  2.69355  4.24690  2.90347  2.73739  3.18146  2.89801  2.37887  2.77519  2.98518  4.58477  3.61503
          0.01974  4.33061  5.05296  0.61958  0.77255  0.48576  0.95510
    274   3.17491  4.55013  4.81472  4.29185  3.46312  4.38801  4.87899  2.11412  4.13392  1.98172  1.67044  4.48472  4.72188  4.35762  4.28967  3.75703  3.43765  1.23736  5.37373  4.21618    304 - -
          2.68618  4.42225  2.77519  2.73123  3.46354  2.40513  3.72494  3.29354  2.67741  2.69355  4.24690  2.90347  2.73739  3.18146  2.89801  2.37887  2.77519  2.98518  4.58477  3.61503
          0.01974  4.33061  5.05296  0.61958  0.77255  0.48576  0.95510
    275   2.75084  4.57823  3.47590  2.88775  3.70257  3.66234  3.84791  2.24058  2.64046  2.14004  3.62072  3.32036  4.03578  2.31461  2.29067  2.91443  2.97421  2.82192  5.11473  3.87349    305 - -
          2.68618  4.42225  2.77519  2.73123  3.46354  2.40513  3.72494  3.29354  2.67741  2.69355  4.24690  2.90347  2.73739  3.18146  2.89801  2.37887  2.77519  2.98518  4.58477  3.61503
          0.01974  4.33061  5.05296  0.61958  0.77255  0.48576  0.95510
    276   2.71565  4.61570  3.34705  2.77871  3.79598  3.60972  3.81404  2.36988  2.05664  2.80249  3.70010  3.23777  3.99233  2.36550  2.98682  2.85122  2.94364  2.20651  5.17198  3.91008    306 - -
          2.68618  4.42225  2.77519  2.73123  3.46354  2.40513  3.72494  3.29354  2.67741  2.69355  4.24690  2.90347  2.73739  3.18146  2.89801  2.37887  2.77519  2.98518  4.58477  3.61503
          0.01974  4.33061  5.05296  0.61958  0.77255  0.48576  0.95510
    277   1.12539  4.45450  3.96248  3.54373  3.75403  3.59054  4.40788  2.76660  3.43544  1.85203  3.71006  3.76670  4.18169  3.77049  3.70044  3.00105  3.10401  2.58954  5.37908  4.14563    307 - -
          2.68618  4.42225  2.77519  2.73123  3.46354  2.40513  3.72494  3.29354  2.67741  2.69355  4.24690  2.90347  2.73739  3.18146  2.89801  2.37887  2.77519  2.98518  4.58477  3.61503
          0.01974  4.33061  5.05296  0.61958  0.77255  0.48576  0.95510
    278   2.81479  4.27646  4.26907  3.69547  2.23499  3.92705  4.22508  2.46559  3.57688  1.69450  3.21361  3.91063  2.65047  3.78789  3.75806  3.22562  3.05094  1.88976  4.84661  3.62722    308 - -
          2.68618  4.42225  2.77519  2.73123  3.46354  2.40513  3.72494  3.29354  2.67741  2.69355  4.24690  2.90347  2.73739  3.18146  2.89801  2.37887  2.77519  2.98518  4.58477  3.61503
          0.01974  4.33061  5.05296  0.61958  0.77255  0.48576  0.95510
    279   2.69007  4.76084  2.36296  2.58643  3.95119  3.52315  3.75839  3.29497  2.59721  2.25480  3.82963  3.09102  3.92624  2.32599  3.03861  2.76194  2.92505  2.37897  5.29256  3.98202    309 - -
          2.68618  4.42225  2.77519  2.73123  3.46354  2.40513  3.72494  3.29354  2.67741  2.69355  4.24690  2.90347  2.73739  3.18146  2.89801  2.37887  2.77519  2.98518  4.58477  3.61503
          0.01974  4.33061  5.05296  0.61958  0.77255  0.48576  0.95510
    280   1.58140  4.50343  3.52068  2.98398  3.86276  3.50915  3.97282  3.08116  2.81539  2.87327  3.78271  3.36565  3.99932  3.22880  2.28959  2.82241  2.94665  2.12579  5.26278  4.01848    310 - -
          2.68618  4.42225  2.77519  2.73123  3.46354  2.40513  3.72494  3.29354  2.67741  2.69355  4.24690  2.90347  2.73739  3.18146  2.89801  2.37887  2.77519  2.98518  4.58477  3.61503
          0.01974  4.33061  5.05296  0.61958  0.77255  0.48576  0.95510
    281   2.06957  4.53780  3.36747  2.81726  3.76320  3.56594  3.85568  2.33321  2.18915  2.79275  3.68133  3.26096  3.97880  3.10168  3.11858  2.82147  2.23879  2.77433  5.15960  3.89978    311 - -
          2.68618  4.42225  2.77519  2.73123  3.46354  2.40513  3.72494  3.29354  2.67741  2.69355  4.24690  2.90347  2.73739  3.18146  2.89801  2.37887  2.77519  2.98518  4.58477  3.61503
          0.01974  4.33061  5.05296  0.61958  0.77255  0.48576  0.95510
    282   1.85102  4.41691  3.50125  3.01803  3.93602  2.30917  4.04452  3.30111  2.99991  2.11292  3.87030  3.35704  3.92523  3.31332  3.36752  2.01847  2.88199  2.97491  5.32966  4.08578    312 - -
          2.68618  4.42225  2.77519  2.73123  3.46354  2.40513  3.72494  3.29354  2.67741  2.69355  4.24690  2.90347  2.73739  3.18146  2.89801  2.37887  2.77519  2.98518  4.58477  3.61503
          0.01974  4.33061  5.05296  0.61958  0.77255  0.48576  0.95510
    283   2.88205  4.56313  3.90521  3.35988  3.79380  3.77833  4.16641  2.71400  2.89493  2.69763  3.74488  3.67648  4.23761  3.47225  2.10988  3.14644  3.16179  1.18598  5.28820  4.05617    313 - -
          2.68618  4.42225  2.77519  2.73123  3.46354  2.40513  3.72494  3.29354  2.67741  2.69355  4.24690  2.90347  2.73739  3.18146  2.89801  2.37887  2.77519  2.98518  4.58477  3.61503
          0.01974  4.33061  5.05296  0.61958  0.77255  0.48576  0.95510
    284   2.69765  4.37122  3.64814  3.07672  3.50124  3.69261  3.95298  2.14025  2.30074  2.50618  2.42686  3.46018  4.07036  3.29955  3.27702  2.95267  2.29598  2.52982  4.98027  3.75763    314 - -
          2.68618  4.42225  2.77519  2.73123  3.46354  2.40513  3.72494  3.29354  2.67741  2.69355  4.24690  2.90347  2.73739  3.18146  2.89801  2.37887  2.77519  2.98518  4.58477  3.61503
          0.01974  4.33061  5.05296  0.61958  0.77255  0.48576  0.95510
    285   2.69386  4.52668  2.50468  2.84925  3.71560  3.61406  3.90187  2.86106  2.83955  2.12613  3.63577  3.29915  4.01762  3.16068  3.23695  2.86975  2.20884  2.12085  5.15688  3.89501    315 - -
          2.68618  4.42225  2.77519  2.73123  3.46354  2.40513  3.72494  3.29354  2.67741  2.69355  4.24690  2.90347  2.73739  3.18146  2.89801  2.37887  2.77519  2.98518  4.58477  3.61503
          0.01974  4.33061  5.05296  0.61958  0.77255  0.48576  0.95510
    286   2.62893  4.76505  2.92844  2.68985  4.62596  2.16135  4.04866  4.10490  2.94205  3.68450  4.48551  1.57401  3.90787  3.22562  3.39317  1.83684  3.02254  3.59113  5.86162  4.52174    316 - -
          2.68618  4.42225  2.77519  2.73123  3.46354  2.40513  3.72494  3.29354  2.67741  2.69355  4.24690  2.90347  2.73739  3.18146  2.89801  2.37887  2.77519  2.98518  4.58477  3.61503
          0.01974  4.33061  5.05296  0.61958  0.77255  0.48576  0.95510
    287   2.93533  5.50511  1.89829  1.71851  4.81461  3.39810  3.80926  4.32405  2.70788  3.80048  4.59163  2.09651  2.40516  2.94434  3.26245  2.84777  3.19691  3.88369  5.94585  4.47313    317 - -
          2.68618  4.42225  2.77519  2.73123  3.46354  2.40513  3.72494  3.29354  2.67741  2.69355  4.24690  2.90347  2.73739  3.18146  2.89801  2.37887  2.77519  2.98518  4.58477  3.61503
          0.01974  4.33061  5.05296  0.61958  0.77255  0.48576  0.95510
    288   1.73305  5.00857  2.94830  2.53215  4.43107  3.45337  3.77541  3.85643  1.89503  3.41722  4.22490  2.20845  3.92673  2.91705  2.89246  2.76892  3.02192  3.47618  5.59829  4.25984    318 - -
          2.68618  4.42225  2.77519  2.73123  3.46354  2.40513  3.72494  3.29354  2.67741  2.69355  4.24690  2.90347  2.73739  3.18146  2.89801  2.37887  2.77519  2.98518  4.58477  3.61503
          0.01974  4.33061  5.05296  0.61958  0.77255  0.48576  0.95510
    289   3.01459  5.48958  1.43887  2.36890  4.82448  3.45116  3.85970  4.32056  1.50653  3.81140  4.63285  2.93365  3.99972  3.00552  3.15203  2.93677  3.27727  3.90442  5.93044  4.50811    319 - -
          2.68618  4.42225  2.77519  2.73123  3.46354  2.40513  3.72494  3.29354  2.67741  2.69355  4.24690  2.90347  2.73739  3.18146  2.89801  2.37887  2.77519  2.98518  4.58477  3.61503
          0.01974  4.33061  5.05296  0.61958  0.77255  0.48576  0.95510
    290   2.11872  5.16163  2.01934  2.38061  4.58788  3.38552  3.78757  4.06238  2.63300  3.58730  4.37213  2.09828  3.89812  2.92151  3.14477  2.09551  3.04871  3.63538  5.75714  4.34637    320 - -
          2.68618  4.42225  2.77519  2.73123  3.46354  2.40513  3.72494  3.29354  2.67741  2.69355  4.24690  2.90347  2.73739  3.18146  2.89801  2.37887  2.77519  2.98518  4.58477  3.61503
          0.01974  4.33061  5.05296  0.61958  0.77255  0.48576  0.95510
    291   2.48845  4.46483  3.46764  3.21316  4.57276  3.17878  4.36849  4.05260  3.31060  3.70453  4.53078  3.44558  2.14873  3.61800  3.64693  0.95667  2.96780  3.48485  5.88237  4.63705    321 - -
          2.68618  4.42225  2.77519  2.73123  3.46354  2.40513  3.72494  3.29354  2.67741  2.69355  4.24690  2.90347  2.73739  3.18146  2.89801  2.37887  2.77519  2.98518  4.58477  3.61503
          0.01974  4.33061  5.05296  0.61958  0.77255  0.48576  0.95510
    292   1.38354  4.30617  3.83506  3.42279  4.09128  1.99232  4.34952  3.27661  3.39646  3.13903  4.03345  3.57462  3.94369  3.67587  3.69274  2.67477  2.89542  1.93650  5.52580  4.32094    322 - -
          2.68618  4.42225  2.77519  2.73123  3.46354  2.40513  3.72494  3.29354  2.67741  2.69355  4.24690  2.90347  2.73739  3.18146  2.89801  2.37887  2.77519  2.98518  4.58477  3.61503
          0.01974  4.33061  5.05296  0.61958  0.77255  0.48576  0.95510
    293   1.84340  4.56756  3.25932  2.87609  4.32309  3.28111  4.05777  3.70176  2.93366  3.37488  4.20472  2.08171  3.89988  3.26051  3.33597  2.66442  1.61591  3.27960  5.63025  4.34919    323 - -
          2.68628  4.42235  2.77530  2.73079  3.46251  2.40523  3.72505  3.29269  2.67751  2.69365  4.24700  2.90357  2.73750  3.18157  2.89811  2.37897  2.77530  2.98529  4.58487  3.61513
          0.20709  1.71112  5.05296  0.97533  0.47332  0.48576  0.95510
    294   2.87475  5.35198  1.57240  2.33824  4.68712  3.42120  3.78164  4.17144  1.96395  3.67009  4.46107  2.90052  2.51195  2.91386  3.11051  2.81502  3.13075  3.75196  5.81879  4.39192    327 - -
          2.68618  4.42225  2.77519  2.73123  3.46354  2.40513  3.72494  3.29354  2.67741  2.69355  4.24690  2.90347  2.73739  3.18146  2.89801  2.37887  2.77519  2.98518  4.58477  3.61503
          0.01974  4.33061  5.05296  0.61958  0.77255  0.48576  0.95510
    295   2.07019  4.75644  3.13810  2.62951  4.23199  3.39859  3.80976  3.64371  2.04804  3.25204  4.06419  3.10160  3.88457  2.96875  3.01988  2.06113  2.13652  3.27224  5.48300  4.16761    328 - -
          2.68618  4.42225  2.77519  2.73123  3.46354  2.40513  3.72494  3.29354  2.67741  2.69355  4.24690  2.90347  2.73739  3.18146  2.89801  2.37887  2.77519  2.98518  4.58477  3.61503
          0.01974  4.33061  5.05296  0.61958  0.77255  0.48576  0.95510
    296   2.00818  4.73297  3.28583  2.77865  4.34352  3.39778  3.88801  3.75174  2.57571  3.35161  4.17287  3.20209  3.92651  3.05409  1.67276  1.95845  2.96681  3.35544  5.55674  4.27467    329 - -
          2.68618  4.42225  2.77519  2.73123  3.46354  2.40513  3.72494  3.29354  2.67741  2.69355  4.24690  2.90347  2.73739  3.18146  2.89801  2.37887  2.77519  2.98518  4.58477  3.61503
          0.01974  4.33061  5.05296  0.61958  0.77255  0.48576  0.95510
    297   2.58315  4.40370  3.59193  3.10324  3.80422  3.43994  4.06844  3.08514  3.03634  2.09562  3.76137  3.43137  3.98504  3.37055  3.37190  2.02562  1.64327  2.81395  5.24550  4.00470    330 - -
          2.68618  4.42225  2.77519  2.73123  3.46354  2.40513  3.72494  3.29354  2.67741  2.69355  4.24690  2.90347  2.73739  3.18146  2.89801  2.37887  2.77519  2.98518  4.58477  3.61503
          0.01974  4.33061  5.05296  0.61958  0.77255  0.48576  0.95510
    298   3.00622  5.33568  2.61711  1.08427  4.75159  3.45394  3.95316  4.23013  2.82679  3.77009  4.61894  3.01468  2.16505  3.11797  3.30536  2.96562  3.29789  3.82985  5.91172  4.53057    331 - -
          2.68618  4.42225  2.77519  2.73123  3.46354  2.40513  3.72494  3.29354  2.67741  2.69355  4.24690  2.90347  2.73739  3.18146  2.89801  2.37887  2.77519  2.98518  4.58477  3.61503
          0.01974  4.33061  5.05296  0.61958  0.77255  0.48576  0.95510
    299   2.78175  5.09094  2.87166  2.49011  4.51899  3.44597  3.77130  3.97199  1.95506  3.50143  4.29946  2.18387  3.92682  2.90679  2.90167  1.67184  3.04652  3.57116  5.65762  4.30054    332 - -
          2.68618  4.42225  2.77519  2.73123  3.46354  2.40513  3.72494  3.29354  2.67741  2.69355  4.24690  2.90347  2.73739  3.18146  2.89801  2.37887  2.77519  2.98518  4.58477  3.61503
          0.01974  4.33061  5.05296  0.61958  0.77255  0.48576  0.95510
    300   3.64304  4.93476  5.24687  4.69236  3.16653  4.89663  5.17340  2.37446  4.49527  0.69836  2.02016  4.95130  5.01477  4.55840  4.56257  4.27866  3.85794  2.59189  5.34199  4.31300    333 - -
          2.68637  4.42244  2.77539  2.73143  3.46269  2.40532  3.72514  3.29285  2.67713  2.69374  4.24709  2.90366  2.73759  3.17930  2.89820  2.37906  2.77539  2.98538  4.58496  3.61523
          0.19151  1.78438  5.05296  1.54056  0.24113  0.48576  0.95510
    301   2.76817  5.04887  2.74773  1.56208  4.50756  2.28514  3.83737  3.94553  2.67739  3.51661  4.32566  2.98821  3.92130  2.98770  3.15571  2.77121  2.11462  3.54493  5.71434  4.33895    340 - -
          2.68618  4.42225  2.77519  2.73123  3.46354  2.40513  3.72494  3.29354  2.67741  2.69355  4.24690  2.90347  2.73739  3.18146  2.89801  2.37887  2.77519  2.98518  4.58477  3.61503
          0.01974  4.33061  5.05296  0.61958  0.77255  0.48576  0.95510
    302   3.40372  4.73056  5.05979  4.54834  3.35603  4.65503  5.10107  2.16728  4.38105  0.85994  3.16554  4.75837  4.90989  4.54211  4.49991  4.04744  3.65552  1.61332  5.42527  4.30639    341 - -
          2.68618  4.42225  2.77519  2.73123  3.46354  2.40513  3.72494  3.29354  2.67741  2.69355  4.24690  2.90347  2.73739  3.18146  2.89801  2.37887  2.77519  2.98518  4.58477  3.61503
          0.01974  4.33061  5.05296  0.61958  0.77255  0.48576  0.95510
    303   2.69461  4.62431  3.18415  2.79638  3.90626  2.38043  3.92900  3.30592  2.82754  1.72879  3.88182  2.19263  3.98136  3.17682  3.21104  2.82390  2.98849  3.02417  5.29626  4.00135    342 - -
          2.68618  4.42225  2.77519  2.73123  3.46354  2.40513  3.72494  3.29354  2.67741  2.69355  4.24690  2.90347  2.73739  3.18146  2.89801  2.37887  2.77519  2.98518  4.58477  3.61503
          0.01974  4.33061  5.05296  0.61958  0.77255  0.48576  0.95510
    304   2.71311  2.89539  2.26549  1.99073  4.41634  3.44166  3.67702  3.87013  1.96539  3.40102  4.17794  2.92881  3.86581  2.79729  2.92442  2.69075  2.94949  3.48126  5.57490  4.18848    343 - -
          2.68618  4.42225  2.77519  2.73123  3.46354  2.40513  3.72494  3.29354  2.67741  2.69355  4.24690  2.90347  2.73739  3.18146  2.89801  2.37887  2.77519  2.98518  4.58477  3.61503
          0.01974  4.33061  5.05296  0.61958  0.77255  0.48576  0.95510
    305   0.91329  4.30996  3.81260  3.55095  4.56845  3.10339  4.55815  3.94924  3.59114  3.68358  4.51385  3.59023  3.88634  3.85841  3.86193  1.63708  2.89629  3.36760  5.92805  4.73902    344 - -
          2.68618  4.42225  2.77519  2.73123  3.46354  2.40513  3.72494  3.29354  2.67741  2.69355  4.24690  2.90347  2.73739  3.18146  2.89801  2.37887  2.77519  2.98518  4.58477  3.61503
          0.01974  4.33061  5.05296  0.61958  0.77255  0.48576  0.95510
    306   3.20577  5.86657  1.20557  1.28669  5.14595  3.39108  3.98196  4.70125  3.06033  4.16825  5.03713  2.84331  4.04227  3.15378  3.70212  3.05921  3.50482  4.24645  6.30615  4.75653    345 - -
          2.68618  4.42225  2.77519  2.73123  3.46354  2.40513  3.72494  3.29354  2.67741  2.69355  4.24690  2.90347  2.73739  3.18146  2.89801  2.37887  2.77519  2.98518  4.58477  3.61503
          0.01974  4.33061  5.05296  0.61958  0.77255  0.48576  0.95510
    307   2.85883  4.49787  3.82500  3.24198  3.20885  3.81733  3.91728  2.90713  2.92086  1.56361  3.51733  3.57704  4.18310  3.37255  2.29589  3.10245  3.08346  2.74079  4.75641  2.31541    346 - -
          2.68618  4.42225  2.77519  2.73123  3.46354  2.40513  3.72494  3.29354  2.67741  2.69355  4.24690  2.90347  2.73739  3.18146  2.89801  2.37887  2.77519  2.98518  4.58477  3.61503
          0.01974  4.33061  5.05296  0.61958  0.77255  0.48576  0.95510
    308   3.06831  5.67162  1.71505  1.30617  4.98115  2.21907  3.90269  4.50912  2.89534  3.98334  4.80951  2.84509  3.99218  3.05744  3.49263  2.95425  3.35119  4.06069  6.13259  4.62190    347 - -
          2.68618  4.42225  2.77519  2.73123  3.46354  2.40513  3.72494  3.29354  2.67741  2.69355  4.24690  2.90347  2.73739  3.18146  2.89801  2.37887  2.77519  2.98518  4.58477  3.61503
          0.01974  4.33061  5.05296  0.61958  0.77255  0.48576  0.95510
    309   2.67360  4.35151  3.62109  3.05314  2.49296  3.66399  3.92256  2.79725  2.31405  2.49513  2.43547  3.43490  4.04389  3.28128  3.28249  2.92199  2.29536  2.59375  4.92970  3.69741    348 - -
          2.68618  4.42225  2.77519  2.73123  3.46354  2.40513  3.72494  3.29354  2.67741  2.69355  4.24690  2.90347  2.73739  3.18146  2.89801  2.37887  2.77519  2.98518  4.58477  3.61503
          0.01974  4.33061  5.05296  0.61958  0.77255  0.48576  0.95510
    310   2.92871  5.10667  3.29315  2.70625  4.39762  3.65799  3.72837  3.78868  1.47283  2.35466  4.16748  3.17723  4.03776  2.07805  2.50655  2.94152  3.13082  3.47970  5.49020  4.22403    349 - -
          2.68618  4.42225  2.77519  2.73123  3.46354  2.40513  3.72494  3.29354  2.67741  2.69355  4.24690  2.90347  2.73739  3.18146  2.89801  2.37887  2.77519  2.98518  4.58477  3.61503
          0.01974  4.33061  5.05296  0.61958  0.77255  0.48576  0.95510
    311   4.16489  5.24728  5.09597  4.90565  1.04792  4.78819  3.62557  3.78089  4.71785  3.02012  4.34268  4.40138  5.06919  4.52329  4.62925  4.18241  4.37498  3.72511  3.72237  0.99096    350 - -
          2.68618  4.42225  2.77519  2.73123  3.46354  2.40513  3.72494  3.29354  2.67741  2.69355  4.24690  2.90347  2.73739  3.18146  2.89801  2.37887  2.77519  2.98518  4.58477  3.61503
          0.01974  4.33061  5.05296  0.61958  0.77255  0.48576  0.95510
    312   2.99505  5.56155  1.78918  1.41502  4.87101  3.39621  3.85528  4.38291  2.79258  3.86624  4.67550  2.85631  2.28219  3.00060  3.36012  2.89924  3.26620  3.94551  6.01665  4.53407    351 - -
          2.68618  4.42225  2.77519  2.73123  3.46354  2.40513  3.72494  3.29354  2.67741  2.69355  4.24690  2.90347  2.73739  3.18146  2.89801  2.37887  2.77519  2.98518  4.58477  3.61503
          0.01974  4.33061  5.05296  0.61958  0.77255  0.48576  0.95510
    313   2.69925  5.02079  2.25772  2.42503  4.31503  3.45007  3.69300  3.74248  2.04858  3.31204  4.10612  2.96016  2.60245  2.82417  2.94425  2.69686  2.93851  2.53258  5.51514  4.14743    352 - -
          2.68618  4.42225  2.77519  2.73123  3.46354  2.40513  3.72494  3.29354  2.67741  2.69355  4.24690  2.90347  2.73739  3.18146  2.89801  2.37887  2.77519  2.98518  4.58477  3.61503
          0.19151  4.33061  1.82553  0.61958  0.77255  0.48576  0.95510
    314   1.12711  4.23048  3.71195  3.38636  4.25376  3.08554  4.36726  3.41378  3.36432  3.27949  4.18234  3.48873  3.82671  3.66779  3.64443  2.53768  1.81909  2.99470  5.66450  4.46699    353 - -
          2.68647  4.42306  2.77487  2.73150  3.46322  2.40555  3.72429  3.29054  2.67771  2.69436  4.24771  2.90363  2.73711  3.18228  2.89882  2.37853  2.77601  2.98250  4.58558  3.61584
          0.48881  1.54301  1.75499  2.80682  0.06230  0.37762  1.15675
    315   3.35334  5.49381  0.56084  2.58304  4.91991  3.47400  4.24515  4.58530  3.39378  4.14210  5.13791  3.15093  4.14911  3.49230  3.94368  3.28824  3.70208  4.19493  6.02452  4.75602    377 - -
          2.68618  4.42225  2.77519  2.73123  3.46354  2.40513  3.72494  3.29354  2.67741  2.69355  4.24690  2.90347  2.73739  3.18146  2.89801  2.37887  2.77519  2.98518  4.58477  3.61503
          0.02299  4.18007  4.90241  0.61958  0.77255  0.66957  0.71729
    316   3.24021  4.51375  5.05324  4.52116  3.48976  4.64491  5.11569  1.41359  4.41191  1.49647  3.27884  4.72056  4.87885  4.58844  4.55231  4.01572  3.48369  1.32184  5.49777  4.35691    378 - -
          2.68618  4.42225  2.77519  2.73123  3.46354  2.40513  3.72494  3.29354  2.67741  2.69355  4.24690  2.90347  2.73739  3.18146  2.89801  2.37887  2.77519  2.98518  4.58477  3.61503
          0.02299  4.18007  4.90241  0.61958  0.77255  0.66957  0.71729
    317   3.38815  5.18299  3.91347  3.37353  4.61788  3.80182  4.09681  4.19118  2.42741  3.65122  4.65282  3.70459  4.29805  3.31017  0.59570  3.46350  3.63857  3.90405  5.58084  4.48901    379 - -
          2.68618  4.42225  2.77519  2.73123  3.46354  2.40513  3.72494  3.29354  2.67741  2.69355  4.24690  2.90347  2.73739  3.18146  2.89801  2.37887  2.77519  2.98518  4.58477  3.61503
          0.02299  4.18007  4.90241  0.61958  0.77255  0.66957  0.71729
    318   2.93621  2.37685  4.70289  4.19962  3.54729  4.09556  4.75131  1.14742  4.04155  2.24953  3.44728  4.30877  4.52979  4.29004  4.19251  3.48988  3.23247  1.83702  5.32028  4.10853    380 - -
          2.68635  4.41948  2.77537  2.73086  3.46371  2.40491  3.72365  3.29276  2.67758  2.69372  4.24707  2.90364  2.73757  3.18164  2.89818  2.37904  2.77537  2.98536  4.58494  3.61521
          0.24519  1.56058  4.90241  1.39688  0.28418  0.38591  1.13891
    319   3.20130  5.85999  1.26022  1.23618  5.14012  3.39136  3.97926  4.69440  3.05386  4.16166  5.02887  2.84371  4.04080  3.15042  3.69341  3.05589  3.49960  4.23997  6.29952  4.75169    386 - -
          2.68618  4.42225  2.77519  2.73123  3.46354  2.40513  3.72494  3.29354  2.67741  2.69355  4.24690  2.90347  2.73739  3.18146  2.89801  2.37887  2.77519  2.98518  4.58477  3.61503
          0.01974  4.33061  5.05296  0.61958  0.77255  0.48576  0.95510
    320   3.18006  5.33272  3.51653  2.90122  4.75677  3.78930  3.77286  4.15827  2.07835  3.58206  4.45135  3.32068  4.17240  1.57359  1.34190  3.16804  3.35741  3.82845  5.61815  4.42214    387 - -
          2.68618  4.42225  2.77519  2.73123  3.46354  2.40513  3.72494  3.29354  2.67741  2.69355  4.24690  2.90347  2.73739  3.18146  2.89801  2.37887  2.77519  2.98518  4.58477  3.61503
          0.01974  4.33061  5.05296  0.61958  0.77255  0.48576  0.95510
    321   2.74427  4.65284  3.36826  2.79027  3.81021  3.62691  3.80792  2.34204  2.01445  2.20749  3.70851  3.24634  4.00473  2.34457  2.91669  2.87217  2.96776  2.90299  5.18156  3.92481    388 - -
          2.68618  4.42225  2.77519  2.73123  3.46354  2.40513  3.72494  3.29354  2.67741  2.69355  4.24690  2.90347  2.73739  3.18146  2.89801  2.37887  2.77519  2.98518  4.58477  3.61503
          0.01974  4.33061  5.05296  0.61958  0.77255  0.48576  0.95510
    322   1.16327  4.49630  3.64939  3.24246  3.42651  3.53985  4.06835  3.15990  3.19157  2.87654  3.84871  3.53970  4.09475  3.52002  3.49562  2.92352  3.06139  2.90772  4.96338  2.26578    389 - -
          2.68618  4.42225  2.77519  2.73123  3.46354  2.40513  3.72494  3.29354  2.67741  2.69355  4.24690  2.90347  2.73739  3.18146  2.89801  2.37887  2.77519  2.98518  4.58477  3.61503
          0.01974  4.33061  5.05296  0.61958  0.77255  0.48576  0.95510
    323   2.88192  5.32069  2.68683  1.52384  4.67031  2.39833  3.76452  4.13468  1.87941  3.62869  4.42333  2.94081  3.94512  2.89423  2.94947  2.83056  3.12782  3.72691  5.76718  4.37462    390 - -
          2.68618  4.42225  2.77519  2.73123  3.46354  2.40513  3.72494  3.29354  2.67741  2.69355  4.24690  2.90347  2.73739  3.18146  2.89801  2.37887  2.77519  2.98518  4.58477  3.61503
          0.01974  4.33061  5.05296  0.61958  0.77255  0.48576  0.95510
    324   2.87454  4.47079  3.90634  3.34329  2.27564  3.87950  4.05905  2.72171  2.18862  1.49775  3.35930  3.68052  4.23612  3.50313  3.41012  3.16334  3.10342  2.61573  4.86128  3.54203    391 - -
          2.68618  4.42225  2.77519  2.73123  3.46354  2.40513  3.72494  3.29354  2.67741  2.69355  4.24690  2.90347  2.73739  3.18146  2.89801  2.37887  2.77519  2.98518  4.58477  3.61503
          0.01974  4.33061  5.05296  0.61958  0.77255  0.48576  0.95510
    325   2.78399  4.46339  3.67016  3.17631  3.18503  1.89540  3.92232  2.95650  3.09571  2.01672  3.59544  3.51960  4.13065  3.41298  3.40079  3.01235  3.04070  2.75088  4.73160  2.21986    392 - -
          2.68618  4.42225  2.77519  2.73123  3.46354  2.40513  3.72494  3.29354  2.67741  2.69355  4.24690  2.90347  2.73739  3.18146  2.89801  2.37887  2.77519  2.98518  4.58477  3.61503
          0.01974  4.33061  5.05296  0.61958  0.77255  0.48576  0.95510
    326   2.70182  5.06823  2.21124  2.41175  4.42732  2.51798  3.70361  3.88240  2.47615  3.41660  4.19518  2.94776  3.86853  2.82735  2.30969  2.68954  2.21930  3.48470  5.59169  4.21039    393 - -
          2.68618  4.42225  2.77519  2.73123  3.46354  2.40513  3.72494  3.29354  2.67741  2.69355  4.24690  2.90347  2.73739  3.18146  2.89801  2.37887  2.77519  2.98518  4.58477  3.61503
          0.01974  4.33061  5.05296  0.61958  0.77255  0.48576  0.95510
    327   3.65407  4.92996  5.21918  4.71880  1.99356  4.83178  4.77924  2.48459  4.56492  0.72747  3.04236  4.84629  4.98983  4.55793  4.59781  4.22008  3.87142  2.68706  4.91885  3.53341    394 - -
          2.68618  4.42225  2.77519  2.73123  3.46354  2.40513  3.72494  3.29354  2.67741  2.69355  4.24690  2.90347  2.73739  3.18146  2.89801  2.37887  2.77519  2.98518  4.58477  3.61503
          0.01974  4.33061  5.05296  0.61958  0.77255  0.48576  0.95510
    328   3.19355  4.63770  4.74555  4.44558  3.93632  4.18370  5.18555  2.14653  4.32324  2.55616  3.85139  4.55746  4.73556  4.66025  4.48971  3.73488  3.55415  0.59172  5.79007  4.54217    395 - -
          2.68618  4.42225  2.77519  2.73123  3.46354  2.40513  3.72494  3.29354  2.67741  2.69355  4.24690  2.90347  2.73739  3.18146  2.89801  2.37887  2.77519  2.98518  4.58477  3.61503
          0.01974  4.33061  5.05296  0.61958  0.77255  0.48576  0.95510
    329   2.72169  5.07231  2.83901  2.42714  4.45729  3.42103  3.73071  3.91660  2.50343  3.44974  4.23329  2.27829  2.50996  2.21640  2.97188  2.09964  2.98008  3.51465  5.62171  4.24252    396 - -
          2.68624  4.42231  2.77525  2.73129  3.46360  2.40518  3.72500  3.29280  2.67746  2.69361  4.24695  2.90352  2.73745  3.18152  2.89806  2.37893  2.77478  2.98524  4.58483  3.61509
          0.17354  1.87783  5.05296  0.66842  0.71850  0.48576  0.95510
    330   2.84521  5.26733  2.14453  2.46642  4.63137  3.51839  3.69427  4.08022  1.57880  3.54967  4.33185  2.99448  3.93976  2.80910  2.06872  2.80476  3.06790  3.67593  5.65857  4.30691    399 - -
          2.68618  4.42225  2.77519  2.73123  3.46354  2.40513  3.72494  3.29354  2.67741  2.69355  4.24690  2.90347  2.73739  3.18146  2.89801  2.37887  2.77519  2.98518  4.58477  3.61503
          0.01974  4.33061  5.05296  0.61958  0.77255  0.48576  0.95510
    331   2.82120  5.20795  2.79426  1.93615  4.56032  3.46531  3.73695  4.01176  1.92037  3.52424  4.31704  2.96446  3.92671  2.86497  2.88381  1.70466  3.06431  3.61685  5.67549  4.30216    400 - -
          2.68618  4.42225  2.77519  2.73123  3.46354  2.40513  3.72494  3.29354  2.67741  2.69355  4.24690  2.90347  2.73739  3.18146  2.89801  2.37887  2.77519  2.98518  4.58477  3.61503
          0.01974  4.33061  5.05296  0.61958  0.77255  0.48576  0.95510
    332   2.93075  4.30379  4.65410  4.08015  3.25000  4.12969  4.44093  1.43642  3.91269  2.11626  3.26175  4.19947  4.46221  4.09743  4.01940  3.45170  3.16804  1.63111  2.68698  3.69737    401 - -
          2.68618  4.42225  2.77519  2.73123  3.46354  2.40513  3.72494  3.29354  2.67741  2.69355  4.24690  2.90347  2.73739  3.18146  2.89801  2.37887  2.77519  2.98518  4.58477  3.61503
          0.01974  4.33061  5.05296  0.61958  0.77255  0.48576  0.95510
    333   4.00827  5.14791  5.08548  4.84098  0.79083  4.70848  3.69399  3.59301  4.63011  2.83934  4.15249  4.40832  5.00337  4.49622  4.56243  4.11619  4.22633  3.55805  1.98784  2.06955    402 - -
          2.68618  4.42225  2.77519  2.73123  3.46354  2.40513  3.72494  3.29354  2.67741  2.69355  4.24690  2.90347  2.73739  3.18146  2.89801  2.37887  2.77519  2.98518  4.58477  3.61503
          0.01974  4.33061  5.05296  0.61958  0.77255  0.48576  0.95510
    334   2.83347  4.52391  2.40503  3.11975  3.66680  3.80107  4.13681  2.50608  3.13765  1.98684  3.58888  3.54341  4.20548  3.44157  3.50387  3.09906  3.08328  1.50781  5.23363  3.97637    403 - -
          2.68618  4.42225  2.77519  2.73123  3.46354  2.40513  3.72494  3.29354  2.67741  2.69355  4.24690  2.90347  2.73739  3.18146  2.89801  2.37887  2.77519  2.98518  4.58477  3.61503
          0.35947  4.33061  1.24205  0.61958  0.77255  0.48576  0.95510
    335   2.79717  5.03352  2.46735  1.55895  4.52030  1.82191  3.82406  3.98298  2.72564  3.56210  4.41957  2.87235  3.85201  3.00587  3.19362  2.78534  3.11333  3.58479  5.71388  4.35696    404 - -
          2.68618  4.42225  2.77519  2.73123  3.46354  2.40513  3.72494  3.29354  2.67741  2.69355  4.24690  2.90347  2.73739  3.18146  2.89801  2.37887  2.77519  2.98518  4.58477  3.61503
          0.02762  3.99877  4.72111  0.61958  0.77255  0.82774  0.57454
    336   2.69050  4.85592  2.66806  1.69156  4.26358  3.30049  3.76312  3.58679  2.58463  3.26113  4.13389  2.92764  3.84107  2.93859  3.01137  2.72014  1.97877  3.25300  5.52604  4.18487    405 - -
          2.68618  4.42225  2.77519  2.73123  3.46354  2.40513  3.72494  3.29354  2.67741  2.69355  4.24690  2.90347  2.73739  3.18146  2.89801  2.37887  2.77519  2.98518  4.58477  3.61503
          0.02762  3.99877  4.72111  0.61958  0.77255  0.82774  0.57454
    337   2.71216  4.64767  2.98654  1.83622  3.89657  3.46403  3.86521  2.88324  2.71468  2.81641  3.80858  3.13321  3.95004  3.08331  3.10602  2.83592  2.98578  1.88324  5.32771  4.02547    406 - -
          2.68618  4.42225  2.77519  2.73123  3.46354  2.40513  3.72494  3.29354  2.67741  2.69355  4.24690  2.90347  2.73739  3.18146  2.89801  2.37887  2.77519  2.98518  4.58477  3.61503
          0.02762  3.99877  4.72111  0.61958  0.77255  0.82774  0.57454
    338   2.86934  5.28115  2.32228  1.53093  4.59891  3.26745  3.74327  4.09707  2.62809  3.63217  4.47986  1.82784  3.84974  2.90822  3.11625  2.80071  3.15043  3.70083  5.77810  4.34444    407 - -
          2.68618  4.42225  2.77519  2.73123  3.46354  2.40513  3.72494  3.29354  2.67741  2.69355  4.24690  2.90347  2.73739  3.18146  2.89801  2.37887  2.77519  2.98518  4.58477  3.61503
          0.02762  3.99877  4.72111  0.61958  0.77255  0.82774  0.57454
    339   2.78559  4.52109  3.62401  3.04930  3.60771  3.66926  3.89878  1.85826  2.58150  2.48706  3.55962  3.42403  4.07301  3.17084  1.95359  2.99936  3.02766  2.54851  5.09343  3.84644    408 - -
          2.68618  4.42225  2.77519  2.73123  3.46354  2.40513  3.72494  3.29354  2.67741  2.69355  4.24690  2.90347  2.73739  3.18146  2.89801  2.37887  2.77519  2.98518  4.58477  3.61503
          0.02762  3.99877  4.72111  0.61958  0.77255  0.82774  0.57454
    340   3.12957  4.48763  4.63356  4.12551  1.81857  4.29070  4.39760  1.54438  3.99457  1.74479  3.09514  4.28464  4.57918  4.14131  4.12787  3.64509  3.37054  2.14347  4.73114  3.31163    409 - -
          2.68618  4.42225  2.77519  2.73123  3.46354  2.40513  3.72494  3.29354  2.67741  2.69355  4.24690  2.90347  2.73739  3.18146  2.89801  2.37887  2.77519  2.98518  4.58477  3.61503
          0.02762  3.99877  4.72111  0.61958  0.77255  0.82774  0.57454
    341   2.79717  5.03352  2.46735  1.55895  4.52030  1.82191  3.82406  3.98298  2.72564  3.56210  4.41957  2.87235  3.85201  3.00587  3.19362  2.78534  3.11333  3.58479  5.71388  4.35696    410 - -
          2.68618  4.42225  2.77519  2.73123  3.46354  2.40513  3.72494  3.29354  2.67741  2.69355  4.24690  2.90347  2.73739  3.18146  2.89801  2.37887  2.77519  2.98518  4.58477  3.61503
          0.02762  3.99877  4.72111  0.61958  0.77255  0.82774  0.57454
    342   2.77569  4.78121  1.88736  2.55648  3.81708  3.44137  3.84204  3.12547  2.77321  1.82983  3.84439  3.06544  3.94218  3.07266  3.20975  2.85311  3.04610  2.92107  5.28644  3.92560    411 - -
          2.68618  4.42225  2.77519  2.73123  3.46354  2.40513  3.72494  3.29354  2.67741  2.69355  4.24690  2.90347  2.73739  3.18146  2.89801  2.37887  2.77519  2.98518  4.58477  3.61503
          0.02762  3.99877  4.72111  0.61958  0.77255  0.82774  0.57454
    343   3.13011  4.51582  4.51181  4.13362  3.46172  4.20021  4.83961  0.93399  3.96416  2.02364  3.37918  4.36143  4.62070  4.30041  4.14647  3.70903  3.42762  1.85707  5.37758  4.12574    412 - -
          2.68618  4.42225  2.77519  2.73123  3.46354  2.40513  3.72494  3.29354  2.67741  2.69355  4.24690  2.90347  2.73739  3.18146  2.89801  2.37887  2.77519  2.98518  4.58477  3.61503
          0.02762  3.99877  4.72111  0.61958  0.77255  0.82774  0.57454
    344   2.65078  4.64562  3.28587  2.77371  4.11675  3.38688  3.76972  3.45728  2.34547  3.09818  3.98990  3.17218  3.88913  2.95783  1.81520  2.75073  1.89598  3.13984  5.34392  4.09773    413 - -
          2.68618  4.42225  2.77519  2.73123  3.46354  2.40513  3.72494  3.29354  2.67741  2.69355  4.24690  2.90347  2.73739  3.18146  2.89801  2.37887  2.77519  2.98518  4.58477  3.61503
          0.02762  3.99877  4.72111  0.61958  0.77255  0.82774  0.57454
    345   2.78262  4.57053  3.45649  2.93046  3.71902  3.64352  3.87119  1.88426  1.84472  2.59963  3.63912  3.34207  4.05032  3.11478  2.82474  2.97000  3.02125  2.53978  5.16846  3.91672    414 - -
          2.68618  4.42225  2.77519  2.73123  3.46354  2.40513  3.72494  3.29354  2.67741  2.69355  4.24690  2.90347  2.73739  3.18146  2.89801  2.37887  2.77519  2.98518  4.58477  3.61503
          0.02762  3.99877  4.72111  0.61958  0.77255  0.82774  0.57454
    346   2.68606  4.74696  3.08757  2.64508  4.19613  3.39067  3.73686  3.50940  1.70094  3.16343  4.04044  3.08875  3.88277  2.91033  2.64274  2.75536  1.93439  3.18843  5.39860  4.13133    415 - -
          2.68618  4.42225  2.77519  2.73123  3.46354  2.40513  3.72494  3.29354  2.67741  2.69355  4.24690  2.90347  2.73739  3.18146  2.89801  2.37887  2.77519  2.98518  4.58477  3.61503
          0.02762  3.99877  4.72111  0.61958  0.77255  0.82774  0.57454
    347   2.81500  5.08264  1.51967  2.29207  4.63902  1.73869  3.87446  4.15622  2.88842  3.71938  4.57770  2.83854  3.84459  3.06390  3.42772  2.79039  3.15767  3.71380  5.83446  4.44776    416 - -
          2.68618  4.42225  2.77519  2.73123  3.46354  2.40513  3.72494  3.29354  2.67741  2.69355  4.24690  2.90347  2.73739  3.18146  2.89801  2.37887  2.77519  2.98518  4.58477  3.61503
          0.02762  3.99877  4.72111  0.61958  0.77255  0.82774  0.57454
    348   2.78262  4.57053  3.45649  2.93046  3.71902  3.64352  3.87119  1.88426  1.84472  2.59963  3.63912  3.34207  4.05032  3.11478  2.82474  2.97000  3.02125  2.53978  5.16846  3.91672    417 - -
          2.68618  4.42225  2.77519  2.73123  3.46354  2.40513  3.72494  3.29354  2.67741  2.69355  4.24690  2.90347  2.73739  3.18146  2.89801  2.37887  2.77519  2.98518  4.58477  3.61503
          0.02762  3.99877  4.72111  0.61958  0.77255  0.82774  0.57454
    349   2.73302  4.84319  2.90266  2.58163  4.38622  1.89142  3.78178  3.81524  1.63421  3.38973  4.24308  3.04694  3.87662  2.95497  2.74601  2.77567  3.03534  3.43614  5.52261  4.25300    418 - -
          2.68618  4.42225  2.77519  2.73123  3.46354  2.40513  3.72494  3.29354  2.67741  2.69355  4.24690  2.90347  2.73739  3.18146  2.89801  2.37887  2.77519  2.98518  4.58477  3.61503
          0.02762  3.99877  4.72111  0.61958  0.77255  0.53900  0.87546
    350   3.51975  4.89712  4.68292  4.33515  3.28341  4.36948  4.89591  2.51452  4.10057  0.57150  3.22950  4.58131  4.75884  4.39355  4.22172  3.99374  3.80373  2.62968  5.26244  4.05315    419 - -
          2.68618  4.42225  2.77519  2.73123  3.46354  2.40513  3.72494  3.29354  2.67741  2.69355  4.24690  2.90347  2.73739  3.18146  2.89801  2.37887  2.77519  2.98518  4.58477  3.61503
          0.02299  4.18007  4.90241  0.61958  0.77255  0.66957  0.71729
    351   2.71131  4.48150  3.62031  3.17284  3.63822  3.54746  4.11497  2.92008  3.05225  2.49318  2.09305  3.51297  1.67174  3.43069  3.35469  2.92752  3.03237  2.75559  5.19811  3.95441    420 - -
          2.68618  4.42225  2.77519  2.73123  3.46354  2.40513  3.72494  3.29354  2.67741  2.69355  4.24690  2.90347  2.73739  3.18146  2.89801  2.37887  2.77519  2.98518  4.58477  3.61503
          0.20892  4.18007  1.75306  0.61958  0.77255  0.66957  0.71729
    352   1.50265  4.25909  3.33324  3.03992  4.19267  3.03882  4.14271  3.50886  3.08288  3.24815  4.13712  3.27938  1.84188  3.40727  3.40716  2.49536  2.78036  3.07205  5.55199  4.32495    421 - -
          2.68689  4.42296  2.77420  2.73194  3.46311  2.40466  3.72418  3.29329  2.67811  2.69373  4.24513  2.90417  2.73810  3.18217  2.89807  2.37843  2.77533  2.98449  4.58201  3.61442
          0.30200  1.37928  4.72111  2.67218  0.07161  0.31928  1.29708
    353   2.84509  5.23719  2.03617  1.50219  4.52548  3.42948  3.78661  3.91839  2.64796  3.51864  4.33523  2.91681  3.92937  2.92877  3.16237  2.80741  3.09923  2.38037  5.73015  4.31892    442 - -
          2.68618  4.42225  2.77519  2.73123  3.46354  2.40513  3.72494  3.29354  2.67741  2.69355  4.24690  2.90347  2.73739  3.18146  2.89801  2.37887  2.77519  2.98518  4.58477  3.61503
          0.01974  4.33061  5.05296  0.61958  0.77255  0.48576  0.95510
    354   2.50921  4.47511  3.45707  3.23760  4.57330  3.18798  4.39896  4.05855  3.34967  3.71782  4.55592  3.46463  1.12620  3.66076  3.67249  1.68196  2.99342  3.49635  5.89005  4.64642    443 - -
          2.68618  4.42225  2.77519  2.73123  3.46354  2.40513  3.72494  3.29354  2.67741  2.69355  4.24690  2.90347  2.73739  3.18146  2.89801  2.37887  2.77519  2.98518  4.58477  3.61503
          0.01974  4.33061  5.05296  0.61958  0.77255  0.48576  0.95510
    355   2.12018  4.31340  4.56513  3.98587  2.30393  4.09748  4.42186  1.76279  3.84846  1.63988  3.18402  4.14461  4.42458  4.02057  3.97368  3.40984  3.15242  2.20484  4.94947  3.76795    444 - -
          2.68618  4.42225  2.77519  2.73123  3.46354  2.40513  3.72494  3.29354  2.67741  2.69355  4.24690  2.90347  2.73739  3.18146  2.89801  2.37887  2.77519  2.98518  4.58477  3.61503
          0.01974  4.33061  5.05296  0.61958  0.77255  0.48576  0.95510
    356   3.50847  4.76764  5.28176  4.75506  3.36091  4.87740  5.27078  1.22094  4.59847  1.06640  3.14597  4.96870  5.04376  4.70477  4.68496  4.27162  3.74216  2.10099  5.49017  4.39795    445 - -
          2.68618  4.42225  2.77519  2.73123  3.46354  2.40513  3.72494  3.29354  2.67741  2.69355  4.24690  2.90347  2.73739  3.18146  2.89801  2.37887  2.77519  2.98518  4.58477  3.61503
          0.01974  4.33061  5.05296  0.61958  0.77255  0.48576  0.95510
    357   3.00535  5.54955  1.77890  1.74779  4.86169  3.39723  3.86942  4.36888  2.81598  3.86228  4.67902  2.86319  1.74719  3.01909  3.38295  2.91211  3.27988  3.93839  6.01889  4.54062    446 - -
          2.68618  4.42225  2.77519  2.73123  3.46354  2.40513  3.72494  3.29354  2.67741  2.69355  4.24690  2.90347  2.73739  3.18146  2.89801  2.37887  2.77519  2.98518  4.58477  3.61503
          0.17696  4.33061  1.90361  0.61958  0.77255  0.48576  0.95510
    358   2.68060  4.39892  3.71503  3.29780  3.51482  3.54142  4.15251  2.80681  3.17572  1.32171  3.56828  3.58092  4.08202  3.53703  3.44578  2.02543  3.01526  2.63640  5.10349  3.81646    447 - -
          2.68618  4.42225  2.77519  2.73123  3.46354  2.40513  3.72494  3.29354  2.67741  2.69355  4.24690  2.90347  2.73739  3.18146  2.89801  2.37887  2.77519  2.98518  4.58477  3.61503
          0.02307  4.17672  4.89906  0.61958  0.77255  0.67302  0.71368
    359   1.86971  4.76690  2.07555  2.51599  4.31126  3.29343  3.83317  3.68184  2.70358  3.33400  4.15949  3.00549  3.84412  3.00098  3.17228  2.66046  2.05775  3.29637  5.57940  4.23706    448 - -
          2.68618  4.42225  2.77519  2.73123  3.46354  2.40513  3.72494  3.29354  2.67741  2.69355  4.24690  2.90347  2.73739  3.18146  2.89801  2.37887  2.77519  2.98518  4.58477  3.61503
          0.02307  4.17672  4.89906  0.61958  0.77255  0.67302  0.71368
    360   3.06582  5.15222  3.44432  2.84581  4.28303  3.70316  2.18828  3.94062  2.08729  3.41096  4.29128  3.26290  4.09422  2.88093  1.29832  3.07662  3.25621  3.62891  5.37056  4.07403    449 - -
          2.68618  4.42225  2.77519  2.73123  3.46354  2.40513  3.72494  3.29354  2.67741  2.69355  4.24690  2.90347  2.73739  3.18146  2.89801  2.37887  2.77519  2.98518  4.58477  3.61503
          0.02307  4.17672  4.89906  0.61958  0.77255  0.67302  0.71368
    361   1.91236  4.68540  3.13991  2.65512  4.15804  3.37762  3.79471  3.50676  1.91081  3.16354  4.00384  3.10747  3.87328  2.96867  2.90839  2.68953  2.14933  3.16355  5.41819  4.12858    450 - -
          2.68618  4.42225  2.77519  2.73123  3.46354  2.40513  3.72494  3.29354  2.67741  2.69355  4.24690  2.90347  2.73739  3.18146  2.89801  2.37887  2.77519  2.98518  4.58477  3.61503
          0.02307  4.17672  4.89906  0.61958  0.77255  0.67302  0.71368
    362   1.86942  4.31290  4.20242  3.80103  3.82726  3.62006  4.61423  2.25681  3.71683  2.59343  3.71695  3.92612  4.23017  4.01266  3.95038  3.04672  3.06817  1.12349  5.50303  4.28912    451 - -
          2.68618  4.42225  2.77519  2.73123  3.46354  2.40513  3.72494  3.29354  2.67741  2.69355  4.24690  2.90347  2.73739  3.18146  2.89801  2.37887  2.77519  2.98518  4.58477  3.61503
          0.02307  4.17672  4.89906  0.61958  0.77255  0.67302  0.71368
    363   1.74519  4.52762  3.08928  2.75833  4.36399  3.17564  3.99486  3.79669  2.87657  3.42682  4.24052  2.08567  3.81463  3.18880  3.29155  1.75306  2.86928  3.32535  5.64557  4.34908    452 - -
          2.68618  4.42225  2.77519  2.73123  3.46354  2.40513  3.72494  3.29354  2.67741  2.69355  4.24690  2.90347  2.73739  3.18146  2.89801  2.37887  2.77519  2.98518  4.58477  3.61503
          0.02307  4.17672  4.89906  0.61958  0.77255  0.67302  0.71368
    364   2.96615  5.52890  1.70413  1.61007  4.84463  2.02429  3.81819  4.36030  2.79798  3.84943  4.67500  2.77761  3.90946  2.97326  3.38303  2.86320  3.24799  3.92318  6.00623  4.51215    453 - -
          2.68618  4.42225  2.77519  2.73123  3.46354  2.40513  3.72494  3.29354  2.67741  2.69355  4.24690  2.90347  2.73739  3.18146  2.89801  2.37887  2.77519  2.98518  4.58477  3.61503
          0.02307  4.17672  4.89906  0.61958  0.77255  0.67302  0.71368
    365   3.28586  4.59202  4.99884  4.43838  2.00222  4.54392  4.75041  1.58186  4.30060  1.26546  2.99254  4.59653  4.75109  4.36368  4.36889  3.88859  3.50823  2.25736  5.02399  3.79839    454 - -
          2.68618  4.42225  2.77519  2.73123  3.46354  2.40513  3.72494  3.29354  2.67741  2.69355  4.24690  2.90347  2.73739  3.18146  2.89801  2.37887  2.77519  2.98518  4.58477  3.61503
          0.02307  4.17672  4.89906  0.61958  0.77255  0.67302  0.71368
    366   2.73180  4.36287  3.76128  3.16320  3.28508  3.71085  3.88046  2.12710  2.83985  2.44628  3.42401  3.49781  4.08125  3.29172  2.17214  2.99363  2.95867  2.59598  2.63605  3.48090    455 - -
          2.68618  4.42225  2.77519  2.73123  3.46354  2.40513  3.72494  3.29354  2.67741  2.69355  4.24690  2.90347  2.73739  3.18146  2.89801  2.37887  2.77519  2.98518  4.58477  3.61503
          0.02307  4.17672  4.89906  0.61958  0.77255  0.67302  0.71368
    367   2.93945  5.21866  3.19117  2.62693  4.63256  3.60381  3.65361  4.02665  1.59100  3.47986  4.30044  2.14266  3.99194  2.77630  1.82871  2.91563  3.13467  3.66357  5.55324  4.29807    456 - -
          2.68618  4.42225  2.77519  2.73123  3.46354  2.40513  3.72494  3.29354  2.67741  2.69355  4.24690  2.90347  2.73739  3.18146  2.89801  2.37887  2.77519  2.98518  4.58477  3.61503
          0.02307  4.17672  4.89906  0.61958  0.77255  0.67302  0.71368
    368   2.06475  4.72655  2.10457  2.56572  3.98405  3.43536  3.80428  3.25239  2.68492  2.16244  3.88227  3.06434  3.90686  2.99963  3.13168  2.75392  2.94254  2.98122  5.35074  4.03120    457 - -
          2.68618  4.42225  2.77519  2.73123  3.46354  2.40513  3.72494  3.29354  2.67741  2.69355  4.24690  2.90347  2.73739  3.18146  2.89801  2.37887  2.77519  2.98518  4.58477  3.61503
          0.02307  4.17672  4.89906  0.61958  0.77255  0.67302  0.71368
    369   2.62001  4.31731  3.98101  3.54927  3.80344  3.51577  4.41283  2.46806  3.44863  2.63546  3.71768  3.73966  4.11940  3.77313  3.71418  2.92389  1.49159  1.58959  5.40723  4.18710    458 - -
          2.68618  4.42225  2.77519  2.73123  3.46354  2.40513  3.72494  3.29354  2.67741  2.69355  4.24690  2.90347  2.73739  3.18146  2.89801  2.37887  2.77519  2.98518  4.58477  3.61503
          0.02307  4.17672  4.89906  0.61958  0.77255  0.67302  0.71368
    370   2.01706  4.34521  4.48812  3.96551  3.61976  4.11669  4.67384  1.47069  3.87041  2.32570  3.48200  4.18530  4.51286  4.13464  4.09400  3.46928  3.19917  1.42216  5.36471  4.15987    459 - -
          2.68618  4.42225  2.77519  2.73123  3.46354  2.40513  3.72494  3.29354  2.67741  2.69355  4.24690  2.90347  2.73739  3.18146  2.89801  2.37887  2.77519  2.98518  4.58477  3.61503
          0.22726  4.17672  1.67163  0.61958  0.77255  0.67302  0.71368
    371   2.47175  4.31671  3.52399  3.28200  4.06421  3.15223  4.29097  3.20425  3.22704  3.06399  4.10850  3.47377  3.86461  3.61681  3.48008  2.67428  1.00533  2.88789  5.49276  4.28113    460 - -
          2.68618  4.42225  2.77519  2.73123  3.46354  2.40513  3.72494  3.29354  2.67741  2.69355  4.24690  2.90347  2.73739  3.18146  2.89801  2.37887  2.77519  2.98518  4.58477  3.61503
          0.02822  3.97767  4.70002  0.61958  0.77255  0.84299  0.56286
    372   1.87502  4.83802  2.61826  1.65076  4.29193  3.26211  3.78265  3.61056  2.63664  3.29472  4.17027  2.91213  3.82733  2.96260  3.07583  2.70702  2.98562  3.26636  5.56076  4.21444    461 - -
          2.68581  4.41998  2.77473  2.73136  3.46421  2.40541  3.72562  3.29326  2.67756  2.69213  4.24510  2.90414  2.73697  3.18213  2.89804  2.37916  2.77530  2.98585  4.58544  3.61570
          0.30955  1.35818  4.70002  2.62294  0.07536  0.31361  1.31232
    373   4.20517  5.24352  5.19405  5.02954  1.00715  4.82392  3.59559  3.85680  4.81999  3.10652  4.40393  4.41819  5.09089  4.55888  4.67869  4.20850  4.40564  3.77665  2.02263  1.34506    481 - -
          2.68618  4.42225  2.77519  2.73123  3.46354  2.40513  3.72494  3.29354  2.67741  2.69355  4.24690  2.90347  2.73739  3.18146  2.89801  2.37887  2.77519  2.98518  4.58477  3.61503
          0.01974  4.33061  5.05296  0.61958  0.77255  0.48576  0.95510
    374   2.67441  4.50269  3.39259  2.85311  3.67267  2.59305  3.86544  2.99332  2.78389  2.12621  3.61236  3.28903  3.99285  2.30303  3.15506  2.84627  2.91801  2.19530  5.09618  3.84139    482 - -
          2.68618  4.42225  2.77519  2.73123  3.46354  2.40513  3.72494  3.29354  2.67741  2.69355  4.24690  2.90347  2.73739  3.18146  2.89801  2.37887  2.77519  2.98518  4.58477  3.61503
          0.01974  4.33061  5.05296  0.61958  0.77255  0.48576  0.95510
    375   2.67098  4.41003  3.66389  3.16166  3.63464  3.57858  4.07589  2.87898  3.07375  1.62705  3.58305  3.50341  2.48493  3.40842  3.38970  2.90546  2.09576  2.67481  5.14074  3.91521    483 - -
          2.68618  4.42225  2.77519  2.73123  3.46354  2.40513  3.72494  3.29354  2.67741  2.69355  4.24690  2.90347  2.73739  3.18146  2.89801  2.37887  2.77519  2.98518  4.58477  3.61503
          0.01974  4.33061  5.05296  0.61958  0.77255  0.48576  0.95510
    376   2.77452  5.19118  2.88103  2.42419  4.53760  3.47479  3.68581  3.99426  1.94333  3.48941  4.26543  2.20374  3.90026  2.16460  2.79746  2.17805  3.00659  3.59103  5.62683  4.25508    484 - -
          2.68618  4.42225  2.77519  2.73123  3.46354  2.40513  3.72494  3.29354  2.67741  2.69355  4.24690  2.90347  2.73739  3.18146  2.89801  2.37887  2.77519  2.98518  4.58477  3.61503
          0.01974  4.33061  5.05296  0.61958  0.77255  0.48576  0.95510
    377   2.94721  4.98397  1.24456  2.65387  4.15685  3.57302  4.03211  2.11148  2.98072  3.09655  4.12090  3.17879  4.10134  3.24294  3.45197  3.01733  3.22799  2.95774  5.60728  4.23973    485 - -
          2.68618  4.42225  2.77519  2.73123  3.46354  2.40513  3.72494  3.29354  2.67741  2.69355  4.24690  2.90347  2.73739  3.18146  2.89801  2.37887  2.77519  2.98518  4.58477  3.61503
          0.01974  4.33061  5.05296  0.61958  0.77255  0.48576  0.95510
    378   2.71924  5.11838  2.19996  1.99527  4.41795  3.44997  3.67379  3.87141  2.42735  2.54100  4.17758  2.93401  3.86974  2.79347  2.26009  2.69623  2.95307  3.48457  5.57082  4.18725    486 - -
          2.68618  4.42225  2.77519  2.73123  3.46354  2.40513  3.72494  3.29354  2.67741  2.69355  4.24690  2.90347  2.73739  3.18146  2.89801  2.37887  2.77519  2.98518  4.58477  3.61503
          0.01974  4.33061  5.05296  0.61958  0.77255  0.48576  0.95510
    379   2.95825  4.90226  3.12128  1.58035  3.90873  3.67449  4.00213  3.16887  2.83831  1.53914  3.84535  3.29360  4.13567  3.22633  3.21437  3.05954  3.20878  3.01172  5.40726  4.10860    487 - -
          2.68618  4.42225  2.77519  2.73123  3.46354  2.40513  3.72494  3.29354  2.67741  2.69355  4.24690  2.90347  2.73739  3.18146  2.89801  2.37887  2.77519  2.98518  4.58477  3.61503
          0.01974  4.33061  5.05296  0.61958  0.77255  0.48576  0.95510
    380   2.14031  4.29101  4.12533  3.56516  3.44170  3.87346  4.25746  1.85113  3.46596  1.87989  3.38380  3.83239  4.26218  3.72707  3.70630  3.17612  2.16421  2.17834  5.02803  3.83012    488 - -
          2.68618  4.42225  2.77519  2.73123  3.46354  2.40513  3.72494  3.29354  2.67741  2.69355  4.24690  2.90347  2.73739  3.18146  2.89801  2.37887  2.77519  2.98518  4.58477  3.61503
          0.01974  4.33061  5.05296  0.61958  0.77255  0.48576  0.95510
    381   2.81089  5.17640  2.79093  1.94847  4.50438  3.46341  3.73969  3.94648  2.47861  3.47776  4.27880  2.96416  3.92390  1.70838  2.91766  2.78525  2.27987  3.56579  5.64962  4.27669    489 - -
          2.68618  4.42225  2.77519  2.73123  3.46354  2.40513  3.72494  3.29354  2.67741  2.69355  4.24690  2.90347  2.73739  3.18146  2.89801  2.37887  2.77519  2.98518  4.58477  3.61503
          0.01974  4.33061  5.05296  0.61958  0.77255  0.48576  0.95510
    382   2.74697  5.20546  2.21200  2.36019  4.52522  3.43532  2.55914  4.00139  1.94351  3.50130  4.26888  2.91056  3.87350  2.79988  2.92794  2.16414  2.98485  3.58881  5.64865  4.24481    490 - -
          2.68618  4.42225  2.77519  2.73123  3.46354  2.40513  3.72494  3.29354  2.67741  2.69355  4.24690  2.90347  2.73739  3.18146  2.89801  2.37887  2.77519  2.98518  4.58477  3.61503
          0.01974  4.33061  5.05296  0.61958  0.77255  0.48576  0.95510
    383   3.28128  4.57094  5.12538  4.55935  3.35219  4.61354  4.99616  1.60263  4.42843  1.44240  2.05962  4.71446  4.83702  4.52354  4.50108  3.96371  3.51130  1.61050  5.32721  4.23564    491 - -
          2.68618  4.42225  2.77519  2.73123  3.46354  2.40513  3.72494  3.29354  2.67741  2.69355  4.24690  2.90347  2.73739  3.18146  2.89801  2.37887  2.77519  2.98518  4.58477  3.61503
          0.01974  4.33061  5.05296  0.61958  0.77255  0.48576  0.95510
    384   2.85418  4.38109  4.05998  3.54076  3.59494  3.94008  4.34308  1.79136  3.45622  2.47918  3.52910  2.44249  4.33778  3.75772  3.73321  3.25479  3.11281  1.35655  5.19873  3.96776    492 - -
          2.68618  4.42225  2.77519  2.73123  3.46354  2.40513  3.72494  3.29354  2.67741  2.69355  4.24690  2.90347  2.73739  3.18146  2.89801  2.37887  2.77519  2.98518  4.58477  3.61503
          0.17696  4.33061  1.90361  0.61958  0.77255  0.48576  0.95510
    385   2.01095  4.77151  2.89856  1.90712  4.21374  3.34869  3.79237  3.56714  2.62364  3.22747  4.06310  3.01778  3.85931  2.96168  3.06754  2.68522  2.05795  3.21778  5.48798  4.16004    493 - -
          2.68618  4.42225  2.77519  2.73123  3.46354  2.40513  3.72494  3.29354  2.67741  2.69355  4.24690  2.90347  2.73739  3.18146  2.89801  2.37887  2.77519  2.98518  4.58477  3.61503
          0.02307  4.17672  4.89906  0.61958  0.77255  0.38429  1.14236
    386   2.69308  4.24155  3.91252  3.34168  3.23208  3.74417  3.99982  2.66049  3.23766  1.93652  2.45021  3.62971  4.11743  3.50245  3.48646  2.27350  2.92704  2.47768  4.76269  2.41973    494 - -
          2.68618  4.42225  2.77519  2.73123  3.46354  2.40513  3.72494  3.29354  2.67741  2.69355  4.24690  2.90347  2.73739  3.18146  2.89801  2.37887  2.77519  2.98518  4.58477  3.61503
          0.01974  4.33061  5.05296  0.61958  0.77255  0.48576  0.95510
    387   1.92136  4.45298  3.44303  2.93502  3.86009  3.41629  3.96887  3.21632  2.90627  2.13421  3.79234  3.31527  2.54095  3.23025  3.28404  2.09488  2.88670  2.91936  5.25656  4.00487    495 - -
          2.68618  4.42225  2.77519  2.73123  3.46354  2.40513  3.72494  3.29354  2.67741  2.69355  4.24690  2.90347  2.73739  3.18146  2.89801  2.37887  2.77519  2.98518  4.58477  3.61503
          0.01974  4.33061  5.05296  0.61958  0.77255  0.48576  0.95510
    388   2.83188  5.25323  2.75392  1.60101  4.60052  3.45961  3.73522  4.05978  1.92303  3.56111  4.34939  2.94687  3.92485  2.86073  2.90196  2.06106  3.07401  3.65635  5.70508  4.32012    496 - -
          2.68618  4.42225  2.77519  2.73123  3.46354  2.40513  3.72494  3.29354  2.67741  2.69355  4.24690  2.90347  2.73739  3.18146  2.89801  2.37887  2.77519  2.98518  4.58477  3.61503
          0.01974  4.33061  5.05296  0.61958  0.77255  0.48576  0.95510
    389   3.44421  5.57332  2.79530  0.51498  4.99257  3.64237  4.30340  4.54743  3.25177  4.09860  5.08015  3.30895  4.27667  3.52677  3.69022  3.39362  3.76073  4.19272  6.07184  4.83146    497 - -
          2.68618  4.42225  2.77519  2.73123  3.46354  2.40513  3.72494  3.29354  2.67741  2.69355  4.24690  2.90347  2.73739  3.18146  2.89801  2.37887  2.77519  2.98518  4.58477  3.61503
          0.01974  4.33061  5.05296  0.61958  0.77255  0.48576  0.95510
    390   2.66329  4.72130  3.05808  2.80228  4.44063  3.31883  4.07887  3.85349  2.93614  3.52436  4.37543  1.50525  3.95385  3.28267  3.32912  2.75981  1.57563  3.42744  5.73221  4.41425    498 - -
          2.68618  4.42225  2.77519  2.73123  3.46354  2.40513  3.72494  3.29354  2.67741  2.69355  4.24690  2.90347  2.73739  3.18146  2.89801  2.37887  2.77519  2.98518  4.58477  3.61503
          0.01974  4.33061  5.05296  0.61958  0.77255  0.48576  0.95510
    391   2.90405  5.21415  3.24306  2.63015  4.60010  3.62599  3.68409  4.00305  1.73961  3.47406  4.27766  3.11639  3.99972  2.15177  1.89571  2.88501  2.30981  3.63405  5.57286  4.29263    499 - -
          2.68618  4.42225  2.77519  2.73123  3.46354  2.40513  3.72494  3.29354  2.67741  2.69355  4.24690  2.90347  2.73739  3.18146  2.89801  2.37887  2.77519  2.98518  4.58477  3.61503
          0.01974  4.33061  5.05296  0.61958  0.77255  0.48576  0.95510
    392   2.60007  4.33077  3.65406  3.12848  3.60722  2.34522  4.02183  2.89203  3.07228  2.03358  3.57681  3.46114  4.00861  3.37321  3.39640  2.17244  2.89530  2.06245  5.06774  3.84095    500 - -
          2.68618  4.42225  2.77519  2.73123  3.46354  2.40513  3.72494  3.29354  2.67741  2.69355  4.24690  2.90347  2.73739  3.18146  2.89801  2.37887  2.77519  2.98518  4.58477  3.61503
          0.01974  4.33061  5.05296  0.61958  0.77255  0.48576  0.95510
    393   2.17850  5.13033  3.04759  2.56000  4.50097  3.54155  3.72430  3.91672  1.83660  3.43592  4.24588  3.06448  3.96449  1.71911  2.66731  2.83275  3.06960  3.54967  5.58305  4.26804    501 - -
          2.68625  4.42232  2.77470  2.73130  3.46361  2.40520  3.72355  3.29361  2.67748  2.69362  4.24697  2.90354  2.73746  3.18153  2.89808  2.37894  2.77526  2.98525  4.58484  3.61510
          0.40002  1.71112  1.90361  0.67130  0.71549  0.48576  0.95510
    394   2.68470  4.60683  3.20206  2.73640  3.66055  2.34599  2.36773  3.22331  2.65599  2.15605  3.76887  3.18512  3.94634  3.05328  3.02186  2.80493  2.94202  2.95987  5.07329  3.71945    504 - -
          2.68618  4.42225  2.77519  2.73123  3.46354  2.40513  3.72494  3.29354  2.67741  2.69355  4.24690  2.90347  2.73739  3.18146  2.89801  2.37887  2.77519  2.98518  4.58477  3.61503
          0.02307  4.17672  4.89906  0.61958  0.77255  0.67302  0.71368
    395   2.50900  4.59027  3.04629  2.68993  4.32021  3.22104  3.92682  3.74980  2.78073  3.37343  4.18948  2.05472  3.82452  3.11109  3.20086  1.80525  2.02837  3.30988  5.59336  4.28618    505 - -
          2.68618  4.42225  2.77519  2.73123  3.46354  2.40513  3.72494  3.29354  2.67741  2.69355  4.24690  2.90347  2.73739  3.18146  2.89801  2.37887  2.77519  2.98518  4.58477  3.61503
          0.02307  4.17672  4.89906  0.61958  0.77255  0.38429  1.14236
    396   2.50195  4.34195  3.74247  3.27928  3.97732  3.32763  4.22559  3.16682  3.23145  3.01887  3.91875  3.51356  3.95859  3.53525  3.55215  1.53657  1.99081  1.92332  5.41184  4.19044    506 - -
          2.68618  4.42225  2.77519  2.73123  3.46354  2.40513  3.72494  3.29354  2.67741  2.69355  4.24690  2.90347  2.73739  3.18146  2.89801  2.37887  2.77519  2.98518  4.58477  3.61503
          0.01974  4.33061  5.05296  0.61958  0.77255  0.48576  0.95510
    397   3.33563  5.04038  4.10033  4.06814  5.15443  0.27765  5.13434  4.89106  4.30984  4.47598  5.47266  4.26710  4.44275  4.59852  4.47168  3.52422  3.85113  4.33025  6.10332  5.28015    507 - -
          2.68618  4.42225  2.77519  2.73123  3.46354  2.40513  3.72494  3.29354  2.67741  2.69355  4.24690  2.90347  2.73739  3.18146  2.89801  2.37887  2.77519  2.98518  4.58477  3.61503
          0.01974  4.33061  5.05296  0.61958  0.77255  0.48576  0.95510
    398   3.33563  5.04038  4.10033  4.06814  5.15443  0.27765  5.13434  4.89106  4.30984  4.47598  5.47266  4.26710  4.44275  4.59852  4.47168  3.52422  3.85113  4.33025  6.10332  5.28015    508 - -
          2.68618  4.42225  2.77519  2.73123  3.46354  2.40513  3.72494  3.29354  2.67741  2.69355  4.24690  2.90347  2.73739  3.18146  2.89801  2.37887  2.77519  2.98518  4.58477  3.61503
          0.01974  4.33061  5.05296  0.61958  0.77255  0.48576  0.95510
    399   2.77240  4.34791  3.89212  3.33674  2.30895  3.80421  4.07091  2.57860  2.35366  2.40236  3.41405  3.65659  4.18390  3.51567  3.45528  3.09233  3.01164  1.58582  4.90675  3.63315    509 - -
          2.68618  4.42225  2.77519  2.73123  3.46354  2.40513  3.72494  3.29354  2.67741  2.69355  4.24690  2.90347  2.73739  3.18146  2.89801  2.37887  2.77519  2.98518  4.58477  3.61503
          0.01974  4.33061  5.05296  0.61958  0.77255  0.48576  0.95510
    400   2.75931  4.68593  3.27476  2.82716  3.62128  3.55644  3.85639  3.36768  2.77212  3.00754  3.89688  2.30159  2.46320  3.15446  3.14148  2.87458  3.02955  3.08964  1.96778  3.64657    510 - -
          2.68618  4.42225  2.77519  2.73123  3.46354  2.40513  3.72494  3.29354  2.67741  2.69355  4.24690  2.90347  2.73739  3.18146  2.89801  2.37887  2.77519  2.98518  4.58477  3.61503
          0.01974  4.33061  5.05296  0.61958  0.77255  0.48576  0.95510
    401   2.84845  5.07907  2.78288  1.95450  4.04824  3.49367  3.77521  3.75859  2.63648  3.33539  4.18120  2.13504  3.96693  2.97125  3.09110  2.84683  3.09395  3.43128  5.39000  1.95447    511 - -
          2.68618  4.42225  2.77519  2.73123  3.46354  2.40513  3.72494  3.29354  2.67741  2.69355  4.24690  2.90347  2.73739  3.18146  2.89801  2.37887  2.77519  2.98518  4.58477  3.61503
          0.01974  4.33061  5.05296  0.61958  0.77255  0.48576  0.95510
    402   2.80877  4.92779  2.87417  1.95107  3.98669  2.41776  3.80977  3.59075  2.69174  3.20707  4.06481  3.06426  3.97213  3.02099  3.13389  2.84632  3.06195  3.28537  5.34406  1.92281    512 - -
          2.68618  4.42225  2.77519  2.73123  3.46354  2.40513  3.72494  3.29354  2.67741  2.69355  4.24690  2.90347  2.73739  3.18146  2.89801  2.37887  2.77519  2.98518  4.58477  3.61503
          0.01974  4.33061  5.05296  0.61958  0.77255  0.48576  0.95510
    403   2.79074  4.56268  3.76549  3.34353  3.25748  3.57900  4.03175  3.37798  3.20191  3.00686  3.97025  3.60292  4.14047  3.57057  3.47795  1.46263  3.13883  3.10376  1.69757  3.28781    513 - -
          2.68618  4.42225  2.77519  2.73123  3.46354  2.40513  3.72494  3.29354  2.67741  2.69355  4.24690  2.90347  2.73739  3.18146  2.89801  2.37887  2.77519  2.98518  4.58477  3.61503
          0.01974  4.33061  5.05296  0.61958  0.77255  0.48576  0.95510
    404   3.97530  5.27515  4.54940  4.38479  2.46740  4.39105  3.93368  3.93163  4.23291  3.26090  4.56006  4.33428  4.86310  4.42076  4.31195  4.05614  4.26914  3.82602  4.12122  0.44978    514 - -
          2.68618  4.42225  2.77519  2.73123  3.46354  2.40513  3.72494  3.29354  2.67741  2.69355  4.24690  2.90347  2.73739  3.18146  2.89801  2.37887  2.77519  2.98518  4.58477  3.61503
          0.01974  4.33061  5.05296  0.61958  0.77255  0.48576  0.95510
    405   1.71607  4.63214  3.35360  2.80972  3.75168  3.57038  3.82018  3.24149  2.63176  2.90345  3.78450  3.24979  3.99048  3.06825  2.26842  2.84238  2.96460  2.97674  5.13613  2.53581    515 - -
          2.68618  4.42225  2.77519  2.73123  3.46354  2.40513  3.72494  3.29354  2.67741  2.69355  4.24690  2.90347  2.73739  3.18146  2.89801  2.37887  2.77519  2.98518  4.58477  3.61503
          0.01974  4.33061  5.05296  0.61958  0.77255  0.48576  0.95510
    406   3.35457  4.60139  5.26042  4.73751  3.59955  4.81152  5.31834  1.16259  4.63324  1.54357  3.37452  4.91722  5.02665  4.79423  4.75465  4.19668  3.59896  1.41570  5.64514  4.50960    516 - -
          2.68618  4.42225  2.77519  2.73123  3.46354  2.40513  3.72494  3.29354  2.67741  2.69355  4.24690  2.90347  2.73739  3.18146  2.89801  2.37887  2.77519  2.98518  4.58477  3.61503
          0.01974  4.33061  5.05296  0.61958  0.77255  0.48576  0.95510
    407   0.51481  4.49254  4.00070  3.84337  4.58109  3.29991  4.79984  3.78203  3.87378  3.63951  4.63781  3.85386  4.08416  4.17393  4.07295  2.84810  3.15851  3.35047  5.95721  4.82118    517 - -
          2.68618  4.42225  2.77519  2.73123  3.46354  2.40513  3.72494  3.29354  2.67741  2.69355  4.24690  2.90347  2.73739  3.18146  2.89801  2.37887  2.77519  2.98518  4.58477  3.61503
          0.01974  4.33061  5.05296  0.61958  0.77255  0.48576  0.95510
    408   1.73165  4.99542  3.17078  2.63434  4.36900  3.54390  3.74405  3.77463  2.33874  3.32765  4.15191  3.11731  3.96694  2.20371  2.00864  2.82491  3.03948  3.42796  5.50620  4.21213    518 - -
          2.68618  4.42225  2.77519  2.73123  3.46354  2.40513  3.72494  3.29354  2.67741  2.69355  4.24690  2.90347  2.73739  3.18146  2.89801  2.37887  2.77519  2.98518  4.58477  3.61503
          0.01974  4.33061  5.05296  0.61958  0.77255  0.48576  0.95510
    409   2.78269  5.25738  2.06097  2.34552  4.57644  2.48889  2.57482  4.05713  1.97362  3.55324  4.32477  2.90113  3.88741  2.82705  2.98038  2.73549  3.02430  3.64071  5.69974  4.28632    519 - -
          2.68618  4.42225  2.77519  2.73123  3.46354  2.40513  3.72494  3.29354  2.67741  2.69355  4.24690  2.90347  2.73739  3.18146  2.89801  2.37887  2.77519  2.98518  4.58477  3.61503
          0.01974  4.33061  5.05296  0.61958  0.77255  0.48576  0.95510
    410   3.06550  4.45645  4.58051  4.03043  2.95118  4.19457  4.26195  1.80019  3.86651  1.62725  3.26554  4.16634  4.50916  4.04274  3.99592  3.51085  3.29501  2.39922  4.66637  1.70449    520 - -
          2.68618  4.42225  2.77519  2.73123  3.46354  2.40513  3.72494  3.29354  2.67741  2.69355  4.24690  2.90347  2.73739  3.18146  2.89801  2.37887  2.77519  2.98518  4.58477  3.61503
          0.01974  4.33061  5.05296  0.61958  0.77255  0.48576  0.95510
    411   3.41258  4.74053  5.06213  4.55133  3.34720  4.65934  5.10296  2.17851  4.38208  0.83680  3.15627  4.76295  4.91253  4.54115  4.49975  4.05283  3.66430  1.65695  5.42179  4.30507    521 - -
          2.68618  4.42225  2.77519  2.73123  3.46354  2.40513  3.72494  3.29354  2.67741  2.69355  4.24690  2.90347  2.73739  3.18146  2.89801  2.37887  2.77519  2.98518  4.58477  3.61503
          0.01974  4.33061  5.05296  0.61958  0.77255  0.48576  0.95510
    412   2.10836  5.52654  1.41279  1.71907  4.84693  3.39295  3.86507  4.34098  2.81208  3.84555  4.66138  2.86171  3.96855  3.01405  3.38074  2.90083  3.26589  3.91265  6.00971  4.53156    522 - -
          2.68618  4.42225  2.77519  2.73123  3.46354  2.40513  3.72494  3.29354  2.67741  2.69355  4.24690  2.90347  2.73739  3.18146  2.89801  2.37887  2.77519  2.98518  4.58477  3.61503
          0.01974  4.33061  5.05296  0.61958  0.77255  0.48576  0.95510
    413   2.93729  5.21248  3.16780  2.63855  4.50796  3.62094  2.41812  3.99941  2.21819  3.48244  4.30194  2.26672  4.02130  2.85112  1.56552  2.92148  3.14586  3.63992  5.55240  4.24394    523 - -
          2.68618  4.42225  2.77519  2.73123  3.46354  2.40513  3.72494  3.29354  2.67741  2.69355  4.24690  2.90347  2.73739  3.18146  2.89801  2.37887  2.77519  2.98518  4.58477  3.61503
          0.01974  4.33061  5.05296  0.61958  0.77255  0.48576  0.95510
    414   3.05558  5.36630  2.67874  1.75253  4.45246  3.52005  1.36023  4.14773  2.65289  3.66210  4.52587  3.03199  4.05401  3.05899  3.05591  3.00784  3.31147  3.78816  5.68288  4.25731    524 - -
          2.68618  4.42225  2.77519  2.73123  3.46354  2.40513  3.72494  3.29354  2.67741  2.69355  4.24690  2.90347  2.73739  3.18146  2.89801  2.37887  2.77519  2.98518  4.58477  3.61503
          0.38116  4.33061  1.19148  0.61958  0.77255  0.48576  0.95510
    415   2.41947  4.22482  3.56779  3.22061  3.83363  1.92882  4.18350  2.85146  3.19778  2.83245  3.81735  3.43792  3.86509  3.51976  3.48544  2.64857  2.83328  1.59995  5.31727  4.08244    525 - -
          2.68618  4.42225  2.77519  2.73123  3.46354  2.40513  3.72494  3.29354  2.67741  2.69355  4.24690  2.90347  2.73739  3.18146  2.89801  2.37887  2.77519  2.98518  4.58477  3.61503
          0.02822  3.97767  4.70002  0.61958  0.77255  0.84299  0.56286
    416   2.50417  4.54629  2.88977  2.62321  4.18478  3.16875  3.87991  3.57248  2.72720  3.26615  4.13141  1.84645  3.78772  3.08912  3.11112  2.60307  1.90875  3.18093  5.49369  4.17676    526 - -
          2.68618  4.42225  2.77519  2.73123  3.46354  2.40513  3.72494  3.29354  2.67741  2.69355  4.24690  2.90347  2.73739  3.18146  2.89801  2.37887  2.77519  2.98518  4.58477  3.61503
          0.02822  3.97767  4.70002  0.61958  0.77255  0.84299  0.56286
    417   2.80006  4.56425  3.49531  3.40849  4.54732  0.58378  4.52161  4.17322  3.60402  3.81396  4.79112  3.65970  3.95874  3.91992  3.82781  2.97512  3.28949  3.68125  5.61395  4.65303    527 - -
          2.68618  4.42225  2.77519  2.73123  3.46354  2.40513  3.72494  3.29354  2.67741  2.69355  4.24690  2.90347  2.73739  3.18146  2.89801  2.37887  2.77519  2.98518  4.58477  3.61503
          0.02822  3.97767  4.70002  0.61958  0.77255  0.53320  0.88365
    418   2.75275  4.44433  3.76213  3.33611  3.64250  3.63155  4.24508  1.75995  3.23855  2.48787  3.61180  3.64729  1.66590  3.59499  3.52587  3.02658  3.07687  2.44110  5.24155  3.99418    528 - -
          2.68618  4.42225  2.77519  2.73123  3.46354  2.40513  3.72494  3.29354  2.67741  2.69355  4.24690  2.90347  2.73739  3.18146  2.89801  2.37887  2.77519  2.98518  4.58477  3.61503
          0.02307  4.17672  4.89906  0.61958  0.77255  0.67302  0.71368
    419   1.63336  4.24212  3.69653  3.28190  3.98544  1.98819  4.23001  3.15320  3.25920  3.02518  3.92556  3.46757  3.86785  3.54752  3.56584  2.60774  2.82010  1.91912  5.42086  4.20890    529 - -
          2.68618  4.42225  2.77519  2.73123  3.46354  2.40513  3.72494  3.29354  2.67741  2.69355  4.24690  2.90347  2.73739  3.18146  2.89801  2.37887  2.77519  2.98518  4.58477  3.61503
          0.02307  4.17672  4.89906  0.61958  0.77255  0.67302  0.71368
    420   3.23822  4.56150  4.86611  4.35615  1.92340  4.45308  4.60133  1.24662  4.22022  1.81553  3.17217  4.48811  4.72399  4.34318  4.32371  3.81635  3.47834  2.13050  4.90357  3.51556    530 - -
          2.68618  4.42225  2.77519  2.73123  3.46354  2.40513  3.72494  3.29354  2.67741  2.69355  4.24690  2.90347  2.73739  3.18146  2.89801  2.37887  2.77519  2.98518  4.58477  3.61503
          0.02307  4.17672  4.89906  0.61958  0.77255  0.67302  0.71368
    421   2.70452  4.99063  2.69242  1.81857  4.42480  3.33643  3.75879  3.87460  2.58835  3.43653  4.24419  2.92143  2.46264  2.90782  3.06225  1.94075  2.98943  3.47722  5.62992  4.25445    531 - -
          2.68618  4.42225  2.77519  2.73123  3.46354  2.40513  3.72494  3.29354  2.67741  2.69355  4.24690  2.90347  2.73739  3.18146  2.89801  2.37887  2.77519  2.98518  4.58477  3.61503
          0.02307  4.17672  4.89906  0.61958  0.77255  0.67302  0.71368
    422   2.60198  4.73566  3.01010  2.57887  4.22807  3.33986  3.78707  3.64638  2.56248  3.25150  4.07459  3.05038  3.85105  2.06379  2.97324  1.97494  2.14445  3.27182  5.47595  4.15915    532 - -
          2.68618  4.42225  2.77519  2.73123  3.46354  2.40513  3.72494  3.29354  2.67741  2.69355  4.24690  2.90347  2.73739  3.18146  2.89801  2.37887  2.77519  2.98518  4.58477  3.61503
          0.02307  4.17672  4.89906  0.61958  0.77255  0.38429  1.14236
    423   2.15312  4.42833  4.78319  4.26604  3.73994  4.34473  4.92621  1.46710  4.16805  2.40890  3.58275  4.44929  4.71328  4.42071  4.36255  3.70980  3.33936  1.14182  5.53413  4.32737    533 - -
          2.68618  4.42225  2.77519  2.73123  3.46354  2.40513  3.72494  3.29354  2.67741  2.69355  4.24690  2.90347  2.73739  3.18146  2.89801  2.37887  2.77519  2.98518  4.58477  3.61503
          0.01974  4.33061  5.05296  0.61958  0.77255  0.48576  0.95510
    424   2.10709  4.97548  2.99770  2.04983  4.29827  3.46702  3.69645  3.72266  2.42963  3.28861  4.08608  3.00116  3.88359  2.82946  2.23635  2.70513  2.31134  3.36212  5.48789  4.14169    534 - -
          2.68618  4.42225  2.77519  2.73123  3.46354  2.40513  3.72494  3.29354  2.67741  2.69355  4.24690  2.90347  2.73739  3.18146  2.89801  2.37887  2.77519  2.98518  4.58477  3.61503
          0.20709  4.33061  1.74931  0.61958  0.77255  0.48576  0.95510
    425   2.73625  5.04659  2.06819  1.83477  4.22449  3.39189  3.68938  3.74783  2.53036  3.31330  4.13222  2.89242  3.85778  2.84503  3.01564  2.72179  2.98047  3.39742  2.76237  4.07731    535 - -
          2.68618  4.42225  2.77519  2.73123  3.46354  2.40513  3.72494  3.29354  2.67741  2.69355  4.24690  2.90347  2.73739  3.18146  2.89801  2.37887  2.77519  2.98518  4.58477  3.61503
          0.02376  4.14729  4.86963  0.61958  0.77255  0.37083  1.17169
    426   2.79125  5.24371  2.08058  1.89813  4.57671  3.41102  3.74037  4.05151  2.56832  3.56492  4.34472  2.89710  3.89317  2.86688  3.08213  2.05439  2.23643  3.63816  5.72944  4.31023    536 - -
          2.68618  4.42225  2.77519  2.73123  3.46354  2.40513  3.72494  3.29354  2.67741  2.69355  4.24690  2.90347  2.73739  3.18146  2.89801  2.37887  2.77519  2.98518  4.58477  3.61503
          0.01974  4.33061  5.05296  0.61958  0.77255  0.48576  0.95510
    427   3.07225  2.45728  4.89266  4.33599  3.44993  4.34602  4.78099  1.28829  4.18547  1.65871  3.32627  4.46081  4.66266  4.36697  4.29337  3.69305  3.31966  1.92070  5.25145  4.07958    537 - -
          2.68618  4.42225  2.77519  2.73123  3.46354  2.40513  3.72494  3.29354  2.67741  2.69355  4.24690  2.90347  2.73739  3.18146  2.89801  2.37887  2.77519  2.98518  4.58477  3.61503
          0.17354  4.33061  1.92310  0.61958  0.77255  0.48576  0.95510
    428   2.93927  5.32277  2.58524  1.77175  4.63180  3.42419  3.76622  4.10509  2.49043  3.60496  4.44811  2.91630  3.94552  1.48246  2.89354  2.88251  3.18916  3.72780  5.74328  4.36497    538 - -
          2.68618  4.42225  2.77519  2.73123  3.46354  2.40513  3.72494  3.29354  2.67741  2.69355  4.24690  2.90347  2.73739  3.18146  2.89801  2.37887  2.77519  2.98518  4.58477  3.61503
          0.02299  4.18007  4.90241  0.61958  0.77255  0.66957  0.71729
    429   2.94023  5.36453  2.51616  1.32943  4.66929  3.40028  3.77265  4.15168  2.54413  3.64842  4.48685  2.88376  3.93531  1.98606  2.97761  2.87323  3.19529  3.76334  5.78953  4.38856    539 - -
          2.68618  4.42225  2.77519  2.73123  3.46354  2.40513  3.72494  3.29354  2.67741  2.69355  4.24690  2.90347  2.73739  3.18146  2.89801  2.37887  2.77519  2.98518  4.58477  3.61503
          0.02299  4.18007  4.90241  0.61958  0.77255  0.38591  1.13891
    430   2.76863  4.37165  3.82869  3.27253  2.43074  3.78583  4.04861  2.61070  2.22722  2.43384  3.43962  3.61225  4.16683  3.46452  3.40529  3.06959  3.00744  1.60913  4.93406  3.66187    540 - -
          2.68618  4.42225  2.77519  2.73123  3.46354  2.40513  3.72494  3.29354  2.67741  2.69355  4.24690  2.90347  2.73739  3.18146  2.89801  2.37887  2.77519  2.98518  4.58477  3.61503
          0.01974  4.33061  5.05296  0.61958  0.77255  0.48576  0.95510
    431   2.88490  4.42912  4.03825  3.47332  3.37118  3.94639  4.22278  1.54541  3.30888  2.11699  2.35627  3.80023  4.29427  2.46585  3.56304  3.23512  3.11682  2.41415  5.03220  3.84574    541 - -
          2.68618  4.42225  2.77519  2.73123  3.46354  2.40513  3.72494  3.29354  2.67741  2.69355  4.24690  2.90347  2.73739  3.18146  2.89801  2.37887  2.77519  2.98518  4.58477  3.61503
          0.01974  4.33061  5.05296  0.61958  0.77255  0.48576  0.95510
    432   2.72257  5.09583  2.84304  1.97892  4.42368  3.43946  3.69798  3.87588  2.46358  3.40992  4.19229  2.94415  3.87650  2.19412  2.93471  2.09455  2.31767  3.48718  5.58633  4.20621    542 - -
          2.68618  4.42225  2.77519  2.73123  3.46354  2.40513  3.72494  3.29354  2.67741  2.69355  4.24690  2.90347  2.73739  3.18146  2.89801  2.37887  2.77519  2.98518  4.58477  3.61503
          0.01974  4.33061  5.05296  0.61958  0.77255  0.48576  0.95510
    433   3.64518  4.90055  4.90449  4.52406  1.61016  4.54014  3.77474  3.21381  4.35332  1.77307  3.81027  4.30528  4.83085  4.32085  4.36637  3.88683  3.86251  3.17017  3.92660  1.14258    543 - -
          2.68618  4.42225  2.77519  2.73123  3.46354  2.40513  3.72494  3.29354  2.67741  2.69355  4.24690  2.90347  2.73739  3.18146  2.89801  2.37887  2.77519  2.98518  4.58477  3.61503
          0.01974  4.33061  5.05296  0.61958  0.77255  0.48576  0.95510
    434   2.84296  4.34927  4.17187  3.63346  2.18442  3.88832  4.13245  2.62968  3.51927  1.40368  3.30825  3.85303  4.27410  3.74792  3.72225  2.28955  3.09287  2.51261  4.72461  3.36909    544 - -
          2.68618  4.42225  2.77519  2.73123  3.46354  2.40513  3.72494  3.29354  2.67741  2.69355  4.24690  2.90347  2.73739  3.18146  2.89801  2.37887  2.77519  2.98518  4.58477  3.61503
          0.01974  4.33061  5.05296  0.61958  0.77255  0.48576  0.95510
    435   2.78933  5.26114  2.10779  2.33559  4.58480  3.41768  3.72468  4.06421  2.53501  3.56727  4.34212  2.13845  3.88960  2.19629  3.04194  2.74157  2.24695  3.64761  5.72268  4.30271    545 - -
          2.68618  4.42225  2.77519  2.73123  3.46354  2.40513  3.72494  3.29354  2.67741  2.69355  4.24690  2.90347  2.73739  3.18146  2.89801  2.37887  2.77519  2.98518  4.58477  3.61503
          0.01974  4.33061  5.05296  0.61958  0.77255  0.48576  0.95510
    436   2.47097  4.40579  3.64473  3.43652  4.62599  1.01069  4.53313  4.01513  3.53501  3.73662  4.57992  3.56664  3.93320  3.82193  3.82129  2.65269  1.74791  3.44686  5.95070  4.76526    546 - -
          2.68618  4.42225  2.77519  2.73123  3.46354  2.40513  3.72494  3.29354  2.67741  2.69355  4.24690  2.90347  2.73739  3.18146  2.89801  2.37887  2.77519  2.98518  4.58477  3.61503
          0.01974  4.33061  5.05296  0.61958  0.77255  0.48576  0.95510
    437   3.62868  4.90744  5.16274  4.68019  1.47819  4.76678  4.59657  2.54072  4.52166  0.95881  3.11104  4.75154  4.95414  4.51913  4.55269  4.15018  3.84852  2.71629  4.74668  3.27479    547 - -
          2.68618  4.42225  2.77519  2.73123  3.46354  2.40513  3.72494  3.29354  2.67741  2.69355  4.24690  2.90347  2.73739  3.18146  2.89801  2.37887  2.77519  2.98518  4.58477  3.61503
          0.01974  4.33061  5.05296  0.61958  0.77255  0.48576  0.95510
    438   2.07325  4.26904  4.01105  3.47276  3.52747  2.48440  4.21508  1.91031  3.39275  2.51531  3.48621  3.72865  4.16431  3.65915  3.65230  3.03088  2.97144  1.75914  5.06177  3.85513    548 - -
          2.68618  4.42225  2.77519  2.73123  3.46354  2.40513  3.72494  3.29354  2.67741  2.69355  4.24690  2.90347  2.73739  3.18146  2.89801  2.37887  2.77519  2.98518  4.58477  3.61503
          0.01974  4.33061  5.05296  0.61958  0.77255  0.48576  0.95510
    439   2.02408  5.02862  1.51232  2.47185  4.63040  3.33645  3.91511  4.08869  2.81915  3.65628  4.46217  2.99255  3.92192  3.07241  3.32776  1.97417  3.08754  3.63934  5.84467  4.45045    549 - -
          2.68618  4.42225  2.77519  2.73123  3.46354  2.40513  3.72494  3.29354  2.67741  2.69355  4.24690  2.90347  2.73739  3.18146  2.89801  2.37887  2.77519  2.98518  4.58477  3.61503
          0.01974  4.33061  5.05296  0.61958  0.77255  0.48576  0.95510
    440   2.72166  4.96245  3.04339  2.00283  4.23267  3.50581  3.69338  3.64865  2.40569  2.46890  4.03614  3.02610  2.66274  2.83374  2.25070  2.73811  2.94993  3.31364  5.43730  4.10644    550 - -
          2.68618  4.42225  2.77519  2.73123  3.46354  2.40513  3.72494  3.29354  2.67741  2.69355  4.24690  2.90347  2.73739  3.18146  2.89801  2.37887  2.77519  2.98518  4.58477  3.61503
          0.01974  4.33061  5.05296  0.61958  0.77255  0.48576  0.95510
    441   2.91644  4.29516  4.61319  4.03316  3.22949  4.11062  4.41336  1.77226  3.88299  1.67267  3.21622  4.16675  4.43596  4.05419  3.99330  3.42470  3.14924  1.73620  4.91794  2.34296    551 - -
          2.68618  4.42225  2.77519  2.73123  3.46354  2.40513  3.72494  3.29354  2.67741  2.69355  4.24690  2.90347  2.73739  3.18146  2.89801  2.37887  2.77519  2.98518  4.58477  3.61503
          0.01974  4.33061  5.05296  0.61958  0.77255  0.48576  0.95510
    442   2.16030  4.41596  3.60048  2.34608  3.55246  3.71301  3.99060  2.09077  3.00326  1.97122  3.48978  3.46100  4.09515  3.31801  3.34874  2.97518  2.96119  2.47111  5.05145  3.82027    552 - -
          2.68618  4.42225  2.77519  2.73123  3.46354  2.40513  3.72494  3.29354  2.67741  2.69355  4.24690  2.90347  2.73739  3.18146  2.89801  2.37887  2.77519  2.98518  4.58477  3.61503
          0.01974  4.33061  5.05296  0.61958  0.77255  0.48576  0.95510
    443   2.69220  4.91997  2.09437  2.52378  4.50032  3.34374  3.88325  3.94468  2.74764  3.52647  4.32949  3.02737  3.90149  3.03846  3.23140  1.54789  2.17071  3.51521  5.72623  4.35899    553 - -
          2.68618  4.42225  2.77519  2.73123  3.46354  2.40513  3.72494  3.29354  2.67741  2.69355  4.24690  2.90347  2.73739  3.18146  2.89801  2.37887  2.77519  2.98518  4.58477  3.61503
          0.38116  4.33061  1.19148  0.61958  0.77255  0.48576  0.95510
    444   2.65732  4.84614  1.80333  2.36493  4.32887  3.22369  3.79755  3.68536  2.71730  3.36305  4.22769  2.88285  3.80899  2.97830  3.20186  2.68247  1.86400  3.31793  5.60705  4.23563    554 - -
          2.68618  4.42225  2.77519  2.73123  3.46354  2.40513  3.72494  3.29354  2.67741  2.69355  4.24690  2.90347  2.73739  3.18146  2.89801  2.37887  2.77519  2.98518  4.58477  3.61503
          0.02822  3.97767  4.70002  0.61958  0.77255  0.84299  0.56286
    445   2.55541  4.26994  3.63581  3.20138  3.55948  3.44297  4.09647  1.73440  3.11384  2.52051  3.55940  3.48841  3.98769  3.45712  3.40403  1.95477  2.89254  2.34215  5.11116  3.84475    555 - -
          2.68618  4.42225  2.77519  2.73123  3.46354  2.40513  3.72494  3.29354  2.67741  2.69355  4.24690  2.90347  2.73739  3.18146  2.89801  2.37887  2.77519  2.98518  4.58477  3.61503
          0.02822  3.97767  4.70002  0.61958  0.77255  0.53320  0.88365
    446   2.78821  5.22347  1.94224  2.28472  4.56501  3.34621  3.72849  4.05012  2.57815  3.56697  4.36334  2.84336  3.86215  2.05848  3.08828  1.95810  3.05181  3.63791  5.72989  4.30557    556 - -
          2.68618  4.42225  2.77519  2.73123  3.46354  2.40513  3.72494  3.29354  2.67741  2.69355  4.24690  2.90347  2.73739  3.18146  2.89801  2.37887  2.77519  2.98518  4.58477  3.61503
          0.02307  4.17672  4.89906  0.61958  0.77255  0.38429  1.14236
    447   3.10775  4.65169  4.08623  3.59564  2.54088  4.01223  3.76479  3.19717  3.46909  2.78675  3.80312  3.78663  4.39265  3.71333  3.70553  2.06920  3.34865  3.00551  1.78785  1.81262    557 - -
          2.68618  4.42225  2.77519  2.73123  3.46354  2.40513  3.72494  3.29354  2.67741  2.69355  4.24690  2.90347  2.73739  3.18146  2.89801  2.37887  2.77519  2.98518  4.58477  3.61503
          0.01974  4.33061  5.05296  0.61958  0.77255  0.48576  0.95510
    448   2.19351  5.19250  2.87133  1.91870  4.52653  3.47139  3.67794  3.98249  1.92510  3.47958  4.25352  2.94965  3.89279  2.21774  2.80855  2.73222  2.99585  3.58025  5.62083  4.24466    558 - -
          2.68618  4.42225  2.77519  2.73123  3.46354  2.40513  3.72494  3.29354  2.67741  2.69355  4.24690  2.90347  2.73739  3.18146  2.89801  2.37887  2.77519  2.98518  4.58477  3.61503
          0.17354  4.33061  1.92310  0.61958  0.77255  0.48576  0.95510
    449   2.74644  4.95238  2.78745  1.92307  4.17656  3.43304  3.72471  3.58848  2.52738  2.26138  4.05194  2.11665  3.89294  2.89014  2.96651  2.76176  2.99089  3.27356  5.44534  4.09255    559 - -
          2.68618  4.42225  2.77519  2.73123  3.46354  2.40513  3.72494  3.29354  2.67741  2.69355  4.24690  2.90347  2.73739  3.18146  2.89801  2.37887  2.77519  2.98518  4.58477  3.61503
          0.02299  4.18007  4.90241  0.61958  0.77255  0.66957  0.71729
    450   2.70308  4.76310  2.98291  2.01048  3.96876  3.47245  3.76162  3.32507  2.58247  2.13349  3.86168  3.06350  2.50502  2.95272  2.99767  2.77224  2.95009  3.05557  5.30953  4.00084    560 - -
          2.68618  4.42225  2.77519  2.73123  3.46354  2.40513  3.72494  3.29354  2.67741  2.69355  4.24690  2.90347  2.73739  3.18146  2.89801  2.37887  2.77519  2.98518  4.58477  3.61503
          0.02299  4.18007  4.90241  0.61958  0.77255  0.38591  1.13891
    451   2.92950  5.44632  1.86034  1.41138  4.76352  3.40151  3.82108  4.24993  2.72104  3.75547  4.55720  2.87050  3.94547  2.96128  3.26711  2.85299  2.24878  3.82713  5.91699  4.45882    561 - -
          2.68618  4.42225  2.77519  2.73123  3.46354  2.40513  3.72494  3.29354  2.67741  2.69355  4.24690  2.90347  2.73739  3.18146  2.89801  2.37887  2.77519  2.98518  4.58477  3.61503
          0.01974  4.33061  5.05296  0.61958  0.77255  0.48576  0.95510
    452   2.95242  5.18441  3.25491  2.70394  4.62100  1.84400  3.74369  4.01621  1.68717  3.50108  4.32452  3.17220  4.04142  2.87355  1.92786  2.94881  3.16797  3.65401  5.60089  4.34400    562 - -
          2.68618  4.42225  2.77519  2.73123  3.46354  2.40513  3.72494  3.29354  2.67741  2.69355  4.24690  2.90347  2.73739  3.18146  2.89801  2.37887  2.77519  2.98518  4.58477  3.61503
          0.01974  4.33061  5.05296  0.61958  0.77255  0.48576  0.95510
    453   3.29702  4.60160  4.81587  4.36635  1.63673  4.29553  3.79380  2.04203  4.18244  2.58063  3.67713  4.18713  4.61975  4.19394  4.18742  3.62613  3.52082  2.90334  2.21568  1.71513    563 - -
          2.68618  4.42225  2.77519  2.73123  3.46354  2.40513  3.72494  3.29354  2.67741  2.69355  4.24690  2.90347  2.73739  3.18146  2.89801  2.37887  2.77519  2.98518  4.58477  3.61503
          0.01974  4.33061  5.05296  0.61958  0.77255  0.48576  0.95510
    454   2.74887  5.15973  2.14770  1.88734  2.80210  3.43383  3.70157  3.90894  2.50490  3.43880  4.22312  2.91421  3.87930  2.23562  3.00270  2.71858  2.98869  3.52159  5.61062  4.20809    564 - -
          2.68618  4.42225  2.77519  2.73123  3.46354  2.40513  3.72494  3.29354  2.67741  2.69355  4.24690  2.90347  2.73739  3.18146  2.89801  2.37887  2.77519  2.98518  4.58477  3.61503
          0.01974  4.33061  5.05296  0.61958  0.77255  0.48576  0.95510
    455   2.10738  5.14727  2.02765  2.38616  4.57822  3.38474  3.78698  4.05139  2.63028  3.57821  4.36289  2.20040  3.89625  2.92096  3.14024  2.01563  3.04229  3.62486  5.74917  4.34101    565 - -
          2.68618  4.42225  2.77519  2.73123  3.46354  2.40513  3.72494  3.29354  2.67741  2.69355  4.24690  2.90347  2.73739  3.18146  2.89801  2.37887  2.77519  2.98518  4.58477  3.61503
          0.01974  4.33061  5.05296  0.61958  0.77255  0.48576  0.95510
    456   1.70862  4.68282  3.16121  2.12379  3.91570  3.53559  3.86452  3.18012  2.72643  2.18292  3.81827  3.19095  3.98101  3.08001  3.13264  2.83023  2.97588  2.92766  5.30053  4.01442    566 - -
          2.68618  4.42225  2.77519  2.73123  3.46354  2.40513  3.72494  3.29354  2.67741  2.69355  4.24690  2.90347  2.73739  3.18146  2.89801  2.37887  2.77519  2.98518  4.58477  3.61503
          0.01974  4.33061  5.05296  0.61958  0.77255  0.48576  0.95510
    457   2.82126  4.73871  3.43096  2.84230  3.82953  3.66245  2.03553  2.28971  2.46262  2.93256  3.82929  3.27946  4.04404  3.02168  2.10004  2.93383  3.04019  3.04253  5.17017  3.87206    567 - -
          2.68618  4.42225  2.77519  2.73123  3.46354  2.40513  3.72494  3.29354  2.67741  2.69355  4.24690  2.90347  2.73739  3.18146  2.89801  2.37887  2.77519  2.98518  4.58477  3.61503
          0.01974  4.33061  5.05296  0.61958  0.77255  0.48576  0.95510
    458   2.13211  4.55627  3.46751  2.96455  3.67273  3.64162  3.95608  2.97390  2.83406  1.60008  3.60384  3.38263  4.06645  2.34852  3.16868  2.93775  3.00810  2.78730  5.15585  3.91129    568 - -
          2.68618  4.42225  2.77519  2.73123  3.46354  2.40513  3.72494  3.29354  2.67741  2.69355  4.24690  2.90347  2.73739  3.18146  2.89801  2.37887  2.77519  2.98518  4.58477  3.61503
          0.01974  4.33061  5.05296  0.61958  0.77255  0.48576  0.95510
    459   2.72459  4.43769  3.59610  3.05921  3.21556  2.54794  3.85701  2.97765  2.99983  2.66452  3.57743  3.43056  4.06900  3.30378  3.33526  2.23678  2.97002  2.75081  2.70147  2.30705    569 - -
          2.68618  4.42225  2.77519  2.73123  3.46354  2.40513  3.72494  3.29354  2.67741  2.69355  4.24690  2.90347  2.73739  3.18146  2.89801  2.37887  2.77519  2.98518  4.58477  3.61503
          0.01974  4.33061  5.05296  0.61958  0.77255  0.48576  0.95510
    460   2.71988  4.82800  2.19363  2.58869  4.18909  3.43797  3.87093  3.49418  2.74776  3.20927  4.07246  3.08904  1.90270  3.05361  3.20694  2.78164  3.00704  2.24113  5.50892  4.17683    570 - -
          2.68618  4.42225  2.77519  2.73123  3.46354  2.40513  3.72494  3.29354  2.67741  2.69355  4.24690  2.90347  2.73739  3.18146  2.89801  2.37887  2.77519  2.98518  4.58477  3.61503
          0.01974  4.33061  5.05296  0.61958  0.77255  0.48576  0.95510
    461   2.64310  4.32891  3.60857  3.05101  3.45186  3.62240  3.91898  2.82989  2.98483  2.54990  2.54844  3.42347  4.02219  3.28789  3.31174  2.23216  2.26963  2.60944  4.91758  2.50948    571 - -
          2.68618  4.42225  2.77519  2.73123  3.46354  2.40513  3.72494  3.29354  2.67741  2.69355  4.24690  2.90347  2.73739  3.18146  2.89801  2.37887  2.77519  2.98518  4.58477  3.61503
          0.01974  4.33061  5.05296  0.61958  0.77255  0.48576  0.95510
    462   2.18820  5.18244  3.39263  2.76544  4.60993  3.68199  3.73091  3.97961  1.65179  3.46761  4.29983  3.21584  4.06589  2.86048  1.50656  2.98526  3.18437  3.63434  5.56825  4.33439    572 - -
          2.68618  4.42225  2.77519  2.73123  3.46354  2.40513  3.72494  3.29354  2.67741  2.69355  4.24690  2.90347  2.73739  3.18146  2.89801  2.37887  2.77519  2.98518  4.58477  3.61503
          0.01974  4.33061  5.05296  0.61958  0.77255  0.48576  0.95510
    463   2.69141  4.89078  3.00316  2.00504  4.14950  3.48337  3.71449  3.53789  2.49904  3.15718  3.97982  3.02124  3.89459  2.28432  2.94649  2.72240  2.32747  2.42083  5.40601  4.07208    573 - -
          2.68618  4.42225  2.77519  2.73123  3.46354  2.40513  3.72494  3.29354  2.67741  2.69355  4.24690  2.90347  2.73739  3.18146  2.89801  2.37887  2.77519  2.98518  4.58477  3.61503
          0.01974  4.33061  5.05296  0.61958  0.77255  0.48576  0.95510
    464   2.70316  4.66246  3.25142  2.19134  3.86345  3.58198  3.79929  2.39346  2.07002  2.86807  3.75246  3.18389  3.97023  3.00701  3.02418  2.81748  2.93388  2.22429  5.22738  3.94659    574 - -
          2.68618  4.42225  2.77519  2.73123  3.46354  2.40513  3.72494  3.29354  2.67741  2.69355  4.24690  2.90347  2.73739  3.18146  2.89801  2.37887  2.77519  2.98518  4.58477  3.61503
          0.01974  4.33061  5.05296  0.61958  0.77255  0.48576  0.95510
    465   3.22055  4.54991  4.99607  4.40812  2.18038  4.45456  4.74983  2.33810  4.25820  1.29272  2.07273  4.54653  4.69097  4.32323  4.30838  3.78523  3.44182  1.83198  5.08431  3.97592    575 - -
          2.68618  4.42225  2.77519  2.73123  3.46354  2.40513  3.72494  3.29354  2.67741  2.69355  4.24690  2.90347  2.73739  3.18146  2.89801  2.37887  2.77519  2.98518  4.58477  3.61503
          0.01974  4.33061  5.05296  0.61958  0.77255  0.48576  0.95510
    466   2.80885  4.89988  3.03521  2.05859  4.06659  3.56080  3.79143  3.45310  2.54253  1.76949  3.94160  3.11228  3.98534  2.26240  2.92859  2.86034  3.04053  3.19236  5.38425  4.07839    576 - -
          2.68618  4.42225  2.77519  2.73123  3.46354  2.40513  3.72494  3.29354  2.67741  2.69355  4.24690  2.90347  2.73739  3.18146  2.89801  2.37887  2.77519  2.98518  4.58477  3.61503
          0.01974  4.33061  5.05296  0.61958  0.77255  0.48576  0.95510
    467   2.11136  4.74994  2.31779  2.59843  4.10029  3.43914  3.80857  3.44362  2.65889  3.12517  3.96452  3.08947  2.57705  2.98517  3.11133  2.72101  2.92477  2.25941  5.40917  4.09220    577 - -
          2.68618  4.42225  2.77519  2.73123  3.46354  2.40513  3.72494  3.29354  2.67741  2.69355  4.24690  2.90347  2.73739  3.18146  2.89801  2.37887  2.77519  2.98518  4.58477  3.61503
          0.01974  4.33061  5.05296  0.61958  0.77255  0.48576  0.95510
    468   3.48599  4.85636  4.52747  4.09305  1.63370  4.34686  3.67524  3.40699  3.97557  2.89917  4.00333  2.16316  4.67428  4.05743  4.11235  3.66336  3.70714  3.24853  2.06988  1.59855    578 - -
          2.68618  4.42225  2.77519  2.73123  3.46354  2.40513  3.72494  3.29354  2.67741  2.69355  4.24690  2.90347  2.73739  3.18146  2.89801  2.37887  2.77519  2.98518  4.58477  3.61503
          0.01974  4.33061  5.05296  0.61958  0.77255  0.48576  0.95510
    469   3.04455  4.45502  4.56724  4.01170  3.39165  4.22569  4.61161  1.74241  3.87377  1.27401  3.25723  4.23946  4.55336  4.09994  4.05316  3.55287  2.21211  2.12215  5.19266  4.03660    579 - -
          2.68618  4.42225  2.77519  2.73123  3.46354  2.40513  3.72494  3.29354  2.67741  2.69355  4.24690  2.90347  2.73739  3.18146  2.89801  2.37887  2.77519  2.98518  4.58477  3.61503
          0.01974  4.33061  5.05296  0.61958  0.77255  0.48576  0.95510
    470   2.67884  2.62250  2.19852  2.50400  4.32823  2.43048  3.79987  3.76540  2.63704  3.35263  4.15875  2.21430  3.88874  2.95228  3.11357  2.70805  2.96381  3.38486  5.57007  4.21598    580 - -
          2.68618  4.42225  2.77519  2.73123  3.46354  2.40513  3.72494  3.29354  2.67741  2.69355  4.24690  2.90347  2.73739  3.18146  2.89801  2.37887  2.77519  2.98518  4.58477  3.61503
          0.01974  4.33061  5.05296  0.61958  0.77255  0.48576  0.95510
    471   2.88682  5.28455  2.94362  1.58849  4.64875  3.54261  3.70729  4.08831  2.29202  3.55617  4.34976  3.01937  3.96584  2.11478  2.06271  2.84673  3.10564  3.69463  5.66263  4.32640    581 - -
          2.68618  4.42225  2.77519  2.73123  3.46354  2.40513  3.72494  3.29354  2.67741  2.69355  4.24690  2.90347  2.73739  3.18146  2.89801  2.37887  2.77519  2.98518  4.58477  3.61503
          0.01974  4.33061  5.05296  0.61958  0.77255  0.48576  0.95510
    472   2.71249  4.97605  2.89965  1.98928  4.21858  3.46401  3.70942  3.66734  2.50817  3.24964  4.05867  2.25032  3.88917  2.85581  2.97470  2.72207  2.32395  3.32521  5.45944  2.76290    582 - -
          2.68618  4.42225  2.77519  2.73123  3.46354  2.40513  3.72494  3.29354  2.67741  2.69355  4.24690  2.90347  2.73739  3.18146  2.89801  2.37887  2.77519  2.98518  4.58477  3.61503
          0.01974  4.33061  5.05296  0.61958  0.77255  0.48576  0.95510
    473   1.98528  4.53006  4.25611  3.82029  3.50523  3.89612  4.56353  2.53161  3.67639  1.00487  3.40510  4.03715  4.39548  3.97810  3.88930  3.29915  3.27013  2.46149  5.29527  4.10731    583 - -
          2.68618  4.42225  2.77519  2.73123  3.46354  2.40513  3.72494  3.29354  2.67741  2.69355  4.24690  2.90347  2.73739  3.18146  2.89801  2.37887  2.77519  2.98518  4.58477  3.61503
          0.01974  4.33061  5.05296  0.61958  0.77255  0.48576  0.95510
    474   2.78544  5.11399  2.91534  1.98355  4.47874  3.47933  3.72731  3.92034  2.41325  3.44673  4.24315  3.00336  3.92343  2.85684  2.18616  1.69200  3.02848  3.53684  5.60514  4.25436    584 - -
          2.68618  4.42225  2.77519  2.73123  3.46354  2.40513  3.72494  3.29354  2.67741  2.69355  4.24690  2.90347  2.73739  3.18146  2.89801  2.37887  2.77519  2.98518  4.58477  3.61503
          0.01974  4.33061  5.05296  0.61958  0.77255  0.48576  0.95510
    475   2.01643  4.45682  4.51527  4.07782  3.75156  4.05750  4.81755  1.02028  3.96693  2.41611  3.61844  4.24948  4.54779  4.25891  4.17610  3.46449  3.29598  1.94432  5.53160  4.32125    585 - -
          2.68618  4.42225  2.77519  2.73123  3.46354  2.40513  3.72494  3.29354  2.67741  2.69355  4.24690  2.90347  2.73739  3.18146  2.89801  2.37887  2.77519  2.98518  4.58477  3.61503
          0.01974  4.33061  5.05296  0.61958  0.77255  0.48576  0.95510
    476   2.79932  5.22305  2.84126  2.41890  4.57202  2.50022  3.70007  4.03004  1.90922  3.52155  4.30053  2.17877  3.91096  2.19069  2.81531  2.76277  3.03305  3.62492  5.65652  4.28193    586 - -
          2.68618  4.42225  2.77519  2.73123  3.46354  2.40513  3.72494  3.29354  2.67741  2.69355  4.24690  2.90347  2.73739  3.18146  2.89801  2.37887  2.77519  2.98518  4.58477  3.61503
          0.01974  4.33061  5.05296  0.61958  0.77255  0.48576  0.95510
    477   2.47225  4.40682  3.64428  3.44093  4.63303  0.98146  4.53920  4.02283  3.54266  3.74479  4.58849  3.56924  3.93444  3.82901  3.82740  2.65412  1.80120  3.45199  5.95702  4.77262    587 - -
          2.68618  4.42225  2.77519  2.73123  3.46354  2.40513  3.72494  3.29354  2.67741  2.69355  4.24690  2.90347  2.73739  3.18146  2.89801  2.37887  2.77519  2.98518  4.58477  3.61503
          0.01974  4.33061  5.05296  0.61958  0.77255  0.48576  0.95510
    478   2.66878  4.74211  3.13171  2.61434  3.97461  2.56217  3.76104  3.41642  2.57744  3.04715  3.88676  3.10292  3.91491  2.26265  2.99918  2.11720  2.91874  3.11206  2.94431  3.97292    588 - -
          2.68618  4.42225  2.77519  2.73123  3.46354  2.40513  3.72494  3.29354  2.67741  2.69355  4.24690  2.90347  2.73739  3.18146  2.89801  2.37887  2.77519  2.98518  4.58477  3.61503
          0.19151  4.33061  1.82553  0.61958  0.77255  0.48576  0.95510
    479   2.69603  4.86837  2.86689  1.96609  4.10292  3.43441  3.70392  3.50333  2.50472  3.12127  2.49219  2.26193  3.87403  2.87000  2.94220  2.72708  2.93752  3.19348  5.37982  4.04418    589 - -
          2.68618  4.42225  2.77519  2.73123  3.46354  2.40513  3.72494  3.29354  2.67741  2.69355  4.24690  2.90347  2.73739  3.18146  2.89801  2.37887  2.77519  2.98518  4.58477  3.61503
          0.02340  4.16250  4.88484  0.61958  0.77255  0.68741  0.69892
    480   2.66953  4.39340  3.69482  3.27676  3.51657  3.52817  4.13843  2.80970  3.15663  1.35381  3.57117  3.56333  4.06940  3.51892  3.42974  2.00498  3.00437  2.63558  5.10002  3.81165    590 - -
          2.68621  4.42228  2.77474  2.73126  3.46357  2.40516  3.72497  3.29357  2.67744  2.69358  4.24693  2.90350  2.73742  3.18149  2.89804  2.37890  2.77522  2.98521  4.58480  3.61506
          0.21305  1.69108  4.88484  0.25589  1.48823  0.37762  1.15675
    481   2.72077  4.24103  3.98951  3.42020  3.12789  3.78170  2.65169  2.10401  3.30487  2.38893  3.33985  3.67862  4.15045  3.56005  3.53399  3.06268  2.95288  1.95050  4.67048  2.33883    592 - -
          2.68618  4.42225  2.77519  2.73123  3.46354  2.40513  3.72494  3.29354  2.67741  2.69355  4.24690  2.90347  2.73739  3.18146  2.89801  2.37887  2.77519  2.98518  4.58477  3.61503
          0.01974  4.33061  5.05296  0.61958  0.77255  0.48576  0.95510
    482   2.73724  5.07048  2.17514  2.40558  4.35121  2.41268  3.71712  3.79769  2.52081  2.48963  4.15613  2.94748  3.88791  2.23750  3.00363  2.72662  2.97977  3.43312  5.55810  4.18042    593 - -
          2.68618  4.42225  2.77519  2.73123  3.46354  2.40513  3.72494  3.29354  2.67741  2.69355  4.24690  2.90347  2.73739  3.18146  2.89801  2.37887  2.77519  2.98518  4.58477  3.61503
          0.01974  4.33061  5.05296  0.61958  0.77255  0.48576  0.95510
    483   1.71066  4.33472  3.74132  3.35376  4.40128  3.15081  4.36940  3.77619  3.34750  3.48596  4.31357  3.50323  3.87870  3.63716  3.67047  1.70812  1.41854  3.26960  5.75437  4.54601    594 - -
          2.68618  4.42225  2.77519  2.73123  3.46354  2.40513  3.72494  3.29354  2.67741  2.69355  4.24690  2.90347  2.73739  3.18146  2.89801  2.37887  2.77519  2.98518  4.58477  3.61503
          0.17354  4.33061  1.92310  0.61958  0.77255  0.48576  0.95510
    484   3.67868  4.99296  4.66396  4.44667  0.61681  4.27510  4.05389  3.17655  4.34907  2.47955  3.86659  4.38118  4.73405  4.43405  4.39202  3.92549  3.98366  3.18825  4.23007  2.56607    595 - -
          2.68618  4.42225  2.77519  2.73123  3.46354  2.40513  3.72494  3.29354  2.67741  2.69355  4.24690  2.90347  2.73739  3.18146  2.89801  2.37887  2.77519  2.98518  4.58477  3.61503
          0.02299  4.18007  4.90241  0.61958  0.77255  0.38591  1.13891
    485   2.68085  4.51015  3.36119  2.17490  3.66832  3.60235  3.85813  2.31352  2.79167  2.13727  3.60285  3.27523  3.99524  3.12513  3.17740  2.27140  2.91685  2.71726  5.09507  3.83713    596 - -
          2.68618  4.42225  2.77519  2.73123  3.46354  2.40513  3.72494  3.29354  2.67741  2.69355  4.24690  2.90347  2.73739  3.18146  2.89801  2.37887  2.77519  2.98518  4.58477  3.61503
          0.01974  4.33061  5.05296  0.61958  0.77255  0.48576  0.95510
    486   1.67829  4.98337  2.87234  2.51219  4.41248  3.41871  3.80777  3.85404  2.58826  3.42512  4.23691  2.13625  3.91927  2.19713  3.02657  2.75884  3.02268  3.46971  5.61965  4.26613    597 - -
          2.68618  4.42225  2.77519  2.73123  3.46354  2.40513  3.72494  3.29354  2.67741  2.69355  4.24690  2.90347  2.73739  3.18146  2.89801  2.37887  2.77519  2.98518  4.58477  3.61503
          0.01974  4.33061  5.05296  0.61958  0.77255  0.48576  0.95510
    487   2.81459  5.19863  2.83779  1.60883  4.53922  3.48000  3.72038  3.97661  1.87941  3.49453  4.28754  2.97226  3.92518  2.84565  2.83655  2.78496  2.29984  3.58911  5.64770  4.28172    598 - -
          2.68618  4.42225  2.77519  2.73123  3.46354  2.40513  3.72494  3.29354  2.67741  2.69355  4.24690  2.90347  2.73739  3.18146  2.89801  2.37887  2.77519  2.98518  4.58477  3.61503
          0.01974  4.33061  5.05296  0.61958  0.77255  0.48576  0.95510
    488   2.93623  4.40377  4.39588  3.85326  3.46275  4.05742  4.51188  2.24629  3.72607  1.38081  3.35194  4.08663  4.44312  3.98136  3.93511  3.39028  2.14149  1.69473  5.18908  4.01097    599 - -
          2.68618  4.42225  2.77519  2.73123  3.46354  2.40513  3.72494  3.29354  2.67741  2.69355  4.24690  2.90347  2.73739  3.18146  2.89801  2.37887  2.77519  2.98518  4.58477  3.61503
          0.01974  4.33061  5.05296  0.61958  0.77255  0.48576  0.95510
    489   3.09963  5.74053  1.73740  1.69444  5.02683  3.38650  3.91003  4.56508  2.91648  4.02953  4.86121  1.45220  3.99963  3.06652  3.52300  2.97370  3.38265  4.11266  6.17581  4.64866    600 - -
          2.68618  4.42225  2.77519  2.73123  3.46354  2.40513  3.72494  3.29354  2.67741  2.69355  4.24690  2.90347  2.73739  3.18146  2.89801  2.37887  2.77519  2.98518  4.58477  3.61503
          0.01974  4.33061  5.05296  0.61958  0.77255  0.48576  0.95510
    490   2.79527  5.08823  2.93401  2.51347  4.48117  3.48003  3.75236  3.91007  1.86678  3.45029  4.25507  1.79279  3.93764  2.88732  2.82287  2.79210  2.27270  3.52986  5.61296  4.27218    601 - -
          2.68618  4.42225  2.77519  2.73123  3.46354  2.40513  3.72494  3.29354  2.67741  2.69355  4.24690  2.90347  2.73739  3.18146  2.89801  2.37887  2.77519  2.98518  4.58477  3.61503
          0.01974  4.33061  5.05296  0.61958  0.77255  0.48576  0.95510
    491   4.16136  5.25146  5.07371  4.87841  1.36608  4.78061  3.62626  3.78638  4.69388  3.02712  4.35024  4.39372  5.06478  4.51307  4.61660  4.17579  4.37287  3.72925  3.72504  0.76274    602 - -
          2.68618  4.42225  2.77519  2.73123  3.46354  2.40513  3.72494  3.29354  2.67741  2.69355  4.24690  2.90347  2.73739  3.18146  2.89801  2.37887  2.77519  2.98518  4.58477  3.61503
          0.17696  4.33061  1.90361  0.61958  0.77255  0.48576  0.95510
    492   2.84558  5.35272  1.89916  2.25771  4.67225  3.35745  3.72462  4.16451  1.85276  3.65248  4.44628  2.02147  3.87647  2.85822  3.05679  2.77442  3.10035  3.74154  5.79433  4.35695    603 - -
          2.68618  4.42225  2.77519  2.73123  3.46354  2.40513  3.72494  3.29354  2.67741  2.69355  4.24690  2.90347  2.73739  3.18146  2.89801  2.37887  2.77519  2.98518  4.58477  3.61503
          0.02307  4.17672  4.89906  0.61958  0.77255  0.38429  1.14236
    493   1.62681  4.63023  3.21339  2.13695  3.96745  3.50069  3.92199  3.12109  2.80441  2.96419  3.86391  3.22901  3.98023  3.14103  3.21413  2.81167  2.96608  2.16969  5.35351  4.07113    604 - -
          2.68618  4.42225  2.77519  2.73123  3.46354  2.40513  3.72494  3.29354  2.67741  2.69355  4.24690  2.90347  2.73739  3.18146  2.89801  2.37887  2.77519  2.98518  4.58477  3.61503
          0.01974  4.33061  5.05296  0.61958  0.77255  0.48576  0.95510
    494   2.04131  4.64668  3.22407  2.80618  3.59783  3.52915  3.86124  3.31022  2.82955  2.97524  3.86519  2.31960  4.00338  3.16718  3.21839  2.84942  3.00426  3.03406  5.05452  1.86846    605 - -
          2.68618  4.42225  2.77519  2.73123  3.46354  2.40513  3.72494  3.29354  2.67741  2.69355  4.24690  2.90347  2.73739  3.18146  2.89801  2.37887  2.77519  2.98518  4.58477  3.61503
          0.01974  4.33061  5.05296  0.61958  0.77255  0.48576  0.95510
    495   2.07733  2.58467  3.64122  3.08673  3.60655  3.57689  3.98594  2.83572  2.22353  2.65289  3.56273  3.44448  4.02441  3.32046  3.31452  2.86864  2.90612  2.06904  5.05968  3.83280    606 - -
          2.68618  4.42225  2.77519  2.73123  3.46354  2.40513  3.72494  3.29354  2.67741  2.69355  4.24690  2.90347  2.73739  3.18146  2.89801  2.37887  2.77519  2.98518  4.58477  3.61503
          0.01974  4.33061  5.05296  0.61958  0.77255  0.48576  0.95510
    496   2.99507  5.43102  1.85513  2.41303  4.77918  3.47637  3.83910  4.26170  1.22272  3.75346  4.57247  2.96718  4.00177  2.98089  3.02949  2.92963  3.24972  3.85435  5.86491  4.47110    607 - -
          2.68618  4.42225  2.77519  2.73123  3.46354  2.40513  3.72494  3.29354  2.67741  2.69355  4.24690  2.90347  2.73739  3.18146  2.89801  2.37887  2.77519  2.98518  4.58477  3.61503
          0.01974  4.33061  5.05296  0.61958  0.77255  0.48576  0.95510
    497   2.45860  4.47981  3.41840  3.00029  4.42973  2.01540  4.14437  3.86449  3.03702  3.49561  4.29832  3.31625  2.23922  3.34704  3.43449  1.88403  2.00369  3.36047  5.72169  4.45727    608 - -
          2.68618  4.42225  2.77519  2.73123  3.46354  2.40513  3.72494  3.29354  2.67741  2.69355  4.24690  2.90347  2.73739  3.18146  2.89801  2.37887  2.77519  2.98518  4.58477  3.61503
          0.01974  4.33061  5.05296  0.61958  0.77255  0.48576  0.95510
    498   2.63519  4.82629  3.06536  2.58609  4.32827  2.37005  3.80001  3.75842  2.02767  3.33940  4.13979  3.07019  3.88210  2.94781  3.00394  2.09993  2.13556  3.36451  5.54646  4.21623    609 - -
          2.68618  4.42225  2.77519  2.73123  3.46354  2.40513  3.72494  3.29354  2.67741  2.69355  4.24690  2.90347  2.73739  3.18146  2.89801  2.37887  2.77519  2.98518  4.58477  3.61503
          0.20709  4.33061  1.74931  0.61958  0.77255  0.48576  0.95510
    499   3.20284  5.29029  3.67196  2.94284  4.78978  3.78999  3.67913  4.11528  1.44763  3.52414  4.40328  3.31856  4.14417  2.81151  1.20413  3.19236  3.35063  3.80093  5.53342  4.39940    610 - -
          2.68618  4.42225  2.77519  2.73123  3.46354  2.40513  3.72494  3.29354  2.67741  2.69355  4.24690  2.90347  2.73739  3.18146  2.89801  2.37887  2.77519  2.98518  4.58477  3.61503
          0.02376  4.14729  4.86963  0.61958  0.77255  0.70236  0.68402
    500   2.34559  4.31055  3.34111  3.15986  4.53583  1.24346  4.34114  4.02093  3.34271  3.68363  4.50163  3.35325  3.78856  3.61064  3.66373  1.62365  2.84853  3.40409  5.84763  4.62232    611 - -
          2.68618  4.42225  2.77519  2.73123  3.46354  2.40513  3.72494  3.29354  2.67741  2.69355  4.24690  2.90347  2.73739  3.18146  2.89801  2.37887  2.77519  2.98518  4.58477  3.61503
          0.02376  4.14729  4.86963  0.61958  0.77255  0.70236  0.68402
    501   3.24698  5.20115  3.43990  3.02110  4.65143  3.69596  3.94431  4.10066  0.71479  3.60989  4.56506  3.43000  4.18389  3.12631  2.52594  3.27603  3.48388  3.79610  5.59893  4.45599    612 - -
          2.68618  4.42225  2.77519  2.73123  3.46354  2.40513  3.72494  3.29354  2.67741  2.69355  4.24690  2.90347  2.73739  3.18146  2.89801  2.37887  2.77519  2.98518  4.58477  3.61503
          0.02376  4.14729  4.86963  0.61958  0.77255  0.70236  0.68402
    502   2.71227  4.81066  3.00768  2.63395  4.23863  3.39464  3.81630  3.63096  2.50861  3.23642  4.12399  3.09710  3.91458  1.57695  2.85655  2.77243  2.09710  3.29695  5.48824  4.18162    613 - -
          2.68621  4.41982  2.77522  2.73126  3.46357  2.40516  3.72497  3.29357  2.67744  2.69358  4.24693  2.90349  2.73742  3.18149  2.89804  2.37890  2.77522  2.98521  4.58480  3.61506
          0.21241  1.69450  4.86963  0.25893  1.47787  0.37083  1.17169
    503   2.58533  4.48153  3.39602  2.89318  3.86115  2.30159  3.94308  3.21895  2.86650  2.14709  3.78961  3.29088  2.56121  3.19699  3.24891  2.74409  2.19002  2.92666  5.25216  3.99621    615 - -
          2.68618  4.42225  2.77519  2.73123  3.46354  2.40513  3.72494  3.29354  2.67741  2.69355  4.24690  2.90347  2.73739  3.18146  2.89801  2.37887  2.77519  2.98518  4.58477  3.61503
          0.01974  4.33061  5.05296  0.61958  0.77255  0.48576  0.95510
    504   3.45206  4.71320  5.22869  4.72082  3.46636  4.83913  5.28420  0.94101  4.56290  1.45492  3.26535  4.92971  5.04262  4.73184  4.67985  4.24162  3.69591  1.95372  5.56345  4.42085    616 - -
          2.68618  4.42225  2.77519  2.73123  3.46354  2.40513  3.72494  3.29354  2.67741  2.69355  4.24690  2.90347  2.73739  3.18146  2.89801  2.37887  2.77519  2.98518  4.58477  3.61503
          0.01974  4.33061  5.05296  0.61958  0.77255  0.48576  0.95510
    505   3.22695  0.34985  4.80779  4.66802  4.59140  3.73058  5.21919  3.84375  4.51177  3.72204  4.86558  4.54201  4.46811  4.83861  4.54532  3.49612  3.73274  3.54870  5.87511  4.86831    617 - -
          2.68618  4.42225  2.77519  2.73123  3.46354  2.40513  3.72494  3.29354  2.67741  2.69355  4.24690  2.90347  2.73739  3.18146  2.89801  2.37887  2.77519  2.98518  4.58477  3.61503
          0.01974  4.33061  5.05296  0.61958  0.77255  0.48576  0.95510
    506   2.73237  4.78971  3.34267  2.89158  4.43430  3.43260  3.95837  3.89381  2.56709  3.47330  4.31592  3.28546  3.99271  3.13649  1.92393  1.23068  3.07221  3.48386  5.61815  4.34589    618 - -
          2.68618  4.42225  2.77519  2.73123  3.46354  2.40513  3.72494  3.29354  2.67741  2.69355  4.24690  2.90347  2.73739  3.18146  2.89801  2.37887  2.77519  2.98518  4.58477  3.61503
          0.01974  4.33061  5.05296  0.61958  0.77255  0.48576  0.95510
    507   2.95055  4.46814  4.18078  3.58660  3.36314  4.01964  4.26921  1.90608  3.28509  1.34593  3.26919  3.88891  4.35449  3.67834  2.40391  3.31952  3.17857  2.42749  5.05200  3.87219    619 - -
          2.68618  4.42225  2.77519  2.73123  3.46354  2.40513  3.72494  3.29354  2.67741  2.69355  4.24690  2.90347  2.73739  3.18146  2.89801  2.37887  2.77519  2.98518  4.58477  3.61503
          0.01974  4.33061  5.05296  0.61958  0.77255  0.48576  0.95510
    508   2.40875  4.38312  3.59341  3.24935  4.53359  2.02184  4.34697  3.96722  3.29982  3.62521  4.42929  3.44553  3.87020  3.58788  3.64718  1.32547  1.81690  3.39827  5.84820  4.62387    620 - -
          2.68618  4.42225  2.77519  2.73123  3.46354  2.40513  3.72494  3.29354  2.67741  2.69355  4.24690  2.90347  2.73739  3.18146  2.89801  2.37887  2.77519  2.98518  4.58477  3.61503
          0.01974  4.33061  5.05296  0.61958  0.77255  0.48576  0.95510
    509   2.67146  4.79121  3.06318  2.56893  4.04609  3.47342  2.58869  3.47977  2.57039  3.10382  3.93523  2.27878  3.90413  2.92798  3.00869  2.18113  2.92277  2.41982  5.34561  4.01754    621 - -
          2.68618  4.42225  2.77519  2.73123  3.46354  2.40513  3.72494  3.29354  2.67741  2.69355  4.24690  2.90347  2.73739  3.18146  2.89801  2.37887  2.77519  2.98518  4.58477  3.61503
          0.01974  4.33061  5.05296  0.61958  0.77255  0.48576  0.95510
    510   2.02789  4.93578  1.99939  2.50737  4.55142  2.30182  3.87209  4.01445  2.73085  3.56995  4.35921  3.01327  3.88952  3.01930  3.22262  1.98955  3.00437  3.56119  5.75500  4.37997    622 - -
          2.68618  4.42225  2.77519  2.73123  3.46354  2.40513  3.72494  3.29354  2.67741  2.69355  4.24690  2.90347  2.73739  3.18146  2.89801  2.37887  2.77519  2.98518  4.58477  3.61503
          0.01974  4.33061  5.05296  0.61958  0.77255  0.48576  0.95510
    511   2.08071  4.62489  3.22097  2.15262  3.91696  3.49757  3.84046  3.18055  2.71333  2.94131  3.81051  3.17997  3.94062  3.05035  3.13488  2.76453  2.18196  2.26721  5.28052  3.99520    623 - -
          2.68618  4.42225  2.77519  2.73123  3.46354  2.40513  3.72494  3.29354  2.67741  2.69355  4.24690  2.90347  2.73739  3.18146  2.89801  2.37887  2.77519  2.98518  4.58477  3.61503
          0.01974  4.33061  5.05296  0.61958  0.77255  0.48576  0.95510
    512   2.72678  4.41625  3.62420  3.09348  2.35260  2.54909  3.87084  2.94043  3.04953  2.62966  3.55013  3.45578  2.52206  3.33700  3.37954  2.95153  2.97164  2.71966  4.71546  2.34844    624 - -
          2.68618  4.42225  2.77519  2.73123  3.46354  2.40513  3.72494  3.29354  2.67741  2.69355  4.24690  2.90347  2.73739  3.18146  2.89801  2.37887  2.77519  2.98518  4.58477  3.61503
          0.01974  4.33061  5.05296  0.61958  0.77255  0.48576  0.95510
    513   2.61905  4.55965  3.27369  2.77225  3.84793  2.49008  3.86225  3.25913  2.76550  2.93122  3.79210  3.21287  2.62718  3.09806  3.17050  2.74997  2.18785  2.96908  5.22485  2.50938    625 - -
          2.68618  4.42225  2.77519  2.73123  3.46354  2.40513  3.72494  3.29354  2.67741  2.69355  4.24690  2.90347  2.73739  3.18146  2.89801  2.37887  2.77519  2.98518  4.58477  3.61503
          0.01974  4.33061  5.05296  0.61958  0.77255  0.48576  0.95510
    514   2.71898  5.01398  2.11852  2.43125  4.34828  3.42273  3.74834  3.78167  2.57288  3.36068  4.16247  2.28275  3.88826  2.89032  3.06043  2.14318  2.97734  2.42102  5.57044  4.19783    626 - -
          2.68618  4.42225  2.77519  2.73123  3.46354  2.40513  3.72494  3.29354  2.67741  2.69355  4.24690  2.90347  2.73739  3.18146  2.89801  2.37887  2.77519  2.98518  4.58477  3.61503
          0.01974  4.33061  5.05296  0.61958  0.77255  0.48576  0.95510
    515   2.71791  4.94086  3.04064  2.06739  4.20558  3.50582  3.69949  3.60468  1.95236  2.45934  4.01584  3.02950  3.90559  2.84364  2.84364  2.73959  2.28357  3.27704  5.42474  4.09613    627 - -
          2.68618  4.42225  2.77519  2.73123  3.46354  2.40513  3.72494  3.29354  2.67741  2.69355  4.24690  2.90347  2.73739  3.18146  2.89801  2.37887  2.77519  2.98518  4.58477  3.61503
          0.01974  4.33061  5.05296  0.61958  0.77255  0.48576  0.95510
    516   3.06609  5.66677  1.75380  1.28385  4.97713  2.22020  3.90182  4.50435  2.89285  3.97930  4.80513  2.84590  3.99166  3.05643  3.48893  2.95288  3.34880  4.05647  6.12873  4.61935    628 - -
          2.68618  4.42225  2.77519  2.73123  3.46354  2.40513  3.72494  3.29354  2.67741  2.69355  4.24690  2.90347  2.73739  3.18146  2.89801  2.37887  2.77519  2.98518  4.58477  3.61503
          0.01974  4.33061  5.05296  0.61958  0.77255  0.48576  0.95510
    517   2.88318  5.16228  3.15823  2.61695  4.54030  3.58854  3.71705  3.96055  2.24178  3.45498  4.26794  3.10752  2.59178  1.72434  1.93209  2.87426  3.10105  3.59529  5.57535  4.28186    629 - -
          2.68618  4.42225  2.77519  2.73123  3.46354  2.40513  3.72494  3.29354  2.67741  2.69355  4.24690  2.90347  2.73739  3.18146  2.89801  2.37887  2.77519  2.98518  4.58477  3.61503
          0.01974  4.33061  5.05296  0.61958  0.77255  0.48576  0.95510
    518   2.94354  4.75444  3.61632  3.07048  3.84303  3.76359  3.96142  3.12529  1.86669  2.70114  1.47667  3.46734  4.17134  3.20168  2.82820  3.10435  3.17748  2.95742  5.27068  4.04011    630 - -
          2.68618  4.42225  2.77519  2.73123  3.46354  2.40513  3.72494  3.29354  2.67741  2.69355  4.24690  2.90347  2.73739  3.18146  2.89801  2.37887  2.77519  2.98518  4.58477  3.61503
          0.01974  4.33061  5.05296  0.61958  0.77255  0.48576  0.95510
    519   2.77884  5.27001  2.12858  1.87999  4.59153  3.42317  3.70522  4.07141  2.02045  3.56487  4.33271  2.89112  3.88214  2.82247  2.99679  2.72862  2.21714  3.65005  5.71194  4.29237    631 - -
          2.68618  4.42225  2.77519  2.73123  3.46354  2.40513  3.72494  3.29354  2.67741  2.69355  4.24690  2.90347  2.73739  3.18146  2.89801  2.37887  2.77519  2.98518  4.58477  3.61503
          0.01974  4.33061  5.05296  0.61958  0.77255  0.48576  0.95510
    520   2.42138  4.36720  3.67192  3.37435  4.51237  3.14410  4.43135  3.89982  3.39479  3.61616  4.45219  3.51593  3.89572  3.70172  3.69922  1.00197  1.79234  3.35750  5.85801  4.63977    632 - -
          2.68618  4.42225  2.77519  2.73123  3.46354  2.40513  3.72494  3.29354  2.67741  2.69355  4.24690  2.90347  2.73739  3.18146  2.89801  2.37887  2.77519  2.98518  4.58477  3.61503
          0.01974  4.33061  5.05296  0.61958  0.77255  0.48576  0.95510
    521   2.05514  4.63531  3.24392  2.71472  3.97851  3.46152  3.82955  3.33208  2.11951  3.01452  3.86433  3.17157  3.91956  3.02917  3.07126  2.07606  2.90330  2.30495  5.31080  4.02596    633 - -
          2.68618  4.42225  2.77519  2.73123  3.46354  2.40513  3.72494  3.29354  2.67741  2.69355  4.24690  2.90347  2.73739  3.18146  2.89801  2.37887  2.77519  2.98518  4.58477  3.61503
          0.38116  4.33061  1.19148  0.61958  0.77255  0.48576  0.95510
    522   2.92167  5.12954  3.02721  2.57301  4.49903  3.52148  3.62369  3.90784  1.49230  3.38442  4.24417  3.04221  3.94636  1.94181  2.31364  2.90560  3.12564  3.57249  5.47636  4.22372    634 - -
          2.68618  4.42225  2.77519  2.73123  3.46354  2.40513  3.72494  3.29354  2.67741  2.69355  4.24690  2.90347  2.73739  3.18146  2.89801  2.37887  2.77519  2.98518  4.58477  3.61503
          0.02822  3.97767  4.70002  0.61958  0.77255  0.84299  0.56286
    523   2.70928  4.99083  1.59620  2.26736  4.49806  3.18350  3.79666  3.99351  2.76174  3.57577  4.41793  2.80541  3.80067  2.97456  3.28520  1.83355  3.04287  3.56462  5.74353  4.32117    635 - -
          2.68618  4.42225  2.77519  2.73123  3.46354  2.40513  3.72494  3.29354  2.67741  2.69355  4.24690  2.90347  2.73739  3.18146  2.89801  2.37887  2.77519  2.98518  4.58477  3.61503
          0.02822  3.97767  4.70002  0.61958  0.77255  0.31361  1.31232
    524   3.28156  4.60180  4.99684  4.50846  3.59890  4.58517  5.13702  1.96229  4.35779  1.61627  3.43057  4.70031  4.89967  4.60471  4.52014  3.98567  3.54935  0.90187  5.58151  4.38139    636 - -
          2.68618  4.42225  2.77519  2.73123  3.46354  2.40513  3.72494  3.29354  2.67741  2.69355  4.24690  2.90347  2.73739  3.18146  2.89801  2.37887  2.77519  2.98518  4.58477  3.61503
          0.01974  4.33061  5.05296  0.61958  0.77255  0.48576  0.95510
    525   2.61135  4.36356  3.68284  3.18981  3.67873  3.50231  4.09073  2.94355  3.10914  1.61346  3.64578  3.49955  4.02517  3.43407  3.41937  2.02288  2.16178  2.70503  5.15633  3.92766    637 - -
          2.68618  4.42225  2.77519  2.73123  3.46354  2.40513  3.72494  3.29354  2.67741  2.69355  4.24690  2.90347  2.73739  3.18146  2.89801  2.37887  2.77519  2.98518  4.58477  3.61503
          0.01974  4.33061  5.05296  0.61958  0.77255  0.48576  0.95510
    526   2.85812  4.33005  4.29953  3.73806  1.78366  3.94801  4.24916  2.51536  3.61079  2.06013  2.19603  3.94607  4.31291  3.82361  3.78994  3.25756  2.26055  2.42451  4.84312  3.59013    638 - -
          2.68618  4.42225  2.77519  2.73123  3.46354  2.40513  3.72494  3.29354  2.67741  2.69355  4.24690  2.90347  2.73739  3.18146  2.89801  2.37887  2.77519  2.98518  4.58477  3.61503
          0.01974  4.33061  5.05296  0.61958  0.77255  0.48576  0.95510
    527   2.76802  4.59582  3.47654  2.92709  3.76759  3.65064  3.89483  3.03285  2.08718  1.69839  3.68357  3.34874  4.05587  3.14637  2.97933  2.93497  2.21998  2.81760  5.17854  3.93811    639 - -
          2.68618  4.42225  2.77519  2.73123  3.46354  2.40513  3.72494  3.29354  2.67741  2.69355  4.24690  2.90347  2.73739  3.18146  2.89801  2.37887  2.77519  2.98518  4.58477  3.61503
          0.01974  4.33061  5.05296  0.61958  0.77255  0.48576  0.95510
    528   2.88996  5.19335  3.03197  2.56764  4.56473  3.56135  3.73145  3.98853  1.77432  3.48711  4.29942  3.07237  1.95900  2.16471  2.63360  2.87271  3.11377  3.61867  5.61409  4.30409    640 - -
          2.68618  4.42225  2.77519  2.73123  3.46354  2.40513  3.72494  3.29354  2.67741  2.69355  4.24690  2.90347  2.73739  3.18146  2.89801  2.37887  2.77519  2.98518  4.58477  3.61503
          0.01974  4.33061  5.05296  0.61958  0.77255  0.48576  0.95510
    529   2.77479  4.88323  3.04920  2.61127  3.89548  2.48366  3.76843  3.56621  2.58032  3.16493  4.02003  3.10717  3.96700  1.79655  2.98470  2.82150  3.02147  3.25882  5.25198  2.45124    641 - -
          2.68618  4.42225  2.77519  2.73123  3.46354  2.40513  3.72494  3.29354  2.67741  2.69355  4.24690  2.90347  2.73739  3.18146  2.89801  2.37887  2.77519  2.98518  4.58477  3.61503
          0.01974  4.33061  5.05296  0.61958  0.77255  0.48576  0.95510
    530   2.63011  4.61957  3.23202  2.71981  3.94160  2.50574  3.83656  3.30345  2.69252  2.98263  3.83815  3.17662  3.92439  2.31263  3.10288  2.74158  2.16181  2.25195  5.28800  4.00544    642 - -
          2.68618  4.42225  2.77519  2.73123  3.46354  2.40513  3.72494  3.29354  2.67741  2.69355  4.24690  2.90347  2.73739  3.18146  2.89801  2.37887  2.77519  2.98518  4.58477  3.61503
          0.01974  4.33061  5.05296  0.61958  0.77255  0.48576  0.95510
    531   4.16311  5.24605  5.09601  4.90529  1.02137  4.78756  3.62606  3.77847  4.71744  3.01804  4.34041  4.40142  5.06859  4.52311  4.62884  4.18172  4.37325  3.72287  3.72292  1.01754    643 - -
          2.68618  4.42225  2.77519  2.73123  3.46354  2.40513  3.72494  3.29354  2.67741  2.69355  4.24690  2.90347  2.73739  3.18146  2.89801  2.37887  2.77519  2.98518  4.58477  3.61503
          0.01974  4.33061  5.05296  0.61958  0.77255  0.48576  0.95510
    532   2.42106  4.36689  3.67266  3.37858  4.51785  3.14278  4.43609  3.90594  3.40032  3.62261  4.45867  3.51784  3.89593  3.70706  3.70354  0.97639  1.84328  3.36113  5.86336  4.64541    644 - -
          2.68618  4.42225  2.77519  2.73123  3.46354  2.40513  3.72494  3.29354  2.67741  2.69355  4.24690  2.90347  2.73739  3.18146  2.89801  2.37887  2.77519  2.98518  4.58477  3.61503
          0.01974  4.33061  5.05296  0.61958  0.77255  0.48576  0.95510
    533   3.19103  5.15853  3.08459  3.02882  4.60500  3.56489  4.40828  4.44522  3.36889  4.04242  5.01403  0.54906  4.24879  3.70296  3.72166  3.25333  3.60029  4.01719  5.85469  4.53672    645 - -
          2.68618  4.42225  2.77519  2.73123  3.46354  2.40513  3.72494  3.29354  2.67741  2.69355  4.24690  2.90347  2.73739  3.18146  2.89801  2.37887  2.77519  2.98518  4.58477  3.61503
          0.01974  4.33061  5.05296  0.61958  0.77255  0.48576  0.95510
    534   3.36695  5.45384  3.88465  3.08910  5.00580  3.93239  3.76645  4.30500  1.17935  3.67357  4.55440  3.44669  4.26949  2.89362  1.24022  3.34501  3.49526  3.98881  5.65053  4.54324    646 - -
          2.68618  4.42225  2.77519  2.73123  3.46354  2.40513  3.72494  3.29354  2.67741  2.69355  4.24690  2.90347  2.73739  3.18146  2.89801  2.37887  2.77519  2.98518  4.58477  3.61503
          0.01974  4.33061  5.05296  0.61958  0.77255  0.48576  0.95510
    535   2.73295  5.06647  2.85906  1.99904  4.35071  3.45882  3.70023  3.78646  2.46915  3.34458  4.14071  2.30842  3.88748  2.20380  2.93268  2.72324  2.96942  2.42620  5.54005  4.17123    647 - -
          2.68618  4.42225  2.77519  2.73123  3.46354  2.40513  3.72494  3.29354  2.67741  2.69355  4.24690  2.90347  2.73739  3.18146  2.89801  2.37887  2.77519  2.98518  4.58477  3.61503
          0.01974  4.33061  5.05296  0.61958  0.77255  0.48576  0.95510
    536   2.80711  4.54394  3.78321  3.34479  3.67880  3.64822  4.24754  2.96448  3.21414  2.50777  1.66999  3.65942  1.68096  3.58689  3.49733  3.04200  3.13332  2.81660  5.26486  4.03362    648 - -
          2.68618  4.42225  2.77519  2.73123  3.46354  2.40513  3.72494  3.29354  2.67741  2.69355  4.24690  2.90347  2.73739  3.18146  2.89801  2.37887  2.77519  2.98518  4.58477  3.61503
          0.01974  4.33061  5.05296  0.61958  0.77255  0.48576  0.95510
    537   3.37910  4.63785  5.24403  4.70553  3.47443  4.78968  5.23831  1.48630  4.58989  1.16800  3.25164  4.89012  4.99010  4.70975  4.68923  4.16534  3.61675  1.51187  5.53340  4.43257    649 - -
          2.68618  4.42225  2.77519  2.73123  3.46354  2.40513  3.72494  3.29354  2.67741  2.69355  4.24690  2.90347  2.73739  3.18146  2.89801  2.37887  2.77519  2.98518  4.58477  3.61503
          0.01974  4.33061  5.05296  0.61958  0.77255  0.48576  0.95510
    538   3.33563  5.04038  4.10033  4.06814  5.15443  0.27765  5.13434  4.89106  4.30984  4.47598  5.47266  4.26710  4.44275  4.59852  4.47168  3.52422  3.85113  4.33025  6.10332  5.28015    650 - -
          2.68618  4.42225  2.77519  2.73123  3.46354  2.40513  3.72494  3.29354  2.67741  2.69355  4.24690  2.90347  2.73739  3.18146  2.89801  2.37887  2.77519  2.98518  4.58477  3.61503
          0.01974  4.33061  5.05296  0.61958  0.77255  0.48576  0.95510
    539   2.45089  4.40988  3.53238  3.37858  4.73828  0.99710  4.54878  4.23874  3.58161  3.89911  4.70786  3.52276  3.91168  3.83066  3.88375  1.62441  2.97119  3.57067  6.04595  4.84007    651 - -
          2.68618  4.42225  2.77519  2.73123  3.46354  2.40513  3.72494  3.29354  2.67741  2.69355  4.24690  2.90347  2.73739  3.18146  2.89801  2.37887  2.77519  2.98518  4.58477  3.61503
          0.01974  4.33061  5.05296  0.61958  0.77255  0.48576  0.95510
    540   2.53881  4.45099  3.46176  2.99947  3.99134  2.27267  4.04880  3.37184  2.97871  3.06151  2.45191  3.34477  3.92697  3.30660  3.34622  1.51285  2.89940  3.03463  5.37595  4.12196    652 - -
          2.68618  4.42225  2.77519  2.73123  3.46354  2.40513  3.72494  3.29354  2.67741  2.69355  4.24690  2.90347  2.73739  3.18146  2.89801  2.37887  2.77519  2.98518  4.58477  3.61503
          0.01974  4.33061  5.05296  0.61958  0.77255  0.48576  0.95510
    541   2.82485  5.30405  2.77106  1.86567  4.64887  3.46664  3.70276  4.11853  1.94710  3.58968  4.36244  2.19628  3.91308  2.17902  2.84109  2.77296  3.05754  3.69857  5.71117  4.31952    653 - -
          2.68618  4.42225  2.77519  2.73123  3.46354  2.40513  3.72494  3.29354  2.67741  2.69355  4.24690  2.90347  2.73739  3.18146  2.89801  2.37887  2.77519  2.98518  4.58477  3.61503
          0.01974  4.33061  5.05296  0.61958  0.77255  0.48576  0.95510
    542   2.09847  4.56295  3.33936  2.78558  3.79666  3.54116  3.83223  2.38545  2.69042  2.83383  3.71179  3.23225  2.57816  3.06733  2.36645  2.79709  2.90890  2.87150  5.17412  3.91074    654 - -
          2.68618  4.42225  2.77519  2.73123  3.46354  2.40513  3.72494  3.29354  2.67741  2.69355  4.24690  2.90347  2.73739  3.18146  2.89801  2.37887  2.77519  2.98518  4.58477  3.61503
          0.01974  4.33061  5.05296  0.61958  0.77255  0.48576  0.95510
    543   2.81094  5.25478  2.09912  2.36840  4.60850  3.42840  3.74329  4.08301  1.62398  3.58576  4.36749  2.91979  3.90815  2.86882  3.00224  2.05009  3.06213  3.66656  5.73392  4.32683    655 - -
          2.68621  4.42228  2.77522  2.73126  3.46357  2.40516  3.72497  3.29357  2.67701  2.69358  4.24693  2.90349  2.73742  3.18149  2.89804  2.37890  2.77522  2.98521  4.58480  3.61506
          0.17354  1.87783  5.05296  0.25893  1.47787  0.48576  0.95510
    544   3.08919  4.85192  3.88467  3.25378  3.79290  3.89409  4.01285  3.14889  2.53566  1.44504  3.75084  3.61251  4.27748  3.25956  1.51357  3.26007  3.30897  3.03897  5.26631  4.03015    657 - -
          2.68618  4.42225  2.77519  2.73123  3.46354  2.40513  3.72494  3.29354  2.67741  2.69355  4.24690  2.90347  2.73739  3.18146  2.89801  2.37887  2.77519  2.98518  4.58477  3.61503
          0.01974  4.33061  5.05296  0.61958  0.77255  0.48576  0.95510
    545   2.69402  4.57035  3.29133  2.78408  3.58697  2.56493  3.81279  3.13034  2.76247  2.22240  3.68977  2.38184  3.98306  3.09858  3.15422  2.83511  2.93523  2.87902  5.02141  2.49158    658 - -
          2.68618  4.42225  2.77519  2.73123  3.46354  2.40513  3.72494  3.29354  2.67741  2.69355  4.24690  2.90347  2.73739  3.18146  2.89801  2.37887  2.77519  2.98518  4.58477  3.61503
          0.01974  4.33061  5.05296  0.61958  0.77255  0.48576  0.95510
    546   3.34744  4.59273  5.26048  4.74013  3.62436  4.81175  5.32928  1.17220  4.63816  1.60252  3.39939  4.91835  5.03060  4.80741  4.76386  4.19816  3.59302  1.34879  5.66455  4.52160    659 - -
          2.68618  4.42225  2.77519  2.73123  3.46354  2.40513  3.72494  3.29354  2.67741  2.69355  4.24690  2.90347  2.73739  3.18146  2.89801  2.37887  2.77519  2.98518  4.58477  3.61503
          0.01974  4.33061  5.05296  0.61958  0.77255  0.48576  0.95510
    547   2.38063  2.17176  4.14710  3.81513  4.35072  3.13244  4.61696  3.71998  3.71961  3.49394  4.35990  3.71712  3.91230  3.98834  3.92894  0.90052  2.89309  3.21957  5.76442  4.57681    660 - -
          2.68618  4.42225  2.77519  2.73123  3.46354  2.40513  3.72494  3.29354  2.67741  2.69355  4.24690  2.90347  2.73739  3.18146  2.89801  2.37887  2.77519  2.98518  4.58477  3.61503
          0.01974  4.33061  5.05296  0.61958  0.77255  0.48576  0.95510
    548   2.67232  4.67564  3.25582  2.74903  4.03143  3.48365  3.85180  3.35588  2.05998  3.05686  3.91845  3.19885  3.95078  3.05058  3.00846  1.73186  2.95101  2.18652  5.35128  4.06973    661 - -
          2.68618  4.42225  2.77519  2.73123  3.46354  2.40513  3.72494  3.29354  2.67741  2.69355  4.24690  2.90347  2.73739  3.18146  2.89801  2.37887  2.77519  2.98518  4.58477  3.61503
          0.01974  4.33061  5.05296  0.61958  0.77255  0.48576  0.95510
    549   2.91321  4.48365  4.12743  3.70174  3.65738  3.87648  4.50022  1.11892  3.58633  2.43698  3.60002  3.95682  2.26592  3.91661  3.82625  3.28152  3.22547  2.26699  5.32657  4.10186    662 - -
          2.68618  4.42225  2.77519  2.73123  3.46354  2.40513  3.72494  3.29354  2.67741  2.69355  4.24690  2.90347  2.73739  3.18146  2.89801  2.37887  2.77519  2.98518  4.58477  3.61503
          0.01974  4.33061  5.05296  0.61958  0.77255  0.48576  0.95510
    550   2.05128  2.69044  4.23375  3.65793  3.25067  3.72218  4.12916  2.52531  3.51632  2.32837  3.27013  3.80358  4.13472  3.72827  3.66744  3.03678  2.89566  1.83887  2.79584  3.57974    663 - -
          2.68618  4.42225  2.77519  2.73123  3.46354  2.40513  3.72494  3.29354  2.67741  2.69355  4.24690  2.90347  2.73739  3.18146  2.89801  2.37887  2.77519  2.98518  4.58477  3.61503
          0.01974  4.33061  5.05296  0.61958  0.77255  0.48576  0.95510
    551   2.72915  5.04811  3.00053  2.49188  4.42525  2.46751  3.70188  3.86566  2.38371  3.39434  4.18208  3.00838  3.89819  2.14223  2.21067  2.16309  2.97226  3.47927  5.55687  4.21038    664 - -
          2.68618  4.42225  2.77519  2.73123  3.46354  2.40513  3.72494  3.29354  2.67741  2.69355  4.24690  2.90347  2.73739  3.18146  2.89801  2.37887  2.77519  2.98518  4.58477  3.61503
          0.01974  4.33061  5.05296  0.61958  0.77255  0.48576  0.95510
    552   3.35054  4.59621  5.26093  4.73993  3.61668  4.81282  5.32727  1.15762  4.63724  1.58790  3.39150  4.91901  5.03028  4.80403  4.76182  4.19901  3.59579  1.37949  5.65947  4.51892    665 - -
          2.68618  4.42225  2.77519  2.73123  3.46354  2.40513  3.72494  3.29354  2.67741  2.69355  4.24690  2.90347  2.73739  3.18146  2.89801  2.37887  2.77519  2.98518  4.58477  3.61503
          0.01974  4.33061  5.05296  0.61958  0.77255  0.48576  0.95510
    553   3.44421  5.57332  2.79530  0.51498  4.99257  3.64237  4.30340  4.54743  3.25177  4.09860  5.08015  3.30895  4.27667  3.52677  3.69022  3.39362  3.76073  4.19272  6.07184  4.83146    666 - -
          2.68618  4.42225  2.77519  2.73123  3.46354  2.40513  3.72494  3.29354  2.67741  2.69355  4.24690  2.90347  2.73739  3.18146  2.89801  2.37887  2.77519  2.98518  4.58477  3.61503
          0.01974  4.33061  5.05296  0.61958  0.77255  0.48576  0.95510
    554   3.46540  4.77011  5.15449  4.57941  2.10441  4.70076  4.88485  2.41955  4.43445  1.17097  1.54546  4.75660  4.86490  4.44713  4.47696  4.04479  3.67704  2.60510  5.10317  3.94327    667 - -
          2.68618  4.42225  2.77519  2.73123  3.46354  2.40513  3.72494  3.29354  2.67741  2.69355  4.24690  2.90347  2.73739  3.18146  2.89801  2.37887  2.77519  2.98518  4.58477  3.61503
          0.01974  4.33061  5.05296  0.61958  0.77255  0.48576  0.95510
    555   2.63093  4.34795  3.59470  3.04972  3.53364  2.43951  3.94837  2.87332  2.98571  2.07431  2.46565  3.41874  4.01282  3.29513  3.31759  2.23931  2.89251  2.64751  4.99384  3.76361    668 - -
          2.68618  4.42225  2.77519  2.73123  3.46354  2.40513  3.72494  3.29354  2.67741  2.69355  4.24690  2.90347  2.73739  3.18146  2.89801  2.37887  2.77519  2.98518  4.58477  3.61503
          0.01974  4.33061  5.05296  0.61958  0.77255  0.48576  0.95510
    556   3.71599  5.05578  4.92653  4.59182  3.38149  4.56085  5.10890  2.63035  4.35833  0.46396  3.30149  4.82577  4.93204  4.61143  4.44956  4.22449  3.99689  2.78213  5.40054  4.22219    669 - -
          2.68618  4.42225  2.77519  2.73123  3.46354  2.40513  3.72494  3.29354  2.67741  2.69355  4.24690  2.90347  2.73739  3.18146  2.89801  2.37887  2.77519  2.98518  4.58477  3.61503
          0.01974  4.33061  5.05296  0.61958  0.77255  0.48576  0.95510
    557   3.60827  5.36460  4.15283  3.59594  4.84195  3.97390  4.27109  4.43926  2.57207  3.87110  4.87920  3.90961  4.47248  3.48641  0.46006  3.68346  3.85446  4.14771  5.74819  4.69324    670 - -
          2.68618  4.42225  2.77519  2.73123  3.46354  2.40513  3.72494  3.29354  2.67741  2.69355  4.24690  2.90347  2.73739  3.18146  2.89801  2.37887  2.77519  2.98518  4.58477  3.61503
          0.01974  4.33061  5.05296  0.61958  0.77255  0.48576  0.95510
    558   2.83475  5.24665  2.70575  1.90923  4.58546  3.44398  3.75481  4.05167  2.52200  3.56376  4.35772  2.93740  3.92541  1.73707  2.98096  2.04918  3.08395  3.65114  5.71925  4.32496    671 - -
          2.68618  4.42225  2.77519  2.73123  3.46354  2.40513  3.72494  3.29354  2.67741  2.69355  4.24690  2.90347  2.73739  3.18146  2.89801  2.37887  2.77519  2.98518  4.58477  3.61503
          0.01974  4.33061  5.05296  0.61958  0.77255  0.48576  0.95510
    559   2.03938  4.33228  4.15937  3.65572  3.66081  3.77256  4.41483  1.40008  3.56310  2.53565  3.58100  3.87748  4.26799  3.84459  3.81238  3.13045  2.19165  2.15143  5.25885  4.05399    672 - -
          2.68618  4.42225  2.77519  2.73123  3.46354  2.40513  3.72494  3.29354  2.67741  2.69355  4.24690  2.90347  2.73739  3.18146  2.89801  2.37887  2.77519  2.98518  4.58477  3.61503
          0.01974  4.33061  5.05296  0.61958  0.77255  0.48576  0.95510
    560   2.10196  4.25904  3.83147  3.28473  2.44024  2.43287  4.03095  2.71354  3.21014  1.93728  3.39472  3.58223  4.07876  3.47896  3.48377  2.95261  2.91231  2.51309  4.88115  3.64552    673 - -
          2.68618  4.42225  2.77519  2.73123  3.46354  2.40513  3.72494  3.29354  2.67741  2.69355  4.24690  2.90347  2.73739  3.18146  2.89801  2.37887  2.77519  2.98518  4.58477  3.61503
          0.01974  4.33061  5.05296  0.61958  0.77255  0.48576  0.95510
    561   2.15491  4.32104  3.68119  3.11362  3.33757  3.67540  2.57140  2.80158  3.01423  2.50720  2.46908  3.47044  4.05557  3.32505  3.31922  2.93834  2.90949  2.59160  2.88134  3.54314    674 - -
          2.68618  4.42225  2.77519  2.73123  3.46354  2.40513  3.72494  3.29354  2.67741  2.69355  4.24690  2.90347  2.73739  3.18146  2.89801  2.37887  2.77519  2.98518  4.58477  3.61503
          0.01974  4.33061  5.05296  0.61958  0.77255  0.48576  0.95510
    562   2.59275  4.70362  3.00342  2.74741  4.60910  2.02230  4.07665  4.08378  2.97127  3.67169  4.47102  2.05299  3.89999  3.25806  3.41221  1.48646  2.99767  3.56091  5.85335  4.52789    675 - -
          2.68618  4.42225  2.77519  2.73123  3.46354  2.40513  3.72494  3.29354  2.67741  2.69355  4.24690  2.90347  2.73739  3.18146  2.89801  2.37887  2.77519  2.98518  4.58477  3.61503
          0.01974  4.33061  5.05296  0.61958  0.77255  0.48576  0.95510
    563   2.71553  4.53137  3.45510  2.87782  3.68691  3.63998  3.85259  2.22997  2.69768  2.69553  3.61291  3.31141  4.01960  2.33959  2.35533  2.88890  2.94392  2.18887  5.09792  3.85283    676 - -
          2.68618  4.42225  2.77519  2.73123  3.46354  2.40513  3.72494  3.29354  2.67741  2.69355  4.24690  2.90347  2.73739  3.18146  2.89801  2.37887  2.77519  2.98518  4.58477  3.61503
          0.01974  4.33061  5.05296  0.61958  0.77255  0.48576  0.95510
    564   2.73164  4.85081  3.25688  2.71985  4.32069  3.48878  3.81121  3.71698  2.44051  3.30227  4.13297  3.17276  2.53853  2.96800  1.65515  2.79100  2.16885  3.36003  5.50423  4.22315    677 - -
          2.68618  4.42225  2.77519  2.73123  3.46354  2.40513  3.72494  3.29354  2.67741  2.69355  4.24690  2.90347  2.73739  3.18146  2.89801  2.37887  2.77519  2.98518  4.58477  3.61503
          0.01974  4.33061  5.05296  0.61958  0.77255  0.48576  0.95510
    565   2.76016  5.24085  2.18935  2.35170  4.57224  3.43319  3.68797  4.04983  1.93571  3.53891  4.30318  2.90433  3.87676  2.17050  2.92995  2.15901  2.99862  3.62825  5.67960  4.27081    678 - -
          2.68618  4.42225  2.77519  2.73123  3.46354  2.40513  3.72494  3.29354  2.67741  2.69355  4.24690  2.90347  2.73739  3.18146  2.89801  2.37887  2.77519  2.98518  4.58477  3.61503
          0.01974  4.33061  5.05296  0.61958  0.77255  0.48576  0.95510
    566   1.58156  4.37163  3.71588  3.54774  4.71389  0.94573  4.63347  4.11464  3.69334  3.83970  4.67133  3.61161  3.92346  3.93979  3.95904  2.62859  2.96759  3.49071  6.03728  4.87490    679 - -
          2.68653  4.42260  2.77454  2.73062  3.46188  2.40511  3.72529  3.29389  2.67684  2.69390  4.24725  2.90381  2.73774  3.18181  2.89776  2.37922  2.77554  2.98488  4.58512  3.61538
          0.38116  1.16944  5.05296  1.57441  0.23210  0.48576  0.95510
    567   2.67474  4.83842  2.94803  2.62877  4.48854  1.72573  3.92647  3.94529  2.73998  3.52223  4.33171  3.09985  3.91580  2.16684  3.16867  1.92109  3.01544  3.50628  5.71088  4.37497    687 - -
          2.68618  4.42225  2.77519  2.73123  3.46354  2.40513  3.72494  3.29354  2.67741  2.69355  4.24690  2.90347  2.73739  3.18146  2.89801  2.37887  2.77519  2.98518  4.58477  3.61503
          0.17354  4.33061  1.92310  0.61958  0.77255  0.48576  0.95510
    568   2.81212  5.29322  1.91346  2.29955  4.61818  3.38881  3.68947  4.09621  1.87282  3.58060  4.36741  2.85606  3.87193  2.10328  2.91296  2.75259  3.05489  3.68111  5.71573  4.30583    688 - -
          2.68618  4.42225  2.77519  2.73123  3.46354  2.40513  3.72494  3.29354  2.67741  2.69355  4.24690  2.90347  2.73739  3.18146  2.89801  2.37887  2.77519  2.98518  4.58477  3.61503
          0.02299  4.18007  4.90241  0.61958  0.77255  0.38591  1.13891
    569   2.78948  5.00796  3.17110  2.58901  4.27833  3.56740  3.69357  3.70884  1.84532  3.26353  4.08095  3.08590  2.67706  2.83401  2.13206  2.80532  3.00591  3.37626  5.43528  2.66113    689 - -
          2.68618  4.42225  2.77519  2.73123  3.46354  2.40513  3.72494  3.29354  2.67741  2.69355  4.24690  2.90347  2.73739  3.18146  2.89801  2.37887  2.77519  2.98518  4.58477  3.61503
          0.01974  4.33061  5.05296  0.61958  0.77255  0.48576  0.95510
    570   2.92602  4.44875  4.14652  3.55211  3.41855  3.99468  4.24739  1.52563  3.23489  1.75554  3.33756  3.85678  4.33832  3.65133  2.32926  3.29550  3.15599  2.35022  5.06897  3.87510    690 - -
          2.68618  4.42225  2.77519  2.73123  3.46354  2.40513  3.72494  3.29354  2.67741  2.69355  4.24690  2.90347  2.73739  3.18146  2.89801  2.37887  2.77519  2.98518  4.58477  3.61503
          0.01974  4.33061  5.05296  0.61958  0.77255  0.48576  0.95510
    571   4.16623  5.24832  5.09563  4.90553  1.07386  4.78858  3.62519  3.78286  4.71782  3.02185  4.34457  4.40123  5.06960  4.52329  4.62938  4.18287  4.37630  3.72692  3.72198  0.96646    691 - -
          2.68618  4.42225  2.77519  2.73123  3.46354  2.40513  3.72494  3.29354  2.67741  2.69355  4.24690  2.90347  2.73739  3.18146  2.89801  2.37887  2.77519  2.98518  4.58477  3.61503
          0.01974  4.33061  5.05296  0.61958  0.77255  0.48576  0.95510
    572   3.41196  4.70363  5.15939  4.60195  1.55430  4.66730  4.81400  1.74599  4.45583  1.28460  3.05016  4.72934  4.85950  4.48340  4.49483  4.01686  3.63143  2.40549  5.04035  3.77619    692 - -
          2.68618  4.42225  2.77519  2.73123  3.46354  2.40513  3.72494  3.29354  2.67741  2.69355  4.24690  2.90347  2.73739  3.18146  2.89801  2.37887  2.77519  2.98518  4.58477  3.61503
          0.01974  4.33061  5.05296  0.61958  0.77255  0.48576  0.95510
    573   3.00361  4.93812  3.50926  2.94327  3.20948  3.78564  2.42783  3.56955  2.55057  3.11493  4.04342  3.35664  4.16036  3.11024  2.00283  3.06615  3.21605  3.31246  4.71502  1.71986    693 - -
          2.68618  4.42225  2.77519  2.73123  3.46354  2.40513  3.72494  3.29354  2.67741  2.69355  4.24690  2.90347  2.73739  3.18146  2.89801  2.37887  2.77519  2.98518  4.58477  3.61503
          0.01974  4.33061  5.05296  0.61958  0.77255  0.48576  0.95510
    574   3.65029  4.92620  5.21483  4.71559  1.92609  4.82465  4.75863  2.49021  4.56132  0.74926  3.04812  4.83627  4.98540  4.55373  4.59322  4.21184  3.86768  2.69031  4.89932  3.50383    694 - -
          2.68618  4.42225  2.77519  2.73123  3.46354  2.40513  3.72494  3.29354  2.67741  2.69355  4.24690  2.90347  2.73739  3.18146  2.89801  2.37887  2.77519  2.98518  4.58477  3.61503
          0.01974  4.33061  5.05296  0.61958  0.77255  0.48576  0.95510
    575   2.93789  4.33838  4.50402  3.94785  3.17182  4.09994  4.32882  1.73614  3.80302  2.21873  3.33992  4.10607  4.44217  4.00993  3.95261  3.41621  3.17630  1.71948  4.83647  1.82030    695 - -
          2.68618  4.42225  2.77519  2.73123  3.46354  2.40513  3.72494  3.29354  2.67741  2.69355  4.24690  2.90347  2.73739  3.18146  2.89801  2.37887  2.77519  2.98518  4.58477  3.61503
          0.01974  4.33061  5.05296  0.61958  0.77255  0.48576  0.95510
    576   3.47799  5.13131  4.13685  4.05774  4.97528  3.79432  5.07395  4.66981  4.16053  4.23196  5.31658  4.30801  0.29416  4.53292  4.33147  3.66482  3.95839  4.25644  6.00715  5.10931    696 - -
          2.68618  4.42225  2.77519  2.73123  3.46354  2.40513  3.72494  3.29354  2.67741  2.69355  4.24690  2.90347  2.73739  3.18146  2.89801  2.37887  2.77519  2.98518  4.58477  3.61503
          0.01974  4.33061  5.05296  0.61958  0.77255  0.48576  0.95510
    577   2.02768  4.94553  1.59319  2.51231  4.49574  3.35661  3.89182  3.88860  2.77029  3.51213  4.32921  3.02274  3.91541  3.05053  3.25957  2.74745  2.12660  3.48253  5.73484  4.36567    697 - -
          2.68618  4.42225  2.77519  2.73123  3.46354  2.40513  3.72494  3.29354  2.67741  2.69355  4.24690  2.90347  2.73739  3.18146  2.89801  2.37887  2.77519  2.98518  4.58477  3.61503
          0.01974  4.33061  5.05296  0.61958  0.77255  0.48576  0.95510
    578   3.97530  5.27515  4.54940  4.38479  2.46740  4.39105  3.93368  3.93163  4.23291  3.26090  4.56006  4.33428  4.86310  4.42076  4.31195  4.05614  4.26914  3.82602  4.12122  0.44978    698 - -
          2.68618  4.42225  2.77519  2.73123  3.46354  2.40513  3.72494  3.29354  2.67741  2.69355  4.24690  2.90347  2.73739  3.18146  2.89801  2.37887  2.77519  2.98518  4.58477  3.61503
          0.01974  4.33061  5.05296  0.61958  0.77255  0.48576  0.95510
    579   3.05078  4.51250  4.25050  3.73309  1.90679  4.03995  2.23574  2.98760  3.62049  2.61565  3.62591  3.86782  4.39226  3.80012  3.80950  3.33507  3.27905  2.02259  4.17741  1.86556    699 - -
          2.68618  4.42225  2.77519  2.73123  3.46354  2.40513  3.72494  3.29354  2.67741  2.69355  4.24690  2.90347  2.73739  3.18146  2.89801  2.37887  2.77519  2.98518  4.58477  3.61503
          0.01974  4.33061  5.05296  0.61958  0.77255  0.48576  0.95510
    580   4.16056  5.24440  5.09562  4.90426  0.99120  4.78654  3.62677  3.77517  4.71641  3.01523  4.33735  4.40134  5.06766  4.52265  4.62803  4.18061  4.37080  3.71981  3.72376  1.04976    700 - -
          2.68618  4.42225  2.77519  2.73123  3.46354  2.40513  3.72494  3.29354  2.67741  2.69355  4.24690  2.90347  2.73739  3.18146  2.89801  2.37887  2.77519  2.98518  4.58477  3.61503
          0.01974  4.33061  5.05296  0.61958  0.77255  0.48576  0.95510
    581   1.71066  4.33472  3.74132  3.35376  4.40128  3.15081  4.36940  3.77619  3.34750  3.48596  4.31357  3.50323  3.87870  3.63716  3.67047  1.70812  1.41854  3.26960  5.75437  4.54601    701 - -
          2.68618  4.42225  2.77519  2.73123  3.46354  2.40513  3.72494  3.29354  2.67741  2.69355  4.24690  2.90347  2.73739  3.18146  2.89801  2.37887  2.77519  2.98518  4.58477  3.61503
          0.01974  4.33061  5.05296  0.61958  0.77255  0.48576  0.95510
    582   2.95596  4.97386  3.15281  2.87088  4.07888  3.55107  2.07226  3.93375  2.84506  3.49706  4.39793  3.32260  1.20831  3.29298  3.18653  3.02123  3.27395  3.58486  5.42770  4.02215    702 - -
          2.68618  4.42225  2.77519  2.73123  3.46354  2.40513  3.72494  3.29354  2.67741  2.69355  4.24690  2.90347  2.73739  3.18146  2.89801  2.37887  2.77519  2.98518  4.58477  3.61503
          0.01974  4.33061  5.05296  0.61958  0.77255  0.48576  0.95510
    583   2.70162  4.95601  2.96041  2.01525  4.20044  3.47731  3.69477  3.64000  2.46780  3.22068  4.02954  2.99330  3.88684  2.27152  2.91988  2.71527  2.24826  3.30152  5.43357  2.80315    703 - -
          2.68618  4.42225  2.77519  2.73123  3.46354  2.40513  3.72494  3.29354  2.67741  2.69355  4.24690  2.90347  2.73739  3.18146  2.89801  2.37887  2.77519  2.98518  4.58477  3.61503
          0.01974  4.33061  5.05296  0.61958  0.77255  0.48576  0.95510
    584   2.50424  4.33402  3.76345  3.30214  3.95957  3.33312  4.23469  3.14387  3.24923  3.00072  3.90440  3.52803  3.96430  3.55272  3.56292  1.96889  1.49127  2.00820  5.39973  4.18080    704 - -
          2.68618  4.42225  2.77519  2.73123  3.46354  2.40513  3.72494  3.29354  2.67741  2.69355  4.24690  2.90347  2.73739  3.18146  2.89801  2.37887  2.77519  2.98518  4.58477  3.61503
          0.01974  4.33061  5.05296  0.61958  0.77255  0.48576  0.95510
    585   2.05027  4.36945  3.54877  3.00134  3.51687  3.59451  3.91240  2.88718  2.94061  2.61652  3.51673  2.44350  4.00889  3.25450  3.28219  2.86552  2.89307  2.12829  2.90308  3.71837    705 - -
          2.68618  4.42225  2.77519  2.73123  3.46354  2.40513  3.72494  3.29354  2.67741  2.69355  4.24690  2.90347  2.73739  3.18146  2.89801  2.37887  2.77519  2.98518  4.58477  3.61503
          0.01974  4.33061  5.05296  0.61958  0.77255  0.48576  0.95510
    586   2.79336  5.19475  3.00442  2.01394  4.55198  3.51829  3.66800  3.99438  1.85930  3.47663  4.25429  2.99922  3.91783  2.78019  2.13783  2.11146  3.01373  3.59680  5.59797  4.25193    706 - -
          2.68618  4.42225  2.77519  2.73123  3.46354  2.40513  3.72494  3.29354  2.67741  2.69355  4.24690  2.90347  2.73739  3.18146  2.89801  2.37887  2.77519  2.98518  4.58477  3.61503
          0.01974  4.33061  5.05296  0.61958  0.77255  0.48576  0.95510
    587   2.16484  4.31690  4.57992  4.00044  2.24934  4.10570  4.42888  1.76061  3.86167  1.63246  3.17988  4.15579  4.43114  4.03088  3.98339  3.41875  3.15841  2.20679  4.94973  3.76793    707 - -
          2.68618  4.42225  2.77519  2.73123  3.46354  2.40513  3.72494  3.29354  2.67741  2.69355  4.24690  2.90347  2.73739  3.18146  2.89801  2.37887  2.77519  2.98518  4.58477  3.61503
          0.01974  4.33061  5.05296  0.61958  0.77255  0.48576  0.95510
    588   3.04246  4.40169  4.72347  4.16722  1.97339  4.17811  4.19778  1.92179  4.00134  1.57144  3.21519  4.20472  4.48935  4.09973  4.05966  3.49599  3.26863  2.49528  4.53328  2.18751    708 - -
          2.68618  4.42225  2.77519  2.73123  3.46354  2.40513  3.72494  3.29354  2.67741  2.69355  4.24690  2.90347  2.73739  3.18146  2.89801  2.37887  2.77519  2.98518  4.58477  3.61503
          0.01974  4.33061  5.05296  0.61958  0.77255  0.48576  0.95510
    589   2.81323  5.07612  3.10563  2.58748  4.46280  3.53463  3.72749  3.89247  2.31696  3.41406  4.22219  3.08248  3.95857  2.14020  2.07775  1.71717  3.04926  3.52230  5.55792  4.24680    709 - -
          2.68618  4.42225  2.77519  2.73123  3.46354  2.40513  3.72494  3.29354  2.67741  2.69355  4.24690  2.90347  2.73739  3.18146  2.89801  2.37887  2.77519  2.98518  4.58477  3.61503
          0.01974  4.33061  5.05296  0.61958  0.77255  0.48576  0.95510
    590   2.90638  5.28897  3.14406  2.02762  4.69274  3.60246  3.67857  4.11167  1.74594  3.55221  4.34215  3.07672  3.98674  2.06535  1.98467  2.86965  3.10907  3.71716  5.62873  4.32856    710 - -
          2.68618  4.42225  2.77519  2.73123  3.46354  2.40513  3.72494  3.29354  2.67741  2.69355  4.24690  2.90347  2.73739  3.18146  2.89801  2.37887  2.77519  2.98518  4.58477  3.61503
          0.01974  4.33061  5.05296  0.61958  0.77255  0.48576  0.95510
    591   2.09990  4.41216  4.42799  3.87748  2.13036  4.06259  4.36132  2.46944  3.75434  1.31204  3.19326  4.07654  4.41501  3.94646  3.92080  3.38289  3.20645  2.41749  4.89751  3.63526    711 - -
          2.68618  4.42225  2.77519  2.73123  3.46354  2.40513  3.72494  3.29354  2.67741  2.69355  4.24690  2.90347  2.73739  3.18146  2.89801  2.37887  2.77519  2.98518  4.58477  3.61503
          0.01974  4.33061  5.05296  0.61958  0.77255  0.48576  0.95510
    592   2.01373  4.27382  4.00118  3.46644  3.35535  3.74839  4.13663  2.53806  3.36664  2.44482  3.42698  3.72319  4.17399  3.63607  3.60892  3.06278  2.98326  1.56354  4.90377  2.42254    712 - -
          2.68618  4.42225  2.77519  2.73123  3.46354  2.40513  3.72494  3.29354  2.67741  2.69355  4.24690  2.90347  2.73739  3.18146  2.89801  2.37887  2.77519  2.98518  4.58477  3.61503
          0.01974  4.33061  5.05296  0.61958  0.77255  0.48576  0.95510
    593   3.03268  5.00508  3.13490  2.85769  3.19880  3.66798  3.83395  3.72388  2.94241  3.27203  4.24041  1.22844  4.17016  3.29653  3.31583  3.07765  3.31007  3.44720  4.75548  2.09968    713 - -
          2.68557  4.42256  2.77551  2.73154  3.46385  2.40474  3.72526  3.29216  2.67772  2.69386  4.24721  2.90378  2.73771  3.18099  2.89832  2.37885  2.77498  2.98490  4.58508  3.61534
          0.38116  1.16944  5.05296  1.47657  0.25931  0.48576  0.95510
    594   2.85388  4.98309  3.21698  2.67935  3.95414  3.61154  3.72780  3.66959  2.37771  3.23222  4.08430  2.31619  4.00974  2.92222  1.70174  2.88521  3.07503  3.36023  5.25179  2.44076    719 - -
          2.68618  4.42225  2.77519  2.73123  3.46354  2.40513  3.72494  3.29354  2.67741  2.69355  4.24690  2.90347  2.73739  3.18146  2.89801  2.37887  2.77519  2.98518  4.58477  3.61503
          0.01974  4.33061  5.05296  0.61958  0.77255  0.48576  0.95510
    595   3.64158  4.92548  5.05516  4.62407  1.02519  4.68653  4.33245  2.66833  4.45658  1.40172  3.28275  4.61528  4.92642  4.47325  4.49584  4.07878  3.87064  2.79383  4.48850  2.90633    720 - -
          2.68618  4.42225  2.77519  2.73123  3.46354  2.40513  3.72494  3.29354  2.67741  2.69355  4.24690  2.90347  2.73739  3.18146  2.89801  2.37887  2.77519  2.98518  4.58477  3.61503
          0.17696  4.33061  1.90361  0.61958  0.77255  0.48576  0.95510
    596   2.82048  5.09319  1.29267  2.37550  4.58310  3.30260  3.89518  3.97833  2.84970  3.61752  4.47821  2.91547  3.90914  3.07057  3.36930  2.81029  2.06580  3.58402  5.83128  4.42291    721 - -
          2.68618  4.42225  2.77519  2.73123  3.46354  2.40513  3.72494  3.29354  2.67741  2.69355  4.24690  2.90347  2.73739  3.18146  2.89801  2.37887  2.77519  2.98518  4.58477  3.61503
          0.02307  4.17672  4.89906  0.61958  0.77255  0.38429  1.14236
    597   2.60319  4.42289  3.56265  3.07982  3.71979  1.75280  4.02358  3.18876  3.00733  2.88561  3.77711  3.41540  3.98570  3.34802  3.33941  2.79647  2.08228  2.90382  2.63840  3.87052    722 - -
          2.68618  4.42225  2.77519  2.73123  3.46354  2.40513  3.72494  3.29354  2.67741  2.69355  4.24690  2.90347  2.73739  3.18146  2.89801  2.37887  2.77519  2.98518  4.58477  3.61503
          0.01974  4.33061  5.05296  0.61958  0.77255  0.48576  0.95510
    598   3.02570  5.60021  1.37264  1.73962  4.91527  3.38843  3.88013  4.43295  2.84729  3.91647  4.73478  2.85040  3.97792  3.03110  3.42946  2.01432  3.30462  3.99137  6.07047  4.57417    723 - -
          2.68618  4.42225  2.77519  2.73123  3.46354  2.40513  3.72494  3.29354  2.67741  2.69355  4.24690  2.90347  2.73739  3.18146  2.89801  2.37887  2.77519  2.98518  4.58477  3.61503
          0.01974  4.33061  5.05296  0.61958  0.77255  0.48576  0.95510
    599   2.59432  4.49416  3.36565  2.94547  3.95688  3.40006  4.02861  3.25017  2.96258  3.02331  3.90383  2.29820  3.95782  3.28869  3.33616  1.96105  2.93473  1.66236  5.35425  4.08826    724 - -
          2.68618  4.42225  2.77519  2.73123  3.46354  2.40513  3.72494  3.29354  2.67741  2.69355  4.24690  2.90347  2.73739  3.18146  2.89801  2.37887  2.77519  2.98518  4.58477  3.61503
          0.01974  4.33061  5.05296  0.61958  0.77255  0.48576  0.95510
    600   2.99345  5.01402  3.49863  3.03773  4.67023  1.98083  4.02248  4.12414  2.49819  3.65090  4.51518  3.42871  4.13824  3.19708  1.04017  3.06314  3.30108  3.73016  5.70097  4.51576    725 - -
          2.68618  4.42225  2.77519  2.73123  3.46354  2.40513  3.72494  3.29354  2.67741  2.69355  4.24690  2.90347  2.73739  3.18146  2.89801  2.37887  2.77519  2.98518  4.58477  3.61503
          0.01974  4.33061  5.05296  0.61958  0.77255  0.48576  0.95510
    601   2.68338  4.81834  3.09788  2.57173  4.09976  3.49282  3.73893  3.47627  2.05563  3.11422  3.94460  2.33331  3.90879  2.90218  2.93037  2.73593  2.22205  2.42986  5.37011  4.05600    726 - -
          2.68618  4.42225  2.77519  2.73123  3.46354  2.40513  3.72494  3.29354  2.67741  2.69355  4.24690  2.90347  2.73739  3.18146  2.89801  2.37887  2.77519  2.98518  4.58477  3.61503
          0.01974  4.33061  5.05296  0.61958  0.77255  0.48576  0.95510
    602   3.17542  5.25767  3.54956  2.94766  4.36580  3.79776  1.70076  4.06232  2.15677  3.51932  4.40307  3.35902  4.18883  2.96635  1.35403  3.18264  3.36274  3.74925  5.44834  4.14758    727 - -
          2.68618  4.42225  2.77519  2.73123  3.46354  2.40513  3.72494  3.29354  2.67741  2.69355  4.24690  2.90347  2.73739  3.18146  2.89801  2.37887  2.77519  2.98518  4.58477  3.61503
          0.01974  4.33061  5.05296  0.61958  0.77255  0.48576  0.95510
    603   2.94659  4.31922  4.65812  4.08715  2.08644  4.08801  4.19935  2.52389  3.91628  1.63802  3.18844  4.13860  4.41277  4.03445  3.97917  3.40236  3.17471  1.82152  2.60060  3.20010    728 - -
          2.68618  4.42225  2.77519  2.73123  3.46354  2.40513  3.72494  3.29354  2.67741  2.69355  4.24690  2.90347  2.73739  3.18146  2.89801  2.37887  2.77519  2.98518  4.58477  3.61503
          0.01974  4.33061  5.05296  0.61958  0.77255  0.48576  0.95510
    604   2.83678  4.27622  4.34566  3.77944  3.39663  2.58444  4.35930  1.77411  3.66160  1.76029  3.33689  3.99397  4.35252  3.89410  3.85091  3.29926  3.08055  1.69812  5.02051  3.82964    729 - -
          2.68618  4.42225  2.77519  2.73123  3.46354  2.40513  3.72494  3.29354  2.67741  2.69355  4.24690  2.90347  2.73739  3.18146  2.89801  2.37887  2.77519  2.98518  4.58477  3.61503
          0.01974  4.33061  5.05296  0.61958  0.77255  0.48576  0.95510
    605   2.75131  5.21176  2.09779  2.35477  4.55152  3.42341  3.69906  4.02896  2.47701  3.52828  4.29561  2.25837  3.87507  2.81593  2.30024  2.11593  2.99542  3.60952  5.67717  4.26800    730 - -
          2.68618  4.42225  2.77519  2.73123  3.46354  2.40513  3.72494  3.29354  2.67741  2.69355  4.24690  2.90347  2.73739  3.18146  2.89801  2.37887  2.77519  2.98518  4.58477  3.61503
          0.01974  4.33061  5.05296  0.61958  0.77255  0.48576  0.95510
    606   2.81803  4.85879  3.19560  2.69853  4.06558  3.59444  3.78399  3.45258  1.92468  1.80243  3.95659  2.33311  4.00557  2.96999  2.78711  2.88587  3.04615  3.17706  5.34270  4.05434    731 - -
          2.68618  4.42225  2.77519  2.73123  3.46354  2.40513  3.72494  3.29354  2.67741  2.69355  4.24690  2.90347  2.73739  3.18146  2.89801  2.37887  2.77519  2.98518  4.58477  3.61503
          0.01974  4.33061  5.05296  0.61958  0.77255  0.48576  0.95510
    607   1.69870  5.15998  2.06599  2.39613  4.51808  3.42323  3.76193  3.96563  2.01697  3.50971  4.30481  2.94092  3.90817  2.89634  3.04945  2.76198  3.04519  3.57088  5.68879  4.29608    732 - -
          2.68618  4.42225  2.77519  2.73123  3.46354  2.40513  3.72494  3.29354  2.67741  2.69355  4.24690  2.90347  2.73739  3.18146  2.89801  2.37887  2.77519  2.98518  4.58477  3.61503
          0.01974  4.33061  5.05296  0.61958  0.77255  0.48576  0.95510
    608   2.71435  4.68265  3.27989  2.19158  3.85057  3.58549  3.77707  3.21404  2.56136  2.21995  2.65929  3.18483  3.96749  2.98333  2.23198  2.82006  2.94045  2.96589  5.20619  3.93468    733 - -
          2.68618  4.42225  2.77519  2.73123  3.46354  2.40513  3.72494  3.29354  2.67741  2.69355  4.24690  2.90347  2.73739  3.18146  2.89801  2.37887  2.77519  2.98518  4.58477  3.61503
          0.01974  4.33061  5.05296  0.61958  0.77255  0.48576  0.95510
    609   2.77683  5.28198  2.15750  1.86341  4.61511  3.43339  3.69073  4.09805  2.44831  3.57557  4.33723  2.89768  3.88131  2.16142  2.27675  2.72474  3.01461  3.66874  5.70766  4.29281    734 - -
          2.68624  4.42231  2.77525  2.73129  3.46360  2.40519  3.72500  3.29360  2.67747  2.69316  4.24696  2.90352  2.73745  3.18152  2.89807  2.37893  2.77525  2.98466  4.58483  3.61509
          0.35947  1.21888  5.05296  0.16303  1.89425  0.48576  0.95510
    610   1.94530  4.28266  3.92625  3.42910  1.76877  3.55765  4.16509  2.79163  3.35623  2.56576  3.54392  3.65434  4.08101  3.62193  3.61475  2.91064  2.14201  2.57512  5.01255  3.75040    736 - -
          2.68618  4.42225  2.77519  2.73123  3.46354  2.40513  3.72494  3.29354  2.67741  2.69355  4.24690  2.90347  2.73739  3.18146  2.89801  2.37887  2.77519  2.98518  4.58477  3.61503
          0.01974  4.33061  5.05296  0.61958  0.77255  0.48576  0.95510
    611   2.73081  5.03077  2.21541  2.42091  4.31735  3.43817  3.73333  3.76080  2.55431  2.36019  4.13982  2.24258  3.89100  2.87620  3.03973  2.15995  2.97923  3.40164  5.54418  4.17063    737 - -
          2.68618  4.42225  2.77519  2.73123  3.46354  2.40513  3.72494  3.29354  2.67741  2.69355  4.24690  2.90347  2.73739  3.18146  2.89801  2.37887  2.77519  2.98518  4.58477  3.61503
          0.01974  4.33061  5.05296  0.61958  0.77255  0.48576  0.95510
    612   2.94019  4.48101  4.11802  3.52140  3.38696  3.99194  4.23088  1.97475  3.20567  1.38932  3.29491  3.83807  4.33063  3.62078  2.26407  3.28893  3.16754  2.45804  5.05830  3.87348    738 - -
          2.68618  4.42225  2.77519  2.73123  3.46354  2.40513  3.72494  3.29354  2.67741  2.69355  4.24690  2.90347  2.73739  3.18146  2.89801  2.37887  2.77519  2.98518  4.58477  3.61503
          0.01974  4.33061  5.05296  0.61958  0.77255  0.48576  0.95510
    613   2.95587  5.52450  1.89773  1.38133  4.83584  3.41006  3.81186  4.34123  2.00562  3.81251  4.60747  2.86397  3.95114  2.94713  3.21490  2.86602  3.21483  3.90295  5.95024  4.48525    739 - -
          2.68618  4.42225  2.77519  2.73123  3.46354  2.40513  3.72494  3.29354  2.67741  2.69355  4.24690  2.90347  2.73739  3.18146  2.89801  2.37887  2.77519  2.98518  4.58477  3.61503
          0.01974  4.33061  5.05296  0.61958  0.77255  0.48576  0.95510
    614   2.75660  5.13755  2.07981  2.40876  4.51297  3.42446  3.73859  3.98089  2.51290  3.50380  4.28747  2.94794  3.89455  2.86631  2.21580  1.76292  3.01341  3.57318  5.66408  4.27451    740 - -
          2.68618  4.42225  2.77519  2.73123  3.46354  2.40513  3.72494  3.29354  2.67741  2.69355  4.24690  2.90347  2.73739  3.18146  2.89801  2.37887  2.77519  2.98518  4.58477  3.61503
          0.01974  4.33061  5.05296  0.61958  0.77255  0.48576  0.95510
    615   2.84256  4.49027  3.71075  2.28025  3.55428  3.83793  4.13480  2.54199  3.13521  1.57973  3.46625  3.60260  4.21841  3.46498  3.46010  3.12673  3.08226  1.84414  5.14569  3.92202    741 - -
          2.68618  4.42225  2.77519  2.73123  3.46354  2.40513  3.72494  3.29354  2.67741  2.69355  4.24690  2.90347  2.73739  3.18146  2.89801  2.37887  2.77519  2.98518  4.58477  3.61503
          0.01974  4.33061  5.05296  0.61958  0.77255  0.48576  0.95510
    616   2.87151  5.25108  2.79244  1.93331  4.59739  3.48845  3.75215  4.04194  1.89014  3.55002  4.35258  2.98181  1.91196  2.88318  2.85075  2.83554  3.11026  3.65457  5.69488  4.33226    742 - -
          2.68618  4.42225  2.77519  2.73123  3.46354  2.40513  3.72494  3.29354  2.67741  2.69355  4.24690  2.90347  2.73739  3.18146  2.89801  2.37887  2.77519  2.98518  4.58477  3.61503
          0.01974  4.33061  5.05296  0.61958  0.77255  0.48576  0.95510
    617   2.70556  4.61738  3.28024  2.20318  3.53899  3.58735  3.77244  3.17859  2.71709  2.83803  3.71638  3.21070  3.97916  3.05699  3.11959  2.16470  2.93837  2.92307  2.91394  2.53915    743 - -
          2.68618  4.42225  2.77519  2.73123  3.46354  2.40513  3.72494  3.29354  2.67741  2.69355  4.24690  2.90347  2.73739  3.18146  2.89801  2.37887  2.77519  2.98518  4.58477  3.61503
          0.17696  4.33061  1.90361  0.61958  0.77255  0.48576  0.95510
    618   2.70951  4.86644  2.91525  1.92234  2.63759  3.46337  3.69740  3.48677  2.51160  3.07517  3.93854  3.00067  3.89007  2.16957  2.94536  2.74293  2.94568  3.18920  5.28540  3.91154    744 - -
          2.68618  4.42225  2.77519  2.73123  3.46354  2.40513  3.72494  3.29354  2.67741  2.69355  4.24690  2.90347  2.73739  3.18146  2.89801  2.37887  2.77519  2.98518  4.58477  3.61503
          0.02307  4.17672  4.89906  0.61958  0.77255  0.67302  0.71368
    619   2.65455  4.89769  1.91562  2.42896  4.42834  3.29197  3.80469  3.86824  2.67399  3.45297  4.26077  2.94297  3.84280  2.96037  3.16278  1.94042  2.12896  3.45245  5.65660  4.28341    745 - -
          2.68618  4.42225  2.77519  2.73123  3.46354  2.40513  3.72494  3.29354  2.67741  2.69355  4.24690  2.90347  2.73739  3.18146  2.89801  2.37887  2.77519  2.98518  4.58477  3.61503
          0.02307  4.17672  4.89906  0.61958  0.77255  0.67302  0.71368
    620   2.38958  4.28194  3.55114  3.14495  4.03779  2.06242  4.15500  3.35717  3.14357  3.11467  3.98172  3.38127  3.83796  3.44275  3.47629  1.72559  2.81177  1.92815  5.43564  4.20670    746 - -
          2.68618  4.42225  2.77519  2.73123  3.46354  2.40513  3.72494  3.29354  2.67741  2.69355  4.24690  2.90347  2.73739  3.18146  2.89801  2.37887  2.77519  2.98518  4.58477  3.61503
          0.02307  4.17672  4.89906  0.61958  0.77255  0.67302  0.71368
    621   2.79584  4.46629  2.36083  3.11057  3.67460  3.79361  4.13621  1.77146  3.12197  2.51623  3.57059  3.53551  4.19070  3.42968  3.49447  3.08575  3.04603  1.72793  5.25058  3.99356    747 - -
          2.68618  4.42225  2.77519  2.73123  3.46354  2.40513  3.72494  3.29354  2.67741  2.69355  4.24690  2.90347  2.73739  3.18146  2.89801  2.37887  2.77519  2.98518  4.58477  3.61503
          0.02307  4.17672  4.89906  0.61958  0.77255  0.67302  0.71368
    622   2.03774  4.31383  4.26014  3.70595  3.37103  3.97153  4.37155  1.66773  3.59111  2.10677  2.27109  3.95823  4.34047  3.84250  3.80950  3.28801  3.09708  2.07437  5.06631  3.88649    748 - -
          2.68618  4.42225  2.77519  2.73123  3.46354  2.40513  3.72494  3.29354  2.67741  2.69355  4.24690  2.90347  2.73739  3.18146  2.89801  2.37887  2.77519  2.98518  4.58477  3.61503
          0.02307  4.17672  4.89906  0.61958  0.77255  0.67302  0.71368
    623   2.76387  5.05484  2.03720  1.79408  2.51971  3.39633  3.72125  3.72015  2.59991  3.30449  4.14158  2.89880  3.87782  2.88681  3.09889  2.75131  3.01255  3.38386  5.48970  4.08055    749 - -
          2.68618  4.42225  2.77519  2.73123  3.46354  2.40513  3.72494  3.29354  2.67741  2.69355  4.24690  2.90347  2.73739  3.18146  2.89801  2.37887  2.77519  2.98518  4.58477  3.61503
          0.02307  4.17672  4.89906  0.61958  0.77255  0.67302  0.71368
    624   2.89911  4.72569  3.22343  2.03799  3.69272  3.67247  3.99654  2.92231  2.85343  1.37396  3.64123  3.34440  4.11936  3.25715  3.19389  3.05540  3.14890  2.79134  5.24708  3.97237    750 - -
          2.68618  4.42225  2.77519  2.73123  3.46354  2.40513  3.72494  3.29354  2.67741  2.69355  4.24690  2.90347  2.73739  3.18146  2.89801  2.37887  2.77519  2.98518  4.58477  3.61503
          0.02307  4.17672  4.89906  0.61958  0.77255  0.38429  1.14236
    625   3.57659  4.84028  5.29970  4.76650  3.28061  4.91195  5.26154  1.61256  4.59908  0.78677  3.06223  4.99636  5.05235  4.67460  4.67136  4.30652  3.80377  2.25979  5.43990  4.37303    751 - -
          2.68618  4.42225  2.77519  2.73123  3.46354  2.40513  3.72494  3.29354  2.67741  2.69355  4.24690  2.90347  2.73739  3.18146  2.89801  2.37887  2.77519  2.98518  4.58477  3.61503
          0.01974  4.33061  5.05296  0.61958  0.77255  0.48576  0.95510
    626   2.69579  4.87552  2.26841  2.49815  4.13541  3.46950  3.74263  2.46201  2.57233  3.15487  3.98359  2.34466  3.90007  2.90323  3.03880  2.73197  2.31305  3.18995  5.41656  4.07818    752 - -
          2.68618  4.42225  2.77519  2.73123  3.46354  2.40513  3.72494  3.29354  2.67741  2.69355  4.24690  2.90347  2.73739  3.18146  2.89801  2.37887  2.77519  2.98518  4.58477  3.61503
          0.01974  4.33061  5.05296  0.61958  0.77255  0.48576  0.95510
    627   2.06831  5.21075  2.71261  1.56088  4.54296  3.44052  3.75610  3.99469  2.53900  3.52439  4.32320  2.93912  3.92050  2.19569  3.00638  2.78566  3.06945  3.60417  5.69773  4.30626    753 - -
          2.68618  4.42225  2.77519  2.73123  3.46354  2.40513  3.72494  3.29354  2.67741  2.69355  4.24690  2.90347  2.73739  3.18146  2.89801  2.37887  2.77519  2.98518  4.58477  3.61503
          0.01974  4.33061  5.05296  0.61958  0.77255  0.48576  0.95510
    628   2.90636  5.37301  2.53981  1.43334  4.71586  3.41186  3.81531  4.20384  2.67390  3.70923  4.51091  2.07333  2.48693  2.95553  3.18536  2.84415  3.17177  3.78487  5.86453  4.42997    754 - -
          2.68618  4.42225  2.77519  2.73123  3.46354  2.40513  3.72494  3.29354  2.67741  2.69355  4.24690  2.90347  2.73739  3.18146  2.89801  2.37887  2.77519  2.98518  4.58477  3.61503
          0.01974  4.33061  5.05296  0.61958  0.77255  0.48576  0.95510
    629   2.70125  4.47361  3.46713  2.29255  3.64006  3.64973  3.92453  2.79381  2.88152  2.08246  3.57016  3.35783  4.04218  3.21065  3.25294  2.90566  2.20989  2.08655  5.09853  3.85187    755 - -
          2.68618  4.42225  2.77519  2.73123  3.46354  2.40513  3.72494  3.29354  2.67741  2.69355  4.24690  2.90347  2.73739  3.18146  2.89801  2.37887  2.77519  2.98518  4.58477  3.61503
          0.01974  4.33061  5.05296  0.61958  0.77255  0.48576  0.95510
    630   3.03228  5.32994  2.58111  1.30508  4.84981  1.48604  4.02972  4.34647  2.96431  3.88991  4.74274  3.03164  4.04767  3.20761  3.46177  2.99704  3.35388  3.91623  6.01038  4.63118    756 - -
          2.68618  4.42225  2.77519  2.73123  3.46354  2.40513  3.72494  3.29354  2.67741  2.69355  4.24690  2.90347  2.73739  3.18146  2.89801  2.37887  2.77519  2.98518  4.58477  3.61503
          0.01974  4.33061  5.05296  0.61958  0.77255  0.48576  0.95510
    631   2.10820  4.97732  3.12660  2.63566  4.43177  3.49669  3.77906  3.84920  2.39627  3.40185  4.21784  2.27872  3.95699  2.92190  1.61923  2.80429  3.04002  3.47493  5.56570  4.26232    757 - -
          2.68618  4.42225  2.77519  2.73123  3.46354  2.40513  3.72494  3.29354  2.67741  2.69355  4.24690  2.90347  2.73739  3.18146  2.89801  2.37887  2.77519  2.98518  4.58477  3.61503
          0.01974  4.33061  5.05296  0.61958  0.77255  0.48576  0.95510
    632   2.88989  5.29471  2.70743  1.85416  4.65222  1.87218  3.77624  4.10851  1.87019  3.61203  4.41418  2.95906  3.95563  2.91004  2.93740  2.84520  3.13776  3.70923  5.75566  4.37500    758 - -
          2.68618  4.42225  2.77519  2.73123  3.46354  2.40513  3.72494  3.29354  2.67741  2.69355  4.24690  2.90347  2.73739  3.18146  2.89801  2.37887  2.77519  2.98518  4.58477  3.61503
          0.01974  4.33061  5.05296  0.61958  0.77255  0.48576  0.95510
    633   2.80666  5.14693  3.09136  2.53244  4.50577  3.54478  3.67816  3.93187  1.83709  3.43058  4.22135  2.23216  3.93807  2.79626  2.10067  2.79055  2.31003  3.55296  5.56137  4.23884    759 - -
          2.68618  4.42225  2.77519  2.73123  3.46354  2.40513  3.72494  3.29354  2.67741  2.69355  4.24690  2.90347  2.73739  3.18146  2.89801  2.37887  2.77519  2.98518  4.58477  3.61503
          0.01974  4.33061  5.05296  0.61958  0.77255  0.48576  0.95510
    634   2.69579  4.87552  2.26841  2.49815  4.13541  3.46950  3.74263  2.46201  2.57233  3.15487  3.98359  2.34466  3.90007  2.90323  3.03880  2.73197  2.31305  3.18995  5.41656  4.07818    760 - -
          2.68618  4.42225  2.77519  2.73123  3.46354  2.40513  3.72494  3.29354  2.67741  2.69355  4.24690  2.90347  2.73739  3.18146  2.89801  2.37887  2.77519  2.98518  4.58477  3.61503
          0.01974  4.33061  5.05296  0.61958  0.77255  0.48576  0.95510
    635   2.10741  2.62715  3.68970  3.12023  3.49244  3.61648  3.95877  2.81410  2.99613  2.55063  2.52020  3.46763  4.03268  3.32807  2.39330  2.89706  2.89425  2.59397  4.95520  3.73686    761 - -
          2.68618  4.42225  2.77519  2.73123  3.46354  2.40513  3.72494  3.29354  2.67741  2.69355  4.24690  2.90347  2.73739  3.18146  2.89801  2.37887  2.77519  2.98518  4.58477  3.61503
          0.01974  4.33061  5.05296  0.61958  0.77255  0.48576  0.95510
    636   2.72282  4.63287  3.33080  2.80714  3.83543  3.58877  3.87100  2.32921  2.69504  2.80440  3.74129  3.26095  4.00753  1.84295  3.06564  2.85966  2.22885  2.83791  5.23793  3.96867    762 - -
          2.68618  4.42225  2.77519  2.73123  3.46354  2.40513  3.72494  3.29354  2.67741  2.69355  4.24690  2.90347  2.73739  3.18146  2.89801  2.37887  2.77519  2.98518  4.58477  3.61503
          0.01974  4.33061  5.05296  0.61958  0.77255  0.48576  0.95510
    637   2.81708  4.40844  3.83904  2.37381  2.18445  3.81422  3.89304  2.84389  3.22112  1.96221  3.47240  3.60650  4.18164  3.48481  3.50579  3.08546  3.04739  2.66287  4.56179  2.18708    763 - -
          2.68618  4.42225  2.77519  2.73123  3.46354  2.40513  3.72494  3.29354  2.67741  2.69355  4.24690  2.90347  2.73739  3.18146  2.89801  2.37887  2.77519  2.98518  4.58477  3.61503
          0.01974  4.33061  5.05296  0.61958  0.77255  0.48576  0.95510
    638   1.97707  4.85756  3.11189  2.64160  4.39341  3.41910  3.82285  3.80647  1.58578  3.38730  4.19723  3.11204  3.91788  2.97224  2.91005  2.09050  2.98086  3.41272  5.57966  4.26715    764 - -
          2.68618  4.42225  2.77519  2.73123  3.46354  2.40513  3.72494  3.29354  2.67741  2.69355  4.24690  2.90347  2.73739  3.18146  2.89801  2.37887  2.77519  2.98518  4.58477  3.61503
          0.01974  4.33061  5.05296  0.61958  0.77255  0.48576  0.95510
    639   2.77530  4.38391  3.80073  3.29075  3.16470  2.37651  3.96823  2.82580  3.19169  1.58708  3.47965  3.60040  4.15352  3.49119  3.46408  3.05035  3.02446  2.63967  4.72045  2.35504    765 - -
          2.68618  4.42225  2.77519  2.73123  3.46354  2.40513  3.72494  3.29354  2.67741  2.69355  4.24690  2.90347  2.73739  3.18146  2.89801  2.37887  2.77519  2.98518  4.58477  3.61503
          0.01974  4.33061  5.05296  0.61958  0.77255  0.48576  0.95510
    640   2.58274  4.41407  3.57320  3.08495  3.81806  3.43544  4.06177  3.10605  3.02276  2.01330  3.77261  3.41910  3.98072  3.35707  3.36356  1.63209  2.13195  2.83255  5.25633  4.01301    766 - -
          2.68618  4.42225  2.77519  2.73123  3.46354  2.40513  3.72494  3.29354  2.67741  2.69355  4.24690  2.90347  2.73739  3.18146  2.89801  2.37887  2.77519  2.98518  4.58477  3.61503
          0.17696  4.33061  1.90361  0.61958  0.77255  0.48576  0.95510
    641   2.71232  4.76721  3.02131  2.59039  3.77703  2.30093  3.73048  3.42968  2.56776  3.04607  3.91100  3.07762  3.91962  2.20973  2.96686  2.77703  2.96160  3.13551  5.15460  2.43778    767 - -
          2.68618  4.42225  2.77519  2.73123  3.46354  2.40513  3.72494  3.29354  2.67741  2.69355  4.24690  2.90347  2.73739  3.18146  2.89801  2.37887  2.77519  2.98518  4.58477  3.61503
          0.02307  4.17672  4.89906  0.61958  0.77255  0.67302  0.71368
    642   2.68166  4.66846  3.04361  2.05323  2.41115  3.48274  3.76708  3.24161  2.66910  2.88774  3.78200  3.10225  2.51339  3.00171  3.09003  2.77624  2.93028  2.97865  5.15046  3.80425    768 - -
          2.68618  4.42225  2.77519  2.73123  3.46354  2.40513  3.72494  3.29354  2.67741  2.69355  4.24690  2.90347  2.73739  3.18146  2.89801  2.37887  2.77519  2.98518  4.58477  3.61503
          0.02307  4.17672  4.89906  0.61958  0.77255  0.67302  0.71368
    643   2.96811  4.81136  1.95511  2.87415  1.43699  3.64401  3.86191  3.28621  3.11629  2.87514  3.93033  3.32205  4.13741  3.35670  3.51915  3.07082  3.24048  3.08831  4.71322  3.14028    769 - -
          2.68618  4.42225  2.77519  2.73123  3.46354  2.40513  3.72494  3.29354  2.67741  2.69355  4.24690  2.90347  2.73739  3.18146  2.89801  2.37887  2.77519  2.98518  4.58477  3.61503
          0.02307  4.17672  4.89906  0.61958  0.77255  0.38429  1.14236
    644   2.80562  5.16631  1.74095  2.40337  4.32578  3.46005  3.73377  3.89780  2.01731  3.43810  4.24540  2.94923  3.91948  2.88141  3.01177  2.77925  3.04704  3.52889  5.55700  2.53230    770 - -
          2.68618  4.42225  2.77519  2.73123  3.46354  2.40513  3.72494  3.29354  2.67741  2.69355  4.24690  2.90347  2.73739  3.18146  2.89801  2.37887  2.77519  2.98518  4.58477  3.61503
          0.01974  4.33061  5.05296  0.61958  0.77255  0.48576  0.95510
    645   2.91377  5.28345  3.01374  1.99043  4.65682  3.57302  3.70881  4.08498  2.25144  3.54952  4.35008  3.05308  3.98705  1.66131  2.02545  2.87738  3.12662  3.69977  5.64893  4.33287    771 - -
          2.68618  4.42225  2.77519  2.73123  3.46354  2.40513  3.72494  3.29354  2.67741  2.69355  4.24690  2.90347  2.73739  3.18146  2.89801  2.37887  2.77519  2.98518  4.58477  3.61503
          0.01974  4.33061  5.05296  0.61958  0.77255  0.48576  0.95510
    646   2.94617  5.43012  1.85860  2.31380  4.79633  3.38910  3.86361  4.30558  2.78999  3.80847  4.61822  1.57183  2.34857  3.01218  3.34098  2.87460  3.22842  3.87002  5.96260  4.50116    772 - -
          2.68618  4.42225  2.77519  2.73123  3.46354  2.40513  3.72494  3.29354  2.67741  2.69355  4.24690  2.90347  2.73739  3.18146  2.89801  2.37887  2.77519  2.98518  4.58477  3.61503
          0.01974  4.33061  5.05296  0.61958  0.77255  0.48576  0.95510
    647   2.73526  4.59783  3.45757  2.90196  3.79818  3.59762  3.86888  3.17047  2.63055  1.74531  3.74259  3.31767  4.02202  3.11693  2.23558  2.11387  2.98670  2.92639  5.17832  3.92149    773 - -
          2.68618  4.42225  2.77519  2.73123  3.46354  2.40513  3.72494  3.29354  2.67741  2.69355  4.24690  2.90347  2.73739  3.18146  2.89801  2.37887  2.77519  2.98518  4.58477  3.61503
          0.01974  4.33061  5.05296  0.61958  0.77255  0.48576  0.95510
    648   2.68043  4.81090  3.07054  2.63233  4.25684  3.42370  3.83437  3.66763  2.60500  3.27353  4.10461  3.10948  2.54628  2.23408  3.01319  2.74009  1.69597  3.30959  5.51025  4.19624    774 - -
          2.68618  4.42225  2.77519  2.73123  3.46354  2.40513  3.72494  3.29354  2.67741  2.69355  4.24690  2.90347  2.73739  3.18146  2.89801  2.37887  2.77519  2.98518  4.58477  3.61503
          0.01974  4.33061  5.05296  0.61958  0.77255  0.48576  0.95510
    649   3.90836  5.18021  4.87772  4.69961  0.48316  4.44350  4.17146  3.40388  4.60276  2.67547  4.07621  4.57210  4.90692  4.64783  4.60752  4.13827  4.21733  3.42475  4.32383  2.64968    775 - -
          2.68618  4.42225  2.77519  2.73123  3.46354  2.40513  3.72494  3.29354  2.67741  2.69355  4.24690  2.90347  2.73739  3.18146  2.89801  2.37887  2.77519  2.98518  4.58477  3.61503
          0.01974  4.33061  5.05296  0.61958  0.77255  0.48576  0.95510
    650   2.69817  4.73821  2.28497  2.59978  3.84064  2.57967  3.76306  3.33164  2.64911  2.32306  3.83570  3.09895  3.93354  2.97541  3.09105  2.77564  2.93690  3.05092  5.21029  2.62992    776 - -
          2.68618  4.42225  2.77519  2.73123  3.46354  2.40513  3.72494  3.29354  2.67741  2.69355  4.24690  2.90347  2.73739  3.18146  2.89801  2.37887  2.77519  2.98518  4.58477  3.61503
          0.01974  4.33061  5.05296  0.61958  0.77255  0.48576  0.95510
    651   1.51427  4.43372  4.11516  3.69635  1.50913  3.68079  4.23750  2.85482  3.62861  2.52961  3.64455  3.84677  4.23527  3.86833  3.84771  3.08096  3.14386  2.68492  4.85398  3.40432    777 - -
          2.68624  4.42231  2.77525  2.73129  3.46360  2.40518  3.72500  3.29360  2.67746  2.69361  4.24695  2.90352  2.73745  3.18081  2.89806  2.37893  2.77478  2.98524  4.58483  3.61509
          0.39574  1.87783  1.74931  0.66842  0.71850  0.48576  0.95510
    652   2.75353  4.28726  4.07738  3.52979  3.41337  3.82096  4.26163  2.28516  3.41874  2.21599  2.22847  3.80201  4.23006  3.69688  3.66747  3.13926  2.16295  1.69771  5.05217  3.85898    780 - -
          2.68618  4.42225  2.77519  2.73123  3.46354  2.40513  3.72494  3.29354  2.67741  2.69355  4.24690  2.90347  2.73739  3.18146  2.89801  2.37887  2.77519  2.98518  4.58477  3.61503
          0.02376  4.14729  4.86963  0.61958  0.77255  0.70236  0.68402
    653   1.66688  4.22947  3.67865  3.26282  3.95629  2.05166  4.21006  3.11307  3.23924  2.99304  3.89684  3.45347  3.85815  3.52883  3.54596  2.60097  2.80844  1.88890  5.39491  4.18212    781 - -
          2.68618  4.42225  2.77519  2.73123  3.46354  2.40513  3.72494  3.29354  2.67741  2.69355  4.24690  2.90347  2.73739  3.18146  2.89801  2.37887  2.77519  2.98518  4.58477  3.61503
          0.02376  4.14729  4.86963  0.61958  0.77255  0.37083  1.17169
    654   2.98065  4.40435  4.43432  3.88536  2.99472  4.08884  4.20395  2.47782  3.73179  1.67408  3.31380  4.05039  4.42806  3.93831  3.88960  3.40096  3.21540  1.77007  4.67083  1.77976    782 - -
          2.68618  4.42225  2.77519  2.73123  3.46354  2.40513  3.72494  3.29354  2.67741  2.69355  4.24690  2.90347  2.73739  3.18146  2.89801  2.37887  2.77519  2.98518  4.58477  3.61503
          0.01974  4.33061  5.05296  0.61958  0.77255  0.48576  0.95510
    655   2.65255  4.35326  3.73692  3.24453  1.79460  3.56770  4.05599  2.91194  3.18875  2.61161  3.57634  3.54360  2.46668  3.47871  3.48738  2.90214  2.16796  2.69114  4.96579  3.65611    783 - -
          2.68618  4.42225  2.77519  2.73123  3.46354  2.40513  3.72494  3.29354  2.67741  2.69355  4.24690  2.90347  2.73739  3.18146  2.89801  2.37887  2.77519  2.98518  4.58477  3.61503
          0.01974  4.33061  5.05296  0.61958  0.77255  0.48576  0.95510
    656   2.71295  5.03670  2.93612  2.45919  4.39566  3.45117  3.70608  3.83710  2.00154  3.37894  4.16694  2.22790  2.61240  2.83354  2.87833  2.71034  2.29739  3.45356  5.55665  4.19743    784 - -
          2.68618  4.42225  2.77519  2.73123  3.46354  2.40513  3.72494  3.29354  2.67741  2.69355  4.24690  2.90347  2.73739  3.18146  2.89801  2.37887  2.77519  2.98518  4.58477  3.61503
          0.01974  4.33061  5.05296  0.61958  0.77255  0.48576  0.95510
    657   2.71650  5.03346  2.91601  2.46575  4.42488  2.43484  3.72700  3.86902  1.93114  3.40979  4.19823  2.29780  3.88935  2.85652  2.90873  2.71583  2.27951  3.47716  5.58586  4.22550    785 - -
          2.68618  4.42225  2.77519  2.73123  3.46354  2.40513  3.72494  3.29354  2.67741  2.69355  4.24690  2.90347  2.73739  3.18146  2.89801  2.37887  2.77519  2.98518  4.58477  3.61503
          0.01974  4.33061  5.05296  0.61958  0.77255  0.48576  0.95510
    658   3.03647  5.26342  3.41007  2.77504  4.70271  3.71266  3.72401  4.07590  1.61714  3.52834  4.35869  3.22448  2.52656  2.84831  1.47087  3.02346  3.22494  3.72418  5.59774  4.37289    786 - -
          2.68618  4.42225  2.77519  2.73123  3.46354  2.40513  3.72494  3.29354  2.67741  2.69355  4.24690  2.90347  2.73739  3.18146  2.89801  2.37887  2.77519  2.98518  4.58477  3.61503
          0.01974  4.33061  5.05296  0.61958  0.77255  0.48576  0.95510
    659   2.89253  5.41216  1.59450  1.83677  4.73163  3.42515  3.77178  4.22262  2.58991  3.70393  4.49037  2.88736  3.93187  2.90045  2.14293  2.82161  3.14287  3.79616  5.84217  4.40660    787 - -
          2.68618  4.42225  2.77519  2.73123  3.46354  2.40513  3.72494  3.29354  2.67741  2.69355  4.24690  2.90347  2.73739  3.18146  2.89801  2.37887  2.77519  2.98518  4.58477  3.61503
          0.01974  4.33061  5.05296  0.61958  0.77255  0.48576  0.95510
    660   2.80652  5.13441  2.83824  2.47650  4.55168  3.45158  3.77227  4.00778  1.94757  3.52986  4.32864  1.72934  3.93460  2.90715  2.89915  2.07529  3.06804  3.60580  5.67969  4.31801    788 - -
          2.68618  4.42225  2.77519  2.73123  3.46354  2.40513  3.72494  3.29354  2.67741  2.69355  4.24690  2.90347  2.73739  3.18146  2.89801  2.37887  2.77519  2.98518  4.58477  3.61503
          0.17354  4.33061  1.92310  0.61958  0.77255  0.48576  0.95510
    661   2.38573  4.32026  3.49841  3.23517  4.39874  1.75204  4.32666  3.76346  3.29693  3.49164  4.34410  3.41910  3.83293  3.60276  3.60470  2.56298  1.25820  3.25837  5.73656  4.53039    789 - -
          2.68618  4.42225  2.77519  2.73123  3.46354  2.40513  3.72494  3.29354  2.67741  2.69355  4.24690  2.90347  2.73739  3.18146  2.89801  2.37887  2.77519  2.98518  4.58477  3.61503
          0.02299  4.18007  4.90241  0.61958  0.77255  0.38591  1.13891
    662   3.56050  5.68302  0.43562  2.74641  5.14002  3.63036  4.43280  4.84980  3.61689  4.38135  5.39310  3.31769  4.31570  3.68849  4.17792  3.48646  3.91611  4.44646  6.20780  4.96740    790 - -
          2.68618  4.42225  2.77519  2.73123  3.46354  2.40513  3.72494  3.29354  2.67741  2.69355  4.24690  2.90347  2.73739  3.18146  2.89801  2.37887  2.77519  2.98518  4.58477  3.61503
          0.01974  4.33061  5.05296  0.61958  0.77255  0.48576  0.95510
    663   2.47193  4.40164  3.65874  3.41206  4.54628  1.82484  4.48678  3.92093  3.47652  3.64784  4.49575  3.55612  3.93228  3.77316  3.76942  2.65444  1.01260  3.38884  5.88159  4.68955    791 - -
          2.68618  4.42225  2.77519  2.73123  3.46354  2.40513  3.72494  3.29354  2.67741  2.69355  4.24690  2.90347  2.73739  3.18146  2.89801  2.37887  2.77519  2.98518  4.58477  3.61503
          0.01974  4.33061  5.05296  0.61958  0.77255  0.48576  0.95510
    664   3.18234  5.81361  1.67509  0.96795  5.10054  3.39676  3.97165  4.64703  3.02573  4.12180  4.98407  2.85355  4.03774  3.14103  3.64916  3.04514  3.47767  4.19898  6.25806  4.72630    792 - -
          2.68618  4.42225  2.77519  2.73123  3.46354  2.40513  3.72494  3.29354  2.67741  2.69355  4.24690  2.90347  2.73739  3.18146  2.89801  2.37887  2.77519  2.98518  4.58477  3.61503
          0.01974  4.33061  5.05296  0.61958  0.77255  0.48576  0.95510
    665   2.11494  4.31984  3.75944  3.21317  2.37748  3.68308  3.92513  2.82427  3.14857  2.53698  3.46012  3.53272  4.08654  3.42021  3.44251  2.21526  2.94191  2.61122  4.72146  2.33183    793 - -
          2.68618  4.42225  2.77519  2.73123  3.46354  2.40513  3.72494  3.29354  2.67741  2.69355  4.24690  2.90347  2.73739  3.18146  2.89801  2.37887  2.77519  2.98518  4.58477  3.61503
          0.01974  4.33061  5.05296  0.61958  0.77255  0.48576  0.95510
    666   3.19875  4.92653  3.75224  3.30522  3.10867  3.90640  3.91118  3.52105  2.89326  3.00769  4.06205  3.64350  4.33915  2.12091  3.13169  3.32384  3.44126  3.33074  1.19228  3.09447    794 - -
          2.68618  4.42225  2.77519  2.73123  3.46354  2.40513  3.72494  3.29354  2.67741  2.69355  4.24690  2.90347  2.73739  3.18146  2.89801  2.37887  2.77519  2.98518  4.58477  3.61503
          0.01974  4.33061  5.05296  0.61958  0.77255  0.48576  0.95510
    667   3.17878  4.49417  4.97354  4.42190  1.66347  4.45828  4.76747  1.62155  4.28581  1.95531  3.25000  4.54371  4.73460  4.41532  4.37471  3.80360  3.41636  1.60184  5.14027  3.89034    795 - -
          2.68618  4.42225  2.77519  2.73123  3.46354  2.40513  3.72494  3.29354  2.67741  2.69355  4.24690  2.90347  2.73739  3.18146  2.89801  2.37887  2.77519  2.98518  4.58477  3.61503
          0.01974  4.33061  5.05296  0.61958  0.77255  0.48576  0.95510
    668   2.80482  4.40247  3.86330  3.29830  1.84411  3.81432  4.01789  2.73175  2.30725  2.30616  2.35719  3.62992  4.18041  3.46617  3.39286  3.09437  3.03608  2.59183  4.83592  3.53008    796 - -
          2.68618  4.42225  2.77519  2.73123  3.46354  2.40513  3.72494  3.29354  2.67741  2.69355  4.24690  2.90347  2.73739  3.18146  2.89801  2.37887  2.77519  2.98518  4.58477  3.61503
          0.01974  4.33061  5.05296  0.61958  0.77255  0.48576  0.95510
    669   2.70432  4.63674  3.52115  3.35677  4.79165  1.21035  4.55970  4.30805  3.55679  3.94020  4.79034  3.60910  1.30739  3.84104  3.87422  2.86177  3.19229  3.72600  5.99774  4.86394    797 - -
          2.68618  4.42225  2.77519  2.73123  3.46354  2.40513  3.72494  3.29354  2.67741  2.69355  4.24690  2.90347  2.73739  3.18146  2.89801  2.37887  2.77519  2.98518  4.58477  3.61503
          0.01974  4.33061  5.05296  0.61958  0.77255  0.48576  0.95510
    670   1.23898  4.32075  3.77962  3.50469  4.57884  3.10522  4.52996  3.97154  3.54702  3.69254  4.51682  3.56864  3.88279  3.81819  3.83149  1.19846  2.89479  3.38321  5.92896  4.73401    798 - -
          2.68618  4.42225  2.77519  2.73123  3.46354  2.40513  3.72494  3.29354  2.67741  2.69355  4.24690  2.90347  2.73739  3.18146  2.89801  2.37887  2.77519  2.98518  4.58477  3.61503
          0.01974  4.33061  5.05296  0.61958  0.77255  0.48576  0.95510
    671   4.20977  5.24626  5.19544  5.03247  1.05882  4.82599  3.59481  3.86145  4.82287  3.10990  4.40814  4.41884  5.09271  4.56021  4.68070  4.21083  4.41005  3.78128  1.95538  1.30790    799 - -
          2.68618  4.42225  2.77519  2.73123  3.46354  2.40513  3.72494  3.29354  2.67741  2.69355  4.24690  2.90347  2.73739  3.18146  2.89801  2.37887  2.77519  2.98518  4.58477  3.61503
          0.01974  4.33061  5.05296  0.61958  0.77255  0.48576  0.95510
    672   3.71599  5.05578  4.92653  4.59182  3.38149  4.56085  5.10890  2.63035  4.35833  0.46396  3.30149  4.82577  4.93204  4.61143  4.44956  4.22449  3.99689  2.78213  5.40054  4.22219    800 - -
          2.68618  4.42225  2.77519  2.73123  3.46354  2.40513  3.72494  3.29354  2.67741  2.69355  4.24690  2.90347  2.73739  3.18146  2.89801  2.37887  2.77519  2.98518  4.58477  3.61503
          0.01974  4.33061  5.05296  0.61958  0.77255  0.48576  0.95510
    673   0.51481  4.49254  4.00070  3.84337  4.58109  3.29991  4.79984  3.78203  3.87378  3.63951  4.63781  3.85386  4.08416  4.17393  4.07295  2.84810  3.15851  3.35047  5.95721  4.82118    801 - -
          2.68618  4.42225  2.77519  2.73123  3.46354  2.40513  3.72494  3.29354  2.67741  2.69355  4.24690  2.90347  2.73739  3.18146  2.89801  2.37887  2.77519  2.98518  4.58477  3.61503
          0.01974  4.33061  5.05296  0.61958  0.77255  0.48576  0.95510
    674   3.65029  4.92620  5.21483  4.71559  1.92609  4.82465  4.75863  2.49021  4.56132  0.74926  3.04812  4.83627  4.98540  4.55373  4.59322  4.21184  3.86768  2.69031  4.89932  3.50383    802 - -
          2.68618  4.42225  2.77519  2.73123  3.46354  2.40513  3.72494  3.29354  2.67741  2.69355  4.24690  2.90347  2.73739  3.18146  2.89801  2.37887  2.77519  2.98518  4.58477  3.61503
          0.01974  4.33061  5.05296  0.61958  0.77255  0.48576  0.95510
    675   2.09160  4.28988  4.14840  3.58811  3.44061  3.88524  4.27087  1.80859  3.48732  1.87481  3.38176  3.85009  4.27248  3.74612  3.72313  3.18913  2.26552  2.16424  5.03110  3.83406    803 - -
          2.68618  4.42225  2.77519  2.73123  3.46354  2.40513  3.72494  3.29354  2.67741  2.69355  4.24690  2.90347  2.73739  3.18146  2.89801  2.37887  2.77519  2.98518  4.58477  3.61503
          0.01974  4.33061  5.05296  0.61958  0.77255  0.48576  0.95510
    676   3.32904  4.64469  5.05562  4.49275  2.08751  4.57341  4.80864  2.30114  4.35157  1.05116  3.06113  4.64244  4.79497  4.41598  4.41569  3.91754  3.55394  1.78409  5.09559  3.88863    804 - -
          2.68618  4.42225  2.77519  2.73123  3.46354  2.40513  3.72494  3.29354  2.67741  2.69355  4.24690  2.90347  2.73739  3.18146  2.89801  2.37887  2.77519  2.98518  4.58477  3.61503
          0.01974  4.33061  5.05296  0.61958  0.77255  0.48576  0.95510
    677   1.64153  4.39246  3.57373  3.22568  4.48569  3.15465  4.32282  3.90512  3.27104  3.57289  4.38710  3.43712  1.57481  3.56528  3.61932  1.81536  2.89148  3.36554  5.80876  4.58021    805 - -
          2.68618  4.42225  2.77519  2.73123  3.46354  2.40513  3.72494  3.29354  2.67741  2.69355  4.24690  2.90347  2.73739  3.18146  2.89801  2.37887  2.77519  2.98518  4.58477  3.61503
          0.01974  4.33061  5.05296  0.61958  0.77255  0.48576  0.95510
    678   2.12768  4.31523  3.90980  3.36423  3.21399  3.75684  4.02189  2.70339  3.25181  2.38922  2.36243  3.65159  4.15358  3.53448  3.50698  3.05166  2.98900  2.52806  4.77131  1.87651    806 - -
          2.68618  4.42225  2.77519  2.73123  3.46354  2.40513  3.72494  3.29354  2.67741  2.69355  4.24690  2.90347  2.73739  3.18146  2.89801  2.37887  2.77519  2.98518  4.58477  3.61503
          0.01974  4.33061  5.05296  0.61958  0.77255  0.48576  0.95510
    679   2.92078  4.29526  4.63240  4.05242  3.24816  4.12222  4.43488  1.75778  3.90207  1.67594  3.22227  4.18351  4.44664  4.07281  4.01015  3.43761  3.15399  1.65502  4.93930  2.48128    807 - -
          2.68618  4.42225  2.77519  2.73123  3.46354  2.40513  3.72494  3.29354  2.67741  2.69355  4.24690  2.90347  2.73739  3.18146  2.89801  2.37887  2.77519  2.98518  4.58477  3.61503
          0.01974  4.33061  5.05296  0.61958  0.77255  0.48576  0.95510
    680   2.87699  4.49923  4.08714  3.61958  3.54446  3.81911  4.41075  2.58659  3.45833  1.34967  3.46915  3.88083  4.31015  3.79945  3.70220  3.19857  1.60824  2.47960  5.25062  4.04027    808 - -
          2.68618  4.42225  2.77519  2.73123  3.46354  2.40513  3.72494  3.29354  2.67741  2.69355  4.24690  2.90347  2.73739  3.18146  2.89801  2.37887  2.77519  2.98518  4.58477  3.61503
          0.01974  4.33061  5.05296  0.61958  0.77255  0.48576  0.95510
    681   3.06473  5.30134  1.67330  2.54474  4.97222  1.02745  4.16921  4.52546  3.23404  4.07324  4.94312  3.08684  4.08191  3.37122  3.78506  3.04466  3.43532  4.04308  6.14294  4.77500    809 - -
          2.68618  4.42225  2.77519  2.73123  3.46354  2.40513  3.72494  3.29354  2.67741  2.69355  4.24690  2.90347  2.73739  3.18146  2.89801  2.37887  2.77519  2.98518  4.58477  3.61503
          0.01974  4.33061  5.05296  0.61958  0.77255  0.48576  0.95510
    682   2.89141  2.42823  4.64615  4.08667  3.42816  4.07388  4.54495  2.14806  3.93755  2.23241  2.33106  4.20380  4.45481  4.13892  4.06355  3.41407  3.15196  1.31678  5.10641  3.92461    810 - -
          2.68618  4.42225  2.77519  2.73123  3.46354  2.40513  3.72494  3.29354  2.67741  2.69355  4.24690  2.90347  2.73739  3.18146  2.89801  2.37887  2.77519  2.98518  4.58477  3.61503
          0.01974  4.33061  5.05296  0.61958  0.77255  0.48576  0.95510
    683   3.36695  5.45384  3.88465  3.08910  5.00580  3.93239  3.76645  4.30500  1.17935  3.67357  4.55440  3.44669  4.26949  2.89362  1.24022  3.34501  3.49526  3.98881  5.65053  4.54324    811 - -
          2.68618  4.42225  2.77519  2.73123  3.46354  2.40513  3.72494  3.29354  2.67741  2.69355  4.24690  2.90347  2.73739  3.18146  2.89801  2.37887  2.77519  2.98518  4.58477  3.61503
          0.01974  4.33061  5.05296  0.61958  0.77255  0.48576  0.95510
    684   1.92322  4.31122  4.10119  3.63144  3.82600  3.54854  4.43517  2.55984  3.55384  2.74615  3.74905  3.79335  4.14530  3.83200  3.81216  2.94056  2.04063  1.36063  5.38000  4.17734    812 - -
          2.68618  4.42225  2.77519  2.73123  3.46354  2.40513  3.72494  3.29354  2.67741  2.69355  4.24690  2.90347  2.73739  3.18146  2.89801  2.37887  2.77519  2.98518  4.58477  3.61503
          0.01974  4.33061  5.05296  0.61958  0.77255  0.48576  0.95510
    685   2.94857  4.32666  4.59610  4.03656  3.31358  4.15561  4.46401  1.72135  3.89399  2.23219  3.35524  4.19127  4.49200  4.10197  4.03626  3.47743  3.18865  1.28608  4.99207  2.45485    813 - -
          2.68618  4.42225  2.77519  2.73123  3.46354  2.40513  3.72494  3.29354  2.67741  2.69355  4.24690  2.90347  2.73739  3.18146  2.89801  2.37887  2.77519  2.98518  4.58477  3.61503
          0.01974  4.33061  5.05296  0.61958  0.77255  0.48576  0.95510
    686   1.60347  4.37932  4.24838  3.72284  3.57065  3.90905  4.45742  2.28740  3.62067  1.83117  3.47541  3.96391  4.35365  3.89356  3.86357  3.25234  3.13650  1.65922  5.23735  4.03849    814 - -
          2.68618  4.42225  2.77519  2.73123  3.46354  2.40513  3.72494  3.29354  2.67741  2.69355  4.24690  2.90347  2.73739  3.18146  2.89801  2.37887  2.77519  2.98518  4.58477  3.61503
          0.01974  4.33061  5.05296  0.61958  0.77255  0.48576  0.95510
    687   2.40722  4.38210  3.59366  3.25519  4.54656  1.89144  4.35501  3.98201  3.30976  3.63920  4.44198  3.44794  3.86980  3.59622  3.65617  1.32787  1.91615  3.40649  5.85985  4.63642    815 - -
          2.68618  4.42225  2.77519  2.73123  3.46354  2.40513  3.72494  3.29354  2.67741  2.69355  4.24690  2.90347  2.73739  3.18146  2.89801  2.37887  2.77519  2.98518  4.58477  3.61503
          0.01974  4.33061  5.05296  0.61958  0.77255  0.48576  0.95510
    688   2.80197  5.17476  2.86493  1.56849  4.53213  3.47671  3.72102  3.98180  2.41096  3.49273  4.28321  2.98114  3.92230  2.84623  2.17827  2.16139  3.04161  3.58868  5.63963  4.27658    816 - -
          2.68618  4.42225  2.77519  2.73123  3.46354  2.40513  3.72494  3.29354  2.67741  2.69355  4.24690  2.90347  2.73739  3.18146  2.89801  2.37887  2.77519  2.98518  4.58477  3.61503
          0.01974  4.33061  5.05296  0.61958  0.77255  0.48576  0.95510
    689   2.63642  4.71428  3.00321  2.80419  4.56828  3.26073  4.13612  4.10306  3.03658  3.71069  4.53529  1.95858  3.93721  3.34257  3.44466  1.11382  3.05574  3.58735  5.84732  4.50679    817 - -
          2.68618  4.42225  2.77519  2.73123  3.46354  2.40513  3.72494  3.29354  2.67741  2.69355  4.24690  2.90347  2.73739  3.18146  2.89801  2.37887  2.77519  2.98518  4.58477  3.61503
          0.01974  4.33061  5.05296  0.61958  0.77255  0.48576  0.95510
    690   2.79567  4.57425  3.72758  3.30482  3.76567  3.60475  4.24507  3.05668  3.17747  2.62094  2.25165  3.62497  1.27214  3.56437  3.46984  3.01022  3.13661  2.88744  5.32708  4.08194    818 - -
          2.68618  4.42225  2.77519  2.73123  3.46354  2.40513  3.72494  3.29354  2.67741  2.69355  4.24690  2.90347  2.73739  3.18146  2.89801  2.37887  2.77519  2.98518  4.58477  3.61503
          0.01974  4.33061  5.05296  0.61958  0.77255  0.48576  0.95510
    691   3.32996  4.57468  5.25831  4.78322  3.84353  4.82047  5.49582  1.07469  4.69371  2.29990  3.60952  4.95978  5.08921  4.94677  4.86681  4.23806  3.59509  1.05849  5.89411  4.68432    819 - -
          2.68618  4.42225  2.77519  2.73123  3.46354  2.40513  3.72494  3.29354  2.67741  2.69355  4.24690  2.90347  2.73739  3.18146  2.89801  2.37887  2.77519  2.98518  4.58477  3.61503
          0.01974  4.33061  5.05296  0.61958  0.77255  0.48576  0.95510
    692   2.60700  1.90507  4.19405  3.86939  4.32528  3.32381  4.66636  3.65005  3.75420  3.43060  4.36760  3.86101  0.98279  4.06469  3.95503  2.83343  3.09331  3.24792  5.70935  4.56616    820 - -
          2.68618  4.42225  2.77519  2.73123  3.46354  2.40513  3.72494  3.29354  2.67741  2.69355  4.24690  2.90347  2.73739  3.18146  2.89801  2.37887  2.77519  2.98518  4.58477  3.61503
          0.20709  4.33061  1.74931  0.61958  0.77255  0.48576  0.95510
    693   2.69323  4.76845  2.95765  1.99997  3.98134  3.45608  3.74618  3.34038  2.56183  2.22039  3.87108  3.04315  2.49068  2.93341  2.97891  2.75705  2.94077  3.06565  5.31345  4.00092    821 - -
          2.68618  4.42225  2.77519  2.73123  3.46354  2.40513  3.72494  3.29354  2.67741  2.69355  4.24690  2.90347  2.73739  3.18146  2.89801  2.37887  2.77519  2.98518  4.58477  3.61503
          0.02376  4.14729  4.86963  0.61958  0.77255  0.37083  1.17169
    694   3.17654  4.54570  4.63869  4.12718  1.85257  4.22932  3.99711  2.78975  3.97222  2.19912  1.62592  4.15061  4.54626  4.07425  4.06199  3.54795  3.40216  2.73245  4.28017  1.94752    822 - -
          2.68618  4.42225  2.77519  2.73123  3.46354  2.40513  3.72494  3.29354  2.67741  2.69355  4.24690  2.90347  2.73739  3.18146  2.89801  2.37887  2.77519  2.98518  4.58477  3.61503
          0.01974  4.33061  5.05296  0.61958  0.77255  0.48576  0.95510
    695   2.78670  4.99917  3.13189  2.62141  4.41492  3.51557  3.75660  3.83045  2.36543  3.38022  4.19572  2.23713  3.95741  2.89685  1.71807  2.80853  2.16246  3.46512  5.54439  4.24062    823 - -
          2.68618  4.42225  2.77519  2.73123  3.46354  2.40513  3.72494  3.29354  2.67741  2.69355  4.24690  2.90347  2.73739  3.18146  2.89801  2.37887  2.77519  2.98518  4.58477  3.61503
          0.01974  4.33061  5.05296  0.61958  0.77255  0.48576  0.95510
    696   2.84783  5.10417  1.81958  2.48509  4.72553  3.33694  4.00952  4.23681  2.97861  3.80651  4.63882  3.00996  3.97140  3.18789  3.49887  1.15744  3.20278  3.77099  5.96101  4.54646    824 - -
          2.68618  4.42225  2.77519  2.73123  3.46354  2.40513  3.72494  3.29354  2.67741  2.69355  4.24690  2.90347  2.73739  3.18146  2.89801  2.37887  2.77519  2.98518  4.58477  3.61503
          0.17354  4.33061  1.92310  0.61958  0.77255  0.48576  0.95510
    697   2.93222  5.17653  1.64765  2.42777  4.79980  1.26224  4.02568  4.33331  3.06199  3.89059  4.75326  2.96964  3.96303  3.22163  3.60370  2.91370  3.29077  3.87024  5.98436  4.61009    825 - -
          2.68618  4.42225  2.77519  2.73123  3.46354  2.40513  3.72494  3.29354  2.67741  2.69355  4.24690  2.90347  2.73739  3.18146  2.89801  2.37887  2.77519  2.98518  4.58477  3.61503
          0.02299  4.18007  4.90241  0.61958  0.77255  0.38591  1.13891
    698   2.15769  5.15124  2.18950  2.38222  4.47835  3.44254  3.67089  3.94217  2.41470  3.45061  4.21889  2.92610  3.86613  2.22966  2.29497  2.69086  2.95644  3.53688  5.60498  4.21436    826 - -
          2.68618  4.42225  2.77519  2.73123  3.46354  2.40513  3.72494  3.29354  2.67741  2.69355  4.24690  2.90347  2.73739  3.18146  2.89801  2.37887  2.77519  2.98518  4.58477  3.61503
          0.01974  4.33061  5.05296  0.61958  0.77255  0.48576  0.95510
    699   3.19880  5.85601  1.29434  1.20699  5.13660  3.39158  3.97781  4.69027  3.05024  4.15778  5.02409  2.84407  4.04003  3.14862  3.68844  3.05409  3.49668  4.23612  6.29559  4.74890    827 - -
          2.68618  4.42225  2.77519  2.73123  3.46354  2.40513  3.72494  3.29354  2.67741  2.69355  4.24690  2.90347  2.73739  3.18146  2.89801  2.37887  2.77519  2.98518  4.58477  3.61503
          0.01974  4.33061  5.05296  0.61958  0.77255  0.48576  0.95510
    700   3.90836  5.18021  4.87772  4.69961  0.48316  4.44350  4.17146  3.40388  4.60276  2.67547  4.07621  4.57210  4.90692  4.64783  4.60752  4.13827  4.21733  3.42475  4.32383  2.64968    828 - -
          2.68618  4.42225  2.77519  2.73123  3.46354  2.40513  3.72494  3.29354  2.67741  2.69355  4.24690  2.90347  2.73739  3.18146  2.89801  2.37887  2.77519  2.98518  4.58477  3.61503
          0.01974  4.33061  5.05296  0.61958  0.77255  0.48576  0.95510
    701   2.71819  5.09613  2.90838  1.97172  4.43644  3.45432  3.68129  3.88824  2.40570  3.41037  4.18795  2.95802  2.71052  2.80072  2.26059  2.10393  2.95638  3.49507  5.57332  4.20167    829 - -
          2.68618  4.42225  2.77519  2.73123  3.46354  2.40513  3.72494  3.29354  2.67741  2.69355  4.24690  2.90347  2.73739  3.18146  2.89801  2.37887  2.77519  2.98518  4.58477  3.61503
          0.01974  4.33061  5.05296  0.61958  0.77255  0.48576  0.95510
    702   3.44421  5.57332  2.79530  0.51498  4.99257  3.64237  4.30340  4.54743  3.25177  4.09860  5.08015  3.30895  4.27667  3.52677  3.69022  3.39362  3.76073  4.19272  6.07184  4.83146    830 - -
          2.68618  4.42225  2.77519  2.73123  3.46354  2.40513  3.72494  3.29354  2.67741  2.69355  4.24690  2.90347  2.73739  3.18146  2.89801  2.37887  2.77519  2.98518  4.58477  3.61503
          0.01974  4.33061  5.05296  0.61958  0.77255  0.48576  0.95510
    703   2.79159  4.50245  3.89555  3.50582  1.49911  3.61609  4.05750  3.18734  3.47199  2.81898  3.85096  3.70064  4.18471  3.72985  3.73246  1.51245  3.14852  2.95707  4.67341  3.12338    831 - -
          2.68618  4.42225  2.77519  2.73123  3.46354  2.40513  3.72494  3.29354  2.67741  2.69355  4.24690  2.90347  2.73739  3.18146  2.89801  2.37887  2.77519  2.98518  4.58477  3.61503
          0.01974  4.33061  5.05296  0.61958  0.77255  0.48576  0.95510
    704   2.16335  4.42908  4.77399  4.25792  3.74301  4.33664  4.92324  1.52287  4.16018  2.41213  3.58581  4.44233  4.70878  4.41449  4.35684  3.70233  3.33780  1.10121  5.53654  4.32928    832 - -
          2.68618  4.42225  2.77519  2.73123  3.46354  2.40513  3.72494  3.29354  2.67741  2.69355  4.24690  2.90347  2.73739  3.18146  2.89801  2.37887  2.77519  2.98518  4.58477  3.61503
          0.01974  4.33061  5.05296  0.61958  0.77255  0.48576  0.95510
    705   2.73846  4.50862  3.50848  2.94510  2.42521  3.67063  2.63210  3.01003  2.21332  2.05339  3.59135  3.35727  4.04808  3.18393  3.15098  2.92161  2.96665  2.78950  4.86364  3.49242    833 - -
          2.68618  4.42225  2.77519  2.73123  3.46354  2.40513  3.72494  3.29354  2.67741  2.69355  4.24690  2.90347  2.73739  3.18146  2.89801  2.37887  2.77519  2.98518  4.58477  3.61503
          0.01974  4.33061  5.05296  0.61958  0.77255  0.48576  0.95510
    706   3.58413  4.84902  5.29814  4.76517  3.27330  4.91439  5.25962  1.66091  4.59553  0.76302  3.05541  4.99739  5.05316  4.67040  4.66758  4.30955  3.81093  2.27748  5.43526  4.36913    834 - -
          2.68624  4.42231  2.77425  2.73129  3.46360  2.40519  3.72501  3.29360  2.67747  2.69361  4.24696  2.90353  2.73746  3.18152  2.89807  2.37893  2.77526  2.98524  4.58483  3.61509
          0.38116  1.16944  5.05296  0.15693  1.92939  0.48576  0.95510
    707   2.78977  5.06903  2.68176  1.79163  4.61691  1.75934  3.89704  4.08233  2.77490  3.63692  4.44674  2.98898  3.93376  3.05425  3.26536  1.99045  3.10634  3.64815  5.82136  4.43339    836 - -
          2.68618  4.42225  2.77519  2.73123  3.46354  2.40513  3.72494  3.29354  2.67741  2.69355  4.24690  2.90347  2.73739  3.18146  2.89801  2.37887  2.77519  2.98518  4.58477  3.61503
          0.01974  4.33061  5.05296  0.61958  0.77255  0.48576  0.95510
    708   1.31010  4.30374  3.84895  3.41403  4.05679  3.26933  4.32876  3.24354  3.37131  3.10481  4.00085  3.57234  3.94562  3.65569  3.66907  1.90652  2.89140  1.98978  5.49416  4.28660    837 - -
          2.68618  4.42225  2.77519  2.73123  3.46354  2.40513  3.72494  3.29354  2.67741  2.69355  4.24690  2.90347  2.73739  3.18146  2.89801  2.37887  2.77519  2.98518  4.58477  3.61503
          0.01974  4.33061  5.05296  0.61958  0.77255  0.48576  0.95510
    709   1.71209  4.40661  3.53167  3.23349  4.54911  2.01093  4.36181  3.97449  3.32691  3.63964  4.45261  3.44421  1.46761  3.60810  3.67330  2.60011  2.91369  3.41350  5.86465  4.64225    838 - -
          2.68618  4.42225  2.77519  2.73123  3.46354  2.40513  3.72494  3.29354  2.67741  2.69355  4.24690  2.90347  2.73739  3.18146  2.89801  2.37887  2.77519  2.98518  4.58477  3.61503
          0.01974  4.33061  5.05296  0.61958  0.77255  0.48576  0.95510
    710   2.84881  4.67023  3.44332  2.98918  2.23055  2.40584  1.77970  3.28558  2.96598  2.90731  3.84385  3.38858  4.11651  3.29184  3.32599  2.98536  3.10814  3.04129  4.67539  3.13179    839 - -
          2.68618  4.42225  2.77519  2.73123  3.46354  2.40513  3.72494  3.29354  2.67741  2.69355  4.24690  2.90347  2.73739  3.18146  2.89801  2.37887  2.77519  2.98518  4.58477  3.61503
          0.01974  4.33061  5.05296  0.61958  0.77255  0.48576  0.95510
    711   2.04887  4.22005  4.06296  3.50678  2.41794  3.72624  4.16207  2.50752  3.41165  2.40446  3.37709  3.74122  4.15348  3.65788  3.64011  3.03850  2.23546  1.80876  4.92880  3.72400    840 - -
          2.68618  4.42225  2.77519  2.73123  3.46354  2.40513  3.72494  3.29354  2.67741  2.69355  4.24690  2.90347  2.73739  3.18146  2.89801  2.37887  2.77519  2.98518  4.58477  3.61503
          0.01974  4.33061  5.05296  0.61958  0.77255  0.48576  0.95510
    712   2.07168  4.35789  3.69093  3.13255  2.36034  3.70004  3.89532  2.83892  3.05093  2.52736  3.45832  3.48591  4.08068  2.46803  3.36055  2.96405  2.94470  2.63204  2.82516  3.39280    841 - -
          2.68618  4.42225  2.77519  2.73123  3.46354  2.40513  3.72494  3.29354  2.67741  2.69355  4.24690  2.90347  2.73739  3.18146  2.89801  2.37887  2.77519  2.98518  4.58477  3.61503
          0.01974  4.33061  5.05296  0.61958  0.77255  0.48576  0.95510
    713   2.66623  4.51996  3.49213  2.95452  3.83733  3.52772  3.93283  3.12382  2.75244  2.87602  3.77031  3.34514  3.99972  3.19049  2.21560  2.14768  2.95155  1.70158  5.22279  3.97573    842 - -
          2.68618  4.42225  2.77519  2.73123  3.46354  2.40513  3.72494  3.29354  2.67741  2.69355  4.24690  2.90347  2.73739  3.18146  2.89801  2.37887  2.77519  2.98518  4.58477  3.61503
          0.01974  4.33061  5.05296  0.61958  0.77255  0.48576  0.95510
    714   2.11228  4.63924  3.27514  2.72543  3.87966  3.53951  3.80474  3.20586  2.04690  2.27364  3.77430  3.18963  3.95242  3.01564  3.00825  2.79035  2.29375  2.93792  5.23037  3.95592    843 - -
          2.68618  4.42225  2.77519  2.73123  3.46354  2.40513  3.72494  3.29354  2.67741  2.69355  4.24690  2.90347  2.73739  3.18146  2.89801  2.37887  2.77519  2.98518  4.58477  3.61503
          0.01974  4.33061  5.05296  0.61958  0.77255  0.48576  0.95510
    715   2.74810  4.61487  3.46391  2.90257  3.81398  3.60669  3.86375  3.18585  2.60376  1.74520  3.75488  3.31855  4.02747  3.10754  2.12160  2.20901  2.99661  2.94206  5.18655  3.93086    844 - -
          2.68618  4.42225  2.77519  2.73123  3.46354  2.40513  3.72494  3.29354  2.67741  2.69355  4.24690  2.90347  2.73739  3.18146  2.89801  2.37887  2.77519  2.98518  4.58477  3.61503
          0.01974  4.33061  5.05296  0.61958  0.77255  0.48576  0.95510
    716   2.75277  4.19396  4.31445  3.74033  2.39530  2.58871  4.23242  1.83669  3.61357  2.26627  3.27992  3.91661  4.25778  3.82390  3.77364  3.19323  2.99422  1.76057  4.85855  3.65206    845 - -
          2.68618  4.42225  2.77519  2.73123  3.46354  2.40513  3.72494  3.29354  2.67741  2.69355  4.24690  2.90347  2.73739  3.18146  2.89801  2.37887  2.77519  2.98518  4.58477  3.61503
          0.01974  4.33061  5.05296  0.61958  0.77255  0.48576  0.95510
    717   2.78341  4.28809  4.06647  3.49832  2.15186  3.83741  3.96059  2.09626  3.36331  2.38358  3.36408  3.73028  4.19991  3.61321  2.42170  3.12134  3.01368  2.52865  4.55945  2.32610    846 - -
          2.68618  4.42225  2.77519  2.73123  3.46354  2.40513  3.72494  3.29354  2.67741  2.69355  4.24690  2.90347  2.73739  3.18146  2.89801  2.37887  2.77519  2.98518  4.58477  3.61503
          0.01974  4.33061  5.05296  0.61958  0.77255  0.48576  0.95510
    718   2.62801  4.82541  3.09356  2.59928  4.36271  2.42285  3.80293  3.79999  2.55638  3.37031  4.16515  3.07789  2.56958  2.94688  2.19557  2.00551  2.92695  3.39224  5.56525  4.23565    847 - -
          2.68618  4.42225  2.77519  2.73123  3.46354  2.40513  3.72494  3.29354  2.67741  2.69355  4.24690  2.90347  2.73739  3.18146  2.89801  2.37887  2.77519  2.98518  4.58477  3.61503
          0.01974  4.33061  5.05296  0.61958  0.77255  0.48576  0.95510
    719   2.96467  5.48756  1.41432  1.77934  4.80283  3.39803  3.84634  4.29104  2.77192  3.79901  4.60992  2.86683  3.95960  2.99209  3.32881  2.88166  2.22337  3.86829  5.96401  4.49665    848 - -
          2.68618  4.42225  2.77519  2.73123  3.46354  2.40513  3.72494  3.29354  2.67741  2.69355  4.24690  2.90347  2.73739  3.18146  2.89801  2.37887  2.77519  2.98518  4.58477  3.61503
          0.01974  4.33061  5.05296  0.61958  0.77255  0.48576  0.95510
    720   2.75420  5.09297  2.22852  2.45467  4.44969  3.45840  3.72309  3.88982  2.44856  3.42886  4.22207  2.98329  3.90401  2.85172  1.75164  2.74322  2.29529  3.50507  5.59894  4.23522    849 - -
          2.68618  4.42225  2.77519  2.73123  3.46354  2.40513  3.72494  3.29354  2.67741  2.69355  4.24690  2.90347  2.73739  3.18146  2.89801  2.37887  2.77519  2.98518  4.58477  3.61503
          0.01974  4.33061  5.05296  0.61958  0.77255  0.48576  0.95510
    721   3.21390  4.51552  5.07233  4.50118  2.17346  4.51312  4.85937  1.60668  4.35857  1.45632  3.14653  4.62240  4.75840  4.44987  4.41589  3.85641  3.44362  1.65219  5.20311  4.06514    850 - -
          2.68618  4.42225  2.77519  2.73123  3.46354  2.40513  3.72494  3.29354  2.67741  2.69355  4.24690  2.90347  2.73739  3.18146  2.89801  2.37887  2.77519  2.98518  4.58477  3.61503
          0.01974  4.33061  5.05296  0.61958  0.77255  0.48576  0.95510
    722   2.88646  4.94212  3.46477  2.94877  4.53917  3.55815  3.90467  3.98072  2.35590  3.51785  4.37575  3.33411  4.07102  3.06982  1.11973  2.05651  3.18514  3.59667  5.61563  4.37983    851 - -
          2.68618  4.42225  2.77519  2.73123  3.46354  2.40513  3.72494  3.29354  2.67741  2.69355  4.24690  2.90347  2.73739  3.18146  2.89801  2.37887  2.77519  2.98518  4.58477  3.61503
          0.01974  4.33061  5.05296  0.61958  0.77255  0.48576  0.95510
    723   3.41258  4.74053  5.06213  4.55133  3.34720  4.65934  5.10296  2.17851  4.38208  0.83680  3.15627  4.76295  4.91253  4.54115  4.49975  4.05283  3.66430  1.65695  5.42179  4.30507    852 - -
          2.68618  4.42225  2.77519  2.73123  3.46354  2.40513  3.72494  3.29354  2.67741  2.69355  4.24690  2.90347  2.73739  3.18146  2.89801  2.37887  2.77519  2.98518  4.58477  3.61503
          0.01974  4.33061  5.05296  0.61958  0.77255  0.48576  0.95510
    724   2.79729  5.25627  2.03463  1.88539  4.58902  3.41019  3.74285  4.06559  2.57332  3.57672  4.35639  2.89445  3.89490  2.86940  3.08894  2.05212  2.29010  3.65042  5.73975  4.31793    853 - -
          2.68618  4.42225  2.77519  2.73123  3.46354  2.40513  3.72494  3.29354  2.67741  2.69355  4.24690  2.90347  2.73739  3.18146  2.89801  2.37887  2.77519  2.98518  4.58477  3.61503
          0.01974  4.33061  5.05296  0.61958  0.77255  0.48576  0.95510
    725   2.80828  5.07739  1.65061  2.43879  4.16436  3.44689  3.78608  3.81228  2.67642  3.38726  4.21863  2.97758  3.93826  2.96613  3.16886  2.13831  3.06826  3.46176  5.48335  2.51423    854 - -
          2.68618  4.42225  2.77519  2.73123  3.46354  2.40513  3.72494  3.29354  2.67741  2.69355  4.24690  2.90347  2.73739  3.18146  2.89801  2.37887  2.77519  2.98518  4.58477  3.61503
          0.01974  4.33061  5.05296  0.61958  0.77255  0.48576  0.95510
    726   3.51348  4.77274  5.28466  4.75700  3.35374  4.88035  5.27008  1.24768  4.60000  1.04050  3.13815  4.97148  5.04424  4.70263  4.68470  4.27432  3.74653  2.11315  5.48549  4.39619    855 - -
          2.68654  4.42261  2.77450  2.73109  3.46390  2.40476  3.72530  3.29302  2.67777  2.69342  4.24726  2.90323  2.73775  3.18103  2.89837  2.37923  2.77555  2.98554  4.58193  3.61417
          0.19151  1.78438  5.05296  2.08670  0.13250  0.48576  0.95510
    727   2.74081  5.07315  3.00188  2.47906  4.40752  3.49177  3.68219  3.84216  1.89239  3.37115  4.16039  3.00041  2.63305  2.23396  2.76546  2.73290  2.31480  3.46674  5.53626  4.19031    867 - -
          2.68618  4.42225  2.77519  2.73123  3.46354  2.40513  3.72494  3.29354  2.67741  2.69355  4.24690  2.90347  2.73739  3.18146  2.89801  2.37887  2.77519  2.98518  4.58477  3.61503
          0.01974  4.33061  5.05296  0.61958  0.77255  0.48576  0.95510
    728   2.05513  4.85752  3.05318  2.55783  4.32031  3.40652  3.77109  3.75054  1.95830  3.32664  4.12464  3.05123  2.61479  2.91390  2.96971  2.12091  2.92519  3.36293  5.53082  4.19522    868 - -
          2.68618  4.42225  2.77519  2.73123  3.46354  2.40513  3.72494  3.29354  2.67741  2.69355  4.24690  2.90347  2.73739  3.18146  2.89801  2.37887  2.77519  2.98518  4.58477  3.61503
          0.01974  4.33061  5.05296  0.61958  0.77255  0.48576  0.95510
    729   2.10658  4.86817  2.97218  2.03331  4.26827  3.41263  3.77214  3.68492  2.58132  3.28368  4.09188  3.02920  2.56826  2.92235  3.04260  2.69530  2.17273  3.31918  5.51080  4.16845    869 - -
          2.68618  4.42225  2.77519  2.73123  3.46354  2.40513  3.72494  3.29354  2.67741  2.69355  4.24690  2.90347  2.73739  3.18146  2.89801  2.37887  2.77519  2.98518  4.58477  3.61503
          0.01974  4.33061  5.05296  0.61958  0.77255  0.48576  0.95510
    730   3.71599  5.05578  4.92653  4.59182  3.38149  4.56085  5.10890  2.63035  4.35833  0.46396  3.30149  4.82577  4.93204  4.61143  4.44956  4.22449  3.99689  2.78213  5.40054  4.22219    870 - -
          2.68618  4.42225  2.77519  2.73123  3.46354  2.40513  3.72494  3.29354  2.67741  2.69355  4.24690  2.90347  2.73739  3.18146  2.89801  2.37887  2.77519  2.98518  4.58477  3.61503
          0.01974  4.33061  5.05296  0.61958  0.77255  0.48576  0.95510
    731   2.74813  4.89528  3.04083  2.56910  4.11701  3.51633  3.75148  3.54573  2.50194  3.14062  2.55138  1.88431  3.93976  2.26645  2.90619  2.78860  2.98659  3.24057  5.39171  4.06461    871 - -
          2.68618  4.42225  2.77519  2.73123  3.46354  2.40513  3.72494  3.29354  2.67741  2.69355  4.24690  2.90347  2.73739  3.18146  2.89801  2.37887  2.77519  2.98518  4.58477  3.61503
          0.01974  4.33061  5.05296  0.61958  0.77255  0.48576  0.95510
    732   2.64233  4.64209  3.24409  2.70661  3.94538  3.48684  3.81283  3.29583  2.11231  2.98036  3.83367  3.16901  3.92693  3.01456  3.04411  2.18313  2.18094  2.26869  5.28080  3.99771    872 - -
          2.68618  4.42225  2.77519  2.73123  3.46354  2.40513  3.72494  3.29354  2.67741  2.69355  4.24690  2.90347  2.73739  3.18146  2.89801  2.37887  2.77519  2.98518  4.58477  3.61503
          0.01974  4.33061  5.05296  0.61958  0.77255  0.48576  0.95510
    733   1.49366  4.47007  4.09308  3.65145  3.59828  3.74028  4.44952  2.62098  3.52974  1.35372  3.52524  3.87881  4.27578  3.84406  3.77256  3.13674  3.16436  2.49680  5.29569  4.08694    873 - -
          2.68618  4.42225  2.77519  2.73123  3.46354  2.40513  3.72494  3.29354  2.67741  2.69355  4.24690  2.90347  2.73739  3.18146  2.89801  2.37887  2.77519  2.98518  4.58477  3.61503
          0.01974  4.33061  5.05296  0.61958  0.77255  0.48576  0.95510
    734   1.98437  4.39054  3.56019  3.04437  3.80094  3.42330  4.02276  3.11513  3.00053  2.13261  3.74407  3.38771  3.95508  3.31516  3.35587  1.99768  2.10237  2.83099  5.22189  3.98535    874 - -
          2.68618  4.42225  2.77519  2.73123  3.46354  2.40513  3.72494  3.29354  2.67741  2.69355  4.24690  2.90347  2.73739  3.18146  2.89801  2.37887  2.77519  2.98518  4.58477  3.61503
          0.01974  4.33061  5.05296  0.61958  0.77255  0.48576  0.95510
    735   1.18349  4.45557  3.98259  3.55698  3.71943  3.61901  4.40926  2.73330  3.44671  1.75080  3.66963  3.78334  4.19787  3.77776  3.70889  3.02519  3.11264  2.56647  5.35690  4.12805    875 - -
          2.68618  4.42225  2.77519  2.73123  3.46354  2.40513  3.72494  3.29354  2.67741  2.69355  4.24690  2.90347  2.73739  3.18146  2.89801  2.37887  2.77519  2.98518  4.58477  3.61503
          0.01974  4.33061  5.05296  0.61958  0.77255  0.48576  0.95510
    736   2.10055  4.42832  4.76265  4.24560  3.72445  4.32391  4.90545  1.21182  4.14599  2.39140  3.56917  4.42965  4.69708  4.39761  4.34062  3.68863  3.33296  1.42552  5.51692  4.31319    876 - -
          2.68618  4.42225  2.77519  2.73123  3.46354  2.40513  3.72494  3.29354  2.67741  2.69355  4.24690  2.90347  2.73739  3.18146  2.89801  2.37887  2.77519  2.98518  4.58477  3.61503
          0.01974  4.33061  5.05296  0.61958  0.77255  0.48576  0.95510
    737   2.93789  4.33838  4.50402  3.94785  3.17182  4.09994  4.32882  1.73614  3.80302  2.21873  3.33992  4.10607  4.44217  4.00993  3.95261  3.41621  3.17630  1.71948  4.83647  1.82030    877 - -
          2.68618  4.42225  2.77519  2.73123  3.46354  2.40513  3.72494  3.29354  2.67741  2.69355  4.24690  2.90347  2.73739  3.18146  2.89801  2.37887  2.77519  2.98518  4.58477  3.61503
          0.01974  4.33061  5.05296  0.61958  0.77255  0.48576  0.95510
    738   2.02362  4.75436  3.13903  2.63095  4.23461  3.39622  3.81173  3.64686  2.05703  3.25496  4.06671  3.10234  3.88386  2.97070  3.02342  2.02148  2.21800  3.27395  5.48558  4.17009    878 - -
          2.68618  4.42225  2.77519  2.73123  3.46354  2.40513  3.72494  3.29354  2.67741  2.69355  4.24690  2.90347  2.73739  3.18146  2.89801  2.37887  2.77519  2.98518  4.58477  3.61503
          0.01974  4.33061  5.05296  0.61958  0.77255  0.48576  0.95510
    739   3.51978  4.79071  5.29992  4.72408  3.21333  4.84302  5.15654  1.66800  4.58327  0.99471  1.95108  4.93168  4.97265  4.59365  4.62328  4.20376  3.73436  2.37905  5.34091  4.32606    879 - -
          2.68618  4.42225  2.77519  2.73123  3.46354  2.40513  3.72494  3.29354  2.67741  2.69355  4.24690  2.90347  2.73739  3.18146  2.89801  2.37887  2.77519  2.98518  4.58477  3.61503
          0.01974  4.33061  5.05296  0.61958  0.77255  0.48576  0.95510
    740   2.92512  4.95726  3.08754  2.85901  4.22483  1.43597  1.52540  4.04818  2.94673  3.61891  4.49931  3.31025  4.09297  3.34554  3.30821  2.99252  3.27279  3.65531  5.54832  4.16033    880 - -
          2.68618  4.42225  2.77519  2.73123  3.46354  2.40513  3.72494  3.29354  2.67741  2.69355  4.24690  2.90347  2.73739  3.18146  2.89801  2.37887  2.77519  2.98518  4.58477  3.61503
          0.01974  4.33061  5.05296  0.61958  0.77255  0.48576  0.95510
    741   3.39907  4.78437  4.57354  4.12800  2.56427  4.35015  4.00232  2.90108  3.91508  1.25741  3.54357  4.19352  4.67531  4.10824  4.04554  3.70824  3.63123  2.88717  4.27076  1.36108    881 - -
          2.68618  4.42225  2.77519  2.73123  3.46354  2.40513  3.72494  3.29354  2.67741  2.69355  4.24690  2.90347  2.73739  3.18146  2.89801  2.37887  2.77519  2.98518  4.58477  3.61503
          0.01974  4.33061  5.05296  0.61958  0.77255  0.48576  0.95510
    742   1.68781  5.39190  1.86860  1.73407  4.72310  3.39980  3.82937  4.19867  2.73413  3.72103  4.52761  2.88251  3.94569  2.97322  3.27739  2.84959  3.18518  3.78420  5.89364  4.44583    882 - -
          2.68618  4.42225  2.77519  2.73123  3.46354  2.40513  3.72494  3.29354  2.67741  2.69355  4.24690  2.90347  2.73739  3.18146  2.89801  2.37887  2.77519  2.98518  4.58477  3.61503
          0.01974  4.33061  5.05296  0.61958  0.77255  0.48576  0.95510
    743   2.15336  4.43248  4.79111  4.27479  3.73259  4.34942  4.93196  1.20834  4.17537  2.39223  3.57370  4.45656  4.71710  4.42637  4.36755  3.71549  3.34440  1.38522  5.53360  4.32934    883 - -
          2.68618  4.42225  2.77519  2.73123  3.46354  2.40513  3.72494  3.29354  2.67741  2.69355  4.24690  2.90347  2.73739  3.18146  2.89801  2.37887  2.77519  2.98518  4.58477  3.61503
          0.01974  4.33061  5.05296  0.61958  0.77255  0.48576  0.95510
    744   2.96844  5.27115  3.16642  2.64141  4.66498  3.63111  3.71894  4.08219  2.18451  3.54203  4.35722  2.20545  4.03211  2.13511  1.52829  2.94266  3.17280  3.71177  5.62268  4.34361    884 - -
          2.68618  4.42225  2.77519  2.73123  3.46354  2.40513  3.72494  3.29354  2.67741  2.69355  4.24690  2.90347  2.73739  3.18146  2.89801  2.37887  2.77519  2.98518  4.58477  3.61503
          0.20709  4.33061  1.74931  0.61958  0.77255  0.48576  0.95510
    745   1.52871  4.24296  3.51099  3.20239  4.43899  1.87696  4.29205  3.86884  3.27749  3.53851  4.34490  3.36246  3.75519  3.54855  3.60973  1.65242  2.77138  3.28604  5.76467  4.55227    885 - -
          2.68618  4.42225  2.77519  2.73123  3.46354  2.40513  3.72494  3.29354  2.67741  2.69355  4.24690  2.90347  2.73739  3.18146  2.89801  2.37887  2.77519  2.98518  4.58477  3.61503
          0.02376  4.14729  4.86963  0.61958  0.77255  0.70236  0.68402
    746   2.69414  4.92444  2.96302  2.51130  4.35832  3.40156  3.70498  3.80179  2.36779  3.34846  4.15789  2.19932  3.86960  2.84743  2.02283  2.04864  2.95972  3.41944  5.50904  4.18350    886 - -
          2.68618  4.42225  2.77519  2.73123  3.46354  2.40513  3.72494  3.29354  2.67741  2.69355  4.24690  2.90347  2.73739  3.18146  2.89801  2.37887  2.77519  2.98518  4.58477  3.61503
          0.02376  4.14729  4.86963  0.61958  0.77255  0.70236  0.68402
    747   2.79075  5.23487  1.92577  2.27027  4.55775  3.34278  3.71505  4.04184  2.56093  3.55622  4.35508  2.83095  2.43633  2.04300  3.06881  2.73875  3.04999  3.63424  5.71889  4.29532    887 - -
          2.68643  4.42250  2.77493  2.73149  3.46379  2.40466  3.72520  3.29379  2.67675  2.69380  4.24715  2.90372  2.73718  3.18172  2.89826  2.37877  2.77545  2.98544  4.58502  3.61407
          0.47917  0.98611  4.86963  1.29231  0.32108  0.37083  1.17169
    748   1.71998  4.53878  3.46758  2.90747  3.76528  3.57597  3.88905  3.08608  2.71533  2.76768  2.43431  3.32184  4.00543  3.14386  2.30635  2.85560  2.94932  2.84629  5.16725  3.92237    894 - -
          2.68618  4.42225  2.77519  2.73123  3.46354  2.40513  3.72494  3.29354  2.67741  2.69355  4.24690  2.90347  2.73739  3.18146  2.89801  2.37887  2.77519  2.98518  4.58477  3.61503
          0.01974  4.33061  5.05296  0.61958  0.77255  0.48576  0.95510
    749   2.85814  5.33365  1.95417  2.34817  4.66241  3.42986  3.76072  4.15238  2.55819  3.64494  4.43115  1.73217  3.92432  2.88934  2.23602  2.80123  3.10881  3.73304  5.78401  4.36322    895 - -
          2.68618  4.42225  2.77519  2.73123  3.46354  2.40513  3.72494  3.29354  2.67741  2.69355  4.24690  2.90347  2.73739  3.18146  2.89801  2.37887  2.77519  2.98518  4.58477  3.61503
          0.01974  4.33061  5.05296  0.61958  0.77255  0.48576  0.95510
    750   3.14040  5.12405  1.36253  2.84606  3.63247  3.68413  4.00774  3.84909  3.09064  3.40015  4.36098  3.34211  4.20215  3.37608  3.51494  3.17562  3.41157  3.57425  1.56406  3.58587    896 - -
          2.68618  4.42225  2.77519  2.73123  3.46354  2.40513  3.72494  3.29354  2.67741  2.69355  4.24690  2.90347  2.73739  3.18146  2.89801  2.37887  2.77519  2.98518  4.58477  3.61503
          0.01974  4.33061  5.05296  0.61958  0.77255  0.48576  0.95510
    751   1.92851  4.75916  3.06769  2.63385  4.35915  2.29045  3.86890  3.79540  2.68413  3.38570  4.18674  3.09957  3.87838  2.21462  3.12860  2.04782  2.92816  3.37763  5.59839  4.27115    897 - -
          2.68618  4.42225  2.77519  2.73123  3.46354  2.40513  3.72494  3.29354  2.67741  2.69355  4.24690  2.90347  2.73739  3.18146  2.89801  2.37887  2.77519  2.98518  4.58477  3.61503
          0.01974  4.33061  5.05296  0.61958  0.77255  0.48576  0.95510
    752   2.11772  4.89279  2.37331  2.49688  4.15466  3.47754  3.70517  3.56027  2.48635  2.46013  3.98239  3.01567  3.88597  2.85364  2.29437  2.70828  2.91689  3.23276  5.40580  4.06812    898 - -
          2.68618  4.42225  2.77519  2.73123  3.46354  2.40513  3.72494  3.29354  2.67741  2.69355  4.24690  2.90347  2.73739  3.18146  2.89801  2.37887  2.77519  2.98518  4.58477  3.61503
          0.01974  4.33061  5.05296  0.61958  0.77255  0.48576  0.95510
    753   3.64158  4.92548  5.05516  4.62407  1.02519  4.68653  4.33245  2.66833  4.45658  1.40172  3.28275  4.61528  4.92642  4.47325  4.49584  4.07878  3.87064  2.79383  4.48850  2.90633    899 - -
          2.68618  4.42225  2.77519  2.73123  3.46354  2.40513  3.72494  3.29354  2.67741  2.69355  4.24690  2.90347  2.73739  3.18146  2.89801  2.37887  2.77519  2.98518  4.58477  3.61503
          0.01974  4.33061  5.05296  0.61958  0.77255  0.48576  0.95510
    754   1.94133  4.35617  3.66254  3.15553  3.83720  3.40106  4.10702  3.06407  3.11209  2.88176  3.77828  3.45544  2.46798  3.41462  3.45299  2.74891  2.06375  1.97003  5.27253  4.04558    900 - -
          2.68618  4.42225  2.77519  2.73123  3.46354  2.40513  3.72494  3.29354  2.67741  2.69355  4.24690  2.90347  2.73739  3.18146  2.89801  2.37887  2.77519  2.98518  4.58477  3.61503
          0.01974  4.33061  5.05296  0.61958  0.77255  0.48576  0.95510
    755   3.02608  5.34202  3.26192  1.99467  4.77669  3.68109  3.70773  4.16384  1.40618  3.58965  4.40467  3.16098  4.06153  2.82436  1.79687  2.99042  3.21391  3.79050  5.64379  4.39243    901 - -
          2.68618  4.42225  2.77519  2.73123  3.46354  2.40513  3.72494  3.29354  2.67741  2.69355  4.24690  2.90347  2.73739  3.18146  2.89801  2.37887  2.77519  2.98518  4.58477  3.61503
          0.01974  4.33061  5.05296  0.61958  0.77255  0.48576  0.95510
    756   2.82452  4.27642  4.26103  3.69825  2.09710  3.90735  4.02276  2.64050  3.56916  1.79286  3.30901  3.86279  4.26385  3.76421  3.73258  3.20329  2.24455  2.48971  4.52843  2.28261    902 - -
          2.68618  4.42225  2.77519  2.73123  3.46354  2.40513  3.72494  3.29354  2.67741  2.69355  4.24690  2.90347  2.73739  3.18146  2.89801  2.37887  2.77519  2.98518  4.58477  3.61503
          0.01974  4.33061  5.05296  0.61958  0.77255  0.48576  0.95510
    757   2.07643  4.40569  4.43393  3.90077  3.48444  4.05503  4.55496  2.23025  3.78220  1.35643  3.36939  4.11806  4.45573  4.02829  3.98625  3.39773  3.21050  1.66829  5.22145  4.04433    903 - -
          2.68618  4.42225  2.77519  2.73123  3.46354  2.40513  3.72494  3.29354  2.67741  2.69355  4.24690  2.90347  2.73739  3.18146  2.89801  2.37887  2.77519  2.98518  4.58477  3.61503
          0.01974  4.33061  5.05296  0.61958  0.77255  0.48576  0.95510
    758   3.14137  5.37558  3.51003  2.83599  4.84918  3.78218  3.71912  4.20090  1.58121  3.60485  4.44213  3.26900  4.13697  1.58167  1.76299  3.11181  3.30574  3.85018  5.63127  4.43740    904 - -
          2.68618  4.42225  2.77519  2.73123  3.46354  2.40513  3.72494  3.29354  2.67741  2.69355  4.24690  2.90347  2.73739  3.18146  2.89801  2.37887  2.77519  2.98518  4.58477  3.61503
          0.01974  4.33061  5.05296  0.61958  0.77255  0.48576  0.95510
    759   2.89411  5.35426  1.90294  1.82101  4.67471  3.40696  3.81212  4.14326  2.69822  3.67141  4.47604  2.88930  3.93857  2.95396  3.23047  2.83418  1.71508  3.73705  5.84716  4.41005    905 - -
          2.68618  4.42225  2.77519  2.73123  3.46354  2.40513  3.72494  3.29354  2.67741  2.69355  4.24690  2.90347  2.73739  3.18146  2.89801  2.37887  2.77519  2.98518  4.58477  3.61503
          0.01974  4.33061  5.05296  0.61958  0.77255  0.48576  0.95510
    760   2.82095  4.30485  4.31561  3.77535  1.72006  3.90077  4.30045  2.40643  3.65785  2.25129  3.34992  3.95763  4.31177  3.88049  3.84185  3.23084  2.23522  1.78980  4.91893  3.64446    906 - -
          2.68618  4.42225  2.77519  2.73123  3.46354  2.40513  3.72494  3.29354  2.67741  2.69355  4.24690  2.90347  2.73739  3.18146  2.89801  2.37887  2.77519  2.98518  4.58477  3.61503
          0.01974  4.33061  5.05296  0.61958  0.77255  0.48576  0.95510
    761   2.80819  4.98091  3.17900  2.04949  4.24830  3.58082  3.72149  3.63715  2.33498  3.20419  2.67268  3.11255  3.97081  2.86953  1.71583  2.83565  3.02652  3.32775  5.43157  4.13817    907 - -
          2.68618  4.42225  2.77519  2.73123  3.46354  2.40513  3.72494  3.29354  2.67741  2.69355  4.24690  2.90347  2.73739  3.18146  2.89801  2.37887  2.77519  2.98518  4.58477  3.61503
          0.01974  4.33061  5.05296  0.61958  0.77255  0.48576  0.95510
    762   2.66088  4.71655  3.06417  2.80657  4.43632  3.31832  4.08015  3.84807  2.93778  3.51998  4.37122  1.54483  3.95347  3.28459  3.32995  2.75858  1.53528  3.42268  5.72914  4.41240    908 - -
          2.68618  4.42225  2.77519  2.73123  3.46354  2.40513  3.72494  3.29354  2.67741  2.69355  4.24690  2.90347  2.73739  3.18146  2.89801  2.37887  2.77519  2.98518  4.58477  3.61503
          0.01974  4.33061  5.05296  0.61958  0.77255  0.48576  0.95510
    763   2.83317  5.34161  2.03039  1.86750  4.65067  3.41254  2.40802  4.14276  2.58085  3.63573  4.41330  2.87719  3.90342  2.87063  3.10268  2.08861  3.08237  3.71935  5.78542  4.34829    909 - -
          2.68618  4.42225  2.77519  2.73123  3.46354  2.40513  3.72494  3.29354  2.67741  2.69355  4.24690  2.90347  2.73739  3.18146  2.89801  2.37887  2.77519  2.98518  4.58477  3.61503
          0.01974  4.33061  5.05296  0.61958  0.77255  0.48576  0.95510
    764   2.81456  4.42847  3.96768  3.44754  3.52320  3.80852  4.26713  2.52263  3.34029  1.83305  3.45507  3.75807  1.84477  3.65120  3.62070  3.13521  3.09448  1.85588  5.15443  3.93692    910 - -
          2.68618  4.42225  2.77519  2.73123  3.46354  2.40513  3.72494  3.29354  2.67741  2.69355  4.24690  2.90347  2.73739  3.18146  2.89801  2.37887  2.77519  2.98518  4.58477  3.61503
          0.01974  4.33061  5.05296  0.61958  0.77255  0.48576  0.95510
    765   3.64728  4.92331  5.21070  4.71261  1.87194  4.81862  4.74158  2.49496  4.55798  0.76819  3.05330  4.82778  4.98178  4.55018  4.58924  4.20502  3.86477  2.69293  4.88324  3.47948    911 - -
          2.68618  4.42225  2.77519  2.73123  3.46354  2.40513  3.72494  3.29354  2.67741  2.69355  4.24690  2.90347  2.73739  3.18146  2.89801  2.37887  2.77519  2.98518  4.58477  3.61503
          0.01974  4.33061  5.05296  0.61958  0.77255  0.48576  0.95510
    766   2.76854  4.81600  3.05999  2.66456  3.74629  3.51608  3.81021  3.51695  2.71117  3.13437  4.00485  2.28259  1.92587  3.06366  3.12592  2.83586  3.03381  3.21546  5.16356  2.42789    912 - -
          2.68618  4.42225  2.77519  2.73123  3.46354  2.40513  3.72494  3.29354  2.67741  2.69355  4.24690  2.90347  2.73739  3.18146  2.89801  2.37887  2.77519  2.98518  4.58477  3.61503
          0.01974  4.33061  5.05296  0.61958  0.77255  0.48576  0.95510
    767   2.60262  4.38928  3.90258  3.58589  4.07827  1.45537  4.50108  3.02159  3.57155  3.06912  4.05953  3.72701  4.07767  3.86923  3.82794  2.84909  3.03960  1.35578  5.57478  4.36017    913 - -
          2.68618  4.42225  2.77519  2.73123  3.46354  2.40513  3.72494  3.29354  2.67741  2.69355  4.24690  2.90347  2.73739  3.18146  2.89801  2.37887  2.77519  2.98518  4.58477  3.61503
          0.01974  4.33061  5.05296  0.61958  0.77255  0.48576  0.95510
    768   2.78658  4.50118  3.88738  3.49663  1.52881  3.61046  4.05900  3.18967  3.46357  2.82247  3.85251  3.69456  4.17995  3.72297  3.72638  1.48708  3.14399  2.95789  4.68332  3.13574    914 - -
          2.68618  4.42225  2.77519  2.73123  3.46354  2.40513  3.72494  3.29354  2.67741  2.69355  4.24690  2.90347  2.73739  3.18146  2.89801  2.37887  2.77519  2.98518  4.58477  3.61503
          0.01974  4.33061  5.05296  0.61958  0.77255  0.48576  0.95510
    769   2.04007  4.45922  3.41388  2.89376  3.77768  3.45729  3.92068  3.16177  2.86726  2.85785  3.72925  3.29385  3.94293  3.18892  3.24935  2.09436  2.11774  2.88007  5.18043  2.60945    915 - -
          2.68618  4.42225  2.77519  2.73123  3.46354  2.40513  3.72494  3.29354  2.67741  2.69355  4.24690  2.90347  2.73739  3.18146  2.89801  2.37887  2.77519  2.98518  4.58477  3.61503
          0.01974  4.33061  5.05296  0.61958  0.77255  0.48576  0.95510
    770   3.34589  4.73878  4.59182  4.12056  2.72713  4.35130  4.16573  2.74473  3.90811  0.94393  3.36996  4.24039  4.66308  4.11353  4.04269  3.70804  3.57721  2.77148  4.47113  1.93944    916 - -
          2.68618  4.42225  2.77519  2.73123  3.46354  2.40513  3.72494  3.29354  2.67741  2.69355  4.24690  2.90347  2.73739  3.18146  2.89801  2.37887  2.77519  2.98518  4.58477  3.61503
          0.01974  4.33061  5.05296  0.61958  0.77255  0.48576  0.95510
    771   2.03810  4.53915  4.27331  3.83925  3.49794  3.91325  4.57807  2.52461  3.69257  0.97834  3.39518  4.05523  4.40934  3.99362  3.90245  3.31785  3.28368  2.46029  5.29855  4.11238    917 - -
          2.68618  4.42225  2.77519  2.73123  3.46354  2.40513  3.72494  3.29354  2.67741  2.69355  4.24690  2.90347  2.73739  3.18146  2.89801  2.37887  2.77519  2.98518  4.58477  3.61503
          0.01974  4.33061  5.05296  0.61958  0.77255  0.48576  0.95510
    772   2.91344  5.36378  2.74164  1.90004  4.71677  3.49176  3.74721  4.17594  1.51754  3.64634  4.44065  2.14256  3.96216  2.87201  2.82322  2.85631  3.14720  3.76773  5.76126  4.38534    918 - -
          2.68618  4.42225  2.77519  2.73123  3.46354  2.40513  3.72494  3.29354  2.67741  2.69355  4.24690  2.90347  2.73739  3.18146  2.89801  2.37887  2.77519  2.98518  4.58477  3.61503
          0.01974  4.33061  5.05296  0.61958  0.77255  0.48576  0.95510
    773   3.17478  5.32997  3.50681  2.89540  4.75173  3.78518  3.77274  4.15504  2.08236  3.58018  4.44882  3.31664  4.16936  1.53700  1.37703  3.16279  3.35329  3.82460  5.61772  4.41937    919 - -
          2.68618  4.42225  2.77519  2.73123  3.46354  2.40513  3.72494  3.29354  2.67741  2.69355  4.24690  2.90347  2.73739  3.18146  2.89801  2.37887  2.77519  2.98518  4.58477  3.61503
          0.01974  4.33061  5.05296  0.61958  0.77255  0.48576  0.95510
    774   2.11251  4.21932  3.85889  3.29882  3.35025  2.57623  4.01295  2.06275  3.20375  2.44134  3.36393  3.58604  4.06990  3.47563  3.46251  2.95129  2.88860  2.48075  2.77316  3.62626    920 - -
          2.68618  4.42225  2.77519  2.73123  3.46354  2.40513  3.72494  3.29354  2.67741  2.69355  4.24690  2.90347  2.73739  3.18146  2.89801  2.37887  2.77519  2.98518  4.58477  3.61503
          0.01974  4.33061  5.05296  0.61958  0.77255  0.48576  0.95510
    775   2.84898  4.44003  3.95437  3.36809  3.50800  3.87009  4.13901  2.54560  3.06952  1.88081  3.44421  3.70145  4.24250  3.50570  2.25678  3.16644  3.08655  1.55154  5.07925  3.86673    921 - -
          2.68618  4.42225  2.77519  2.73123  3.46354  2.40513  3.72494  3.29354  2.67741  2.69355  4.24690  2.90347  2.73739  3.18146  2.89801  2.37887  2.77519  2.98518  4.58477  3.61503
          0.01974  4.33061  5.05296  0.61958  0.77255  0.48576  0.95510
    776   3.24877  5.35541  3.62698  2.98094  4.79612  3.83631  3.78630  4.18703  2.04809  3.59968  4.48305  3.37678  4.21399  2.04463  1.02935  3.24025  3.41581  3.86832  5.62141  4.45086    922 - -
          2.68618  4.42225  2.77519  2.73123  3.46354  2.40513  3.72494  3.29354  2.67741  2.69355  4.24690  2.90347  2.73739  3.18146  2.89801  2.37887  2.77519  2.98518  4.58477  3.61503
          0.38116  4.33061  1.19148  0.61958  0.77255  0.48576  0.95510
    777   2.56769  4.24745  3.88685  3.45428  3.69326  3.47861  4.32863  2.31128  3.35056  2.49811  3.60094  3.66657  4.06399  3.68394  3.61974  2.88288  1.94380  1.47484  5.31762  4.09280    923 - -
          2.68618  4.42225  2.77519  2.73123  3.46354  2.40513  3.72494  3.29354  2.67741  2.69355  4.24690  2.90347  2.73739  3.18146  2.89801  2.37887  2.77519  2.98518  4.58477  3.61503
          0.02822  3.97767  4.70002  0.61958  0.77255  0.84299  0.56286
    778   2.66934  4.48038  3.33235  2.94539  3.00850  3.45431  3.74467  3.17669  2.90662  2.81589  3.77677  3.29546  3.96670  3.25210  3.23115  1.92683  2.97785  2.91883  4.56726  1.88225    924 - -
          2.68618  4.42225  2.77519  2.73123  3.46354  2.40513  3.72494  3.29354  2.67741  2.69355  4.24690  2.90347  2.73739  3.18146  2.89801  2.37887  2.77519  2.98518  4.58477  3.61503
          0.02822  3.97767  4.70002  0.61958  0.77255  0.31361  1.31232
    779   2.81857  5.34493  2.07481  1.81551  4.66993  3.41877  3.72470  4.16174  2.52742  3.63946  4.40747  2.15955  3.89577  2.84319  2.27575  2.75629  3.06336  3.72830  5.77598  4.34271    925 - -
          2.68618  4.42225  2.77519  2.73123  3.46354  2.40513  3.72494  3.29354  2.67741  2.69355  4.24690  2.90347  2.73739  3.18146  2.89801  2.37887  2.77519  2.98518  4.58477  3.61503
          0.01974  4.33061  5.05296  0.61958  0.77255  0.48576  0.95510
    780   3.00992  5.44686  2.60160  1.46515  4.76237  3.47614  3.83650  4.24811  2.59208  3.73388  4.56597  2.95736  4.00572  1.55561  3.02013  2.94102  3.26258  3.85250  5.86380  4.46461    926 - -
          2.68618  4.42225  2.77519  2.73123  3.46354  2.40513  3.72494  3.29354  2.67741  2.69355  4.24690  2.90347  2.73739  3.18146  2.89801  2.37887  2.77519  2.98518  4.58477  3.61503
          0.01974  4.33061  5.05296  0.61958  0.77255  0.48576  0.95510
    781   2.90693  5.36682  1.85846  2.34197  4.72728  1.77546  3.82228  4.21414  2.00512  3.71861  4.51977  2.90503  3.94805  2.96268  3.18973  2.84651  3.17486  3.79173  5.87144  4.44044    927 - -
          2.68618  4.42225  2.77519  2.73123  3.46354  2.40513  3.72494  3.29354  2.67741  2.69355  4.24690  2.90347  2.73739  3.18146  2.89801  2.37887  2.77519  2.98518  4.58477  3.61503
          0.17354  4.33061  1.92310  0.61958  0.77255  0.48576  0.95510
    782   2.86335  4.87729  3.41401  2.77541  4.14276  3.64554  3.70731  2.31263  1.69123  3.07824  3.95995  3.21287  4.01389  2.87650  1.91348  2.93030  3.06455  3.19023  5.31740  4.08520    928 - -
          2.68618  4.42225  2.77519  2.73123  3.46354  2.40513  3.72494  3.29354  2.67741  2.69355  4.24690  2.90347  2.73739  3.18146  2.89801  2.37887  2.77519  2.98518  4.58477  3.61503
          0.02299  4.18007  4.90241  0.61958  0.77255  0.66957  0.71729
    783   2.86923  5.41190  1.85733  1.70714  4.72467  3.35250  3.73277  4.22058  1.85464  3.69920  4.49288  2.80983  3.88083  2.86638  3.09669  2.78751  3.12451  3.79059  5.83945  4.38881    929 - -
          2.68618  4.42225  2.77519  2.73123  3.46354  2.40513  3.72494  3.29354  2.67741  2.69355  4.24690  2.90347  2.73739  3.18146  2.89801  2.37887  2.77519  2.98518  4.58477  3.61503
          0.02299  4.18007  4.90241  0.61958  0.77255  0.66957  0.71729
    784   2.88023  5.07023  3.28547  2.67347  4.46025  3.59751  3.66776  3.83500  1.62952  3.34815  4.18047  3.13272  3.98317  2.80159  1.85965  2.88931  2.16036  3.49765  5.47498  4.22750    930 - -
          2.68618  4.42225  2.77519  2.73123  3.46354  2.40513  3.72494  3.29354  2.67741  2.69355  4.24690  2.90347  2.73739  3.18146  2.89801  2.37887  2.77519  2.98518  4.58477  3.61503
          0.02299  4.18007  4.90241  0.61958  0.77255  0.38591  1.13891
    785   1.67174  4.40681  3.53229  3.22660  4.54499  1.88864  4.35384  3.97135  3.31629  3.63463  4.44636  3.44008  1.59228  3.59799  3.66532  2.59766  2.91046  3.41115  5.85960  4.63568    931 - -
          2.68618  4.42225  2.77519  2.73123  3.46354  2.40513  3.72494  3.29354  2.67741  2.69355  4.24690  2.90347  2.73739  3.18146  2.89801  2.37887  2.77519  2.98518  4.58477  3.61503
          0.01974  4.33061  5.05296  0.61958  0.77255  0.48576  0.95510
    786   2.79073  4.75741  3.30929  2.79317  3.73208  2.34785  3.80079  3.41248  2.57687  3.03808  3.91542  3.24110  4.01953  3.05386  2.14445  2.88589  3.03555  3.13387  5.11966  1.97475    932 - -
          2.68618  4.42225  2.77519  2.73123  3.46354  2.40513  3.72494  3.29354  2.67741  2.69355  4.24690  2.90347  2.73739  3.18146  2.89801  2.37887  2.77519  2.98518  4.58477  3.61503
          0.01974  4.33061  5.05296  0.61958  0.77255  0.48576  0.95510
    787   2.83410  4.41746  3.86444  2.38909  3.47078  3.87842  4.16828  1.61327  3.23599  2.29399  2.30946  3.68929  4.24219  3.54562  3.53139  3.16163  3.06909  2.33290  5.07358  3.86749    933 - -
          2.68618  4.42225  2.77519  2.73123  3.46354  2.40513  3.72494  3.29354  2.67741  2.69355  4.24690  2.90347  2.73739  3.18146  2.89801  2.37887  2.77519  2.98518  4.58477  3.61503
          0.01974  4.33061  5.05296  0.61958  0.77255  0.48576  0.95510
    788   2.72572  5.04627  2.77865  1.89859  4.49979  2.28940  3.78962  3.95972  2.61360  3.50375  4.29324  2.96670  2.56741  2.92728  3.10206  2.09450  3.00797  3.54424  5.68672  4.30286    934 - -
          2.68618  4.42225  2.77519  2.73123  3.46354  2.40513  3.72494  3.29354  2.67741  2.69355  4.24690  2.90347  2.73739  3.18146  2.89801  2.37887  2.77519  2.98518  4.58477  3.61503
          0.01974  4.33061  5.05296  0.61958  0.77255  0.48576  0.95510
    789   2.17604  5.12917  2.82083  1.96256  4.47163  2.39398  3.71133  3.92411  1.96931  3.45129  4.23484  2.94720  3.88911  2.83636  2.92979  2.72672  2.99309  3.53023  5.62022  4.23977    935 - -
          2.68618  4.42225  2.77519  2.73123  3.46354  2.40513  3.72494  3.29354  2.67741  2.69355  4.24690  2.90347  2.73739  3.18146  2.89801  2.37887  2.77519  2.98518  4.58477  3.61503
          0.01974  4.33061  5.05296  0.61958  0.77255  0.48576  0.95510
    790   3.20986  4.51319  5.06455  4.49285  2.11853  4.50538  4.84804  1.64331  4.34964  1.46170  3.14368  4.61363  4.75190  4.44108  4.40704  3.84787  3.43942  1.65031  5.19329  4.05280    936 - -
          2.68618  4.42225  2.77519  2.73123  3.46354  2.40513  3.72494  3.29354  2.67741  2.69355  4.24690  2.90347  2.73739  3.18146  2.89801  2.37887  2.77519  2.98518  4.58477  3.61503
          0.01974  4.33061  5.05296  0.61958  0.77255  0.48576  0.95510
    791   2.68355  4.37196  3.63587  3.06317  3.51653  3.66648  3.94285  2.77451  2.93704  2.53460  2.54166  3.44439  4.05445  3.28450  2.39322  2.93013  2.27809  2.01107  4.98545  3.76166    937 - -
          2.68618  4.42225  2.77519  2.73123  3.46354  2.40513  3.72494  3.29354  2.67741  2.69355  4.24690  2.90347  2.73739  3.18146  2.89801  2.37887  2.77519  2.98518  4.58477  3.61503
          0.01974  4.33061  5.05296  0.61958  0.77255  0.48576  0.95510
    792   2.74211  5.04266  2.99143  2.03564  4.32973  3.49962  3.68543  3.75972  2.38130  2.43842  4.11072  2.25733  3.90350  2.81637  2.23609  2.74067  2.96926  3.40500  5.49556  4.15180    938 - -
          2.68618  4.42225  2.77519  2.73123  3.46354  2.40513  3.72494  3.29354  2.67741  2.69355  4.24690  2.90347  2.73739  3.18146  2.89801  2.37887  2.77519  2.98518  4.58477  3.61503
          0.01974  4.33061  5.05296  0.61958  0.77255  0.48576  0.95510
    793   2.96289  4.70596  3.68720  3.34492  2.86940  3.72112  3.89249  3.45233  3.30502  3.04224  4.05091  3.61589  4.25151  3.61882  3.58900  1.94429  3.28893  3.20221  4.47569  1.15160    939 - -
          2.68618  4.42225  2.77519  2.73123  3.46354  2.40513  3.72494  3.29354  2.67741  2.69355  4.24690  2.90347  2.73739  3.18146  2.89801  2.37887  2.77519  2.98518  4.58477  3.61503
          0.17696  4.33061  1.90361  0.61958  0.77255  0.48576  0.95510
    794   0.65096  4.37391  3.80085  3.61965  4.38424  3.18793  4.60141  3.55761  3.64463  3.42406  4.43085  3.68293  3.95700  3.95908  3.86583  2.72600  3.02512  3.15744  5.77967  4.61851    940 - -
          2.68618  4.42225  2.77519  2.73123  3.46354  2.40513  3.72494  3.29354  2.67741  2.69355  4.24690  2.90347  2.73739  3.18146  2.89801  2.37887  2.77519  2.98518  4.58477  3.61503
          0.02307  4.17672  4.89906  0.61958  0.77255  0.67302  0.71368
    795   2.71308  4.45664  3.54173  2.96998  3.38950  3.64021  3.81783  2.91736  2.72775  2.61594  3.55384  3.36035  4.02638  3.16639  2.16142  2.91204  2.94559  2.09740  4.86381  2.39268    941 - -
          2.68618  4.42225  2.77519  2.73123  3.46354  2.40513  3.72494  3.29354  2.67741  2.69355  4.24690  2.90347  2.73739  3.18146  2.89801  2.37887  2.77519  2.98518  4.58477  3.61503
          0.02307  4.17672  4.89906  0.61958  0.77255  0.67302  0.71368
    796   1.92704  4.63847  3.03218  2.65595  4.14258  2.11944  2.32270  3.60048  2.70670  3.22823  4.06495  3.10140  3.85798  3.06062  3.11554  2.66629  2.90843  3.22629  5.44750  4.13107    942 - -
          2.68618  4.42225  2.77519  2.73123  3.46354  2.40513  3.72494  3.29354  2.67741  2.69355  4.24690  2.90347  2.73739  3.18146  2.89801  2.37887  2.77519  2.98518  4.58477  3.61503
          0.02307  4.17672  4.89906  0.61958  0.77255  0.38429  1.14236
    797   3.49479  4.78292  4.90397  4.46658  1.67492  4.47722  3.91138  2.98367  4.28215  1.66480  3.55616  4.32652  4.76314  4.28935  4.30425  3.81940  3.71425  2.98239  1.57175  2.43239    943 - -
          2.68618  4.42225  2.77519  2.73123  3.46354  2.40513  3.72494  3.29354  2.67741  2.69355  4.24690  2.90347  2.73739  3.18146  2.89801  2.37887  2.77519  2.98518  4.58477  3.61503
          0.35947  4.33061  1.24205  0.61958  0.77255  0.48576  0.95510
    798   2.87051  4.73557  3.43858  2.89024  3.22917  3.63660  3.66029  3.33412  2.41281  2.89994  3.86060  3.28119  4.03666  3.02444  1.78644  2.96841  3.09477  3.09874  4.70759  2.02687    944 - -
          2.68618  4.42225  2.77519  2.73123  3.46354  2.40513  3.72494  3.29354  2.67741  2.69355  4.24690  2.90347  2.73739  3.18146  2.89801  2.37887  2.77519  2.98518  4.58477  3.61503
          0.02762  3.99877  4.72111  0.61958  0.77255  0.82774  0.57454
    799   2.76461  4.88968  2.97891  2.58453  4.33224  3.40119  3.72636  3.74469  1.59363  3.31074  4.17214  3.05327  2.14643  2.89018  2.62621  2.79838  3.03378  3.39672  5.46290  4.19197    945 - -
          2.68618  4.42225  2.77519  2.73123  3.46354  2.40513  3.72494  3.29354  2.67741  2.69355  4.24690  2.90347  2.73739  3.18146  2.89801  2.37887  2.77519  2.98518  4.58477  3.61503
          0.02762  3.99877  4.72111  0.61958  0.77255  0.82774  0.57454
    800   2.62373  2.14653  4.34814  3.88219  3.56612  3.60868  4.51505  2.14093  3.73282  2.37613  3.50200  3.94368  4.18211  4.00221  3.91410  3.02604  2.98760  1.38110  5.24236  4.02587    946 - -
          2.68635  4.42243  2.77480  2.73086  3.46371  2.40491  3.72512  3.29181  2.67758  2.69372  4.24707  2.90364  2.73757  3.18164  2.89818  2.37904  2.77537  2.98536  4.58494  3.61521
          0.30200  1.37928  4.72111  1.39688  0.28418  0.82774  0.57454
    801   2.82816  4.56475  3.59493  3.06359  1.96718  3.66793  3.77308  3.00446  2.73218  2.54420  3.61215  3.41933  4.07915  3.22502  1.89151  3.00201  3.07412  2.83759  4.63103  3.14039    952 - -
          2.68618  4.42225  2.77519  2.73123  3.46354  2.40513  3.72494  3.29354  2.67741  2.69355  4.24690  2.90347  2.73739  3.18146  2.89801  2.37887  2.77519  2.98518  4.58477  3.61503
          0.02762  3.99877  4.72111  0.61958  0.77255  0.31928  1.29708
    802   2.89779  5.37991  1.54223  2.31970  4.72113  3.40115  3.81389  4.21953  2.69198  3.72126  4.51925  2.88651  3.93810  2.14698  3.22111  2.00427  3.16551  3.79369  5.87602  4.43008    953 - -
          2.68618  4.42225  2.77519  2.73123  3.46354  2.40513  3.72494  3.29354  2.67741  2.69355  4.24690  2.90347  2.73739  3.18146  2.89801  2.37887  2.77519  2.98518  4.58477  3.61503
          0.01974  4.33061  5.05296  0.61958  0.77255  0.48576  0.95510
    803   2.69725  4.92740  2.95908  1.98901  2.80477  3.47644  3.70395  3.59762  2.49904  3.18552  4.00310  2.99965  2.67272  2.28801  2.95772  2.71766  2.93212  3.26793  5.40962  4.05769    954 - -
          2.68618  4.42225  2.77519  2.73123  3.46354  2.40513  3.72494  3.29354  2.67741  2.69355  4.24690  2.90347  2.73739  3.18146  2.89801  2.37887  2.77519  2.98518  4.58477  3.61503
          0.01974  4.33061  5.05296  0.61958  0.77255  0.48576  0.95510
    804   2.12732  4.62651  3.42346  2.88207  3.62043  3.61241  3.83017  3.21902  2.65676  2.87947  3.77608  3.30406  4.02962  3.11664  2.25239  2.89519  3.00196  2.96551  5.04176  1.89191    955 - -
          2.68618  4.42225  2.77519  2.73123  3.46354  2.40513  3.72494  3.29354  2.67741  2.69355  4.24690  2.90347  2.73739  3.18146  2.89801  2.37887  2.77519  2.98518  4.58477  3.61503
          0.01974  4.33061  5.05296  0.61958  0.77255  0.48576  0.95510
    805   2.71081  4.96060  2.89431  2.01201  4.24797  3.45379  3.72991  3.66226  2.53471  3.25957  4.07153  2.32588  2.56207  2.87704  3.00187  2.72536  2.95663  2.42348  5.48721  4.13414    956 - -
          2.68618  4.42225  2.77519  2.73123  3.46354  2.40513  3.72494  3.29354  2.67741  2.69355  4.24690  2.90347  2.73739  3.18146  2.89801  2.37887  2.77519  2.98518  4.58477  3.61503
          0.01974  4.33061  5.05296  0.61958  0.77255  0.48576  0.95510
    806   2.12942  4.67951  3.17303  2.66864  3.96142  2.41705  3.80414  3.34357  2.63840  2.30451  3.85224  3.14276  3.92589  2.26596  3.05147  2.75261  2.91923  3.05011  5.29526  4.00351    957 - -
          2.68618  4.42225  2.77519  2.73123  3.46354  2.40513  3.72494  3.29354  2.67741  2.69355  4.24690  2.90347  2.73739  3.18146  2.89801  2.37887  2.77519  2.98518  4.58477  3.61503
          0.01974  4.33061  5.05296  0.61958  0.77255  0.48576  0.95510
    807   3.32175  4.64076  4.78841  4.32564  1.31963  4.34128  3.90183  1.98817  4.15905  2.37951  3.57206  4.22890  4.65324  4.20150  4.20169  3.67277  3.54660  2.80128  4.11536  1.75062    958 - -
          2.68618  4.42225  2.77519  2.73123  3.46354  2.40513  3.72494  3.29354  2.67741  2.69355  4.24690  2.90347  2.73739  3.18146  2.89801  2.37887  2.77519  2.98518  4.58477  3.61503
          0.01974  4.33061  5.05296  0.61958  0.77255  0.48576  0.95510
    808   2.67514  4.88288  2.33542  2.49421  4.14172  3.47491  3.70488  2.52527  2.49548  3.15764  3.97359  3.01350  3.88348  2.85513  2.35254  2.20240  2.91233  3.22226  5.39745  4.05963    959 - -
          2.68618  4.42225  2.77519  2.73123  3.46354  2.40513  3.72494  3.29354  2.67741  2.69355  4.24690  2.90347  2.73739  3.18146  2.89801  2.37887  2.77519  2.98518  4.58477  3.61503
          0.01974  4.33061  5.05296  0.61958  0.77255  0.48576  0.95510
    809   2.84889  4.51710  3.74620  3.19549  2.25847  3.82433  4.01192  2.80730  3.08822  2.25847  2.34908  3.57655  4.18802  1.92747  3.40233  3.09311  3.08030  2.70377  4.88878  3.55760    960 - -
          2.68618  4.42225  2.77519  2.73123  3.46354  2.40513  3.72494  3.29354  2.67741  2.69355  4.24690  2.90347  2.73739  3.18146  2.89801  2.37887  2.77519  2.98518  4.58477  3.61503
          0.01974  4.33061  5.05296  0.61958  0.77255  0.48576  0.95510
    810   2.80462  5.26147  2.01404  2.34038  4.61951  2.40660  3.75709  4.10256  2.59013  3.60797  4.38772  2.89801  3.89981  2.09830  3.10463  2.12757  3.06355  3.67866  5.76586  4.34181    961 - -
          2.68618  4.42225  2.77519  2.73123  3.46354  2.40513  3.72494  3.29354  2.67741  2.69355  4.24690  2.90347  2.73739  3.18146  2.89801  2.37887  2.77519  2.98518  4.58477  3.61503
          0.01974  4.33061  5.05296  0.61958  0.77255  0.48576  0.95510
    811   1.81465  4.60949  3.19748  2.82663  4.36682  3.28508  4.03622  3.75211  2.90179  3.41403  4.23849  1.69362  3.89885  3.22879  3.31386  2.66844  2.02645  3.32185  5.65788  4.36534    962 - -
          2.68618  4.42225  2.77519  2.73123  3.46354  2.40513  3.72494  3.29354  2.67741  2.69355  4.24690  2.90347  2.73739  3.18146  2.89801  2.37887  2.77519  2.98518  4.58477  3.61503
          0.01974  4.33061  5.05296  0.61958  0.77255  0.48576  0.95510
    812   2.68199  4.43493  3.51614  2.95713  3.61411  3.63675  3.91236  2.22780  2.21352  2.64592  3.55849  3.37018  4.03120  3.21314  3.21399  2.27773  2.92247  2.03254  5.05688  3.81610    963 - -
          2.68618  4.42225  2.77519  2.73123  3.46354  2.40513  3.72494  3.29354  2.67741  2.69355  4.24690  2.90347  2.73739  3.18146  2.89801  2.37887  2.77519  2.98518  4.58477  3.61503
          0.01974  4.33061  5.05296  0.61958  0.77255  0.48576  0.95510
    813   2.71476  4.86738  3.12747  2.57483  4.13131  3.52419  3.71774  3.51356  1.95234  3.12998  3.96039  3.07557  3.92129  2.28410  2.83315  2.75784  2.27451  2.44167  5.37403  4.06526    964 - -
          2.68618  4.42225  2.77519  2.73123  3.46354  2.40513  3.72494  3.29354  2.67741  2.69355  4.24690  2.90347  2.73739  3.18146  2.89801  2.37887  2.77519  2.98518  4.58477  3.61503
          0.01974  4.33061  5.05296  0.61958  0.77255  0.48576  0.95510
    814   3.59549  4.90042  5.18624  4.63095  3.17091  4.83507  5.11654  2.37654  4.43365  0.89365  1.55118  4.88455  4.97510  4.51581  4.51080  4.21085  3.81277  2.57830  5.32082  4.27904    965 - -
          2.68618  4.42225  2.77519  2.73123  3.46354  2.40513  3.72494  3.29354  2.67741  2.69355  4.24690  2.90347  2.73739  3.18146  2.89801  2.37887  2.77519  2.98518  4.58477  3.61503
          0.01974  4.33061  5.05296  0.61958  0.77255  0.48576  0.95510
    815   2.82063  5.00210  1.84826  2.55356  4.55174  3.37524  4.00062  3.92835  2.93584  3.59353  4.45314  3.06548  3.97989  3.18416  3.42360  2.85008  1.26365  3.53905  5.82247  4.45374    966 - -
          2.68618  4.42225  2.77519  2.73123  3.46354  2.40513  3.72494  3.29354  2.67741  2.69355  4.24690  2.90347  2.73739  3.18146  2.89801  2.37887  2.77519  2.98518  4.58477  3.61503
          0.01974  4.33061  5.05296  0.61958  0.77255  0.48576  0.95510
    816   2.71705  5.00795  2.25971  1.99632  4.28858  3.45013  3.72002  3.68157  2.53216  3.29084  4.09863  2.96445  3.88693  2.86034  3.01553  2.72006  2.22865  2.43981  5.51797  4.15154    967 - -
          2.68618  4.42225  2.77519  2.73123  3.46354  2.40513  3.72494  3.29354  2.67741  2.69355  4.24690  2.90347  2.73739  3.18146  2.89801  2.37887  2.77519  2.98518  4.58477  3.61503
          0.01974  4.33061  5.05296  0.61958  0.77255  0.48576  0.95510
    817   2.72352  4.65512  3.31985  2.77863  2.49118  3.58123  3.81691  3.20301  1.71998  2.87180  3.77083  3.23255  3.99069  3.05084  2.98744  2.84424  2.28601  2.95012  5.16875  3.86232    968 - -
          2.68618  4.42225  2.77519  2.73123  3.46354  2.40513  3.72494  3.29354  2.67741  2.69355  4.24690  2.90347  2.73739  3.18146  2.89801  2.37887  2.77519  2.98518  4.58477  3.61503
          0.01974  4.33061  5.05296  0.61958  0.77255  0.48576  0.95510
    818   2.56994  4.53657  3.31488  2.83489  4.00539  2.25341  3.94019  3.39855  2.83372  2.23412  3.91720  3.24299  2.53522  3.16473  3.23495  2.02020  2.89636  3.06636  5.36090  4.08832    969 - -
          2.68618  4.42225  2.77519  2.73123  3.46354  2.40513  3.72494  3.29354  2.67741  2.69355  4.24690  2.90347  2.73739  3.18146  2.89801  2.37887  2.77519  2.98518  4.58477  3.61503
          0.01974  4.33061  5.05296  0.61958  0.77255  0.48576  0.95510
    819   2.88095  5.30271  2.81786  1.52908  4.63334  3.50492  2.52122  4.09765  1.89698  3.57722  4.37035  2.97793  3.95299  2.84844  2.77437  2.83452  3.10912  3.70018  5.69303  4.32674    970 - -
          2.68618  4.42225  2.77519  2.73123  3.46354  2.40513  3.72494  3.29354  2.67741  2.69355  4.24690  2.90347  2.73739  3.18146  2.89801  2.37887  2.77519  2.98518  4.58477  3.61503
          0.17696  4.33061  1.90361  0.61958  0.77255  0.48576  0.95510
    820   2.61291  4.72221  2.81718  2.62793  4.45780  3.21332  3.99016  3.99372  2.87922  3.59748  4.43057  1.42243  3.86631  3.19012  3.29858  1.79384  3.00718  3.51354  5.73292  4.37261    971 - -
          2.68618  4.42225  2.77519  2.73123  3.46354  2.40513  3.72494  3.29354  2.67741  2.69355  4.24690  2.90347  2.73739  3.18146  2.89801  2.37887  2.77519  2.98518  4.58477  3.61503
          0.20557  4.17672  1.76921  0.61958  0.77255  0.67302  0.71368
    821   2.33971  4.31869  3.17301  2.90153  4.25337  3.03241  4.07046  3.70882  2.98520  3.37172  4.21777  3.19391  1.86825  3.31361  3.33379  1.59126  2.78873  3.21642  5.57614  4.31053    972 - -
          2.68618  4.42225  2.77519  2.73123  3.46354  2.40513  3.72494  3.29354  2.67741  2.69355  4.24690  2.90347  2.73739  3.18146  2.89801  2.37887  2.77519  2.98518  4.58477  3.61503
          0.02762  3.99877  4.72111  0.61958  0.77255  0.82774  0.57454
    822   3.23392  4.62816  4.61393  4.06905  3.06668  4.38979  4.68131  2.21877  3.87146  1.11004  1.81797  4.35760  4.62763  4.08634  4.03674  3.74199  3.46493  2.33008  5.10228  3.97895    973 - -
          2.68621  4.42228  2.77523  2.73126  3.46357  2.40516  3.72498  3.29357  2.67744  2.69358  4.24693  2.90290  2.73743  3.18149  2.89804  2.37890  2.77523  2.98521  4.58480  3.61506
          0.27824  1.45253  4.72111  0.24384  1.53068  0.31928  1.29708
    823   2.10592  4.71906  3.26013  2.69212  3.91240  3.56727  2.59407  3.31552  2.51061  2.30826  3.81579  3.16519  3.95773  2.95754  2.27637  2.80823  2.94575  3.04093  5.23067  3.94436    975 - -
          2.68618  4.42225  2.77519  2.73123  3.46354  2.40513  3.72494  3.29354  2.67741  2.69355  4.24690  2.90347  2.73739  3.18146  2.89801  2.37887  2.77519  2.98518  4.58477  3.61503
          0.01974  4.33061  5.05296  0.61958  0.77255  0.48576  0.95510
    824   2.72589  4.29460  3.96802  3.41475  3.49617  3.77361  4.17976  1.95339  3.33218  2.46093  3.44810  3.71078  2.58246  3.60909  3.60561  3.07453  2.24336  1.76611  5.03837  3.82893    976 - -
          2.68618  4.42225  2.77519  2.73123  3.46354  2.40513  3.72494  3.29354  2.67741  2.69355  4.24690  2.90347  2.73739  3.18146  2.89801  2.37887  2.77519  2.98518  4.58477  3.61503
          0.01974  4.33061  5.05296  0.61958  0.77255  0.48576  0.95510
    825   1.97707  4.85756  3.11189  2.64160  4.39341  3.41910  3.82285  3.80647  1.58578  3.38730  4.19723  3.11204  3.91788  2.97224  2.91005  2.09050  2.98086  3.41272  5.57966  4.26715    977 - -
          2.68618  4.42225  2.77519  2.73123  3.46354  2.40513  3.72494  3.29354  2.67741  2.69355  4.24690  2.90347  2.73739  3.18146  2.89801  2.37887  2.77519  2.98518  4.58477  3.61503
          0.01974  4.33061  5.05296  0.61958  0.77255  0.48576  0.95510
    826   2.67440  4.93231  3.03004  2.51955  4.33887  3.43760  3.73031  3.77394  2.46191  3.33343  4.12726  2.27840  3.88258  2.86495  2.25227  2.07202  2.28472  3.39227  5.52365  4.18151    978 - -
          2.68618  4.42225  2.77519  2.73123  3.46354  2.40513  3.72494  3.29354  2.67741  2.69355  4.24690  2.90347  2.73739  3.18146  2.89801  2.37887  2.77519  2.98518  4.58477  3.61503
          0.01974  4.33061  5.05296  0.61958  0.77255  0.48576  0.95510
    827   3.57030  4.83316  5.30028  4.76708  3.28684  4.90957  5.26282  1.57335  4.60127  0.80736  3.06824  4.99504  5.05159  4.67784  4.67396  4.30376  3.79788  2.24525  5.44378  4.37590    979 - -
          2.68618  4.42225  2.77519  2.73123  3.46354  2.40513  3.72494  3.29354  2.67741  2.69355  4.24690  2.90347  2.73739  3.18146  2.89801  2.37887  2.77519  2.98518  4.58477  3.61503
          0.01974  4.33061  5.05296  0.61958  0.77255  0.48576  0.95510
    828   2.10084  4.46835  3.41275  2.87705  3.72086  3.52051  2.52387  3.05264  2.82942  2.77993  3.66341  3.29371  3.96578  3.16332  3.20627  2.79668  2.20230  2.18957  5.13138  3.87668    980 - -
          2.68618  4.42225  2.77519  2.73123  3.46354  2.40513  3.72494  3.29354  2.67741  2.69355  4.24690  2.90347  2.73739  3.18146  2.89801  2.37887  2.77519  2.98518  4.58477  3.61503
          0.01974  4.33061  5.05296  0.61958  0.77255  0.48576  0.95510
    829   3.44421  5.57332  2.79530  0.51498  4.99257  3.64237  4.30340  4.54743  3.25177  4.09860  5.08015  3.30895  4.27667  3.52677  3.69022  3.39362  3.76073  4.19272  6.07184  4.83146    981 - -
          2.68618  4.42225  2.77519  2.73123  3.46354  2.40513  3.72494  3.29354  2.67741  2.69355  4.24690  2.90347  2.73739  3.18146  2.89801  2.37887  2.77519  2.98518  4.58477  3.61503
          0.01974  4.33061  5.05296  0.61958  0.77255  0.48576  0.95510
    830   3.01815  4.78754  3.37755  2.11460  3.69784  3.80230  4.13943  2.92821  3.02049  1.12767  3.63891  3.50208  4.24660  3.41992  3.34407  3.20204  3.26866  2.83015  5.30583  4.04913    982 - -
          2.68618  4.42225  2.77519  2.73123  3.46354  2.40513  3.72494  3.29354  2.67741  2.69355  4.24690  2.90347  2.73739  3.18146  2.89801  2.37887  2.77519  2.98518  4.58477  3.61503
          0.01974  4.33061  5.05296  0.61958  0.77255  0.48576  0.95510
    831   1.48257  4.52230  3.71363  3.31007  3.21923  3.61264  4.02536  3.15066  3.25052  2.84889  3.83729  3.59053  4.14876  3.56929  3.53930  2.99422  3.11506  2.91308  4.78675  1.62129    983 - -
          2.68618  4.42225  2.77519  2.73123  3.46354  2.40513  3.72494  3.29354  2.67741  2.69355  4.24690  2.90347  2.73739  3.18146  2.89801  2.37887  2.77519  2.98518  4.58477  3.61503
          0.01974  4.33061  5.05296  0.61958  0.77255  0.48576  0.95510
    832   3.13543  5.04081  3.68996  3.08601  3.55893  3.84188  3.80855  3.69980  2.38841  3.21710  4.17483  3.46290  4.23144  3.12197  1.12501  3.20203  3.34234  3.45225  4.97549  2.24302    984 - -
          2.68618  4.42225  2.77519  2.73123  3.46354  2.40513  3.72494  3.29354  2.67741  2.69355  4.24690  2.90347  2.73739  3.18146  2.89801  2.37887  2.77519  2.98518  4.58477  3.61503
          0.01974  4.33061  5.05296  0.61958  0.77255  0.48576  0.95510
    833   2.76395  4.97847  2.32203  2.53741  4.21225  3.52078  3.73020  3.63102  2.44817  2.30642  4.05525  3.05129  3.93543  2.88043  1.81498  2.78373  2.99623  3.31375  5.44624  4.11050    985 - -
          2.68618  4.42225  2.77519  2.73123  3.46354  2.40513  3.72494  3.29354  2.67741  2.69355  4.24690  2.90347  2.73739  3.18146  2.89801  2.37887  2.77519  2.98518  4.58477  3.61503
          0.01974  4.33061  5.05296  0.61958  0.77255  0.48576  0.95510
    834   1.92513  4.31991  3.76536  3.32586  1.73856  2.15714  4.15048  3.05956  3.30367  2.79168  3.71998  3.56217  4.01638  3.57342  3.59180  2.81468  2.93232  2.79086  5.08910  3.78922    986 - -
          2.68618  4.42225  2.77519  2.73123  3.46354  2.40513  3.72494  3.29354  2.67741  2.69355  4.24690  2.90347  2.73739  3.18146  2.89801  2.37887  2.77519  2.98518  4.58477  3.61503
          0.01974  4.33061  5.05296  0.61958  0.77255  0.48576  0.95510
    835   3.07300  4.46460  4.58306  4.03261  2.94501  4.19986  4.26338  1.88983  3.86894  1.54894  3.25498  4.16996  4.51235  4.04291  3.99805  3.51588  3.30193  2.42017  4.66491  1.70174    987 - -
          2.68618  4.42225  2.77519  2.73123  3.46354  2.40513  3.72494  3.29354  2.67741  2.69355  4.24690  2.90347  2.73739  3.18146  2.89801  2.37887  2.77519  2.98518  4.58477  3.61503
          0.01974  4.33061  5.05296  0.61958  0.77255  0.48576  0.95510
    836   2.87876  5.13425  3.18879  2.64064  4.53205  3.58725  3.72504  3.94913  2.24106  3.44993  4.26429  3.12332  3.99682  2.15548  1.61902  2.08181  3.10142  3.58371  5.57010  4.28311    988 - -
          2.68618  4.42225  2.77519  2.73123  3.46354  2.40513  3.72494  3.29354  2.67741  2.69355  4.24690  2.90347  2.73739  3.18146  2.89801  2.37887  2.77519  2.98518  4.58477  3.61503
          0.01974  4.33061  5.05296  0.61958  0.77255  0.48576  0.95510
    837   1.86011  4.32554  3.85952  3.40103  3.84301  3.44126  4.28374  2.84843  3.34735  2.83000  3.78529  3.62127  2.41834  3.63976  3.63988  2.82607  2.94665  1.45432  5.33688  4.12482    989 - -
          2.68618  4.42225  2.77519  2.73123  3.46354  2.40513  3.72494  3.29354  2.67741  2.69355  4.24690  2.90347  2.73739  3.18146  2.89801  2.37887  2.77519  2.98518  4.58477  3.61503
          0.01974  4.33061  5.05296  0.61958  0.77255  0.48576  0.95510
    838   1.63864  5.13920  2.67663  1.88601  4.53413  3.40688  3.82124  3.97960  2.66663  3.54126  4.35191  2.12352  3.93000  2.96990  3.15363  2.79731  3.09101  3.58665  5.73412  4.34349    990 - -
          2.68618  4.42225  2.77519  2.73123  3.46354  2.40513  3.72494  3.29354  2.67741  2.69355  4.24690  2.90347  2.73739  3.18146  2.89801  2.37887  2.77519  2.98518  4.58477  3.61503
          0.01974  4.33061  5.05296  0.61958  0.77255  0.48576  0.95510
    839   2.69045  4.45344  3.49764  2.93331  3.60417  3.63849  3.88419  2.19212  2.19063  2.12605  3.55104  3.35092  4.02421  3.18003  3.15218  2.28259  2.92425  2.66519  5.04081  3.79987    991 - -
          2.68618  4.42225  2.77519  2.73123  3.46354  2.40513  3.72494  3.29354  2.67741  2.69355  4.24690  2.90347  2.73739  3.18146  2.89801  2.37887  2.77519  2.98518  4.58477  3.61503
          0.01974  4.33061  5.05296  0.61958  0.77255  0.48576  0.95510
    840   2.62963  4.82402  3.09542  2.60289  4.36233  2.41999  3.80541  3.79900  2.55770  3.37006  4.16580  3.08057  2.44635  2.95008  2.19255  2.07973  2.92907  3.39188  5.56539  4.23700    992 - -
          2.68618  4.42225  2.77519  2.73123  3.46354  2.40513  3.72494  3.29354  2.67741  2.69355  4.24690  2.90347  2.73739  3.18146  2.89801  2.37887  2.77519  2.98518  4.58477  3.61503
          0.01974  4.33061  5.05296  0.61958  0.77255  0.48576  0.95510
    841   2.87149  5.08413  3.26826  2.65689  4.29537  3.62755  2.55356  3.80093  1.82209  3.32718  4.15235  3.13759  3.99967  2.83919  1.95046  2.87957  3.07603  3.46896  5.42617  2.58978    993 - -
          2.68618  4.42225  2.77519  2.73123  3.46354  2.40513  3.72494  3.29354  2.67741  2.69355  4.24690  2.90347  2.73739  3.18146  2.89801  2.37887  2.77519  2.98518  4.58477  3.61503
          0.01974  4.33061  5.05296  0.61958  0.77255  0.48576  0.95510
    842   2.85092  5.19057  2.76781  2.46355  4.61836  2.36453  3.80163  4.07815  1.94385  3.59452  4.39910  1.64242  3.95292  2.94059  2.94778  2.82850  3.11757  3.67091  5.73996  4.37210    994 - -
          2.68618  4.42225  2.77519  2.73123  3.46354  2.40513  3.72494  3.29354  2.67741  2.69355  4.24690  2.90347  2.73739  3.18146  2.89801  2.37887  2.77519  2.98518  4.58477  3.61503
          0.01974  4.33061  5.05296  0.61958  0.77255  0.48576  0.95510
    843   2.79086  4.78571  3.29783  2.76099  3.78816  3.59967  3.78052  3.42558  2.52649  3.04138  3.91717  3.21815  2.00590  3.01374  2.19321  2.87569  3.02750  3.14711  5.15418  2.42616    995 - -
          2.68618  4.42225  2.77519  2.73123  3.46354  2.40513  3.72494  3.29354  2.67741  2.69355  4.24690  2.90347  2.73739  3.18146  2.89801  2.37887  2.77519  2.98518  4.58477  3.61503
          0.01974  4.33061  5.05296  0.61958  0.77255  0.48576  0.95510
    844   2.82066  5.27306  1.99796  2.36185  4.62445  3.42686  3.74784  4.10118  1.62642  3.60170  4.38395  2.91524  3.91099  2.87390  3.01619  2.12650  3.07234  3.68303  5.74877  4.33774    996 - -
          2.68618  4.42225  2.77519  2.73123  3.46354  2.40513  3.72494  3.29354  2.67741  2.69355  4.24690  2.90347  2.73739  3.18146  2.89801  2.37887  2.77519  2.98518  4.58477  3.61503
          0.01974  4.33061  5.05296  0.61958  0.77255  0.48576  0.95510
    845   2.45590  4.43774  3.49168  3.11617  4.41593  3.19452  4.22941  3.82951  3.14267  3.49208  4.31263  3.38437  1.60062  3.45841  3.50583  1.80320  1.97216  3.33258  5.73422  4.48938    997 - -
          2.68618  4.42225  2.77519  2.73123  3.46354  2.40513  3.72494  3.29354  2.67741  2.69355  4.24690  2.90347  2.73739  3.18146  2.89801  2.37887  2.77519  2.98518  4.58477  3.61503
          0.01974  4.33061  5.05296  0.61958  0.77255  0.48576  0.95510
    846   3.02218  5.20225  2.83665  2.62343  4.00611  3.54023  1.30466  4.06904  2.69697  3.58730  4.47701  2.04020  4.08207  3.13411  3.06580  3.01400  3.30242  3.71409  5.38305  3.87685    998 - -
          2.68618  4.42225  2.77519  2.73123  3.46354  2.40513  3.72494  3.29354  2.67741  2.69355  4.24690  2.90347  2.73739  3.18146  2.89801  2.37887  2.77519  2.98518  4.58477  3.61503
          0.01974  4.33061  5.05296  0.61958  0.77255  0.48576  0.95510
    847   1.72474  5.06900  3.27357  2.69155  4.46362  3.60457  3.73520  3.84983  1.74312  3.38126  4.20722  3.16057  4.00817  2.87150  1.99498  2.89027  3.09656  3.50466  5.52793  4.26063    999 - -
          2.68618  4.42225  2.77519  2.73123  3.46354  2.40513  3.72494  3.29354  2.67741  2.69355  4.24690  2.90347  2.73739  3.18146  2.89801  2.37887  2.77519  2.98518  4.58477  3.61503
          0.01974  4.33061  5.05296  0.61958  0.77255  0.48576  0.95510
    848   3.31268  4.57072  5.20794  4.73451  3.84230  4.77345  5.45182  1.40966  4.63908  2.31197  3.61647  4.91331  5.06002  4.90135  4.81847  4.18998  3.58124  0.81988  5.87691  4.66025   1000 - -
          2.68618  4.42225  2.77519  2.73123  3.46354  2.40513  3.72494  3.29354  2.67741  2.69355  4.24690  2.90347  2.73739  3.18146  2.89801  2.37887  2.77519  2.98518  4.58477  3.61503
          0.01974  4.33061  5.05296  0.61958  0.77255  0.48576  0.95510
    849   2.95635  4.91000  3.10946  1.55495  3.92162  3.66868  3.99632  3.18361  2.83031  1.56813  3.85808  3.28434  4.13091  3.21798  3.20863  3.05361  3.20700  3.02301  5.41394  4.11274   1001 - -
          2.68618  4.42225  2.77519  2.73123  3.46354  2.40513  3.72494  3.29354  2.67741  2.69355  4.24690  2.90347  2.73739  3.18146  2.89801  2.37887  2.77519  2.98518  4.58477  3.61503
          0.01974  4.33061  5.05296  0.61958  0.77255  0.48576  0.95510
    850   3.07296  5.17629  3.57805  2.88081  4.52503  3.77734  3.74104  3.87530  1.30505  2.30746  4.24605  3.30235  4.12990  2.88171  1.81922  3.09050  3.24867  3.57849  5.50732  4.30468   1002 - -
          2.68618  4.42225  2.77519  2.73123  3.46354  2.40513  3.72494  3.29354  2.67741  2.69355  4.24690  2.90347  2.73739  3.18146  2.89801  2.37887  2.77519  2.98518  4.58477  3.61503
          0.01974  4.33061  5.05296  0.61958  0.77255  0.48576  0.95510
    851   2.82324  4.42310  3.99495  3.47098  3.49963  3.82802  4.27453  2.50928  3.36261  1.74168  3.42876  3.77759  1.92365  3.66745  3.63717  3.15245  3.09905  1.86201  5.13902  3.92665   1003 - -
          2.68618  4.42225  2.77519  2.73123  3.46354  2.40513  3.72494  3.29354  2.67741  2.69355  4.24690  2.90347  2.73739  3.18146  2.89801  2.37887  2.77519  2.98518  4.58477  3.61503
          0.01974  4.33061  5.05296  0.61958  0.77255  0.48576  0.95510
    852   3.40376  4.69609  5.15289  4.59598  1.55691  4.65975  4.80906  1.70670  4.44982  1.31619  3.05704  4.72205  4.85518  4.48102  4.49036  4.00912  3.62388  2.39151  5.03954  3.77281   1004 - -
          2.68618  4.42225  2.77519  2.73123  3.46354  2.40513  3.72494  3.29354  2.67741  2.69355  4.24690  2.90347  2.73739  3.18146  2.89801  2.37887  2.77519  2.98518  4.58477  3.61503
          0.01974  4.33061  5.05296  0.61958  0.77255  0.48576  0.95510
    853   2.77068  5.15170  2.12972  2.42105  4.52271  3.43982  3.73327  3.98780  2.47990  3.50546  4.29054  2.95787  3.90298  2.85988  1.77389  2.13607  3.02266  3.58285  5.65887  4.27633   1005 - -
          2.68618  4.42225  2.77519  2.73123  3.46354  2.40513  3.72494  3.29354  2.67741  2.69355  4.24690  2.90347  2.73739  3.18146  2.89801  2.37887  2.77519  2.98518  4.58477  3.61503
          0.01974  4.33061  5.05296  0.61958  0.77255  0.48576  0.95510
    854   2.77751  4.99454  3.00098  1.66936  4.25901  3.52631  3.73255  2.50036  1.98397  3.23143  4.07014  3.04630  3.94122  2.87951  2.84320  2.79542  3.00681  3.28586  5.47536  4.14805   1006 - -
          2.68618  4.42225  2.77519  2.73123  3.46354  2.40513  3.72494  3.29354  2.67741  2.69355  4.24690  2.90347  2.73739  3.18146  2.89801  2.37887  2.77519  2.98518  4.58477  3.61503
          0.01974  4.33061  5.05296  0.61958  0.77255  0.48576  0.95510
    855   1.20333  4.31983  3.78235  3.50713  4.57704  3.10517  4.53085  3.96909  3.54880  3.69065  4.51517  3.56976  3.88282  3.81969  3.83270  1.23373  2.89448  3.38153  5.92776  4.73322   1007 - -
          2.68618  4.42225  2.77519  2.73123  3.46354  2.40513  3.72494  3.29354  2.67741  2.69355  4.24690  2.90347  2.73739  3.18146  2.89801  2.37887  2.77519  2.98518  4.58477  3.61503
          0.01974  4.33061  5.05296  0.61958  0.77255  0.48576  0.95510
    856   2.07520  4.39431  4.47682  3.95065  3.58498  4.08747  4.62158  2.12240  3.83779  1.79386  3.47048  4.16181  4.49517  4.09637  4.04826  3.43641  3.22007  1.25831  5.30585  4.11098   1008 - -
          2.68618  4.42225  2.77519  2.73123  3.46354  2.40513  3.72494  3.29354  2.67741  2.69355  4.24690  2.90347  2.73739  3.18146  2.89801  2.37887  2.77519  2.98518  4.58477  3.61503
          0.01974  4.33061  5.05296  0.61958  0.77255  0.48576  0.95510
    857   3.02513  5.40955  2.80761  1.48924  4.78586  3.55247  3.79457  4.21973  1.42481  3.68974  4.51449  3.03687  4.03242  2.92824  2.73587  2.96887  3.25381  3.83298  5.78481  4.45212   1009 - -
          2.68618  4.42225  2.77519  2.73123  3.46354  2.40513  3.72494  3.29354  2.67741  2.69355  4.24690  2.90347  2.73739  3.18146  2.89801  2.37887  2.77519  2.98518  4.58477  3.61503
          0.01974  4.33061  5.05296  0.61958  0.77255  0.48576  0.95510
    858   1.57514  4.66552  3.20158  2.75047  4.19028  3.38360  3.91134  3.56408  2.72364  3.21703  4.06006  3.18671  3.91633  2.23285  3.12342  2.71400  2.11767  3.20748  5.48863  4.19797   1010 - -
          2.68618  4.42225  2.77519  2.73123  3.46354  2.40513  3.72494  3.29354  2.67741  2.69355  4.24690  2.90347  2.73739  3.18146  2.89801  2.37887  2.77519  2.98518  4.58477  3.61503
          0.01974  4.33061  5.05296  0.61958  0.77255  0.48576  0.95510
    859   3.33522  4.58944  5.23329  4.76035  3.80440  4.79786  5.46674  0.88078  4.66114  2.25073  3.57565  4.93999  5.07359  4.91083  4.83173  4.21693  3.60224  1.32702  5.86161  4.65838   1011 - -
          2.68618  4.42225  2.77519  2.73123  3.46354  2.40513  3.72494  3.29354  2.67741  2.69355  4.24690  2.90347  2.73739  3.18146  2.89801  2.37887  2.77519  2.98518  4.58477  3.61503
          0.17354  4.33061  1.92310  0.61958  0.77255  0.48576  0.95510
    860   3.51975  4.89712  4.68292  4.33515  3.28341  4.36948  4.89591  2.51452  4.10057  0.57150  3.22950  4.58131  4.75884  4.39355  4.22172  3.99374  3.80373  2.62968  5.26244  4.05315   1012 - -
          2.68618  4.42225  2.77519  2.73123  3.46354  2.40513  3.72494  3.29354  2.67741  2.69355  4.24690  2.90347  2.73739  3.18146  2.89801  2.37887  2.77519  2.98518  4.58477  3.61503
          0.02299  4.18007  4.90241  0.61958  0.77255  0.38591  1.13891
    861   2.68568  4.87446  3.01192  2.61844  4.47447  2.21342  3.86260  3.91562  1.94265  3.48007  4.28339  3.09413  3.91469  3.01390  3.01357  1.64921  3.00107  3.49141  5.66008  4.33278   1013 - -
          2.68618  4.42225  2.77519  2.73123  3.46354  2.40513  3.72494  3.29354  2.67741  2.69355  4.24690  2.90347  2.73739  3.18146  2.89801  2.37887  2.77519  2.98518  4.58477  3.61503
          0.01974  4.33061  5.05296  0.61958  0.77255  0.48576  0.95510
    862   2.06612  4.70243  3.31032  2.77929  4.04497  3.53598  3.86011  3.23982  1.63893  3.02590  3.91253  3.22948  3.98467  3.05332  2.95777  2.82227  2.98072  2.23310  5.36715  4.09283   1014 - -
          2.68618  4.42225  2.77519  2.73123  3.46354  2.40513  3.72494  3.29354  2.67741  2.69355  4.24690  2.90347  2.73739  3.18146  2.89801  2.37887  2.77519  2.98518  4.58477  3.61503
          0.01974  4.33061  5.05296  0.61958  0.77255  0.48576  0.95510
    863   2.71586  5.06033  2.95906  1.99312  4.38677  3.46972  3.67902  3.82673  2.39053  3.36184  4.14699  2.97727  2.70877  2.80184  2.17816  2.70726  2.32898  3.44829  5.53502  4.17642   1015 - -
          2.68618  4.42225  2.77519  2.73123  3.46354  2.40513  3.72494  3.29354  2.67741  2.69355  4.24690  2.90347  2.73739  3.18146  2.89801  2.37887  2.77519  2.98518  4.58477  3.61503
          0.01974  4.33061  5.05296  0.61958  0.77255  0.48576  0.95510
    864   2.79580  5.07196  1.90682  2.46531  4.73323  1.61138  3.96533  4.22187  2.90829  3.76974  4.57938  2.98911  3.93967  3.12994  3.43100  1.94358  3.14314  3.74350  5.94412  4.53673   1016 - -
          2.68618  4.42225  2.77519  2.73123  3.46354  2.40513  3.72494  3.29354  2.67741  2.69355  4.24690  2.90347  2.73739  3.18146  2.89801  2.37887  2.77519  2.98518  4.58477  3.61503
          0.01974  4.33061  5.05296  0.61958  0.77255  0.48576  0.95510
    865   2.84461  5.28145  1.99778  2.34852  4.63700  3.40501  3.79222  4.12416  2.64236  3.63813  4.43184  2.90644  3.92231  2.17655  3.15432  1.61317  3.11045  3.70643  5.79872  4.37319   1017 - -
          2.68618  4.42225  2.77519  2.73123  3.46354  2.40513  3.72494  3.29354  2.67741  2.69355  4.24690  2.90347  2.73739  3.18146  2.89801  2.37887  2.77519  2.98518  4.58477  3.61503
          0.17696  4.33061  1.90361  0.61958  0.77255  0.48576  0.95510
[truncated: 37,345 more chars]
