# Supplementary material for: MacSyFinder: A Program to Mine Genomes for Molecular Systems with an Application to CRISPR-Cas Systems
Source: PLoS One. 2014 Oct 17;9(10):e110726. doi: 10.1371/journal.pone.0110726 (PMC4201578; doi:10.1371/journal.pone.0110726)
Supplement: Data S2 — The Cas-Finder: models and profiles (compressed tarball archive). (ZIP) [file pone.0110726.s011.zip › Cas-Finder_macsyfinder/CASprofiles/cas1_TypeI-II-III.hmm]

HMMER3/b [3.0 | March 2010]
NAME  TIGR00287
ACC   TIGR00287
DESC  cas1: CRISPR-associated endonuclease Cas1
LENG  327
ALPH  amino
RF    no
CS    no
MAP   yes
DATE  Sun Apr 11 21:59:39 2010
NSEQ  21
EFFN  3.888794
CKSUM 2246137685
GA    71.70 71.70;
TC    71.70 71.70;
NC    66.00 66.00;
STATS LOCAL MSV      -10.9920  0.70061
STATS LOCAL VITERBI  -11.6916  0.70061
STATS LOCAL FORWARD   -5.6564  0.70061
HMM          A        C        D        E        F        G        H        I        K        L        M        N        P        Q        R        S        T        V        W        Y   
            m->m     m->i     m->d     i->m     i->i     d->m     d->d
  COMPO   2.53631  4.51444  3.03225  2.63326  3.26251  2.95152  3.67693  2.78023  2.63902  2.35645  3.66370  3.02456  3.57076  3.03583  2.83347  2.68913  2.88605  2.66853  4.72390  3.36352
          2.68618  4.42225  2.77519  2.73123  3.46354  2.40513  3.72494  3.29354  2.67741  2.69355  4.24690  2.90347  2.73739  3.18146  2.89801  2.37887  2.77519  2.98518  4.58477  3.61503
          0.00878  5.13537  5.85772  0.61958  0.77255  0.00000        *
      1   2.93606  5.37800  3.21242  2.43713  4.69555  3.72062  3.91072  3.42243  2.65669  3.67142  3.55947  2.26760  3.25623  2.45384  2.75624  2.01450  1.95661  3.75380  5.82754  4.43411      1 - -
          2.68618  4.42225  2.77519  2.73123  3.46354  2.40513  3.72494  3.29354  2.67741  2.69355  4.24690  2.90347  2.73739  3.18146  2.89801  2.37887  2.77519  2.98518  4.58477  3.61503
          0.00878  5.13537  5.85772  0.61958  0.77255  0.48576  0.95510
      2   2.88602  4.79119  5.43624  4.83224  2.27954  4.69684  5.03260  2.02689  4.63916  1.03953  2.48033  4.86076  4.98196  4.70569  4.63312  4.02573  3.69096  2.02181  5.40121  4.28638      2 - -
          2.68618  4.42225  2.77519  2.73123  3.46354  2.40513  3.72494  3.29354  2.67741  2.69355  4.24690  2.90347  2.73739  3.18146  2.89801  2.37887  2.77519  2.98518  4.58477  3.61503
          0.00878  5.13537  5.85772  0.61958  0.77255  0.48576  0.95510
      3   2.98111  4.39689  4.70245  3.35336  2.68801  4.12140  3.35090  2.49014  3.93762  2.28919  3.51345  4.19964  4.48733  4.11301  4.03025  3.42166  2.86361  1.86790  5.00505  1.47478      3 - -
          2.68618  4.42225  2.77519  2.73123  3.46354  2.40513  3.72494  3.29354  2.67741  2.69355  4.24690  2.90347  2.73739  3.18146  2.89801  2.37887  2.77519  2.98518  4.58477  3.61503
          0.00878  5.13537  5.85772  0.61958  0.77255  0.48576  0.95510
      4   3.29786  4.63737  5.26235  4.66578  2.88627  4.51729  4.83535  1.85163  4.46938  1.68131  3.57501  4.67123  4.84188  4.57871  4.48013  3.84140  3.52964  1.29339  5.25741  2.18609      4 - -
          2.68618  4.42225  2.77519  2.73123  3.46354  2.40513  3.72494  3.29354  2.67741  2.69355  4.24690  2.90347  2.73739  3.18146  2.89801  2.37887  2.77519  2.98518  4.58477  3.61503
          0.00878  5.13537  5.85772  0.61958  0.77255  0.48576  0.95510
      5   2.44770  4.91220  2.97721  2.96934  2.71990  3.84237  4.06596  3.47708  2.42309  1.87333  4.00089  3.00289  4.22811  3.28330  3.37572  2.68700  2.05206  3.21115  5.45810  3.47682      5 - -
          2.68618  4.42225  2.77519  2.73123  3.46354  2.40513  3.72494  3.29354  2.67741  2.69355  4.24690  2.90347  2.73739  3.18146  2.89801  2.37887  2.77519  2.98518  4.58477  3.61503
          0.00878  5.13537  5.85772  0.61958  0.77255  0.48576  0.95510
      6   2.76478  5.53749  1.97223  1.69642  4.87827  2.69141  3.96406  4.36815  2.72432  3.84206  4.58501  3.20110  4.15731  2.10232  3.22626  2.32199  2.86196  3.92697  5.97171  4.55110      6 - -
          2.68618  4.42225  2.77519  2.73123  3.46354  2.40513  3.72494  3.29354  2.67741  2.69355  4.24690  2.90347  2.73739  3.18146  2.89801  2.37887  2.77519  2.98518  4.58477  3.61503
          0.00878  5.13537  5.85772  0.61958  0.77255  0.48576  0.95510
      7   2.93499  5.39542  2.45386  2.64785  3.53076  3.71669  2.75952  4.19168  2.37687  3.69189  4.44153  2.68083  2.70023  2.72117  2.80957  2.42516  3.16616  3.77499  3.29420  2.63673      7 - -
          2.68618  4.42225  2.77519  2.73123  3.46354  2.40513  3.72494  3.29354  2.67741  2.69355  4.24690  2.90347  2.73739  3.18146  2.89801  2.37887  2.77519  2.98518  4.58477  3.61503
          0.00878  5.13537  5.85772  0.61958  0.77255  0.48576  0.95510
      8   3.02461  2.46277  2.23756  3.61579  4.77420  0.82621  4.74192  4.11705  3.72920  3.84869  4.69945  3.91243  4.44216  3.99872  4.10529  3.18919  3.44750  2.85073  6.14424  4.89793      8 - -
          2.68618  4.42225  2.77519  2.73123  3.46354  2.40513  3.72494  3.29354  2.67741  2.69355  4.24690  2.90347  2.73739  3.18146  2.89801  2.37887  2.77519  2.98518  4.58477  3.61503
          0.18198  5.13537  1.82946  0.61958  0.77255  0.48576  0.95510
      9   2.37018  5.23596  3.19123  2.63303  4.53183  3.67132  3.86321  3.97839  2.34379  3.52019  4.29618  3.16744  4.06392  2.61297  2.09851  1.86425  2.49189  2.75409  5.70394  4.33353      9 - -
          2.68618  4.42225  2.77519  2.73123  3.46354  2.40513  3.72494  3.29354  2.67741  2.69355  4.24690  2.90347  2.73739  3.18146  2.89801  2.37887  2.77519  2.98518  4.58477  3.61503
          0.01043  4.96382  5.68617  0.61958  0.77255  0.29436  1.36652
     10   2.96981  4.48381  4.30657  3.72435  2.73511  4.05014  4.34302  2.11103  2.82270  2.68111  3.59705  3.98050  4.42147  3.86265  2.45339  2.88997  2.39663  2.13024  5.09073  2.13062     10 - -
          2.68618  4.42225  2.77519  2.73123  3.46354  2.40513  3.72494  3.29354  2.67741  2.69355  4.24690  2.90347  2.73739  3.18146  2.89801  2.37887  2.77519  2.98518  4.58477  3.61503
          0.00878  5.13537  5.85772  0.61958  0.77255  0.48576  0.95510
     11   3.19963  4.73697  3.17363  2.94716  3.77784  4.23458  4.55520  1.78005  3.75573  0.95430  3.72291  4.08547  4.61423  4.00165  4.02071  3.54914  3.43495  2.76488  5.36919  4.17192     11 - -
          2.68618  4.42225  2.77519  2.73123  3.46354  2.40513  3.72494  3.29354  2.67741  2.69355  4.24690  2.90347  2.73739  3.18146  2.89801  2.37887  2.77519  2.98518  4.58477  3.61503
          0.00878  5.13537  5.85772  0.61958  0.77255  0.48576  0.95510
     12   2.95277  4.81906  3.63392  3.07083  3.37888  2.79439  4.11077  2.83437  2.13920  2.61686  3.91388  3.52830  4.26049  3.36644  2.45255  1.98959  2.84723  2.38263  5.38015  3.50401     12 - -
          2.68618  4.42225  2.77519  2.73123  3.46354  2.40513  3.72494  3.29354  2.67741  2.69355  4.24690  2.90347  2.73739  3.18146  2.89801  2.37887  2.77519  2.98518  4.58477  3.61503
          0.00878  5.13537  5.85772  0.61958  0.77255  0.48576  0.95510
     13   2.94639  4.98752  2.90648  2.89987  3.31697  3.81730  4.03335  2.64888  2.20104  2.84659  4.07064  2.48801  4.20442  3.22495  2.20334  3.03045  2.84506  2.41398  5.52006  2.98828     13 - -
          2.68618  4.42225  2.77519  2.73123  3.46354  2.40513  3.72494  3.29354  2.67741  2.69355  4.24690  2.90347  2.73739  3.18146  2.89801  2.37887  2.77519  2.98518  4.58477  3.61503
          0.00878  5.13537  5.85772  0.61958  0.77255  0.48576  0.95510
     14   2.41362  5.44731  2.28800  2.22588  4.79252  2.63628  3.89621  4.27871  1.83591  3.75262  4.48804  2.83448  4.10241  2.70329  2.80088  2.38655  3.16716  3.29302  5.87980  4.46854     14 - -
          2.68618  4.42225  2.77519  2.73123  3.46354  2.40513  3.72494  3.29354  2.67741  2.69355  4.24690  2.90347  2.73739  3.18146  2.89801  2.37887  2.77519  2.98518  4.58477  3.61503
          0.00878  5.13537  5.85772  0.61958  0.77255  0.48576  0.95510
     15   2.73182  5.50164  2.03277  2.44783  4.84350  1.91665  3.93752  4.33135  2.45184  3.80559  4.54588  2.15644  4.13654  3.03767  2.56365  2.57554  3.21952  3.89109  5.93439  4.51825     15 - -
          2.68618  4.42225  2.77519  2.73123  3.46354  2.40513  3.72494  3.29354  2.67741  2.69355  4.24690  2.90347  2.73739  3.18146  2.89801  2.37887  2.77519  2.98518  4.58477  3.61503
          0.00878  5.13537  5.85772  0.61958  0.77255  0.48576  0.95510
     16   2.61623  5.46191  2.81772  2.25456  4.80637  2.14781  3.90715  4.29291  2.44310  3.76675  4.50345  1.89291  4.11174  2.71402  2.39439  2.56521  3.18123  3.85236  5.89418  4.48185     16 - -
          2.68618  4.42225  2.77519  2.73123  3.46354  2.40513  3.72494  3.29354  2.67741  2.69355  4.24690  2.90347  2.73739  3.18146  2.89801  2.37887  2.77519  2.98518  4.58477  3.61503
          0.00878  5.13537  5.85772  0.61958  0.77255  0.48576  0.95510
     17   2.41596  3.54971  3.95649  3.38589  3.06832  3.97047  4.23484  2.66193  2.90292  2.49835  3.72237  3.14908  4.34758  3.09451  2.72074  2.83746  1.98226  2.03475  5.20627  3.98414     17 - -
          2.68618  4.42225  2.77519  2.73123  3.46354  2.40513  3.72494  3.29354  2.67741  2.69355  4.24690  2.90347  2.73739  3.18146  2.89801  2.37887  2.77519  2.98518  4.58477  3.61503
          0.00878  5.13537  5.85772  0.61958  0.77255  0.48576  0.95510
     18   3.02312  4.44077  4.71207  2.61600  2.42767  4.16755  4.48826  1.75625  3.08530  1.62165  3.53690  4.23297  4.52963  4.14088  4.06424  3.46770  3.25541  1.94826  5.06968  3.88781     18 - -
          2.68618  4.42225  2.77519  2.73123  3.46354  2.40513  3.72494  3.29354  2.67741  2.69355  4.24690  2.90347  2.73739  3.18146  2.89801  2.37887  2.77519  2.98518  4.58477  3.61503
          0.00878  5.13537  5.85772  0.61958  0.77255  0.48576  0.95510
     19   2.97515  3.12946  4.75374  3.33149  3.47600  4.12302  4.44636  2.27247  3.97429  1.94274  3.49851  3.41040  4.48863  3.34493  4.04765  3.42587  2.85342  1.74607  3.41981  2.18681     19 - -
          2.68618  4.42225  2.77519  2.73123  3.46354  2.40513  3.72494  3.29354  2.67741  2.69355  4.24690  2.90347  2.73739  3.18146  2.89801  2.37887  2.77519  2.98518  4.58477  3.61503
          0.00878  5.13537  5.85772  0.61958  0.77255  0.48576  0.95510
     20   3.51361  3.40538  5.55204  4.99369  2.47889  4.87041  5.31480  1.47717  4.83671  2.17316  3.85355  5.03462  5.16929  4.98984  4.88383  4.22229  3.75559  0.96675  5.73413  4.55433     20 - -
          2.68618  4.42225  2.77519  2.73123  3.46354  2.40513  3.72494  3.29354  2.67741  2.69355  4.24690  2.90347  2.73739  3.18146  2.89801  2.37887  2.77519  2.98518  4.58477  3.61503
          0.00878  5.13537  5.85772  0.61958  0.77255  0.48576  0.95510
     21   2.94303  5.08424  2.55048  1.97160  3.48841  3.78838  3.99649  2.89119  2.02110  2.92359  3.41016  3.33556  4.17724  3.16062  3.27049  2.71378  2.39984  2.98033  3.71051  4.27707     21 - -
          2.68618  4.42225  2.77519  2.73123  3.46354  2.40513  3.72494  3.29354  2.67741  2.69355  4.24690  2.90347  2.73739  3.18146  2.89801  2.37887  2.77519  2.98518  4.58477  3.61503
          0.00878  5.13537  5.85772  0.61958  0.77255  0.48576  0.95510
     22   2.65720  3.62985  2.42921  2.38827  3.71884  2.94575  3.30612  4.22735  1.72371  3.71669  4.46028  2.65551  4.10584  3.00124  3.13120  2.59164  2.62599  3.23944  5.85634  4.45265     22 - -
          2.68618  4.42225  2.77519  2.73123  3.46354  2.40513  3.72494  3.29354  2.67741  2.69355  4.24690  2.90347  2.73739  3.18146  2.89801  2.37887  2.77519  2.98518  4.58477  3.61503
          0.00878  5.13537  5.85772  0.61958  0.77255  0.48576  0.95510
     23   2.69813  5.44605  2.52031  1.54364  4.79066  3.70907  3.89686  4.27624  1.95645  3.75099  4.48698  3.17667  3.44502  2.48469  2.79482  2.89886  2.77284  3.18785  5.87880  4.46817     23 - -
          2.68618  4.42225  2.77519  2.73123  3.46354  2.40513  3.72494  3.29354  2.67741  2.69355  4.24690  2.90347  2.73739  3.18146  2.89801  2.37887  2.77519  2.98518  4.58477  3.61503
          0.04722  5.13537  3.21302  0.61958  0.77255  0.48576  0.95510
     24   2.64919  3.61700  2.39953  2.36825  4.76479  1.90836  3.88030  4.24881  2.14748  3.72661  4.46405  2.81919  4.08621  2.67840  2.82726  2.65895  2.76660  3.81168  5.85688  4.44754     24 - -
          2.68618  4.42225  2.77519  2.73123  3.46354  2.40513  3.72494  3.29354  2.67741  2.69355  4.24690  2.90347  2.73739  3.18146  2.89801  2.37887  2.77519  2.98518  4.58477  3.61503
          0.32423  5.09728  1.30637  0.61958  0.77255  0.42059  1.06903
     25   2.84301  5.33716  2.74637  1.69650  4.67827  2.73104  3.79452  4.15813  1.76829  2.99645  4.38111  3.07217  4.00226  2.89470  2.56065  2.80605  3.07395  3.72614  5.76863  4.36433     25 - -
          2.68632  4.42239  2.77533  2.73099  3.46368  2.40504  3.72508  3.29368  2.67755  2.69369  4.24704  2.90361  2.73753  3.18100  2.89815  2.37847  2.77500  2.98532  4.58491  3.61517
          0.23851  1.56855  5.55956  0.68024  0.70622  0.23570  1.56072
     26   2.60521  5.00803  3.44208  2.25039  3.47479  2.40238  4.02521  3.02589  2.06904  2.24958  4.08964  2.86250  4.19841  3.21052  3.31337  3.02251  2.82405  2.65404  5.53692  4.23308     28 - -
          2.68618  4.42225  2.77519  2.73123  3.46354  2.40513  3.72494  3.29354  2.67741  2.69355  4.24690  2.90347  2.73739  3.18146  2.89801  2.37887  2.77519  2.98518  4.58477  3.61503
          0.00878  5.13537  5.85772  0.61958  0.77255  0.48576  0.95510
     27   2.95284  4.85865  3.59094  2.66092  3.32702  3.86369  4.09208  2.99674  1.68816  2.44954  3.95093  3.49602  4.24789  3.33086  2.43830  2.75485  3.18425  2.46574  5.41316  2.71052     29 - -
          2.68618  4.42225  2.77519  2.73123  3.46354  2.40513  3.72494  3.29354  2.67741  2.69355  4.24690  2.90347  2.73739  3.18146  2.89801  2.37887  2.77519  2.98518  4.58477  3.61503
          0.04733  5.13537  3.21039  0.61958  0.77255  0.48576  0.95510
     28   2.92431  5.11628  2.92301  2.77236  4.35186  3.17775  3.30639  3.20948  2.24573  2.98258  4.18769  3.29093  4.14741  3.11420  2.38073  2.37055  2.74876  2.42248  2.64599  4.28757     30 - -
          2.68624  4.42231  2.77526  2.73097  3.46360  2.40519  3.72501  3.29360  2.67717  2.69361  4.24696  2.90353  2.73746  3.18152  2.89807  2.37870  2.77526  2.98524  4.58483  3.61509
          0.05616  2.96335  5.81952  0.92066  0.50792  0.42043  1.06934
     29   2.93437  5.44488  2.63637  2.41825  4.78997  3.70792  2.88211  4.27588  2.05230  3.75010  4.48557  2.11075  3.48049  2.65675  2.29629  2.62895  3.16550  3.27092  5.87747  3.27098     34 - -
          2.68618  4.42225  2.77519  2.73123  3.46354  2.40513  3.72494  3.29354  2.67741  2.69355  4.24690  2.90347  2.73739  3.18146  2.89801  2.37887  2.77519  2.98518  4.58477  3.61503
          0.00878  5.13537  5.85772  0.61958  0.77255  0.48576  0.95510
     30   3.15879  3.41781  5.13855  4.53504  3.11803  4.36883  4.71914  1.41357  4.33190  1.65686  3.57088  4.53161  4.71406  4.46082  4.34506  3.68865  3.39243  1.53925  5.18806  3.12322     35 - -
          2.68618  4.42225  2.77519  2.73123  3.46354  2.40513  3.72494  3.29354  2.67741  2.69355  4.24690  2.90347  2.73739  3.18146  2.89801  2.37887  2.77519  2.98518  4.58477  3.61503
          0.00878  5.13537  5.85772  0.61958  0.77255  0.48576  0.95510
     31   2.75116  5.37858  3.34117  2.56897  4.84064  3.80883  4.14088  4.28496  2.86823  3.82378  4.61235  3.40195  1.08169  3.27258  2.46761  2.21898  3.36195  3.87900  5.99524  4.64435     36 - -
          2.68618  4.42225  2.77519  2.73123  3.46354  2.40513  3.72494  3.29354  2.67741  2.69355  4.24690  2.90347  2.73739  3.18146  2.89801  2.37887  2.77519  2.98518  4.58477  3.61503
          0.00878  5.13537  5.85772  0.61958  0.77255  0.48576  0.95510
     32   3.02114  4.44889  4.66001  3.28746  3.55967  4.16036  4.48414  1.60387  3.92237  1.87686  3.56726  4.20861  2.59592  4.11734  4.04784  2.97159  3.25473  1.63025  5.09022  3.90423     37 - -
          2.68618  4.42225  2.77519  2.73123  3.46354  2.40513  3.72494  3.29354  2.67741  2.69355  4.24690  2.90347  2.73739  3.18146  2.89801  2.37887  2.77519  2.98518  4.58477  3.61503
          0.00878  5.13537  5.85772  0.61958  0.77255  0.48576  0.95510
     33   1.75194  5.26746  3.26695  1.80927  3.57445  3.11502  3.29115  3.36845  2.47960  3.54324  3.08948  3.24377  4.13456  2.70728  3.18567  2.66523  3.16939  3.62103  5.74310  4.37739     38 - -
          2.68618  4.42225  2.77519  2.73123  3.46354  2.40513  3.72494  3.29354  2.67741  2.69355  4.24690  2.90347  2.73739  3.18146  2.89801  2.37887  2.77519  2.98518  4.58477  3.61503
          0.04636  5.13537  3.23360  0.61958  0.77255  0.48576  0.95510
     34   2.91888  5.42808  2.76720  1.94057  4.77246  3.23333  3.87965  4.25799  2.24296  3.73302  3.02154  1.98295  4.08585  2.68252  2.79009  2.41085  2.76197  3.81836  5.86108  4.45045     39 - -
          2.68618  4.42225  2.77519  2.73123  3.46354  2.40513  3.72494  3.29354  2.67741  2.69355  4.24690  2.90347  2.73739  3.18146  2.89801  2.37887  2.77519  2.98518  4.58477  3.61503
          0.00912  5.09813  5.82048  0.61958  0.77255  0.42183  1.06667
     35   3.67486  4.92643  5.70938  5.18381  4.17740  5.12399  5.65735  1.72037  5.06605  1.68853  3.99640  5.27734  5.39531  5.25396  5.15984  4.50056  2.38774  0.88757  6.05752  4.87140     40 - -
          2.68618  4.42225  2.77519  2.73123  3.46354  2.40513  3.72494  3.29354  2.67741  2.69355  4.24690  2.90347  2.73739  3.18146  2.89801  2.37887  2.77519  2.98518  4.58477  3.61503
          0.00878  5.13537  5.85772  0.61958  0.77255  0.48576  0.95510
     36   2.61041  5.44118  1.95861  2.07422  4.78464  3.70835  3.89574  4.26950  2.38291  3.74577  3.68710  2.75245  4.10191  2.72569  2.86915  2.19002  2.49388  3.83096  5.87480  3.65917     41 - -
          2.68618  4.42225  2.77519  2.73123  3.46354  2.40513  3.72494  3.29354  2.67741  2.69355  4.24690  2.90347  2.73739  3.18146  2.89801  2.37887  2.77519  2.98518  4.58477  3.61503
          0.00878  5.13537  5.85772  0.61958  0.77255  0.48576  0.95510
     37   2.65023  2.65130  2.34168  2.45066  4.72112  2.81335  3.90593  4.19306  2.64900  3.17675  4.44234  2.85503  4.10959  2.46071  2.56412  2.22333  3.16623  3.06503  5.84129  4.44287     42 - -
          2.68618  4.42225  2.77519  2.73123  3.46354  2.40513  3.72494  3.29354  2.67741  2.69355  4.24690  2.90347  2.73739  3.18146  2.89801  2.37887  2.77519  2.98518  4.58477  3.61503
          0.00878  5.13537  5.85772  0.61958  0.77255  0.48576  0.95510
     38   3.92499  5.12539  6.01822  5.51536  3.24353  5.48371  6.05443  0.72036  5.43043  1.96044  3.91494  5.64884  5.65869  5.54791  5.50601  4.89631  4.16980  1.49197  6.26501  5.13195     43 - -
          2.68618  4.42225  2.77519  2.73123  3.46354  2.40513  3.72494  3.29354  2.67741  2.69355  4.24690  2.90347  2.73739  3.18146  2.89801  2.37887  2.77519  2.98518  4.58477  3.61503
          0.00878  5.13537  5.85772  0.61958  0.77255  0.48576  0.95510
     39   2.97674  4.36355  4.86329  4.25319  3.45663  4.13760  4.46704  2.13137  3.39314  1.74004  2.49110  3.29205  4.50201  4.20064  4.09030  3.44551  2.74834  1.77005  3.60841  2.63875     44 - -
          2.68618  4.42225  2.77519  2.73123  3.46354  2.40513  3.72494  3.29354  2.67741  2.69355  4.24690  2.90347  2.73739  3.18146  2.89801  2.37887  2.77519  2.98518  4.58477  3.61503
          0.00878  5.13537  5.85772  0.61958  0.77255  0.48576  0.95510
     40   3.32573  4.65750  5.29263  4.70281  3.03714  3.36681  4.94568  1.32892  4.51859  1.36587  3.64339  4.72964  4.89866  4.64813  4.54700  3.90341  3.56082  1.66227  5.39280  4.22814     45 - -
          2.68618  4.42225  2.77519  2.73123  3.46354  2.40513  3.72494  3.29354  2.67741  2.69355  4.24690  2.90347  2.73739  3.18146  2.89801  2.37887  2.77519  2.98518  4.58477  3.61503
          0.00878  5.13537  5.85772  0.61958  0.77255  0.48576  0.95510
     41   2.96992  4.46543  4.36658  3.07285  2.11207  2.33198  3.33797  2.55690  3.67274  2.05115  2.51558  4.01581  4.43156  3.90312  3.87462  2.63058  2.81152  2.72040  5.07455  3.29313     46 - -
          2.68623  4.42230  2.77525  2.73128  3.46359  2.40518  3.72500  3.29359  2.67746  2.69360  4.24695  2.90352  2.73745  3.18151  2.89806  2.37873  2.77469  2.98523  4.58482  3.61508
          0.12589  2.15911  5.85772  0.18057  1.80058  0.48576  0.95510
     42   2.54252  4.92375  4.19772  3.72731  4.94942  1.18072  4.78360  4.38022  3.70959  4.02874  4.83248  3.95556  2.18729  4.00916  4.08020  1.81325  2.28299  3.00106  6.26621  5.03103     48 - -
          2.68618  4.42225  2.77519  2.73123  3.46354  2.40513  3.72494  3.29354  2.67741  2.69355  4.24690  2.90347  2.73739  3.18146  2.89801  2.37887  2.77519  2.98518  4.58477  3.61503
          0.00878  5.13537  5.85772  0.61958  0.77255  0.48576  0.95510
     43   2.94156  3.86249  3.20274  2.18659  4.74727  1.80490  3.90642  4.22225  2.10726  3.71418  4.46043  2.55076  4.11246  3.00783  2.34105  2.63935  3.17240  3.79914  5.85555  3.53272     49 - -
          2.68618  4.42225  2.77519  2.73123  3.46354  2.40513  3.72494  3.29354  2.67741  2.69355  4.24690  2.90347  2.73739  3.18146  2.89801  2.37887  2.77519  2.98518  4.58477  3.61503
          0.00878  5.13537  5.85772  0.61958  0.77255  0.48576  0.95510
     44   2.15664  2.88714  4.52742  3.94885  3.60523  4.05175  4.44658  2.93698  3.82136  2.69604  3.10687  4.11257  3.32342  4.03192  3.98395  2.89058  1.76790  1.54014  5.11552  3.92703     50 - -
          2.68618  4.42225  2.77519  2.73123  3.46354  2.40513  3.72494  3.29354  2.67741  2.69355  4.24690  2.90347  2.73739  3.18146  2.89801  2.37887  2.77519  2.98518  4.58477  3.61503
          0.00878  5.13537  5.85772  0.61958  0.77255  0.48576  0.95510
     45   2.61365  5.43825  2.68372  2.63705  4.77941  3.16850  3.90680  4.26134  2.64614  3.74353  4.48397  2.62004  4.11031  2.44892  2.74940  1.61359  2.14383  3.82766  5.87744  4.46966     51 - -
          2.68618  4.42225  2.77519  2.73123  3.46354  2.40513  3.72494  3.29354  2.67741  2.69355  4.24690  2.90347  2.73739  3.18146  2.89801  2.37887  2.77519  2.98518  4.58477  3.61503
          0.00878  5.13537  5.85772  0.61958  0.77255  0.48576  0.95510
     46   2.87542  4.77563  5.47584  4.89648  3.13635  4.76939  5.16344  1.23900  4.72267  1.64776  2.91995  4.93167  5.06682  4.84046  4.74779  4.10925  3.70674  1.45268  5.56853  4.41805     52 - -
          2.68618  4.42225  2.77519  2.73123  3.46354  2.40513  3.72494  3.29354  2.67741  2.69355  4.24690  2.90347  2.73739  3.18146  2.89801  2.37887  2.77519  2.98518  4.58477  3.61503
          0.00878  5.13537  5.85772  0.61958  0.77255  0.48576  0.95510
     47   3.02914  5.04546  3.97496  3.69754  5.26672  3.72478  4.89951  4.73727  3.83130  4.35957  5.14619  2.38068  4.45810  4.11595  4.20537  0.96553  1.28410  4.11180  6.53953  5.28669     53 - -
          2.68618  4.42225  2.77519  2.73123  3.46354  2.40513  3.72494  3.29354  2.67741  2.69355  4.24690  2.90347  2.73739  3.18146  2.89801  2.37887  2.77519  2.98518  4.58477  3.61503
          0.00878  5.13537  5.85772  0.61958  0.77255  0.48576  0.95510
     48   2.94487  5.44055  2.84008  2.63742  4.77962  3.71505  2.52947  4.26116  2.32368  3.74319  4.48397  3.18493  2.99860  2.33110  3.13526  1.74431  2.19855  3.82822  5.87693  4.46961     54 - -
          2.68618  4.42225  2.77519  2.73123  3.46354  2.40513  3.72494  3.29354  2.67741  2.69355  4.24690  2.90347  2.73739  3.18146  2.89801  2.37887  2.77519  2.98518  4.58477  3.61503
          0.00878  5.13537  5.85772  0.61958  0.77255  0.48576  0.95510
     49   1.77209  5.43564  2.54566  2.19802  4.77680  3.19651  3.89693  4.25996  2.16440  3.73921  4.47735  3.17843  3.31058  2.47737  2.59303  2.89848  3.16555  3.25458  4.00775  4.46211     55 - -
          2.68618  4.42225  2.77519  2.73123  3.46354  2.40513  3.72494  3.29354  2.67741  2.69355  4.24690  2.90347  2.73739  3.18146  2.89801  2.37887  2.77519  2.98518  4.58477  3.61503
          0.00878  5.13537  5.85772  0.61958  0.77255  0.48576  0.95510
     50   1.10313  4.58273  5.01007  4.41292  2.21649  4.37566  4.70962  2.76785  4.24008  2.00656  2.89345  4.48749  4.71671  4.38291  4.30306  3.68879  3.43338  2.16278  5.20719  4.04203     56 - -
          2.68618  4.42225  2.77519  2.73123  3.46354  2.40513  3.72494  3.29354  2.67741  2.69355  4.24690  2.90347  2.73739  3.18146  2.89801  2.37887  2.77519  2.98518  4.58477  3.61503
          0.00878  5.13537  5.85772  0.61958  0.77255  0.48576  0.95510
     51   3.91397  5.12467  5.99202  5.47269  4.08085  5.43232  5.96280  1.01399  5.37206  1.86780  2.08189  5.59937  5.60772  5.46226  5.42655  4.83364  4.15457  1.39042  6.17398  5.07276     57 - -
          2.68618  4.42225  2.77519  2.73123  3.46354  2.40513  3.72494  3.29354  2.67741  2.69355  4.24690  2.90347  2.73739  3.18146  2.89801  2.37887  2.77519  2.98518  4.58477  3.61503
          0.00878  5.13537  5.85772  0.61958  0.77255  0.48576  0.95510
     52   2.93524  5.43594  2.87064  2.31784  3.72880  3.17165  3.36508  4.25998  1.89233  3.73937  4.47772  2.87855  4.10359  2.99523  1.72855  2.42744  3.16636  3.17440  5.87085  4.46260     58 - -
          2.68618  4.42225  2.77519  2.73123  3.46354  2.40513  3.72494  3.29354  2.67741  2.69355  4.24690  2.90347  2.73739  3.18146  2.89801  2.37887  2.77519  2.98518  4.58477  3.61503
          0.00878  5.13537  5.85772  0.61958  0.77255  0.48576  0.95510
     53   2.40985  4.49401  4.27932  2.12132  2.30445  4.04635  4.33694  2.94872  3.60174  1.88136  3.07696  3.96525  4.41790  3.20222  3.83146  3.32248  3.20295  2.41559  5.09888  2.39435     59 - -
          2.68618  4.42225  2.77519  2.73123  3.46354  2.40513  3.72494  3.29354  2.67741  2.69355  4.24690  2.90347  2.73739  3.18146  2.89801  2.37887  2.77519  2.98518  4.58477  3.61503
          0.00878  5.13537  5.85772  0.61958  0.77255  0.48576  0.95510
     54   1.65393  3.39749  5.04522  4.43559  2.80680  4.30358  4.63527  2.52327  4.23540  1.24150  2.46996  4.45190  4.64846  4.35842  4.25583  3.61721  3.35624  2.66096  5.10984  3.94915     60 - -
          2.68618  4.42225  2.77519  2.73123  3.46354  2.40513  3.72494  3.29354  2.67741  2.69355  4.24690  2.90347  2.73739  3.18146  2.89801  2.37887  2.77519  2.98518  4.58477  3.61503
          0.00878  5.13537  5.85772  0.61958  0.77255  0.48576  0.95510
     55   1.71415  4.63163  3.93788  3.02097  3.76429  3.96606  4.23479  2.78015  3.31512  1.84109  3.74119  3.15414  4.34653  3.60583  3.64347  2.00426  3.19818  2.33990  5.22551  4.00123     61 - -
          2.68618  4.42225  2.77519  2.73123  3.46354  2.40513  3.72494  3.29354  2.67741  2.69355  4.24690  2.90347  2.73739  3.18146  2.89801  2.37887  2.77519  2.98518  4.58477  3.61503
          0.00878  5.13537  5.85772  0.61958  0.77255  0.48576  0.95510
     56   2.59035  5.45402  2.40956  1.99141  4.80036  3.71153  3.28369  4.28663  1.78366  3.75921  4.49477  3.17851  4.10634  2.17704  2.47251  2.59486  3.17267  3.84543  5.88516  4.47419     62 - -
          2.68618  4.42225  2.77519  2.73123  3.46354  2.40513  3.72494  3.29354  2.67741  2.69355  4.24690  2.90347  2.73739  3.18146  2.89801  2.37887  2.77519  2.98518  4.58477  3.61503
          0.00878  5.13537  5.85772  0.61958  0.77255  0.48576  0.95510
     57   2.09425  5.28257  3.26010  2.44228  3.15916  3.74041  2.94127  4.00858  2.08379  3.12297  3.51695  2.56469  4.13203  3.05696  2.17709  2.93593  3.16958  3.05863  5.75465  4.38549     63 - -
          2.68618  4.42225  2.77519  2.73123  3.46354  2.40513  3.72494  3.29354  2.67741  2.69355  4.24690  2.90347  2.73739  3.18146  2.89801  2.37887  2.77519  2.98518  4.58477  3.61503
          0.00878  5.13537  5.85772  0.61958  0.77255  0.48576  0.95510
     58   2.98657  5.44935  3.20353  2.08422  3.62897  1.55264  3.93928  4.25122  2.45413  3.74490  4.49809  2.30585  4.14655  3.04428  2.33620  2.95492  3.21748  3.83345  5.88677  4.49156     64 - -
          2.68618  4.42225  2.77519  2.73123  3.46354  2.40513  3.72494  3.29354  2.67741  2.69355  4.24690  2.90347  2.73739  3.18146  2.89801  2.37887  2.77519  2.98518  4.58477  3.61503
          0.00878  5.13537  5.85772  0.61958  0.77255  0.48576  0.95510
     59   3.22352  3.22195  5.10038  4.51835  3.76858  4.44502  4.84312  0.91099  4.34027  2.72239  3.73386  4.57863  4.80253  4.52262  3.24478  3.77137  2.83698  1.68209  5.36972  4.18326     65 - -
          2.68618  4.42225  2.77519  2.73123  3.46354  2.40513  3.72494  3.29354  2.67741  2.69355  4.24690  2.90347  2.73739  3.18146  2.89801  2.37887  2.77519  2.98518  4.58477  3.61503
          0.00878  5.13537  5.85772  0.61958  0.77255  0.48576  0.95510
     60   2.69662  5.21549  1.92462  2.31137  4.47529  3.07929  3.95578  3.01665  2.73778  2.57959  3.27466  3.26849  2.32468  3.09054  3.21028  2.66006  3.17232  3.55935  5.70331  4.35063     66 - -
          2.68618  4.42225  2.77519  2.73123  3.46354  2.40513  3.72494  3.29354  2.67741  2.69355  4.24690  2.90347  2.73739  3.18146  2.89801  2.37887  2.77519  2.98518  4.58477  3.61503
          0.00878  5.13537  5.85772  0.61958  0.77255  0.48576  0.95510
     61   3.66189  4.91891  5.70600  5.16522  4.06347  5.08140  5.56728  1.19084  5.03230  1.65008  3.07294  5.24100  5.34559  5.18314  5.09549  4.44953  3.08590  1.23197  5.94016  4.77735     67 - -
          2.68618  4.42225  2.77519  2.73123  3.46354  2.40513  3.72494  3.29354  2.67741  2.69355  4.24690  2.90347  2.73739  3.18146  2.89801  2.37887  2.77519  2.98518  4.58477  3.61503
          0.00878  5.13537  5.85772  0.61958  0.77255  0.48576  0.95510
     62   2.97056  3.29762  4.36153  3.77750  3.57439  2.63582  2.14311  2.39205  3.66823  2.66457  3.06197  4.01323  4.43135  3.13871  3.87201  3.34201  2.54016  1.65778  5.07766  3.88242     68 - -
          2.68618  4.42225  2.77519  2.73123  3.46354  2.40513  3.72494  3.29354  2.67741  2.69355  4.24690  2.90347  2.73739  3.18146  2.89801  2.37887  2.77519  2.98518  4.58477  3.61503
          0.00878  5.13537  5.85772  0.61958  0.77255  0.48576  0.95510
     63   4.44373  5.59396  5.79485  5.52451  0.61559  5.28027  4.31593  3.07047  5.30543  2.62959  4.60535  5.02430  5.55894  5.11262  5.17686  4.64712  4.65509  3.96654  2.05849  2.32812     69 - -
          2.68618  4.42225  2.77519  2.73123  3.46354  2.40513  3.72494  3.29354  2.67741  2.69355  4.24690  2.90347  2.73739  3.18146  2.89801  2.37887  2.77519  2.98518  4.58477  3.61503
          0.00878  5.13537  5.85772  0.61958  0.77255  0.48576  0.95510
     64   3.41984  2.57849  5.39295  4.79353  1.55525  4.65384  4.99290  2.42228  4.60116  1.22621  3.52771  4.81603  4.95232  4.68484  4.60300  3.98269  3.64905  2.02874  5.38098  4.24038     70 - -
          2.68618  4.42225  2.77519  2.73123  3.46354  2.40513  3.72494  3.29354  2.67741  2.69355  4.24690  2.90347  2.73739  3.18146  2.89801  2.37887  2.77519  2.98518  4.58477  3.61503
          0.00878  5.13537  5.85772  0.61958  0.77255  0.48576  0.95510
     65   2.96332  5.46268  2.02690  2.64124  4.80346  2.24400  3.28663  4.28679  2.66832  3.76796  4.50969  2.46089  4.12387  3.02359  2.81822  2.03038  2.34423  3.85213  5.90161  4.49116     71 - -
          2.68618  4.42225  2.77519  2.73123  3.46354  2.40513  3.72494  3.29354  2.67741  2.69355  4.24690  2.90347  2.73739  3.18146  2.89801  2.37887  2.77519  2.98518  4.58477  3.61503
          0.04768  5.13537  3.20211  0.61958  0.77255  0.48576  0.95510
     66   2.63794  5.40646  2.74467  2.36839  3.52771  2.37774  3.34914  4.22240  2.40206  3.70795  4.44945  2.58783  4.08743  2.47113  2.83844  2.63338  2.53980  3.79231  3.93316  3.22802     72 - -
          2.68618  4.42225  2.77519  2.73123  3.46354  2.40513  3.72494  3.29354  2.67741  2.69355  4.24690  2.90347  2.73739  3.18146  2.89801  2.37887  2.77519  2.98518  4.58477  3.61503
          0.00913  5.09682  5.81917  0.61958  0.77255  0.41993  1.07030
     67   2.61155  5.42843  2.01078  2.45989  3.67205  2.39172  3.90232  4.24470  2.25406  3.72991  4.47159  2.20280  4.10714  3.00174  2.82526  2.90403  3.16942  3.81434  5.86625  2.93038     73 - -
          2.68618  4.42225  2.77519  2.73123  3.46354  2.40513  3.72494  3.29354  2.67741  2.69355  4.24690  2.90347  2.73739  3.18146  2.89801  2.37887  2.77519  2.98518  4.58477  3.61503
          0.00878  5.13537  5.85772  0.61958  0.77255  0.48576  0.95510
     68   2.99090  4.92349  4.72582  4.67473  5.68968  0.41225  5.62459  5.19609  4.85006  4.87547  5.62740  4.41754  4.54835  4.98873  4.98923  2.12310  2.85472  4.30548  7.01418  5.93384     74 - -
          2.68618  4.42225  2.77519  2.73123  3.46354  2.40513  3.72494  3.29354  2.67741  2.69355  4.24690  2.90347  2.73739  3.18146  2.89801  2.37887  2.77519  2.98518  4.58477  3.61503
          0.00878  5.13537  5.85772  0.61958  0.77255  0.48576  0.95510
     69   2.93419  5.42368  2.84840  2.21675  3.76549  3.71128  3.21292  4.23970  2.27786  3.07545  4.46666  2.23801  4.10454  2.70855  2.55553  2.63955  2.41603  3.15792  5.86168  3.22839     75 - -
          2.68618  4.42225  2.77519  2.73123  3.46354  2.40513  3.72494  3.29354  2.67741  2.69355  4.24690  2.90347  2.73739  3.18146  2.89801  2.37887  2.77519  2.98518  4.58477  3.61503
          0.00878  5.13537  5.85772  0.61958  0.77255  0.48576  0.95510
     70   3.02557  4.48443  4.53381  3.94803  2.62820  4.13132  4.39405  2.54604  3.81176  2.64864  2.91289  4.12579  1.78202  4.02290  3.13616  3.42189  3.25725  2.73485  5.01215  1.63239     76 - -
          2.68618  4.42225  2.77519  2.73123  3.46354  2.40513  3.72494  3.29354  2.67741  2.69355  4.24690  2.90347  2.73739  3.18146  2.89801  2.37887  2.77519  2.98518  4.58477  3.61503
          0.00878  5.13537  5.85772  0.61958  0.77255  0.48576  0.95510
     71   2.97557  4.38386  3.66777  4.13695  2.35879  4.12164  4.44412  2.27566  3.96385  1.63758  3.03131  4.21576  4.48734  3.22962  3.28878  3.42378  2.85379  1.79242  5.00226  3.17725     77 - -
          2.68618  4.42225  2.77519  2.73123  3.46354  2.40513  3.72494  3.29354  2.67741  2.69355  4.24690  2.90347  2.73739  3.18146  2.89801  2.37887  2.77519  2.98518  4.58477  3.61503
          0.00878  5.13537  5.85772  0.61958  0.77255  0.48576  0.95510
     72   1.84121  4.66135  4.16366  3.63167  2.46687  1.36488  4.38931  3.24487  3.57472  2.96642  3.87413  3.92357  4.42907  3.84146  3.86253  2.85140  3.28787  3.01397  5.25397  2.59857     78 - -
          2.68618  4.42225  2.77519  2.73123  3.46354  2.40513  3.72494  3.29354  2.67741  2.69355  4.24690  2.90347  2.73739  3.18146  2.89801  2.37887  2.77519  2.98518  4.58477  3.61503
          0.00878  5.13537  5.85772  0.61958  0.77255  0.48576  0.95510
     73   2.04190  5.28560  3.36804  2.83150  4.78100  3.05432  4.06466  4.24051  2.81281  3.76921  4.53370  2.76280  4.19025  3.18324  1.41217  1.98894  2.89266  3.80879  5.93305  4.56606     79 - -
          2.68595  4.42069  2.77529  2.73021  3.46325  2.40508  3.72544  3.29337  2.67790  2.69404  4.24739  2.90305  2.73789  3.18196  2.89850  2.37909  2.77529  2.98420  4.58282  3.61552
          0.35177  2.19997  1.68333  2.08685  0.13248  0.48576  0.95510
     74   3.94116  5.18556  5.84904  5.28180  1.71164  5.25745  5.45736  2.69532  5.12898  0.79951  3.34619  5.39326  5.37675  5.05014  5.08990  4.63001  4.15404  1.86049  5.56346  4.41165     90 - -
          2.68618  4.42225  2.77519  2.73123  3.46354  2.40513  3.72494  3.29354  2.67741  2.69355  4.24690  2.90347  2.73739  3.18146  2.89801  2.37887  2.77519  2.98518  4.58477  3.61503
          0.01076  4.93338  5.65573  0.61958  0.77255  0.40179  1.10599
     75   2.94603  4.46595  4.26434  3.13520  2.70941  4.02311  4.31469  2.15968  3.58500  2.66364  3.57891  3.94611  4.39474  2.79991  3.81170  1.97891  2.66627  2.45073  3.64748  2.25143     91 - -
          2.68618  4.42225  2.77519  2.73123  3.46354  2.40513  3.72494  3.29354  2.67741  2.69355  4.24690  2.90347  2.73739  3.18146  2.89801  2.37887  2.77519  2.98518  4.58477  3.61503
          0.00919  5.09056  5.81291  0.61958  0.77255  0.41110  1.08744
     76   2.53682  5.05162  3.46443  2.91676  4.35107  2.21387  2.57025  3.08884  2.90818  3.38603  4.21321  3.40815  1.73362  3.25124  3.35586  2.63916  2.54793  3.43938  5.65305  4.34138     92 - -
          2.68618  4.42225  2.77519  2.73123  3.46354  2.40513  3.72494  3.29354  2.67741  2.69355  4.24690  2.90347  2.73739  3.18146  2.89801  2.37887  2.77519  2.98518  4.58477  3.61503
          0.17005  5.13537  1.89381  0.61958  0.77255  0.48576  0.95510
     77   2.87959  5.35224  3.13593  2.58568  4.69333  3.15161  3.84567  4.16888  2.57929  3.65894  4.40507  2.72861  2.57014  1.89225  2.23000  2.36943  2.46420  3.74317  5.79830  4.39834     93 - -
          2.68618  4.42225  2.77519  2.73123  3.46354  2.40513  3.72494  3.29354  2.67741  2.69355  4.24690  2.90347  2.73739  3.18146  2.89801  2.37887  2.77519  2.98518  4.58477  3.61503
          0.01031  4.97563  5.69798  0.61958  0.77255  0.30188  1.34488
     78   2.93646  5.38751  3.20794  1.56645  4.70850  3.71916  3.29900  2.96438  2.25977  3.08835  4.43469  2.87622  2.86603  3.01376  3.14141  2.28498  2.74449  3.76517  5.83479  4.43905     94 - -
          2.68618  4.42225  2.77519  2.73123  3.46354  2.40513  3.72494  3.29354  2.67741  2.69355  4.24690  2.90347  2.73739  3.18146  2.89801  2.37887  2.77519  2.98518  4.58477  3.61503
          0.00878  5.13537  5.85772  0.61958  0.77255  0.48576  0.95510
     79   2.65375  5.25444  2.84392  2.17163  3.57988  2.79602  3.42980  2.87662  2.71428  3.06893  3.12153  2.83332  2.91275  3.06919  2.86876  2.46490  3.16945  3.60562  5.73300  3.12556     95 - -
          2.68618  4.42225  2.77519  2.73123  3.46354  2.40513  3.72494  3.29354  2.67741  2.69355  4.24690  2.90347  2.73739  3.18146  2.89801  2.37887  2.77519  2.98518  4.58477  3.61503
          0.00878  5.13537  5.85772  0.61958  0.77255  0.48576  0.95510
     80   2.65756  5.09938  2.96856  2.81302  4.32545  2.15317  3.99131  3.21704  2.80445  2.74797  4.17375  2.28540  3.32998  3.15162  2.87552  2.98969  2.73777  2.93192  5.61078  2.57929     96 - -
          2.68618  4.42225  2.77519  2.73123  3.46354  2.40513  3.72494  3.29354  2.67741  2.69355  4.24690  2.90347  2.73739  3.18146  2.89801  2.37887  2.77519  2.98518  4.58477  3.61503
          0.05551  5.13537  3.03417  0.61958  0.77255  0.48576  0.95510
     81   2.38817  5.40610  3.17082  2.42072  4.74341  2.55604  3.34539  3.52150  2.10568  3.70792  4.44895  2.66724  4.08463  2.97796  2.37671  1.99266  2.81069  3.79260  5.84336  4.43757     97 - -
          2.68618  4.42225  2.77519  2.73123  3.46354  2.40513  3.72494  3.29354  2.67741  2.69355  4.24690  2.90347  2.73739  3.18146  2.89801  2.37887  2.77519  2.98518  4.58477  3.61503
          0.00920  5.08906  5.81141  0.61958  0.77255  0.40905  1.09148
     82   2.93862  5.39494  3.20740  2.65264  4.72013  3.12199  3.90972  4.19079  2.44084  3.69218  4.44299  2.17712  2.75173  3.01365  2.53401  2.06101  2.04806  3.77531  5.84165  3.44562     98 - -
          2.68618  4.42225  2.77519  2.73123  3.46354  2.40513  3.72494  3.29354  2.67741  2.69355  4.24690  2.90347  2.73739  3.18146  2.89801  2.37887  2.77519  2.98518  4.58477  3.61503
          0.00878  5.13537  5.85772  0.61958  0.77255  0.48576  0.95510
     83   2.31487  4.46838  4.43956  3.85772  3.59037  2.29086  4.40317  2.61902  3.74120  2.67770  2.69657  4.06391  4.45150  3.96397  3.92734  2.83075  2.16871  1.53233  5.09853  3.90614     99 - -
          2.68618  4.42225  2.77519  2.73123  3.46354  2.40513  3.72494  3.29354  2.67741  2.69355  4.24690  2.90347  2.73739  3.18146  2.89801  2.37887  2.77519  2.98518  4.58477  3.61503
          0.00878  5.13537  5.85772  0.61958  0.77255  0.48576  0.95510
     84   2.66521  5.40575  2.79374  2.06395  3.26533  3.71459  3.90340  4.20920  2.22225  3.70408  3.34898  2.87138  3.31147  2.47882  2.72397  2.90460  2.57527  3.21556  5.84830  2.88903    100 - -
          2.68618  4.42225  2.77519  2.73123  3.46354  2.40513  3.72494  3.29354  2.67741  2.69355  4.24690  2.90347  2.73739  3.18146  2.89801  2.37887  2.77519  2.98518  4.58477  3.61503
          0.00878  5.13537  5.85772  0.61958  0.77255  0.48576  0.95510
     85   2.96200  4.63809  3.91578  3.34585  3.76805  3.96047  3.38686  2.34700  2.81304  2.07830  3.74359  3.02334  4.33824  3.58400  2.64492  3.21117  2.14883  2.39714  5.22551  2.41645    101 - -
          2.68618  4.42225  2.77519  2.73123  3.46354  2.40513  3.72494  3.29354  2.67741  2.69355  4.24690  2.90347  2.73739  3.18146  2.89801  2.37887  2.77519  2.98518  4.58477  3.61503
          0.00878  5.13537  5.85772  0.61958  0.77255  0.48576  0.95510
     86   3.01961  4.44189  4.69735  4.09845  3.51076  4.15684  4.47174  2.40557  3.93174  1.50913  2.87704  4.21859  4.51803  4.11939  1.58459  3.45594  2.86085  2.45027  3.61939  3.87569    102 - -
          2.68618  4.42225  2.77519  2.73123  3.46354  2.40513  3.72494  3.29354  2.67741  2.69355  4.24690  2.90347  2.73739  3.18146  2.89801  2.37887  2.77519  2.98518  4.58477  3.61503
          0.00878  5.13537  5.85772  0.61958  0.77255  0.48576  0.95510
     87   2.67293  4.72939  3.75998  3.19378  3.87442  3.91688  3.18013  2.32853  2.53663  2.09917  3.22491  3.62018  4.29761  2.86464  2.19780  3.15536  2.72689  2.32290  5.30400  4.06034    103 - -
          2.68618  4.42225  2.77519  2.73123  3.46354  2.40513  3.72494  3.29354  2.67741  2.69355  4.24690  2.90347  2.73739  3.18146  2.89801  2.37887  2.77519  2.98518  4.58477  3.61503
          0.00878  5.13537  5.85772  0.61958  0.77255  0.48576  0.95510
     88   2.13543  5.44273  2.73221  2.38033  4.78704  3.19654  3.16139  4.27243  2.03973  3.21962  4.48361  2.88237  4.10146  2.21767  2.51989  2.89664  2.81953  3.83296  5.87584  3.44753    104 - -
          2.68618  4.42225  2.77519  2.73123  3.46354  2.40513  3.72494  3.29354  2.67741  2.69355  4.24690  2.90347  2.73739  3.18146  2.89801  2.37887  2.77519  2.98518  4.58477  3.61503
          0.00878  5.13537  5.85772  0.61958  0.77255  0.48576  0.95510
     89   4.28945  5.99615  4.62204  4.23683  3.96767  4.74126  4.75962  4.83555  3.63338  4.16801  5.28960  4.55338  5.22057  0.39118  3.82961  4.34532  4.53998  4.63536  2.29300  3.90267    105 - -
          2.68618  4.42225  2.77519  2.73123  3.46354  2.40513  3.72494  3.29354  2.67741  2.69355  4.24690  2.90347  2.73739  3.18146  2.89801  2.37887  2.77519  2.98518  4.58477  3.61503
          0.00878  5.13537  5.85772  0.61958  0.77255  0.48576  0.95510
     90   2.23986  3.20276  4.94379  4.32852  2.59368  4.14907  4.48232  2.50076  4.11329  2.31478  2.86019  4.31164  4.51253  4.24417  4.12117  3.46045  3.21162  1.61846  3.67211  2.07132    106 - -
          2.68618  4.42225  2.77519  2.73123  3.46354  2.40513  3.72494  3.29354  2.67741  2.69355  4.24690  2.90347  2.73739  3.18146  2.89801  2.37887  2.77519  2.98518  4.58477  3.61503
          0.00878  5.13537  5.85772  0.61958  0.77255  0.48576  0.95510
     91   2.98359  5.47116  3.24183  1.82198  4.82213  3.75105  3.20022  4.29709  1.63422  2.80209  4.51381  3.22045  4.14170  2.71139  2.30377  2.35998  3.21087  3.86576  5.89165  4.49863    107 - -
          2.68618  4.42225  2.77519  2.73123  3.46354  2.40513  3.72494  3.29354  2.67741  2.69355  4.24690  2.90347  2.73739  3.18146  2.89801  2.37887  2.77519  2.98518  4.58477  3.61503
          0.04722  5.13537  3.21302  0.61958  0.77255  0.48576  0.95510
     92   1.66255  4.61217  3.91456  2.90680  2.55749  3.94719  2.55012  2.47355  3.28467  2.22447  3.71764  3.72319  4.32466  3.57847  2.68040  3.19937  3.17666  2.88029  5.19981  3.97479    108 - -
          2.68618  4.42225  2.77519  2.73123  3.46354  2.40513  3.72494  3.29354  2.67741  2.69355  4.24690  2.90347  2.73739  3.18146  2.89801  2.37887  2.77519  2.98518  4.58477  3.61503
          0.00912  5.09728  5.81963  0.61958  0.77255  0.42059  1.06903
     93   1.97651  3.47193  4.51118  3.92063  3.53039  4.08638  4.39493  2.59503  3.78844  2.34924  3.54533  3.33183  4.45517  3.99589  3.94377  2.60247  2.48406  2.68181  2.79188  1.91584    109 - -
          2.68618  4.42225  2.77519  2.73123  3.46354  2.40513  3.72494  3.29354  2.67741  2.69355  4.24690  2.90347  2.73739  3.18146  2.89801  2.37887  2.77519  2.98518  4.58477  3.61503
          0.00878  5.13537  5.85772  0.61958  0.77255  0.48576  0.95510
     94   2.58137  5.05132  2.91884  2.19966  2.76162  2.81526  4.00853  3.22131  2.57313  1.99065  4.12952  3.35509  4.18613  2.83587  3.28849  3.00637  2.55721  2.95793  5.57202  4.25822    110 - -
          2.68618  4.42225  2.77519  2.73123  3.46354  2.40513  3.72494  3.29354  2.67741  2.69355  4.24690  2.90347  2.73739  3.18146  2.89801  2.37887  2.77519  2.98518  4.58477  3.61503
          0.00878  5.13537  5.85772  0.61958  0.77255  0.48576  0.95510
     95   2.99459  5.51458  1.67181  2.08813  4.85725  3.72947  3.94342  4.34622  2.09011  3.81839  4.55860  2.03040  4.14205  3.04371  2.83457  2.67710  2.84806  3.90446  5.94568  4.52823    111 - -
          2.68618  4.42225  2.77519  2.73123  3.46354  2.40513  3.72494  3.29354  2.67741  2.69355  4.24690  2.90347  2.73739  3.18146  2.89801  2.37887  2.77519  2.98518  4.58477  3.61503
          0.31894  5.13537  1.31977  0.61958  0.77255  0.48576  0.95510
     96   2.83409  5.34518  2.08072  1.92219  4.68687  3.58815  3.16962  4.17314  2.34111  3.64894  4.38808  3.05496  2.68549  2.63252  3.02920  2.35689  2.71200  3.73427  5.77845  4.36505    112 - -
          2.68618  4.42225  2.77519  2.73123  3.46354  2.40513  3.72494  3.29354  2.67741  2.69355  4.24690  2.90347  2.73739  3.18146  2.89801  2.37887  2.77519  2.98518  4.58477  3.61503
          0.01196  4.82839  5.55073  0.61958  0.77255  0.23269  1.57214
     97   2.22603  5.44669  2.38940  1.80011  4.79090  2.85896  3.89772  4.27656  2.38409  3.22082  4.48773  2.83468  3.40003  2.49882  3.12664  2.89944  2.54352  3.83690  5.87975  4.46883    113 - -
          2.68618  4.42225  2.77519  2.73123  3.46354  2.40513  3.72494  3.29354  2.67741  2.69355  4.24690  2.90347  2.73739  3.18146  2.89801  2.37887  2.77519  2.98518  4.58477  3.61503
          0.00878  5.13537  5.85772  0.61958  0.77255  0.48576  0.95510
     98   2.95052  5.33505  3.25363  2.13166  2.74665  3.74261  3.92993  3.29883  1.61383  3.04357  4.38874  3.23165  3.39949  2.75542  2.19656  2.93806  3.18061  3.70133  5.79343  4.41735    114 - -
          2.68618  4.42225  2.77519  2.73123  3.46354  2.40513  3.72494  3.29354  2.67741  2.69355  4.24690  2.90347  2.73739  3.18146  2.89801  2.37887  2.77519  2.98518  4.58477  3.61503
          0.00878  5.13537  5.85772  0.61958  0.77255  0.48576  0.95510
     99   2.37766  3.63079  3.29954  2.31286  4.61855  2.30532  3.97662  4.06452  2.73677  3.61330  4.39098  3.27378  4.15218  3.09877  1.48349  2.64592  2.83596  3.68094  5.80182  4.43562    115 - -
          2.68618  4.42225  2.77519  2.73123  3.46354  2.40513  3.72494  3.29354  2.67741  2.69355  4.24690  2.90347  2.73739  3.18146  2.89801  2.37887  2.77519  2.98518  4.58477  3.61503
          0.00878  5.13537  5.85772  0.61958  0.77255  0.48576  0.95510
    100   2.97710  4.39976  4.66707  3.33925  2.42733  4.11364  4.43152  2.56396  3.21879  1.27986  2.72362  4.18096  4.47992  4.09087  3.28661  3.41214  2.79850  2.19078  5.01667  3.83361    116 - -
          2.68618  4.42225  2.77519  2.73123  3.46354  2.40513  3.72494  3.29354  2.67741  2.69355  4.24690  2.90347  2.73739  3.18146  2.89801  2.37887  2.77519  2.98518  4.58477  3.61503
          0.12550  5.13537  2.18872  0.61958  0.77255  0.48576  0.95510
    101   2.09518  5.39306  2.86426  1.91398  4.73645  3.65965  2.82731  4.22105  1.90419  3.23701  4.43434  2.74046  4.05369  2.94452  2.74963  2.53926  3.11789  3.78283  5.82646  4.41674    117 - -
          2.68618  4.42225  2.77519  2.73123  3.46354  2.40513  3.72494  3.29354  2.67741  2.69355  4.24690  2.90347  2.73739  3.18146  2.89801  2.37887  2.77519  2.98518  4.58477  3.61503
          0.00986  5.01974  5.74208  0.61958  0.77255  0.33474  1.25710
    102   2.56920  4.42864  4.91637  4.31095  3.51021  4.21741  4.55064  1.72417  4.11914  1.39491  3.51616  4.34692  4.57526  3.37618  4.16347  3.52722  3.27890  1.73874  5.06528  3.18695    118 - -
          2.68618  4.42225  2.77519  2.73123  3.46354  2.40513  3.72494  3.29354  2.67741  2.69355  4.24690  2.90347  2.73739  3.18146  2.89801  2.37887  2.77519  2.98518  4.58477  3.61503
          0.00878  5.13537  5.85772  0.61958  0.77255  0.48576  0.95510
    103   0.51686  4.83500  4.68133  4.29061  4.94383  3.71511  5.13794  4.32431  4.23641  4.04891  4.88440  4.25090  3.22182  4.47882  4.48576  2.53971  2.80830  2.82576  6.33910  5.17282    119 - -
          2.68618  4.42225  2.77519  2.73123  3.46354  2.40513  3.72494  3.29354  2.67741  2.69355  4.24690  2.90347  2.73739  3.18146  2.89801  2.37887  2.77519  2.98518  4.58477  3.61503
          0.00878  5.13537  5.85772  0.61958  0.77255  0.48576  0.95510
    104   2.50775  5.54035  3.39970  2.53752  4.91045  3.86051  3.98098  4.35795  1.39312  3.82241  4.58777  3.33456  4.24247  2.48595  1.67670  3.07717  3.32589  3.06296  5.92847  4.58055    120 - -
          2.68618  4.42225  2.77519  2.73123  3.46354  2.40513  3.72494  3.29354  2.67741  2.69355  4.24690  2.90347  2.73739  3.18146  2.89801  2.37887  2.77519  2.98518  4.58477  3.61503
          0.00878  5.13537  5.85772  0.61958  0.77255  0.48576  0.95510
    105   2.14774  5.44234  3.19493  1.78186  4.78470  2.86430  3.90234  4.26628  2.04574  2.89462  4.48443  2.83121  4.11062  2.70460  2.30674  2.90827  3.17474  3.83168  5.87513  4.46933    121 - -
          2.68618  4.42225  2.77519  2.73123  3.46354  2.40513  3.72494  3.29354  2.67741  2.69355  4.24690  2.90347  2.73739  3.18146  2.89801  2.37887  2.77519  2.98518  4.58477  3.61503
          0.00878  5.13537  5.85772  0.61958  0.77255  0.48576  0.95510
    106   3.47192  4.80376  5.43834  4.82740  1.48975  4.68328  4.99224  1.87905  4.62685  1.35255  2.47549  4.84840  4.96330  4.67453  4.60792  4.00952  3.69497  2.51556  3.53594  4.22488    122 - -
          2.68618  4.42225  2.77519  2.73123  3.46354  2.40513  3.72494  3.29354  2.67741  2.69355  4.24690  2.90347  2.73739  3.18146  2.89801  2.37887  2.77519  2.98518  4.58477  3.61503
          0.00878  5.13537  5.85772  0.61958  0.77255  0.48576  0.95510
    107   3.13769  4.51840  4.94117  4.34935  2.51416  4.32653  4.67281  1.52239  4.17932  2.61787  3.61831  4.42900  4.67969  2.61278  4.25871  3.63877  2.87753  1.29337  5.21018  4.02687    123 - -
          2.68618  4.42225  2.77519  2.73123  3.46354  2.40513  3.72494  3.29354  2.67741  2.69355  4.24690  2.90347  2.73739  3.18146  2.89801  2.37887  2.77519  2.98518  4.58477  3.61503
          0.00878  5.13537  5.85772  0.61958  0.77255  0.48576  0.95510
    108   2.58747  5.41858  3.19474  2.09321  4.75255  3.71312  3.90107  3.08730  2.23134  3.71896  4.46224  2.86887  4.10630  2.45387  2.30758  2.08125  2.81949  3.80326  5.85781  3.08406    124 - -
          2.68618  4.42225  2.77519  2.73123  3.46354  2.40513  3.72494  3.29354  2.67741  2.69355  4.24690  2.90347  2.73739  3.18146  2.89801  2.37887  2.77519  2.98518  4.58477  3.61503
          0.00878  5.13537  5.85772  0.61958  0.77255  0.48576  0.95510
    109   2.04577  4.99119  3.46172  2.90179  4.19015  1.76747  4.03464  2.94192  2.88301  2.79714  4.07506  3.39775  4.20625  2.49842  2.63500  2.73806  3.18051  3.30097  5.52367  3.27197    125 - -
          2.68618  4.42225  2.77519  2.73123  3.46354  2.40513  3.72494  3.29354  2.67741  2.69355  4.24690  2.90347  2.73739  3.18146  2.89801  2.37887  2.77519  2.98518  4.58477  3.61503
          0.00878  5.13537  5.85772  0.61958  0.77255  0.48576  0.95510
    110   2.55991  5.44954  3.41099  2.82958  4.80081  3.27698  3.99534  3.43585  1.15668  3.74063  4.51983  3.34667  4.23905  3.10919  1.87911  2.77583  3.30815  3.84993  5.88000  4.53967    126 - -
          2.68618  4.42225  2.77519  2.73123  3.46354  2.40513  3.72494  3.29354  2.67741  2.69355  4.24690  2.90347  2.73739  3.18146  2.89801  2.37887  2.77519  2.98518  4.58477  3.61503
          0.00878  5.13537  5.85772  0.61958  0.77255  0.48576  0.95510
    111   2.98947  3.31909  4.94058  4.32687  2.31680  4.15983  4.49382  1.66176  3.36233  1.68483  2.89943  4.31785  4.52252  4.24909  4.12871  3.02623  3.22174  2.03288  4.99013  3.81420    127 - -
          2.68618  4.42225  2.77519  2.73123  3.46354  2.40513  3.72494  3.29354  2.67741  2.69355  4.24690  2.90347  2.73739  3.18146  2.89801  2.37887  2.77519  2.98518  4.58477  3.61503
          0.00878  5.13537  5.85772  0.61958  0.77255  0.48576  0.95510
    112   2.01417  5.40706  2.85304  2.39827  3.75572  3.10643  2.92575  3.44284  2.14883  3.11004  4.45188  2.87108  3.25592  2.75942  2.80790  2.90430  3.16571  3.78921  5.84928  3.08758    128 - -
          2.68618  4.42225  2.77519  2.73123  3.46354  2.40513  3.72494  3.29354  2.67741  2.69355  4.24690  2.90347  2.73739  3.18146  2.89801  2.37887  2.77519  2.98518  4.58477  3.61503
          0.00878  5.13537  5.85772  0.61958  0.77255  0.48576  0.95510
    113   3.11586  5.62714  2.60554  2.37185  4.95156  3.77289  4.04739  4.43921  2.84018  3.03554  4.68337  1.09854  4.22551  2.64495  3.34969  2.39928  3.35699  4.00872  6.06527  4.63930    129 - -
          2.68618  4.42225  2.77519  2.73123  3.46354  2.40513  3.72494  3.29354  2.67741  2.69355  4.24690  2.90347  2.73739  3.18146  2.89801  2.37887  2.77519  2.98518  4.58477  3.61503
          0.00878  5.13537  5.85772  0.61958  0.77255  0.48576  0.95510
    114   2.57233  4.64075  3.90977  3.34048  3.77088  3.95886  4.21899  2.26692  3.28681  2.47580  2.67172  3.72594  3.32989  1.57961  3.62163  2.54844  3.19344  2.90975  5.22816  3.33276    130 - -
          2.68618  4.42225  2.77519  2.73123  3.46354  2.40513  3.72494  3.29354  2.67741  2.69355  4.24690  2.90347  2.73739  3.18146  2.89801  2.37887  2.77519  2.98518  4.58477  3.61503
          0.00878  5.13537  5.85772  0.61958  0.77255  0.48576  0.95510
    115   2.23212  5.19413  3.30893  2.27842  4.44760  3.21639  3.96023  3.26968  2.50069  2.69790  3.35437  2.80780  4.15035  2.40979  2.40698  2.95967  2.89970  3.14037  3.87354  3.57506    131 - -
          2.68618  4.42225  2.77519  2.73123  3.46354  2.40513  3.72494  3.29354  2.67741  2.69355  4.24690  2.90347  2.73739  3.18146  2.89801  2.37887  2.77519  2.98518  4.58477  3.61503
          0.00878  5.13537  5.85772  0.61958  0.77255  0.48576  0.95510
    116   2.06989  5.27307  2.95272  2.70746  4.55210  3.74197  3.34264  3.99394  2.70488  2.68473  4.33178  2.90075  2.80514  2.29728  2.36806  2.93787  3.16937  2.79918  3.34052  4.38036    132 - -
          2.68618  4.42225  2.77519  2.73123  3.46354  2.40513  3.72494  3.29354  2.67741  2.69355  4.24690  2.90347  2.73739  3.18146  2.89801  2.37887  2.77519  2.98518  4.58477  3.61503
          0.00878  5.13537  5.85772  0.61958  0.77255  0.48576  0.95510
    117   2.35960  4.48859  4.28650  2.99672  2.77197  4.04558  2.84327  2.27437  3.60733  2.04598  3.05033  2.66320  4.41723  3.84978  3.83420  3.32224  2.33276  2.53957  5.09507  3.14832    133 - -
          2.68618  4.42225  2.77519  2.73123  3.46354  2.40513  3.72494  3.29354  2.67741  2.69355  4.24690  2.90347  2.73739  3.18146  2.89801  2.37887  2.77519  2.98518  4.58477  3.61503
          0.00878  5.13537  5.85772  0.61958  0.77255  0.48576  0.95510
    118   3.03209  4.46167  4.67507  4.07351  3.51161  4.15859  4.45289  2.11672  3.86174  1.04496  3.54433  3.17623  4.52101  4.09219  3.13662  3.45864  3.26297  2.69776  2.75527  3.85003    134 - -
          2.68618  4.42225  2.77519  2.73123  3.46354  2.40513  3.72494  3.29354  2.67741  2.69355  4.24690  2.90347  2.73739  3.18146  2.89801  2.37887  2.77519  2.98518  4.58477  3.61503
          0.00878  5.13537  5.85772  0.61958  0.77255  0.48576  0.95510
    119   2.99012  5.43869  3.26701  2.45898  4.77557  3.76322  3.28250  4.23934  1.74131  2.13228  4.48537  3.23893  4.15267  2.72149  1.97738  2.57117  2.78848  3.82578  5.86675  4.48495    135 - -
          2.68618  4.42225  2.77519  2.73123  3.46354  2.40513  3.72494  3.29354  2.67741  2.69355  4.24690  2.90347  2.73739  3.18146  2.89801  2.37887  2.77519  2.98518  4.58477  3.61503
          0.16895  5.13537  1.90000  0.61958  0.77255  0.48576  0.95510
    120   2.54735  5.33443  2.78584  2.37841  3.63969  3.64829  3.83744  4.13460  2.09034  3.63179  4.38000  2.72017  4.04160  2.94002  2.09645  2.47780  3.09943  3.71534  5.77788  2.36037    136 - -
          2.68618  4.42225  2.77519  2.73123  3.46354  2.40513  3.72494  3.29354  2.67741  2.69355  4.24690  2.90347  2.73739  3.18146  2.89801  2.37887  2.77519  2.98518  4.58477  3.61503
          0.01030  4.97672  5.69906  0.61958  0.77255  0.87351  0.54040
    121   2.30176  4.32922  4.52376  3.92865  2.98421  4.02158  3.25876  2.48384  3.78056  1.77251  2.91855  4.06680  4.38890  3.97247  2.83289  2.71391  3.12572  2.58004  3.61411  2.31244    137 - -
          2.68618  4.42225  2.77519  2.73123  3.46354  2.40513  3.72494  3.29354  2.67741  2.69355  4.24690  2.90347  2.73739  3.18146  2.89801  2.37887  2.77519  2.98518  4.58477  3.61503
          0.01030  4.97672  5.69906  0.61958  0.77255  0.87351  0.54040
    122   2.34107  5.35312  3.12422  2.35601  3.65125  3.11228  3.05699  4.16680  2.08338  3.65402  4.39655  2.34776  4.03762  2.48073  3.06212  2.58700  2.24103  3.73830  5.79192  4.38724    138 - -
          2.68618  4.42225  2.77519  2.73123  3.46354  2.40513  3.72494  3.29354  2.67741  2.69355  4.24690  2.90347  2.73739  3.18146  2.89801  2.37887  2.77519  2.98518  4.58477  3.61503
          0.09170  4.97672  2.51669  0.61958  0.77255  0.87351  0.54040
    123   2.86420  5.27931  3.15396  2.59252  4.59637  3.14919  3.82586  3.10911  1.84033  3.56705  4.33019  2.83974  4.03781  2.61929  1.78795  2.51048  3.09288  3.17713  5.72435  4.34510    139 - -
          2.68618  4.42225  2.77519  2.73123  3.46354  2.40513  3.72494  3.29354  2.67741  2.69355  4.24690  2.90347  2.73739  3.18146  2.89801  2.37887  2.77519  2.98518  4.58477  3.61503
          0.01117  4.89618  5.61853  0.61958  0.77255  0.52601  0.89393
    124   2.36269  5.40044  2.82564  2.36978  4.74448  2.70256  3.85377  4.22915  2.01135  3.70487  4.44157  2.57674  4.06053  2.36207  2.09936  2.85641  3.12462  3.79057  3.87086  4.42379    140 - -
          2.68618  4.42225  2.77519  2.73123  3.46354  2.40513  3.72494  3.29354  2.67741  2.69355  4.24690  2.90347  2.73739  3.18146  2.89801  2.37887  2.77519  2.98518  4.58477  3.61503
          0.00970  5.03607  5.75841  0.61958  0.77255  0.75213  0.63745
    125   2.66398  5.34052  3.17430  2.61717  4.66002  2.91738  2.87086  4.12659  2.05967  2.69370  4.38841  2.83608  4.07356  2.62878  2.06438  2.87312  2.78879  3.71745  5.78775  3.06373    141 - -
          2.68618  4.42225  2.77519  2.73123  3.46354  2.40513  3.72494  3.29354  2.67741  2.69355  4.24690  2.90347  2.73739  3.18146  2.89801  2.37887  2.77519  2.98518  4.58477  3.61503
          0.00970  5.03607  5.75841  0.61958  0.77255  0.75213  0.63745
    126   2.62578  5.41106  2.30327  1.95590  4.75603  2.81502  3.85773  4.24257  2.19409  3.71626  4.45216  2.55866  2.65049  2.95456  2.56278  2.85997  2.83466  3.80173  5.84345  4.43145    142 - -
          2.68618  4.42225  2.77519  2.73123  3.46354  2.40513  3.72494  3.29354  2.67741  2.69355  4.24690  2.90347  2.73739  3.18146  2.89801  2.37887  2.77519  2.98518  4.58477  3.61503
          0.00970  5.03607  5.75841  0.61958  0.77255  0.75213  0.63745
    127   2.89705  5.08106  2.08726  2.11775  3.45087  3.16850  3.93741  3.19610  2.52799  2.91136  4.15314  3.26759  4.12187  3.09129  3.20446  2.19574  3.12839  2.63810  3.53865  4.25577    143 - -
          2.68618  4.42225  2.77519  2.73123  3.46354  2.40513  3.72494  3.29354  2.67741  2.69355  4.24690  2.90347  2.73739  3.18146  2.89801  2.37887  2.77519  2.98518  4.58477  3.61503
          0.00970  5.03607  5.75841  0.61958  0.77255  0.75213  0.63745
    128   2.57028  5.28093  2.85606  2.25011  3.67606  3.68678  3.25124  3.38284  2.23618  2.33685  4.33446  3.17568  4.07897  2.45886  2.77105  2.55681  2.73744  2.97972  5.74328  4.36310    144 - -
          2.68618  4.42225  2.77519  2.73123  3.46354  2.40513  3.72494  3.29354  2.67741  2.69355  4.24690  2.90347  2.73739  3.18146  2.89801  2.37887  2.77519  2.98518  4.58477  3.61503
          0.13865  5.03607  2.09584  0.61958  0.77255  0.75213  0.63745
    129   2.84417  4.98230  3.28544  2.27253  3.16697  3.69014  3.89824  2.73074  2.28089  2.83132  4.05807  2.77158  4.07892  3.06311  2.48453  2.63686  2.53058  3.30454  5.49702  2.78198    145 - -
          2.68618  4.42225  2.77519  2.73123  3.46354  2.40513  3.72494  3.29354  2.67741  2.69355  4.24690  2.90347  2.73739  3.18146  2.89801  2.37887  2.77519  2.98518  4.58477  3.61503
          0.07951  4.90845  2.67291  0.61958  0.77255  0.80408  0.59330
    130   2.56251  5.28066  2.55457  2.55135  4.60038  2.73559  3.80728  4.06865  2.35417  2.77190  4.32858  2.70029  2.70108  2.91259  2.76286  2.14426  3.06473  3.09577  5.72936  4.33443    146 - -
          2.68618  4.42225  2.77519  2.73123  3.46354  2.40513  3.72494  3.29354  2.67741  2.69355  4.24690  2.90347  2.73739  3.18146  2.89801  2.37887  2.77519  2.98518  4.58477  3.61503
          0.26427  4.89165  1.49288  0.61958  0.77255  1.01540  0.44982
    131   2.48694  5.14290  3.02873  1.71202  4.41943  3.56571  3.77637  3.87221  2.53196  3.42061  4.20778  2.65016  3.97397  2.90325  2.62458  2.79492  3.03453  3.50400  5.60480  2.19571    147 - -
          2.68618  4.42225  2.77519  2.73123  3.46354  2.40513  3.72494  3.29354  2.67741  2.69355  4.24690  2.90347  2.73739  3.18146  2.89801  2.37887  2.77519  2.98518  4.58477  3.61503
          0.01443  4.64181  5.36415  0.61958  0.77255  1.30011  0.31815
    132   2.76207  4.28710  4.05700  2.90339  3.39890  3.83855  4.12996  2.20155  2.91658  1.88269  2.90420  3.75057  4.20911  3.62930  3.61518  3.11454  2.27545  1.98678  4.90179  3.70154    148 - -
          2.68618  4.42225  2.77519  2.73123  3.46354  2.40513  3.72494  3.29354  2.67741  2.69355  4.24690  2.90347  2.73739  3.18146  2.89801  2.37887  2.77519  2.98518  4.58477  3.61503
          0.07719  4.64181  2.73886  0.61958  0.77255  1.05575  0.42761
    133   2.22252  5.22748  2.42843  1.90810  4.55365  3.53372  3.22602  4.02696  2.11971  3.52464  4.27409  3.00829  3.93088  2.83205  2.96343  2.73109  2.64855  2.87905  5.67140  4.27097    149 - -
          2.68618  4.42225  2.77519  2.73123  3.46354  2.40513  3.72494  3.29354  2.67741  2.69355  4.24690  2.90347  2.73739  3.18146  2.89801  2.37887  2.77519  2.98518  4.58477  3.61503
          0.12058  4.66791  2.26139  0.61958  0.77255  0.77316  0.61907
    134   2.35953  5.29497  2.67157  2.05762  4.63102  2.68316  3.76240  4.11225  2.50660  3.07660  4.33953  2.57032  3.96443  2.34836  3.00016  2.16620  3.03359  3.68106  5.73292  4.32456    150 - -
          2.68598  4.42053  2.77484  2.73118  3.46328  2.40545  3.72424  3.29339  2.67711  2.69388  4.24722  2.90349  2.73772  3.18119  2.89833  2.37879  2.77552  2.98551  4.58510  3.61472
          1.01618  0.81921  1.62331  0.82703  0.57509  1.00540  0.45555
    135   2.43878  4.53941  3.48782  2.57920  3.68779  3.68478  3.93291  3.05538  2.90472  1.70961  3.64084  2.88228  4.07111  3.22330  3.28327  2.92779  2.58574  2.81947  5.11058  2.63139    154 - -
          2.68618  4.42225  2.77519  2.73123  3.46354  2.40513  3.72494  3.29354  2.67741  2.69355  4.24690  2.90347  2.73739  3.18146  2.89801  2.37887  2.77519  2.98518  4.58477  3.61503
          0.01487  4.61194  5.33429  0.61958  0.77255  1.32547  0.30881
    136   2.87814  4.29260  4.53373  3.95206  3.41688  4.04097  4.39761  1.60001  3.80973  1.60704  3.38987  4.09778  4.40341  4.01035  3.94342  2.73801  2.47737  2.00009  4.99724  3.81233    155 - -
          2.68618  4.42225  2.77519  2.73123  3.46354  2.40513  3.72494  3.29354  2.67741  2.69355  4.24690  2.90347  2.73739  3.18146  2.89801  2.37887  2.77519  2.98518  4.58477  3.61503
          0.01487  4.61194  5.33429  0.61958  0.77255  1.14443  0.38332
    137   2.15282  5.19365  2.66381  2.26341  3.21365  3.54172  3.73871  3.96981  2.22666  3.48495  4.24425  3.02267  3.93878  2.53211  2.97784  1.92852  2.99530  3.56675  5.64655  4.25514    156 - -
          2.68618  4.42225  2.77519  2.73123  3.46354  2.40513  3.72494  3.29354  2.67741  2.69355  4.24690  2.90347  2.73739  3.18146  2.89801  2.37887  2.77519  2.98518  4.58477  3.61503
          0.01397  4.67382  5.39616  0.61958  0.77255  1.08878  0.41042
    138   2.19522  4.54586  3.58839  2.64538  3.69104  2.69535  3.98846  2.54551  2.98403  1.97574  3.64736  3.44793  4.12180  2.85369  3.35524  2.98000  2.58904  2.50529  5.12304  3.88018    157 - -
          2.68618  4.42225  2.77519  2.73123  3.46354  2.40513  3.72494  3.29354  2.67741  2.69355  4.24690  2.90347  2.73739  3.18146  2.89801  2.37887  2.77519  2.98518  4.58477  3.61503
          0.01317  4.73259  5.45494  0.61958  0.77255  0.56322  0.84252
    139   2.90411  4.30738  4.68680  4.08361  3.39855  3.28035  4.37894  1.63929  3.06883  1.50048  2.90689  4.15512  4.41878  4.07164  3.97822  3.35844  3.13625  2.21127  4.92890  3.09440    158 - -
          2.68618  4.42225  2.77519  2.73123  3.46354  2.40513  3.72494  3.29354  2.67741  2.69355  4.24690  2.90347  2.73739  3.18146  2.89801  2.37887  2.77519  2.98518  4.58477  3.61503
          0.01042  4.96462  5.68696  0.61958  0.77255  0.89575  0.52476
    140   2.19414  5.33652  3.12655  2.06345  4.66643  3.64317  3.83179  4.14117  2.31859  3.63504  4.38165  2.79364  4.03658  2.93351  2.41023  2.07077  2.34148  3.71909  5.77829  3.47649    159 - -
          2.68618  4.42225  2.77519  2.73123  3.46354  2.40513  3.72494  3.29354  2.67741  2.69355  4.24690  2.90347  2.73739  3.18146  2.89801  2.37887  2.77519  2.98518  4.58477  3.61503
          0.01042  4.96462  5.68696  0.61958  0.77255  0.89575  0.52476
    141   2.64741  5.36900  2.53050  1.88807  4.71170  2.77533  3.82489  4.19619  2.56120  3.67331  4.41049  2.78614  4.03061  2.53760  2.62152  2.16229  2.70561  3.16681  5.80309  4.39323    160 - -
          2.68618  4.42225  2.77519  2.73123  3.46354  2.40513  3.72494  3.29354  2.67741  2.69355  4.24690  2.90347  2.73739  3.18146  2.89801  2.37887  2.77519  2.98518  4.58477  3.61503
          0.01042  4.96462  5.68696  0.61958  0.77255  0.89575  0.52476
    142   2.33008  4.34117  4.43689  3.16538  2.77959  3.14130  4.31192  2.21607  3.71168  2.00327  2.29835  4.01802  4.37145  3.18955  3.86325  3.29395  3.11901  2.59302  4.95471  2.38371    161 - -
          2.68618  4.42225  2.77519  2.73123  3.46354  2.40513  3.72494  3.29354  2.67741  2.69355  4.24690  2.90347  2.73739  3.18146  2.89801  2.37887  2.77519  2.98518  4.58477  3.61503
          0.01042  4.96462  5.68696  0.61958  0.77255  0.74660  0.64240
    143   2.38012  5.35258  2.73485  2.16934  4.68349  3.65539  3.84392  3.43662  1.92604  2.73909  3.03066  2.81182  3.35631  2.55801  2.78530  2.84526  3.10742  3.73559  5.79379  4.39161    162 - -
          2.68618  4.42225  2.77519  2.73123  3.46354  2.40513  3.72494  3.29354  2.67741  2.69355  4.24690  2.90347  2.73739  3.18146  2.89801  2.37887  2.77519  2.98518  4.58477  3.61503
          0.05115  5.00033  3.14347  0.61958  0.77255  0.82782  0.57448
    144   2.08133  5.32706  3.12603  2.36155  3.58590  3.64072  2.67873  4.12764  2.02615  3.11448  4.37252  2.77259  3.37196  2.32522  3.06045  2.55796  3.09144  3.70807  5.77050  4.37081    163 - -
          2.68618  4.42225  2.77519  2.73123  3.46354  2.40513  3.72494  3.29354  2.67741  2.69355  4.24690  2.90347  2.73739  3.18146  2.89801  2.37887  2.77519  2.98518  4.58477  3.61503
          0.01048  4.95965  5.68200  0.61958  0.77255  0.75038  0.63901
    145   2.87696  3.64281  2.80682  1.78422  4.73041  3.64944  3.29492  4.21584  2.18874  3.69082  4.42698  2.22367  4.04356  2.64407  2.74679  2.20834  3.10815  3.77631  5.81881  4.40832    164 - -
          2.68618  4.42225  2.77519  2.73123  3.46354  2.40513  3.72494  3.29354  2.67741  2.69355  4.24690  2.90347  2.73739  3.18146  2.89801  2.37887  2.77519  2.98518  4.58477  3.61503
          0.01009  4.99684  5.71919  0.61958  0.77255  0.66692  0.72008
    146   2.96941  4.35468  4.84017  3.43918  2.77507  4.13413  4.46323  1.74090  4.03952  1.26722  3.44104  4.26488  4.49363  4.18550  4.08080  3.44271  2.77835  2.31266  4.97743  3.17073    165 - -
          2.68618  4.42225  2.77519  2.73123  3.46354  2.40513  3.72494  3.29354  2.67741  2.69355  4.24690  2.90347  2.73739  3.18146  2.89801  2.37887  2.77519  2.98518  4.58477  3.61503
          0.00970  5.03607  5.75841  0.61958  0.77255  0.75213  0.63745
    147   1.74087  5.34868  2.83510  2.18862  4.67168  3.67416  3.86388  3.43350  2.41909  2.85912  4.39527  2.35186  4.06729  2.96781  2.75650  2.60097  2.78714  3.72742  5.79480  4.39758    166 - -
          2.68618  4.42225  2.77519  2.73123  3.46354  2.40513  3.72494  3.29354  2.67741  2.69355  4.24690  2.90347  2.73739  3.18146  2.89801  2.37887  2.77519  2.98518  4.58477  3.61503
          0.04448  5.03607  3.29668  0.61958  0.77255  0.75213  0.63745
    148   2.60202  5.37367  2.53495  2.04243  4.71274  3.65256  3.84063  4.19455  2.38087  3.15298  4.41596  2.27530  4.04618  2.55442  3.06967  2.21672  2.52023  3.76109  3.72221  4.40252    167 - -
          2.68618  4.42225  2.77519  2.73123  3.46354  2.40513  3.72494  3.29354  2.67741  2.69355  4.24690  2.90347  2.73739  3.18146  2.89801  2.37887  2.77519  2.98518  4.58477  3.61503
          0.05038  5.00163  3.16050  0.61958  0.77255  0.82521  0.57651
    149   1.89913  2.52366  3.96962  2.59040  3.62732  3.22769  4.19315  2.97529  3.33188  2.00847  3.61464  3.74001  3.36259  3.60815  3.62946  3.16813  3.11682  2.10317  5.10238  3.88794    168 - -
          2.68618  4.42225  2.77519  2.73123  3.46354  2.40513  3.72494  3.29354  2.67741  2.69355  4.24690  2.90347  2.73739  3.18146  2.89801  2.37887  2.77519  2.98518  4.58477  3.61503
          0.01046  4.96171  5.68405  0.61958  0.77255  0.60793  0.78631
    150   2.32296  5.42842  1.90920  2.19846  4.76278  3.68054  3.88933  4.24486  2.42363  2.67939  4.47416  2.05931  4.08822  2.99146  3.13565  2.46983  3.16554  3.81372  5.86616  4.45545    169 - -
          2.68618  4.42225  2.77519  2.73123  3.46354  2.40513  3.72494  3.29354  2.67741  2.69355  4.24690  2.90347  2.73739  3.18146  2.89801  2.37887  2.77519  2.98518  4.58477  3.61503
          0.00970  5.03607  5.75841  0.61958  0.77255  0.34927  1.22147
    151   2.94350  5.44715  2.61793  2.63303  4.78902  2.34526  3.12766  4.27297  2.45757  3.75117  4.48962  2.26063  4.10900  3.00217  2.75319  1.84498  2.43031  3.83627  5.88191  4.47224    170 - -
          2.68612  4.42127  2.77480  2.73082  3.46351  2.40522  3.72547  3.29300  2.67736  2.69381  4.24469  2.90399  2.73737  3.18198  2.89820  2.37874  2.77572  2.98486  4.58529  3.61555
          0.23665  1.57081  5.85772  1.60260  0.22486  0.48576  0.95510
    152   2.96682  4.55040  3.37788  3.53767  3.66756  4.00985  4.28778  2.00832  3.46186  2.02905  3.11479  3.86124  3.35761  3.72975  2.26705  2.39338  3.19875  2.00188  5.15027  3.94051    180 - -
          2.68618  4.42225  2.77519  2.73123  3.46354  2.40513  3.72494  3.29354  2.67741  2.69355  4.24690  2.90347  2.73739  3.18146  2.89801  2.37887  2.77519  2.98518  4.58477  3.61503
          0.04455  5.13537  3.27852  0.61958  0.77255  0.48576  0.95510
    153   2.60843  5.45639  2.55861  1.71394  4.80037  3.16275  3.89854  4.28772  2.64040  3.76139  4.49865  2.14745  3.22873  2.38249  3.13588  2.40957  2.86949  3.84670  5.88905  4.47511    181 - -
          2.68618  4.42225  2.77519  2.73123  3.46354  2.40513  3.72494  3.29354  2.67741  2.69355  4.24690  2.90347  2.73739  3.18146  2.89801  2.37887  2.77519  2.98518  4.58477  3.61503
          0.00910  5.09993  5.82227  0.61958  0.77255  0.59232  0.80529
    154   2.55430  3.82647  2.71625  1.79053  4.77036  3.69303  3.88040  4.25530  2.09979  3.73124  4.46770  3.16102  4.08669  2.03092  2.72831  2.40329  2.83579  3.81656  5.85998  4.44995    182 - -
          2.68618  4.42225  2.77519  2.73123  3.46354  2.40513  3.72494  3.29354  2.67741  2.69355  4.24690  2.90347  2.73739  3.18146  2.89801  2.37887  2.77519  2.98518  4.58477  3.61503
          0.00910  5.09993  5.82227  0.61958  0.77255  0.59232  0.80529
    155   4.21703  5.40664  6.22773  5.66193  3.74818  5.67673  6.02863  1.72250  5.54281  0.61766  2.67931  5.85233  5.69400  5.40327  5.48375  5.08306  4.42652  2.17470  5.99858  5.05126    183 - -
          2.68618  4.42225  2.77519  2.73123  3.46354  2.40513  3.72494  3.29354  2.67741  2.69355  4.24690  2.90347  2.73739  3.18146  2.89801  2.37887  2.77519  2.98518  4.58477  3.61503
          0.00910  5.09993  5.82227  0.61958  0.77255  0.59232  0.80529
    156   3.13423  4.74562  4.21690  3.60805  3.81146  4.12749  4.33816  3.15714  3.23099  1.56631  1.51092  3.08794  4.49384  3.71138  2.10168  3.41526  3.35865  2.98723  5.30443  4.10286    184 - -
          2.68618  4.42225  2.77519  2.73123  3.46354  2.40513  3.72494  3.29354  2.67741  2.69355  4.24690  2.90347  2.73739  3.18146  2.89801  2.37887  2.77519  2.98518  4.58477  3.61503
          0.00910  5.09993  5.82227  0.61958  0.77255  0.59232  0.80529
    157   2.12797  4.86797  4.30524  3.95041  4.94346  0.74151  4.96084  4.35223  3.98659  4.04164  4.86639  3.14366  4.43129  4.24671  4.30201  2.60689  3.42276  2.34227  6.30729  5.10745    185 - -
          2.68618  4.42225  2.77519  2.73123  3.46354  2.40513  3.72494  3.29354  2.67741  2.69355  4.24690  2.90347  2.73739  3.18146  2.89801  2.37887  2.77519  2.98518  4.58477  3.61503
          0.00910  5.09993  5.82227  0.61958  0.77255  0.42447  1.06166
    158   2.54409  4.40110  3.57744  4.04526  2.92522  4.10717  3.44036  1.80546  3.21079  2.05806  2.89115  4.16678  4.47405  3.10734  4.00171  3.40446  3.20588  2.08001  3.60913  2.84766    186 - -
          2.68618  4.42225  2.77519  2.73123  3.46354  2.40513  3.72494  3.29354  2.67741  2.69355  4.24690  2.90347  2.73739  3.18146  2.89801  2.37887  2.77519  2.98518  4.58477  3.61503
          0.00878  5.13537  5.85772  0.61958  0.77255  0.48576  0.95510
    159   4.80202  6.65436  3.89956  0.11679  6.30362  4.68986  5.58364  6.14703  4.72312  5.55187  6.64415  4.51838  5.37521  4.88582  5.15369  4.73706  5.16256  5.73800  7.12878  6.15997    187 - -
          2.68618  4.42225  2.77519  2.73123  3.46354  2.40513  3.72494  3.29354  2.67741  2.69355  4.24690  2.90347  2.73739  3.18146  2.89801  2.37887  2.77519  2.98518  4.58477  3.61503
          0.00878  5.13537  5.85772  0.61958  0.77255  0.48576  0.95510
    160   1.62398  5.01739  4.87390  4.86216  5.77145  0.43941  5.76551  5.27226  5.04388  4.97462  5.75215  4.55566  4.64589  5.16805  5.13705  3.31453  3.68883  4.40087  7.05558  6.03501    188 - -
          2.68618  4.42225  2.77519  2.73123  3.46354  2.40513  3.72494  3.29354  2.67741  2.69355  4.24690  2.90347  2.73739  3.18146  2.89801  2.37887  2.77519  2.98518  4.58477  3.61503
          0.00878  5.13537  5.85772  0.61958  0.77255  0.48576  0.95510
    161   2.45287  5.34676  3.22657  2.44946  4.65231  3.72626  3.91788  3.40249  2.24174  3.02374  3.53179  2.14238  4.11869  2.71854  2.33159  2.36087  2.84962  3.03270  5.80382  4.41814    189 - -
          2.68618  4.42225  2.77519  2.73123  3.46354  2.40513  3.72494  3.29354  2.67741  2.69355  4.24690  2.90347  2.73739  3.18146  2.89801  2.37887  2.77519  2.98518  4.58477  3.61503
          0.00878  5.13537  5.85772  0.61958  0.77255  0.48576  0.95510
    162   1.47215  3.48536  4.30222  3.72144  3.60172  2.89697  4.34703  2.28286  3.62110  2.10095  3.60621  3.97877  4.42118  3.86269  2.65227  2.83479  3.20396  2.51729  5.10036  3.90203    190 - -
          2.68618  4.42225  2.77519  2.73123  3.46354  2.40513  3.72494  3.29354  2.67741  2.69355  4.24690  2.90347  2.73739  3.18146  2.89801  2.37887  2.77519  2.98518  4.58477  3.61503
          0.00878  5.13537  5.85772  0.61958  0.77255  0.48576  0.95510
    163   1.56752  4.79350  3.70233  3.13990  3.97322  3.88467  4.15375  3.34403  3.10102  3.03788  3.91395  3.57963  4.28208  3.42466  2.38131  2.11013  2.36982  2.37924  3.82674  4.12760    191 - -
          2.68618  4.42225  2.77519  2.73123  3.46354  2.40513  3.72494  3.29354  2.67741  2.69355  4.24690  2.90347  2.73739  3.18146  2.89801  2.37887  2.77519  2.98518  4.58477  3.61503
          0.00878  5.13537  5.85772  0.61958  0.77255  0.48576  0.95510
    164   2.69753  5.40155  3.25833  2.50358  4.72615  3.75336  3.93013  3.39879  1.76737  3.69201  4.45200  3.23411  4.14427  3.03753  1.65317  2.45123  2.33200  3.78198  5.84244  4.46138    192 - -
          2.68618  4.42225  2.77519  2.73123  3.46354  2.40513  3.72494  3.29354  2.67741  2.69355  4.24690  2.90347  2.73739  3.18146  2.89801  2.37887  2.77519  2.98518  4.58477  3.61503
          0.00878  5.13537  5.85772  0.61958  0.77255  0.48576  0.95510
    165   1.87011  5.24691  3.27929  2.36135  4.51712  3.74820  2.86127  2.96882  2.18609  2.75182  4.30815  2.87475  4.13939  3.07342  2.85150  2.94545  2.59366  3.59666  5.72708  3.17876    193 - -
          2.68618  4.42225  2.77519  2.73123  3.46354  2.40513  3.72494  3.29354  2.67741  2.69355  4.24690  2.90347  2.73739  3.18146  2.89801  2.37887  2.77519  2.98518  4.58477  3.61503
          0.00878  5.13537  5.85772  0.61958  0.77255  0.48576  0.95510
    166   3.76486  5.16413  5.13591  4.69637  3.11671  4.73537  4.51886  3.41974  4.45683  1.76393  4.10221  4.68795  5.11184  4.64346  4.54972  4.09752  2.95304  3.33908  4.79623  0.66954    194 - -
          2.68618  4.42225  2.77519  2.73123  3.46354  2.40513  3.72494  3.29354  2.67741  2.69355  4.24690  2.90347  2.73739  3.18146  2.89801  2.37887  2.77519  2.98518  4.58477  3.61503
          0.00878  5.13537  5.85772  0.61958  0.77255  0.48576  0.95510
    167   5.20344  6.08939  6.00019  5.96704  1.39595  5.64525  4.23743  4.79547  5.73643  3.93475  5.30649  3.20976  5.89129  5.34346  5.50564  5.05251  5.38904  4.73716  1.68844  0.84604    195 - -
          2.68618  4.42225  2.77519  2.73123  3.46354  2.40513  3.72494  3.29354  2.67741  2.69355  4.24690  2.90347  2.73739  3.18146  2.89801  2.37887  2.77519  2.98518  4.58477  3.61503
          0.00878  5.13537  5.85772  0.61958  0.77255  0.48576  0.95510
    168   2.17434  5.44713  2.53894  2.10611  4.79274  3.21592  3.32548  4.27912  2.03912  3.75261  4.48772  3.17507  4.10171  2.30477  2.84237  2.26390  2.77846  3.83807  5.87942  4.46806    196 - -
          2.68618  4.42225  2.77519  2.73123  3.46354  2.40513  3.72494  3.29354  2.67741  2.69355  4.24690  2.90347  2.73739  3.18146  2.89801  2.37887  2.77519  2.98518  4.58477  3.61503
          0.00878  5.13537  5.85772  0.61958  0.77255  0.48576  0.95510
    169   1.56819  3.04363  4.20151  2.95616  3.63782  2.54012  4.31821  2.98530  3.53855  1.83580  3.16651  3.91740  4.40173  3.79414  3.79248  2.96328  3.20170  2.50102  5.12825  3.92423    197 - -
          2.68618  4.42225  2.77519  2.73123  3.46354  2.40513  3.72494  3.29354  2.67741  2.69355  4.24690  2.90347  2.73739  3.18146  2.89801  2.37887  2.77519  2.98518  4.58477  3.61503
          0.00878  5.13537  5.85772  0.61958  0.77255  0.48576  0.95510
    170   2.25241  4.43235  5.02547  4.41131  2.23434  4.23989  4.57179  2.08661  4.19924  1.41908  2.83732  4.40179  4.59209  4.32016  4.20534  3.55324  3.29478  2.17494  3.16434  3.88000    198 - -
          2.68618  4.42225  2.77519  2.73123  3.46354  2.40513  3.72494  3.29354  2.67741  2.69355  4.24690  2.90347  2.73739  3.18146  2.89801  2.37887  2.77519  2.98518  4.58477  3.61503
          0.00878  5.13537  5.85772  0.61958  0.77255  0.48576  0.95510
    171   1.98381  5.46668  2.41129  2.64234  4.81325  2.54491  3.92657  4.29803  2.26073  3.77719  4.51783  2.20466  2.94373  3.02654  3.16721  2.20641  3.19932  3.86047  5.90916  4.49752    199 - -
          2.68618  4.42225  2.77519  2.73123  3.46354  2.40513  3.72494  3.29354  2.67741  2.69355  4.24690  2.90347  2.73739  3.18146  2.89801  2.37887  2.77519  2.98518  4.58477  3.61503
          0.00878  5.13537  5.85772  0.61958  0.77255  0.48576  0.95510
    172   2.61852  5.32928  3.23480  2.30626  3.16395  3.72962  2.86644  3.45507  2.23924  3.04861  4.38233  2.74977  4.12186  2.25348  2.84502  2.47403  2.90054  3.05506  5.79054  3.53033    200 - -
          2.68618  4.42225  2.77519  2.73123  3.46354  2.40513  3.72494  3.29354  2.67741  2.69355  4.24690  2.90347  2.73739  3.18146  2.89801  2.37887  2.77519  2.98518  4.58477  3.61503
          0.06346  5.13537  2.88948  0.61958  0.77255  0.48576  0.95510
    173   2.51632  4.36793  4.64908  4.05007  3.46431  4.08554  4.40421  1.89160  3.05477  1.50725  2.96091  4.15713  4.45186  3.17714  3.98854  3.38459  2.53171  2.32679  3.60812  3.80235    201 - -
          2.68618  4.42225  2.77519  2.73123  3.46354  2.40513  3.72494  3.29354  2.67741  2.69355  4.24690  2.90347  2.73739  3.18146  2.89801  2.37887  2.77519  2.98518  4.58477  3.61503
          0.00927  5.08118  5.80353  0.61958  0.77255  0.39866  1.11236
    174   3.05099  4.42204  4.99300  4.38241  2.63633  4.22799  4.55996  1.90742  4.17585  1.60585  3.49592  4.38198  4.58386  4.30682  4.19238  3.54076  2.14806  2.00772  5.04671  2.38448    202 - -
          2.68618  4.42225  2.77519  2.73123  3.46354  2.40513  3.72494  3.29354  2.67741  2.69355  4.24690  2.90347  2.73739  3.18146  2.89801  2.37887  2.77519  2.98518  4.58477  3.61503
          0.00878  5.13537  5.85772  0.61958  0.77255  0.48576  0.95510
    175   2.93659  5.33659  2.94929  2.67534  4.63837  2.78295  3.92070  4.09478  2.06721  3.11649  3.32312  2.90271  1.86663  3.03318  2.84361  2.69219  2.83578  3.02583  5.79620  4.41316    203 - -
          2.68618  4.42225  2.77519  2.73123  3.46354  2.40513  3.72494  3.29354  2.67741  2.69355  4.24690  2.90347  2.73739  3.18146  2.89801  2.37887  2.77519  2.98518  4.58477  3.61503
          0.23418  5.13537  1.59506  0.61958  0.77255  0.48576  0.95510
    176   2.85926  5.36896  2.19339  2.28256  4.71125  2.75087  3.81683  4.19705  2.17171  3.67299  4.41132  2.11170  4.02004  2.33845  3.05231  2.82015  2.74299  3.19568  5.80234  4.39004    204 - -
          2.68618  4.42225  2.77519  2.73123  3.46354  2.40513  3.72494  3.29354  2.67741  2.69355  4.24690  2.90347  2.73739  3.18146  2.89801  2.37887  2.77519  2.98518  4.58477  3.61503
          0.20443  4.91218  1.72861  0.61958  0.77255  0.82646  0.57554
    177   2.52165  5.30619  2.47783  1.78694  4.64918  3.56386  3.75668  4.13423  2.27830  3.61023  4.34816  3.03149  3.96156  2.16022  2.66124  2.44725  2.75819  3.69586  5.73926  4.32849    205 - -
          2.68635  4.42243  2.77504  2.73061  3.46305  2.40530  3.72512  3.29372  2.67732  2.69372  4.24707  2.90334  2.73704  3.18164  2.89792  2.37904  2.77537  2.98536  4.58494  3.61521
          0.37717  1.17092  5.49146  0.58796  0.81071  0.37359  1.16558
    178   2.97841  4.36150  4.85960  3.12607  1.74831  4.13615  4.42825  2.52429  4.05568  1.91617  3.46996  4.26667  4.49819  4.19501  4.08790  3.44518  3.21024  2.05887  2.99742  2.30012    209 - -
          2.68618  4.42225  2.77519  2.73123  3.46354  2.40513  3.72494  3.29354  2.67741  2.69355  4.24690  2.90347  2.73739  3.18146  2.89801  2.37887  2.77519  2.98518  4.58477  3.61503
          0.00948  5.05959  5.78193  0.61958  0.77255  0.69735  0.68896
    179   2.36693  5.36641  2.86108  2.61341  4.69341  2.23240  3.87264  4.16627  2.24973  3.66442  4.41296  2.81492  2.86080  2.97543  2.52312  2.62160  2.73805  2.59975  5.81135  4.41213    210 - -
          2.68618  4.42225  2.77519  2.73123  3.46354  2.40513  3.72494  3.29354  2.67741  2.69355  4.24690  2.90347  2.73739  3.18146  2.89801  2.37887  2.77519  2.98518  4.58477  3.61503
          0.00948  5.05959  5.78193  0.61958  0.77255  0.37309  1.16669
    180   2.99911  4.43886  2.47404  4.00763  1.45390  4.12306  4.42487  2.40632  3.86467  2.20510  3.04370  4.15636  3.36381  4.05850  3.99739  3.41746  3.23093  2.68420  2.86604  3.83164    211 - -
          2.68618  4.42225  2.77519  2.73123  3.46354  2.40513  3.72494  3.29354  2.67741  2.69355  4.24690  2.90347  2.73739  3.18146  2.89801  2.37887  2.77519  2.98518  4.58477  3.61503
          0.00878  5.13537  5.85772  0.61958  0.77255  0.48576  0.95510
    181   2.93662  5.41743  3.19496  2.15197  2.64090  3.71413  2.93093  4.22754  1.97412  3.71731  4.46144  1.99842  3.39249  2.66388  3.13175  2.64185  3.16777  3.30643  5.85725  4.45404    212 - -
          2.68618  4.42225  2.77519  2.73123  3.46354  2.40513  3.72494  3.29354  2.67741  2.69355  4.24690  2.90347  2.73739  3.18146  2.89801  2.37887  2.77519  2.98518  4.58477  3.61503
          0.00878  5.13537  5.85772  0.61958  0.77255  0.48576  0.95510
    182   3.20583  5.45870  3.41259  3.03316  5.07637  1.07736  4.28244  4.52155  1.63797  4.03882  4.83412  3.03364  4.38542  3.41992  3.33662  3.22295  2.44004  4.07777  6.17808  4.84753    213 - -
          2.68618  4.42225  2.77519  2.73123  3.46354  2.40513  3.72494  3.29354  2.67741  2.69355  4.24690  2.90347  2.73739  3.18146  2.89801  2.37887  2.77519  2.98518  4.58477  3.61503
          0.00878  5.13537  5.85772  0.61958  0.77255  0.48576  0.95510
    183   5.01584  6.46326  5.61903  5.05547  6.18703  5.04946  5.52066  5.98941  3.77560  5.26905  6.33380  5.28737  5.58598  4.78523  0.10349  5.12013  5.26287  5.66948  6.82048  6.01394    214 - -
          2.68629  4.42272  2.77532  2.73064  3.46327  2.40513  3.72542  3.29286  2.67726  2.69402  4.24737  2.90394  2.73718  3.18194  2.89638  2.37907  2.77567  2.98566  4.58524  3.61471
          0.51219  1.24335  2.18569  1.21538  0.35183  0.48576  0.95510
    184   2.89660  5.35006  3.15098  2.40474  4.68039  2.30201  3.86999  4.15124  2.17654  3.65328  4.40509  2.39152  4.06979  2.97490  3.10304  1.84265  2.38945  3.22847  5.80329  4.40612    221 - -
          2.68618  4.42225  2.77519  2.73123  3.46354  2.40513  3.72494  3.29354  2.67741  2.69355  4.24690  2.90347  2.73739  3.18146  2.89801  2.37887  2.77519  2.98518  4.58477  3.61503
          0.13656  5.01935  2.11165  0.61958  0.77255  0.33442  1.25792
    185   2.89622  5.38651  2.31604  2.59367  3.68138  3.66939  3.85661  4.20459  1.79638  3.68785  4.42983  2.78918  3.25045  2.95594  1.80355  2.86180  2.73227  3.77388  5.82205  4.41769    222 - -
          2.68618  4.42225  2.77519  2.73123  3.46354  2.40513  3.72494  3.29354  2.67741  2.69355  4.24690  2.90347  2.73739  3.18146  2.89801  2.37887  2.77519  2.98518  4.58477  3.61503
          0.00982  5.02453  5.74688  0.61958  0.77255  0.77750  0.61536
    186   2.91367  4.96378  3.41786  2.85754  3.18977  3.17014  3.98318  3.56138  2.82809  3.20339  4.04720  2.65354  2.94772  3.17845  1.40605  2.99290  3.14458  3.27673  3.60378  3.40223    223 - -
          2.68618  4.42225  2.77519  2.73123  3.46354  2.40513  3.72494  3.29354  2.67741  2.69355  4.24690  2.90347  2.73739  3.18146  2.89801  2.37887  2.77519  2.98518  4.58477  3.61503
          0.00982  5.02453  5.74688  0.61958  0.77255  0.33885  1.24683
    187   3.06798  5.56596  2.73118  1.85665  4.89160  2.66384  4.00981  4.37502  2.42244  3.86320  4.61920  3.22632  1.43158  3.11981  3.28956  3.02263  3.30617  3.94776  6.00543  3.39090    224 - -
          2.68618  4.42225  2.77519  2.73123  3.46354  2.40513  3.72494  3.29354  2.67741  2.69355  4.24690  2.90347  2.73739  3.18146  2.89801  2.37887  2.77519  2.98518  4.58477  3.61503
          0.00878  5.13537  5.85772  0.61958  0.77255  0.48576  0.95510
    188   2.05287  5.23018  3.31552  2.77008  4.54883  3.01657  3.99166  3.98444  2.46965  3.55449  3.30488  2.89303  1.58194  3.12367  3.24012  2.36926  3.19412  3.62056  5.76360  4.40839    225 - -
          2.68618  4.42225  2.77519  2.73123  3.46354  2.40513  3.72494  3.29354  2.67741  2.69355  4.24690  2.90347  2.73739  3.18146  2.89801  2.37887  2.77519  2.98518  4.58477  3.61503
          0.00878  5.13537  5.85772  0.61958  0.77255  0.48576  0.95510
    189   2.65228  5.04108  3.03447  2.85932  4.25305  3.13107  4.01523  2.38999  1.70743  2.19955  4.12173  3.36417  4.19103  3.19139  3.29611  2.62686  2.42297  3.35766  5.56539  4.25443    226 - -
          2.68618  4.42225  2.77519  2.73123  3.46354  2.40513  3.72494  3.29354  2.67741  2.69355  4.24690  2.90347  2.73739  3.18146  2.89801  2.37887  2.77519  2.98518  4.58477  3.61503
          0.00878  5.13537  5.85772  0.61958  0.77255  0.48576  0.95510
    190   4.01835  6.72181  0.39199  2.87930  6.04781  4.00853  4.75449  5.74921  4.02765  5.17210  6.13772  2.19943  4.73847  3.96080  4.79579  3.83176  4.37188  5.22976  7.24155  5.61005    227 - -
          2.68618  4.42225  2.77519  2.73123  3.46354  2.40513  3.72494  3.29354  2.67741  2.69355  4.24690  2.90347  2.73739  3.18146  2.89801  2.37887  2.77519  2.98518  4.58477  3.61503
          0.00878  5.13537  5.85772  0.61958  0.77255  0.48576  0.95510
    191   2.60506  4.73873  3.74249  2.37964  3.33523  3.91121  4.15584  2.79706  3.14064  2.26628  3.28306  3.07419  1.74232  3.45278  3.51791  3.14827  2.43355  3.01707  5.31242  4.06641    228 - -
          2.68618  4.42225  2.77519  2.73123  3.46354  2.40513  3.72494  3.29354  2.67741  2.69355  4.24690  2.90347  2.73739  3.18146  2.89801  2.37887  2.77519  2.98518  4.58477  3.61503
          0.00878  5.13537  5.85772  0.61958  0.77255  0.48576  0.95510
    192   2.37864  4.44914  5.03731  4.43023  1.82403  4.27621  4.62018  2.02003  4.22682  2.00241  3.05780  4.43202  4.62990  4.36166  4.24592  3.59150  2.75050  1.62424  5.10770  3.93385    229 - -
          2.68618  4.42225  2.77519  2.73123  3.46354  2.40513  3.72494  3.29354  2.67741  2.69355  4.24690  2.90347  2.73739  3.18146  2.89801  2.37887  2.77519  2.98518  4.58477  3.61503
          0.00878  5.13537  5.85772  0.61958  0.77255  0.48576  0.95510
    193   4.44793  6.21010  4.31792  4.36354  5.86158  4.62652  5.74579  6.02583  4.89497  5.49008  6.54604  0.12020  5.35452  5.15347  5.18041  4.54001  4.91988  5.48609  6.92429  5.82243    230 - -
          2.68618  4.42225  2.77519  2.73123  3.46354  2.40513  3.72494  3.29354  2.67741  2.69355  4.24690  2.90347  2.73739  3.18146  2.89801  2.37887  2.77519  2.98518  4.58477  3.61503
          0.00878  5.13537  5.85772  0.61958  0.77255  0.48576  0.95510
    194   1.66374  3.78039  3.31099  2.75320  4.45289  3.76100  3.96135  3.87909  2.26009  3.01794  4.26439  3.27885  4.15183  2.40750  2.74080  2.11875  2.88243  3.09900  5.68929  4.34166    231 - -
          2.68618  4.42225  2.77519  2.73123  3.46354  2.40513  3.72494  3.29354  2.67741  2.69355  4.24690  2.90347  2.73739  3.18146  2.89801  2.37887  2.77519  2.98518  4.58477  3.61503
          0.00878  5.13537  5.85772  0.61958  0.77255  0.48576  0.95510
    195   2.20126  3.29890  4.90507  4.29283  2.43560  4.14763  4.47972  2.43317  4.08702  1.50425  2.13960  4.29676  4.51135  4.22571  4.10978  2.99425  2.75614  2.60420  4.98492  3.80838    232 - -
          2.68618  4.42225  2.77519  2.73123  3.46354  2.40513  3.72494  3.29354  2.67741  2.69355  4.24690  2.90347  2.73739  3.18146  2.89801  2.37887  2.77519  2.98518  4.58477  3.61503
          0.00878  5.13537  5.85772  0.61958  0.77255  0.48576  0.95510
    196   4.26077  5.44966  6.26756  5.69942  3.00382  5.71053  6.03656  1.53014  5.57803  0.61573  3.49118  5.88631  5.72128  5.42328  5.50932  5.11628  4.46804  2.41796  5.99857  5.03858    233 - -
          2.68618  4.42225  2.77519  2.73123  3.46354  2.40513  3.72494  3.29354  2.67741  2.69355  4.24690  2.90347  2.73739  3.18146  2.89801  2.37887  2.77519  2.98518  4.58477  3.61503
          0.00878  5.13537  5.85772  0.61958  0.77255  0.48576  0.95510
    197   3.27793  5.70830  2.14071  2.81155  5.21339  3.81399  4.29374  4.71446  3.17683  4.21121  4.99432  1.68121  4.37045  3.43060  3.70978  1.11348  2.80643  4.24478  6.35985  4.91973    234 - -
          2.68618  4.42225  2.77519  2.73123  3.46354  2.40513  3.72494  3.29354  2.67741  2.69355  4.24690  2.90347  2.73739  3.18146  2.89801  2.37887  2.77519  2.98518  4.58477  3.61503
          0.00878  5.13537  5.85772  0.61958  0.77255  0.48576  0.95510
    198   2.31208  4.52446  4.94681  4.36597  1.83037  4.27784  2.60136  2.60484  4.17550  1.99392  3.64340  4.36305  4.63691  4.30351  4.21504  3.58794  3.37574  2.78363  3.50427  1.79674    235 - -
          2.68618  4.42225  2.77519  2.73123  3.46354  2.40513  3.72494  3.29354  2.67741  2.69355  4.24690  2.90347  2.73739  3.18146  2.89801  2.37887  2.77519  2.98518  4.58477  3.61503
          0.00878  5.13537  5.85772  0.61958  0.77255  0.48576  0.95510
    199   1.97118  4.78507  4.40522  3.94605  4.47284  0.85560  4.80962  3.81205  3.89488  2.47467  4.43324  4.09099  4.45026  4.16414  4.18068  2.55817  3.38400  2.89368  5.90718  4.70805    236 - -
          2.68618  4.42225  2.77519  2.73123  3.46354  2.40513  3.72494  3.29354  2.67741  2.69355  4.24690  2.90347  2.73739  3.18146  2.89801  2.37887  2.77519  2.98518  4.58477  3.61503
          0.00878  5.13537  5.85772  0.61958  0.77255  0.48576  0.95510
    200   3.48217  5.37479  3.76343  3.52070  3.66481  4.14400  4.42005  4.19820  3.63059  3.77152  4.74011  1.37391  4.69793  3.95679  3.97823  3.57488  2.87923  3.90664  5.23996  0.97980    237 - -
          2.68618  4.42225  2.77519  2.73123  3.46354  2.40513  3.72494  3.29354  2.67741  2.69355  4.24690  2.90347  2.73739  3.18146  2.89801  2.37887  2.77519  2.98518  4.58477  3.61503
          0.00878  5.13537  5.85772  0.61958  0.77255  0.48576  0.95510
    201   2.06090  4.93095  3.82529  3.31171  4.49065  1.95010  4.40260  3.89484  3.30100  3.55387  4.39180  3.69549  4.32275  3.62178  3.70714  1.43058  2.24876  3.53373  5.83717  2.56295    238 - -
          2.68618  4.42225  2.77519  2.73123  3.46354  2.40513  3.72494  3.29354  2.67741  2.69355  4.24690  2.90347  2.73739  3.18146  2.89801  2.37887  2.77519  2.98518  4.58477  3.61503
          0.00878  5.13537  5.85772  0.61958  0.77255  0.48576  0.95510
    202   2.58904  3.29561  4.96003  4.35015  3.49063  4.20858  4.54432  2.22852  4.14667  1.15565  2.64569  4.35772  4.56703  4.28408  3.41509  3.52034  3.26608  1.98266  5.04252  3.86841    239 - -
          2.68618  4.42225  2.77519  2.73123  3.46354  2.40513  3.72494  3.29354  2.67741  2.69355  4.24690  2.90347  2.73739  3.18146  2.89801  2.37887  2.77519  2.98518  4.58477  3.61503
          0.00878  5.13537  5.85772  0.61958  0.77255  0.48576  0.95510
    203   2.33109  5.09119  5.60036  5.02750  3.02673  4.98242  5.34727  2.83219  4.87035  0.53891  3.50121  5.13686  5.23360  4.90997  4.89739  4.33483  3.99523  2.59729  5.63749  4.54461    240 - -
          2.68618  4.42225  2.77519  2.73123  3.46354  2.40513  3.72494  3.29354  2.67741  2.69355  4.24690  2.90347  2.73739  3.18146  2.89801  2.37887  2.77519  2.98518  4.58477  3.61503
          0.00878  5.13537  5.85772  0.61958  0.77255  0.48576  0.95510
    204   2.68664  4.84673  3.80567  3.22540  3.98941  3.96818  4.17226  3.37659  2.67718  2.40628  3.94967  3.64921  4.34858  3.44999  2.61412  2.82628  3.27144  3.13885  5.38717  1.17805    241 - -
          2.68618  4.42225  2.77519  2.73123  3.46354  2.40513  3.72494  3.29354  2.67741  2.69355  4.24690  2.90347  2.73739  3.18146  2.89801  2.37887  2.77519  2.98518  4.58477  3.61503
          0.00878  5.13537  5.85772  0.61958  0.77255  0.48576  0.95510
    205   2.24752  5.41477  3.19547  2.64003  4.74721  2.38646  3.32910  4.22421  2.05605  3.71470  4.45902  2.83325  3.48187  2.71647  3.13213  2.07246  2.48479  3.79866  5.85528  3.54717    242 - -
          2.68618  4.42225  2.77519  2.73123  3.46354  2.40513  3.72494  3.29354  2.67741  2.69355  4.24690  2.90347  2.73739  3.18146  2.89801  2.37887  2.77519  2.98518  4.58477  3.61503
          0.00878  5.13537  5.85772  0.61958  0.77255  0.48576  0.95510
    206   2.46911  5.36946  2.61234  2.40345  4.68371  3.72161  3.91218  2.91026  2.16844  2.61692  4.41835  2.37521  4.11432  3.01940  2.81614  2.39539  2.63922  3.12038  5.82104  4.42948    243 - -
          2.68618  4.42225  2.77519  2.73123  3.46354  2.40513  3.72494  3.29354  2.67741  2.69355  4.24690  2.90347  2.73739  3.18146  2.89801  2.37887  2.77519  2.98518  4.58477  3.61503
          0.00878  5.13537  5.85772  0.61958  0.77255  0.48576  0.95510
    207   2.58931  3.27734  5.02509  4.44426  3.69729  3.11179  4.73531  1.69503  4.26823  2.70896  3.68546  4.47338  4.69002  4.43135  4.32886  3.62999  2.79867  1.06013  5.26651  4.08371    244 - -
          2.68618  4.42225  2.77519  2.73123  3.46354  2.40513  3.72494  3.29354  2.67741  2.69355  4.24690  2.90347  2.73739  3.18146  2.89801  2.37887  2.77519  2.98518  4.58477  3.61503
          0.00878  5.13537  5.85772  0.61958  0.77255  0.48576  0.95510
    208   2.07759  4.51419  4.20854  2.43285  2.73975  4.02985  4.31548  2.40565  3.54236  1.85692  3.62565  3.92103  4.40266  2.84462  3.10072  3.30141  3.19943  2.45677  3.10160  3.91412    245 - -
          2.68618  4.42225  2.77519  2.73123  3.46354  2.40513  3.72494  3.29354  2.67741  2.69355  4.24690  2.90347  2.73739  3.18146  2.89801  2.37887  2.77519  2.98518  4.58477  3.61503
          0.00878  5.13537  5.85772  0.61958  0.77255  0.48576  0.95510
    209   2.39654  5.41092  3.21452  2.65905  4.74756  2.37988  3.91416  4.22030  2.07596  3.71458  4.46296  3.20227  4.11920  2.67355  2.56193  2.08450  2.01872  3.79902  5.85728  4.46029    246 - -
          2.68618  4.42225  2.77519  2.73123  3.46354  2.40513  3.72494  3.29354  2.67741  2.69355  4.24690  2.90347  2.73739  3.18146  2.89801  2.37887  2.77519  2.98518  4.58477  3.61503
          0.00878  5.13537  5.85772  0.61958  0.77255  0.48576  0.95510
    210   1.21901  5.09422  3.37816  2.27393  3.49203  3.78856  3.99692  3.72691  2.57495  3.00492  4.17005  3.33419  4.17831  2.80838  3.26684  2.70167  3.17792  3.01470  5.60753  4.28474    247 - -
          2.68618  4.42225  2.77519  2.73123  3.46354  2.40513  3.72494  3.29354  2.67741  2.69355  4.24690  2.90347  2.73739  3.18146  2.89801  2.37887  2.77519  2.98518  4.58477  3.61503
          0.00878  5.13537  5.85772  0.61958  0.77255  0.48576  0.95510
    211   2.78898  2.43583  5.24540  4.66128  3.77783  4.52318  4.91691  1.41771  4.47926  1.74568  3.73577  4.68108  4.86451  4.63451  4.51831  3.85298  2.77678  1.59527  5.39832  4.21396    248 - -
          2.68618  4.42225  2.77519  2.73123  3.46354  2.40513  3.72494  3.29354  2.67741  2.69355  4.24690  2.90347  2.73739  3.18146  2.89801  2.37887  2.77519  2.98518  4.58477  3.61503
          0.00878  5.13537  5.85772  0.61958  0.77255  0.48576  0.95510
    212   2.96696  4.53119  4.16118  2.36890  3.13084  4.01984  3.25173  2.19882  3.50309  2.23469  3.64216  3.26503  4.39342  2.81777  3.76785  3.28818  3.19887  2.30281  2.82036  2.49000    249 - -
          2.68618  4.42225  2.77519  2.73123  3.46354  2.40513  3.72494  3.29354  2.67741  2.69355  4.24690  2.90347  2.73739  3.18146  2.89801  2.37887  2.77519  2.98518  4.58477  3.61503
          0.00878  5.13537  5.85772  0.61958  0.77255  0.48576  0.95510
    213   2.35003  4.83299  3.61792  3.05509  3.99725  3.87205  4.10394  2.26060  2.55188  2.26857  3.92696  3.09912  4.25577  2.68996  2.92212  2.43959  2.80945  2.18447  5.39188  4.12658    250 - -
          2.68618  4.42225  2.77519  2.73123  3.46354  2.40513  3.72494  3.29354  2.67741  2.69355  4.24690  2.90347  2.73739  3.18146  2.89801  2.37887  2.77519  2.98518  4.58477  3.61503
          0.00878  5.13537  5.85772  0.61958  0.77255  0.48576  0.95510
    214   1.84354  4.41039  4.66723  4.07031  3.51014  4.12460  2.88953  2.23577  3.91386  2.28071  2.89180  4.18813  4.49067  4.09806  4.02250  3.42312  2.09086  1.76028  5.03327  3.84947    251 - -
          2.68618  4.42225  2.77519  2.73123  3.46354  2.40513  3.72494  3.29354  2.67741  2.69355  4.24690  2.90347  2.73739  3.18146  2.89801  2.37887  2.77519  2.98518  4.58477  3.61503
          0.00878  5.13537  5.85772  0.61958  0.77255  0.48576  0.95510
    215   3.31512  5.55319  3.24496  3.01983  5.08523  0.73925  2.92708  4.59244  3.18151  4.13252  4.95492  3.52814  4.45403  2.61308  3.59774  2.70255  3.63189  4.16280  6.27316  4.90262    252 - -
          2.68618  4.42225  2.77519  2.73123  3.46354  2.40513  3.72494  3.29354  2.67741  2.69355  4.24690  2.90347  2.73739  3.18146  2.89801  2.37887  2.77519  2.98518  4.58477  3.61503
          0.00878  5.13537  5.85772  0.61958  0.77255  0.48576  0.95510
    216   4.45201  5.62297  5.98252  5.59551  2.60089  5.49814  4.80281  3.39164  5.40403  0.43398  3.86174  5.35751  5.65097  5.21983  5.30194  4.88143  4.65292  3.61319  4.88096  2.16644    253 - -
          2.68618  4.42225  2.77519  2.73123  3.46354  2.40513  3.72494  3.29354  2.67741  2.69355  4.24690  2.90347  2.73739  3.18146  2.89801  2.37887  2.77519  2.98518  4.58477  3.61503
          0.00878  5.13537  5.85772  0.61958  0.77255  0.48576  0.95510
    217   2.64591  5.53781  1.38149  2.66544  4.88002  3.74601  3.29516  4.36543  2.76353  3.84983  4.60026  2.15590  2.67836  3.09950  3.26627  2.59082  2.92173  3.93139  5.98816  4.57056    254 - -
          2.68618  4.42225  2.77519  2.73123  3.46354  2.40513  3.72494  3.29354  2.67741  2.69355  4.24690  2.90347  2.73739  3.18146  2.89801  2.37887  2.77519  2.98518  4.58477  3.61503
          0.00878  5.13537  5.85772  0.61958  0.77255  0.48576  0.95510
    218   2.22452  5.05532  3.83457  3.47469  4.85645  3.78191  2.44847  4.29413  3.49133  3.93462  4.76484  3.82059  0.80073  3.84540  3.86038  3.18718  2.84396  3.84777  6.16527  4.89442    255 - -
          2.68618  4.42225  2.77519  2.73123  3.46354  2.40513  3.72494  3.29354  2.67741  2.69355  4.24690  2.90347  2.73739  3.18146  2.89801  2.37887  2.77519  2.98518  4.58477  3.61503
          0.00878  5.13537  5.85772  0.61958  0.77255  0.48576  0.95510
    219   2.60695  5.10373  3.38697  2.83241  4.34005  2.62437  2.83077  3.75178  2.81567  3.36861  4.19091  3.34308  4.18513  3.16899  2.71529  2.44405  2.63319  3.43926  5.62459  1.62480    256 - -
          2.68618  4.42225  2.77519  2.73123  3.46354  2.40513  3.72494  3.29354  2.67741  2.69355  4.24690  2.90347  2.73739  3.18146  2.89801  2.37887  2.77519  2.98518  4.58477  3.61503
          0.00878  5.13537  5.85772  0.61958  0.77255  0.48576  0.95510
    220   2.21787  4.70702  5.37032  4.78559  2.59951  4.65869  5.04137  1.38154  4.60655  1.53229  3.67379  4.81624  4.97266  4.73379  4.63525  3.99208  3.62291  1.71473  5.47415  4.31370    257 - -
          2.68618  4.42225  2.77519  2.73123  3.46354  2.40513  3.72494  3.29354  2.67741  2.69355  4.24690  2.90347  2.73739  3.18146  2.89801  2.37887  2.77519  2.98518  4.58477  3.61503
          0.00878  5.13537  5.85772  0.61958  0.77255  0.48576  0.95510
    221   2.31966  4.90697  4.82119  4.75050  5.69628  0.53320  5.64933  5.20361  4.89422  4.88194  5.62600  4.43786  4.54106  5.01735  5.02253  1.72301  3.55685  4.29916  7.02162  5.95245    258 - -
          2.68618  4.42225  2.77519  2.73123  3.46354  2.40513  3.72494  3.29354  2.67741  2.69355  4.24690  2.90347  2.73739  3.18146  2.89801  2.37887  2.77519  2.98518  4.58477  3.61503
          0.00878  5.13537  5.85772  0.61958  0.77255  0.48576  0.95510
    222   3.91427  5.21234  5.37262  4.95572  0.90179  4.87937  4.31555  3.67910  4.77502  3.26738  4.34619  3.29577  5.21162  4.77759  4.77715  4.21753  4.14150  1.97219  4.50353  1.55505    259 - -
          2.68618  4.42225  2.77519  2.73123  3.46354  2.40513  3.72494  3.29354  2.67741  2.69355  4.24690  2.90347  2.73739  3.18146  2.89801  2.37887  2.77519  2.98518  4.58477  3.61503
          0.00878  5.13537  5.85772  0.61958  0.77255  0.48576  0.95510
    223   3.05836  4.43202  4.98849  4.37686  2.62845  4.23037  4.55788  2.04817  4.17130  1.07580  2.94558  3.40158  4.58391  4.29911  4.18867  3.54226  3.28955  2.33952  5.04195  3.09647    260 - -
          2.68618  4.42225  2.77519  2.73123  3.46354  2.40513  3.72494  3.29354  2.67741  2.69355  4.24690  2.90347  2.73739  3.18146  2.89801  2.37887  2.77519  2.98518  4.58477  3.61503
          0.00878  5.13537  5.85772  0.61958  0.77255  0.48576  0.95510
    224   5.22427  6.51964  5.24003  5.21213  5.04311  5.10048  0.08299  6.19554  5.11366  5.43483  6.67017  5.52784  5.73897  5.63719  5.22351  5.34632  5.61650  5.88739  6.38085  4.99257    261 - -
          2.68618  4.42225  2.77519  2.73123  3.46354  2.40513  3.72494  3.29354  2.67741  2.69355  4.24690  2.90347  2.73739  3.18146  2.89801  2.37887  2.77519  2.98518  4.58477  3.61503
          0.00878  5.13537  5.85772  0.61958  0.77255  0.48576  0.95510
    225   2.44048  5.39846  3.20303  2.16828  4.72464  2.63581  3.90785  4.19673  2.26918  3.69618  4.44561  3.19349  4.11119  2.28691  3.13953  2.37269  2.05740  2.81684  5.84418  4.44570    262 - -
          2.68618  4.42225  2.77519  2.73123  3.46354  2.40513  3.72494  3.29354  2.67741  2.69355  4.24690  2.90347  2.73739  3.18146  2.89801  2.37887  2.77519  2.98518  4.58477  3.61503
          0.23345  5.13537  1.59793  0.61958  0.77255  0.48576  0.95510
    226   2.86485  5.19682  1.78790  2.20711  3.47249  3.65292  3.86242  3.23424  2.63861  3.47329  4.25920  3.15321  2.20445  2.98845  3.11898  2.86359  2.57913  3.54900  5.67436  4.30587    263 - -
          2.68618  4.42225  2.77519  2.73123  3.46354  2.40513  3.72494  3.29354  2.67741  2.69355  4.24690  2.90347  2.73739  3.18146  2.89801  2.37887  2.77519  2.98518  4.58477  3.61503
          0.01098  4.91291  5.63525  0.61958  0.77255  0.54423  0.86819
    227   2.89968  5.40388  2.80063  2.38026  4.74795  3.67128  3.32013  4.23148  1.83205  3.70750  4.44541  2.64158  4.06533  2.95499  1.87515  2.20965  3.13048  3.12582  5.83590  4.42796    264 - -
          2.68618  4.42225  2.77519  2.73123  3.46354  2.40513  3.72494  3.29354  2.67741  2.69355  4.24690  2.90347  2.73739  3.18146  2.89801  2.37887  2.77519  2.98518  4.58477  3.61503
          0.00970  5.03607  5.75841  0.61958  0.77255  0.34927  1.22147
    228   2.93664  5.35295  2.87540  2.30981  3.31875  2.70493  3.91718  4.12104  2.66864  3.64224  4.40385  3.20897  2.98018  3.02717  2.76756  1.82629  2.26077  3.72339  5.80888  3.10785    265 - -
          2.68618  4.42225  2.77519  2.73123  3.46354  2.40513  3.72494  3.29354  2.67741  2.69355  4.24690  2.90347  2.73739  3.18146  2.89801  2.37887  2.77519  2.98518  4.58477  3.61503
          0.00878  5.13537  5.85772  0.61958  0.77255  0.48576  0.95510
    229   3.00681  5.43225  3.27160  2.72106  4.76657  1.75085  3.95159  4.22603  2.37824  3.72654  4.48870  2.59782  4.16918  3.05978  1.75739  2.34595  3.23534  3.82044  5.87063  3.53028    266 - -
          2.68618  4.42225  2.77519  2.73123  3.46354  2.40513  3.72494  3.29354  2.67741  2.69355  4.24690  2.90347  2.73739  3.18146  2.89801  2.37887  2.77519  2.98518  4.58477  3.61503
          0.00878  5.13537  5.85772  0.61958  0.77255  0.48576  0.95510
    230   2.70407  5.53839  3.42784  2.84166  4.91063  3.87862  2.79042  4.35183  2.01420  3.82180  4.59356  3.35858  2.74523  3.10457  1.21626  2.76272  3.34672  3.94849  5.93078  4.59193    267 - -
          2.68618  4.42225  2.77519  2.73123  3.46354  2.40513  3.72494  3.29354  2.67741  2.69355  4.24690  2.90347  2.73739  3.18146  2.89801  2.37887  2.77519  2.98518  4.58477  3.61503
          0.00878  5.13537  5.85772  0.61958  0.77255  0.48576  0.95510
    231   2.38289  4.91973  3.52422  2.62407  2.38479  2.63411  4.06673  3.48824  2.65349  2.24297  4.00992  3.44835  2.12660  3.28220  3.37471  2.68075  3.18342  3.22085  5.46641  4.18284    268 - -
          2.68618  4.42225  2.77519  2.73123  3.46354  2.40513  3.72494  3.29354  2.67741  2.69355  4.24690  2.90347  2.73739  3.18146  2.89801  2.37887  2.77519  2.98518  4.58477  3.61503
          0.00878  5.13537  5.85772  0.61958  0.77255  0.48576  0.95510
    232   2.55343  5.05860  3.83137  3.37020  5.06089  2.31093  4.55651  4.52541  3.39916  4.10698  4.87536  2.98667  2.53765  3.71930  3.82950  0.95142  2.45135  3.96851  6.28578  4.98648    269 - -
          2.68618  4.42225  2.77519  2.73123  3.46354  2.40513  3.72494  3.29354  2.67741  2.69355  4.24690  2.90347  2.73739  3.18146  2.89801  2.37887  2.77519  2.98518  4.58477  3.61503
          0.00878  5.13537  5.85772  0.61958  0.77255  0.48576  0.95510
    233   4.67981  5.80473  6.44392  5.96693  2.00002  5.97916  5.74301  3.07209  5.82648  0.37131  3.50397  6.06237  5.89828  5.51025  5.67170  5.45691  4.86549  3.44931  5.63874  4.30912    270 - -
          2.68618  4.42225  2.77519  2.73123  3.46354  2.40513  3.72494  3.29354  2.67741  2.69355  4.24690  2.90347  2.73739  3.18146  2.89801  2.37887  2.77519  2.98518  4.58477  3.61503
          0.00878  5.13537  5.85772  0.61958  0.77255  0.48576  0.95510
    234   1.71773  4.56282  4.33998  3.78045  3.74873  4.03202  4.45356  2.54890  3.69074  2.81744  3.74099  2.97191  4.46119  3.93993  3.92874  2.92043  2.83221  1.21276  5.25019  4.04985    271 - -
          2.68618  4.42225  2.77519  2.73123  3.46354  2.40513  3.72494  3.29354  2.67741  2.69355  4.24690  2.90347  2.73739  3.18146  2.89801  2.37887  2.77519  2.98518  4.58477  3.61503
          0.00878  5.13537  5.85772  0.61958  0.77255  0.48576  0.95510
    235   3.18497  4.55756  5.02134  4.43526  1.93679  4.33123  4.50656  2.51869  4.24051  1.17567  3.59418  4.43300  4.68105  4.35965  4.27017  2.59333  3.41541  2.78257  4.92089  2.24854    272 - -
          2.68618  4.42225  2.77519  2.73123  3.46354  2.40513  3.72494  3.29354  2.67741  2.69355  4.24690  2.90347  2.73739  3.18146  2.89801  2.37887  2.77519  2.98518  4.58477  3.61503
          0.00878  5.13537  5.85772  0.61958  0.77255  0.48576  0.95510
    236   4.87109  6.71865  0.10562  3.94074  6.39416  4.68861  5.66146  6.37681  5.01698  5.74665  6.86818  4.51676  5.39786  4.98761  5.56189  4.78852  5.25708  5.91817  7.20471  6.24635    273 - -
          2.68618  4.42225  2.77519  2.73123  3.46354  2.40513  3.72494  3.29354  2.67741  2.69355  4.24690  2.90347  2.73739  3.18146  2.89801  2.37887  2.77519  2.98518  4.58477  3.61503
          0.00878  5.13537  5.85772  0.61958  0.77255  0.48576  0.95510
    237   2.43189  4.84487  5.50043  4.91436  3.05730  4.81237  5.18098  1.78532  4.74135  0.88731  3.59730  4.96741  5.09117  4.83025  4.76008  4.15025  3.76616  2.02442  5.55323  4.42853    274 - -
          2.68618  4.42225  2.77519  2.73123  3.46354  2.40513  3.72494  3.29354  2.67741  2.69355  4.24690  2.90347  2.73739  3.18146  2.89801  2.37887  2.77519  2.98518  4.58477  3.61503
          0.00878  5.13537  5.85772  0.61958  0.77255  0.48576  0.95510
    238   1.50193  4.56363  4.53349  3.98028  3.75475  4.05713  4.55780  2.36078  3.86198  2.79003  1.44381  4.15431  4.51210  4.09347  4.05229  2.37728  3.30519  2.79025  5.28094  4.09116    275 - -
          2.68618  4.42225  2.77519  2.73123  3.46354  2.40513  3.72494  3.29354  2.67741  2.69355  4.24690  2.90347  2.73739  3.18146  2.89801  2.37887  2.77519  2.98518  4.58477  3.61503
          0.00878  5.13537  5.85772  0.61958  0.77255  0.48576  0.95510
    239   3.99849  6.80242  1.36104  0.60515  6.05720  3.99197  4.69106  5.69104  3.92784  5.10586  6.04999  3.43595  4.70557  3.88522  4.68718  3.79624  4.32850  5.19167  7.22209  5.58194    276 - -
          2.68618  4.42225  2.77519  2.73123  3.46354  2.40513  3.72494  3.29354  2.67741  2.69355  4.24690  2.90347  2.73739  3.18146  2.89801  2.37887  2.77519  2.98518  4.58477  3.61503
          0.00878  5.13537  5.85772  0.61958  0.77255  0.48576  0.95510
    240   2.97741  4.53950  4.17288  1.94787  3.65357  4.03238  4.31529  1.89912  3.51531  1.85726  2.75979  3.13583  3.47245  3.77648  3.77997  3.30140  3.20945  2.28436  5.14516  3.93902    277 - -
          2.68618  4.42225  2.77519  2.73123  3.46354  2.40513  3.72494  3.29354  2.67741  2.69355  4.24690  2.90347  2.73739  3.18146  2.89801  2.37887  2.77519  2.98518  4.58477  3.61503
          0.00878  5.13537  5.85772  0.61958  0.77255  0.48576  0.95510
    241   4.04813  5.28760  5.62215  5.23782  0.78419  5.01855  4.35171  1.94033  5.02141  2.60754  4.31198  4.89184  5.32308  4.93297  4.94000  4.36607  4.26808  3.59502  3.07232  2.05595    278 - -
          2.68618  4.42225  2.77519  2.73123  3.46354  2.40513  3.72494  3.29354  2.67741  2.69355  4.24690  2.90347  2.73739  3.18146  2.89801  2.37887  2.77519  2.98518  4.58477  3.61503
          0.00878  5.13537  5.85772  0.61958  0.77255  0.48576  0.95510
    242   4.27610  6.20667  5.13598  3.97936  5.95069  4.71036  4.35463  5.12592  0.91904  4.38218  5.30427  4.21733  4.99537  3.47963  0.87292  4.23584  4.31668  4.84380  6.26632  5.27874    279 - -
          2.68618  4.42225  2.77519  2.73123  3.46354  2.40513  3.72494  3.29354  2.67741  2.69355  4.24690  2.90347  2.73739  3.18146  2.89801  2.37887  2.77519  2.98518  4.58477  3.61503
          0.04733  5.13537  3.21039  0.61958  0.77255  0.48576  0.95510
    243   2.21847  5.26999  2.42685  2.68901  3.45084  3.16114  3.92495  4.00345  2.69183  3.55462  4.33408  3.22376  1.84491  2.38895  3.17162  2.63788  3.15800  3.05777  5.74796  4.37782    280 - -
          2.68618  4.42225  2.77519  2.73123  3.46354  2.40513  3.72494  3.29354  2.67741  2.69355  4.24690  2.90347  2.73739  3.18146  2.89801  2.37887  2.77519  2.98518  4.58477  3.61503
          0.04995  5.09717  3.15558  0.61958  0.77255  0.42043  1.06934
    244   2.36033  4.79806  3.01067  3.05498  3.95926  3.85935  4.09359  2.68395  3.02727  2.29032  3.32171  3.51182  2.61548  2.30433  3.42948  2.37461  3.16581  2.31941  5.35981  4.09773    281 - -
          2.68618  4.42225  2.77519  2.73123  3.46354  2.40513  3.72494  3.29354  2.67741  2.69355  4.24690  2.90347  2.73739  3.18146  2.89801  2.37887  2.77519  2.98518  4.58477  3.61503
          0.00913  5.09647  5.81881  0.61958  0.77255  0.41942  1.07128
    245   2.98552  4.36369  4.92219  4.30900  2.95853  4.15285  2.96265  1.73623  4.10016  1.78000  2.83371  4.30627  4.51583  4.23579  4.11782  3.46322  2.74447  1.82783  4.98473  2.84453    282 - -
          2.68618  4.42225  2.77519  2.73123  3.46354  2.40513  3.72494  3.29354  2.67741  2.69355  4.24690  2.90347  2.73739  3.18146  2.89801  2.37887  2.77519  2.98518  4.58477  3.61503
          0.00878  5.13537  5.85772  0.61958  0.77255  0.48576  0.95510
    246   2.28612  3.28993  5.14323  4.57718  3.82114  4.40373  4.89552  1.82640  4.40905  2.77665  3.78524  4.60158  4.80226  4.57854  4.47547  2.91735  3.47729  0.91255  5.42271  4.23684    283 - -
          2.68618  4.42225  2.77519  2.73123  3.46354  2.40513  3.72494  3.29354  2.67741  2.69355  4.24690  2.90347  2.73739  3.18146  2.89801  2.37887  2.77519  2.98518  4.58477  3.61503
          0.00878  5.13537  5.85772  0.61958  0.77255  0.48576  0.95510
    247   3.08687  5.04581  1.06260  2.71552  4.22364  3.94201  4.20423  2.79108  3.09203  2.32182  4.10805  3.53537  4.34835  3.41314  3.52790  3.20278  3.32353  2.68377  5.63602  4.34442    284 - -
          2.68618  4.42225  2.77519  2.73123  3.46354  2.40513  3.72494  3.29354  2.67741  2.69355  4.24690  2.90347  2.73739  3.18146  2.89801  2.37887  2.77519  2.98518  4.58477  3.61503
          0.00878  5.13537  5.85772  0.61958  0.77255  0.48576  0.95510
    248   2.67744  5.33366  2.50243  2.67841  4.63407  3.73031  3.92245  4.08938  2.67643  3.12113  3.43189  3.21778  2.47238  2.73335  1.59506  2.65450  3.16916  3.70012  5.79390  3.57811    285 - -
          2.68618  4.42225  2.77519  2.73123  3.46354  2.40513  3.72494  3.29354  2.67741  2.69355  4.24690  2.90347  2.73739  3.18146  2.89801  2.37887  2.77519  2.98518  4.58477  3.61503
          0.00878  5.13537  5.85772  0.61958  0.77255  0.48576  0.95510
    249   2.65114  4.53787  4.14309  3.56693  3.08386  4.01593  4.29634  2.68330  2.92337  1.73441  3.64826  3.88019  3.00556  2.56276  3.75761  3.28306  2.09888  2.15093  5.13870  3.93110    286 - -
          2.68618  4.42225  2.77519  2.73123  3.46354  2.40513  3.72494  3.29354  2.67741  2.69355  4.24690  2.90347  2.73739  3.18146  2.89801  2.37887  2.77519  2.98518  4.58477  3.61503
          0.00878  5.13537  5.85772  0.61958  0.77255  0.48576  0.95510
    250   1.71220  4.69951  5.32882  4.74874  3.17357  4.64895  5.03943  2.08484  4.57839  1.65834  3.71341  4.79521  4.96883  4.72227  4.62482  3.98189  3.61331  1.22862  5.49422  4.32537    287 - -
          2.68618  4.42225  2.77519  2.73123  3.46354  2.40513  3.72494  3.29354  2.67741  2.69355  4.24690  2.90347  2.73739  3.18146  2.89801  2.37887  2.77519  2.98518  4.58477  3.61503
          0.00878  5.13537  5.85772  0.61958  0.77255  0.48576  0.95510
    251   2.23730  4.43013  4.92437  4.31923  1.63727  4.21931  4.55272  1.89365  4.12744  1.68163  3.51635  3.49195  4.57763  4.27401  4.16936  3.52971  3.28133  2.35673  5.06387  3.88588    288 - -
          2.68618  4.42225  2.77519  2.73123  3.46354  2.40513  3.72494  3.29354  2.67741  2.69355  4.24690  2.90347  2.73739  3.18146  2.89801  2.37887  2.77519  2.98518  4.58477  3.61503
          0.00878  5.13537  5.85772  0.61958  0.77255  0.48576  0.95510
    252   2.93932  5.24513  3.28006  2.44845  4.51481  2.79832  3.94583  2.69925  2.71943  3.07046  4.30667  2.45982  4.13985  3.07450  2.17083  1.96063  2.64641  3.59460  5.72585  3.52494    289 - -
          2.68618  4.42225  2.77519  2.73123  3.46354  2.40513  3.72494  3.29354  2.67741  2.69355  4.24690  2.90347  2.73739  3.18146  2.89801  2.37887  2.77519  2.98518  4.58477  3.61503
          0.00878  5.13537  5.85772  0.61958  0.77255  0.48576  0.95510
    253   2.33541  4.53885  4.32641  3.75514  3.65871  4.06863  4.39567  2.57568  3.07069  0.99874  3.65326  4.01254  4.45694  3.89547  3.85067  2.44442  3.24967  2.77167  5.16640  3.96955    290 - -
          2.68618  4.42225  2.77519  2.73123  3.46354  2.40513  3.72494  3.29354  2.67741  2.69355  4.24690  2.90347  2.73739  3.18146  2.89801  2.37887  2.77519  2.98518  4.58477  3.61503
          0.00878  5.13537  5.85772  0.61958  0.77255  0.48576  0.95510
    254   1.76862  4.40073  4.83662  4.23261  2.67079  4.16910  4.49983  1.53950  4.04889  2.21611  3.51634  4.28506  4.53203  4.20737  3.29611  3.47582  2.72333  2.05917  5.03489  3.85536    291 - -
          2.68618  4.42225  2.77519  2.73123  3.46354  2.40513  3.72494  3.29354  2.67741  2.69355  4.24690  2.90347  2.73739  3.18146  2.89801  2.37887  2.77519  2.98518  4.58477  3.61503
          0.00878  5.13537  5.85772  0.61958  0.77255  0.48576  0.95510
    255   2.35107  5.40444  3.20079  2.64478  4.73265  3.19935  3.90431  3.48786  2.32188  3.70240  3.34061  1.86866  3.39327  2.41059  2.51391  2.38674  3.16658  3.78601  5.84730  4.44711    292 - -
          2.68618  4.42225  2.77519  2.73123  3.46354  2.40513  3.72494  3.29354  2.67741  2.69355  4.24690  2.90347  2.73739  3.18146  2.89801  2.37887  2.77519  2.98518  4.58477  3.61503
          0.00878  5.13537  5.85772  0.61958  0.77255  0.48576  0.95510
    256   2.93676  5.44793  2.48188  2.41693  4.79350  3.70918  3.89642  4.27952  2.02736  3.75315  4.48863  2.51552  4.10310  2.42898  2.01247  2.24928  2.88484  3.83888  5.87999  3.44858    293 - -
          2.68618  4.42225  2.77519  2.73123  3.46354  2.40513  3.72494  3.29354  2.67741  2.69355  4.24690  2.90347  2.73739  3.18146  2.89801  2.37887  2.77519  2.98518  4.58477  3.61503
          0.20872  5.13537  1.70103  0.61958  0.77255  0.48576  0.95510
    257   2.87375  5.35770  2.76340  2.56902  4.69668  2.49993  3.82888  4.17359  1.85405  3.65747  3.29732  2.00873  4.03805  2.92935  2.26542  2.83964  3.10410  3.74557  5.79151  4.39087    294 - -
          2.68618  4.42225  2.77519  2.73123  3.46354  2.40513  3.72494  3.29354  2.67741  2.69355  4.24690  2.90347  2.73739  3.18146  2.89801  2.37887  2.77519  2.98518  4.58477  3.61503
          0.24137  4.93736  1.57372  0.61958  0.77255  0.94317  0.49330
    258   2.77686  4.50850  3.63513  2.65987  3.64675  3.75174  4.00307  2.04616  3.02083  2.41986  3.03533  3.47958  4.13110  2.08856  3.37853  2.57114  3.00857  2.41205  5.09119  3.85492    295 - -
          2.68618  4.42225  2.77519  2.73123  3.46354  2.40513  3.72494  3.29354  2.67741  2.69355  4.24690  2.90347  2.73739  3.18146  2.89801  2.37887  2.77519  2.98518  4.58477  3.61503
          0.01348  4.70947  5.43182  0.61958  0.77255  1.23705  0.34283
    259   3.00983  4.36532  4.95225  4.34307  2.73233  4.20293  4.53000  1.57903  4.14227  1.72382  2.35455  4.35779  4.52853  4.24414  4.15020  3.52097  3.23865  1.91810  3.21025  3.81619    296 - -
          2.68618  4.42225  2.77519  2.73123  3.46354  2.40513  3.72494  3.29354  2.67741  2.69355  4.24690  2.90347  2.73739  3.18146  2.89801  2.37887  2.77519  2.98518  4.58477  3.61503
          0.01348  4.70947  5.43182  0.61958  0.77255  1.23705  0.34283
    260   2.51126  5.20043  2.63470  2.49175  4.51431  3.55300  3.74610  3.16145  2.10155  3.49265  4.25077  2.73878  3.94739  2.59350  2.98153  2.27236  2.05424  3.57445  5.65330  4.26236    297 - -
          2.68618  4.42225  2.77519  2.73123  3.46354  2.40513  3.72494  3.29354  2.67741  2.69355  4.24690  2.90347  2.73739  3.18146  2.89801  2.37887  2.77519  2.98518  4.58477  3.61503
          0.01348  4.70947  5.43182  0.61958  0.77255  1.23705  0.34283
    261   2.48210  5.25420  2.38190  2.01158  3.51450  3.54352  3.16463  4.06705  2.28989  3.55480  4.29794  3.01498  2.77558  2.54098  2.96509  2.73551  2.60879  3.63901  5.69325  4.28840    298 - -
          2.68618  4.42225  2.77519  2.73123  3.46354  2.40513  3.72494  3.29354  2.67741  2.69355  4.24690  2.90347  2.73739  3.18146  2.89801  2.37887  2.77519  2.98518  4.58477  3.61503
          0.01348  4.70947  5.43182  0.61958  0.77255  1.23705  0.34283
    262   2.85042  5.36477  2.16151  1.69400  4.70664  3.56214  3.78593  4.19276  1.84040  3.66519  4.41207  3.02689  3.98445  2.88969  2.57666  2.48356  3.08491  3.75486  5.79231  4.37777    299 - -
          2.68618  4.42225  2.77519  2.73123  3.46354  2.40513  3.72494  3.29354  2.67741  2.69355  4.24690  2.90347  2.73739  3.18146  2.89801  2.37887  2.77519  2.98518  4.58477  3.61503
          0.01348  4.70947  5.43182  0.61958  0.77255  1.23705  0.34283
    263   2.44406  5.15852  1.71301  2.52996  3.39618  2.97707  2.83145  3.90742  2.57238  3.45332  4.23302  3.06827  3.97947  2.91786  3.05734  2.29967  3.03717  3.52911  5.64054  4.26237    300 - -
          2.68618  4.42225  2.77519  2.73123  3.46354  2.40513  3.72494  3.29354  2.67741  2.69355  4.24690  2.90347  2.73739  3.18146  2.89801  2.37887  2.77519  2.98518  4.58477  3.61503
          0.01348  4.70947  5.43182  0.61958  0.77255  0.91888  0.50910
    264   3.35475  3.02913  5.11870  4.58809  0.79985  4.45785  4.58624  2.80973  4.40280  2.27124  2.78841  4.57660  4.81362  4.49340  4.44269  3.80921  3.60892  2.76998  4.89840  3.45774    301 - -
          2.68618  4.42225  2.77519  2.73123  3.46354  2.40513  3.72494  3.29354  2.67741  2.69355  4.24690  2.90347  2.73739  3.18146  2.89801  2.37887  2.77519  2.98518  4.58477  3.61503
          0.01214  4.81319  5.53554  0.61958  0.77255  0.93942  0.49570
    265   2.54095  5.22508  2.53999  1.98863  4.52751  3.61429  3.80650  2.92069  2.56042  3.51198  4.27723  3.10053  4.00672  2.61778  2.51216  2.48941  2.72215  3.12311  5.68416  2.95971    302 - -
          2.68618  4.42225  2.77519  2.73123  3.46354  2.40513  3.72494  3.29354  2.67741  2.69355  4.24690  2.90347  2.73739  3.18146  2.89801  2.37887  2.77519  2.98518  4.58477  3.61503
          0.01153  4.86451  5.58686  0.61958  0.77255  1.05451  0.42827
    266   2.82380  5.21043  2.53092  2.19508  3.55973  3.61757  3.81078  3.18562  1.84059  3.01690  4.26419  3.10675  2.61067  2.92547  3.05060  2.81160  2.53481  3.57469  5.67310  4.29333    303 - -
          2.68618  4.42225  2.77519  2.73123  3.46354  2.40513  3.72494  3.29354  2.67741  2.69355  4.24690  2.90347  2.73739  3.18146  2.89801  2.37887  2.77519  2.98518  4.58477  3.61503
          0.01153  4.86451  5.58686  0.61958  0.77255  1.05451  0.42827
    267   2.82190  5.31524  2.54615  2.16292  4.65310  3.59823  3.78606  2.99109  2.13645  3.61741  4.35782  2.44942  3.30086  2.65704  2.63420  2.52145  2.67044  3.70200  3.80149  4.34571    304 - -
          2.68634  4.42241  2.77446  2.73085  3.46370  2.40529  3.72511  3.29326  2.67757  2.69371  4.24706  2.90363  2.73703  3.18162  2.89817  2.37880  2.77536  2.98534  4.58493  3.61519
          0.30574  1.34833  5.58686  0.59135  0.80650  1.05451  0.42827
    268   2.54002  5.18523  2.79833  2.57934  3.57645  2.80881  3.81623  3.92136  2.14652  2.71716  4.24153  2.43934  3.29243  2.93492  3.05919  2.37363  2.66149  3.06591  5.65375  4.27999    307 - -
          2.68618  4.42225  2.77519  2.73123  3.46354  2.40513  3.72494  3.29354  2.67741  2.69355  4.24690  2.90347  2.73739  3.18146  2.89801  2.37887  2.77519  2.98518  4.58477  3.61503
          0.01153  4.86451  5.58686  0.61958  0.77255  1.05451  0.42827
    269   2.83404  5.31660  2.71728  1.92746  4.64890  2.42173  3.79811  4.12674  2.15536  3.61638  3.32533  2.11766  4.00113  2.89947  3.03240  2.80077  3.06586  3.12646  5.75657  4.35190    308 - -
          2.68618  4.42225  2.77519  2.73123  3.46354  2.40513  3.72494  3.29354  2.67741  2.69355  4.24690  2.90347  2.73739  3.18146  2.89801  2.37887  2.77519  2.98518  4.58477  3.61503
          0.01153  4.86451  5.58686  0.61958  0.77255  1.05451  0.42827
    270   1.95480  4.90888  2.89799  2.75441  4.11863  1.85493  3.90563  3.10290  2.43376  3.15591  3.99271  3.25665  4.07851  3.08640  3.19031  2.90152  3.06268  2.74953  5.43797  3.39828    309 - -
          2.68618  4.42225  2.77519  2.73123  3.46354  2.40513  3.72494  3.29354  2.67741  2.69355  4.24690  2.90347  2.73739  3.18146  2.89801  2.37887  2.77519  2.98518  4.58477  3.61503
          0.01153  4.86451  5.58686  0.61958  0.77255  1.05451  0.42827
    271   2.86413  2.76307  4.66887  4.06672  3.36626  2.45902  4.35237  2.36232  3.88789  2.07600  2.86413  4.12926  4.38523  4.05105  3.95530  2.92806  3.09784  1.47951  4.89734  3.71686    310 - -
          2.68618  4.42225  2.77519  2.73123  3.46354  2.40513  3.72494  3.29354  2.67741  2.69355  4.24690  2.90347  2.73739  3.18146  2.89801  2.37887  2.77519  2.98518  4.58477  3.61503
          0.01153  4.86451  5.58686  0.61958  0.77255  0.87347  0.54042
    272   2.86311  4.29079  4.52999  3.93291  2.81459  3.99626  4.31271  2.45777  3.77821  1.95387  2.97345  4.05519  4.36314  3.08833  2.79655  2.85519  2.69881  2.29064  2.89866  2.43043    311 - -
          2.68618  4.42225  2.77519  2.73123  3.46354  2.40513  3.72494  3.29354  2.67741  2.69355  4.24690  2.90347  2.73739  3.18146  2.89801  2.37887  2.77519  2.98518  4.58477  3.61503
          0.01098  4.91291  5.63525  0.61958  0.77255  0.58001  0.82074
    273   2.25564  4.54362  4.11298  2.99416  3.63906  4.00219  4.30209  2.96404  3.46920  1.03203  3.01575  3.87194  3.26269  3.74418  3.73802  3.28028  3.20275  2.77932  5.15114  3.94851    312 - -
          2.68618  4.42225  2.77519  2.73123  3.46354  2.40513  3.72494  3.29354  2.67741  2.69355  4.24690  2.90347  2.73739  3.18146  2.89801  2.37887  2.77519  2.98518  4.58477  3.61503
          0.00982  5.02453  5.74688  0.61958  0.77255  0.33885  1.24683
    274   2.96485  5.47245  2.58173  2.63818  4.81499  2.00615  3.92201  4.30045  2.01495  3.77747  4.51723  2.43296  4.12349  2.72145  3.16004  2.19778  2.34464  3.86246  5.90782  4.49543    313 - -
          2.68618  4.42225  2.77519  2.73123  3.46354  2.40513  3.72494  3.29354  2.67741  2.69355  4.24690  2.90347  2.73739  3.18146  2.89801  2.37887  2.77519  2.98518  4.58477  3.61503
          0.00878  5.13537  5.85772  0.61958  0.77255  0.48576  0.95510
    275   2.67727  5.43085  2.15222  1.81432  4.76961  3.71093  3.89886  4.25108  2.13384  2.87750  4.47325  3.18082  3.41313  2.99732  2.51358  2.90055  2.83132  3.81812  5.86721  2.99451    314 - -
          2.68618  4.42225  2.77519  2.73123  3.46354  2.40513  3.72494  3.29354  2.67741  2.69355  4.24690  2.90347  2.73739  3.18146  2.89801  2.37887  2.77519  2.98518  4.58477  3.61503
          0.00878  5.13537  5.85772  0.61958  0.77255  0.48576  0.95510
    276   2.93470  5.44134  2.88220  1.48563  4.78471  3.70863  3.30402  4.26947  2.25070  3.74586  3.57319  2.55916  3.30009  2.99305  2.86921  2.32077  3.16587  3.83107  5.87498  3.39466    315 - -
          2.68618  4.42225  2.77519  2.73123  3.46354  2.40513  3.72494  3.29354  2.67741  2.69355  4.24690  2.90347  2.73739  3.18146  2.89801  2.37887  2.77519  2.98518  4.58477  3.61503
          0.00878  5.13537  5.85772  0.61958  0.77255  0.48576  0.95510
    277   2.04779  5.36472  2.28480  2.14179  4.67862  1.87374  3.93805  3.39018  2.69591  3.66193  4.42590  3.22021  4.13277  3.05008  3.18284  2.45005  3.18830  3.24758  5.83052  4.44293    316 - -
          2.68618  4.42225  2.77519  2.73123  3.46354  2.40513  3.72494  3.29354  2.67741  2.69355  4.24690  2.90347  2.73739  3.18146  2.89801  2.37887  2.77519  2.98518  4.58477  3.61503
          0.00878  5.13537  5.85772  0.61958  0.77255  0.48576  0.95510
    278   3.06296  5.37788  3.41007  2.82753  4.68471  3.84592  3.98930  4.11190  1.88855  2.50830  3.57807  3.34404  4.22875  2.64188  1.39447  2.75882  2.81253  3.74956  5.81446  4.48022    317 - -
          2.68618  4.42225  2.77519  2.73123  3.46354  2.40513  3.72494  3.29354  2.67741  2.69355  4.24690  2.90347  2.73739  3.18146  2.89801  2.37887  2.77519  2.98518  4.58477  3.61503
          0.17320  5.13537  1.87635  0.61958  0.77255  0.48576  0.95510
    279   2.40849  5.51385  3.45365  2.84653  4.90736  3.86730  2.64688  4.33179  1.24441  3.78725  4.57075  3.34822  4.24363  3.05637  1.86608  2.75541  3.34243  3.93715  5.87751  4.56859    318 - -
          2.68618  4.42225  2.77519  2.73123  3.46354  2.40513  3.72494  3.29354  2.67741  2.69355  4.24690  2.90347  2.73739  3.18146  2.89801  2.37887  2.77519  2.98518  4.58477  3.61503
          0.01034  4.97251  5.69486  0.61958  0.77255  0.29985  1.35066
    280   2.95245  4.88588  3.56193  1.96900  4.06088  3.85471  4.08070  3.01813  1.92091  2.05416  3.29415  3.47477  4.23958  3.30844  3.39499  2.69533  2.81138  2.37303  5.43719  4.16098    319 - -
          2.68618  4.42225  2.77519  2.73123  3.46354  2.40513  3.72494  3.29354  2.67741  2.69355  4.24690  2.90347  2.73739  3.18146  2.89801  2.37887  2.77519  2.98518  4.58477  3.61503
          0.00878  5.13537  5.85772  0.61958  0.77255  0.48576  0.95510
    281   2.67714  4.49530  5.09162  4.48426  1.65646  4.32740  4.66243  1.71244  4.27983  1.74200  3.52018  4.48466  4.67314  4.40350  4.29285  3.64394  3.36717  1.95520  5.13017  3.33707    320 - -
          2.68618  4.42225  2.77519  2.73123  3.46354  2.40513  3.72494  3.29354  2.67741  2.69355  4.24690  2.90347  2.73739  3.18146  2.89801  2.37887  2.77519  2.98518  4.58477  3.61503
          0.00878  5.13537  5.85772  0.61958  0.77255  0.48576  0.95510
    282   1.98212  4.41944  4.60082  4.00643  3.51880  4.10979  4.42404  2.34318  3.85866  1.64844  3.53417  4.15044  4.47677  4.05462  2.32455  3.40487  2.75984  1.97487  5.03800  3.18977    321 - -
          2.68618  4.42225  2.77519  2.73123  3.46354  2.40513  3.72494  3.29354  2.67741  2.69355  4.24690  2.90347  2.73739  3.18146  2.89801  2.37887  2.77519  2.98518  4.58477  3.61503
          0.00878  5.13537  5.85772  0.61958  0.77255  0.48576  0.95510
    283   2.61529  5.44466  3.19474  2.00719  4.78833  3.18856  3.90145  4.27063  1.99006  3.12107  4.48645  3.18556  4.11006  1.82181  2.52277  2.36460  3.17443  3.83471  5.87667  4.47035    322 - -
          2.68618  4.42225  2.77519  2.73123  3.46354  2.40513  3.72494  3.29354  2.67741  2.69355  4.24690  2.90347  2.73739  3.18146  2.89801  2.37887  2.77519  2.98518  4.58477  3.61503
          0.00878  5.13537  5.85772  0.61958  0.77255  0.48576  0.95510
    284   1.69059  5.33592  3.23255  1.87748  4.63715  3.72939  2.97954  4.09314  2.67576  2.77494  4.38854  2.91882  4.12186  3.03448  2.71251  2.59962  2.82680  3.70282  5.79573  3.58847    323 - -
          2.68618  4.42225  2.77519  2.73123  3.46354  2.40513  3.72494  3.29354  2.67741  2.69355  4.24690  2.90347  2.73739  3.18146  2.89801  2.37887  2.77519  2.98518  4.58477  3.61503
          0.00878  5.13537  5.85772  0.61958  0.77255  0.48576  0.95510
    285   3.13227  2.30691  5.04973  4.46032  1.77418  4.28248  4.45268  2.92083  4.24654  2.12317  3.60335  4.40899  4.63976  4.35472  4.24767  3.59728  3.36342  2.05337  2.59481  2.16519    324 - -
          2.68618  4.42225  2.77519  2.73123  3.46354  2.40513  3.72494  3.29354  2.67741  2.69355  4.24690  2.90347  2.73739  3.18146  2.89801  2.37887  2.77519  2.98518  4.58477  3.61503
          0.00878  5.13537  5.85772  0.61958  0.77255  0.48576  0.95510
    286   2.66499  5.32621  3.23693  1.81106  4.62405  3.11977  3.92347  2.52188  2.67956  3.04611  4.37967  2.44290  4.12300  2.50907  2.46299  2.92430  2.82378  3.16795  5.78823  4.40790    325 - -
          2.68618  4.42225  2.77519  2.73123  3.46354  2.40513  3.72494  3.29354  2.67741  2.69355  4.24690  2.90347  2.73739  3.18146  2.89801  2.37887  2.77519  2.98518  4.58477  3.61503
          0.04768  5.13537  3.20211  0.61958  0.77255  0.48576  0.95510
    287   2.92255  5.43606  2.54861  1.83295  4.78175  2.89166  3.88180  4.26860  2.20609  3.74155  4.47682  2.53979  4.08757  2.42037  2.78525  2.33408  2.51771  3.82708  5.86807  4.45600    326 - -
          2.68618  4.42225  2.77519  2.73123  3.46354  2.40513  3.72494  3.29354  2.67741  2.69355  4.24690  2.90347  2.73739  3.18146  2.89801  2.37887  2.77519  2.98518  4.58477  3.61503
          0.04997  5.09682  3.15523  0.61958  0.77255  0.60096  0.79470
    288   2.46090  5.38085  3.16842  2.42749  4.71324  2.99911  3.87082  3.31252  1.86531  3.67980  4.42574  2.70334  4.07709  2.97205  1.80922  2.60999  2.79731  3.76485  5.82067  4.42026    327 - -
          2.68618  4.42225  2.77519  2.73123  3.46354  2.40513  3.72494  3.29354  2.67741  2.69355  4.24690  2.90347  2.73739  3.18146  2.89801  2.37887  2.77519  2.98518  4.58477  3.61503
          0.00951  5.05636  5.77870  0.61958  0.77255  0.70514  0.68130
    289   3.21257  4.57942  5.08020  4.47405  1.96362  4.39559  4.71769  2.40000  2.80591  1.13729  2.59013  4.52565  4.71851  4.40005  4.31886  3.71027  3.44053  2.32263  5.17051  4.02759    328 - -
          2.68618  4.42225  2.77519  2.73123  3.46354  2.40513  3.72494  3.29354  2.67741  2.69355  4.24690  2.90347  2.73739  3.18146  2.89801  2.37887  2.77519  2.98518  4.58477  3.61503
          0.00951  5.05636  5.77870  0.61958  0.77255  0.70514  0.68130
    290   2.58127  5.38851  2.15198  2.60309  4.72400  3.67830  3.86632  3.27411  2.41775  3.01014  4.43183  2.58978  4.07175  1.96125  2.32154  2.60615  3.13270  3.77402  5.82673  4.42206    329 - -
          2.68618  4.42225  2.77519  2.73123  3.46354  2.40513  3.72494  3.29354  2.67741  2.69355  4.24690  2.90347  2.73739  3.18146  2.89801  2.37887  2.77519  2.98518  4.58477  3.61503
          0.25530  5.05636  1.51891  0.61958  0.77255  0.70514  0.68130
    291   2.80404  5.29966  2.66570  2.14030  4.63856  3.08418  3.76720  4.12005  2.14303  3.60216  3.44935  3.04901  3.97288  2.60873  2.61902  2.25647  2.14353  3.68701  5.73588  4.32886    330 - -
          2.68618  4.42225  2.77519  2.73123  3.46354  2.40513  3.72494  3.29354  2.67741  2.69355  4.24690  2.90347  2.73739  3.18146  2.89801  2.37887  2.77519  2.98518  4.58477  3.61503
          0.01214  4.81319  5.53554  0.61958  0.77255  1.12194  0.39400
    292   2.81189  5.18337  3.11687  2.15337  4.47752  3.60604  3.79800  3.30239  1.83439  3.46564  4.23924  3.09814  3.99847  2.62480  3.02681  2.52223  1.95308  3.06155  5.64760  4.27315    331 - -
          2.68618  4.42225  2.77519  2.73123  3.46354  2.40513  3.72494  3.29354  2.67741  2.69355  4.24690  2.90347  2.73739  3.18146  2.89801  2.37887  2.77519  2.98518  4.58477  3.61503
          0.01214  4.81319  5.53554  0.61958  0.77255  1.12194  0.39400
    293   2.21236  4.23482  4.72500  4.11848  2.57721  4.01658  4.34974  1.79920  3.92550  2.40515  3.34921  4.14877  4.37899  4.07493  3.96786  3.32567  2.59530  1.61880  3.33635  3.68908    332 - -
          2.68618  4.42225  2.77519  2.73123  3.46354  2.40513  3.72494  3.29354  2.67741  2.69355  4.24690  2.90347  2.73739  3.18146  2.89801  2.37887  2.77519  2.98518  4.58477  3.61503
          0.01214  4.81319  5.53554  0.61958  0.77255  1.12194  0.39400
    294   2.52859  5.04727  3.18206  2.62452  3.51313  3.62817  3.82904  3.72101  1.89033  2.87819  4.11461  2.81841  4.01857  2.58757  3.08504  2.53987  2.05111  3.38581  5.54137  3.50398    333 - -
          2.68618  4.42225  2.77519  2.73123  3.46354  2.40513  3.72494  3.29354  2.67741  2.69355  4.24690  2.90347  2.73739  3.18146  2.89801  2.37887  2.77519  2.98518  4.58477  3.61503
          0.01214  4.81319  5.53554  0.61958  0.77255  1.12194  0.39400
    295   2.89951  4.70275  3.01794  3.06608  3.56918  3.82441  1.65043  2.79095  3.03439  2.90431  3.80297  3.49619  4.20879  3.34967  3.41425  3.06852  3.13154  2.61239  5.04981  2.04985    334 - -
          2.68618  4.42225  2.77519  2.73123  3.46354  2.40513  3.72494  3.29354  2.67741  2.69355  4.24690  2.90347  2.73739  3.18146  2.89801  2.37887  2.77519  2.98518  4.58477  3.61503
          0.01214  4.81319  5.53554  0.61958  0.77255  1.12194  0.39400
    296   2.87100  5.26686  3.16087  2.36551  4.58931  3.09343  3.81204  3.15496  1.99898  3.55036  4.32067  3.13041  2.07757  2.92390  1.99411  2.85216  3.09685  3.64670  5.70335  4.33783    335 - -
          2.68618  4.42225  2.77519  2.73123  3.46354  2.40513  3.72494  3.29354  2.67741  2.69355  4.24690  2.90347  2.73739  3.18146  2.89801  2.37887  2.77519  2.98518  4.58477  3.61503
          0.06115  4.81319  2.97206  0.61958  0.77255  0.40572  1.09811
    297   2.88438  5.37529  2.83630  2.31616  4.71224  2.31737  3.25448  4.19239  2.07274  3.67700  4.41815  3.13150  3.35215  2.94782  2.21550  2.53507  3.11552  2.80715  5.81275  3.48766    336 - -
          2.68618  4.42225  2.77519  2.73123  3.46354  2.40513  3.72494  3.29354  2.67741  2.69355  4.24690  2.90347  2.73739  3.18146  2.89801  2.37887  2.77519  2.98518  4.58477  3.61503
          0.26656  5.01860  1.48115  0.61958  0.77255  0.79018  0.60470
    298   2.79910  4.54595  3.63769  3.06940  3.68751  2.66025  4.01296  3.04868  3.01009  1.71041  3.06692  3.48505  4.14607  2.84940  2.48638  3.00870  2.66124  2.46062  5.12386  3.88576    337 - -
          2.68618  4.42225  2.77519  2.73123  3.46354  2.40513  3.72494  3.29354  2.67741  2.69355  4.24690  2.90347  2.73739  3.18146  2.89801  2.37887  2.77519  2.98518  4.58477  3.61503
          0.01275  4.76478  5.48713  0.61958  0.77255  1.01357  0.45086
    299   3.05209  5.59947  2.15064  2.52043  4.92686  2.24589  3.95449  4.42611  2.25460  3.89757  4.66482  1.46739  4.11749  2.64736  3.29569  2.98365  3.30008  3.98462  6.03163  4.58687    338 - -
          2.68620  4.42227  2.77521  2.73125  3.46356  2.40515  3.72496  3.29356  2.67743  2.69357  4.24692  2.90349  2.73709  3.18148  2.89803  2.37889  2.77521  2.98520  4.58479  3.61505
          0.26891  2.66518  1.79455  0.31055  1.32067  1.12194  0.39400
    300   2.84016  5.26066  3.11808  2.27827  4.60275  3.60045  2.96601  4.05649  2.01606  3.54366  4.31000  2.69554  3.98805  2.85475  1.80568  2.81300  3.06181  3.65315  5.67142  2.75109    340 - -
          2.68618  4.42225  2.77519  2.73123  3.46354  2.40513  3.72494  3.29354  2.67741  2.69355  4.24690  2.90347  2.73739  3.18146  2.89801  2.37887  2.77519  2.98518  4.58477  3.61503
          0.01451  4.63615  5.35849  0.61958  0.77255  1.13717  0.38673
    301   2.78477  5.20919  3.06901  2.50871  4.52858  3.56612  3.74539  3.98869  1.93696  3.49818  4.25890  2.51207  3.95719  2.31352  2.31688  2.43527  3.01358  3.05504  5.65230  2.99219    341 - -
          2.68618  4.42225  2.77519  2.73123  3.46354  2.40513  3.72494  3.29354  2.67741  2.69355  4.24690  2.90347  2.73739  3.18146  2.89801  2.37887  2.77519  2.98518  4.58477  3.61503
          0.01372  4.69194  5.41428  0.61958  0.77255  0.26795  1.44793
    302   2.95571  4.35231  4.78422  3.32569  2.81270  4.10975  4.43601  1.92585  3.99172  1.79899  2.95414  4.22660  4.47479  4.14824  3.31650  2.85791  2.66272  1.94387  4.97198  2.72762    342 - -
          2.68618  4.42225  2.77519  2.73123  3.46354  2.40513  3.72494  3.29354  2.67741  2.69355  4.24690  2.90347  2.73739  3.18146  2.89801  2.37887  2.77519  2.98518  4.58477  3.61503
          0.00913  5.09682  5.81917  0.61958  0.77255  0.41993  1.07030
    303   2.61119  5.42408  2.76101  2.35040  3.66666  3.03908  3.90049  4.23964  2.21940  3.72555  4.46738  3.18304  4.10558  2.99991  2.56014  1.62864  2.37051  3.80989  5.86239  4.45700    343 - -
          2.68618  4.42225  2.77519  2.73123  3.46354  2.40513  3.72494  3.29354  2.67741  2.69355  4.24690  2.90347  2.73739  3.18146  2.89801  2.37887  2.77519  2.98518  4.58477  3.61503
          0.00878  5.13537  5.85772  0.61958  0.77255  0.48576  0.95510
    304   2.24346  4.42145  3.49271  3.95246  2.94002  3.35430  4.40239  2.56918  3.25238  1.73314  3.09821  4.11545  4.46012  4.01648  3.95885  3.38410  2.74385  2.67314  3.61701  1.99531    344 - -
          2.68618  4.42225  2.77519  2.73123  3.46354  2.40513  3.72494  3.29354  2.67741  2.69355  4.24690  2.90347  2.73739  3.18146  2.89801  2.37887  2.77519  2.98518  4.58477  3.61503
          0.00878  5.13537  5.85772  0.61958  0.77255  0.48576  0.95510
    305   2.93762  5.34093  3.23073  2.12081  4.64403  2.83631  3.92038  3.43157  2.67305  2.14591  4.39297  2.62243  4.12102  2.19134  2.43672  2.59898  3.16875  3.70884  5.79939  3.44369    345 - -
          2.68618  4.42225  2.77519  2.73123  3.46354  2.40513  3.72494  3.29354  2.67741  2.69355  4.24690  2.90347  2.73739  3.18146  2.89801  2.37887  2.77519  2.98518  4.58477  3.61503
          0.00878  5.13537  5.85772  0.61958  0.77255  0.48576  0.95510
    306   2.61034  5.43896  2.10573  2.43368  4.78153  3.06728  3.89613  4.26576  2.63185  3.19140  4.48030  2.60566  3.39205  2.49513  2.36163  2.41711  2.90130  3.82826  5.87314  3.07789    346 - -
          2.68618  4.42225  2.77519  2.73123  3.46354  2.40513  3.72494  3.29354  2.67741  2.69355  4.24690  2.90347  2.73739  3.18146  2.89801  2.37887  2.77519  2.98518  4.58477  3.61503
          0.00878  5.13537  5.85772  0.61958  0.77255  0.48576  0.95510
    307   2.19002  3.46196  4.60221  3.26835  3.51313  4.10523  4.41961  1.91718  2.64822  1.97480  2.94974  4.14845  4.47240  4.05381  3.98730  3.40035  2.54611  1.97638  5.03083  3.84520    347 - -
          2.68618  4.42225  2.77519  2.73123  3.46354  2.40513  3.72494  3.29354  2.67741  2.69355  4.24690  2.90347  2.73739  3.18146  2.89801  2.37887  2.77519  2.98518  4.58477  3.61503
          0.00878  5.13537  5.85772  0.61958  0.77255  0.48576  0.95510
    308   3.42611  4.75997  5.37436  4.77154  3.00554  4.65135  4.98723  1.06651  4.58153  1.56080  2.25659  4.80689  3.44066  4.66171  4.58673  3.97769  3.65338  2.43626  5.37633  4.25352    348 - -
          2.68618  4.42225  2.77519  2.73123  3.46354  2.40513  3.72494  3.29354  2.67741  2.69355  4.24690  2.90347  2.73739  3.18146  2.89801  2.37887  2.77519  2.98518  4.58477  3.61503
          0.00878  5.13537  5.85772  0.61958  0.77255  0.48576  0.95510
    309   2.65406  5.27944  2.83613  2.00238  4.56068  3.07606  3.93561  2.44531  2.51268  2.71564  3.51591  3.23852  4.13200  2.74788  2.30589  2.93591  3.16899  3.63530  5.75232  3.04861    349 - -
          2.68618  4.42225  2.77519  2.73123  3.46354  2.40513  3.72494  3.29354  2.67741  2.69355  4.24690  2.90347  2.73739  3.18146  2.89801  2.37887  2.77519  2.98518  4.58477  3.61503
          0.00878  5.13537  5.85772  0.61958  0.77255  0.48576  0.95510
    310   2.67180  4.75773  2.99152  2.44488  3.25865  3.90228  4.14398  2.90399  3.11512  1.71580  3.31992  3.58724  2.81202  3.43018  2.72303  3.13693  2.81632  2.46691  5.32830  4.07835    350 - -
          2.68618  4.42225  2.77519  2.73123  3.46354  2.40513  3.72494  3.29354  2.67741  2.69355  4.24690  2.90347  2.73739  3.18146  2.89801  2.37887  2.77519  2.98518  4.58477  3.61503
          0.00878  5.13537  5.85772  0.61958  0.77255  0.48576  0.95510
    311   2.94013  5.44329  2.51834  1.81485  4.78498  3.03140  3.20267  4.26871  2.63719  3.12192  4.48511  3.18025  4.10666  1.67445  2.69835  2.90343  3.17142  3.83220  5.87749  3.60497    351 - -
          2.68618  4.42225  2.77519  2.73123  3.46354  2.40513  3.72494  3.29354  2.67741  2.69355  4.24690  2.90347  2.73739  3.18146  2.89801  2.37887  2.77519  2.98518  4.58477  3.61503
          0.00878  5.13537  5.85772  0.61958  0.77255  0.48576  0.95510
    312   1.42301  2.94089  5.22300  4.64083  3.77917  4.52281  4.92033  1.75556  4.46486  1.81071  3.73144  4.67468  4.86619  4.62284  4.51405  3.85260  3.51298  1.76952  5.40842  4.22632    352 - -
          2.68618  4.42225  2.77519  2.73123  3.46354  2.40513  3.72494  3.29354  2.67741  2.69355  4.24690  2.90347  2.73739  3.18146  2.89801  2.37887  2.77519  2.98518  4.58477  3.61503
          0.00878  5.13537  5.85772  0.61958  0.77255  0.48576  0.95510
    313   2.96318  5.42745  3.23125  2.18170  4.76201  3.18422  2.96857  4.23249  2.34102  2.84358  4.47283  3.21279  4.13015  2.36963  1.76805  2.93296  3.19210  3.81294  5.86140  2.65755    353 - -
          2.68618  4.42225  2.77519  2.73123  3.46354  2.40513  3.72494  3.29354  2.67741  2.69355  4.24690  2.90347  2.73739  3.18146  2.89801  2.37887  2.77519  2.98518  4.58477  3.61503
          0.00878  5.13537  5.85772  0.61958  0.77255  0.48576  0.95510
    314   2.93472  5.43530  2.50171  2.18874  4.77630  3.70983  3.89718  4.25925  1.94605  2.36873  4.47708  2.86488  4.10323  2.61121  2.55455  2.38785  2.74523  3.82376  3.95178  4.46206    354 - -
          2.68618  4.42225  2.77519  2.73123  3.46354  2.40513  3.72494  3.29354  2.67741  2.69355  4.24690  2.90347  2.73739  3.18146  2.89801  2.37887  2.77519  2.98518  4.58477  3.61503
          0.00878  5.13537  5.85772  0.61958  0.77255  0.48576  0.95510
    315   2.71297  4.48192  4.99969  4.39699  3.55448  4.29465  4.63600  2.15363  4.20654  0.98130  3.54284  4.43035  4.64629  4.35071  4.24703  3.60820  2.72782  2.04188  5.13689  3.22357    355 - -
          2.68618  4.42225  2.77519  2.73123  3.46354  2.40513  3.72494  3.29354  2.67741  2.69355  4.24690  2.90347  2.73739  3.18146  2.89801  2.37887  2.77519  2.98518  4.58477  3.61503
          0.00878  5.13537  5.85772  0.61958  0.77255  0.48576  0.95510
    316   1.60359  4.53031  4.27768  2.53995  3.65261  3.30516  4.37243  2.39763  3.61216  2.01261  3.64692  3.98218  4.44747  3.86316  3.85411  3.35119  3.23403  1.76903  5.15615  3.95394    356 - -
          2.68618  4.42225  2.77519  2.73123  3.46354  2.40513  3.72494  3.29354  2.67741  2.69355  4.24690  2.90347  2.73739  3.18146  2.89801  2.37887  2.77519  2.98518  4.58477  3.61503
          0.00878  5.13537  5.85772  0.61958  0.77255  0.48576  0.95510
    317   2.00411  5.42512  3.19577  2.43230  4.76152  3.06783  3.90208  4.24022  1.81649  3.04481  4.46866  2.40012  4.10823  3.00169  2.31919  2.65305  2.83826  3.81123  5.86276  4.45876    357 - -
          2.68618  4.42225  2.77519  2.73123  3.46354  2.40513  3.72494  3.29354  2.67741  2.69355  4.24690  2.90347  2.73739  3.18146  2.89801  2.37887  2.77519  2.98518  4.58477  3.61503
          0.00878  5.13537  5.85772  0.61958  0.77255  0.48576  0.95510
    318   2.08303  3.67900  3.53384  2.62958  2.86484  3.84349  2.36086  3.47194  2.58113  2.68095  3.99713  3.45304  4.22900  2.77508  3.37780  2.30032  3.18054  2.78430  5.45476  3.44152    358 - -
          2.68618  4.42225  2.77519  2.73123  3.46354  2.40513  3.72494  3.29354  2.67741  2.69355  4.24690  2.90347  2.73739  3.18146  2.89801  2.37887  2.77519  2.98518  4.58477  3.61503
          0.00878  5.13537  5.85772  0.61958  0.77255  0.48576  0.95510
    319   2.98058  3.20174  4.84867  4.23984  2.97883  2.69134  4.46728  2.09735  3.13150  1.18845  3.48532  4.26984  4.50368  4.19415  4.08671  3.44666  3.21273  2.61556  3.50291  3.81035    359 - -
          2.68618  4.42225  2.77519  2.73123  3.46354  2.40513  3.72494  3.29354  2.67741  2.69355  4.24690  2.90347  2.73739  3.18146  2.89801  2.37887  2.77519  2.98518  4.58477  3.61503
          0.00878  5.13537  5.85772  0.61958  0.77255  0.48576  0.95510
    320   2.56521  5.15317  3.33596  2.26582  4.39431  3.77081  3.31174  2.70670  2.77047  2.31421  4.22296  3.29889  4.16070  2.70551  2.06253  2.34539  2.83351  3.09434  5.65353  4.31603    360 - -
          2.68618  4.42225  2.77519  2.73123  3.46354  2.40513  3.72494  3.29354  2.67741  2.69355  4.24690  2.90347  2.73739  3.18146  2.89801  2.37887  2.77519  2.98518  4.58477  3.61503
          0.00878  5.13537  5.85772  0.61958  0.77255  0.48576  0.95510
    321   2.60847  3.52248  3.39166  2.83708  4.32759  1.40308  3.32195  3.09216  2.82731  3.35643  4.18008  2.96659  4.18398  2.46959  3.28194  2.59579  3.18329  3.42509  5.61765  4.29637    361 - -
          2.68618  4.42225  2.77519  2.73123  3.46354  2.40513  3.72494  3.29354  2.67741  2.69355  4.24690  2.90347  2.73739  3.18146  2.89801  2.37887  2.77519  2.98518  4.58477  3.61503
          0.00878  5.13537  5.85772  0.61958  0.77255  0.48576  0.95510
    322   2.96914  5.48124  2.28967  1.58123  4.82295  2.76908  3.92441  4.30960  2.44415  3.78514  4.52447  3.18717  4.12552  2.27760  3.16563  2.19806  3.20210  3.08987  5.91459  4.50053    362 - -
          2.68618  4.42225  2.77519  2.73123  3.46354  2.40513  3.72494  3.29354  2.67741  2.69355  4.24690  2.90347  2.73739  3.18146  2.89801  2.37887  2.77519  2.98518  4.58477  3.61503
          0.04733  5.13537  3.21039  0.61958  0.77255  0.48576  0.95510
    323   2.60283  5.42290  2.82444  1.95464  4.76595  3.17979  3.19487  4.25048  2.12389  2.85377  4.46410  3.15978  2.78808  2.73376  2.49171  2.54434  3.14824  3.24996  5.85677  4.44707    363 - -
          2.68618  4.42225  2.77519  2.73123  3.46354  2.40513  3.72494  3.29354  2.67741  2.69355  4.24690  2.90347  2.73739  3.18146  2.89801  2.37887  2.77519  2.98518  4.58477  3.61503
          0.06205  5.09717  2.91784  0.61958  0.77255  0.60000  0.79587
    324   2.61559  5.38927  2.37257  2.21209  4.72758  3.15782  3.85872  4.20880  2.24427  2.88852  4.43172  2.75360  2.82782  2.95726  2.24248  2.86015  3.12592  3.29105  5.82598  3.31323    364 - -
          2.68618  4.42225  2.77519  2.73123  3.46354  2.40513  3.72494  3.29354  2.67741  2.69355  4.24690  2.90347  2.73739  3.18146  2.89801  2.37887  2.77519  2.98518  4.58477  3.61503
          0.06970  5.04474  2.79885  0.61958  0.77255  0.73243  0.65535
    325   2.52815  4.65382  3.10733  2.74168  2.26276  3.84629  4.09270  2.72591  2.74916  2.57499  3.75445  3.55187  4.22721  3.39804  3.46032  2.66940  3.11785  2.93153  5.22859  1.89718    365 - -
          2.68618  4.42225  2.77519  2.73123  3.46354  2.40513  3.72494  3.29354  2.67741  2.69355  4.24690  2.90347  2.73739  3.18146  2.89801  2.37887  2.77519  2.98518  4.58477  3.61503
          0.01021  4.98525  5.70760  0.61958  0.77255  0.85736  0.55213
    326   2.50344  5.28844  3.15858  2.07941  3.46620  3.20598  3.85144  4.05706  2.09445  3.57776  4.33911  3.14363  3.23731  2.96124  2.46090  2.58572  2.75905  3.65906  5.74392  2.47613    366 - -
          2.68618  4.42225  2.77519  2.73123  3.46354  2.40513  3.72494  3.29354  2.67741  2.69355  4.24690  2.90347  2.73739  3.18146  2.89801  2.37887  2.77519  2.98518  4.58477  3.61503
          0.01021  4.98525  5.70760  0.61958  0.77255  0.85736  0.55213
    327   2.33789  5.20635  3.20910  2.42385  4.50886  2.38674  3.89486  3.95067  2.66269  2.94819  4.29002  3.19356  1.92723  3.01981  2.78341  2.25429  3.11945  3.58047  5.70423  4.33916    367 - -
          2.68618  4.42225  2.77519  2.73123  3.46354  2.40513  3.72494  3.29354  2.67741  2.69355  4.24690  2.90347  2.73739  3.18146  2.89801  2.37887  2.77519  2.98518  4.58477  3.61503
          0.00688  4.98193        *  0.61958  0.77255  0.00000        *
//
