# Supplementary material for: MacSyFinder: A Program to Mine Genomes for Molecular Systems with an Application to CRISPR-Cas Systems
Source: PLoS One. 2014 Oct 17;9(10):e110726. doi: 10.1371/journal.pone.0110726 (PMC4201578; doi:10.1371/journal.pone.0110726)
Supplement: Data S2 — The Cas-Finder: models and profiles (compressed tarball archive). (ZIP) [file pone.0110726.s011.zip › Cas-Finder_macsyfinder/CASprofiles/cas1_TypeIA.hmm]

HMMER3/b [3.0 | March 2010]
NAME  TIGR03983
ACC   TIGR03983
DESC  cas1_MYXAN: CRISPR-associated endonuclease Cas1, subtype MYXAN
LENG  347
ALPH  amino
RF    no
CS    no
MAP   yes
DATE  Sun Apr 11 22:29:52 2010
NSEQ  6
EFFN  0.635742
CKSUM 1790372262
GA    358.05 358.05;
TC    358.05 358.05;
NC    255.95 255.95;
STATS LOCAL MSV      -11.2005  0.70018
STATS LOCAL VITERBI  -12.0564  0.70018
STATS LOCAL FORWARD   -5.8013  0.70018
HMM          A        C        D        E        F        G        H        I        K        L        M        N        P        Q        R        S        T        V        W        Y   
            m->m     m->i     m->d     i->m     i->i     d->m     d->d
  COMPO   2.53780  4.48244  3.01184  2.68814  3.26612  2.86364  3.69568  2.81396  2.70363  2.33493  3.69083  3.17014  3.42120  3.08092  2.69874  2.67871  2.94925  2.58865  4.58272  3.52524
          2.68618  4.42225  2.77519  2.73123  3.46354  2.40513  3.72494  3.29354  2.67741  2.69355  4.24690  2.90347  2.73739  3.18146  2.89801  2.37887  2.77519  2.98518  4.58477  3.61503
          0.02848  3.96862  4.69097  0.61958  0.77255  0.00000        *
      1   2.88270  4.62343  3.50037  3.35371  4.33967  3.30553  4.42282  3.91034  3.41934  3.52656  4.58090  3.65046  0.66680  3.80520  3.65351  3.05333  3.33196  3.54467  5.49934  4.46183      1 - -
          2.68618  4.42225  2.77519  2.73123  3.46354  2.40513  3.72494  3.29354  2.67741  2.69355  4.24690  2.90347  2.73739  3.18146  2.89801  2.37887  2.77519  2.98518  4.58477  3.61503
          0.11366  3.96862  2.42435  0.61958  0.77255  0.48576  0.95510
      2   3.00395  4.36727  4.58112  4.08620  3.47419  4.27042  4.82883  1.41749  3.96422  1.99729  3.30068  4.32848  4.61435  4.24688  4.18201  3.65211  3.27625  1.24491  5.41011  4.19732      2 - -
          2.68618  4.42225  2.77519  2.73123  3.46354  2.40513  3.72494  3.29354  2.67741  2.69355  4.24690  2.90347  2.73739  3.18146  2.89801  2.37887  2.77519  2.98518  4.58477  3.61503
          0.03097  3.88594  4.60828  0.61958  0.77255  0.44059  1.03186
      3   3.11569  4.94696  3.61633  3.10814  4.32596  3.58449  3.89678  3.87482  2.28014  3.37331  4.37151  3.46027  4.08286  3.11278  0.84111  3.19554  3.37540  3.59474  5.37033  4.23298      3 - -
          2.68618  4.42225  2.77519  2.73123  3.46354  2.40513  3.72494  3.29354  2.67741  2.69355  4.24690  2.90347  2.73739  3.18146  2.89801  2.37887  2.77519  2.98518  4.58477  3.61503
          0.02848  3.96862  4.69097  0.61958  0.77255  0.48576  0.95510
      4   3.26403  4.69817  4.34360  3.98453  3.17409  4.10375  4.61013  2.38410  3.75132  0.76532  3.16818  4.25065  4.52299  4.09663  3.91140  3.68675  3.55415  2.44627  5.08761  3.83292      4 - -
          2.68618  4.42225  2.77519  2.73123  3.46354  2.40513  3.72494  3.29354  2.67741  2.69355  4.24690  2.90347  2.73739  3.18146  2.89801  2.37887  2.77519  2.98518  4.58477  3.61503
          0.02848  3.96862  4.69097  0.61958  0.77255  0.48576  0.95510
      5   3.48093  4.77727  4.48992  4.14198  1.06353  4.28037  3.51010  3.13793  3.99743  2.48393  3.75271  4.00543  4.60297  4.02994  4.07299  3.64817  3.71018  3.07718  3.67630  1.65465      5 - -
          2.68618  4.42225  2.77519  2.73123  3.46354  2.40513  3.72494  3.29354  2.67741  2.69355  4.24690  2.90347  2.73739  3.18146  2.89801  2.37887  2.77519  2.98518  4.58477  3.61503
          0.02848  3.96862  4.69097  0.61958  0.77255  0.48576  0.95510
      6   2.88270  4.62343  3.50037  3.35371  4.33967  3.30553  4.42282  3.91034  3.41934  3.52656  4.58090  3.65046  0.66680  3.80520  3.65351  3.05333  3.33196  3.54467  5.49934  4.46183      6 - -
          2.68618  4.42225  2.77519  2.73123  3.46354  2.40513  3.72494  3.29354  2.67741  2.69355  4.24690  2.90347  2.73739  3.18146  2.89801  2.37887  2.77519  2.98518  4.58477  3.61503
          0.02848  3.96862  4.69097  0.61958  0.77255  0.48576  0.95510
      7   2.63508  4.93295  2.81155  1.97217  4.21736  3.37297  3.59441  3.64554  2.17405  3.20574  4.00880  2.87873  3.11313  2.51853  2.76756  2.63342  2.86798  2.95202  5.40418  4.05319      7 - -
          2.68618  4.42225  2.77519  2.73123  3.46354  2.40513  3.72494  3.29354  2.67741  2.69355  4.24690  2.90347  2.73739  3.18146  2.89801  2.37887  2.77519  2.98518  4.58477  3.61503
          0.02848  3.96862  4.69097  0.61958  0.77255  0.48576  0.95510
      8   2.87606  5.30385  1.33885  2.18235  4.61248  3.25298  3.74142  4.10434  2.19237  3.64330  4.49640  2.75186  3.83951  2.90713  3.16387  2.80015  3.15686  3.70985  5.78888  4.35332      8 - -
          2.68618  4.42225  2.77519  2.73123  3.46354  2.40513  3.72494  3.29354  2.67741  2.69355  4.24690  2.90347  2.73739  3.18146  2.89801  2.37887  2.77519  2.98518  4.58477  3.61503
          0.02848  3.96862  4.69097  0.61958  0.77255  0.48576  0.95510
      9   2.66639  4.97666  1.84827  2.30595  4.32439  3.30358  3.65463  3.75829  2.45509  3.32772  4.14243  2.84222  3.79498  2.80003  2.48804  2.65596  2.51273  3.38499  5.52293  4.14680      9 - -
          2.68618  4.42225  2.77519  2.73123  3.46354  2.40513  3.72494  3.29354  2.67741  2.69355  4.24690  2.90347  2.73739  3.18146  2.89801  2.37887  2.77519  2.98518  4.58477  3.61503
          0.02848  3.96862  4.69097  0.61958  0.77255  0.48576  0.95510
     10   2.71272  5.03174  2.27973  1.59647  4.31323  3.30396  3.67385  3.68730  2.53594  3.31594  4.15310  2.81287  3.80895  2.82764  3.03150  2.69214  2.97108  2.77532  5.55028  4.15753     10 - -
          2.68618  4.42225  2.77519  2.73123  3.46354  2.40513  3.72494  3.29354  2.67741  2.69355  4.24690  2.90347  2.73739  3.18146  2.89801  2.37887  2.77519  2.98518  4.58477  3.61503
          0.02848  3.96862  4.69097  0.61958  0.77255  0.48576  0.95510
     11   3.04668  5.11132  3.46779  2.82020  4.54936  3.65168  3.62002  3.90559  1.65764  3.36735  4.25258  3.21125  4.03283  2.76342  1.27734  3.05530  3.21999  3.59850  5.41860  4.25457     11 - -
          2.68618  4.42225  2.77519  2.73123  3.46354  2.40513  3.72494  3.29354  2.67741  2.69355  4.24690  2.90347  2.73739  3.18146  2.89801  2.37887  2.77519  2.98518  4.58477  3.61503
          0.02848  3.96862  4.69097  0.61958  0.77255  0.48576  0.95510
     12   2.69157  4.98922  2.86363  2.07895  4.30435  3.40543  3.59225  3.72634  2.23996  3.26192  4.06935  2.90939  3.82288  2.23786  2.33417  2.68355  2.53206  3.36941  5.43126  4.10115     12 - -
          2.68618  4.42225  2.77519  2.73123  3.46354  2.40513  3.72494  3.29354  2.67741  2.69355  4.24690  2.90347  2.73739  3.18146  2.89801  2.37887  2.77519  2.98518  4.58477  3.61503
          0.02848  3.96862  4.69097  0.61958  0.77255  0.48576  0.95510
     13   2.55784  4.20742  3.73877  3.20981  3.49542  3.53655  4.05677  2.18923  3.12870  2.45261  3.43738  3.51311  4.00901  3.43210  3.42781  2.45570  2.43377  1.72806  5.02387  3.80331     13 - -
          2.68618  4.42225  2.77519  2.73123  3.46354  2.40513  3.72494  3.29354  2.67741  2.69355  4.24690  2.90347  2.73739  3.18146  2.89801  2.37887  2.77519  2.98518  4.58477  3.61503
          0.02848  3.96862  4.69097  0.61958  0.77255  0.48576  0.95510
     14   3.23337  4.58286  4.71093  4.18767  3.14534  4.46013  4.79989  1.68991  4.00753  1.03741  2.98019  4.45844  4.69827  4.22133  4.17008  3.83162  3.47283  2.05017  5.19248  4.03629     14 - -
          2.68618  4.42225  2.77519  2.73123  3.46354  2.40513  3.72494  3.29354  2.67741  2.69355  4.24690  2.90347  2.73739  3.18146  2.89801  2.37887  2.77519  2.98518  4.58477  3.61503
          0.02848  3.96862  4.69097  0.61958  0.77255  0.48576  0.95510
     15   3.10409  4.90344  3.22326  2.99351  3.35486  3.53119  0.95485  3.82184  2.83407  3.30348  4.35442  3.39870  4.08935  3.36117  3.09369  3.17408  3.41098  3.55517  4.81854  3.30315     15 - -
          2.68618  4.42225  2.77519  2.73123  3.46354  2.40513  3.72494  3.29354  2.67741  2.69355  4.24690  2.90347  2.73739  3.18146  2.89801  2.37887  2.77519  2.98518  4.58477  3.61503
          0.02848  3.96862  4.69097  0.61958  0.77255  0.48576  0.95510
     16   2.67012  4.27516  4.06918  3.66416  3.68235  3.62937  4.50591  2.10478  3.54466  2.40060  3.57057  3.84895  4.20096  3.88417  3.78729  3.05136  2.55469  1.14788  5.39724  4.16826     16 - -
          2.68618  4.42225  2.77519  2.73123  3.46354  2.40513  3.72494  3.29354  2.67741  2.69355  4.24690  2.90347  2.73739  3.18146  2.89801  2.37887  2.77519  2.98518  4.58477  3.61503
          0.02848  3.96862  4.69097  0.61958  0.77255  0.48576  0.95510
     17   2.42363  4.28035  4.17508  3.61756  2.61509  3.92613  4.25903  2.20389  3.51613  1.54959  3.12063  3.88192  4.27457  3.74659  3.73635  3.23409  3.05235  1.89128  4.90770  3.69331     17 - -
          2.68618  4.42225  2.77519  2.73123  3.46354  2.40513  3.72494  3.29354  2.67741  2.69355  4.24690  2.90347  2.73739  3.18146  2.89801  2.37887  2.77519  2.98518  4.58477  3.61503
          0.02848  3.96862  4.69097  0.61958  0.77255  0.48576  0.95510
     18   2.59226  4.80529  2.67803  1.85626  4.26268  2.66661  3.70691  3.69144  2.54988  3.28283  4.10029  2.88164  3.77791  2.86772  3.01381  2.28080  2.48565  3.30812  5.50181  4.14874     18 - -
          2.68618  4.42225  2.77519  2.73123  3.46354  2.40513  3.72494  3.29354  2.67741  2.69355  4.24690  2.90347  2.73739  3.18146  2.89801  2.37887  2.77519  2.98518  4.58477  3.61503
          0.02848  3.96862  4.69097  0.61958  0.77255  0.48576  0.95510
     19   2.70425  4.74285  2.93021  2.60322  3.84855  3.35003  2.25185  3.59709  2.56641  3.17995  4.06993  3.06667  1.93741  3.00488  2.92290  2.76776  3.00069  3.26815  5.19823  3.80172     19 - -
          2.68618  4.42225  2.77519  2.73123  3.46354  2.40513  3.72494  3.29354  2.67741  2.69355  4.24690  2.90347  2.73739  3.18146  2.89801  2.37887  2.77519  2.98518  4.58477  3.61503
          0.02848  3.96862  4.69097  0.61958  0.77255  0.48576  0.95510
     20   2.73053  4.87533  1.98210  2.40499  4.52384  1.36192  3.92402  4.03115  2.93137  3.63077  4.49759  2.91854  3.82793  3.13240  3.42513  2.75391  3.10017  3.58947  5.73632  4.40921     20 - -
          2.68618  4.42225  2.77519  2.73123  3.46354  2.40513  3.72494  3.29354  2.67741  2.69355  4.24690  2.90347  2.73739  3.18146  2.89801  2.37887  2.77519  2.98518  4.58477  3.61503
          0.02848  3.96862  4.69097  0.61958  0.77255  0.48576  0.95510
     21   1.88875  4.16097  3.44512  3.09042  4.12876  2.98709  4.12823  3.43771  3.08984  3.19680  4.05085  3.28074  3.69930  3.40033  3.40885  1.99805  1.58724  2.98843  5.49800  4.28056     21 - -
          2.68618  4.42225  2.77519  2.73123  3.46354  2.40513  3.72494  3.29354  2.67741  2.69355  4.24690  2.90347  2.73739  3.18146  2.89801  2.37887  2.77519  2.98518  4.58477  3.61503
          0.02848  3.96862  4.69097  0.61958  0.77255  0.48576  0.95510
     22   3.11569  4.94696  3.61633  3.10814  4.32596  3.58449  3.89678  3.87482  2.28014  3.37331  4.37151  3.46027  4.08286  3.11278  0.84111  3.19554  3.37540  3.59474  5.37033  4.23298     22 - -
          2.68618  4.42225  2.77519  2.73123  3.46354  2.40513  3.72494  3.29354  2.67741  2.69355  4.24690  2.90347  2.73739  3.18146  2.89801  2.37887  2.77519  2.98518  4.58477  3.61503
          0.02848  3.96862  4.69097  0.61958  0.77255  0.48576  0.95510
     23   3.06928  4.39968  4.73162  4.23704  3.53087  4.38814  4.95928  1.28478  4.12045  2.03621  3.34291  4.46337  4.71117  4.39000  4.32425  3.77511  3.33783  1.24486  5.49164  4.28566     23 - -
          2.68618  4.42225  2.77519  2.73123  3.46354  2.40513  3.72494  3.29354  2.67741  2.69355  4.24690  2.90347  2.73739  3.18146  2.89801  2.37887  2.77519  2.98518  4.58477  3.61503
          0.02848  3.96862  4.69097  0.61958  0.77255  0.48576  0.95510
     24   2.66699  4.70958  2.86456  2.62270  4.33270  1.46579  3.86909  3.77297  2.09336  3.38670  4.25655  3.06790  3.84876  3.07157  2.93806  2.73985  3.01527  3.38056  5.52864  4.26810     24 - -
          2.68618  4.42225  2.77519  2.73123  3.46354  2.40513  3.72494  3.29354  2.67741  2.69355  4.24690  2.90347  2.73739  3.18146  2.89801  2.37887  2.77519  2.98518  4.58477  3.61503
          0.02848  3.96862  4.69097  0.61958  0.77255  0.48576  0.95510
     25   3.04668  5.11132  3.46779  2.82020  4.54936  3.65168  3.62002  3.90559  1.65764  3.36735  4.25258  3.21125  4.03283  2.76342  1.27734  3.05530  3.21999  3.59850  5.41860  4.25457     25 - -
          2.68618  4.42225  2.77519  2.73123  3.46354  2.40513  3.72494  3.29354  2.67741  2.69355  4.24690  2.90347  2.73739  3.18146  2.89801  2.37887  2.77519  2.98518  4.58477  3.61503
          0.02848  3.96862  4.69097  0.61958  0.77255  0.48576  0.95510
     26   1.64029  4.15277  3.46493  3.09941  4.12771  2.98160  4.13022  3.44564  3.09789  3.19813  4.04799  3.28362  3.69443  3.40254  3.41872  1.99338  1.81415  2.99126  5.49614  4.28058     26 - -
          2.68618  4.42225  2.77519  2.73123  3.46354  2.40513  3.72494  3.29354  2.67741  2.69355  4.24690  2.90347  2.73739  3.18146  2.89801  2.37887  2.77519  2.98518  4.58477  3.61503
          0.02848  3.96862  4.69097  0.61958  0.77255  0.48576  0.95510
     27   2.18094  4.68381  2.25455  2.42036  4.33573  2.15499  3.79318  3.77786  2.69686  3.37547  4.18959  2.90546  3.74981  2.96603  3.17483  2.19932  2.86648  3.34143  5.59089  4.24066     27 - -
          2.68618  4.42225  2.77519  2.73123  3.46354  2.40513  3.72494  3.29354  2.67741  2.69355  4.24690  2.90347  2.73739  3.18146  2.89801  2.37887  2.77519  2.98518  4.58477  3.61503
          0.02848  3.96862  4.69097  0.61958  0.77255  0.48576  0.95510
     28   2.88179  5.44232  1.90243  1.44471  4.72962  3.22334  3.71891  4.24258  2.68916  3.73748  4.56812  2.23555  3.81835  2.87557  3.26286  2.77704  3.15962  3.81641  5.89618  4.40455     28 - -
          2.68618  4.42225  2.77519  2.73123  3.46354  2.40513  3.72494  3.29354  2.67741  2.69355  4.24690  2.90347  2.73739  3.18146  2.89801  2.37887  2.77519  2.98518  4.58477  3.61503
          0.02848  3.96862  4.69097  0.61958  0.77255  0.48576  0.95510
     29   2.34057  4.75302  2.89888  2.22067  4.01993  3.38547  3.65153  3.38326  2.43089  3.02477  3.87112  2.95359  3.81847  2.21229  2.85069  2.66370  2.86139  2.65259  5.29717  3.97957     29 - -
          2.68618  4.42225  2.77519  2.73123  3.46354  2.40513  3.72494  3.29354  2.67741  2.69355  4.24690  2.90347  2.73739  3.18146  2.89801  2.37887  2.77519  2.98518  4.58477  3.61503
          0.02848  3.96862  4.69097  0.61958  0.77255  0.48576  0.95510
     30   3.22651  4.56927  4.74151  4.18963  2.41461  4.44125  4.62173  1.94204  4.06390  1.03742  2.89406  4.42166  4.65019  4.17427  4.19357  3.77967  3.44918  2.24305  4.93961  3.69760     30 - -
          2.68622  4.42229  2.77523  2.73107  3.46358  2.40516  3.72498  3.29358  2.67744  2.69339  4.24693  2.90350  2.73743  3.18150  2.89804  2.37891  2.77523  2.98496  4.58481  3.61507
          0.12384  2.23216  4.69097  0.86663  0.54536  0.48576  0.95510
     31   2.72109  4.89927  2.94182  2.20421  4.19651  3.43881  3.63250  3.53459  1.66562  3.15321  4.00305  2.97715  3.86241  2.78397  2.60582  2.74277  2.94940  2.73614  5.37479  4.07389     34 - -
          2.68618  4.42225  2.77519  2.73123  3.46354  2.40513  3.72494  3.29354  2.67741  2.69355  4.24690  2.90347  2.73739  3.18146  2.89801  2.37887  2.77519  2.98518  4.58477  3.61503
          0.02848  3.96862  4.69097  0.61958  0.77255  0.48576  0.95510
     32   3.06201  4.39590  4.71806  4.22366  3.53786  4.37620  4.94989  1.36880  4.10751  2.04984  3.35187  4.45076  4.70356  4.38015  4.31399  3.76266  3.33147  1.16985  5.49196  4.28289     35 - -
          2.68618  4.42225  2.77519  2.73123  3.46354  2.40513  3.72494  3.29354  2.67741  2.69355  4.24690  2.90347  2.73739  3.18146  2.89801  2.37887  2.77519  2.98518  4.58477  3.61503
          0.02848  3.96862  4.69097  0.61958  0.77255  0.48576  0.95510
     33   2.26949  4.19670  3.37281  3.06675  4.13858  3.00002  4.12949  3.45967  3.06688  3.22194  4.09504  3.27319  3.71627  3.40371  3.37507  1.89576  1.43744  3.01591  5.51175  4.27524     36 - -
          2.68618  4.42225  2.77519  2.73123  3.46354  2.40513  3.72494  3.29354  2.67741  2.69355  4.24690  2.90347  2.73739  3.18146  2.89801  2.37887  2.77519  2.98518  4.58477  3.61503
          0.02848  3.96862  4.69097  0.61958  0.77255  0.48576  0.95510
     34   2.71721  5.00048  2.82762  1.92465  4.33842  3.39525  3.61455  3.76248  2.25692  3.29689  4.11291  2.91534  3.05730  2.75173  2.04121  2.70895  2.95064  3.40346  5.45908  4.13312     37 - -
          2.68618  4.42225  2.77519  2.73123  3.46354  2.40513  3.72494  3.29354  2.67741  2.69355  4.24690  2.90347  2.73739  3.18146  2.89801  2.37887  2.77519  2.98518  4.58477  3.61503
          0.02848  3.96862  4.69097  0.61958  0.77255  0.48576  0.95510
     35   2.59187  4.66750  3.12218  2.61251  4.11942  3.34806  3.70090  3.50515  2.35192  3.11350  3.95988  3.05723  2.66967  2.87136  1.96795  2.66574  2.44141  3.16412  5.33987  4.06424     38 - -
          2.68623  4.42230  2.77524  2.73090  3.46359  2.40490  3.72499  3.29359  2.67746  2.69360  4.24694  2.90351  2.73744  3.18151  2.89805  2.37892  2.77524  2.98523  4.58482  3.61508
          0.21795  1.67850  4.69097  0.66539  0.72169  0.48576  0.95510
     36   2.78295  5.29652  2.14027  1.74418  4.59823  3.27069  3.65500  4.08699  2.17931  3.58096  4.38062  2.22938  3.79978  2.79255  3.03122  2.70691  3.03888  3.66982  5.73467  4.29032     41 - -
          2.68618  4.42225  2.77519  2.73123  3.46354  2.40513  3.72494  3.29354  2.67741  2.69355  4.24690  2.90347  2.73739  3.18146  2.89801  2.37887  2.77519  2.98518  4.58477  3.61503
          0.02848  3.96862  4.69097  0.61958  0.77255  0.48576  0.95510
     37   2.67448  4.95989  2.60602  2.12765  4.31717  2.38528  3.66577  3.75924  2.47145  3.32190  4.13852  2.84407  3.79955  2.29626  2.92603  2.31091  2.94021  3.38766  5.52133  4.15455     42 - -
          2.68618  4.42225  2.77519  2.73123  3.46354  2.40513  3.72494  3.29354  2.67741  2.69355  4.24690  2.90347  2.73739  3.18146  2.89801  2.37887  2.77519  2.98518  4.58477  3.61503
          0.02848  3.96862  4.69097  0.61958  0.77255  0.48576  0.95510
     38   2.18899  4.88448  2.76995  2.13347  4.20491  3.34644  3.63420  3.62148  2.14444  3.20290  4.01931  2.89032  2.84735  2.78259  2.82697  2.65024  2.88854  3.27248  5.41630  4.07333     43 - -
          2.68618  4.42225  2.77519  2.73123  3.46354  2.40513  3.72494  3.29354  2.67741  2.69355  4.24690  2.90347  2.73739  3.18146  2.89801  2.37887  2.77519  2.98518  4.58477  3.61503
          0.02848  3.96862  4.69097  0.61958  0.77255  0.48576  0.95510
     39   2.57506  4.80768  2.48187  2.38050  4.08397  3.36409  3.60424  3.09765  2.39333  3.09787  3.90660  2.90228  3.17655  2.74970  2.55512  2.34952  2.81525  3.16633  5.32666  3.98261     44 - -
          2.68618  4.42225  2.77519  2.73123  3.46354  2.40513  3.72494  3.29354  2.67741  2.69355  4.24690  2.90347  2.73739  3.18146  2.89801  2.37887  2.77519  2.98518  4.58477  3.61503
          0.02848  3.96862  4.69097  0.61958  0.77255  0.48576  0.95510
     40   2.64384  4.86371  2.62157  1.64072  4.29658  3.26289  3.71624  3.69872  2.54892  3.31038  4.14309  2.87323  3.79838  2.88042  3.00016  2.31155  2.47652  3.32826  5.53261  4.17474     45 - -
          2.68618  4.42225  2.77519  2.73123  3.46354  2.40513  3.72494  3.29354  2.67741  2.69355  4.24690  2.90347  2.73739  3.18146  2.89801  2.37887  2.77519  2.98518  4.58477  3.61503
          0.02848  3.96862  4.69097  0.61958  0.77255  0.48576  0.95510
     41   3.03541  5.14269  3.43923  2.78315  4.59109  3.64875  3.60355  3.94162  1.31297  3.38898  4.26198  3.18555  4.02122  2.74008  1.63569  3.03280  3.20435  3.62495  5.43400  4.26476     46 - -
          2.68618  4.42225  2.77519  2.73123  3.46354  2.40513  3.72494  3.29354  2.67741  2.69355  4.24690  2.90347  2.73739  3.18146  2.89801  2.37887  2.77519  2.98518  4.58477  3.61503
          0.02848  3.96862  4.69097  0.61958  0.77255  0.48576  0.95510
     42   2.76779  4.34866  3.81926  3.29310  3.37871  3.79782  4.12729  1.59110  3.13046  2.14443  3.29804  3.64218  4.17988  2.84535  3.40845  3.10742  3.01669  1.99530  5.03105  3.80854     47 - -
          2.68618  4.42225  2.77519  2.73123  3.46354  2.40513  3.72494  3.29354  2.67741  2.69355  4.24690  2.90347  2.73739  3.18146  2.89801  2.37887  2.77519  2.98518  4.58477  3.61503
          0.02848  3.96862  4.69097  0.61958  0.77255  0.48576  0.95510
     43   1.80900  4.25378  3.23128  2.88175  4.22061  2.38996  4.02415  3.64070  2.95444  3.29699  4.11546  3.16704  2.22195  3.25312  3.32856  2.13467  2.70924  3.14495  5.53969  4.29169     48 - -
          2.68618  4.42225  2.77519  2.73123  3.46354  2.40513  3.72494  3.29354  2.67741  2.69355  4.24690  2.90347  2.73739  3.18146  2.89801  2.37887  2.77519  2.98518  4.58477  3.61503
          0.02848  3.96862  4.69097  0.61958  0.77255  0.48576  0.95510
     44   2.23542  4.19695  3.76275  3.24696  3.49225  2.86746  4.08265  1.81341  3.17275  2.44055  3.43357  3.53608  4.01465  3.46854  3.46379  2.86543  2.85558  2.00528  5.02934  3.81243     49 - -
          2.68618  4.42225  2.77519  2.73123  3.46354  2.40513  3.72494  3.29354  2.67741  2.69355  4.24690  2.90347  2.73739  3.18146  2.89801  2.37887  2.77519  2.98518  4.58477  3.61503
          0.02848  3.96862  4.69097  0.61958  0.77255  0.48576  0.95510
     45   2.76964  4.97124  3.01717  2.52606  4.34486  2.95862  3.61987  3.76094  2.14696  3.28416  4.11702  3.00525  3.88030  1.98781  1.94176  2.77800  2.99671  3.41449  5.42074  4.14116     50 - -
          2.68618  4.42225  2.77519  2.73123  3.46354  2.40513  3.72494  3.29354  2.67741  2.69355  4.24690  2.90347  2.73739  3.18146  2.89801  2.37887  2.77519  2.98518  4.58477  3.61503
          0.02848  3.96862  4.69097  0.61958  0.77255  0.48576  0.95510
     46   2.66305  4.87215  2.86484  1.98040  4.10938  3.40381  3.62388  3.51348  2.34970  3.08810  3.17749  2.92918  3.82579  2.18205  2.75595  2.68190  2.89509  3.20185  5.34662  4.01684     51 - -
          2.68618  4.42225  2.77519  2.73123  3.46354  2.40513  3.72494  3.29354  2.67741  2.69355  4.24690  2.90347  2.73739  3.18146  2.89801  2.37887  2.77519  2.98518  4.58477  3.61503
          0.02848  3.96862  4.69097  0.61958  0.77255  0.48576  0.95510
     47   3.03422  4.39437  4.64063  4.15395  3.54005  4.30395  4.89569  1.55880  4.03004  2.07134  3.36819  4.38384  4.65879  4.31869  4.24534  3.69361  3.31152  1.06074  5.47547  4.25337     52 - -
          2.68618  4.42225  2.77519  2.73123  3.46354  2.40513  3.72494  3.29354  2.67741  2.69355  4.24690  2.90347  2.73739  3.18146  2.89801  2.37887  2.77519  2.98518  4.58477  3.61503
          0.02848  3.96862  4.69097  0.61958  0.77255  0.48576  0.95510
     48   2.62862  4.76131  2.63825  2.06311  4.28848  3.21241  3.80629  3.71977  2.66147  3.34968  4.20770  2.92744  3.80728  2.99760  3.08167  1.50044  2.96491  3.33490  5.55594  4.21083     53 - -
          2.68618  4.42225  2.77519  2.73123  3.46354  2.40513  3.72494  3.29354  2.67741  2.69355  4.24690  2.90347  2.73739  3.18146  2.89801  2.37887  2.77519  2.98518  4.58477  3.61503
          0.02848  3.96862  4.69097  0.61958  0.77255  0.48576  0.95510
     49   2.34356  4.97029  2.29337  2.28580  4.32408  3.28888  3.65123  3.77274  2.47959  3.33175  4.13691  2.82584  3.78242  2.13408  2.96377  2.30577  2.91299  3.39084  5.52857  4.14557     54 - -
          2.68618  4.42225  2.77519  2.73123  3.46354  2.40513  3.72494  3.29354  2.67741  2.69355  4.24690  2.90347  2.73739  3.18146  2.89801  2.37887  2.77519  2.98518  4.58477  3.61503
          0.02848  3.96862  4.69097  0.61958  0.77255  0.48576  0.95510
     50   3.08198  4.41155  4.70086  4.17183  3.43032  4.40595  4.86509  1.59630  4.05517  1.72025  3.24508  4.42223  4.68763  4.29935  4.25653  3.76469  3.33284  1.20457  5.38339  4.20093     55 - -
          2.68618  4.42225  2.77519  2.73123  3.46354  2.40513  3.72494  3.29354  2.67741  2.69355  4.24690  2.90347  2.73739  3.18146  2.89801  2.37887  2.77519  2.98518  4.58477  3.61503
          0.02848  3.96862  4.69097  0.61958  0.77255  0.48576  0.95510
     51   2.67349  4.28856  3.72960  3.22354  3.48902  3.68097  4.09899  2.03607  3.13187  2.40199  3.44352  2.83702  4.11043  3.46468  3.43542  2.99922  2.94424  1.53685  5.06314  3.81150     56 - -
          2.68618  4.42225  2.77519  2.73123  3.46354  2.40513  3.72494  3.29354  2.67741  2.69355  4.24690  2.90347  2.73739  3.18146  2.89801  2.37887  2.77519  2.98518  4.58477  3.61503
          0.02848  3.96862  4.69097  0.61958  0.77255  0.48576  0.95510
     52   2.46102  4.32187  4.32296  3.77336  3.36589  4.08225  4.48733  1.75559  3.66871  1.58432  3.22057  4.04852  4.41872  3.92350  3.89998  3.40461  3.14302  1.66690  5.15760  3.97997     57 - -
          2.68618  4.42225  2.77519  2.73123  3.46354  2.40513  3.72494  3.29354  2.67741  2.69355  4.24690  2.90347  2.73739  3.18146  2.89801  2.37887  2.77519  2.98518  4.58477  3.61503
          0.02848  3.96862  4.69097  0.61958  0.77255  0.48576  0.95510
     53   3.10409  4.90344  3.22326  2.99351  3.35486  3.53119  0.95485  3.82184  2.83407  3.30348  4.35442  3.39870  4.08935  3.36117  3.09369  3.17408  3.41098  3.55517  4.81854  3.30315     58 - -
          2.68618  4.42225  2.77519  2.73123  3.46354  2.40513  3.72494  3.29354  2.67741  2.69355  4.24690  2.90347  2.73739  3.18146  2.89801  2.37887  2.77519  2.98518  4.58477  3.61503
          0.02848  3.96862  4.69097  0.61958  0.77255  0.48576  0.95510
     54   2.26628  4.23021  3.17152  2.99073  4.36435  1.38470  4.18443  3.84079  3.16966  3.51290  4.34503  3.21842  3.69057  3.45290  3.49545  1.82507  2.75713  3.26656  5.68309  4.44397     59 - -
          2.68618  4.42225  2.77519  2.73123  3.46354  2.40513  3.72494  3.29354  2.67741  2.69355  4.24690  2.90347  2.73739  3.18146  2.89801  2.37887  2.77519  2.98518  4.58477  3.61503
          0.02848  3.96862  4.69097  0.61958  0.77255  0.48576  0.95510
     55   2.33618  4.46131  3.20351  2.71425  2.44434  3.47685  3.01856  3.02850  2.69333  2.69818  3.59347  2.68637  3.89367  3.02815  3.07503  2.75050  2.85121  2.78020  4.82189  3.42315     60 - -
          2.68618  4.42225  2.77519  2.73123  3.46354  2.40513  3.72494  3.29354  2.67741  2.69355  4.24690  2.90347  2.73739  3.18146  2.89801  2.37887  2.77519  2.98518  4.58477  3.61503
          0.02848  3.96862  4.69097  0.61958  0.77255  0.48576  0.95510
     56   1.97335  2.87198  3.75870  3.27737  3.71491  3.13482  4.11265  2.93813  3.20156  2.77452  3.67484  3.42462  3.78196  3.47843  3.47998  1.82790  2.69995  2.22365  5.17017  3.96882     61 - -
          2.68618  4.42225  2.77519  2.73123  3.46354  2.40513  3.72494  3.29354  2.67741  2.69355  4.24690  2.90347  2.73739  3.18146  2.89801  2.37887  2.77519  2.98518  4.58477  3.61503
          0.02848  3.96862  4.69097  0.61958  0.77255  0.48576  0.95510
     57   2.95930  4.94659  2.96871  2.72553  4.12773  3.43086  3.88448  3.77378  2.53982  3.26653  4.29226  3.18589  3.98606  1.07239  2.82187  3.00326  3.25647  3.49765  5.38301  4.08333     62 - -
          2.68618  4.42225  2.77519  2.73123  3.46354  2.40513  3.72494  3.29354  2.67741  2.69355  4.24690  2.90347  2.73739  3.18146  2.89801  2.37887  2.77519  2.98518  4.58477  3.61503
          0.02848  3.96862  4.69097  0.61958  0.77255  0.48576  0.95510
     58   3.07667  4.42249  4.69743  4.21323  3.48844  4.35924  4.93361  1.12240  4.08095  1.98275  3.31016  4.44132  4.69439  4.35746  4.28223  3.75347  3.34993  1.48584  5.46185  4.25376     63 - -
          2.68618  4.42225  2.77519  2.73123  3.46354  2.40513  3.72494  3.29354  2.67741  2.69355  4.24690  2.90347  2.73739  3.18146  2.89801  2.37887  2.77519  2.98518  4.58477  3.61503
          0.02848  3.96862  4.69097  0.61958  0.77255  0.48576  0.95510
     59   2.25492  4.19898  3.33722  3.05542  4.21364  2.97152  4.14540  3.57084  3.08164  3.31032  4.17290  3.25864  3.70154  3.41246  3.39335  1.25679  2.18135  3.08807  5.57229  4.33084     64 - -
          2.68618  4.42225  2.77519  2.73123  3.46354  2.40513  3.72494  3.29354  2.67741  2.69355  4.24690  2.90347  2.73739  3.18146  2.89801  2.37887  2.77519  2.98518  4.58477  3.61503
          0.02848  3.96862  4.69097  0.61958  0.77255  0.48576  0.95510
     60   1.90600  4.16157  3.44334  3.09017  4.12949  2.98727  4.12866  3.43749  3.08975  3.19735  4.05186  3.28069  3.69968  3.40083  3.40837  1.99816  1.57450  2.98846  5.49883  4.28127     65 - -
          2.68618  4.42225  2.77519  2.73123  3.46354  2.40513  3.72494  3.29354  2.67741  2.69355  4.24690  2.90347  2.73739  3.18146  2.89801  2.37887  2.77519  2.98518  4.58477  3.61503
          0.02848  3.96862  4.69097  0.61958  0.77255  0.48576  0.95510
     61   2.95930  4.94659  2.96871  2.72553  4.12773  3.43086  3.88448  3.77378  2.53982  3.26653  4.29226  3.18589  3.98606  1.07239  2.82187  3.00326  3.25647  3.49765  5.38301  4.08333     66 - -
          2.68618  4.42225  2.77519  2.73123  3.46354  2.40513  3.72494  3.29354  2.67741  2.69355  4.24690  2.90347  2.73739  3.18146  2.89801  2.37887  2.77519  2.98518  4.58477  3.61503
          0.02848  3.96862  4.69097  0.61958  0.77255  0.48576  0.95510
     62   1.47985  4.28769  3.64198  3.18739  3.61750  3.38649  4.11178  2.65531  3.08267  2.45683  2.70870  3.46845  3.95321  3.43207  3.38128  2.76820  2.88046  2.46049  5.19061  3.95880     67 - -
          2.68618  4.42225  2.77519  2.73123  3.46354  2.40513  3.72494  3.29354  2.67741  2.69355  4.24690  2.90347  2.73739  3.18146  2.89801  2.37887  2.77519  2.98518  4.58477  3.61503
          0.02848  3.96862  4.69097  0.61958  0.77255  0.48576  0.95510
     63   3.17251  4.51559  4.72032  4.17674  3.21513  4.44270  4.81775  1.71895  4.04062  1.13618  3.02111  4.44373  4.68273  4.23277  4.21300  3.79500  3.41128  1.77849  5.24303  4.11693     68 - -
          2.68618  4.42225  2.77519  2.73123  3.46354  2.40513  3.72494  3.29354  2.67741  2.69355  4.24690  2.90347  2.73739  3.18146  2.89801  2.37887  2.77519  2.98518  4.58477  3.61503
          0.02848  3.96862  4.69097  0.61958  0.77255  0.48576  0.95510
     64   2.41590  4.91977  3.06597  2.51594  4.22140  3.47289  2.49905  3.63198  1.94960  3.18161  4.01019  3.00127  3.86758  2.74199  2.21377  2.74770  2.94590  3.30437  5.34793  4.06104     69 - -
          2.68618  4.42225  2.77519  2.73123  3.46354  2.40513  3.72494  3.29354  2.67741  2.69355  4.24690  2.90347  2.73739  3.18146  2.89801  2.37887  2.77519  2.98518  4.58477  3.61503
          0.02848  3.96862  4.69097  0.61958  0.77255  0.48576  0.95510
     65   3.23731  4.59392  4.43456  3.98286  1.38804  4.18541  3.66522  2.81974  3.83896  1.86301  3.44460  3.97780  4.49377  3.93107  3.95439  3.51375  3.46103  2.77671  3.88945  1.90444     70 - -
          2.68618  4.42225  2.77519  2.73123  3.46354  2.40513  3.72494  3.29354  2.67741  2.69355  4.24690  2.90347  2.73739  3.18146  2.89801  2.37887  2.77519  2.98518  4.58477  3.61503
          0.02848  3.96862  4.69097  0.61958  0.77255  0.48576  0.95510
     66   2.76357  2.43371  4.26550  3.75717  3.27137  3.76994  4.35438  2.26437  3.56686  1.37067  3.24757  3.92826  4.23750  3.85350  3.75258  3.16175  3.06932  2.15757  5.00121  3.76790     71 - -
          2.68618  4.42225  2.77519  2.73123  3.46354  2.40513  3.72494  3.29354  2.67741  2.69355  4.24690  2.90347  2.73739  3.18146  2.89801  2.37887  2.77519  2.98518  4.58477  3.61503
          0.02848  3.96862  4.69097  0.61958  0.77255  0.48576  0.95510
     67   1.65209  4.15428  3.64255  3.22043  3.81116  3.16746  4.14377  2.84266  3.17024  2.81305  3.75391  3.41358  3.81850  3.47418  3.46556  2.26725  2.75392  1.85742  5.28256  4.06470     72 - -
          2.68618  4.42225  2.77519  2.73123  3.46354  2.40513  3.72494  3.29354  2.67741  2.69355  4.24690  2.90347  2.73739  3.18146  2.89801  2.37887  2.77519  2.98518  4.58477  3.61503
          0.02848  3.96862  4.69097  0.61958  0.77255  0.48576  0.95510
     68   2.31352  4.61099  2.95682  2.27251  3.83101  3.38190  3.68490  3.24674  2.54468  2.90181  3.75608  3.00127  3.82303  2.88986  2.96901  2.19366  2.83417  2.95751  5.17456  2.93303     73 - -
          2.68618  4.42225  2.77519  2.73123  3.46354  2.40513  3.72494  3.29354  2.67741  2.69355  4.24690  2.90347  2.73739  3.18146  2.89801  2.37887  2.77519  2.98518  4.58477  3.61503
          0.02848  3.96862  4.69097  0.61958  0.77255  0.48576  0.95510
     69   2.74090  5.13966  2.63452  1.85531  4.45132  3.35615  3.04847  3.90757  1.99125  3.41249  4.21259  2.47412  3.81703  2.73982  2.72749  2.69940  2.97468  3.52245  5.55638  4.18443     74 - -
          2.68618  4.42225  2.77519  2.73123  3.46354  2.40513  3.72494  3.29354  2.67741  2.69355  4.24690  2.90347  2.73739  3.18146  2.89801  2.37887  2.77519  2.98518  4.58477  3.61503
          0.02848  3.96862  4.69097  0.61958  0.77255  0.48576  0.95510
     70   2.89631  5.47535  1.73457  1.48591  4.76010  3.21728  3.72512  4.27864  2.71049  3.76864  4.60212  2.33086  3.81990  2.88312  3.29488  2.78532  3.17649  3.84773  5.92598  4.42437     75 - -
          2.68618  4.42225  2.77519  2.73123  3.46354  2.40513  3.72494  3.29354  2.67741  2.69355  4.24690  2.90347  2.73739  3.18146  2.89801  2.37887  2.77519  2.98518  4.58477  3.61503
          0.02848  3.96862  4.69097  0.61958  0.77255  0.48576  0.95510
     71   3.07141  4.40193  4.73272  4.23858  3.52666  4.38925  4.95993  1.25419  4.12107  2.02959  3.33868  4.46493  4.71191  4.39018  4.32416  3.77667  3.34000  1.27817  5.48984  4.28464     76 - -
          2.68618  4.42225  2.77519  2.73123  3.46354  2.40513  3.72494  3.29354  2.67741  2.69355  4.24690  2.90347  2.73739  3.18146  2.89801  2.37887  2.77519  2.98518  4.58477  3.61503
          0.02848  3.96862  4.69097  0.61958  0.77255  0.48576  0.95510
     72   1.90274  4.24506  3.20334  2.92267  4.27733  1.64750  4.08632  3.68529  3.03462  3.35962  4.18866  3.18797  2.61527  3.32878  3.39062  2.42711  2.73028  3.17310  5.59750  4.35995     77 - -
          2.68618  4.42225  2.77519  2.73123  3.46354  2.40513  3.72494  3.29354  2.67741  2.69355  4.24690  2.90347  2.73739  3.18146  2.89801  2.37887  2.77519  2.98518  4.58477  3.61503
          0.02848  3.96862  4.69097  0.61958  0.77255  0.48576  0.95510
     73   3.06201  4.39590  4.71806  4.22366  3.53786  4.37620  4.94989  1.36880  4.10751  2.04984  3.35187  4.45076  4.70356  4.38015  4.31399  3.76266  3.33147  1.16985  5.49196  4.28289     78 - -
          2.68618  4.42225  2.77519  2.73123  3.46354  2.40513  3.72494  3.29354  2.67741  2.69355  4.24690  2.90347  2.73739  3.18146  2.89801  2.37887  2.77519  2.98518  4.58477  3.61503
          0.02848  3.96862  4.69097  0.61958  0.77255  0.48576  0.95510
     74   3.10409  4.90344  3.22326  2.99351  3.35486  3.53119  0.95485  3.82184  2.83407  3.30348  4.35442  3.39870  4.08935  3.36117  3.09369  3.17408  3.41098  3.55517  4.81854  3.30315     79 - -
          2.68618  4.42225  2.77519  2.73123  3.46354  2.40513  3.72494  3.29354  2.67741  2.69355  4.24690  2.90347  2.73739  3.18146  2.89801  2.37887  2.77519  2.98518  4.58477  3.61503
          0.02848  3.96862  4.69097  0.61958  0.77255  0.48576  0.95510
     75   3.44618  4.73228  4.56640  4.19561  1.36848  4.26392  3.53256  3.11433  4.01338  2.44751  3.70399  4.03212  4.58644  4.04701  4.06865  3.64114  3.67413  3.05554  1.80214  1.99268     80 - -
          2.68618  4.42225  2.77519  2.73123  3.46354  2.40513  3.72494  3.29354  2.67741  2.69355  4.24690  2.90347  2.73739  3.18146  2.89801  2.37887  2.77519  2.98518  4.58477  3.61503
          0.02848  3.96862  4.69097  0.61958  0.77255  0.48576  0.95510
     76   2.98118  4.35575  4.54360  3.99840  2.19893  4.19369  4.49163  1.84019  3.88477  1.83333  3.12088  4.20308  4.49739  4.07011  4.05067  3.52675  3.22348  1.49154  4.96170  3.68544     81 - -
          2.68618  4.42225  2.77519  2.73123  3.46354  2.40513  3.72494  3.29354  2.67741  2.69355  4.24690  2.90347  2.73739  3.18146  2.89801  2.37887  2.77519  2.98518  4.58477  3.61503
          0.02848  3.96862  4.69097  0.61958  0.77255  0.48576  0.95510
     77   2.23514  4.20220  3.29086  2.98431  4.26718  2.32601  4.10670  3.68139  3.05395  3.35743  4.17930  3.21362  3.67804  3.35392  3.39755  1.44174  2.20638  3.15551  5.59382  4.36113     82 - -
          2.68618  4.42225  2.77519  2.73123  3.46354  2.40513  3.72494  3.29354  2.67741  2.69355  4.24690  2.90347  2.73739  3.18146  2.89801  2.37887  2.77519  2.98518  4.58477  3.61503
          0.02848  3.96862  4.69097  0.61958  0.77255  0.48576  0.95510
     78   1.83823  4.16581  3.29456  3.04841  4.33334  1.55752  4.18354  3.75013  3.17225  3.43563  4.25535  3.23688  3.66464  3.44622  3.50035  1.97328  2.69588  3.18496  5.66489  4.44464     83 - -
          2.68618  4.42225  2.77519  2.73123  3.46354  2.40513  3.72494  3.29354  2.67741  2.69355  4.24690  2.90347  2.73739  3.18146  2.89801  2.37887  2.77519  2.98518  4.58477  3.61503
          0.02848  3.96862  4.69097  0.61958  0.77255  0.48576  0.95510
     79   2.78791  4.55322  3.48132  3.39324  4.53266  0.59504  4.50711  4.15616  3.58755  3.79810  4.77503  3.64568  3.94742  3.90414  3.81253  2.96267  3.27663  3.66593  5.60189  4.63800     84 - -
          2.68618  4.42225  2.77519  2.73123  3.46354  2.40513  3.72494  3.29354  2.67741  2.69355  4.24690  2.90347  2.73739  3.18146  2.89801  2.37887  2.77519  2.98518  4.58477  3.61503
          0.02848  3.96862  4.69097  0.61958  0.77255  0.48576  0.95510
     80   2.70792  4.80577  2.12882  2.47049  4.49652  1.25825  3.96294  4.00420  2.97204  3.61726  4.48943  2.96689  3.83019  3.18217  3.44498  2.75082  3.09121  3.55929  5.71192  4.41142     85 - -
          2.68618  4.42225  2.77519  2.73123  3.46354  2.40513  3.72494  3.29354  2.67741  2.69355  4.24690  2.90347  2.73739  3.18146  2.89801  2.37887  2.77519  2.98518  4.58477  3.61503
          0.02848  3.96862  4.69097  0.61958  0.77255  0.48576  0.95510
     81   2.30615  4.79324  3.03226  2.56475  4.23190  3.37555  3.67394  3.63621  2.27204  3.21653  4.05560  2.52383  3.84836  2.83325  1.78545  2.71221  2.93417  3.28538  5.39431  4.10990     86 - -
          2.68618  4.42225  2.77519  2.73123  3.46354  2.40513  3.72494  3.29354  2.67741  2.69355  4.24690  2.90347  2.73739  3.18146  2.89801  2.37887  2.77519  2.98518  4.58477  3.61503
          0.02848  3.96862  4.69097  0.61958  0.77255  0.48576  0.95510
     82   3.24807  4.82586  3.75325  3.38483  2.19415  3.95451  2.55629  3.44004  3.21351  2.87045  3.98819  3.59459  4.34447  3.54048  3.45198  3.32210  3.48217  3.26426  3.83849  1.16345     87 - -
          2.68618  4.42225  2.77519  2.73123  3.46354  2.40513  3.72494  3.29354  2.67741  2.69355  4.24690  2.90347  2.73739  3.18146  2.89801  2.37887  2.77519  2.98518  4.58477  3.61503
          0.02848  3.96862  4.69097  0.61958  0.77255  0.48576  0.95510
     83   3.10775  4.42079  4.76926  4.23906  3.41498  4.45509  4.91279  1.35789  4.12503  1.68775  3.21962  4.48156  4.71998  4.35172  4.31298  3.81654  3.35572  1.39577  5.39149  4.22324     88 - -
          2.68618  4.42225  2.77519  2.73123  3.46354  2.40513  3.72494  3.29354  2.67741  2.69355  4.24690  2.90347  2.73739  3.18146  2.89801  2.37887  2.77519  2.98518  4.58477  3.61503
          0.02848  3.96862  4.69097  0.61958  0.77255  0.48576  0.95510
     84   2.78791  4.55322  3.48132  3.39324  4.53266  0.59504  4.50711  4.15616  3.58755  3.79810  4.77503  3.64568  3.94742  3.90414  3.81253  2.96267  3.27663  3.66593  5.60189  4.63800     89 - -
          2.68618  4.42225  2.77519  2.73123  3.46354  2.40513  3.72494  3.29354  2.67741  2.69355  4.24690  2.90347  2.73739  3.18146  2.89801  2.37887  2.77519  2.98518  4.58477  3.61503
          0.02848  3.96862  4.69097  0.61958  0.77255  0.48576  0.95510
     85   2.27706  4.20675  3.36695  2.99227  4.04977  2.03532  4.05228  3.40721  3.00819  3.13470  3.98873  3.24021  3.71578  3.31745  3.35006  1.74358  2.71207  2.38547  5.42164  4.18151     90 - -
          2.68618  4.42225  2.77519  2.73123  3.46354  2.40513  3.72494  3.29354  2.67741  2.69355  4.24690  2.90347  2.73739  3.18146  2.89801  2.37887  2.77519  2.98518  4.58477  3.61503
          0.02848  3.96862  4.69097  0.61958  0.77255  0.48576  0.95510
     86   3.15258  4.49399  4.72059  4.16734  2.16198  4.37297  4.56034  1.70419  4.04089  1.30959  2.94219  4.36985  4.60515  4.15776  4.16391  3.70817  3.37816  2.16333  4.89925  3.63209     91 - -
          2.68618  4.42225  2.77519  2.73123  3.46354  2.40513  3.72494  3.29354  2.67741  2.69355  4.24690  2.90347  2.73739  3.18146  2.89801  2.37887  2.77519  2.98518  4.58477  3.61503
          0.02848  3.96862  4.69097  0.61958  0.77255  0.48576  0.95510
     87   2.72630  5.12060  1.79636  2.19659  4.54557  2.63674  3.71353  4.03163  2.63685  3.56209  4.37418  2.31473  3.78835  2.86708  3.17442  2.28485  3.02038  3.60493  5.73992  4.30595     92 - -
          2.68618  4.42225  2.77519  2.73123  3.46354  2.40513  3.72494  3.29354  2.67741  2.69355  4.24690  2.90347  2.73739  3.18146  2.89801  2.37887  2.77519  2.98518  4.58477  3.61503
          0.02848  3.96862  4.69097  0.61958  0.77255  0.48576  0.95510
     88   2.26367  4.39157  3.19207  2.71354  3.79623  2.40390  3.80251  2.62556  2.70830  2.84811  3.71338  2.74054  3.80299  3.04049  3.10158  2.60762  2.50602  2.83004  5.17142  3.90651     93 - -
          2.68618  4.42225  2.77519  2.73123  3.46354  2.40513  3.72494  3.29354  2.67741  2.69355  4.24690  2.90347  2.73739  3.18146  2.89801  2.37887  2.77519  2.98518  4.58477  3.61503
          0.02848  3.96862  4.69097  0.61958  0.77255  0.48576  0.95510
     89   2.64846  4.81892  2.89848  2.49392  4.27947  2.34855  3.68320  3.71669  2.34231  3.27957  4.10556  2.48444  3.82440  2.83996  2.01557  2.68226  2.92740  3.34247  5.44622  4.13868     94 - -
          2.68618  4.42225  2.77519  2.73123  3.46354  2.40513  3.72494  3.29354  2.67741  2.69355  4.24690  2.90347  2.73739  3.18146  2.89801  2.37887  2.77519  2.98518  4.58477  3.61503
          0.02848  3.96862  4.69097  0.61958  0.77255  0.48576  0.95510
     90   2.27134  4.72231  2.84184  2.43077  4.15906  3.27659  3.68469  3.58657  2.49518  3.18179  3.99602  2.63228  2.98390  2.55093  2.94092  2.12591  2.83348  3.21591  5.40717  4.07365     95 - -
          2.68618  4.42225  2.77519  2.73123  3.46354  2.40513  3.72494  3.29354  2.67741  2.69355  4.24690  2.90347  2.73739  3.18146  2.89801  2.37887  2.77519  2.98518  4.58477  3.61503
          0.02848  3.96862  4.69097  0.61958  0.77255  0.48576  0.95510
     91   2.42978  4.46895  3.04759  2.68018  4.19601  2.03433  3.85587  3.63023  2.65631  3.25264  4.08127  3.07313  3.75229  3.05268  2.60834  1.87117  2.80552  3.20130  5.46681  4.18480     96 - -
          2.68618  4.42225  2.77519  2.73123  3.46354  2.40513  3.72494  3.29354  2.67741  2.69355  4.24690  2.90347  2.73739  3.18146  2.89801  2.37887  2.77519  2.98518  4.58477  3.61503
          0.02848  3.96862  4.69097  0.61958  0.77255  0.48576  0.95510
     92   2.39780  4.45726  2.86692  2.62929  4.33381  2.03317  3.93125  3.79695  2.84101  3.41509  4.23387  2.44164  3.72312  3.13508  3.25500  1.77522  2.81187  3.30264  5.61530  4.30997     97 - -
          2.68618  4.42225  2.77519  2.73123  3.46354  2.40513  3.72494  3.29354  2.67741  2.69355  4.24690  2.90347  2.73739  3.18146  2.89801  2.37887  2.77519  2.98518  4.58477  3.61503
          0.02848  3.96862  4.69097  0.61958  0.77255  0.48576  0.95510
     93   3.06201  4.39590  4.71806  4.22366  3.53786  4.37620  4.94989  1.36880  4.10751  2.04984  3.35187  4.45076  4.70356  4.38015  4.31399  3.76266  3.33147  1.16985  5.49196  4.28289     98 - -
          2.68618  4.42225  2.77519  2.73123  3.46354  2.40513  3.72494  3.29354  2.67741  2.69355  4.24690  2.90347  2.73739  3.18146  2.89801  2.37887  2.77519  2.98518  4.58477  3.61503
          0.02848  3.96862  4.69097  0.61958  0.77255  0.48576  0.95510
     94   2.84421  5.01682  2.85414  2.50255  4.00780  3.44670  2.84411  3.76727  2.27708  3.27792  4.16075  2.99405  3.91223  1.60252  2.59276  2.84316  3.07935  3.44602  5.26881  3.86476     99 - -
          2.68618  4.42225  2.77519  2.73123  3.46354  2.40513  3.72494  3.29354  2.67741  2.69355  4.24690  2.90347  2.73739  3.18146  2.89801  2.37887  2.77519  2.98518  4.58477  3.61503
          0.02848  3.96862  4.69097  0.61958  0.77255  0.48576  0.95510
     95   3.11569  4.94696  3.61633  3.10814  4.32596  3.58449  3.89678  3.87482  2.28014  3.37331  4.37151  3.46027  4.08286  3.11278  0.84111  3.19554  3.37540  3.59474  5.37033  4.23298    100 - -
          2.68618  4.42225  2.77519  2.73123  3.46354  2.40513  3.72494  3.29354  2.67741  2.69355  4.24690  2.90347  2.73739  3.18146  2.89801  2.37887  2.77519  2.98518  4.58477  3.61503
          0.02848  3.96862  4.69097  0.61958  0.77255  0.48576  0.95510
     96   3.11569  4.94696  3.61633  3.10814  4.32596  3.58449  3.89678  3.87482  2.28014  3.37331  4.37151  3.46027  4.08286  3.11278  0.84111  3.19554  3.37540  3.59474  5.37033  4.23298    101 - -
          2.68618  4.42225  2.77519  2.73123  3.46354  2.40513  3.72494  3.29354  2.67741  2.69355  4.24690  2.90347  2.73739  3.18146  2.89801  2.37887  2.77519  2.98518  4.58477  3.61503
          0.02848  3.96862  4.69097  0.61958  0.77255  0.48576  0.95510
     97   3.13090  4.44988  4.76304  4.23515  3.37407  4.46087  4.90684  1.23774  4.10745  1.63697  3.18217  4.48397  4.72299  4.33624  4.29345  3.82540  3.37916  1.59212  5.37145  4.20478    102 - -
          2.68618  4.42225  2.77519  2.73123  3.46354  2.40513  3.72494  3.29354  2.67741  2.69355  4.24690  2.90347  2.73739  3.18146  2.89801  2.37887  2.77519  2.98518  4.58477  3.61503
          0.02848  3.96862  4.69097  0.61958  0.77255  0.48576  0.95510
     98   2.98489  5.05241  3.34149  2.77027  4.40600  3.59893  3.63917  3.83857  1.97265  3.30868  4.20757  3.17879  4.00590  2.41138  1.28244  3.00231  3.18085  3.53534  5.38912  4.17930    103 - -
          2.68618  4.42225  2.77519  2.73123  3.46354  2.40513  3.72494  3.29354  2.67741  2.69355  4.24690  2.90347  2.73739  3.18146  2.89801  2.37887  2.77519  2.98518  4.58477  3.61503
          0.02848  3.96862  4.69097  0.61958  0.77255  0.48576  0.95510
     99   2.95930  4.94659  2.96871  2.72553  4.12773  3.43086  3.88448  3.77378  2.53982  3.26653  4.29226  3.18589  3.98606  1.07239  2.82187  3.00326  3.25647  3.49765  5.38301  4.08333    104 - -
          2.68618  4.42225  2.77519  2.73123  3.46354  2.40513  3.72494  3.29354  2.67741  2.69355  4.24690  2.90347  2.73739  3.18146  2.89801  2.37887  2.77519  2.98518  4.58477  3.61503
          0.02848  3.96862  4.69097  0.61958  0.77255  0.48576  0.95510
    100   3.53369  4.80509  4.52977  4.19264  1.21401  4.31144  3.46787  3.22403  4.04563  2.57141  3.82940  4.01121  4.62710  4.05019  4.10559  3.67575  3.75851  3.14956  3.62253  1.34842    105 - -
          2.68618  4.42225  2.77519  2.73123  3.46354  2.40513  3.72494  3.29354  2.67741  2.69355  4.24690  2.90347  2.73739  3.18146  2.89801  2.37887  2.77519  2.98518  4.58477  3.61503
          0.02848  3.96862  4.69097  0.61958  0.77255  0.48576  0.95510
    101   2.81416  5.12488  2.98621  2.04028  4.49956  3.48350  3.57729  3.90389  1.86072  3.37743  4.19052  2.96920  3.88270  2.45015  1.95277  2.78782  3.01751  3.53923  5.47942  4.19452    106 - -
          2.68618  4.42225  2.77519  2.73123  3.46354  2.40513  3.72494  3.29354  2.67741  2.69355  4.24690  2.90347  2.73739  3.18146  2.89801  2.37887  2.77519  2.98518  4.58477  3.61503
          0.02848  3.96862  4.69097  0.61958  0.77255  0.48576  0.95510
    102   1.11854  4.16089  3.40125  3.16770  4.27384  2.24400  4.24879  3.60596  3.25347  3.36837  4.23108  3.31654  3.69740  3.54151  3.54624  2.42305  2.73121  3.10127  5.62530  4.42837    107 - -
          2.68618  4.42225  2.77519  2.73123  3.46354  2.40513  3.72494  3.29354  2.67741  2.69355  4.24690  2.90347  2.73739  3.18146  2.89801  2.37887  2.77519  2.98518  4.58477  3.61503
          0.02848  3.96862  4.69097  0.61958  0.77255  0.48576  0.95510
    103   3.26403  4.69817  4.34360  3.98453  3.17409  4.10375  4.61013  2.38410  3.75132  0.76532  3.16818  4.25065  4.52299  4.09663  3.91140  3.68675  3.55415  2.44627  5.08761  3.83292    108 - -
          2.68618  4.42225  2.77519  2.73123  3.46354  2.40513  3.72494  3.29354  2.67741  2.69355  4.24690  2.90347  2.73739  3.18146  2.89801  2.37887  2.77519  2.98518  4.58477  3.61503
          0.02848  3.96862  4.69097  0.61958  0.77255  0.48576  0.95510
    104   2.47045  4.47165  3.17524  2.70928  4.03094  3.23829  3.80092  3.41493  2.56283  3.06916  3.91787  3.10741  3.78779  3.00348  2.47150  2.11041  1.90935  3.05628  5.32611  4.05793    109 - -
          2.68618  4.42225  2.77519  2.73123  3.46354  2.40513  3.72494  3.29354  2.67741  2.69355  4.24690  2.90347  2.73739  3.18146  2.89801  2.37887  2.77519  2.98518  4.58477  3.61503
          0.02848  3.96862  4.69097  0.61958  0.77255  0.48576  0.95510
    105   2.74871  5.16047  2.26563  2.27102  4.47661  3.33831  3.62161  3.93675  1.93431  3.44209  4.24482  2.81753  3.81505  2.03643  2.77834  2.70252  2.98846  3.54681  5.58819  4.20543    110 - -
          2.68618  4.42225  2.77519  2.73123  3.46354  2.40513  3.72494  3.29354  2.67741  2.69355  4.24690  2.90347  2.73739  3.18146  2.89801  2.37887  2.77519  2.98518  4.58477  3.61503
          0.02848  3.96862  4.69097  0.61958  0.77255  0.48576  0.95510
    106   2.35150  4.94972  2.37633  2.07143  4.27563  3.30864  3.62108  3.72137  2.44014  3.27955  4.07490  2.83092  3.23858  2.75783  2.93182  2.40604  2.59748  3.34423  5.47971  4.09938    111 - -
          2.68618  4.42225  2.77519  2.73123  3.46354  2.40513  3.72494  3.29354  2.67741  2.69355  4.24690  2.90347  2.73739  3.18146  2.89801  2.37887  2.77519  2.98518  4.58477  3.61503
          0.02848  3.96862  4.69097  0.61958  0.77255  0.48576  0.95510
    107   2.54144  4.66689  2.17439  2.45819  4.07083  3.28621  3.71178  3.42043  2.56605  3.09639  3.93291  2.95135  3.78325  2.88503  3.02284  2.31430  2.44686  2.62952  5.36633  4.03807    112 - -
          2.68618  4.42225  2.77519  2.73123  3.46354  2.40513  3.72494  3.29354  2.67741  2.69355  4.24690  2.90347  2.73739  3.18146  2.89801  2.37887  2.77519  2.98518  4.58477  3.61503
          0.02848  3.96862  4.69097  0.61958  0.77255  0.48576  0.95510
    108   3.01625  4.39615  4.54337  4.00174  1.84333  4.20011  4.42593  1.84146  3.88301  1.75882  3.07321  4.19779  4.49720  4.05098  4.03978  3.53309  3.25617  1.82863  4.84964  3.52546    113 - -
          2.68618  4.42225  2.77519  2.73123  3.46354  2.40513  3.72494  3.29354  2.67741  2.69355  4.24690  2.90347  2.73739  3.18146  2.89801  2.37887  2.77519  2.98518  4.58477  3.61503
          0.02848  3.96862  4.69097  0.61958  0.77255  0.48576  0.95510
    109   2.08443  2.10618  3.61483  3.10310  3.69130  3.25640  3.97218  2.96931  2.88048  2.74110  3.65181  3.35812  3.83499  3.29198  2.53968  2.62911  2.77053  2.68240  5.11677  3.89909    114 - -
          2.68618  4.42225  2.77519  2.73123  3.46354  2.40513  3.72494  3.29354  2.67741  2.69355  4.24690  2.90347  2.73739  3.18146  2.89801  2.37887  2.77519  2.98518  4.58477  3.61503
          0.02848  3.96862  4.69097  0.61958  0.77255  0.48576  0.95510
    110   3.16840  4.51197  4.71663  4.17294  3.21896  4.43884  4.81533  1.72748  4.03793  1.14261  3.02509  4.43972  4.68030  4.23092  4.21125  3.79071  3.40738  1.75987  5.24406  4.11725    115 - -
          2.68618  4.42225  2.77519  2.73123  3.46354  2.40513  3.72494  3.29354  2.67741  2.69355  4.24690  2.90347  2.73739  3.18146  2.89801  2.37887  2.77519  2.98518  4.58477  3.61503
          0.02848  3.96862  4.69097  0.61958  0.77255  0.48576  0.95510
    111   2.80970  5.30360  2.05546  1.80481  4.61476  2.25856  3.69548  4.10716  2.62768  3.61839  4.43517  2.28644  3.80481  2.84629  3.18062  2.73109  3.08202  3.69258  5.79029  4.33094    116 - -
          2.68618  4.42225  2.77519  2.73123  3.46354  2.40513  3.72494  3.29354  2.67741  2.69355  4.24690  2.90347  2.73739  3.18146  2.89801  2.37887  2.77519  2.98518  4.58477  3.61503
          0.02848  3.96862  4.69097  0.61958  0.77255  0.48576  0.95510
    112   3.26403  4.69817  4.34360  3.98453  3.17409  4.10375  4.61013  2.38410  3.75132  0.76532  3.16818  4.25065  4.52299  4.09663  3.91140  3.68675  3.55415  2.44627  5.08761  3.83292    117 - -
          2.68618  4.42225  2.77519  2.73123  3.46354  2.40513  3.72494  3.29354  2.67741  2.69355  4.24690  2.90347  2.73739  3.18146  2.89801  2.37887  2.77519  2.98518  4.58477  3.61503
          0.02848  3.96862  4.69097  0.61958  0.77255  0.48576  0.95510
    113   0.88363  4.24186  3.56174  3.35821  4.14956  3.06367  4.36869  3.28959  3.37697  3.16669  4.18853  3.48303  3.81205  3.70947  3.62045  2.59161  2.87566  2.92734  5.56712  4.37825    118 - -
          2.68618  4.42225  2.77519  2.73123  3.46354  2.40513  3.72494  3.29354  2.67741  2.69355  4.24690  2.90347  2.73739  3.18146  2.89801  2.37887  2.77519  2.98518  4.58477  3.61503
          0.02848  3.96862  4.69097  0.61958  0.77255  0.48576  0.95510
    114   3.04722  5.13633  3.46908  2.80469  4.58455  3.65744  3.60700  3.93314  1.51373  3.38282  4.26032  3.20003  4.02942  2.74541  1.39233  3.04820  3.21476  3.62090  5.42791  4.26458    119 - -
          2.68618  4.42225  2.77519  2.73123  3.46354  2.40513  3.72494  3.29354  2.67741  2.69355  4.24690  2.90347  2.73739  3.18146  2.89801  2.37887  2.77519  2.98518  4.58477  3.61503
          0.02848  3.96862  4.69097  0.61958  0.77255  0.48576  0.95510
    115   3.03541  5.14269  3.43923  2.78315  4.59109  3.64875  3.60355  3.94162  1.31297  3.38898  4.26198  3.18555  4.02122  2.74008  1.63569  3.03280  3.20435  3.62495  5.43400  4.26476    120 - -
          2.68618  4.42225  2.77519  2.73123  3.46354  2.40513  3.72494  3.29354  2.67741  2.69355  4.24690  2.90347  2.73739  3.18146  2.89801  2.37887  2.77519  2.98518  4.58477  3.61503
          0.02848  3.96862  4.69097  0.61958  0.77255  0.48576  0.95510
    116   3.26403  4.69817  4.34360  3.98453  3.17409  4.10375  4.61013  2.38410  3.75132  0.76532  3.16818  4.25065  4.52299  4.09663  3.91140  3.68675  3.55415  2.44627  5.08761  3.83292    121 - -
          2.68618  4.42225  2.77519  2.73123  3.46354  2.40513  3.72494  3.29354  2.67741  2.69355  4.24690  2.90347  2.73739  3.18146  2.89801  2.37887  2.77519  2.98518  4.58477  3.61503
          0.02848  3.96862  4.69097  0.61958  0.77255  0.48576  0.95510
    117   2.88425  4.40095  4.25772  3.92445  3.62150  3.82256  4.70991  2.04920  3.79368  2.29227  3.57268  4.09866  4.37817  4.14684  3.99681  3.33263  3.24375  0.91191  5.42197  4.15928    122 - -
          2.68618  4.42225  2.77519  2.73123  3.46354  2.40513  3.72494  3.29354  2.67741  2.69355  4.24690  2.90347  2.73739  3.18146  2.89801  2.37887  2.77519  2.98518  4.58477  3.61503
          0.02848  3.96862  4.69097  0.61958  0.77255  0.48576  0.95510
    118   2.19028  4.32745  3.35351  2.79086  3.48041  3.49466  3.75234  2.84842  2.51341  2.55162  2.94142  3.21112  3.88584  3.05174  3.06933  2.45242  2.78661  2.61430  3.76992  3.65989    123 - -
          2.68618  4.42225  2.77519  2.73123  3.46354  2.40513  3.72494  3.29354  2.67741  2.69355  4.24690  2.90347  2.73739  3.18146  2.89801  2.37887  2.77519  2.98518  4.58477  3.61503
          0.02848  3.96862  4.69097  0.61958  0.77255  0.48576  0.95510
    119   1.37561  2.10339  3.97576  3.59855  3.90069  3.03309  4.35814  2.96910  3.48187  2.91741  3.87207  3.55337  3.76852  3.75661  3.68769  2.48721  2.71461  2.63182  5.38527  4.20312    124 - -
          2.68618  4.42225  2.77519  2.73123  3.46354  2.40513  3.72494  3.29354  2.67741  2.69355  4.24690  2.90347  2.73739  3.18146  2.89801  2.37887  2.77519  2.98518  4.58477  3.61503
          0.02848  3.96862  4.69097  0.61958  0.77255  0.48576  0.95510
    120   3.03777  5.14401  3.44605  2.78613  4.59356  3.65114  3.60289  3.94300  1.33854  3.38944  4.26253  3.18747  4.02251  2.73928  1.59688  3.03510  3.20585  3.62662  5.43371  4.26573    125 - -
          2.68618  4.42225  2.77519  2.73123  3.46354  2.40513  3.72494  3.29354  2.67741  2.69355  4.24690  2.90347  2.73739  3.18146  2.89801  2.37887  2.77519  2.98518  4.58477  3.61503
          0.02848  3.96862  4.69097  0.61958  0.77255  0.48576  0.95510
    121   2.53874  3.13675  3.77523  3.22468  3.35050  2.45876  3.98868  2.21297  3.12777  2.12776  3.32916  3.50928  3.98475  3.41393  3.40063  2.84950  2.81543  2.28737  4.86939  3.65279    126 - -
          2.68618  4.42225  2.77519  2.73123  3.46354  2.40513  3.72494  3.29354  2.67741  2.69355  4.24690  2.90347  2.73739  3.18146  2.89801  2.37887  2.77519  2.98518  4.58477  3.61503
          0.02848  3.96862  4.69097  0.61958  0.77255  0.48576  0.95510
    122   2.87748  5.24243  2.39845  1.31215  4.52415  3.30288  3.71549  4.00121  2.51231  3.52567  4.39516  2.80334  3.85969  2.47225  2.94074  2.81753  3.14199  3.63708  5.68882  4.29318    127 - -
          2.68618  4.42225  2.77519  2.73123  3.46354  2.40513  3.72494  3.29354  2.67741  2.69355  4.24690  2.90347  2.73739  3.18146  2.89801  2.37887  2.77519  2.98518  4.58477  3.61503
          0.02848  3.96862  4.69097  0.61958  0.77255  0.48576  0.95510
    123   2.40162  4.31389  3.27396  2.84215  3.84870  1.93168  3.90159  3.21647  2.81721  2.92064  2.88028  3.18957  3.78171  3.16054  3.17546  2.18583  2.76456  2.88336  5.23601  3.97527    128 - -
          2.68618  4.42225  2.77519  2.73123  3.46354  2.40513  3.72494  3.29354  2.67741  2.69355  4.24690  2.90347  2.73739  3.18146  2.89801  2.37887  2.77519  2.98518  4.58477  3.61503
          0.02848  3.96862  4.69097  0.61958  0.77255  0.48576  0.95510
    124   2.95930  4.94659  2.96871  2.72553  4.12773  3.43086  3.88448  3.77378  2.53982  3.26653  4.29226  3.18589  3.98606  1.07239  2.82187  3.00326  3.25647  3.49765  5.38301  4.08333    129 - -
          2.68618  4.42225  2.77519  2.73123  3.46354  2.40513  3.72494  3.29354  2.67741  2.69355  4.24690  2.90347  2.73739  3.18146  2.89801  2.37887  2.77519  2.98518  4.58477  3.61503
          0.02848  3.96862  4.69097  0.61958  0.77255  0.48576  0.95510
    125   2.84236  4.62117  3.59224  3.01444  3.57703  3.66505  3.84307  2.92783  2.46110  1.65689  3.57223  3.39297  4.06603  3.10451  1.95288  3.01533  3.07644  2.79351  5.06383  3.79651    130 - -
          2.68618  4.42225  2.77519  2.73123  3.46354  2.40513  3.72494  3.29354  2.67741  2.69355  4.24690  2.90347  2.73739  3.18146  2.89801  2.37887  2.77519  2.98518  4.58477  3.61503
          0.02848  3.96862  4.69097  0.61958  0.77255  0.48576  0.95510
    126   3.04544  5.14143  3.46538  2.79912  4.59153  3.65706  3.60439  3.93929  1.45947  3.38647  4.26202  3.19616  4.02761  2.74169  1.44635  3.04463  3.21229  3.62544  5.43038  4.26625    131 - -
          2.68618  4.42225  2.77519  2.73123  3.46354  2.40513  3.72494  3.29354  2.67741  2.69355  4.24690  2.90347  2.73739  3.18146  2.89801  2.37887  2.77519  2.98518  4.58477  3.61503
          0.02848  3.96862  4.69097  0.61958  0.77255  0.48576  0.95510
    127   3.33766  4.73125  4.23004  3.81485  1.27611  4.14872  2.53915  3.28025  3.69079  2.71629  3.85908  3.82180  4.47980  3.81173  3.85370  3.47198  3.55922  3.13516  3.67177  1.65822    132 - -
          2.68618  4.42225  2.77519  2.73123  3.46354  2.40513  3.72494  3.29354  2.67741  2.69355  4.24690  2.90347  2.73739  3.18146  2.89801  2.37887  2.77519  2.98518  4.58477  3.61503
          0.02848  3.96862  4.69097  0.61958  0.77255  0.48576  0.95510
    128   3.11776  4.54016  4.51044  4.01562  3.18998  4.24598  4.67992  2.08448  3.83126  1.04656  3.05346  4.27800  4.57547  4.09625  4.01974  3.63017  3.38406  1.81071  5.17868  3.98885    133 - -
          2.68618  4.42225  2.77519  2.73123  3.46354  2.40513  3.72494  3.29354  2.67741  2.69355  4.24690  2.90347  2.73739  3.18146  2.89801  2.37887  2.77519  2.98518  4.58477  3.61503
          0.02848  3.96862  4.69097  0.61958  0.77255  0.48576  0.95510
    129   3.22221  4.61806  4.59303  4.04841  3.05557  4.37769  4.66771  2.20323  3.85198  1.05806  1.98598  4.34066  4.61512  4.06926  4.02034  3.72928  3.45314  2.31349  5.09259  3.96824    134 - -
          2.68618  4.42225  2.77519  2.73123  3.46354  2.40513  3.72494  3.29354  2.67741  2.69355  4.24690  2.90347  2.73739  3.18146  2.89801  2.37887  2.77519  2.98518  4.58477  3.61503
          0.02848  3.96862  4.69097  0.61958  0.77255  0.48576  0.95510
    130   3.11569  4.94696  3.61633  3.10814  4.32596  3.58449  3.89678  3.87482  2.28014  3.37331  4.37151  3.46027  4.08286  3.11278  0.84111  3.19554  3.37540  3.59474  5.37033  4.23298    135 - -
          2.68618  4.42225  2.77519  2.73123  3.46354  2.40513  3.72494  3.29354  2.67741  2.69355  4.24690  2.90347  2.73739  3.18146  2.89801  2.37887  2.77519  2.98518  4.58477  3.61503
          0.02848  3.96862  4.69097  0.61958  0.77255  0.48576  0.95510
    131   1.32989  4.16804  3.36581  3.13172  4.29649  1.79730  4.23289  3.64987  3.23346  3.39291  4.24595  3.29528  3.69105  3.51674  3.53708  2.41545  2.72729  3.12994  5.63958  4.43816    136 - -
          2.68618  4.42225  2.77519  2.73123  3.46354  2.40513  3.72494  3.29354  2.67741  2.69355  4.24690  2.90347  2.73739  3.18146  2.89801  2.37887  2.77519  2.98518  4.58477  3.61503
          0.02848  3.96862  4.69097  0.61958  0.77255  0.48576  0.95510
    132   2.57765  4.68795  2.98722  2.54794  4.17432  3.30554  3.70982  3.56351  1.87651  3.17735  4.01135  3.00892  3.80822  2.87713  2.77060  2.05103  2.43526  3.20351  5.39517  4.10017    137 - -
          2.68618  4.42225  2.77519  2.73123  3.46354  2.40513  3.72494  3.29354  2.67741  2.69355  4.24690  2.90347  2.73739  3.18146  2.89801  2.37887  2.77519  2.98518  4.58477  3.61503
          0.02848  3.96862  4.69097  0.61958  0.77255  0.48576  0.95510
    133   3.11569  4.94696  3.61633  3.10814  4.32596  3.58449  3.89678  3.87482  2.28014  3.37331  4.37151  3.46027  4.08286  3.11278  0.84111  3.19554  3.37540  3.59474  5.37033  4.23298    138 - -
          2.68618  4.42225  2.77519  2.73123  3.46354  2.40513  3.72494  3.29354  2.67741  2.69355  4.24690  2.90347  2.73739  3.18146  2.89801  2.37887  2.77519  2.98518  4.58477  3.61503
          0.02848  3.96862  4.69097  0.61958  0.77255  0.48576  0.95510
    134   2.62511  4.85786  2.68958  2.37245  4.31218  2.33297  3.69138  3.75309  2.17487  3.32070  4.13604  2.33347  3.79072  2.84652  2.90993  2.36847  2.91285  3.36479  5.51575  4.16622    139 - -
          2.68618  4.42225  2.77519  2.73123  3.46354  2.40513  3.72494  3.29354  2.67741  2.69355  4.24690  2.90347  2.73739  3.18146  2.89801  2.37887  2.77519  2.98518  4.58477  3.61503
          0.02848  3.96862  4.69097  0.61958  0.77255  0.48576  0.95510
    135   2.64450  4.98516  2.19001  2.29954  4.26835  3.34251  3.60481  3.20165  2.02429  3.26663  4.06616  2.58018  3.78538  2.73954  2.85169  2.63008  2.88415  3.34068  5.45930  4.08384    140 - -
          2.68618  4.42225  2.77519  2.73123  3.46354  2.40513  3.72494  3.29354  2.67741  2.69355  4.24690  2.90347  2.73739  3.18146  2.89801  2.37887  2.77519  2.98518  4.58477  3.61503
          0.02848  3.96862  4.69097  0.61958  0.77255  0.48576  0.95510
    136   2.72309  5.17332  2.19461  1.99130  4.48293  3.30016  3.62824  3.95220  1.92339  3.46380  4.25723  2.77453  3.79208  2.76064  2.92541  2.35350  2.97121  3.55073  5.62566  4.21308    141 - -
          2.68618  4.42225  2.77519  2.73123  3.46354  2.40513  3.72494  3.29354  2.67741  2.69355  4.24690  2.90347  2.73739  3.18146  2.89801  2.37887  2.77519  2.98518  4.58477  3.61503
          0.02848  3.96862  4.69097  0.61958  0.77255  0.48576  0.95510
    137   2.14254  4.85986  2.76550  1.93732  4.21173  2.92793  3.64891  3.63163  2.41924  3.21444  4.03125  2.89457  3.79683  2.80000  2.58115  2.64356  2.88667  3.27604  5.42763  4.08548    142 - -
          2.68618  4.42225  2.77519  2.73123  3.46354  2.40513  3.72494  3.29354  2.67741  2.69355  4.24690  2.90347  2.73739  3.18146  2.89801  2.37887  2.77519  2.98518  4.58477  3.61503
          0.02848  3.96862  4.69097  0.61958  0.77255  0.48576  0.95510
    138   2.57915  4.72387  2.67217  2.43201  3.99026  3.37103  3.63856  3.38849  2.28964  2.65247  3.84475  2.94159  3.79730  2.80495  2.89467  2.21921  2.50281  3.07319  5.27339  3.94981    143 - -
          2.68618  4.42225  2.77519  2.73123  3.46354  2.40513  3.72494  3.29354  2.67741  2.69355  4.24690  2.90347  2.73739  3.18146  2.89801  2.37887  2.77519  2.98518  4.58477  3.61503
          0.02848  3.96862  4.69097  0.61958  0.77255  0.48576  0.95510
    139   2.63251  4.68021  3.17586  2.70592  4.20114  3.33403  3.74257  3.64306  2.31193  3.22960  4.08838  3.11386  3.85541  2.92163  1.70955  1.94857  2.93977  3.27777  5.38497  4.11568    144 - -
          2.68618  4.42225  2.77519  2.73123  3.46354  2.40513  3.72494  3.29354  2.67741  2.69355  4.24690  2.90347  2.73739  3.18146  2.89801  2.37887  2.77519  2.98518  4.58477  3.61503
          0.02848  3.96862  4.69097  0.61958  0.77255  0.48576  0.95510
    140   2.32189  4.72374  2.92445  2.44730  4.01067  3.36539  3.64483  3.41885  2.43604  2.75650  3.86555  2.57802  2.89870  2.50919  2.86563  2.63142  2.83281  3.09829  5.28520  3.96464    145 - -
          2.68618  4.42225  2.77519  2.73123  3.46354  2.40513  3.72494  3.29354  2.67741  2.69355  4.24690  2.90347  2.73739  3.18146  2.89801  2.37887  2.77519  2.98518  4.58477  3.61503
          0.02848  3.96862  4.69097  0.61958  0.77255  0.48576  0.95510
    141   2.42664  4.90508  2.54196  2.11399  4.18293  2.86935  3.60493  3.61365  2.24113  3.18895  3.99093  2.85707  3.77786  2.74437  2.88342  2.61051  2.84970  2.83672  5.40346  4.03956    146 - -
          2.68618  4.42225  2.77519  2.73123  3.46354  2.40513  3.72494  3.29354  2.67741  2.69355  4.24690  2.90347  2.73739  3.18146  2.89801  2.37887  2.77519  2.98518  4.58477  3.61503
          0.02848  3.96862  4.69097  0.61958  0.77255  0.48576  0.95510
    142   2.80795  4.41364  3.93668  3.48793  3.35482  3.75292  4.29845  2.35524  3.30044  1.24406  3.27590  3.77370  4.22291  3.67103  3.54303  3.14173  2.48047  2.27641  5.12300  3.89829    147 - -
          2.68618  4.42225  2.77519  2.73123  3.46354  2.40513  3.72494  3.29354  2.67741  2.69355  4.24690  2.90347  2.73739  3.18146  2.89801  2.37887  2.77519  2.98518  4.58477  3.61503
          0.02848  3.96862  4.69097  0.61958  0.77255  0.48576  0.95510
    143   2.38736  5.26685  2.03829  1.63945  4.57283  3.25148  3.67983  4.05442  2.58906  3.57288  4.38401  2.41156  3.80032  2.82647  3.13125  2.71390  3.05170  3.64586  5.74671  4.29770    148 - -
          2.68618  4.42225  2.77519  2.73123  3.46354  2.40513  3.72494  3.29354  2.67741  2.69355  4.24690  2.90347  2.73739  3.18146  2.89801  2.37887  2.77519  2.98518  4.58477  3.61503
          0.02848  3.96862  4.69097  0.61958  0.77255  0.48576  0.95510
    144   2.72370  5.03981  2.64119  1.91117  4.37704  3.33952  3.64183  3.81082  2.01820  3.35487  4.17149  2.85524  3.82044  2.78543  2.78351  2.09114  2.97205  3.44199  5.52945  4.17185    149 - -
          2.68618  4.42225  2.77519  2.73123  3.46354  2.40513  3.72494  3.29354  2.67741  2.69355  4.24690  2.90347  2.73739  3.18146  2.89801  2.37887  2.77519  2.98518  4.58477  3.61503
          0.02848  3.96862  4.69097  0.61958  0.77255  0.48576  0.95510
    145   1.93015  4.37370  3.24045  2.74372  3.67607  3.34550  3.79108  3.04705  2.71628  2.75027  3.63027  3.15558  3.04318  3.05195  3.09702  2.64786  2.52918  2.76979  5.07736  3.00714    150 - -
          2.68618  4.42225  2.77519  2.73123  3.46354  2.40513  3.72494  3.29354  2.67741  2.69355  4.24690  2.90347  2.73739  3.18146  2.89801  2.37887  2.77519  2.98518  4.58477  3.61503
          0.02848  3.96862  4.69097  0.61958  0.77255  0.48576  0.95510
    146   3.12531  4.44136  4.76965  4.23909  3.37938  4.46197  4.90764  1.28303  4.11772  1.62417  3.18451  4.48573  4.72180  4.34060  4.30233  3.82422  3.37239  1.54146  5.37191  4.20948    151 - -
          2.68618  4.42225  2.77519  2.73123  3.46354  2.40513  3.72494  3.29354  2.67741  2.69355  4.24690  2.90347  2.73739  3.18146  2.89801  2.37887  2.77519  2.98518  4.58477  3.61503
          0.02848  3.96862  4.69097  0.61958  0.77255  0.48576  0.95510
    147   1.99620  4.76086  2.88563  2.19173  4.11612  3.34260  3.66051  3.52097  2.41507  3.12572  3.95271  2.94743  3.80396  2.82209  2.48581  2.40530  2.86386  3.18180  5.35650  4.03845    152 - -
          2.68618  4.42225  2.77519  2.73123  3.46354  2.40513  3.72494  3.29354  2.67741  2.69355  4.24690  2.90347  2.73739  3.18146  2.89801  2.37887  2.77519  2.98518  4.58477  3.61503
          0.02848  3.96862  4.69097  0.61958  0.77255  0.48576  0.95510
    148   2.63834  4.95225  2.35134  2.29940  4.29411  3.30213  3.64046  3.73880  2.45445  3.30016  4.10426  2.83688  3.78196  2.14780  2.93142  2.32609  2.50035  3.36262  5.49880  4.12224    153 - -
          2.68618  4.42225  2.77519  2.73123  3.46354  2.40513  3.72494  3.29354  2.67741  2.69355  4.24690  2.90347  2.73739  3.18146  2.89801  2.37887  2.77519  2.98518  4.58477  3.61503
          0.02848  3.96862  4.69097  0.61958  0.77255  0.48576  0.95510
    149   3.19224  4.54606  4.70540  4.13817  3.09248  4.42814  4.73136  1.83165  3.99858  1.21181  2.01593  4.41043  4.63910  4.15062  4.14986  3.76210  3.41581  2.16397  5.12461  4.04053    154 - -
          2.68618  4.42225  2.77519  2.73123  3.46354  2.40513  3.72494  3.29354  2.67741  2.69355  4.24690  2.90347  2.73739  3.18146  2.89801  2.37887  2.77519  2.98518  4.58477  3.61503
          0.02848  3.96862  4.69097  0.61958  0.77255  0.48576  0.95510
    150   3.04544  5.14143  3.46538  2.79912  4.59153  3.65706  3.60439  3.93929  1.45947  3.38647  4.26202  3.19616  4.02761  2.74169  1.44635  3.04463  3.21229  3.62544  5.43038  4.26625    155 - -
          2.68618  4.42225  2.77519  2.73123  3.46354  2.40513  3.72494  3.29354  2.67741  2.69355  4.24690  2.90347  2.73739  3.18146  2.89801  2.37887  2.77519  2.98518  4.58477  3.61503
          0.02848  3.96862  4.69097  0.61958  0.77255  0.48576  0.95510
    151   1.77176  4.40742  3.14732  2.71423  4.09197  2.56927  3.85026  3.49941  2.68621  3.14239  3.97225  3.09641  3.74296  3.05333  2.63171  2.15130  2.76131  3.09524  5.39342  4.12174    156 - -
          2.68618  4.42225  2.77519  2.73123  3.46354  2.40513  3.72494  3.29354  2.67741  2.69355  4.24690  2.90347  2.73739  3.18146  2.89801  2.37887  2.77519  2.98518  4.58477  3.61503
          0.02848  3.96862  4.69097  0.61958  0.77255  0.48576  0.95510
    152   2.55194  4.26308  3.62530  3.14298  3.53722  2.34350  4.04235  2.54718  3.05916  2.17893  3.50414  3.45568  3.97651  3.39026  3.36543  2.81552  2.86771  1.80925  5.07263  3.82676    157 - -
          2.68618  4.42225  2.77519  2.73123  3.46354  2.40513  3.72494  3.29354  2.67741  2.69355  4.24690  2.90347  2.73739  3.18146  2.89801  2.37887  2.77519  2.98518  4.58477  3.61503
          0.02848  3.96862  4.69097  0.61958  0.77255  0.48576  0.95510
    153   3.26403  4.69817  4.34360  3.98453  3.17409  4.10375  4.61013  2.38410  3.75132  0.76532  3.16818  4.25065  4.52299  4.09663  3.91140  3.68675  3.55415  2.44627  5.08761  3.83292    158 - -
          2.68618  4.42225  2.77519  2.73123  3.46354  2.40513  3.72494  3.29354  2.67741  2.69355  4.24690  2.90347  2.73739  3.18146  2.89801  2.37887  2.77519  2.98518  4.58477  3.61503
          0.02848  3.96862  4.69097  0.61958  0.77255  0.48576  0.95510
    154   2.82057  5.01480  3.14456  2.58323  4.40602  3.50992  3.60143  3.79355  1.49824  3.29891  4.13456  3.04672  3.03273  2.73753  2.06223  2.82510  3.02947  3.45333  5.41787  4.16725    159 - -
          2.68618  4.42225  2.77519  2.73123  3.46354  2.40513  3.72494  3.29354  2.67741  2.69355  4.24690  2.90347  2.73739  3.18146  2.89801  2.37887  2.77519  2.98518  4.58477  3.61503
          0.02848  3.96862  4.69097  0.61958  0.77255  0.48576  0.95510
    155   2.80089  5.09341  2.99783  2.48055  4.45936  3.48034  3.58044  3.86707  1.89142  3.35196  4.16687  2.52446  3.87998  2.07246  2.12574  2.78091  3.00692  3.50695  5.46184  4.17612    160 - -
          2.68618  4.42225  2.77519  2.73123  3.46354  2.40513  3.72494  3.29354  2.67741  2.69355  4.24690  2.90347  2.73739  3.18146  2.89801  2.37887  2.77519  2.98518  4.58477  3.61503
          0.02848  3.96862  4.69097  0.61958  0.77255  0.48576  0.95510
    156   2.33040  3.12083  4.26789  3.72419  3.43341  3.83631  4.36944  1.78953  3.61825  2.27544  3.34828  3.92059  4.25848  3.86714  3.82790  3.17619  2.98427  1.48607  5.07654  3.87575    161 - -
          2.68618  4.42225  2.77519  2.73123  3.46354  2.40513  3.72494  3.29354  2.67741  2.69355  4.24690  2.90347  2.73739  3.18146  2.89801  2.37887  2.77519  2.98518  4.58477  3.61503
          0.02848  3.96862  4.69097  0.61958  0.77255  0.48576  0.95510
    157   2.28918  4.87770  2.62250  1.71796  4.29137  3.27067  3.70734  3.69522  2.54327  3.30013  4.13263  2.86854  2.73920  2.86875  3.00207  2.65951  2.93329  3.32797  5.52629  4.16717    162 - -
          2.68618  4.42225  2.77519  2.73123  3.46354  2.40513  3.72494  3.29354  2.67741  2.69355  4.24690  2.90347  2.73739  3.18146  2.89801  2.37887  2.77519  2.98518  4.58477  3.61503
          0.02848  3.96862  4.69097  0.61958  0.77255  0.48576  0.95510
    158   2.70300  5.09307  2.66496  2.08075  4.40866  3.35164  3.60210  3.85774  2.09212  3.37303  4.16762  2.55281  3.80308  2.29973  2.75302  2.34450  2.93818  3.47359  5.53098  4.15873    163 - -
          2.68618  4.42225  2.77519  2.73123  3.46354  2.40513  3.72494  3.29354  2.67741  2.69355  4.24690  2.90347  2.73739  3.18146  2.89801  2.37887  2.77519  2.98518  4.58477  3.61503
          0.02848  3.96862  4.69097  0.61958  0.77255  0.48576  0.95510
    159   1.59751  4.26821  3.85661  3.36691  3.61227  3.55213  4.25279  2.07866  3.28055  2.40303  3.51037  3.63556  4.08186  3.59657  3.57674  2.91827  2.93779  1.92356  5.24012  4.01629    164 - -
          2.68618  4.42225  2.77519  2.73123  3.46354  2.40513  3.72494  3.29354  2.67741  2.69355  4.24690  2.90347  2.73739  3.18146  2.89801  2.37887  2.77519  2.98518  4.58477  3.61503
          0.02848  3.96862  4.69097  0.61958  0.77255  0.48576  0.95510
    160   2.36535  5.11474  2.23328  1.92415  4.41570  3.29801  3.62202  3.88172  2.45322  3.40799  4.19868  2.77841  3.05597  2.50938  2.96061  2.64324  2.93410  3.48683  5.58490  4.17384    165 - -
          2.68618  4.42225  2.77519  2.73123  3.46354  2.40513  3.72494  3.29354  2.67741  2.69355  4.24690  2.90347  2.73739  3.18146  2.89801  2.37887  2.77519  2.98518  4.58477  3.61503
          0.02848  3.96862  4.69097  0.61958  0.77255  0.48576  0.95510
    161   2.66707  4.94851  2.11978  2.27626  4.42532  3.20457  3.74539  3.90711  2.66097  3.47484  4.29802  2.45268  3.78559  2.91226  3.16689  1.68265  2.98092  3.49058  5.65975  4.25635    166 - -
          2.68618  4.42225  2.77519  2.73123  3.46354  2.40513  3.72494  3.29354  2.67741  2.69355  4.24690  2.90347  2.73739  3.18146  2.89801  2.37887  2.77519  2.98518  4.58477  3.61503
          0.02848  3.96862  4.69097  0.61958  0.77255  0.48576  0.95510
    162   2.64990  4.48371  3.35937  2.82193  3.62111  3.51130  3.77991  2.97441  2.55143  1.83676  3.57372  3.23525  3.02686  3.03835  2.46590  2.81242  2.89902  2.76344  5.04519  3.78900    167 - -
          2.68618  4.42225  2.77519  2.73123  3.46354  2.40513  3.72494  3.29354  2.67741  2.69355  4.24690  2.90347  2.73739  3.18146  2.89801  2.37887  2.77519  2.98518  4.58477  3.61503
          0.02848  3.96862  4.69097  0.61958  0.77255  0.48576  0.95510
    163   2.39851  4.95521  2.40185  1.93982  4.29076  3.29569  3.64319  3.73025  2.48043  3.29816  4.10212  2.82627  3.77873  2.78676  2.97365  2.31212  2.51675  3.35576  5.50461  4.12353    168 - -
          2.68618  4.42225  2.77519  2.73123  3.46354  2.40513  3.72494  3.29354  2.67741  2.69355  4.24690  2.90347  2.73739  3.18146  2.89801  2.37887  2.77519  2.98518  4.58477  3.61503
          0.02848  3.96862  4.69097  0.61958  0.77255  0.48576  0.95510
    164   2.49883  4.48776  3.12117  2.63985  3.88361  3.30668  3.75739  3.24241  2.59627  2.92252  3.78289  3.07768  3.80292  2.52994  2.98915  1.98520  2.51051  2.54262  5.22429  3.94393    169 - -
          2.68618  4.42225  2.77519  2.73123  3.46354  2.40513  3.72494  3.29354  2.67741  2.69355  4.24690  2.90347  2.73739  3.18146  2.89801  2.37887  2.77519  2.98518  4.58477  3.61503
          0.02848  3.96862  4.69097  0.61958  0.77255  0.48576  0.95510
    165   3.26403  4.69817  4.34360  3.98453  3.17409  4.10375  4.61013  2.38410  3.75132  0.76532  3.16818  4.25065  4.52299  4.09663  3.91140  3.68675  3.55415  2.44627  5.08761  3.83292    170 - -
          2.68618  4.42225  2.77519  2.73123  3.46354  2.40513  3.72494  3.29354  2.67741  2.69355  4.24690  2.90347  2.73739  3.18146  2.89801  2.37887  2.77519  2.98518  4.58477  3.61503
          0.02848  3.96862  4.69097  0.61958  0.77255  0.48576  0.95510
    166   3.25037  4.64200  4.61515  4.07650  3.05484  4.40556  4.69599  2.19481  3.86971  0.92929  2.35962  4.37066  4.63961  4.09294  4.03667  3.76474  3.48278  2.30876  5.10729  3.97681    171 - -
          2.68618  4.42225  2.77519  2.73123  3.46354  2.40513  3.72494  3.29354  2.67741  2.69355  4.24690  2.90347  2.73739  3.18146  2.89801  2.37887  2.77519  2.98518  4.58477  3.61503
          0.02848  3.96862  4.69097  0.61958  0.77255  0.48576  0.95510
    167   2.78791  4.55322  3.48132  3.39324  4.53266  0.59504  4.50711  4.15616  3.58755  3.79810  4.77503  3.64568  3.94742  3.90414  3.81253  2.96267  3.27663  3.66593  5.60189  4.63800    172 - -
          2.68618  4.42225  2.77519  2.73123  3.46354  2.40513  3.72494  3.29354  2.67741  2.69355  4.24690  2.90347  2.73739  3.18146  2.89801  2.37887  2.77519  2.98518  4.58477  3.61503
          0.02848  3.96862  4.69097  0.61958  0.77255  0.48576  0.95510
    168   2.77422  4.30711  3.94236  3.37827  2.76720  3.84398  4.08752  1.82383  3.26461  1.76841  3.12206  3.69861  4.18300  2.86472  3.52210  3.12741  3.00457  2.30771  4.82309  3.58144    173 - -
          2.68618  4.42225  2.77519  2.73123  3.46354  2.40513  3.72494  3.29354  2.67741  2.69355  4.24690  2.90347  2.73739  3.18146  2.89801  2.37887  2.77519  2.98518  4.58477  3.61503
          0.02848  3.96862  4.69097  0.61958  0.77255  0.48576  0.95510
    169   3.03696  5.16568  2.53106  0.89608  4.52426  3.33746  3.93342  3.99733  2.82618  3.59930  4.56976  2.99033  3.94680  3.14749  3.24449  3.00999  3.34215  3.67150  5.67775  4.40080    174 - -
          2.68618  4.42225  2.77519  2.73123  3.46354  2.40513  3.72494  3.29354  2.67741  2.69355  4.24690  2.90347  2.73739  3.18146  2.89801  2.37887  2.77519  2.98518  4.58477  3.61503
          0.02848  3.96862  4.69097  0.61958  0.77255  0.48576  0.95510
    170   2.78791  4.55322  3.48132  3.39324  4.53266  0.59504  4.50711  4.15616  3.58755  3.79810  4.77503  3.64568  3.94742  3.90414  3.81253  2.96267  3.27663  3.66593  5.60189  4.63800    175 - -
          2.68618  4.42225  2.77519  2.73123  3.46354  2.40513  3.72494  3.29354  2.67741  2.69355  4.24690  2.90347  2.73739  3.18146  2.89801  2.37887  2.77519  2.98518  4.58477  3.61503
          0.02848  3.96862  4.69097  0.61958  0.77255  0.48576  0.95510
    171   2.09533  4.51549  2.84391  2.58784  4.28123  3.10666  3.88327  3.71325  2.76474  3.35293  4.18293  1.77028  3.74463  3.08171  3.17742  2.12598  2.83495  3.26394  5.56520  4.25026    176 - -
          2.68618  4.42225  2.77519  2.73123  3.46354  2.40513  3.72494  3.29354  2.67741  2.69355  4.24690  2.90347  2.73739  3.18146  2.89801  2.37887  2.77519  2.98518  4.58477  3.61503
          0.02848  3.96862  4.69097  0.61958  0.77255  0.48576  0.95510
    172   2.10927  4.26837  3.34831  2.89468  3.73326  2.67392  3.90702  3.05926  2.86651  2.04879  3.68308  3.23279  3.80526  3.19352  3.21500  2.22809  2.75906  2.75850  5.14608  3.90315    177 - -
          2.68618  4.42225  2.77519  2.73123  3.46354  2.40513  3.72494  3.29354  2.67741  2.69355  4.24690  2.90347  2.73739  3.18146  2.89801  2.37887  2.77519  2.98518  4.58477  3.61503
          0.02848  3.96862  4.69097  0.61958  0.77255  0.48576  0.95510
    173   0.88363  4.24186  3.56174  3.35821  4.14956  3.06367  4.36869  3.28959  3.37697  3.16669  4.18853  3.48303  3.81205  3.70947  3.62045  2.59161  2.87566  2.92734  5.56712  4.37825    178 - -
          2.68618  4.42225  2.77519  2.73123  3.46354  2.40513  3.72494  3.29354  2.67741  2.69355  4.24690  2.90347  2.73739  3.18146  2.89801  2.37887  2.77519  2.98518  4.58477  3.61503
          0.02848  3.96862  4.69097  0.61958  0.77255  0.48576  0.95510
    174   1.65879  4.53698  3.25583  2.79104  4.08399  3.29516  3.81975  3.42115  2.46859  3.08807  3.98027  3.17048  3.84396  3.02224  1.97788  2.67812  2.89229  3.08640  5.35200  4.10190    179 - -
          2.68618  4.42225  2.77519  2.73123  3.46354  2.40513  3.72494  3.29354  2.67741  2.69355  4.24690  2.90347  2.73739  3.18146  2.89801  2.37887  2.77519  2.98518  4.58477  3.61503
          0.02848  3.96862  4.69097  0.61958  0.77255  0.48576  0.95510
    175   2.25464  4.42824  3.26345  2.74094  3.69926  2.83826  3.76266  3.04055  2.60025  2.12774  3.62770  3.16167  3.85906  3.01042  2.57286  2.70003  2.81802  2.77794  5.08096  3.82539    180 - -
          2.68618  4.42225  2.77519  2.73123  3.46354  2.40513  3.72494  3.29354  2.67741  2.69355  4.24690  2.90347  2.73739  3.18146  2.89801  2.37887  2.77519  2.98518  4.58477  3.61503
          0.02848  3.96862  4.69097  0.61958  0.77255  0.48576  0.95510
    176   3.38794  4.83793  3.98100  3.72898  2.30123  3.94277  3.66654  3.38393  3.58376  2.81291  4.04912  3.84319  4.41465  3.86664  3.74752  3.51485  3.67524  3.25911  3.94847  0.81976    181 - -
          2.68618  4.42225  2.77519  2.73123  3.46354  2.40513  3.72494  3.29354  2.67741  2.69355  4.24690  2.90347  2.73739  3.18146  2.89801  2.37887  2.77519  2.98518  4.58477  3.61503
          0.02848  3.96862  4.69097  0.61958  0.77255  0.48576  0.95510
    177   3.38231  4.75611  4.37048  4.10383  0.86662  4.04839  3.92241  2.89481  4.00858  2.24302  3.61117  4.12831  4.50528  4.15023  4.10454  3.64691  3.68373  2.89246  4.14411  2.49954    182 - -
          2.68618  4.42225  2.77519  2.73123  3.46354  2.40513  3.72494  3.29354  2.67741  2.69355  4.24690  2.90347  2.73739  3.18146  2.89801  2.37887  2.77519  2.98518  4.58477  3.61503
          0.02848  3.96862  4.69097  0.61958  0.77255  0.48576  0.95510
    178   2.27307  4.23416  3.16399  2.99560  4.36660  1.30363  4.19353  3.84671  3.18200  3.52242  4.35861  3.22255  3.69460  3.46617  3.50336  1.93957  2.76592  3.27268  5.68597  4.44683    183 - -
          2.68618  4.42225  2.77519  2.73123  3.46354  2.40513  3.72494  3.29354  2.67741  2.69355  4.24690  2.90347  2.73739  3.18146  2.89801  2.37887  2.77519  2.98518  4.58477  3.61503
          0.02848  3.96862  4.69097  0.61958  0.77255  0.48576  0.95510
    179   1.12749  4.16101  3.39932  3.16522  4.27492  2.21977  4.24738  3.60880  3.25184  3.36957  4.23138  3.31496  3.69675  3.53943  3.54546  2.42215  2.73049  3.10301  5.62587  4.42863    184 - -
          2.68618  4.42225  2.77519  2.73123  3.46354  2.40513  3.72494  3.29354  2.67741  2.69355  4.24690  2.90347  2.73739  3.18146  2.89801  2.37887  2.77519  2.98518  4.58477  3.61503
          0.02848  3.96862  4.69097  0.61958  0.77255  0.48576  0.95510
    180   3.26403  4.69817  4.34360  3.98453  3.17409  4.10375  4.61013  2.38410  3.75132  0.76532  3.16818  4.25065  4.52299  4.09663  3.91140  3.68675  3.55415  2.44627  5.08761  3.83292    185 - -
          2.68618  4.42225  2.77519  2.73123  3.46354  2.40513  3.72494  3.29354  2.67741  2.69355  4.24690  2.90347  2.73739  3.18146  2.89801  2.37887  2.77519  2.98518  4.58477  3.61503
          0.02848  3.96862  4.69097  0.61958  0.77255  0.48576  0.95510
    181   1.92028  4.24366  3.23476  2.93498  4.20962  2.99879  4.06970  3.59371  2.99921  3.28971  4.13308  3.19852  1.72966  3.31673  3.34356  2.14076  2.73191  3.11569  5.54769  4.30352    186 - -
          2.68618  4.42225  2.77519  2.73123  3.46354  2.40513  3.72494  3.29354  2.67741  2.69355  4.24690  2.90347  2.73739  3.18146  2.89801  2.37887  2.77519  2.98518  4.58477  3.61503
          0.02848  3.96862  4.69097  0.61958  0.77255  0.48576  0.95510
    182   2.02900  3.45735  3.33173  2.80220  3.54407  3.40115  3.78851  2.93222  2.75594  2.64740  3.53244  2.60136  3.85475  3.08284  3.12330  2.68590  2.77797  2.67517  4.97037  3.04693    187 - -
          2.68618  4.42225  2.77519  2.73123  3.46354  2.40513  3.72494  3.29354  2.67741  2.69355  4.24690  2.90347  2.73739  3.18146  2.89801  2.37887  2.77519  2.98518  4.58477  3.61503
          0.02848  3.96862  4.69097  0.61958  0.77255  0.48576  0.95510
    183   2.93147  4.40871  4.23417  3.70039  3.27222  4.04309  4.43479  1.94574  3.54195  1.25977  3.13302  3.99514  4.39211  3.83564  3.77307  3.37706  2.70801  2.06209  5.11478  3.93848    188 - -
          2.68618  4.42225  2.77519  2.73123  3.46354  2.40513  3.72494  3.29354  2.67741  2.69355  4.24690  2.90347  2.73739  3.18146  2.89801  2.37887  2.77519  2.98518  4.58477  3.61503
          0.02848  3.96862  4.69097  0.61958  0.77255  0.48576  0.95510
    184   2.78648  4.42901  3.71297  3.18449  3.31388  3.76243  4.04336  2.50181  2.99353  1.49303  3.24194  3.55878  4.13972  2.78149  3.27813  3.06634  3.02963  2.13295  4.98499  3.75637    189 - -
          2.68618  4.42225  2.77519  2.73123  3.46354  2.40513  3.72494  3.29354  2.67741  2.69355  4.24690  2.90347  2.73739  3.18146  2.89801  2.37887  2.77519  2.98518  4.58477  3.61503
          0.12384  3.96862  2.32713  0.61958  0.77255  0.48576  0.95510
    185   2.23467  4.48795  2.96134  2.56658  3.97155  2.38632  2.90108  3.38537  2.59243  3.03190  3.87648  3.00647  3.75051  2.95203  2.99189  2.56085  2.45899  3.03423  5.28877  3.99342    190 - -
          2.68618  4.42225  2.77519  2.73123  3.46354  2.40513  3.72494  3.29354  2.67741  2.69355  4.24690  2.90347  2.73739  3.18146  2.89801  2.37887  2.77519  2.98518  4.58477  3.61503
          0.03128  3.87607  4.59842  0.61958  0.77255  0.43598  1.04024
    186   2.43044  4.98750  2.72683  1.98284  4.30964  3.35224  3.61558  3.73851  1.97005  3.28866  4.09437  2.86477  3.05123  2.75237  2.77374  2.66009  2.91323  3.37268  5.47352  4.11773    191 - -
          2.68618  4.42225  2.77519  2.73123  3.46354  2.40513  3.72494  3.29354  2.67741  2.69355  4.24690  2.90347  2.73739  3.18146  2.89801  2.37887  2.77519  2.98518  4.58477  3.61503
          0.02848  3.96862  4.69097  0.61958  0.77255  0.48576  0.95510
    187   2.75900  5.15698  1.67902  2.18977  4.53470  3.22805  3.71720  4.00819  2.64350  3.55906  4.38346  2.09435  3.80081  2.87491  3.17729  2.70982  2.61455  3.59904  5.73910  4.30108    192 - -
          2.68618  4.42225  2.77519  2.73123  3.46354  2.40513  3.72494  3.29354  2.67741  2.69355  4.24690  2.90347  2.73739  3.18146  2.89801  2.37887  2.77519  2.98518  4.58477  3.61503
          0.02848  3.96862  4.69097  0.61958  0.77255  0.48576  0.95510
    188   1.83200  4.15678  3.63674  3.20943  3.78980  3.18137  4.13086  2.82812  3.16029  2.79477  3.73372  3.41140  3.82407  3.46341  3.45722  2.15580  2.75608  1.76606  5.26127  4.04311    193 - -
          2.68618  4.42225  2.77519  2.73123  3.46354  2.40513  3.72494  3.29354  2.67741  2.69355  4.24690  2.90347  2.73739  3.18146  2.89801  2.37887  2.77519  2.98518  4.58477  3.61503
          0.02848  3.96862  4.69097  0.61958  0.77255  0.48576  0.95510
    189   2.62973  4.92678  1.93917  2.28421  4.42303  2.63214  3.71736  3.88795  2.60702  3.44431  4.25106  2.81698  2.67773  2.87154  3.11480  2.35913  2.93514  3.46537  5.63627  4.24200    194 - -
          2.68618  4.42225  2.77519  2.73123  3.46354  2.40513  3.72494  3.29354  2.67741  2.69355  4.24690  2.90347  2.73739  3.18146  2.89801  2.37887  2.77519  2.98518  4.58477  3.61503
          0.02848  3.96862  4.69097  0.61958  0.77255  0.48576  0.95510
    190   2.69560  5.12319  2.04929  2.05577  4.43393  3.28557  3.63552  3.90175  2.48426  3.43000  4.22423  2.49014  2.97511  2.77117  2.99906  2.65168  2.55464  3.50438  5.60882  4.19304    195 - -
          2.68618  4.42225  2.77519  2.73123  3.46354  2.40513  3.72494  3.29354  2.67741  2.69355  4.24690  2.90347  2.73739  3.18146  2.89801  2.37887  2.77519  2.98518  4.58477  3.61503
          0.02848  3.96862  4.69097  0.61958  0.77255  0.48576  0.95510
    191   2.32620  4.57534  3.06820  2.36077  3.11696  3.41499  3.66603  3.18181  2.50825  2.83794  3.69017  3.02592  3.82324  2.86798  2.61598  2.31502  2.80468  2.90105  5.13082  3.83738    196 - -
          2.68618  4.42225  2.77519  2.73123  3.46354  2.40513  3.72494  3.29354  2.67741  2.69355  4.24690  2.90347  2.73739  3.18146  2.89801  2.37887  2.77519  2.98518  4.58477  3.61503
          0.02848  3.96862  4.69097  0.61958  0.77255  0.48576  0.95510
    192   3.26403  4.69817  4.34360  3.98453  3.17409  4.10375  4.61013  2.38410  3.75132  0.76532  3.16818  4.25065  4.52299  4.09663  3.91140  3.68675  3.55415  2.44627  5.08761  3.83292    197 - -
          2.68618  4.42225  2.77519  2.73123  3.46354  2.40513  3.72494  3.29354  2.67741  2.69355  4.24690  2.90347  2.73739  3.18146  2.89801  2.37887  2.77519  2.98518  4.58477  3.61503
          0.02848  3.96862  4.69097  0.61958  0.77255  0.48576  0.95510
    193   2.60502  4.52420  3.27129  2.70918  3.76188  3.01883  3.72155  3.08170  2.46843  2.53637  3.67566  3.14565  3.87967  2.94343  2.05791  2.73440  2.85480  2.46002  5.11385  3.85011    198 - -
          2.68618  4.42225  2.77519  2.73123  3.46354  2.40513  3.72494  3.29354  2.67741  2.69355  4.24690  2.90347  2.73739  3.18146  2.89801  2.37887  2.77519  2.98518  4.58477  3.61503
          0.02848  3.96862  4.69097  0.61958  0.77255  0.48576  0.95510
    194   2.74047  4.41332  3.66616  3.25384  1.70256  3.57035  3.91173  2.87173  3.20873  2.43181  3.54527  3.53795  2.26045  3.49780  3.48777  2.96911  3.04880  2.71270  4.58656  3.08980    199 - -
          2.68618  4.42225  2.77519  2.73123  3.46354  2.40513  3.72494  3.29354  2.67741  2.69355  4.24690  2.90347  2.73739  3.18146  2.89801  2.37887  2.77519  2.98518  4.58477  3.61503
          0.02848  3.96862  4.69097  0.61958  0.77255  0.48576  0.95510
    195   2.42283  4.91483  2.78030  2.14168  4.24020  3.34594  3.61425  3.67339  2.36552  3.23366  4.03678  2.51366  3.78959  2.75298  2.47696  2.24481  2.87365  3.31019  5.43025  4.07772    200 - -
          2.68618  4.42225  2.77519  2.73123  3.46354  2.40513  3.72494  3.29354  2.67741  2.69355  4.24690  2.90347  2.73739  3.18146  2.89801  2.37887  2.77519  2.98518  4.58477  3.61503
          0.02848  3.96862  4.69097  0.61958  0.77255  0.48576  0.95510
    196   2.78791  4.55322  3.48132  3.39324  4.53266  0.59504  4.50711  4.15616  3.58755  3.79810  4.77503  3.64568  3.94742  3.90414  3.81253  2.96267  3.27663  3.66593  5.60189  4.63800    201 - -
          2.68618  4.42225  2.77519  2.73123  3.46354  2.40513  3.72494  3.29354  2.67741  2.69355  4.24690  2.90347  2.73739  3.18146  2.89801  2.37887  2.77519  2.98518  4.58477  3.61503
          0.02848  3.96862  4.69097  0.61958  0.77255  0.48576  0.95510
    197   3.11569  4.94696  3.61633  3.10814  4.32596  3.58449  3.89678  3.87482  2.28014  3.37331  4.37151  3.46027  4.08286  3.11278  0.84111  3.19554  3.37540  3.59474  5.37033  4.23298    202 - -
          2.68618  4.42225  2.77519  2.73123  3.46354  2.40513  3.72494  3.29354  2.67741  2.69355  4.24690  2.90347  2.73739  3.18146  2.89801  2.37887  2.77519  2.98518  4.58477  3.61503
          0.02848  3.96862  4.69097  0.61958  0.77255  0.48576  0.95510
    198   2.51009  4.60127  2.73944  2.53938  4.28648  3.12154  3.87787  3.81090  2.75943  3.43043  4.27207  1.73397  3.76681  3.08372  3.16791  1.83992  2.89853  3.35600  5.57651  4.22156    203 - -
          2.68618  4.42225  2.77519  2.73123  3.46354  2.40513  3.72494  3.29354  2.67741  2.69355  4.24690  2.90347  2.73739  3.18146  2.89801  2.37887  2.77519  2.98518  4.58477  3.61503
          0.02848  3.96862  4.69097  0.61958  0.77255  0.48576  0.95510
    199   3.04668  5.11132  3.46779  2.82020  4.54936  3.65168  3.62002  3.90559  1.65764  3.36735  4.25258  3.21125  4.03283  2.76342  1.27734  3.05530  3.21999  3.59850  5.41860  4.25457    204 - -
          2.68618  4.42225  2.77519  2.73123  3.46354  2.40513  3.72494  3.29354  2.67741  2.69355  4.24690  2.90347  2.73739  3.18146  2.89801  2.37887  2.77519  2.98518  4.58477  3.61503
          0.02848  3.96862  4.69097  0.61958  0.77255  0.48576  0.95510
    200   3.11569  4.94696  3.61633  3.10814  4.32596  3.58449  3.89678  3.87482  2.28014  3.37331  4.37151  3.46027  4.08286  3.11278  0.84111  3.19554  3.37540  3.59474  5.37033  4.23298    205 - -
          2.68618  4.42225  2.77519  2.73123  3.46354  2.40513  3.72494  3.29354  2.67741  2.69355  4.24690  2.90347  2.73739  3.18146  2.89801  2.37887  2.77519  2.98518  4.58477  3.61503
          0.02848  3.96862  4.69097  0.61958  0.77255  0.48576  0.95510
    201   2.88270  4.62343  3.50037  3.35371  4.33967  3.30553  4.42282  3.91034  3.41934  3.52656  4.58090  3.65046  0.66680  3.80520  3.65351  3.05333  3.33196  3.54467  5.49934  4.46183    206 - -
          2.68618  4.42225  2.77519  2.73123  3.46354  2.40513  3.72494  3.29354  2.67741  2.69355  4.24690  2.90347  2.73739  3.18146  2.89801  2.37887  2.77519  2.98518  4.58477  3.61503
          0.02848  3.96862  4.69097  0.61958  0.77255  0.48576  0.95510
    202   2.88270  4.62343  3.50037  3.35371  4.33967  3.30553  4.42282  3.91034  3.41934  3.52656  4.58090  3.65046  0.66680  3.80520  3.65351  3.05333  3.33196  3.54467  5.49934  4.46183    207 - -
          2.68618  4.42225  2.77519  2.73123  3.46354  2.40513  3.72494  3.29354  2.67741  2.69355  4.24690  2.90347  2.73739  3.18146  2.89801  2.37887  2.77519  2.98518  4.58477  3.61503
          0.02848  3.96862  4.69097  0.61958  0.77255  0.48576  0.95510
    203   2.88776  5.13727  3.06809  2.21803  4.53221  3.52817  3.58949  3.91364  1.46220  3.38389  4.21739  3.02461  3.92633  2.71890  2.03341  2.86625  3.08196  3.56617  5.47265  4.22375    208 - -
          2.68618  4.42225  2.77519  2.73123  3.46354  2.40513  3.72494  3.29354  2.67741  2.69355  4.24690  2.90347  2.73739  3.18146  2.89801  2.37887  2.77519  2.98518  4.58477  3.61503
          0.02848  3.96862  4.69097  0.61958  0.77255  0.48576  0.95510
    204   3.09468  5.23547  0.78938  2.39874  4.62582  3.28511  4.01835  4.23626  3.12107  3.82776  4.80859  2.95969  3.94477  3.25811  3.64985  3.04664  3.43553  3.86543  5.77560  4.48367    209 - -
          2.68618  4.42225  2.77519  2.73123  3.46354  2.40513  3.72494  3.29354  2.67741  2.69355  4.24690  2.90347  2.73739  3.18146  2.89801  2.37887  2.77519  2.98518  4.58477  3.61503
          0.02848  3.96862  4.69097  0.61958  0.77255  0.48576  0.95510
    205   2.78337  4.81419  3.25420  2.75370  4.27400  3.44003  3.73824  3.70666  2.23217  3.25631  4.14128  3.16929  2.75938  2.91262  1.37720  2.84630  3.05402  3.37256  5.38607  4.16115    210 - -
          2.68618  4.42225  2.77519  2.73123  3.46354  2.40513  3.72494  3.29354  2.67741  2.69355  4.24690  2.90347  2.73739  3.18146  2.89801  2.37887  2.77519  2.98518  4.58477  3.61503
          0.02848  3.96862  4.69097  0.61958  0.77255  0.48576  0.95510
    206   3.38231  4.75611  4.37048  4.10383  0.86662  4.04839  3.92241  2.89481  4.00858  2.24302  3.61117  4.12831  4.50528  4.15023  4.10454  3.64691  3.68373  2.89246  4.14411  2.49954    211 - -
          2.68618  4.42225  2.77519  2.73123  3.46354  2.40513  3.72494  3.29354  2.67741  2.69355  4.24690  2.90347  2.73739  3.18146  2.89801  2.37887  2.77519  2.98518  4.58477  3.61503
          0.02848  3.96862  4.69097  0.61958  0.77255  0.48576  0.95510
    207   2.80495  4.80357  2.76467  2.66017  4.18235  3.24988  4.00143  3.91409  2.91354  3.55024  4.50541  0.99850  3.90675  3.27488  3.27100  2.86881  3.19032  3.52656  5.47730  4.12418    212 - -
          2.68618  4.42225  2.77519  2.73123  3.46354  2.40513  3.72494  3.29354  2.67741  2.69355  4.24690  2.90347  2.73739  3.18146  2.89801  2.37887  2.77519  2.98518  4.58477  3.61503
          0.02848  3.96862  4.69097  0.61958  0.77255  0.48576  0.95510
    208   0.88363  4.24186  3.56174  3.35821  4.14956  3.06367  4.36869  3.28959  3.37697  3.16669  4.18853  3.48303  3.81205  3.70947  3.62045  2.59161  2.87566  2.92734  5.56712  4.37825    213 - -
          2.68618  4.42225  2.77519  2.73123  3.46354  2.40513  3.72494  3.29354  2.67741  2.69355  4.24690  2.90347  2.73739  3.18146  2.89801  2.37887  2.77519  2.98518  4.58477  3.61503
          0.02848  3.96862  4.69097  0.61958  0.77255  0.48576  0.95510
    209   2.82090  4.31580  4.11135  3.54965  3.27077  3.93321  4.28340  2.18161  3.43568  1.51798  2.74871  3.85218  4.27967  3.70190  3.68249  3.23644  2.54997  1.88375  5.01393  3.84332    214 - -
          2.68618  4.42225  2.77519  2.73123  3.46354  2.40513  3.72494  3.29354  2.67741  2.69355  4.24690  2.90347  2.73739  3.18146  2.89801  2.37887  2.77519  2.98518  4.58477  3.61503
          0.02848  3.96862  4.69097  0.61958  0.77255  0.48576  0.95510
    210   3.26403  4.69817  4.34360  3.98453  3.17409  4.10375  4.61013  2.38410  3.75132  0.76532  3.16818  4.25065  4.52299  4.09663  3.91140  3.68675  3.55415  2.44627  5.08761  3.83292    215 - -
          2.68618  4.42225  2.77519  2.73123  3.46354  2.40513  3.72494  3.29354  2.67741  2.69355  4.24690  2.90347  2.73739  3.18146  2.89801  2.37887  2.77519  2.98518  4.58477  3.61503
          0.02848  3.96862  4.69097  0.61958  0.77255  0.48576  0.95510
    211   2.26304  4.22734  3.20487  2.99552  4.33750  2.28967  4.16733  3.81075  3.13833  3.48257  4.31359  3.22193  3.69016  3.43184  3.46558  1.18927  2.74873  3.24710  5.65768  4.41635    216 - -
          2.68618  4.42225  2.77519  2.73123  3.46354  2.40513  3.72494  3.29354  2.67741  2.69355  4.24690  2.90347  2.73739  3.18146  2.89801  2.37887  2.77519  2.98518  4.58477  3.61503
          0.02848  3.96862  4.69097  0.61958  0.77255  0.48576  0.95510
    212   3.38231  4.75611  4.37048  4.10383  0.86662  4.04839  3.92241  2.89481  4.00858  2.24302  3.61117  4.12831  4.50528  4.15023  4.10454  3.64691  3.68373  2.89246  4.14411  2.49954    217 - -
          2.68618  4.42225  2.77519  2.73123  3.46354  2.40513  3.72494  3.29354  2.67741  2.69355  4.24690  2.90347  2.73739  3.18146  2.89801  2.37887  2.77519  2.98518  4.58477  3.61503
          0.02848  3.96862  4.69097  0.61958  0.77255  0.48576  0.95510
    213   2.57693  4.39013  3.39346  3.04091  3.69721  1.71745  4.03797  3.01755  2.98540  1.85948  3.77184  3.36805  3.91689  3.36274  3.28902  2.77066  2.93883  2.77735  5.17578  3.89394    218 - -
          2.68618  4.42225  2.77519  2.73123  3.46354  2.40513  3.72494  3.29354  2.67741  2.69355  4.24690  2.90347  2.73739  3.18146  2.89801  2.37887  2.77519  2.98518  4.58477  3.61503
          0.02848  3.96862  4.69097  0.61958  0.77255  0.48576  0.95510
    214   3.51509  4.82106  4.43464  4.09140  1.66451  4.27427  3.46789  3.25014  3.95110  2.61112  3.86511  3.96836  4.60299  3.99860  4.04506  3.64155  3.74473  3.16651  3.63685  1.01142    219 - -
          2.68618  4.42225  2.77519  2.73123  3.46354  2.40513  3.72494  3.29354  2.67741  2.69355  4.24690  2.90347  2.73739  3.18146  2.89801  2.37887  2.77519  2.98518  4.58477  3.61503
          0.02848  3.96862  4.69097  0.61958  0.77255  0.48576  0.95510
    215   2.23562  4.20211  3.29337  2.98478  4.26321  2.35484  4.10543  3.67642  3.05221  3.35312  4.17543  3.21421  3.67855  3.35280  3.39568  1.44319  2.18353  3.15250  5.59045  4.35784    220 - -
          2.68618  4.42225  2.77519  2.73123  3.46354  2.40513  3.72494  3.29354  2.67741  2.69355  4.24690  2.90347  2.73739  3.18146  2.89801  2.37887  2.77519  2.98518  4.58477  3.61503
          0.02848  3.96862  4.69097  0.61958  0.77255  0.48576  0.95510
    216   3.26403  4.69817  4.34360  3.98453  3.17409  4.10375  4.61013  2.38410  3.75132  0.76532  3.16818  4.25065  4.52299  4.09663  3.91140  3.68675  3.55415  2.44627  5.08761  3.83292    221 - -
          2.68618  4.42225  2.77519  2.73123  3.46354  2.40513  3.72494  3.29354  2.67741  2.69355  4.24690  2.90347  2.73739  3.18146  2.89801  2.37887  2.77519  2.98518  4.58477  3.61503
          0.02848  3.96862  4.69097  0.61958  0.77255  0.48576  0.95510
    217   3.12069  4.54446  4.50885  4.01532  3.18560  4.24543  4.67879  2.09043  3.82899  1.03605  3.05025  4.27789  4.57547  4.09490  4.01700  3.63073  3.38737  1.83079  5.17595  3.98526    222 - -
          2.68618  4.42225  2.77519  2.73123  3.46354  2.40513  3.72494  3.29354  2.67741  2.69355  4.24690  2.90347  2.73739  3.18146  2.89801  2.37887  2.77519  2.98518  4.58477  3.61503
          0.02848  3.96862  4.69097  0.61958  0.77255  0.48576  0.95510
    218   2.71455  4.30857  3.72897  3.17846  2.82329  3.70100  2.99772  2.26974  3.05337  2.18509  3.38083  3.48393  4.06766  3.35130  3.32935  2.97507  2.94424  2.55487  4.40180  2.19546    223 - -
          2.68618  4.42225  2.77519  2.73123  3.46354  2.40513  3.72494  3.29354  2.67741  2.69355  4.24690  2.90347  2.73739  3.18146  2.89801  2.37887  2.77519  2.98518  4.58477  3.61503
          0.02848  3.96862  4.69097  0.61958  0.77255  0.48576  0.95510
    219   3.03541  5.14269  3.43923  2.78315  4.59109  3.64875  3.60355  3.94162  1.31297  3.38898  4.26198  3.18555  4.02122  2.74008  1.63569  3.03280  3.20435  3.62495  5.43400  4.26476    224 - -
          2.68618  4.42225  2.77519  2.73123  3.46354  2.40513  3.72494  3.29354  2.67741  2.69355  4.24690  2.90347  2.73739  3.18146  2.89801  2.37887  2.77519  2.98518  4.58477  3.61503
          0.02848  3.96862  4.69097  0.61958  0.77255  0.48576  0.95510
    220   2.84837  5.34532  1.50110  1.87083  4.66230  3.22155  3.72488  4.15767  2.69522  3.67749  4.51028  2.70032  3.81461  2.88464  3.26274  2.28954  3.13186  3.74154  5.85077  4.37649    225 - -
          2.68618  4.42225  2.77519  2.73123  3.46354  2.40513  3.72494  3.29354  2.67741  2.69355  4.24690  2.90347  2.73739  3.18146  2.89801  2.37887  2.77519  2.98518  4.58477  3.61503
          0.02848  3.96862  4.69097  0.61958  0.77255  0.48576  0.95510
    221   2.88425  4.40095  4.25772  3.92445  3.62150  3.82256  4.70991  2.04920  3.79368  2.29227  3.57268  4.09866  4.37817  4.14684  3.99681  3.33263  3.24375  0.91191  5.42197  4.15928    226 - -
          2.68618  4.42225  2.77519  2.73123  3.46354  2.40513  3.72494  3.29354  2.67741  2.69355  4.24690  2.90347  2.73739  3.18146  2.89801  2.37887  2.77519  2.98518  4.58477  3.61503
          0.02848  3.96862  4.69097  0.61958  0.77255  0.48576  0.95510
    222   2.62552  4.49438  3.27956  2.43836  3.63266  3.52057  3.72133  2.96962  2.52790  2.34878  2.56849  3.16291  3.90244  2.96178  2.52619  2.77140  2.85237  2.74678  5.03268  3.77929    227 - -
          2.68618  4.42225  2.77519  2.73123  3.46354  2.40513  3.72494  3.29354  2.67741  2.69355  4.24690  2.90347  2.73739  3.18146  2.89801  2.37887  2.77519  2.98518  4.58477  3.61503
          0.02848  3.96862  4.69097  0.61958  0.77255  0.48576  0.95510
    223   2.29323  4.81434  2.72679  2.38752  4.24593  3.27567  3.69014  3.68284  2.49110  3.26553  4.08351  2.15122  3.78666  2.43153  2.93055  2.29551  2.88995  3.30570  5.47311  4.12642    228 - -
          2.68618  4.42225  2.77519  2.73123  3.46354  2.40513  3.72494  3.29354  2.67741  2.69355  4.24690  2.90347  2.73739  3.18146  2.89801  2.37887  2.77519  2.98518  4.58477  3.61503
          0.02848  3.96862  4.69097  0.61958  0.77255  0.48576  0.95510
    224   1.11191  4.13584  3.44727  3.19611  4.20959  2.93802  4.24235  3.50757  3.23660  3.30279  4.17874  3.32347  3.69385  3.53998  3.51949  2.05615  2.70985  3.02750  5.59531  4.37500    229 - -
          2.68618  4.42225  2.77519  2.73123  3.46354  2.40513  3.72494  3.29354  2.67741  2.69355  4.24690  2.90347  2.73739  3.18146  2.89801  2.37887  2.77519  2.98518  4.58477  3.61503
          0.02848  3.96862  4.69097  0.61958  0.77255  0.48576  0.95510
    225   3.10623  4.49918  4.47068  4.09066  3.44011  4.16899  4.80152  0.96627  3.92063  2.00728  3.36131  4.32259  4.59161  4.25946  4.10628  3.67417  3.40395  1.85255  5.35032  4.09644    230 - -
          2.68618  4.42225  2.77519  2.73123  3.46354  2.40513  3.72494  3.29354  2.67741  2.69355  4.24690  2.90347  2.73739  3.18146  2.89801  2.37887  2.77519  2.98518  4.58477  3.61503
          0.02848  3.96862  4.69097  0.61958  0.77255  0.48576  0.95510
    226   2.79645  4.36006  3.90833  3.33188  3.27928  3.83676  4.09079  1.93015  3.07150  1.59853  3.20305  3.66774  4.18663  3.46887  2.75784  3.13344  3.02942  2.28264  4.94753  3.73798    231 - -
          2.68618  4.42225  2.77519  2.73123  3.46354  2.40513  3.72494  3.29354  2.67741  2.69355  4.24690  2.90347  2.73739  3.18146  2.89801  2.37887  2.77519  2.98518  4.58477  3.61503
          0.02848  3.96862  4.69097  0.61958  0.77255  0.48576  0.95510
    227   1.59464  4.40425  3.26474  2.80275  3.99707  3.22306  3.85921  3.31070  2.63419  3.01792  3.89125  3.16637  3.79513  3.07877  2.45942  2.58882  2.47155  2.96748  5.32235  4.07154    232 - -
          2.68618  4.42225  2.77519  2.73123  3.46354  2.40513  3.72494  3.29354  2.67741  2.69355  4.24690  2.90347  2.73739  3.18146  2.89801  2.37887  2.77519  2.98518  4.58477  3.61503
          0.02848  3.96862  4.69097  0.61958  0.77255  0.48576  0.95510
    228   2.88425  4.40095  4.25772  3.92445  3.62150  3.82256  4.70991  2.04920  3.79368  2.29227  3.57268  4.09866  4.37817  4.14684  3.99681  3.33263  3.24375  0.91191  5.42197  4.15928    233 - -
          2.68618  4.42225  2.77519  2.73123  3.46354  2.40513  3.72494  3.29354  2.67741  2.69355  4.24690  2.90347  2.73739  3.18146  2.89801  2.37887  2.77519  2.98518  4.58477  3.61503
          0.02848  3.96862  4.69097  0.61958  0.77255  0.48576  0.95510
    229   2.78791  4.55322  3.48132  3.39324  4.53266  0.59504  4.50711  4.15616  3.58755  3.79810  4.77503  3.64568  3.94742  3.90414  3.81253  2.96267  3.27663  3.66593  5.60189  4.63800    234 - -
          2.68618  4.42225  2.77519  2.73123  3.46354  2.40513  3.72494  3.29354  2.67741  2.69355  4.24690  2.90347  2.73739  3.18146  2.89801  2.37887  2.77519  2.98518  4.58477  3.61503
          0.02848  3.96862  4.69097  0.61958  0.77255  0.48576  0.95510
    230   3.26403  4.69817  4.34360  3.98453  3.17409  4.10375  4.61013  2.38410  3.75132  0.76532  3.16818  4.25065  4.52299  4.09663  3.91140  3.68675  3.55415  2.44627  5.08761  3.83292    235 - -
          2.68618  4.42225  2.77519  2.73123  3.46354  2.40513  3.72494  3.29354  2.67741  2.69355  4.24690  2.90347  2.73739  3.18146  2.89801  2.37887  2.77519  2.98518  4.58477  3.61503
          0.02848  3.96862  4.69097  0.61958  0.77255  0.48576  0.95510
    231   2.93289  5.48423  1.62146  1.38415  4.77150  3.21609  3.75551  4.28370  2.76448  3.79339  4.64841  2.68348  3.83439  2.92240  3.35181  2.81994  3.22054  3.86311  5.94553  4.45106    236 - -
          2.68618  4.42225  2.77519  2.73123  3.46354  2.40513  3.72494  3.29354  2.67741  2.69355  4.24690  2.90347  2.73739  3.18146  2.89801  2.37887  2.77519  2.98518  4.58477  3.61503
          0.02848  3.96862  4.69097  0.61958  0.77255  0.48576  0.95510
    232   2.46531  4.32146  3.44275  3.09042  3.84814  3.22154  4.10856  3.00931  3.03500  2.81286  3.84971  3.36703  1.56353  3.40397  3.34080  2.66101  2.87082  2.23572  5.33221  4.06888    237 - -
          2.68618  4.42225  2.77519  2.73123  3.46354  2.40513  3.72494  3.29354  2.67741  2.69355  4.24690  2.90347  2.73739  3.18146  2.89801  2.37887  2.77519  2.98518  4.58477  3.61503
          0.02848  3.96862  4.69097  0.61958  0.77255  0.48576  0.95510
    233   1.34993  4.14376  3.38121  3.09324  4.27192  2.28320  4.18099  3.67595  3.17183  3.37011  4.19341  3.26165  3.66489  3.44968  3.49420  1.94073  2.68120  3.13399  5.61479  4.40137    238 - -
          2.68618  4.42225  2.77519  2.73123  3.46354  2.40513  3.72494  3.29354  2.67741  2.69355  4.24690  2.90347  2.73739  3.18146  2.89801  2.37887  2.77519  2.98518  4.58477  3.61503
          0.02848  3.96862  4.69097  0.61958  0.77255  0.48576  0.95510
    234   3.26552  4.62779  4.59716  4.11872  1.62519  4.33025  4.20629  2.38586  3.97240  1.26745  3.05184  4.25659  4.60180  4.09555  4.09798  3.69585  3.49975  2.46851  4.46564  2.94878    239 - -
          2.68618  4.42225  2.77519  2.73123  3.46354  2.40513  3.72494  3.29354  2.67741  2.69355  4.24690  2.90347  2.73739  3.18146  2.89801  2.37887  2.77519  2.98518  4.58477  3.61503
          0.02848  3.96862  4.69097  0.61958  0.77255  0.48576  0.95510
    235   2.78791  4.55322  3.48132  3.39324  4.53266  0.59504  4.50711  4.15616  3.58755  3.79810  4.77503  3.64568  3.94742  3.90414  3.81253  2.96267  3.27663  3.66593  5.60189  4.63800    240 - -
          2.68618  4.42225  2.77519  2.73123  3.46354  2.40513  3.72494  3.29354  2.67741  2.69355  4.24690  2.90347  2.73739  3.18146  2.89801  2.37887  2.77519  2.98518  4.58477  3.61503
          0.02848  3.96862  4.69097  0.61958  0.77255  0.48576  0.95510
    236   3.04572  4.48796  4.38901  3.93176  1.45530  4.06406  4.14368  2.35578  3.80986  1.89779  3.22150  4.06766  4.44518  3.98786  3.97292  3.43937  3.31928  1.97430  4.49322  2.96586    241 - -
          2.68618  4.42225  2.77519  2.73123  3.46354  2.40513  3.72494  3.29354  2.67741  2.69355  4.24690  2.90347  2.73739  3.18146  2.89801  2.37887  2.77519  2.98518  4.58477  3.61503
          0.02848  3.96862  4.69097  0.61958  0.77255  0.48576  0.95510
    237   3.17281  4.65393  4.06687  3.64298  2.31915  4.02051  3.66309  2.91610  3.43769  1.98887  3.60774  3.78911  4.39150  3.71705  3.63399  3.38278  3.41583  2.82769  3.98986  1.26260    242 - -
          2.68618  4.42225  2.77519  2.73123  3.46354  2.40513  3.72494  3.29354  2.67741  2.69355  4.24690  2.90347  2.73739  3.18146  2.89801  2.37887  2.77519  2.98518  4.58477  3.61503
          0.02848  3.96862  4.69097  0.61958  0.77255  0.48576  0.95510
    238   3.10409  4.90344  3.22326  2.99351  3.35486  3.53119  0.95485  3.82184  2.83407  3.30348  4.35442  3.39870  4.08935  3.36117  3.09369  3.17408  3.41098  3.55517  4.81854  3.30315    243 - -
          2.68618  4.42225  2.77519  2.73123  3.46354  2.40513  3.72494  3.29354  2.67741  2.69355  4.24690  2.90347  2.73739  3.18146  2.89801  2.37887  2.77519  2.98518  4.58477  3.61503
          0.02848  3.96862  4.69097  0.61958  0.77255  0.48576  0.95510
    239   2.67495  4.75954  2.91760  2.57243  4.15569  3.33485  3.75430  3.54779  2.43095  3.15073  4.06249  3.03427  3.86063  1.63345  2.76408  2.73477  2.43330  3.22838  5.41512  4.10755    244 - -
          2.68618  4.42225  2.77519  2.73123  3.46354  2.40513  3.72494  3.29354  2.67741  2.69355  4.24690  2.90347  2.73739  3.18146  2.89801  2.37887  2.77519  2.98518  4.58477  3.61503
          0.02848  3.96862  4.69097  0.61958  0.77255  0.48576  0.95510
    240   2.88270  4.62343  3.50037  3.35371  4.33967  3.30553  4.42282  3.91034  3.41934  3.52656  4.58090  3.65046  0.66680  3.80520  3.65351  3.05333  3.33196  3.54467  5.49934  4.46183    245 - -
          2.68618  4.42225  2.77519  2.73123  3.46354  2.40513  3.72494  3.29354  2.67741  2.69355  4.24690  2.90347  2.73739  3.18146  2.89801  2.37887  2.77519  2.98518  4.58477  3.61503
          0.02848  3.96862  4.69097  0.61958  0.77255  0.48576  0.95510
    241   3.11569  4.94696  3.61633  3.10814  4.32596  3.58449  3.89678  3.87482  2.28014  3.37331  4.37151  3.46027  4.08286  3.11278  0.84111  3.19554  3.37540  3.59474  5.37033  4.23298    246 - -
          2.68618  4.42225  2.77519  2.73123  3.46354  2.40513  3.72494  3.29354  2.67741  2.69355  4.24690  2.90347  2.73739  3.18146  2.89801  2.37887  2.77519  2.98518  4.58477  3.61503
          0.02848  3.96862  4.69097  0.61958  0.77255  0.48576  0.95510
    242   2.24382  4.20541  3.30971  2.97805  4.21615  2.37742  4.08489  3.62128  3.02893  3.30176  4.12810  3.21515  3.68480  3.33283  3.37487  1.71072  1.82073  3.12009  5.54970  4.31666    247 - -
          2.68618  4.42225  2.77519  2.73123  3.46354  2.40513  3.72494  3.29354  2.67741  2.69355  4.24690  2.90347  2.73739  3.18146  2.89801  2.37887  2.77519  2.98518  4.58477  3.61503
          0.02848  3.96862  4.69097  0.61958  0.77255  0.48576  0.95510
    243   2.20643  4.59506  2.97561  2.54571  4.09137  3.25806  3.73781  3.48844  2.53691  3.11869  3.95087  3.00413  3.77790  2.15886  2.94401  2.25088  2.44516  3.12676  5.36726  4.06482    248 - -
          2.68618  4.42225  2.77519  2.73123  3.46354  2.40513  3.72494  3.29354  2.67741  2.69355  4.24690  2.90347  2.73739  3.18146  2.89801  2.37887  2.77519  2.98518  4.58477  3.61503
          0.02848  3.96862  4.69097  0.61958  0.77255  0.48576  0.95510
    244   0.88363  4.24186  3.56174  3.35821  4.14956  3.06367  4.36869  3.28959  3.37697  3.16669  4.18853  3.48303  3.81205  3.70947  3.62045  2.59161  2.87566  2.92734  5.56712  4.37825    249 - -
          2.68618  4.42225  2.77519  2.73123  3.46354  2.40513  3.72494  3.29354  2.67741  2.69355  4.24690  2.90347  2.73739  3.18146  2.89801  2.37887  2.77519  2.98518  4.58477  3.61503
          0.02848  3.96862  4.69097  0.61958  0.77255  0.48576  0.95510
    245   2.55888  4.62500  2.95723  2.24050  3.15438  2.89625  3.66963  3.28622  2.52546  2.92869  3.77084  2.98072  2.94093  2.85942  2.96713  2.42570  2.81225  2.98537  5.20583  3.89600    250 - -
          2.68618  4.42225  2.77519  2.73123  3.46354  2.40513  3.72494  3.29354  2.67741  2.69355  4.24690  2.90347  2.73739  3.18146  2.89801  2.37887  2.77519  2.98518  4.58477  3.61503
          0.02848  3.96862  4.69097  0.61958  0.77255  0.48576  0.95510
    246   2.88270  4.62343  3.50037  3.35371  4.33967  3.30553  4.42282  3.91034  3.41934  3.52656  4.58090  3.65046  0.66680  3.80520  3.65351  3.05333  3.33196  3.54467  5.49934  4.46183    251 - -
          2.68618  4.42225  2.77519  2.73123  3.46354  2.40513  3.72494  3.29354  2.67741  2.69355  4.24690  2.90347  2.73739  3.18146  2.89801  2.37887  2.77519  2.98518  4.58477  3.61503
          0.02848  3.96862  4.69097  0.61958  0.77255  0.48576  0.95510
    247   3.26403  4.69817  4.34360  3.98453  3.17409  4.10375  4.61013  2.38410  3.75132  0.76532  3.16818  4.25065  4.52299  4.09663  3.91140  3.68675  3.55415  2.44627  5.08761  3.83292    252 - -
          2.68618  4.42225  2.77519  2.73123  3.46354  2.40513  3.72494  3.29354  2.67741  2.69355  4.24690  2.90347  2.73739  3.18146  2.89801  2.37887  2.77519  2.98518  4.58477  3.61503
          0.02848  3.96862  4.69097  0.61958  0.77255  0.48576  0.95510
    248   1.45610  4.15442  3.54197  3.14894  3.94908  2.45520  4.12876  3.12488  3.12898  2.98582  3.88624  3.34077  3.75144  3.43016  3.43952  2.48749  2.71880  2.23846  5.37328  4.15586    253 - -
          2.68618  4.42225  2.77519  2.73123  3.46354  2.40513  3.72494  3.29354  2.67741  2.69355  4.24690  2.90347  2.73739  3.18146  2.89801  2.37887  2.77519  2.98518  4.58477  3.61503
          0.02848  3.96862  4.69097  0.61958  0.77255  0.48576  0.95510
    249   3.26403  4.69817  4.34360  3.98453  3.17409  4.10375  4.61013  2.38410  3.75132  0.76532  3.16818  4.25065  4.52299  4.09663  3.91140  3.68675  3.55415  2.44627  5.08761  3.83292    254 - -
          2.68618  4.42225  2.77519  2.73123  3.46354  2.40513  3.72494  3.29354  2.67741  2.69355  4.24690  2.90347  2.73739  3.18146  2.89801  2.37887  2.77519  2.98518  4.58477  3.61503
          0.02848  3.96862  4.69097  0.61958  0.77255  0.48576  0.95510
    250   3.09468  5.23547  0.78938  2.39874  4.62582  3.28511  4.01835  4.23626  3.12107  3.82776  4.80859  2.95969  3.94477  3.25811  3.64985  3.04664  3.43553  3.86543  5.77560  4.48367    255 - -
          2.68618  4.42225  2.77519  2.73123  3.46354  2.40513  3.72494  3.29354  2.67741  2.69355  4.24690  2.90347  2.73739  3.18146  2.89801  2.37887  2.77519  2.98518  4.58477  3.61503
          0.02848  3.96862  4.69097  0.61958  0.77255  0.48576  0.95510
    251   3.12069  4.54446  4.50885  4.01532  3.18560  4.24543  4.67879  2.09043  3.82899  1.03605  3.05025  4.27789  4.57547  4.09490  4.01700  3.63073  3.38737  1.83079  5.17595  3.98526    256 - -
          2.68618  4.42225  2.77519  2.73123  3.46354  2.40513  3.72494  3.29354  2.67741  2.69355  4.24690  2.90347  2.73739  3.18146  2.89801  2.37887  2.77519  2.98518  4.58477  3.61503
          0.02848  3.96862  4.69097  0.61958  0.77255  0.48576  0.95510
    252   2.69949  4.34878  3.83823  3.36445  3.40432  3.62957  4.19460  2.45928  3.18849  2.10561  1.70626  3.65102  4.11719  3.55443  3.44558  3.00091  2.47173  2.35051  5.09649  3.88794    257 - -
          2.68618  4.42225  2.77519  2.73123  3.46354  2.40513  3.72494  3.29354  2.67741  2.69355  4.24690  2.90347  2.73739  3.18146  2.89801  2.37887  2.77519  2.98518  4.58477  3.61503
          0.02848  3.96862  4.69097  0.61958  0.77255  0.48576  0.95510
    253   3.03696  5.16568  2.53106  0.89608  4.52426  3.33746  3.93342  3.99733  2.82618  3.59930  4.56976  2.99033  3.94680  3.14749  3.24449  3.00999  3.34215  3.67150  5.67775  4.40080    258 - -
          2.68618  4.42225  2.77519  2.73123  3.46354  2.40513  3.72494  3.29354  2.67741  2.69355  4.24690  2.90347  2.73739  3.18146  2.89801  2.37887  2.77519  2.98518  4.58477  3.61503
          0.02848  3.96862  4.69097  0.61958  0.77255  0.48576  0.95510
    254   3.21501  4.55369  4.73358  4.20938  3.18236  4.46688  4.82324  1.51873  4.03798  1.15524  3.01309  4.47264  4.70645  4.25079  4.20045  3.83754  3.45527  1.97682  5.22096  4.06410    259 - -
          2.68618  4.42225  2.77519  2.73123  3.46354  2.40513  3.72494  3.29354  2.67741  2.69355  4.24690  2.90347  2.73739  3.18146  2.89801  2.37887  2.77519  2.98518  4.58477  3.61503
          0.02848  3.96862  4.69097  0.61958  0.77255  0.48576  0.95510
    255   3.38231  4.75611  4.37048  4.10383  0.86662  4.04839  3.92241  2.89481  4.00858  2.24302  3.61117  4.12831  4.50528  4.15023  4.10454  3.64691  3.68373  2.89246  4.14411  2.49954    260 - -
          2.68618  4.42225  2.77519  2.73123  3.46354  2.40513  3.72494  3.29354  2.67741  2.69355  4.24690  2.90347  2.73739  3.18146  2.89801  2.37887  2.77519  2.98518  4.58477  3.61503
          0.02848  3.96862  4.69097  0.61958  0.77255  0.48576  0.95510
    256   3.11569  4.94696  3.61633  3.10814  4.32596  3.58449  3.89678  3.87482  2.28014  3.37331  4.37151  3.46027  4.08286  3.11278  0.84111  3.19554  3.37540  3.59474  5.37033  4.23298    261 - -
          2.68618  4.42225  2.77519  2.73123  3.46354  2.40513  3.72494  3.29354  2.67741  2.69355  4.24690  2.90347  2.73739  3.18146  2.89801  2.37887  2.77519  2.98518  4.58477  3.61503
          0.02848  3.96862  4.69097  0.61958  0.77255  0.48576  0.95510
    257   2.88425  4.40095  4.25772  3.92445  3.62150  3.82256  4.70991  2.04920  3.79368  2.29227  3.57268  4.09866  4.37817  4.14684  3.99681  3.33263  3.24375  0.91191  5.42197  4.15928    262 - -
          2.68618  4.42225  2.77519  2.73123  3.46354  2.40513  3.72494  3.29354  2.67741  2.69355  4.24690  2.90347  2.73739  3.18146  2.89801  2.37887  2.77519  2.98518  4.58477  3.61503
          0.02848  3.96862  4.69097  0.61958  0.77255  0.48576  0.95510
    258   2.34962  4.31466  3.13949  2.90466  4.21957  3.02598  4.07682  3.67989  2.99288  3.35522  4.22119  3.19404  1.50025  3.33368  3.32488  2.01533  2.80271  3.20103  5.55266  4.28414    263 - -
          2.68618  4.42225  2.77519  2.73123  3.46354  2.40513  3.72494  3.29354  2.67741  2.69355  4.24690  2.90347  2.73739  3.18146  2.89801  2.37887  2.77519  2.98518  4.58477  3.61503
          0.02848  3.96862  4.69097  0.61958  0.77255  0.48576  0.95510
    259   3.11776  4.54016  4.51044  4.01562  3.18998  4.24598  4.67992  2.08448  3.83126  1.04656  3.05346  4.27800  4.57547  4.09625  4.01974  3.63017  3.38406  1.81071  5.17868  3.98885    264 - -
          2.68618  4.42225  2.77519  2.73123  3.46354  2.40513  3.72494  3.29354  2.67741  2.69355  4.24690  2.90347  2.73739  3.18146  2.89801  2.37887  2.77519  2.98518  4.58477  3.61503
          0.02848  3.96862  4.69097  0.61958  0.77255  0.48576  0.95510
    260   2.16953  2.91781  4.17201  3.68574  3.57861  3.49435  4.37659  2.21593  3.57083  2.45134  3.50229  3.78657  4.07162  3.83289  3.78280  2.89014  2.88696  1.39703  5.18835  3.98892    265 - -
          2.68618  4.42225  2.77519  2.73123  3.46354  2.40513  3.72494  3.29354  2.67741  2.69355  4.24690  2.90347  2.73739  3.18146  2.89801  2.37887  2.77519  2.98518  4.58477  3.61503
          0.02848  3.96862  4.69097  0.61958  0.77255  0.48576  0.95510
    261   3.09468  5.23547  0.78938  2.39874  4.62582  3.28511  4.01835  4.23626  3.12107  3.82776  4.80859  2.95969  3.94477  3.25811  3.64985  3.04664  3.43553  3.86543  5.77560  4.48367    266 - -
          2.68618  4.42225  2.77519  2.73123  3.46354  2.40513  3.72494  3.29354  2.67741  2.69355  4.24690  2.90347  2.73739  3.18146  2.89801  2.37887  2.77519  2.98518  4.58477  3.61503
          0.02848  3.96862  4.69097  0.61958  0.77255  0.48576  0.95510
    262   3.04659  4.58065  4.15338  3.75480  3.25242  3.90615  4.46772  2.43773  3.51739  1.83329  1.20513  4.02021  4.36792  3.89333  3.71128  3.40540  3.35411  2.45483  5.10564  3.87550    267 - -
          2.68618  4.42225  2.77519  2.73123  3.46354  2.40513  3.72494  3.29354  2.67741  2.69355  4.24690  2.90347  2.73739  3.18146  2.89801  2.37887  2.77519  2.98518  4.58477  3.61503
          0.02848  3.96862  4.69097  0.61958  0.77255  0.48576  0.95510
    263   2.21756  4.28254  3.45465  2.92052  3.59576  3.40787  3.88991  2.48963  2.86987  2.60351  3.52942  3.29108  2.75407  3.18787  3.22644  2.71037  2.41750  2.28450  5.04969  3.81221    268 - -
          2.68618  4.42225  2.77519  2.73123  3.46354  2.40513  3.72494  3.29354  2.67741  2.69355  4.24690  2.90347  2.73739  3.18146  2.89801  2.37887  2.77519  2.98518  4.58477  3.61503
          0.02848  3.96862  4.69097  0.61958  0.77255  0.48576  0.95510
    264   3.03914  4.44334  4.50581  4.00767  3.33899  4.21988  4.70175  1.93766  3.84857  1.47670  3.20501  4.25852  4.56823  4.13098  4.05378  3.59786  3.30888  1.29764  5.26596  4.05292    269 - -
          2.68618  4.42225  2.77519  2.73123  3.46354  2.40513  3.72494  3.29354  2.67741  2.69355  4.24690  2.90347  2.73739  3.18146  2.89801  2.37887  2.77519  2.98518  4.58477  3.61503
          0.02848  3.96862  4.69097  0.61958  0.77255  0.48576  0.95510
    265   3.09754  4.41394  4.75208  4.22113  3.42123  4.44089  4.89794  1.45883  4.10846  1.68973  3.22818  4.46460  4.70972  4.33810  4.29943  3.80054  3.34576  1.30827  5.38783  4.21661    270 - -
          2.68618  4.42225  2.77519  2.73123  3.46354  2.40513  3.72494  3.29354  2.67741  2.69355  4.24690  2.90347  2.73739  3.18146  2.89801  2.37887  2.77519  2.98518  4.58477  3.61503
          0.02848  3.96862  4.69097  0.61958  0.77255  0.48576  0.95510
    266   1.68064  4.16041  3.40359  3.07400  4.20104  1.92586  4.14285  3.54555  3.11404  3.27626  4.11547  3.26377  3.68304  3.40792  3.44144  2.39839  2.02973  3.05757  5.55442  4.33840    271 - -
          2.68618  4.42225  2.77519  2.73123  3.46354  2.40513  3.72494  3.29354  2.67741  2.69355  4.24690  2.90347  2.73739  3.18146  2.89801  2.37887  2.77519  2.98518  4.58477  3.61503
          0.02848  3.96862  4.69097  0.61958  0.77255  0.48576  0.95510
    267   1.84874  4.16910  3.35637  3.10417  4.25853  2.93756  4.19763  3.61944  3.16727  3.36448  4.22250  3.27520  3.68718  3.47386  3.47241  1.22006  2.71506  3.10853  5.61977  4.38597    272 - -
          2.68618  4.42225  2.77519  2.73123  3.46354  2.40513  3.72494  3.29354  2.67741  2.69355  4.24690  2.90347  2.73739  3.18146  2.89801  2.37887  2.77519  2.98518  4.58477  3.61503
          0.02848  3.96862  4.69097  0.61958  0.77255  0.48576  0.95510
    268   3.07289  4.40413  4.73184  4.23830  3.52253  4.38864  4.95918  1.23028  4.11968  2.02356  3.33487  4.46481  4.71159  4.38879  4.32232  3.77659  3.34168  1.30705  5.48761  4.28283    273 - -
          2.68618  4.42225  2.77519  2.73123  3.46354  2.40513  3.72494  3.29354  2.67741  2.69355  4.24690  2.90347  2.73739  3.18146  2.89801  2.37887  2.77519  2.98518  4.58477  3.61503
          0.02848  3.96862  4.69097  0.61958  0.77255  0.48576  0.95510
    269   2.80495  4.80357  2.76467  2.66017  4.18235  3.24988  4.00143  3.91409  2.91354  3.55024  4.50541  0.99850  3.90675  3.27488  3.27100  2.86881  3.19032  3.52656  5.47730  4.12418    274 - -
          2.68618  4.42225  2.77519  2.73123  3.46354  2.40513  3.72494  3.29354  2.67741  2.69355  4.24690  2.90347  2.73739  3.18146  2.89801  2.37887  2.77519  2.98518  4.58477  3.61503
          0.02848  3.96862  4.69097  0.61958  0.77255  0.48576  0.95510
    270   3.11569  4.94696  3.61633  3.10814  4.32596  3.58449  3.89678  3.87482  2.28014  3.37331  4.37151  3.46027  4.08286  3.11278  0.84111  3.19554  3.37540  3.59474  5.37033  4.23298    275 - -
          2.68618  4.42225  2.77519  2.73123  3.46354  2.40513  3.72494  3.29354  2.67741  2.69355  4.24690  2.90347  2.73739  3.18146  2.89801  2.37887  2.77519  2.98518  4.58477  3.61503
          0.02848  3.96862  4.69097  0.61958  0.77255  0.48576  0.95510
    271   2.77872  5.00766  3.08315  2.52630  4.36600  3.49006  3.58797  3.76323  1.87997  3.27573  4.09900  3.00688  3.88352  2.46705  1.93357  2.28959  2.98756  3.41958  5.40900  4.13644    276 - -
          2.68618  4.42225  2.77519  2.73123  3.46354  2.40513  3.72494  3.29354  2.67741  2.69355  4.24690  2.90347  2.73739  3.18146  2.89801  2.37887  2.77519  2.98518  4.58477  3.61503
          0.02848  3.96862  4.69097  0.61958  0.77255  0.48576  0.95510
    272   2.22234  4.59604  2.97541  2.54516  4.09094  3.25892  3.73713  3.48797  2.53582  3.11814  3.95036  3.00388  3.77818  2.15916  2.94286  2.25160  2.42695  3.12664  5.36670  4.06420    277 - -
          2.68618  4.42225  2.77519  2.73123  3.46354  2.40513  3.72494  3.29354  2.67741  2.69355  4.24690  2.90347  2.73739  3.18146  2.89801  2.37887  2.77519  2.98518  4.58477  3.61503
          0.02848  3.96862  4.69097  0.61958  0.77255  0.48576  0.95510
    273   3.39341  4.72301  4.46601  4.07843  1.73784  4.20136  3.56974  3.08929  3.89131  2.43163  3.68833  3.99330  4.54308  3.98762  3.98443  3.59136  3.62885  3.02978  1.44647  2.06253    278 - -
          2.68618  4.42225  2.77519  2.73123  3.46354  2.40513  3.72494  3.29354  2.67741  2.69355  4.24690  2.90347  2.73739  3.18146  2.89801  2.37887  2.77519  2.98518  4.58477  3.61503
          0.12384  3.96862  2.32713  0.61958  0.77255  0.48576  0.95510
    274   2.99330  5.12240  0.91291  2.33687  4.49985  3.21325  3.93397  4.08881  3.01873  3.69645  4.67454  2.89346  3.86628  3.17305  3.53552  2.95518  3.33192  3.72758  5.66778  4.37203    279 - -
          2.68618  4.42225  2.77519  2.73123  3.46354  2.40513  3.72494  3.29354  2.67741  2.69355  4.24690  2.90347  2.73739  3.18146  2.89801  2.37887  2.77519  2.98518  4.58477  3.61503
          0.03128  3.87607  4.59842  0.61958  0.77255  0.43598  1.04024
    275   1.98215  4.23983  3.85632  3.37134  3.58170  3.57579  4.22914  1.68210  3.28314  2.41721  3.48680  3.63946  4.08710  3.59724  3.56641  2.93706  2.56946  2.07273  5.18280  3.96766    280 - -
          2.68618  4.42225  2.77519  2.73123  3.46354  2.40513  3.72494  3.29354  2.67741  2.69355  4.24690  2.90347  2.73739  3.18146  2.89801  2.37887  2.77519  2.98518  4.58477  3.61503
          0.02848  3.96862  4.69097  0.61958  0.77255  0.48576  0.95510
    276   2.76568  5.24903  1.87266  1.79652  4.54521  3.26859  3.65851  4.02466  2.53510  3.53761  4.34109  2.73667  3.79642  2.50586  3.06226  2.69805  2.63921  3.61834  5.70708  4.26735    281 - -
          2.68618  4.42225  2.77519  2.73123  3.46354  2.40513  3.72494  3.29354  2.67741  2.69355  4.24690  2.90347  2.73739  3.18146  2.89801  2.37887  2.77519  2.98518  4.58477  3.61503
          0.02848  3.96862  4.69097  0.61958  0.77255  0.48576  0.95510
    277   2.18765  4.81573  2.87669  2.02362  4.14395  3.36238  3.63655  3.54112  2.37557  3.14121  3.96401  2.93063  3.80520  2.78875  2.45794  2.64626  2.60809  3.20305  5.36664  4.04099    282 - -
          2.68618  4.42225  2.77519  2.73123  3.46354  2.40513  3.72494  3.29354  2.67741  2.69355  4.24690  2.90347  2.73739  3.18146  2.89801  2.37887  2.77519  2.98518  4.58477  3.61503
          0.02848  3.96862  4.69097  0.61958  0.77255  0.48576  0.95510
    278   3.09468  5.23547  0.78938  2.39874  4.62582  3.28511  4.01835  4.23626  3.12107  3.82776  4.80859  2.95969  3.94477  3.25811  3.64985  3.04664  3.43553  3.86543  5.77560  4.48367    283 - -
          2.68618  4.42225  2.77519  2.73123  3.46354  2.40513  3.72494  3.29354  2.67741  2.69355  4.24690  2.90347  2.73739  3.18146  2.89801  2.37887  2.77519  2.98518  4.58477  3.61503
          0.02848  3.96862  4.69097  0.61958  0.77255  0.48576  0.95510
    279   3.38231  4.75611  4.37048  4.10383  0.86662  4.04839  3.92241  2.89481  4.00858  2.24302  3.61117  4.12831  4.50528  4.15023  4.10454  3.64691  3.68373  2.89246  4.14411  2.49954    284 - -
          2.68618  4.42225  2.77519  2.73123  3.46354  2.40513  3.72494  3.29354  2.67741  2.69355  4.24690  2.90347  2.73739  3.18146  2.89801  2.37887  2.77519  2.98518  4.58477  3.61503
          0.02848  3.96862  4.69097  0.61958  0.77255  0.48576  0.95510
    280   2.66644  5.00033  2.19171  1.86347  4.29513  3.30623  3.64180  3.72174  2.48576  3.30222  4.11265  2.81414  3.78802  2.78669  2.98307  2.40574  2.91960  2.80368  5.51299  4.12529    285 - -
          2.68618  4.42225  2.77519  2.73123  3.46354  2.40513  3.72494  3.29354  2.67741  2.69355  4.24690  2.90347  2.73739  3.18146  2.89801  2.37887  2.77519  2.98518  4.58477  3.61503
          0.02848  3.96862  4.69097  0.61958  0.77255  0.48576  0.95510
    281   3.06980  4.40015  4.73208  4.23757  3.53000  4.38857  4.95958  1.27773  4.12081  2.03478  3.34200  4.46389  4.71144  4.39022  4.32443  3.77562  3.33833  1.25221  5.49132  4.28554    286 - -
          2.68618  4.42225  2.77519  2.73123  3.46354  2.40513  3.72494  3.29354  2.67741  2.69355  4.24690  2.90347  2.73739  3.18146  2.89801  2.37887  2.77519  2.98518  4.58477  3.61503
          0.02848  3.96862  4.69097  0.61958  0.77255  0.48576  0.95510
    282   2.62190  4.60662  3.26768  2.76727  4.07744  3.36162  3.77093  3.41495  2.36936  3.06617  3.96111  3.16320  3.87158  2.96465  1.93120  2.72801  1.84678  3.09942  5.32361  4.07513    287 - -
          2.68618  4.42225  2.77519  2.73123  3.46354  2.40513  3.72494  3.29354  2.67741  2.69355  4.24690  2.90347  2.73739  3.18146  2.89801  2.37887  2.77519  2.98518  4.58477  3.61503
          0.02848  3.96862  4.69097  0.61958  0.77255  0.48576  0.95510
    283   2.54044  4.63589  2.84354  2.54101  4.26236  1.88611  3.79619  3.68917  2.17826  3.29640  4.12995  2.99214  3.78463  2.97958  2.95559  2.23838  2.88375  3.28307  5.50241  4.19817    288 - -
          2.68618  4.42225  2.77519  2.73123  3.46354  2.40513  3.72494  3.29354  2.67741  2.69355  4.24690  2.90347  2.73739  3.18146  2.89801  2.37887  2.77519  2.98518  4.58477  3.61503
          0.02848  3.96862  4.69097  0.61958  0.77255  0.48576  0.95510
    284   2.74070  5.09738  2.77036  2.12436  4.42904  3.39683  3.59477  3.86529  2.22699  3.36863  4.17132  2.48171  3.83151  2.10369  2.29960  2.71090  2.96574  3.48974  5.50689  4.16600    289 - -
          2.68618  4.42225  2.77519  2.73123  3.46354  2.40513  3.72494  3.29354  2.67741  2.69355  4.24690  2.90347  2.73739  3.18146  2.89801  2.37887  2.77519  2.98518  4.58477  3.61503
          0.02848  3.96862  4.69097  0.61958  0.77255  0.48576  0.95510
    285   2.82426  5.07475  2.94565  2.48564  4.36167  3.47684  2.90241  3.82408  1.89221  3.32535  4.15837  2.97846  3.89350  1.85549  2.42463  2.80966  3.03390  3.48069  5.42705  4.12496    290 - -
          2.68618  4.42225  2.77519  2.73123  3.46354  2.40513  3.72494  3.29354  2.67741  2.69355  4.24690  2.90347  2.73739  3.18146  2.89801  2.37887  2.77519  2.98518  4.58477  3.61503
          0.02848  3.96862  4.69097  0.61958  0.77255  0.48576  0.95510
    286   2.88425  4.40095  4.25772  3.92445  3.62150  3.82256  4.70991  2.04920  3.79368  2.29227  3.57268  4.09866  4.37817  4.14684  3.99681  3.33263  3.24375  0.91191  5.42197  4.15928    291 - -
          2.68618  4.42225  2.77519  2.73123  3.46354  2.40513  3.72494  3.29354  2.67741  2.69355  4.24690  2.90347  2.73739  3.18146  2.89801  2.37887  2.77519  2.98518  4.58477  3.61503
          0.02848  3.96862  4.69097  0.61958  0.77255  0.48576  0.95510
    287   3.49915  4.83900  4.24066  3.97092  2.76980  3.83991  4.02208  3.52740  3.69132  2.90544  4.15667  4.10069  4.36580  4.07398  3.80258  3.70191  3.80454  3.42039  0.71186  2.76697    292 - -
          2.68618  4.42225  2.77519  2.73123  3.46354  2.40513  3.72494  3.29354  2.67741  2.69355  4.24690  2.90347  2.73739  3.18146  2.89801  2.37887  2.77519  2.98518  4.58477  3.61503
          0.02848  3.96862  4.69097  0.61958  0.77255  0.48576  0.95510
    288   3.26403  4.69817  4.34360  3.98453  3.17409  4.10375  4.61013  2.38410  3.75132  0.76532  3.16818  4.25065  4.52299  4.09663  3.91140  3.68675  3.55415  2.44627  5.08761  3.83292    293 - -
          2.68618  4.42225  2.77519  2.73123  3.46354  2.40513  3.72494  3.29354  2.67741  2.69355  4.24690  2.90347  2.73739  3.18146  2.89801  2.37887  2.77519  2.98518  4.58477  3.61503
          0.02848  3.96862  4.69097  0.61958  0.77255  0.48576  0.95510
    289   2.36408  4.28541  3.29183  3.11266  4.17288  3.01360  4.21957  3.70878  3.19291  3.42182  4.34028  3.32163  3.76046  3.53484  3.47557  0.95482  2.85152  3.22280  5.53781  4.25707    294 - -
          2.68618  4.42225  2.77519  2.73123  3.46354  2.40513  3.72494  3.29354  2.67741  2.69355  4.24690  2.90347  2.73739  3.18146  2.89801  2.37887  2.77519  2.98518  4.58477  3.61503
          0.02848  3.96862  4.69097  0.61958  0.77255  0.48576  0.95510
    290   2.85612  5.38908  1.53570  1.85850  4.67992  3.24574  3.69790  4.17406  2.24269  3.67304  4.49635  2.70525  3.81749  2.84868  3.15210  2.76224  3.12419  3.75782  5.83134  4.36499    295 - -
          2.68618  4.42225  2.77519  2.73123  3.46354  2.40513  3.72494  3.29354  2.67741  2.69355  4.24690  2.90347  2.73739  3.18146  2.89801  2.37887  2.77519  2.98518  4.58477  3.61503
          0.02848  3.96862  4.69097  0.61958  0.77255  0.48576  0.95510
    291   1.58938  4.15422  3.39654  3.12137  4.24386  2.93568  4.19634  3.59725  3.17256  3.34213  4.19432  3.28289  3.68248  3.47287  3.47947  1.39808  2.70175  3.08926  5.60547  4.38007    296 - -
          2.68618  4.42225  2.77519  2.73123  3.46354  2.40513  3.72494  3.29354  2.67741  2.69355  4.24690  2.90347  2.73739  3.18146  2.89801  2.37887  2.77519  2.98518  4.58477  3.61503
          0.02848  3.96862  4.69097  0.61958  0.77255  0.48576  0.95510
    292   2.78791  4.55322  3.48132  3.39324  4.53266  0.59504  4.50711  4.15616  3.58755  3.79810  4.77503  3.64568  3.94742  3.90414  3.81253  2.96267  3.27663  3.66593  5.60189  4.63800    297 - -
          2.68618  4.42225  2.77519  2.73123  3.46354  2.40513  3.72494  3.29354  2.67741  2.69355  4.24690  2.90347  2.73739  3.18146  2.89801  2.37887  2.77519  2.98518  4.58477  3.61503
          0.02848  3.96862  4.69097  0.61958  0.77255  0.48576  0.95510
    293   2.94835  5.00910  3.32491  2.75130  4.13708  3.59195  2.76107  3.78089  2.02906  3.27242  4.15957  3.16880  3.99341  2.80733  1.36150  2.97067  3.14737  3.47690  5.25835  3.95940    298 - -
          2.68618  4.42225  2.77519  2.73123  3.46354  2.40513  3.72494  3.29354  2.67741  2.69355  4.24690  2.90347  2.73739  3.18146  2.89801  2.37887  2.77519  2.98518  4.58477  3.61503
          0.02848  3.96862  4.69097  0.61958  0.77255  0.48576  0.95510
    294   2.43322  4.97237  3.22307  2.63524  4.37071  3.52655  3.60996  3.73395  1.68907  3.25992  4.10641  3.08252  3.92450  2.75129  1.75810  2.84561  3.03639  3.40686  5.39337  4.15890    299 - -
          2.68618  4.42225  2.77519  2.73123  3.46354  2.40513  3.72494  3.29354  2.67741  2.69355  4.24690  2.90347  2.73739  3.18146  2.89801  2.37887  2.77519  2.98518  4.58477  3.61503
          0.02848  3.96862  4.69097  0.61958  0.77255  0.48576  0.95510
    295   2.29703  4.82092  3.05398  2.63994  4.30435  3.39516  3.72525  3.61260  1.37601  3.24584  4.13232  3.08187  3.89512  2.89149  2.54609  2.79328  3.01831  3.28416  5.44754  4.18838    300 - -
          2.68618  4.42225  2.77519  2.73123  3.46354  2.40513  3.72494  3.29354  2.67741  2.69355  4.24690  2.90347  2.73739  3.18146  2.89801  2.37887  2.77519  2.98518  4.58477  3.61503
          0.02848  3.96862  4.69097  0.61958  0.77255  0.48576  0.95510
    296   1.92366  4.30322  3.83777  3.41050  1.79383  3.55430  4.04281  2.61869  3.34843  2.29836  3.43794  3.63002  4.07751  3.61425  3.59842  2.94050  2.98903  2.46608  4.71221  3.27208    301 - -
          2.68618  4.42225  2.77519  2.73123  3.46354  2.40513  3.72494  3.29354  2.67741  2.69355  4.24690  2.90347  2.73739  3.18146  2.89801  2.37887  2.77519  2.98518  4.58477  3.61503
          0.02848  3.96862  4.69097  0.61958  0.77255  0.48576  0.95510
    297   2.82247  4.33331  4.16400  3.70781  3.52779  3.88361  4.50711  1.26853  3.56515  2.18944  3.40688  3.95706  4.34365  3.90334  3.80464  3.27112  2.50539  1.86086  5.29619  4.07488    302 - -
          2.68618  4.42225  2.77519  2.73123  3.46354  2.40513  3.72494  3.29354  2.67741  2.69355  4.24690  2.90347  2.73739  3.18146  2.89801  2.37887  2.77519  2.98518  4.58477  3.61503
          0.02848  3.96862  4.69097  0.61958  0.77255  0.48576  0.95510
    298   2.81273  5.25266  2.39758  1.62272  4.55377  3.29155  3.66924  4.03175  2.48059  3.54096  4.36154  2.22869  3.82396  2.36670  2.94519  2.74710  3.06839  3.63780  5.69435  4.27953    303 - -
          2.68618  4.42225  2.77519  2.73123  3.46354  2.40513  3.72494  3.29354  2.67741  2.69355  4.24690  2.90347  2.73739  3.18146  2.89801  2.37887  2.77519  2.98518  4.58477  3.61503
          0.02848  3.96862  4.69097  0.61958  0.77255  0.48576  0.95510
    299   2.82258  3.25322  4.36216  3.81706  3.28467  3.94866  4.43147  2.07833  3.67612  1.37578  3.18291  4.02192  4.33855  3.91899  3.86756  3.29349  3.09375  1.75810  5.05305  3.86348    304 - -
          2.68618  4.42225  2.77519  2.73123  3.46354  2.40513  3.72494  3.29354  2.67741  2.69355  4.24690  2.90347  2.73739  3.18146  2.89801  2.37887  2.77519  2.98518  4.58477  3.61503
          0.02848  3.96862  4.69097  0.61958  0.77255  0.48576  0.95510
    300   3.38794  4.83793  3.98100  3.72898  2.30123  3.94277  3.66654  3.38393  3.58376  2.81291  4.04912  3.84319  4.41465  3.86664  3.74752  3.51485  3.67524  3.25911  3.94847  0.81976    305 - -
          2.68618  4.42225  2.77519  2.73123  3.46354  2.40513  3.72494  3.29354  2.67741  2.69355  4.24690  2.90347  2.73739  3.18146  2.89801  2.37887  2.77519  2.98518  4.58477  3.61503
          0.02848  3.96862  4.69097  0.61958  0.77255  0.48576  0.95510
    301   3.03696  5.16568  2.53106  0.89608  4.52426  3.33746  3.93342  3.99733  2.82618  3.59930  4.56976  2.99033  3.94680  3.14749  3.24449  3.00999  3.34215  3.67150  5.67775  4.40080    306 - -
          2.68618  4.42225  2.77519  2.73123  3.46354  2.40513  3.72494  3.29354  2.67741  2.69355  4.24690  2.90347  2.73739  3.18146  2.89801  2.37887  2.77519  2.98518  4.58477  3.61503
          0.02848  3.96862  4.69097  0.61958  0.77255  0.48576  0.95510
    302   2.76790  4.91381  3.14103  2.58914  4.27269  3.48564  3.61970  3.66033  2.11995  3.20258  4.05013  3.05080  3.89558  2.27584  1.78609  2.79395  2.51945  3.33593  5.36867  4.10867    307 - -
          2.68618  4.42225  2.77519  2.73123  3.46354  2.40513  3.72494  3.29354  2.67741  2.69355  4.24690  2.90347  2.73739  3.18146  2.89801  2.37887  2.77519  2.98518  4.58477  3.61503
          0.02848  3.96862  4.69097  0.61958  0.77255  0.48576  0.95510
    303   3.11569  4.94696  3.61633  3.10814  4.32596  3.58449  3.89678  3.87482  2.28014  3.37331  4.37151  3.46027  4.08286  3.11278  0.84111  3.19554  3.37540  3.59474  5.37033  4.23298    308 - -
          2.68618  4.42225  2.77519  2.73123  3.46354  2.40513  3.72494  3.29354  2.67741  2.69355  4.24690  2.90347  2.73739  3.18146  2.89801  2.37887  2.77519  2.98518  4.58477  3.61503
          0.02848  3.96862  4.69097  0.61958  0.77255  0.48576  0.95510
    304   2.86735  4.85824  3.29459  2.76076  4.02248  3.57545  3.70701  3.34255  1.37381  2.42614  3.94466  3.19035  3.98997  2.89063  2.44447  2.93654  3.08907  3.11320  5.27447  4.00467    309 - -
          2.68618  4.42225  2.77519  2.73123  3.46354  2.40513  3.72494  3.29354  2.67741  2.69355  4.24690  2.90347  2.73739  3.18146  2.89801  2.37887  2.77519  2.98518  4.58477  3.61503
          0.02848  3.96862  4.69097  0.61958  0.77255  0.48576  0.95510
    305   2.11359  4.89683  2.46319  2.34749  4.17781  3.35359  3.00593  3.62032  2.38255  3.19092  3.99738  2.87651  3.78794  2.75178  2.52707  2.62519  2.86153  3.26805  5.39336  4.03586    310 - -
          2.68618  4.42225  2.77519  2.73123  3.46354  2.40513  3.72494  3.29354  2.67741  2.69355  4.24690  2.90347  2.73739  3.18146  2.89801  2.37887  2.77519  2.98518  4.58477  3.61503
          0.02848  3.96862  4.69097  0.61958  0.77255  0.48576  0.95510
    306   2.92355  5.43753  1.85717  1.24826  4.72960  3.22460  3.75695  4.23196  2.74974  3.75489  4.61227  2.70045  3.83733  2.92501  3.32033  2.81971  3.21025  3.82138  5.90730  4.43007    311 - -
          2.68618  4.42225  2.77519  2.73123  3.46354  2.40513  3.72494  3.29354  2.67741  2.69355  4.24690  2.90347  2.73739  3.18146  2.89801  2.37887  2.77519  2.98518  4.58477  3.61503
          0.02848  3.96862  4.69097  0.61958  0.77255  0.48576  0.95510
    307   2.57109  4.57955  3.01090  2.28149  3.87226  3.37063  3.71670  3.20694  2.55081  2.60817  3.76852  3.03478  3.82898  2.92041  2.95486  2.44396  2.07731  2.91953  5.21116  3.91950    312 - -
          2.68618  4.42225  2.77519  2.73123  3.46354  2.40513  3.72494  3.29354  2.67741  2.69355  4.24690  2.90347  2.73739  3.18146  2.89801  2.37887  2.77519  2.98518  4.58477  3.61503
          0.02848  3.96862  4.69097  0.61958  0.77255  0.48576  0.95510
    308   3.40363  4.76434  4.32345  3.93075  2.03602  4.16497  3.48582  3.28509  3.69010  2.68175  3.87122  3.89113  4.51232  3.87382  3.81795  3.54335  3.63250  3.16552  1.44015  1.66945    313 - -
          2.68618  4.42225  2.77519  2.73123  3.46354  2.40513  3.72494  3.29354  2.67741  2.69355  4.24690  2.90347  2.73739  3.18146  2.89801  2.37887  2.77519  2.98518  4.58477  3.61503
          0.02848  3.96862  4.69097  0.61958  0.77255  0.48576  0.95510
    309   3.02050  5.12394  3.38482  2.76777  4.56024  3.62841  3.61514  3.92169  1.19995  3.38102  4.25752  3.17619  4.01399  2.75519  1.85308  3.02116  3.19826  3.60544  5.43372  4.25526    314 - -
          2.68618  4.42225  2.77519  2.73123  3.46354  2.40513  3.72494  3.29354  2.67741  2.69355  4.24690  2.90347  2.73739  3.18146  2.89801  2.37887  2.77519  2.98518  4.58477  3.61503
          0.02848  3.96862  4.69097  0.61958  0.77255  0.48576  0.95510
    310   2.81519  4.92317  2.75938  2.50871  3.70832  3.38290  1.68491  3.74082  2.50152  3.28802  4.18712  2.45189  3.90873  2.96474  2.85000  2.83261  3.09205  3.41130  5.10659  3.61017    315 - -
          2.68618  4.42225  2.77519  2.73123  3.46354  2.40513  3.72494  3.29354  2.67741  2.69355  4.24690  2.90347  2.73739  3.18146  2.89801  2.37887  2.77519  2.98518  4.58477  3.61503
          0.02848  3.96862  4.69097  0.61958  0.77255  0.48576  0.95510
    311   2.71679  5.03824  2.09537  2.24469  4.44079  3.23097  3.72659  3.92161  2.63649  3.48215  4.30867  2.37022  2.03035  2.89025  3.14645  2.69276  3.01264  3.52009  5.66372  4.25384    316 - -
          2.68618  4.42225  2.77519  2.73123  3.46354  2.40513  3.72494  3.29354  2.67741  2.69355  4.24690  2.90347  2.73739  3.18146  2.89801  2.37887  2.77519  2.98518  4.58477  3.61503
          0.02848  3.96862  4.69097  0.61958  0.77255  0.48576  0.95510
    312   2.95503  4.38994  4.41612  3.91173  3.40846  4.11071  4.63815  1.93903  3.75863  1.97270  2.73066  4.15967  4.49253  4.05551  3.97820  3.48176  3.23332  1.14652  5.28073  4.07481    317 - -
          2.68618  4.42225  2.77519  2.73123  3.46354  2.40513  3.72494  3.29354  2.67741  2.69355  4.24690  2.90347  2.73739  3.18146  2.89801  2.37887  2.77519  2.98518  4.58477  3.61503
          0.02848  3.96862  4.69097  0.61958  0.77255  0.48576  0.95510
    313   2.77031  4.32240  4.02598  3.50118  3.38917  3.81802  4.29466  2.18596  3.37185  1.54983  3.27628  3.79470  4.23655  3.68180  3.63370  3.15360  2.38704  1.82758  5.11116  3.91151    318 - -
          2.68618  4.42225  2.77519  2.73123  3.46354  2.40513  3.72494  3.29354  2.67741  2.69355  4.24690  2.90347  2.73739  3.18146  2.89801  2.37887  2.77519  2.98518  4.58477  3.61503
          0.02848  3.96862  4.69097  0.61958  0.77255  0.48576  0.95510
    314   2.50584  4.53780  2.78143  2.64493  4.37006  1.37373  4.00138  3.89980  2.93578  3.52982  4.38423  2.29787  3.77433  3.23475  3.32384  2.60605  2.93296  3.40876  5.64455  4.34096    319 - -
          2.68618  4.42225  2.77519  2.73123  3.46354  2.40513  3.72494  3.29354  2.67741  2.69355  4.24690  2.90347  2.73739  3.18146  2.89801  2.37887  2.77519  2.98518  4.58477  3.61503
          0.02848  3.96862  4.69097  0.61958  0.77255  0.48576  0.95510
    315   3.51848  4.82117  4.44250  4.09984  1.64680  4.27823  3.46658  3.25104  3.95920  2.61076  3.86496  3.97164  4.60569  4.00286  4.05056  3.64507  3.74759  3.16780  3.63411  1.01823    320 - -
          2.68618  4.42225  2.77519  2.73123  3.46354  2.40513  3.72494  3.29354  2.67741  2.69355  4.24690  2.90347  2.73739  3.18146  2.89801  2.37887  2.77519  2.98518  4.58477  3.61503
          0.02848  3.96862  4.69097  0.61958  0.77255  0.48576  0.95510
    316   2.36408  4.28541  3.29183  3.11266  4.17288  3.01360  4.21957  3.70878  3.19291  3.42182  4.34028  3.32163  3.76046  3.53484  3.47557  0.95482  2.85152  3.22280  5.53781  4.25707    321 - -
          2.68618  4.42225  2.77519  2.73123  3.46354  2.40513  3.72494  3.29354  2.67741  2.69355  4.24690  2.90347  2.73739  3.18146  2.89801  2.37887  2.77519  2.98518  4.58477  3.61503
          0.02848  3.96862  4.69097  0.61958  0.77255  0.48576  0.95510
    317   3.26403  4.69817  4.34360  3.98453  3.17409  4.10375  4.61013  2.38410  3.75132  0.76532  3.16818  4.25065  4.52299  4.09663  3.91140  3.68675  3.55415  2.44627  5.08761  3.83292    322 - -
          2.68618  4.42225  2.77519  2.73123  3.46354  2.40513  3.72494  3.29354  2.67741  2.69355  4.24690  2.90347  2.73739  3.18146  2.89801  2.37887  2.77519  2.98518  4.58477  3.61503
          0.02848  3.96862  4.69097  0.61958  0.77255  0.48576  0.95510
    318   2.25586  4.19920  3.34583  3.04900  4.19874  2.97793  4.13360  3.55192  3.06885  3.29037  4.15073  3.25674  3.70222  3.39875  3.38431  1.33463  2.03721  3.07573  5.55700  4.31747    323 - -
          2.68618  4.42225  2.77519  2.73123  3.46354  2.40513  3.72494  3.29354  2.67741  2.69355  4.24690  2.90347  2.73739  3.18146  2.89801  2.37887  2.77519  2.98518  4.58477  3.61503
          0.02848  3.96862  4.69097  0.61958  0.77255  0.48576  0.95510
    319   3.38794  4.83793  3.98100  3.72898  2.30123  3.94277  3.66654  3.38393  3.58376  2.81291  4.04912  3.84319  4.41465  3.86664  3.74752  3.51485  3.67524  3.25911  3.94847  0.81976    324 - -
          2.68618  4.42225  2.77519  2.73123  3.46354  2.40513  3.72494  3.29354  2.67741  2.69355  4.24690  2.90347  2.73739  3.18146  2.89801  2.37887  2.77519  2.98518  4.58477  3.61503
          0.02848  3.96862  4.69097  0.61958  0.77255  0.48576  0.95510
    320   1.95157  4.52295  3.21632  2.68819  3.67142  3.44361  3.71082  3.12940  2.50991  2.79461  3.68202  3.12860  3.87220  2.95273  2.38257  2.72554  2.85337  2.86505  5.04992  2.99261    325 - -
          2.68618  4.42225  2.77519  2.73123  3.46354  2.40513  3.72494  3.29354  2.67741  2.69355  4.24690  2.90347  2.73739  3.18146  2.89801  2.37887  2.77519  2.98518  4.58477  3.61503
          0.02848  3.96862  4.69097  0.61958  0.77255  0.48576  0.95510
    321   3.11569  4.94696  3.61633  3.10814  4.32596  3.58449  3.89678  3.87482  2.28014  3.37331  4.37151  3.46027  4.08286  3.11278  0.84111  3.19554  3.37540  3.59474  5.37033  4.23298    326 - -
          2.68618  4.42225  2.77519  2.73123  3.46354  2.40513  3.72494  3.29354  2.67741  2.69355  4.24690  2.90347  2.73739  3.18146  2.89801  2.37887  2.77519  2.98518  4.58477  3.61503
          0.02848  3.96862  4.69097  0.61958  0.77255  0.48576  0.95510
    322   3.22488  4.61979  4.59691  4.05229  3.05494  4.38128  4.67105  2.20253  3.85584  1.04654  2.01045  4.34458  4.61761  4.07221  4.02368  3.73312  3.45568  2.31371  5.09372  3.97009    327 - -
          2.68618  4.42225  2.77519  2.73123  3.46354  2.40513  3.72494  3.29354  2.67741  2.69355  4.24690  2.90347  2.73739  3.18146  2.89801  2.37887  2.77519  2.98518  4.58477  3.61503
          0.02848  3.96862  4.69097  0.61958  0.77255  0.48576  0.95510
    323   3.10174  4.43788  4.71344  4.15195  3.21548  4.38610  4.74746  1.59023  4.03899  1.43446  2.48080  4.39533  4.62625  4.20135  4.19520  3.72149  3.33327  1.71904  5.18534  4.07774    328 - -
          2.68618  4.42225  2.77519  2.73123  3.46354  2.40513  3.72494  3.29354  2.67741  2.69355  4.24690  2.90347  2.73739  3.18146  2.89801  2.37887  2.77519  2.98518  4.58477  3.61503
          0.02848  3.96862  4.69097  0.61958  0.77255  0.48576  0.95510
    324   3.03696  5.16568  2.53106  0.89608  4.52426  3.33746  3.93342  3.99733  2.82618  3.59930  4.56976  2.99033  3.94680  3.14749  3.24449  3.00999  3.34215  3.67150  5.67775  4.40080    329 - -
          2.68618  4.42225  2.77519  2.73123  3.46354  2.40513  3.72494  3.29354  2.67741  2.69355  4.24690  2.90347  2.73739  3.18146  2.89801  2.37887  2.77519  2.98518  4.58477  3.61503
          0.02848  3.96862  4.69097  0.61958  0.77255  0.48576  0.95510
    325   3.26403  4.69817  4.34360  3.98453  3.17409  4.10375  4.61013  2.38410  3.75132  0.76532  3.16818  4.25065  4.52299  4.09663  3.91140  3.68675  3.55415  2.44627  5.08761  3.83292    330 - -
          2.68618  4.42225  2.77519  2.73123  3.46354  2.40513  3.72494  3.29354  2.67741  2.69355  4.24690  2.90347  2.73739  3.18146  2.89801  2.37887  2.77519  2.98518  4.58477  3.61503
          0.02848  3.96862  4.69097  0.61958  0.77255  0.48576  0.95510
    326   3.03696  5.16568  2.53106  0.89608  4.52426  3.33746  3.93342  3.99733  2.82618  3.59930  4.56976  2.99033  3.94680  3.14749  3.24449  3.00999  3.34215  3.67150  5.67775  4.40080    331 - -
          2.68618  4.42225  2.77519  2.73123  3.46354  2.40513  3.72494  3.29354  2.67741  2.69355  4.24690  2.90347  2.73739  3.18146  2.89801  2.37887  2.77519  2.98518  4.58477  3.61503
          0.02848  3.96862  4.69097  0.61958  0.77255  0.48576  0.95510
    327   2.18588  4.25449  4.04635  3.65583  3.71196  3.56400  4.50669  2.14189  3.56470  2.44377  3.60150  3.82153  4.16004  3.88528  3.80906  2.99211  3.00486  1.18130  5.41394  4.18791    332 - -
          2.68618  4.42225  2.77519  2.73123  3.46354  2.40513  3.72494  3.29354  2.67741  2.69355  4.24690  2.90347  2.73739  3.18146  2.89801  2.37887  2.77519  2.98518  4.58477  3.61503
          0.02848  3.96862  4.69097  0.61958  0.77255  0.48576  0.95510
    328   3.11569  4.94696  3.61633  3.10814  4.32596  3.58449  3.89678  3.87482  2.28014  3.37331  4.37151  3.46027  4.08286  3.11278  0.84111  3.19554  3.37540  3.59474  5.37033  4.23298    333 - -
          2.68618  4.42225  2.77519  2.73123  3.46354  2.40513  3.72494  3.29354  2.67741  2.69355  4.24690  2.90347  2.73739  3.18146  2.89801  2.37887  2.77519  2.98518  4.58477  3.61503
          0.02848  3.96862  4.69097  0.61958  0.77255  0.48576  0.95510
    329   3.26403  4.69817  4.34360  3.98453  3.17409  4.10375  4.61013  2.38410  3.75132  0.76532  3.16818  4.25065  4.52299  4.09663  3.91140  3.68675  3.55415  2.44627  5.08761  3.83292    334 - -
          2.68618  4.42225  2.77519  2.73123  3.46354  2.40513  3.72494  3.29354  2.67741  2.69355  4.24690  2.90347  2.73739  3.18146  2.89801  2.37887  2.77519  2.98518  4.58477  3.61503
          0.02848  3.96862  4.69097  0.61958  0.77255  0.48576  0.95510
    330   3.26403  4.69817  4.34360  3.98453  3.17409  4.10375  4.61013  2.38410  3.75132  0.76532  3.16818  4.25065  4.52299  4.09663  3.91140  3.68675  3.55415  2.44627  5.08761  3.83292    335 - -
          2.68618  4.42225  2.77519  2.73123  3.46354  2.40513  3.72494  3.29354  2.67741  2.69355  4.24690  2.90347  2.73739  3.18146  2.89801  2.37887  2.77519  2.98518  4.58477  3.61503
          0.02848  3.96862  4.69097  0.61958  0.77255  0.48576  0.95510
    331   3.03696  5.16568  2.53106  0.89608  4.52426  3.33746  3.93342  3.99733  2.82618  3.59930  4.56976  2.99033  3.94680  3.14749  3.24449  3.00999  3.34215  3.67150  5.67775  4.40080    336 - -
          2.68618  4.42225  2.77519  2.73123  3.46354  2.40513  3.72494  3.29354  2.67741  2.69355  4.24690  2.90347  2.73739  3.18146  2.89801  2.37887  2.77519  2.98518  4.58477  3.61503
          0.02848  3.96862  4.69097  0.61958  0.77255  0.48576  0.95510
    332   3.06131  5.02748  3.24361  2.84794  4.43589  3.53970  3.81477  3.87134  0.91399  3.41580  4.37273  3.26794  4.03379  3.00127  2.45312  3.09738  3.30776  3.57393  5.45156  4.27844    337 - -
          2.68618  4.42225  2.77519  2.73123  3.46354  2.40513  3.72494  3.29354  2.67741  2.69355  4.24690  2.90347  2.73739  3.18146  2.89801  2.37887  2.77519  2.98518  4.58477  3.61503
          0.02848  3.96862  4.69097  0.61958  0.77255  0.48576  0.95510
    333   3.03696  5.16568  2.53106  0.89608  4.52426  3.33746  3.93342  3.99733  2.82618  3.59930  4.56976  2.99033  3.94680  3.14749  3.24449  3.00999  3.34215  3.67150  5.67775  4.40080    338 - -
          2.68618  4.42225  2.77519  2.73123  3.46354  2.40513  3.72494  3.29354  2.67741  2.69355  4.24690  2.90347  2.73739  3.18146  2.89801  2.37887  2.77519  2.98518  4.58477  3.61503
          0.02848  3.96862  4.69097  0.61958  0.77255  0.48576  0.95510
    334   3.49915  4.83900  4.24066  3.97092  2.76980  3.83991  4.02208  3.52740  3.69132  2.90544  4.15667  4.10069  4.36580  4.07398  3.80258  3.70191  3.80454  3.42039  0.71186  2.76697    339 - -
          2.68618  4.42225  2.77519  2.73123  3.46354  2.40513  3.72494  3.29354  2.67741  2.69355  4.24690  2.90347  2.73739  3.18146  2.89801  2.37887  2.77519  2.98518  4.58477  3.61503
          0.02848  3.96862  4.69097  0.61958  0.77255  0.48576  0.95510
    335   2.20632  3.04144  3.68927  3.26323  3.99374  2.98786  4.17299  3.30866  3.18927  3.07713  3.94188  3.36831  3.70159  3.48727  3.47580  1.40988  2.19659  2.88645  5.39796  4.19535    340 - -
          2.68618  4.42225  2.77519  2.73123  3.46354  2.40513  3.72494  3.29354  2.67741  2.69355  4.24690  2.90347  2.73739  3.18146  2.89801  2.37887  2.77519  2.98518  4.58477  3.61503
          0.02848  3.96862  4.69097  0.61958  0.77255  0.48576  0.95510
    336   2.78791  4.55322  3.48132  3.39324  4.53266  0.59504  4.50711  4.15616  3.58755  3.79810  4.77503  3.64568  3.94742  3.90414  3.81253  2.96267  3.27663  3.66593  5.60189  4.63800    341 - -
          2.68618  4.42225  2.77519  2.73123  3.46354  2.40513  3.72494  3.29354  2.67741  2.69355  4.24690  2.90347  2.73739  3.18146  2.89801  2.37887  2.77519  2.98518  4.58477  3.61503
          0.02848  3.96862  4.69097  0.61958  0.77255  0.48576  0.95510
    337   2.87270  5.21411  2.49164  1.37293  4.53936  3.33734  3.69500  3.96980  2.08958  3.50601  4.36070  2.83985  3.86842  2.85071  2.80494  2.82117  3.12513  3.60721  5.65342  4.29223    342 - -
          2.68618  4.42225  2.77519  2.73123  3.46354  2.40513  3.72494  3.29354  2.67741  2.69355  4.24690  2.90347  2.73739  3.18146  2.89801  2.37887  2.77519  2.98518  4.58477  3.61503
          0.02848  3.96862  4.69097  0.61958  0.77255  0.48576  0.95510
    338   1.70254  4.24813  3.23077  2.91259  4.22952  2.19862  4.05679  3.63190  2.99566  3.30700  4.13632  3.18595  2.20467  3.29560  3.35709  2.43025  2.72315  3.14001  5.55397  4.31350    343 - -
          2.68618  4.42225  2.77519  2.73123  3.46354  2.40513  3.72494  3.29354  2.67741  2.69355  4.24690  2.90347  2.73739  3.18146  2.89801  2.37887  2.77519  2.98518  4.58477  3.61503
          0.02848  3.96862  4.69097  0.61958  0.77255  0.48576  0.95510
    339   2.50584  4.53780  2.78143  2.64493  4.37006  1.37373  4.00138  3.89980  2.93578  3.52982  4.38423  2.29787  3.77433  3.23475  3.32384  2.60605  2.93296  3.40876  5.64455  4.34096    344 - -
          2.68618  4.42225  2.77519  2.73123  3.46354  2.40513  3.72494  3.29354  2.67741  2.69355  4.24690  2.90347  2.73739  3.18146  2.89801  2.37887  2.77519  2.98518  4.58477  3.61503
          0.02848  3.96862  4.69097  0.61958  0.77255  0.48576  0.95510
    340   3.24042  4.59843  4.68900  4.16886  3.12888  4.44911  4.78202  1.78040  3.98087  0.98943  2.96992  4.44346  4.69092  4.20147  4.14520  3.82277  3.48070  2.08859  5.17712  4.01515    345 - -
          2.68618  4.42225  2.77519  2.73123  3.46354  2.40513  3.72494  3.29354  2.67741  2.69355  4.24690  2.90347  2.73739  3.18146  2.89801  2.37887  2.77519  2.98518  4.58477  3.61503
          0.02848  3.96862  4.69097  0.61958  0.77255  0.48576  0.95510
    341   3.38231  4.75611  4.37048  4.10383  0.86662  4.04839  3.92241  2.89481  4.00858  2.24302  3.61117  4.12831  4.50528  4.15023  4.10454  3.64691  3.68373  2.89246  4.14411  2.49954    346 - -
          2.68618  4.42225  2.77519  2.73123  3.46354  2.40513  3.72494  3.29354  2.67741  2.69355  4.24690  2.90347  2.73739  3.18146  2.89801  2.37887  2.77519  2.98518  4.58477  3.61503
          0.02848  3.96862  4.69097  0.61958  0.77255  0.48576  0.95510
    342   1.32989  4.16804  3.36581  3.13172  4.29649  1.79730  4.23289  3.64987  3.23346  3.39291  4.24595  3.29528  3.69105  3.51674  3.53708  2.41545  2.72729  3.12994  5.63958  4.43816    347 - -
          2.68618  4.42225  2.77519  2.73123  3.46354  2.40513  3.72494  3.29354  2.67741  2.69355  4.24690  2.90347  2.73739  3.18146  2.89801  2.37887  2.77519  2.98518  4.58477  3.61503
          0.02848  3.96862  4.69097  0.61958  0.77255  0.48576  0.95510
    343   2.73375  4.89458  3.05089  2.54352  4.24305  3.44862  3.62923  3.64185  2.18419  3.19389  4.04004  3.01825  3.87408  1.88316  2.20106  2.75943  2.54969  3.31351  5.37516  4.09517    348 - -
          2.68618  4.42225  2.77519  2.73123  3.46354  2.40513  3.72494  3.29354  2.67741  2.69355  4.24690  2.90347  2.73739  3.18146  2.89801  2.37887  2.77519  2.98518  4.58477  3.61503
          0.02848  3.96862  4.69097  0.61958  0.77255  0.48576  0.95510
    344   2.38279  4.33717  4.12385  3.59245  2.20005  3.90167  4.17297  2.33977  3.48399  1.50957  3.12341  3.84933  4.26618  3.71866  3.70434  3.22113  3.08973  2.27936  4.76567  3.44331    349 - -
          2.68618  4.42225  2.77519  2.73123  3.46354  2.40513  3.72494  3.29354  2.67741  2.69355  4.24690  2.90347  2.73739  3.18146  2.89801  2.37887  2.77519  2.98518  4.58477  3.61503
          0.02848  3.96862  4.69097  0.61958  0.77255  0.48576  0.95510
    345   2.77635  4.55668  3.55813  2.97853  3.65351  3.63343  3.84594  2.05077  2.48945  2.54512  3.60385  3.36404  4.03924  3.09859  1.83446  2.96245  3.01665  2.63142  5.10606  3.85370    350 - -
          2.68618  4.42225  2.77519  2.73123  3.46354  2.40513  3.72494  3.29354  2.67741  2.69355  4.24690  2.90347  2.73739  3.18146  2.89801  2.37887  2.77519  2.98518  4.58477  3.61503
          0.02848  3.96862  4.69097  0.61958  0.77255  0.48576  0.95510
    346   3.10469  4.43688  4.71022  4.17126  3.33848  4.41265  4.83277  1.64790  4.05263  1.44604  3.14864  4.42367  4.67603  4.26790  4.23868  3.76492  3.34896  1.40051  5.31226  4.15825    351 - -
          2.68618  4.42225  2.77519  2.73123  3.46354  2.40513  3.72494  3.29354  2.67741  2.69355  4.24690  2.90347  2.73739  3.18146  2.89801  2.37887  2.77519  2.98518  4.58477  3.61503
          0.02848  3.96862  4.69097  0.61958  0.77255  0.48576  0.95510
    347   3.11569  4.94696  3.61633  3.10814  4.32596  3.58449  3.89678  3.87482  2.28014  3.37331  4.37151  3.46027  4.08286  3.11278  0.84111  3.19554  3.37540  3.59474  5.37033  4.23298    352 - -
          2.68618  4.42225  2.77519  2.73123  3.46354  2.40513  3.72494  3.29354  2.67741  2.69355  4.24690  2.90347  2.73739  3.18146  2.89801  2.37887  2.77519  2.98518  4.58477  3.61503
          0.01926  3.95940        *  0.61958  0.77255  0.00000        *
//
