# Supplementary material for: MacSyFinder: A Program to Mine Genomes for Molecular Systems with an Application to CRISPR-Cas Systems
Source: PLoS One. 2014 Oct 17;9(10):e110726. doi: 10.1371/journal.pone.0110726 (PMC4201578; doi:10.1371/journal.pone.0110726)
Supplement: Data S2 — The Cas-Finder: models and profiles (compressed tarball archive). (ZIP) [file pone.0110726.s011.zip › Cas-Finder_macsyfinder/CASprofiles/cas1_TypeIB.hmm]

HMMER3/b [3.0 | March 2010]
NAME  TIGR03641
ACC   TIGR03641
DESC  cas1_HMARI: CRISPR-associated endonuclease Cas1, subtype I-B/HMARI/TNEAP
LENG  324
ALPH  amino
RF    no
CS    no
MAP   yes
DATE  Sun Apr 11 22:27:09 2010
NSEQ  24
EFFN  1.174805
CKSUM 83853231
GA    304.10 304.10;
TC    304.10 304.10;
NC    213.65 213.65;
STATS LOCAL MSV      -11.0690  0.70067
STATS LOCAL VITERBI  -11.9286  0.70067
STATS LOCAL FORWARD   -5.4416  0.70067
HMM          A        C        D        E        F        G        H        I        K        L        M        N        P        Q        R        S        T        V        W        Y   
            m->m     m->i     m->d     i->m     i->i     d->m     d->d
  COMPO   2.65311  4.58884  3.08499  2.64111  3.19580  3.18555  3.65488  2.68278  2.59406  2.34513  3.61496  2.96623  3.42558  3.09655  2.86596  2.68079  2.87739  2.65367  4.88954  3.23076
          2.68618  4.42225  2.77519  2.73123  3.46354  2.40513  3.72494  3.29354  2.67741  2.69355  4.24690  2.90347  2.73739  3.18146  2.89801  2.37887  2.77519  2.98518  4.58477  3.61503
          0.02076  4.28086  5.00320  0.61958  0.77255  0.00000        *
      1   2.57035  5.11175  2.79338  2.19142  4.43916  3.43754  3.61981  3.90287  1.82416  3.40250  4.16059  2.91476  3.83310  2.61472  2.35614  2.44946  2.89877  3.49364  5.54809  3.73888      1 - -
          2.68618  4.42225  2.77519  2.73123  3.46354  2.40513  3.72494  3.29354  2.67741  2.69355  4.24690  2.90347  2.73739  3.18146  2.89801  2.37887  2.77519  2.98518  4.58477  3.61503
          0.02076  4.28086  5.00320  0.61958  0.77255  0.48576  0.95510
      2   2.55381  4.92511  2.69045  2.44109  4.28389  3.40535  3.69274  3.72432  2.48216  3.28953  4.07829  2.37328  3.11362  2.82540  2.95878  2.39395  2.08222  3.18533  5.49274  4.13108      2 - -
          2.68618  4.42225  2.77519  2.73123  3.46354  2.40513  3.72494  3.29354  2.67741  2.69355  4.24690  2.90347  2.73739  3.18146  2.89801  2.37887  2.77519  2.98518  4.58477  3.61503
          0.02076  4.28086  5.00320  0.61958  0.77255  0.48576  0.95510
      3   2.72324  4.17074  4.23569  3.65402  2.72933  3.83439  4.06798  2.19496  3.51877  1.95006  3.21122  3.82624  4.19134  3.71946  3.34224  3.12795  2.95422  2.21064  4.64445  1.97123      3 - -
          2.68618  4.42225  2.77519  2.73123  3.46354  2.40513  3.72494  3.29354  2.67741  2.69355  4.24690  2.90347  2.73739  3.18146  2.89801  2.37887  2.77519  2.98518  4.58477  3.61503
          0.02076  4.28086  5.00320  0.61958  0.77255  0.48576  0.95510
      4   3.46754  4.83377  4.51114  4.07710  2.08464  4.32406  3.16128  3.38376  3.93481  2.86964  3.97883  4.03753  4.65086  4.03083  4.06709  3.64309  3.25331  3.22752  3.08997  0.88677      4 - -
          2.68618  4.42225  2.77519  2.73123  3.46354  2.40513  3.72494  3.29354  2.67741  2.69355  4.24690  2.90347  2.73739  3.18146  2.89801  2.37887  2.77519  2.98518  4.58477  3.61503
          0.02076  4.28086  5.00320  0.61958  0.77255  0.48576  0.95510
      5   3.37046  4.63020  5.20511  4.67331  3.46728  4.78405  5.24093  1.13856  4.55455  1.35966  3.24379  4.87376  4.98468  4.69336  4.66958  4.16440  3.61039  1.72478  5.54198  4.43201      5 - -
          2.68618  4.42225  2.77519  2.73123  3.46354  2.40513  3.72494  3.29354  2.67741  2.69355  4.24690  2.90347  2.73739  3.18146  2.89801  2.37887  2.77519  2.98518  4.58477  3.61503
          0.02076  4.28086  5.00320  0.61958  0.77255  0.48576  0.95510
      6   2.64249  4.14582  4.00194  3.42128  2.24644  3.72805  4.01396  2.37289  3.31476  2.00659  3.24471  3.21111  4.09746  3.55126  3.52750  3.00925  2.27989  2.31371  4.73323  3.30036      6 - -
          2.68618  4.42225  2.77519  2.73123  3.46354  2.40513  3.72494  3.29354  2.67741  2.69355  4.24690  2.90347  2.73739  3.18146  2.89801  2.37887  2.77519  2.98518  4.58477  3.61503
          0.02076  4.28086  5.00320  0.61958  0.77255  0.48576  0.95510
      7   2.60967  5.03347  2.82977  2.27199  4.36736  3.41918  3.70353  3.81253  2.48529  3.36349  4.15570  2.65437  3.86744  2.44808  2.95519  1.69304  2.70378  3.43421  5.55519  4.18412      7 - -
          2.68618  4.42225  2.77519  2.73123  3.46354  2.40513  3.72494  3.29354  2.67741  2.69355  4.24690  2.90347  2.73739  3.18146  2.89801  2.37887  2.77519  2.98518  4.58477  3.61503
          0.02076  4.28086  5.00320  0.61958  0.77255  0.48576  0.95510
      8   2.56731  5.01323  2.26952  2.38667  4.30877  3.42810  3.45065  3.37683  2.40815  3.30168  4.07817  2.48160  3.02859  2.75982  2.89114  2.33525  2.88199  3.17843  5.48804  4.11135      8 - -
          2.68618  4.42225  2.77519  2.73123  3.46354  2.40513  3.72494  3.29354  2.67741  2.69355  4.24690  2.90347  2.73739  3.18146  2.89801  2.37887  2.77519  2.98518  4.58477  3.61503
          0.02076  4.28086  5.00320  0.61958  0.77255  0.48576  0.95510
      9   2.52371  3.05995  4.16950  3.93165  4.58576  0.65538  4.76808  3.99047  3.88113  3.75314  4.63330  3.84017  3.99434  4.15753  4.06317  2.73779  3.05128  3.44521  5.89073  4.80009      9 - -
          2.68618  4.42225  2.77519  2.73123  3.46354  2.40513  3.72494  3.29354  2.67741  2.69355  4.24690  2.90347  2.73739  3.18146  2.89801  2.37887  2.77519  2.98518  4.58477  3.61503
          0.02076  4.28086  5.00320  0.61958  0.77255  0.48576  0.95510
     10   2.64797  4.95295  2.98785  2.13859  4.22704  3.45284  3.64259  3.05724  2.14432  3.10839  4.01439  2.85132  3.84328  2.68936  2.44748  2.58103  2.51074  3.30509  5.42757  3.77322     10 - -
          2.68618  4.42225  2.77519  2.73123  3.46354  2.40513  3.72494  3.29354  2.67741  2.69355  4.24690  2.90347  2.73739  3.18146  2.89801  2.37887  2.77519  2.98518  4.58477  3.61503
          0.02076  4.28086  5.00320  0.61958  0.77255  0.48576  0.95510
     11   3.50102  4.77976  5.21067  4.66388  3.26570  4.83168  5.19094  1.80235  4.51521  0.77982  3.03998  4.90087  4.98582  4.59713  4.60470  4.20893  3.72894  2.10306  5.40965  4.35332     11 - -
          2.68618  4.42225  2.77519  2.73123  3.46354  2.40513  3.72494  3.29354  2.67741  2.69355  4.24690  2.90347  2.73739  3.18146  2.89801  2.37887  2.77519  2.98518  4.58477  3.61503
          0.02076  4.28086  5.00320  0.61958  0.77255  0.48576  0.95510
     12   2.65033  5.02424  2.95333  2.17470  3.95435  3.44116  3.62751  3.77076  1.98673  3.30561  4.07918  2.80033  3.83283  2.58414  2.47361  2.56732  2.66842  3.38956  5.48272  3.23736     12 - -
          2.68618  4.42225  2.77519  2.73123  3.46354  2.40513  3.72494  3.29354  2.67741  2.69355  4.24690  2.90347  2.73739  3.18146  2.89801  2.37887  2.77519  2.98518  4.58477  3.61503
          0.02076  4.28086  5.00320  0.61958  0.77255  0.48576  0.95510
     13   3.53320  5.30327  4.07132  3.51959  4.76632  3.91544  4.21071  4.35511  2.52080  3.79636  4.80203  3.83916  4.41296  3.42509  0.50166  3.60820  3.78062  4.06500  5.69123  4.62368     13 - -
          2.68618  4.42225  2.77519  2.73123  3.46354  2.40513  3.72494  3.29354  2.67741  2.69355  4.24690  2.90347  2.73739  3.18146  2.89801  2.37887  2.77519  2.98518  4.58477  3.61503
          0.02076  4.28086  5.00320  0.61958  0.77255  0.48576  0.95510
     14   2.67366  5.12835  2.74014  2.17684  4.45473  3.13342  2.87041  3.92310  1.74190  3.42086  3.88257  2.81446  3.83162  2.64235  2.82804  2.64285  2.90456  3.50972  5.56634  4.17324     14 - -
          2.68618  4.42225  2.77519  2.73123  3.46354  2.40513  3.72494  3.29354  2.67741  2.69355  4.24690  2.90347  2.73739  3.18146  2.89801  2.37887  2.77519  2.98518  4.58477  3.61503
          0.02076  4.28086  5.00320  0.61958  0.77255  0.48576  0.95510
     15   2.49394  5.16636  2.16793  1.86533  4.48869  3.04247  3.64144  3.96567  2.28608  3.46185  3.77218  2.75172  3.83262  2.65479  2.90581  2.65061  2.92450  3.54561  5.60955  4.20036     15 - -
          2.68618  4.42225  2.77519  2.73123  3.46354  2.40513  3.72494  3.29354  2.67741  2.69355  4.24690  2.90347  2.73739  3.18146  2.89801  2.37887  2.77519  2.98518  4.58477  3.61503
          0.02076  4.28086  5.00320  0.61958  0.77255  0.48576  0.95510
     16   3.06862  5.50095  1.98196  2.32478  4.85590  3.36900  3.97227  4.44516  2.99536  3.97005  4.83616  1.02132  4.00957  3.15517  3.56275  2.98615  3.38629  4.00792  6.07071  4.58735     16 - -
          2.68618  4.42225  2.77519  2.73123  3.46354  2.40513  3.72494  3.29354  2.67741  2.69355  4.24690  2.90347  2.73739  3.18146  2.89801  2.37887  2.77519  2.98518  4.58477  3.61503
          0.02076  4.28086  5.00320  0.61958  0.77255  0.48576  0.95510
     17   2.38617  4.32937  3.60424  3.29558  4.43527  2.66604  4.36050  3.84087  3.33720  3.53266  4.35782  3.45878  3.85612  3.63019  3.65340  1.98490  1.06447  3.30831  5.77890  4.56735     17 - -
          2.68618  4.42225  2.77519  2.73123  3.46354  2.40513  3.72494  3.29354  2.67741  2.69355  4.24690  2.90347  2.73739  3.18146  2.89801  2.37887  2.77519  2.98518  4.58477  3.61503
          0.02076  4.28086  5.00320  0.61958  0.77255  0.48576  0.95510
     18   3.44192  4.70873  5.22456  4.68131  3.33968  4.81333  5.21070  1.42510  4.54712  0.99979  3.11347  4.89654  4.98375  4.64171  4.63920  4.19066  3.67385  1.95965  5.45495  4.38266     18 - -
          2.68622  4.42229  2.77524  2.73127  3.46346  2.40517  3.72499  3.29358  2.67736  2.69359  4.24694  2.90351  2.73744  3.18151  2.89773  2.37891  2.77517  2.98523  4.58481  3.61462
          0.27560  1.45172  5.00320  0.20097  1.70342  0.48576  0.95510
     19   2.54420  3.24676  4.09614  3.50867  2.37686  3.72631  4.02289  2.39219  3.16650  2.14062  3.20899  3.71053  4.09529  3.60309  3.12972  3.01324  2.85500  2.34636  4.69440  2.45375     20 - -
          2.68618  4.42225  2.77519  2.73123  3.46354  2.40513  3.72494  3.29354  2.67741  2.69355  4.24690  2.90347  2.73739  3.18146  2.89801  2.37887  2.77519  2.98518  4.58477  3.61503
          0.02076  4.28086  5.00320  0.61958  0.77255  0.48576  0.95510
     20   2.65798  4.12901  4.11881  3.16552  2.01359  3.76652  4.06604  2.20004  3.41397  2.13257  3.21502  3.74489  4.13141  3.63466  3.59572  3.05428  2.61760  2.11555  4.73852  3.31902     21 - -
          2.68620  4.42227  2.77522  2.73116  3.46356  2.40515  3.72497  3.29340  2.67743  2.69357  4.24692  2.90349  2.73732  3.18149  2.89803  2.37882  2.77522  2.98521  4.58479  3.61505
          0.05281  3.10717  5.00320  0.90444  0.51880  0.48576  0.95510
     21   2.64089  5.02691  2.78844  1.96044  4.32437  3.43073  3.62515  3.58751  2.30936  3.16577  4.08131  2.51168  3.82475  2.74029  2.59154  2.53110  2.75713  2.89104  5.48883  4.10967     26 - -
          2.68618  4.42225  2.77519  2.73123  3.46354  2.40513  3.72494  3.29354  2.67741  2.69355  4.24690  2.90347  2.73739  3.18146  2.89801  2.37887  2.77519  2.98518  4.58477  3.61503
          0.02076  4.28086  5.00320  0.61958  0.77255  0.48576  0.95510
     22   2.43818  4.99540  2.93312  2.21297  4.28075  2.91599  3.64037  3.72479  2.22006  3.02006  4.05657  2.21893  3.83552  2.76324  2.88077  2.57117  2.77876  3.35434  5.46769  3.77043     27 - -
          2.68618  4.42225  2.77519  2.73123  3.46354  2.40513  3.72494  3.29354  2.67741  2.69355  4.24690  2.90347  2.73739  3.18146  2.89801  2.37887  2.77519  2.98518  4.58477  3.61503
          0.02076  4.28086  5.00320  0.61958  0.77255  0.48576  0.95510
     23   2.54503  5.25075  2.21123  1.86750  4.57753  3.40219  3.66991  4.06449  2.02016  3.54745  4.30554  2.71764  3.85119  2.66312  2.96013  2.43611  2.97940  3.63332  5.68662  4.26268     28 - -
          2.68615  4.42229  2.77524  2.73118  3.46358  2.40512  3.72499  3.29358  2.67738  2.69359  4.24661  2.90340  2.73744  3.18151  2.89805  2.37884  2.77524  2.98510  4.58481  3.61507
          0.07792  2.68471  5.00320  1.00937  0.45326  0.48576  0.95510
     24   2.69343  5.18990  2.34106  2.12202  4.51912  2.59102  3.64072  4.00140  2.22574  3.48811  4.23986  2.54009  3.83227  2.64321  2.79112  2.41939  2.83012  3.57299  5.62818  4.21386     33 - -
          2.68618  4.42225  2.77519  2.73123  3.46354  2.40513  3.72494  3.29354  2.67741  2.69355  4.24690  2.90347  2.73739  3.18146  2.89801  2.37887  2.77519  2.98518  4.58477  3.61503
          0.02076  4.28086  5.00320  0.61958  0.77255  0.48576  0.95510
     25   2.63514  4.91020  2.89093  2.03375  3.75884  2.78840  3.64898  3.59988  2.19240  2.96160  3.65093  2.96217  3.84084  2.68711  2.90083  2.64942  2.69806  2.98146  5.39737  4.04487     34 - -
          2.68618  4.42225  2.77519  2.73123  3.46354  2.40513  3.72494  3.29354  2.67741  2.69355  4.24690  2.90347  2.73739  3.18146  2.89801  2.37887  2.77519  2.98518  4.58477  3.61503
          0.02076  4.28086  5.00320  0.61958  0.77255  0.48576  0.95510
     26   2.73762  5.16738  2.79440  2.41576  4.51322  3.47148  3.64062  3.96773  1.58978  3.45306  4.22113  2.66051  3.14857  2.65768  2.37244  2.70591  2.96222  3.56148  5.58159  4.21513     35 - -
          2.68618  4.42225  2.77519  2.73123  3.46354  2.40513  3.72494  3.29354  2.67741  2.69355  4.24690  2.90347  2.73739  3.18146  2.89801  2.37887  2.77519  2.98518  4.58477  3.61503
          0.02076  4.28086  5.00320  0.61958  0.77255  0.48576  0.95510
     27   2.76608  5.02710  3.13652  2.55176  4.35243  3.53597  3.66979  3.76324  1.72689  3.30229  4.10816  2.92224  3.92278  2.79950  1.94490  2.58064  2.82856  2.89480  5.46902  4.16068     36 - -
          2.68618  4.42225  2.77519  2.73123  3.46354  2.40513  3.72494  3.29354  2.67741  2.69355  4.24690  2.90347  2.73739  3.18146  2.89801  2.37887  2.77519  2.98518  4.58477  3.61503
          0.02076  4.28086  5.00320  0.61958  0.77255  0.48576  0.95510
     28   2.52499  4.48200  3.03176  2.75686  3.23881  3.55442  3.47076  2.76102  2.72781  2.70406  3.57766  3.21114  3.05309  3.05029  2.89885  2.67152  2.85835  2.58280  5.04304  2.57622     37 - -
          2.68618  4.42225  2.77519  2.73123  3.46354  2.40513  3.72494  3.29354  2.67741  2.69355  4.24690  2.90347  2.73739  3.18146  2.89801  2.37887  2.77519  2.98518  4.58477  3.61503
          0.02076  4.28086  5.00320  0.61958  0.77255  0.48576  0.95510
     29   3.36890  4.64119  5.18568  4.63099  3.07271  4.73044  5.10404  1.29982  4.51258  1.19052  3.11826  4.81780  4.91769  4.59127  4.59279  4.09293  3.59812  1.90123  5.37657  4.28241     38 - -
          2.68618  4.42225  2.77519  2.73123  3.46354  2.40513  3.72494  3.29354  2.67741  2.69355  4.24690  2.90347  2.73739  3.18146  2.89801  2.37887  2.77519  2.98518  4.58477  3.61503
          0.02076  4.28086  5.00320  0.61958  0.77255  0.48576  0.95510
     30   2.43408  4.56535  3.54898  3.40037  4.55053  3.28735  4.53421  3.94148  3.49245  3.64853  4.61158  3.61293  0.73457  3.84305  3.76052  2.83771  3.15413  3.48362  5.87455  4.68683     39 - -
          2.68618  4.42225  2.77519  2.73123  3.46354  2.40513  3.72494  3.29354  2.67741  2.69355  4.24690  2.90347  2.73739  3.18146  2.89801  2.37887  2.77519  2.98518  4.58477  3.61503
          0.02076  4.28086  5.00320  0.61958  0.77255  0.48576  0.95510
     31   3.29924  4.54553  5.20241  4.69194  3.69137  4.77798  5.33264  1.23965  4.59625  1.89144  3.46755  4.87756  5.01430  4.80551  4.74876  4.16828  3.54997  1.11257  5.71421  4.53979     40 - -
          2.68618  4.42225  2.77519  2.73123  3.46354  2.40513  3.72494  3.29354  2.67741  2.69355  4.24690  2.90347  2.73739  3.18146  2.89801  2.37887  2.77519  2.98518  4.58477  3.61503
          0.02076  4.28086  5.00320  0.61958  0.77255  0.48576  0.95510
     32   2.71002  5.07177  2.83793  1.51962  4.36195  3.43657  3.39666  3.81265  2.43860  3.35516  3.67993  2.50923  3.86304  2.80076  2.90684  2.69448  2.73429  3.43761  5.53744  4.16071     41 - -
          2.68618  4.42225  2.77519  2.73123  3.46354  2.40513  3.72494  3.29354  2.67741  2.69355  4.24690  2.90347  2.73739  3.18146  2.89801  2.37887  2.77519  2.98518  4.58477  3.61503
          0.02076  4.28086  5.00320  0.61958  0.77255  0.48576  0.95510
     33   2.55971  5.09681  2.32972  2.35254  4.41473  3.24954  3.62539  3.88202  2.20703  3.39195  3.82372  2.32084  3.82254  2.64702  2.86930  2.37296  2.67374  3.47390  5.54945  4.15376     42 - -
          2.68618  4.42225  2.77519  2.73123  3.46354  2.40513  3.72494  3.29354  2.67741  2.69355  4.24690  2.90347  2.73739  3.18146  2.89801  2.37887  2.77519  2.98518  4.58477  3.61503
          0.02076  4.28086  5.00320  0.61958  0.77255  0.48576  0.95510
     34   2.80267  4.38839  4.72342  4.19781  3.69290  4.30113  4.84700  1.21116  4.09477  2.38737  3.54430  4.38678  4.66274  4.34831  4.28854  3.65785  2.67046  1.34898  5.46289  4.25785     43 - -
          2.68618  4.42225  2.77519  2.73123  3.46354  2.40513  3.72494  3.29354  2.67741  2.69355  4.24690  2.90347  2.73739  3.18146  2.89801  2.37887  2.77519  2.98518  4.58477  3.61503
          0.02076  4.28086  5.00320  0.61958  0.77255  0.48576  0.95510
     35   2.64249  5.09271  2.49033  2.16679  4.41295  3.13220  3.61294  3.88186  2.18762  3.38696  3.82789  2.55286  3.81538  2.71853  2.60851  2.46080  2.87396  3.47007  5.53980  3.27586     44 - -
          2.68618  4.42225  2.77519  2.73123  3.46354  2.40513  3.72494  3.29354  2.67741  2.69355  4.24690  2.90347  2.73739  3.18146  2.89801  2.37887  2.77519  2.98518  4.58477  3.61503
          0.02076  4.28086  5.00320  0.61958  0.77255  0.48576  0.95510
     36   2.56556  5.32558  2.03195  1.61047  4.64000  3.39186  3.46333  4.13167  2.54772  3.61887  4.39109  2.73336  3.87770  2.69779  3.07141  2.39066  3.05187  3.70296  5.76583  4.32698     45 - -
          2.68618  4.42225  2.77519  2.73123  3.46354  2.40513  3.72494  3.29354  2.67741  2.69355  4.24690  2.90347  2.73739  3.18146  2.89801  2.37887  2.77519  2.98518  4.58477  3.61503
          0.02076  4.28086  5.00320  0.61958  0.77255  0.48576  0.95510
     37   3.36023  4.64125  5.12688  4.58356  2.72371  4.69237  4.99082  1.03398  4.45560  1.52776  3.14706  4.75842  4.89610  4.55163  4.54478  4.05453  3.59135  2.06911  5.26999  4.06865     46 - -
          2.68618  4.42225  2.77519  2.73123  3.46354  2.40513  3.72494  3.29354  2.67741  2.69355  4.24690  2.90347  2.73739  3.18146  2.89801  2.37887  2.77519  2.98518  4.58477  3.61503
          0.02076  4.28086  5.00320  0.61958  0.77255  0.48576  0.95510
     38   2.64292  4.19349  3.85988  3.28478  2.50451  3.69703  3.17287  2.42273  3.03433  2.38764  3.14603  3.31749  4.06907  3.45142  3.44870  2.96850  2.87457  2.31724  4.71842  2.27239     47 - -
          2.68618  4.42225  2.77519  2.73123  3.46354  2.40513  3.72494  3.29354  2.67741  2.69355  4.24690  2.90347  2.73739  3.18146  2.89801  2.37887  2.77519  2.98518  4.58477  3.61503
          0.02076  4.28086  5.00320  0.61958  0.77255  0.48576  0.95510
     39   2.49184  2.84071  4.39285  3.80489  3.04921  3.85854  4.20643  1.89493  3.65602  2.18508  3.23617  3.92826  4.22329  3.84673  3.77294  3.02381  2.70231  1.69723  4.79494  3.60824     48 - -
          2.68618  4.42225  2.77519  2.73123  3.46354  2.40513  3.72494  3.29354  2.67741  2.69355  4.24690  2.90347  2.73739  3.18146  2.89801  2.37887  2.77519  2.98518  4.58477  3.61503
          0.02076  4.28086  5.00320  0.61958  0.77255  0.48576  0.95510
     40   2.73765  4.21232  4.12241  3.55504  1.94271  3.80979  3.53081  2.66409  3.43604  2.09203  2.90427  3.74435  4.17401  3.64664  3.62086  2.70767  2.96859  2.47609  4.48947  2.34754     49 - -
          2.68618  4.42225  2.77519  2.73123  3.46354  2.40513  3.72494  3.29354  2.67741  2.69355  4.24690  2.90347  2.73739  3.18146  2.89801  2.37887  2.77519  2.98518  4.58477  3.61503
          0.02076  4.28086  5.00320  0.61958  0.77255  0.48576  0.95510
     41   2.24368  4.85560  2.53383  2.53141  4.50407  1.57402  3.90637  3.95909  2.79595  3.53656  4.34120  2.70080  3.88136  3.07004  3.27998  2.30822  3.00024  3.51261  5.73999  4.38066     50 - -
          2.68618  4.42225  2.77519  2.73123  3.46354  2.40513  3.72494  3.29354  2.67741  2.69355  4.24690  2.90347  2.73739  3.18146  2.89801  2.37887  2.77519  2.98518  4.58477  3.61503
          0.02076  4.28086  5.00320  0.61958  0.77255  0.48576  0.95510
     42   2.61718  5.15983  2.84123  1.80155  4.48977  3.42649  3.27060  3.96117  1.99625  3.45317  4.21021  2.75958  3.52360  2.55234  2.84108  2.47244  2.92526  3.54353  5.59435  4.19713     51 - -
          2.68618  4.42225  2.77519  2.73123  3.46354  2.40513  3.72494  3.29354  2.67741  2.69355  4.24690  2.90347  2.73739  3.18146  2.89801  2.37887  2.77519  2.98518  4.58477  3.61503
          0.02076  4.28086  5.00320  0.61958  0.77255  0.48576  0.95510
     43   3.25750  4.54838  5.02547  4.48303  3.50237  4.62805  5.06930  1.85177  4.36735  1.58453  3.03968  4.68820  4.87132  4.54720  4.51201  3.98766  3.49872  1.02185  5.48016  4.34100     52 - -
          2.68618  4.42225  2.77519  2.73123  3.46354  2.40513  3.72494  3.29354  2.67741  2.69355  4.24690  2.90347  2.73739  3.18146  2.89801  2.37887  2.77519  2.98518  4.58477  3.61503
          0.02076  4.28086  5.00320  0.61958  0.77255  0.48576  0.95510
     44   2.73492  5.17829  2.03144  2.26740  4.50249  3.40386  3.68921  3.97370  2.48755  3.48663  4.26014  2.62297  3.85924  2.81022  2.79914  1.88546  2.71673  3.56501  5.64961  4.24160     53 - -
          2.68618  4.42225  2.77519  2.73123  3.46354  2.40513  3.72494  3.29354  2.67741  2.69355  4.24690  2.90347  2.73739  3.18146  2.89801  2.37887  2.77519  2.98518  4.58477  3.61503
          0.02076  4.28086  5.00320  0.61958  0.77255  0.48576  0.95510
     45   2.66037  4.23630  4.58937  3.99979  2.68148  4.04152  4.36280  1.70910  3.84594  1.53158  3.13547  4.11782  4.36857  4.00056  3.93808  3.35314  3.08607  1.99533  4.86813  3.34549     54 - -
          2.68618  4.42225  2.77519  2.73123  3.46354  2.40513  3.72494  3.29354  2.67741  2.69355  4.24690  2.90347  2.73739  3.18146  2.89801  2.37887  2.77519  2.98518  4.58477  3.61503
          0.02076  4.28086  5.00320  0.61958  0.77255  0.48576  0.95510
     46   2.64226  4.82091  2.99193  2.57121  4.32982  3.36860  3.81104  3.76270  2.59399  3.34919  4.15747  1.71280  3.87903  2.96637  2.83245  2.24241  2.25201  3.36947  5.55654  4.22515     55 - -
          2.68618  4.42225  2.77519  2.73123  3.46354  2.40513  3.72494  3.29354  2.67741  2.69355  4.24690  2.90347  2.73739  3.18146  2.89801  2.37887  2.77519  2.98518  4.58477  3.61503
          0.02076  4.28086  5.00320  0.61958  0.77255  0.48576  0.95510
     47   2.66404  4.80859  3.08544  2.54269  4.06750  3.48179  3.70385  3.47726  2.19208  3.08883  3.91413  3.04584  3.88620  2.86554  2.79034  1.91454  2.24180  3.16193  5.33438  3.50844     56 - -
          2.68618  4.42225  2.77519  2.73123  3.46354  2.40513  3.72494  3.29354  2.67741  2.69355  4.24690  2.90347  2.73739  3.18146  2.89801  2.37887  2.77519  2.98518  4.58477  3.61503
          0.02076  4.28086  5.00320  0.61958  0.77255  0.48576  0.95510
     48   2.51453  5.03902  2.95566  2.39731  4.34363  2.93084  3.62629  3.79388  1.91471  3.32241  4.09385  2.74914  3.53450  2.51709  2.48566  2.53101  2.88504  3.40846  4.41042  4.12092     57 - -
          2.68618  4.42225  2.77519  2.73123  3.46354  2.40513  3.72494  3.29354  2.67741  2.69355  4.24690  2.90347  2.73739  3.18146  2.89801  2.37887  2.77519  2.98518  4.58477  3.61503
          0.02076  4.28086  5.00320  0.61958  0.77255  0.48576  0.95510
     49   1.84394  4.30295  4.25550  3.68922  2.50387  3.93525  4.27412  2.39939  3.58052  1.61052  3.22328  3.92130  4.29845  3.79974  3.77915  3.24018  3.07255  2.12126  4.92057  3.71452     58 - -
          2.68618  4.42225  2.77519  2.73123  3.46354  2.40513  3.72494  3.29354  2.67741  2.69355  4.24690  2.90347  2.73739  3.18146  2.89801  2.37887  2.77519  2.98518  4.58477  3.61503
          0.02076  4.28086  5.00320  0.61958  0.77255  0.48576  0.95510
     50   3.07566  4.42324  4.78981  4.21579  3.27122  4.31836  4.65203  1.66937  4.07419  1.26556  3.15143  4.37738  4.60072  4.22469  4.18282  3.64489  3.30689  1.75510  5.10079  3.39688     59 - -
          2.68618  4.42225  2.77519  2.73123  3.46354  2.40513  3.72494  3.29354  2.67741  2.69355  4.24690  2.90347  2.73739  3.18146  2.89801  2.37887  2.77519  2.98518  4.58477  3.61503
          0.02076  4.28086  5.00320  0.61958  0.77255  0.48576  0.95510
     51   2.68670  5.16893  2.40263  2.10828  4.49403  3.41037  3.25614  3.97224  2.20552  3.46535  4.21946  2.41552  3.83124  2.74619  2.89738  2.13170  2.92209  3.34963  5.61019  4.20062     60 - -
          2.68618  4.42225  2.77519  2.73123  3.46354  2.40513  3.72494  3.29354  2.67741  2.69355  4.24690  2.90347  2.73739  3.18146  2.89801  2.37887  2.77519  2.98518  4.58477  3.61503
          0.02076  4.28086  5.00320  0.61958  0.77255  0.48576  0.95510
     52   3.20154  4.54622  4.72481  4.21415  1.57245  4.27401  4.02422  2.51323  4.05600  1.50681  3.33141  4.20913  4.57441  4.12700  4.12014  3.59673  3.42467  2.68291  4.28135  2.03786     61 - -
          2.68618  4.42225  2.77519  2.73123  3.46354  2.40513  3.72494  3.29354  2.67741  2.69355  4.24690  2.90347  2.73739  3.18146  2.89801  2.37887  2.77519  2.98518  4.58477  3.61503
          0.02076  4.28086  5.00320  0.61958  0.77255  0.48576  0.95510
     53   2.65538  3.85650  4.57748  4.01967  3.34959  4.14706  4.57924  2.05217  3.87664  1.02745  3.22368  4.21348  4.49958  4.08742  4.03952  3.48277  3.24347  2.13846  5.14251  3.98756     62 - -
          2.68618  4.42225  2.77519  2.73123  3.46354  2.40513  3.72494  3.29354  2.67741  2.69355  4.24690  2.90347  2.73739  3.18146  2.89801  2.37887  2.77519  2.98518  4.58477  3.61503
          0.02076  4.28086  5.00320  0.61958  0.77255  0.48576  0.95510
     54   1.99384  4.83967  2.95565  2.42564  4.25449  2.83521  3.75982  3.68517  2.57390  3.27398  4.07945  2.84092  3.86181  2.75662  3.03681  1.86547  2.79275  3.31299  5.49726  4.15540     63 - -
          2.68618  4.42225  2.77519  2.73123  3.46354  2.40513  3.72494  3.29354  2.67741  2.69355  4.24690  2.90347  2.73739  3.18146  2.89801  2.37887  2.77519  2.98518  4.58477  3.61503
          0.02076  4.28086  5.00320  0.61958  0.77255  0.48576  0.95510
     55   2.73256  5.20250  2.43559  2.30498  4.54470  3.44373  3.64564  4.01338  1.82017  3.49285  4.25365  2.91360  3.86082  2.05230  2.60886  2.60317  2.96234  3.59371  5.62101  4.23180     64 - -
          2.68618  4.42225  2.77519  2.73123  3.46354  2.40513  3.72494  3.29354  2.67741  2.69355  4.24690  2.90347  2.73739  3.18146  2.89801  2.37887  2.77519  2.98518  4.58477  3.61503
          0.02076  4.28086  5.00320  0.61958  0.77255  0.48576  0.95510
     56   2.64729  5.00403  2.96024  2.23657  3.93207  3.44257  3.29623  3.74005  1.91974  3.09118  4.06059  2.38502  3.83391  2.75000  2.67755  2.64077  2.87720  3.18115  5.46696  3.79911     65 - -
          2.68618  4.42225  2.77519  2.73123  3.46354  2.40513  3.72494  3.29354  2.67741  2.69355  4.24690  2.90347  2.73739  3.18146  2.89801  2.37887  2.77519  2.98518  4.58477  3.61503
          0.02076  4.28086  5.00320  0.61958  0.77255  0.48576  0.95510
     57   2.62622  5.21037  2.47354  2.14317  4.53060  2.19355  3.66636  4.00897  2.35416  3.50419  4.26696  2.35753  3.85035  2.68706  2.71504  2.68380  2.96668  3.58943  5.65236  4.23864     66 - -
          2.68618  4.42225  2.77519  2.73123  3.46354  2.40513  3.72494  3.29354  2.67741  2.69355  4.24690  2.90347  2.73739  3.18146  2.89801  2.37887  2.77519  2.98518  4.58477  3.61503
          0.02076  4.28086  5.00320  0.61958  0.77255  0.48576  0.95510
     58   3.29864  4.56267  5.16506  4.68913  3.75756  4.73884  5.39185  0.90640  4.58505  2.21014  3.53506  4.87381  5.02154  4.83574  4.75803  4.15372  3.56595  1.34609  5.80245  4.60049     67 - -
          2.68618  4.42225  2.77519  2.73123  3.46354  2.40513  3.72494  3.29354  2.67741  2.69355  4.24690  2.90347  2.73739  3.18146  2.89801  2.37887  2.77519  2.98518  4.58477  3.61503
          0.02076  4.28086  5.00320  0.61958  0.77255  0.48576  0.95510
     59   2.34115  3.59537  4.00784  3.43064  3.29760  3.75074  4.06876  2.10846  3.33200  2.26687  2.90727  3.68946  2.39258  3.57601  3.55843  3.03507  2.90041  2.10278  4.82071  3.62246     68 - -
          2.68618  4.42225  2.77519  2.73123  3.46354  2.40513  3.72494  3.29354  2.67741  2.69355  4.24690  2.90347  2.73739  3.18146  2.89801  2.37887  2.77519  2.98518  4.58477  3.61503
          0.02076  4.28086  5.00320  0.61958  0.77255  0.48576  0.95510
     60   3.28963  4.55867  5.15162  4.60517  3.45656  4.68448  5.12164  1.34505  4.49148  1.45119  2.94166  4.77907  4.90371  4.62130  4.59371  4.04869  3.52635  1.46481  5.46065  4.34922     69 - -
          2.68618  4.42225  2.77519  2.73123  3.46354  2.40513  3.72494  3.29354  2.67741  2.69355  4.24690  2.90347  2.73739  3.18146  2.89801  2.37887  2.77519  2.98518  4.58477  3.61503
          0.02076  4.28086  5.00320  0.61958  0.77255  0.48576  0.95510
     61   3.01195  4.90586  3.32997  2.95868  2.73279  3.72366  1.21268  3.57969  2.88186  3.11826  4.09824  3.04246  4.18009  3.28375  3.21688  3.08024  3.27176  3.32651  4.55582  2.92821     70 - -
          2.68618  4.42225  2.77519  2.73123  3.46354  2.40513  3.72494  3.29354  2.67741  2.69355  4.24690  2.90347  2.73739  3.18146  2.89801  2.37887  2.77519  2.98518  4.58477  3.61503
          0.02076  4.28086  5.00320  0.61958  0.77255  0.48576  0.95510
     62   3.06917  4.44428  4.61498  4.07772  1.30861  4.18004  4.13438  2.18521  3.93049  2.07683  3.28325  4.15195  4.49677  4.05513  4.03161  3.49779  3.29837  2.22643  4.47244  2.65893     71 - -
          2.68618  4.42225  2.77519  2.73123  3.46354  2.40513  3.72494  3.29354  2.67741  2.69355  4.24690  2.90347  2.73739  3.18146  2.89801  2.37887  2.77519  2.98518  4.58477  3.61503
          0.02076  4.28086  5.00320  0.61958  0.77255  0.48576  0.95510
     63   3.27623  4.62106  4.70408  4.21096  1.16581  4.31371  3.96554  2.79985  4.05584  1.86872  3.02429  4.20230  4.61212  4.12831  4.13349  3.63746  3.49842  2.77683  4.20622  2.18301     72 - -
          2.68618  4.42225  2.77519  2.73123  3.46354  2.40513  3.72494  3.29354  2.67741  2.69355  4.24690  2.90347  2.73739  3.18146  2.89801  2.37887  2.77519  2.98518  4.58477  3.61503
          0.02076  4.28086  5.00320  0.61958  0.77255  0.48576  0.95510
     64   2.78210  5.16455  2.32514  2.34811  4.46067  2.97663  3.74451  3.94056  2.59105  3.48198  4.28077  1.56711  3.88974  2.88494  3.09784  2.59721  3.03769  3.55360  5.66056  3.53015     73 - -
          2.68618  4.42225  2.77519  2.73123  3.46354  2.40513  3.72494  3.29354  2.67741  2.69355  4.24690  2.90347  2.73739  3.18146  2.89801  2.37887  2.77519  2.98518  4.58477  3.61503
          0.02076  4.28086  5.00320  0.61958  0.77255  0.48576  0.95510
     65   2.63956  4.61188  3.21272  2.50141  3.78802  3.52665  3.06196  2.99691  2.41787  2.84393  3.42164  3.00933  3.91144  2.95457  2.72921  2.74736  2.86986  2.91368  4.32421  2.37862     74 - -
          2.68618  4.42225  2.77519  2.73123  3.46354  2.40513  3.72494  3.29354  2.67741  2.69355  4.24690  2.90347  2.73739  3.18146  2.89801  2.37887  2.77519  2.98518  4.58477  3.61503
          0.02076  4.28086  5.00320  0.61958  0.77255  0.48576  0.95510
     66   2.97925  4.86160  3.10859  2.66280  3.19338  3.65982  3.80611  3.47271  2.89111  3.07723  4.02748  2.65784  4.13697  3.26098  3.24009  3.06114  3.23404  3.22408  4.73815  1.24065     75 - -
          2.68622  4.42229  2.77523  2.73127  3.46358  2.40508  3.72498  3.29336  2.67722  2.69359  4.24694  2.90350  2.73743  3.18150  2.89805  2.37891  2.77511  2.98522  4.58481  3.61507
          0.06179  2.93355  5.00320  1.07149  0.41931  0.48576  0.95510
     67   2.83232  5.21886  2.30425  2.22280  4.56050  1.56706  3.79161  4.02551  2.66899  3.56589  4.37386  2.89423  3.91099  2.71670  3.18513  2.55199  2.91056  3.63074  5.75609  4.34378     81 - -
          2.68618  4.42225  2.77519  2.73123  3.46354  2.40513  3.72494  3.29354  2.67741  2.69355  4.24690  2.90347  2.73739  3.18146  2.89801  2.37887  2.77519  2.98518  4.58477  3.61503
          0.02076  4.28086  5.00320  0.61958  0.77255  0.48576  0.95510
     68   2.87023  4.62932  3.53196  3.03008  2.48892  3.35309  3.45432  3.18083  3.00212  2.80485  3.74775  2.35732  4.13947  3.29748  3.35998  3.01887  3.10339  2.95470  4.46937  1.65302     82 - -
          2.68618  4.42225  2.77519  2.73123  3.46354  2.40513  3.72494  3.29354  2.67741  2.69355  4.24690  2.90347  2.73739  3.18146  2.89801  2.37887  2.77519  2.98518  4.58477  3.61503
          0.02076  4.28086  5.00320  0.61958  0.77255  0.48576  0.95510
     69   4.00789  5.18947  4.84631  4.57774  2.06994  4.61997  3.61237  3.79189  4.32173  3.06393  4.34535  4.27375  4.93831  4.34114  4.34312  4.03593  4.22724  3.70191  3.22397  0.58746     83 - -
          2.68618  4.42225  2.77519  2.73123  3.46354  2.40513  3.72494  3.29354  2.67741  2.69355  4.24690  2.90347  2.73739  3.18146  2.89801  2.37887  2.77519  2.98518  4.58477  3.61503
          0.02076  4.28086  5.00320  0.61958  0.77255  0.48576  0.95510
     70   2.40444  4.62649  3.04264  2.37833  3.81522  3.51223  3.73302  2.93206  2.60157  2.68638  3.26602  3.10745  3.89894  2.93845  2.88852  2.29599  2.47571  2.72987  5.16756  3.87791     84 - -
          2.68618  4.42225  2.77519  2.73123  3.46354  2.40513  3.72494  3.29354  2.67741  2.69355  4.24690  2.90347  2.73739  3.18146  2.89801  2.37887  2.77519  2.98518  4.58477  3.61503
          0.02076  4.28086  5.00320  0.61958  0.77255  0.48576  0.95510
     71   2.45882  4.40856  3.45800  3.34829  4.70459  0.80681  4.54083  4.22074  3.58387  3.89264  4.71914  3.50360  3.90412  3.83798  3.87219  2.15709  2.98220  3.56439  6.01324  4.80529     85 - -
          2.68618  4.42225  2.77519  2.73123  3.46354  2.40513  3.72494  3.29354  2.67741  2.69355  4.24690  2.90347  2.73739  3.18146  2.89801  2.37887  2.77519  2.98518  4.58477  3.61503
          0.02076  4.28086  5.00320  0.61958  0.77255  0.48576  0.95510
     72   2.13430  4.31799  3.66646  3.32190  4.44990  3.10880  4.36633  3.82192  3.33403  3.53519  4.36080  3.46987  3.84949  3.62924  3.65267  1.10978  1.87637  3.28928  5.79230  4.58257     86 - -
          2.68618  4.42225  2.77519  2.73123  3.46354  2.40513  3.72494  3.29354  2.67741  2.69355  4.24690  2.90347  2.73739  3.18146  2.89801  2.37887  2.77519  2.98518  4.58477  3.61503
          0.02076  4.28086  5.00320  0.61958  0.77255  0.48576  0.95510
     73   3.06385  4.43477  4.66190  4.10638  1.50766  4.18848  4.19619  2.40886  3.95422  1.59185  2.91119  4.18525  4.49011  4.06069  4.03756  3.50325  3.28815  2.53758  4.53755  2.54692     87 - -
          2.68618  4.42225  2.77519  2.73123  3.46354  2.40513  3.72494  3.29354  2.67741  2.69355  4.24690  2.90347  2.73739  3.18146  2.89801  2.37887  2.77519  2.98518  4.58477  3.61503
          0.02076  4.28086  5.00320  0.61958  0.77255  0.48576  0.95510
     74   2.92136  4.34359  4.42751  3.85228  3.05307  4.05075  4.24792  2.14168  3.70823  1.78161  2.38156  4.03353  4.37370  3.89417  3.85646  3.35327  3.14947  2.39662  4.75162  1.77798     88 - -
          2.68618  4.42225  2.77519  2.73123  3.46354  2.40513  3.72494  3.29354  2.67741  2.69355  4.24690  2.90347  2.73739  3.18146  2.89801  2.37887  2.77519  2.98518  4.58477  3.61503
          0.02076  4.28086  5.00320  0.61958  0.77255  0.48576  0.95510
     75   3.38876  5.05593  4.04220  3.95323  4.88222  3.72144  4.97860  4.55717  4.05043  4.12824  5.20787  4.21028  0.32912  4.42508  4.23168  3.57310  3.86500  4.15095  5.93386  5.01426     89 - -
          2.68618  4.42225  2.77519  2.73123  3.46354  2.40513  3.72494  3.29354  2.67741  2.69355  4.24690  2.90347  2.73739  3.18146  2.89801  2.37887  2.77519  2.98518  4.58477  3.61503
          0.02076  4.28086  5.00320  0.61958  0.77255  0.48576  0.95510
     76   2.48761  5.14128  3.08866  2.32303  4.49907  3.23235  3.67572  3.91415  2.00311  3.41569  4.21740  3.04943  3.94683  2.79862  1.57533  2.81591  3.04496  3.54649  5.54681  4.23952     90 - -
          2.68618  4.42225  2.77519  2.73123  3.46354  2.40513  3.72494  3.29354  2.67741  2.69355  4.24690  2.90347  2.73739  3.18146  2.89801  2.37887  2.77519  2.98518  4.58477  3.61503
          0.02076  4.28086  5.00320  0.61958  0.77255  0.48576  0.95510
     77   2.69299  5.15711  2.55077  1.58402  4.47771  3.41727  3.64272  3.61528  2.33133  3.44968  4.20922  2.74263  3.83762  2.58338  2.75679  2.65733  2.82390  3.53546  5.59924  4.19660     91 - -
          2.68618  4.42225  2.77519  2.73123  3.46354  2.40513  3.72494  3.29354  2.67741  2.69355  4.24690  2.90347  2.73739  3.18146  2.89801  2.37887  2.77519  2.98518  4.58477  3.61503
          0.02076  4.28086  5.00320  0.61958  0.77255  0.48576  0.95510
     78   2.54759  5.00882  2.76447  2.38798  4.30094  3.24068  3.00653  3.75052  2.12411  3.29080  3.77217  2.92515  3.82545  2.65920  2.73599  2.22728  2.68271  3.37077  5.47418  3.51512     92 - -
          2.68618  4.42225  2.77519  2.73123  3.46354  2.40513  3.72494  3.29354  2.67741  2.69355  4.24690  2.90347  2.73739  3.18146  2.89801  2.37887  2.77519  2.98518  4.58477  3.61503
          0.02076  4.28086  5.00320  0.61958  0.77255  0.48576  0.95510
     79   2.62731  4.34162  3.51314  2.94606  3.26420  3.60800  3.85922  2.83684  2.89411  1.96140  3.13181  2.86450  3.98725  2.77711  3.24337  2.75619  2.67237  2.61371  4.91648  2.85314     93 - -
          2.68618  4.42225  2.77519  2.73123  3.46354  2.40513  3.72494  3.29354  2.67741  2.69355  4.24690  2.90347  2.73739  3.18146  2.89801  2.37887  2.77519  2.98518  4.58477  3.61503
          0.02076  4.28086  5.00320  0.61958  0.77255  0.48576  0.95510
     80   2.63136  4.53421  3.26832  2.58858  3.70375  3.54114  3.52953  2.60065  2.52432  2.34178  3.62723  2.52138  3.92598  3.00956  3.08441  2.60333  2.74011  2.49805  5.08923  3.81981     94 - -
          2.68618  4.42225  2.77519  2.73123  3.46354  2.40513  3.72494  3.29354  2.67741  2.69355  4.24690  2.90347  2.73739  3.18146  2.89801  2.37887  2.77519  2.98518  4.58477  3.61503
          0.02076  4.28086  5.00320  0.61958  0.77255  0.48576  0.95510
     81   2.43378  4.58333  3.18885  2.91612  4.43893  3.24933  4.11849  3.84988  2.66120  3.50801  4.35273  3.27272  3.91432  3.33417  3.28531  0.97849  2.98705  3.39174  5.72407  4.44834     95 - -
          2.68618  4.42225  2.77519  2.73123  3.46354  2.40513  3.72494  3.29354  2.67741  2.69355  4.24690  2.90347  2.73739  3.18146  2.89801  2.37887  2.77519  2.98518  4.58477  3.61503
          0.02076  4.28086  5.00320  0.61958  0.77255  0.48576  0.95510
     82   2.17470  4.42674  3.57522  3.46846  4.72599  0.72601  4.62040  4.14572  3.67482  3.87304  4.73491  3.58997  3.94386  3.93495  3.93774  2.68373  3.02859  3.53740  6.02389  4.86588     96 - -
          2.68618  4.42225  2.77519  2.73123  3.46354  2.40513  3.72494  3.29354  2.67741  2.69355  4.24690  2.90347  2.73739  3.18146  2.89801  2.37887  2.77519  2.98518  4.58477  3.61503
          0.02076  4.28086  5.00320  0.61958  0.77255  0.48576  0.95510
     83   2.63537  4.93156  2.77142  2.30792  3.45561  3.44557  3.46005  3.63201  2.19047  2.97378  3.99395  2.73044  3.83710  2.45836  2.89317  2.54837  2.86662  3.11349  5.41377  3.11042     97 - -
          2.68618  4.42225  2.77519  2.73123  3.46354  2.40513  3.72494  3.29354  2.67741  2.69355  4.24690  2.90347  2.73739  3.18146  2.89801  2.37887  2.77519  2.98518  4.58477  3.61503
          0.02076  4.28086  5.00320  0.61958  0.77255  0.48576  0.95510
     84   2.83697  4.22952  4.50386  3.92273  3.30250  4.03023  4.37831  1.88958  3.78440  1.62133  2.70342  4.07849  4.36888  3.97686  3.91674  3.12538  2.87195  1.65233  4.94877  3.77431     98 - -
          2.68618  4.42225  2.77519  2.73123  3.46354  2.40513  3.72494  3.29354  2.67741  2.69355  4.24690  2.90347  2.73739  3.18146  2.89801  2.37887  2.77519  2.98518  4.58477  3.61503
          0.02076  4.28086  5.00320  0.61958  0.77255  0.48576  0.95510
     85   3.18727  4.48110  5.00026  4.45841  3.54164  4.55376  5.01311  1.39088  4.34282  1.50217  3.35520  4.63443  4.82138  4.53028  4.47940  3.91098  3.15145  1.41472  5.45461  4.30043     99 - -
          2.68618  4.42225  2.77519  2.73123  3.46354  2.40513  3.72494  3.29354  2.67741  2.69355  4.24690  2.90347  2.73739  3.18146  2.89801  2.37887  2.77519  2.98518  4.58477  3.61503
          0.02076  4.28086  5.00320  0.61958  0.77255  0.48576  0.95510
     86   2.88963  4.29064  4.48526  3.90488  3.30880  4.07803  4.41346  1.86263  3.76369  1.67339  2.97170  4.09532  4.40569  3.97192  3.32766  3.38625  3.12316  1.48510  4.99669  3.82935    100 - -
          2.68618  4.42225  2.77519  2.73123  3.46354  2.40513  3.72494  3.29354  2.67741  2.69355  4.24690  2.90347  2.73739  3.18146  2.89801  2.37887  2.77519  2.98518  4.58477  3.61503
          0.02076  4.28086  5.00320  0.61958  0.77255  0.48576  0.95510
     87   2.33492  4.35263  2.99656  2.35531  4.25757  3.45935  3.39839  3.69238  1.77680  3.24751  3.65555  2.72605  3.84902  2.76742  2.58007  2.66230  2.88845  3.33218  5.44194  4.08785    101 - -
          2.68618  4.42225  2.77519  2.73123  3.46354  2.40513  3.72494  3.29354  2.67741  2.69355  4.24690  2.90347  2.73739  3.18146  2.89801  2.37887  2.77519  2.98518  4.58477  3.61503
          0.02076  4.28086  5.00320  0.61958  0.77255  0.48576  0.95510
     88   3.29009  5.24308  3.25566  3.03873  4.46575  3.69349  4.19267  4.18365  2.83489  3.64137  4.67843  3.49431  4.26579  0.65126  3.10157  3.33016  3.59656  3.89308  5.67027  4.40332    102 - -
          2.68618  4.42225  2.77519  2.73123  3.46354  2.40513  3.72494  3.29354  2.67741  2.69355  4.24690  2.90347  2.73739  3.18146  2.89801  2.37887  2.77519  2.98518  4.58477  3.61503
          0.02076  4.28086  5.00320  0.61958  0.77255  0.48576  0.95510
     89   1.51356  4.26036  3.97058  3.51918  3.85635  3.38209  4.34720  2.80003  3.45093  2.84807  3.79829  3.66555  4.01717  3.72877  3.71556  2.61509  2.65142  1.51288  5.35715  4.15671    103 - -
          2.68618  4.42225  2.77519  2.73123  3.46354  2.40513  3.72494  3.29354  2.67741  2.69355  4.24690  2.90347  2.73739  3.18146  2.89801  2.37887  2.77519  2.98518  4.58477  3.61503
          0.02076  4.28086  5.00320  0.61958  0.77255  0.48576  0.95510
     90   2.57599  5.03562  2.72142  1.68987  4.33211  3.43135  3.63937  3.48838  2.39950  3.13997  4.09568  2.92274  3.83482  2.75801  2.63463  2.36032  2.89127  3.39979  5.50150  4.12334    104 - -
          2.68618  4.42225  2.77519  2.73123  3.46354  2.40513  3.72494  3.29354  2.67741  2.69355  4.24690  2.90347  2.73739  3.18146  2.89801  2.37887  2.77519  2.98518  4.58477  3.61503
          0.02076  4.28086  5.00320  0.61958  0.77255  0.48576  0.95510
     91   2.23550  4.09947  3.22911  2.67326  3.80726  3.50839  2.18530  3.19024  2.51807  2.67095  3.71385  3.14509  3.91135  2.97942  3.03953  2.61383  2.62270  2.91774  5.16569  3.88565    105 - -
          2.68618  4.42225  2.77519  2.73123  3.46354  2.40513  3.72494  3.29354  2.67741  2.69355  4.24690  2.90347  2.73739  3.18146  2.89801  2.37887  2.77519  2.98518  4.58477  3.61503
          0.02076  4.28086  5.00320  0.61958  0.77255  0.48576  0.95510
     92   2.60246  4.38014  3.76259  3.22510  2.87898  3.73591  3.58747  2.86469  3.13796  2.55591  3.50107  3.54205  4.12488  3.42406  3.42775  3.01538  2.73345  2.56439  4.58025  1.49996    106 - -
          2.68618  4.42225  2.77519  2.73123  3.46354  2.40513  3.72494  3.29354  2.67741  2.69355  4.24690  2.90347  2.73739  3.18146  2.89801  2.37887  2.77519  2.98518  4.58477  3.61503
          0.04928  4.28086  3.37392  0.61958  0.77255  0.48576  0.95510
     93   2.47486  4.45645  3.13909  2.77231  3.61284  3.55392  3.79150  2.57673  2.57355  1.97463  3.55353  3.04872  3.93745  2.88470  3.12885  2.69737  2.74643  2.74054  5.02189  3.46454    107 - -
          2.68618  4.42225  2.77519  2.73123  3.46354  2.40513  3.72494  3.29354  2.67741  2.69355  4.24690  2.90347  2.73739  3.18146  2.89801  2.37887  2.77519  2.98518  4.58477  3.61503
          0.02136  4.25293  4.97528  0.61958  0.77255  0.52290  0.89845
     94   3.10568  5.66037  1.10201  2.23896  4.97751  3.34144  3.94298  4.55932  3.00643  4.05225  4.91864  1.79626  3.99075  3.11996  3.62274  2.98780  3.41563  4.10834  6.17216  4.64501    108 - -
          2.68618  4.42225  2.77519  2.73123  3.46354  2.40513  3.72494  3.29354  2.67741  2.69355  4.24690  2.90347  2.73739  3.18146  2.89801  2.37887  2.77519  2.98518  4.58477  3.61503
          0.02136  4.25293  4.97528  0.61958  0.77255  0.46322  0.99223
     95   2.56817  5.05971  2.78384  2.13056  4.36934  3.42414  3.29048  3.23730  2.17781  3.34948  3.83865  2.78528  3.43488  2.50899  2.85121  2.27859  2.86961  3.43122  5.51384  4.12557    109 - -
          2.68618  4.42225  2.77519  2.73123  3.46354  2.40513  3.72494  3.29354  2.67741  2.69355  4.24690  2.90347  2.73739  3.18146  2.89801  2.37887  2.77519  2.98518  4.58477  3.61503
          0.02076  4.28086  5.00320  0.61958  0.77255  0.48576  0.95510
     96   2.52528  5.15125  2.43687  1.87625  4.47678  3.41164  3.63016  3.95361  2.24233  3.44808  4.20059  2.56004  3.82558  2.56650  2.88305  2.56105  2.77988  3.20767  5.59356  4.18648    110 - -
          2.68618  4.42225  2.77519  2.73123  3.46354  2.40513  3.72494  3.29354  2.67741  2.69355  4.24690  2.90347  2.73739  3.18146  2.89801  2.37887  2.77519  2.98518  4.58477  3.61503
          0.05138  4.28086  3.31731  0.61958  0.77255  0.48576  0.95510
     97   2.94279  5.20804  3.30598  2.41538  4.60315  3.64765  3.66616  3.98563  1.31544  3.45183  3.78145  3.14006  4.01376  2.78733  1.90682  2.92660  3.13240  3.63229  5.54097  4.29050    111 - -
          2.68618  4.42225  2.77519  2.73123  3.46354  2.40513  3.72494  3.29354  2.67741  2.69355  4.24690  2.90347  2.73739  3.18146  2.89801  2.37887  2.77519  2.98518  4.58477  3.61503
          0.02140  4.25088  4.97322  0.61958  0.77255  0.46167  0.99487
     98   3.53320  5.30327  4.07132  3.51959  4.76632  3.91544  4.21071  4.35511  2.52080  3.79636  4.80203  3.83916  4.41296  3.42509  0.50166  3.60820  3.78062  4.06500  5.69123  4.62368    112 - -
          2.68618  4.42225  2.77519  2.73123  3.46354  2.40513  3.72494  3.29354  2.67741  2.69355  4.24690  2.90347  2.73739  3.18146  2.89801  2.37887  2.77519  2.98518  4.58477  3.61503
          0.02076  4.28086  5.00320  0.61958  0.77255  0.48576  0.95510
     99   2.49436  3.69069  4.21820  3.62995  3.20925  3.79637  4.11314  2.11760  3.49623  1.58540  2.86472  3.80939  4.15972  3.70541  3.35965  3.09031  2.68532  2.19010  4.75281  3.56735    113 - -
          2.68618  4.42225  2.77519  2.73123  3.46354  2.40513  3.72494  3.29354  2.67741  2.69355  4.24690  2.90347  2.73739  3.18146  2.89801  2.37887  2.77519  2.98518  4.58477  3.61503
          0.02076  4.28086  5.00320  0.61958  0.77255  0.48576  0.95510
    100   2.40074  4.55518  3.10848  2.20607  3.30040  3.53202  3.56909  2.99182  2.55287  2.51348  3.64614  3.15494  3.91694  2.98957  3.07693  2.75461  2.74982  2.62162  5.10652  3.00904    114 - -
          2.68618  4.42225  2.77519  2.73123  3.46354  2.40513  3.72494  3.29354  2.67741  2.69355  4.24690  2.90347  2.73739  3.18146  2.89801  2.37887  2.77519  2.98518  4.58477  3.61503
          0.02076  4.28086  5.00320  0.61958  0.77255  0.48576  0.95510
    101   3.38178  4.64450  5.20828  4.66949  3.41967  4.78020  5.21477  1.30167  4.54889  1.18829  3.19521  4.86987  4.97249  4.66712  4.65253  4.15652  3.61831  1.74686  5.49964  4.40587    115 - -
          2.68618  4.42225  2.77519  2.73123  3.46354  2.40513  3.72494  3.29354  2.67741  2.69355  4.24690  2.90347  2.73739  3.18146  2.89801  2.37887  2.77519  2.98518  4.58477  3.61503
          0.02076  4.28086  5.00320  0.61958  0.77255  0.48576  0.95510
    102   0.64446  4.34542  3.80036  3.61795  4.57824  2.83320  4.62990  3.89052  3.68699  3.68991  4.56661  3.64873  3.92613  3.96278  3.92271  2.64404  2.96668  3.35328  5.92741  4.77243    116 - -
          2.68618  4.42225  2.77519  2.73123  3.46354  2.40513  3.72494  3.29354  2.67741  2.69355  4.24690  2.90347  2.73739  3.18146  2.89801  2.37887  2.77519  2.98518  4.58477  3.61503
          0.02076  4.28086  5.00320  0.61958  0.77255  0.48576  0.95510
    103   2.88369  5.14378  3.25319  2.63641  4.50687  3.30272  3.67453  3.90277  1.78649  3.02924  4.21245  3.11654  3.98835  2.62323  1.56915  2.69567  3.08434  3.55187  5.51773  4.24603    117 - -
          2.68618  4.42225  2.77519  2.73123  3.46354  2.40513  3.72494  3.29354  2.67741  2.69355  4.24690  2.90347  2.73739  3.18146  2.89801  2.37887  2.77519  2.98518  4.58477  3.61503
          0.02076  4.28086  5.00320  0.61958  0.77255  0.48576  0.95510
    104   2.44762  5.02718  2.94458  2.05455  4.32584  3.43809  3.62778  3.49284  2.11765  3.16029  4.08261  2.92846  3.83126  2.47010  2.75373  2.24885  2.79398  3.39297  5.48689  4.11268    118 - -
          2.68618  4.42225  2.77519  2.73123  3.46354  2.40513  3.72494  3.29354  2.67741  2.69355  4.24690  2.90347  2.73739  3.18146  2.89801  2.37887  2.77519  2.98518  4.58477  3.61503
          0.02076  4.28086  5.00320  0.61958  0.77255  0.48576  0.95510
    105   3.27238  4.59251  5.00096  4.42656  1.50269  4.50960  4.73371  1.78720  4.28229  1.53856  2.56700  4.57343  4.73097  4.34453  4.34229  3.84499  3.49299  2.37229  5.03291  3.83784    119 - -
          2.68618  4.42225  2.77519  2.73123  3.46354  2.40513  3.72494  3.29354  2.67741  2.69355  4.24690  2.90347  2.73739  3.18146  2.89801  2.37887  2.77519  2.98518  4.58477  3.61503
          0.02076  4.28086  5.00320  0.61958  0.77255  0.48576  0.95510
    106   3.29275  4.54255  5.18153  4.68140  3.75093  4.77255  5.36277  1.36667  4.58562  2.09965  3.52728  4.87305  5.02434  4.82360  4.75657  4.16937  3.54891  0.92846  5.77319  4.57656    120 - -
          2.68618  4.42225  2.77519  2.73123  3.46354  2.40513  3.72494  3.29354  2.67741  2.69355  4.24690  2.90347  2.73739  3.18146  2.89801  2.37887  2.77519  2.98518  4.58477  3.61503
          0.02076  4.28086  5.00320  0.61958  0.77255  0.48576  0.95510
    107   2.50521  5.04894  2.74488  1.85287  4.35398  3.42673  3.62003  3.40822  2.26605  3.13858  4.10080  2.71351  3.82084  2.65411  2.68814  2.54547  2.87164  3.41797  5.50563  3.74813    121 - -
          2.68618  4.42225  2.77519  2.73123  3.46354  2.40513  3.72494  3.29354  2.67741  2.69355  4.24690  2.90347  2.73739  3.18146  2.89801  2.37887  2.77519  2.98518  4.58477  3.61503
          0.02076  4.28086  5.00320  0.61958  0.77255  0.48576  0.95510
    108   1.69186  4.42178  3.41873  3.08536  4.41542  1.33156  4.21432  3.83604  3.11902  3.49257  4.31408  3.35523  3.86463  3.44761  3.11850  2.43975  2.89089  3.33264  5.72807  4.48781    122 - -
          2.68618  4.42225  2.77519  2.73123  3.46354  2.40513  3.72494  3.29354  2.67741  2.69355  4.24690  2.90347  2.73739  3.18146  2.89801  2.37887  2.77519  2.98518  4.58477  3.61503
          0.02076  4.28086  5.00320  0.61958  0.77255  0.48576  0.95510
    109   1.78009  4.34601  3.54019  2.99002  3.59329  3.28753  3.92612  2.43205  2.94247  2.65921  3.28014  3.36477  3.96640  3.24759  3.29409  2.31967  2.52071  2.67002  5.03326  3.79990    123 - -
          2.68618  4.42225  2.77519  2.73123  3.46354  2.40513  3.72494  3.29354  2.67741  2.69355  4.24690  2.90347  2.73739  3.18146  2.89801  2.37887  2.77519  2.98518  4.58477  3.61503
          0.02076  4.28086  5.00320  0.61958  0.77255  0.48576  0.95510
    110   2.20727  3.83898  3.58925  3.01937  3.09562  3.35386  3.88595  2.43271  2.68581  2.43264  3.22040  3.39914  4.00148  3.25526  2.86418  2.54124  2.85370  2.40293  4.87989  3.65513    124 - -
          2.68618  4.42225  2.77519  2.73123  3.46354  2.40513  3.72494  3.29354  2.67741  2.69355  4.24690  2.90347  2.73739  3.18146  2.89801  2.37887  2.77519  2.98518  4.58477  3.61503
          0.02076  4.28086  5.00320  0.61958  0.77255  0.48576  0.95510
    111   2.35084  4.77219  2.82798  2.44336  3.71143  3.27113  2.83783  3.40128  2.43238  2.67447  3.84781  3.02471  3.86616  2.75062  2.73547  2.68397  2.86334  3.09478  4.30910  3.33823    125 - -
          2.68618  4.42225  2.77519  2.73123  3.46354  2.40513  3.72494  3.29354  2.67741  2.69355  4.24690  2.90347  2.73739  3.18146  2.89801  2.37887  2.77519  2.98518  4.58477  3.61503
          0.02076  4.28086  5.00320  0.61958  0.77255  0.48576  0.95510
    112   2.88532  5.10017  2.66833  2.50967  4.36892  3.39205  3.45946  4.08627  2.76083  3.63660  4.49417  1.09812  3.98530  3.11382  3.17815  2.65840  3.20497  3.68246  5.66338  4.22231    126 - -
          2.68618  4.42225  2.77519  2.73123  3.46354  2.40513  3.72494  3.29354  2.67741  2.69355  4.24690  2.90347  2.73739  3.18146  2.89801  2.37887  2.77519  2.98518  4.58477  3.61503
          0.02076  4.28086  5.00320  0.61958  0.77255  0.48576  0.95510
    113   2.92993  3.49548  4.71920  4.13389  3.02486  4.15203  4.50182  1.66413  3.98096  1.91268  1.83555  4.24578  4.46590  4.12754  4.06412  3.47247  3.16270  1.96876  4.98120  3.82881    127 - -
          2.68618  4.42225  2.77519  2.73123  3.46354  2.40513  3.72494  3.29354  2.67741  2.69355  4.24690  2.90347  2.73739  3.18146  2.89801  2.37887  2.77519  2.98518  4.58477  3.61503
          0.02076  4.28086  5.00320  0.61958  0.77255  0.48576  0.95510
    114   2.46711  4.51165  3.30129  2.48831  3.67670  3.55169  3.77973  2.60442  2.52283  2.28454  3.60542  3.19618  3.93484  3.02884  2.51874  2.78014  2.76839  2.69923  5.06928  3.30822    128 - -
          2.68618  4.42225  2.77519  2.73123  3.46354  2.40513  3.72494  3.29354  2.67741  2.69355  4.24690  2.90347  2.73739  3.18146  2.89801  2.37887  2.77519  2.98518  4.58477  3.61503
          0.02076  4.28086  5.00320  0.61958  0.77255  0.48576  0.95510
    115   2.55249  4.97143  2.86721  2.33869  4.25155  3.44881  3.63757  3.42737  2.04094  3.24562  4.03096  2.94972  3.83927  2.53653  2.26217  2.55026  2.87670  3.32699  3.87310  3.80586    129 - -
          2.68618  4.42225  2.77519  2.73123  3.46354  2.40513  3.72494  3.29354  2.67741  2.69355  4.24690  2.90347  2.73739  3.18146  2.89801  2.37887  2.77519  2.98518  4.58477  3.61503
          0.02076  4.28086  5.00320  0.61958  0.77255  0.48576  0.95510
    116   2.48763  4.37241  3.55369  3.00085  3.31710  3.63046  3.93334  2.72946  2.95228  2.36269  3.49949  2.24457  4.02917  3.26119  3.30364  2.89274  2.75876  1.86853  5.00968  3.77033    130 - -
          2.68618  4.42225  2.77519  2.73123  3.46354  2.40513  3.72494  3.29354  2.67741  2.69355  4.24690  2.90347  2.73739  3.18146  2.89801  2.37887  2.77519  2.98518  4.58477  3.61503
          0.02076  4.28086  5.00320  0.61958  0.77255  0.48576  0.95510
    117   3.29279  4.64827  4.85374  4.27676  3.15977  4.50701  4.77308  2.21565  4.13277  0.80142  2.80101  4.51155  4.72507  4.25550  4.25474  3.83425  3.51242  2.28369  5.14450  3.58679    131 - -
          2.68619  4.42226  2.77521  2.73112  3.46355  2.40514  3.72496  3.29355  2.67742  2.69356  4.24691  2.90348  2.73741  3.18148  2.89802  2.37888  2.77521  2.98520  4.58478  3.61484
          0.17127  2.51644  2.56841  0.37816  1.15556  0.48576  0.95510
    118   2.73205  5.10753  3.01737  2.31141  4.44833  3.27803  3.32899  3.88482  1.64376  3.19027  4.16186  2.96912  3.87197  2.58785  2.33345  2.54124  2.95006  3.49877  5.51512  4.17546    133 - -
          2.68618  4.42225  2.77519  2.73123  3.46354  2.40513  3.72494  3.29354  2.67741  2.69355  4.24690  2.90347  2.73739  3.18146  2.89801  2.37887  2.77519  2.98518  4.58477  3.61503
          0.02234  4.20835  4.93070  0.61958  0.77255  0.57750  0.82394
    119   2.66693  4.47054  3.38673  2.85034  3.53534  3.57359  3.80521  2.86883  2.43468  2.69754  3.59197  3.27243  3.97409  3.10729  3.05561  2.69190  2.68185  2.76128  4.96667  1.87215    134 - -
          2.68618  4.42225  2.77519  2.73123  3.46354  2.40513  3.72494  3.29354  2.67741  2.69355  4.24690  2.90347  2.73739  3.18146  2.89801  2.37887  2.77519  2.98518  4.58477  3.61503
          0.02234  4.20835  4.93070  0.61958  0.77255  0.57750  0.82394
    120   2.56732  4.65061  2.89063  2.59452  3.50075  3.49926  3.31244  3.23602  2.57947  2.88458  3.73818  3.08438  3.89157  2.78233  2.88119  2.63935  2.86943  2.96002  5.11809  2.10562    135 - -
          2.68618  4.42225  2.77519  2.73123  3.46354  2.40513  3.72494  3.29354  2.67741  2.69355  4.24690  2.90347  2.73739  3.18146  2.89801  2.37887  2.77519  2.98518  4.58477  3.61503
          0.05244  4.20835  3.31818  0.61958  0.77255  0.48761  0.95216
    121   2.36391  5.01435  2.78642  2.20757  4.31077  3.27677  3.61365  3.38357  2.03195  3.04454  4.06951  2.56138  3.81230  2.64992  2.85081  2.52486  2.86191  3.37879  5.47675  4.09778    136 - -
          2.68618  4.42225  2.77519  2.73123  3.46354  2.40513  3.72494  3.29354  2.67741  2.69355  4.24690  2.90347  2.73739  3.18146  2.89801  2.37887  2.77519  2.98518  4.58477  3.61503
          0.04370  4.22451  3.57103  0.61958  0.77255  0.49807  0.93573
    122   2.63033  5.02909  2.64029  2.36689  4.33276  3.25268  3.36783  3.59469  2.05216  2.95505  4.08166  2.64283  3.81172  2.58077  2.52636  2.61481  2.86088  3.09736  5.48570  4.10499    137 - -
          2.68618  4.42225  2.77519  2.73123  3.46354  2.40513  3.72494  3.29354  2.67741  2.69355  4.24690  2.90347  2.73739  3.18146  2.89801  2.37887  2.77519  2.98518  4.58477  3.61503
          0.02179  4.23289  4.95523  0.61958  0.77255  0.54812  0.86283
    123   2.71157  5.17439  2.36520  2.17258  4.50862  3.42213  3.63426  3.97680  2.14812  3.46478  4.22759  2.73589  3.84262  2.74442  1.95830  2.67294  2.79594  3.56116  5.60124  4.20934    138 - -
          2.68618  4.42225  2.77519  2.73123  3.46354  2.40513  3.72494  3.29354  2.67741  2.69355  4.24690  2.90347  2.73739  3.18146  2.89801  2.37887  2.77519  2.98518  4.58477  3.61503
          0.08769  4.23289  2.66717  0.61958  0.77255  0.54812  0.86283
    124   2.57170  4.98356  2.68968  2.23219  4.27523  2.05103  3.66794  3.71231  2.27079  3.27903  4.07999  2.73673  3.83652  2.80696  2.94280  2.67390  2.92058  3.02503  5.48695  4.11984    139 - -
          2.68618  4.42225  2.77519  2.73123  3.46354  2.40513  3.72494  3.29354  2.67741  2.69355  4.24690  2.90347  2.73739  3.18146  2.89801  2.37887  2.77519  2.98518  4.58477  3.61503
          0.04899  4.16845  3.43176  0.61958  0.77255  0.62209  0.76965
    125   2.49850  4.83605  2.98223  2.34699  3.75329  3.42601  3.62597  3.50668  1.95207  3.09855  3.90503  2.80979  3.41049  2.76934  2.77525  2.48930  2.83602  3.03899  5.33034  3.47139    140 - -
          2.68618  4.42225  2.77519  2.73123  3.46354  2.40513  3.72494  3.29354  2.67741  2.69355  4.24690  2.90347  2.73739  3.18146  2.89801  2.37887  2.77519  2.98518  4.58477  3.61503
          0.02386  4.14332  4.86567  0.61958  0.77255  0.64832  0.74008
    126   2.66595  4.96644  2.04036  1.99607  4.21800  3.40390  3.65346  3.62193  2.45403  2.65645  3.61299  2.90746  3.83176  2.79196  2.93231  2.66580  2.90337  3.28278  5.45041  4.08226    141 - -
          2.68612  4.42183  2.77513  2.73125  3.46356  2.40515  3.72496  3.29356  2.67743  2.69357  4.24692  2.90349  2.73741  3.18136  2.89803  2.37889  2.77521  2.98520  4.58479  3.61505
          0.23132  3.08399  1.82800  0.87503  0.53931  0.64832  0.74008
    127   2.66569  4.24275  3.17082  3.20412  3.03107  3.72323  4.00099  2.32364  3.13682  1.83898  2.76683  3.55149  4.08029  3.40641  3.43085  2.99114  2.89781  2.04399  4.86013  3.65416    146 - -
          2.68620  4.42235  2.77498  2.73103  3.46364  2.40514  3.72504  3.29364  2.67725  2.69358  4.24700  2.90347  2.73743  3.18156  2.89796  2.37887  2.77530  2.98528  4.58487  3.61513
          0.57927  1.01775  2.54739  0.67643  0.71015  0.74187  0.64669
    128   2.55549  4.26999  3.43304  2.86682  3.38514  3.52759  3.76889  2.29928  2.76603  2.35246  3.37155  3.10253  3.90774  2.95348  2.96116  2.78060  2.64445  2.53436  4.83343  2.97789    149 - -
          2.68623  4.42199  2.77525  2.73128  3.46359  2.40518  3.72499  3.29345  2.67746  2.69334  4.24620  2.90352  2.73745  3.18151  2.89806  2.37892  2.77517  2.98505  4.58482  3.61508
          0.49224  0.96946  4.66154  0.18144  1.79617  0.51415  0.91133
    129   2.61166  5.18270  1.76889  2.19603  4.49335  3.07974  3.40641  3.96695  2.50570  3.48387  4.26757  2.60633  3.82923  2.80129  3.02063  2.46012  2.70571  3.56184  5.65370  4.23575    151 - -
          2.68618  4.42225  2.77519  2.73123  3.46354  2.40513  3.72494  3.29354  2.67741  2.69355  4.24690  2.90347  2.73739  3.18146  2.89801  2.37887  2.77519  2.98518  4.58477  3.61503
          0.02387  4.14289  4.86523  0.61958  0.77255  0.64876  0.73959
    130   2.42761  4.79499  3.01329  2.32636  4.03319  3.28895  3.63630  3.44707  2.05100  2.93918  3.86713  2.97037  3.82610  2.69102  2.75239  2.46687  2.73735  2.89975  4.35541  3.96666    152 - -
          2.68618  4.42225  2.77519  2.73123  3.46354  2.40513  3.72494  3.29354  2.67741  2.69355  4.24690  2.90347  2.73739  3.18146  2.89801  2.37887  2.77519  2.98518  4.58477  3.61503
          0.02387  4.14289  4.86523  0.61958  0.77255  0.55740  0.85027
    131   2.89143  4.26658  4.60322  4.01860  2.92142  4.08036  4.36881  1.43302  3.86584  1.71491  3.09095  4.14428  4.39423  4.01382  3.96042  3.39463  3.12131  1.96928  3.68248  3.63494    153 - -
          2.68618  4.42225  2.77519  2.73123  3.46354  2.40513  3.72494  3.29354  2.67741  2.69355  4.24690  2.90347  2.73739  3.18146  2.89801  2.37887  2.77519  2.98518  4.58477  3.61503
          0.02274  4.19090  4.91325  0.61958  0.77255  0.42176  1.06680
    132   2.57542  5.11679  2.46837  2.00506  4.44151  3.41829  3.61915  3.70154  2.00905  3.41271  4.16566  2.89353  3.82041  2.72471  2.73178  2.35243  2.70204  3.49693  5.56108  4.16211    154 - -
          2.68618  4.42225  2.77519  2.73123  3.46354  2.40513  3.72494  3.29354  2.67741  2.69355  4.24690  2.90347  2.73739  3.18146  2.89801  2.37887  2.77519  2.98518  4.58477  3.61503
          0.02076  4.28086  5.00320  0.61958  0.77255  0.48576  0.95510
    133   2.25007  5.04517  2.74763  2.14621  4.34976  3.26622  3.61899  3.52423  2.16898  3.33287  3.61457  2.70611  3.81951  2.65488  2.75950  2.46148  2.78120  3.41394  5.50274  4.11787    155 - -
          2.68618  4.42225  2.77519  2.73123  3.46354  2.40513  3.72494  3.29354  2.67741  2.69355  4.24690  2.90347  2.73739  3.18146  2.89801  2.37887  2.77519  2.98518  4.58477  3.61503
          0.02076  4.28086  5.00320  0.61958  0.77255  0.48576  0.95510
    134   2.62661  4.45751  3.34872  2.48583  3.26022  3.56285  3.27786  2.65691  2.65854  2.32415  3.55445  3.23200  3.59811  2.92187  3.14337  2.71650  2.77126  2.74174  5.02277  2.76434    156 - -
          2.68618  4.42225  2.77519  2.73123  3.46354  2.40513  3.72494  3.29354  2.67741  2.69355  4.24690  2.90347  2.73739  3.18146  2.89801  2.37887  2.77519  2.98518  4.58477  3.61503
          0.02076  4.28086  5.00320  0.61958  0.77255  0.48576  0.95510
    135   2.43297  4.64920  3.16445  2.34418  3.84211  3.19719  3.72590  2.94263  2.43206  2.33745  3.73439  3.09624  3.89575  2.92489  2.80575  2.44247  2.86408  2.95522  5.18518  3.33245    157 - -
          2.68618  4.42225  2.77519  2.73123  3.46354  2.40513  3.72494  3.29354  2.67741  2.69355  4.24690  2.90347  2.73739  3.18146  2.89801  2.37887  2.77519  2.98518  4.58477  3.61503
          0.02076  4.28086  5.00320  0.61958  0.77255  0.48576  0.95510
    136   2.58036  5.09959  2.89272  1.95955  4.42076  3.20360  3.61938  3.88776  2.04961  3.39318  3.87918  2.63723  3.82266  2.49617  2.84155  2.43366  2.71138  3.47794  5.54584  4.15270    158 - -
          2.68618  4.42225  2.77520  2.73124  3.46354  2.40513  3.72495  3.29339  2.67741  2.69355  4.24690  2.90347  2.73740  3.18147  2.89801  2.37887  2.77520  2.98519  4.58477  3.61503
          0.04928  3.18521  5.00320  0.49008  0.94824  0.48576  0.95510
    137   2.64655  5.12876  2.60781  2.16594  4.46175  3.14686  3.28278  3.93921  2.19002  3.42809  4.17346  2.66192  3.81280  2.59399  2.49988  2.28665  2.87807  3.51307  5.56740  3.75622    160 - -
          2.68618  4.42225  2.77519  2.73123  3.46354  2.40513  3.72494  3.29354  2.67741  2.69355  4.24690  2.90347  2.73739  3.18146  2.89801  2.37887  2.77519  2.98518  4.58477  3.61503
          0.02076  4.28086  5.00320  0.61958  0.77255  0.48576  0.95510
    138   2.71315  4.28056  4.39718  3.81814  3.26200  4.01422  4.33886  2.01135  3.68631  1.26201  3.18947  4.01973  4.34995  3.89191  3.84847  3.31805  2.90245  2.06226  4.93706  3.35390    161 - -
          2.68618  4.42225  2.77519  2.73123  3.46354  2.40513  3.72494  3.29354  2.67741  2.69355  4.24690  2.90347  2.73739  3.18146  2.89801  2.37887  2.77519  2.98518  4.58477  3.61503
          0.02076  4.28086  5.00320  0.61958  0.77255  0.48576  0.95510
    139   2.42101  5.05065  2.83377  2.19533  4.35731  3.15567  3.61970  3.81656  2.13928  3.20190  3.73637  2.57334  3.16442  2.73084  2.85738  2.38331  2.78274  3.42079  5.50818  4.12203    162 - -
          2.68618  4.42225  2.77519  2.73123  3.46354  2.40513  3.72494  3.29354  2.67741  2.69355  4.24690  2.90347  2.73739  3.18146  2.89801  2.37887  2.77519  2.98518  4.58477  3.61503
          0.02076  4.28086  5.00320  0.61958  0.77255  0.48576  0.95510
    140   2.35631  5.12301  2.31351  2.05885  4.44091  3.41515  3.63006  3.91188  2.25670  3.24683  4.17379  2.50347  3.82562  2.73868  2.88210  2.43928  2.90067  3.49953  5.57052  3.81265    163 - -
          2.68618  4.42225  2.77519  2.73123  3.46354  2.40513  3.72494  3.29354  2.67741  2.69355  4.24690  2.90347  2.73739  3.18146  2.89801  2.37887  2.77519  2.98518  4.58477  3.61503
          0.02076  4.28086  5.00320  0.61958  0.77255  0.48576  0.95510
    141   1.99203  3.96900  3.43951  2.63565  3.53285  3.31126  3.83553  2.76278  2.83378  2.60380  3.49020  3.29631  3.96656  3.01808  3.20353  2.61940  2.55177  2.42728  3.98620  3.72330    164 - -
          2.68618  4.42225  2.77519  2.73123  3.46354  2.40513  3.72494  3.29354  2.67741  2.69355  4.24690  2.90347  2.73739  3.18146  2.89801  2.37887  2.77519  2.98518  4.58477  3.61503
          0.02076  4.28086  5.00320  0.61958  0.77255  0.48576  0.95510
    142   2.57766  5.07915  2.67133  2.25434  4.39388  3.27353  3.61830  3.85857  1.97533  3.21679  3.77128  2.38679  3.81918  2.72663  2.85314  2.40012  2.74055  3.45372  5.53067  4.13882    165 - -
          2.68623  4.42230  2.77503  2.73120  3.46359  2.40506  3.72499  3.29345  2.67738  2.69344  4.24695  2.90352  2.73744  3.18151  2.89806  2.37892  2.77524  2.98523  4.58482  3.61508
          0.11933  2.24648  5.00320  0.84333  0.56260  0.48576  0.95510
    143   2.50117  4.17847  2.68403  2.27936  4.28932  3.42865  3.64403  3.73540  2.34867  3.28472  4.06430  2.51720  3.83235  2.76642  2.89456  2.03729  2.53293  3.36031  5.47627  4.10420    170 - -
          2.68618  4.42225  2.77519  2.73123  3.46354  2.40513  3.72494  3.29354  2.67741  2.69355  4.24690  2.90347  2.73739  3.18146  2.89801  2.37887  2.77519  2.98518  4.58477  3.61503
          0.02076  4.28086  5.00320  0.61958  0.77255  0.48576  0.95510
    144   2.70830  4.22914  4.11873  3.57230  3.44649  3.77784  4.23554  1.39978  3.46601  2.41927  3.40763  3.80249  3.78330  3.72590  3.69062  2.80408  2.66396  1.88518  5.00161  3.80068    171 - -
          2.68618  4.42225  2.77519  2.73123  3.46354  2.40513  3.72494  3.29354  2.67741  2.69355  4.24690  2.90347  2.73739  3.18146  2.89801  2.37887  2.77519  2.98518  4.58477  3.61503
          0.02076  4.28086  5.00320  0.61958  0.77255  0.48576  0.95510
    145   2.67266  5.10301  2.85271  1.98569  4.41790  3.42149  3.63785  3.88192  2.31075  3.39610  4.16022  2.27070  2.93973  2.62000  2.87830  2.48334  2.71615  3.32983  5.55717  4.16450    172 - -
          2.68618  4.42225  2.77519  2.73123  3.46354  2.40513  3.72494  3.29354  2.67741  2.69355  4.24690  2.90347  2.73739  3.18146  2.89801  2.37887  2.77519  2.98518  4.58477  3.61503
          0.02076  4.28086  5.00320  0.61958  0.77255  0.48576  0.95510
    146   2.69787  5.12378  2.64724  1.53520  4.43244  3.42587  3.65145  3.43271  2.32460  3.41039  4.18034  2.90508  3.84618  2.64244  2.75785  2.54802  2.93216  3.49576  5.57318  4.18170    173 - -
          2.68618  4.42225  2.77519  2.73123  3.46354  2.40513  3.72494  3.29354  2.67741  2.69355  4.24690  2.90347  2.73739  3.18146  2.89801  2.37887  2.77519  2.98518  4.58477  3.61503
          0.02076  4.28086  5.00320  0.61958  0.77255  0.48576  0.95510
    147   3.45030  4.72384  5.21741  4.65246  3.26065  4.79524  5.14536  1.70867  4.52687  0.88666  2.77793  4.87031  4.94675  4.57749  4.59940  4.15702  3.67209  2.02518  5.37417  4.33902    174 - -
          2.68618  4.42225  2.77519  2.73123  3.46354  2.40513  3.72494  3.29354  2.67741  2.69355  4.24690  2.90347  2.73739  3.18146  2.89801  2.37887  2.77519  2.98518  4.58477  3.61503
          0.02076  4.28086  5.00320  0.61958  0.77255  0.48576  0.95510
    148   2.98410  4.51651  4.17510  3.59398  3.29672  4.02463  4.27686  2.56678  3.28211  1.68966  1.42594  3.89944  4.36228  3.67818  3.04310  3.33542  3.21590  2.54776  5.03600  3.85215    175 - -
          2.68618  4.42225  2.77519  2.73123  3.46354  2.40513  3.72494  3.29354  2.67741  2.69355  4.24690  2.90347  2.73739  3.18146  2.89801  2.37887  2.77519  2.98518  4.58477  3.61503
          0.02076  4.28086  5.00320  0.61958  0.77255  0.48576  0.95510
    149   2.30997  4.79918  2.92302  2.57086  4.40558  1.80063  3.86801  3.84975  2.70918  3.43338  4.23693  2.46877  3.87101  2.80599  3.16681  2.12566  2.95233  3.42429  5.64177  4.30153    176 - -
          2.68618  4.42225  2.77519  2.73123  3.46354  2.40513  3.72494  3.29354  2.67741  2.69355  4.24690  2.90347  2.73739  3.18146  2.89801  2.37887  2.77519  2.98518  4.58477  3.61503
          0.02076  4.28086  5.00320  0.61958  0.77255  0.48576  0.95510
    150   2.39935  3.70939  4.16284  3.57266  3.03951  3.73805  4.04789  2.20384  3.24545  2.02419  3.19303  3.74942  4.10626  3.64828  3.59580  2.87226  2.61251  1.89091  4.69505  3.07871    177 - -
          2.68618  4.42225  2.77519  2.73123  3.46354  2.40513  3.72494  3.29354  2.67741  2.69355  4.24690  2.90347  2.73739  3.18146  2.89801  2.37887  2.77519  2.98518  4.58477  3.61503
          0.02076  4.28086  5.00320  0.61958  0.77255  0.48576  0.95510
    151   3.37925  5.51350  2.74972  0.55864  4.92286  3.59353  4.24333  4.46507  3.18290  4.02320  5.00134  3.25568  4.22398  3.46427  3.61956  3.33123  3.69366  4.11394  6.01346  4.76498    178 - -
          2.68618  4.42225  2.77519  2.73123  3.46354  2.40513  3.72494  3.29354  2.67741  2.69355  4.24690  2.90347  2.73739  3.18146  2.89801  2.37887  2.77519  2.98518  4.58477  3.61503
          0.02076  4.28086  5.00320  0.61958  0.77255  0.48576  0.95510
    152   1.70401  4.29941  3.63791  3.40182  4.62114  1.14283  4.48971  4.05807  3.51909  3.73691  4.53894  3.49683  3.83913  3.76749  3.82022  2.07455  2.86236  3.42106  5.95001  4.75840    179 - -
          2.68618  4.42225  2.77519  2.73123  3.46354  2.40513  3.72494  3.29354  2.67741  2.69355  4.24690  2.90347  2.73739  3.18146  2.89801  2.37887  2.77519  2.98518  4.58477  3.61503
          0.02076  4.28086  5.00320  0.61958  0.77255  0.48576  0.95510
    153   2.58858  5.05847  2.93461  2.25223  4.36788  3.26971  3.26780  3.82408  2.28614  3.34485  3.69969  2.22594  3.82875  2.62751  2.42933  2.63451  2.60919  3.43021  5.50967  4.12957    180 - -
          2.68618  4.42225  2.77519  2.73123  3.46354  2.40513  3.72494  3.29354  2.67741  2.69355  4.24690  2.90347  2.73739  3.18146  2.89801  2.37887  2.77519  2.98518  4.58477  3.61503
          0.02076  4.28086  5.00320  0.61958  0.77255  0.48576  0.95510
    154   2.25771  3.73174  4.42444  3.83354  2.64392  3.88404  4.21962  1.68412  3.68156  2.04578  2.99680  3.95334  4.23955  3.86402  3.79039  3.18926  2.77848  2.07458  4.79114  3.60998    181 - -
          2.68618  4.42225  2.77519  2.73123  3.46354  2.40513  3.72494  3.29354  2.67741  2.69355  4.24690  2.90347  2.73739  3.18146  2.89801  2.37887  2.77519  2.98518  4.58477  3.61503
          0.02076  4.28086  5.00320  0.61958  0.77255  0.48576  0.95510
    155   3.16629  4.98773  3.86179  3.20129  3.64070  3.86363  3.85861  3.64910  2.39563  3.16680  4.13731  3.54886  4.25245  3.16848  1.10035  3.26323  3.37045  3.41721  2.35299  3.59766    182 - -
          2.68618  4.42225  2.77519  2.73123  3.46354  2.40513  3.72494  3.29354  2.67741  2.69355  4.24690  2.90347  2.73739  3.18146  2.89801  2.37887  2.77519  2.98518  4.58477  3.61503
          0.02076  4.28086  5.00320  0.61958  0.77255  0.48576  0.95510
    156   2.64623  5.10526  2.80670  2.19614  4.43198  3.42260  3.61028  3.67447  1.98193  3.40066  4.15179  2.55812  3.81673  2.42502  2.59232  2.45870  2.77903  3.48622  5.54696  3.78838    183 - -
          2.68618  4.42225  2.77519  2.73123  3.46354  2.40513  3.72494  3.29354  2.67741  2.69355  4.24690  2.90347  2.73739  3.18146  2.89801  2.37887  2.77519  2.98518  4.58477  3.61503
          0.02076  4.28086  5.00320  0.61958  0.77255  0.48576  0.95510
    157   2.42083  4.74133  2.98812  2.33552  3.95541  3.48428  3.49971  3.03694  2.52217  2.53993  3.81960  2.89326  3.87306  2.86749  2.83559  2.46102  2.38307  3.05953  5.26152  3.69899    184 - -
          2.68618  4.42225  2.77519  2.73123  3.46354  2.40513  3.72494  3.29354  2.67741  2.69355  4.24690  2.90347  2.73739  3.18146  2.89801  2.37887  2.77519  2.98518  4.58477  3.61503
          0.02076  4.28086  5.00320  0.61958  0.77255  0.48576  0.95510
    158   2.64294  3.82618  4.30608  3.78596  2.03560  3.96550  3.87126  2.82752  3.65751  2.48863  3.51201  3.88768  4.34062  3.82986  3.81600  3.27714  3.19308  2.65785  4.25307  1.33818    185 - -
          2.68618  4.42225  2.77519  2.73123  3.46354  2.40513  3.72494  3.29354  2.67741  2.69355  4.24690  2.90347  2.73739  3.18146  2.89801  2.37887  2.77519  2.98518  4.58477  3.61503
          0.02076  4.28086  5.00320  0.61958  0.77255  0.48576  0.95510
    159   3.85881  5.07751  4.83237  4.50693  2.07390  4.58399  3.60737  3.61846  4.27324  2.63035  4.18910  4.23449  4.88434  4.28331  4.30586  3.94616  4.07251  3.52136  2.97455  0.70050    186 - -
          2.68618  4.42225  2.77519  2.73123  3.46354  2.40513  3.72494  3.29354  2.67741  2.69355  4.24690  2.90347  2.73739  3.18146  2.89801  2.37887  2.77519  2.98518  4.58477  3.61503
          0.02076  4.28086  5.00320  0.61958  0.77255  0.48576  0.95510
    160   2.55558  5.13435  2.64785  2.22565  4.46427  2.86601  3.61628  3.94138  2.20146  3.43309  4.18112  2.58522  3.54197  2.50109  2.75734  2.24817  2.80663  3.51725  5.57539  4.17041    187 - -
          2.68618  4.42225  2.77519  2.73123  3.46354  2.40513  3.72494  3.29354  2.67741  2.69355  4.24690  2.90347  2.73739  3.18146  2.89801  2.37887  2.77519  2.98518  4.58477  3.61503
          0.02076  4.28086  5.00320  0.61958  0.77255  0.48576  0.95510
    161   2.11628  4.01630  3.36736  2.67958  3.59340  3.22835  3.50636  2.69924  2.61158  2.57307  3.33929  3.24517  3.94953  3.08700  3.15768  2.52371  2.66445  2.56412  5.00959  3.54016    188 - -
          2.68618  4.42225  2.77519  2.73123  3.46354  2.40513  3.72494  3.29354  2.67741  2.69355  4.24690  2.90347  2.73739  3.18146  2.89801  2.37887  2.77519  2.98518  4.58477  3.61503
          0.02076  4.28086  5.00320  0.61958  0.77255  0.48576  0.95510
    162   3.01605  4.38073  4.67774  4.12090  1.55178  4.14304  4.15483  2.34237  3.95509  1.73110  3.18845  4.16326  4.45566  4.05631  4.01792  3.45946  3.24196  2.36283  2.79093  3.04870    189 - -
          2.68618  4.42225  2.77519  2.73123  3.46354  2.40513  3.72494  3.29354  2.67741  2.69355  4.24690  2.90347  2.73739  3.18146  2.89801  2.37887  2.77519  2.98518  4.58477  3.61503
          0.02076  4.28086  5.00320  0.61958  0.77255  0.48576  0.95510
    163   2.91415  5.47941  1.42434  2.02157  4.78469  3.37753  3.78655  4.29150  2.51877  3.77031  4.56287  2.29380  3.41104  2.92217  3.23605  2.64257  3.17490  3.85461  5.91794  4.44757    190 - -
          2.68618  4.42225  2.77519  2.73123  3.46354  2.40513  3.72494  3.29354  2.67741  2.69355  4.24690  2.90347  2.73739  3.18146  2.89801  2.37887  2.77519  2.98518  4.58477  3.61503
          0.02076  4.28086  5.00320  0.61958  0.77255  0.48576  0.95510
    164   2.56746  5.04459  2.80587  2.06653  4.34922  3.26649  3.38533  3.57626  2.21840  3.12880  4.09622  2.68410  3.81882  2.54945  2.85535  2.48491  2.62764  3.26752  5.50210  3.72979    191 - -
          2.68618  4.42225  2.77519  2.73123  3.46354  2.40513  3.72494  3.29354  2.67741  2.69355  4.24690  2.90347  2.73739  3.18146  2.89801  2.37887  2.77519  2.98518  4.58477  3.61503
          0.02076  4.28086  5.00320  0.61958  0.77255  0.48576  0.95510
    165   2.98253  4.35622  4.60951  4.04604  3.40172  4.21491  4.57770  1.14868  3.91137  1.96236  3.31030  4.23925  4.53478  4.12929  4.07208  3.53733  3.00691  1.81749  5.13969  3.45843    192 - -
          2.68618  4.42225  2.77519  2.73123  3.46354  2.40513  3.72494  3.29354  2.67741  2.69355  4.24690  2.90347  2.73739  3.18146  2.89801  2.37887  2.77519  2.98518  4.58477  3.61503
          0.02076  4.28086  5.00320  0.61958  0.77255  0.48576  0.95510
    166   2.66622  4.17448  4.00190  3.42326  3.01099  3.74662  3.71092  2.57438  3.31366  1.53653  3.24440  3.67624  4.11399  3.55532  3.53103  3.02803  2.39797  2.18049  4.74007  3.22704    193 - -
          2.68620  4.42227  2.77515  2.73126  3.46356  2.40511  3.72497  3.29356  2.67731  2.69357  4.24692  2.90349  2.73742  3.18139  2.89803  2.37884  2.77522  2.98521  4.58479  3.61505
          0.46965  1.99183  1.43407  0.28628  1.39052  0.48576  0.95510
    167   2.68226  5.07266  2.32475  2.26709  4.36495  3.33160  3.37367  3.82332  2.34336  3.35975  4.15321  2.68260  2.34788  2.64640  2.92408  2.53864  2.92635  3.44127  5.54251  4.14850    195 - -
          2.68618  4.42225  2.77519  2.73123  3.46354  2.40513  3.72494  3.29354  2.67741  2.69355  4.24690  2.90347  2.73739  3.18146  2.89801  2.37887  2.77519  2.98518  4.58477  3.61503
          0.02711  4.01739  4.73973  0.61958  0.77255  0.44084  1.03141
    168   2.51812  5.17536  2.46171  1.99896  4.50423  3.39067  3.62534  3.98531  1.95900  3.47240  4.22603  2.58290  3.57313  2.55164  2.88319  2.63897  2.80943  3.55837  5.61255  4.19967    196 - -
          2.68618  4.42225  2.77519  2.73123  3.46354  2.40513  3.72494  3.29354  2.67741  2.69355  4.24690  2.90347  2.73739  3.18146  2.89801  2.37887  2.77519  2.98518  4.58477  3.61503
          0.02215  4.21686  4.93920  0.61958  0.77255  0.43785  1.03683
    169   2.63622  5.02135  2.53285  2.15155  3.89255  2.81054  3.62331  3.77050  2.23566  3.05780  4.07534  2.72134  3.60862  2.73834  2.76657  2.55602  2.78016  3.38550  4.23971  4.10489    197 - -
          2.68618  4.42225  2.77519  2.73123  3.46354  2.40513  3.72494  3.29354  2.67741  2.69355  4.24690  2.90347  2.73739  3.18146  2.89801  2.37887  2.77519  2.98518  4.58477  3.61503
          0.02076  4.28086  5.00320  0.61958  0.77255  0.48576  0.95510
    170   3.52277  4.77703  4.88049  4.49878  1.17371  4.43139  3.68571  2.93701  4.31773  2.38238  3.85376  4.22672  4.73893  4.26763  4.30159  3.77337  3.74150  3.12923  2.79857  1.53705    198 - -
          2.68618  4.42225  2.77519  2.73123  3.46354  2.40513  3.72494  3.29354  2.67741  2.69355  4.24690  2.90347  2.73739  3.18146  2.89801  2.37887  2.77519  2.98518  4.58477  3.61503
          0.02076  4.28086  5.00320  0.61958  0.77255  0.48576  0.95510
    171   2.64548  5.09655  2.69757  2.09291  4.41964  3.42307  3.21945  3.88813  2.12894  3.24616  4.14400  2.77814  3.35334  2.71703  2.38055  2.61860  2.87621  3.02264  5.54077  4.14676    199 - -
          2.68618  4.42225  2.77519  2.73123  3.46354  2.40513  3.72494  3.29354  2.67741  2.69355  4.24690  2.90347  2.73739  3.18146  2.89801  2.37887  2.77519  2.98518  4.58477  3.61503
          0.02076  4.28086  5.00320  0.61958  0.77255  0.48576  0.95510
    172   2.75037  4.16840  4.38803  3.40203  2.09408  3.89328  4.19159  1.97485  3.64757  1.75509  2.72696  3.93807  4.23838  3.82275  3.76478  3.19374  2.98045  2.32371  4.74834  3.33155    200 - -
          2.68618  4.42225  2.77519  2.73123  3.46354  2.40513  3.72494  3.29354  2.67741  2.69355  4.24690  2.90347  2.73739  3.18146  2.89801  2.37887  2.77519  2.98518  4.58477  3.61503
          0.02076  4.28086  5.00320  0.61958  0.77255  0.48576  0.95510
    173   2.63928  4.96326  2.66188  1.88159  3.80189  2.78560  3.64003  3.41986  2.35472  3.23813  4.02379  2.81073  3.83395  2.76615  2.89016  2.64097  2.87098  3.01337  5.44021  3.78347    201 - -
          2.68618  4.42225  2.77519  2.73123  3.46354  2.40513  3.72494  3.29354  2.67741  2.69355  4.24690  2.90347  2.73739  3.18146  2.89801  2.37887  2.77519  2.98518  4.58477  3.61503
          0.02076  4.28086  5.00320  0.61958  0.77255  0.48576  0.95510
    174   2.73869  5.13248  2.93466  2.25886  4.47060  2.68333  3.65380  3.91766  1.61340  3.42096  4.19826  2.84158  3.87909  2.76921  2.56019  2.62791  2.81511  3.52434  5.56486  4.20473    202 - -
          2.68618  4.42225  2.77519  2.73123  3.46354  2.40513  3.72494  3.29354  2.67741  2.69355  4.24690  2.90347  2.73739  3.18146  2.89801  2.37887  2.77519  2.98518  4.58477  3.61503
          0.02076  4.28086  5.00320  0.61958  0.77255  0.48576  0.95510
    175   3.53320  5.30327  4.07132  3.51959  4.76632  3.91544  4.21071  4.35511  2.52080  3.79636  4.80203  3.83916  4.41296  3.42509  0.50166  3.60820  3.78062  4.06500  5.69123  4.62368    203 - -
          2.68618  4.42225  2.77519  2.73123  3.46354  2.40513  3.72494  3.29354  2.67741  2.69355  4.24690  2.90347  2.73739  3.18146  2.89801  2.37887  2.77519  2.98518  4.58477  3.61503
          0.02076  4.28086  5.00320  0.61958  0.77255  0.48576  0.95510
    176   2.65557  4.88433  2.96652  2.22534  4.16592  3.44391  3.69085  3.58811  2.48496  3.18024  3.98858  2.74028  3.86132  2.71195  2.94701  2.20844  2.04431  2.92340  5.41064  4.06762    204 - -
          2.68618  4.42225  2.77519  2.73123  3.46354  2.40513  3.72494  3.29354  2.67741  2.69355  4.24690  2.90347  2.73739  3.18146  2.89801  2.37887  2.77519  2.98518  4.58477  3.61503
          0.02076  4.28086  5.00320  0.61958  0.77255  0.48576  0.95510
    177   2.72655  4.83056  3.19976  2.61340  3.33912  3.55207  3.70001  3.45703  1.86447  3.05884  3.58815  3.10192  3.93174  2.87021  1.88138  2.78042  2.94718  3.16191  5.28574  3.61124    205 - -
          2.68618  4.42225  2.77519  2.73123  3.46354  2.40513  3.72494  3.29354  2.67741  2.69355  4.24690  2.90347  2.73739  3.18146  2.89801  2.37887  2.77519  2.98518  4.58477  3.61503
          0.02076  4.28086  5.00320  0.61958  0.77255  0.48576  0.95510
    178   2.88186  5.16614  3.23266  2.61929  4.52855  3.61080  3.30711  3.93205  2.07147  3.41837  3.85977  2.76493  3.98277  2.41660  1.45955  2.86917  3.08174  3.57440  5.52894  4.25046    206 - -
          2.68618  4.42225  2.77519  2.73123  3.46354  2.40513  3.72494  3.29354  2.67741  2.69355  4.24690  2.90347  2.73739  3.18146  2.89801  2.37887  2.77519  2.98518  4.58477  3.61503
          0.02076  4.28086  5.00320  0.61958  0.77255  0.48576  0.95510
    179   3.38876  5.05593  4.04220  3.95323  4.88222  3.72144  4.97860  4.55717  4.05043  4.12824  5.20787  4.21028  0.32912  4.42508  4.23168  3.57310  3.86500  4.15095  5.93386  5.01426    207 - -
          2.68618  4.42225  2.77519  2.73123  3.46354  2.40513  3.72494  3.29354  2.67741  2.69355  4.24690  2.90347  2.73739  3.18146  2.89801  2.37887  2.77519  2.98518  4.58477  3.61503
          0.02076  4.28086  5.00320  0.61958  0.77255  0.48576  0.95510
    180   3.38876  5.05593  4.04220  3.95323  4.88222  3.72144  4.97860  4.55717  4.05043  4.12824  5.20787  4.21028  0.32912  4.42508  4.23168  3.57310  3.86500  4.15095  5.93386  5.01426    208 - -
          2.68618  4.42225  2.77519  2.73123  3.46354  2.40513  3.72494  3.29354  2.67741  2.69355  4.24690  2.90347  2.73739  3.18146  2.89801  2.37887  2.77519  2.98518  4.58477  3.61503
          0.02076  4.28086  5.00320  0.61958  0.77255  0.48576  0.95510
    181   2.51143  5.10757  2.58278  2.26225  4.43260  3.22912  3.61620  3.90091  1.84715  3.22666  4.15576  2.90173  3.82247  2.57043  2.60414  2.62705  2.63389  3.48784  5.54954  4.15617    209 - -
          2.68618  4.42225  2.77519  2.73123  3.46354  2.40513  3.72494  3.29354  2.67741  2.69355  4.24690  2.90347  2.73739  3.18146  2.89801  2.37887  2.77519  2.98518  4.58477  3.61503
          0.02076  4.28086  5.00320  0.61958  0.77255  0.48576  0.95510
    182   3.07565  5.54037  1.87211  2.30444  4.88554  3.36624  3.96215  4.46938  2.99000  3.98528  4.84827  1.06998  4.00560  3.14170  3.56832  2.98459  3.38922  4.02923  6.09300  4.60015    210 - -
          2.68618  4.42225  2.77519  2.73123  3.46354  2.40513  3.72494  3.29354  2.67741  2.69355  4.24690  2.90347  2.73739  3.18146  2.89801  2.37887  2.77519  2.98518  4.58477  3.61503
          0.02076  4.28086  5.00320  0.61958  0.77255  0.48576  0.95510
    183   2.38171  4.87789  3.00983  1.89166  3.81296  3.45771  3.65843  3.55142  2.28939  3.14111  3.34024  2.97843  3.09592  2.79995  2.80799  2.66043  2.86852  3.21655  5.37134  3.76562    211 - -
          2.68618  4.42225  2.77519  2.73123  3.46354  2.40513  3.72494  3.29354  2.67741  2.69355  4.24690  2.90347  2.73739  3.18146  2.89801  2.37887  2.77519  2.98518  4.58477  3.61503
          0.02076  4.28086  5.00320  0.61958  0.77255  0.48576  0.95510
    184   2.41814  4.13813  4.23316  3.64859  3.24645  3.34107  4.15085  2.01180  3.52117  1.89297  2.50757  3.83541  4.18926  3.73397  3.68479  3.12185  2.81665  1.93786  4.79725  3.60949    212 - -
          2.68618  4.42225  2.77519  2.73123  3.46354  2.40513  3.72494  3.29354  2.67741  2.69355  4.24690  2.90347  2.73739  3.18146  2.89801  2.37887  2.77519  2.98518  4.58477  3.61503
          0.02076  4.28086  5.00320  0.61958  0.77255  0.48576  0.95510
    185   3.12998  5.10469  3.03063  2.96755  4.54075  3.51459  4.34279  4.36366  3.29517  3.96657  4.93470  0.59871  4.19444  3.63315  3.64969  3.19174  3.53527  3.94172  5.79756  4.47281    213 - -
          2.68618  4.42225  2.77519  2.73123  3.46354  2.40513  3.72494  3.29354  2.67741  2.69355  4.24690  2.90347  2.73739  3.18146  2.89801  2.37887  2.77519  2.98518  4.58477  3.61503
          0.02076  4.28086  5.00320  0.61958  0.77255  0.48576  0.95510
    186   1.12646  4.28279  3.76363  3.39800  4.37086  3.11118  4.38894  3.72445  3.38971  3.45679  4.29148  3.50858  3.85204  3.67340  3.69320  2.08062  1.88036  3.22012  5.73625  4.53837    214 - -
          2.68618  4.42225  2.77519  2.73123  3.46354  2.40513  3.72494  3.29354  2.67741  2.69355  4.24690  2.90347  2.73739  3.18146  2.89801  2.37887  2.77519  2.98518  4.58477  3.61503
          0.02076  4.28086  5.00320  0.61958  0.77255  0.48576  0.95510
    187   3.53408  4.81249  5.26258  4.67976  2.72523  4.82463  5.08142  2.13520  4.54999  0.77489  2.25678  4.89748  4.93675  4.52668  4.58144  4.17820  3.74125  2.53233  5.24484  4.21841    215 - -
          2.68618  4.42225  2.77519  2.73123  3.46354  2.40513  3.72494  3.29354  2.67741  2.69355  4.24690  2.90347  2.73739  3.18146  2.89801  2.37887  2.77519  2.98518  4.58477  3.61503
          0.02076  4.28086  5.00320  0.61958  0.77255  0.48576  0.95510
    188   3.30646  4.57623  5.13034  4.61690  3.62433  4.72866  5.26664  0.88114  4.50012  2.05953  3.11736  4.81973  4.97718  4.71372  4.65858  4.11684  3.55952  1.57683  5.65995  4.49950    216 - -
          2.68618  4.42225  2.77519  2.73123  3.46354  2.40513  3.72494  3.29354  2.67741  2.69355  4.24690  2.90347  2.73739  3.18146  2.89801  2.37887  2.77519  2.98518  4.58477  3.61503
          0.02076  4.28086  5.00320  0.61958  0.77255  0.48576  0.95510
    189   2.57036  4.48577  3.62472  3.48099  4.52110  3.21116  4.56730  4.11081  3.58453  3.80503  4.70772  3.62160  3.98751  3.90270  3.84192  0.60945  3.08457  3.55068  5.86244  4.61358    217 - -
          2.68618  4.42225  2.77519  2.73123  3.46354  2.40513  3.72494  3.29354  2.67741  2.69355  4.24690  2.90347  2.73739  3.18146  2.89801  2.37887  2.77519  2.98518  4.58477  3.61503
          0.02076  4.28086  5.00320  0.61958  0.77255  0.48576  0.95510
    190   4.00541  5.14578  4.98227  4.74874  0.76308  4.68594  3.62218  3.61508  4.57060  2.88037  4.19167  4.33788  4.97806  4.43546  4.52158  4.07638  4.22218  3.56424  3.73092  1.49985    218 - -
          2.68618  4.42225  2.77519  2.73123  3.46354  2.40513  3.72494  3.29354  2.67741  2.69355  4.24690  2.90347  2.73739  3.18146  2.89801  2.37887  2.77519  2.98518  4.58477  3.61503
          0.02076  4.28086  5.00320  0.61958  0.77255  0.48576  0.95510
    191   2.08269  4.36987  3.60832  3.18607  4.03688  1.31650  4.19154  3.26337  3.15198  2.61806  3.97866  3.44649  3.92805  3.47544  3.48263  2.68327  2.89631  2.73174  5.46008  4.22315    219 - -
          2.68618  4.42225  2.77519  2.73123  3.46354  2.40513  3.72494  3.29354  2.67741  2.69355  4.24690  2.90347  2.73739  3.18146  2.89801  2.37887  2.77519  2.98518  4.58477  3.61503
          0.02076  4.28086  5.00320  0.61958  0.77255  0.48576  0.95510
    192   3.12998  5.10469  3.03063  2.96755  4.54075  3.51459  4.34279  4.36366  3.29517  3.96657  4.93470  0.59871  4.19444  3.63315  3.64969  3.19174  3.53527  3.94172  5.79756  4.47281    220 - -
          2.68618  4.42225  2.77519  2.73123  3.46354  2.40513  3.72494  3.29354  2.67741  2.69355  4.24690  2.90347  2.73739  3.18146  2.89801  2.37887  2.77519  2.98518  4.58477  3.61503
          0.02076  4.28086  5.00320  0.61958  0.77255  0.48576  0.95510
    193   2.41246  4.41400  3.49718  3.00529  3.95737  3.33458  4.03433  3.27289  2.95899  3.00207  3.04762  3.34265  3.90979  3.29168  3.32289  1.34892  2.32951  2.94939  5.34957  4.10355    221 - -
          2.68618  4.42225  2.77519  2.73123  3.46354  2.40513  3.72494  3.29354  2.67741  2.69355  4.24690  2.90347  2.73739  3.18146  2.89801  2.37887  2.77519  2.98518  4.58477  3.61503
          0.02076  4.28086  5.00320  0.61958  0.77255  0.48576  0.95510
    194   3.05582  4.45412  4.59951  4.01597  3.21595  4.23494  4.54199  2.15552  3.87056  1.04394  2.67904  4.23678  4.51980  4.04844  3.58197  3.54595  3.28220  2.05892  5.05215  3.93317    222 - -
          2.68618  4.42225  2.77519  2.73123  3.46354  2.40513  3.72494  3.29354  2.67741  2.69355  4.24690  2.90347  2.73739  3.18146  2.89801  2.37887  2.77519  2.98518  4.58477  3.61503
          0.02076  4.28086  5.00320  0.61958  0.77255  0.48576  0.95510
    195   2.81092  3.61850  4.49637  3.90792  3.02139  3.98308  4.31753  2.30954  3.76147  1.37640  2.68506  4.04562  4.32208  3.93369  3.87403  3.29125  2.74181  1.87981  4.86439  3.69977    223 - -
          2.68618  4.42225  2.77519  2.73123  3.46354  2.40513  3.72494  3.29354  2.67741  2.69355  4.24690  2.90347  2.73739  3.18146  2.89801  2.37887  2.77519  2.98518  4.58477  3.61503
          0.02076  4.28086  5.00320  0.61958  0.77255  0.48576  0.95510
    196   3.89063  5.21133  4.46910  4.29155  2.43417  4.32776  3.89017  3.85123  4.14000  3.19451  4.48498  4.26397  4.79938  4.34182  4.23136  3.97849  4.18338  3.74296  4.08755  0.48784    224 - -
          2.68618  4.42225  2.77519  2.73123  3.46354  2.40513  3.72494  3.29354  2.67741  2.69355  4.24690  2.90347  2.73739  3.18146  2.89801  2.37887  2.77519  2.98518  4.58477  3.61503
          0.02076  4.28086  5.00320  0.61958  0.77255  0.48576  0.95510
    197   2.19775  4.41853  3.47490  2.99630  4.22947  2.36305  4.08319  3.64094  2.98934  3.29650  4.11804  3.30935  3.42826  3.30239  3.37925  1.80428  1.78929  2.96311  5.55728  4.30266    225 - -
          2.68618  4.42225  2.77519  2.73123  3.46354  2.40513  3.72494  3.29354  2.67741  2.69355  4.24690  2.90347  2.73739  3.18146  2.89801  2.37887  2.77519  2.98518  4.58477  3.61503
          0.02076  4.28086  5.00320  0.61958  0.77255  0.48576  0.95510
    198   2.42487  4.61574  3.19783  2.63630  3.80385  3.51888  3.73958  2.88429  2.31143  2.85065  3.40132  2.71927  3.90550  2.94920  2.82383  2.73835  2.30177  2.54833  5.15940  3.87381    226 - -
          2.68618  4.42225  2.77519  2.73123  3.46354  2.40513  3.72494  3.29354  2.67741  2.69355  4.24690  2.90347  2.73739  3.18146  2.89801  2.37887  2.77519  2.98518  4.58477  3.61503
          0.02076  4.28086  5.00320  0.61958  0.77255  0.48576  0.95510
    199   2.84542  3.60429  4.45896  3.91450  3.56415  3.99842  4.53052  1.94692  3.80355  2.41018  3.47836  4.09464  4.41299  4.04740  3.99948  3.34026  2.14518  1.20592  5.21090  4.00996    227 - -
          2.68618  4.42225  2.77519  2.73123  3.46354  2.40513  3.72494  3.29354  2.67741  2.69355  4.24690  2.90347  2.73739  3.18146  2.89801  2.37887  2.77519  2.98518  4.58477  3.61503
          0.02076  4.28086  5.00320  0.61958  0.77255  0.48576  0.95510
    200   3.04949  4.46784  4.47552  3.42924  3.32901  4.22206  4.54836  1.89556  3.77342  1.07013  3.18951  4.18038  4.52704  4.01337  3.96533  3.53817  3.28300  2.07997  5.14431  3.99449    228 - -
          2.68618  4.42225  2.77519  2.73123  3.46354  2.40513  3.72494  3.29354  2.67741  2.69355  4.24690  2.90347  2.73739  3.18146  2.89801  2.37887  2.77519  2.98518  4.58477  3.61503
          0.02076  4.28086  5.00320  0.61958  0.77255  0.48576  0.95510
    201   2.64332  4.84786  3.02648  2.52071  4.21989  3.06618  3.72620  3.64400  2.33757  3.23013  4.03678  2.89813  3.86700  2.87349  2.75628  1.87658  2.12319  3.28547  5.44982  4.11756    229 - -
          2.68618  4.42225  2.77519  2.73123  3.46354  2.40513  3.72494  3.29354  2.67741  2.69355  4.24690  2.90347  2.73739  3.18146  2.89801  2.37887  2.77519  2.98518  4.58477  3.61503
          0.02076  4.28086  5.00320  0.61958  0.77255  0.48576  0.95510
    202   2.22147  5.04908  2.79774  1.49481  4.36136  3.42867  3.72121  3.79398  2.50971  3.15637  4.16437  2.94874  3.88528  2.70219  2.97448  2.58199  2.98535  3.42908  5.56189  4.19308    230 - -
          2.68618  4.42225  2.77519  2.73123  3.46354  2.40513  3.72494  3.29354  2.67741  2.69355  4.24690  2.90347  2.73739  3.18146  2.89801  2.37887  2.77519  2.98518  4.58477  3.61503
          0.02076  4.28086  5.00320  0.61958  0.77255  0.48576  0.95510
    203   3.40630  4.67634  5.15339  4.64750  3.45027  4.77958  5.22455  0.95131  4.48629  1.50371  3.25694  4.86115  4.99616  4.67393  4.61439  4.18017  3.65199  1.91859  5.53167  4.37610    231 - -
          2.68618  4.42225  2.77519  2.73123  3.46354  2.40513  3.72494  3.29354  2.67741  2.69355  4.24690  2.90347  2.73739  3.18146  2.89801  2.37887  2.77519  2.98518  4.58477  3.61503
          0.02076  4.28086  5.00320  0.61958  0.77255  0.48576  0.95510
    204   3.10740  4.73809  3.89350  3.37187  2.22781  3.98025  2.96144  3.29020  3.21571  2.84862  3.86085  3.64570  4.33839  3.52614  2.56075  3.25717  3.33152  3.09138  4.16455  1.28643    232 - -
          2.68618  4.42225  2.77519  2.73123  3.46354  2.40513  3.72494  3.29354  2.67741  2.69355  4.24690  2.90347  2.73739  3.18146  2.89801  2.37887  2.77519  2.98518  4.58477  3.61503
          0.02076  4.28086  5.00320  0.61958  0.77255  0.48576  0.95510
    205   2.43028  4.99909  2.97744  2.41808  3.90275  3.45229  3.26667  3.72950  1.92791  2.92710  4.05719  2.48380  3.84284  2.55042  2.65499  2.65381  2.88647  3.36015  5.46095  4.09905    233 - -
          2.68618  4.42225  2.77519  2.73123  3.46354  2.40513  3.72494  3.29354  2.67741  2.69355  4.24690  2.90347  2.73739  3.18146  2.89801  2.37887  2.77519  2.98518  4.58477  3.61503
          0.02076  4.28086  5.00320  0.61958  0.77255  0.48576  0.95510
    206   2.54908  4.48098  3.39665  3.16254  4.33205  3.23899  4.28802  3.68025  3.18969  3.45108  4.34437  2.96608  3.94711  3.56253  3.49299  2.71474  0.89655  3.25658  5.69765  4.43219    234 - -
          2.68618  4.42225  2.77519  2.73123  3.46354  2.40513  3.72494  3.29354  2.67741  2.69355  4.24690  2.90347  2.73739  3.18146  2.89801  2.37887  2.77519  2.98518  4.58477  3.61503
          0.02076  4.28086  5.00320  0.61958  0.77255  0.48576  0.95510
    207   2.49563  4.92116  2.98223  2.45563  4.17083  3.22012  2.41244  3.61198  2.43605  3.19133  3.99559  2.97981  3.43044  2.14251  2.88892  2.68227  2.89858  3.27098  5.40174  3.42308    235 - -
          2.68618  4.42225  2.77519  2.73123  3.46354  2.40513  3.72494  3.29354  2.67741  2.69355  4.24690  2.90347  2.73739  3.18146  2.89801  2.37887  2.77519  2.98518  4.58477  3.61503
          0.02076  4.28086  5.00320  0.61958  0.77255  0.48576  0.95510
    208   3.64990  5.00191  4.84589  4.50650  3.34727  4.49737  5.03770  2.59015  4.27237  0.49712  3.27532  4.74423  4.87432  4.53893  4.37365  4.14715  3.93175  2.72993  5.35366  4.16516    236 - -
          2.68618  4.42225  2.77519  2.73123  3.46354  2.40513  3.72494  3.29354  2.67741  2.69355  4.24690  2.90347  2.73739  3.18146  2.89801  2.37887  2.77519  2.98518  4.58477  3.61503
          0.02076  4.28086  5.00320  0.61958  0.77255  0.48576  0.95510
    209   2.87344  5.37449  1.74523  2.28727  4.66842  3.38760  2.77852  4.17798  2.64314  3.67685  4.47151  1.79916  3.91124  2.90860  3.17321  2.80481  2.93818  3.75841  5.82502  4.37573    237 - -
          2.68618  4.42225  2.77519  2.73123  3.46354  2.40513  3.72494  3.29354  2.67741  2.69355  4.24690  2.90347  2.73739  3.18146  2.89801  2.37887  2.77519  2.98518  4.58477  3.61503
          0.02076  4.28086  5.00320  0.61958  0.77255  0.48576  0.95510
    210   2.89440  4.85955  3.16071  2.98680  4.43294  3.44218  4.22123  4.00170  3.03015  3.57195  4.52661  3.39282  0.84300  2.96709  3.34112  2.99703  3.28760  3.62055  5.71393  4.44155    238 - -
          2.68618  4.42225  2.77519  2.73123  3.46354  2.40513  3.72494  3.29354  2.67741  2.69355  4.24690  2.90347  2.73739  3.18146  2.89801  2.37887  2.77519  2.98518  4.58477  3.61503
          0.02076  4.28086  5.00320  0.61958  0.77255  0.48576  0.95510
    211   2.11585  4.62906  3.23012  2.71208  4.14737  3.09170  3.85004  3.55455  2.65568  3.18224  4.00569  3.15007  3.87113  3.02954  2.32215  2.38749  1.83770  3.18736  5.43279  4.14047    239 - -
          2.68618  4.42225  2.77519  2.73123  3.46354  2.40513  3.72494  3.29354  2.67741  2.69355  4.24690  2.90347  2.73739  3.18146  2.89801  2.37887  2.77519  2.98518  4.58477  3.61503
          0.02076  4.28086  5.00320  0.61958  0.77255  0.48576  0.95510
    212   3.29869  4.56304  5.16418  4.68837  3.75664  4.73804  5.39099  0.90417  4.58400  2.20906  3.53434  4.87312  5.02103  4.83471  4.75695  4.15299  3.56609  1.35045  5.80164  4.59974    240 - -
          2.68618  4.42225  2.77519  2.73123  3.46354  2.40513  3.72494  3.29354  2.67741  2.69355  4.24690  2.90347  2.73739  3.18146  2.89801  2.37887  2.77519  2.98518  4.58477  3.61503
          0.02076  4.28086  5.00320  0.61958  0.77255  0.48576  0.95510
    213   2.41473  4.38036  3.49116  3.29551  4.65633  1.92270  4.45560  4.14718  3.45941  3.80416  4.61245  3.46277  3.87032  3.72408  3.77649  0.94290  2.92348  3.50493  5.96271  4.74602    241 - -
          2.68618  4.42225  2.77519  2.73123  3.46354  2.40513  3.72494  3.29354  2.67741  2.69355  4.24690  2.90347  2.73739  3.18146  2.89801  2.37887  2.77519  2.98518  4.58477  3.61503
          0.02076  4.28086  5.00320  0.61958  0.77255  0.48576  0.95510
    214   4.07993  5.18625  5.02372  4.81313  1.08420  4.72461  3.59601  3.70696  4.63067  2.96093  4.27435  4.34874  5.00971  4.46131  4.56081  4.11501  4.29200  3.64793  3.69785  1.00539    242 - -
          2.68618  4.42225  2.77519  2.73123  3.46354  2.40513  3.72494  3.29354  2.67741  2.69355  4.24690  2.90347  2.73739  3.18146  2.89801  2.37887  2.77519  2.98518  4.58477  3.61503
          0.02076  4.28086  5.00320  0.61958  0.77255  0.48576  0.95510
    215   3.64990  5.00191  4.84589  4.50650  3.34727  4.49737  5.03770  2.59015  4.27237  0.49712  3.27532  4.74423  4.87432  4.53893  4.37365  4.14715  3.93175  2.72993  5.35366  4.16516    243 - -
          2.68618  4.42225  2.77519  2.73123  3.46354  2.40513  3.72494  3.29354  2.67741  2.69355  4.24690  2.90347  2.73739  3.18146  2.89801  2.37887  2.77519  2.98518  4.58477  3.61503
          0.02076  4.28086  5.00320  0.61958  0.77255  0.48576  0.95510
    216   3.55606  5.26336  3.63406  3.45335  3.66353  3.87000  0.51419  4.32627  3.28999  3.75780  4.84846  3.83829  4.45339  3.83058  3.52090  3.62913  3.88154  4.05376  5.11654  3.60681    244 - -
          2.68607  4.42226  2.77520  2.73124  3.46354  2.40513  3.72495  3.29355  2.67741  2.69355  4.24690  2.90347  2.73740  3.18147  2.89801  2.37887  2.77520  2.98519  4.58478  3.61504
          0.06159  2.93710  5.00320  0.45052  1.01418  0.48576  0.95510
    217   2.70524  5.29112  2.37975  1.32861  4.60224  3.39602  3.75213  4.07384  2.59995  3.59175  4.38531  2.87281  3.89968  2.73820  3.11555  2.77826  2.49281  3.66874  5.76172  4.33645    246 - -
          2.68618  4.42225  2.77519  2.73123  3.46354  2.40513  3.72494  3.29354  2.67741  2.69355  4.24690  2.90347  2.73739  3.18146  2.89801  2.37887  2.77519  2.98518  4.58477  3.61503
          0.02076  4.28086  5.00320  0.61958  0.77255  0.48576  0.95510
    218   2.57311  4.47593  3.47298  3.04463  4.00879  3.36168  4.09112  3.27487  2.97541  2.67515  3.95066  3.37945  1.50614  3.34767  3.31605  2.74229  2.08548  2.97124  5.42267  4.16518    247 - -
          2.68618  4.42225  2.77519  2.73123  3.46354  2.40513  3.72494  3.29354  2.67741  2.69355  4.24690  2.90347  2.73739  3.18146  2.89801  2.37887  2.77519  2.98518  4.58477  3.61503
          0.02076  4.28086  5.00320  0.61958  0.77255  0.48576  0.95510
    219   2.63997  4.94617  2.77858  2.41798  3.37821  2.92575  3.44157  3.65417  2.41906  3.09666  4.01023  2.52439  3.83768  2.77424  2.52407  2.17984  2.87200  3.29757  5.42724  4.06643    248 - -
          2.68618  4.42225  2.77519  2.73123  3.46354  2.40513  3.72494  3.29354  2.67741  2.69355  4.24690  2.90347  2.73739  3.18146  2.89801  2.37887  2.77519  2.98518  4.58477  3.61503
          0.02076  4.28086  5.00320  0.61958  0.77255  0.48576  0.95510
    220   2.65994  5.01119  2.72201  1.74536  3.30919  3.43522  3.64626  3.73984  2.41570  3.28922  4.07173  2.93039  3.83947  2.60089  2.71266  2.65273  2.52732  3.36881  5.48096  4.10821    249 - -
          2.68618  4.42225  2.77519  2.73123  3.46354  2.40513  3.72494  3.29354  2.67741  2.69355  4.24690  2.90347  2.73739  3.18146  2.89801  2.37887  2.77519  2.98518  4.58477  3.61503
          0.02076  4.28086  5.00320  0.61958  0.77255  0.48576  0.95510
    221   2.99028  5.14899  3.40053  2.78817  4.59468  3.27698  3.72947  3.95840  1.89943  3.44987  4.29107  3.22569  4.06666  2.86474  1.21449  3.00027  2.83611  3.61905  5.54986  4.33165    250 - -
          2.68618  4.42225  2.77519  2.73123  3.46354  2.40513  3.72494  3.29354  2.67741  2.69355  4.24690  2.90347  2.73739  3.18146  2.89801  2.37887  2.77519  2.98518  4.58477  3.61503
          0.02076  4.28086  5.00320  0.61958  0.77255  0.48576  0.95510
    222   2.98309  4.99896  3.56264  3.02446  4.56081  3.61706  3.88662  4.00991  2.25092  3.52891  4.41385  3.38363  4.11652  3.05541  0.94260  2.58433  3.26431  3.64781  5.58867  4.37723    251 - -
          2.68618  4.42225  2.77519  2.73123  3.46354  2.40513  3.72494  3.29354  2.67741  2.69355  4.24690  2.90347  2.73739  3.18146  2.89801  2.37887  2.77519  2.98518  4.58477  3.61503
          0.02076  4.28086  5.00320  0.61958  0.77255  0.48576  0.95510
    223   3.51292  4.88456  4.45435  4.06678  1.16087  4.33225  3.64390  3.43365  3.96205  2.89819  4.03147  2.80694  4.67196  4.04873  4.09910  3.66720  3.74002  3.28345  3.85441  1.40471    252 - -
          2.68618  4.42225  2.77519  2.73123  3.46354  2.40513  3.72494  3.29354  2.67741  2.69355  4.24690  2.90347  2.73739  3.18146  2.89801  2.37887  2.77519  2.98518  4.58477  3.61503
          0.02076  4.28086  5.00320  0.61958  0.77255  0.48576  0.95510
    224   2.39436  4.34013  3.62272  3.34576  4.49461  3.11095  4.41143  3.88164  3.37465  3.60276  4.44306  3.48601  3.86719  3.68429  3.67433  0.91856  2.09860  3.33597  5.84158  4.62077    253 - -
          2.68618  4.42225  2.77519  2.73123  3.46354  2.40513  3.72494  3.29354  2.67741  2.69355  4.24690  2.90347  2.73739  3.18146  2.89801  2.37887  2.77519  2.98518  4.58477  3.61503
          0.02076  4.28086  5.00320  0.61958  0.77255  0.48576  0.95510
    225   3.64990  5.00191  4.84589  4.50650  3.34727  4.49737  5.03770  2.59015  4.27237  0.49712  3.27532  4.74423  4.87432  4.53893  4.37365  4.14715  3.93175  2.72993  5.35366  4.16516    254 - -
          2.68618  4.42225  2.77519  2.73123  3.46354  2.40513  3.72494  3.29354  2.67741  2.69355  4.24690  2.90347  2.73739  3.18146  2.89801  2.37887  2.77519  2.98518  4.58477  3.61503
          0.02076  4.28086  5.00320  0.61958  0.77255  0.48576  0.95510
    226   1.31811  4.49580  3.28355  2.91515  4.37494  3.20540  4.09471  3.79357  2.99014  3.43879  4.25415  2.37019  3.85812  3.30113  3.38913  1.98398  2.71610  3.32039  5.67480  4.40264    255 - -
          2.68618  4.42225  2.77519  2.73123  3.46354  2.40513  3.72494  3.29354  2.67741  2.69355  4.24690  2.90347  2.73739  3.18146  2.89801  2.37887  2.77519  2.98518  4.58477  3.61503
          0.02076  4.28086  5.00320  0.61958  0.77255  0.48576  0.95510
    227   3.19051  3.70149  4.77526  4.28506  3.32654  4.22635  4.79930  2.38931  4.06425  0.72379  3.22758  4.43588  4.63470  4.29756  4.19503  3.65814  3.48642  2.39961  5.25052  4.06602    256 - -
          2.68618  4.42225  2.77519  2.73123  3.46354  2.40513  3.72494  3.29354  2.67741  2.69355  4.24690  2.90347  2.73739  3.18146  2.89801  2.37887  2.77519  2.98518  4.58477  3.61503
          0.02076  4.28086  5.00320  0.61958  0.77255  0.48576  0.95510
    228   3.49004  5.61993  0.47394  2.68969  5.06623  3.57672  4.36859  4.76086  3.54080  4.30090  5.30701  3.25995  4.25881  3.62122  4.09850  3.41870  3.84332  4.36176  6.14666  4.89596    257 - -
          2.68618  4.42225  2.77519  2.73123  3.46354  2.40513  3.72494  3.29354  2.67741  2.69355  4.24690  2.90347  2.73739  3.18146  2.89801  2.37887  2.77519  2.98518  4.58477  3.61503
          0.02076  4.28086  5.00320  0.61958  0.77255  0.48576  0.95510
    229   3.32023  4.57747  5.19251  4.66254  3.53184  4.75054  5.23154  1.29807  4.55381  1.43264  3.31209  4.84717  4.96828  4.70857  4.67410  4.12864  3.56261  1.41320  5.56697  4.43853    258 - -
          2.68618  4.42225  2.77519  2.73123  3.46354  2.40513  3.72494  3.29354  2.67741  2.69355  4.24690  2.90347  2.73739  3.18146  2.89801  2.37887  2.77519  2.98518  4.58477  3.61503
          0.02076  4.28086  5.00320  0.61958  0.77255  0.48576  0.95510
    230   1.10820  4.28108  3.75730  3.44042  4.48654  3.08134  4.45156  3.85737  3.45816  3.58186  4.40654  3.52120  3.84524  3.73463  3.75210  1.51197  2.64519  3.29943  5.83911  4.64675    259 - -
          2.68618  4.42225  2.77519  2.73123  3.46354  2.40513  3.72494  3.29354  2.67741  2.69355  4.24690  2.90347  2.73739  3.18146  2.89801  2.37887  2.77519  2.98518  4.58477  3.61503
          0.02076  4.28086  5.00320  0.61958  0.77255  0.48576  0.95510
    231   3.14049  5.72956  1.89937  0.91705  5.02356  3.37630  3.94244  4.55888  2.97775  4.04843  4.91104  2.84129  4.01058  3.11230  3.58227  3.01331  3.43426  4.12227  6.18396  4.67289    260 - -
          2.68618  4.42225  2.77519  2.73123  3.46354  2.40513  3.72494  3.29354  2.67741  2.69355  4.24690  2.90347  2.73739  3.18146  2.89801  2.37887  2.77519  2.98518  4.58477  3.61503
          0.02076  4.28086  5.00320  0.61958  0.77255  0.48576  0.95510
    232   2.56196  4.21052  4.00520  3.43675  3.35447  3.78283  4.11032  1.60898  3.33670  2.14744  3.33057  3.26366  3.52998  3.59653  3.57520  3.07062  2.93532  1.96489  4.88692  3.68394    261 - -
          2.68618  4.42225  2.77519  2.73123  3.46354  2.40513  3.72494  3.29354  2.67741  2.69355  4.24690  2.90347  2.73739  3.18146  2.89801  2.37887  2.77519  2.98518  4.58477  3.61503
          0.02076  4.28086  5.00320  0.61958  0.77255  0.48576  0.95510
    233   3.83093  5.11685  4.80670  4.61542  0.52390  4.38724  4.13056  3.32644  4.51808  2.60836  4.00460  4.50809  4.84898  4.57627  4.53547  4.06676  4.13848  3.34436  4.29014  2.61906    262 - -
          2.68618  4.42225  2.77519  2.73123  3.46354  2.40513  3.72494  3.29354  2.67741  2.69355  4.24690  2.90347  2.73739  3.18146  2.89801  2.37887  2.77519  2.98518  4.58477  3.61503
          0.02076  4.28086  5.00320  0.61958  0.77255  0.48576  0.95510
    234   3.40555  5.33914  3.60598  3.17460  4.82243  3.82591  4.06331  4.28425  0.58830  3.76825  4.72607  3.57323  4.31237  3.24468  2.60605  3.43176  3.63683  3.97585  5.72041  4.60368    263 - -
          2.68618  4.42225  2.77519  2.73123  3.46354  2.40513  3.72494  3.29354  2.67741  2.69355  4.24690  2.90347  2.73739  3.18146  2.89801  2.37887  2.77519  2.98518  4.58477  3.61503
          0.02076  4.28086  5.00320  0.61958  0.77255  0.48576  0.95510
    235   3.38876  5.05593  4.04220  3.95323  4.88222  3.72144  4.97860  4.55717  4.05043  4.12824  5.20787  4.21028  0.32912  4.42508  4.23168  3.57310  3.86500  4.15095  5.93386  5.01426    264 - -
          2.68618  4.42225  2.77519  2.73123  3.46354  2.40513  3.72494  3.29354  2.67741  2.69355  4.24690  2.90347  2.73739  3.18146  2.89801  2.37887  2.77519  2.98518  4.58477  3.61503
          0.02076  4.28086  5.00320  0.61958  0.77255  0.48576  0.95510
    236   2.86942  4.38990  4.83624  4.27897  3.49392  4.37678  4.79448  1.35183  4.15857  1.70044  3.09857  4.44431  4.67331  4.35109  4.29510  3.71448  3.10416  1.52426  5.29634  4.12891    265 - -
          2.68618  4.42225  2.77519  2.73123  3.46354  2.40513  3.72494  3.29354  2.67741  2.69355  4.24690  2.90347  2.73739  3.18146  2.89801  2.37887  2.77519  2.98518  4.58477  3.61503
          0.02076  4.28086  5.00320  0.61958  0.77255  0.48576  0.95510
    237   3.02706  4.37615  4.77894  4.20173  2.44144  4.24943  4.53462  1.32806  4.05330  1.71776  3.13972  4.32209  4.54257  4.18364  4.13733  3.57283  3.25704  1.98687  4.95850  3.42394    266 - -
          2.68618  4.42225  2.77519  2.73123  3.46354  2.40513  3.72494  3.29354  2.67741  2.69355  4.24690  2.90347  2.73739  3.18146  2.89801  2.37887  2.77519  2.98518  4.58477  3.61503
          0.02076  4.28086  5.00320  0.61958  0.77255  0.48576  0.95510
    238   2.26403  3.65345  4.48624  3.93360  3.51964  4.01234  4.50148  1.78297  3.82042  2.39870  3.44573  4.10110  4.40831  4.05011  3.99806  3.34682  2.78668  1.26789  5.15061  3.95191    267 - -
          2.68618  4.42225  2.77519  2.73123  3.46354  2.40513  3.72494  3.29354  2.67741  2.69355  4.24690  2.90347  2.73739  3.18146  2.89801  2.37887  2.77519  2.98518  4.58477  3.61503
          0.02076  4.28086  5.00320  0.61958  0.77255  0.48576  0.95510
    239   2.81864  5.16586  1.46432  2.09831  2.99890  3.41276  3.76605  3.87362  2.64663  3.44247  4.26300  2.90658  3.91095  2.92094  3.15912  2.63654  3.07199  3.51415  5.63114  4.21947    268 - -
          2.68618  4.42225  2.77519  2.73123  3.46354  2.40513  3.72494  3.29354  2.67741  2.69355  4.24690  2.90347  2.73739  3.18146  2.89801  2.37887  2.77519  2.98518  4.58477  3.61503
          0.02076  4.28086  5.00320  0.61958  0.77255  0.48576  0.95510
    240   3.11279  5.21947  3.51482  2.89518  4.69501  3.74428  3.75085  4.04148  1.95563  3.51064  4.37296  3.06630  4.13646  2.88972  1.02985  3.12137  3.04838  3.71445  5.57627  4.39591    269 - -
          2.68618  4.42225  2.77519  2.73123  3.46354  2.40513  3.72494  3.29354  2.67741  2.69355  4.24690  2.90347  2.73739  3.18146  2.89801  2.37887  2.77519  2.98518  4.58477  3.61503
          0.02076  4.28086  5.00320  0.61958  0.77255  0.48576  0.95510
    241   3.02400  4.37247  4.73269  4.16695  3.41995  4.29147  4.67813  1.65587  4.04333  1.52219  3.09306  4.34255  4.59533  4.23236  4.18363  3.61894  2.64810  1.54603  5.19866  4.03754    270 - -
          2.68618  4.42225  2.77519  2.73123  3.46354  2.40513  3.72494  3.29354  2.67741  2.69355  4.24690  2.90347  2.73739  3.18146  2.89801  2.37887  2.77519  2.98518  4.58477  3.61503
          0.02076  4.28086  5.00320  0.61958  0.77255  0.48576  0.95510
    242   2.69616  4.46479  4.80551  4.25466  3.13808  4.40182  4.79469  1.11981  4.13377  1.69962  3.27442  4.44902  4.69111  4.32115  4.28222  3.74170  3.36564  1.93819  5.27600  4.10430    271 - -
          2.68618  4.42225  2.77519  2.73123  3.46354  2.40513  3.72494  3.29354  2.67741  2.69355  4.24690  2.90347  2.73739  3.18146  2.89801  2.37887  2.77519  2.98518  4.58477  3.61503
          0.02076  4.28086  5.00320  0.61958  0.77255  0.48576  0.95510
    243   2.52938  4.16105  4.02838  3.44861  1.93008  3.74690  4.02939  2.18048  3.32374  2.07025  3.24899  3.43283  4.11608  3.57084  3.16127  3.03159  2.89461  2.36980  4.73952  3.51616    272 - -
          2.68618  4.42225  2.77519  2.73123  3.46354  2.40513  3.72494  3.29354  2.67741  2.69355  4.24690  2.90347  2.73739  3.18146  2.89801  2.37887  2.77519  2.98518  4.58477  3.61503
          0.02076  4.28086  5.00320  0.61958  0.77255  0.48576  0.95510
    244   2.64798  5.00362  2.82700  2.40362  4.29427  3.44294  3.63124  3.73961  2.00878  3.28274  4.06066  2.70443  3.83449  2.75073  2.31002  2.31281  2.70477  3.36529  4.21183  3.85224    273 - -
          2.68618  4.42225  2.77519  2.73123  3.46354  2.40513  3.72494  3.29354  2.67741  2.69355  4.24690  2.90347  2.73739  3.18146  2.89801  2.37887  2.77519  2.98518  4.58477  3.61503
          0.02076  4.28086  5.00320  0.61958  0.77255  0.48576  0.95510
    245   2.79319  4.56047  4.69383  4.13472  3.29695  4.35463  4.73238  2.24059  3.99504  0.93062  2.85172  4.37512  4.64323  4.18364  4.15885  3.68919  3.40623  2.00458  5.22476  4.11569    274 - -
          2.68618  4.42225  2.77519  2.73123  3.46354  2.40513  3.72494  3.29354  2.67741  2.69355  4.24690  2.90347  2.73739  3.18146  2.89801  2.37887  2.77519  2.98518  4.58477  3.61503
          0.02076  4.28086  5.00320  0.61958  0.77255  0.48576  0.95510
    246   2.78877  4.44942  4.95999  4.42748  3.65064  4.53231  5.02847  1.44802  4.32274  1.87982  3.47053  4.60864  4.82063  4.54445  4.48430  3.89217  3.40313  1.13345  5.52443  4.33910    275 - -
          2.68618  4.42225  2.77519  2.73123  3.46354  2.40513  3.72494  3.29354  2.67741  2.69355  4.24690  2.90347  2.73739  3.18146  2.89801  2.37887  2.77519  2.98518  4.58477  3.61503
          0.02076  4.28086  5.00320  0.61958  0.77255  0.48576  0.95510
    247   2.57281  5.14486  2.75941  2.41790  4.50884  3.04164  3.74252  3.95695  2.13935  3.48615  4.28735  1.56681  3.91143  2.74853  2.91994  2.77650  3.05075  3.56875  5.65367  4.28435    276 - -
          2.68618  4.42225  2.77519  2.73123  3.46354  2.40513  3.72494  3.29354  2.67741  2.69355  4.24690  2.90347  2.73739  3.18146  2.89801  2.37887  2.77519  2.98518  4.58477  3.61503
          0.02076  4.28086  5.00320  0.61958  0.77255  0.48576  0.95510
    248   2.71583  5.09953  3.00751  2.37525  4.42780  3.48258  3.63400  3.87076  1.85414  2.89693  4.15316  2.52192  3.87069  2.36051  2.43627  2.69692  2.69780  3.48295  5.52377  4.17037    277 - -
          2.68618  4.42225  2.77519  2.73123  3.46354  2.40513  3.72494  3.29354  2.67741  2.69355  4.24690  2.90347  2.73739  3.18146  2.89801  2.37887  2.77519  2.98518  4.58477  3.61503
          0.02076  4.28086  5.00320  0.61958  0.77255  0.48576  0.95510
    249   2.78396  5.18622  2.91630  2.36447  4.53662  2.72957  3.66709  3.98252  1.72506  3.47191  4.25297  2.15112  3.90158  2.78318  2.48052  2.75270  3.00943  3.58589  5.60163  4.24685    278 - -
          2.68618  4.42225  2.77519  2.73123  3.46354  2.40513  3.72494  3.29354  2.67741  2.69355  4.24690  2.90347  2.73739  3.18146  2.89801  2.37887  2.77519  2.98518  4.58477  3.61503
          0.02076  4.28086  5.00320  0.61958  0.77255  0.48576  0.95510
    250   2.49305  4.59400  3.23024  2.47644  3.77549  3.53273  3.74952  2.27838  2.45647  2.82379  3.01139  3.14343  3.91744  2.63680  2.76899  2.75625  2.68995  2.89182  5.13772  3.86004    279 - -
          2.68618  4.42225  2.77519  2.73123  3.46354  2.40513  3.72494  3.29354  2.67741  2.69355  4.24690  2.90347  2.73739  3.18146  2.89801  2.37887  2.77519  2.98518  4.58477  3.61503
          0.02076  4.28086  5.00320  0.61958  0.77255  0.48576  0.95510
    251   3.37864  4.64242  5.17966  4.66165  3.49847  4.78782  5.26083  0.95412  4.52653  1.57007  3.28490  4.87171  5.00104  4.70298  4.65955  4.17760  3.62413  1.79898  5.57893  4.43976    280 - -
          2.68619  4.42226  2.77513  2.73124  3.46355  2.40514  3.72495  3.29355  2.67742  2.69356  4.24691  2.90348  2.73740  3.18134  2.89802  2.37888  2.77520  2.98519  4.58478  3.61504
          0.07429  2.73517  5.00320  0.41638  1.07714  0.48576  0.95510
    252   2.66230  5.12177  2.58404  2.36156  4.45318  3.42926  3.61559  3.92252  1.95744  3.41652  4.16930  2.60663  3.82581  2.37114  2.46726  2.63205  2.63659  3.28160  5.55827  4.16570    282 - -
          2.68618  4.42225  2.77519  2.73123  3.46354  2.40513  3.72494  3.29354  2.67741  2.69355  4.24690  2.90347  2.73739  3.18146  2.89801  2.37887  2.77519  2.98518  4.58477  3.61503
          0.02076  4.28086  5.00320  0.61958  0.77255  0.48576  0.95510
    253   2.52427  5.14870  2.44106  1.85225  4.47220  3.41304  3.63594  3.94656  2.06616  3.23193  4.20088  2.88641  3.40781  2.74426  2.88888  2.43435  2.91439  3.52873  5.59368  4.18867    283 - -
          2.68618  4.42225  2.77519  2.73123  3.46354  2.40513  3.72494  3.29354  2.67741  2.69355  4.24690  2.90347  2.73739  3.18146  2.89801  2.37887  2.77519  2.98518  4.58477  3.61503
          0.02076  4.28086  5.00320  0.61958  0.77255  0.48576  0.95510
    254   2.69920  5.16937  2.58220  2.15020  4.49436  3.41361  3.64806  3.96901  1.86207  3.46619  4.22530  2.53477  3.83952  2.75854  2.90060  2.28747  2.56582  3.55115  5.61404  4.20816    284 - -
          2.68618  4.42225  2.77519  2.73123  3.46354  2.40513  3.72494  3.29354  2.67741  2.69355  4.24690  2.90347  2.73739  3.18146  2.89801  2.37887  2.77519  2.98518  4.58477  3.61503
          0.02076  4.28086  5.00320  0.61958  0.77255  0.48576  0.95510
    255   2.70248  4.12987  2.09214  2.44780  4.22211  3.42412  1.93123  3.71850  2.54371  3.29676  4.10723  2.97421  3.88049  2.88031  3.01329  2.60356  2.95789  3.36078  5.47546  4.09573    285 - -
          2.68618  4.42225  2.77519  2.73123  3.46354  2.40513  3.72494  3.29354  2.67741  2.69355  4.24690  2.90347  2.73739  3.18146  2.89801  2.37887  2.77519  2.98518  4.58477  3.61503
          0.02076  4.28086  5.00320  0.61958  0.77255  0.48576  0.95510
    256   3.83093  5.11685  4.80670  4.61542  0.52390  4.38724  4.13056  3.32644  4.51808  2.60836  4.00460  4.50809  4.84898  4.57627  4.53547  4.06676  4.13848  3.34436  4.29014  2.61906    286 - -
          2.68618  4.42225  2.77519  2.73123  3.46354  2.40513  3.72494  3.29354  2.67741  2.69355  4.24690  2.90347  2.73739  3.18146  2.89801  2.37887  2.77519  2.98518  4.58477  3.61503
          0.02076  4.28086  5.00320  0.61958  0.77255  0.48576  0.95510
    257   2.63789  5.00070  2.48478  2.04303  4.28954  3.43419  3.43483  3.73713  2.21826  2.97356  3.72234  2.92789  3.82696  2.74761  2.77169  2.56054  2.74044  2.84638  5.46817  4.09459    287 - -
          2.68618  4.42225  2.77519  2.73123  3.46354  2.40513  3.72494  3.29354  2.67741  2.69355  4.24690  2.90347  2.73739  3.18146  2.89801  2.37887  2.77519  2.98518  4.58477  3.61503
          0.02076  4.28086  5.00320  0.61958  0.77255  0.48576  0.95510
    258   2.50419  5.02347  2.83539  2.24988  4.32071  3.23943  3.45990  3.77309  1.88370  3.30728  4.07745  2.92130  3.82427  2.64723  2.73943  2.48068  2.63012  3.38823  4.39969  3.81090    288 - -
          2.68618  4.42225  2.77519  2.73123  3.46354  2.40513  3.72494  3.29354  2.67741  2.69355  4.24690  2.90347  2.73739  3.18146  2.89801  2.37887  2.77519  2.98518  4.58477  3.61503
          0.02076  4.28086  5.00320  0.61958  0.77255  0.48576  0.95510
    259   2.69101  5.18080  2.15746  1.95749  4.50851  2.77331  3.63912  3.68368  2.22494  3.47767  4.23051  2.78486  3.83233  2.57033  2.80714  2.65036  2.92642  3.56294  5.61928  4.20790    289 - -
          2.68618  4.42225  2.77519  2.73123  3.46354  2.40513  3.72494  3.29354  2.67741  2.69355  4.24690  2.90347  2.73739  3.18146  2.89801  2.37887  2.77519  2.98518  4.58477  3.61503
          0.04957  4.28086  3.36589  0.61958  0.77255  0.48576  0.95510
    260   2.51905  4.22170  3.46469  3.13120  3.16699  3.43280  3.91962  2.57355  3.06264  1.88981  3.18705  3.21521  4.02039  3.33823  3.35836  2.69392  2.73761  2.08560  4.82129  3.60711    290 - -
          2.68618  4.42225  2.77519  2.73123  3.46354  2.40513  3.72494  3.29354  2.67741  2.69355  4.24690  2.90347  2.73739  3.18146  2.89801  2.37887  2.77519  2.98518  4.58477  3.61503
          0.07818  4.25265  2.79728  0.61958  0.77255  0.46301  0.99260
    261   2.79591  5.23113  2.64119  1.97331  4.55343  2.61063  3.70608  4.01933  2.38784  3.52794  4.31794  1.79650  3.87999  2.83535  2.79173  2.75021  3.04119  3.61811  5.68538  4.28465    291 - -
          2.68618  4.42225  2.77519  2.73123  3.46354  2.40513  3.72494  3.29354  2.67741  2.69355  4.24690  2.90347  2.73739  3.18146  2.89801  2.37887  2.77519  2.98518  4.58477  3.61503
          0.02193  4.22686  4.94921  0.61958  0.77255  0.44451  1.02482
    262   2.48683  4.57042  3.05785  2.67016  3.54250  2.11743  3.55716  2.89081  2.53148  2.80046  3.46318  3.14611  3.91453  2.98075  3.06783  2.75129  2.86187  2.86693  5.11791  3.19069    292 - -
          2.68618  4.42225  2.77519  2.73123  3.46354  2.40513  3.72494  3.29354  2.67741  2.69355  4.24690  2.90347  2.73739  3.18146  2.89801  2.37887  2.77519  2.98518  4.58477  3.61503
          0.02076  4.28086  5.00320  0.61958  0.77255  0.48576  0.95510
    263   2.46879  2.74321  4.29540  3.70043  3.01885  3.77108  4.09163  2.37940  3.54843  2.05932  2.98871  3.82768  4.13688  3.73657  3.66468  2.93781  2.75784  1.75937  4.68801  3.22415    293 - -
          2.68618  4.42225  2.77519  2.73123  3.46354  2.40513  3.72494  3.29354  2.67741  2.69355  4.24690  2.90347  2.73739  3.18146  2.89801  2.37887  2.77519  2.98518  4.58477  3.61503
          0.02076  4.28086  5.00320  0.61958  0.77255  0.48576  0.95510
    264   2.54956  4.10166  4.12924  3.54149  2.62906  3.74320  4.03873  2.45327  3.41351  1.67476  2.91108  3.73524  4.11000  3.62813  3.35208  2.79733  2.86746  2.34498  4.69430  2.78939    294 - -
          2.68618  4.42225  2.77519  2.73123  3.46354  2.40513  3.72494  3.29354  2.67741  2.69355  4.24690  2.90347  2.73739  3.18146  2.89801  2.37887  2.77519  2.98518  4.58477  3.61503
          0.02076  4.28086  5.00320  0.61958  0.77255  0.48576  0.95510
    265   3.64990  5.00191  4.84589  4.50650  3.34727  4.49737  5.03770  2.59015  4.27237  0.49712  3.27532  4.74423  4.87432  4.53893  4.37365  4.14715  3.93175  2.72993  5.35366  4.16516    295 - -
          2.68618  4.42225  2.77519  2.73123  3.46354  2.40513  3.72494  3.29354  2.67741  2.69355  4.24690  2.90347  2.73739  3.18146  2.89801  2.37887  2.77519  2.98518  4.58477  3.61503
          0.02076  4.28086  5.00320  0.61958  0.77255  0.48576  0.95510
    266   2.71737  4.98483  2.86188  2.47816  4.41744  3.40356  3.76478  3.85737  2.26428  3.41522  4.21747  1.65828  3.89144  2.90727  2.96384  2.24594  2.62047  3.46659  5.60200  4.24830    296 - -
          2.68618  4.42225  2.77519  2.73123  3.46354  2.40513  3.72494  3.29354  2.67741  2.69355  4.24690  2.90347  2.73739  3.18146  2.89801  2.37887  2.77519  2.98518  4.58477  3.61503
          0.02076  4.28086  5.00320  0.61958  0.77255  0.48576  0.95510
    267   2.73003  5.22917  2.39593  1.58525  4.55662  3.40921  3.66196  4.03902  2.28976  3.52428  4.28263  2.77675  3.84956  2.62428  2.71428  2.56226  2.85020  3.61190  5.66378  4.24747    297 - -
          2.68618  4.42225  2.77519  2.73123  3.46354  2.40513  3.72494  3.29354  2.67741  2.69355  4.24690  2.90347  2.73739  3.18146  2.89801  2.37887  2.77519  2.98518  4.58477  3.61503
          0.02076  4.28086  5.00320  0.61958  0.77255  0.48576  0.95510
    268   2.65571  5.12581  2.76761  1.89746  4.45313  3.27338  3.61717  3.68466  2.17005  3.42253  4.17306  2.48186  3.81897  2.57055  2.76031  2.42319  2.74728  3.50725  5.56743  4.16607    298 - -
          2.68618  4.42225  2.77519  2.73123  3.46354  2.40513  3.72494  3.29354  2.67741  2.69355  4.24690  2.90347  2.73739  3.18146  2.89801  2.37887  2.77519  2.98518  4.58477  3.61503
          0.02076  4.28086  5.00320  0.61958  0.77255  0.48576  0.95510
    269   2.55746  4.45621  3.68054  3.52316  4.50877  0.70598  4.58873  3.90970  3.61579  3.67392  4.60379  3.64476  3.98904  3.92404  3.86720  2.74644  3.06777  2.98138  5.86698  4.65782    299 - -
          2.68618  4.42225  2.77519  2.73123  3.46354  2.40513  3.72494  3.29354  2.67741  2.69355  4.24690  2.90347  2.73739  3.18146  2.89801  2.37887  2.77519  2.98518  4.58477  3.61503
          0.02076  4.28086  5.00320  0.61958  0.77255  0.48576  0.95510
    270   2.87905  5.07879  3.31050  2.67650  4.42149  3.62772  3.68722  3.80287  1.62871  3.32912  3.73009  3.14636  3.99846  2.82079  1.61363  2.74829  3.08096  3.18627  5.47446  4.21315    300 - -
          2.68618  4.42225  2.77519  2.73123  3.46354  2.40513  3.72494  3.29354  2.67741  2.69355  4.24690  2.90347  2.73739  3.18146  2.89801  2.37887  2.77519  2.98518  4.58477  3.61503
          0.02076  4.28086  5.00320  0.61958  0.77255  0.48576  0.95510
    271   2.98469  5.27397  3.26656  2.67475  4.69559  3.65719  3.68624  4.08275  1.22216  3.52651  4.34367  2.76748  4.03521  2.64195  2.05829  2.79318  3.17493  3.71757  5.59508  4.34473    301 - -
          2.68618  4.42225  2.77519  2.73123  3.46354  2.40513  3.72494  3.29354  2.67741  2.69355  4.24690  2.90347  2.73739  3.18146  2.89801  2.37887  2.77519  2.98518  4.58477  3.61503
          0.02076  4.28086  5.00320  0.61958  0.77255  0.48576  0.95510
    272   2.72686  4.32852  3.79431  3.22186  3.45802  3.76930  4.04609  2.04149  2.27296  1.96393  3.40354  3.57862  4.13753  3.42864  3.40929  3.03709  2.68464  2.07918  4.98318  3.76886    302 - -
          2.68618  4.42225  2.77519  2.73123  3.46354  2.40513  3.72494  3.29354  2.67741  2.69355  4.24690  2.90347  2.73739  3.18146  2.89801  2.37887  2.77519  2.98518  4.58477  3.61503
          0.02076  4.28086  5.00320  0.61958  0.77255  0.48576  0.95510
    273   3.07266  4.45185  4.61295  4.07542  1.35360  4.19481  4.19980  2.34949  3.93218  2.05799  3.27845  4.17272  4.51251  4.07028  4.04564  3.51534  3.30491  1.87768  4.55587  2.89139    303 - -
          2.68618  4.42225  2.77519  2.73123  3.46354  2.40513  3.72494  3.29354  2.67741  2.69355  4.24690  2.90347  2.73739  3.18146  2.89801  2.37887  2.77519  2.98518  4.58477  3.61503
          0.02076  4.28086  5.00320  0.61958  0.77255  0.48576  0.95510
    274   2.89546  4.28981  4.51440  3.94983  3.42095  4.10252  4.48832  1.60641  3.82289  1.76118  3.34014  4.13663  4.44746  4.04497  3.98846  2.81566  3.13892  1.52603  5.09310  3.90407    304 - -
          2.68618  4.42225  2.77519  2.73123  3.46354  2.40513  3.72494  3.29354  2.67741  2.69355  4.24690  2.90347  2.73739  3.18146  2.89801  2.37887  2.77519  2.98518  4.58477  3.61503
          0.02076  4.28086  5.00320  0.61958  0.77255  0.48576  0.95510
    275   2.59246  5.08219  2.93117  2.15232  4.40034  3.23081  3.62069  3.85951  1.92073  3.37066  3.62103  2.77940  3.83112  2.28175  2.73355  2.63856  2.68040  3.45890  5.52648  4.14465    305 - -
          2.68618  4.42225  2.77519  2.73123  3.46354  2.40513  3.72494  3.29354  2.67741  2.69355  4.24690  2.90347  2.73739  3.18146  2.89801  2.37887  2.77519  2.98518  4.58477  3.61503
          0.02076  4.28086  5.00320  0.61958  0.77255  0.48576  0.95510
    276   2.24645  4.87892  2.99410  1.82342  4.12643  3.24532  3.31345  3.55016  2.45725  3.14240  3.27545  2.86647  3.85414  2.81100  2.92176  2.66978  2.87799  3.21748  5.37418  3.65238    306 - -
          2.68618  4.42225  2.77519  2.73123  3.46354  2.40513  3.72494  3.29354  2.67741  2.69355  4.24690  2.90347  2.73739  3.18146  2.89801  2.37887  2.77519  2.98518  4.58477  3.61503
          0.02076  4.28086  5.00320  0.61958  0.77255  0.48576  0.95510
    277   3.02196  4.39871  4.59186  4.04791  1.55685  4.12170  4.05797  2.30439  3.89399  2.02875  2.87390  4.09929  4.44317  4.00845  3.98056  3.43452  3.24835  2.55074  4.39380  2.02260    307 - -
          2.68618  4.42225  2.77519  2.73123  3.46354  2.40513  3.72494  3.29354  2.67741  2.69355  4.24690  2.90347  2.73739  3.18146  2.89801  2.37887  2.77519  2.98518  4.58477  3.61503
          0.02076  4.28086  5.00320  0.61958  0.77255  0.48576  0.95510
    278   2.87452  5.41559  2.21263  1.52609  4.72804  3.38936  3.75795  4.22668  2.61139  3.70733  4.49238  1.93335  3.90650  2.88785  2.81639  2.79835  3.12859  3.79455  5.85065  4.39916    308 - -
          2.68618  4.42225  2.77519  2.73123  3.46354  2.40513  3.72494  3.29354  2.67741  2.69355  4.24690  2.90347  2.73739  3.18146  2.89801  2.37887  2.77519  2.98518  4.58477  3.61503
          0.02076  4.28086  5.00320  0.61958  0.77255  0.48576  0.95510
    279   2.70035  5.20943  2.34414  1.89915  4.54263  3.23861  3.64232  4.02841  2.16532  3.50866  4.25834  2.47663  3.83388  2.52885  2.80978  2.54799  2.82024  3.59467  5.64364  4.22582    309 - -
          2.68618  4.42225  2.77519  2.73123  3.46354  2.40513  3.72494  3.29354  2.67741  2.69355  4.24690  2.90347  2.73739  3.18146  2.89801  2.37887  2.77519  2.98518  4.58477  3.61503
          0.02076  4.28086  5.00320  0.61958  0.77255  0.48576  0.95510
    280   2.61180  5.06086  3.02168  2.18567  4.37655  3.48304  3.63761  3.81345  1.79851  3.18266  3.76059  2.97450  3.86992  2.75486  2.16056  2.58608  2.83049  3.43687  5.49663  4.14776    310 - -
          2.68618  4.42225  2.77519  2.73123  3.46354  2.40513  3.72494  3.29354  2.67741  2.69355  4.24690  2.90347  2.73739  3.18146  2.89801  2.37887  2.77519  2.98518  4.58477  3.61503
          0.02076  4.28086  5.00320  0.61958  0.77255  0.48576  0.95510
    281   3.58673  4.89039  5.16124  4.60849  3.14580  4.82805  5.10703  2.34557  4.41043  0.71779  2.08011  4.87098  4.96225  4.49589  4.49176  4.20627  3.80383  2.54979  5.30630  4.26516    311 - -
          2.68618  4.42225  2.77519  2.73123  3.46354  2.40513  3.72494  3.29354  2.67741  2.69355  4.24690  2.90347  2.73739  3.18146  2.89801  2.37887  2.77519  2.98518  4.58477  3.61503
          0.02076  4.28086  5.00320  0.61958  0.77255  0.48576  0.95510
    282   2.51108  5.12467  2.62310  2.07715  4.45476  3.27933  3.61170  3.57961  2.04568  3.42276  4.17048  2.75633  3.81497  2.39666  2.74528  2.43947  2.88081  3.50748  5.56504  4.16275    312 - -
          2.68618  4.42225  2.77519  2.73123  3.46354  2.40513  3.72494  3.29354  2.67741  2.69355  4.24690  2.90347  2.73739  3.18146  2.89801  2.37887  2.77519  2.98518  4.58477  3.61503
          0.02076  4.28086  5.00320  0.61958  0.77255  0.48576  0.95510
    283   2.52277  5.07463  2.91566  2.02362  4.38740  3.43897  3.63314  3.84226  2.15752  3.36204  4.13116  2.92451  3.83943  2.47133  2.70510  2.44567  2.26670  3.44924  5.52552  4.14728    313 - -
          2.68618  4.42225  2.77519  2.73123  3.46354  2.40513  3.72494  3.29354  2.67741  2.69355  4.24690  2.90347  2.73739  3.18146  2.89801  2.37887  2.77519  2.98518  4.58477  3.61503
          0.02076  4.28086  5.00320  0.61958  0.77255  0.48576  0.95510
    284   2.68650  4.49353  3.52364  3.04134  3.81033  3.54809  4.02479  2.57921  2.69249  2.77954  3.74337  3.41558  4.04272  3.30045  3.19905  2.88588  1.31082  2.67976  5.25793  4.01197    314 - -
          2.68618  4.42225  2.77519  2.73123  3.46354  2.40513  3.72494  3.29354  2.67741  2.69355  4.24690  2.90347  2.73739  3.18146  2.89801  2.37887  2.77519  2.98518  4.58477  3.61503
          0.02076  4.28086  5.00320  0.61958  0.77255  0.48576  0.95510
    285   3.22428  4.49934  5.09023  4.55363  2.93889  4.61800  5.06315  1.18143  4.44410  1.98070  3.35429  4.71169  4.87030  4.60983  4.56358  3.98183  3.46712  1.32175  5.45286  4.27248    315 - -
          2.68618  4.42225  2.77519  2.73123  3.46354  2.40513  3.72494  3.29354  2.67741  2.69355  4.24690  2.90347  2.73739  3.18146  2.89801  2.37887  2.77519  2.98518  4.58477  3.61503
          0.02076  4.28086  5.00320  0.61958  0.77255  0.48576  0.95510
    286   2.63914  4.71526  2.96418  2.56114  3.15165  3.49621  3.70653  3.31924  1.92558  2.53908  3.79617  2.70886  3.88503  2.88968  2.98172  2.71038  2.76671  3.02895  5.23022  3.40467    316 - -
          2.68618  4.42225  2.77519  2.73123  3.46354  2.40513  3.72494  3.29354  2.67741  2.69355  4.24690  2.90347  2.73739  3.18146  2.89801  2.37887  2.77519  2.98518  4.58477  3.61503
          0.02076  4.28086  5.00320  0.61958  0.77255  0.48576  0.95510
    287   2.70884  4.63364  3.27842  2.73919  3.56423  3.57917  1.77587  2.98529  2.64771  2.65131  3.73510  2.99718  3.97147  3.02895  3.03060  2.68011  2.94078  2.94277  4.99216  3.38973    317 - -
          2.68618  4.42225  2.77519  2.73123  3.46354  2.40513  3.72494  3.29354  2.67741  2.69355  4.24690  2.90347  2.73739  3.18146  2.89801  2.37887  2.77519  2.98518  4.58477  3.61503
          0.02076  4.28086  5.00320  0.61958  0.77255  0.48576  0.95510
    288   2.82844  5.16476  3.10785  2.42421  4.53102  3.55460  3.66321  3.95024  1.78569  3.43680  4.23178  3.04575  2.66663  2.78092  1.83279  2.65588  3.04028  3.57380  5.55480  4.24564    318 - -
          2.68618  4.42225  2.77519  2.73123  3.46354  2.40513  3.72494  3.29354  2.67741  2.69355  4.24690  2.90347  2.73739  3.18146  2.89801  2.37887  2.77519  2.98518  4.58477  3.61503
          0.05138  4.28086  3.31731  0.61958  0.77255  0.48576  0.95510
    289   2.63847  5.08320  2.71249  2.24927  4.40336  3.22281  3.60664  3.53624  1.95355  3.37642  4.13173  2.79438  3.81076  2.54552  2.64066  2.39338  2.59779  3.46064  5.52965  4.13670    319 - -
          2.68618  4.42225  2.77519  2.73123  3.46354  2.40513  3.72494  3.29354  2.67741  2.69355  4.24690  2.90347  2.73739  3.18146  2.89801  2.37887  2.77519  2.98518  4.58477  3.61503
          0.06374  4.25088  3.04710  0.61958  0.77255  0.52553  0.89463
    290   3.49481  4.80906  5.03504  4.51929  3.17799  4.72906  5.05205  1.99883  4.31439  0.71246  2.99534  4.77475  4.91656  4.46670  4.42607  4.12657  3.72910  2.31928  5.30555  4.18697    320 - -
          2.68618  4.42225  2.77519  2.73123  3.46354  2.40513  3.72494  3.29354  2.67741  2.69355  4.24690  2.90347  2.73739  3.18146  2.89801  2.37887  2.77519  2.98518  4.58477  3.61503
          0.02232  4.20946  4.93180  0.61958  0.77255  0.43309  1.04555
    291   2.80433  5.16388  2.92682  2.47265  4.53765  2.55151  3.69389  3.97780  1.65904  3.47602  4.26785  2.14921  3.92048  2.81658  2.56799  2.78090  3.03649  3.58684  5.60875  4.26634    321 - -
          2.68618  4.42225  2.77519  2.73123  3.46354  2.40513  3.72494  3.29354  2.67741  2.69355  4.24690  2.90347  2.73739  3.18146  2.89801  2.37887  2.77519  2.98518  4.58477  3.61503
          0.02076  4.28086  5.00320  0.61958  0.77255  0.48576  0.95510
    292   2.98298  5.12851  3.42047  2.77804  4.49838  3.69297  3.71129  3.86444  1.95618  2.97642  4.22055  2.94658  4.06306  2.84967  1.25404  2.99618  2.99145  3.54484  5.49569  4.27092    322 - -
          2.68618  4.42225  2.77519  2.73123  3.46354  2.40513  3.72494  3.29354  2.67741  2.69355  4.24690  2.90347  2.73739  3.18146  2.89801  2.37887  2.77519  2.98518  4.58477  3.61503
          0.02076  4.28086  5.00320  0.61958  0.77255  0.48576  0.95510
    293   2.69742  5.07002  2.78620  2.39840  4.36223  3.44487  3.65483  3.82037  1.69111  3.35252  4.13376  2.35804  3.39301  2.77691  2.85191  2.68138  2.92968  3.44002  5.52166  3.22088    323 - -
          2.68618  4.42225  2.77519  2.73123  3.46354  2.40513  3.72494  3.29354  2.67741  2.69355  4.24690  2.90347  2.73739  3.18146  2.89801  2.37887  2.77519  2.98518  4.58477  3.61503
          0.02076  4.28086  5.00320  0.61958  0.77255  0.48576  0.95510
    294   2.94648  4.37956  4.41015  3.86047  3.54577  4.11613  4.52560  1.80709  3.66502  2.30987  3.44801  4.10410  4.48118  3.99136  3.26637  3.44789  3.20043  1.06460  5.23871  4.03083    324 - -
          2.68618  4.42225  2.77519  2.73123  3.46354  2.40513  3.72494  3.29354  2.67741  2.69355  4.24690  2.90347  2.73739  3.18146  2.89801  2.37887  2.77519  2.98518  4.58477  3.61503
          0.02076  4.28086  5.00320  0.61958  0.77255  0.48576  0.95510
    295   2.69003  4.73743  3.13663  2.80120  4.37263  3.36511  3.96765  3.81633  2.51106  3.42659  4.27488  3.21462  3.95316  3.16158  2.82387  1.06452  3.04250  3.41440  5.61149  4.32464    325 - -
          2.68618  4.42225  2.77519  2.73123  3.46354  2.40513  3.72494  3.29354  2.67741  2.69355  4.24690  2.90347  2.73739  3.18146  2.89801  2.37887  2.77519  2.98518  4.58477  3.61503
          0.02076  4.28086  5.00320  0.61958  0.77255  0.48576  0.95510
    296   2.75498  4.38167  3.74015  3.18317  3.11034  3.73625  3.56159  2.85537  2.87319  2.53890  2.92552  3.51616  4.11117  3.36756  3.31121  3.00916  2.98532  2.51984  4.64576  1.56909    326 - -
          2.68618  4.42225  2.77519  2.73123  3.46354  2.40513  3.72494  3.29354  2.67741  2.69355  4.24690  2.90347  2.73739  3.18146  2.89801  2.37887  2.77519  2.98518  4.58477  3.61503
          0.02076  4.28086  5.00320  0.61958  0.77255  0.48576  0.95510
    297   2.94286  5.26739  3.23476  2.43629  4.67990  3.63382  3.67068  4.07673  1.77557  3.51957  4.32551  3.11495  4.00806  2.25189  1.58003  2.71648  3.13599  3.70181  5.59173  4.32446    327 - -
          2.68618  4.42225  2.77519  2.73123  3.46354  2.40513  3.72494  3.29354  2.67741  2.69355  4.24690  2.90347  2.73739  3.18146  2.89801  2.37887  2.77519  2.98518  4.58477  3.61503
          0.02076  4.28086  5.00320  0.61958  0.77255  0.48576  0.95510
    298   2.63103  4.57029  3.23492  2.52374  3.52826  3.53060  3.27752  3.12818  2.64440  2.79962  3.44771  3.14802  3.91545  2.98016  2.40378  2.50128  2.57437  2.86692  4.06526  2.84707    328 - -
          2.68618  4.42225  2.77519  2.73123  3.46354  2.40513  3.72494  3.29354  2.67741  2.69355  4.24690  2.90347  2.73739  3.18146  2.89801  2.37887  2.77519  2.98518  4.58477  3.61503
          0.02076  4.28086  5.00320  0.61958  0.77255  0.48576  0.95510
    299   2.75992  4.40439  4.42210  3.85391  2.92613  4.09704  4.33662  2.43755  3.72509  1.03808  3.13311  4.07023  4.41560  3.91591  3.89259  3.40261  3.20097  2.26910  4.86469  3.11984    329 - -
          2.68618  4.42225  2.77519  2.73123  3.46354  2.40513  3.72494  3.29354  2.67741  2.69355  4.24690  2.90347  2.73739  3.18146  2.89801  2.37887  2.77519  2.98518  4.58477  3.61503
          0.02076  4.28086  5.00320  0.61958  0.77255  0.48576  0.95510
    300   3.33527  4.59829  5.15693  4.62628  3.53519  4.75964  5.23382  0.92980  4.51202  1.79538  3.06583  4.83447  4.97525  4.68514  4.65089  4.13689  3.57789  1.69010  5.58468  4.45416    330 - -
          2.68618  4.42225  2.77519  2.73123  3.46354  2.40513  3.72494  3.29354  2.67741  2.69355  4.24690  2.90347  2.73739  3.18146  2.89801  2.37887  2.77519  2.98518  4.58477  3.61503
          0.02076  4.28086  5.00320  0.61958  0.77255  0.48576  0.95510
    301   2.92209  5.23959  2.92899  2.60905  4.62333  3.61212  3.19889  4.03399  1.75855  3.49493  4.30261  3.09736  3.99642  2.79637  1.44638  2.89600  3.12140  3.66358  5.58099  4.30017    331 - -
          2.68618  4.42225  2.77519  2.73123  3.46354  2.40513  3.72494  3.29354  2.67741  2.69355  4.24690  2.90347  2.73739  3.18146  2.89801  2.37887  2.77519  2.98518  4.58477  3.61503
          0.02076  4.28086  5.00320  0.61958  0.77255  0.48576  0.95510
    302   2.80770  4.58491  4.71201  4.14710  3.24659  4.37377  4.72602  2.29708  4.00424  0.91441  2.49516  4.38947  4.64704  4.17667  4.15796  3.70498  3.42634  2.20728  5.19231  4.09802    332 - -
          2.68618  4.42225  2.77519  2.73123  3.46354  2.40513  3.72494  3.29354  2.67741  2.69355  4.24690  2.90347  2.73739  3.18146  2.89801  2.37887  2.77519  2.98518  4.58477  3.61503
          0.02076  4.28086  5.00320  0.61958  0.77255  0.48576  0.95510
    303   3.04970  5.62994  2.10795  1.00695  4.91520  3.37608  3.86943  4.43422  2.82778  3.91584  4.74892  2.83076  3.97314  2.67328  3.39174  2.93851  3.32630  4.00336  6.06617  4.57182    333 - -
          2.68618  4.42225  2.77519  2.73123  3.46354  2.40513  3.72494  3.29354  2.67741  2.69355  4.24690  2.90347  2.73739  3.18146  2.89801  2.37887  2.77519  2.98518  4.58477  3.61503
          0.02076  4.28086  5.00320  0.61958  0.77255  0.48576  0.95510
    304   1.92406  2.79122  4.07516  3.51855  3.36900  3.31913  4.13385  2.56159  3.40820  1.80614  3.35887  3.71312  4.09085  3.64826  3.61697  2.95999  2.88790  2.15361  4.88764  3.69322    334 - -
          2.68618  4.42225  2.77519  2.73123  3.46354  2.40513  3.72494  3.29354  2.67741  2.69355  4.24690  2.90347  2.73739  3.18146  2.89801  2.37887  2.77519  2.98518  4.58477  3.61503
          0.02076  4.28086  5.00320  0.61958  0.77255  0.48576  0.95510
    305   3.19950  4.80474  3.89366  3.43256  2.52673  4.02478  3.30162  3.35167  3.20424  2.55486  3.92188  3.68702  4.39406  3.12063  3.45396  3.34052  3.42357  3.16609  4.15238  1.04537    335 - -
          2.68618  4.42225  2.77519  2.73123  3.46354  2.40513  3.72494  3.29354  2.67741  2.69355  4.24690  2.90347  2.73739  3.18146  2.89801  2.37887  2.77519  2.98518  4.58477  3.61503
          0.02076  4.28086  5.00320  0.61958  0.77255  0.48576  0.95510
    306   2.98373  5.20232  3.07060  2.67154  4.67191  3.57591  3.78290  4.09214  1.03583  3.58030  4.42054  2.77838  4.04470  2.92499  2.53291  2.74881  3.22276  3.71882  5.66177  4.39102    336 - -
          2.68618  4.42225  2.77519  2.73123  3.46354  2.40513  3.72494  3.29354  2.67741  2.69355  4.24690  2.90347  2.73739  3.18146  2.89801  2.37887  2.77519  2.98518  4.58477  3.61503
          0.02076  4.28086  5.00320  0.61958  0.77255  0.48576  0.95510
    307   3.57269  4.86823  5.16023  4.64156  3.20778  4.82996  5.15194  2.00761  4.43998  0.66429  3.01304  4.89172  4.99354  4.56068  4.53312  4.23220  3.80362  2.36830  5.35978  4.26165    337 - -
          2.68618  4.42225  2.77519  2.73123  3.46354  2.40513  3.72494  3.29354  2.67741  2.69355  4.24690  2.90347  2.73739  3.18146  2.89801  2.37887  2.77519  2.98518  4.58477  3.61503
          0.02076  4.28086  5.00320  0.61958  0.77255  0.48576  0.95510
    308   2.52626  4.48037  3.35416  2.13701  3.64890  3.58228  3.82584  2.15489  2.64346  2.57854  3.58189  3.24973  3.96793  3.09185  3.14947  2.69696  2.88328  2.39104  5.06474  3.80784    338 - -
          2.68618  4.42225  2.77519  2.73123  3.46354  2.40513  3.72494  3.29354  2.67741  2.69355  4.24690  2.90347  2.73739  3.18146  2.89801  2.37887  2.77519  2.98518  4.58477  3.61503
          0.02076  4.28086  5.00320  0.61958  0.77255  0.48576  0.95510
    309   3.28818  5.38816  3.73869  3.01198  4.90769  3.86328  3.74787  4.23134  0.92522  3.62369  4.50183  3.38806  4.21770  2.87798  1.74553  3.27115  3.43336  3.91160  5.61857  4.48878    339 - -
          2.68618  4.42225  2.77519  2.73123  3.46354  2.40513  3.72494  3.29354  2.67741  2.69355  4.24690  2.90347  2.73739  3.18146  2.89801  2.37887  2.77519  2.98518  4.58477  3.61503
          0.02076  4.28086  5.00320  0.61958  0.77255  0.48576  0.95510
    310   3.26162  4.82444  4.05211  3.56546  2.05391  4.11226  1.28088  3.34011  3.44812  2.50736  3.91271  3.77436  4.46191  3.69153  3.71037  3.40258  3.48638  3.17696  4.04399  2.20877    340 - -
          2.68618  4.42225  2.77519  2.73123  3.46354  2.40513  3.72494  3.29354  2.67741  2.69355  4.24690  2.90347  2.73739  3.18146  2.89801  2.37887  2.77519  2.98518  4.58477  3.61503
          0.02076  4.28086  5.00320  0.61958  0.77255  0.48576  0.95510
    311   3.05755  3.50466  4.84130  4.25993  2.86408  4.29551  4.63761  1.85678  4.11266  1.09984  3.10695  4.38804  4.57918  4.23365  4.19036  3.62325  3.28822  2.05648  5.05966  3.92320    341 - -
          2.68618  4.42225  2.77519  2.73123  3.46354  2.40513  3.72494  3.29354  2.67741  2.69355  4.24690  2.90347  2.73739  3.18146  2.89801  2.37887  2.77519  2.98518  4.58477  3.61503
          0.02076  4.28086  5.00320  0.61958  0.77255  0.48576  0.95510
    312   2.87226  4.30134  4.38056  3.79857  3.27077  4.02790  4.34479  1.87827  3.28005  1.31280  2.84720  4.01608  4.35780  3.87685  3.82945  3.32907  2.96032  2.13497  4.95723  3.79573    342 - -
          2.68618  4.42225  2.77519  2.73123  3.46354  2.40513  3.72494  3.29354  2.67741  2.69355  4.24690  2.90347  2.73739  3.18146  2.89801  2.37887  2.77519  2.98518  4.58477  3.61503
          0.02076  4.28086  5.00320  0.61958  0.77255  0.48576  0.95510
    313   2.62211  5.10459  2.52389  1.85377  4.41219  2.24027  3.67039  3.87125  2.45909  3.40147  3.70495  2.78684  3.84870  2.79199  2.95316  2.67526  2.79609  3.47871  5.57779  4.18437    343 - -
          2.68618  4.42225  2.77519  2.73123  3.46354  2.40513  3.72494  3.29354  2.67741  2.69355  4.24690  2.90347  2.73739  3.18146  2.89801  2.37887  2.77519  2.98518  4.58477  3.61503
          0.02076  4.28086  5.00320  0.61958  0.77255  0.48576  0.95510
    314   2.68958  5.14664  2.21201  1.86697  4.46101  2.94605  3.64687  3.36116  2.41948  3.43923  4.20100  2.61955  3.83590  2.58628  2.91629  2.65547  2.92577  3.36056  5.59577  4.19133    344 - -
          2.68618  4.42225  2.77519  2.73123  3.46354  2.40513  3.72494  3.29354  2.67741  2.69355  4.24690  2.90347  2.73739  3.18146  2.89801  2.37887  2.77519  2.98518  4.58477  3.61503
          0.02076  4.28086  5.00320  0.61958  0.77255  0.48576  0.95510
    315   2.73211  5.18941  2.73144  1.79495  4.52790  3.44679  3.64691  3.99283  1.78185  3.47802  4.24182  2.91877  3.86266  2.65159  2.60584  2.69432  2.74640  3.57855  5.61054  4.22523    345 - -
          2.68618  4.42225  2.77519  2.73123  3.46354  2.40513  3.72494  3.29354  2.67741  2.69355  4.24690  2.90347  2.73739  3.18146  2.89801  2.37887  2.77519  2.98518  4.58477  3.61503
          0.02076  4.28086  5.00320  0.61958  0.77255  0.48576  0.95510
    316   2.64825  5.07107  2.82612  1.95352  4.38473  3.42867  3.61890  3.84566  2.05210  3.21822  4.12211  2.91070  3.13746  2.72822  2.55511  2.56240  2.76403  3.14316  5.52158  4.13521    346 - -
          2.68618  4.42225  2.77519  2.73123  3.46354  2.40513  3.72494  3.29354  2.67741  2.69355  4.24690  2.90347  2.73739  3.18146  2.89801  2.37887  2.77519  2.98518  4.58477  3.61503
          0.02076  4.28086  5.00320  0.61958  0.77255  0.48576  0.95510
    317   4.05612  5.18693  4.96522  4.74054  1.55490  4.69889  3.60202  3.70212  4.56529  2.96338  4.27632  4.32817  4.99272  4.43234  4.52357  4.09138  4.27228  3.64066  3.71005  0.71521    347 - -
          2.68618  4.42225  2.77519  2.73123  3.46354  2.40513  3.72494  3.29354  2.67741  2.69355  4.24690  2.90347  2.73739  3.18146  2.89801  2.37887  2.77519  2.98518  4.58477  3.61503
          0.02076  4.28086  5.00320  0.61958  0.77255  0.48576  0.95510
    318   2.64564  4.94311  2.98668  2.05822  4.21519  3.27789  3.64534  3.37932  1.94201  3.08903  4.00672  2.95919  3.84321  2.77519  2.76260  2.52404  2.62720  2.97107  5.42217  4.06720    348 - -
          2.68618  4.42225  2.77519  2.73123  3.46354  2.40513  3.72494  3.29354  2.67741  2.69355  4.24690  2.90347  2.73739  3.18146  2.89801  2.37887  2.77519  2.98518  4.58477  3.61503
          0.02076  4.28086  5.00320  0.61958  0.77255  0.48576  0.95510
    319   2.18292  4.36588  3.55227  3.18694  4.33943  3.16028  4.25871  3.71443  3.19962  3.41644  4.25557  3.41138  1.29327  3.51123  3.53939  2.01825  2.86938  2.95666  5.68748  4.45614    349 - -
          2.68618  4.42225  2.77519  2.73123  3.46354  2.40513  3.72494  3.29354  2.67741  2.69355  4.24690  2.90347  2.73739  3.18146  2.89801  2.37887  2.77519  2.98518  4.58477  3.61503
          0.02076  4.28086  5.00320  0.61958  0.77255  0.48576  0.95510
    320   2.85192  4.30033  4.27080  3.39110  1.60121  3.93723  4.03976  2.61374  3.57484  1.76164  3.07757  3.88193  4.28273  3.77094  3.73987  3.23307  3.08092  2.49383  4.53670  2.75936    350 - -
          2.68618  4.42225  2.77519  2.73123  3.46354  2.40513  3.72494  3.29354  2.67741  2.69355  4.24690  2.90347  2.73739  3.18146  2.89801  2.37887  2.77519  2.98518  4.58477  3.61503
          0.02076  4.28086  5.00320  0.61958  0.77255  0.48576  0.95510
    321   2.68815  4.90383  3.07810  2.43189  4.16516  3.49779  3.66885  3.32025  1.89704  3.16148  3.97362  2.90742  3.88417  2.70885  2.38235  2.59759  2.91329  2.43896  5.38007  4.05708    351 - -
          2.68618  4.42225  2.77519  2.73123  3.46354  2.40513  3.72494  3.29354  2.67741  2.69355  4.24690  2.90347  2.73739  3.18146  2.89801  2.37887  2.77519  2.98518  4.58477  3.61503
          0.04366  4.28086  3.54416  0.61958  0.77255  0.48576  0.95510
    322   2.43083  4.27454  3.60237  3.03208  3.40292  3.62151  3.88672  2.66665  2.97336  2.26325  2.67752  3.40597  3.49917  3.26334  3.10386  2.31897  2.72201  2.32082  4.86598  3.43566    352 - -
          2.68618  4.42225  2.77519  2.73123  3.46354  2.40513  3.72494  3.29354  2.67741  2.69355  4.24690  2.90347  2.73739  3.18146  2.89801  2.37887  2.77519  2.98518  4.58477  3.61503
          0.02124  4.25843  4.98078  0.61958  0.77255  0.51577  0.90892
    323   2.65829  4.51582  3.35065  2.77584  3.66632  3.14022  3.77883  2.82613  2.42703  2.73597  3.61123  3.22281  3.95259  2.91613  2.59767  2.81030  2.88578  2.80835  2.35860  3.44005    353 - -
          2.68618  4.42225  2.77519  2.73123  3.46354  2.40513  3.72494  3.29354  2.67741  2.69355  4.24690  2.90347  2.73739  3.18146  2.89801  2.37887  2.77519  2.98518  4.58477  3.61503
          0.02124  4.25843  4.98078  0.61958  0.77255  0.51577  0.90892
    324   2.65051  4.45998  3.13256  2.68568  3.29546  3.38116  3.79647  2.98427  2.77588  2.67406  3.55996  3.25648  3.96588  3.10247  2.97014  2.82336  2.88203  2.74651  2.03886  3.24969    354 - -
          2.68618  4.42225  2.77519  2.73123  3.46354  2.40513  3.72494  3.29354  2.67741  2.69355  4.24690  2.90347  2.73739  3.18146  2.89801  2.37887  2.77519  2.98518  4.58477  3.61503
          0.01434  4.25154        *  0.61958  0.77255  0.00000        *
//
