# Supplementary material for: MacSyFinder: A Program to Mine Genomes for Molecular Systems with an Application to CRISPR-Cas Systems
Source: PLoS One. 2014 Oct 17;9(10):e110726. doi: 10.1371/journal.pone.0110726 (PMC4201578; doi:10.1371/journal.pone.0110726)
Supplement: Data S2 — The Cas-Finder: models and profiles (compressed tarball archive). (ZIP) [file pone.0110726.s011.zip › Cas-Finder_macsyfinder/CASprofiles/cas1_TypeIC.hmm]

HMMER3/b [3.0 | March 2010]
NAME  TIGR03640
ACC   TIGR03640
DESC  cas1_DVULG: CRISPR-associated endonuclease Cas1, subtype I-C/DVULG
LENG  340
ALPH  amino
RF    no
CS    no
MAP   yes
DATE  Sun Apr 11 22:27:08 2010
NSEQ  22
EFFN  0.964111
CKSUM 1595163122
GA    385.00 385.00;
TC    385.00 385.00;
NC    365.00 365.00;
STATS LOCAL MSV      -10.8073  0.70033
STATS LOCAL VITERBI  -11.8976  0.70033
STATS LOCAL FORWARD   -5.5724  0.70033
HMM          A        C        D        E        F        G        H        I        K        L        M        N        P        Q        R        S        T        V        W        Y   
            m->m     m->i     m->d     i->m     i->i     d->m     d->d
  COMPO   2.47279  4.41570  2.98912  2.69604  3.29481  2.91298  3.65163  2.89399  2.72956  2.28522  3.60192  3.10039  3.46957  3.04404  2.69929  2.76668  2.89082  2.62811  4.91770  3.51301
          2.68618  4.42225  2.77519  2.73123  3.46354  2.40513  3.72494  3.29354  2.67741  2.69355  4.24690  2.90347  2.73739  3.18146  2.89801  2.37887  2.77519  2.98518  4.58477  3.61503
          0.02322  4.17012  4.89247  0.61958  0.77255  0.00000        *
      1   2.68415  5.00477  3.01082  2.31230  4.31100  3.46265  3.61481  3.47860  1.74998  3.27420  4.06501  2.96025  3.84935  2.39223  2.51911  2.67973  2.65892  3.19544  5.44450  4.10607      1 - -
          2.68618  4.42225  2.77519  2.73123  3.46354  2.40513  3.72494  3.29354  2.67741  2.69355  4.24690  2.90347  2.73739  3.18146  2.89801  2.37887  2.77519  2.98518  4.58477  3.61503
          0.02322  4.17012  4.89247  0.61958  0.77255  0.48576  0.95510
      2   2.55130  4.39000  3.51487  2.96314  3.44290  3.62634  3.14587  2.71371  2.80483  1.60114  3.44304  3.36015  4.00867  2.90800  3.11957  2.89444  2.90475  2.63865  4.91954  3.66304      2 - -
          2.68618  4.42225  2.77519  2.73123  3.46354  2.40513  3.72494  3.29354  2.67741  2.69355  4.24690  2.90347  2.73739  3.18146  2.89801  2.37887  2.77519  2.98518  4.58477  3.61503
          0.02322  4.17012  4.89247  0.61958  0.77255  0.48576  0.95510
      3   3.04848  4.67970  3.80971  3.37197  3.33799  3.93201  4.20036  2.70472  3.07118  1.01542  3.31608  3.73905  4.32602  2.75407  3.31052  3.31489  3.29595  2.71369  5.08458  3.82164      3 - -
          2.68618  4.42225  2.77519  2.73123  3.46354  2.40513  3.72494  3.29354  2.67741  2.69355  4.24690  2.90347  2.73739  3.18146  2.89801  2.37887  2.77519  2.98518  4.58477  3.61503
          0.02322  4.17012  4.89247  0.61958  0.77255  0.48576  0.95510
      4   3.00336  4.99104  2.92194  2.84307  4.40523  3.41087  4.20778  4.19223  3.14364  3.80722  4.76886  0.72224  4.08186  3.49001  3.50089  3.06468  3.40045  3.78319  5.67660  4.33913      4 - -
          2.68618  4.42225  2.77519  2.73123  3.46354  2.40513  3.72494  3.29354  2.67741  2.69355  4.24690  2.90347  2.73739  3.18146  2.89801  2.37887  2.77519  2.98518  4.58477  3.61503
          0.02322  4.17012  4.89247  0.61958  0.77255  0.48576  0.95510
      5   2.39599  4.30004  3.56945  3.31923  4.26822  3.11360  4.34805  3.52564  3.29599  3.35239  4.26664  3.46615  3.85674  3.65082  3.56393  2.40894  0.94920  3.09682  5.67049  4.43518      5 - -
          2.68618  4.42225  2.77519  2.73123  3.46354  2.40513  3.72494  3.29354  2.67741  2.69355  4.24690  2.90347  2.73739  3.18146  2.89801  2.37887  2.77519  2.98518  4.58477  3.61503
          0.02322  4.17012  4.89247  0.61958  0.77255  0.48576  0.95510
      6   3.30907  4.68113  4.82100  4.32149  3.23837  4.48541  4.91703  2.16948  4.13565  0.84035  3.06959  4.55946  4.76930  4.34042  4.28187  3.87957  3.56744  1.88826  5.29466  4.15083      6 - -
          2.68618  4.42225  2.77519  2.73123  3.46354  2.40513  3.72494  3.29354  2.67741  2.69355  4.24690  2.90347  2.73739  3.18146  2.89801  2.37887  2.77519  2.98518  4.58477  3.61503
          0.02322  4.17012  4.89247  0.61958  0.77255  0.48576  0.95510
      7   3.86110  5.05257  4.78310  4.51308  1.58775  4.54890  3.54436  3.53759  4.35070  2.83424  4.12595  4.20236  4.85431  4.28182  4.35705  3.93245  4.08213  3.46809  3.66889  0.79862      7 - -
          2.68618  4.42225  2.77519  2.73123  3.46354  2.40513  3.72494  3.29354  2.67741  2.69355  4.24690  2.90347  2.73739  3.18146  2.89801  2.37887  2.77519  2.98518  4.58477  3.61503
          0.02322  4.17012  4.89247  0.61958  0.77255  0.48576  0.95510
      8   2.72901  4.40143  4.77829  4.24672  3.61267  4.41272  4.90762  1.55581  4.14442  1.99841  3.43762  4.46022  4.72113  4.38994  4.33749  3.76702  3.32945  1.09165  5.46778  4.27391      8 - -
          2.68618  4.42225  2.77519  2.73123  3.46354  2.40513  3.72494  3.29354  2.67741  2.69355  4.24690  2.90347  2.73739  3.18146  2.89801  2.37887  2.77519  2.98518  4.58477  3.61503
          0.02322  4.17012  4.89247  0.61958  0.77255  0.48576  0.95510
      9   2.61723  4.53282  3.24804  2.75146  3.80319  3.45842  3.81493  3.15568  2.65596  2.84489  3.19777  2.99032  3.91415  2.85703  3.02201  2.75335  1.58797  2.88648  5.17760  3.90856      9 - -
          2.68618  4.42225  2.77519  2.73123  3.46354  2.40513  3.72494  3.29354  2.67741  2.69355  4.24690  2.90347  2.73739  3.18146  2.89801  2.37887  2.77519  2.98518  4.58477  3.61503
          0.02322  4.17012  4.89247  0.61958  0.77255  0.48576  0.95510
     10   2.52327  4.71246  3.14421  2.65582  4.08568  3.43505  3.76546  3.46588  2.47156  3.09375  3.94566  3.11376  3.90002  2.60338  2.56615  2.74218  1.60812  3.14910  5.35031  4.07117     10 - -
          2.68618  4.42225  2.77519  2.73123  3.46354  2.40513  3.72494  3.29354  2.67741  2.69355  4.24690  2.90347  2.73739  3.18146  2.89801  2.37887  2.77519  2.98518  4.58477  3.61503
          0.02322  4.17012  4.89247  0.61958  0.77255  0.48576  0.95510
     11   2.63468  5.18526  2.53013  1.91174  4.49721  3.37216  3.66957  3.96652  2.46923  3.47923  4.26139  2.84926  2.68147  2.01584  2.96292  2.69576  2.98360  3.56305  5.64242  4.23375     11 - -
          2.68618  4.42225  2.77519  2.73123  3.46354  2.40513  3.72494  3.29354  2.67741  2.69355  4.24690  2.90347  2.73739  3.18146  2.89801  2.37887  2.77519  2.98518  4.58477  3.61503
          0.02322  4.17012  4.89247  0.61958  0.77255  0.48576  0.95510
     12   2.84470  5.29694  2.11915  1.94172  4.61697  1.72787  3.75367  4.09647  2.63868  3.61581  4.42466  2.82373  3.87874  2.89907  2.93974  2.78326  3.10999  3.69079  5.78843  4.35472     12 - -
          2.68618  4.42225  2.77519  2.73123  3.46354  2.40513  3.72494  3.29354  2.67741  2.69355  4.24690  2.90347  2.73739  3.18146  2.89801  2.37887  2.77519  2.98518  4.58477  3.61503
          0.02322  4.17012  4.89247  0.61958  0.77255  0.48576  0.95510
     13   2.00051  4.32563  3.49329  2.97406  3.32747  3.33853  3.96050  3.08051  2.93813  2.82230  3.70345  3.31518  3.87893  3.24716  3.30012  2.15774  1.86937  2.67619  5.17627  3.93556     13 - -
          2.68618  4.42225  2.77519  2.73123  3.46354  2.40513  3.72494  3.29354  2.67741  2.69355  4.24690  2.90347  2.73739  3.18146  2.89801  2.37887  2.77519  2.98518  4.58477  3.61503
          0.02322  4.17012  4.89247  0.61958  0.77255  0.48576  0.95510
     14   2.47668  4.28943  3.59005  3.02466  3.28992  3.40616  3.84002  2.78401  2.93131  2.40836  3.40210  3.39185  3.99537  3.24550  3.04821  2.66968  2.85829  2.56698  3.85672  2.01886     14 - -
          2.68618  4.42225  2.77519  2.73123  3.46354  2.40513  3.72494  3.29354  2.67741  2.69355  4.24690  2.90347  2.73739  3.18146  2.89801  2.37887  2.77519  2.98518  4.58477  3.61503
          0.02322  4.17012  4.89247  0.61958  0.77255  0.48576  0.95510
     15   3.28755  4.65386  4.82304  4.31787  3.26023  4.48119  4.91608  2.13785  4.14119  0.89421  3.08866  4.55305  4.76460  4.34427  4.28959  3.86989  3.54448  1.76973  5.30460  4.16160     15 - -
          2.68618  4.42225  2.77519  2.73123  3.46354  2.40513  3.72494  3.29354  2.67741  2.69355  4.24690  2.90347  2.73739  3.18146  2.89801  2.37887  2.77519  2.98518  4.58477  3.61503
          0.02322  4.17012  4.89247  0.61958  0.77255  0.48576  0.95510
     16   2.45814  4.21194  3.04780  2.49198  4.05824  3.43752  2.56996  3.47112  2.43196  3.07557  3.89331  2.85486  3.84058  2.81607  2.32829  2.41920  2.71403  3.14694  5.31637  3.99402     16 - -
          2.68618  4.42225  2.77519  2.73123  3.46354  2.40513  3.72494  3.29354  2.67741  2.69355  4.24690  2.90347  2.73739  3.18146  2.89801  2.37887  2.77519  2.98518  4.58477  3.61503
          0.02322  4.17012  4.89247  0.61958  0.77255  0.48576  0.95510
     17   2.93589  4.83787  3.47535  2.91970  3.92061  3.70300  3.83641  3.20866  1.48157  1.80209  3.84123  3.33910  4.10098  3.04150  2.62280  3.04616  3.15587  3.02695  5.28021  4.02598     17 - -
          2.68618  4.42225  2.77519  2.73123  3.46354  2.40513  3.72494  3.29354  2.67741  2.69355  4.24690  2.90347  2.73739  3.18146  2.89801  2.37887  2.77519  2.98518  4.58477  3.61503
          0.02322  4.17012  4.89247  0.61958  0.77255  0.48576  0.95510
     18   3.01142  5.62577  1.41684  1.45347  4.90986  3.31039  3.82318  4.43366  2.61411  3.90987  4.74408  2.76038  3.91808  2.98011  3.40089  2.89086  3.29169  3.99337  6.06057  4.54810     18 - -
          2.68618  4.42225  2.77519  2.73123  3.46354  2.40513  3.72494  3.29354  2.67741  2.69355  4.24690  2.90347  2.73739  3.18146  2.89801  2.37887  2.77519  2.98518  4.58477  3.61503
          0.02322  4.17012  4.89247  0.61958  0.77255  0.48576  0.95510
     19   2.68766  4.89811  2.93978  2.48713  4.23923  1.90527  3.18606  3.66984  2.41700  3.24428  4.06070  2.74537  3.86875  2.84725  2.47852  2.71149  2.76769  3.31918  5.44454  4.11609     19 - -
          2.68618  4.42225  2.77519  2.73123  3.46354  2.40513  3.72494  3.29354  2.67741  2.69355  4.24690  2.90347  2.73739  3.18146  2.89801  2.37887  2.77519  2.98518  4.58477  3.61503
          0.02322  4.17012  4.89247  0.61958  0.77255  0.48576  0.95510
     20   2.79397  5.58474  1.58533  1.30272  4.88338  3.30710  3.82879  4.39258  2.82635  3.88813  4.72542  2.76570  3.91633  2.98746  3.41993  2.88474  3.28230  3.95815  6.04852  4.54005     20 - -
          2.68618  4.42225  2.77519  2.73123  3.46354  2.40513  3.72494  3.29354  2.67741  2.69355  4.24690  2.90347  2.73739  3.18146  2.89801  2.37887  2.77519  2.98518  4.58477  3.61503
          0.02322  4.17012  4.89247  0.61958  0.77255  0.48576  0.95510
     21   2.24017  2.87993  3.47246  2.98466  3.92936  3.25280  4.00674  3.26890  2.94827  2.99420  3.85607  2.19095  3.84560  3.26947  3.31047  2.60936  1.82781  2.92594  5.31506  4.07365     21 - -
          2.68618  4.42225  2.77519  2.73123  3.46354  2.40513  3.72494  3.29354  2.67741  2.69355  4.24690  2.90347  2.73739  3.18146  2.89801  2.37887  2.77519  2.98518  4.58477  3.61503
          0.02322  4.17012  4.89247  0.61958  0.77255  0.48576  0.95510
     22   3.22541  4.50077  5.03186  4.50177  3.50812  4.63116  5.10916  1.45452  4.39380  1.56456  3.29915  4.70353  4.87126  4.58133  4.54183  4.00204  3.47031  1.23797  5.50729  4.35771     22 - -
          2.68618  4.42225  2.77519  2.73123  3.46354  2.40513  3.72494  3.29354  2.67741  2.69355  4.24690  2.90347  2.73739  3.18146  2.89801  2.37887  2.77519  2.98518  4.58477  3.61503
          0.02322  4.17012  4.89247  0.61958  0.77255  0.48576  0.95510
     23   2.61836  4.00556  3.13495  2.75559  3.64144  3.53827  3.77249  2.97621  2.48579  2.60124  3.57264  3.20276  3.92526  3.02997  2.52959  2.77771  2.85125  1.90103  5.03893  3.78258     23 - -
          2.68618  4.42225  2.77519  2.73123  3.46354  2.40513  3.72494  3.29354  2.67741  2.69355  4.24690  2.90347  2.73739  3.18146  2.89801  2.37887  2.77519  2.98518  4.58477  3.61503
          0.02322  4.17012  4.89247  0.61958  0.77255  0.48576  0.95510
     24   2.60228  4.36049  4.71740  4.16857  3.52824  4.33822  4.77449  1.48008  4.06331  1.99901  3.15354  4.37341  4.64265  4.28832  4.24106  3.67613  3.27061  1.27088  5.33225  4.14850     24 - -
          2.68618  4.42225  2.77519  2.73123  3.46354  2.40513  3.72494  3.29354  2.67741  2.69355  4.24690  2.90347  2.73739  3.18146  2.89801  2.37887  2.77519  2.98518  4.58477  3.61503
          0.02322  4.17012  4.89247  0.61958  0.77255  0.48576  0.95510
     25   2.62006  4.89535  2.97457  1.92777  4.16017  3.43003  3.62114  3.58881  2.19506  3.01425  3.68449  2.73830  3.82025  2.75500  2.65675  2.55566  2.73341  3.24255  4.17657  4.02743     25 - -
          2.68618  4.42225  2.77519  2.73123  3.46354  2.40513  3.72494  3.29354  2.67741  2.69355  4.24690  2.90347  2.73739  3.18146  2.89801  2.37887  2.77519  2.98518  4.58477  3.61503
          0.02322  4.17012  4.89247  0.61958  0.77255  0.48576  0.95510
     26   2.61412  4.41387  3.36935  2.80492  3.56445  3.55363  3.36516  2.62512  2.61176  2.55087  3.51320  3.23847  3.93598  2.58016  3.08419  2.68846  2.84474  1.98526  4.97989  3.73132     26 - -
          2.68618  4.42225  2.77519  2.73123  3.46354  2.40513  3.72494  3.29354  2.67741  2.69355  4.24690  2.90347  2.73739  3.18146  2.89801  2.37887  2.77519  2.98518  4.58477  3.61503
          0.02322  4.17012  4.89247  0.61958  0.77255  0.48576  0.95510
     27   2.63269  5.26665  2.21941  1.58457  4.57911  2.99912  3.67713  4.06573  2.40795  3.55939  4.33457  2.81937  3.31229  2.64925  3.02428  2.70217  3.00866  3.64318  5.71104  4.27789     27 - -
          2.68618  4.42225  2.77519  2.73123  3.46354  2.40513  3.72494  3.29354  2.67741  2.69355  4.24690  2.90347  2.73739  3.18146  2.89801  2.37887  2.77519  2.98518  4.58477  3.61503
          0.02322  4.17012  4.89247  0.61958  0.77255  0.48576  0.95510
     28   2.69713  5.14547  2.39902  2.25120  4.46715  2.42072  3.62837  3.93354  2.30106  3.43453  4.20377  2.86941  3.82572  2.44660  2.30060  2.66025  2.93187  3.52588  5.58381  4.18921     28 - -
          2.68618  4.42225  2.77519  2.73123  3.46354  2.40513  3.72494  3.29354  2.67741  2.69355  4.24690  2.90347  2.73739  3.18146  2.89801  2.37887  2.77519  2.98518  4.58477  3.61503
          0.02322  4.17012  4.89247  0.61958  0.77255  0.48576  0.95510
     29   2.48480  5.05935  2.76180  1.95377  4.37319  3.39518  3.59573  3.83681  2.20560  3.34987  4.11085  2.70049  3.79652  2.45621  2.71983  2.53859  2.73790  3.13934  5.50943  4.11868     29 - -
          2.68618  4.42225  2.77519  2.73123  3.46354  2.40513  3.72494  3.29354  2.67741  2.69355  4.24690  2.90347  2.73739  3.18146  2.89801  2.37887  2.77519  2.98518  4.58477  3.61503
          0.02322  4.17012  4.89247  0.61958  0.77255  0.48576  0.95510
     30   2.62390  4.97880  2.64760  2.16408  4.26659  3.40879  3.60940  3.71104  1.97082  2.97850  4.03768  2.90353  3.80700  2.65338  2.84196  2.52992  2.68686  2.92590  5.44650  4.07547     30 - -
          2.68618  4.42225  2.77519  2.73123  3.46354  2.40513  3.72494  3.29354  2.67741  2.69355  4.24690  2.90347  2.73739  3.18146  2.89801  2.37887  2.77519  2.98518  4.58477  3.61503
          0.02322  4.17012  4.89247  0.61958  0.77255  0.48576  0.95510
     31   2.73786  4.84898  3.21473  2.61003  4.10147  3.54616  3.66586  3.48544  1.82222  2.53035  3.57310  3.09000  3.92083  2.70594  2.07803  2.78527  2.95175  3.01966  5.30855  4.03156     31 - -
          2.68619  4.42226  2.77521  2.73125  3.46355  2.40506  3.72496  3.29355  2.67742  2.69356  4.24691  2.90348  2.73741  3.18148  2.89788  2.37888  2.77521  2.98520  4.58478  3.61504
          0.06779  2.84658  4.89247  0.64452  0.74426  0.48576  0.95510
     32   2.06159  4.47323  3.28547  2.72318  3.64917  3.15286  3.75941  3.01684  2.54913  2.34677  3.18603  3.17687  3.90711  3.01128  2.83772  2.75220  2.56923  2.76679  5.04264  3.78160     34 - -
          2.68618  4.42225  2.77519  2.73123  3.46354  2.40513  3.72494  3.29354  2.67741  2.69355  4.24690  2.90347  2.73739  3.18146  2.89801  2.37887  2.77519  2.98518  4.58477  3.61503
          0.02322  4.17012  4.89247  0.61958  0.77255  0.48576  0.95510
     33   2.73650  4.90953  3.15590  2.45620  4.17777  3.52796  3.65178  3.57468  2.26400  2.87458  3.32276  3.05561  3.90678  2.24459  1.85950  2.76545  2.95156  3.26085  5.35607  4.06445     35 - -
          2.68618  4.42225  2.77519  2.73123  3.46354  2.40513  3.72494  3.29354  2.67741  2.69355  4.24690  2.90347  2.73739  3.18146  2.89801  2.37887  2.77519  2.98518  4.58477  3.61503
          0.02322  4.17012  4.89247  0.61958  0.77255  0.48576  0.95510
     34   3.13699  4.45885  4.87153  4.30731  2.58714  4.42016  4.75969  1.90166  4.18295  1.40785  3.10371  4.48111  4.67330  4.31138  4.29019  3.75801  3.36863  1.40971  5.15259  3.99675     36 - -
          2.68618  4.42225  2.77519  2.73123  3.46354  2.40513  3.72494  3.29354  2.67741  2.69355  4.24690  2.90347  2.73739  3.18146  2.89801  2.37887  2.77519  2.98518  4.58477  3.61503
          0.02322  4.17012  4.89247  0.61958  0.77255  0.48576  0.95510
     35   3.19739  4.89350  3.83825  3.72765  4.68026  3.56471  4.77129  4.31444  3.81290  3.90360  4.97289  3.99959  0.42291  4.19204  4.01539  3.37644  3.66408  3.92350  5.77359  4.80819     37 - -
          2.68618  4.42225  2.77519  2.73123  3.46354  2.40513  3.72494  3.29354  2.67741  2.69355  4.24690  2.90347  2.73739  3.18146  2.89801  2.37887  2.77519  2.98518  4.58477  3.61503
          0.02322  4.17012  4.89247  0.61958  0.77255  0.48576  0.95510
     36   2.66286  4.39255  4.57825  4.01033  2.95705  4.21624  4.56273  2.05065  3.89533  1.22040  3.12666  4.22867  4.51417  4.07557  4.05613  3.53555  3.24201  1.76855  5.08561  3.93520     38 - -
          2.68618  4.42225  2.77519  2.73123  3.46354  2.40513  3.72494  3.29354  2.67741  2.69355  4.24690  2.90347  2.73739  3.18146  2.89801  2.37887  2.77519  2.98518  4.58477  3.61503
          0.02322  4.17012  4.89247  0.61958  0.77255  0.48576  0.95510
     37   2.76648  4.74788  3.29717  2.73521  3.76287  3.57710  1.77642  3.34598  2.40214  2.80078  3.85232  3.18401  3.97398  2.94486  2.43565  2.85324  2.99358  2.79679  5.11410  3.76059     39 - -
          2.68618  4.42225  2.77519  2.73123  3.46354  2.40513  3.72494  3.29354  2.67741  2.69355  4.24690  2.90347  2.73739  3.18146  2.89801  2.37887  2.77519  2.98518  4.58477  3.61503
          0.02322  4.17012  4.89247  0.61958  0.77255  0.48576  0.95510
     38   2.52702  4.55975  3.19626  2.63520  3.74353  3.49714  2.65938  2.94965  2.59110  2.79413  2.83169  2.96306  3.88452  2.94026  2.79887  2.55855  2.55941  2.86146  5.10735  3.82854     40 - -
          2.68618  4.42225  2.77519  2.73123  3.46354  2.40513  3.72494  3.29354  2.67741  2.69355  4.24690  2.90347  2.73739  3.18146  2.89801  2.37887  2.77519  2.98518  4.58477  3.61503
          0.02322  4.17012  4.89247  0.61958  0.77255  0.48576  0.95510
     39   3.30688  4.59932  5.02732  4.48081  3.31289  4.64856  5.04689  1.66271  4.35542  1.05189  3.09777  4.70570  4.85404  4.48785  4.47868  4.01196  3.54162  1.70836  5.37433  4.28065     41 - -
          2.68618  4.42225  2.77519  2.73123  3.46354  2.40513  3.72494  3.29354  2.67741  2.69355  4.24690  2.90347  2.73739  3.18146  2.89801  2.37887  2.77519  2.98518  4.58477  3.61503
          0.02322  4.17012  4.89247  0.61958  0.77255  0.48576  0.95510
     40   2.44554  5.13909  2.39059  1.97162  4.45903  2.49800  3.64838  3.93032  2.44683  3.44331  4.21558  2.73412  3.82025  2.76852  2.79431  2.38768  2.93723  3.52214  5.60680  4.19854     42 - -
          2.68618  4.42225  2.77519  2.73123  3.46354  2.40513  3.72494  3.29354  2.67741  2.69355  4.24690  2.90347  2.73739  3.18146  2.89801  2.37887  2.77519  2.98518  4.58477  3.61503
          0.02322  4.17012  4.89247  0.61958  0.77255  0.48576  0.95510
     41   2.21389  4.76026  2.93197  2.50741  4.22069  2.26815  3.05608  3.65478  2.57977  3.24982  4.05992  2.70672  3.82783  2.91620  3.03406  2.12282  2.88170  3.27579  5.47365  4.13828     43 - -
          2.68618  4.42225  2.77519  2.73123  3.46354  2.40513  3.72494  3.29354  2.67741  2.69355  4.24690  2.90347  2.73739  3.18146  2.89801  2.37887  2.77519  2.98518  4.58477  3.61503
          0.02322  4.17012  4.89247  0.61958  0.77255  0.48576  0.95510
     42   3.18718  4.46784  4.99856  4.46356  3.17527  4.57966  5.03064  1.22729  4.36144  1.87160  3.30641  4.65114  4.82931  4.54094  4.50372  3.94263  3.43056  1.32946  5.44007  4.26695     44 - -
          2.68618  4.42225  2.77519  2.73123  3.46354  2.40513  3.72494  3.29354  2.67741  2.69355  4.24690  2.90347  2.73739  3.18146  2.89801  2.37887  2.77519  2.98518  4.58477  3.61503
          0.02322  4.17012  4.89247  0.61958  0.77255  0.48576  0.95510
     43   2.77482  4.37970  4.54200  4.01325  2.93163  4.18433  4.62452  2.00025  3.90390  2.04786  3.35517  4.22596  4.54102  4.14097  4.10043  3.52952  3.24131  1.05535  5.20900  3.96660     45 - -
          2.68618  4.42225  2.77519  2.73123  3.46354  2.40513  3.72494  3.29354  2.67741  2.69355  4.24690  2.90347  2.73739  3.18146  2.89801  2.37887  2.77519  2.98518  4.58477  3.61503
          0.02322  4.17012  4.89247  0.61958  0.77255  0.48576  0.95510
     44   2.54508  1.85441  4.11402  3.59372  3.49314  3.19054  4.23526  2.50608  3.46737  2.38094  3.46705  3.72876  4.05594  3.72442  3.67344  2.88468  2.71237  1.84934  5.02828  3.83229     46 - -
          2.68618  4.42225  2.77519  2.73123  3.46354  2.40513  3.72494  3.29354  2.67741  2.69355  4.24690  2.90347  2.73739  3.18146  2.89801  2.37887  2.77519  2.98518  4.58477  3.61503
          0.02322  4.17012  4.89247  0.61958  0.77255  0.48576  0.95510
     45   3.27525  4.62417  4.78786  4.24355  1.29171  4.43768  4.46487  2.25972  4.10238  1.57634  2.65603  4.40593  4.67467  4.20165  4.21168  3.77020  3.49775  2.45290  4.75740  3.36902     47 - -
          2.68618  4.42225  2.77519  2.73123  3.46354  2.40513  3.72494  3.29354  2.67741  2.69355  4.24690  2.90347  2.73739  3.18146  2.89801  2.37887  2.77519  2.98518  4.58477  3.61503
          0.02322  4.17012  4.89247  0.61958  0.77255  0.48576  0.95510
     46   2.51512  4.56909  2.67083  2.71462  4.48559  1.21577  4.07749  3.92337  3.04411  3.56209  4.38982  3.11877  3.83264  3.29134  3.47396  2.40044  2.67827  3.42482  5.78083  4.47469     48 - -
          2.68618  4.42225  2.77519  2.73123  3.46354  2.40513  3.72494  3.29354  2.67741  2.69355  4.24690  2.90347  2.73739  3.18146  2.89801  2.37887  2.77519  2.98518  4.58477  3.61503
          0.02322  4.17012  4.89247  0.61958  0.77255  0.48576  0.95510
     47   2.62340  5.03272  2.77323  2.34333  4.33836  3.01176  3.25229  3.79721  2.34542  3.31982  4.08564  2.46045  3.44074  2.34630  2.56450  2.60438  2.85481  3.40283  5.48701  3.46596     49 - -
          2.68618  4.42225  2.77519  2.73123  3.46354  2.40513  3.72494  3.29354  2.67741  2.69355  4.24690  2.90347  2.73739  3.18146  2.89801  2.37887  2.77519  2.98518  4.58477  3.61503
          0.02322  4.17012  4.89247  0.61958  0.77255  0.48576  0.95510
     48   2.72228  4.32937  4.45322  3.91084  3.58148  4.14143  4.60847  1.77046  3.81059  2.19069  3.45294  4.15217  4.50306  4.07692  4.03685  3.47398  2.65417  1.15372  5.30115  4.09619     50 - -
          2.68618  4.42225  2.77519  2.73123  3.46354  2.40513  3.72494  3.29354  2.67741  2.69355  4.24690  2.90347  2.73739  3.18146  2.89801  2.37887  2.77519  2.98518  4.58477  3.61503
          0.02322  4.17012  4.89247  0.61958  0.77255  0.48576  0.95510
     49   2.59251  4.29935  3.49353  2.92571  3.43088  2.78516  3.62208  2.79522  2.87321  2.23465  2.95429  3.32414  3.95633  3.17543  3.21936  2.39121  2.55068  2.57238  4.17249  3.44850     51 - -
          2.68618  4.42225  2.77519  2.73123  3.46354  2.40513  3.72494  3.29354  2.67741  2.69355  4.24690  2.90347  2.73739  3.18146  2.89801  2.37887  2.77519  2.98518  4.58477  3.61503
          0.02322  4.17012  4.89247  0.61958  0.77255  0.48576  0.95510
     50   2.57313  3.27829  4.37952  3.79071  3.19425  3.86813  4.20191  2.07745  3.64363  1.74823  2.99368  3.92561  4.22031  3.83104  3.76290  3.17278  2.93445  1.71795  4.77984  3.31757     52 - -
          2.68618  4.42225  2.77519  2.73123  3.46354  2.40513  3.72494  3.29354  2.67741  2.69355  4.24690  2.90347  2.73739  3.18146  2.89801  2.37887  2.77519  2.98518  4.58477  3.61503
          0.02322  4.17012  4.89247  0.61958  0.77255  0.48576  0.95510
     51   2.34045  4.28683  3.51486  3.22210  4.37629  3.06095  4.29563  3.75147  3.24597  3.47621  4.32247  3.39360  3.80256  3.56304  3.55552  1.07225  2.02594  3.23475  5.72607  4.49743     53 - -
          2.68618  4.42225  2.77519  2.73123  3.46354  2.40513  3.72494  3.29354  2.67741  2.69355  4.24690  2.90347  2.73739  3.18146  2.89801  2.37887  2.77519  2.98518  4.58477  3.61503
          0.02322  4.17012  4.89247  0.61958  0.77255  0.48576  0.95510
     52   2.45468  4.68453  2.59218  2.57779  4.31308  3.25247  3.88293  3.72894  2.76679  3.35399  4.17701  3.04162  1.62915  3.06391  3.21808  2.46138  2.59913  3.31825  5.59024  4.26531     54 - -
          2.68618  4.42225  2.77519  2.73123  3.46354  2.40513  3.72494  3.29354  2.67741  2.69355  4.24690  2.90347  2.73739  3.18146  2.89801  2.37887  2.77519  2.98518  4.58477  3.61503
          0.02322  4.17012  4.89247  0.61958  0.77255  0.48576  0.95510
     53   2.24896  4.63227  2.88095  2.47057  2.82621  3.31141  3.69822  3.21923  2.56021  2.87191  3.71916  3.05702  2.99346  2.79484  2.99835  2.69565  2.83976  2.94015  5.16786  3.41358     55 - -
          2.68618  4.42225  2.77519  2.73123  3.46354  2.40513  3.72494  3.29354  2.67741  2.69355  4.24690  2.90347  2.73739  3.18146  2.89801  2.37887  2.77519  2.98518  4.58477  3.61503
          0.02322  4.17012  4.89247  0.61958  0.77255  0.48576  0.95510
     54   3.47850  4.79352  5.02181  4.46587  3.13026  4.73432  5.01604  2.11517  4.27619  0.72174  2.70705  4.74281  4.88555  4.40231  4.39132  4.10022  3.69949  2.36251  5.27127  4.20134     56 - -
          2.68618  4.42225  2.77519  2.73123  3.46354  2.40513  3.72494  3.29354  2.67741  2.69355  4.24690  2.90347  2.73739  3.18146  2.89801  2.37887  2.77519  2.98518  4.58477  3.61503
          0.02322  4.17012  4.89247  0.61958  0.77255  0.48576  0.95510
     55   3.27176  4.59990  4.90474  4.33322  3.18618  4.53849  4.86417  1.89133  4.20419  1.34631  1.59677  4.56755  4.74416  4.31447  4.32086  3.87671  3.49522  2.07853  5.21389  4.14655     57 - -
          2.68618  4.42225  2.77519  2.73123  3.46354  2.40513  3.72494  3.29354  2.67741  2.69355  4.24690  2.90347  2.73739  3.18146  2.89801  2.37887  2.77519  2.98518  4.58477  3.61503
          0.02322  4.17012  4.89247  0.61958  0.77255  0.48576  0.95510
     56   2.35113  4.88527  2.95082  2.34559  4.14620  2.31166  3.09273  3.56974  2.31563  3.15271  3.65505  2.95217  3.83404  2.61253  2.85632  2.65692  2.87084  3.23203  5.37464  4.03258     58 - -
          2.68618  4.42225  2.77519  2.73123  3.46354  2.40513  3.72494  3.29354  2.67741  2.69355  4.24690  2.90347  2.73739  3.18146  2.89801  2.37887  2.77519  2.98518  4.58477  3.61503
          0.02322  4.17012  4.89247  0.61958  0.77255  0.48576  0.95510
     57   2.47269  4.40486  3.37585  2.81013  2.81883  3.55507  3.31187  2.92319  2.75358  2.50415  3.50428  3.24200  3.93617  3.08132  2.34749  2.67217  2.84120  2.60880  4.93013  3.06533     59 - -
          2.68618  4.42225  2.77519  2.73123  3.46354  2.40513  3.72494  3.29354  2.67741  2.69355  4.24690  2.90347  2.73739  3.18146  2.89801  2.37887  2.77519  2.98518  4.58477  3.61503
          0.02322  4.17012  4.89247  0.61958  0.77255  0.48576  0.95510
     58   2.49801  1.40085  4.26288  3.80200  3.57473  3.55064  4.43872  2.48804  3.60132  2.08828  3.56571  3.87458  4.14769  3.91211  3.78778  2.96751  3.00924  2.30478  5.21343  3.97991     60 - -
          2.68618  4.42225  2.77519  2.73123  3.46354  2.40513  3.72494  3.29354  2.67741  2.69355  4.24690  2.90347  2.73739  3.18146  2.89801  2.37887  2.77519  2.98518  4.58477  3.61503
          0.02322  4.17012  4.89247  0.61958  0.77255  0.48576  0.95510
     59   1.18002  4.28809  3.54835  3.14613  4.09727  2.51629  4.16630  3.38811  3.12818  2.85203  4.02510  3.37788  3.83187  3.44228  3.45825  2.56862  2.56320  2.99691  5.48583  4.26077     61 - -
          2.68618  4.42225  2.77519  2.73123  3.46354  2.40513  3.72494  3.29354  2.67741  2.69355  4.24690  2.90347  2.73739  3.18146  2.89801  2.37887  2.77519  2.98518  4.58477  3.61503
          0.02322  4.17012  4.89247  0.61958  0.77255  0.48576  0.95510
     60   2.62439  5.08528  2.72905  1.50147  4.40801  3.06439  3.67550  3.85462  2.44065  3.39196  4.18753  2.89631  3.85132  2.68789  2.73338  2.70371  2.72409  3.47398  5.57111  4.19501     62 - -
          2.68618  4.42225  2.77519  2.73123  3.46354  2.40513  3.72494  3.29354  2.67741  2.69355  4.24690  2.90347  2.73739  3.18146  2.89801  2.37887  2.77519  2.98518  4.58477  3.61503
          0.02322  4.17012  4.89247  0.61958  0.77255  0.48576  0.95510
     61   2.47916  5.09499  2.37132  2.24458  4.41945  3.24192  3.23178  3.89134  2.28585  3.22993  4.14326  2.55574  3.79367  2.53958  2.50789  2.60080  2.86437  3.47495  5.53723  4.13800     63 - -
          2.68618  4.42225  2.77519  2.73123  3.46354  2.40513  3.72494  3.29354  2.67741  2.69355  4.24690  2.90347  2.73739  3.18146  2.89801  2.37887  2.77519  2.98518  4.58477  3.61503
          0.02322  4.17012  4.89247  0.61958  0.77255  0.48576  0.95510
     62   2.72101  5.02662  2.86668  2.41764  4.33127  1.96953  3.34678  3.76427  2.27976  3.30950  4.11210  2.67378  3.86405  2.63751  2.57894  2.62247  2.95390  3.40406  5.49079  4.14454     64 - -
          2.68618  4.42225  2.77519  2.73123  3.46354  2.40513  3.72494  3.29354  2.67741  2.69355  4.24690  2.90347  2.73739  3.18146  2.89801  2.37887  2.77519  2.98518  4.58477  3.61503
          0.02322  4.17012  4.89247  0.61958  0.77255  0.48576  0.95510
     63   2.68983  4.31254  3.72958  3.14486  3.44493  3.70579  3.95650  1.79531  2.76773  2.36005  3.39802  3.50062  4.07667  3.32245  2.55538  2.97855  2.92079  2.10090  4.93894  3.72377     65 - -
          2.68618  4.42225  2.77519  2.73123  3.46354  2.40513  3.72494  3.29354  2.67741  2.69355  4.24690  2.90347  2.73739  3.18146  2.89801  2.37887  2.77519  2.98518  4.58477  3.61503
          0.02322  4.17012  4.89247  0.61958  0.77255  0.48576  0.95510
     64   2.30704  4.19725  3.10943  2.55665  3.91602  2.87122  3.42846  3.31627  2.54358  2.83037  3.78997  2.76522  3.52406  2.88543  2.98629  2.21469  2.65502  2.90838  5.23428  3.92998     66 - -
          2.68618  4.42225  2.77519  2.73123  3.46354  2.40513  3.72494  3.29354  2.67741  2.69355  4.24690  2.90347  2.73739  3.18146  2.89801  2.37887  2.77519  2.98518  4.58477  3.61503
          0.02322  4.17012  4.89247  0.61958  0.77255  0.48576  0.95510
     65   3.21952  4.51218  4.99746  4.44362  3.09778  4.56366  4.95367  1.55389  4.33000  1.30845  3.13724  4.63332  4.79028  4.45638  4.44131  3.91623  3.45334  1.52948  5.31235  4.19121     67 - -
          2.68618  4.42225  2.77519  2.73123  3.46354  2.40513  3.72494  3.29354  2.67741  2.69355  4.24690  2.90347  2.73739  3.18146  2.89801  2.37887  2.77519  2.98518  4.58477  3.61503
          0.02322  4.17012  4.89247  0.61958  0.77255  0.48576  0.95510
     66   2.16531  3.69435  3.77389  3.25941  3.68547  3.32065  4.10747  2.91906  3.19387  2.74577  3.64657  3.48252  3.90608  3.47304  3.49173  2.02216  2.17089  1.88408  5.14397  3.93535     68 - -
          2.68618  4.42225  2.77519  2.73123  3.46354  2.40513  3.72494  3.29354  2.67741  2.69355  4.24690  2.90347  2.73739  3.18146  2.89801  2.37887  2.77519  2.98518  4.58477  3.61503
          0.02322  4.17012  4.89247  0.61958  0.77255  0.48576  0.95510
     67   3.04817  4.41604  4.49439  3.99644  1.53082  4.06665  3.29933  2.68739  3.84100  2.01005  3.51790  3.96437  4.40612  3.93479  3.92255  3.38079  3.27444  2.71839  2.71979  2.17953     69 - -
          2.68618  4.42225  2.77519  2.73123  3.46354  2.40513  3.72494  3.29354  2.67741  2.69355  4.24690  2.90347  2.73739  3.18146  2.89801  2.37887  2.77519  2.98518  4.58477  3.61503
          0.02322  4.17012  4.89247  0.61958  0.77255  0.48576  0.95510
     68   2.82271  4.29926  4.13250  3.57429  2.30563  3.88004  3.16968  2.65093  3.45021  1.41930  3.08305  3.77742  4.22826  3.66358  3.64529  3.16967  3.05121  2.52411  4.44062  2.81247     70 - -
          2.68618  4.42225  2.77519  2.73123  3.46354  2.40513  3.72494  3.29354  2.67741  2.69355  4.24690  2.90347  2.73739  3.18146  2.89801  2.37887  2.77519  2.98518  4.58477  3.61503
          0.02322  4.17012  4.89247  0.61958  0.77255  0.48576  0.95510
     69   2.64180  4.88389  1.97823  2.42742  4.41231  2.86710  3.79373  3.85914  2.66010  3.43493  4.23893  2.94059  3.83512  2.94812  3.14910  2.32743  1.90645  3.44255  5.63908  4.26953     71 - -
          2.68618  4.42225  2.77519  2.73123  3.46354  2.40513  3.72494  3.29354  2.67741  2.69355  4.24690  2.90347  2.73739  3.18146  2.89801  2.37887  2.77519  2.98518  4.58477  3.61503
          0.02322  4.17012  4.89247  0.61958  0.77255  0.48576  0.95510
     70   2.54984  5.04524  2.78726  1.93867  4.35685  3.01121  3.59463  3.81746  2.27120  3.33434  3.74167  2.88136  3.34253  2.61511  2.44695  2.60321  2.85598  3.41825  5.49673  4.11008     72 - -
          2.68618  4.42225  2.77519  2.73123  3.46354  2.40513  3.72494  3.29354  2.67741  2.69355  4.24690  2.90347  2.73739  3.18146  2.89801  2.37887  2.77519  2.98518  4.58477  3.61503
          0.02322  4.17012  4.89247  0.61958  0.77255  0.48576  0.95510
     71   2.54335  4.89262  2.97033  2.41972  4.15344  3.43112  2.96580  3.58390  2.38621  3.15980  3.95922  2.28213  3.82381  2.56237  2.65670  2.63893  2.64487  3.11291  5.37338  3.50482     73 - -
          2.68618  4.42225  2.77519  2.73123  3.46354  2.40513  3.72494  3.29354  2.67741  2.69355  4.24690  2.90347  2.73739  3.18146  2.89801  2.37887  2.77519  2.98518  4.58477  3.61503
          0.02322  4.17012  4.89247  0.61958  0.77255  0.48576  0.95510
     72   3.07892  4.81397  3.81274  3.75498  4.87128  0.38891  4.84658  4.55371  3.97615  4.16645  5.15204  3.97840  4.21368  4.27731  4.16955  3.26099  3.58312  4.02431  5.87720  4.98682     74 - -
          2.68618  4.42225  2.77519  2.73123  3.46354  2.40513  3.72494  3.29354  2.67741  2.69355  4.24690  2.90347  2.73739  3.18146  2.89801  2.37887  2.77519  2.98518  4.58477  3.61503
          0.02322  4.17012  4.89247  0.61958  0.77255  0.48576  0.95510
     73   3.22278  5.25090  3.68198  3.00146  4.72784  3.79084  3.73222  4.08073  1.79434  3.51674  4.41516  3.36615  4.17112  2.87629  0.96507  3.23051  3.38686  3.77667  5.53476  4.39927     75 - -
          2.68618  4.42225  2.77519  2.73123  3.46354  2.40513  3.72494  3.29354  2.67741  2.69355  4.24690  2.90347  2.73739  3.18146  2.89801  2.37887  2.77519  2.98518  4.58477  3.61503
          0.02322  4.17012  4.89247  0.61958  0.77255  0.48576  0.95510
     74   3.69545  4.95992  4.69976  4.40384  0.76711  4.45934  3.67903  3.23635  4.24933  2.52640  3.85465  4.21422  4.78882  4.25444  4.28990  3.86523  3.93425  3.21864  3.82538  1.98347     76 - -
          2.68618  4.42225  2.77519  2.73123  3.46354  2.40513  3.72494  3.29354  2.67741  2.69355  4.24690  2.90347  2.73739  3.18146  2.89801  2.37887  2.77519  2.98518  4.58477  3.61503
          0.02322  4.17012  4.89247  0.61958  0.77255  0.48576  0.95510
     75   2.64363  3.88737  3.36219  2.77977  3.64731  3.56078  3.76393  3.01128  2.30161  1.94982  3.31098  3.21926  3.93913  2.80393  2.56717  2.80288  2.86998  2.77095  5.03381  3.78609     77 - -
          2.68618  4.42225  2.77519  2.73123  3.46354  2.40513  3.72494  3.29354  2.67741  2.69355  4.24690  2.90347  2.73739  3.18146  2.89801  2.37887  2.77519  2.98518  4.58477  3.61503
          0.02322  4.17012  4.89247  0.61958  0.77255  0.48576  0.95510
     76   0.96337  3.08058  3.98183  3.61078  4.21247  2.47352  4.44663  3.52486  3.54190  3.30696  4.16379  3.56739  3.79341  3.79849  3.77797  2.48217  2.76236  3.04974  5.62019  4.45214     78 - -
          2.68618  4.42225  2.77519  2.73123  3.46354  2.40513  3.72494  3.29354  2.67741  2.69355  4.24690  2.90347  2.73739  3.18146  2.89801  2.37887  2.77519  2.98518  4.58477  3.61503
          0.02322  4.17012  4.89247  0.61958  0.77255  0.48576  0.95510
     77   2.78426  5.07102  3.45031  2.87338  4.51537  3.65149  3.74082  3.89356  2.07784  3.38921  4.28045  3.27035  4.07736  2.71118  1.09083  3.04707  3.23116  3.57815  5.49906  4.30006     79 - -
          2.68618  4.42225  2.77519  2.73123  3.46354  2.40513  3.72494  3.29354  2.67741  2.69355  4.24690  2.90347  2.73739  3.18146  2.89801  2.37887  2.77519  2.98518  4.58477  3.61503
          0.02322  4.17012  4.89247  0.61958  0.77255  0.48576  0.95510
     78   2.78429  4.21095  4.31732  3.73729  3.24122  3.94424  4.26749  2.16802  3.61196  1.84256  2.68285  3.94218  4.28431  3.82287  3.78123  3.24472  2.82069  1.48957  4.88559  3.32032     80 - -
          2.68618  4.42225  2.77519  2.73123  3.46354  2.40513  3.72494  3.29354  2.67741  2.69355  4.24690  2.90347  2.73739  3.18146  2.89801  2.37887  2.77519  2.98518  4.58477  3.61503
          0.02322  4.17012  4.89247  0.61958  0.77255  0.48576  0.95510
     79   2.65109  4.88778  2.97549  1.79071  4.14399  3.44611  3.64456  3.11783  2.39329  3.13980  3.95632  2.96609  3.84441  2.38970  2.71516  2.67098  2.88107  2.92210  5.37259  4.03544     81 - -
          2.68618  4.42225  2.77519  2.73123  3.46354  2.40513  3.72494  3.29354  2.67741  2.69355  4.24690  2.90347  2.73739  3.18146  2.89801  2.37887  2.77519  2.98518  4.58477  3.61503
          0.02322  4.17012  4.89247  0.61958  0.77255  0.48576  0.95510
     80   2.44806  4.37622  3.42795  3.29596  4.56599  0.83627  4.45593  3.97555  3.45949  3.70299  4.57949  3.46795  3.87010  3.75678  3.73675  2.62379  2.59811  3.41662  5.87179  4.68730     82 - -
          2.68618  4.42225  2.77519  2.73123  3.46354  2.40513  3.72494  3.29354  2.67741  2.69355  4.24690  2.90347  2.73739  3.18146  2.89801  2.37887  2.77519  2.98518  4.58477  3.61503
          0.02322  4.17012  4.89247  0.61958  0.77255  0.48576  0.95510
     81   2.57439  4.85716  3.00075  2.39239  4.14394  3.44496  3.66557  3.55568  2.25258  3.14618  3.96308  2.99259  2.12777  2.81520  2.60582  2.55968  2.89640  3.03358  5.37068  4.04785     83 - -
          2.68618  4.42225  2.77519  2.73123  3.46354  2.40513  3.72494  3.29354  2.67741  2.69355  4.24690  2.90347  2.73739  3.18146  2.89801  2.37887  2.77519  2.98518  4.58477  3.61503
          0.02322  4.17012  4.89247  0.61958  0.77255  0.48576  0.95510
     82   2.59291  4.38025  3.40047  2.84604  3.56318  3.53043  3.82270  2.89478  2.78867  2.62092  3.25846  3.26503  3.58104  2.72814  3.15514  2.66601  2.35369  1.93268  4.99003  3.74611     84 - -
          2.68618  4.42225  2.77519  2.73123  3.46354  2.40513  3.72494  3.29354  2.67741  2.69355  4.24690  2.90347  2.73739  3.18146  2.89801  2.37887  2.77519  2.98518  4.58477  3.61503
          0.02322  4.17012  4.89247  0.61958  0.77255  0.48576  0.95510
     83   2.51106  4.80226  2.96615  2.48261  4.20752  2.86036  3.70646  3.63584  2.40801  3.22135  4.02549  2.68202  3.82516  2.85425  2.79124  1.83679  2.56041  3.26665  5.44023  4.10344     85 - -
          2.68618  4.42225  2.77519  2.73123  3.46354  2.40513  3.72494  3.29354  2.67741  2.69355  4.24690  2.90347  2.73739  3.18146  2.89801  2.37887  2.77519  2.98518  4.58477  3.61503
          0.02322  4.17012  4.89247  0.61958  0.77255  0.48576  0.95510
     84   3.07892  4.81397  3.81274  3.75498  4.87128  0.38891  4.84658  4.55371  3.97615  4.16645  5.15204  3.97840  4.21368  4.27731  4.16955  3.26099  3.58312  4.02431  5.87720  4.98682     86 - -
          2.68618  4.42225  2.77519  2.73123  3.46354  2.40513  3.72494  3.29354  2.67741  2.69355  4.24690  2.90347  2.73739  3.18146  2.89801  2.37887  2.77519  2.98518  4.58477  3.61503
          0.02322  4.17012  4.89247  0.61958  0.77255  0.48576  0.95510
     85   3.00336  4.99104  2.92194  2.84307  4.40523  3.41087  4.20778  4.19223  3.14364  3.80722  4.76886  0.72224  4.08186  3.49001  3.50089  3.06468  3.40045  3.78319  5.67660  4.33913     87 - -
          2.68618  4.42225  2.77519  2.73123  3.46354  2.40513  3.72494  3.29354  2.67741  2.69355  4.24690  2.90347  2.73739  3.18146  2.89801  2.37887  2.77519  2.98518  4.58477  3.61503
          0.02322  4.17012  4.89247  0.61958  0.77255  0.48576  0.95510
     86   2.85286  4.34377  4.27445  3.76922  3.57094  3.95429  4.51119  1.92930  3.65296  2.32179  3.46784  4.00896  3.46992  3.94802  3.89032  3.31024  3.14001  1.07180  5.27301  4.05725     88 - -
          2.68618  4.42225  2.77519  2.73123  3.46354  2.40513  3.72494  3.29354  2.67741  2.69355  4.24690  2.90347  2.73739  3.18146  2.89801  2.37887  2.77519  2.98518  4.58477  3.61503
          0.02322  4.17012  4.89247  0.61958  0.77255  0.48576  0.95510
     87   2.90067  4.41202  4.09800  3.55009  2.80886  3.94632  3.37486  2.57089  3.40419  1.15305  3.20884  3.82093  4.28985  3.66984  3.62941  3.24446  3.13335  2.38562  4.68562  3.31023     89 - -
          2.68618  4.42225  2.77519  2.73123  3.46354  2.40513  3.72494  3.29354  2.67741  2.69355  4.24690  2.90347  2.73739  3.18146  2.89801  2.37887  2.77519  2.98518  4.58477  3.61503
          0.02322  4.17012  4.89247  0.61958  0.77255  0.48576  0.95510
     88   3.50719  4.88712  4.66689  4.31838  3.27752  4.35692  4.88211  2.50751  4.08380  0.57940  3.22553  4.56542  4.74756  4.37933  4.20688  3.97885  3.79141  2.62021  5.25372  4.04235     90 - -
          2.68618  4.42225  2.77519  2.73123  3.46354  2.40513  3.72494  3.29354  2.67741  2.69355  4.24690  2.90347  2.73739  3.18146  2.89801  2.37887  2.77519  2.98518  4.58477  3.61503
          0.02322  4.17012  4.89247  0.61958  0.77255  0.48576  0.95510
     89   3.37436  5.17142  3.89846  3.35978  4.60358  3.79098  4.08620  4.17549  2.41898  3.63736  4.63863  3.69193  4.28715  3.29953  0.60573  3.44981  3.62513  3.88866  5.57031  4.47618     91 - -
          2.68618  4.42225  2.77519  2.73123  3.46354  2.40513  3.72494  3.29354  2.67741  2.69355  4.24690  2.90347  2.73739  3.18146  2.89801  2.37887  2.77519  2.98518  4.58477  3.61503
          0.02322  4.17012  4.89247  0.61958  0.77255  0.48576  0.95510
     90   2.79905  4.98621  3.21252  2.60304  4.29220  3.56352  3.36523  3.23306  2.10318  3.23122  4.05794  3.08266  3.93729  2.46694  1.61769  2.81677  2.82278  3.36202  5.39901  4.12477     92 - -
          2.68618  4.42225  2.77519  2.73123  3.46354  2.40513  3.72494  3.29354  2.67741  2.69355  4.24690  2.90347  2.73739  3.18146  2.89801  2.37887  2.77519  2.98518  4.58477  3.61503
          0.02322  4.17012  4.89247  0.61958  0.77255  0.48576  0.95510
     91   1.84614  4.90278  2.83537  2.01550  4.22852  3.39321  3.70444  3.64142  2.50022  3.23615  4.05347  2.95245  3.85217  2.58332  2.95184  2.69148  2.54583  3.29381  5.46371  4.11780     93 - -
          2.68618  4.42225  2.77519  2.73123  3.46354  2.40513  3.72494  3.29354  2.67741  2.69355  4.24690  2.90347  2.73739  3.18146  2.89801  2.37887  2.77519  2.98518  4.58477  3.61503
          0.02322  4.17012  4.89247  0.61958  0.77255  0.48576  0.95510
     92   2.98661  5.15277  2.92865  2.61509  4.14721  3.54007  3.24320  3.94439  2.37289  3.43234  4.33151  3.10264  4.02599  1.19339  2.67319  2.97962  3.22826  3.61934  5.39511  3.99224     94 - -
          2.68618  4.42225  2.77519  2.73123  3.46354  2.40513  3.72494  3.29354  2.67741  2.69355  4.24690  2.90347  2.73739  3.18146  2.89801  2.37887  2.77519  2.98518  4.58477  3.61503
          0.02322  4.17012  4.89247  0.61958  0.77255  0.48576  0.95510
     93   3.63137  4.98966  4.40653  4.02442  1.84602  4.36397  2.24709  3.59069  3.89401  2.95670  4.14422  3.98171  4.68627  3.99170  4.04595  3.69671  3.84891  3.45291  3.71506  0.97127     95 - -
          2.68618  4.42225  2.77519  2.73123  3.46354  2.40513  3.72494  3.29354  2.67741  2.69355  4.24690  2.90347  2.73739  3.18146  2.89801  2.37887  2.77519  2.98518  4.58477  3.61503
          0.02322  4.17012  4.89247  0.61958  0.77255  0.48576  0.95510
     94   2.55983  5.01736  2.70502  2.25350  4.31914  3.26021  3.62509  3.53329  2.27938  3.29579  4.08330  2.92575  3.83568  2.74908  1.81812  2.66411  2.90343  3.38634  5.47307  4.11533     96 - -
          2.68618  4.42225  2.77519  2.73123  3.46354  2.40513  3.72494  3.29354  2.67741  2.69355  4.24690  2.90347  2.73739  3.18146  2.89801  2.37887  2.77519  2.98518  4.58477  3.61503
          0.02322  4.17012  4.89247  0.61958  0.77255  0.48576  0.95510
     95   2.16149  3.51401  3.68952  3.11526  3.31060  3.62112  3.43001  2.47522  3.04130  2.23203  3.13835  3.45333  3.99626  3.16850  2.83828  2.88304  2.82016  2.32719  4.15200  3.57473     97 - -
          2.68618  4.42225  2.77519  2.73123  3.46354  2.40513  3.72494  3.29354  2.67741  2.69355  4.24690  2.90347  2.73739  3.18146  2.89801  2.37887  2.77519  2.98518  4.58477  3.61503
          0.02322  4.17012  4.89247  0.61958  0.77255  0.48576  0.95510
     96   1.87782  4.31771  3.53302  2.99296  3.15032  3.47127  3.92819  2.85973  2.94586  2.51579  3.54486  3.35562  3.94167  3.25119  3.29495  2.00266  2.83948  2.42431  5.03064  3.78649     98 - -
          2.68618  4.42225  2.77519  2.73123  3.46354  2.40513  3.72494  3.29354  2.67741  2.69355  4.24690  2.90347  2.73739  3.18146  2.89801  2.37887  2.77519  2.98518  4.58477  3.61503
          0.02322  4.17012  4.89247  0.61958  0.77255  0.48576  0.95510
     97   2.54247  5.21920  1.81444  1.95258  4.53735  3.10692  3.67118  4.01662  2.48730  3.51911  4.29526  2.83270  3.83533  2.79454  2.62375  2.57223  2.98868  3.60072  5.67582  4.25358     99 - -
          2.68618  4.42225  2.77519  2.73123  3.46354  2.40513  3.72494  3.29354  2.67741  2.69355  4.24690  2.90347  2.73739  3.18146  2.89801  2.37887  2.77519  2.98518  4.58477  3.61503
          0.02322  4.17012  4.89247  0.61958  0.77255  0.48576  0.95510
     98   2.55198  5.20203  1.75632  2.28183  4.51638  3.36677  3.66510  3.99211  2.38357  3.49724  4.27392  2.46636  3.83482  2.66467  2.78306  2.50928  2.97978  3.58081  5.65524  4.23928    100 - -
          2.68618  4.42225  2.77519  2.73123  3.46354  2.40513  3.72494  3.29354  2.67741  2.69355  4.24690  2.90347  2.73739  3.18146  2.89801  2.37887  2.77519  2.98518  4.58477  3.61503
          0.02322  4.17012  4.89247  0.61958  0.77255  0.48576  0.95510
     99   2.52008  4.95594  2.55266  2.28797  4.23801  3.12178  3.61206  3.43316  2.38308  3.23518  4.01772  2.80067  2.65007  2.73604  2.76344  2.53071  2.76314  3.31303  5.43150  3.77415    101 - -
          2.68618  4.42225  2.77519  2.73123  3.46354  2.40513  3.72494  3.29354  2.67741  2.69355  4.24690  2.90347  2.73739  3.18146  2.89801  2.37887  2.77519  2.98518  4.58477  3.61503
          0.12113  4.17012  2.31636  0.61958  0.77255  0.48576  0.95510
    100   2.28980  5.00944  2.61539  2.00230  4.30692  3.36925  3.59481  3.76085  2.29459  3.29547  4.07132  2.85764  3.35616  2.51405  2.85110  2.60220  2.75062  3.20802  5.47483  4.09069    102 - -
          2.68618  4.42225  2.77519  2.73123  3.46354  2.40513  3.72494  3.29354  2.67741  2.69355  4.24690  2.90347  2.73739  3.18146  2.89801  2.37887  2.77519  2.98518  4.58477  3.61503
          0.05327  4.07457  3.35597  0.61958  0.77255  0.53011  0.88804
    101   2.48506  4.89724  2.96039  2.24437  3.43621  3.41990  3.60287  3.59601  2.20192  3.16339  3.96253  2.93011  3.56393  2.46913  2.27751  2.63270  2.84997  3.24934  5.36858  4.02611    103 - -
          2.68618  4.42225  2.77519  2.73123  3.46354  2.40513  3.72494  3.29354  2.67741  2.69355  4.24690  2.90347  2.73739  3.18146  2.89801  2.37887  2.77519  2.98518  4.58477  3.61503
          0.02536  4.08305  4.80539  0.61958  0.77255  0.58339  0.81645
    102   2.16178  3.85384  3.31686  2.78620  3.90727  3.27351  3.85212  3.28894  2.73003  2.96283  3.81027  3.17403  3.80872  3.07671  2.65515  1.94464  2.19877  2.95146  5.25881  3.99664    104 - -
          2.68618  4.42225  2.77519  2.73123  3.46354  2.40513  3.72494  3.29354  2.67741  2.69355  4.24690  2.90347  2.73739  3.18146  2.89801  2.37887  2.77519  2.98518  4.58477  3.61503
          0.02536  4.08305  4.80539  0.61958  0.77255  0.42922  1.05273
    103   2.14044  4.40340  3.36885  2.56799  3.57049  3.54759  3.80980  2.76118  2.77127  2.06242  3.51430  3.08192  3.93883  3.09526  3.14891  2.79302  2.61773  2.53576  4.99672  3.74783    105 - -
          2.68618  4.42225  2.77519  2.73123  3.46354  2.40513  3.72494  3.29354  2.67741  2.69355  4.24690  2.90347  2.73739  3.18146  2.89801  2.37887  2.77519  2.98518  4.58477  3.61503
          0.02322  4.17012  4.89247  0.61958  0.77255  0.48576  0.95510
    104   2.19328  5.00549  2.61976  2.17479  4.30221  3.23197  3.60548  3.56084  2.29961  3.29115  4.06369  2.88847  3.40822  2.55726  2.85365  2.54271  2.60196  3.37074  5.47122  4.09040    106 - -
          2.68618  4.42225  2.77519  2.73123  3.46354  2.40513  3.72494  3.29354  2.67741  2.69355  4.24690  2.90347  2.73739  3.18146  2.89801  2.37887  2.77519  2.98518  4.58477  3.61503
          0.02322  4.17012  4.89247  0.61958  0.77255  0.48576  0.95510
    105   2.94668  4.31796  4.63741  4.05187  2.96773  4.14805  4.46184  1.53095  3.91092  1.55330  2.58764  4.20555  4.44366  4.05056  4.01284  3.46330  3.17462  2.06421  4.93035  3.33001    107 - -
          2.68618  4.42225  2.77519  2.73123  3.46354  2.40513  3.72494  3.29354  2.67741  2.69355  4.24690  2.90347  2.73739  3.18146  2.89801  2.37887  2.77519  2.98518  4.58477  3.61503
          0.02322  4.17012  4.89247  0.61958  0.77255  0.48576  0.95510
    106   1.16811  4.22161  3.77340  3.35315  4.01338  3.17868  4.27376  3.12907  3.30208  3.03984  3.94766  3.50008  3.86477  3.59591  3.59410  2.40738  2.60013  2.24295  5.45518  4.25058    108 - -
          2.68618  4.42225  2.77519  2.73123  3.46354  2.40513  3.72494  3.29354  2.67741  2.69355  4.24690  2.90347  2.73739  3.18146  2.89801  2.37887  2.77519  2.98518  4.58477  3.61503
          0.02322  4.17012  4.89247  0.61958  0.77255  0.48576  0.95510
    107   2.99216  5.05015  3.52566  2.83985  4.38409  3.70309  3.68936  3.73085  1.88776  3.25432  3.38111  3.25273  4.06506  2.83910  1.23916  3.02619  3.17544  3.44510  5.41142  4.20927    109 - -
          2.68618  4.42225  2.77519  2.73123  3.46354  2.40513  3.72494  3.29354  2.67741  2.69355  4.24690  2.90347  2.73739  3.18146  2.89801  2.37887  2.77519  2.98518  4.58477  3.61503
          0.02322  4.17012  4.89247  0.61958  0.77255  0.48576  0.95510
    108   2.37528  4.63112  3.12470  2.56630  3.55401  3.47498  3.33065  3.22003  2.54620  2.65754  3.71710  2.62147  3.86310  2.88874  2.83141  2.20422  2.83468  2.82607  5.16351  3.64647    110 - -
          2.68618  4.42225  2.77519  2.73123  3.46354  2.40513  3.72494  3.29354  2.67741  2.69355  4.24690  2.90347  2.73739  3.18146  2.89801  2.37887  2.77519  2.98518  4.58477  3.61503
          0.02322  4.17012  4.89247  0.61958  0.77255  0.48576  0.95510
    109   2.68381  3.47369  4.47160  3.87199  2.53424  3.84996  4.17223  1.88604  3.69982  1.87854  2.66580  3.95006  4.19854  3.85356  3.77005  3.15756  2.91518  2.07694  4.69329  3.12462    111 - -
          2.68618  4.42225  2.77519  2.73123  3.46354  2.40513  3.72494  3.29354  2.67741  2.69355  4.24690  2.90347  2.73739  3.18146  2.89801  2.37887  2.77519  2.98518  4.58477  3.61503
          0.02322  4.17012  4.89247  0.61958  0.77255  0.48576  0.95510
    110   2.84533  4.41545  4.85025  4.31171  3.53872  4.45436  4.92129  1.45329  4.20427  1.70494  3.35885  4.51112  4.74005  4.42038  4.37132  3.80748  3.35194  1.29093  5.42248  4.25012    112 - -
          2.68618  4.42225  2.77519  2.73123  3.46354  2.40513  3.72494  3.29354  2.67741  2.69355  4.24690  2.90347  2.73739  3.18146  2.89801  2.37887  2.77519  2.98518  4.58477  3.61503
          0.02322  4.17012  4.89247  0.61958  0.77255  0.48576  0.95510
    111   1.94466  4.31329  3.48200  2.92097  3.47793  3.32679  3.54100  2.71671  2.86750  2.19302  3.44267  3.31752  3.94878  3.17559  3.21721  2.71673  2.62131  2.42755  4.92261  3.68871    113 - -
          2.68618  4.42225  2.77519  2.73123  3.46354  2.40513  3.72494  3.29354  2.67741  2.69355  4.24690  2.90347  2.73739  3.18146  2.89801  2.37887  2.77519  2.98518  4.58477  3.61503
          0.02322  4.17012  4.89247  0.61958  0.77255  0.48576  0.95510
    112   1.59856  4.28037  3.52724  3.33659  4.53181  1.13149  4.44344  3.91518  3.47303  3.64526  4.48695  3.45576  3.81304  3.73696  3.75968  2.52867  2.85816  3.33585  5.86046  4.67787    114 - -
          2.68618  4.42225  2.77519  2.73123  3.46354  2.40513  3.72494  3.29354  2.67741  2.69355  4.24690  2.90347  2.73739  3.18146  2.89801  2.37887  2.77519  2.98518  4.58477  3.61503
          0.02322  4.17012  4.89247  0.61958  0.77255  0.48576  0.95510
    113   3.27284  5.22415  3.46705  3.04586  4.67995  3.71732  3.96331  4.13118  0.69188  3.63606  4.59148  3.45312  4.20483  3.14505  2.53810  3.30128  3.50870  3.82588  5.61894  4.48025    115 - -
          2.68618  4.42225  2.77519  2.73123  3.46354  2.40513  3.72494  3.29354  2.67741  2.69355  4.24690  2.90347  2.73739  3.18146  2.89801  2.37887  2.77519  2.98518  4.58477  3.61503
          0.02322  4.17012  4.89247  0.61958  0.77255  0.48576  0.95510
    114   3.24996  4.52427  5.05288  4.51949  3.46113  4.64950  5.11169  1.31573  4.40805  1.46006  3.24821  4.72306  4.87764  4.57778  4.54581  4.02033  3.49233  1.46217  5.48205  4.34881    116 - -
          2.68618  4.42225  2.77519  2.73123  3.46354  2.40513  3.72494  3.29354  2.67741  2.69355  4.24690  2.90347  2.73739  3.18146  2.89801  2.37887  2.77519  2.98518  4.58477  3.61503
          0.02322  4.17012  4.89247  0.61958  0.77255  0.48576  0.95510
    115   2.36144  4.93111  2.95550  2.39928  4.20801  3.08987  3.28178  3.64310  2.25124  3.20389  3.99328  2.92834  3.81533  2.42268  2.48248  2.40063  2.85198  3.16079  5.40472  3.72061    117 - -
          2.68618  4.42225  2.77519  2.73123  3.46354  2.40513  3.72494  3.29354  2.67741  2.69355  4.24690  2.90347  2.73739  3.18146  2.89801  2.37887  2.77519  2.98518  4.58477  3.61503
          0.02322  4.17012  4.89247  0.61958  0.77255  0.48576  0.95510
    116   2.72510  4.82578  2.72432  2.61796  4.41885  3.24573  4.02680  4.06058  2.92963  3.68176  4.55910  1.03749  3.92023  3.25447  3.32595  2.57294  3.12574  3.59907  5.72937  4.32458    118 - -
          2.68618  4.42225  2.77519  2.73123  3.46354  2.40513  3.72494  3.29354  2.67741  2.69355  4.24690  2.90347  2.73739  3.18146  2.89801  2.37887  2.77519  2.98518  4.58477  3.61503
          0.02322  4.17012  4.89247  0.61958  0.77255  0.48576  0.95510
    117   1.97372  4.05069  3.18778  2.66191  4.03875  3.09460  3.80145  3.44396  2.64411  3.08170  3.90896  3.10443  3.82485  2.34048  3.07084  2.07458  2.57919  3.09083  5.34705  4.05324    119 - -
          2.68618  4.42225  2.77519  2.73123  3.46354  2.40513  3.72494  3.29354  2.67741  2.69355  4.24690  2.90347  2.73739  3.18146  2.89801  2.37887  2.77519  2.98518  4.58477  3.61503
          0.02322  4.17012  4.89247  0.61958  0.77255  0.48576  0.95510
    118   3.22719  5.27974  3.69421  2.98490  4.77023  3.80211  3.71045  4.10568  1.67418  3.52701  4.41672  3.35243  4.16760  2.84860  1.02591  3.22568  3.38062  3.79816  5.53974  4.40855    120 - -
          2.68618  4.42225  2.77519  2.73123  3.46354  2.40513  3.72494  3.29354  2.67741  2.69355  4.24690  2.90347  2.73739  3.18146  2.89801  2.37887  2.77519  2.98518  4.58477  3.61503
          0.02322  4.17012  4.89247  0.61958  0.77255  0.48576  0.95510
    119   2.35687  4.73307  3.06661  2.50649  3.95627  3.30862  3.66377  3.35965  2.37509  2.98427  3.81335  3.01276  3.84743  2.23745  2.70691  2.60399  2.57093  2.80513  4.40816  3.93579    121 - -
          2.68618  4.42225  2.77519  2.73123  3.46354  2.40513  3.72494  3.29354  2.67741  2.69355  4.24690  2.90347  2.73739  3.18146  2.89801  2.37887  2.77519  2.98518  4.58477  3.61503
          0.02322  4.17012  4.89247  0.61958  0.77255  0.48576  0.95510
    120   2.72217  4.15437  4.27413  3.68993  2.98447  3.86933  4.18559  2.22935  3.56285  1.93363  2.83791  3.87798  4.21793  3.76589  3.72113  3.16685  2.65852  1.54681  4.80218  3.27554    122 - -
          2.68618  4.42225  2.77519  2.73123  3.46354  2.40513  3.72494  3.29354  2.67741  2.69355  4.24690  2.90347  2.73739  3.18146  2.89801  2.37887  2.77519  2.98518  4.58477  3.61503
          0.02322  4.17012  4.89247  0.61958  0.77255  0.48576  0.95510
    121   3.37800  4.69432  4.98142  4.41763  3.18529  4.65896  4.98488  2.07289  4.27886  0.83310  2.73776  4.67931  4.83472  4.38806  4.40061  4.01049  3.60173  2.00909  5.28601  4.23161    123 - -
          2.68618  4.42225  2.77519  2.73123  3.46354  2.40513  3.72494  3.29354  2.67741  2.69355  4.24690  2.90347  2.73739  3.18146  2.89801  2.37887  2.77519  2.98518  4.58477  3.61503
          0.02322  4.17012  4.89247  0.61958  0.77255  0.48576  0.95510
    122   2.37653  4.48031  3.28910  2.62081  3.64431  3.53085  3.75817  3.01235  2.65521  2.10211  2.93624  3.18200  3.91547  2.53957  2.92973  2.68402  2.84602  2.76671  5.03840  3.77940    124 - -
          2.68618  4.42225  2.77519  2.73123  3.46354  2.40513  3.72494  3.29354  2.67741  2.69355  4.24690  2.90347  2.73739  3.18146  2.89801  2.37887  2.77519  2.98518  4.58477  3.61503
          0.02322  4.17012  4.89247  0.61958  0.77255  0.48576  0.95510
    123   3.16620  5.17809  3.58754  2.97524  4.37034  3.75053  3.24318  4.00990  2.05957  3.46013  4.36738  3.35436  4.15320  2.92617  0.95904  3.18635  3.35393  3.70819  5.40443  4.15079    125 - -
          2.68618  4.42225  2.77519  2.73123  3.46354  2.40513  3.72494  3.29354  2.67741  2.69355  4.24690  2.90347  2.73739  3.18146  2.89801  2.37887  2.77519  2.98518  4.58477  3.61503
          0.02322  4.17012  4.89247  0.61958  0.77255  0.48576  0.95510
    124   1.91047  4.58449  3.15794  2.44946  3.46601  2.67611  3.72462  3.17812  2.59201  2.84342  3.43714  3.09386  3.87447  2.93463  2.88782  2.70509  2.84033  2.90330  5.15097  3.86464    126 - -
          2.68618  4.42225  2.77519  2.73123  3.46354  2.40513  3.72494  3.29354  2.67741  2.69355  4.24690  2.90347  2.73739  3.18146  2.89801  2.37887  2.77519  2.98518  4.58477  3.61503
          0.02322  4.17012  4.89247  0.61958  0.77255  0.48576  0.95510
    125   2.05889  4.22031  3.64979  3.07596  3.34097  3.61694  3.88508  2.58810  2.83028  1.97801  3.17979  3.42882  3.99272  3.28713  3.10238  2.87640  2.70608  2.40255  4.23387  3.59858    127 - -
          2.68618  4.42225  2.77519  2.73123  3.46354  2.40513  3.72494  3.29354  2.67741  2.69355  4.24690  2.90347  2.73739  3.18146  2.89801  2.37887  2.77519  2.98518  4.58477  3.61503
          0.02322  4.17012  4.89247  0.61958  0.77255  0.48576  0.95510
    126   3.37436  5.17142  3.89846  3.35978  4.60358  3.79098  4.08620  4.17549  2.41898  3.63736  4.63863  3.69193  4.28715  3.29953  0.60573  3.44981  3.62513  3.88866  5.57031  4.47618    128 - -
          2.68618  4.42225  2.77519  2.73123  3.46354  2.40513  3.72494  3.29354  2.67741  2.69355  4.24690  2.90347  2.73739  3.18146  2.89801  2.37887  2.77519  2.98518  4.58477  3.61503
          0.02322  4.17012  4.89247  0.61958  0.77255  0.48576  0.95510
    127   3.03679  5.68020  1.35107  1.57541  4.96050  3.29967  3.83937  4.50011  2.86415  3.96791  4.80833  2.29132  3.92250  3.00001  3.47905  2.90646  3.32340  4.04988  6.11754  4.58409    129 - -
          2.68618  4.42225  2.77519  2.73123  3.46354  2.40513  3.72494  3.29354  2.67741  2.69355  4.24690  2.90347  2.73739  3.18146  2.89801  2.37887  2.77519  2.98518  4.58477  3.61503
          0.02322  4.17012  4.89247  0.61958  0.77255  0.48576  0.95510
    128   2.13360  4.74188  3.08453  2.54381  3.96746  3.47369  2.33632  3.37482  2.37841  2.99930  3.83628  3.04067  3.87190  2.85672  2.73639  2.70854  2.66249  3.07638  5.25552  3.68933    130 - -
          2.68618  4.42225  2.77519  2.73123  3.46354  2.40513  3.72494  3.29354  2.67741  2.69355  4.24690  2.90347  2.73739  3.18146  2.89801  2.37887  2.77519  2.98518  4.58477  3.61503
          0.09960  4.17012  2.53389  0.61958  0.77255  0.48576  0.95510
    129   2.51774  5.00803  2.63002  2.24891  4.31007  2.67944  3.59249  3.76463  2.29545  3.29592  4.06875  2.86737  3.32405  2.63294  2.55387  2.59965  2.58241  3.37705  5.47171  4.08941    131 - -
          2.68618  4.42225  2.77519  2.73123  3.46354  2.40513  3.72494  3.29354  2.67741  2.69355  4.24690  2.90347  2.73739  3.18146  2.89801  2.37887  2.77519  2.98518  4.58477  3.61503
          0.02504  4.09557  4.81791  0.61958  0.77255  0.57043  0.83306
    130   2.45963  5.09454  2.32425  2.07615  4.40569  3.05385  3.60331  3.87531  2.38336  3.17888  4.15291  2.63032  3.47796  2.49033  2.88106  2.53243  2.88396  3.46852  5.54784  4.14422    132 - -
          2.68618  4.42225  2.77519  2.73123  3.46354  2.40513  3.72494  3.29354  2.67741  2.69355  4.24690  2.90347  2.73739  3.18146  2.89801  2.37887  2.77519  2.98518  4.58477  3.61503
          0.05443  4.09557  3.31519  0.61958  0.77255  0.57043  0.83306
    131   2.52859  5.03868  2.54490  2.04112  4.35090  3.22798  3.57612  3.81324  2.16791  3.32805  4.09190  2.85029  3.77563  2.56980  2.60898  2.58685  2.66566  3.23487  5.48918  4.09929    133 - -
          2.68618  4.42225  2.77519  2.73123  3.46354  2.40513  3.72494  3.29354  2.67741  2.69355  4.24690  2.90347  2.73739  3.18146  2.89801  2.37887  2.77519  2.98518  4.58477  3.61503
          0.02578  4.06692  4.78926  0.61958  0.77255  0.46543  0.98850
    132   2.59327  4.57749  2.68095  2.52475  3.55463  3.00644  3.70142  2.87343  2.57508  2.65884  3.30533  3.07958  3.86614  2.91108  2.68859  2.69784  2.72907  2.59426  5.12050  3.83353    134 - -
          2.68607  4.42230  2.77518  2.73118  3.46359  2.40514  3.72500  3.29337  2.67741  2.69360  4.24695  2.90346  2.73723  3.18152  2.89806  2.37892  2.77525  2.98524  4.58482  3.61508
          0.26225  2.12064  2.20070  0.90633  0.51752  0.46642  0.98683
    133   2.42244  5.20337  2.06755  1.78365  4.51722  3.31345  3.65879  3.99574  2.50485  3.50634  4.29174  2.53662  3.48519  2.78889  3.02682  2.67821  2.80608  3.58394  5.67166  4.24341    138 - -
          2.68618  4.42225  2.77519  2.73123  3.46354  2.40513  3.72494  3.29354  2.67741  2.69355  4.24690  2.90347  2.73739  3.18146  2.89801  2.37887  2.77519  2.98518  4.58477  3.61503
          0.05185  4.06441  3.40054  0.61958  0.77255  0.41934  1.07143
    134   2.33728  4.90864  2.95057  2.40035  4.18754  3.12804  3.09312  3.62047  2.37275  3.18679  3.97929  2.80922  3.81121  2.49602  2.44850  2.47686  2.71448  3.09948  5.39287  4.03925    139 - -
          2.68618  4.42225  2.77519  2.73123  3.46354  2.40513  3.72494  3.29354  2.67741  2.69355  4.24690  2.90347  2.73739  3.18146  2.89801  2.37887  2.77519  2.98518  4.58477  3.61503
          0.02376  4.14736  4.86971  0.61958  0.77255  0.51306  0.91294
    135   2.27099  4.99043  2.63087  2.10821  4.28432  3.39537  3.60023  3.73500  2.22066  3.14468  4.04868  2.88688  3.56639  2.64077  2.84527  2.53831  2.58500  3.22057  5.45704  4.07894    140 - -
          2.68618  4.42225  2.77519  2.73123  3.46354  2.40513  3.72494  3.29354  2.67741  2.69355  4.24690  2.90347  2.73739  3.18146  2.89801  2.37887  2.77519  2.98518  4.58477  3.61503
          0.02376  4.14736  4.86971  0.61958  0.77255  0.46906  0.98240
    136   1.97939  4.72531  3.05945  2.37953  3.94700  3.45865  3.67168  3.34800  2.41199  2.70180  3.80897  2.89267  3.85197  2.72932  2.82401  2.52606  2.84939  2.82627  5.24597  3.93461    141 - -
          2.68618  4.42225  2.77519  2.73123  3.46354  2.40513  3.72494  3.29354  2.67741  2.69355  4.24690  2.90347  2.73739  3.18146  2.89801  2.37887  2.77519  2.98518  4.58477  3.61503
          0.02322  4.17012  4.89247  0.61958  0.77255  0.48576  0.95510
    137   3.27422  4.58625  4.98175  4.41105  2.49332  4.54664  4.83784  1.93702  4.28506  1.00807  2.96785  4.60377  4.74843  4.35527  4.36705  3.88813  3.49636  1.97493  5.13911  4.02186    142 - -
          2.68618  4.42225  2.77519  2.73123  3.46354  2.40513  3.72494  3.29354  2.67741  2.69355  4.24690  2.90347  2.73739  3.18146  2.89801  2.37887  2.77519  2.98518  4.58477  3.61503
          0.02322  4.17012  4.89247  0.61958  0.77255  0.48576  0.95510
    138   2.63456  5.06309  2.78445  2.07241  4.38220  3.40461  3.59362  3.84348  2.15338  3.35263  4.11407  2.88474  3.80182  2.46108  2.39811  2.44146  2.62665  3.26583  5.50720  4.12218    143 - -
          2.68618  4.42225  2.77519  2.73123  3.46354  2.40513  3.72494  3.29354  2.67741  2.69355  4.24690  2.90347  2.73739  3.18146  2.89801  2.37887  2.77519  2.98518  4.58477  3.61503
          0.02322  4.17012  4.89247  0.61958  0.77255  0.48576  0.95510
    139   2.27521  5.08253  2.59977  2.14294  4.40313  3.39313  3.40435  3.87126  2.27683  3.37524  4.13217  2.77130  3.79621  2.46880  2.49264  2.60418  2.67613  3.46046  5.52704  4.13198    144 - -
          2.68618  4.42225  2.77519  2.73123  3.46354  2.40513  3.72494  3.29354  2.67741  2.69355  4.24690  2.90347  2.73739  3.18146  2.89801  2.37887  2.77519  2.98518  4.58477  3.61503
          0.02322  4.17012  4.89247  0.61958  0.77255  0.48576  0.95510
    140   1.69107  4.39653  3.42625  2.78704  3.73789  3.44403  3.92537  2.91596  2.86514  2.64229  3.66383  3.30007  3.93093  3.19743  3.23388  2.74937  2.19475  2.42945  5.16524  3.91793    145 - -
          2.68618  4.42225  2.77519  2.73123  3.46354  2.40513  3.72494  3.29354  2.67741  2.69355  4.24690  2.90347  2.73739  3.18146  2.89801  2.37887  2.77519  2.98518  4.58477  3.61503
          0.02322  4.17012  4.89247  0.61958  0.77255  0.48576  0.95510
    141   2.01607  4.42645  3.32337  2.76383  3.59936  3.31972  3.77939  2.75539  2.72456  2.57747  3.53978  3.00945  3.91343  2.92465  2.99803  2.64912  2.74738  2.32769  5.00845  3.75377    146 - -
          2.68618  4.42225  2.77519  2.73123  3.46354  2.40513  3.72494  3.29354  2.67741  2.69355  4.24690  2.90347  2.73739  3.18146  2.89801  2.37887  2.77519  2.98518  4.58477  3.61503
          0.02322  4.17012  4.89247  0.61958  0.77255  0.48576  0.95510
    142   2.42037  5.05672  2.40974  2.18488  4.37445  3.39779  3.22535  3.83902  2.17278  3.21907  3.79763  2.87707  3.79286  2.60202  2.51573  2.59596  2.85089  3.43285  5.50374  4.11366    147 - -
          2.68618  4.42225  2.77519  2.73123  3.46354  2.40513  3.72494  3.29354  2.67741  2.69355  4.24690  2.90347  2.73739  3.18146  2.89801  2.37887  2.77519  2.98518  4.58477  3.61503
          0.02322  4.17012  4.89247  0.61958  0.77255  0.48576  0.95510
    143   2.54169  5.01018  2.62202  2.15780  4.31055  3.40556  3.04068  3.76349  2.34521  3.00076  4.06444  2.89355  3.80067  2.62454  2.32731  2.60696  2.75432  3.22240  5.46821  4.09004    148 - -
          2.68618  4.42225  2.77519  2.73123  3.46354  2.40513  3.72494  3.29354  2.67741  2.69355  4.24690  2.90347  2.73739  3.18146  2.89801  2.37887  2.77519  2.98518  4.58477  3.61503
          0.02322  4.17012  4.89247  0.61958  0.77255  0.48576  0.95510
    144   3.46337  4.76278  5.07245  4.50666  3.13646  4.75003  5.04184  1.98001  4.35075  0.77658  2.58591  4.77322  4.88773  4.43308  4.45007  4.10881  3.68015  2.33003  5.27797  4.23899    149 - -
          2.68618  4.42225  2.77519  2.73123  3.46354  2.40513  3.72494  3.29354  2.67741  2.69355  4.24690  2.90347  2.73739  3.18146  2.89801  2.37887  2.77519  2.98518  4.58477  3.61503
          0.02322  4.17012  4.89247  0.61958  0.77255  0.48576  0.95510
    145   1.88196  4.69450  3.06231  2.54025  4.00069  2.91979  3.70976  3.15613  2.44880  3.03287  3.86170  2.74870  3.84305  2.88300  2.86040  2.38411  2.84833  3.08659  5.29652  3.98572    150 - -
          2.68618  4.42225  2.77519  2.73123  3.46354  2.40513  3.72494  3.29354  2.67741  2.69355  4.24690  2.90347  2.73739  3.18146  2.89801  2.37887  2.77519  2.98518  4.58477  3.61503
          0.02322  4.17012  4.89247  0.61958  0.77255  0.48576  0.95510
    146   2.41533  4.76062  2.73612  2.39258  3.53466  3.27967  3.28631  3.39669  2.46401  3.01351  3.83490  2.77870  3.83378  2.73145  2.66934  2.65024  2.83475  2.71420  4.33552  3.66920    151 - -
          2.68618  4.42225  2.77519  2.73123  3.46354  2.40513  3.72494  3.29354  2.67741  2.69355  4.24690  2.90347  2.73739  3.18146  2.89801  2.37887  2.77519  2.98518  4.58477  3.61503
          0.02322  4.17012  4.89247  0.61958  0.77255  0.48576  0.95510
    147   2.22423  3.27577  3.54414  2.97500  3.40019  3.36079  3.53514  2.45100  2.91833  2.33630  3.17774  3.35816  3.96618  2.89929  3.25117  2.55074  2.82249  2.53797  4.85747  3.63134    152 - -
          2.68618  4.42225  2.77519  2.73123  3.46354  2.40513  3.72494  3.29354  2.67741  2.69355  4.24690  2.90347  2.73739  3.18146  2.89801  2.37887  2.77519  2.98518  4.58477  3.61503
          0.02322  4.17012  4.89247  0.61958  0.77255  0.48576  0.95510
    148   2.76096  4.33236  4.33642  3.76248  3.24948  4.04228  4.37020  2.08044  3.64495  1.23456  2.91544  4.01102  3.83650  3.86105  3.83852  3.34524  3.12597  2.02151  4.99149  3.83835    153 - -
          2.68618  4.42225  2.77519  2.73123  3.46354  2.40513  3.72494  3.29354  2.67741  2.69355  4.24690  2.90347  2.73739  3.18146  2.89801  2.37887  2.77519  2.98518  4.58477  3.61503
          0.02322  4.17012  4.89247  0.61958  0.77255  0.48576  0.95510
    149   2.44331  4.98261  2.73228  2.28340  3.92560  3.40732  3.59981  3.72392  2.29174  3.26407  3.79674  2.89964  3.41774  2.47646  2.22808  2.60466  2.76401  3.34492  5.44702  4.07308    154 - -
          2.68618  4.42225  2.77519  2.73123  3.46354  2.40513  3.72494  3.29354  2.67741  2.69355  4.24690  2.90347  2.73739  3.18146  2.89801  2.37887  2.77519  2.98518  4.58477  3.61503
          0.02322  4.17012  4.89247  0.61958  0.77255  0.48576  0.95510
    150   2.38291  4.15134  3.02753  2.39045  4.02108  3.44534  3.43920  3.43311  2.26935  2.91249  3.53646  2.98235  3.83421  2.70556  2.43757  2.44175  2.67244  3.11670  5.29141  3.96420    155 - -
          2.68618  4.42225  2.77519  2.73123  3.46354  2.40513  3.72494  3.29354  2.67741  2.69355  4.24690  2.90347  2.73739  3.18146  2.89801  2.37887  2.77519  2.98518  4.58477  3.61503
          0.02322  4.17012  4.89247  0.61958  0.77255  0.48576  0.95510
    151   2.99135  3.40158  4.67861  4.11625  3.33348  4.22468  4.63234  1.96380  3.98386  1.22892  3.20002  4.29240  4.54141  4.17113  4.12517  3.55922  3.23625  1.65859  5.14325  3.98569    156 - -
          2.68618  4.42225  2.77519  2.73123  3.46354  2.40513  3.72494  3.29354  2.67741  2.69355  4.24690  2.90347  2.73739  3.18146  2.89801  2.37887  2.77519  2.98518  4.58477  3.61503
          0.02322  4.17012  4.89247  0.61958  0.77255  0.48576  0.95510
    152   2.61294  5.00263  2.79763  2.25332  4.30231  3.14366  3.59503  3.75577  2.23032  3.15049  4.05622  2.89205  3.20762  2.34706  2.57336  2.52036  2.65595  3.36879  4.70794  4.08329    157 - -
          2.68618  4.42225  2.77519  2.73123  3.46354  2.40513  3.72494  3.29354  2.67741  2.69355  4.24690  2.90347  2.73739  3.18146  2.89801  2.37887  2.77519  2.98518  4.58477  3.61503
          0.02322  4.17012  4.89247  0.61958  0.77255  0.48576  0.95510
    153   2.44918  4.95860  2.66170  2.26160  3.89281  3.26753  3.44181  3.48978  2.30004  2.86192  4.01609  2.79249  3.80115  2.57376  2.45203  2.60572  2.84071  3.31621  5.42891  4.05891    158 - -
          2.68618  4.42225  2.77519  2.73123  3.46354  2.40513  3.72494  3.29354  2.67741  2.69355  4.24690  2.90347  2.73739  3.18146  2.89801  2.37887  2.77519  2.98518  4.58477  3.61503
          0.02322  4.17012  4.89247  0.61958  0.77255  0.48576  0.95510
    154   2.02846  3.92632  3.26210  2.53245  3.79706  3.40858  3.79433  3.17500  2.69321  2.85259  3.70893  3.15596  3.37122  3.02201  3.10487  2.26922  2.40272  2.64636  5.16665  3.89513    159 - -
          2.68618  4.42225  2.77519  2.73123  3.46354  2.40513  3.72494  3.29354  2.67741  2.69355  4.24690  2.90347  2.73739  3.18146  2.89801  2.37887  2.77519  2.98518  4.58477  3.61503
          0.02322  4.17012  4.89247  0.61958  0.77255  0.48576  0.95510
    155   2.51946  5.13091  2.16381  2.08444  4.44253  3.21287  3.63141  3.91326  2.35336  3.42368  4.19149  2.85192  3.52454  2.54617  2.91611  2.64280  2.37412  3.50554  5.58439  4.17825    160 - -
          2.68614  4.42226  2.77520  2.73118  3.46355  2.40510  3.72495  3.29355  2.67742  2.69356  4.24691  2.90348  2.73740  3.18147  2.89802  2.37888  2.77520  2.98519  4.58478  3.61504
          0.08572  2.59495  4.89247  0.41129  1.08707  0.48576  0.95510
    156   2.74163  5.14818  1.89926  2.29803  4.55938  2.97762  3.73602  4.03794  2.59827  3.55926  4.34895  2.25217  3.84499  2.87304  3.11797  2.04331  2.80812  3.61159  5.72938  4.30992    162 - -
          2.68618  4.42225  2.77519  2.73123  3.46354  2.40513  3.72494  3.29354  2.67741  2.69355  4.24690  2.90347  2.73739  3.18146  2.89801  2.37887  2.77519  2.98518  4.58477  3.61503
          0.02322  4.17012  4.89247  0.61958  0.77255  0.48576  0.95510
    157   2.49166  4.23860  3.80890  3.23814  3.34125  3.71200  3.99775  2.43402  2.91005  1.72570  3.30426  3.56374  4.08387  3.21926  3.38796  2.98758  2.89899  1.90737  4.86724  3.66162    163 - -
          2.68618  4.42225  2.77519  2.73123  3.46354  2.40513  3.72494  3.29354  2.67741  2.69355  4.24690  2.90347  2.73739  3.18146  2.89801  2.37887  2.77519  2.98518  4.58477  3.61503
          0.02322  4.17012  4.89247  0.61958  0.77255  0.48576  0.95510
    158   2.54879  5.22080  1.61858  1.90735  4.53620  3.34956  3.71027  3.99922  2.56656  3.52937  4.32395  2.83246  3.49186  2.84532  3.08803  2.72646  3.03167  3.27156  5.70652  4.28260    164 - -
          2.68618  4.42225  2.77519  2.73123  3.46354  2.40513  3.72494  3.29354  2.67741  2.69355  4.24690  2.90347  2.73739  3.18146  2.89801  2.37887  2.77519  2.98518  4.58477  3.61503
          0.02322  4.17012  4.89247  0.61958  0.77255  0.48576  0.95510
    159   2.42020  4.72935  3.05209  2.29646  3.94820  3.45264  3.29870  3.07894  2.48180  2.76820  3.80717  2.90834  3.84219  2.54131  2.93261  2.39371  2.73856  2.76429  5.24671  3.92971    165 - -
          2.68618  4.42225  2.77519  2.73123  3.46354  2.40513  3.72494  3.29354  2.67741  2.69355  4.24690  2.90347  2.73739  3.18146  2.89801  2.37887  2.77519  2.98518  4.58477  3.61503
          0.02322  4.17012  4.89247  0.61958  0.77255  0.48576  0.95510
    160   2.64295  4.31447  4.48145  3.91318  3.34644  4.12957  4.49342  1.87224  3.79900  1.42112  3.04080  4.13282  4.45074  4.01100  3.97752  3.44371  2.94634  1.70770  5.08733  3.92210    166 - -
          2.68618  4.42225  2.77519  2.73123  3.46354  2.40513  3.72494  3.29354  2.67741  2.69355  4.24690  2.90347  2.73739  3.18146  2.89801  2.37887  2.77519  2.98518  4.58477  3.61503
          0.02322  4.17012  4.89247  0.61958  0.77255  0.48576  0.95510
    161   2.95100  4.87879  3.60800  2.96590  4.03820  3.69925  3.80267  3.39587  2.24648  2.92253  2.98905  3.35611  4.09788  2.99318  1.20682  3.04664  3.17139  3.18859  5.31098  4.07429    167 - -
          2.68618  4.42225  2.77519  2.73123  3.46354  2.40513  3.72494  3.29354  2.67741  2.69355  4.24690  2.90347  2.73739  3.18146  2.89801  2.37887  2.77519  2.98518  4.58477  3.61503
          0.02322  4.17012  4.89247  0.61958  0.77255  0.48576  0.95510
    162   3.07892  4.81397  3.81274  3.75498  4.87128  0.38891  4.84658  4.55371  3.97615  4.16645  5.15204  3.97840  4.21368  4.27731  4.16955  3.26099  3.58312  4.02431  5.87720  4.98682    168 - -
          2.68618  4.42225  2.77519  2.73123  3.46354  2.40513  3.72494  3.29354  2.67741  2.69355  4.24690  2.90347  2.73739  3.18146  2.89801  2.37887  2.77519  2.98518  4.58477  3.61503
          0.02322  4.17012  4.89247  0.61958  0.77255  0.48576  0.95510
    163   2.47647  4.08474  4.17624  3.58935  3.18185  3.76100  4.07915  1.88690  3.45529  1.85539  3.17804  3.77170  4.12576  3.66850  3.61484  2.92874  2.71774  1.99753  4.05302  3.53485    169 - -
          2.68618  4.42225  2.77519  2.73123  3.46354  2.40513  3.72494  3.29354  2.67741  2.69355  4.24690  2.90347  2.73739  3.18146  2.89801  2.37887  2.77519  2.98518  4.58477  3.61503
          0.02322  4.17012  4.89247  0.61958  0.77255  0.48576  0.95510
    164   3.24516  5.38521  2.65892  0.66538  4.77447  3.49303  4.12020  4.29039  3.04161  3.86378  4.83633  3.14795  4.11525  3.33696  3.47334  3.20349  3.55542  3.94753  5.88872  4.62578    170 - -
          2.68618  4.42225  2.77519  2.73123  3.46354  2.40513  3.72494  3.29354  2.67741  2.69355  4.24690  2.90347  2.73739  3.18146  2.89801  2.37887  2.77519  2.98518  4.58477  3.61503
          0.02322  4.17012  4.89247  0.61958  0.77255  0.48576  0.95510
    165   3.07892  4.81397  3.81274  3.75498  4.87128  0.38891  4.84658  4.55371  3.97615  4.16645  5.15204  3.97840  4.21368  4.27731  4.16955  3.26099  3.58312  4.02431  5.87720  4.98682    171 - -
          2.68618  4.42225  2.77519  2.73123  3.46354  2.40513  3.72494  3.29354  2.67741  2.69355  4.24690  2.90347  2.73739  3.18146  2.89801  2.37887  2.77519  2.98518  4.58477  3.61503
          0.02322  4.17012  4.89247  0.61958  0.77255  0.48576  0.95510
    166   2.65923  5.11485  2.43058  1.81187  4.43170  3.38521  3.61260  3.57463  2.37418  3.40665  4.16830  2.74527  3.80587  2.36880  2.74405  2.62547  2.75747  3.49117  5.56050  4.15922    172 - -
          2.68618  4.42225  2.77519  2.73123  3.46354  2.40513  3.72494  3.29354  2.67741  2.69355  4.24690  2.90347  2.73739  3.18146  2.89801  2.37887  2.77519  2.98518  4.58477  3.61503
          0.02322  4.17012  4.89247  0.61958  0.77255  0.48576  0.95510
    167   0.86675  4.25871  3.84500  3.55202  4.15533  3.15947  4.48105  3.14416  3.50176  3.09829  4.12129  3.60820  3.90541  3.81507  3.74756  2.62742  2.88855  2.58408  5.66265  4.44488    173 - -
          2.68618  4.42225  2.77519  2.73123  3.46354  2.40513  3.72494  3.29354  2.67741  2.69355  4.24690  2.90347  2.73739  3.18146  2.89801  2.37887  2.77519  2.98518  4.58477  3.61503
          0.02322  4.17012  4.89247  0.61958  0.77255  0.48576  0.95510
    168   0.76279  4.27187  3.65895  3.45797  4.45381  2.71927  4.49059  3.76197  3.52743  3.55739  4.43412  3.53008  3.84110  3.81110  3.78135  2.56274  2.87895  3.24425  5.80764  4.63732    174 - -
          2.68618  4.42225  2.77519  2.73123  3.46354  2.40513  3.72494  3.29354  2.67741  2.69355  4.24690  2.90347  2.73739  3.18146  2.89801  2.37887  2.77519  2.98518  4.58477  3.61503
          0.02322  4.17012  4.89247  0.61958  0.77255  0.48576  0.95510
    169   2.33801  4.97672  2.98126  2.42239  4.27127  3.44530  3.43312  3.44471  2.20269  3.24889  4.03897  2.55000  3.83572  2.57773  2.14987  2.58170  2.88580  3.34176  5.43132  4.08480    175 - -
          2.68618  4.42225  2.77519  2.73123  3.46354  2.40513  3.72494  3.29354  2.67741  2.69355  4.24690  2.90347  2.73739  3.18146  2.89801  2.37887  2.77519  2.98518  4.58477  3.61503
          0.02322  4.17012  4.89247  0.61958  0.77255  0.48576  0.95510
    170   2.46339  4.84586  2.85291  2.42982  4.09562  3.28934  3.41865  3.34162  2.41624  2.53435  3.91440  2.75188  3.82223  2.51599  2.55306  2.55970  2.74118  3.18448  5.34001  3.99805    176 - -
          2.68618  4.42225  2.77519  2.73123  3.46354  2.40513  3.72494  3.29354  2.67741  2.69355  4.24690  2.90347  2.73739  3.18146  2.89801  2.37887  2.77519  2.98518  4.58477  3.61503
          0.02322  4.17012  4.89247  0.61958  0.77255  0.48576  0.95510
    171   3.70580  5.07278  4.29227  4.08661  2.37097  4.18834  3.80047  3.67738  3.93660  3.05167  4.32257  4.11009  4.65936  4.16847  4.05477  3.80861  3.99626  3.56313  4.02289  0.58536    177 - -
          2.68618  4.42225  2.77519  2.73123  3.46354  2.40513  3.72494  3.29354  2.67741  2.69355  4.24690  2.90347  2.73739  3.18146  2.89801  2.37887  2.77519  2.98518  4.58477  3.61503
          0.02322  4.17012  4.89247  0.61958  0.77255  0.48576  0.95510
    172   3.02105  4.43154  4.35758  3.85140  1.25001  4.02756  3.76449  2.54757  3.70152  2.44732  3.50605  3.40507  4.37537  3.85129  3.83439  3.33833  3.25105  2.70258  3.12583  2.47123    178 - -
          2.68618  4.42225  2.77519  2.73123  3.46354  2.40513  3.72494  3.29354  2.67741  2.69355  4.24690  2.90347  2.73739  3.18146  2.89801  2.37887  2.77519  2.98518  4.58477  3.61503
          0.02322  4.17012  4.89247  0.61958  0.77255  0.48576  0.95510
    173   2.24558  4.91961  2.92819  2.18834  4.19772  2.76137  3.62715  3.44254  2.32121  3.19908  3.99275  2.92839  3.81806  2.66571  2.72463  2.30804  2.85863  3.27652  5.40729  4.05124    179 - -
          2.68618  4.42225  2.77519  2.73123  3.46354  2.40513  3.72494  3.29354  2.67741  2.69355  4.24690  2.90347  2.73739  3.18146  2.89801  2.37887  2.77519  2.98518  4.58477  3.61503
          0.02322  4.17012  4.89247  0.61958  0.77255  0.48576  0.95510
    174   2.35140  4.21535  3.77163  3.24007  3.51910  3.26708  4.05546  2.49859  3.16920  2.55901  3.48547  3.51897  3.99417  3.45202  3.45964  2.52985  2.48434  1.57467  5.00638  3.79447    180 - -
          2.68618  4.42225  2.77519  2.73123  3.46354  2.40513  3.72494  3.29354  2.67741  2.69355  4.24690  2.90347  2.73739  3.18146  2.89801  2.37887  2.77519  2.98518  4.58477  3.61503
          0.02322  4.17012  4.89247  0.61958  0.77255  0.48576  0.95510
    175   3.42489  4.71917  4.76776  4.33534  1.08342  4.38616  3.79241  2.92627  4.15694  1.81899  3.50314  4.21098  4.67468  4.17649  4.19661  3.72808  3.64481  2.92198  3.12900  2.30616    181 - -
          2.68618  4.42225  2.77519  2.73123  3.46354  2.40513  3.72494  3.29354  2.67741  2.69355  4.24690  2.90347  2.73739  3.18146  2.89801  2.37887  2.77519  2.98518  4.58477  3.61503
          0.02322  4.17012  4.89247  0.61958  0.77255  0.48576  0.95510
    176   2.77808  5.26526  1.97646  2.25578  4.58915  2.97133  3.70052  4.07553  2.54817  3.57662  4.36006  2.19032  2.59494  2.55509  3.07193  2.72008  3.03281  3.65496  5.73449  4.30008    182 - -
          2.68618  4.42225  2.77519  2.73123  3.46354  2.40513  3.72494  3.29354  2.67741  2.69355  4.24690  2.90347  2.73739  3.18146  2.89801  2.37887  2.77519  2.98518  4.58477  3.61503
          0.02322  4.17012  4.89247  0.61958  0.77255  0.48576  0.95510
    177   2.53268  5.03895  2.74892  2.23849  4.34775  3.23083  2.80007  3.80606  2.27778  2.92220  4.09114  2.72730  3.79958  2.40743  2.62720  2.60668  2.85748  3.41035  5.49069  4.10688    183 - -
          2.68618  4.42225  2.77519  2.73123  3.46354  2.40513  3.72494  3.29354  2.67741  2.69355  4.24690  2.90347  2.73739  3.18146  2.89801  2.37887  2.77519  2.98518  4.58477  3.61503
          0.02322  4.17012  4.89247  0.61958  0.77255  0.48576  0.95510
    178   3.08373  3.82844  4.67634  4.10208  3.18152  4.27541  4.62141  2.23636  3.96054  1.02840  2.34451  4.31260  4.55608  4.11763  4.09592  3.60254  3.31773  2.14937  5.08092  3.96910    184 - -
          2.68618  4.42225  2.77519  2.73123  3.46354  2.40513  3.72494  3.29354  2.67741  2.69355  4.24690  2.90347  2.73739  3.18146  2.89801  2.37887  2.77519  2.98518  4.58477  3.61503
          0.02322  4.17012  4.89247  0.61958  0.77255  0.48576  0.95510
    179   3.22809  4.51413  5.01572  4.46493  3.37584  4.59308  5.00832  1.46854  4.35160  1.38247  2.92947  4.66197  4.81716  4.49151  4.47133  3.94950  3.46351  1.49924  5.37423  4.26435    185 - -
          2.68618  4.42225  2.77519  2.73123  3.46354  2.40513  3.72494  3.29354  2.67741  2.69355  4.24690  2.90347  2.73739  3.18146  2.89801  2.37887  2.77519  2.98518  4.58477  3.61503
          0.02322  4.17012  4.89247  0.61958  0.77255  0.48576  0.95510
    180   2.58882  4.75237  3.19117  2.60671  3.98125  3.52274  3.68151  3.36599  2.15889  2.53101  3.83554  3.08822  3.90428  2.85689  1.97883  2.75735  2.60510  3.07820  5.24655  3.62062    186 - -
          2.68618  4.42225  2.77519  2.73123  3.46354  2.40513  3.72494  3.29354  2.67741  2.69355  4.24690  2.90347  2.73739  3.18146  2.89801  2.37887  2.77519  2.98518  4.58477  3.61503
          0.02322  4.17012  4.89247  0.61958  0.77255  0.48576  0.95510
    181   2.40393  4.85161  2.97724  2.24762  4.10535  3.25307  3.63028  3.52918  2.34012  3.11793  3.51795  2.94828  3.27543  2.42119  2.88235  2.56155  2.56560  2.95852  5.34701  4.00240    187 - -
          2.68618  4.42225  2.77519  2.73123  3.46354  2.40513  3.72494  3.29354  2.67741  2.69355  4.24690  2.90347  2.73739  3.18146  2.89801  2.37887  2.77519  2.98518  4.58477  3.61503
          0.07322  4.17012  2.89761  0.61958  0.77255  0.48576  0.95510
    182   2.64541  5.13335  2.32512  2.11535  4.46117  3.36669  3.23538  3.94050  2.22026  3.42980  4.18279  2.60594  3.24162  2.52339  2.75547  2.50397  2.88044  3.51552  5.57131  4.16121    188 - -
          2.68608  4.42226  2.77521  2.73118  3.46355  2.40514  3.72496  3.29355  2.67742  2.69356  4.24691  2.90348  2.73741  3.18148  2.89802  2.37884  2.77521  2.98520  4.58478  3.61504
          0.15493  2.20507  3.40270  0.35131  1.21661  0.54271  0.87029
    183   2.39454  5.05867  2.40955  2.26947  4.37495  3.38296  3.59875  3.83167  2.12500  3.34838  4.12086  2.86715  3.79933  2.71501  2.27882  2.44662  2.88169  3.43637  5.50955  4.12732    190 - -
          2.68618  4.42225  2.77519  2.73123  3.46354  2.40513  3.72494  3.29354  2.67741  2.69355  4.24690  2.90347  2.73739  3.18146  2.89801  2.37887  2.77519  2.98518  4.58477  3.61503
          0.02504  4.09557  4.81791  0.61958  0.77255  0.43624  1.03976
    184   2.36620  5.08050  2.51104  2.18360  4.39078  3.23095  3.61501  3.85598  2.29609  3.37291  4.13907  2.75604  2.74558  2.61768  2.87902  2.53272  2.69637  3.45405  5.53768  4.14103    191 - -
          2.68618  4.42225  2.77519  2.73123  3.46354  2.40513  3.72494  3.29354  2.67741  2.69355  4.24690  2.90347  2.73739  3.18146  2.89801  2.37887  2.77519  2.98518  4.58477  3.61503
          0.02322  4.17012  4.89247  0.61958  0.77255  0.48576  0.95510
    185   2.23293  4.73885  2.85113  2.22793  3.63199  2.97653  3.66154  3.36703  2.48199  2.88464  3.81884  2.99868  3.83935  2.82766  2.82486  2.65828  2.70776  2.68518  5.25809  3.93797    192 - -
          2.68618  4.42225  2.77519  2.73123  3.46354  2.40513  3.72494  3.29354  2.67741  2.69355  4.24690  2.90347  2.73739  3.18146  2.89801  2.37887  2.77519  2.98518  4.58477  3.61503
          0.02322  4.17012  4.89247  0.61958  0.77255  0.48576  0.95510
    186   3.04090  4.49123  4.39123  3.88574  1.37304  4.09308  4.20265  2.48224  3.74636  1.71470  3.23295  4.06126  4.44895  3.94688  3.91702  3.43168  2.85630  2.44784  4.62371  3.16432    193 - -
          2.68618  4.42225  2.77519  2.73123  3.46354  2.40513  3.72494  3.29354  2.67741  2.69355  4.24690  2.90347  2.73739  3.18146  2.89801  2.37887  2.77519  2.98518  4.58477  3.61503
          0.02322  4.17012  4.89247  0.61958  0.77255  0.48576  0.95510
    187   2.34677  4.90508  2.85334  2.32480  4.17261  3.25311  3.61570  3.44023  2.25671  3.17559  3.96754  2.92813  3.57479  2.51929  2.36714  2.61944  2.84115  3.25345  4.43931  3.66428    194 - -
          2.68618  4.42225  2.77519  2.73123  3.46354  2.40513  3.72494  3.29354  2.67741  2.69355  4.24690  2.90347  2.73739  3.18146  2.89801  2.37887  2.77519  2.98518  4.58477  3.61503
          0.02322  4.17012  4.89247  0.61958  0.77255  0.48576  0.95510
    188   2.71487  4.15684  4.23781  3.65659  1.79318  3.82609  4.04721  2.40063  3.51994  2.01365  2.72033  3.82200  3.50087  3.71051  3.66731  3.12132  2.94509  2.36815  3.75214  3.30566    195 - -
          2.68618  4.42225  2.77519  2.73123  3.46354  2.40513  3.72494  3.29354  2.67741  2.69355  4.24690  2.90347  2.73739  3.18146  2.89801  2.37887  2.77519  2.98518  4.58477  3.61503
          0.02322  4.17012  4.89247  0.61958  0.77255  0.48576  0.95510
    189   2.42735  5.05471  2.39605  2.22542  3.95709  3.23970  3.37570  3.83424  2.24200  3.34648  4.10463  2.68005  3.79066  2.58855  2.74748  2.50132  2.67364  3.42871  5.50574  4.11246    196 - -
          2.68618  4.42225  2.77519  2.73123  3.46354  2.40513  3.72494  3.29354  2.67741  2.69355  4.24690  2.90347  2.73739  3.18146  2.89801  2.37887  2.77519  2.98518  4.58477  3.61503
          0.02322  4.17012  4.89247  0.61958  0.77255  0.48576  0.95510
    190   2.61648  4.03676  3.09366  2.41714  3.92022  1.76637  3.45536  3.32750  2.59560  2.85579  3.83070  3.09127  3.87821  2.96559  3.00167  2.70991  2.88285  3.02764  5.25236  3.95425    197 - -
          2.68618  4.42225  2.77519  2.73123  3.46354  2.40513  3.72494  3.29354  2.67741  2.69355  4.24690  2.90347  2.73739  3.18146  2.89801  2.37887  2.77519  2.98518  4.58477  3.61503
          0.02322  4.17012  4.89247  0.61958  0.77255  0.48576  0.95510
    191   3.37436  5.17142  3.89846  3.35978  4.60358  3.79098  4.08620  4.17549  2.41898  3.63736  4.63863  3.69193  4.28715  3.29953  0.60573  3.44981  3.62513  3.88866  5.57031  4.47618    198 - -
          2.68618  4.42225  2.77519  2.73123  3.46354  2.40513  3.72494  3.29354  2.67741  2.69355  4.24690  2.90347  2.73739  3.18146  2.89801  2.37887  2.77519  2.98518  4.58477  3.61503
          0.02322  4.17012  4.89247  0.61958  0.77255  0.48576  0.95510
    192   2.59866  4.72144  3.04506  2.52026  4.00576  3.41728  3.40321  3.22054  2.51002  3.04100  3.86800  2.33211  3.84232  2.86495  2.95279  2.00039  2.57572  2.96196  5.29738  3.97874    199 - -
          2.68618  4.42225  2.77519  2.73123  3.46354  2.40513  3.72494  3.29354  2.67741  2.69355  4.24690  2.90347  2.73739  3.18146  2.89801  2.37887  2.77519  2.98518  4.58477  3.61503
          0.02322  4.17012  4.89247  0.61958  0.77255  0.48576  0.95510
    193   3.01760  5.10810  3.43839  2.84060  4.57647  3.65926  3.71436  3.94422  1.93610  3.43231  4.29658  3.24689  4.06908  2.85914  1.14162  2.69113  3.22311  3.61496  5.50996  4.31643    200 - -
          2.68618  4.42225  2.77519  2.73123  3.46354  2.40513  3.72494  3.29354  2.67741  2.69355  4.24690  2.90347  2.73739  3.18146  2.89801  2.37887  2.77519  2.98518  4.58477  3.61503
          0.02322  4.17012  4.89247  0.61958  0.77255  0.48576  0.95510
    194   3.37436  5.17142  3.89846  3.35978  4.60358  3.79098  4.08620  4.17549  2.41898  3.63736  4.63863  3.69193  4.28715  3.29953  0.60573  3.44981  3.62513  3.88866  5.57031  4.47618    201 - -
          2.68618  4.42225  2.77519  2.73123  3.46354  2.40513  3.72494  3.29354  2.67741  2.69355  4.24690  2.90347  2.73739  3.18146  2.89801  2.37887  2.77519  2.98518  4.58477  3.61503
          0.02322  4.17012  4.89247  0.61958  0.77255  0.48576  0.95510
    195   3.19739  4.89350  3.83825  3.72765  4.68026  3.56471  4.77129  4.31444  3.81290  3.90360  4.97289  3.99959  0.42291  4.19204  4.01539  3.37644  3.66408  3.92350  5.77359  4.80819    202 - -
          2.68618  4.42225  2.77519  2.73123  3.46354  2.40513  3.72494  3.29354  2.67741  2.69355  4.24690  2.90347  2.73739  3.18146  2.89801  2.37887  2.77519  2.98518  4.58477  3.61503
          0.02322  4.17012  4.89247  0.61958  0.77255  0.48576  0.95510
    196   1.87954  4.37020  3.44721  3.21364  4.38182  3.12894  4.32829  3.71073  3.27975  3.44694  4.35000  3.42452  1.14379  3.60598  3.58231  2.61522  2.91789  3.24771  5.73287  4.51936    203 - -
          2.68618  4.42225  2.77519  2.73123  3.46354  2.40513  3.72494  3.29354  2.67741  2.69355  4.24690  2.90347  2.73739  3.18146  2.89801  2.37887  2.77519  2.98518  4.58477  3.61503
          0.02322  4.17012  4.89247  0.61958  0.77255  0.48576  0.95510
    197   2.73864  4.64442  3.38438  2.78993  3.85171  3.59017  3.75205  3.18913  2.31352  1.99760  3.74139  3.22445  3.97584  2.96699  2.03302  2.86157  2.49752  2.94159  5.16819  3.92657    204 - -
          2.68618  4.42225  2.77519  2.73123  3.46354  2.40513  3.72494  3.29354  2.67741  2.69355  4.24690  2.90347  2.73739  3.18146  2.89801  2.37887  2.77519  2.98518  4.58477  3.61503
          0.02322  4.17012  4.89247  0.61958  0.77255  0.48576  0.95510
    198   3.08716  5.55342  0.87003  2.23834  4.88272  3.29994  3.95349  4.49532  3.05136  4.02451  4.92119  2.56342  3.96946  3.14814  3.66273  2.98236  3.41641  4.05468  6.10912  4.59838    205 - -
          2.68618  4.42225  2.77519  2.73123  3.46354  2.40513  3.72494  3.29354  2.67741  2.69355  4.24690  2.90347  2.73739  3.18146  2.89801  2.37887  2.77519  2.98518  4.58477  3.61503
          0.02322  4.17012  4.89247  0.61958  0.77255  0.48576  0.95510
    199   2.47790  3.90762  3.15358  2.61519  4.05191  3.16996  3.74887  3.45614  2.53067  3.08070  3.90885  2.90269  2.20098  2.92395  2.24666  2.65118  2.85190  3.11853  5.33353  4.03653    206 - -
          2.68618  4.42225  2.77519  2.73123  3.46354  2.40513  3.72494  3.29354  2.67741  2.69355  4.24690  2.90347  2.73739  3.18146  2.89801  2.37887  2.77519  2.98518  4.58477  3.61503
          0.02322  4.17012  4.89247  0.61958  0.77255  0.48576  0.95510
    200   2.91721  4.28782  4.60232  4.02414  2.71667  4.13628  4.48149  1.98215  3.89201  1.85718  2.43777  4.18748  4.44590  4.06015  4.01543  3.45323  2.97276  1.44422  4.99436  3.83825    207 - -
          2.68618  4.42225  2.77519  2.73123  3.46354  2.40513  3.72494  3.29354  2.67741  2.69355  4.24690  2.90347  2.73739  3.18146  2.89801  2.37887  2.77519  2.98518  4.58477  3.61503
          0.02322  4.17012  4.89247  0.61958  0.77255  0.48576  0.95510
    201   3.00336  4.99104  2.92194  2.84307  4.40523  3.41087  4.20778  4.19223  3.14364  3.80722  4.76886  0.72224  4.08186  3.49001  3.50089  3.06468  3.40045  3.78319  5.67660  4.33913    208 - -
          2.68618  4.42225  2.77519  2.73123  3.46354  2.40513  3.72494  3.29354  2.67741  2.69355  4.24690  2.90347  2.73739  3.18146  2.89801  2.37887  2.77519  2.98518  4.58477  3.61503
          0.02322  4.17012  4.89247  0.61958  0.77255  0.48576  0.95510
    202   0.88777  2.86362  4.11998  3.76754  4.14558  3.09405  4.53488  3.24611  3.65808  3.17617  4.11303  3.67043  3.85663  3.92250  3.85744  2.55785  2.81779  2.86247  5.60978  4.43938    209 - -
          2.68618  4.42225  2.77519  2.73123  3.46354  2.40513  3.72494  3.29354  2.67741  2.69355  4.24690  2.90347  2.73739  3.18146  2.89801  2.37887  2.77519  2.98518  4.58477  3.61503
          0.02322  4.17012  4.89247  0.61958  0.77255  0.48576  0.95510
    203   2.74306  4.52128  4.54545  3.98445  3.21799  4.25822  4.61098  2.25981  3.84210  1.00912  2.49735  4.24727  4.54992  4.04597  4.02203  3.58500  3.33850  2.19355  5.13649  4.02613    210 - -
          2.68618  4.42225  2.77519  2.73123  3.46354  2.40513  3.72494  3.29354  2.67741  2.69355  4.24690  2.90347  2.73739  3.18146  2.89801  2.37887  2.77519  2.98518  4.58477  3.61503
          0.02322  4.17012  4.89247  0.61958  0.77255  0.48576  0.95510
    204   3.36782  4.76610  4.76703  4.31167  3.18451  4.45908  4.88889  2.28085  4.07990  0.71810  3.05309  4.54977  4.76937  4.32077  4.22017  3.88901  3.63795  2.25944  5.25005  4.06650    211 - -
          2.68618  4.42225  2.77519  2.73123  3.46354  2.40513  3.72494  3.29354  2.67741  2.69355  4.24690  2.90347  2.73739  3.18146  2.89801  2.37887  2.77519  2.98518  4.58477  3.61503
          0.02322  4.17012  4.89247  0.61958  0.77255  0.48576  0.95510
    205   2.46128  4.45121  3.15409  2.97121  4.39312  3.11439  4.19868  3.94704  3.13023  3.60617  4.45050  2.87435  3.84163  3.45510  3.47083  0.93390  2.92715  3.41247  5.72702  4.41554    212 - -
          2.68618  4.42225  2.77519  2.73123  3.46354  2.40513  3.72494  3.29354  2.67741  2.69355  4.24690  2.90347  2.73739  3.18146  2.89801  2.37887  2.77519  2.98518  4.58477  3.61503
          0.02322  4.17012  4.89247  0.61958  0.77255  0.48576  0.95510
    206   3.69782  4.96066  4.70227  4.40617  0.76771  4.46138  3.67536  3.24158  4.25130  2.53194  3.85892  4.21367  4.78986  4.25454  4.29097  3.86609  3.93598  3.22274  3.82117  1.97455    213 - -
          2.68618  4.42225  2.77519  2.73123  3.46354  2.40513  3.72494  3.29354  2.67741  2.69355  4.24690  2.90347  2.73739  3.18146  2.89801  2.37887  2.77519  2.98518  4.58477  3.61503
          0.02322  4.17012  4.89247  0.61958  0.77255  0.48576  0.95510
    207   2.46535  4.22413  3.93644  3.37665  3.35846  2.82485  4.10164  2.17639  3.28324  1.65428  3.31459  3.66542  4.13052  3.55237  3.54034  3.03087  2.92688  2.08242  4.91567  3.71354    214 - -
          2.68618  4.42225  2.77519  2.73123  3.46354  2.40513  3.72494  3.29354  2.67741  2.69355  4.24690  2.90347  2.73739  3.18146  2.89801  2.37887  2.77519  2.98518  4.58477  3.61503
          0.02322  4.17012  4.89247  0.61958  0.77255  0.48576  0.95510
    208   3.70580  5.07278  4.29227  4.08661  2.37097  4.18834  3.80047  3.67738  3.93660  3.05167  4.32257  4.11009  4.65936  4.16847  4.05477  3.80861  3.99626  3.56313  4.02289  0.58536    215 - -
          2.68618  4.42225  2.77519  2.73123  3.46354  2.40513  3.72494  3.29354  2.67741  2.69355  4.24690  2.90347  2.73739  3.18146  2.89801  2.37887  2.77519  2.98518  4.58477  3.61503
          0.02322  4.17012  4.89247  0.61958  0.77255  0.48576  0.95510
    209   1.84937  4.26938  3.55289  3.15844  4.28525  2.65178  4.20936  3.68904  3.17118  3.36935  4.19116  3.35902  3.78194  3.46310  3.51537  1.88104  1.54251  3.18887  5.62802  4.40713    216 - -
          2.68618  4.42225  2.77519  2.73123  3.46354  2.40513  3.72494  3.29354  2.67741  2.69355  4.24690  2.90347  2.73739  3.18146  2.89801  2.37887  2.77519  2.98518  4.58477  3.61503
          0.02322  4.17012  4.89247  0.61958  0.77255  0.48576  0.95510
    210   3.37887  4.68004  5.04639  4.47524  3.16296  4.67534  4.99435  1.91155  4.34767  0.89809  2.44393  4.71685  4.83682  4.41622  4.44157  4.02461  3.59775  2.12283  5.26201  4.22682    217 - -
          2.68618  4.42225  2.77519  2.73123  3.46354  2.40513  3.72494  3.29354  2.67741  2.69355  4.24690  2.90347  2.73739  3.18146  2.89801  2.37887  2.77519  2.98518  4.58477  3.61503
          0.02322  4.17012  4.89247  0.61958  0.77255  0.48576  0.95510
    211   3.09583  4.47816  4.65878  4.07485  3.08988  4.27716  4.54553  2.22489  3.92997  0.95538  2.78144  4.28670  4.53619  4.07048  4.05518  3.59251  3.31781  2.18648  4.12136  3.84280    218 - -
          2.68618  4.42225  2.77519  2.73123  3.46354  2.40513  3.72494  3.29354  2.67741  2.69355  4.24690  2.90347  2.73739  3.18146  2.89801  2.37887  2.77519  2.98518  4.58477  3.61503
          0.02322  4.17012  4.89247  0.61958  0.77255  0.48576  0.95510
    212   2.24959  4.36639  3.41237  2.84897  3.53352  3.18326  3.81553  2.87941  2.79578  2.35101  2.99770  3.26799  3.93543  3.11638  2.91172  2.78884  2.20474  2.56885  4.96366  3.72124    219 - -
          2.68618  4.42225  2.77519  2.73123  3.46354  2.40513  3.72494  3.29354  2.67741  2.69355  4.24690  2.90347  2.73739  3.18146  2.89801  2.37887  2.77519  2.98518  4.58477  3.61503
          0.02322  4.17012  4.89247  0.61958  0.77255  0.48576  0.95510
    213   2.62499  4.83580  2.99421  2.44915  3.67182  3.44118  2.58248  3.18729  2.35308  3.09484  3.90752  2.41292  3.83461  2.51193  2.87192  2.56928  2.85561  3.17285  5.32174  3.98159    220 - -
          2.68618  4.42225  2.77519  2.73123  3.46354  2.40513  3.72494  3.29354  2.67741  2.69355  4.24690  2.90347  2.73739  3.18146  2.89801  2.37887  2.77519  2.98518  4.58477  3.61503
          0.02322  4.17012  4.89247  0.61958  0.77255  0.48576  0.95510
    214   2.64048  5.56178  1.14009  1.87452  4.87332  3.30295  3.84897  4.36786  2.86673  3.88492  4.73428  2.77134  3.92362  3.01424  3.46456  2.89877  3.29968  3.94248  6.05792  4.55224    221 - -
          2.68618  4.42225  2.77519  2.73123  3.46354  2.40513  3.72494  3.29354  2.67741  2.69355  4.24690  2.90347  2.73739  3.18146  2.89801  2.37887  2.77519  2.98518  4.58477  3.61503
          0.02322  4.17012  4.89247  0.61958  0.77255  0.48576  0.95510
    215   2.88367  1.83632  4.62034  4.08906  3.51883  4.06495  4.65266  1.72725  3.95621  2.25842  3.41308  4.22386  4.47754  4.18935  4.11965  3.42853  3.16640  1.54773  5.25122  4.05155    222 - -
          2.68618  4.42225  2.77519  2.73123  3.46354  2.40513  3.72494  3.29354  2.67741  2.69355  4.24690  2.90347  2.73739  3.18146  2.89801  2.37887  2.77519  2.98518  4.58477  3.61503
          0.02322  4.17012  4.89247  0.61958  0.77255  0.48576  0.95510
    216   2.35925  4.75439  3.09221  2.52595  3.98416  3.47300  3.29437  3.21240  2.42943  2.87672  3.83606  3.02719  3.86102  2.69521  2.06242  2.51940  2.86427  2.94753  5.26158  3.95382    223 - -
          2.68618  4.42225  2.77519  2.73123  3.46354  2.40513  3.72494  3.29354  2.67741  2.69355  4.24690  2.90347  2.73739  3.18146  2.89801  2.37887  2.77519  2.98518  4.58477  3.61503
          0.02322  4.17012  4.89247  0.61958  0.77255  0.48576  0.95510
    217   2.02224  4.26950  3.47254  3.20690  4.50540  2.20948  4.32621  3.94299  3.31309  3.61163  4.41707  3.37104  3.77275  3.58341  3.64135  1.10040  2.80029  3.33927  5.82489  4.61021    224 - -
          2.68618  4.42225  2.77519  2.73123  3.46354  2.40513  3.72494  3.29354  2.67741  2.69355  4.24690  2.90347  2.73739  3.18146  2.89801  2.37887  2.77519  2.98518  4.58477  3.61503
          0.02322  4.17012  4.89247  0.61958  0.77255  0.48576  0.95510
    218   0.65743  4.36922  3.79272  3.61063  4.37625  3.18352  4.59339  3.54850  3.63539  3.41532  4.42250  3.67603  3.95192  3.95042  3.85743  2.72119  3.01983  3.14960  5.77243  4.61030    225 - -
          2.68618  4.42225  2.77519  2.73123  3.46354  2.40513  3.72494  3.29354  2.67741  2.69355  4.24690  2.90347  2.73739  3.18146  2.89801  2.37887  2.77519  2.98518  4.58477  3.61503
          0.02322  4.17012  4.89247  0.61958  0.77255  0.48576  0.95510
    219   2.64492  2.97541  4.41079  3.86061  3.34266  3.91333  4.41863  2.22176  3.71770  1.26723  3.25579  4.02589  4.32486  3.94398  3.88650  3.25637  3.08014  1.95416  5.04274  3.86643    226 - -
          2.68618  4.42225  2.77519  2.73123  3.46354  2.40513  3.72494  3.29354  2.67741  2.69355  4.24690  2.90347  2.73739  3.18146  2.89801  2.37887  2.77519  2.98518  4.58477  3.61503
          0.02322  4.17012  4.89247  0.61958  0.77255  0.48576  0.95510
    220   2.69890  5.11486  2.53542  1.55893  4.41529  3.38579  3.64690  3.87287  2.42960  3.39920  3.77663  2.86686  3.82870  2.45152  2.91569  2.66783  2.78561  3.48161  5.57235  4.17704    227 - -
          2.68618  4.42225  2.77519  2.73123  3.46354  2.40513  3.72494  3.29354  2.67741  2.69355  4.24690  2.90347  2.73739  3.18146  2.89801  2.37887  2.77519  2.98518  4.58477  3.61503
          0.02322  4.17012  4.89247  0.61958  0.77255  0.48576  0.95510
    221   1.97394  4.54555  3.15342  2.69232  4.11397  2.16267  3.27121  3.52801  2.71678  3.16281  3.98840  3.11879  3.82229  3.04928  3.13980  2.24017  2.43294  3.14873  5.42006  4.12795    228 - -
          2.68618  4.42225  2.77519  2.73123  3.46354  2.40513  3.72494  3.29354  2.67741  2.69355  4.24690  2.90347  2.73739  3.18146  2.89801  2.37887  2.77519  2.98518  4.58477  3.61503
          0.02322  4.17012  4.89247  0.61958  0.77255  0.48576  0.95510
    222   2.46226  3.67861  4.50140  4.04114  3.75846  3.77129  4.72426  2.07745  3.91629  2.50769  3.63719  4.10703  4.33967  4.18510  4.10953  3.18616  3.10642  0.94888  5.47111  4.26474    229 - -
          2.68618  4.42225  2.77519  2.73123  3.46354  2.40513  3.72494  3.29354  2.67741  2.69355  4.24690  2.90347  2.73739  3.18146  2.89801  2.37887  2.77519  2.98518  4.58477  3.61503
          0.02322  4.17012  4.89247  0.61958  0.77255  0.48576  0.95510
    223   3.07892  4.81397  3.81274  3.75498  4.87128  0.38891  4.84658  4.55371  3.97615  4.16645  5.15204  3.97840  4.21368  4.27731  4.16955  3.26099  3.58312  4.02431  5.87720  4.98682    230 - -
          2.68618  4.42225  2.77519  2.73123  3.46354  2.40513  3.72494  3.29354  2.67741  2.69355  4.24690  2.90347  2.73739  3.18146  2.89801  2.37887  2.77519  2.98518  4.58477  3.61503
          0.02322  4.17012  4.89247  0.61958  0.77255  0.48576  0.95510
    224   3.50719  4.88712  4.66689  4.31838  3.27752  4.35692  4.88211  2.50751  4.08380  0.57940  3.22553  4.56542  4.74756  4.37933  4.20688  3.97885  3.79141  2.62021  5.25372  4.04235    231 - -
          2.68618  4.42225  2.77519  2.73123  3.46354  2.40513  3.72494  3.29354  2.67741  2.69355  4.24690  2.90347  2.73739  3.18146  2.89801  2.37887  2.77519  2.98518  4.58477  3.61503
          0.02322  4.17012  4.89247  0.61958  0.77255  0.48576  0.95510
    225   3.34031  5.48149  0.57013  2.57315  4.90572  3.46431  4.23348  4.56832  3.37983  4.12675  5.12164  3.14078  4.13871  3.48015  3.92888  3.27588  3.68862  4.17883  6.01260  4.74258    232 - -
          2.68618  4.42225  2.77519  2.73123  3.46354  2.40513  3.72494  3.29354  2.67741  2.69355  4.24690  2.90347  2.73739  3.18146  2.89801  2.37887  2.77519  2.98518  4.58477  3.61503
          0.02322  4.17012  4.89247  0.61958  0.77255  0.48576  0.95510
    226   2.21478  4.34364  3.34083  3.09397  4.40947  3.07773  4.24580  3.82186  3.18709  3.50789  4.34786  3.32968  1.24248  3.50041  3.51647  2.07827  2.85235  3.29820  5.74131  4.50037    233 - -
          2.68618  4.42225  2.77519  2.73123  3.46354  2.40513  3.72494  3.29354  2.67741  2.69355  4.24690  2.90347  2.73739  3.18146  2.89801  2.37887  2.77519  2.98518  4.58477  3.61503
          0.02322  4.17012  4.89247  0.61958  0.77255  0.48576  0.95510
    227   2.11859  4.70137  3.08501  2.55755  3.86416  3.47660  3.29691  3.31467  2.50797  2.94932  3.79520  3.05234  3.87644  2.26761  2.92592  2.71344  2.78024  3.02617  5.19356  2.83982    234 - -
          2.68618  4.42225  2.77519  2.73123  3.46354  2.40513  3.72494  3.29354  2.67741  2.69355  4.24690  2.90347  2.73739  3.18146  2.89801  2.37887  2.77519  2.98518  4.58477  3.61503
          0.02322  4.17012  4.89247  0.61958  0.77255  0.48576  0.95510
    228   2.88126  4.40725  4.77375  4.22981  3.53796  4.41466  4.86238  1.68041  4.12451  1.93590  3.09676  4.44679  4.70522  4.35111  4.30705  3.75941  3.32838  1.07171  5.39921  4.22258    235 - -
          2.68618  4.42225  2.77519  2.73123  3.46354  2.40513  3.72494  3.29354  2.67741  2.69355  4.24690  2.90347  2.73739  3.18146  2.89801  2.37887  2.77519  2.98518  4.58477  3.61503
          0.02322  4.17012  4.89247  0.61958  0.77255  0.48576  0.95510
    229   3.07892  4.81397  3.81274  3.75498  4.87128  0.38891  4.84658  4.55371  3.97615  4.16645  5.15204  3.97840  4.21368  4.27731  4.16955  3.26099  3.58312  4.02431  5.87720  4.98682    236 - -
          2.68618  4.42225  2.77519  2.73123  3.46354  2.40513  3.72494  3.29354  2.67741  2.69355  4.24690  2.90347  2.73739  3.18146  2.89801  2.37887  2.77519  2.98518  4.58477  3.61503
          0.02322  4.17012  4.89247  0.61958  0.77255  0.48576  0.95510
    230   3.81602  5.00988  4.81443  4.53778  0.85461  4.54210  3.56927  3.44508  4.37138  2.74072  4.03442  4.22007  4.84399  4.29387  4.36497  3.92400  4.03700  3.38914  3.69335  1.53019    237 - -
          2.68618  4.42225  2.77519  2.73123  3.46354  2.40513  3.72494  3.29354  2.67741  2.69355  4.24690  2.90347  2.73739  3.18146  2.89801  2.37887  2.77519  2.98518  4.58477  3.61503
          0.02322  4.17012  4.89247  0.61958  0.77255  0.48576  0.95510
    231   3.48507  4.79851  5.02201  4.46746  2.73664  4.71836  4.90410  2.29895  4.32123  0.71817  2.66763  4.71929  4.86348  4.38484  4.41782  4.07452  3.69999  2.48408  5.12542  3.96575    238 - -
          2.68618  4.42225  2.77519  2.73123  3.46354  2.40513  3.72494  3.29354  2.67741  2.69355  4.24690  2.90347  2.73739  3.18146  2.89801  2.37887  2.77519  2.98518  4.58477  3.61503
          0.02322  4.17012  4.89247  0.61958  0.77255  0.48576  0.95510
    232   3.37923  5.12444  3.47198  3.27185  3.53904  3.73807  0.64475  4.12950  3.10895  3.58061  4.65521  3.66493  4.31179  3.64496  3.35138  3.45037  3.69709  3.85924  4.99718  3.48363    239 - -
          2.68618  4.42225  2.77519  2.73123  3.46354  2.40513  3.72494  3.29354  2.67741  2.69355  4.24690  2.90347  2.73739  3.18146  2.89801  2.37887  2.77519  2.98518  4.58477  3.61503
          0.02322  4.17012  4.89247  0.61958  0.77255  0.48576  0.95510
    233   2.32334  4.85952  3.00057  2.36519  4.11932  3.14222  3.63683  3.53820  2.32913  3.12546  3.93333  2.96636  3.83450  2.49516  2.34639  2.65412  2.72389  2.73596  5.35070  4.01549    240 - -
          2.68618  4.42225  2.77519  2.73123  3.46354  2.40513  3.72494  3.29354  2.67741  2.69355  4.24690  2.90347  2.73739  3.18146  2.89801  2.37887  2.77519  2.98518  4.58477  3.61503
          0.02322  4.17012  4.89247  0.61958  0.77255  0.48576  0.95510
    234   2.72673  4.67850  1.85340  2.70405  3.78849  3.58678  3.85825  2.64083  2.73250  2.21126  3.68682  3.19520  3.99473  3.06438  3.16251  2.85053  2.96985  2.55740  5.26670  3.95918    241 - -
          2.68618  4.42225  2.77519  2.73123  3.46354  2.40513  3.72494  3.29354  2.67741  2.69355  4.24690  2.90347  2.73739  3.18146  2.89801  2.37887  2.77519  2.98518  4.58477  3.61503
          0.02322  4.17012  4.89247  0.61958  0.77255  0.48576  0.95510
    235   3.37436  5.17142  3.89846  3.35978  4.60358  3.79098  4.08620  4.17549  2.41898  3.63736  4.63863  3.69193  4.28715  3.29953  0.60573  3.44981  3.62513  3.88866  5.57031  4.47618    242 - -
          2.68618  4.42225  2.77519  2.73123  3.46354  2.40513  3.72494  3.29354  2.67741  2.69355  4.24690  2.90347  2.73739  3.18146  2.89801  2.37887  2.77519  2.98518  4.58477  3.61503
          0.02322  4.17012  4.89247  0.61958  0.77255  0.48576  0.95510
    236   2.52718  4.46354  3.31850  3.15471  4.39278  3.16403  4.31983  3.89935  3.25578  3.58242  4.48546  3.40816  0.93844  3.61037  3.54953  2.44894  3.00507  3.40668  5.72572  4.46747    243 - -
          2.68618  4.42225  2.77519  2.73123  3.46354  2.40513  3.72494  3.29354  2.67741  2.69355  4.24690  2.90347  2.73739  3.18146  2.89801  2.37887  2.77519  2.98518  4.58477  3.61503
          0.02322  4.17012  4.89247  0.61958  0.77255  0.48576  0.95510
    237   3.07892  4.81397  3.81274  3.75498  4.87128  0.38891  4.84658  4.55371  3.97615  4.16645  5.15204  3.97840  4.21368  4.27731  4.16955  3.26099  3.58312  4.02431  5.87720  4.98682    244 - -
          2.68618  4.42225  2.77519  2.73123  3.46354  2.40513  3.72494  3.29354  2.67741  2.69355  4.24690  2.90347  2.73739  3.18146  2.89801  2.37887  2.77519  2.98518  4.58477  3.61503
          0.02322  4.17012  4.89247  0.61958  0.77255  0.48576  0.95510
    238   3.22180  5.24575  3.68021  3.00471  4.72042  3.78860  3.73655  4.07690  1.81213  3.51537  4.41543  3.36890  4.17172  2.88172  0.95659  3.23121  3.38801  3.77330  5.53404  4.39765    245 - -
          2.68618  4.42225  2.77519  2.73123  3.46354  2.40513  3.72494  3.29354  2.67741  2.69355  4.24690  2.90347  2.73739  3.18146  2.89801  2.37887  2.77519  2.98518  4.58477  3.61503
          0.02322  4.17012  4.89247  0.61958  0.77255  0.48576  0.95510
    239   2.25973  4.67062  2.91458  2.55256  3.95130  3.41780  3.50490  3.35155  2.56316  2.83716  3.82988  3.04290  2.17566  2.90559  3.00260  2.55367  2.85334  2.91098  5.26777  3.96025    246 - -
          2.68618  4.42225  2.77519  2.73123  3.46354  2.40513  3.72494  3.29354  2.67741  2.69355  4.24690  2.90347  2.73739  3.18146  2.89801  2.37887  2.77519  2.98518  4.58477  3.61503
          0.02322  4.17012  4.89247  0.61958  0.77255  0.48576  0.95510
    240   1.69125  4.25801  3.52277  3.21879  4.46679  2.25932  4.31111  3.89838  3.29471  3.56750  4.37270  3.37712  3.76894  3.56695  3.62580  1.26968  2.78675  3.30915  5.79008  4.57767    247 - -
          2.68618  4.42225  2.77519  2.73123  3.46354  2.40513  3.72494  3.29354  2.67741  2.69355  4.24690  2.90347  2.73739  3.18146  2.89801  2.37887  2.77519  2.98518  4.58477  3.61503
          0.02322  4.17012  4.89247  0.61958  0.77255  0.48576  0.95510
    241   3.50719  4.88712  4.66689  4.31838  3.27752  4.35692  4.88211  2.50751  4.08380  0.57940  3.22553  4.56542  4.74756  4.37933  4.20688  3.97885  3.79141  2.62021  5.25372  4.04235    248 - -
          2.68618  4.42225  2.77519  2.73123  3.46354  2.40513  3.72494  3.29354  2.67741  2.69355  4.24690  2.90347  2.73739  3.18146  2.89801  2.37887  2.77519  2.98518  4.58477  3.61503
          0.02322  4.17012  4.89247  0.61958  0.77255  0.48576  0.95510
    242   0.75660  4.27437  3.66309  3.46345  4.45245  2.74759  4.49425  3.75550  3.53093  3.55539  4.43528  3.53463  3.84429  3.81613  3.78324  2.56720  2.88302  3.24136  5.80699  4.63717    249 - -
          2.68618  4.42225  2.77519  2.73123  3.46354  2.40513  3.72494  3.29354  2.67741  2.69355  4.24690  2.90347  2.73739  3.18146  2.89801  2.37887  2.77519  2.98518  4.58477  3.61503
          0.02322  4.17012  4.89247  0.61958  0.77255  0.48576  0.95510
    243   3.18186  4.71954  4.09721  3.68822  3.23471  4.09727  4.41597  2.57870  3.39531  0.82534  3.20579  4.00890  4.48148  3.35348  3.59769  3.52064  3.44133  2.64890  5.09486  3.83644    250 - -
          2.68618  4.42225  2.77519  2.73123  3.46354  2.40513  3.72494  3.29354  2.67741  2.69355  4.24690  2.90347  2.73739  3.18146  2.89801  2.37887  2.77519  2.98518  4.58477  3.61503
          0.02322  4.17012  4.89247  0.61958  0.77255  0.48576  0.95510
    244   3.34031  5.48149  0.57013  2.57315  4.90572  3.46431  4.23348  4.56832  3.37983  4.12675  5.12164  3.14078  4.13871  3.48015  3.92888  3.27588  3.68862  4.17883  6.01260  4.74258    251 - -
          2.68618  4.42225  2.77519  2.73123  3.46354  2.40513  3.72494  3.29354  2.67741  2.69355  4.24690  2.90347  2.73739  3.18146  2.89801  2.37887  2.77519  2.98518  4.58477  3.61503
          0.02322  4.17012  4.89247  0.61958  0.77255  0.48576  0.95510
    245   3.40622  4.70510  5.06006  4.49064  3.16098  4.70503  5.02036  1.91151  4.35893  0.85276  2.55157  4.74134  4.85787  4.42933  4.45545  4.05733  3.62471  2.17244  5.27688  4.24384    252 - -
          2.68618  4.42225  2.77519  2.73123  3.46354  2.40513  3.72494  3.29354  2.67741  2.69355  4.24690  2.90347  2.73739  3.18146  2.89801  2.37887  2.77519  2.98518  4.58477  3.61503
          0.02322  4.17012  4.89247  0.61958  0.77255  0.48576  0.95510
    246   2.87244  4.48459  4.53104  3.96763  3.23651  4.23435  4.58626  2.23091  3.82891  1.47741  1.61439  4.22378  4.53117  4.03564  4.00957  3.55809  3.30539  2.02886  5.12545  4.00358    253 - -
          2.68618  4.42225  2.77519  2.73123  3.46354  2.40513  3.72494  3.29354  2.67741  2.69355  4.24690  2.90347  2.73739  3.18146  2.89801  2.37887  2.77519  2.98518  4.58477  3.61503
          0.02322  4.17012  4.89247  0.61958  0.77255  0.48576  0.95510
    247   3.24516  5.38521  2.65892  0.66538  4.77447  3.49303  4.12020  4.29039  3.04161  3.86378  4.83633  3.14795  4.11525  3.33696  3.47334  3.20349  3.55542  3.94753  5.88872  4.62578    254 - -
          2.68618  4.42225  2.77519  2.73123  3.46354  2.40513  3.72494  3.29354  2.67741  2.69355  4.24690  2.90347  2.73739  3.18146  2.89801  2.37887  2.77519  2.98518  4.58477  3.61503
          0.02322  4.17012  4.89247  0.61958  0.77255  0.48576  0.95510
    248   3.24516  5.38521  2.65892  0.66538  4.77447  3.49303  4.12020  4.29039  3.04161  3.86378  4.83633  3.14795  4.11525  3.33696  3.47334  3.20349  3.55542  3.94753  5.88872  4.62578    255 - -
          2.68618  4.42225  2.77519  2.73123  3.46354  2.40513  3.72494  3.29354  2.67741  2.69355  4.24690  2.90347  2.73739  3.18146  2.89801  2.37887  2.77519  2.98518  4.58477  3.61503
          0.02322  4.17012  4.89247  0.61958  0.77255  0.48576  0.95510
    249   3.47477  4.79395  4.82021  4.38330  1.13899  4.49937  4.18993  2.58378  4.22228  1.47511  3.23277  4.41586  4.76894  4.29058  4.30021  3.88433  3.70959  2.67495  4.38147  2.79462    256 - -
          2.68618  4.42225  2.77519  2.73123  3.46354  2.40513  3.72494  3.29354  2.67741  2.69355  4.24690  2.90347  2.73739  3.18146  2.89801  2.37887  2.77519  2.98518  4.58477  3.61503
          0.02322  4.17012  4.89247  0.61958  0.77255  0.48576  0.95510
    250   3.37436  5.17142  3.89846  3.35978  4.60358  3.79098  4.08620  4.17549  2.41898  3.63736  4.63863  3.69193  4.28715  3.29953  0.60573  3.44981  3.62513  3.88866  5.57031  4.47618    257 - -
          2.68618  4.42225  2.77519  2.73123  3.46354  2.40513  3.72494  3.29354  2.67741  2.69355  4.24690  2.90347  2.73739  3.18146  2.89801  2.37887  2.77519  2.98518  4.58477  3.61503
          0.06689  4.17012  3.01090  0.61958  0.77255  0.48576  0.95510
    251   1.40448  4.29268  3.40247  3.04289  4.30245  2.77449  4.15054  3.72046  3.09510  3.38437  4.20253  3.28857  2.17511  3.39005  3.45506  2.16165  2.77525  3.21317  5.62982  4.39456    258 - -
          2.68618  4.42225  2.77519  2.73123  3.46354  2.40513  3.72494  3.29354  2.67741  2.69355  4.24690  2.90347  2.73739  3.18146  2.89801  2.37887  2.77519  2.98518  4.58477  3.61503
          0.02424  4.12748  4.84983  0.61958  0.77255  0.45568  1.00516
    252   2.59506  4.09076  3.98454  3.40160  3.03161  3.68414  3.96946  2.44527  3.29129  2.03919  3.19988  3.63495  2.97137  3.52209  3.49406  2.83283  2.82706  2.00066  3.75927  2.89049    259 - -
          2.68618  4.42225  2.77519  2.73123  3.46354  2.40513  3.72494  3.29354  2.67741  2.69355  4.24690  2.90347  2.73739  3.18146  2.89801  2.37887  2.77519  2.98518  4.58477  3.61503
          0.02322  4.17012  4.89247  0.61958  0.77255  0.48576  0.95510
    253   2.76662  4.16860  4.43860  3.85035  2.86329  3.91158  4.15693  2.06581  3.69374  1.47545  3.08177  3.96351  4.24848  3.84864  3.79067  3.21647  2.99566  2.15771  3.13616  3.13811    260 - -
          2.68618  4.42225  2.77519  2.73123  3.46354  2.40513  3.72494  3.29354  2.67741  2.69355  4.24690  2.90347  2.73739  3.18146  2.89801  2.37887  2.77519  2.98518  4.58477  3.61503
          0.02322  4.17012  4.89247  0.61958  0.77255  0.48576  0.95510
    254   1.48893  3.63227  3.88666  3.39649  3.74663  2.81750  4.20609  2.91579  3.32227  2.79657  3.70625  3.54739  3.90400  3.59048  3.59353  2.66401  2.66877  1.87493  5.21590  4.01747    261 - -
          2.68618  4.42225  2.77519  2.73123  3.46354  2.40513  3.72494  3.29354  2.67741  2.69355  4.24690  2.90347  2.73739  3.18146  2.89801  2.37887  2.77519  2.98518  4.58477  3.61503
          0.02322  4.17012  4.89247  0.61958  0.77255  0.48576  0.95510
    255   3.15491  5.65630  0.83159  2.10793  4.97210  3.32370  3.96496  4.51675  3.06614  4.04770  4.95858  2.82260  3.98996  3.15692  3.68493  3.03078  3.47121  4.09707  6.15801  4.66833    262 - -
          2.68618  4.42225  2.77519  2.73123  3.46354  2.40513  3.72494  3.29354  2.67741  2.69355  4.24690  2.90347  2.73739  3.18146  2.89801  2.37887  2.77519  2.98518  4.58477  3.61503
          0.02322  4.17012  4.89247  0.61958  0.77255  0.48576  0.95510
    256   3.37436  5.17142  3.89846  3.35978  4.60358  3.79098  4.08620  4.17549  2.41898  3.63736  4.63863  3.69193  4.28715  3.29953  0.60573  3.44981  3.62513  3.88866  5.57031  4.47618    263 - -
          2.68618  4.42225  2.77519  2.73123  3.46354  2.40513  3.72494  3.29354  2.67741  2.69355  4.24690  2.90347  2.73739  3.18146  2.89801  2.37887  2.77519  2.98518  4.58477  3.61503
          0.02322  4.17012  4.89247  0.61958  0.77255  0.48576  0.95510
    257   2.88791  4.55195  4.68074  4.11400  2.47013  4.34492  4.60253  2.31895  3.98363  0.94916  2.77394  4.34302  4.59793  4.11995  4.12114  3.66908  3.39440  2.39294  5.01152  3.84092    264 - -
          2.68618  4.42225  2.77519  2.73123  3.46354  2.40513  3.72494  3.29354  2.67741  2.69355  4.24690  2.90347  2.73739  3.18146  2.89801  2.37887  2.77519  2.98518  4.58477  3.61503
          0.02322  4.17012  4.89247  0.61958  0.77255  0.48576  0.95510
    258   1.70780  4.32571  4.19223  3.69355  3.67035  3.80339  4.49304  2.03885  3.60391  2.44028  3.55601  3.92047  4.29961  3.89408  3.86502  3.17127  3.08494  1.38559  5.34214  4.12852    265 - -
          2.68618  4.42225  2.77519  2.73123  3.46354  2.40513  3.72494  3.29354  2.67741  2.69355  4.24690  2.90347  2.73739  3.18146  2.89801  2.37887  2.77519  2.98518  4.58477  3.61503
          0.02322  4.17012  4.89247  0.61958  0.77255  0.48576  0.95510
    259   3.48380  4.79703  4.96599  4.46379  2.18807  4.63785  4.64791  2.38359  4.31418  0.79255  2.98276  4.63221  4.83361  4.37312  4.39474  4.01740  3.70773  2.54922  4.84919  3.47127    266 - -
          2.68618  4.42225  2.77519  2.73123  3.46354  2.40513  3.72494  3.29354  2.67741  2.69355  4.24690  2.90347  2.73739  3.18146  2.89801  2.37887  2.77519  2.98518  4.58477  3.61503
          0.02322  4.17012  4.89247  0.61958  0.77255  0.48576  0.95510
    260   2.34630  4.28877  3.52045  3.20040  4.32510  3.07674  4.26386  3.69129  3.21161  3.41709  4.26464  3.38598  3.80519  3.52973  3.52771  1.39946  1.52665  3.19788  5.67891  4.45034    267 - -
          2.68618  4.42225  2.77519  2.73123  3.46354  2.40513  3.72494  3.29354  2.67741  2.69355  4.24690  2.90347  2.73739  3.18146  2.89801  2.37887  2.77519  2.98518  4.58477  3.61503
          0.02322  4.17012  4.89247  0.61958  0.77255  0.48576  0.95510
    261   2.66169  4.59224  4.30288  3.89371  3.34727  4.02981  4.62096  2.38486  3.70560  0.86527  3.23806  4.13522  4.48078  4.02885  3.89954  3.45666  3.37065  2.37869  5.25166  4.05746    268 - -
          2.68618  4.42225  2.77519  2.73123  3.46354  2.40513  3.72494  3.29354  2.67741  2.69355  4.24690  2.90347  2.73739  3.18146  2.89801  2.37887  2.77519  2.98518  4.58477  3.61503
          0.02322  4.17012  4.89247  0.61958  0.77255  0.48576  0.95510
    262   3.16016  4.45755  4.94551  4.39935  2.76677  4.50420  4.89939  1.20575  4.28580  1.84100  3.22992  4.57397  4.75928  4.44310  4.41023  3.85668  3.39941  1.53627  5.29951  4.11933    269 - -
          2.68618  4.42225  2.77519  2.73123  3.46354  2.40513  3.72494  3.29354  2.67741  2.69355  4.24690  2.90347  2.73739  3.18146  2.89801  2.37887  2.77519  2.98518  4.58477  3.61503
          0.02322  4.17012  4.89247  0.61958  0.77255  0.48576  0.95510
    263   3.00336  4.99104  2.92194  2.84307  4.40523  3.41087  4.20778  4.19223  3.14364  3.80722  4.76886  0.72224  4.08186  3.49001  3.50089  3.06468  3.40045  3.78319  5.67660  4.33913    270 - -
          2.68618  4.42225  2.77519  2.73123  3.46354  2.40513  3.72494  3.29354  2.67741  2.69355  4.24690  2.90347  2.73739  3.18146  2.89801  2.37887  2.77519  2.98518  4.58477  3.61503
          0.02322  4.17012  4.89247  0.61958  0.77255  0.48576  0.95510
    264   3.05227  5.15453  3.52320  2.83476  4.53230  3.72603  3.67209  3.88905  1.89154  2.96158  4.23462  3.24756  4.08078  2.54214  1.22468  3.06209  3.22135  3.58490  5.46191  4.27195    271 - -
          2.68618  4.42225  2.77519  2.73123  3.46354  2.40513  3.72494  3.29354  2.67741  2.69355  4.24690  2.90347  2.73739  3.18146  2.89801  2.37887  2.77519  2.98518  4.58477  3.61503
          0.02322  4.17012  4.89247  0.61958  0.77255  0.48576  0.95510
    265   2.86165  5.10782  3.13628  2.59253  4.48918  2.19568  3.66010  3.88731  1.93547  3.38627  4.20713  3.07365  3.95657  2.62426  1.78829  2.85578  3.07176  3.53478  5.50673  4.23466    272 - -
          2.68618  4.42225  2.77519  2.73123  3.46354  2.40513  3.72494  3.29354  2.67741  2.69355  4.24690  2.90347  2.73739  3.18146  2.89801  2.37887  2.77519  2.98518  4.58477  3.61503
          0.02322  4.17012  4.89247  0.61958  0.77255  0.48576  0.95510
    266   2.94336  5.26730  2.76870  2.23531  4.61111  3.49107  3.71659  4.03690  2.14289  3.52928  4.36540  2.98027  3.96404  1.38590  2.63315  2.90154  3.16885  3.67496  5.65130  4.33102    273 - -
          2.68618  4.42225  2.77519  2.73123  3.46354  2.40513  3.72494  3.29354  2.67741  2.69355  4.24690  2.90347  2.73739  3.18146  2.89801  2.37887  2.77519  2.98518  4.58477  3.61503
          0.02322  4.17012  4.89247  0.61958  0.77255  0.48576  0.95510
    267   3.34620  4.63929  5.05218  4.48860  3.22387  4.66974  5.01974  1.70596  4.36489  0.97291  2.76389  4.71979  4.84570  4.45291  4.46651  4.02360  3.57063  1.95729  5.30690  4.25244    274 - -
          2.68618  4.42225  2.77519  2.73123  3.46354  2.40513  3.72494  3.29354  2.67741  2.69355  4.24690  2.90347  2.73739  3.18146  2.89801  2.37887  2.77519  2.98518  4.58477  3.61503
          0.02322  4.17012  4.89247  0.61958  0.77255  0.48576  0.95510
    268   2.49571  5.03206  2.78225  2.35033  4.34056  3.22287  3.40580  3.79689  2.11570  3.31913  4.08608  2.79233  3.80138  2.45754  2.58861  2.52756  2.36837  3.40365  5.48563  4.10447    275 - -
          2.68618  4.42225  2.77519  2.73123  3.46354  2.40513  3.72494  3.29354  2.67741  2.69355  4.24690  2.90347  2.73739  3.18146  2.89801  2.37887  2.77519  2.98518  4.58477  3.61503
          0.02322  4.17012  4.89247  0.61958  0.77255  0.48576  0.95510
    269   1.96385  5.05236  2.58289  2.19613  4.34979  3.22315  3.64176  3.80316  2.27068  3.34191  4.12499  2.87936  2.93447  2.66749  2.91621  2.65147  2.91041  3.42085  5.52604  4.14035    276 - -
          2.68618  4.42225  2.77519  2.73123  3.46354  2.40513  3.72494  3.29354  2.67741  2.69355  4.24690  2.90347  2.73739  3.18146  2.89801  2.37887  2.77519  2.98518  4.58477  3.61503
          0.02322  4.17012  4.89247  0.61958  0.77255  0.48576  0.95510
    270   2.43062  5.06311  2.59367  2.33718  4.38295  3.09104  3.59763  3.84604  2.01239  3.35683  4.11819  2.87916  3.79982  2.53469  2.52861  2.39964  2.77584  3.44174  5.51369  4.12500    277 - -
          2.68618  4.42225  2.77519  2.73123  3.46354  2.40513  3.72494  3.29354  2.67741  2.69355  4.24690  2.90347  2.73739  3.18146  2.89801  2.37887  2.77519  2.98518  4.58477  3.61503
          0.02322  4.17012  4.89247  0.61958  0.77255  0.48576  0.95510
    271   2.69258  5.31670  1.28861  2.24914  4.63700  2.86137  3.04183  4.14612  2.72105  3.66993  4.49081  2.81778  3.88981  2.94573  3.26450  2.80846  3.15234  3.73507  5.83492  4.38325    278 - -
          2.68618  4.42225  2.77519  2.73123  3.46354  2.40513  3.72494  3.29354  2.67741  2.69355  4.24690  2.90347  2.73739  3.18146  2.89801  2.37887  2.77519  2.98518  4.58477  3.61503
          0.02322  4.17012  4.89247  0.61958  0.77255  0.48576  0.95510
    272   3.66402  4.98110  4.64997  4.43019  0.62679  4.26418  4.04680  3.16230  4.33261  2.46738  3.85351  4.36888  4.72290  4.42025  4.37808  3.91183  3.96877  3.17336  4.22477  2.56154    279 - -
          2.68618  4.42225  2.77519  2.73123  3.46354  2.40513  3.72494  3.29354  2.67741  2.69355  4.24690  2.90347  2.73739  3.18146  2.89801  2.37887  2.77519  2.98518  4.58477  3.61503
          0.02322  4.17012  4.89247  0.61958  0.77255  0.48576  0.95510
    273   2.62764  4.97848  2.61738  2.00142  4.26370  3.40997  3.61179  3.70815  2.31792  3.25589  4.03729  2.90487  3.80936  2.57721  2.58186  2.62105  2.85914  2.62178  5.44564  3.73592    280 - -
          2.68618  4.42225  2.77519  2.73123  3.46354  2.40513  3.72494  3.29354  2.67741  2.69355  4.24690  2.90347  2.73739  3.18146  2.89801  2.37887  2.77519  2.98518  4.58477  3.61503
          0.02322  4.17012  4.89247  0.61958  0.77255  0.48576  0.95510
    274   2.60732  4.64629  3.12063  2.35063  3.84523  3.32410  3.32401  2.87931  2.33710  2.67580  3.72967  3.05483  3.86283  2.79122  2.86241  2.69142  2.54475  2.53822  5.17678  3.87968    281 - -
          2.68618  4.42225  2.77519  2.73123  3.46354  2.40513  3.72494  3.29354  2.67741  2.69355  4.24690  2.90347  2.73739  3.18146  2.89801  2.37887  2.77519  2.98518  4.58477  3.61503
          0.02322  4.17012  4.89247  0.61958  0.77255  0.48576  0.95510
    275   2.62766  4.98678  2.94070  2.13944  3.93855  3.41987  3.09274  3.72690  2.19134  3.13750  3.78922  2.91308  3.81028  2.49685  2.35594  2.48173  2.85640  3.35100  5.44493  4.07882    282 - -
          2.68618  4.42225  2.77519  2.73123  3.46354  2.40513  3.72494  3.29354  2.67741  2.69355  4.24690  2.90347  2.73739  3.18146  2.89801  2.37887  2.77519  2.98518  4.58477  3.61503
          0.02322  4.17012  4.89247  0.61958  0.77255  0.48576  0.95510
    276   2.32778  5.20180  2.17671  1.72041  4.52818  3.35151  3.68872  4.00372  2.52480  3.51754  4.30029  2.83467  2.92225  2.81720  3.04166  2.56083  2.99929  3.59198  5.68375  4.26200    283 - -
          2.68618  4.42225  2.77519  2.73123  3.46354  2.40513  3.72494  3.29354  2.67741  2.69355  4.24690  2.90347  2.73739  3.18146  2.89801  2.37887  2.77519  2.98518  4.58477  3.61503
          0.02322  4.17012  4.89247  0.61958  0.77255  0.48576  0.95510
    277   2.30368  4.52161  3.08789  2.74596  4.38345  1.74170  3.98591  3.82231  2.87008  3.43755  4.24287  2.37378  3.80190  3.17422  3.29400  2.09289  2.54346  3.33802  5.65558  4.36036    284 - -
          2.68618  4.42225  2.77519  2.73123  3.46354  2.40513  3.72494  3.29354  2.67741  2.69355  4.24690  2.90347  2.73739  3.18146  2.89801  2.37887  2.77519  2.98518  4.58477  3.61503
          0.02322  4.17012  4.89247  0.61958  0.77255  0.48576  0.95510
    278   2.72184  4.69659  3.03644  2.91332  4.49720  0.87225  4.21542  4.06118  3.11304  3.67155  4.57075  3.29907  3.96683  2.98502  3.44682  2.83486  3.15572  3.59250  5.75192  4.49689    285 - -
          2.68618  4.42225  2.77519  2.73123  3.46354  2.40513  3.72494  3.29354  2.67741  2.69355  4.24690  2.90347  2.73739  3.18146  2.89801  2.37887  2.77519  2.98518  4.58477  3.61503
          0.02322  4.17012  4.89247  0.61958  0.77255  0.48576  0.95510
    279   1.06169  4.22023  3.63419  3.30807  4.37957  2.60128  4.33660  3.78023  3.34211  3.47666  4.29564  3.42258  3.77305  3.61478  3.65028  2.03132  2.51736  3.22979  5.72855  4.53148    286 - -
          2.68618  4.42225  2.77519  2.73123  3.46354  2.40513  3.72494  3.29354  2.67741  2.69355  4.24690  2.90347  2.73739  3.18146  2.89801  2.37887  2.77519  2.98518  4.58477  3.61503
          0.02322  4.17012  4.89247  0.61958  0.77255  0.48576  0.95510
    280   2.85111  3.43422  4.52374  3.99218  3.58558  4.02255  4.61801  1.87300  3.87677  2.36705  3.47550  4.15581  4.44517  4.12666  4.06894  3.38039  2.73188  1.06632  5.28096  4.07773    287 - -
          2.68618  4.42225  2.77519  2.73123  3.46354  2.40513  3.72494  3.29354  2.67741  2.69355  4.24690  2.90347  2.73739  3.18146  2.89801  2.37887  2.77519  2.98518  4.58477  3.61503
          0.02322  4.17012  4.89247  0.61958  0.77255  0.48576  0.95510
    281   2.53473  4.54324  3.22769  2.66420  3.71524  3.51268  3.47915  3.09999  2.59395  2.06899  3.63472  2.99394  3.89706  2.67580  2.68277  2.62480  2.84594  2.75949  5.08521  3.33450    288 - -
          2.68618  4.42225  2.77519  2.73123  3.46354  2.40513  3.72494  3.29354  2.67741  2.69355  4.24690  2.90347  2.73739  3.18146  2.89801  2.37887  2.77519  2.98518  4.58477  3.61503
          0.02322  4.17012  4.89247  0.61958  0.77255  0.48576  0.95510
    282   3.43166  4.73420  5.06425  4.49133  3.12097  4.71142  5.00213  1.99564  4.34621  0.88558  2.10372  4.74447  4.85488  4.41010  4.43478  4.06297  3.64641  2.36105  5.24371  4.21466    289 - -
          2.68618  4.42225  2.77519  2.73123  3.46354  2.40513  3.72494  3.29354  2.67741  2.69355  4.24690  2.90347  2.73739  3.18146  2.89801  2.37887  2.77519  2.98518  4.58477  3.61503
          0.02322  4.17012  4.89247  0.61958  0.77255  0.48576  0.95510
    283   2.68414  5.08421  2.56230  2.20796  4.38950  3.38806  3.64230  3.84643  2.07793  3.37536  4.15572  2.64297  3.82496  2.76564  2.90213  2.50790  2.06811  3.45707  5.55010  4.16095    290 - -
          2.68618  4.42225  2.77519  2.73123  3.46354  2.40513  3.72494  3.29354  2.67741  2.69355  4.24690  2.90347  2.73739  3.18146  2.89801  2.37887  2.77519  2.98518  4.58477  3.61503
          0.02322  4.17012  4.89247  0.61958  0.77255  0.48576  0.95510
    284   2.94809  5.51951  1.38075  1.68968  4.82589  3.07449  3.79926  4.34013  2.76495  3.82583  4.64492  2.77229  3.17697  2.95046  3.34562  2.84604  3.22491  3.90336  5.98233  4.48974    291 - -
          2.68618  4.42225  2.77519  2.73123  3.46354  2.40513  3.72494  3.29354  2.67741  2.69355  4.24690  2.90347  2.73739  3.18146  2.89801  2.37887  2.77519  2.98518  4.58477  3.61503
          0.02322  4.17012  4.89247  0.61958  0.77255  0.48576  0.95510
    285   2.53898  5.35789  1.70397  1.86101  4.66549  3.33856  3.71884  4.16139  2.47356  3.65128  4.43912  2.48450  3.85998  2.85121  3.13204  2.51839  3.08279  3.73391  5.80443  4.35097    292 - -
          2.68618  4.42225  2.77519  2.73123  3.46354  2.40513  3.72494  3.29354  2.67741  2.69355  4.24690  2.90347  2.73739  3.18146  2.89801  2.37887  2.77519  2.98518  4.58477  3.61503
          0.02322  4.17012  4.89247  0.61958  0.77255  0.48576  0.95510
    286   1.20953  4.23120  3.60863  3.30375  4.39718  1.82831  4.34738  3.76132  3.35028  3.48583  4.31400  3.42391  3.78083  3.62535  3.65662  2.47955  2.41105  3.22094  5.74828  4.55030    293 - -
          2.68618  4.42225  2.77519  2.73123  3.46354  2.40513  3.72494  3.29354  2.67741  2.69355  4.24690  2.90347  2.73739  3.18146  2.89801  2.37887  2.77519  2.98518  4.58477  3.61503
          0.02322  4.17012  4.89247  0.61958  0.77255  0.48576  0.95510
    287   3.37436  5.17142  3.89846  3.35978  4.60358  3.79098  4.08620  4.17549  2.41898  3.63736  4.63863  3.69193  4.28715  3.29953  0.60573  3.44981  3.62513  3.88866  5.57031  4.47618    294 - -
          2.68618  4.42225  2.77519  2.73123  3.46354  2.40513  3.72494  3.29354  2.67741  2.69355  4.24690  2.90347  2.73739  3.18146  2.89801  2.37887  2.77519  2.98518  4.58477  3.61503
          0.02322  4.17012  4.89247  0.61958  0.77255  0.48576  0.95510
    288   2.76904  5.18414  3.40926  2.78375  4.64119  3.67461  3.68074  3.98869  1.13540  3.45529  4.30838  3.21014  4.05807  2.81303  1.95045  3.02366  3.21286  3.65501  5.52805  4.32937    295 - -
          2.68618  4.42225  2.77519  2.73123  3.46354  2.40513  3.72494  3.29354  2.67741  2.69355  4.24690  2.90347  2.73739  3.18146  2.89801  2.37887  2.77519  2.98518  4.58477  3.61503
          0.02322  4.17012  4.89247  0.61958  0.77255  0.48576  0.95510
    289   2.42044  4.79371  3.01124  2.32729  4.03178  3.44317  3.65208  3.21243  2.30899  2.92765  3.87123  2.78493  3.83760  2.70686  2.89628  2.58599  2.13567  3.12573  5.30131  3.97400    296 - -
          2.68618  4.42225  2.77519  2.73123  3.46354  2.40513  3.72494  3.29354  2.67741  2.69355  4.24690  2.90347  2.73739  3.18146  2.89801  2.37887  2.77519  2.98518  4.58477  3.61503
          0.02322  4.17012  4.89247  0.61958  0.77255  0.48576  0.95510
    290   2.85201  4.23991  4.51025  3.93041  2.54733  4.03016  4.30481  2.07346  3.78867  1.75077  3.12877  4.07190  4.35431  3.95309  3.90436  3.34052  3.08319  1.52135  4.80301  3.10601    297 - -
          2.68618  4.42225  2.77519  2.73123  3.46354  2.40513  3.72494  3.29354  2.67741  2.69355  4.24690  2.90347  2.73739  3.18146  2.89801  2.37887  2.77519  2.98518  4.58477  3.61503
          0.02322  4.17012  4.89247  0.61958  0.77255  0.48576  0.95510
    291   2.89855  4.47126  4.79292  4.22719  3.00645  4.39306  4.74667  1.70200  4.10847  1.15122  3.08751  4.43254  4.65055  4.25253  4.23870  3.72599  3.36212  1.91323  5.17625  4.05380    298 - -
          2.68618  4.42225  2.77519  2.73123  3.46354  2.40513  3.72494  3.29354  2.67741  2.69355  4.24690  2.90347  2.73739  3.18146  2.89801  2.37887  2.77519  2.98518  4.58477  3.61503
          0.02322  4.17012  4.89247  0.61958  0.77255  0.48576  0.95510
    292   2.42006  4.41078  3.12268  2.77995  3.56813  3.53872  3.78401  2.70472  2.63691  2.63087  3.31671  3.22068  3.92328  2.93245  3.13022  2.68881  2.43987  2.09103  4.98577  3.73377    299 - -
          2.68618  4.42225  2.77519  2.73123  3.46354  2.40513  3.72494  3.29354  2.67741  2.69355  4.24690  2.90347  2.73739  3.18146  2.89801  2.37887  2.77519  2.98518  4.58477  3.61503
          0.02322  4.17012  4.89247  0.61958  0.77255  0.48576  0.95510
    293   1.51434  4.44228  3.32295  2.84064  3.73485  3.41445  3.45146  3.12903  2.78105  2.44585  3.71341  3.24180  3.90723  3.14066  3.14242  2.50762  2.86607  2.85162  5.13973  3.86429    300 - -
          2.68618  4.42225  2.77519  2.73123  3.46354  2.40513  3.72494  3.29354  2.67741  2.69355  4.24690  2.90347  2.73739  3.18146  2.89801  2.37887  2.77519  2.98518  4.58477  3.61503
          0.02322  4.17012  4.89247  0.61958  0.77255  0.48576  0.95510
    294   3.61035  4.85826  4.74759  4.38650  1.92647  4.43245  3.56267  3.36698  4.21610  2.32778  3.95563  4.14002  4.73468  4.18488  4.24084  3.77592  3.82586  3.25545  1.95986  1.15908    301 - -
          2.68618  4.42225  2.77519  2.73123  3.46354  2.40513  3.72494  3.29354  2.67741  2.69355  4.24690  2.90347  2.73739  3.18146  2.89801  2.37887  2.77519  2.98518  4.58477  3.61503
          0.02322  4.17012  4.89247  0.61958  0.77255  0.48576  0.95510
    295   2.53164  4.85593  2.89877  2.59212  4.37264  3.35452  3.83740  3.81319  2.54570  3.39980  4.25366  3.06254  3.90765  1.33572  2.90360  2.49381  3.03386  3.43084  5.58699  4.26319    302 - -
          2.68618  4.42225  2.77519  2.73123  3.46354  2.40513  3.72494  3.29354  2.67741  2.69355  4.24690  2.90347  2.73739  3.18146  2.89801  2.37887  2.77519  2.98518  4.58477  3.61503
          0.02322  4.17012  4.89247  0.61958  0.77255  0.48576  0.95510
    296   2.60065  5.15611  2.63847  1.74382  4.47555  3.39101  3.63550  3.94209  2.03489  3.44472  4.21607  2.86502  3.82864  2.47820  2.86142  2.66736  2.68300  3.53494  5.59598  4.19854    303 - -
          2.68618  4.42225  2.77519  2.73123  3.46354  2.40513  3.72494  3.29354  2.67741  2.69355  4.24690  2.90347  2.73739  3.18146  2.89801  2.37887  2.77519  2.98518  4.58477  3.61503
          0.02322  4.17012  4.89247  0.61958  0.77255  0.48576  0.95510
    297   2.49763  5.09027  3.39547  2.77771  4.52784  3.64250  3.69224  3.87864  1.83831  3.38340  4.23699  3.20488  4.03650  2.83189  1.31238  2.98125  3.16632  3.55152  5.49129  4.28239    304 - -
          2.68618  4.42225  2.77519  2.73123  3.46354  2.40513  3.72494  3.29354  2.67741  2.69355  4.24690  2.90347  2.73739  3.18146  2.89801  2.37887  2.77519  2.98518  4.58477  3.61503
          0.02322  4.17012  4.89247  0.61958  0.77255  0.48576  0.95510
    298   3.17994  5.28245  3.57511  2.91120  4.76494  3.76482  3.70240  4.11076  0.97666  3.53289  4.41109  3.30316  4.13725  2.83718  1.87859  3.17052  3.34202  3.79120  5.55096  4.39853    305 - -
          2.68618  4.42225  2.77519  2.73123  3.46354  2.40513  3.72494  3.29354  2.67741  2.69355  4.24690  2.90347  2.73739  3.18146  2.89801  2.37887  2.77519  2.98518  4.58477  3.61503
          0.02322  4.17012  4.89247  0.61958  0.77255  0.48576  0.95510
    299   2.53506  5.09105  2.79400  2.40583  4.41897  3.44899  3.31491  3.86264  2.16606  3.36860  4.14863  2.93328  3.84920  1.90521  2.28451  2.68578  2.93160  3.47583  5.51349  4.15948    306 - -
          2.68618  4.42225  2.77519  2.73123  3.46354  2.40513  3.72494  3.29354  2.67741  2.69355  4.24690  2.90347  2.73739  3.18146  2.89801  2.37887  2.77519  2.98518  4.58477  3.61503
          0.02322  4.17012  4.89247  0.61958  0.77255  0.48576  0.95510
    300   2.68954  5.12568  2.39884  1.62196  4.43509  3.38361  3.63673  3.89948  2.41265  3.41501  4.18843  2.86155  3.82163  2.66238  2.69165  2.65554  2.76307  3.25076  5.57844  4.17911    307 - -
          2.68618  4.42225  2.77519  2.73123  3.46354  2.40513  3.72494  3.29354  2.67741  2.69355  4.24690  2.90347  2.73739  3.18146  2.89801  2.37887  2.77519  2.98518  4.58477  3.61503
          0.02322  4.17012  4.89247  0.61958  0.77255  0.48576  0.95510
    301   2.60356  5.11644  2.72793  1.61382  4.43017  3.15511  3.65295  3.88667  2.24976  3.40907  4.19263  2.87832  3.83788  2.55546  2.88589  2.59496  2.72146  3.49521  5.57704  4.18967    308 - -
          2.68618  4.42225  2.77519  2.73123  3.46354  2.40513  3.72494  3.29354  2.67741  2.69355  4.24690  2.90347  2.73739  3.18146  2.89801  2.37887  2.77519  2.98518  4.58477  3.61503
          0.02322  4.17012  4.89247  0.61958  0.77255  0.48576  0.95510
    302   2.64094  4.07985  4.22387  3.63229  2.97104  3.76984  4.07688  1.91284  3.48993  1.97696  2.99476  3.79513  4.12852  3.68804  3.09504  3.06483  2.87240  1.91204  3.78548  3.50161    309 - -
          2.68618  4.42225  2.77519  2.73123  3.46354  2.40513  3.72494  3.29354  2.67741  2.69355  4.24690  2.90347  2.73739  3.18146  2.89801  2.37887  2.77519  2.98518  4.58477  3.61503
          0.02322  4.17012  4.89247  0.61958  0.77255  0.48576  0.95510
    303   2.60447  4.66623  3.10026  2.37701  3.86977  3.46818  3.46468  3.26575  2.51855  2.51417  3.47164  2.93310  3.44090  2.76974  2.74223  2.59922  2.48118  2.68230  5.19403  3.89119    310 - -
          2.68618  4.42225  2.77519  2.73123  3.46354  2.40513  3.72494  3.29354  2.67741  2.69355  4.24690  2.90347  2.73739  3.18146  2.89801  2.37887  2.77519  2.98518  4.58477  3.61503
          0.02322  4.17012  4.89247  0.61958  0.77255  0.48576  0.95510
    304   3.37923  5.12444  3.47198  3.27185  3.53904  3.73807  0.64475  4.12950  3.10895  3.58061  4.65521  3.66493  4.31179  3.64496  3.35138  3.45037  3.69709  3.85924  4.99718  3.48363    311 - -
          2.68618  4.42225  2.77519  2.73123  3.46354  2.40513  3.72494  3.29354  2.67741  2.69355  4.24690  2.90347  2.73739  3.18146  2.89801  2.37887  2.77519  2.98518  4.58477  3.61503
          0.02322  4.17012  4.89247  0.61958  0.77255  0.48576  0.95510
    305   2.00193  4.31743  3.45458  3.15380  4.32441  3.10082  4.24747  3.62603  3.18327  3.37252  4.24162  3.36960  1.29336  3.50715  3.50406  2.54919  2.47868  3.16535  5.68233  4.45875    312 - -
          2.68618  4.42225  2.77519  2.73123  3.46354  2.40513  3.72494  3.29354  2.67741  2.69355  4.24690  2.90347  2.73739  3.18146  2.89801  2.37887  2.77519  2.98518  4.58477  3.61503
          0.02322  4.17012  4.89247  0.61958  0.77255  0.48576  0.95510
    306   3.03664  4.42002  4.52877  3.99236  1.67544  4.12755  4.04024  2.56855  3.84883  1.56417  3.22083  4.07578  4.44016  3.97181  3.95766  3.44132  3.26290  2.27309  4.37281  2.40779    313 - -
          2.68618  4.42225  2.77519  2.73123  3.46354  2.40513  3.72494  3.29354  2.67741  2.69355  4.24690  2.90347  2.73739  3.18146  2.89801  2.37887  2.77519  2.98518  4.58477  3.61503
          0.02322  4.17012  4.89247  0.61958  0.77255  0.48576  0.95510
    307   2.98803  4.49777  4.33971  3.83950  3.34971  4.03903  4.55109  2.29268  3.66055  1.00591  3.21090  4.09019  4.44592  3.95708  3.87008  3.40584  2.70259  2.15151  5.21158  4.04472    314 - -
          2.68618  4.42225  2.77519  2.73123  3.46354  2.40513  3.72494  3.29354  2.67741  2.69355  4.24690  2.90347  2.73739  3.18146  2.89801  2.37887  2.77519  2.98518  4.58477  3.61503
          0.02322  4.17012  4.89247  0.61958  0.77255  0.48576  0.95510
    308   2.41002  5.10024  2.59537  2.25744  4.41386  2.69626  3.61782  3.88116  2.23016  3.39300  4.15844  2.57728  3.80745  2.33585  2.87732  2.62807  2.70091  3.47569  5.55335  4.15447    315 - -
          2.68618  4.42225  2.77519  2.73123  3.46354  2.40513  3.72494  3.29354  2.67741  2.69355  4.24690  2.90347  2.73739  3.18146  2.89801  2.37887  2.77519  2.98518  4.58477  3.61503
          0.02322  4.17012  4.89247  0.61958  0.77255  0.48576  0.95510
    309   2.77992  5.18165  2.82153  1.60790  4.51101  3.44851  3.20468  3.96428  2.29680  3.45513  4.24440  2.92566  3.87801  2.27397  2.45156  2.74365  3.00560  3.57323  5.58392  4.22514    316 - -
          2.68618  4.42225  2.77519  2.73123  3.46354  2.40513  3.72494  3.29354  2.67741  2.69355  4.24690  2.90347  2.73739  3.18146  2.89801  2.37887  2.77519  2.98518  4.58477  3.61503
          0.02322  4.17012  4.89247  0.61958  0.77255  0.48576  0.95510
    310   2.58512  5.09313  2.66822  2.20643  4.41580  3.40836  3.37159  3.87629  1.73382  3.38114  4.14667  2.88695  3.81531  2.71708  2.62275  2.48711  2.78133  3.47314  5.53143  4.14807    317 - -
          2.68618  4.42225  2.77519  2.73123  3.46354  2.40513  3.72494  3.29354  2.67741  2.69355  4.24690  2.90347  2.73739  3.18146  2.89801  2.37887  2.77519  2.98518  4.58477  3.61503
          0.02322  4.17012  4.89247  0.61958  0.77255  0.48576  0.95510
    311   2.44197  3.70276  4.20624  3.63041  3.30838  3.85277  4.19892  2.04210  3.51837  2.20133  2.90235  3.84445  4.21682  3.74701  3.70892  3.15138  2.36796  1.63115  4.87714  3.68238    318 - -
          2.68618  4.42225  2.77519  2.73123  3.46354  2.40513  3.72494  3.29354  2.67741  2.69355  4.24690  2.90347  2.73739  3.18146  2.89801  2.37887  2.77519  2.98518  4.58477  3.61503
          0.02322  4.17012  4.89247  0.61958  0.77255  0.48576  0.95510
    312   2.47619  4.99142  2.69934  2.23595  4.28175  3.39634  3.65173  3.72319  2.33903  3.28165  4.07570  2.90271  2.23438  2.68164  2.91840  2.55177  2.67471  3.35779  5.48264  4.11226    319 - -
          2.68618  4.42225  2.77519  2.73123  3.46354  2.40513  3.72494  3.29354  2.67741  2.69355  4.24690  2.90347  2.73739  3.18146  2.89801  2.37887  2.77519  2.98518  4.58477  3.61503
          0.02322  4.17012  4.89247  0.61958  0.77255  0.48576  0.95510
    313   2.47872  4.07379  4.34952  3.75467  2.69653  3.80306  4.09839  2.11569  3.59635  1.64679  3.09988  3.86701  4.15715  3.76670  3.69649  3.10444  2.89165  2.13657  3.58674  3.21423    320 - -
          2.68618  4.42225  2.77519  2.73123  3.46354  2.40513  3.72494  3.29354  2.67741  2.69355  4.24690  2.90347  2.73739  3.18146  2.89801  2.37887  2.77519  2.98518  4.58477  3.61503
          0.02322  4.17012  4.89247  0.61958  0.77255  0.48576  0.95510
    314   2.19733  4.34522  3.46944  3.11453  4.10904  1.22153  4.16762  3.39505  3.09827  3.15104  3.35784  3.37153  3.86043  3.43944  3.42206  2.61266  2.86157  3.02222  5.50901  4.26593    321 - -
          2.68618  4.42225  2.77519  2.73123  3.46354  2.40513  3.72494  3.29354  2.67741  2.69355  4.24690  2.90347  2.73739  3.18146  2.89801  2.37887  2.77519  2.98518  4.58477  3.61503
          0.02322  4.17012  4.89247  0.61958  0.77255  0.48576  0.95510
    315   3.09224  4.51990  4.51889  3.95691  3.22680  4.24489  4.59478  2.26213  3.80636  0.99262  2.63352  4.22517  4.54004  4.02420  3.99239  3.57047  2.89999  2.18731  5.13793  4.02349    322 - -
          2.68618  4.42225  2.77519  2.73123  3.46354  2.40513  3.72494  3.29354  2.67741  2.69355  4.24690  2.90347  2.73739  3.18146  2.89801  2.37887  2.77519  2.98518  4.58477  3.61503
          0.02322  4.17012  4.89247  0.61958  0.77255  0.48576  0.95510
    316   2.80826  4.42801  4.60370  4.05281  3.09908  4.25301  4.63866  2.09003  3.93577  1.27626  3.17960  4.27646  4.56301  4.13435  4.10862  3.58620  3.28629  1.50712  5.16543  3.99729    323 - -
          2.68618  4.42225  2.77519  2.73123  3.46354  2.40513  3.72494  3.29354  2.67741  2.69355  4.24690  2.90347  2.73739  3.18146  2.89801  2.37887  2.77519  2.98518  4.58477  3.61503
          0.02322  4.17012  4.89247  0.61958  0.77255  0.48576  0.95510
    317   2.66720  4.40003  3.54680  3.01714  2.89308  3.58769  3.82322  2.95268  2.94313  2.62147  3.55465  3.38192  1.77738  3.26044  3.27561  2.70048  2.92628  2.72706  3.62161  3.28987    324 - -
          2.68618  4.42225  2.77519  2.73123  3.46354  2.40513  3.72494  3.29354  2.67741  2.69355  4.24690  2.90347  2.73739  3.18146  2.89801  2.37887  2.77519  2.98518  4.58477  3.61503
          0.02322  4.17012  4.89247  0.61958  0.77255  0.48576  0.95510
    318   2.73187  4.49517  3.75707  3.22054  2.47877  3.80584  2.01040  2.99009  3.13763  2.22396  3.59251  3.53112  4.17201  3.41211  3.43995  3.07294  3.09356  2.79393  4.30963  2.16213    325 - -
          2.68618  4.42225  2.77519  2.73123  3.46354  2.40513  3.72494  3.29354  2.67741  2.69355  4.24690  2.90347  2.73739  3.18146  2.89801  2.37887  2.77519  2.98518  4.58477  3.61503
          0.02322  4.17012  4.89247  0.61958  0.77255  0.48576  0.95510
    319   2.71446  3.41504  4.45952  3.86545  3.14767  3.88697  4.21695  2.07470  3.70394  1.70835  2.95414  3.96993  4.23315  3.87121  3.79487  3.19481  2.94697  1.65142  4.08202  3.58169    326 - -
          2.68618  4.42225  2.77519  2.73123  3.46354  2.40513  3.72494  3.29354  2.67741  2.69355  4.24690  2.90347  2.73739  3.18146  2.89801  2.37887  2.77519  2.98518  4.58477  3.61503
          0.02322  4.17012  4.89247  0.61958  0.77255  0.48576  0.95510
    320   3.15827  5.12964  3.13990  2.91089  4.33671  3.58979  4.06773  4.02534  2.71313  3.49632  4.52681  3.36912  4.15449  0.78426  2.98652  3.19852  3.46020  3.73947  5.55948  4.27859    327 - -
          2.68618  4.42225  2.77519  2.73123  3.46354  2.40513  3.72494  3.29354  2.67741  2.69355  4.24690  2.90347  2.73739  3.18146  2.89801  2.37887  2.77519  2.98518  4.58477  3.61503
          0.02322  4.17012  4.89247  0.61958  0.77255  0.48576  0.95510
    321   0.65743  4.36922  3.79272  3.61063  4.37625  3.18352  4.59339  3.54850  3.63539  3.41532  4.42250  3.67603  3.95192  3.95042  3.85743  2.72119  3.01983  3.14960  5.77243  4.61030    328 - -
          2.68618  4.42225  2.77519  2.73123  3.46354  2.40513  3.72494  3.29354  2.67741  2.69355  4.24690  2.90347  2.73739  3.18146  2.89801  2.37887  2.77519  2.98518  4.58477  3.61503
          0.02322  4.17012  4.89247  0.61958  0.77255  0.48576  0.95510
    322   2.71872  4.68050  3.30568  2.71271  3.83844  3.57620  3.73064  3.21093  2.43039  2.28779  2.96693  3.17325  3.95142  2.35272  2.10693  2.82165  2.93836  2.97283  5.17725  3.91713    329 - -
          2.68618  4.42225  2.77519  2.73123  3.46354  2.40513  3.72494  3.29354  2.67741  2.69355  4.24690  2.90347  2.73739  3.18146  2.89801  2.37887  2.77519  2.98518  4.58477  3.61503
          0.02322  4.17012  4.89247  0.61958  0.77255  0.48576  0.95510
    323   3.46446  4.76632  5.06772  4.49975  3.12592  4.74491  5.03159  2.03469  4.34466  0.77909  2.46137  4.76701  4.88131  4.42263  4.44228  4.10175  3.68001  2.35891  5.26696  4.23241    330 - -
          2.68618  4.42225  2.77519  2.73123  3.46354  2.40513  3.72494  3.29354  2.67741  2.69355  4.24690  2.90347  2.73739  3.18146  2.89801  2.37887  2.77519  2.98518  4.58477  3.61503
          0.02322  4.17012  4.89247  0.61958  0.77255  0.48576  0.95510
    324   3.46933  4.80249  4.96562  4.42051  3.10785  4.67880  4.96332  2.28415  4.21481  0.74777  2.31617  4.69409  4.85060  4.35678  4.32933  4.05226  3.69271  2.45613  5.23480  4.15936    331 - -
          2.68618  4.42225  2.77519  2.73123  3.46354  2.40513  3.72494  3.29354  2.67741  2.69355  4.24690  2.90347  2.73739  3.18146  2.89801  2.37887  2.77519  2.98518  4.58477  3.61503
          0.02322  4.17012  4.89247  0.61958  0.77255  0.48576  0.95510
    325   0.65743  4.36922  3.79272  3.61063  4.37625  3.18352  4.59339  3.54850  3.63539  3.41532  4.42250  3.67603  3.95192  3.95042  3.85743  2.72119  3.01983  3.14960  5.77243  4.61030    332 - -
          2.68618  4.42225  2.77519  2.73123  3.46354  2.40513  3.72494  3.29354  2.67741  2.69355  4.24690  2.90347  2.73739  3.18146  2.89801  2.37887  2.77519  2.98518  4.58477  3.61503
          0.02322  4.17012  4.89247  0.61958  0.77255  0.48576  0.95510
    326   3.19012  5.27315  3.59726  2.92181  4.73631  3.78073  3.68977  4.07558  1.82514  3.50037  4.38062  3.30636  4.14371  2.60862  1.04256  3.18392  3.34366  3.76628  5.53066  4.38188    333 - -
          2.68618  4.42225  2.77519  2.73123  3.46354  2.40513  3.72494  3.29354  2.67741  2.69355  4.24690  2.90347  2.73739  3.18146  2.89801  2.37887  2.77519  2.98518  4.58477  3.61503
          0.02322  4.17012  4.89247  0.61958  0.77255  0.48576  0.95510
    327   2.44389  4.35668  3.53108  2.96918  3.02801  3.62202  2.17148  2.85741  2.91009  2.55172  3.46150  3.35601  3.99954  3.21129  3.25230  2.87179  2.77610  2.53442  4.19941  2.74900    334 - -
          2.68618  4.42225  2.77519  2.73123  3.46354  2.40513  3.72494  3.29354  2.67741  2.69355  4.24690  2.90347  2.73739  3.18146  2.89801  2.37887  2.77519  2.98518  4.58477  3.61503
          0.02322  4.17012  4.89247  0.61958  0.77255  0.48576  0.95510
    328   3.40055  4.70482  5.03218  4.48855  3.21583  4.69606  5.04990  1.81560  4.33299  0.84336  3.00401  4.73883  4.87885  4.45829  4.45100  4.06655  3.63200  2.07065  5.33012  4.24767    335 - -
          2.68618  4.42225  2.77519  2.73123  3.46354  2.40513  3.72494  3.29354  2.67741  2.69355  4.24690  2.90347  2.73739  3.18146  2.89801  2.37887  2.77519  2.98518  4.58477  3.61503
          0.02322  4.17012  4.89247  0.61958  0.77255  0.48576  0.95510
    329   3.37436  5.17142  3.89846  3.35978  4.60358  3.79098  4.08620  4.17549  2.41898  3.63736  4.63863  3.69193  4.28715  3.29953  0.60573  3.44981  3.62513  3.88866  5.57031  4.47618    336 - -
          2.68618  4.42225  2.77519  2.73123  3.46354  2.40513  3.72494  3.29354  2.67741  2.69355  4.24690  2.90347  2.73739  3.18146  2.89801  2.37887  2.77519  2.98518  4.58477  3.61503
          0.02322  4.17012  4.89247  0.61958  0.77255  0.48576  0.95510
    330   2.77633  4.91952  2.45772  2.50626  4.53381  1.13379  3.98502  4.03346  2.93364  3.63014  4.49145  3.00731  3.91867  2.89979  3.38913  2.81095  3.14299  3.60398  5.79429  4.43728    337 - -
          2.68618  4.42225  2.77519  2.73123  3.46354  2.40513  3.72494  3.29354  2.67741  2.69355  4.24690  2.90347  2.73739  3.18146  2.89801  2.37887  2.77519  2.98518  4.58477  3.61503
          0.02322  4.17012  4.89247  0.61958  0.77255  0.48576  0.95510
    331   3.13684  5.70593  0.90434  1.95860  4.99967  3.31010  3.92864  4.54095  3.02130  4.04964  4.94390  2.78536  3.97098  3.11236  3.65006  3.00210  3.44516  4.11135  6.18194  4.66386    338 - -
          2.68618  4.42225  2.77519  2.73123  3.46354  2.40513  3.72494  3.29354  2.67741  2.69355  4.24690  2.90347  2.73739  3.18146  2.89801  2.37887  2.77519  2.98518  4.58477  3.61503
          0.02322  4.17012  4.89247  0.61958  0.77255  0.48576  0.95510
    332   2.55142  4.16899  3.98815  3.40800  3.24283  3.49631  4.04713  2.18745  3.28955  1.57429  2.90636  3.67345  4.11223  3.54508  3.23982  3.03066  2.89362  2.22776  4.79354  3.60183    339 - -
          2.68618  4.42225  2.77519  2.73123  3.46354  2.40513  3.72494  3.29354  2.67741  2.69355  4.24690  2.90347  2.73739  3.18146  2.89801  2.37887  2.77519  2.98518  4.58477  3.61503
          0.02322  4.17012  4.89247  0.61958  0.77255  0.48576  0.95510
    333   2.44127  5.30709  1.67981  1.91780  4.61545  3.34334  3.71361  4.10212  2.57927  3.60422  4.39373  2.81086  3.01920  2.70527  3.11137  2.74175  3.06250  3.68424  5.76532  4.32346    340 - -
          2.68618  4.42225  2.77519  2.73123  3.46354  2.40513  3.72494  3.29354  2.67741  2.69355  4.24690  2.90347  2.73739  3.18146  2.89801  2.37887  2.77519  2.98518  4.58477  3.61503
          0.02322  4.17012  4.89247  0.61958  0.77255  0.48576  0.95510
    334   2.37376  4.87491  2.96523  2.22047  3.81070  2.79045  3.08991  3.56189  2.40422  3.14257  3.68514  2.93777  3.60274  2.67085  2.70313  2.52112  2.75589  3.21851  5.36394  4.01363    341 - -
          2.68618  4.42225  2.77519  2.73123  3.46354  2.40513  3.72494  3.29354  2.67741  2.69355  4.24690  2.90347  2.73739  3.18146  2.89801  2.37887  2.77519  2.98518  4.58477  3.61503
          0.02322  4.17012  4.89247  0.61958  0.77255  0.48576  0.95510
    335   3.70580  5.07278  4.29227  4.08661  2.37097  4.18834  3.80047  3.67738  3.93660  3.05167  4.32257  4.11009  4.65936  4.16847  4.05477  3.80861  3.99626  3.56313  4.02289  0.58536    342 - -
          2.68618  4.42225  2.77519  2.73123  3.46354  2.40513  3.72494  3.29354  2.67741  2.69355  4.24690  2.90347  2.73739  3.18146  2.89801  2.37887  2.77519  2.98518  4.58477  3.61503
          0.02322  4.17012  4.89247  0.61958  0.77255  0.48576  0.95510
    336   2.65315  4.37661  3.60394  3.05902  3.56999  3.60929  3.99736  2.44593  2.98426  2.31386  3.49715  3.43977  1.95228  3.31083  3.32625  2.89706  2.64603  2.27409  5.08455  3.85175    343 - -
          2.68618  4.42225  2.77519  2.73123  3.46354  2.40513  3.72494  3.29354  2.67741  2.69355  4.24690  2.90347  2.73739  3.18146  2.89801  2.37887  2.77519  2.98518  4.58477  3.61503
          0.02322  4.17012  4.89247  0.61958  0.77255  0.48576  0.95510
    337   2.23668  4.36086  3.32550  3.12233  4.40775  3.09047  4.28058  3.80104  3.21778  3.51347  4.38125  3.35205  1.09857  3.54839  3.52693  2.40006  2.88741  3.29508  5.75426  4.50763    344 - -
          2.68618  4.42225  2.77519  2.73123  3.46354  2.40513  3.72494  3.29354  2.67741  2.69355  4.24690  2.90347  2.73739  3.18146  2.89801  2.37887  2.77519  2.98518  4.58477  3.61503
          0.02322  4.17012  4.89247  0.61958  0.77255  0.48576  0.95510
    338   3.53975  4.78673  4.78975  4.42476  1.09210  4.40308  3.58596  3.27742  4.25030  2.70321  3.87768  4.15421  4.70840  4.20145  4.24929  3.74736  3.75743  2.85962  2.43149  1.70855    345 - -
          2.68618  4.42225  2.77519  2.73123  3.46354  2.40513  3.72494  3.29354  2.67741  2.69355  4.24690  2.90347  2.73739  3.18146  2.89801  2.37887  2.77519  2.98518  4.58477  3.61503
          0.02322  4.17012  4.89247  0.61958  0.77255  0.48576  0.95510
    339   2.54695  4.13067  4.16479  3.58001  2.68231  3.79333  4.10328  2.33987  3.45800  1.65522  2.79150  3.78449  4.15084  3.66938  3.63099  2.70150  2.90544  2.07617  4.75226  3.56779    346 - -
          2.68618  4.42225  2.77519  2.73123  3.46354  2.40513  3.72494  3.29354  2.67741  2.69355  4.24690  2.90347  2.73739  3.18146  2.89801  2.37887  2.77519  2.98518  4.58477  3.61503
          0.02322  4.17012  4.89247  0.61958  0.77255  0.48576  0.95510
    340   2.51229  4.15441  3.78251  3.20578  3.25592  3.64170  3.34692  2.52516  3.12030  2.35218  2.93173  3.51233  3.49756  3.38367  3.38441  2.91042  2.71703  2.25825  2.72879  3.01483    347 - -
          2.68618  4.42225  2.77519  2.73123  3.46354  2.40513  3.72494  3.29354  2.67741  2.69355  4.24690  2.90347  2.73739  3.18146  2.89801  2.37887  2.77519  2.98518  4.58477  3.61503
          0.01569  4.16259        *  0.61958  0.77255  0.00000        *
//
