# Supplementary material for: MacSyFinder: A Program to Mine Genomes for Molecular Systems with an Application to CRISPR-Cas Systems
Source: PLoS One. 2014 Oct 17;9(10):e110726. doi: 10.1371/journal.pone.0110726 (PMC4201578; doi:10.1371/journal.pone.0110726)
Supplement: Data S2 — The Cas-Finder: models and profiles (compressed tarball archive). (ZIP) [file pone.0110726.s011.zip › Cas-Finder_macsyfinder/CASprofiles/cas1_TypeID.hmm]

HMMER3/b [3.0 | March 2010]
NAME  TIGR04093
ACC   TIGR04093
DESC  cas1_CYANO: CRISPR-associated endonuclease Cas1, subtype CYANO
LENG  334
ALPH  amino
RF    no
CS    no
MAP   yes
DATE  Wed Dec  1 12:17:01 2010
NSEQ  6
EFFN  0.887695
CKSUM 3584136463
GA    385.00 385.00;
TC    385.00 385.00;
NC    340.00 340.00;
STATS LOCAL MSV      -10.9672  0.70044
STATS LOCAL VITERBI  -12.0755  0.70044
STATS LOCAL FORWARD   -5.8099  0.70044
HMM          A        C        D        E        F        G        H        I        K        L        M        N        P        Q        R        S        T        V        W        Y   
            m->m     m->i     m->d     i->m     i->i     d->m     d->d
  COMPO   2.58417  4.44981  3.01408  2.65808  3.23311  2.97407  3.69294  2.75577  2.67344  2.31990  3.65328  3.11353  3.28124  3.05488  2.82478  2.71533  2.90873  2.64517  4.89352  3.38725
          2.68618  4.42225  2.77519  2.73123  3.46354  2.40513  3.72494  3.29354  2.67741  2.69355  4.24690  2.90347  2.73739  3.18146  2.89801  2.37887  2.77519  2.98518  4.58477  3.61503
          0.02426  4.12673  4.84907  0.61958  0.77255  0.00000        *
      1   2.66965  5.05953  2.34748  2.31217  4.41263  2.77733  3.65952  3.87651  2.46771  3.40645  4.18791  2.85757  2.95568  2.40604  2.96478  2.11246  2.92438  3.47378  5.58228  4.18567      1 - -
          2.68618  4.42225  2.77519  2.73123  3.46354  2.40513  3.72494  3.29354  2.67741  2.69355  4.24690  2.90347  2.73739  3.18146  2.89801  2.37887  2.77519  2.98518  4.58477  3.61503
          0.02426  4.12673  4.84907  0.61958  0.77255  0.48576  0.95510
      2   2.51651  4.29907  3.81519  3.41459  3.87996  3.34514  4.33112  2.71491  3.31318  2.74892  3.81294  3.60103  3.99420  3.65820  3.58888  2.76862  1.25155  2.07260  5.43810  4.20900      2 - -
          2.68618  4.42225  2.77519  2.73123  3.46354  2.40513  3.72494  3.29354  2.67741  2.69355  4.24690  2.90347  2.73739  3.18146  2.89801  2.37887  2.77519  2.98518  4.58477  3.61503
          0.02426  4.12673  4.84907  0.61958  0.77255  0.48576  0.95510
      3   3.26085  4.55279  4.98759  4.44444  3.33412  4.61262  5.02555  1.49022  4.32266  1.19821  3.12209  4.66762  4.82889  4.47227  4.45583  3.97603  3.49807  1.67146  5.37782  4.26956      3 - -
          2.68618  4.42225  2.77519  2.73123  3.46354  2.40513  3.72494  3.29354  2.67741  2.69355  4.24690  2.90347  2.73739  3.18146  2.89801  2.37887  2.77519  2.98518  4.58477  3.61503
          0.02426  4.12673  4.84907  0.61958  0.77255  0.48576  0.95510
      4   3.63508  5.02009  4.22394  4.00767  2.35065  4.13444  3.76823  3.61147  3.85851  2.99777  4.26102  4.05100  4.60539  4.10175  3.98687  3.74345  3.92471  3.49489  4.00180  0.62903      4 - -
          2.68618  4.42225  2.77519  2.73123  3.46354  2.40513  3.72494  3.29354  2.67741  2.69355  4.24690  2.90347  2.73739  3.18146  2.89801  2.37887  2.77519  2.98518  4.58477  3.61503
          0.02426  4.12673  4.84907  0.61958  0.77255  0.48576  0.95510
      5   3.33531  4.63282  4.98469  4.45797  3.26006  4.64681  5.02267  1.35627  4.29466  1.12829  3.06738  4.69465  4.85380  4.45919  4.42223  4.02694  3.57235  2.00825  5.33802  4.21204      5 - -
          2.68618  4.42225  2.77519  2.73123  3.46354  2.40513  3.72494  3.29354  2.67741  2.69355  4.24690  2.90347  2.73739  3.18146  2.89801  2.37887  2.77519  2.98518  4.58477  3.61503
          0.02426  4.12673  4.84907  0.61958  0.77255  0.48576  0.95510
      6   2.50023  4.30351  3.56063  3.07945  3.73965  3.36151  4.03482  2.39641  3.01214  2.75796  3.68886  3.38957  3.91873  3.34341  3.34038  2.26423  1.60822  2.62970  5.19488  3.95847      6 - -
          2.68618  4.42225  2.77519  2.73123  3.46354  2.40513  3.72494  3.29354  2.67741  2.69355  4.24690  2.90347  2.73739  3.18146  2.89801  2.37887  2.77519  2.98518  4.58477  3.61503
          0.02426  4.12673  4.84907  0.61958  0.77255  0.48576  0.95510
      7   2.73474  5.12507  2.78614  1.87626  4.44945  3.41562  3.63403  3.89432  2.09633  3.40461  4.19375  2.89881  3.84859  2.15382  2.74441  2.70449  2.53553  3.50806  5.55592  4.19110      7 - -
          2.68618  4.42225  2.77519  2.73123  3.46354  2.40513  3.72494  3.29354  2.67741  2.69355  4.24690  2.90347  2.73739  3.18146  2.89801  2.37887  2.77519  2.98518  4.58477  3.61503
          0.02426  4.12673  4.84907  0.61958  0.77255  0.48576  0.95510
      8   2.76980  5.25850  2.16615  1.99157  4.56660  3.34065  3.67843  4.04926  2.51163  3.55003  4.33507  2.80824  2.51289  2.11426  3.02501  2.71046  3.01950  3.63460  5.70692  4.27706      8 - -
          2.68618  4.42225  2.77519  2.73123  3.46354  2.40513  3.72494  3.29354  2.67741  2.69355  4.24690  2.90347  2.73739  3.18146  2.89801  2.37887  2.77519  2.98518  4.58477  3.61503
          0.21440  4.12673  1.73254  0.61958  0.77255  0.48576  0.95510
      9   2.64586  4.88206  2.14470  2.36580  3.99133  3.36969  3.60901  3.56515  2.40619  3.14281  3.97238  2.89134  3.80494  2.77662  2.41176  2.65549  2.88421  3.23356  5.27830  3.00069      9 - -
          2.68618  4.42225  2.77519  2.73123  3.46354  2.40513  3.72494  3.29354  2.67741  2.69355  4.24690  2.90347  2.73739  3.18146  2.89801  2.37887  2.77519  2.98518  4.58477  3.61503
          0.02927  3.94160  4.66395  0.61958  0.77255  0.38701  1.13658
     10   1.68010  4.40798  3.28567  2.85159  3.77198  2.27122  3.90866  3.21678  2.86064  2.91344  3.79085  3.23149  3.86825  3.18504  3.23339  2.67102  2.84468  2.90893  5.18214  2.86159     10 - -
          2.68618  4.42225  2.77519  2.73123  3.46354  2.40513  3.72494  3.29354  2.67741  2.69355  4.24690  2.90347  2.73739  3.18146  2.89801  2.37887  2.77519  2.98518  4.58477  3.61503
          0.02426  4.12673  4.84907  0.61958  0.77255  0.48576  0.95510
     11   2.33541  4.25969  3.55522  2.98751  2.85833  3.58922  3.85548  2.42743  2.55297  2.18752  3.36366  3.36684  3.96940  3.22187  3.24910  2.48701  2.82362  2.50118  4.85287  3.62550     11 - -
          2.68618  4.42225  2.77519  2.73123  3.46354  2.40513  3.72494  3.29354  2.67741  2.69355  4.24690  2.90347  2.73739  3.18146  2.89801  2.37887  2.77519  2.98518  4.58477  3.61503
          0.02426  4.12673  4.84907  0.61958  0.77255  0.48576  0.95510
     12   2.83916  4.32651  4.12083  3.55494  3.32691  3.95905  4.26695  1.59075  3.42270  1.85598  3.23113  3.85548  4.29886  2.92228  3.66456  3.25378  3.07423  1.86593  5.01165  3.82401     12 - -
          2.68618  4.42225  2.77519  2.73123  3.46354  2.40513  3.72494  3.29354  2.67741  2.69355  4.24690  2.90347  2.73739  3.18146  2.89801  2.37887  2.77519  2.98518  4.58477  3.61503
          0.02426  4.12673  4.84907  0.61958  0.77255  0.48576  0.95510
     13   2.53351  4.49285  3.24971  2.73204  3.88003  2.74877  3.81121  3.25458  2.65855  2.93011  3.78565  3.15653  3.85424  3.03166  2.52082  2.06091  2.83113  2.19886  5.22837  3.95903     13 - -
          2.68618  4.42225  2.77519  2.73123  3.46354  2.40513  3.72494  3.29354  2.67741  2.69355  4.24690  2.90347  2.73739  3.18146  2.89801  2.37887  2.77519  2.98518  4.58477  3.61503
          0.02426  4.12673  4.84907  0.61958  0.77255  0.48576  0.95510
     14   2.78125  4.95899  3.18319  2.59264  4.27430  2.89233  3.64439  3.66608  1.61865  2.67115  4.04811  3.07077  3.92315  2.78666  2.17125  2.80240  2.99345  3.34178  5.39008  4.11488     14 - -
          2.68618  4.42225  2.77519  2.73123  3.46354  2.40513  3.72494  3.29354  2.67741  2.69355  4.24690  2.90347  2.73739  3.18146  2.89801  2.37887  2.77519  2.98518  4.58477  3.61503
          0.02426  4.12673  4.84907  0.61958  0.77255  0.48576  0.95510
     15   2.62600  4.95009  2.27233  2.37246  4.23789  3.40007  3.61566  3.67363  2.37728  3.23250  4.02228  2.90534  3.80756  2.46464  2.50457  2.62474  2.53366  2.86563  5.43088  4.06717     15 - -
          2.68618  4.42225  2.77519  2.73123  3.46354  2.40513  3.72494  3.29354  2.67741  2.69355  4.24690  2.90347  2.73739  3.18146  2.89801  2.37887  2.77519  2.98518  4.58477  3.61503
          0.02426  4.12673  4.84907  0.61958  0.77255  0.48576  0.95510
     16   2.74239  5.21919  2.00880  1.99366  4.52928  2.73340  3.66740  4.00847  2.49882  3.51481  4.29585  2.81280  3.82607  2.42643  3.01517  2.68951  2.49469  3.59587  5.67617  4.25059     16 - -
          2.68618  4.42225  2.77519  2.73123  3.46354  2.40513  3.72494  3.29354  2.67741  2.69355  4.24690  2.90347  2.73739  3.18146  2.89801  2.37887  2.77519  2.98518  4.58477  3.61503
          0.02426  4.12673  4.84907  0.61958  0.77255  0.48576  0.95510
     17   2.88071  5.15103  2.50006  1.43468  4.64359  1.71602  3.88987  4.11970  2.80199  3.68231  4.53520  2.92148  3.91929  3.06780  3.28381  2.85716  3.19634  3.70895  5.82291  4.45360     17 - -
          2.68618  4.42225  2.77519  2.73123  3.46354  2.40513  3.72494  3.29354  2.67741  2.69355  4.24690  2.90347  2.73739  3.18146  2.89801  2.37887  2.77519  2.98518  4.58477  3.61503
          0.02426  4.12673  4.84907  0.61958  0.77255  0.48576  0.95510
     18   2.38182  5.09680  2.37203  2.07111  4.41499  2.85822  3.62657  3.87852  2.40115  3.39605  4.17016  2.85408  3.80865  2.74624  2.24457  2.64110  2.91193  3.47776  5.56072  4.16453     18 - -
          2.68618  4.42225  2.77519  2.73123  3.46354  2.40513  3.72494  3.29354  2.67741  2.69355  4.24690  2.90347  2.73739  3.18146  2.89801  2.37887  2.77519  2.98518  4.58477  3.61503
          0.02426  4.12673  4.84907  0.61958  0.77255  0.48576  0.95510
     19   2.29149  3.11317  3.98254  3.39996  2.74141  3.68694  3.99005  2.21660  3.28672  2.03585  3.19265  3.63912  4.05758  3.52408  2.92850  2.97080  2.82934  2.29495  4.71030  3.51349     19 - -
          2.68618  4.42225  2.77519  2.73123  3.46354  2.40513  3.72494  3.29354  2.67741  2.69355  4.24690  2.90347  2.73739  3.18146  2.89801  2.37887  2.77519  2.98518  4.58477  3.61503
          0.02426  4.12673  4.84907  0.61958  0.77255  0.48576  0.95510
     20   2.68184  4.42618  3.49332  2.92194  3.52877  3.62772  3.84136  2.20387  2.39755  1.96852  3.46500  3.33249  4.00209  2.65658  3.02592  2.88981  2.90850  2.62082  4.98824  3.75710     20 - -
          2.68618  4.42225  2.77519  2.73123  3.46354  2.40513  3.72494  3.29354  2.67741  2.69355  4.24690  2.90347  2.73739  3.18146  2.89801  2.37887  2.77519  2.98518  4.58477  3.61503
          0.02426  4.12673  4.84907  0.61958  0.77255  0.48576  0.95510
     21   2.78206  4.28895  4.04650  3.47086  3.35944  3.88609  4.18900  2.02726  3.31079  1.92353  3.28436  3.77310  4.23845  3.62372  2.80327  3.17668  3.01795  1.56684  4.98290  3.78419     21 - -
          2.68618  4.42225  2.77519  2.73123  3.46354  2.40513  3.72494  3.29354  2.67741  2.69355  4.24690  2.90347  2.73739  3.18146  2.89801  2.37887  2.77519  2.98518  4.58477  3.61503
          0.02426  4.12673  4.84907  0.61958  0.77255  0.48576  0.95510
     22   2.31304  4.50141  3.38507  2.87366  3.80455  3.52411  3.88982  2.85879  2.04016  2.77163  3.70783  3.28799  3.97758  3.13337  3.02292  2.83212  2.92939  1.78455  5.21281  3.96220     22 - -
          2.68618  4.42225  2.77519  2.73123  3.46354  2.40513  3.72494  3.29354  2.67741  2.69355  4.24690  2.90347  2.73739  3.18146  2.89801  2.37887  2.77519  2.98518  4.58477  3.61503
          0.21805  4.12673  1.71602  0.61958  0.77255  0.48576  0.95510
     23   2.62028  4.66698  3.01401  2.21592  3.77701  3.43778  3.63842  3.24981  2.43653  2.51079  3.74243  3.00556  3.83915  2.43283  2.83442  2.69216  2.84970  2.97477  5.12011  3.05742     23 - -
          2.68618  4.42225  2.77519  2.73123  3.46354  2.40513  3.72494  3.29354  2.67741  2.69355  4.24690  2.90347  2.73739  3.18146  2.89801  2.37887  2.77519  2.98518  4.58477  3.61503
          0.02938  3.93805  4.66040  0.61958  0.77255  0.67014  0.71670
     24   2.59983  4.41429  3.30158  2.80105  3.63250  3.47526  3.79288  2.07055  2.28647  2.65144  3.57655  3.21615  3.91068  3.06136  2.95145  2.39650  2.85719  2.61436  5.04752  3.79366     24 - -
          2.68618  4.42225  2.77519  2.73123  3.46354  2.40513  3.72494  3.29354  2.67741  2.69355  4.24690  2.90347  2.73739  3.18146  2.89801  2.37887  2.77519  2.98518  4.58477  3.61503
          0.13230  3.93805  2.25916  0.61958  0.77255  0.67014  0.71670
     25   2.29189  4.25941  3.05600  2.80565  4.11788  2.97438  3.97703  3.56678  2.88480  3.24479  4.11235  3.11053  1.86222  3.22936  3.22306  1.94402  2.73420  3.10696  5.45435  4.18093     25 - -
          2.68618  4.42225  2.77519  2.73123  3.46354  2.40513  3.72494  3.29354  2.67741  2.69355  4.24690  2.90347  2.73739  3.18146  2.89801  2.37887  2.77519  2.98518  4.58477  3.61503
          0.03251  3.83826  4.56060  0.61958  0.77255  0.74432  0.64446
     26   2.92389  5.02649  2.47483  1.07506  4.36858  3.25273  3.83728  3.81571  2.71357  3.43859  4.41470  2.91509  3.85586  3.05402  3.11843  2.91013  3.22806  3.50330  5.54665  4.26951     26 - -
          2.68624  4.42231  2.77526  2.73130  3.46360  2.40519  3.72501  3.29360  2.67747  2.69361  4.24696  2.90323  2.73721  3.18113  2.89777  2.37893  2.77526  2.98525  4.58483  3.61509
          0.17227  1.91195  4.56060  1.08375  0.41298  0.35255  1.21366
     27   2.73536  5.16045  1.84073  2.01576  4.45175  3.36397  3.66230  3.90936  2.19936  2.80712  4.23064  2.84025  3.83344  2.79250  2.95923  2.69473  2.97854  3.52034  5.61366  4.20955     31 - -
          2.68618  4.42225  2.77519  2.73123  3.46354  2.40513  3.72494  3.29354  2.67741  2.69355  4.24690  2.90347  2.73739  3.18146  2.89801  2.37887  2.77519  2.98518  4.58477  3.61503
          0.02426  4.12673  4.84907  0.61958  0.77255  0.48576  0.95510
     28   2.73433  5.09957  2.22513  2.30050  4.48698  1.99493  3.72898  3.95554  2.59014  3.49476  4.29702  2.84906  3.83912  2.39456  3.09642  2.30194  3.00998  3.54998  5.67807  4.27256     32 - -
          2.68618  4.42225  2.77519  2.73123  3.46354  2.40513  3.72494  3.29354  2.67741  2.69355  4.24690  2.90347  2.73739  3.18146  2.89801  2.37887  2.77519  2.98518  4.58477  3.61503
          0.02426  4.12673  4.84907  0.61958  0.77255  0.48576  0.95510
     29   2.70654  5.18778  2.32546  1.85488  4.50636  3.36152  3.63211  3.98330  2.15486  3.47841  4.24717  2.82980  3.81429  2.38706  2.90511  2.65900  2.56207  3.56616  5.62644  4.21291     33 - -
          2.68607  4.42238  2.77532  2.73136  3.46366  2.40508  3.72507  3.29367  2.67753  2.69320  4.24702  2.90359  2.73752  3.18121  2.89785  2.37899  2.77506  2.98499  4.58490  3.61516
          0.23439  1.60389  4.84907  1.19357  0.36116  0.48576  0.95510
     30   2.32061  4.72446  3.05141  2.26510  3.95549  2.57949  3.66583  3.36014  2.45863  2.98518  3.81821  3.01303  3.84686  2.83794  2.52707  2.67616  2.85070  3.05841  3.63250  3.93716     38 - -
          2.68618  4.42225  2.77519  2.73123  3.46354  2.40513  3.72494  3.29354  2.67741  2.69355  4.24690  2.90347  2.73739  3.18146  2.89801  2.37887  2.77519  2.98518  4.58477  3.61503
          0.02426  4.12673  4.84907  0.61958  0.77255  0.48576  0.95510
     31   2.67664  3.38217  2.95689  2.00364  4.24823  3.44239  3.62550  3.67028  1.92702  3.22733  4.03030  2.95233  3.84395  2.41796  2.72524  2.68097  2.90383  3.32030  5.41830  4.08250     39 - -
          2.68618  4.42225  2.77519  2.73123  3.46354  2.40513  3.72494  3.29354  2.67741  2.69355  4.24690  2.90347  2.73739  3.18146  2.89801  2.37887  2.77519  2.98518  4.58477  3.61503
          0.02426  4.12673  4.84907  0.61958  0.77255  0.48576  0.95510
     32   2.75580  4.36092  3.78568  3.21384  3.47091  3.79872  4.06834  1.90774  2.24314  2.06683  3.38664  3.58530  4.15993  3.41760  3.35781  3.07213  2.98952  1.97059  5.04145  3.82463     40 - -
          2.68618  4.42225  2.77519  2.73123  3.46354  2.40513  3.72494  3.29354  2.67741  2.69355  4.24690  2.90347  2.73739  3.18146  2.89801  2.37887  2.77519  2.98518  4.58477  3.61503
          0.02426  4.12673  4.84907  0.61958  0.77255  0.48576  0.95510
     33   2.35068  4.41621  3.37874  2.81248  3.57991  3.55132  3.79447  2.52523  2.70721  2.61600  3.51740  3.24367  3.93811  2.67738  2.61426  2.79830  2.84902  2.11670  4.99998  3.75393     41 - -
          2.68618  4.42225  2.77519  2.73123  3.46354  2.40513  3.72494  3.29354  2.67741  2.69355  4.24690  2.90347  2.73739  3.18146  2.89801  2.37887  2.77519  2.98518  4.58477  3.61503
          0.02426  4.12673  4.84907  0.61958  0.77255  0.48576  0.95510
     34   2.31650  4.92585  2.47974  2.39542  4.29921  3.36279  3.66094  3.74038  2.43037  3.29757  4.08937  2.91885  3.81317  2.79435  2.19126  2.12109  2.88502  3.35771  5.48931  4.12749     42 - -
          2.68619  4.42226  2.77521  2.73125  3.46355  2.40514  3.72496  3.29355  2.67742  2.69356  4.24691  2.90348  2.73741  3.18148  2.89802  2.37872  2.77521  2.98520  4.58478  3.61504
          0.11739  2.27374  4.84907  0.36250  1.19051  0.48576  0.95510
     35   3.06740  4.39584  4.79748  4.24653  2.19828  4.34573  4.68889  1.54505  4.12346  1.90060  3.18584  4.40750  4.62899  4.28194  4.24611  3.68730  3.30680  1.48355  5.11303  3.88769     44 - -
          2.68618  4.42225  2.77519  2.73123  3.46354  2.40513  3.72494  3.29354  2.67741  2.69355  4.24690  2.90347  2.73739  3.18146  2.89801  2.37887  2.77519  2.98518  4.58477  3.61503
          0.02426  4.12673  4.84907  0.61958  0.77255  0.48576  0.95510
     36   3.12561  4.83226  3.76143  3.64260  4.60360  3.50577  4.69258  4.22292  3.72338  3.81850  4.88410  3.92020  0.46660  4.10409  3.93349  3.30269  3.58849  3.83769  5.71230  4.73006     45 - -
          2.68618  4.42225  2.77519  2.73123  3.46354  2.40513  3.72494  3.29354  2.67741  2.69355  4.24690  2.90347  2.73739  3.18146  2.89801  2.37887  2.77519  2.98518  4.58477  3.61503
          0.02426  4.12673  4.84907  0.61958  0.77255  0.48576  0.95510
     37   2.46764  4.45875  4.32126  3.77144  3.23496  4.08640  4.45270  2.30303  3.62518  1.13218  2.53430  4.05169  4.42114  3.87585  3.83619  3.41025  3.23011  2.28973  5.08109  3.93921     46 - -
          2.68618  4.42225  2.77519  2.73123  3.46354  2.40513  3.72494  3.29354  2.67741  2.69355  4.24690  2.90347  2.73739  3.18146  2.89801  2.37887  2.77519  2.98518  4.58477  3.61503
          0.02426  4.12673  4.84907  0.61958  0.77255  0.48576  0.95510
     38   2.64709  4.82590  2.89886  2.19051  4.06534  2.90324  3.66548  2.50406  2.47053  3.08629  3.91167  2.55850  3.84209  2.50425  2.91952  2.68033  2.88316  3.15860  5.33515  4.00387     47 - -
          2.68618  4.42225  2.77519  2.73123  3.46354  2.40513  3.72494  3.29354  2.67741  2.69355  4.24690  2.90347  2.73739  3.18146  2.89801  2.37887  2.77519  2.98518  4.58477  3.61503
          0.02426  4.12673  4.84907  0.61958  0.77255  0.48576  0.95510
     39   2.69715  4.85647  3.08928  2.54008  4.14432  3.48195  3.66051  3.51941  1.71259  3.12216  3.95698  3.03327  3.88258  2.47473  2.68144  2.73380  2.54994  2.68380  5.35024  4.05142     48 - -
          2.68618  4.42225  2.77519  2.73123  3.46354  2.40513  3.72494  3.29354  2.67741  2.69355  4.24690  2.90347  2.73739  3.18146  2.89801  2.37887  2.77519  2.98518  4.58477  3.61503
          0.02426  4.12673  4.84907  0.61958  0.77255  0.48576  0.95510
     40   3.18106  4.47115  4.93050  4.40731  3.54544  4.57160  5.06750  1.56848  4.29779  1.78040  3.34478  4.62675  4.83429  4.52406  4.47540  3.94289  3.43148  1.05647  5.52419  4.34667     49 - -
          2.68618  4.42225  2.77519  2.73123  3.46354  2.40513  3.72494  3.29354  2.67741  2.69355  4.24690  2.90347  2.73739  3.18146  2.89801  2.37887  2.77519  2.98518  4.58477  3.61503
          0.02426  4.12673  4.84907  0.61958  0.77255  0.48576  0.95510
     41   2.69594  3.30862  2.36564  1.54091  4.29184  3.36601  3.70042  3.70530  2.53389  3.30462  4.12060  2.89883  3.84128  2.84869  3.01819  2.69393  2.95214  3.35006  5.52100  4.14900     50 - -
          2.68618  4.42225  2.77519  2.73123  3.46354  2.40513  3.72494  3.29354  2.67741  2.69355  4.24690  2.90347  2.73739  3.18146  2.89801  2.37887  2.77519  2.98518  4.58477  3.61503
          0.02426  4.12673  4.84907  0.61958  0.77255  0.48576  0.95510
     42   2.64306  5.00714  2.47052  2.34190  4.33843  2.83187  3.63487  3.79133  2.41298  3.33031  4.11205  2.48531  3.80633  2.76021  2.50829  2.63005  2.27110  3.40297  5.51179  4.13128     51 - -
          2.68618  4.42225  2.77519  2.73123  3.46354  2.40513  3.72494  3.29354  2.67741  2.69355  4.24690  2.90347  2.73739  3.18146  2.89801  2.37887  2.77519  2.98518  4.58477  3.61503
          0.02426  4.12673  4.84907  0.61958  0.77255  0.48576  0.95510
     43   3.13782  4.44024  4.89184  4.35052  3.45618  4.49255  4.94386  1.32383  4.23790  1.95574  2.55868  4.55237  4.75624  4.43143  4.39096  3.84856  3.38168  1.35668  5.39391  4.24401     52 - -
          2.68618  4.42225  2.77519  2.73123  3.46354  2.40513  3.72494  3.29354  2.67741  2.69355  4.24690  2.90347  2.73739  3.18146  2.89801  2.37887  2.77519  2.98518  4.58477  3.61503
          0.02426  4.12673  4.84907  0.61958  0.77255  0.48576  0.95510
     44   2.71716  4.35214  3.71668  3.20651  3.55554  3.71856  4.10985  2.07772  3.13275  2.48141  3.50390  2.42267  4.14001  3.46053  3.45148  3.02549  2.98173  1.55855  5.11061  3.86076     53 - -
          2.68618  4.42225  2.77519  2.73123  3.46354  2.40513  3.72494  3.29354  2.67741  2.69355  4.24690  2.90347  2.73739  3.18146  2.89801  2.37887  2.77519  2.98518  4.58477  3.61503
          0.02426  4.12673  4.84907  0.61958  0.77255  0.48576  0.95510
     45   3.19156  4.47008  4.97945  4.45629  3.54950  4.60254  5.10342  1.40826  4.35108  1.77684  3.34249  4.66706  4.85561  4.56658  4.51931  3.97605  3.44053  1.15129  5.53760  4.36665     54 - -
          2.68618  4.42225  2.77519  2.73123  3.46354  2.40513  3.72494  3.29354  2.67741  2.69355  4.24690  2.90347  2.73739  3.18146  2.89801  2.37887  2.77519  2.98518  4.58477  3.61503
          0.02426  4.12673  4.84907  0.61958  0.77255  0.48576  0.95510
     46   2.83911  4.34678  4.08538  3.51268  2.24443  3.91772  4.14962  2.50473  3.39822  1.54264  2.51962  3.80491  4.24608  2.81782  3.62789  3.20215  3.06595  2.46861  4.81186  3.58090     55 - -
          2.68618  4.42225  2.77519  2.73123  3.46354  2.40513  3.72494  3.29354  2.67741  2.69355  4.24690  2.90347  2.73739  3.18146  2.89801  2.37887  2.77519  2.98518  4.58477  3.61503
          0.02426  4.12673  4.84907  0.61958  0.77255  0.48576  0.95510
     47   3.01292  4.75532  3.73814  3.67357  4.79640  0.42618  4.77089  4.46520  3.88900  4.08473  5.06790  3.90347  4.15400  4.19350  4.09004  3.19331  3.51387  3.94430  5.81684  4.90946     56 - -
          2.68618  4.42225  2.77519  2.73123  3.46354  2.40513  3.72494  3.29354  2.67741  2.69355  4.24690  2.90347  2.73739  3.18146  2.89801  2.37887  2.77519  2.98518  4.58477  3.61503
          0.02426  4.12673  4.84907  0.61958  0.77255  0.48576  0.95510
     48   2.64706  4.97516  2.86934  1.94480  4.25389  3.40710  3.61807  3.70025  2.36717  3.25157  4.04253  2.57887  3.81692  2.74705  2.49585  2.35788  2.87931  3.33623  5.43942  3.25796     57 - -
          2.68618  4.42225  2.77519  2.73123  3.46354  2.40513  3.72494  3.29354  2.67741  2.69355  4.24690  2.90347  2.73739  3.18146  2.89801  2.37887  2.77519  2.98518  4.58477  3.61503
          0.02426  4.12673  4.84907  0.61958  0.77255  0.48576  0.95510
     49   2.01612  4.24835  3.82798  3.28654  3.48205  3.64520  4.10311  1.90233  3.21283  2.43203  3.42518  3.59320  3.09553  3.49972  3.50494  2.95525  2.91095  1.95303  5.02084  3.80718     58 - -
          2.68618  4.42225  2.77519  2.73123  3.46354  2.40513  3.72494  3.29354  2.67741  2.69355  4.24690  2.90347  2.73739  3.18146  2.89801  2.37887  2.77519  2.98518  4.58477  3.61503
          0.02426  4.12673  4.84907  0.61958  0.77255  0.48576  0.95510
     50   2.44899  4.47388  3.13074  2.77647  4.24245  3.17330  3.96898  3.65816  2.84409  3.30847  4.13607  2.52313  3.80211  3.17554  3.23930  1.85791  1.67510  3.22250  5.54640  4.26307     59 - -
          2.68618  4.42225  2.77519  2.73123  3.46354  2.40513  3.72494  3.29354  2.67741  2.69355  4.24690  2.90347  2.73739  3.18146  2.89801  2.37887  2.77519  2.98518  4.58477  3.61503
          0.02426  4.12673  4.84907  0.61958  0.77255  0.48576  0.95510
     51   3.13989  4.46886  4.87824  4.29565  2.53582  4.39044  4.70747  1.89209  4.16119  1.24798  2.43024  4.46382  4.62345  4.24377  4.23605  3.72137  3.36259  1.91212  5.06189  3.97137     60 - -
          2.68618  4.42225  2.77519  2.73123  3.46354  2.40513  3.72494  3.29354  2.67741  2.69355  4.24690  2.90347  2.73739  3.18146  2.89801  2.37887  2.77519  2.98518  4.58477  3.61503
          0.02426  4.12673  4.84907  0.61958  0.77255  0.48576  0.95510
     52   2.33050  4.26486  3.49417  3.17928  4.26921  3.06204  4.23684  3.61967  3.18532  3.35897  4.21554  3.36626  3.78772  3.50848  3.49614  1.69707  1.33097  3.14448  5.63177  4.40275     61 - -
          2.68618  4.42225  2.77519  2.73123  3.46354  2.40513  3.72494  3.29354  2.67741  2.69355  4.24690  2.90347  2.73739  3.18146  2.89801  2.37887  2.77519  2.98518  4.58477  3.61503
          0.02426  4.12673  4.84907  0.61958  0.77255  0.48576  0.95510
     53   1.97907  4.35570  3.35569  2.90767  4.21282  2.49522  4.01937  3.63162  2.92235  3.27942  4.09549  3.22324  2.74626  3.23341  3.31481  2.05881  1.94897  3.17143  5.52938  4.27153     62 - -
          2.68618  4.42225  2.77519  2.73123  3.46354  2.40513  3.72494  3.29354  2.67741  2.69355  4.24690  2.90347  2.73739  3.18146  2.89801  2.37887  2.77519  2.98518  4.58477  3.61503
          0.02426  4.12673  4.84907  0.61958  0.77255  0.48576  0.95510
     54   2.24414  4.76725  2.86418  2.18410  4.24717  3.30416  3.75846  3.67218  2.58892  3.27114  4.08427  2.97613  2.50050  2.91883  3.04490  1.97371  2.88917  3.28938  5.49692  4.15898     63 - -
          2.68618  4.42225  2.77519  2.73123  3.46354  2.40513  3.72494  3.29354  2.67741  2.69355  4.24690  2.90347  2.73739  3.18146  2.89801  2.37887  2.77519  2.98518  4.58477  3.61503
          0.02426  4.12673  4.84907  0.61958  0.77255  0.48576  0.95510
     55   1.82870  4.26546  4.04439  3.48683  2.72339  3.81993  4.18037  2.33727  3.39661  1.91374  3.26100  3.76484  4.20333  3.64862  3.64327  3.12163  2.99423  1.95127  4.92682  3.70623     64 - -
          2.68618  4.42225  2.77519  2.73123  3.46354  2.40513  3.72494  3.29354  2.67741  2.69355  4.24690  2.90347  2.73739  3.18146  2.89801  2.37887  2.77519  2.98518  4.58477  3.61503
          0.02426  4.12673  4.84907  0.61958  0.77255  0.48576  0.95510
     56   3.17868  4.52394  4.79184  4.23599  2.50962  4.40779  4.67911  2.16077  4.11010  1.14863  3.02277  4.43575  4.65568  4.23439  4.23166  3.74593  3.40951  1.66258  5.04712  3.84038     65 - -
          2.68618  4.42225  2.77519  2.73123  3.46354  2.40513  3.72494  3.29354  2.67741  2.69355  4.24690  2.90347  2.73739  3.18146  2.89801  2.37887  2.77519  2.98518  4.58477  3.61503
          0.02426  4.12673  4.84907  0.61958  0.77255  0.48576  0.95510
     57   2.13366  4.68723  3.07880  2.53432  3.91364  2.94037  2.98588  3.31152  2.23689  2.94660  3.09340  3.03064  3.85153  2.85605  2.90332  2.68157  2.84610  3.01724  5.22032  3.91737     66 - -
          2.68618  4.42225  2.77519  2.73123  3.46354  2.40513  3.72494  3.29354  2.67741  2.69355  4.24690  2.90347  2.73739  3.18146  2.89801  2.37887  2.77519  2.98518  4.58477  3.61503
          0.02426  4.12673  4.84907  0.61958  0.77255  0.48576  0.95510
     58   2.59434  3.35331  3.26623  2.41631  3.62628  3.51247  3.07129  3.00692  2.64815  2.69071  2.93788  3.15898  3.89562  2.99041  2.68587  2.74241  2.82504  2.75791  5.02044  3.12074     67 - -
          2.68618  4.42225  2.77519  2.73123  3.46354  2.40513  3.72494  3.29354  2.67741  2.69355  4.24690  2.90347  2.73739  3.18146  2.89801  2.37887  2.77519  2.98518  4.58477  3.61503
          0.02426  4.12673  4.84907  0.61958  0.77255  0.48576  0.95510
     59   1.97946  2.98325  4.09497  3.56647  3.41691  3.60971  4.23112  2.43836  3.43880  1.56311  3.37261  3.74923  4.10692  3.70405  3.65606  2.96456  2.92589  2.26104  5.00782  3.81050     68 - -
          2.68618  4.42225  2.77519  2.73123  3.46354  2.40513  3.72494  3.29354  2.67741  2.69355  4.24690  2.90347  2.73739  3.18146  2.89801  2.37887  2.77519  2.98518  4.58477  3.61503
          0.02426  4.12673  4.84907  0.61958  0.77255  0.48576  0.95510
     60   2.61185  4.43624  3.29117  2.87465  3.64446  3.44377  3.89270  3.03229  2.82385  1.61659  3.67495  2.68446  3.94064  3.19434  3.16085  2.35563  2.90559  2.78237  5.08739  3.79668     69 - -
          2.68618  4.42225  2.77519  2.73123  3.46354  2.40513  3.72494  3.29354  2.67741  2.69355  4.24690  2.90347  2.73739  3.18146  2.89801  2.37887  2.77519  2.98518  4.58477  3.61503
          0.02426  4.12673  4.84907  0.61958  0.77255  0.48576  0.95510
     61   3.02549  5.58223  1.86812  1.07385  4.87564  3.29586  3.84289  4.39543  2.85518  3.89914  4.75666  2.76477  3.91837  3.01071  3.44320  2.90939  3.31503  3.97016  6.04251  4.54711     70 - -
          2.68618  4.42225  2.77519  2.73123  3.46354  2.40513  3.72494  3.29354  2.67741  2.69355  4.24690  2.90347  2.73739  3.18146  2.89801  2.37887  2.77519  2.98518  4.58477  3.61503
          0.02426  4.12673  4.84907  0.61958  0.77255  0.48576  0.95510
     62   2.87726  5.05883  3.30713  2.66185  4.38414  3.60906  2.89927  3.78345  1.65023  2.71653  4.12838  3.12074  3.97236  2.76823  1.83372  2.88525  3.06887  3.45876  5.41393  4.16297     71 - -
          2.68618  4.42225  2.77519  2.73123  3.46354  2.40513  3.72494  3.29354  2.67741  2.69355  4.24690  2.90347  2.73739  3.18146  2.89801  2.37887  2.77519  2.98518  4.58477  3.61503
          0.02426  4.12673  4.84907  0.61958  0.77255  0.48576  0.95510
     63   2.71276  5.11666  2.81354  2.11335  4.44750  2.51186  3.62064  3.89796  2.07713  3.40149  4.18228  2.47632  3.83731  2.73921  2.38081  2.68275  2.94263  3.50424  5.54733  4.17948     72 - -
          2.68618  4.42225  2.77519  2.73123  3.46354  2.40513  3.72494  3.29354  2.67741  2.69355  4.24690  2.90347  2.73739  3.18146  2.89801  2.37887  2.77519  2.98518  4.58477  3.61503
          0.02426  4.12673  4.84907  0.61958  0.77255  0.48576  0.95510
     64   3.22510  4.50423  4.99558  4.47208  3.49765  4.62671  5.11335  1.11661  4.35837  1.70790  3.28739  4.68973  4.86850  4.56292  4.52026  4.00272  3.47272  1.50566  5.51813  4.36093     73 - -
          2.68618  4.42225  2.77519  2.73123  3.46354  2.40513  3.72494  3.29354  2.67741  2.69355  4.24690  2.90347  2.73739  3.18146  2.89801  2.37887  2.77519  2.98518  4.58477  3.61503
          0.02426  4.12673  4.84907  0.61958  0.77255  0.48576  0.95510
     65   2.55548  3.24215  3.32986  2.41255  3.63240  3.46155  3.80643  2.98016  2.75530  2.69359  3.57162  3.21247  3.12397  3.07795  3.13994  2.40065  2.81714  2.16632  5.04168  3.78884     74 - -
          2.68618  4.42225  2.77519  2.73123  3.46354  2.40513  3.72494  3.29354  2.67741  2.69355  4.24690  2.90347  2.73739  3.18146  2.89801  2.37887  2.77519  2.98518  4.58477  3.61503
          0.02426  4.12673  4.84907  0.61958  0.77255  0.48576  0.95510
     66   2.96269  4.34392  4.53299  3.97738  3.41860  4.20223  4.60418  1.54226  3.86482  1.63671  3.27834  4.20811  4.52174  4.09515  4.05742  3.52833  2.55440  1.65616  5.20253  4.02912     75 - -
          2.68618  4.42225  2.77519  2.73123  3.46354  2.40513  3.72494  3.29354  2.67741  2.69355  4.24690  2.90347  2.73739  3.18146  2.89801  2.37887  2.77519  2.98518  4.58477  3.61503
          0.02426  4.12673  4.84907  0.61958  0.77255  0.48576  0.95510
     67   2.70553  4.89796  2.83432  2.46858  4.15188  3.38945  2.10854  3.68248  2.49002  3.26465  4.09730  2.19181  3.87157  2.89127  2.90090  2.72896  2.49469  3.33358  5.41462  4.04425     76 - -
          2.68618  4.42225  2.77519  2.73123  3.46354  2.40513  3.72494  3.29354  2.67741  2.69355  4.24690  2.90347  2.73739  3.18146  2.89801  2.37887  2.77519  2.98518  4.58477  3.61503
          0.02426  4.12673  4.84907  0.61958  0.77255  0.48576  0.95510
     68   3.80919  4.99439  4.78919  4.51442  1.12693  4.52233  3.51906  3.46872  4.34914  2.76980  4.05428  4.18366  4.82141  4.26282  4.34095  3.89991  4.02747  3.40081  3.64143  1.15472     77 - -
          2.68618  4.42225  2.77519  2.73123  3.46354  2.40513  3.72494  3.29354  2.67741  2.69355  4.24690  2.90347  2.73739  3.18146  2.89801  2.37887  2.77519  2.98518  4.58477  3.61503
          0.02426  4.12673  4.84907  0.61958  0.77255  0.48576  0.95510
     69   3.42417  4.74550  4.88611  4.38770  1.90654  4.55781  4.51082  2.39087  4.23881  0.92580  2.99900  4.53366  4.77268  4.30607  4.32420  3.92964  3.64921  2.53584  4.72494  3.29681     78 - -
          2.68618  4.42225  2.77519  2.73123  3.46354  2.40513  3.72494  3.29354  2.67741  2.69355  4.24690  2.90347  2.73739  3.18146  2.89801  2.37887  2.77519  2.98518  4.58477  3.61503
          0.02426  4.12673  4.84907  0.61958  0.77255  0.48576  0.95510
     70   2.62138  4.83062  2.91496  2.46864  4.23544  3.36046  3.70186  3.66050  2.18014  3.24324  4.05263  2.49571  3.82962  2.85120  2.89639  2.06731  2.20707  3.29275  5.45438  4.11966     79 - -
          2.68618  4.42225  2.77519  2.73123  3.46354  2.40513  3.72494  3.29354  2.67741  2.69355  4.24690  2.90347  2.73739  3.18146  2.89801  2.37887  2.77519  2.98518  4.58477  3.61503
          0.02426  4.12673  4.84907  0.61958  0.77255  0.48576  0.95510
     71   2.73487  5.02853  3.05663  2.48397  4.33972  3.49160  3.61236  3.76643  1.99432  3.28928  4.09105  2.56902  3.87590  2.42458  2.04089  2.72996  2.94945  3.41000  5.43842  3.13236     80 - -
          2.68618  4.42225  2.77519  2.73123  3.46354  2.40513  3.72494  3.29354  2.67741  2.69355  4.24690  2.90347  2.73739  3.18146  2.89801  2.37887  2.77519  2.98518  4.58477  3.61503
          0.02426  4.12673  4.84907  0.61958  0.77255  0.48576  0.95510
     72   2.58230  4.30995  3.46569  2.91936  2.51688  3.53972  3.83529  2.82080  2.87067  2.24119  3.44192  2.82479  3.94476  3.17820  3.21760  2.44366  2.47798  2.59334  4.89101  3.63304     81 - -
          2.68618  4.42225  2.77519  2.73123  3.46354  2.40513  3.72494  3.29354  2.67741  2.69355  4.24690  2.90347  2.73739  3.18146  2.89801  2.37887  2.77519  2.98518  4.58477  3.61503
          0.02426  4.12673  4.84907  0.61958  0.77255  0.48576  0.95510
     73   3.01292  4.75532  3.73814  3.67357  4.79640  0.42618  4.77089  4.46520  3.88900  4.08473  5.06790  3.90347  4.15400  4.19350  4.09004  3.19331  3.51387  3.94430  5.81684  4.90946     82 - -
          2.68618  4.42225  2.77519  2.73123  3.46354  2.40513  3.72494  3.29354  2.67741  2.69355  4.24690  2.90347  2.73739  3.18146  2.89801  2.37887  2.77519  2.98518  4.58477  3.61503
          0.02426  4.12673  4.84907  0.61958  0.77255  0.48576  0.95510
     74   2.94077  5.21034  3.28451  2.64869  4.62382  3.62310  2.86374  4.00840  1.46320  3.45041  4.27176  3.10992  3.98736  2.29238  1.97750  2.91725  3.12336  3.65121  5.51344  4.27448     83 - -
          2.68618  4.42225  2.77519  2.73123  3.46354  2.40513  3.72494  3.29354  2.67741  2.69355  4.24690  2.90347  2.73739  3.18146  2.89801  2.37887  2.77519  2.98518  4.58477  3.61503
          0.02426  4.12673  4.84907  0.61958  0.77255  0.48576  0.95510
     75   3.07925  4.58528  4.07211  3.61126  1.93911  3.97473  3.65081  3.10255  3.52130  2.67106  3.72593  3.75497  4.35346  3.71118  3.73833  2.48008  3.32263  2.92636  3.99203  1.32036     84 - -
          2.68618  4.42225  2.77519  2.73123  3.46354  2.40513  3.72494  3.29354  2.67741  2.69355  4.24690  2.90347  2.73739  3.18146  2.89801  2.37887  2.77519  2.98518  4.58477  3.61503
          0.02426  4.12673  4.84907  0.61958  0.77255  0.48576  0.95510
     76   2.61524  4.53181  3.24239  2.67259  3.03825  3.51347  3.72245  3.07739  2.28755  2.44160  3.61762  3.13773  3.89567  2.57329  2.61995  2.74352  2.84381  2.51794  5.07116  3.80104     85 - -
          2.68618  4.42225  2.77519  2.73123  3.46354  2.40513  3.72494  3.29354  2.67741  2.69355  4.24690  2.90347  2.73739  3.18146  2.89801  2.37887  2.77519  2.98518  4.58477  3.61503
          0.02426  4.12673  4.84907  0.61958  0.77255  0.48576  0.95510
     77   3.01292  4.75532  3.73814  3.67357  4.79640  0.42618  4.77089  4.46520  3.88900  4.08473  5.06790  3.90347  4.15400  4.19350  4.09004  3.19331  3.51387  3.94430  5.81684  4.90946     86 - -
          2.68618  4.42225  2.77519  2.73123  3.46354  2.40513  3.72494  3.29354  2.67741  2.69355  4.24690  2.90347  2.73739  3.18146  2.89801  2.37887  2.77519  2.98518  4.58477  3.61503
          0.02426  4.12673  4.84907  0.61958  0.77255  0.48576  0.95510
     78   2.16110  4.61371  3.19083  2.70723  4.21312  3.30157  3.82253  3.61752  2.53864  3.23382  4.06297  3.12554  3.84042  2.99873  2.04972  1.76289  2.87710  3.23018  5.45386  4.17289     87 - -
          2.68618  4.42225  2.77519  2.73123  3.46354  2.40513  3.72494  3.29354  2.67741  2.69355  4.24690  2.90347  2.73739  3.18146  2.89801  2.37887  2.77519  2.98518  4.58477  3.61503
          0.02426  4.12673  4.84907  0.61958  0.77255  0.48576  0.95510
     79   2.44771  4.39967  4.34712  3.80689  2.14217  4.04383  4.30952  2.37102  3.68686  1.29427  3.10983  4.02869  4.38504  3.88663  3.86794  3.36677  3.19106  2.34116  4.83081  3.53867     88 - -
          2.68618  4.42225  2.77519  2.73123  3.46354  2.40513  3.72494  3.29354  2.67741  2.69355  4.24690  2.90347  2.73739  3.18146  2.89801  2.37887  2.77519  2.98518  4.58477  3.61503
          0.02426  4.12673  4.84907  0.61958  0.77255  0.48576  0.95510
     80   2.59606  4.44142  3.29518  2.43353  3.63823  3.50867  3.79305  2.92375  2.72188  2.39429  3.56988  3.20156  3.91537  3.05514  3.11033  2.40636  2.47524  2.15730  5.04983  3.79164     89 - -
          2.68618  4.42225  2.77519  2.73123  3.46354  2.40513  3.72494  3.29354  2.67741  2.69355  4.24690  2.90347  2.73739  3.18146  2.89801  2.37887  2.77519  2.98518  4.58477  3.61503
          0.02426  4.12673  4.84907  0.61958  0.77255  0.48576  0.95510
     81   3.12561  4.83226  3.76143  3.64260  4.60360  3.50577  4.69258  4.22292  3.72338  3.81850  4.88410  3.92020  0.46660  4.10409  3.93349  3.30269  3.58849  3.83769  5.71230  4.73006     90 - -
          2.68618  4.42225  2.77519  2.73123  3.46354  2.40513  3.72494  3.29354  2.67741  2.69355  4.24690  2.90347  2.73739  3.18146  2.89801  2.37887  2.77519  2.98518  4.58477  3.61503
          0.20999  4.12673  1.75290  0.61958  0.77255  0.48576  0.95510
     82   2.87337  5.43761  1.82833  1.52805  4.72388  3.21246  3.70949  4.23763  2.68276  3.73164  4.56229  2.20428  3.80831  2.86619  3.25911  2.76763  3.15138  3.81068  5.89060  4.39715     91 - -
          2.68618  4.42225  2.77519  2.73123  3.46354  2.40513  3.72494  3.29354  2.67741  2.69355  4.24690  2.90347  2.73739  3.18146  2.89801  2.37887  2.77519  2.98518  4.58477  3.61503
          0.02914  3.94588  4.66823  0.61958  0.77255  0.66374  0.72344
     83   2.63608  4.58721  3.01769  2.26363  3.76509  3.43209  3.73750  3.08743  2.57452  2.03776  3.68971  3.07327  2.91394  2.96071  2.95655  2.74605  2.88697  2.84717  5.15579  3.86934     92 - -
          2.68618  4.42225  2.77519  2.73123  3.46354  2.40513  3.72494  3.29354  2.67741  2.69355  4.24690  2.90347  2.73739  3.18146  2.89801  2.37887  2.77519  2.98518  4.58477  3.61503
          0.02914  3.94588  4.66823  0.61958  0.77255  0.38867  1.13308
     84   2.59075  4.69573  2.90603  2.21741  4.19311  3.30081  3.81125  3.58636  2.65014  3.22524  4.05988  3.02742  3.83885  2.99195  3.07882  1.99760  1.82410  3.22153  5.47465  4.15802     93 - -
          2.68618  4.42225  2.77519  2.73123  3.46354  2.40513  3.72494  3.29354  2.67741  2.69355  4.24690  2.90347  2.73739  3.18146  2.89801  2.37887  2.77519  2.98518  4.58477  3.61503
          0.02426  4.12673  4.84907  0.61958  0.77255  0.48576  0.95510
     85   3.18321  5.27420  3.64652  2.92374  4.76862  3.77391  3.66869  4.09650  1.43285  3.50884  4.38683  3.30248  4.12937  2.80122  1.24278  3.17324  3.33298  3.78158  5.52157  4.38386     94 - -
          2.68618  4.42225  2.77519  2.73123  3.46354  2.40513  3.72494  3.29354  2.67741  2.69355  4.24690  2.90347  2.73739  3.18146  2.89801  2.37887  2.77519  2.98518  4.58477  3.61503
          0.02426  4.12673  4.84907  0.61958  0.77255  0.48576  0.95510
     86   2.95722  4.94873  2.88365  2.79886  4.35483  3.37328  4.15903  4.12880  3.08908  3.74836  4.70798  0.77584  4.04095  3.43866  3.44694  3.01868  3.35139  3.72458  5.63152  4.28990     95 - -
          2.68618  4.42225  2.77519  2.73123  3.46354  2.40513  3.72494  3.29354  2.67741  2.69355  4.24690  2.90347  2.73739  3.18146  2.89801  2.37887  2.77519  2.98518  4.58477  3.61503
          0.02426  4.12673  4.84907  0.61958  0.77255  0.48576  0.95510
     87   2.11833  4.32983  3.42600  2.91442  3.78379  2.70160  3.92620  2.57046  2.88578  2.84802  3.71771  3.26784  3.85007  3.19894  3.25615  2.22665  2.08259  2.82148  5.18486  3.94197     96 - -
          2.68618  4.42225  2.77519  2.73123  3.46354  2.40513  3.72494  3.29354  2.67741  2.69355  4.24690  2.90347  2.73739  3.18146  2.89801  2.37887  2.77519  2.98518  4.58477  3.61503
          0.02426  4.12673  4.84907  0.61958  0.77255  0.48576  0.95510
     88   2.61900  4.20557  3.74245  3.17275  2.76143  3.65695  3.92692  2.09707  3.08625  2.06387  3.27471  3.50113  4.02987  2.84641  3.36672  2.52252  2.85200  2.41727  4.78217  3.55403     97 - -
          2.68618  4.42225  2.77519  2.73123  3.46354  2.40513  3.72494  3.29354  2.67741  2.69355  4.24690  2.90347  2.73739  3.18146  2.89801  2.37887  2.77519  2.98518  4.58477  3.61503
          0.02426  4.12673  4.84907  0.61958  0.77255  0.48576  0.95510
     89   2.04131  4.34670  4.14692  3.62487  3.43746  3.86103  4.37954  2.24044  3.51322  1.47196  3.32685  3.88754  4.29167  3.79434  3.76023  3.20314  3.09247  1.85371  5.15408  3.96319     98 - -
          2.68618  4.42225  2.77519  2.73123  3.46354  2.40513  3.72494  3.29354  2.67741  2.69355  4.24690  2.90347  2.73739  3.18146  2.89801  2.37887  2.77519  2.98518  4.58477  3.61503
          0.02426  4.12673  4.84907  0.61958  0.77255  0.48576  0.95510
     90   2.84964  4.96280  3.22671  2.31247  4.23421  3.58245  3.67644  3.60668  2.18199  2.59943  4.04337  3.12588  3.97184  2.83124  1.53728  2.88189  3.05725  3.31469  5.37511  4.11363     99 - -
          2.68618  4.42225  2.77519  2.73123  3.46354  2.40513  3.72494  3.29354  2.67741  2.69355  4.24690  2.90347  2.73739  3.18146  2.89801  2.37887  2.77519  2.98518  4.58477  3.61503
          0.02426  4.12673  4.84907  0.61958  0.77255  0.48576  0.95510
     91   2.73514  4.28903  3.89918  3.32338  3.32276  3.79939  4.07866  2.43113  2.65677  1.76176  2.65290  3.65021  4.15549  3.49188  3.44443  3.07832  2.96740  1.85456  4.91975  3.72502    100 - -
          2.68618  4.42225  2.77519  2.73123  3.46354  2.40513  3.72494  3.29354  2.67741  2.69355  4.24690  2.90347  2.73739  3.18146  2.89801  2.37887  2.77519  2.98518  4.58477  3.61503
          0.02426  4.12673  4.84907  0.61958  0.77255  0.48576  0.95510
     92   1.66276  4.56341  3.23353  2.75072  4.16220  3.29374  3.84821  3.55560  2.58323  3.19055  4.02750  3.15362  3.84199  3.03648  2.10403  2.23558  2.86801  3.17781  5.42789  4.15629    101 - -
          2.68618  4.42225  2.77519  2.73123  3.46354  2.40513  3.72494  3.29354  2.67741  2.69355  4.24690  2.90347  2.73739  3.18146  2.89801  2.37887  2.77519  2.98518  4.58477  3.61503
          0.02426  4.12673  4.84907  0.61958  0.77255  0.48576  0.95510
     93   2.99476  5.15572  3.27197  2.72534  4.52042  3.62549  3.68434  3.95131  2.06841  3.41463  4.28306  3.16881  4.03010  1.53063  1.75205  2.99252  3.19339  3.62365  5.49312  4.25776    102 - -
          2.68618  4.42225  2.77519  2.73123  3.46354  2.40513  3.72494  3.29354  2.67741  2.69355  4.24690  2.90347  2.73739  3.18146  2.89801  2.37887  2.77519  2.98518  4.58477  3.61503
          0.02426  4.12673  4.84907  0.61958  0.77255  0.48576  0.95510
     94   2.92059  4.53246  3.81014  3.27507  2.19082  3.84605  2.26282  3.05926  3.17912  2.66977  3.65248  3.55616  4.20605  3.44456  2.73279  3.11419  3.14746  2.85805  2.95186  2.14565    103 - -
          2.68618  4.42225  2.77519  2.73123  3.46354  2.40513  3.72494  3.29354  2.67741  2.69355  4.24690  2.90347  2.73739  3.18146  2.89801  2.37887  2.77519  2.98518  4.58477  3.61503
          0.02426  4.12673  4.84907  0.61958  0.77255  0.48576  0.95510
     95   2.07592  4.93456  3.10211  2.56992  4.29660  3.48393  3.67033  3.69860  2.25015  3.25099  4.08087  3.05119  3.90412  2.13897  1.99003  2.77092  2.98191  3.35829  5.42933  4.14019    104 - -
          2.68618  4.42225  2.77519  2.73123  3.46354  2.40513  3.72494  3.29354  2.67741  2.69355  4.24690  2.90347  2.73739  3.18146  2.89801  2.37887  2.77519  2.98518  4.58477  3.61503
          0.02426  4.12673  4.84907  0.61958  0.77255  0.48576  0.95510
     96   1.27238  4.41107  3.47184  3.06830  3.48728  3.41166  3.98317  3.05857  3.02144  2.79289  3.76605  3.39238  3.97002  3.36593  3.33996  2.79508  2.94436  2.80383  5.00003  2.74369    105 - -
          2.68618  4.42225  2.77519  2.73123  3.46354  2.40513  3.72494  3.29354  2.67741  2.69355  4.24690  2.90347  2.73739  3.18146  2.89801  2.37887  2.77519  2.98518  4.58477  3.61503
          0.02426  4.12673  4.84907  0.61958  0.77255  0.48576  0.95510
     97   1.93808  4.62772  3.01113  2.63797  4.08837  2.62036  2.03136  3.55579  2.67389  3.18680  4.02971  3.08530  3.84850  3.03930  3.07427  2.66482  2.90050  3.19314  5.40059  4.08099    106 - -
          2.68618  4.42225  2.77519  2.73123  3.46354  2.40513  3.72494  3.29354  2.67741  2.69355  4.24690  2.90347  2.73739  3.18146  2.89801  2.37887  2.77519  2.98518  4.58477  3.61503
          0.02426  4.12673  4.84907  0.61958  0.77255  0.48576  0.95510
     98   2.60060  4.62914  3.09067  2.31838  3.83590  2.92458  3.69295  2.76759  2.54411  2.56563  3.72477  2.62954  3.85686  2.88877  2.97702  2.68831  2.49800  2.93462  5.17408  3.87765    107 - -
          2.68618  4.42225  2.77519  2.73123  3.46354  2.40513  3.72494  3.29354  2.67741  2.69355  4.24690  2.90347  2.73739  3.18146  2.89801  2.37887  2.77519  2.98518  4.58477  3.61503
          0.02426  4.12673  4.84907  0.61958  0.77255  0.48576  0.95510
     99   2.68518  5.00980  2.68339  1.84624  4.38151  3.34101  3.69659  3.82999  2.51246  3.38414  4.18346  2.48335  3.82903  2.83708  2.99294  2.06174  2.49735  3.44188  5.57648  4.19601    108 - -
          2.68618  4.42225  2.77519  2.73123  3.46354  2.40513  3.72494  3.29354  2.67741  2.69355  4.24690  2.90347  2.73739  3.18146  2.89801  2.37887  2.77519  2.98518  4.58477  3.61503
          0.02426  4.12673  4.84907  0.61958  0.77255  0.48576  0.95510
    100   2.62699  4.81219  2.96810  2.23380  4.06466  3.42851  3.65043  2.89516  2.19614  3.07983  3.89978  2.96884  2.68236  2.80517  2.87252  2.37871  2.86164  3.15177  5.32284  3.99454    109 - -
          2.68618  4.42225  2.77519  2.73123  3.46354  2.40513  3.72494  3.29354  2.67741  2.69355  4.24690  2.90347  2.73739  3.18146  2.89801  2.37887  2.77519  2.98518  4.58477  3.61503
          0.02426  4.12673  4.84907  0.61958  0.77255  0.48576  0.95510
    101   2.38307  5.08146  2.70380  2.07615  4.40009  3.37004  3.64921  3.85617  2.42957  3.38659  4.17326  2.50261  3.82330  2.11973  2.90572  2.34266  2.93711  3.46688  5.56173  4.17414    110 - -
          2.68618  4.42225  2.77519  2.73123  3.46354  2.40513  3.72494  3.29354  2.67741  2.69355  4.24690  2.90347  2.73739  3.18146  2.89801  2.37887  2.77519  2.98518  4.58477  3.61503
          0.02426  4.12673  4.84907  0.61958  0.77255  0.48576  0.95510
    102   2.72862  5.16738  2.39674  2.32034  4.48196  3.39267  2.89875  3.95223  2.10288  3.44985  4.22931  2.86625  3.83513  1.92420  2.80616  2.68785  2.96271  3.54990  5.59052  4.20109    111 - -
          2.68618  4.42225  2.77519  2.73123  3.46354  2.40513  3.72494  3.29354  2.67741  2.69355  4.24690  2.90347  2.73739  3.18146  2.89801  2.37887  2.77519  2.98518  4.58477  3.61503
          0.02426  4.12673  4.84907  0.61958  0.77255  0.48576  0.95510
    103   2.22125  4.68490  3.23848  2.73702  4.26399  3.36015  3.80111  3.65599  2.42000  3.25920  4.09795  3.15061  3.88055  2.97224  1.56358  2.27047  2.93495  3.28081  5.45818  4.19407    112 - -
          2.68618  4.42225  2.77519  2.73123  3.46354  2.40513  3.72494  3.29354  2.67741  2.69355  4.24690  2.90347  2.73739  3.18146  2.89801  2.37887  2.77519  2.98518  4.58477  3.61503
          0.02426  4.12673  4.84907  0.61958  0.77255  0.48576  0.95510
    104   2.38929  4.33319  4.43982  3.86866  2.54969  4.08617  4.39699  1.96137  3.74925  1.35893  3.08401  4.08509  4.39961  3.93427  3.91283  3.39669  3.15327  2.17950  4.94046  3.76075    113 - -
          2.68618  4.42225  2.77519  2.73123  3.46354  2.40513  3.72494  3.29354  2.67741  2.69355  4.24690  2.90347  2.73739  3.18146  2.89801  2.37887  2.77519  2.98518  4.58477  3.61503
          0.02426  4.12673  4.84907  0.61958  0.77255  0.48576  0.95510
    105   2.36152  5.06310  2.49816  2.08996  4.37231  3.37916  3.00182  3.83493  2.36454  3.35308  4.12102  2.86061  3.79566  2.71742  2.54322  2.33207  2.87416  3.43606  5.51784  4.12575    114 - -
          2.68618  4.42225  2.77519  2.73123  3.46354  2.40513  3.72494  3.29354  2.67741  2.69355  4.24690  2.90347  2.73739  3.18146  2.89801  2.37887  2.77519  2.98518  4.58477  3.61503
          0.02426  4.12673  4.84907  0.61958  0.77255  0.48576  0.95510
    106   2.44251  4.39836  4.51834  3.99205  3.46962  4.21329  4.67564  1.24307  3.86312  1.79934  3.32191  4.23423  4.55824  4.12885  4.07070  3.56104  3.25887  1.84033  5.29722  4.11018    115 - -
          2.68618  4.42225  2.77519  2.73123  3.46354  2.40513  3.72494  3.29354  2.67741  2.69355  4.24690  2.90347  2.73739  3.18146  2.89801  2.37887  2.77519  2.98518  4.58477  3.61503
          0.02426  4.12673  4.84907  0.61958  0.77255  0.48576  0.95510
    107   1.56694  2.86291  4.13817  3.65497  3.66337  3.41250  4.35664  2.49602  3.55079  2.61060  3.60744  3.73886  4.02463  3.80387  3.76924  2.81170  2.87553  1.70121  5.21788  4.02446    116 - -
          2.68618  4.42225  2.77519  2.73123  3.46354  2.40513  3.72494  3.29354  2.67741  2.69355  4.24690  2.90347  2.73739  3.18146  2.89801  2.37887  2.77519  2.98518  4.58477  3.61503
          0.02426  4.12673  4.84907  0.61958  0.77255  0.48576  0.95510
    108   2.88791  5.13981  3.21314  2.61556  4.53225  3.58409  3.62969  3.92050  1.85464  3.39655  4.21800  3.08607  3.96297  2.35018  1.62329  2.45698  3.08386  3.56858  5.49359  4.23927    117 - -
          2.68618  4.42225  2.77519  2.73123  3.46354  2.40513  3.72494  3.29354  2.67741  2.69355  4.24690  2.90347  2.73739  3.18146  2.89801  2.37887  2.77519  2.98518  4.58477  3.61503
          0.02426  4.12673  4.84907  0.61958  0.77255  0.48576  0.95510
    109   2.34734  4.74792  3.02013  2.23919  4.01685  2.89424  3.66186  3.42100  2.46031  3.03957  3.86209  2.98913  3.82850  2.82281  2.52748  2.64655  2.49570  2.72113  5.29346  3.97207    118 - -
          2.68618  4.42225  2.77519  2.73123  3.46354  2.40513  3.72494  3.29354  2.67741  2.69355  4.24690  2.90347  2.73739  3.18146  2.89801  2.37887  2.77519  2.98518  4.58477  3.61503
          0.02426  4.12673  4.84907  0.61958  0.77255  0.48576  0.95510
    110   3.21285  4.54877  4.78627  4.27969  1.67971  4.39315  4.48159  1.46585  4.14255  1.79084  3.14629  4.40741  4.67090  4.26466  4.24995  3.75241  3.45223  2.18899  4.78051  3.35645    119 - -
          2.68618  4.42225  2.77519  2.73123  3.46354  2.40513  3.72494  3.29354  2.67741  2.69355  4.24690  2.90347  2.73739  3.18146  2.89801  2.37887  2.77519  2.98518  4.58477  3.61503
          0.02426  4.12673  4.84907  0.61958  0.77255  0.48576  0.95510
    111   2.45792  4.36106  4.62966  4.11613  3.64665  4.24731  4.82320  1.45370  4.01866  2.28555  3.48186  4.32728  4.61718  4.28481  4.23213  3.61150  3.25930  1.17861  5.46000  4.25336    120 - -
          2.68618  4.42225  2.77519  2.73123  3.46354  2.40513  3.72494  3.29354  2.67741  2.69355  4.24690  2.90347  2.73739  3.18146  2.89801  2.37887  2.77519  2.98518  4.58477  3.61503
          0.02426  4.12673  4.84907  0.61958  0.77255  0.48576  0.95510
    112   2.64374  4.98241  2.56112  2.38727  4.27522  3.42013  2.99781  3.71588  2.12766  3.25750  4.04340  2.91646  3.81648  2.72695  2.24340  2.63743  2.87180  2.81504  5.43691  4.07921    121 - -
          2.68618  4.42225  2.77519  2.73123  3.46354  2.40513  3.72494  3.29354  2.67741  2.69355  4.24690  2.90347  2.73739  3.18146  2.89801  2.37887  2.77519  2.98518  4.58477  3.61503
          0.02426  4.12673  4.84907  0.61958  0.77255  0.48576  0.95510
    113   1.54743  4.25439  3.48720  3.28542  4.47930  1.23383  4.39254  3.85746  3.41436  3.58864  4.43189  3.41634  3.78366  3.68259  3.70645  2.50088  2.82677  3.29065  5.81060  4.62280    122 - -
          2.68618  4.42225  2.77519  2.73123  3.46354  2.40513  3.72494  3.29354  2.67741  2.69355  4.24690  2.90347  2.73739  3.18146  2.89801  2.37887  2.77519  2.98518  4.58477  3.61503
          0.02426  4.12673  4.84907  0.61958  0.77255  0.48576  0.95510
    114   3.22414  5.18063  3.41588  2.99931  4.62598  3.67703  3.92768  4.07346  0.73588  3.58663  4.54166  3.40966  4.16540  3.10996  2.51553  3.25378  3.46199  3.76959  5.58117  4.43448    123 - -
          2.68618  4.42225  2.77519  2.73123  3.46354  2.40513  3.72494  3.29354  2.67741  2.69355  4.24690  2.90347  2.73739  3.18146  2.89801  2.37887  2.77519  2.98518  4.58477  3.61503
          0.02426  4.12673  4.84907  0.61958  0.77255  0.48576  0.95510
    115   3.36884  4.67293  4.98132  4.45166  3.20858  4.65670  5.00769  1.58345  4.28151  0.95469  3.01469  4.69779  4.85258  4.43367  4.40385  4.03626  3.60266  2.10400  5.30373  4.19011    124 - -
          2.68618  4.42225  2.77519  2.73123  3.46354  2.40513  3.72494  3.29354  2.67741  2.69355  4.24690  2.90347  2.73739  3.18146  2.89801  2.37887  2.77519  2.98518  4.58477  3.61503
          0.02426  4.12673  4.84907  0.61958  0.77255  0.48576  0.95510
    116   2.77551  5.09869  3.08018  2.49973  4.45081  3.51085  2.94505  3.86930  1.93946  3.36174  4.15941  3.00097  3.89300  2.37336  1.98584  2.36835  2.98475  3.49977  5.48368  4.17784    125 - -
          2.68618  4.42225  2.77519  2.73123  3.46354  2.40513  3.72494  3.29354  2.67741  2.69355  4.24690  2.90347  2.73739  3.18146  2.89801  2.37887  2.77519  2.98518  4.58477  3.61503
          0.02426  4.12673  4.84907  0.61958  0.77255  0.48576  0.95510
    117   2.95722  4.94873  2.88365  2.79886  4.35483  3.37328  4.15903  4.12880  3.08908  3.74836  4.70798  0.77584  4.04095  3.43866  3.44694  3.01868  3.35139  3.72458  5.63152  4.28990    126 - -
          2.68618  4.42225  2.77519  2.73123  3.46354  2.40513  3.72494  3.29354  2.67741  2.69355  4.24690  2.90347  2.73739  3.18146  2.89801  2.37887  2.77519  2.98518  4.58477  3.61503
          0.02426  4.12673  4.84907  0.61958  0.77255  0.48576  0.95510
    118   2.63689  4.61336  3.16220  2.62780  3.69327  3.49541  3.70596  3.19203  2.55714  2.47331  3.71021  3.10336  3.89331  2.27387  2.95582  2.18979  2.87130  2.92554  5.07533  3.03535    127 - -
          2.68618  4.42225  2.77519  2.73123  3.46354  2.40513  3.72494  3.29354  2.67741  2.69355  4.24690  2.90347  2.73739  3.18146  2.89801  2.37887  2.77519  2.98518  4.58477  3.61503
          0.02426  4.12673  4.84907  0.61958  0.77255  0.48576  0.95510
    119   2.68434  3.20401  3.46095  2.87535  3.55788  3.56860  3.77491  3.06247  2.57196  2.73756  3.64280  3.27946  3.97178  3.06296  1.74161  2.84681  2.92417  2.82169  4.97086  2.93776    128 - -
          2.68618  4.42225  2.77519  2.73123  3.46354  2.40513  3.72494  3.29354  2.67741  2.69355  4.24690  2.90347  2.73739  3.18146  2.89801  2.37887  2.77519  2.98518  4.58477  3.61503
          0.02426  4.12673  4.84907  0.61958  0.77255  0.48576  0.95510
    120   2.52535  4.47114  3.23967  2.79715  3.94561  3.32422  3.90678  3.19558  2.78558  2.98136  3.86461  2.23600  3.86816  3.13629  3.16953  2.66771  1.81332  2.40323  5.32092  4.04475    129 - -
          2.68618  4.42225  2.77519  2.73123  3.46354  2.40513  3.72494  3.29354  2.67741  2.69355  4.24690  2.90347  2.73739  3.18146  2.89801  2.37887  2.77519  2.98518  4.58477  3.61503
          0.02426  4.12673  4.84907  0.61958  0.77255  0.48576  0.95510
    121   2.65177  4.25133  3.73958  3.16805  2.74924  3.68459  3.95157  2.61475  3.08232  2.02213  2.39248  3.51164  4.05093  2.78078  3.37160  2.95052  2.50371  2.45838  4.82508  3.61256    130 - -
          2.68618  4.42225  2.77519  2.73123  3.46354  2.40513  3.72494  3.29354  2.67741  2.69355  4.24690  2.90347  2.73739  3.18146  2.89801  2.37887  2.77519  2.98518  4.58477  3.61503
          0.02426  4.12673  4.84907  0.61958  0.77255  0.48576  0.95510
    122   3.39471  4.71146  4.95015  4.42461  3.17221  4.64939  4.98210  1.79989  4.24027  0.84238  2.98566  4.68136  4.84617  4.40021  4.36552  4.03241  3.62852  2.18938  5.27561  4.15711    131 - -
          2.68618  4.42225  2.77519  2.73123  3.46354  2.40513  3.72494  3.29354  2.67741  2.69355  4.24690  2.90347  2.73739  3.18146  2.89801  2.37887  2.77519  2.98518  4.58477  3.61503
          0.02426  4.12673  4.84907  0.61958  0.77255  0.48576  0.95510
    123   2.32816  4.35807  3.51492  2.94809  3.39655  3.59942  3.82206  2.82939  2.79356  2.01327  3.44779  3.33965  3.98280  3.16865  2.61602  2.86159  2.87398  2.61740  4.86459  2.58221    132 - -
          2.68618  4.42225  2.77519  2.73123  3.46354  2.40513  3.72494  3.29354  2.67741  2.69355  4.24690  2.90347  2.73739  3.18146  2.89801  2.37887  2.77519  2.98518  4.58477  3.61503
          0.02426  4.12673  4.84907  0.61958  0.77255  0.48576  0.95510
    124   3.31534  5.12149  3.83411  3.30118  4.54190  3.74438  4.04127  4.10799  2.38387  3.57783  4.57782  3.63800  4.24045  3.25462  0.65113  3.39130  3.56768  3.82250  5.52514  4.42114    133 - -
          2.68618  4.42225  2.77519  2.73123  3.46354  2.40513  3.72494  3.29354  2.67741  2.69355  4.24690  2.90347  2.73739  3.18146  2.89801  2.37887  2.77519  2.98518  4.58477  3.61503
          0.02426  4.12673  4.84907  0.61958  0.77255  0.48576  0.95510
    125   2.75427  4.91357  3.17348  2.58042  3.11869  3.53411  3.64133  3.58786  1.99640  3.15154  3.98666  3.06337  3.91245  2.39281  1.86220  2.78315  2.96602  3.27454  5.33541  4.04416    134 - -
          2.68618  4.42225  2.77519  2.73123  3.46354  2.40513  3.72494  3.29354  2.67741  2.69355  4.24690  2.90347  2.73739  3.18146  2.89801  2.37887  2.77519  2.98518  4.58477  3.61503
          0.02426  4.12673  4.84907  0.61958  0.77255  0.48576  0.95510
    126   2.66327  4.99621  2.85560  2.38733  4.34066  2.51529  3.63782  3.78459  2.36301  3.32134  4.11003  2.51104  3.82527  2.39450  2.44581  2.34718  2.90573  3.40307  5.49590  4.13606    135 - -
          2.68618  4.42225  2.77519  2.73123  3.46354  2.40513  3.72494  3.29354  2.67741  2.69355  4.24690  2.90347  2.73739  3.18146  2.89801  2.37887  2.77519  2.98518  4.58477  3.61503
          0.02426  4.12673  4.84907  0.61958  0.77255  0.48576  0.95510
    127   2.37836  4.77786  3.17600  2.60916  4.06360  3.49398  3.68547  3.43342  2.33848  3.04977  3.90077  3.08344  3.89850  2.48907  1.87030  2.75315  2.92570  2.64370  5.30043  4.01983    136 - -
          2.68618  4.42225  2.77519  2.73123  3.46354  2.40513  3.72494  3.29354  2.67741  2.69355  4.24690  2.90347  2.73739  3.18146  2.89801  2.37887  2.77519  2.98518  4.58477  3.61503
          0.02426  4.12673  4.84907  0.61958  0.77255  0.48576  0.95510
    128   2.75010  5.09449  2.95590  2.16776  4.44092  3.46687  3.62016  3.86925  1.82776  3.37208  4.16608  2.95949  3.87176  2.74131  2.25332  2.12891  2.97040  3.49267  5.50855  4.17963    137 - -
          2.68618  4.42225  2.77519  2.73123  3.46354  2.40513  3.72494  3.29354  2.67741  2.69355  4.24690  2.90347  2.73739  3.18146  2.89801  2.37887  2.77519  2.98518  4.58477  3.61503
          0.11739  4.12673  2.35781  0.61958  0.77255  0.48576  0.95510
    129   2.68064  5.06555  2.33960  2.05665  4.32637  3.34763  3.62381  3.80184  2.42551  3.34013  4.13439  2.83115  3.80140  2.09390  2.91086  2.65250  2.92089  3.42483  5.51420  3.12839    138 - -
          2.68618  4.42225  2.77519  2.73123  3.46354  2.40513  3.72494  3.29354  2.67741  2.69355  4.24690  2.90347  2.73739  3.18146  2.89801  2.37887  2.77519  2.98518  4.58477  3.61503
          0.22266  4.03593  1.70408  0.61958  0.77255  0.58307  0.81686
    130   2.46670  4.47925  3.11644  2.64950  4.01652  3.22389  3.73377  3.39910  2.44775  3.04459  3.89617  3.05632  3.76025  2.92914  2.26424  2.11912  2.29383  3.04558  5.28955  4.02141    139 - -
          2.68618  4.42225  2.77519  2.73123  3.46354  2.40513  3.72494  3.29354  2.67741  2.69355  4.24690  2.90347  2.73739  3.18146  2.89801  2.37887  2.77519  2.98518  4.58477  3.61503
          0.03227  3.84555  4.56789  0.61958  0.77255  0.73933  0.64901
    131   2.65610  4.80821  2.58546  1.68825  4.20758  3.24291  3.71865  3.50951  2.53808  3.20021  4.09030  2.87166  3.79358  2.89970  2.95479  2.68602  2.29344  3.18588  5.47792  4.13788    140 - -
          2.68618  4.42225  2.77519  2.73123  3.46354  2.40513  3.72494  3.29354  2.67741  2.69355  4.24690  2.90347  2.73739  3.18146  2.89801  2.37887  2.77519  2.98518  4.58477  3.61503
          0.03227  3.84555  4.56789  0.61958  0.77255  0.73933  0.64901
    132   2.59371  4.70518  2.28376  2.40239  3.94777  3.30617  3.67380  3.32802  2.53766  2.46762  3.86919  2.91210  2.83040  2.86163  2.98591  2.64579  2.86120  3.03272  5.28173  3.93936    141 - -
          2.68618  4.42225  2.77519  2.73123  3.46354  2.40513  3.72494  3.29354  2.67741  2.69355  4.24690  2.90347  2.73739  3.18146  2.89801  2.37887  2.77519  2.98518  4.58477  3.61503
          0.03227  3.84555  4.56789  0.61958  0.77255  0.73933  0.64901
    133   2.56045  4.66722  2.11846  2.40086  4.16526  3.16876  3.77733  3.48280  2.69251  3.20492  4.08747  2.89326  3.75863  2.97388  3.14667  2.61891  1.85246  3.13504  5.47799  4.13427    142 - -
          2.68618  4.42225  2.77519  2.73123  3.46354  2.40513  3.72494  3.29354  2.67741  2.69355  4.24690  2.90347  2.73739  3.18146  2.89801  2.37887  2.77519  2.98518  4.58477  3.61503
          0.03227  3.84555  4.56789  0.61958  0.77255  0.73933  0.64901
    134   3.16110  4.55951  4.43716  3.94621  2.09508  4.23194  4.24318  2.27572  3.80603  1.16266  2.97394  4.15617  4.51376  3.97740  3.97064  3.59360  3.39911  2.34919  4.57143  3.11397    143 - -
          2.68618  4.42225  2.77519  2.73123  3.46354  2.40513  3.72494  3.29354  2.67741  2.69355  4.24690  2.90347  2.73739  3.18146  2.89801  2.37887  2.77519  2.98518  4.58477  3.61503
          0.03227  3.84555  4.56789  0.61958  0.77255  0.73933  0.64901
    135   2.58667  4.42297  3.26212  2.76293  3.60624  3.45962  3.78401  2.33248  2.62631  2.55015  3.53273  3.18972  3.89403  2.52097  2.96824  2.75842  2.37965  2.58752  5.05597  3.79773    144 - -
          2.68618  4.42225  2.77519  2.73123  3.46354  2.40513  3.72494  3.29354  2.67741  2.69355  4.24690  2.90347  2.73739  3.18146  2.89801  2.37887  2.77519  2.98518  4.58477  3.61503
          0.03227  3.84555  4.56789  0.61958  0.77255  0.73933  0.64901
    136   2.61539  4.73602  2.38116  2.39485  3.92865  3.35384  3.64352  2.64283  2.47646  2.94586  3.82835  2.91148  3.80136  2.39039  2.91547  2.66195  2.86070  3.00504  5.25577  3.91842    145 - -
          2.68618  4.42225  2.77519  2.73123  3.46354  2.40513  3.72494  3.29354  2.67741  2.69355  4.24690  2.90347  2.73739  3.18146  2.89801  2.37887  2.77519  2.98518  4.58477  3.61503
          0.03227  3.84555  4.56789  0.61958  0.77255  0.73933  0.64901
    137   1.72111  4.11218  3.27651  3.01663  4.14755  2.89006  4.10838  3.48471  3.07262  3.24430  4.11135  3.20326  3.62989  3.38524  3.37993  1.49172  2.65519  3.00220  5.51663  4.27986    146 - -
          2.68618  4.42225  2.77519  2.73123  3.46354  2.40513  3.72494  3.29354  2.67741  2.69355  4.24690  2.90347  2.73739  3.18146  2.89801  2.37887  2.77519  2.98518  4.58477  3.61503
          0.03227  3.84555  4.56789  0.61958  0.77255  0.73933  0.64901
    138   3.01019  4.43687  4.29674  3.91181  3.35643  4.03690  4.64517  1.11189  3.73940  1.94838  3.29640  4.16094  4.47102  4.09068  3.93907  3.52989  3.30997  1.84616  5.24144  3.97717    147 - -
          2.68627  4.42234  2.77503  2.73109  3.46363  2.40522  3.72504  3.29363  2.67750  2.69341  4.24585  2.90356  2.73749  3.18156  2.89752  2.37896  2.77529  2.98528  4.58486  3.61512
          0.32406  1.32272  4.56789  0.96554  0.47929  0.47466  0.97312
    139   2.61834  4.96711  2.45492  2.32654  4.29748  3.34630  3.61319  3.74701  2.38897  3.29113  4.07638  2.51615  3.78417  2.74079  2.47790  2.28557  2.49722  3.36335  5.47625  4.10054    151 - -
          2.68618  4.42225  2.77519  2.73123  3.46354  2.40513  3.72494  3.29354  2.67741  2.69355  4.24690  2.90347  2.73739  3.18146  2.89801  2.37887  2.77519  2.98518  4.58477  3.61503
          0.02660  4.03593  4.75828  0.61958  0.77255  0.58307  0.81686
    140   2.67456  5.08850  2.08030  2.29929  4.41004  3.35898  3.60578  3.86896  2.09991  3.38206  4.16252  2.84332  3.04609  2.72730  2.46157  2.64271  2.91182  3.47250  5.53922  4.15395    152 - -
          2.68609  4.42239  2.77508  2.73137  3.46368  2.40509  3.72379  3.29368  2.67755  2.69323  4.24704  2.90360  2.73753  3.18160  2.89786  2.37884  2.77533  2.98532  4.58491  3.61517
          0.13375  2.14891  4.75828  1.69298  0.20331  0.42939  1.05241
    141   3.23541  4.51804  4.99844  4.46432  3.42170  4.61852  5.06939  1.26559  4.34889  1.46082  3.21071  4.68014  4.84772  4.52393  4.49410  3.98750  3.47762  1.56513  5.44770  4.31502    162 - -
          2.68634  4.42241  2.77536  2.73114  3.46370  2.40529  3.72511  3.29326  2.67733  2.69275  4.24706  2.90363  2.73731  3.18123  2.89817  2.37885  2.77536  2.98534  4.58493  3.61519
          0.12624  2.20041  4.84907  1.79682  0.18131  0.48576  0.95510
    142   2.72819  5.11069  2.66873  1.83989  4.44000  2.79625  3.66933  3.89393  2.17298  3.42254  4.21674  2.86910  2.50647  2.80159  2.90756  2.69893  2.97544  3.50504  5.59439  4.20950    173 - -
          2.68618  4.42225  2.77519  2.73123  3.46354  2.40513  3.72494  3.29354  2.67741  2.69355  4.24690  2.90347  2.73739  3.18146  2.89801  2.37887  2.77519  2.98518  4.58477  3.61503
          0.02426  4.12673  4.84907  0.61958  0.77255  0.48576  0.95510
    143   2.75516  5.16124  2.57402  1.62445  4.49670  2.74623  3.69378  3.96207  2.50963  3.48654  4.28378  2.84406  3.84373  2.40833  2.99618  2.32578  3.01109  3.56384  5.65812  4.25474    174 - -
          2.68618  4.42225  2.77519  2.73123  3.46354  2.40513  3.72494  3.29354  2.67741  2.69355  4.24690  2.90347  2.73739  3.18146  2.89801  2.37887  2.77519  2.98518  4.58477  3.61503
          0.02426  4.12673  4.84907  0.61958  0.77255  0.48576  0.95510
    144   2.64769  4.17576  3.91311  3.33286  3.21598  3.72031  3.99371  2.20192  3.20960  1.83422  3.21759  3.61646  4.08359  3.48029  2.87639  2.99835  2.87897  2.09970  4.76111  2.87078    175 - -
          2.68618  4.42225  2.77519  2.73123  3.46354  2.40513  3.72494  3.29354  2.67741  2.69355  4.24690  2.90347  2.73739  3.18146  2.89801  2.37887  2.77519  2.98518  4.58477  3.61503
          0.02426  4.12673  4.84907  0.61958  0.77255  0.48576  0.95510
    145   2.32040  4.39088  3.48724  2.29695  3.55356  3.64033  3.90940  2.30172  2.88683  2.23557  3.47816  3.35726  4.02082  3.20733  3.25374  2.89204  2.89676  2.13515  5.03911  3.79694    176 - -
          2.68618  4.42225  2.77519  2.73123  3.46354  2.40513  3.72494  3.29354  2.67741  2.69355  4.24690  2.90347  2.73739  3.18146  2.89801  2.37887  2.77519  2.98518  4.58477  3.61503
          0.02426  4.12673  4.84907  0.61958  0.77255  0.48576  0.95510
    146   2.35501  5.09262  2.10733  2.30974  4.42809  3.35827  3.65216  3.88722  1.96941  3.41413  4.19655  2.85691  2.95943  2.77800  2.92822  2.65962  2.93637  3.48806  5.58493  4.18922    177 - -
          2.68621  4.42228  2.77522  2.73126  3.46357  2.40516  3.72497  3.29357  2.67744  2.69337  4.24693  2.90350  2.73742  3.18149  2.89804  2.37890  2.77496  2.98521  4.58480  3.61506
          0.22097  1.65849  4.84907  0.25641  1.48645  0.48576  0.95510
    147   2.65870  4.85426  3.00809  2.21913  4.13678  3.44446  3.65232  3.53850  2.36821  3.13250  3.95419  2.98909  2.63104  2.80121  2.18402  2.68834  2.89274  2.75914  5.35841  4.03839    179 - -
          2.68618  4.42225  2.77519  2.73123  3.46354  2.40513  3.72494  3.29354  2.67741  2.69355  4.24690  2.90347  2.73739  3.18146  2.89801  2.37887  2.77519  2.98518  4.58477  3.61503
          0.02426  4.12673  4.84907  0.61958  0.77255  0.48576  0.95510
    148   3.22216  4.52229  4.93689  4.39479  3.36650  4.56755  4.98944  1.67996  4.27571  1.25095  3.16188  4.61741  4.80133  4.44408  4.42101  3.92766  3.46192  1.43775  5.37966  4.25565    180 - -
          2.68618  4.42225  2.77519  2.73123  3.46354  2.40513  3.72494  3.29354  2.67741  2.69355  4.24690  2.90347  2.73739  3.18146  2.89801  2.37887  2.77519  2.98518  4.58477  3.61503
          0.02426  4.12673  4.84907  0.61958  0.77255  0.48576  0.95510
    149   2.37999  5.05886  2.18393  2.32273  4.37961  3.37399  3.62233  3.83902  2.38991  3.36316  4.13845  2.86646  3.80573  2.44192  2.50956  2.31507  2.89541  3.44319  5.53231  4.14365    181 - -
          2.68618  4.42225  2.77519  2.73123  3.46354  2.40513  3.72494  3.29354  2.67741  2.69355  4.24690  2.90347  2.73739  3.18146  2.89801  2.37887  2.77519  2.98518  4.58477  3.61503
          0.02426  4.12673  4.84907  0.61958  0.77255  0.48576  0.95510
    150   2.66743  5.09422  2.19070  2.31344  4.42127  2.78735  3.62120  3.88573  2.15936  3.39809  4.16951  2.85935  3.80765  2.73872  2.48440  2.34202  2.90666  3.48153  5.55722  4.16362    182 - -
          2.68618  4.42225  2.77519  2.73123  3.46354  2.40513  3.72494  3.29354  2.67741  2.69355  4.24690  2.90347  2.73739  3.18146  2.89801  2.37887  2.77519  2.98518  4.58477  3.61503
          0.02426  4.12673  4.84907  0.61958  0.77255  0.48576  0.95510
    151   2.38275  4.96467  2.55761  2.37165  4.25432  3.40787  3.59842  3.69596  2.14162  3.24181  3.21250  2.90428  3.80247  2.45827  2.49707  2.61458  2.84960  3.32566  5.42874  4.06446    183 - -
          2.68618  4.42225  2.77519  2.73123  3.46354  2.40513  3.72494  3.29354  2.67741  2.69355  4.24690  2.90347  2.73739  3.18146  2.89801  2.37887  2.77519  2.98518  4.58477  3.61503
          0.02426  4.12673  4.84907  0.61958  0.77255  0.48576  0.95510
    152   2.70221  4.94922  2.73940  2.41622  4.24805  3.35143  2.84340  3.79692  2.53104  3.35909  4.17909  1.89137  3.85571  2.89153  2.97216  2.04439  2.97845  3.41995  5.49568  4.10556    184 - -
          2.68608  4.42237  2.77532  2.73136  3.46366  2.40489  3.72445  3.29322  2.67753  2.69345  4.24702  2.90359  2.73752  3.18159  2.89813  2.37881  2.77532  2.98501  4.58489  3.61515
          0.33555  1.62177  2.43606  1.19078  0.36238  0.48576  0.95510
    153   2.53916  4.72211  2.35375  2.45007  4.31098  2.55648  3.77420  3.75118  2.63963  3.34206  4.14866  2.93878  3.77654  2.93628  3.11221  1.91883  2.34125  3.33063  5.55603  4.20823    189 - -
          2.68619  4.42226  2.77521  2.73125  3.46355  2.40514  3.72496  3.29355  2.67742  2.69356  4.24691  2.90348  2.73741  3.18109  2.89802  2.37888  2.77521  2.98520  4.58478  3.61505
          0.13795  2.11739  4.76605  0.34952  1.22086  0.43352  1.04477
    154   3.23532  4.54890  4.92776  4.35889  3.20195  4.52937  4.87538  1.80712  4.23759  1.14352  2.38524  4.57611  4.73757  4.34162  4.34576  3.87112  3.46081  1.81320  5.21981  4.14805    191 - -
          2.68618  4.42225  2.77519  2.73123  3.46354  2.40513  3.72494  3.29354  2.67741  2.69355  4.24690  2.90347  2.73739  3.18146  2.89801  2.37887  2.77519  2.98518  4.58477  3.61503
          0.02426  4.12673  4.84907  0.61958  0.77255  0.48576  0.95510
    155   2.93758  5.52687  1.51899  1.83636  4.82624  2.53444  3.78018  4.34586  2.75272  3.82562  4.64510  2.26470  3.88022  2.93150  3.33936  2.83051  3.21448  3.90557  5.98063  4.48033    192 - -
          2.68618  4.42225  2.77519  2.73123  3.46354  2.40513  3.72494  3.29354  2.67741  2.69355  4.24690  2.90347  2.73739  3.18146  2.89801  2.37887  2.77519  2.98518  4.58477  3.61503
          0.02426  4.12673  4.84907  0.61958  0.77255  0.48576  0.95510
    156   2.76416  5.11923  2.61526  1.85439  4.45467  3.36102  3.70497  3.91120  2.49591  3.44910  4.25888  2.87324  3.85827  2.38904  2.95385  1.80534  3.02103  3.52781  5.62567  4.24054    193 - -
          2.68618  4.42225  2.77519  2.73123  3.46354  2.40513  3.72494  3.29354  2.67741  2.69355  4.24690  2.90347  2.73739  3.18146  2.89801  2.37887  2.77519  2.98518  4.58477  3.61503
          0.02426  4.12673  4.84907  0.61958  0.77255  0.48576  0.95510
    157   3.25684  4.54728  4.99004  4.44784  3.34481  4.61303  5.03063  1.45736  4.32700  1.22947  3.13293  4.66939  4.83088  4.47917  4.46109  3.97705  3.49464  1.65695  5.38573  4.27468    194 - -
          2.68618  4.42225  2.77519  2.73123  3.46354  2.40513  3.72494  3.29354  2.67741  2.69355  4.24690  2.90347  2.73739  3.18146  2.89801  2.37887  2.77519  2.98518  4.58477  3.61503
          0.02426  4.12673  4.84907  0.61958  0.77255  0.48576  0.95510
    158   2.95513  4.79718  3.65392  3.03370  3.81386  3.72997  3.84544  3.18546  2.34825  1.87726  3.78697  3.41443  4.12376  3.07013  1.47205  3.08711  3.17625  3.02590  5.20415  3.94685    195 - -
          2.68618  4.42225  2.77519  2.73123  3.46354  2.40513  3.72494  3.29354  2.67741  2.69355  4.24690  2.90347  2.73739  3.18146  2.89801  2.37887  2.77519  2.98518  4.58477  3.61503
          0.02426  4.12673  4.84907  0.61958  0.77255  0.48576  0.95510
    159   3.01292  4.75532  3.73814  3.67357  4.79640  0.42618  4.77089  4.46520  3.88900  4.08473  5.06790  3.90347  4.15400  4.19350  4.09004  3.19331  3.51387  3.94430  5.81684  4.90946    196 - -
          2.68618  4.42225  2.77519  2.73123  3.46354  2.40513  3.72494  3.29354  2.67741  2.69355  4.24690  2.90347  2.73739  3.18146  2.89801  2.37887  2.77519  2.98518  4.58477  3.61503
          0.02426  4.12673  4.84907  0.61958  0.77255  0.48576  0.95510
    160   2.82712  3.01865  4.58884  4.00408  2.56543  4.03437  4.37656  1.90733  3.85270  1.59953  3.11592  4.11953  4.35953  4.00991  3.94520  3.35158  3.06093  1.83391  4.87700  3.70637    197 - -
          2.68618  4.42225  2.77519  2.73123  3.46354  2.40513  3.72494  3.29354  2.67741  2.69355  4.24690  2.90347  2.73739  3.18146  2.89801  2.37887  2.77519  2.98518  4.58477  3.61503
          0.02426  4.12673  4.84907  0.61958  0.77255  0.48576  0.95510
    161   3.19652  5.33664  2.62731  0.71095  4.71868  3.45665  4.07594  4.22491  2.99074  3.80429  4.77545  3.10982  4.07583  3.29155  3.42012  3.15762  3.50540  3.88546  5.84171  4.57442    198 - -
          2.68618  4.42225  2.77519  2.73123  3.46354  2.40513  3.72494  3.29354  2.67741  2.69355  4.24690  2.90347  2.73739  3.18146  2.89801  2.37887  2.77519  2.98518  4.58477  3.61503
          0.02426  4.12673  4.84907  0.61958  0.77255  0.48576  0.95510
    162   3.01292  4.75532  3.73814  3.67357  4.79640  0.42618  4.77089  4.46520  3.88900  4.08473  5.06790  3.90347  4.15400  4.19350  4.09004  3.19331  3.51387  3.94430  5.81684  4.90946    199 - -
          2.68618  4.42225  2.77519  2.73123  3.46354  2.40513  3.72494  3.29354  2.67741  2.69355  4.24690  2.90347  2.73739  3.18146  2.89801  2.37887  2.77519  2.98518  4.58477  3.61503
          0.02426  4.12673  4.84907  0.61958  0.77255  0.48576  0.95510
    163   2.09960  4.85976  2.90452  1.99961  4.11516  3.42503  3.66696  3.51335  2.44319  2.69537  3.94957  2.96140  3.84770  2.45406  2.88009  2.68761  2.89811  3.19351  5.36855  4.03512    200 - -
          2.68618  4.42225  2.77519  2.73123  3.46354  2.40513  3.72494  3.29354  2.67741  2.69355  4.24690  2.90347  2.73739  3.18146  2.89801  2.37887  2.77519  2.98518  4.58477  3.61503
          0.02426  4.12673  4.84907  0.61958  0.77255  0.48576  0.95510
    164   1.32401  4.24398  3.51202  3.29033  4.45593  1.45624  4.38168  3.83165  3.40156  3.56203  4.40273  3.41654  3.77875  3.67051  3.69555  2.49248  2.81459  3.27088  5.79150  4.60270    201 - -
          2.68618  4.42225  2.77519  2.73123  3.46354  2.40513  3.72494  3.29354  2.67741  2.69355  4.24690  2.90347  2.73739  3.18146  2.89801  2.37887  2.77519  2.98518  4.58477  3.61503
          0.02426  4.12673  4.84907  0.61958  0.77255  0.48576  0.95510
    165   1.35931  4.21751  3.56105  3.27707  4.37423  3.00326  4.32812  3.74449  3.32153  3.47725  4.31607  3.39942  3.76168  3.60857  3.62160  1.36493  2.77556  3.20532  5.73071  4.51889    202 - -
          2.68618  4.42225  2.77519  2.73123  3.46354  2.40513  3.72494  3.29354  2.67741  2.69355  4.24690  2.90347  2.73739  3.18146  2.89801  2.37887  2.77519  2.98518  4.58477  3.61503
          0.02426  4.12673  4.84907  0.61958  0.77255  0.48576  0.95510
    166   1.84342  4.81751  2.93951  2.21722  4.17516  3.38571  3.69468  3.58862  2.45581  3.18424  4.00225  2.98265  3.83953  2.84933  2.50495  2.33227  2.89323  3.24128  5.40927  4.08316    203 - -
          2.68618  4.42225  2.77519  2.73123  3.46354  2.40513  3.72494  3.29354  2.67741  2.69355  4.24690  2.90347  2.73739  3.18146  2.89801  2.37887  2.77519  2.98518  4.58477  3.61503
          0.02426  4.12673  4.84907  0.61958  0.77255  0.48576  0.95510
    167   2.08455  4.35277  3.55778  2.60590  3.50339  3.65856  3.94980  2.04535  2.95560  2.16014  3.43895  3.41837  4.04588  3.27810  3.29560  2.92774  2.90947  2.36565  5.00804  3.77607    204 - -
          2.68618  4.42225  2.77519  2.73123  3.46354  2.40513  3.72494  3.29354  2.67741  2.69355  4.24690  2.90347  2.73739  3.18146  2.89801  2.37887  2.77519  2.98518  4.58477  3.61503
          0.02426  4.12673  4.84907  0.61958  0.77255  0.48576  0.95510
    168   3.63508  5.02009  4.22394  4.00767  2.35065  4.13444  3.76823  3.61147  3.85851  2.99777  4.26102  4.05100  4.60539  4.10175  3.98687  3.74345  3.92471  3.49489  4.00180  0.62903    205 - -
          2.68618  4.42225  2.77519  2.73123  3.46354  2.40513  3.72494  3.29354  2.67741  2.69355  4.24690  2.90347  2.73739  3.18146  2.89801  2.37887  2.77519  2.98518  4.58477  3.61503
          0.02426  4.12673  4.84907  0.61958  0.77255  0.48576  0.95510
    169   3.69249  4.90893  4.81147  4.49650  0.88089  4.46444  3.59294  3.30773  4.30160  2.59584  3.88244  4.20452  4.77195  4.25395  4.29673  3.85546  3.91579  3.26471  2.46886  2.00647    206 - -
          2.68618  4.42225  2.77519  2.73123  3.46354  2.40513  3.72494  3.29354  2.67741  2.69355  4.24690  2.90347  2.73739  3.18146  2.89801  2.37887  2.77519  2.98518  4.58477  3.61503
          0.02426  4.12673  4.84907  0.61958  0.77255  0.48576  0.95510
    170   2.35534  4.99152  2.38276  2.34089  4.32460  2.46413  2.90547  3.77696  2.46947  3.32843  4.11918  2.87991  3.02243  2.79382  2.95883  2.64402  2.90594  3.39441  5.52172  4.14072    207 - -
          2.68618  4.42225  2.77519  2.73123  3.46354  2.40513  3.72494  3.29354  2.67741  2.69355  4.24690  2.90347  2.73739  3.18146  2.89801  2.37887  2.77519  2.98518  4.58477  3.61503
          0.02426  4.12673  4.84907  0.61958  0.77255  0.48576  0.95510
    171   2.82186  1.86961  4.41136  3.85169  3.30538  3.95965  4.39950  1.92545  3.70255  2.05814  2.59732  4.03221  4.34056  3.93277  3.87100  3.29255  3.08217  2.04374  5.00932  3.82412    208 - -
          2.68618  4.42225  2.77519  2.73123  3.46354  2.40513  3.72494  3.29354  2.67741  2.69355  4.24690  2.90347  2.73739  3.18146  2.89801  2.37887  2.77519  2.98518  4.58477  3.61503
          0.02426  4.12673  4.84907  0.61958  0.77255  0.48576  0.95510
    172   3.25435  4.58314  4.66880  4.19385  1.65785  4.26767  3.84035  2.78561  4.02335  1.56236  3.36909  4.14224  4.56469  4.08107  4.08467  3.59853  3.47616  2.76865  2.22596  2.43058    209 - -
          2.68618  4.42225  2.77519  2.73123  3.46354  2.40513  3.72494  3.29354  2.67741  2.69355  4.24690  2.90347  2.73739  3.18146  2.89801  2.37887  2.77519  2.98518  4.58477  3.61503
          0.02426  4.12673  4.84907  0.61958  0.77255  0.48576  0.95510
    173   2.67933  5.03643  2.77870  2.35655  4.37458  2.78260  3.64589  3.82419  2.15934  3.35717  4.14524  2.50447  3.82557  2.44180  2.84895  2.07416  2.92363  3.43796  5.53113  4.15904    210 - -
          2.68618  4.42225  2.77519  2.73123  3.46354  2.40513  3.72494  3.29354  2.67741  2.69355  4.24690  2.90347  2.73739  3.18146  2.89801  2.37887  2.77519  2.98518  4.58477  3.61503
          0.02426  4.12673  4.84907  0.61958  0.77255  0.48576  0.95510
    174   2.62260  4.95573  2.30221  2.36783  4.23986  3.40102  3.60910  3.68136  2.36884  3.23459  3.19641  2.90174  3.80433  2.44710  2.54292  2.35480  2.85532  3.31527  5.42914  4.06349    211 - -
          2.68618  4.42225  2.77519  2.73123  3.46354  2.40513  3.72494  3.29354  2.67741  2.69355  4.24690  2.90347  2.73739  3.18146  2.89801  2.37887  2.77519  2.98518  4.58477  3.61503
          0.02426  4.12673  4.84907  0.61958  0.77255  0.48576  0.95510
    175   2.63755  3.18629  4.14054  3.55698  3.18552  3.75458  4.08054  2.14203  3.42930  1.77979  2.63469  3.75566  4.12205  3.64849  3.60263  2.59457  2.87400  2.21278  4.74076  3.55310    212 - -
          2.68618  4.42225  2.77519  2.73123  3.46354  2.40513  3.72494  3.29354  2.67741  2.69355  4.24690  2.90347  2.73739  3.18146  2.89801  2.37887  2.77519  2.98518  4.58477  3.61503
          0.02426  4.12673  4.84907  0.61958  0.77255  0.48576  0.95510
    176   3.28555  4.59202  4.95252  4.40559  3.27406  4.60289  4.98905  1.74160  4.27580  1.02464  3.06309  4.64433  4.81385  4.41960  4.41050  3.96313  3.52046  1.74929  5.33408  4.23728    213 - -
          2.68618  4.42225  2.77519  2.73123  3.46354  2.40513  3.72494  3.29354  2.67741  2.69355  4.24690  2.90347  2.73739  3.18146  2.89801  2.37887  2.77519  2.98518  4.58477  3.61503
          0.02426  4.12673  4.84907  0.61958  0.77255  0.48576  0.95510
    177   2.53564  4.61209  3.03348  2.60168  4.09945  2.71289  3.80242  3.50352  2.65104  3.14382  3.97415  2.19190  2.48946  2.98687  3.08249  2.62173  2.85037  2.55018  5.39953  4.09232    214 - -
          2.68624  4.42231  2.77526  2.73104  3.46360  2.40519  3.72501  3.29360  2.67747  2.69361  4.24696  2.90326  2.73720  3.18152  2.89807  2.37877  2.77526  2.98524  4.58483  3.61509
          0.22784  1.63010  4.84907  0.66920  0.71768  0.48576  0.95510
    178   2.80861  5.32859  1.89237  1.93121  4.63591  3.32690  3.70029  4.12882  2.56271  3.62107  4.41053  2.78934  3.84513  2.09136  3.09214  2.32926  3.06380  3.70528  5.77413  4.32680    217 - -
          2.68618  4.42225  2.77519  2.73123  3.46354  2.40513  3.72494  3.29354  2.67741  2.69355  4.24690  2.90347  2.73739  3.18146  2.89801  2.37887  2.77519  2.98518  4.58477  3.61503
          0.02426  4.12673  4.84907  0.61958  0.77255  0.48576  0.95510
    179   2.69641  5.16234  2.34167  2.03903  4.47866  2.79140  3.63918  3.95474  2.44351  3.46095  4.23247  2.82673  2.99435  2.43078  2.95075  2.30568  2.94009  3.54188  5.61984  4.20435    218 - -
          2.68618  4.42225  2.77519  2.73123  3.46354  2.40513  3.72494  3.29354  2.67741  2.69355  4.24690  2.90347  2.73739  3.18146  2.89801  2.37887  2.77519  2.98518  4.58477  3.61503
          0.02426  4.12673  4.84907  0.61958  0.77255  0.48576  0.95510
    180   3.60525  4.88320  4.67746  4.32904  1.73020  4.37417  3.64025  3.26601  4.13007  2.57547  3.85479  4.15467  4.70869  4.17517  4.18229  3.78136  3.83903  3.21745  1.16520  2.09097    219 - -
          2.68618  4.42225  2.77519  2.73123  3.46354  2.40513  3.72494  3.29354  2.67741  2.69355  4.24690  2.90347  2.73739  3.18146  2.89801  2.37887  2.77519  2.98518  4.58477  3.61503
          0.02426  4.12673  4.84907  0.61958  0.77255  0.48576  0.95510
    181   2.73140  5.05848  2.91001  2.14690  4.39083  3.44656  3.63163  3.82064  2.05599  3.34249  4.14027  2.94739  3.86262  2.75819  2.33006  1.91173  2.95820  3.45037  5.49824  4.16180    220 - -
          2.68618  4.42225  2.77519  2.73123  3.46354  2.40513  3.72494  3.29354  2.67741  2.69355  4.24690  2.90347  2.73739  3.18146  2.89801  2.37887  2.77519  2.98518  4.58477  3.61503
          0.02426  4.12673  4.84907  0.61958  0.77255  0.48576  0.95510
    182   3.01841  4.46832  4.24287  3.75701  1.35008  3.97410  3.70588  2.95306  3.62177  2.53639  3.58642  3.83429  4.34624  3.79045  3.78380  2.52313  3.26018  2.78729  2.77071  2.39813    221 - -
          2.68618  4.42225  2.77519  2.73123  3.46354  2.40513  3.72494  3.29354  2.67741  2.69355  4.24690  2.90347  2.73739  3.18146  2.89801  2.37887  2.77519  2.98518  4.58477  3.61503
          0.02426  4.12673  4.84907  0.61958  0.77255  0.48576  0.95510
    183   2.69415  5.13774  2.35089  2.07758  4.44173  3.36657  2.49634  3.91100  2.41900  3.42415  4.19989  2.84135  3.81422  2.41439  2.91076  2.65583  2.55998  3.50919  5.58637  4.18228    222 - -
          2.68618  4.42225  2.77519  2.73123  3.46354  2.40513  3.72494  3.29354  2.67741  2.69355  4.24690  2.90347  2.73739  3.18146  2.89801  2.37887  2.77519  2.98518  4.58477  3.61503
          0.02426  4.12673  4.84907  0.61958  0.77255  0.48576  0.95510
    184   2.64730  4.70322  3.11476  2.57848  3.10360  2.21643  3.68996  3.33902  2.18947  2.96950  3.81700  3.06281  3.87719  2.87635  2.50238  2.72084  2.88356  3.04707  5.22190  3.92004    223 - -
          2.68618  4.42225  2.77519  2.73123  3.46354  2.40513  3.72494  3.29354  2.67741  2.69355  4.24690  2.90347  2.73739  3.18146  2.89801  2.37887  2.77519  2.98518  4.58477  3.61503
          0.02426  4.12673  4.84907  0.61958  0.77255  0.48576  0.95510
    185   3.31534  5.12149  3.83411  3.30118  4.54190  3.74438  4.04127  4.10799  2.38387  3.57783  4.57782  3.63800  4.24045  3.25462  0.65113  3.39130  3.56768  3.82250  5.52514  4.42114    224 - -
          2.68618  4.42225  2.77519  2.73123  3.46354  2.40513  3.72494  3.29354  2.67741  2.69355  4.24690  2.90347  2.73739  3.18146  2.89801  2.37887  2.77519  2.98518  4.58477  3.61503
          0.02426  4.12673  4.84907  0.61958  0.77255  0.48576  0.95510
    186   2.58430  4.49259  3.23128  2.67480  3.07025  3.48527  3.73717  3.05659  2.63770  2.73851  3.60505  2.71723  3.88202  2.97564  2.63527  2.44436  2.49489  2.45233  5.06335  3.79227    225 - -
          2.68618  4.42225  2.77519  2.73123  3.46354  2.40513  3.72494  3.29354  2.67741  2.69355  4.24690  2.90347  2.73739  3.18146  2.89801  2.37887  2.77519  2.98518  4.58477  3.61503
          0.02426  4.12673  4.84907  0.61958  0.77255  0.48576  0.95510
    187   3.18689  5.24981  3.64568  2.94308  4.73231  3.77042  3.68430  4.06915  1.63236  3.49520  4.38147  3.31685  4.13583  2.82193  1.09684  3.18510  3.34246  3.76022  5.51427  4.37659    226 - -
          2.68618  4.42225  2.77519  2.73123  3.46354  2.40513  3.72494  3.29354  2.67741  2.69355  4.24690  2.90347  2.73739  3.18146  2.89801  2.37887  2.77519  2.98518  4.58477  3.61503
          0.02426  4.12673  4.84907  0.61958  0.77255  0.48576  0.95510
    188   3.31534  5.12149  3.83411  3.30118  4.54190  3.74438  4.04127  4.10799  2.38387  3.57783  4.57782  3.63800  4.24045  3.25462  0.65113  3.39130  3.56768  3.82250  5.52514  4.42114    227 - -
          2.68618  4.42225  2.77519  2.73123  3.46354  2.40513  3.72494  3.29354  2.67741  2.69355  4.24690  2.90347  2.73739  3.18146  2.89801  2.37887  2.77519  2.98518  4.58477  3.61503
          0.02426  4.12673  4.84907  0.61958  0.77255  0.48576  0.95510
    189   3.12561  4.83226  3.76143  3.64260  4.60360  3.50577  4.69258  4.22292  3.72338  3.81850  4.88410  3.92020  0.46660  4.10409  3.93349  3.30269  3.58849  3.83769  5.71230  4.73006    228 - -
          2.68618  4.42225  2.77519  2.73123  3.46354  2.40513  3.72494  3.29354  2.67741  2.69355  4.24690  2.90347  2.73739  3.18146  2.89801  2.37887  2.77519  2.98518  4.58477  3.61503
          0.02426  4.12673  4.84907  0.61958  0.77255  0.48576  0.95510
    190   3.12561  4.83226  3.76143  3.64260  4.60360  3.50577  4.69258  4.22292  3.72338  3.81850  4.88410  3.92020  0.46660  4.10409  3.93349  3.30269  3.58849  3.83769  5.71230  4.73006    229 - -
          2.68618  4.42225  2.77519  2.73123  3.46354  2.40513  3.72494  3.29354  2.67741  2.69355  4.24690  2.90347  2.73739  3.18146  2.89801  2.37887  2.77519  2.98518  4.58477  3.61503
          0.02426  4.12673  4.84907  0.61958  0.77255  0.48576  0.95510
    191   2.23081  4.57320  3.18174  2.67062  4.04181  3.33218  3.79225  3.42844  2.58774  3.07298  3.91067  3.10857  2.92129  2.98052  2.50427  2.63364  1.89017  3.08501  5.33954  4.05543    230 - -
          2.68618  4.42225  2.77519  2.73123  3.46354  2.40513  3.72494  3.29354  2.67741  2.69355  4.24690  2.90347  2.73739  3.18146  2.89801  2.37887  2.77519  2.98518  4.58477  3.61503
          0.02426  4.12673  4.84907  0.61958  0.77255  0.48576  0.95510
    192   3.28444  5.42797  0.61224  2.53132  4.84422  3.42295  4.18367  4.49493  3.32019  4.06044  5.05154  3.09775  4.09422  3.42837  3.86540  3.22308  3.63093  4.10930  5.96086  4.68465    231 - -
          2.68618  4.42225  2.77519  2.73123  3.46354  2.40513  3.72494  3.29354  2.67741  2.69355  4.24690  2.90347  2.73739  3.18146  2.89801  2.37887  2.77519  2.98518  4.58477  3.61503
          0.02426  4.12673  4.84907  0.61958  0.77255  0.48576  0.95510
    193   2.77937  5.04059  2.68494  2.07828  4.30262  3.39267  2.90701  3.78687  2.50380  3.35100  4.18342  2.92366  1.85757  2.88385  2.93181  2.77175  3.03313  3.43690  5.52378  4.15562    232 - -
          2.68618  4.42225  2.77519  2.73123  3.46354  2.40513  3.72494  3.29354  2.67741  2.69355  4.24690  2.90347  2.73739  3.18146  2.89801  2.37887  2.77519  2.98518  4.58477  3.61503
          0.02426  4.12673  4.84907  0.61958  0.77255  0.48576  0.95510
    194   3.11484  4.46684  4.71427  4.16464  3.35400  4.38218  4.78108  1.98486  4.03153  1.63278  2.56577  4.40064  4.66148  4.24304  4.20482  3.72507  3.35726  1.18666  5.27709  4.12832    233 - -
          2.68618  4.42225  2.77519  2.73123  3.46354  2.40513  3.72494  3.29354  2.67741  2.69355  4.24690  2.90347  2.73739  3.18146  2.89801  2.37887  2.77519  2.98518  4.58477  3.61503
          0.02426  4.12673  4.84907  0.61958  0.77255  0.48576  0.95510
    195   2.95722  4.94873  2.88365  2.79886  4.35483  3.37328  4.15903  4.12880  3.08908  3.74836  4.70798  0.77584  4.04095  3.43866  3.44694  3.01868  3.35139  3.72458  5.63152  4.28990    234 - -
          2.68618  4.42225  2.77519  2.73123  3.46354  2.40513  3.72494  3.29354  2.67741  2.69355  4.24690  2.90347  2.73739  3.18146  2.89801  2.37887  2.77519  2.98518  4.58477  3.61503
          0.02426  4.12673  4.84907  0.61958  0.77255  0.48576  0.95510
    196   0.96598  4.20185  3.60270  3.34873  4.35674  3.00165  4.37626  3.69193  3.39058  3.46040  4.31597  3.43562  3.77051  3.67693  3.66698  1.96949  2.78315  3.16944  5.73183  4.52625    235 - -
          2.68618  4.42225  2.77519  2.73123  3.46354  2.40513  3.72494  3.29354  2.67741  2.69355  4.24690  2.90347  2.73739  3.18146  2.89801  2.37887  2.77519  2.98518  4.58477  3.61503
          0.02426  4.12673  4.84907  0.61958  0.77255  0.48576  0.95510
    197   3.45300  4.84418  4.59700  4.24548  3.25265  4.30220  4.82230  2.47784  4.01102  0.61516  3.20937  4.49645  4.69856  4.31755  4.14239  3.91441  3.73828  2.57980  5.21623  3.99576    236 - -
          2.68618  4.42225  2.77519  2.73123  3.46354  2.40513  3.72494  3.29354  2.67741  2.69355  4.24690  2.90347  2.73739  3.18146  2.89801  2.37887  2.77519  2.98518  4.58477  3.61503
          0.02426  4.12673  4.84907  0.61958  0.77255  0.48576  0.95510
    198   3.45300  4.84418  4.59700  4.24548  3.25265  4.30220  4.82230  2.47784  4.01102  0.61516  3.20937  4.49645  4.69856  4.31755  4.14239  3.91441  3.73828  2.57980  5.21623  3.99576    237 - -
          2.68618  4.42225  2.77519  2.73123  3.46354  2.40513  3.72494  3.29354  2.67741  2.69355  4.24690  2.90347  2.73739  3.18146  2.89801  2.37887  2.77519  2.98518  4.58477  3.61503
          0.02426  4.12673  4.84907  0.61958  0.77255  0.48576  0.95510
    199   2.45963  4.37930  3.44939  3.28510  4.34164  3.10555  4.38366  3.90283  3.37655  3.60587  4.51526  3.46270  3.86698  3.70681  3.64894  0.76338  2.96024  3.38075  5.69484  4.42889    238 - -
          2.68618  4.42225  2.77519  2.73123  3.46354  2.40513  3.72494  3.29354  2.67741  2.69355  4.24690  2.90347  2.73739  3.18146  2.89801  2.37887  2.77519  2.98518  4.58477  3.61503
          0.02426  4.12673  4.84907  0.61958  0.77255  0.48576  0.95510
    200   3.31911  4.64789  4.60959  4.16102  1.63062  4.28312  3.74267  2.90415  4.00892  1.63534  3.51508  4.09873  4.58649  4.06376  4.08734  3.61317  3.54075  2.85755  3.94892  1.58760    239 - -
          2.68618  4.42225  2.77519  2.73123  3.46354  2.40513  3.72494  3.29354  2.67741  2.69355  4.24690  2.90347  2.73739  3.18146  2.89801  2.37887  2.77519  2.98518  4.58477  3.61503
          0.02426  4.12673  4.84907  0.61958  0.77255  0.48576  0.95510
    201   2.35599  4.29496  3.43202  3.19509  4.40528  1.28094  4.30791  3.77478  3.27993  3.50181  4.35479  3.38115  3.79961  3.58352  3.58638  2.53120  1.78809  3.25543  5.73703  4.53063    240 - -
          2.68618  4.42225  2.77519  2.73123  3.46354  2.40513  3.72494  3.29354  2.67741  2.69355  4.24690  2.90347  2.73739  3.18146  2.89801  2.37887  2.77519  2.98518  4.58477  3.61503
          0.02426  4.12673  4.84907  0.61958  0.77255  0.48576  0.95510
    202   3.63508  5.02009  4.22394  4.00767  2.35065  4.13444  3.76823  3.61147  3.85851  2.99777  4.26102  4.05100  4.60539  4.10175  3.98687  3.74345  3.92471  3.49489  4.00180  0.62903    241 - -
          2.68618  4.42225  2.77519  2.73123  3.46354  2.40513  3.72494  3.29354  2.67741  2.69355  4.24690  2.90347  2.73739  3.18146  2.89801  2.37887  2.77519  2.98518  4.58477  3.61503
          0.02426  4.12673  4.84907  0.61958  0.77255  0.48576  0.95510
    203   1.72465  4.26513  3.53314  3.05470  3.96318  2.53469  4.05703  3.31973  3.02962  3.03568  3.89003  3.32213  3.80396  3.33004  3.38284  2.16146  2.26707  2.35459  5.34988  4.12038    242 - -
          2.68618  4.42225  2.77519  2.73123  3.46354  2.40513  3.72494  3.29354  2.67741  2.69355  4.24690  2.90347  2.73739  3.18146  2.89801  2.37887  2.77519  2.98518  4.58477  3.61503
          0.02426  4.12673  4.84907  0.61958  0.77255  0.48576  0.95510
    204   3.35050  4.66199  4.98566  4.41320  3.12169  4.62619  4.92883  1.85144  4.27330  1.03265  2.00197  4.65784  4.79313  4.35483  4.37158  3.97243  3.56836  2.28188  5.21004  4.16600    243 - -
          2.68618  4.42225  2.77519  2.73123  3.46354  2.40513  3.72494  3.29354  2.67741  2.69355  4.24690  2.90347  2.73739  3.18146  2.89801  2.37887  2.77519  2.98518  4.58477  3.61503
          0.02426  4.12673  4.84907  0.61958  0.77255  0.48576  0.95510
    205   3.27995  4.58756  4.94577  4.39899  3.27807  4.59651  4.98416  1.75788  4.26966  1.03151  3.06798  4.63746  4.80998  4.41587  4.40590  3.95631  3.51524  1.72326  5.33421  4.23545    244 - -
          2.68618  4.42225  2.77519  2.73123  3.46354  2.40513  3.72494  3.29354  2.67741  2.69355  4.24690  2.90347  2.73739  3.18146  2.89801  2.37887  2.77519  2.98518  4.58477  3.61503
          0.02426  4.12673  4.84907  0.61958  0.77255  0.48576  0.95510
    206   2.74363  4.99471  3.05999  2.51353  4.33630  3.48660  3.63696  3.74590  2.01295  3.28192  4.09323  2.55926  3.88779  2.76976  2.04166  2.74897  2.19442  3.39492  5.44334  4.14008    245 - -
          2.68618  4.42225  2.77519  2.73123  3.46354  2.40513  3.72494  3.29354  2.67741  2.69355  4.24690  2.90347  2.73739  3.18146  2.89801  2.37887  2.77519  2.98518  4.58477  3.61503
          0.02426  4.12673  4.84907  0.61958  0.77255  0.48576  0.95510
    207   2.60530  4.77155  2.93292  2.48745  4.13572  3.35993  2.95421  3.57266  2.51503  3.17340  3.99217  2.57585  3.82981  2.87568  2.95460  2.03391  2.20336  3.22094  5.39704  4.06306    246 - -
          2.68618  4.42225  2.77519  2.73123  3.46354  2.40513  3.72494  3.29354  2.67741  2.69355  4.24690  2.90347  2.73739  3.18146  2.89801  2.37887  2.77519  2.98518  4.58477  3.61503
          0.02426  4.12673  4.84907  0.61958  0.77255  0.48576  0.95510
    208   2.86821  5.40277  2.05562  1.72006  4.70221  3.32345  3.72957  4.20084  2.60695  3.68836  4.49231  2.78236  3.86637  1.78793  3.13412  2.78405  3.12806  3.77751  5.83763  4.38108    247 - -
          2.68618  4.42225  2.77519  2.73123  3.46354  2.40513  3.72494  3.29354  2.67741  2.69355  4.24690  2.90347  2.73739  3.18146  2.89801  2.37887  2.77519  2.98518  4.58477  3.61503
          0.02426  4.12673  4.84907  0.61958  0.77255  0.48576  0.95510
    209   3.14458  4.46355  4.86772  4.38708  3.66096  4.48215  5.11100  1.55274  4.27017  2.17125  3.47014  4.59260  4.81648  4.54870  4.46948  3.88312  3.41975  0.91098  5.63127  4.41066    248 - -
          2.68618  4.42225  2.77519  2.73123  3.46354  2.40513  3.72494  3.29354  2.67741  2.69355  4.24690  2.90347  2.73739  3.18146  2.89801  2.37887  2.77519  2.98518  4.58477  3.61503
          0.02426  4.12673  4.84907  0.61958  0.77255  0.48576  0.95510
    210   2.60163  4.36054  3.42249  2.86546  3.51135  3.55359  3.82076  2.48223  2.79248  2.07359  3.46380  3.28104  3.94522  2.68839  3.14770  2.43982  2.51300  2.60782  4.95362  3.71336    249 - -
          2.68618  4.42225  2.77519  2.73123  3.46354  2.40513  3.72494  3.29354  2.67741  2.69355  4.24690  2.90347  2.73739  3.18146  2.89801  2.37887  2.77519  2.98518  4.58477  3.61503
          0.02426  4.12673  4.84907  0.61958  0.77255  0.48576  0.95510
    211   1.88360  4.23873  3.50063  3.25580  4.40800  3.00488  4.33725  3.78755  3.32261  3.52200  4.36787  3.39075  3.76916  3.61733  3.61943  1.00896  2.79583  3.23921  5.76253  4.54004    250 - -
          2.68618  4.42225  2.77519  2.73123  3.46354  2.40513  3.72494  3.29354  2.67741  2.69355  4.24690  2.90347  2.73739  3.18146  2.89801  2.37887  2.77519  2.98518  4.58477  3.61503
          0.02426  4.12673  4.84907  0.61958  0.77255  0.48576  0.95510
    212   1.24965  4.57189  3.10065  2.78686  4.15496  3.27822  3.96096  3.51885  2.76819  3.18770  4.09152  3.18531  3.88189  2.44896  3.11482  2.70011  2.94735  3.16759  5.48739  4.20369    251 - -
          2.68618  4.42225  2.77519  2.73123  3.46354  2.40513  3.72494  3.29354  2.67741  2.69355  4.24690  2.90347  2.73739  3.18146  2.89801  2.37887  2.77519  2.98518  4.58477  3.61503
          0.02426  4.12673  4.84907  0.61958  0.77255  0.48576  0.95510
    213   2.47300  4.36547  4.51906  3.96452  3.38769  4.19684  4.59951  1.77521  3.85383  1.41896  3.24121  4.20184  4.51717  4.07862  4.04827  3.52359  3.21932  1.66408  5.19291  4.02844    252 - -
          2.68618  4.42225  2.77519  2.73123  3.46354  2.40513  3.72494  3.29354  2.67741  2.69355  4.24690  2.90347  2.73739  3.18146  2.89801  2.37887  2.77519  2.98518  4.58477  3.61503
          0.02426  4.12673  4.84907  0.61958  0.77255  0.48576  0.95510
    214   2.36816  5.02588  2.96170  2.42664  4.34029  3.44901  2.99381  3.77578  2.26390  3.30148  4.09338  2.56100  3.84693  2.38283  2.13788  2.68668  2.92001  3.40693  5.46059  4.12053    253 - -
          2.68618  4.42225  2.77519  2.73123  3.46354  2.40513  3.72494  3.29354  2.67741  2.69355  4.24690  2.90347  2.73739  3.18146  2.89801  2.37887  2.77519  2.98518  4.58477  3.61503
          0.02426  4.12673  4.84907  0.61958  0.77255  0.48576  0.95510
    215   2.82299  4.59495  3.46578  2.99243  3.60591  3.69243  3.96949  1.79235  2.77465  2.45271  3.56678  3.41193  4.10918  1.94157  3.07920  3.02078  3.07152  2.59844  5.15327  3.87790    254 - -
          2.68618  4.42225  2.77519  2.73123  3.46354  2.40513  3.72494  3.29354  2.67741  2.69355  4.24690  2.90347  2.73739  3.18146  2.89801  2.37887  2.77519  2.98518  4.58477  3.61503
          0.02426  4.12673  4.84907  0.61958  0.77255  0.48576  0.95510
    216   2.32328  4.24457  3.89000  3.36520  3.26897  3.69660  4.05758  2.46365  3.26336  2.37210  3.37901  3.64130  4.11928  3.54833  3.51833  3.01146  2.94109  1.60358  4.83319  2.41068    255 - -
          2.68618  4.42225  2.77519  2.73123  3.46354  2.40513  3.72494  3.29354  2.67741  2.69355  4.24690  2.90347  2.73739  3.18146  2.89801  2.37887  2.77519  2.98518  4.58477  3.61503
          0.02426  4.12673  4.84907  0.61958  0.77255  0.48576  0.95510
    217   2.62627  4.69852  2.79253  2.66110  4.52894  1.35143  4.06087  4.06363  2.99643  3.67048  4.51548  1.91053  3.86801  3.27858  3.41068  2.70774  3.04323  3.56198  5.78375  4.46299    256 - -
          2.68618  4.42225  2.77519  2.73123  3.46354  2.40513  3.72494  3.29354  2.67741  2.69355  4.24690  2.90347  2.73739  3.18146  2.89801  2.37887  2.77519  2.98518  4.58477  3.61503
          0.02426  4.12673  4.84907  0.61958  0.77255  0.48576  0.95510
    218   3.41256  4.73572  4.84419  4.36117  1.55161  4.51367  4.37283  2.44237  4.20917  1.11933  3.06303  4.46784  4.74892  4.27839  4.29305  3.88473  3.63990  2.56538  4.58403  3.08965    257 - -
          2.68618  4.42225  2.77519  2.73123  3.46354  2.40513  3.72494  3.29354  2.67741  2.69355  4.24690  2.90347  2.73739  3.18146  2.89801  2.37887  2.77519  2.98518  4.58477  3.61503
          0.02426  4.12673  4.84907  0.61958  0.77255  0.48576  0.95510
    219   3.28444  5.42797  0.61224  2.53132  4.84422  3.42295  4.18367  4.49493  3.32019  4.06044  5.05154  3.09775  4.09422  3.42837  3.86540  3.22308  3.63093  4.10930  5.96086  4.68465    258 - -
          2.68618  4.42225  2.77519  2.73123  3.46354  2.40513  3.72494  3.29354  2.67741  2.69355  4.24690  2.90347  2.73739  3.18146  2.89801  2.37887  2.77519  2.98518  4.58477  3.61503
          0.02426  4.12673  4.84907  0.61958  0.77255  0.48576  0.95510
    220   3.12561  4.83226  3.76143  3.64260  4.60360  3.50577  4.69258  4.22292  3.72338  3.81850  4.88410  3.92020  0.46660  4.10409  3.93349  3.30269  3.58849  3.83769  5.71230  4.73006    259 - -
          2.68618  4.42225  2.77519  2.73123  3.46354  2.40513  3.72494  3.29354  2.67741  2.69355  4.24690  2.90347  2.73739  3.18146  2.89801  2.37887  2.77519  2.98518  4.58477  3.61503
          0.02426  4.12673  4.84907  0.61958  0.77255  0.48576  0.95510
    221   3.81218  5.00320  4.76758  4.49094  1.37378  4.51737  3.51639  3.48406  4.32838  2.78631  4.07094  4.17461  4.81905  4.25238  4.32968  3.89555  4.03133  3.41360  3.64080  0.94927    260 - -
          2.68618  4.42225  2.77519  2.73123  3.46354  2.40513  3.72494  3.29354  2.67741  2.69355  4.24690  2.90347  2.73739  3.18146  2.89801  2.37887  2.77519  2.98518  4.58477  3.61503
          0.02426  4.12673  4.84907  0.61958  0.77255  0.48576  0.95510
    222   3.30241  4.59889  4.96227  4.44532  3.32535  4.62751  5.03312  1.15669  4.28190  1.36123  3.14124  4.67766  4.85437  4.47739  4.42350  4.01244  3.54525  1.91279  5.38213  4.22870    261 - -
          2.68618  4.42225  2.77519  2.73123  3.46354  2.40513  3.72494  3.29354  2.67741  2.69355  4.24690  2.90347  2.73739  3.18146  2.89801  2.37887  2.77519  2.98518  4.58477  3.61503
          0.02426  4.12673  4.84907  0.61958  0.77255  0.48576  0.95510
    223   3.01292  4.75532  3.73814  3.67357  4.79640  0.42618  4.77089  4.46520  3.88900  4.08473  5.06790  3.90347  4.15400  4.19350  4.09004  3.19331  3.51387  3.94430  5.81684  4.90946    262 - -
          2.68618  4.42225  2.77519  2.73123  3.46354  2.40513  3.72494  3.29354  2.67741  2.69355  4.24690  2.90347  2.73739  3.18146  2.89801  2.37887  2.77519  2.98518  4.58477  3.61503
          0.02426  4.12673  4.84907  0.61958  0.77255  0.48576  0.95510
    224   2.86214  4.26839  4.38345  3.83012  2.02899  3.96793  4.00808  2.15619  3.69125  2.11742  3.23003  3.94094  4.30595  3.84934  3.81801  3.27451  3.09252  2.04316  4.42080  2.08379    263 - -
          2.68618  4.42225  2.77519  2.73123  3.46354  2.40513  3.72494  3.29354  2.67741  2.69355  4.24690  2.90347  2.73739  3.18146  2.89801  2.37887  2.77519  2.98518  4.58477  3.61503
          0.02426  4.12673  4.84907  0.61958  0.77255  0.48576  0.95510
    225   3.41986  4.76471  4.89034  4.34594  3.09360  4.61860  4.90436  2.26295  4.14100  0.78600  2.30900  4.62325  4.80378  4.29988  4.26684  3.98817  3.64493  2.42291  5.20499  4.11913    264 - -
          2.68618  4.42225  2.77519  2.73123  3.46354  2.40513  3.72494  3.29354  2.67741  2.69355  4.24690  2.90347  2.73739  3.18146  2.89801  2.37887  2.77519  2.98518  4.58477  3.61503
          0.02426  4.12673  4.84907  0.61958  0.77255  0.48576  0.95510
    226   3.31474  5.07330  3.41329  3.20607  3.49482  3.68981  0.70313  4.05767  3.04367  3.51590  4.58475  3.60208  4.25990  3.57777  3.29024  3.38537  3.62990  3.78821  4.95452  3.44005    265 - -
          2.68618  4.42225  2.77519  2.73123  3.46354  2.40513  3.72494  3.29354  2.67741  2.69355  4.24690  2.90347  2.73739  3.18146  2.89801  2.37887  2.77519  2.98518  4.58477  3.61503
          0.02426  4.12673  4.84907  0.61958  0.77255  0.48576  0.95510
    227   2.34940  4.70211  3.01096  2.27032  3.95140  3.42887  3.69289  3.33729  2.51903  2.98211  3.82144  3.01559  3.84875  2.50127  2.95548  2.35167  2.85724  2.33994  5.25973  3.95050    266 - -
          2.68618  4.42225  2.77519  2.73123  3.46354  2.40513  3.72494  3.29354  2.67741  2.69355  4.24690  2.90347  2.73739  3.18146  2.89801  2.37887  2.77519  2.98518  4.58477  3.61503
          0.02426  4.12673  4.84907  0.61958  0.77255  0.48576  0.95510
    228   2.74511  5.16604  1.97214  2.00724  4.50167  3.32958  3.69880  3.96917  2.55337  3.49907  4.29348  2.82652  3.83445  2.83542  3.07027  2.00906  2.54556  3.56591  5.67720  4.26006    267 - -
          2.68618  4.42225  2.77519  2.73123  3.46354  2.40513  3.72494  3.29354  2.67741  2.69355  4.24690  2.90347  2.73739  3.18146  2.89801  2.37887  2.77519  2.98518  4.58477  3.61503
          0.02426  4.12673  4.84907  0.61958  0.77255  0.48576  0.95510
    229   2.60137  4.54479  3.24061  2.68974  2.96197  3.46577  3.74579  3.16314  2.57732  2.83049  3.69913  3.14221  3.88709  2.97181  2.06135  2.37728  2.50615  2.89085  5.12357  3.83817    268 - -
          2.68618  4.42225  2.77519  2.73123  3.46354  2.40513  3.72494  3.29354  2.67741  2.69355  4.24690  2.90347  2.73739  3.18146  2.89801  2.37887  2.77519  2.98518  4.58477  3.61503
          0.02426  4.12673  4.84907  0.61958  0.77255  0.48576  0.95510
    230   2.89691  4.61293  3.63069  3.09392  2.23803  3.78318  2.35492  3.16164  2.97930  2.75446  3.72586  3.43898  4.15038  3.30199  2.66173  3.04347  3.12340  2.94692  4.26643  1.93020    269 - -
          2.68618  4.42225  2.77519  2.73123  3.46354  2.40513  3.72494  3.29354  2.67741  2.69355  4.24690  2.90347  2.73739  3.18146  2.89801  2.37887  2.77519  2.98518  4.58477  3.61503
          0.02426  4.12673  4.84907  0.61958  0.77255  0.48576  0.95510
    231   3.01292  4.75532  3.73814  3.67357  4.79640  0.42618  4.77089  4.46520  3.88900  4.08473  5.06790  3.90347  4.15400  4.19350  4.09004  3.19331  3.51387  3.94430  5.81684  4.90946    270 - -
          2.68618  4.42225  2.77519  2.73123  3.46354  2.40513  3.72494  3.29354  2.67741  2.69355  4.24690  2.90347  2.73739  3.18146  2.89801  2.37887  2.77519  2.98518  4.58477  3.61503
          0.02426  4.12673  4.84907  0.61958  0.77255  0.48576  0.95510
    232   3.10035  5.27971  3.50680  2.80880  4.75608  3.72777  3.63712  4.09225  1.48392  3.50077  4.35233  3.22224  4.07734  2.31839  1.45189  3.07765  3.25574  3.75834  5.52649  4.35600    271 - -
          2.68618  4.42225  2.77519  2.73123  3.46354  2.40513  3.72494  3.29354  2.67741  2.69355  4.24690  2.90347  2.73739  3.18146  2.89801  2.37887  2.77519  2.98518  4.58477  3.61503
          0.02426  4.12673  4.84907  0.61958  0.77255  0.48576  0.95510
    233   3.12561  4.83226  3.76143  3.64260  4.60360  3.50577  4.69258  4.22292  3.72338  3.81850  4.88410  3.92020  0.46660  4.10409  3.93349  3.30269  3.58849  3.83769  5.71230  4.73006    272 - -
          2.68618  4.42225  2.77519  2.73123  3.46354  2.40513  3.72494  3.29354  2.67741  2.69355  4.24690  2.90347  2.73739  3.18146  2.89801  2.37887  2.77519  2.98518  4.58477  3.61503
          0.02426  4.12673  4.84907  0.61958  0.77255  0.48576  0.95510
    234   0.96598  4.20185  3.60270  3.34873  4.35674  3.00165  4.37626  3.69193  3.39058  3.46040  4.31597  3.43562  3.77051  3.67693  3.66698  1.96949  2.78315  3.16944  5.73183  4.52625    273 - -
          2.68618  4.42225  2.77519  2.73123  3.46354  2.40513  3.72494  3.29354  2.67741  2.69355  4.24690  2.90347  2.73739  3.18146  2.89801  2.37887  2.77519  2.98518  4.58477  3.61503
          0.02426  4.12673  4.84907  0.61958  0.77255  0.48576  0.95510
    235   3.45300  4.84418  4.59700  4.24548  3.25265  4.30220  4.82230  2.47784  4.01102  0.61516  3.20937  4.49645  4.69856  4.31755  4.14239  3.91441  3.73828  2.57980  5.21623  3.99576    274 - -
          2.68618  4.42225  2.77519  2.73123  3.46354  2.40513  3.72494  3.29354  2.67741  2.69355  4.24690  2.90347  2.73739  3.18146  2.89801  2.37887  2.77519  2.98518  4.58477  3.61503
          0.02426  4.12673  4.84907  0.61958  0.77255  0.48576  0.95510
    236   1.09380  4.24897  3.87169  3.50519  3.97044  3.25320  4.41040  2.80006  3.43970  2.85458  3.90219  3.61845  3.94833  3.74862  3.70275  2.69437  2.89147  2.08205  5.52032  4.30390    275 - -
          2.68618  4.42225  2.77519  2.73123  3.46354  2.40513  3.72494  3.29354  2.67741  2.69355  4.24690  2.90347  2.73739  3.18146  2.89801  2.37887  2.77519  2.98518  4.58477  3.61503
          0.02426  4.12673  4.84907  0.61958  0.77255  0.48576  0.95510
    237   3.45300  4.84418  4.59700  4.24548  3.25265  4.30220  4.82230  2.47784  4.01102  0.61516  3.20937  4.49645  4.69856  4.31755  4.14239  3.91441  3.73828  2.57980  5.21623  3.99576    276 - -
          2.68618  4.42225  2.77519  2.73123  3.46354  2.40513  3.72494  3.29354  2.67741  2.69355  4.24690  2.90347  2.73739  3.18146  2.89801  2.37887  2.77519  2.98518  4.58477  3.61503
          0.02426  4.12673  4.84907  0.61958  0.77255  0.48576  0.95510
    238   3.28444  5.42797  0.61224  2.53132  4.84422  3.42295  4.18367  4.49493  3.32019  4.06044  5.05154  3.09775  4.09422  3.42837  3.86540  3.22308  3.63093  4.10930  5.96086  4.68465    277 - -
          2.68618  4.42225  2.77519  2.73123  3.46354  2.40513  3.72494  3.29354  2.67741  2.69355  4.24690  2.90347  2.73739  3.18146  2.89801  2.37887  2.77519  2.98518  4.58477  3.61503
          0.02426  4.12673  4.84907  0.61958  0.77255  0.48576  0.95510
    239   3.39318  4.70872  4.95350  4.42738  3.17452  4.65078  4.98460  1.78440  4.24442  0.84911  2.98705  4.68340  4.84698  4.40306  4.36924  4.03337  3.62685  2.18330  5.27772  4.16024    278 - -
          2.68618  4.42225  2.77519  2.73123  3.46354  2.40513  3.72494  3.29354  2.67741  2.69355  4.24690  2.90347  2.73739  3.18146  2.89801  2.37887  2.77519  2.98518  4.58477  3.61503
          0.02426  4.12673  4.84907  0.61958  0.77255  0.48576  0.95510
    240   3.32402  4.70196  4.74908  4.20555  3.11307  4.48923  4.78495  2.27805  3.99875  1.18753  1.48294  4.48047  4.71735  4.19776  4.14630  3.84946  3.55475  2.40348  5.16554  4.05035    279 - -
          2.68618  4.42225  2.77519  2.73123  3.46354  2.40513  3.72494  3.29354  2.67741  2.69355  4.24690  2.90347  2.73739  3.18146  2.89801  2.37887  2.77519  2.98518  4.58477  3.61503
          0.02426  4.12673  4.84907  0.61958  0.77255  0.48576  0.95510
    241   3.19652  5.33664  2.62731  0.71095  4.71868  3.45665  4.07594  4.22491  2.99074  3.80429  4.77545  3.10982  4.07583  3.29155  3.42012  3.15762  3.50540  3.88546  5.84171  4.57442    280 - -
          2.68618  4.42225  2.77519  2.73123  3.46354  2.40513  3.72494  3.29354  2.67741  2.69355  4.24690  2.90347  2.73739  3.18146  2.89801  2.37887  2.77519  2.98518  4.58477  3.61503
          0.02426  4.12673  4.84907  0.61958  0.77255  0.48576  0.95510
    242   3.19652  5.33664  2.62731  0.71095  4.71868  3.45665  4.07594  4.22491  2.99074  3.80429  4.77545  3.10982  4.07583  3.29155  3.42012  3.15762  3.50540  3.88546  5.84171  4.57442    281 - -
          2.68618  4.42225  2.77519  2.73123  3.46354  2.40513  3.72494  3.29354  2.67741  2.69355  4.24690  2.90347  2.73739  3.18146  2.89801  2.37887  2.77519  2.98518  4.58477  3.61503
          0.02426  4.12673  4.84907  0.61958  0.77255  0.48576  0.95510
    243   3.60086  4.93009  4.58915  4.35863  0.67223  4.21682  4.01684  3.10121  4.26126  2.41543  3.79762  4.31563  4.67470  4.36049  4.31769  3.85286  3.90466  3.10948  4.20300  2.54328    282 - -
          2.68618  4.42225  2.77519  2.73123  3.46354  2.40513  3.72494  3.29354  2.67741  2.69355  4.24690  2.90347  2.73739  3.18146  2.89801  2.37887  2.77519  2.98518  4.58477  3.61503
          0.02426  4.12673  4.84907  0.61958  0.77255  0.48576  0.95510
    244   3.31534  5.12149  3.83411  3.30118  4.54190  3.74438  4.04127  4.10799  2.38387  3.57783  4.57782  3.63800  4.24045  3.25462  0.65113  3.39130  3.56768  3.82250  5.52514  4.42114    283 - -
          2.68618  4.42225  2.77519  2.73123  3.46354  2.40513  3.72494  3.29354  2.67741  2.69355  4.24690  2.90347  2.73739  3.18146  2.89801  2.37887  2.77519  2.98518  4.58477  3.61503
          0.02426  4.12673  4.84907  0.61958  0.77255  0.48576  0.95510
    245   3.12561  4.83226  3.76143  3.64260  4.60360  3.50577  4.69258  4.22292  3.72338  3.81850  4.88410  3.92020  0.46660  4.10409  3.93349  3.30269  3.58849  3.83769  5.71230  4.73006    284 - -
          2.68618  4.42225  2.77519  2.73123  3.46354  2.40513  3.72494  3.29354  2.67741  2.69355  4.24690  2.90347  2.73739  3.18146  2.89801  2.37887  2.77519  2.98518  4.58477  3.61503
          0.02426  4.12673  4.84907  0.61958  0.77255  0.48576  0.95510
    246   3.20466  4.47937  5.00162  4.47842  3.53609  4.62021  5.11941  1.24406  4.37254  1.75546  3.32574  4.68795  4.86677  4.58080  4.53554  3.99529  3.45280  1.30578  5.53713  4.37269    285 - -
          2.68618  4.42225  2.77519  2.73123  3.46354  2.40513  3.72494  3.29354  2.67741  2.69355  4.24690  2.90347  2.73739  3.18146  2.89801  2.37887  2.77519  2.98518  4.58477  3.61503
          0.02426  4.12673  4.84907  0.61958  0.77255  0.48576  0.95510
    247   3.20426  4.53398  4.81224  4.30121  2.05199  4.41850  4.58994  1.23970  4.16837  1.79768  3.15255  4.44889  4.69286  4.30347  4.28337  3.78070  3.44537  2.09161  4.90960  3.53360    286 - -
          2.68618  4.42225  2.77519  2.73123  3.46354  2.40513  3.72494  3.29354  2.67741  2.69355  4.24690  2.90347  2.73739  3.18146  2.89801  2.37887  2.77519  2.98518  4.58477  3.61503
          0.02426  4.12673  4.84907  0.61958  0.77255  0.48576  0.95510
    248   2.18459  2.37707  4.32208  3.83700  3.61721  3.56770  4.46424  2.27186  3.71393  2.50728  3.54849  3.89515  4.14604  3.95763  3.89797  2.96689  2.94967  1.37455  5.22439  4.03093    287 - -
          2.68618  4.42225  2.77519  2.73123  3.46354  2.40513  3.72494  3.29354  2.67741  2.69355  4.24690  2.90347  2.73739  3.18146  2.89801  2.37887  2.77519  2.98518  4.58477  3.61503
          0.02426  4.12673  4.84907  0.61958  0.77255  0.48576  0.95510
    249   3.28444  5.42797  0.61224  2.53132  4.84422  3.42295  4.18367  4.49493  3.32019  4.06044  5.05154  3.09775  4.09422  3.42837  3.86540  3.22308  3.63093  4.10930  5.96086  4.68465    288 - -
          2.68618  4.42225  2.77519  2.73123  3.46354  2.40513  3.72494  3.29354  2.67741  2.69355  4.24690  2.90347  2.73739  3.18146  2.89801  2.37887  2.77519  2.98518  4.58477  3.61503
          0.02426  4.12673  4.84907  0.61958  0.77255  0.48576  0.95510
    250   1.34585  4.21703  3.56232  3.27818  4.37344  3.00323  4.32854  3.74332  3.32235  3.47639  4.31533  3.39996  3.76170  3.60927  3.62217  1.37852  2.77539  3.20448  5.73019  4.51857    289 - -
          2.68618  4.42225  2.77519  2.73123  3.46354  2.40513  3.72494  3.29354  2.67741  2.69355  4.24690  2.90347  2.73739  3.18146  2.89801  2.37887  2.77519  2.98518  4.58477  3.61503
          0.02426  4.12673  4.84907  0.61958  0.77255  0.48576  0.95510
    251   3.04767  4.44097  4.59667  4.10052  2.09325  4.19383  4.47883  2.13429  3.98041  2.00145  3.28224  4.25265  4.55256  4.16936  4.13523  3.55953  3.31228  1.21734  4.89923  3.50311    290 - -
          2.68618  4.42225  2.77519  2.73123  3.46354  2.40513  3.72494  3.29354  2.67741  2.69355  4.24690  2.90347  2.73739  3.18146  2.89801  2.37887  2.77519  2.98518  4.58477  3.61503
          0.02426  4.12673  4.84907  0.61958  0.77255  0.48576  0.95510
    252   2.75386  4.33309  4.23657  3.82767  3.76520  3.73716  4.63751  2.12320  3.70964  2.48229  3.64505  3.98583  4.30626  4.03519  3.93986  3.16028  2.47849  1.01379  5.48766  4.26531    291 - -
          2.68618  4.42225  2.77519  2.73123  3.46354  2.40513  3.72494  3.29354  2.67741  2.69355  4.24690  2.90347  2.73739  3.18146  2.89801  2.37887  2.77519  2.98518  4.58477  3.61503
          0.02426  4.12673  4.84907  0.61958  0.77255  0.48576  0.95510
    253   2.31784  4.48215  4.12542  3.69839  3.39512  3.85512  4.47045  2.40019  3.53929  1.04478  3.29907  3.94742  4.33602  3.86784  3.76074  3.26092  3.21942  2.34158  5.21066  4.00715    292 - -
          2.68618  4.42225  2.77519  2.73123  3.46354  2.40513  3.72494  3.29354  2.67741  2.69355  4.24690  2.90347  2.73739  3.18146  2.89801  2.37887  2.77519  2.98518  4.58477  3.61503
          0.02426  4.12673  4.84907  0.61958  0.77255  0.48576  0.95510
    254   2.56790  4.63501  3.18786  2.68188  4.15980  3.33682  3.79017  3.55844  2.50441  3.17783  4.01015  3.11386  3.84804  2.96575  2.11608  1.97176  2.10808  3.19342  5.40716  4.12501    293 - -
          2.68618  4.42225  2.77519  2.73123  3.46354  2.40513  3.72494  3.29354  2.67741  2.69355  4.24690  2.90347  2.73739  3.18146  2.89801  2.37887  2.77519  2.98518  4.58477  3.61503
          0.02426  4.12673  4.84907  0.61958  0.77255  0.48576  0.95510
    255   2.38811  4.36265  4.33501  3.80966  3.43373  4.01587  4.51390  2.10388  3.68968  1.44495  3.30543  4.05306  4.41062  3.95581  3.91137  3.36103  3.16634  1.55804  5.20275  4.01938    294 - -
          2.68618  4.42225  2.77519  2.73123  3.46354  2.40513  3.72494  3.29354  2.67741  2.69355  4.24690  2.90347  2.73739  3.18146  2.89801  2.37887  2.77519  2.98518  4.58477  3.61503
          0.02426  4.12673  4.84907  0.61958  0.77255  0.48576  0.95510
    256   3.33531  4.63282  4.98469  4.45797  3.26006  4.64681  5.02267  1.35627  4.29466  1.12829  3.06738  4.69465  4.85380  4.45919  4.42223  4.02694  3.57235  2.00825  5.33802  4.21204    295 - -
          2.68618  4.42225  2.77519  2.73123  3.46354  2.40513  3.72494  3.29354  2.67741  2.69355  4.24690  2.90347  2.73739  3.18146  2.89801  2.37887  2.77519  2.98518  4.58477  3.61503
          0.02426  4.12673  4.84907  0.61958  0.77255  0.48576  0.95510
    257   2.89534  5.13688  2.67777  2.46130  4.51228  3.40013  3.79275  4.00851  2.09461  3.55258  4.41015  1.33108  3.94426  2.96069  2.82994  2.87915  3.17229  3.63364  5.65684  4.30606    296 - -
          2.68618  4.42225  2.77519  2.73123  3.46354  2.40513  3.72494  3.29354  2.67741  2.69355  4.24690  2.90347  2.73739  3.18146  2.89801  2.37887  2.77519  2.98518  4.58477  3.61503
          0.02426  4.12673  4.84907  0.61958  0.77255  0.48576  0.95510
    258   2.75690  5.08585  3.04208  2.47877  4.43517  3.49298  3.61037  3.85600  1.96152  3.35508  4.15051  2.55995  3.88131  2.40483  2.00746  2.74112  2.52959  3.48446  5.48577  4.17123    297 - -
          2.68618  4.42225  2.77519  2.73123  3.46354  2.40513  3.72494  3.29354  2.67741  2.69355  4.24690  2.90347  2.73739  3.18146  2.89801  2.37887  2.77519  2.98518  4.58477  3.61503
          0.02426  4.12673  4.84907  0.61958  0.77255  0.48576  0.95510
    259   2.81986  5.10581  3.11449  2.54393  4.46464  2.87738  2.82433  3.87703  1.57486  3.36899  4.17886  3.03401  3.92164  2.74747  2.14604  2.80706  3.02621  3.51729  5.48373  4.19597    298 - -
          2.68618  4.42225  2.77519  2.73123  3.46354  2.40513  3.72494  3.29354  2.67741  2.69355  4.24690  2.90347  2.73739  3.18146  2.89801  2.37887  2.77519  2.98518  4.58477  3.61503
          0.02426  4.12673  4.84907  0.61958  0.77255  0.48576  0.95510
    260   2.74575  4.26354  3.98604  2.81641  3.29459  3.84152  4.13640  2.07416  3.32053  1.90495  2.28993  3.72245  4.19054  3.58107  3.57627  3.12156  2.97800  1.99970  4.91425  3.72679    299 - -
          2.68618  4.42225  2.77519  2.73123  3.46354  2.40513  3.72494  3.29354  2.67741  2.69355  4.24690  2.90347  2.73739  3.18146  2.89801  2.37887  2.77519  2.98518  4.58477  3.61503
          0.02426  4.12673  4.84907  0.61958  0.77255  0.48576  0.95510
    261   3.36573  4.66892  4.98288  4.45321  3.21296  4.65632  5.00951  1.56092  4.28404  0.96894  3.01884  4.69827  4.85284  4.43653  4.40649  4.03577  3.59975  2.09491  5.30672  4.19262    300 - -
          2.68618  4.42225  2.77519  2.73123  3.46354  2.40513  3.72494  3.29354  2.67741  2.69355  4.24690  2.90347  2.73739  3.18146  2.89801  2.37887  2.77519  2.98518  4.58477  3.61503
          0.02426  4.12673  4.84907  0.61958  0.77255  0.48576  0.95510
    262   2.64684  4.88470  2.91528  2.45560  4.26843  3.38312  3.68047  3.69407  1.96027  3.26364  4.06983  2.51539  3.83679  2.82313  2.83100  2.33332  2.17740  3.32665  5.46185  4.12577    301 - -
          2.68618  4.42225  2.77519  2.73123  3.46354  2.40513  3.72494  3.29354  2.67741  2.69355  4.24690  2.90347  2.73739  3.18146  2.89801  2.37887  2.77519  2.98518  4.58477  3.61503
          0.02426  4.12673  4.84907  0.61958  0.77255  0.48576  0.95510
    263   2.63332  3.47509  3.03474  2.48324  4.05303  3.44858  3.05416  3.46524  2.16493  3.06652  3.88781  2.99107  2.68812  2.46504  2.80909  2.67233  2.86356  3.14743  5.30262  3.98366    302 - -
          2.68618  4.42225  2.77519  2.73123  3.46354  2.40513  3.72494  3.29354  2.67741  2.69355  4.24690  2.90347  2.73739  3.18146  2.89801  2.37887  2.77519  2.98518  4.58477  3.61503
          0.02426  4.12673  4.84907  0.61958  0.77255  0.48576  0.95510
    264   2.74597  5.25781  2.25795  2.03292  4.58245  3.35509  3.64823  4.06787  1.92487  3.54810  4.31852  2.42824  3.82622  2.37501  2.92635  2.68671  2.98832  3.64038  5.68522  4.26126    303 - -
          2.68618  4.42225  2.77519  2.73123  3.46354  2.40513  3.72494  3.29354  2.67741  2.69355  4.24690  2.90347  2.73739  3.18146  2.89801  2.37887  2.77519  2.98518  4.58477  3.61503
          0.02426  4.12673  4.84907  0.61958  0.77255  0.48576  0.95510
    265   2.97811  5.41688  1.14330  2.24844  4.50192  3.32731  2.67293  4.24095  2.80520  3.74822  4.61124  2.82168  3.92425  3.01031  3.34740  2.89322  3.26272  3.84137  5.77031  4.27259    304 - -
          2.68618  4.42225  2.77519  2.73123  3.46354  2.40513  3.72494  3.29354  2.67741  2.69355  4.24690  2.90347  2.73739  3.18146  2.89801  2.37887  2.77519  2.98518  4.58477  3.61503
          0.02426  4.12673  4.84907  0.61958  0.77255  0.48576  0.95510
    266   3.60086  4.93009  4.58915  4.35863  0.67223  4.21682  4.01684  3.10121  4.26126  2.41543  3.79762  4.31563  4.67470  4.36049  4.31769  3.85286  3.90466  3.10948  4.20300  2.54328    305 - -
          2.68618  4.42225  2.77519  2.73123  3.46354  2.40513  3.72494  3.29354  2.67741  2.69355  4.24690  2.90347  2.73739  3.18146  2.89801  2.37887  2.77519  2.98518  4.58477  3.61503
          0.02426  4.12673  4.84907  0.61958  0.77255  0.48576  0.95510
    267   2.63857  4.74854  3.02905  2.52228  4.00065  3.44341  3.68688  2.83322  2.46302  3.02036  3.86358  2.63179  3.86008  2.00883  2.87718  2.69632  2.50791  3.07929  5.28787  3.97617    306 - -
          2.68618  4.42225  2.77519  2.73123  3.46354  2.40513  3.72494  3.29354  2.67741  2.69355  4.24690  2.90347  2.73739  3.18146  2.89801  2.37887  2.77519  2.98518  4.58477  3.61503
          0.11739  4.12673  2.35781  0.61958  0.77255  0.48576  0.95510
    268   2.62472  4.78327  2.98659  1.99338  4.05517  3.41896  3.64333  3.42695  2.38712  3.05562  3.88860  2.97601  3.83048  2.80090  2.43370  2.66650  2.49569  2.69175  5.30761  3.99143    307 - -
          2.68618  4.42225  2.77519  2.73123  3.46354  2.40513  3.72494  3.29354  2.67741  2.69355  4.24690  2.90347  2.73739  3.18146  2.89801  2.37887  2.77519  2.98518  4.58477  3.61503
          0.02660  4.03593  4.75828  0.61958  0.77255  0.58307  0.81686
    269   2.79148  5.18251  2.41363  1.47935  4.54355  3.28046  3.72494  4.01998  2.59538  3.55509  4.37662  2.33953  3.83498  2.87900  3.09120  2.30205  3.06938  3.61769  5.72635  4.30650    308 - -
          2.68618  4.42225  2.77519  2.73123  3.46354  2.40513  3.72494  3.29354  2.67741  2.69355  4.24690  2.90347  2.73739  3.18146  2.89801  2.37887  2.77519  2.98518  4.58477  3.61503
          0.02660  4.03593  4.75828  0.61958  0.77255  0.58307  0.81686
    270   2.59949  4.52911  3.12533  2.69383  3.75646  3.40134  3.79370  3.14977  2.65653  2.07567  3.74071  2.61121  2.43493  3.03701  3.02908  2.72725  2.88041  2.88340  5.15320  3.85093    309 - -
          2.68621  4.42228  2.77522  2.73126  3.46357  2.40515  3.72497  3.29357  2.67744  2.69336  4.24692  2.90349  2.73742  3.18149  2.89803  2.37874  2.77522  2.98521  4.58480  3.61506
          0.23019  2.19899  2.35705  0.65602  0.73171  0.42939  1.05241
    271   2.70517  4.93686  2.60965  2.38089  4.39931  1.84155  3.76178  3.87121  2.57629  3.43535  4.26530  2.36431  3.83666  2.37408  3.00877  2.71349  3.00772  3.47455  5.61140  4.24664    312 - -
          2.68618  4.42225  2.77519  2.73123  3.46354  2.40513  3.72494  3.29354  2.67741  2.69355  4.24690  2.90347  2.73739  3.18146  2.89801  2.37887  2.77519  2.98518  4.58477  3.61503
          0.02636  4.04482  4.76716  0.61958  0.77255  0.57433  0.82801
    272   1.59887  4.20434  3.46309  3.08048  4.23360  2.29493  4.14265  3.63910  3.10464  3.31780  4.13810  3.28430  3.71163  3.39459  3.45054  1.95355  2.10394  3.13259  5.57340  4.35143    313 - -
          2.68618  4.42225  2.77519  2.73123  3.46354  2.40513  3.72494  3.29354  2.67741  2.69355  4.24690  2.90347  2.73739  3.18146  2.89801  2.37887  2.77519  2.98518  4.58477  3.61503
          0.02636  4.04482  4.76716  0.61958  0.77255  0.57433  0.82801
    273   2.61032  4.26351  3.63991  3.12685  3.19348  3.56587  3.88173  2.70348  3.04072  2.48012  3.43155  3.44611  4.00267  3.34653  3.33328  2.42348  2.87746  1.91350  4.72308  2.31075    314 - -
          2.68618  4.42225  2.77519  2.73123  3.46354  2.40513  3.72494  3.29354  2.67741  2.69355  4.24690  2.90347  2.73739  3.18146  2.89801  2.37887  2.77519  2.98518  4.58477  3.61503
          0.02636  4.04482  4.76716  0.61958  0.77255  0.43411  1.04366
    274   2.79133  5.05490  3.09433  2.53449  4.38056  3.51972  2.93764  3.80764  2.16895  3.32089  4.13411  3.02726  3.91045  2.36739  1.77010  2.40566  3.00315  3.45608  5.45133  4.15272    315 - -
          2.68618  4.42225  2.77519  2.73123  3.46354  2.40513  3.72494  3.29354  2.67741  2.69355  4.24690  2.90347  2.73739  3.18146  2.89801  2.37887  2.77519  2.98518  4.58477  3.61503
          0.02426  4.12673  4.84907  0.61958  0.77255  0.48576  0.95510
    275   3.45300  4.84418  4.59700  4.24548  3.25265  4.30220  4.82230  2.47784  4.01102  0.61516  3.20937  4.49645  4.69856  4.31755  4.14239  3.91441  3.73828  2.57980  5.21623  3.99576    316 - -
          2.68618  4.42225  2.77519  2.73123  3.46354  2.40513  3.72494  3.29354  2.67741  2.69355  4.24690  2.90347  2.73739  3.18146  2.89801  2.37887  2.77519  2.98518  4.58477  3.61503
          0.02426  4.12673  4.84907  0.61958  0.77255  0.48576  0.95510
    276   2.67391  4.94300  2.90704  2.44803  4.33394  3.39545  3.67026  3.76310  1.73240  3.31378  4.11559  2.52036  3.84488  2.80648  2.77341  2.32193  2.50678  3.38715  5.49258  4.15508    317 - -
          2.68618  4.42225  2.77519  2.73123  3.46354  2.40513  3.72494  3.29354  2.67741  2.69355  4.24690  2.90347  2.73739  3.18146  2.89801  2.37887  2.77519  2.98518  4.58477  3.61503
          0.02426  4.12673  4.84907  0.61958  0.77255  0.48576  0.95510
    277   2.75791  5.25472  1.99649  2.02127  4.57152  3.34782  3.66447  4.05397  1.90853  3.54658  4.32510  2.81370  2.97282  2.78861  2.97635  2.69929  3.00421  3.63411  5.69481  4.26877    318 - -
          2.68618  4.42225  2.77519  2.73123  3.46354  2.40513  3.72494  3.29354  2.67741  2.69355  4.24690  2.90347  2.73739  3.18146  2.89801  2.37887  2.77519  2.98518  4.58477  3.61503
          0.02426  4.12673  4.84907  0.61958  0.77255  0.48576  0.95510
    278   2.69086  5.04897  2.38103  1.70543  4.31590  3.37303  3.65475  3.77112  2.47082  3.32701  4.12483  2.86495  3.82506  2.79098  2.96322  2.67119  2.52632  3.40270  5.52010  3.21222    319 - -
          2.68618  4.42225  2.77519  2.73123  3.46354  2.40513  3.72494  3.29354  2.67741  2.69355  4.24690  2.90347  2.73739  3.18146  2.89801  2.37887  2.77519  2.98518  4.58477  3.61503
          0.02426  4.12673  4.84907  0.61958  0.77255  0.48576  0.95510
    279   1.43012  4.29415  3.38846  3.06301  4.34812  1.90622  4.18518  3.76091  3.13913  3.43183  4.25234  3.29947  2.55417  3.42856  3.49357  2.48694  2.78743  3.23940  5.67216  4.44175    320 - -
          2.68618  4.42225  2.77519  2.73123  3.46354  2.40513  3.72494  3.29354  2.67741  2.69355  4.24690  2.90347  2.73739  3.18146  2.89801  2.37887  2.77519  2.98518  4.58477  3.61503
          0.02426  4.12673  4.84907  0.61958  0.77255  0.48576  0.95510
    280   2.64030  3.22514  3.81703  3.24026  2.38588  3.67634  3.93472  2.60956  3.10257  2.06670  3.28024  3.54453  4.05306  3.40322  2.37955  2.95426  2.87617  2.42913  4.74294  3.48143    321 - -
          2.68618  4.42225  2.77519  2.73123  3.46354  2.40513  3.72494  3.29354  2.67741  2.69355  4.24690  2.90347  2.73739  3.18146  2.89801  2.37887  2.77519  2.98518  4.58477  3.61503
          0.02426  4.12673  4.84907  0.61958  0.77255  0.48576  0.95510
    281   3.22414  5.18063  3.41588  2.99931  4.62598  3.67703  3.92768  4.07346  0.73588  3.58663  4.54166  3.40966  4.16540  3.10996  2.51553  3.25378  3.46199  3.76959  5.58117  4.43448    322 - -
          2.68618  4.42225  2.77519  2.73123  3.46354  2.40513  3.72494  3.29354  2.67741  2.69355  4.24690  2.90347  2.73739  3.18146  2.89801  2.37887  2.77519  2.98518  4.58477  3.61503
          0.02426  4.12673  4.84907  0.61958  0.77255  0.48576  0.95510
    282   2.67402  4.26801  3.76212  3.19131  3.39016  3.71882  4.00261  2.18964  2.61725  1.87011  3.33780  3.54082  4.08873  3.39442  3.37734  2.98922  2.53597  2.06288  4.92088  3.70878    323 - -
          2.68618  4.42225  2.77519  2.73123  3.46354  2.40513  3.72494  3.29354  2.67741  2.69355  4.24690  2.90347  2.73739  3.18146  2.89801  2.37887  2.77519  2.98518  4.58477  3.61503
          0.02426  4.12673  4.84907  0.61958  0.77255  0.48576  0.95510
    283   3.78176  4.97793  4.77636  4.49424  0.98194  4.50852  3.53132  3.43179  4.32988  2.73602  4.02055  4.18080  4.80977  4.25427  4.32755  3.88600  4.00151  3.36765  3.65677  1.35614    324 - -
          2.68618  4.42225  2.77519  2.73123  3.46354  2.40513  3.72494  3.29354  2.67741  2.69355  4.24690  2.90347  2.73739  3.18146  2.89801  2.37887  2.77519  2.98518  4.58477  3.61503
          0.02426  4.12673  4.84907  0.61958  0.77255  0.48576  0.95510
    284   3.45300  4.84418  4.59700  4.24548  3.25265  4.30220  4.82230  2.47784  4.01102  0.61516  3.20937  4.49645  4.69856  4.31755  4.14239  3.91441  3.73828  2.57980  5.21623  3.99576    325 - -
          2.68618  4.42225  2.77519  2.73123  3.46354  2.40513  3.72494  3.29354  2.67741  2.69355  4.24690  2.90347  2.73739  3.18146  2.89801  2.37887  2.77519  2.98518  4.58477  3.61503
          0.02426  4.12673  4.84907  0.61958  0.77255  0.48576  0.95510
    285   2.50412  4.57023  3.15160  2.67429  4.15450  2.28080  3.82459  3.56688  2.62161  3.18946  4.01178  3.10171  3.81456  3.00514  2.50206  2.25135  2.03570  3.18039  5.42917  4.13900    326 - -
          2.68618  4.42225  2.77519  2.73123  3.46354  2.40513  3.72494  3.29354  2.67741  2.69355  4.24690  2.90347  2.73739  3.18146  2.89801  2.37887  2.77519  2.98518  4.58477  3.61503
          0.02426  4.12673  4.84907  0.61958  0.77255  0.48576  0.95510
    286   2.36169  4.51609  3.31603  2.75928  2.95132  3.55103  3.77643  2.97282  1.90257  2.35025  3.58775  3.20828  3.94134  3.02929  3.00849  2.79933  2.88349  2.74763  5.04950  3.76765    327 - -
          2.68618  4.42225  2.77519  2.73123  3.46354  2.40513  3.72494  3.29354  2.67741  2.69355  4.24690  2.90347  2.73739  3.18146  2.89801  2.37887  2.77519  2.98518  4.58477  3.61503
          0.02426  4.12673  4.84907  0.61958  0.77255  0.48576  0.95510
    287   3.44575  4.74036  4.66647  4.25872  1.32380  4.35236  3.65999  3.05236  4.10099  1.94693  3.66152  4.12101  4.65289  4.11859  4.15722  3.69109  3.66564  2.99638  3.83487  1.51816    328 - -
          2.68618  4.42225  2.77519  2.73123  3.46354  2.40513  3.72494  3.29354  2.67741  2.69355  4.24690  2.90347  2.73739  3.18146  2.89801  2.37887  2.77519  2.98518  4.58477  3.61503
          0.02426  4.12673  4.84907  0.61958  0.77255  0.48576  0.95510
    288   2.88605  5.43556  1.80532  1.47826  4.71226  3.31304  2.79643  4.23264  2.65580  3.72001  4.52819  2.76961  3.86928  2.88757  3.20527  2.79550  3.15017  3.80674  5.86507  4.39211    329 - -
          2.68618  4.42225  2.77519  2.73123  3.46354  2.40513  3.72494  3.29354  2.67741  2.69355  4.24690  2.90347  2.73739  3.18146  2.89801  2.37887  2.77519  2.98518  4.58477  3.61503
          0.02426  4.12673  4.84907  0.61958  0.77255  0.48576  0.95510
    289   2.75020  5.24013  2.26374  1.64879  4.56007  3.36080  3.65219  4.03950  2.43208  3.52806  4.30439  2.82636  3.83162  2.39563  2.51400  2.69467  2.99214  3.62111  5.67055  4.25424    330 - -
          2.68618  4.42225  2.77519  2.73123  3.46354  2.40513  3.72494  3.29354  2.67741  2.69355  4.24690  2.90347  2.73739  3.18146  2.89801  2.37887  2.77519  2.98518  4.58477  3.61503
          0.02426  4.12673  4.84907  0.61958  0.77255  0.48576  0.95510
    290   2.68824  4.69810  3.22109  2.64140  3.00765  3.53361  3.67567  3.29256  1.98282  2.91653  3.78126  3.11238  3.91359  2.89026  2.14570  2.77075  2.91026  3.01904  5.09232  3.05889    331 - -
          2.68618  4.42225  2.77519  2.73123  3.46354  2.40513  3.72494  3.29354  2.67741  2.69355  4.24690  2.90347  2.73739  3.18146  2.89801  2.37887  2.77519  2.98518  4.58477  3.61503
          0.02426  4.12673  4.84907  0.61958  0.77255  0.48576  0.95510
    291   2.74939  4.27956  3.97263  3.39578  2.63008  3.81857  4.07694  2.51135  2.70197  1.65066  2.31143  3.69704  4.16486  3.53910  3.51106  3.09854  2.97835  2.41529  4.82156  3.61346    332 - -
          2.68618  4.42225  2.77519  2.73123  3.46354  2.40513  3.72494  3.29354  2.67741  2.69355  4.24690  2.90347  2.73739  3.18146  2.89801  2.37887  2.77519  2.98518  4.58477  3.61503
          0.02426  4.12673  4.84907  0.61958  0.77255  0.48576  0.95510
    292   2.62426  3.53906  2.90367  2.17320  4.17594  3.40146  3.63652  3.60545  2.41108  3.18226  3.98387  2.53838  3.81693  2.23915  2.86952  2.34431  2.86324  3.25598  5.39726  4.04725    333 - -
          2.68618  4.42225  2.77519  2.73123  3.46354  2.40513  3.72494  3.29354  2.67741  2.69355  4.24690  2.90347  2.73739  3.18146  2.89801  2.37887  2.77519  2.98518  4.58477  3.61503
          0.02426  4.12673  4.84907  0.61958  0.77255  0.48576  0.95510
    293   2.76763  5.03906  2.56328  1.55036  4.49754  3.30257  3.81108  3.95362  2.67228  3.53077  4.36649  2.90315  3.87381  2.97706  3.13890  1.71563  3.07322  3.55350  5.71285  4.32548    334 - -
          2.68618  4.42225  2.77519  2.73123  3.46354  2.40513  3.72494  3.29354  2.67741  2.69355  4.24690  2.90347  2.73739  3.18146  2.89801  2.37887  2.77519  2.98518  4.58477  3.61503
          0.02426  4.12673  4.84907  0.61958  0.77255  0.48576  0.95510
    294   2.81076  5.19994  2.59425  1.46469  4.53818  3.37527  3.70346  3.99000  2.13249  3.51079  4.32098  2.87001  3.87425  2.84289  2.89666  2.33873  3.06145  3.60109  5.66906  4.28425    335 - -
          2.68618  4.42225  2.77519  2.73123  3.46354  2.40513  3.72494  3.29354  2.67741  2.69355  4.24690  2.90347  2.73739  3.18146  2.89801  2.37887  2.77519  2.98518  4.58477  3.61503
          0.02426  4.12673  4.84907  0.61958  0.77255  0.48576  0.95510
    295   3.22834  4.54924  4.88030  4.32970  1.80035  4.46012  4.61601  1.61478  4.19270  1.44867  3.01906  4.48534  4.69012  4.28271  4.28211  3.80121  3.45382  2.22368  4.91357  3.61311    336 - -
          2.68618  4.42225  2.77519  2.73123  3.46354  2.40513  3.72494  3.29354  2.67741  2.69355  4.24690  2.90347  2.73739  3.18146  2.89801  2.37887  2.77519  2.98518  4.58477  3.61503
          0.02426  4.12673  4.84907  0.61958  0.77255  0.48576  0.95510
    296   2.85064  5.11549  3.18709  2.58668  4.49304  3.56473  3.62366  3.88614  1.54495  3.37238  4.18843  3.06516  3.94253  2.34125  2.11791  2.83988  2.51341  3.53241  5.48235  4.21487    337 - -
          2.68618  4.42225  2.77519  2.73123  3.46354  2.40513  3.72494  3.29354  2.67741  2.69355  4.24690  2.90347  2.73739  3.18146  2.89801  2.37887  2.77519  2.98518  4.58477  3.61503
          0.02426  4.12673  4.84907  0.61958  0.77255  0.48576  0.95510
    297   3.31474  5.07330  3.41329  3.20607  3.49482  3.68981  0.70313  4.05767  3.04367  3.51590  4.58475  3.60208  4.25990  3.57777  3.29024  3.38537  3.62990  3.78821  4.95452  3.44005    338 - -
          2.68618  4.42225  2.77519  2.73123  3.46354  2.40513  3.72494  3.29354  2.67741  2.69355  4.24690  2.90347  2.73739  3.18146  2.89801  2.37887  2.77519  2.98518  4.58477  3.61503
          0.02426  4.12673  4.84907  0.61958  0.77255  0.48576  0.95510
    298   3.12561  4.83226  3.76143  3.64260  4.60360  3.50577  4.69258  4.22292  3.72338  3.81850  4.88410  3.92020  0.46660  4.10409  3.93349  3.30269  3.58849  3.83769  5.71230  4.73006    339 - -
          2.68618  4.42225  2.77519  2.73123  3.46354  2.40513  3.72494  3.29354  2.67741  2.69355  4.24690  2.90347  2.73739  3.18146  2.89801  2.37887  2.77519  2.98518  4.58477  3.61503
          0.02426  4.12673  4.84907  0.61958  0.77255  0.48576  0.95510
    299   2.77585  4.36862  3.86683  3.29139  3.48144  3.80631  4.09916  1.67027  3.03956  2.32870  3.40498  3.63530  4.18308  3.45525  2.33560  3.10192  3.01790  1.97324  5.05838  3.84158    340 - -
          2.68618  4.42225  2.77519  2.73123  3.46354  2.40513  3.72494  3.29354  2.67741  2.69355  4.24690  2.90347  2.73739  3.18146  2.89801  2.37887  2.77519  2.98518  4.58477  3.61503
          0.02426  4.12673  4.84907  0.61958  0.77255  0.48576  0.95510
    300   3.44366  4.77428  4.73805  4.31462  1.10972  4.43700  4.10622  2.60037  4.15364  1.58949  3.26784  4.34260  4.72615  4.23799  4.24207  3.82661  3.68357  2.67354  4.30416  2.69796    341 - -
          2.68618  4.42225  2.77519  2.73123  3.46354  2.40513  3.72494  3.29354  2.67741  2.69355  4.24690  2.90347  2.73739  3.18146  2.89801  2.37887  2.77519  2.98518  4.58477  3.61503
          0.02426  4.12673  4.84907  0.61958  0.77255  0.48576  0.95510
    301   2.76127  5.21365  2.23904  2.26836  4.54641  2.28188  3.68470  4.02267  1.93835  3.53036  4.31895  2.43078  3.83890  2.81572  2.99935  2.71115  3.01473  3.61112  5.68900  4.27188    342 - -
          2.68618  4.42225  2.77519  2.73123  3.46354  2.40513  3.72494  3.29354  2.67741  2.69355  4.24690  2.90347  2.73739  3.18146  2.89801  2.37887  2.77519  2.98518  4.58477  3.61503
          0.02426  4.12673  4.84907  0.61958  0.77255  0.48576  0.95510
    302   3.05603  4.76902  3.68190  3.20377  2.80412  3.81124  3.71196  3.35109  2.78953  2.89025  3.92016  3.51774  4.22432  3.33222  2.36686  3.18207  3.29390  3.14779  4.38450  1.23158    343 - -
          2.68618  4.42225  2.77519  2.73123  3.46354  2.40513  3.72494  3.29354  2.67741  2.69355  4.24690  2.90347  2.73739  3.18146  2.89801  2.37887  2.77519  2.98518  4.58477  3.61503
          0.02426  4.12673  4.84907  0.61958  0.77255  0.48576  0.95510
    303   2.72890  5.03912  3.04055  2.47418  4.37777  3.48014  3.61304  3.79868  1.81311  3.31468  4.11149  2.98166  3.87006  2.39921  2.26218  2.38323  2.57107  3.43279  5.46208  4.14382    344 - -
          2.68618  4.42225  2.77519  2.73123  3.46354  2.40513  3.72494  3.29354  2.67741  2.69355  4.24690  2.90347  2.73739  3.18146  2.89801  2.37887  2.77519  2.98518  4.58477  3.61503
          0.02426  4.12673  4.84907  0.61958  0.77255  0.48576  0.95510
    304   2.59342  2.41395  4.26680  3.76532  3.57322  3.58460  4.40109  2.28817  3.63977  2.48177  3.51167  3.85981  4.13963  3.89121  3.83350  2.97116  2.35026  1.43054  5.16712  3.97206    345 - -
          2.68618  4.42225  2.77519  2.73123  3.46354  2.40513  3.72494  3.29354  2.67741  2.69355  4.24690  2.90347  2.73739  3.18146  2.89801  2.37887  2.77519  2.98518  4.58477  3.61503
          0.02426  4.12673  4.84907  0.61958  0.77255  0.48576  0.95510
    305   2.57113  4.65707  3.07144  2.62934  4.18421  3.31742  3.79880  3.57981  2.17016  3.20633  4.03697  3.07814  3.84104  2.97446  2.94367  1.77037  2.12487  3.21042  5.44086  4.14492    346 - -
          2.68618  4.42225  2.77519  2.73123  3.46354  2.40513  3.72494  3.29354  2.67741  2.69355  4.24690  2.90347  2.73739  3.18146  2.89801  2.37887  2.77519  2.98518  4.58477  3.61503
          0.02426  4.12673  4.84907  0.61958  0.77255  0.48576  0.95510
    306   2.99125  4.78432  3.59398  3.06540  3.02795  3.75347  3.70916  3.37867  2.59024  2.93073  3.92135  3.42136  4.15537  3.18534  1.96912  3.10088  3.21877  3.15762  4.56322  1.50772    347 - -
          2.68618  4.42225  2.77519  2.73123  3.46354  2.40513  3.72494  3.29354  2.67741  2.69355  4.24690  2.90347  2.73739  3.18146  2.89801  2.37887  2.77519  2.98518  4.58477  3.61503
          0.02426  4.12673  4.84907  0.61958  0.77255  0.48576  0.95510
    307   3.10757  5.26743  3.50650  2.81973  4.73489  3.73021  3.64344  4.07180  1.67935  3.48865  4.34535  3.23003  4.08319  2.29564  1.29804  3.08892  3.26353  3.74400  5.52012  4.35185    348 - -
          2.68618  4.42225  2.77519  2.73123  3.46354  2.40513  3.72494  3.29354  2.67741  2.69355  4.24690  2.90347  2.73739  3.18146  2.89801  2.37887  2.77519  2.98518  4.58477  3.61503
          0.02426  4.12673  4.84907  0.61958  0.77255  0.48576  0.95510
    308   2.99066  5.24102  3.25522  2.25986  4.67342  3.63428  3.63650  4.04160  1.59549  3.47973  4.31233  3.12422  4.01112  2.75981  1.54363  2.96427  3.17117  3.69021  5.53818  4.31361    349 - -
          2.68618  4.42225  2.77519  2.73123  3.46354  2.40513  3.72494  3.29354  2.67741  2.69355  4.24690  2.90347  2.73739  3.18146  2.89801  2.37887  2.77519  2.98518  4.58477  3.61503
          0.02426  4.12673  4.84907  0.61958  0.77255  0.48576  0.95510
    309   1.37613  2.05740  3.99171  3.59696  4.04706  3.03727  4.38512  3.35038  3.51123  3.13971  4.01049  3.55621  3.78276  3.76400  3.73662  2.00328  2.73398  2.92478  5.47902  4.30521    350 - -
          2.68618  4.42225  2.77519  2.73123  3.46354  2.40513  3.72494  3.29354  2.67741  2.69355  4.24690  2.90347  2.73739  3.18146  2.89801  2.37887  2.77519  2.98518  4.58477  3.61503
          0.02426  4.12673  4.84907  0.61958  0.77255  0.48576  0.95510
    310   3.13144  4.44651  4.86011  4.31942  2.58866  4.43883  4.80933  1.19490  4.20427  1.88620  3.20287  4.49884  4.70827  4.36726  4.33788  3.79061  3.37340  1.65000  5.21679  4.00058    351 - -
          2.68618  4.42225  2.77519  2.73123  3.46354  2.40513  3.72494  3.29354  2.67741  2.69355  4.24690  2.90347  2.73739  3.18146  2.89801  2.37887  2.77519  2.98518  4.58477  3.61503
          0.02426  4.12673  4.84907  0.61958  0.77255  0.48576  0.95510
    311   2.83092  5.20442  2.77063  1.51209  4.54227  3.44633  3.66190  3.98397  2.29010  3.47462  4.28335  2.92901  3.89692  2.36941  2.31271  2.79170  3.05783  3.60377  5.60287  4.25824    352 - -
          2.68618  4.42225  2.77519  2.73123  3.46354  2.40513  3.72494  3.29354  2.67741  2.69355  4.24690  2.90347  2.73739  3.18146  2.89801  2.37887  2.77519  2.98518  4.58477  3.61503
          0.02426  4.12673  4.84907  0.61958  0.77255  0.48576  0.95510
    312   3.33957  4.63970  5.01608  4.44829  3.15988  4.64063  4.96402  1.59331  4.31127  1.05494  2.39833  4.68334  4.81118  4.39714  4.40843  3.99169  3.56061  2.18397  5.24481  4.19258    353 - -
          2.68618  4.42225  2.77519  2.73123  3.46354  2.40513  3.72494  3.29354  2.67741  2.69355  4.24690  2.90347  2.73739  3.18146  2.89801  2.37887  2.77519  2.98518  4.58477  3.61503
          0.02426  4.12673  4.84907  0.61958  0.77255  0.48576  0.95510
    313   3.11112  5.08789  3.09890  2.86591  4.28921  3.55249  4.02355  3.96750  2.67064  3.44341  4.47201  3.32492  4.11462  0.84112  2.94631  3.15177  3.41161  3.68355  5.51895  4.23335    354 - -
          2.68618  4.42225  2.77519  2.73123  3.46354  2.40513  3.72494  3.29354  2.67741  2.69355  4.24690  2.90347  2.73739  3.18146  2.89801  2.37887  2.77519  2.98518  4.58477  3.61503
          0.02426  4.12673  4.84907  0.61958  0.77255  0.48576  0.95510
    314   0.70140  4.33919  3.74015  3.55241  4.32457  3.15525  4.54160  3.48961  3.57578  3.35873  4.36862  3.63152  3.91930  3.89463  3.80314  2.69042  2.98587  3.09894  5.72564  4.55721    355 - -
          2.68618  4.42225  2.77519  2.73123  3.46354  2.40513  3.72494  3.29354  2.67741  2.69355  4.24690  2.90347  2.73739  3.18146  2.89801  2.37887  2.77519  2.98518  4.58477  3.61503
          0.02426  4.12673  4.84907  0.61958  0.77255  0.48576  0.95510
    315   2.86943  4.67042  3.63713  3.03518  3.78393  3.70467  3.88380  2.09442  2.46276  2.66916  3.72170  3.41827  4.10593  3.12041  1.53246  3.03969  3.10367  2.76549  5.20002  3.95459    356 - -
          2.68618  4.42225  2.77519  2.73123  3.46354  2.40513  3.72494  3.29354  2.67741  2.69355  4.24690  2.90347  2.73739  3.18146  2.89801  2.37887  2.77519  2.98518  4.58477  3.61503
          0.02426  4.12673  4.84907  0.61958  0.77255  0.48576  0.95510
    316   3.39597  4.71379  4.94713  4.42215  3.17027  4.64806  4.97986  1.81309  4.23656  0.83680  2.98457  4.67948  4.84543  4.39771  4.36221  4.03148  3.62991  2.19456  5.27379  4.15432    357 - -
          2.68618  4.42225  2.77519  2.73123  3.46354  2.40513  3.72494  3.29354  2.67741  2.69355  4.24690  2.90347  2.73739  3.18146  2.89801  2.37887  2.77519  2.98518  4.58477  3.61503
          0.02426  4.12673  4.84907  0.61958  0.77255  0.48576  0.95510
    317   3.44103  4.76639  4.89373  4.39227  2.27833  4.58744  4.62294  2.35502  4.24336  0.80507  2.96932  4.57635  4.79399  4.32335  4.33905  3.96629  3.66737  2.51035  4.84476  3.47337    358 - -
          2.68618  4.42225  2.77519  2.73123  3.46354  2.40513  3.72494  3.29354  2.67741  2.69355  4.24690  2.90347  2.73739  3.18146  2.89801  2.37887  2.77519  2.98518  4.58477  3.61503
          0.02426  4.12673  4.84907  0.61958  0.77255  0.48576  0.95510
    318   1.41982  4.58626  3.34425  2.87627  4.17294  3.34447  3.90390  3.51857  2.56030  3.18157  4.06569  3.24677  3.90424  3.10659  1.98738  2.72898  2.94965  3.17065  5.43740  4.19037    359 - -
          2.68618  4.42225  2.77519  2.73123  3.46354  2.40513  3.72494  3.29354  2.67741  2.69355  4.24690  2.90347  2.73739  3.18146  2.89801  2.37887  2.77519  2.98518  4.58477  3.61503
          0.02426  4.12673  4.84907  0.61958  0.77255  0.48576  0.95510
    319   3.14477  5.25031  3.53792  2.87870  4.72448  3.73608  3.67964  4.07227  1.02866  3.50042  4.37713  3.27404  4.10927  2.81475  1.85229  3.13664  3.30905  3.75284  5.52480  4.36746    360 - -
          2.68618  4.42225  2.77519  2.73123  3.46354  2.40513  3.72494  3.29354  2.67741  2.69355  4.24690  2.90347  2.73739  3.18146  2.89801  2.37887  2.77519  2.98518  4.58477  3.61503
          0.02426  4.12673  4.84907  0.61958  0.77255  0.48576  0.95510
    320   1.84757  4.53046  3.32094  2.83359  3.24692  3.55866  2.96110  3.11007  2.77103  2.76538  3.67728  3.25186  3.98025  3.12533  3.13053  2.84378  2.94673  2.86525  4.74991  2.29487    361 - -
          2.68618  4.42225  2.77519  2.73123  3.46354  2.40513  3.72494  3.29354  2.67741  2.69355  4.24690  2.90347  2.73739  3.18146  2.89801  2.37887  2.77519  2.98518  4.58477  3.61503
          0.02426  4.12673  4.84907  0.61958  0.77255  0.48576  0.95510
    321   3.36612  4.66942  4.98270  4.45303  3.21241  4.65638  5.00929  1.56372  4.28374  0.96714  3.01832  4.69822  4.85281  4.43618  4.40617  4.03584  3.60011  2.09604  5.30635  4.19232    362 - -
          2.68618  4.42225  2.77519  2.73123  3.46354  2.40513  3.72494  3.29354  2.67741  2.69355  4.24690  2.90347  2.73739  3.18146  2.89801  2.37887  2.77519  2.98518  4.58477  3.61503
          0.02426  4.12673  4.84907  0.61958  0.77255  0.48576  0.95510
    322   2.58135  3.21248  3.58976  3.02725  3.42241  3.56000  3.88791  2.73816  2.93431  2.46643  2.44687  3.38846  3.96887  2.76870  3.25025  2.83468  2.19710  2.52381  4.89225  3.67045    363 - -
          2.68618  4.42225  2.77519  2.73123  3.46354  2.40513  3.72494  3.29354  2.67741  2.69355  4.24690  2.90347  2.73739  3.18146  2.89801  2.37887  2.77519  2.98518  4.58477  3.61503
          0.02426  4.12673  4.84907  0.61958  0.77255  0.48576  0.95510
    323   2.87037  5.08587  2.54248  1.68638  4.62167  1.41678  3.92627  4.09317  2.84183  3.67116  4.53249  2.95913  3.92758  3.11368  3.30833  2.86445  3.19975  3.68307  5.81065  4.46306    364 - -
          2.68618  4.42225  2.77519  2.73123  3.46354  2.40513  3.72494  3.29354  2.67741  2.69355  4.24690  2.90347  2.73739  3.18146  2.89801  2.37887  2.77519  2.98518  4.58477  3.61503
          0.02426  4.12673  4.84907  0.61958  0.77255  0.48576  0.95510
    324   2.93206  5.23700  2.46152  1.06420  4.69317  2.50566  3.89004  4.17684  2.80536  3.73057  4.58970  2.90772  3.93280  3.06703  3.29225  2.89080  3.24005  3.76897  5.85656  4.47855    365 - -
          2.68618  4.42225  2.77519  2.73123  3.46354  2.40513  3.72494  3.29354  2.67741  2.69355  4.24690  2.90347  2.73739  3.18146  2.89801  2.37887  2.77519  2.98518  4.58477  3.61503
          0.02426  4.12673  4.84907  0.61958  0.77255  0.48576  0.95510
    325   2.94128  4.34153  4.46682  3.89899  3.30557  4.14391  4.49679  1.47134  3.77473  1.72295  2.61015  4.13371  4.45623  3.99295  3.95792  3.45873  2.57744  1.99781  5.08449  3.92745    366 - -
          2.68618  4.42225  2.77519  2.73123  3.46354  2.40513  3.72494  3.29354  2.67741  2.69355  4.24690  2.90347  2.73739  3.18146  2.89801  2.37887  2.77519  2.98518  4.58477  3.61503
          0.02426  4.12673  4.84907  0.61958  0.77255  0.48576  0.95510
    326   2.71581  5.15721  2.37633  2.31490  4.48394  3.38499  3.63165  3.94868  1.74261  3.44806  4.22467  2.86163  3.06485  2.38437  2.82384  2.67621  2.95213  3.54313  5.59431  4.20311    367 - -
          2.68618  4.42225  2.77519  2.73123  3.46354  2.40513  3.72494  3.29354  2.67741  2.69355  4.24690  2.90347  2.73739  3.18146  2.89801  2.37887  2.77519  2.98518  4.58477  3.61503
          0.10941  4.12673  2.43606  0.61958  0.77255  0.48576  0.95510
    327   2.72390  5.11079  2.67740  1.83996  4.41777  2.74423  2.85200  3.87178  2.08892  3.39103  4.18687  2.85465  3.82489  2.75840  2.79689  2.69087  2.96038  3.48927  5.55088  4.17528    368 - -
          2.68618  4.42225  2.77519  2.73123  3.46354  2.40513  3.72494  3.29354  2.67741  2.69355  4.24690  2.90347  2.73739  3.18146  2.89801  2.37887  2.77519  2.98518  4.58477  3.61503
          0.02639  4.04370  4.76605  0.61958  0.77255  0.43352  1.04477
    328   3.63508  5.02009  4.22394  4.00767  2.35065  4.13444  3.76823  3.61147  3.85851  2.99777  4.26102  4.05100  4.60539  4.10175  3.98687  3.74345  3.92471  3.49489  4.00180  0.62903    369 - -
          2.68618  4.42225  2.77519  2.73123  3.46354  2.40513  3.72494  3.29354  2.67741  2.69355  4.24690  2.90347  2.73739  3.18146  2.89801  2.37887  2.77519  2.98518  4.58477  3.61503
          0.02426  4.12673  4.84907  0.61958  0.77255  0.48576  0.95510
    329   2.60991  4.61033  3.12138  2.33719  3.76625  3.47712  3.09005  2.73440  2.55253  2.84327  3.69800  3.06855  2.68784  2.90349  2.97500  2.70550  2.84148  2.91542  5.12285  3.10679    370 - -
          2.68618  4.42225  2.77519  2.73123  3.46354  2.40513  3.72494  3.29354  2.67741  2.69355  4.24690  2.90347  2.73739  3.18146  2.89801  2.37887  2.77519  2.98518  4.58477  3.61503
          0.02426  4.12673  4.84907  0.61958  0.77255  0.48576  0.95510
    330   1.88706  4.35005  3.40370  3.16540  4.33828  3.10859  4.28360  3.66366  3.22931  3.40038  4.30588  3.38723  1.20504  3.55873  3.53542  2.59257  2.89224  3.20960  5.69092  4.47331    371 - -
          2.68618  4.42225  2.77519  2.73123  3.46354  2.40513  3.72494  3.29354  2.67741  2.69355  4.24690  2.90347  2.73739  3.18146  2.89801  2.37887  2.77519  2.98518  4.58477  3.61503
          0.02426  4.12673  4.84907  0.61958  0.77255  0.48576  0.95510
    331   3.42215  4.74346  4.88265  4.38543  1.86113  4.55291  4.49536  2.39611  4.23627  0.94529  3.00482  4.52667  4.76972  4.30312  4.32103  3.92432  3.64730  2.53894  4.70904  3.27328    372 - -
          2.68618  4.42225  2.77519  2.73123  3.46354  2.40513  3.72494  3.29354  2.67741  2.69355  4.24690  2.90347  2.73739  3.18146  2.89801  2.37887  2.77519  2.98518  4.58477  3.61503
          0.02426  4.12673  4.84907  0.61958  0.77255  0.48576  0.95510
    332   2.69047  4.27683  3.77302  2.72789  3.42345  3.74702  4.04215  1.92845  3.13584  2.09888  3.36442  3.56649  4.11640  3.43078  3.44055  3.01801  2.48043  1.98048  4.96316  3.74650    373 - -
          2.68618  4.42225  2.77519  2.73123  3.46354  2.40513  3.72494  3.29354  2.67741  2.69355  4.24690  2.90347  2.73739  3.18146  2.89801  2.37887  2.77519  2.98518  4.58477  3.61503
          0.02426  4.12673  4.84907  0.61958  0.77255  0.48576  0.95510
    333   2.81387  4.20730  4.46710  3.88553  2.57312  3.97981  4.23922  1.79628  3.74112  1.74728  3.09934  4.02080  4.30748  3.90254  3.85320  3.28804  3.04423  1.92918  4.73428  2.76579    374 - -
          2.68618  4.42225  2.77519  2.73123  3.46354  2.40513  3.72494  3.29354  2.67741  2.69355  4.24690  2.90347  2.73739  3.18146  2.89801  2.37887  2.77519  2.98518  4.58477  3.61503
          0.02426  4.12673  4.84907  0.61958  0.77255  0.48576  0.95510
    334   2.41982  5.08479  3.31915  2.70167  4.50334  3.60621  3.65572  3.86634  1.64309  3.36546  4.20621  3.14660  3.99287  2.78984  1.58580  2.92081  3.11387  3.53089  5.47399  4.24667    375 - -
          2.68618  4.42225  2.77519  2.73123  3.46354  2.40513  3.72494  3.29354  2.67741  2.69355  4.24690  2.90347  2.73739  3.18146  2.89801  2.37887  2.77519  2.98518  4.58477  3.61503
          0.01640  4.11886        *  0.61958  0.77255  0.00000        *
//
