# Supplementary material for: MacSyFinder: A Program to Mine Genomes for Molecular Systems with an Application to CRISPR-Cas Systems
Source: PLoS One. 2014 Oct 17;9(10):e110726. doi: 10.1371/journal.pone.0110726 (PMC4201578; doi:10.1371/journal.pone.0110726)
Supplement: Data S2 — The Cas-Finder: models and profiles (compressed tarball archive). (ZIP) [file pone.0110726.s011.zip › Cas-Finder_macsyfinder/CASprofiles/cas1_TypeIE.hmm]

HMMER3/b [3.0 | March 2010]
NAME  TIGR03638
ACC   TIGR03638
DESC  cas1_ECOLI: CRISPR-associated endonuclease Cas1, subtype I-E/ECOLI
LENG  269
ALPH  amino
RF    no
CS    no
MAP   yes
DATE  Sun Apr 11 22:27:07 2010
NSEQ  16
EFFN  1.207031
CKSUM 119973601
GA    215.60 215.60;
TC    215.60 215.60;
NC    128.35 128.35;
STATS LOCAL MSV      -10.6419  0.70223
STATS LOCAL VITERBI  -11.6441  0.70223
STATS LOCAL FORWARD   -5.4575  0.70223
HMM          A        C        D        E        F        G        H        I        K        L        M        N        P        Q        R        S        T        V        W        Y   
            m->m     m->i     m->d     i->m     i->i     d->m     d->d
  COMPO   2.39028  4.39450  2.99129  2.72117  3.35659  2.86720  3.68024  2.79260  2.74353  2.39266  3.57158  3.18967  3.45098  3.10920  2.81683  2.72169  2.86861  2.56086  4.78494  3.42547
          2.68618  4.42225  2.77519  2.73123  3.46354  2.40513  3.72494  3.29354  2.67741  2.69355  4.24690  2.90347  2.73739  3.18146  2.89801  2.37887  2.77519  2.98518  4.58477  3.61503
          0.02043  4.29676  5.01911  0.61958  0.77255  0.00000        *
      1   2.65360  4.59335  3.25564  2.49983  3.77319  3.54682  3.76078  2.95348  2.45044  1.99025  3.68234  3.16245  3.12403  2.98320  2.60452  2.77345  2.88319  2.69711  5.13742  3.86401      1 - -
          2.68618  4.42225  2.77519  2.73123  3.46354  2.40513  3.72494  3.29354  2.67741  2.69355  4.24690  2.90347  2.73739  3.18146  2.89801  2.37887  2.77519  2.98518  4.58477  3.61503
          0.02043  4.29676  5.01911  0.61958  0.77255  0.48576  0.95510
      2   2.25063  4.93772  2.98901  2.29325  4.20604  3.45290  3.37114  3.63914  2.24550  2.99722  4.00091  2.96127  3.46804  2.77950  2.52290  2.38605  2.71914  2.99237  5.41931  4.06354      2 - -
          2.68618  4.42225  2.77519  2.73123  3.46354  2.40513  3.72494  3.29354  2.67741  2.69355  4.24690  2.90347  2.73739  3.18146  2.89801  2.37887  2.77519  2.98518  4.58477  3.61503
          0.02043  4.29676  5.01911  0.61958  0.77255  0.48576  0.95510
      3   2.64205  4.90465  2.82551  2.11428  4.16211  3.45754  3.65735  3.10590  2.43765  3.17100  3.19223  2.97310  3.04419  2.79436  2.37766  2.65930  2.66440  3.24656  5.39402  4.04501      3 - -
          2.68618  4.42225  2.77519  2.73123  3.46354  2.40513  3.72494  3.29354  2.67741  2.69355  4.24690  2.90347  2.73739  3.18146  2.89801  2.37887  2.77519  2.98518  4.58477  3.61503
          0.02043  4.29676  5.01911  0.61958  0.77255  0.48576  0.95510
      4   3.51433  4.77986  5.28444  4.71688  3.23068  4.85731  5.18477  1.54382  4.57765  0.90622  2.58356  4.93723  4.98484  4.60687  4.63293  4.22382  3.73188  2.28642  5.37109  4.34812      4 - -
          2.68618  4.42225  2.77519  2.73123  3.46354  2.40513  3.72494  3.29354  2.67741  2.69355  4.24690  2.90347  2.73739  3.18146  2.89801  2.37887  2.77519  2.98518  4.58477  3.61503
          0.02043  4.29676  5.01911  0.61958  0.77255  0.48576  0.95510
      5   2.17595  4.64457  3.10717  2.75800  4.24879  2.93712  3.32769  3.68423  2.82917  3.31676  4.15282  3.18281  1.45845  3.17384  3.23133  2.70577  2.95809  3.29192  5.55309  4.25522      5 - -
          2.68618  4.42225  2.77519  2.73123  3.46354  2.40513  3.72494  3.29354  2.67741  2.69355  4.24690  2.90347  2.73739  3.18146  2.89801  2.37887  2.77519  2.98518  4.58477  3.61503
          0.29735  4.29676  1.41222  0.61958  0.77255  0.48576  0.95510
      6   3.04381  5.20001  3.43181  2.76199  4.65023  3.67350  3.60305  3.99354  1.61455  3.42401  4.28057  3.17715  4.03108  2.39104  1.41894  3.02925  3.20485  3.66784  5.46771  4.29149      6 - -
          2.68618  4.42225  2.77519  2.73123  3.46354  2.40513  3.72494  3.29354  2.67741  2.69355  4.24690  2.90347  2.73739  3.18146  2.89801  2.37887  2.77519  2.98518  4.58477  3.61503
          0.02686  4.02628  4.74862  0.61958  0.77255  0.34127  1.24086
      7   2.67119  4.14765  4.10889  3.52583  2.64765  3.77640  2.74150  2.04194  3.40746  2.17198  3.23368  3.74511  4.14153  3.63334  3.59700  3.06342  2.70793  1.89445  4.75153  3.54367      7 - -
          2.68618  4.42225  2.77519  2.73123  3.46354  2.40513  3.72494  3.29354  2.67741  2.69355  4.24690  2.90347  2.73739  3.18146  2.89801  2.37887  2.77519  2.98518  4.58477  3.61503
          0.02043  4.29676  5.01911  0.61958  0.77255  0.48576  0.95510
      8   2.24053  5.13110  2.99061  2.21661  4.46871  3.48571  3.64229  3.91489  1.82624  3.41301  4.18622  2.96828  3.87895  2.59106  2.26672  2.52839  2.95507  3.52039  5.55137  4.19495      8 - -
          2.68618  4.42225  2.77519  2.73123  3.46354  2.40513  3.72494  3.29354  2.67741  2.69355  4.24690  2.90347  2.73739  3.18146  2.89801  2.37887  2.77519  2.98518  4.58477  3.61503
          0.02043  4.29676  5.01911  0.61958  0.77255  0.48576  0.95510
      9   3.17720  5.85404  0.96784  1.85762  5.12501  3.36064  3.95148  4.68177  3.03499  4.14477  5.01101  2.43140  4.01394  3.12305  3.68234  3.02852  3.47662  4.22463  6.29508  4.73165      9 - -
          2.68618  4.42225  2.77519  2.73123  3.46354  2.40513  3.72494  3.29354  2.67741  2.69355  4.24690  2.90347  2.73739  3.18146  2.89801  2.37887  2.77519  2.98518  4.58477  3.61503
          0.02043  4.29676  5.01911  0.61958  0.77255  0.48576  0.95510
     10   2.83552  5.06247  3.17257  2.63520  4.48698  2.66283  3.72754  3.89353  2.09317  3.41219  4.22739  3.11399  3.97398  2.86124  1.48680  2.46644  3.06981  3.52811  5.55086  4.26730     10 - -
          2.68618  4.42225  2.77519  2.73123  3.46354  2.40513  3.72494  3.29354  2.67741  2.69355  4.24690  2.90347  2.73739  3.18146  2.89801  2.37887  2.77519  2.98518  4.58477  3.61503
          0.02043  4.29676  5.01911  0.61958  0.77255  0.48576  0.95510
     11   2.62548  4.14126  3.95516  3.37358  3.23944  3.70418  3.03865  2.18775  3.27135  2.02229  3.25387  3.63145  4.07550  3.51336  3.49384  2.63785  2.56909  2.28135  3.60934  3.11257     11 - -
          2.68618  4.42225  2.77519  2.73123  3.46354  2.40513  3.72494  3.29354  2.67741  2.69355  4.24690  2.90347  2.73739  3.18146  2.89801  2.37887  2.77519  2.98518  4.58477  3.61503
          0.02043  4.29676  5.01911  0.61958  0.77255  0.48576  0.95510
     12   2.43026  4.44551  3.41708  3.02239  4.45486  2.35736  4.16795  3.89331  3.06979  3.52532  4.32578  3.31873  2.58412  3.37537  3.45971  1.31605  2.37419  3.36734  5.74604  4.48768     12 - -
          2.68618  4.42225  2.77519  2.73123  3.46354  2.40513  3.72494  3.29354  2.67741  2.69355  4.24690  2.90347  2.73739  3.18146  2.89801  2.37887  2.77519  2.98518  4.58477  3.61503
          0.02043  4.29676  5.01911  0.61958  0.77255  0.48576  0.95510
     13   2.69525  4.12051  4.32367  3.73492  2.13923  3.82332  4.08494  2.36340  3.58530  1.93712  2.94589  3.86201  4.18229  3.76587  3.70351  2.87207  2.92659  2.22851  4.63747  2.37970     13 - -
          2.68618  4.42225  2.77519  2.73123  3.46354  2.40513  3.72494  3.29354  2.67741  2.69355  4.24690  2.90347  2.73739  3.18146  2.89801  2.37887  2.77519  2.98518  4.58477  3.61503
          0.02043  4.29676  5.01911  0.61958  0.77255  0.48576  0.95510
     14   3.42322  4.71534  5.13828  4.59269  3.32535  4.74900  5.13785  1.98504  4.45358  0.85601  3.10765  4.81816  4.94102  4.56652  4.56157  4.11927  3.65716  1.72699  5.42107  4.34219     14 - -
          2.68618  4.42225  2.77519  2.73123  3.46354  2.40513  3.72494  3.29354  2.67741  2.69355  4.24690  2.90347  2.73739  3.18146  2.89801  2.37887  2.77519  2.98518  4.58477  3.61503
          0.02043  4.29676  5.01911  0.61958  0.77255  0.48576  0.95510
     15   4.18835  5.22824  5.15371  4.98442  1.40416  4.79918  3.56777  3.84791  4.77906  3.09335  4.39305  4.38733  5.06646  4.52628  4.64741  4.18304  4.38856  3.76717  2.35358  0.88573     15 - -
          2.68618  4.42225  2.77519  2.73123  3.46354  2.40513  3.72494  3.29354  2.67741  2.69355  4.24690  2.90347  2.73739  3.18146  2.89801  2.37887  2.77519  2.98518  4.58477  3.61503
          0.02043  4.29676  5.01911  0.61958  0.77255  0.48576  0.95510
     16   2.81364  4.50743  4.81899  4.26749  3.42225  4.42424  4.84186  1.94311  4.14253  1.10707  3.24741  4.47519  4.71243  4.33026  4.29557  3.76749  3.40222  1.59843  5.32333  4.18787     16 - -
          2.68618  4.42225  2.77519  2.73123  3.46354  2.40513  3.72494  3.29354  2.67741  2.69355  4.24690  2.90347  2.73739  3.18146  2.89801  2.37887  2.77519  2.98518  4.58477  3.61503
          0.02043  4.29676  5.01911  0.61958  0.77255  0.48576  0.95510
     17   2.85685  5.39098  2.02441  1.45545  4.70401  3.06962  3.75402  4.20003  2.61002  3.68543  4.46656  2.85334  3.90262  2.48865  3.14267  2.78530  2.74292  3.76916  5.83331  4.38363     17 - -
          2.68618  4.42225  2.77519  2.73123  3.46354  2.40513  3.72494  3.29354  2.67741  2.69355  4.24690  2.90347  2.73739  3.18146  2.89801  2.37887  2.77519  2.98518  4.58477  3.61503
          0.02043  4.29676  5.01911  0.61958  0.77255  0.48576  0.95510
     18   2.64124  4.61030  3.21763  2.65413  3.31089  3.53033  2.83739  2.93622  2.20032  2.84090  3.39286  3.13494  3.91524  2.96181  2.40579  2.75063  2.87185  2.70997  5.14809  3.50640     18 - -
          2.68618  4.42225  2.77519  2.73123  3.46354  2.40513  3.72494  3.29354  2.67741  2.69355  4.24690  2.90347  2.73739  3.18146  2.89801  2.37887  2.77519  2.98518  4.58477  3.61503
          0.02043  4.29676  5.01911  0.61958  0.77255  0.48576  0.95510
     19   1.92745  2.51667  3.98874  3.53431  4.00875  1.49364  4.35744  3.31425  3.46384  3.09117  3.96595  3.60350  3.90094  3.72296  3.72732  2.62019  2.58318  2.57722  5.44413  4.25716     19 - -
          2.68618  4.42225  2.77519  2.73123  3.46354  2.40513  3.72494  3.29354  2.67741  2.69355  4.24690  2.90347  2.73739  3.18146  2.89801  2.37887  2.77519  2.98518  4.58477  3.61503
          0.02043  4.29676  5.01911  0.61958  0.77255  0.48576  0.95510
     20   2.68711  4.99661  3.02510  2.35765  4.28503  3.48029  3.31750  3.26819  2.25166  3.26624  4.05720  2.73787  3.86803  2.50776  1.98030  2.68856  2.91275  2.91349  5.45366  4.10765     20 - -
          2.68618  4.42225  2.77519  2.73123  3.46354  2.40513  3.72494  3.29354  2.67741  2.69355  4.24690  2.90347  2.73739  3.18146  2.89801  2.37887  2.77519  2.98518  4.58477  3.61503
          0.02043  4.29676  5.01911  0.61958  0.77255  0.48576  0.95510
     21   3.39596  4.65798  5.22662  4.68569  3.41342  4.79221  5.22119  1.37786  4.56495  1.12314  3.18779  4.88433  4.98039  4.67402  4.66278  4.16792  3.63132  1.74127  5.49689  4.40944     21 - -
          2.68618  4.42225  2.77519  2.73123  3.46354  2.40513  3.72494  3.29354  2.67741  2.69355  4.24690  2.90347  2.73739  3.18146  2.89801  2.37887  2.77519  2.98518  4.58477  3.61503
          0.02043  4.29676  5.01911  0.61958  0.77255  0.48576  0.95510
     22   2.65354  5.09487  2.23268  1.99397  4.41020  3.42440  3.28450  3.87713  2.37511  3.38714  4.14456  2.73816  3.82414  2.73206  2.65982  2.62796  2.67472  3.15602  5.54435  3.67706     22 - -
          2.68618  4.42225  2.77519  2.73123  3.46354  2.40513  3.72494  3.29354  2.67741  2.69355  4.24690  2.90347  2.73739  3.18146  2.89801  2.37887  2.77519  2.98518  4.58477  3.61503
          0.02043  4.29676  5.01911  0.61958  0.77255  0.48576  0.95510
     23   2.71607  4.57842  3.40136  2.82340  3.74802  3.61713  3.81911  2.75147  2.61688  2.75428  3.66286  3.26689  3.99940  2.37735  2.32728  2.86650  2.94401  1.90090  5.13343  3.88132     23 - -
          2.68618  4.42225  2.77519  2.73123  3.46354  2.40513  3.72494  3.29354  2.67741  2.69355  4.24690  2.90347  2.73739  3.18146  2.89801  2.37887  2.77519  2.98518  4.58477  3.61503
          0.02043  4.29676  5.01911  0.61958  0.77255  0.48576  0.95510
     24   2.65903  5.03591  2.11709  1.94751  4.32912  3.43521  3.64268  3.44961  2.30432  3.10099  4.09354  2.92559  3.83740  2.76122  2.88988  2.64684  2.69943  3.14053  5.50257  4.12340     24 - -
          2.68618  4.42225  2.77519  2.73123  3.46354  2.40513  3.72494  3.29354  2.67741  2.69355  4.24690  2.90347  2.73739  3.18146  2.89801  2.37887  2.77519  2.98518  4.58477  3.61503
          0.02043  4.29676  5.01911  0.61958  0.77255  0.48576  0.95510
     25   2.46106  5.35883  1.18834  2.31590  4.82191  2.59319  3.90200  4.32060  2.87410  3.83962  4.66068  2.59293  3.95142  3.06141  3.43931  2.86964  3.23749  3.87107  6.01054  4.54842     25 - -
          2.68618  4.42225  2.77519  2.73123  3.46354  2.40513  3.72494  3.29354  2.67741  2.69355  4.24690  2.90347  2.73739  3.18146  2.89801  2.37887  2.77519  2.98518  4.58477  3.61503
          0.02043  4.29676  5.01911  0.61958  0.77255  0.48576  0.95510
     26   2.67143  5.06927  2.73009  2.37682  4.37605  2.24007  3.22515  3.83273  2.32594  3.36119  4.13249  2.59463  3.84004  2.76424  2.75016  2.47175  2.54618  3.44179  5.53453  4.14989     26 - -
          2.68618  4.42225  2.77519  2.73123  3.46354  2.40513  3.72494  3.29354  2.67741  2.69355  4.24690  2.90347  2.73739  3.18146  2.89801  2.37887  2.77519  2.98518  4.58477  3.61503
          0.02043  4.29676  5.01911  0.61958  0.77255  0.48576  0.95510
     27   1.52166  2.65582  3.90852  3.46354  4.19928  1.92491  4.36553  3.59414  3.41376  3.29642  4.13711  3.54828  3.86148  3.68047  3.70760  2.07720  2.42304  3.13404  5.59170  4.40048     27 - -
          2.68618  4.42225  2.77519  2.73123  3.46354  2.40513  3.72494  3.29354  2.67741  2.69355  4.24690  2.90347  2.73739  3.18146  2.89801  2.37887  2.77519  2.98518  4.58477  3.61503
          0.02043  4.29676  5.01911  0.61958  0.77255  0.48576  0.95510
     28   3.19918  4.50140  5.03970  4.47182  2.47844  4.50519  4.86283  1.74741  4.33556  1.40927  3.15244  4.60610  4.75174  4.43883  4.40612  3.84900  3.43019  1.44993  5.21943  4.08340     28 - -
          2.68618  4.42225  2.77519  2.73123  3.46354  2.40513  3.72494  3.29354  2.67741  2.69355  4.24690  2.90347  2.73739  3.18146  2.89801  2.37887  2.77519  2.98518  4.58477  3.61503
          0.02043  4.29676  5.01911  0.61958  0.77255  0.48576  0.95510
     29   2.63681  3.17178  3.26236  2.55917  3.72821  3.06333  3.29622  3.10706  2.47945  2.58368  3.64717  3.16904  3.92666  3.00061  2.69350  2.76672  2.69948  2.34315  5.10701  3.83503     29 - -
          2.68618  4.42225  2.77519  2.73123  3.46354  2.40513  3.72494  3.29354  2.67741  2.69355  4.24690  2.90347  2.73739  3.18146  2.89801  2.37887  2.77519  2.98518  4.58477  3.61503
          0.02043  4.29676  5.01911  0.61958  0.77255  0.48576  0.95510
     30   2.24446  4.12755  4.42287  3.82742  2.28422  3.86579  4.16743  2.23285  3.66722  1.67302  3.13487  3.93600  4.21734  3.83373  3.76258  3.16870  2.94984  2.18894  3.63197  3.51130     30 - -
          2.68623  4.42230  2.77524  2.73089  3.46359  2.40518  3.72499  3.29359  2.67746  2.69360  4.24695  2.90352  2.73744  3.18151  2.89806  2.37892  2.77511  2.98490  4.58482  3.61508
          0.10760  2.34969  5.01911  0.89618  0.52446  0.48576  0.95510
     31   2.48169  3.53192  3.73588  3.16164  3.34382  3.65963  3.28587  2.17457  3.08765  2.42746  3.33423  3.49654  4.03511  3.36210  2.81531  2.71721  2.65260  2.23835  4.82205  3.08839     34 - -
          2.68618  4.42225  2.77519  2.73123  3.46354  2.40513  3.72494  3.29354  2.67741  2.69355  4.24690  2.90347  2.73739  3.18146  2.89801  2.37887  2.77519  2.98518  4.58477  3.61503
          0.02043  4.29676  5.01911  0.61958  0.77255  0.48576  0.95510
     32   2.52492  5.26129  1.80866  2.05988  4.58015  3.40548  3.35018  4.06535  2.48770  3.55541  4.31927  2.67630  3.86319  2.43544  2.99826  2.70625  2.73009  3.63980  5.70149  4.27632     35 - -
          2.68618  4.42225  2.77519  2.73123  3.46354  2.40513  3.72494  3.29354  2.67741  2.69355  4.24690  2.90347  2.73739  3.18146  2.89801  2.37887  2.77519  2.98518  4.58477  3.61503
          0.02043  4.29676  5.01911  0.61958  0.77255  0.48576  0.95510
     33   2.14982  3.89860  2.98556  2.23184  4.21346  3.21685  3.64920  3.64759  2.32694  3.21572  4.00669  2.95977  3.52937  2.52843  2.57682  2.65140  2.57233  3.29307  5.42456  4.06763     36 - -
          2.68621  4.42228  2.77523  2.73127  3.46357  2.40496  3.72498  3.29357  2.67744  2.69358  4.24693  2.90350  2.73728  3.18150  2.89789  2.37890  2.77523  2.98522  4.58480  3.61506
          0.21667  1.67028  5.01911  0.23123  1.57774  0.48576  0.95510
     34   2.69104  5.18018  2.47151  1.83126  4.50956  2.84676  3.64140  3.98964  2.31640  3.47865  4.23059  2.73004  3.83495  2.74797  2.54425  2.46582  2.76554  3.56348  5.62001  4.20905     38 - -
          2.68618  4.42225  2.77519  2.73123  3.46354  2.40513  3.72494  3.29354  2.67741  2.69355  4.24690  2.90347  2.73739  3.18146  2.89801  2.37887  2.77519  2.98518  4.58477  3.61503
          0.02043  4.29676  5.01911  0.61958  0.77255  0.48576  0.95510
     35   2.62281  3.69918  3.22091  2.47668  3.82753  2.10965  3.76920  2.93580  2.64127  2.87686  3.73039  3.14119  3.90768  2.98192  2.85676  2.53398  2.54907  2.93437  5.18417  3.90139     39 - -
          2.68618  4.42225  2.77519  2.73123  3.46354  2.40513  3.72494  3.29354  2.67741  2.69355  4.24690  2.90347  2.73739  3.18146  2.89801  2.37887  2.77519  2.98518  4.58477  3.61503
          0.34448  4.29676  1.28085  0.61958  0.77255  0.48576  0.95510
     36   2.56465  4.47789  3.18113  2.30730  3.62533  3.46562  3.25423  2.68012  2.58087  2.70309  3.57040  2.79845  3.85158  2.92587  2.98517  2.69505  2.79569  2.60906  3.80974  3.72763     40 - -
          2.68618  4.42225  2.77519  2.73123  3.46354  2.40513  3.72494  3.29354  2.67741  2.69355  4.24690  2.90347  2.73739  3.18146  2.89801  2.37887  2.77519  2.98518  4.58477  3.61503
          0.02814  3.98042  4.70276  0.61958  0.77255  0.32729  1.27610
     37   2.45404  4.31686  3.58943  3.01796  3.44818  3.63692  3.89440  2.47561  2.73742  2.26097  2.87293  3.40287  4.01393  3.25286  2.42049  2.88862  2.69600  2.28754  4.90807  3.68240     41 - -
          2.68618  4.42225  2.77519  2.73123  3.46354  2.40513  3.72494  3.29354  2.67741  2.69355  4.24690  2.90347  2.73739  3.18146  2.89801  2.37887  2.77519  2.98518  4.58477  3.61503
          0.02043  4.29676  5.01911  0.61958  0.77255  0.48576  0.95510
     38   2.49494  4.31112  3.22478  3.19886  3.48060  3.73879  4.04213  2.32684  3.14010  2.48520  3.14915  3.55767  4.11901  3.42741  3.45490  3.00684  2.44693  1.56309  4.98740  3.76575     42 - -
          2.68598  4.42232  2.77497  2.73131  3.46361  2.40499  3.72502  3.29361  2.67748  2.69362  4.24697  2.90354  2.73747  3.18154  2.89808  2.37894  2.77527  2.98526  4.58484  3.61440
          0.11993  2.24047  5.01911  1.11055  0.39955  0.48576  0.95510
     39   2.47832  4.97367  2.97494  2.28395  4.25248  3.44945  2.96027  3.69187  2.39949  3.05390  4.03328  2.95030  3.18833  2.37774  2.53296  2.64844  2.74669  3.32852  5.44608  3.29466     47 - -
          2.68618  4.42225  2.77519  2.73123  3.46354  2.40513  3.72494  3.29354  2.67741  2.69355  4.24690  2.90347  2.73739  3.18146  2.89801  2.37887  2.77519  2.98518  4.58477  3.61503
          0.02043  4.29676  5.01911  0.61958  0.77255  0.48576  0.95510
     40   2.88283  4.47780  5.04266  4.51674  3.68503  4.60704  5.12500  1.21110  4.41464  1.93162  3.49159  4.69402  4.88410  4.63513  4.57255  3.97545  3.44807  1.25275  5.59406  4.40959     48 - -
          2.68618  4.42225  2.77519  2.73123  3.46354  2.40513  3.72494  3.29354  2.67741  2.69355  4.24690  2.90347  2.73739  3.18146  2.89801  2.37887  2.77519  2.98518  4.58477  3.61503
          0.02043  4.29676  5.01911  0.61958  0.77255  0.48576  0.95510
     41   3.41709  5.07989  4.07228  3.98646  4.91184  3.74459  5.00896  4.59297  4.08544  4.16124  5.24245  4.24135  0.31750  4.45938  4.26344  3.60222  3.89467  4.18448  5.95722  5.04451     49 - -
          2.68618  4.42225  2.77519  2.73123  3.46354  2.40513  3.72494  3.29354  2.67741  2.69355  4.24690  2.90347  2.73739  3.18146  2.89801  2.37887  2.77519  2.98518  4.58477  3.61503
          0.02043  4.29676  5.01911  0.61958  0.77255  0.48576  0.95510
     42   2.16486  3.77053  3.73767  3.16464  3.34809  3.20457  3.39975  2.56387  3.09260  2.43138  3.33836  3.49798  4.03453  3.36576  3.38187  2.92007  2.49005  1.98070  4.82658  3.17126     50 - -
          2.68618  4.42225  2.77519  2.73123  3.46354  2.40513  3.72494  3.29354  2.67741  2.69355  4.24690  2.90347  2.73739  3.18146  2.89801  2.37887  2.77519  2.98518  4.58477  3.61503
          0.02043  4.29676  5.01911  0.61958  0.77255  0.48576  0.95510
     43   1.66065  4.91993  2.68358  2.47343  4.34370  2.65699  3.77108  3.78415  2.59366  3.35890  4.15969  2.98965  3.87271  2.42176  3.06893  2.46093  2.95152  3.39834  5.56917  4.21079     51 - -
          2.68618  4.42225  2.77519  2.73123  3.46354  2.40513  3.72494  3.29354  2.67741  2.69355  4.24690  2.90347  2.73739  3.18146  2.89801  2.37887  2.77519  2.98518  4.58477  3.61503
          0.02043  4.29676  5.01911  0.61958  0.77255  0.48576  0.95510
     44   2.32599  4.42366  3.40386  2.84196  3.26081  2.63691  3.83060  2.76569  2.80542  2.65063  2.84849  3.27353  3.96055  2.93027  3.18545  2.20813  2.86272  2.71102  5.00639  3.75808     52 - -
          2.68618  4.42225  2.77519  2.73123  3.46354  2.40513  3.72494  3.29354  2.67741  2.69355  4.24690  2.90347  2.73739  3.18146  2.89801  2.37887  2.77519  2.98518  4.58477  3.61503
          0.02043  4.29676  5.01911  0.61958  0.77255  0.48576  0.95510
     45   3.36952  4.64603  5.16198  4.61769  3.40025  4.73910  5.15748  1.77804  4.49456  1.03366  3.18190  4.82085  4.94101  4.61445  4.60142  4.10825  3.60522  1.51641  5.46231  4.36924     53 - -
          2.68618  4.42225  2.77519  2.73123  3.46354  2.40513  3.72494  3.29354  2.67741  2.69355  4.24690  2.90347  2.73739  3.18146  2.89801  2.37887  2.77519  2.98518  4.58477  3.61503
          0.02043  4.29676  5.01911  0.61958  0.77255  0.48576  0.95510
     46   1.59270  4.48519  3.31728  2.95428  4.46443  2.32183  4.14052  3.90616  3.04529  3.53253  4.33373  2.74010  3.85321  3.34295  3.44857  1.58775  2.88588  3.38690  5.75093  4.48034     54 - -
          2.68618  4.42225  2.77519  2.73123  3.46354  2.40513  3.72494  3.29354  2.67741  2.69355  4.24690  2.90347  2.73739  3.18146  2.89801  2.37887  2.77519  2.98518  4.58477  3.61503
          0.02043  4.29676  5.01911  0.61958  0.77255  0.48576  0.95510
     47   2.50242  2.29656  4.24852  3.66328  3.24114  3.79677  4.13731  2.24275  3.52955  2.20184  2.88481  3.82968  4.16996  3.73766  3.68132  2.88169  2.70525  1.87792  4.77553  3.58652     55 - -
          2.68618  4.42225  2.77519  2.73123  3.46354  2.40513  3.72494  3.29354  2.67741  2.69355  4.24690  2.90347  2.73739  3.18146  2.89801  2.37887  2.77519  2.98518  4.58477  3.61503
          0.02043  4.29676  5.01911  0.61958  0.77255  0.48576  0.95510
     48   3.36922  4.63309  5.20816  4.66724  3.43373  4.76680  5.20286  1.48343  4.54941  1.13699  3.21132  4.85986  4.96500  4.66691  4.65073  4.14027  3.60573  1.59419  5.49763  4.40186     56 - -
          2.68618  4.42225  2.77519  2.73123  3.46354  2.40513  3.72494  3.29354  2.67741  2.69355  4.24690  2.90347  2.73739  3.18146  2.89801  2.37887  2.77519  2.98518  4.58477  3.61503
          0.02043  4.29676  5.01911  0.61958  0.77255  0.48576  0.95510
     49   3.56130  4.85046  5.22259  4.64750  2.78314  4.82748  5.05286  2.37342  4.50885  0.83751  1.80020  4.87776  4.94399  4.50726  4.55732  4.18204  3.76909  2.59379  5.22579  4.15934     57 - -
          2.68618  4.42225  2.77519  2.73123  3.46354  2.40513  3.72494  3.29354  2.67741  2.69355  4.24690  2.90347  2.73739  3.18146  2.89801  2.37887  2.77519  2.98518  4.58477  3.61503
          0.02043  4.29676  5.01911  0.61958  0.77255  0.48576  0.95510
     50   3.57693  4.85744  5.22202  4.69420  3.23062  4.86966  5.19864  1.86799  4.50964  0.69881  3.02285  4.93858  5.01795  4.60539  4.59306  4.26663  3.80475  2.32758  5.38961  4.31066     58 - -
          2.68618  4.42225  2.77519  2.73123  3.46354  2.40513  3.72494  3.29354  2.67741  2.69355  4.24690  2.90347  2.73739  3.18146  2.89801  2.37887  2.77519  2.98518  4.58477  3.61503
          0.02043  4.29676  5.01911  0.61958  0.77255  0.48576  0.95510
     51   2.44956  5.01100  2.66763  1.84595  4.60667  1.40820  3.95166  4.04086  2.85523  3.63425  4.46745  3.01292  3.94480  3.12654  3.33100  2.81409  3.13356  3.61668  5.83784  4.46737     59 - -
          2.68618  4.42225  2.77519  2.73123  3.46354  2.40513  3.72494  3.29354  2.67741  2.69355  4.24690  2.90347  2.73739  3.18146  2.89801  2.37887  2.77519  2.98518  4.58477  3.61503
          0.02043  4.29676  5.01911  0.61958  0.77255  0.48576  0.95510
     52   3.41709  5.07989  4.07228  3.98646  4.91184  3.74459  5.00896  4.59297  4.08544  4.16124  5.24245  4.24135  0.31750  4.45938  4.26344  3.60222  3.89467  4.18448  5.95722  5.04451     60 - -
          2.68618  4.42225  2.77519  2.73123  3.46354  2.40513  3.72494  3.29354  2.67741  2.69355  4.24690  2.90347  2.73739  3.18146  2.89801  2.37887  2.77519  2.98518  4.58477  3.61503
          0.02043  4.29676  5.01911  0.61958  0.77255  0.48576  0.95510
     53   3.28002  4.99154  4.03837  4.00080  5.09411  0.29802  5.07289  4.81885  4.23829  4.41000  5.40409  4.20493  4.39351  4.52961  4.40719  3.46720  3.79325  4.26463  6.05540  5.21757     61 - -
          2.68618  4.42225  2.77519  2.73123  3.46354  2.40513  3.72494  3.29354  2.67741  2.69355  4.24690  2.90347  2.73739  3.18146  2.89801  2.37887  2.77519  2.98518  4.58477  3.61503
          0.02043  4.29676  5.01911  0.61958  0.77255  0.48576  0.95510
     54   2.46556  3.54052  3.86846  3.37230  3.84163  3.31772  4.22458  3.08242  3.29976  2.90293  3.80002  3.55545  3.94411  3.58176  3.59101  2.10753  1.39597  2.26086  5.29279  4.08711     62 - -
          2.68618  4.42225  2.77519  2.73123  3.46354  2.40513  3.72494  3.29354  2.67741  2.69355  4.24690  2.90347  2.73739  3.18146  2.89801  2.37887  2.77519  2.98518  4.58477  3.61503
          0.02043  4.29676  5.01911  0.61958  0.77255  0.48576  0.95510
     55   2.67868  5.01172  2.76667  2.43261  4.33247  3.44716  3.66533  3.77379  2.28694  3.31830  4.10288  2.96114  3.85848  2.78970  2.23374  1.97651  2.37781  3.39812  5.50167  4.14057     63 - -
          2.68618  4.42225  2.77519  2.73123  3.46354  2.40513  3.72494  3.29354  2.67741  2.69355  4.24690  2.90347  2.73739  3.18146  2.89801  2.37887  2.77519  2.98518  4.58477  3.61503
          0.02043  4.29676  5.01911  0.61958  0.77255  0.48576  0.95510
     56   3.28812  4.55132  5.16602  4.68996  3.81290  4.73747  5.40466  1.39961  4.59247  2.28705  3.59055  4.87201  5.02702  4.85447  4.77319  4.15090  3.55646  0.84761  5.83911  4.62375     64 - -
          2.68618  4.42225  2.77519  2.73123  3.46354  2.40513  3.72494  3.29354  2.67741  2.69355  4.24690  2.90347  2.73739  3.18146  2.89801  2.37887  2.77519  2.98518  4.58477  3.61503
          0.02043  4.29676  5.01911  0.61958  0.77255  0.48576  0.95510
     57   2.41276  4.34240  3.66084  3.36481  4.41958  3.14056  4.40313  3.77871  3.37152  3.51825  4.37034  3.50614  3.88603  3.68576  3.66631  1.79408  1.04586  3.27589  5.78308  4.56572     65 - -
          2.68618  4.42225  2.77519  2.73123  3.46354  2.40513  3.72494  3.29354  2.67741  2.69355  4.24690  2.90347  2.73739  3.18146  2.89801  2.37887  2.77519  2.98518  4.58477  3.61503
          0.02043  4.29676  5.01911  0.61958  0.77255  0.48576  0.95510
     58   2.53627  4.74628  3.16753  2.72689  3.63966  3.54068  1.55416  3.41737  2.66805  3.04387  3.92394  3.18771  3.99099  3.06663  3.04539  2.59243  3.01763  3.13220  5.06902  3.19822     66 - -
          2.68618  4.42225  2.77519  2.73123  3.46354  2.40513  3.72494  3.29354  2.67741  2.69355  4.24690  2.90347  2.73739  3.18146  2.89801  2.37887  2.77519  2.98518  4.58477  3.61503
          0.02043  4.29676  5.01911  0.61958  0.77255  0.48576  0.95510
     59   1.91603  5.13266  2.41102  2.01162  4.44977  3.41976  3.66395  3.91495  2.43731  3.43112  4.19991  2.90295  3.36818  2.78026  2.56650  2.67230  2.94003  3.51171  5.59482  4.19732     67 - -
          2.68618  4.42225  2.77519  2.73123  3.46354  2.40513  3.72494  3.29354  2.67741  2.69355  4.24690  2.90347  2.73739  3.18146  2.89801  2.37887  2.77519  2.98518  4.58477  3.61503
          0.02043  4.29676  5.01911  0.61958  0.77255  0.48576  0.95510
     60   0.54240  4.46494  3.95511  3.79209  4.53614  3.27382  4.75445  3.73072  3.82126  3.59029  4.59037  3.81470  4.05479  4.12467  4.02564  2.81966  3.12760  3.30636  5.91679  4.77486     68 - -
          2.68618  4.42225  2.77519  2.73123  3.46354  2.40513  3.72494  3.29354  2.67741  2.69355  4.24690  2.90347  2.73739  3.18146  2.89801  2.37887  2.77519  2.98518  4.58477  3.61503
          0.02043  4.29676  5.01911  0.61958  0.77255  0.48576  0.95510
     61   3.23724  4.53911  5.03495  4.46964  3.34722  4.55576  4.93620  1.85029  4.34170  1.47521  2.10595  4.63900  4.79127  4.45805  4.43407  3.90134  3.46846  1.40334  5.30194  4.20007     69 - -
          2.68618  4.42225  2.77519  2.73123  3.46354  2.40513  3.72494  3.29354  2.67741  2.69355  4.24690  2.90347  2.73739  3.18146  2.89801  2.37887  2.77519  2.98518  4.58477  3.61503
          0.02043  4.29676  5.01911  0.61958  0.77255  0.48576  0.95510
     62   2.27688  4.98217  3.00572  2.33490  4.26606  3.46686  3.35464  3.70011  1.98862  3.25436  3.68294  2.96931  3.85611  2.77245  2.25980  2.55093  2.89643  3.09840  5.44757  4.09501     70 - -
          2.68618  4.42225  2.77519  2.73123  3.46354  2.40513  3.72494  3.29354  2.67741  2.69355  4.24690  2.90347  2.73739  3.18146  2.89801  2.37887  2.77519  2.98518  4.58477  3.61503
          0.02043  4.29676  5.01911  0.61958  0.77255  0.48576  0.95510
     63   2.37681  4.25341  3.93054  3.38939  3.46526  3.65000  4.13333  2.59406  3.29193  1.45201  3.43021  3.65430  4.10563  3.57055  3.55122  2.75697  2.45764  2.20545  4.99197  3.78941     71 - -
          2.68618  4.42225  2.77519  2.73123  3.46354  2.40513  3.72494  3.29354  2.67741  2.69355  4.24690  2.90347  2.73739  3.18146  2.89801  2.37887  2.77519  2.98518  4.58477  3.61503
          0.02043  4.29676  5.01911  0.61958  0.77255  0.48576  0.95510
     64   2.44214  3.07740  4.46195  3.86787  2.61730  3.90879  4.23398  2.40914  3.71028  1.49613  2.46517  3.98422  4.25695  3.87602  3.80813  3.21487  2.98792  2.28503  4.77673  3.60641     72 - -
          2.68618  4.42225  2.77519  2.73123  3.46354  2.40513  3.72494  3.29354  2.67741  2.69355  4.24690  2.90347  2.73739  3.18146  2.89801  2.37887  2.77519  2.98518  4.58477  3.61503
          0.02043  4.29676  5.01911  0.61958  0.77255  0.48576  0.95510
     65   1.52362  4.40328  3.49914  2.98450  3.90789  2.44272  4.00586  3.26851  2.95338  2.97309  3.21885  3.33106  3.90479  3.26823  3.32765  2.22218  2.85599  2.74308  5.29823  4.05301     73 - -
          2.68618  4.42225  2.77519  2.73123  3.46354  2.40513  3.72494  3.29354  2.67741  2.69355  4.24690  2.90347  2.73739  3.18146  2.89801  2.37887  2.77519  2.98518  4.58477  3.61503
          0.02043  4.29676  5.01911  0.61958  0.77255  0.48576  0.95510
     66   2.49960  5.16373  2.32030  2.06941  4.49418  3.42647  3.63630  3.96802  2.28063  3.45885  4.21323  2.89814  3.83858  2.61092  2.12685  2.65396  2.76419  3.54746  5.59963  4.19888     74 - -
          2.68618  4.42225  2.77519  2.73123  3.46354  2.40513  3.72494  3.29354  2.67741  2.69355  4.24690  2.90347  2.73739  3.18146  2.89801  2.37887  2.77519  2.98518  4.58477  3.61503
          0.02043  4.29676  5.01911  0.61958  0.77255  0.48576  0.95510
     67   2.35337  4.74881  3.08737  2.55624  4.02602  3.45778  2.55704  3.43262  2.55093  3.05900  3.88650  2.51987  3.87787  2.89990  2.99732  2.30013  2.73355  2.60378  5.32189  4.00591     75 - -
          2.68618  4.42225  2.77519  2.73123  3.46354  2.40513  3.72494  3.29354  2.67741  2.69355  4.24690  2.90347  2.73739  3.18146  2.89801  2.37887  2.77519  2.98518  4.58477  3.61503
          0.02043  4.29676  5.01911  0.61958  0.77255  0.48576  0.95510
     68   2.72664  4.77467  2.93962  2.84023  4.70601  0.99609  4.25070  4.26365  3.21556  3.87010  4.71697  2.08617  3.98619  3.48201  3.61854  2.82071  3.16910  3.72229  5.95667  4.65283     76 - -
          2.68618  4.42225  2.77519  2.73123  3.46354  2.40513  3.72494  3.29354  2.67741  2.69355  4.24690  2.90347  2.73739  3.18146  2.89801  2.37887  2.77519  2.98518  4.58477  3.61503
          0.02043  4.29676  5.01911  0.61958  0.77255  0.48576  0.95510
     69   2.63304  2.01310  4.10885  3.56841  3.49603  3.62826  4.23869  2.54342  3.45287  2.47366  3.06934  3.75652  4.12616  3.71265  3.67789  2.97426  1.84691  2.19148  5.03970  3.84343     77 - -
          2.68618  4.42225  2.77519  2.73123  3.46354  2.40513  3.72494  3.29354  2.67741  2.69355  4.24690  2.90347  2.73739  3.18146  2.89801  2.37887  2.77519  2.98518  4.58477  3.61503
          0.02043  4.29676  5.01911  0.61958  0.77255  0.48576  0.95510
     70   2.08011  4.33989  3.57592  3.05913  3.69821  2.95945  4.00088  3.04072  3.01570  1.80602  3.65484  3.39496  3.95092  3.32039  3.35778  2.40914  2.27549  2.76881  5.13063  3.90165     78 - -
          2.68618  4.42225  2.77519  2.73123  3.46354  2.40513  3.72494  3.29354  2.67741  2.69355  4.24690  2.90347  2.73739  3.18146  2.89801  2.37887  2.77519  2.98518  4.58477  3.61503
          0.02043  4.29676  5.01911  0.61958  0.77255  0.48576  0.95510
     71   3.31400  4.58334  5.14941  4.61579  3.51639  4.71844  5.18430  1.68132  4.50203  1.34282  3.30368  4.80614  4.94462  4.66143  4.62738  4.09140  3.55623  1.19571  5.53779  4.40782     79 - -
          2.68618  4.42225  2.77519  2.73123  3.46354  2.40513  3.72494  3.29354  2.67741  2.69355  4.24690  2.90347  2.73739  3.18146  2.89801  2.37887  2.77519  2.98518  4.58477  3.61503
          0.02043  4.29676  5.01911  0.61958  0.77255  0.48576  0.95510
     72   2.02953  3.06304  4.39698  3.81523  3.30355  3.92736  4.27887  2.13312  3.68073  2.04111  2.88926  3.97214  4.28568  3.88332  3.82275  3.23359  2.99671  1.65379  4.88593  3.69934     80 - -
          2.68618  4.42225  2.77519  2.73123  3.46354  2.40513  3.72494  3.29354  2.67741  2.69355  4.24690  2.90347  2.73739  3.18146  2.89801  2.37887  2.77519  2.98518  4.58477  3.61503
          0.02043  4.29676  5.01911  0.61958  0.77255  0.48576  0.95510
     73   2.28880  4.20902  4.00422  3.43409  2.96299  3.74536  4.03345  2.42446  3.32140  2.32566  3.29853  3.68485  4.12933  3.57157  3.54538  3.03509  2.67854  2.41756  1.92266  3.48297     81 - -
          2.68618  4.42225  2.77519  2.73123  3.46354  2.40513  3.72494  3.29354  2.67741  2.69355  4.24690  2.90347  2.73739  3.18146  2.89801  2.37887  2.77519  2.98518  4.58477  3.61503
          0.02043  4.29676  5.01911  0.61958  0.77255  0.48576  0.95510
     74   2.89693  3.10987  4.62505  4.08261  3.58068  4.09412  4.63677  1.87821  3.96069  2.40088  3.48648  4.22424  4.49467  4.19061  4.12506  3.44388  2.60841  1.07610  5.25490  4.05602     82 - -
          2.68618  4.42225  2.77519  2.73123  3.46354  2.40513  3.72494  3.29354  2.67741  2.69355  4.24690  2.90347  2.73739  3.18146  2.89801  2.37887  2.77519  2.98518  4.58477  3.61503
          0.02043  4.29676  5.01911  0.61958  0.77255  0.48576  0.95510
     75   3.28002  4.99154  4.03837  4.00080  5.09411  0.29802  5.07289  4.81885  4.23829  4.41000  5.40409  4.20493  4.39351  4.52961  4.40719  3.46720  3.79325  4.26463  6.05540  5.21757     83 - -
          2.68618  4.42225  2.77519  2.73123  3.46354  2.40513  3.72494  3.29354  2.67741  2.69355  4.24690  2.90347  2.73739  3.18146  2.89801  2.37887  2.77519  2.98518  4.58477  3.61503
          0.02043  4.29676  5.01911  0.61958  0.77255  0.48576  0.95510
     76   2.39791  5.41606  1.97970  1.46678  4.72589  3.39159  3.76875  4.22240  2.63674  3.70923  4.49593  2.85148  3.91191  2.44147  3.17307  2.80374  3.13489  3.79262  5.85904  4.40510     84 - -
          2.68618  4.42225  2.77519  2.73123  3.46354  2.40513  3.72494  3.29354  2.67741  2.69355  4.24690  2.90347  2.73739  3.18146  2.89801  2.37887  2.77519  2.98518  4.58477  3.61503
          0.02043  4.29676  5.01911  0.61958  0.77255  0.48576  0.95510
     77   2.57786  5.14287  2.46044  2.36984  4.46213  2.01907  3.66872  3.92377  2.29898  3.43748  4.21007  2.91493  3.86085  2.50647  2.55549  2.69059  2.95659  3.52369  5.59760  4.20757     85 - -
          2.68618  4.42225  2.77519  2.73123  3.46354  2.40513  3.72494  3.29354  2.67741  2.69355  4.24690  2.90347  2.73739  3.18146  2.89801  2.37887  2.77519  2.98518  4.58477  3.61503
          0.02043  4.29676  5.01911  0.61958  0.77255  0.48576  0.95510
     78   2.19457  4.38503  3.53488  3.14483  4.22470  1.19181  4.20455  3.59733  3.14650  3.30042  3.40772  3.40130  3.88540  3.46316  3.49098  2.30340  2.88053  3.17090  5.58781  4.35215     86 - -
          2.68618  4.42225  2.77519  2.73123  3.46354  2.40513  3.72494  3.29354  2.67741  2.69355  4.24690  2.90347  2.73739  3.18146  2.89801  2.37887  2.77519  2.98518  4.58477  3.61503
          0.02043  4.29676  5.01911  0.61958  0.77255  0.48576  0.95510
     79   2.72822  4.36189  4.53267  3.98610  3.60846  4.18976  4.64613  1.86220  3.88258  2.16141  3.48961  4.21138  4.54754  4.13844  4.09431  3.52078  2.57319  1.09678  5.31468  4.11200     87 - -
          2.68618  4.42225  2.77519  2.73123  3.46354  2.40513  3.72494  3.29354  2.67741  2.69355  4.24690  2.90347  2.73739  3.18146  2.89801  2.37887  2.77519  2.98518  4.58477  3.61503
          0.02043  4.29676  5.01911  0.61958  0.77255  0.48576  0.95510
     80   2.94633  4.97179  3.51163  2.84399  4.23313  3.71630  3.74493  3.58136  2.02906  2.80447  3.27990  3.27416  4.07624  2.90830  1.29590  3.00423  3.13995  3.31406  5.37943  4.15527     88 - -
          2.68618  4.42225  2.77519  2.73123  3.46354  2.40513  3.72494  3.29354  2.67741  2.69355  4.24690  2.90347  2.73739  3.18146  2.89801  2.37887  2.77519  2.98518  4.58477  3.61503
          0.02043  4.29676  5.01911  0.61958  0.77255  0.48576  0.95510
     81   2.63057  3.52367  4.12675  3.53875  2.10716  3.73803  4.03615  2.53633  3.41181  1.94258  2.95753  3.27951  4.10625  3.27040  3.58033  3.02629  2.86257  2.24468  4.69493  3.16708     89 - -
          2.68618  4.42225  2.77519  2.73123  3.46354  2.40513  3.72494  3.29354  2.67741  2.69355  4.24690  2.90347  2.73739  3.18146  2.89801  2.37887  2.77519  2.98518  4.58477  3.61503
          0.02043  4.29676  5.01911  0.61958  0.77255  0.48576  0.95510
     82   3.91761  5.23164  4.49473  4.32130  2.44448  4.34796  3.90388  3.87680  4.16962  3.21560  4.50886  4.28638  4.81971  4.36700  4.25706  4.00324  4.21071  3.76938  4.09802  0.47531     90 - -
          2.68618  4.42225  2.77519  2.73123  3.46354  2.40513  3.72494  3.29354  2.67741  2.69355  4.24690  2.90347  2.73739  3.18146  2.89801  2.37887  2.77519  2.98518  4.58477  3.61503
          0.02043  4.29676  5.01911  0.61958  0.77255  0.48576  0.95510
     83   1.06042  4.29622  3.74649  3.37984  4.42572  2.63458  4.39136  3.83332  3.39093  3.52128  4.33855  3.49904  3.84936  3.66550  3.70640  2.13211  2.14094  3.29210  5.77500  4.57568     91 - -
          2.68618  4.42225  2.77519  2.73123  3.46354  2.40513  3.72494  3.29354  2.67741  2.69355  4.24690  2.90347  2.73739  3.18146  2.89801  2.37887  2.77519  2.98518  4.58477  3.61503
          0.02043  4.29676  5.01911  0.61958  0.77255  0.48576  0.95510
     84   1.89252  4.76080  3.07685  2.55737  4.07752  3.13817  3.35348  3.48985  2.55488  3.10755  3.93015  3.05391  3.87471  2.61491  3.00080  2.05521  2.88676  2.94936  5.36125  4.04223     92 - -
          2.68618  4.42225  2.77519  2.73123  3.46354  2.40513  3.72494  3.29354  2.67741  2.69355  4.24690  2.90347  2.73739  3.18146  2.89801  2.37887  2.77519  2.98518  4.58477  3.61503
          0.02043  4.29676  5.01911  0.61958  0.77255  0.48576  0.95510
     85   2.11115  4.45807  3.38933  2.91661  3.29967  1.65777  4.00227  3.43249  2.92545  3.10540  3.95213  3.28141  2.76863  3.23854  3.31904  2.47329  2.86640  3.07337  5.39621  4.13353     93 - -
          2.68618  4.42225  2.77519  2.73123  3.46354  2.40513  3.72494  3.29354  2.67741  2.69355  4.24690  2.90347  2.73739  3.18146  2.89801  2.37887  2.77519  2.98518  4.58477  3.61503
          0.02043  4.29676  5.01911  0.61958  0.77255  0.48576  0.95510
     86   2.65186  4.72492  3.14088  2.57707  3.93166  3.50892  3.06022  3.10984  2.52276  2.40678  3.50704  3.07557  2.83145  2.42977  2.62213  2.72357  2.88142  3.04029  5.24415  3.94130     94 - -
          2.68618  4.42225  2.77519  2.73123  3.46354  2.40513  3.72494  3.29354  2.67741  2.69355  4.24690  2.90347  2.73739  3.18146  2.89801  2.37887  2.77519  2.98518  4.58477  3.61503
          0.02043  4.29676  5.01911  0.61958  0.77255  0.48576  0.95510
     87   2.16172  4.53440  3.28889  2.73960  3.80548  2.51409  3.81644  3.18447  2.71590  2.63370  3.21924  3.18871  2.73853  3.04599  3.12793  2.56331  2.61864  2.90461  5.17852  3.90662     95 - -
          2.68618  4.42225  2.77519  2.73123  3.46354  2.40513  3.72494  3.29354  2.67741  2.69355  4.24690  2.90347  2.73739  3.18146  2.89801  2.37887  2.77519  2.98518  4.58477  3.61503
          0.06986  4.29676  2.92124  0.61958  0.77255  0.48576  0.95510
     88   2.64064  4.89590  2.62499  2.26315  4.15390  2.49206  3.65836  3.57890  2.45103  2.76968  3.44985  2.95950  2.85337  2.79907  2.92188  2.65829  2.87474  3.23908  5.39279  4.04312     96 - -
          2.68618  4.42225  2.77519  2.73123  3.46354  2.40513  3.72494  3.29354  2.67741  2.69355  4.24690  2.90347  2.73739  3.18146  2.89801  2.37887  2.77519  2.98518  4.58477  3.61503
          0.02145  4.24835  4.97070  0.61958  0.77255  0.44780  1.01897
     89   2.65497  4.99729  2.92411  2.40818  4.30758  2.80570  3.23265  3.75396  2.42837  3.30286  4.08390  2.58859  3.37019  2.57940  2.90557  2.27613  2.26870  3.37692  5.49349  4.12252     97 - -
          2.68618  4.42225  2.77519  2.73123  3.46354  2.40513  3.72494  3.29354  2.67741  2.69355  4.24690  2.90347  2.73739  3.18146  2.89801  2.37887  2.77519  2.98518  4.58477  3.61503
          0.02043  4.29676  5.01911  0.61958  0.77255  0.48576  0.95510
     90   2.33203  5.00731  2.74066  2.39750  4.29734  3.09937  3.63535  3.74476  2.39377  3.03659  4.06497  2.76560  3.83352  2.57192  2.20379  2.47110  2.87725  3.36851  5.47508  3.69533     98 - -
          2.68618  4.42225  2.77519  2.73123  3.46354  2.40513  3.72494  3.29354  2.67741  2.69355  4.24690  2.90347  2.73739  3.18146  2.89801  2.37887  2.77519  2.98518  4.58477  3.61503
          0.02043  4.29676  5.01911  0.61958  0.77255  0.48576  0.95510
     91   2.66257  5.03618  2.66698  2.39791  4.37957  3.13862  3.66396  3.83506  2.42617  3.36707  4.13980  2.69136  3.84170  2.78290  2.31724  1.95974  2.53405  3.43927  5.54163  4.16185     99 - -
          2.68618  4.42225  2.77519  2.73123  3.46354  2.40513  3.72494  3.29354  2.67741  2.69355  4.24690  2.90347  2.73739  3.18146  2.89801  2.37887  2.77519  2.98518  4.58477  3.61503
          0.02043  4.29676  5.01911  0.61958  0.77255  0.48576  0.95510
     92   1.43816  4.31432  3.71957  3.33277  4.40295  3.12368  4.35300  3.78318  3.32896  3.48850  4.31225  3.48043  3.85437  3.61747  3.65374  1.50633  1.97160  3.26542  5.75124  4.54272    100 - -
          2.68618  4.42225  2.77519  2.73123  3.46354  2.40513  3.72494  3.29354  2.67741  2.69355  4.24690  2.90347  2.73739  3.18146  2.89801  2.37887  2.77519  2.98518  4.58477  3.61503
          0.02043  4.29676  5.01911  0.61958  0.77255  0.48576  0.95510
     93   2.21179  5.03333  2.36946  2.38707  4.34322  3.16853  3.63653  3.79725  2.27367  3.32979  4.09961  2.92512  3.83074  2.75200  2.43196  2.46842  2.70415  3.20587  5.50586  4.12575    101 - -
          2.68618  4.42225  2.77519  2.73123  3.46354  2.40513  3.72494  3.29354  2.67741  2.69355  4.24690  2.90347  2.73739  3.18146  2.89801  2.37887  2.77519  2.98518  4.58477  3.61503
          0.02043  4.29676  5.01911  0.61958  0.77255  0.48576  0.95510
     94   2.51369  4.56421  3.29612  2.72586  3.73667  3.55919  3.77167  3.11513  2.50842  2.34541  3.65683  2.75270  3.94178  3.00609  2.20880  2.78934  2.88593  2.63547  3.48954  3.84222    102 - -
          2.68618  4.42225  2.77519  2.73123  3.46354  2.40513  3.72494  3.29354  2.67741  2.69355  4.24690  2.90347  2.73739  3.18146  2.89801  2.37887  2.77519  2.98518  4.58477  3.61503
          0.02043  4.29676  5.01911  0.61958  0.77255  0.48576  0.95510
     95   2.22934  4.32899  4.53721  3.95361  2.94895  4.10715  4.43079  2.14698  3.82501  1.30979  2.74827  4.13655  4.42228  3.99397  3.96015  3.41480  3.15944  2.06879  4.96740  3.82117    103 - -
          2.68618  4.42225  2.77519  2.73123  3.46354  2.40513  3.72494  3.29354  2.67741  2.69355  4.24690  2.90347  2.73739  3.18146  2.89801  2.37887  2.77519  2.98518  4.58477  3.61503
          0.02043  4.29676  5.01911  0.61958  0.77255  0.48576  0.95510
     96   2.63749  4.75751  2.86241  2.20619  3.97429  3.48712  3.69592  3.15565  2.51743  2.41520  3.24976  3.04032  3.87564  2.73332  2.56382  2.69549  2.65752  3.07702  5.27508  3.59042    104 - -
          2.68618  4.42225  2.77519  2.73123  3.46354  2.40513  3.72494  3.29354  2.67741  2.69355  4.24690  2.90347  2.73739  3.18146  2.89801  2.37887  2.77519  2.98518  4.58477  3.61503
          0.02043  4.29676  5.01911  0.61958  0.77255  0.48576  0.95510
     97   2.13832  4.72237  3.15861  2.59629  3.48611  3.51973  3.25608  3.32603  2.52781  2.96193  3.80533  3.09042  3.90641  2.77045  2.06060  2.73844  2.89292  3.03933  5.21332  3.25164    105 - -
          2.68618  4.42225  2.77519  2.73123  3.46354  2.40513  3.72494  3.29354  2.67741  2.69355  4.24690  2.90347  2.73739  3.18146  2.89801  2.37887  2.77519  2.98518  4.58477  3.61503
          0.02043  4.29676  5.01911  0.61958  0.77255  0.48576  0.95510
     98   3.05367  5.23982  2.99589  2.67053  4.21566  3.60931  3.05361  4.03758  2.41358  3.51773  4.40788  3.15969  4.08785  1.09838  2.71399  3.04021  3.29014  3.70601  5.45529  4.04646    106 - -
          2.68618  4.42225  2.77519  2.73123  3.46354  2.40513  3.72494  3.29354  2.67741  2.69355  4.24690  2.90347  2.73739  3.18146  2.89801  2.37887  2.77519  2.98518  4.58477  3.61503
          0.02043  4.29676  5.01911  0.61958  0.77255  0.48576  0.95510
     99   1.27449  4.34049  3.82362  3.30531  3.70910  3.53169  4.18779  2.72037  3.22849  2.64631  3.03562  3.58701  4.06426  3.53303  3.53766  2.87732  2.65451  2.28044  5.22598  4.01120    107 - -
          2.68618  4.42225  2.77519  2.73123  3.46354  2.40513  3.72494  3.29354  2.67741  2.69355  4.24690  2.90347  2.73739  3.18146  2.89801  2.37887  2.77519  2.98518  4.58477  3.61503
          0.02043  4.29676  5.01911  0.61958  0.77255  0.48576  0.95510
    100   2.50886  4.91512  3.10271  2.52879  4.18271  3.51094  3.67656  3.59417  2.05292  2.98227  3.98864  3.03685  3.89709  2.81982  1.90172  2.57345  2.70155  3.26549  5.38934  3.58237    108 - -
          2.68618  4.42225  2.77519  2.73123  3.46354  2.40513  3.72494  3.29354  2.67741  2.69355  4.24690  2.90347  2.73739  3.18146  2.89801  2.37887  2.77519  2.98518  4.58477  3.61503
          0.02043  4.29676  5.01911  0.61958  0.77255  0.48576  0.95510
    101   2.24142  4.22135  4.05770  3.48612  3.05722  3.80747  4.11852  2.17237  3.38073  1.49516  3.27099  3.32632  4.17647  3.62609  3.60307  3.09566  2.95473  2.31175  4.84920  3.64568    109 - -
          2.68618  4.42225  2.77519  2.73123  3.46354  2.40513  3.72494  3.29354  2.67741  2.69355  4.24690  2.90347  2.73739  3.18146  2.89801  2.37887  2.77519  2.98518  4.58477  3.61503
          0.02043  4.29676  5.01911  0.61958  0.77255  0.48576  0.95510
    102   2.13423  4.23189  3.84262  3.27236  3.19343  3.70694  3.34027  2.69848  3.17423  2.42356  3.34446  3.57028  4.08193  3.44389  3.43497  2.97954  2.90017  2.05116  2.49087  3.05098    110 - -
          2.68618  4.42225  2.77519  2.73123  3.46354  2.40513  3.72494  3.29354  2.67741  2.69355  4.24690  2.90347  2.73739  3.18146  2.89801  2.37887  2.77519  2.98518  4.58477  3.61503
          0.02043  4.29676  5.01911  0.61958  0.77255  0.48576  0.95510
    103   1.60844  4.38057  3.55171  3.04916  3.87049  3.36449  4.04272  3.18196  3.00794  2.33343  3.80726  3.37689  3.92710  3.32445  3.36428  2.03126  2.36863  2.87660  5.28103  4.04359    111 - -
          2.68618  4.42225  2.77519  2.73123  3.46354  2.40513  3.72494  3.29354  2.67741  2.69355  4.24690  2.90347  2.73739  3.18146  2.89801  2.37887  2.77519  2.98518  4.58477  3.61503
          0.02043  4.29676  5.01911  0.61958  0.77255  0.48576  0.95510
    104   2.86907  5.35003  1.50817  2.30809  4.68356  3.39311  3.78190  4.17242  2.64183  3.67589  4.47033  1.95976  3.91721  2.91812  2.85601  2.80672  2.86134  3.75140  5.83220  4.39357    112 - -
          2.68618  4.42225  2.77519  2.73123  3.46354  2.40513  3.72494  3.29354  2.67741  2.69355  4.24690  2.90347  2.73739  3.18146  2.89801  2.37887  2.77519  2.98518  4.58477  3.61503
          0.02043  4.29676  5.01911  0.61958  0.77255  0.48576  0.95510
    105   2.69754  5.15103  2.34788  1.96340  4.46704  3.41724  3.65497  3.93735  2.42758  3.44533  4.20842  2.89344  2.57180  2.42722  2.92301  2.66385  2.75008  3.21665  5.60268  4.19913    113 - -
          2.68618  4.42225  2.77519  2.73123  3.46354  2.40513  3.72494  3.29354  2.67741  2.69355  4.24690  2.90347  2.73739  3.18146  2.89801  2.37887  2.77519  2.98518  4.58477  3.61503
          0.02043  4.29676  5.01911  0.61958  0.77255  0.48576  0.95510
    106   2.38953  5.07972  2.78303  2.29341  4.39566  3.43799  3.62380  3.85541  2.11760  3.36879  4.13066  2.91991  3.83165  2.40836  2.27109  2.63706  2.57842  3.21594  5.52706  4.14348    114 - -
          2.68618  4.42225  2.77519  2.73123  3.46354  2.40513  3.72494  3.29354  2.67741  2.69355  4.24690  2.90347  2.73739  3.18146  2.89801  2.37887  2.77519  2.98518  4.58477  3.61503
          0.02043  4.29676  5.01911  0.61958  0.77255  0.48576  0.95510
    107   2.37642  4.96061  3.00413  2.30267  4.23667  3.46501  3.32867  3.66841  2.17479  2.72291  4.02339  2.97130  3.85529  2.77972  2.31354  2.43877  2.68833  3.31424  5.43283  4.08182    115 - -
          2.68618  4.42225  2.77519  2.73123  3.46354  2.40513  3.72494  3.29354  2.67741  2.69355  4.24690  2.90347  2.73739  3.18146  2.89801  2.37887  2.77519  2.98518  4.58477  3.61503
          0.02043  4.29676  5.01911  0.61958  0.77255  0.48576  0.95510
    108   2.62791  5.09945  3.45755  2.86923  4.46229  3.68920  3.27683  3.90638  2.16273  3.41683  4.28289  3.28599  4.10233  2.93017  1.08709  3.04728  3.23142  3.58407  5.50250  4.26489    116 - -
          2.68618  4.42225  2.77519  2.73123  3.46354  2.40513  3.72494  3.29354  2.67741  2.69355  4.24690  2.90347  2.73739  3.18146  2.89801  2.37887  2.77519  2.98518  4.58477  3.61503
          0.02043  4.29676  5.01911  0.61958  0.77255  0.48576  0.95510
    109   2.99037  4.41837  4.46631  3.88040  3.21612  4.13911  4.43458  2.19705  3.73083  1.10069  2.56878  4.11594  4.44139  3.93518  3.25504  3.44150  3.21672  2.23171  5.00078  3.86937    117 - -
          2.68618  4.42225  2.77519  2.73123  3.46354  2.40513  3.72494  3.29354  2.67741  2.69355  4.24690  2.90347  2.73739  3.18146  2.89801  2.37887  2.77519  2.98518  4.58477  3.61503
          0.02043  4.29676  5.01911  0.61958  0.77255  0.48576  0.95510
    110   2.17776  5.10784  2.51279  1.98457  3.82178  3.42300  3.62523  3.89518  2.20618  3.40124  4.15714  2.74139  3.82498  2.62452  2.73333  2.63004  2.89031  3.48439  5.55534  4.15838    118 - -
          2.68618  4.42225  2.77519  2.73123  3.46354  2.40513  3.72494  3.29354  2.67741  2.69355  4.24690  2.90347  2.73739  3.18146  2.89801  2.37887  2.77519  2.98518  4.58477  3.61503
          0.02043  4.29676  5.01911  0.61958  0.77255  0.48576  0.95510
    111   2.45556  3.43266  4.63111  4.16801  3.80257  3.83909  4.79786  2.12839  4.04152  2.57290  3.68659  4.19951  4.40567  4.29100  4.21275  3.25412  3.16016  0.88602  5.50476  4.30416    119 - -
          2.68618  4.42225  2.77519  2.73123  3.46354  2.40513  3.72494  3.29354  2.67741  2.69355  4.24690  2.90347  2.73739  3.18146  2.89801  2.37887  2.77519  2.98518  4.58477  3.61503
          0.02043  4.29676  5.01911  0.61958  0.77255  0.48576  0.95510
    112   1.16544  4.33491  4.12614  3.73407  3.96980  3.46517  4.57349  2.62425  3.65990  2.81648  3.88432  3.82977  4.13121  3.94920  3.90422  2.89830  3.02830  1.61616  5.56599  4.35893    120 - -
          2.68618  4.42225  2.77519  2.73123  3.46354  2.40513  3.72494  3.29354  2.67741  2.69355  4.24690  2.90347  2.73739  3.18146  2.89801  2.37887  2.77519  2.98518  4.58477  3.61503
          0.02043  4.29676  5.01911  0.61958  0.77255  0.48576  0.95510
    113   2.67098  4.64146  3.25285  2.67878  3.83430  3.54915  3.74845  3.21638  2.43978  2.87416  3.40318  3.15286  3.93274  2.95749  1.80415  2.57019  2.70185  2.73051  4.20098  3.89823    121 - -
          2.68618  4.42225  2.77519  2.73123  3.46354  2.40513  3.72494  3.29354  2.67741  2.69355  4.24690  2.90347  2.73739  3.18146  2.89801  2.37887  2.77519  2.98518  4.58477  3.61503
          0.02043  4.29676  5.01911  0.61958  0.77255  0.48576  0.95510
    114   2.41512  5.17584  3.10090  2.38253  4.53701  3.54709  3.15787  3.96473  1.94431  3.44476  4.23002  3.02934  3.92919  2.46022  1.79051  2.78383  3.01933  3.57919  5.55959  4.23836    122 - -
          2.68618  4.42225  2.77519  2.73123  3.46354  2.40513  3.72494  3.29354  2.67741  2.69355  4.24690  2.90347  2.73739  3.18146  2.89801  2.37887  2.77519  2.98518  4.58477  3.61503
          0.02043  4.29676  5.01911  0.61958  0.77255  0.48576  0.95510
    115   3.46610  4.82278  4.94427  4.40597  3.18746  4.64151  4.94398  2.36502  4.18207  1.27293  1.18456  4.66463  4.85570  4.36258  4.30624  4.01660  3.69742  2.51030  5.26806  4.16035    123 - -
          2.68618  4.42225  2.77519  2.73123  3.46354  2.40513  3.72494  3.29354  2.67741  2.69355  4.24690  2.90347  2.73739  3.18146  2.89801  2.37887  2.77519  2.98518  4.58477  3.61503
          0.02043  4.29676  5.01911  0.61958  0.77255  0.48576  0.95510
    116   4.06320  5.20196  4.95634  4.73009  1.67258  4.70172  3.61710  3.71435  4.55622  2.97668  4.29155  4.33423  4.99990  4.43635  4.52329  4.09730  4.28157  3.65299  3.72712  0.66309    124 - -
          2.68618  4.42225  2.77519  2.73123  3.46354  2.40513  3.72494  3.29354  2.67741  2.69355  4.24690  2.90347  2.73739  3.18146  2.89801  2.37887  2.77519  2.98518  4.58477  3.61503
          0.02043  4.29676  5.01911  0.61958  0.77255  0.48576  0.95510
    117   2.03558  5.05202  2.89998  2.01885  4.36708  2.86475  3.66011  3.81665  2.40869  3.35131  4.12974  2.93829  3.85262  2.62346  2.46047  2.54297  2.91954  3.43246  5.52823  4.15452    125 - -
          2.68618  4.42225  2.77519  2.73123  3.46354  2.40513  3.72494  3.29354  2.67741  2.69355  4.24690  2.90347  2.73739  3.18146  2.89801  2.37887  2.77519  2.98518  4.58477  3.61503
          0.02043  4.29676  5.01911  0.61958  0.77255  0.48576  0.95510
    118   2.65661  4.16552  3.99726  3.41401  2.71762  3.73707  4.01507  2.59211  2.99075  1.90180  2.12101  3.66654  4.10403  3.54212  3.18651  3.01727  2.88773  2.40996  4.74298  3.09462    126 - -
          2.68618  4.42225  2.77519  2.73123  3.46354  2.40513  3.72494  3.29354  2.67741  2.69355  4.24690  2.90347  2.73739  3.18146  2.89801  2.37887  2.77519  2.98518  4.58477  3.61503
          0.02043  4.29676  5.01911  0.61958  0.77255  0.48576  0.95510
    119   3.07650  5.01073  3.74338  3.07455  4.19822  3.78949  3.86273  3.56801  2.24299  3.07563  3.18908  3.44782  4.18852  3.04535  0.99892  3.16076  3.29131  3.35454  5.41462  4.18959    127 - -
          2.68618  4.42225  2.77519  2.73123  3.46354  2.40513  3.72494  3.29354  2.67741  2.69355  4.24690  2.90347  2.73739  3.18146  2.89801  2.37887  2.77519  2.98518  4.58477  3.61503
          0.02043  4.29676  5.01911  0.61958  0.77255  0.48576  0.95510
    120   3.85553  5.13696  4.82937  4.64228  0.51053  4.40517  4.14342  3.35095  4.54507  2.62957  4.02725  4.52846  4.86742  4.59906  4.55842  4.08950  4.16353  3.36983  4.30063  2.62854    128 - -
          2.68618  4.42225  2.77519  2.73123  3.46354  2.40513  3.72494  3.29354  2.67741  2.69355  4.24690  2.90347  2.73739  3.18146  2.89801  2.37887  2.77519  2.98518  4.58477  3.61503
          0.02043  4.29676  5.01911  0.61958  0.77255  0.48576  0.95510
    121   2.72144  5.10714  2.37564  2.37498  4.47587  2.15073  3.71977  3.94041  2.52580  3.46919  4.24952  2.73356  2.44886  2.84704  2.81476  2.54927  2.97908  3.53369  5.64334  4.24769    129 - -
          2.68618  4.42225  2.77519  2.73123  3.46354  2.40513  3.72494  3.29354  2.67741  2.69355  4.24690  2.90347  2.73739  3.18146  2.89801  2.37887  2.77519  2.98518  4.58477  3.61503
          0.02043  4.29676  5.01911  0.61958  0.77255  0.48576  0.95510
    122   2.89846  5.44417  1.76659  1.44257  4.75710  3.00765  3.77927  4.25797  2.65056  3.73948  4.52852  2.85071  3.91963  2.91209  2.77528  2.81880  3.15605  3.82455  5.88502  4.42733    130 - -
          2.68618  4.42225  2.77519  2.73123  3.46354  2.40513  3.72494  3.29354  2.67741  2.69355  4.24690  2.90347  2.73739  3.18146  2.89801  2.37887  2.77519  2.98518  4.58477  3.61503
          0.02043  4.29676  5.01911  0.61958  0.77255  0.48576  0.95510
    123   2.35480  4.97152  2.52862  2.11473  4.24774  3.22116  3.24494  2.98913  2.41975  3.24758  4.03323  2.94444  3.08340  2.77246  2.89809  2.64702  2.87819  3.11518  5.44940  4.08370    131 - -
          2.68618  4.42225  2.77519  2.73123  3.46354  2.40513  3.72494  3.29354  2.67741  2.69355  4.24690  2.90347  2.73739  3.18146  2.89801  2.37887  2.77519  2.98518  4.58477  3.61503
          0.02043  4.29676  5.01911  0.61958  0.77255  0.48576  0.95510
    124   2.63252  4.50160  2.69780  2.74724  3.36134  3.55579  3.78989  2.86161  2.72011  2.25498  3.19070  2.90879  2.98116  3.04397  3.12378  2.78388  2.68071  2.59384  5.06353  3.80024    132 - -
          2.68619  4.42226  2.77520  2.73124  3.46355  2.40513  3.72495  3.29355  2.67741  2.69356  4.24690  2.90347  2.73740  3.18147  2.89801  2.37887  2.77520  2.98503  4.58478  3.61504
          0.16564  2.93284  2.30854  0.44718  1.02007  0.48576  0.95510
    125   2.61112  4.47063  3.09088  2.76206  3.66329  3.52289  3.80500  2.75921  2.73499  2.49517  3.59560  3.21000  2.18292  3.06214  3.13157  2.62041  2.85599  2.42220  5.07356  3.81053    134 - -
          2.68618  4.42225  2.77519  2.73123  3.46354  2.40513  3.72494  3.29354  2.67741  2.69355  4.24690  2.90347  2.73739  3.18146  2.89801  2.37887  2.77519  2.98518  4.58477  3.61503
          0.02254  4.19937  4.92172  0.61958  0.77255  0.41650  1.07689
    126   2.42151  5.03945  2.72941  2.16207  4.35142  3.42665  3.65972  3.80328  2.43086  3.34247  4.11948  2.92829  2.30667  2.78087  2.69533  2.39408  2.73373  3.41834  5.52502  4.14555    135 - -
          2.68618  4.42225  2.77519  2.73123  3.46354  2.40513  3.72494  3.29354  2.67741  2.69355  4.24690  2.90347  2.73739  3.18146  2.89801  2.37887  2.77519  2.98518  4.58477  3.61503
          0.02043  4.29676  5.01911  0.61958  0.77255  0.48576  0.95510
    127   2.53312  5.04172  2.79433  2.38066  4.34525  2.77323  3.23184  3.80108  2.28380  3.32978  4.09677  2.70504  3.82683  2.74056  2.47208  2.38593  2.55451  3.18774  5.50280  4.12067    136 - -
          2.68618  4.42225  2.77519  2.73123  3.46354  2.40513  3.72494  3.29354  2.67741  2.69355  4.24690  2.90347  2.73739  3.18146  2.89801  2.37887  2.77519  2.98518  4.58477  3.61503
          0.02043  4.29676  5.01911  0.61958  0.77255  0.48576  0.95510
    128   2.25354  4.47035  3.35452  2.78918  3.20610  3.56942  3.80403  2.99516  2.37846  2.26514  3.56652  3.23640  3.95177  3.07320  2.57627  2.80191  2.68052  2.62054  5.03473  3.44123    137 - -
          2.68618  4.42225  2.77519  2.73123  3.46354  2.40513  3.72494  3.29354  2.67741  2.69355  4.24690  2.90347  2.73739  3.18146  2.89801  2.37887  2.77519  2.98518  4.58477  3.61503
          0.02043  4.29676  5.01911  0.61958  0.77255  0.48576  0.95510
    129   2.64646  4.81870  2.32844  2.56679  4.40595  3.32505  3.88889  3.83460  2.75617  3.44028  4.25232  3.05271  3.88624  3.05408  3.22495  1.85842  1.67929  3.41979  5.65834  4.31192    138 - -
          2.68618  4.42225  2.77519  2.73123  3.46354  2.40513  3.72494  3.29354  2.67741  2.69355  4.24690  2.90347  2.73739  3.18146  2.89801  2.37887  2.77519  2.98518  4.58477  3.61503
          0.02043  4.29676  5.01911  0.61958  0.77255  0.48576  0.95510
    130   3.31044  4.59584  5.14206  4.57536  3.31347  4.64547  5.01972  1.53923  4.44670  1.26639  2.31658  4.74264  4.85165  4.52672  4.51620  3.99778  3.53814  1.75407  5.32388  4.24808    139 - -
          2.68618  4.42225  2.77519  2.73123  3.46354  2.40513  3.72494  3.29354  2.67741  2.69355  4.24690  2.90347  2.73739  3.18146  2.89801  2.37887  2.77519  2.98518  4.58477  3.61503
          0.02043  4.29676  5.01911  0.61958  0.77255  0.48576  0.95510
    131   2.24756  5.19203  2.46330  1.65724  4.51108  3.41402  3.66787  3.98647  2.44717  3.48727  4.25081  2.88659  3.30231  2.61379  2.79252  2.68147  2.96034  3.57077  5.63965  4.22941    140 - -
          2.68618  4.42225  2.77519  2.73123  3.46354  2.40513  3.72494  3.29354  2.67741  2.69355  4.24690  2.90347  2.73739  3.18146  2.89801  2.37887  2.77519  2.98518  4.58477  3.61503
          0.02043  4.29676  5.01911  0.61958  0.77255  0.48576  0.95510
    132   2.73001  5.02720  3.03216  2.36100  4.32537  3.50084  3.66518  3.75014  2.19164  3.29538  4.09313  3.00398  3.89434  1.77423  2.55029  2.59104  2.95372  2.76646  5.47525  4.14039    141 - -
          2.68618  4.42225  2.77519  2.73123  3.46354  2.40513  3.72494  3.29354  2.67741  2.69355  4.24690  2.90347  2.73739  3.18146  2.89801  2.37887  2.77519  2.98518  4.58477  3.61503
          0.02043  4.29676  5.01911  0.61958  0.77255  0.48576  0.95510
    133   3.47998  4.75748  5.23829  4.66394  3.21140  4.80159  5.12380  1.87036  4.53448  0.85937  2.35000  4.87976  4.94087  4.55692  4.58925  4.15884  3.69624  2.17391  5.33099  4.31399    142 - -
          2.68618  4.42225  2.77519  2.73123  3.46354  2.40513  3.72494  3.29354  2.67741  2.69355  4.24690  2.90347  2.73739  3.18146  2.89801  2.37887  2.77519  2.98518  4.58477  3.61503
          0.02043  4.29676  5.01911  0.61958  0.77255  0.48576  0.95510
    134   3.07469  5.00835  3.74185  3.07347  4.19452  3.78900  3.86278  3.56362  2.24477  3.07140  3.17531  3.44718  4.18780  3.04566  1.00234  3.15944  3.28956  3.35070  5.41306  4.18792    143 - -
          2.68618  4.42225  2.77519  2.73123  3.46354  2.40513  3.72494  3.29354  2.67741  2.69355  4.24690  2.90347  2.73739  3.18146  2.89801  2.37887  2.77519  2.98518  4.58477  3.61503
          0.02043  4.29676  5.01911  0.61958  0.77255  0.48576  0.95510
    135   2.83662  4.83955  3.05251  2.92809  4.62008  0.81540  4.25548  4.18136  3.12514  3.77502  4.66566  3.33897  4.05668  2.78717  3.46755  2.93373  3.25661  3.71417  5.85703  4.59047    144 - -
          2.68618  4.42225  2.77519  2.73123  3.46354  2.40513  3.72494  3.29354  2.67741  2.69355  4.24690  2.90347  2.73739  3.18146  2.89801  2.37887  2.77519  2.98518  4.58477  3.61503
          0.02043  4.29676  5.01911  0.61958  0.77255  0.48576  0.95510
    136   2.64230  4.30561  3.61866  3.04501  3.10397  3.64457  3.90075  2.44349  2.64538  2.03527  2.67871  3.42132  4.02001  2.95943  2.67794  2.89862  2.87311  2.56757  4.89090  3.66914    145 - -
          2.68618  4.42225  2.77519  2.73123  3.46354  2.40513  3.72494  3.29354  2.67741  2.69355  4.24690  2.90347  2.73739  3.18146  2.89801  2.37887  2.77519  2.98518  4.58477  3.61503
          0.02043  4.29676  5.01911  0.61958  0.77255  0.48576  0.95510
    137   3.39970  5.53248  2.76396  0.54440  4.94494  3.60889  4.26221  4.49113  3.20455  4.04705  5.02622  3.27238  4.24057  3.48390  3.64182  3.35084  3.71477  4.13885  6.03196  4.78597    146 - -
          2.68618  4.42225  2.77519  2.73123  3.46354  2.40513  3.72494  3.29354  2.67741  2.69355  4.24690  2.90347  2.73739  3.18146  2.89801  2.37887  2.77519  2.98518  4.58477  3.61503
          0.02043  4.29676  5.01911  0.61958  0.77255  0.48576  0.95510
    138   3.28002  4.99154  4.03837  4.00080  5.09411  0.29802  5.07289  4.81885  4.23829  4.41000  5.40409  4.20493  4.39351  4.52961  4.40719  3.46720  3.79325  4.26463  6.05540  5.21757    147 - -
          2.68618  4.42225  2.77519  2.73123  3.46354  2.40513  3.72494  3.29354  2.67741  2.69355  4.24690  2.90347  2.73739  3.18146  2.89801  2.37887  2.77519  2.98518  4.58477  3.61503
          0.02043  4.29676  5.01911  0.61958  0.77255  0.48576  0.95510
    139   1.94381  4.39465  3.46274  2.90179  3.56704  3.57848  3.86488  2.73467  2.85665  2.43824  3.52049  3.31695  3.97700  2.91138  3.22376  2.35436  2.69261  2.30302  5.00168  3.76010    148 - -
          2.68618  4.42225  2.77519  2.73123  3.46354  2.40513  3.72494  3.29354  2.67741  2.69355  4.24690  2.90347  2.73739  3.18146  2.89801  2.37887  2.77519  2.98518  4.58477  3.61503
          0.02043  4.29676  5.01911  0.61958  0.77255  0.48576  0.95510
    140   3.26985  5.28830  3.70015  3.05996  4.48085  3.84527  3.09931  4.12780  2.09314  3.56026  4.46472  3.43314  4.23638  2.97984  0.86574  3.28180  3.44595  3.82434  5.48281  4.23542    149 - -
          2.68618  4.42225  2.77519  2.73123  3.46354  2.40513  3.72494  3.29354  2.67741  2.69355  4.24690  2.90347  2.73739  3.18146  2.89801  2.37887  2.77519  2.98518  4.58477  3.61503
          0.02043  4.29676  5.01911  0.61958  0.77255  0.48576  0.95510
    141   3.22555  4.51410  5.03259  4.49982  3.59519  4.60926  5.09558  1.65494  4.38750  2.10116  2.62742  4.68817  4.87537  4.59002  4.53833  3.97473  3.47320  0.95185  5.53777  4.37533    150 - -
          2.68618  4.42225  2.77519  2.73123  3.46354  2.40513  3.72494  3.29354  2.67741  2.69355  4.24690  2.90347  2.73739  3.18146  2.89801  2.37887  2.77519  2.98518  4.58477  3.61503
          0.02043  4.29676  5.01911  0.61958  0.77255  0.48576  0.95510
    142   3.33319  5.42443  3.84000  3.05705  4.96715  3.90387  3.74777  4.27142  1.19317  3.64636  4.52576  3.41927  4.24365  2.87536  1.26695  3.31255  3.46518  3.95448  5.62879  4.51575    151 - -
          2.68618  4.42225  2.77519  2.73123  3.46354  2.40513  3.72494  3.29354  2.67741  2.69355  4.24690  2.90347  2.73739  3.18146  2.89801  2.37887  2.77519  2.98518  4.58477  3.61503
          0.02043  4.29676  5.01911  0.61958  0.77255  0.48576  0.95510
    143   2.38496  5.14658  2.74383  1.96457  4.48034  3.42891  3.62349  3.95381  2.04850  3.44278  4.19354  2.75446  3.83088  2.60045  2.40489  2.63935  2.77419  3.53181  5.58114  4.18306    152 - -
          2.68618  4.42225  2.77519  2.73123  3.46354  2.40513  3.72494  3.29354  2.67741  2.69355  4.24690  2.90347  2.73739  3.18146  2.89801  2.37887  2.77519  2.98518  4.58477  3.61503
          0.02043  4.29676  5.01911  0.61958  0.77255  0.48576  0.95510
    144   2.21668  4.25857  3.67036  3.10017  3.38911  3.32629  3.43775  2.40471  3.03543  2.18215  3.37259  3.45538  4.02230  3.31873  3.34436  2.67636  2.50135  2.17676  4.85950  3.64150    153 - -
          2.68618  4.42225  2.77519  2.73123  3.46354  2.40513  3.72494  3.29354  2.67741  2.69355  4.24690  2.90347  2.73739  3.18146  2.89801  2.37887  2.77519  2.98518  4.58477  3.61503
          0.02043  4.29676  5.01911  0.61958  0.77255  0.48576  0.95510
    145   3.91761  5.23164  4.49473  4.32130  2.44448  4.34796  3.90388  3.87680  4.16962  3.21560  4.50886  4.28638  4.81971  4.36700  4.25706  4.00324  4.21071  3.76938  4.09802  0.47531    154 - -
          2.68618  4.42225  2.77519  2.73123  3.46354  2.40513  3.72494  3.29354  2.67741  2.69355  4.24690  2.90347  2.73739  3.18146  2.89801  2.37887  2.77519  2.98518  4.58477  3.61503
          0.02043  4.29676  5.01911  0.61958  0.77255  0.48576  0.95510
    146   2.18642  4.91319  3.05790  2.33737  4.17769  3.49015  3.67191  3.59182  2.39968  2.94791  3.98465  3.01258  3.88017  2.43735  2.09114  2.70489  2.91037  2.94943  5.39471  4.06458    155 - -
          2.68618  4.42225  2.77519  2.73123  3.46354  2.40513  3.72494  3.29354  2.67741  2.69355  4.24690  2.90347  2.73739  3.18146  2.89801  2.37887  2.77519  2.98518  4.58477  3.61503
          0.02043  4.29676  5.01911  0.61958  0.77255  0.48576  0.95510
    147   2.40403  4.88416  3.02716  2.22854  4.13634  3.47028  3.66689  3.55669  2.25835  2.43970  3.95341  2.75954  3.86120  2.80971  2.53013  2.51913  2.88272  2.97901  5.37584  4.03704    156 - -
          2.68618  4.42225  2.77519  2.73123  3.46354  2.40513  3.72494  3.29354  2.67741  2.69355  4.24690  2.90347  2.73739  3.18146  2.89801  2.37887  2.77519  2.98518  4.58477  3.61503
          0.02043  4.29676  5.01911  0.61958  0.77255  0.48576  0.95510
    148   2.26905  4.28705  3.61293  2.83481  3.41371  3.63380  3.47242  2.62941  2.97960  1.85350  3.02973  3.41636  4.01098  3.02446  3.30294  2.73967  2.85966  2.55479  4.07443  3.65286    157 - -
          2.68618  4.42225  2.77519  2.73123  3.46354  2.40513  3.72494  3.29354  2.67741  2.69355  4.24690  2.90347  2.73739  3.18146  2.89801  2.37887  2.77519  2.98518  4.58477  3.61503
          0.02043  4.29676  5.01911  0.61958  0.77255  0.48576  0.95510
    149   0.85346  4.28808  3.78518  3.53379  4.53172  3.08463  4.53965  3.89940  3.57541  3.64596  4.48345  3.57188  3.86804  3.84488  3.84120  1.83292  2.87853  3.32986  5.89746  4.70733    158 - -
          2.68618  4.42225  2.77519  2.73123  3.46354  2.40513  3.72494  3.29354  2.67741  2.69355  4.24690  2.90347  2.73739  3.18146  2.89801  2.37887  2.77519  2.98518  4.58477  3.61503
          0.02043  4.29676  5.01911  0.61958  0.77255  0.48576  0.95510
    150   2.50666  5.13543  2.67687  2.00671  4.46774  3.42339  3.61712  3.94306  2.09884  3.43319  4.18118  2.68211  3.82239  2.37438  2.58317  2.62577  2.89017  3.15095  5.57316  4.17212    159 - -
          2.68618  4.42225  2.77519  2.73123  3.46354  2.40513  3.72494  3.29354  2.67741  2.69355  4.24690  2.90347  2.73739  3.18146  2.89801  2.37887  2.77519  2.98518  4.58477  3.61503
          0.02043  4.29676  5.01911  0.61958  0.77255  0.48576  0.95510
    151   2.58064  5.15994  2.76464  2.20655  4.50270  3.45265  3.62807  3.96821  1.83405  3.45144  4.20762  2.92563  3.85045  2.30040  2.32898  2.66759  2.78928  3.55070  5.58147  4.19836    160 - -
          2.68618  4.42225  2.77519  2.73123  3.46354  2.40513  3.72494  3.29354  2.67741  2.69355  4.24690  2.90347  2.73739  3.18146  2.89801  2.37887  2.77519  2.98518  4.58477  3.61503
          0.02043  4.29676  5.01911  0.61958  0.77255  0.48576  0.95510
    152   2.69550  4.51407  3.38896  2.84785  3.43905  3.60917  3.25915  3.04982  2.78227  2.51329  3.62084  2.96344  3.99836  3.12581  3.15279  2.85858  2.21203  2.81037  4.90024  2.08641    161 - -
          2.68618  4.42225  2.77519  2.73123  3.46354  2.40513  3.72494  3.29354  2.67741  2.69355  4.24690  2.90347  2.73739  3.18146  2.89801  2.37887  2.77519  2.98518  4.58477  3.61503
          0.02043  4.29676  5.01911  0.61958  0.77255  0.48576  0.95510
    153   2.55911  4.92984  3.07848  2.64077  4.39978  1.54204  3.80174  3.80741  2.08038  3.37505  4.20123  3.11507  3.95433  2.95598  2.52818  2.80891  3.04426  3.44052  5.55889  4.26557    162 - -
          2.68618  4.42225  2.77519  2.73123  3.46354  2.40513  3.72494  3.29354  2.67741  2.69355  4.24690  2.90347  2.73739  3.18146  2.89801  2.37887  2.77519  2.98518  4.58477  3.61503
          0.02043  4.29676  5.01911  0.61958  0.77255  0.48576  0.95510
    154   3.24414  4.52428  5.06397  4.53948  3.64743  4.65091  5.16562  1.61453  4.43164  2.14424  2.88877  4.73238  4.91584  4.64736  4.59203  4.02392  3.49475  0.89511  5.60864  4.43669    163 - -
          2.68618  4.42225  2.77519  2.73123  3.46354  2.40513  3.72494  3.29354  2.67741  2.69355  4.24690  2.90347  2.73739  3.18146  2.89801  2.37887  2.77519  2.98518  4.58477  3.61503
          0.02043  4.29676  5.01911  0.61958  0.77255  0.48576  0.95510
    155   2.64501  5.04213  2.76975  2.17427  4.34384  2.88484  3.62747  3.48207  2.10802  3.32870  4.09603  2.91970  2.83259  2.74091  2.73580  2.50708  2.87652  3.08540  5.50231  4.12010    164 - -
          2.68618  4.42225  2.77519  2.73123  3.46354  2.40513  3.72494  3.29354  2.67741  2.69355  4.24690  2.90347  2.73739  3.18146  2.89801  2.37887  2.77519  2.98518  4.58477  3.61503
          0.02043  4.29676  5.01911  0.61958  0.77255  0.48576  0.95510
    156   2.91708  4.64552  3.73576  3.21828  3.38562  3.72669  3.93764  3.26938  2.81597  2.88940  3.84686  3.55180  3.26411  3.35846  2.68389  3.10050  3.17803  3.04132  1.26008  3.43950    165 - -
          2.68618  4.42225  2.77519  2.73123  3.46354  2.40513  3.72494  3.29354  2.67741  2.69355  4.24690  2.90347  2.73739  3.18146  2.89801  2.37887  2.77519  2.98518  4.58477  3.61503
          0.02043  4.29676  5.01911  0.61958  0.77255  0.48576  0.95510
    157   2.64719  5.01833  2.80649  2.39423  3.33911  3.43935  3.63260  3.76055  1.99548  3.29989  4.07395  2.41978  3.83275  2.56846  2.67214  2.42779  2.87810  3.38088  5.48163  3.69872    166 - -
          2.68618  4.42225  2.77519  2.73123  3.46354  2.40513  3.72494  3.29354  2.67741  2.69355  4.24690  2.90347  2.73739  3.18146  2.89801  2.37887  2.77519  2.98518  4.58477  3.61503
          0.02043  4.29676  5.01911  0.61958  0.77255  0.48576  0.95510
    158   2.55638  4.95585  3.08422  2.56845  4.35109  1.86329  3.72795  3.76611  2.01041  3.32324  4.13239  3.06262  3.91761  2.86736  2.39750  2.75603  2.79225  3.40301  5.50658  4.19350    167 - -
          2.68618  4.42225  2.77519  2.73123  3.46354  2.40513  3.72494  3.29354  2.67741  2.69355  4.24690  2.90347  2.73739  3.18146  2.89801  2.37887  2.77519  2.98518  4.58477  3.61503
          0.02043  4.29676  5.01911  0.61958  0.77255  0.48576  0.95510
    159   3.55696  5.32274  4.09713  3.54371  4.79033  3.93396  4.22972  4.38178  2.53682  3.82003  4.82645  3.86140  4.43179  3.44437  0.48803  3.63199  3.80396  4.09121  5.70926  4.64570    168 - -
          2.68618  4.42225  2.77519  2.73123  3.46354  2.40513  3.72494  3.29354  2.67741  2.69355  4.24690  2.90347  2.73739  3.18146  2.89801  2.37887  2.77519  2.98518  4.58477  3.61503
          0.06986  4.29676  2.92124  0.61958  0.77255  0.48576  0.95510
    160   2.49679  4.99289  2.95324  2.29505  4.28308  3.43465  3.34701  3.72757  2.28035  3.27155  3.59804  2.62452  3.82603  2.62525  2.26961  2.37914  2.86901  3.10905  5.45718  4.08942    169 - -
          2.68618  4.42225  2.77519  2.73123  3.46354  2.40513  3.72494  3.29354  2.67741  2.69355  4.24690  2.90347  2.73739  3.18146  2.89801  2.37887  2.77519  2.98518  4.58477  3.61503
          0.02145  4.24835  4.97070  0.61958  0.77255  0.54964  0.86076
    161   3.94806  5.13718  4.82512  4.57101  1.79606  4.60703  3.60028  3.62836  4.40571  2.91565  4.21967  4.26077  4.92007  4.34522  4.41418  4.00304  4.17327  3.56124  3.72385  0.66771    170 - -
          2.68618  4.42225  2.77519  2.73123  3.46354  2.40513  3.72494  3.29354  2.67741  2.69355  4.24690  2.90347  2.73739  3.18146  2.89801  2.37887  2.77519  2.98518  4.58477  3.61503
          0.02145  4.24835  4.97070  0.61958  0.77255  0.54964  0.86076
    162   2.89679  5.43993  1.39158  2.06247  4.74443  3.36997  3.77031  4.24279  2.30624  3.72908  4.52474  2.54644  3.90661  2.90684  3.19243  2.81445  2.83624  3.81438  5.88020  4.42040    171 - -
          2.68618  4.42225  2.77519  2.73123  3.46354  2.40513  3.72494  3.29354  2.67741  2.69355  4.24690  2.90347  2.73739  3.18146  2.89801  2.37887  2.77519  2.98518  4.58477  3.61503
          0.02145  4.24835  4.97070  0.61958  0.77255  0.54964  0.86076
    163   2.71570  4.97167  3.06344  2.50262  4.25716  3.49752  3.02966  3.68306  2.32244  3.23943  4.04594  3.01313  2.35761  2.51769  2.16183  2.72643  2.93952  3.06128  5.42594  4.10011    172 - -
          2.68618  4.42225  2.77519  2.73123  3.46354  2.40513  3.72494  3.29354  2.67741  2.69355  4.24690  2.90347  2.73739  3.18146  2.89801  2.37887  2.77519  2.98518  4.58477  3.61503
          0.02145  4.24835  4.97070  0.61958  0.77255  0.54964  0.86076
    164   2.36043  5.12433  2.65373  2.33634  4.44259  2.69745  3.02559  3.91233  2.20330  3.41766  4.17812  2.42202  3.82435  2.47568  2.87649  2.64026  2.90661  3.50177  5.57180  4.17224    173 - -
          2.68618  4.42225  2.77519  2.73123  3.46354  2.40513  3.72494  3.29354  2.67741  2.69355  4.24690  2.90347  2.73739  3.18146  2.89801  2.37887  2.77519  2.98518  4.58477  3.61503
          0.02145  4.24835  4.97070  0.61958  0.77255  0.54964  0.86076
    165   2.89748  5.42087  1.46134  2.25884  4.74279  3.36368  3.78440  4.24310  2.39552  3.73504  4.53473  2.18494  3.90961  2.92439  3.22115  2.37851  3.16305  3.81378  5.88889  4.42931    174 - -
          2.68619  4.42226  2.77520  2.73124  3.46354  2.40513  3.72495  3.29355  2.67741  2.69355  4.24690  2.90347  2.73729  3.18147  2.89801  2.37887  2.77520  2.98519  4.58477  3.61504
          0.05992  2.97162  4.97070  0.46150  0.99517  0.54964  0.86076
    166   3.06421  4.53202  4.24728  3.75319  1.79809  4.01767  3.79975  2.99295  3.62137  2.54962  3.61614  3.87297  2.75811  3.81252  3.80274  3.33819  3.30432  2.83842  1.72282  2.53806    176 - -
          2.68618  4.42225  2.77519  2.73123  3.46354  2.40513  3.72494  3.29354  2.67741  2.69355  4.24690  2.90347  2.73739  3.18146  2.89801  2.37887  2.77519  2.98518  4.58477  3.61503
          0.02145  4.24835  4.97070  0.61958  0.77255  0.44780  1.01897
    167   2.56169  5.21872  2.20456  1.80739  4.54490  3.14593  3.35303  4.02884  2.43935  3.51642  4.27191  2.63510  3.84569  2.77051  2.77297  2.40400  2.95694  3.60066  5.65848  4.23952    177 - -
          2.68618  4.42225  2.77519  2.73123  3.46354  2.40513  3.72494  3.29354  2.67741  2.69355  4.24690  2.90347  2.73739  3.18146  2.89801  2.37887  2.77519  2.98518  4.58477  3.61503
          0.02043  4.29676  5.01911  0.61958  0.77255  0.48576  0.95510
    168   2.26257  5.04337  2.60190  2.25092  4.34608  3.18177  3.62639  3.80242  2.21567  3.33068  3.52280  2.91843  3.82589  2.73932  2.63089  2.30731  2.70332  3.41137  5.50344  4.12041    178 - -
          2.68618  4.42225  2.77519  2.73123  3.46354  2.40513  3.72494  3.29354  2.67741  2.69355  4.24690  2.90347  2.73739  3.18146  2.89801  2.37887  2.77519  2.98518  4.58477  3.61503
          0.02043  4.29676  5.01911  0.61958  0.77255  0.48576  0.95510
    169   2.09960  5.02917  2.87835  2.29453  4.34276  2.42723  3.68038  3.78767  2.29011  3.33583  4.12277  2.94526  3.86033  2.45288  2.91831  2.38565  2.93100  3.41195  5.52560  4.15552    179 - -
          2.68618  4.42225  2.77519  2.73123  3.46354  2.40513  3.72494  3.29354  2.67741  2.69355  4.24690  2.90347  2.73739  3.18146  2.89801  2.37887  2.77519  2.98518  4.58477  3.61503
          0.02043  4.29676  5.01911  0.61958  0.77255  0.48576  0.95510
    170   2.87527  5.20145  1.08497  2.38587  4.74697  3.33189  3.94334  4.20919  2.91412  3.78256  4.61588  2.93184  3.95159  3.11280  3.45511  2.48904  2.59505  3.76720  5.96965  4.53484    180 - -
          2.68618  4.42225  2.77519  2.73123  3.46354  2.40513  3.72494  3.29354  2.67741  2.69355  4.24690  2.90347  2.73739  3.18146  2.89801  2.37887  2.77519  2.98518  4.58477  3.61503
          0.02043  4.29676  5.01911  0.61958  0.77255  0.48576  0.95510
    171   2.46482  4.65320  2.94963  2.45209  3.85337  3.51174  3.73997  2.75464  2.60109  2.74378  3.74510  3.10442  2.32353  2.93933  3.03630  2.73285  2.65311  2.78734  5.19991  3.90600    181 - -
          2.68618  4.42225  2.77519  2.73123  3.46354  2.40513  3.72494  3.29354  2.67741  2.69355  4.24690  2.90347  2.73739  3.18146  2.89801  2.37887  2.77519  2.98518  4.58477  3.61503
          0.02043  4.29676  5.01911  0.61958  0.77255  0.48576  0.95510
    172   2.50372  4.23280  4.05816  3.48921  3.39329  3.82390  4.16796  1.93746  3.39585  2.20616  3.35754  3.76011  2.87548  3.65132  3.63623  3.11459  2.67386  1.68123  4.94065  3.73816    182 - -
          2.68618  4.42225  2.77519  2.73123  3.46354  2.40513  3.72494  3.29354  2.67741  2.69355  4.24690  2.90347  2.73739  3.18146  2.89801  2.37887  2.77519  2.98518  4.58477  3.61503
          0.02043  4.29676  5.01911  0.61958  0.77255  0.48576  0.95510
    173   3.14922  5.12172  3.04754  2.98678  4.56106  3.53042  4.36341  4.38943  3.31837  3.99053  4.95974  0.58245  4.21156  3.65510  3.67236  3.21113  3.55576  3.96556  5.81564  4.49298    183 - -
          2.68618  4.42225  2.77519  2.73123  3.46354  2.40513  3.72494  3.29354  2.67741  2.69355  4.24690  2.90347  2.73739  3.18146  2.89801  2.37887  2.77519  2.98518  4.58477  3.61503
          0.02043  4.29676  5.01911  0.61958  0.77255  0.48576  0.95510
    174   2.91774  5.18530  3.30163  2.66364  4.56315  3.64320  3.67755  3.95360  1.71692  3.04145  4.24797  3.13825  4.00903  2.33174  1.66263  2.90622  2.76521  3.60021  5.53766  4.27526    184 - -
          2.68618  4.42225  2.77519  2.73123  3.46354  2.40513  3.72494  3.29354  2.67741  2.69355  4.24690  2.90347  2.73739  3.18146  2.89801  2.37887  2.77519  2.98518  4.58477  3.61503
          0.02043  4.29676  5.01911  0.61958  0.77255  0.48576  0.95510
    175   1.60752  2.96012  3.87265  3.32002  3.45946  3.56982  4.06852  2.46220  3.23712  2.36790  3.44229  3.58315  4.03833  3.50446  3.50569  2.60529  2.65538  2.48288  4.94837  3.74271    185 - -
          2.68618  4.42225  2.77519  2.73123  3.46354  2.40513  3.72494  3.29354  2.67741  2.69355  4.24690  2.90347  2.73739  3.18146  2.89801  2.37887  2.77519  2.98518  4.58477  3.61503
          0.02043  4.29676  5.01911  0.61958  0.77255  0.48576  0.95510
    176   3.51994  4.78725  5.24796  4.71574  3.28952  4.86034  5.22303  1.47786  4.55260  0.88735  3.07456  4.94144  5.01617  4.64590  4.63509  4.25136  3.74969  2.18309  5.42997  4.35107    186 - -
          2.68618  4.42225  2.77519  2.73123  3.46354  2.40513  3.72494  3.29354  2.67741  2.69355  4.24690  2.90347  2.73739  3.18146  2.89801  2.37887  2.77519  2.98518  4.58477  3.61503
          0.02043  4.29676  5.01911  0.61958  0.77255  0.48576  0.95510
    177   2.52028  4.59927  3.16462  2.78792  4.42156  2.76655  4.01332  3.86164  2.87838  3.47214  4.27508  2.43057  3.86235  3.19474  3.30426  1.42907  2.16553  3.38770  5.68734  4.38749    187 - -
          2.68618  4.42225  2.77519  2.73123  3.46354  2.40513  3.72494  3.29354  2.67741  2.69355  4.24690  2.90347  2.73739  3.18146  2.89801  2.37887  2.77519  2.98518  4.58477  3.61503
          0.02043  4.29676  5.01911  0.61958  0.77255  0.48576  0.95510
    178   1.39282  4.51667  3.42318  2.93236  2.99674  3.54989  2.85229  3.12497  2.88968  2.79891  3.71707  3.33280  4.00951  3.22514  3.25209  2.85070  2.96142  2.87507  4.95448  3.56044    188 - -
          2.68618  4.42225  2.77519  2.73123  3.46354  2.40513  3.72494  3.29354  2.67741  2.69355  4.24690  2.90347  2.73739  3.18146  2.89801  2.37887  2.77519  2.98518  4.58477  3.61503
          0.02043  4.29676  5.01911  0.61958  0.77255  0.48576  0.95510
    179   0.99115  4.29500  3.71966  3.43273  4.56296  2.19953  4.47734  3.99174  3.50008  3.67335  4.47912  3.51772  3.84680  3.75639  3.80152  1.96022  2.85759  3.38351  5.90026  4.70981    189 - -
          2.68618  4.42225  2.77519  2.73123  3.46354  2.40513  3.72494  3.29354  2.67741  2.69355  4.24690  2.90347  2.73739  3.18146  2.89801  2.37887  2.77519  2.98518  4.58477  3.61503
          0.02043  4.29676  5.01911  0.61958  0.77255  0.48576  0.95510
    180   2.17651  4.85447  2.97574  2.52101  4.21798  3.41822  3.03320  3.64834  2.55362  3.24422  4.05737  1.98232  3.88014  2.90998  3.00198  2.69891  2.26070  3.29284  5.46735  4.12868    190 - -
          2.68618  4.42225  2.77519  2.73123  3.46354  2.40513  3.72494  3.29354  2.67741  2.69355  4.24690  2.90347  2.73739  3.18146  2.89801  2.37887  2.77519  2.98518  4.58477  3.61503
          0.02043  4.29676  5.01911  0.61958  0.77255  0.48576  0.95510
    181   1.55919  4.52402  3.31164  2.85510  4.17635  3.29372  3.98630  3.57566  2.85791  3.22985  4.06164  3.23873  3.87753  2.85939  3.25861  1.97867  2.14075  3.18412  5.49709  4.22389    191 - -
          2.68618  4.42225  2.77519  2.73123  3.46354  2.40513  3.72494  3.29354  2.67741  2.69355  4.24690  2.90347  2.73739  3.18146  2.89801  2.37887  2.77519  2.98518  4.58477  3.61503
          0.02043  4.29676  5.01911  0.61958  0.77255  0.48576  0.95510
    182   1.90831  2.16714  3.95291  3.39205  2.92003  3.62900  4.03773  2.66726  3.29413  2.42356  3.34449  3.63038  4.06075  3.54250  3.52597  2.74283  2.86999  2.45657  4.81219  3.25104    192 - -
          2.68618  4.42225  2.77519  2.73123  3.46354  2.40513  3.72494  3.29354  2.67741  2.69355  4.24690  2.90347  2.73739  3.18146  2.89801  2.37887  2.77519  2.98518  4.58477  3.61503
          0.02043  4.29676  5.01911  0.61958  0.77255  0.48576  0.95510
    183   3.51450  4.81971  5.14656  4.58461  3.20378  4.78808  5.10813  2.27493  4.42542  0.71357  2.58726  4.83675  4.94192  4.50393  4.51729  4.15195  3.73643  2.15081  5.34249  4.30813    193 - -
          2.68618  4.42225  2.77519  2.73123  3.46354  2.40513  3.72494  3.29354  2.67741  2.69355  4.24690  2.90347  2.73739  3.18146  2.89801  2.37887  2.77519  2.98518  4.58477  3.61503
          0.02043  4.29676  5.01911  0.61958  0.77255  0.48576  0.95510
    184   2.84404  4.67310  3.23324  2.55643  3.40960  3.62580  3.86560  3.21488  2.86193  2.88911  3.82706  3.31100  4.08528  3.24253  3.20108  2.98345  2.73519  2.97894  4.91148  1.37312    194 - -
          2.68618  4.42225  2.77519  2.73123  3.46354  2.40513  3.72494  3.29354  2.67741  2.69355  4.24690  2.90347  2.73739  3.18146  2.89801  2.37887  2.77519  2.98518  4.58477  3.61503
          0.02043  4.29676  5.01911  0.61958  0.77255  0.48576  0.95510
    185   1.64563  4.30550  3.66096  3.43425  4.63944  1.11268  4.51784  4.07432  3.55458  3.75747  4.56029  3.51748  3.85089  3.80024  3.84930  2.18257  2.87426  3.43348  5.97055  4.78253    195 - -
          2.68618  4.42225  2.77519  2.73123  3.46354  2.40513  3.72494  3.29354  2.67741  2.69355  4.24690  2.90347  2.73739  3.18146  2.89801  2.37887  2.77519  2.98518  4.58477  3.61503
          0.02043  4.29676  5.01911  0.61958  0.77255  0.48576  0.95510
    186   2.41446  4.40634  4.78748  4.23548  3.52002  4.36025  4.79168  1.43048  4.11979  1.62483  3.37419  4.41835  4.66872  4.32655  4.27528  3.69891  3.31235  1.57082  5.32170  4.14934    196 - -
          2.68618  4.42225  2.77519  2.73123  3.46354  2.40513  3.72494  3.29354  2.67741  2.69355  4.24690  2.90347  2.73739  3.18146  2.89801  2.37887  2.77519  2.98518  4.58477  3.61503
          0.02043  4.29676  5.01911  0.61958  0.77255  0.48576  0.95510
    187   1.88184  2.30846  4.06224  3.51632  3.44569  3.58492  4.16597  2.37201  3.41560  2.49632  3.43159  3.70293  4.07622  3.65879  3.63666  2.51473  2.89014  2.08047  4.95671  3.76096    197 - -
          2.68618  4.42225  2.77519  2.73123  3.46354  2.40513  3.72494  3.29354  2.67741  2.69355  4.24690  2.90347  2.73739  3.18146  2.89801  2.37887  2.77519  2.98518  4.58477  3.61503
          0.02043  4.29676  5.01911  0.61958  0.77255  0.48576  0.95510
    188   2.67503  5.01865  2.66911  2.01853  4.28221  3.44156  2.25620  3.74216  2.43483  2.97210  4.08059  2.93722  3.85052  2.78606  2.91310  2.49613  2.90850  3.37454  5.48067  3.62229    198 - -
          2.68618  4.42225  2.77519  2.73123  3.46354  2.40513  3.72494  3.29354  2.67741  2.69355  4.24690  2.90347  2.73739  3.18146  2.89801  2.37887  2.77519  2.98518  4.58477  3.61503
          0.02043  4.29676  5.01911  0.61958  0.77255  0.48576  0.95510
    189   1.30907  4.28674  3.82655  3.39295  4.03527  3.25379  4.30896  3.21473  3.35008  3.08116  3.97935  3.55353  3.92895  3.63577  3.64784  1.96346  2.87458  1.99928  5.47403  4.26581    199 - -
          2.68618  4.42225  2.77519  2.73123  3.46354  2.40513  3.72494  3.29354  2.67741  2.69355  4.24690  2.90347  2.73739  3.18146  2.89801  2.37887  2.77519  2.98518  4.58477  3.61503
          0.02043  4.29676  5.01911  0.61958  0.77255  0.48576  0.95510
    190   1.03709  4.28019  3.88976  3.50160  4.09716  2.85457  4.40264  3.19652  3.46172  3.12392  4.04116  3.61015  3.94306  3.74332  3.73563  2.67052  2.89345  2.07591  5.55068  4.35108    200 - -
          2.68618  4.42225  2.77519  2.73123  3.46354  2.40513  3.72494  3.29354  2.67741  2.69355  4.24690  2.90347  2.73739  3.18146  2.89801  2.37887  2.77519  2.98518  4.58477  3.61503
          0.02043  4.29676  5.01911  0.61958  0.77255  0.48576  0.95510
    191   3.31926  4.56112  5.23131  4.72759  3.72630  4.81089  5.38777  1.06410  4.63319  2.00024  3.49775  4.91494  5.04683  4.85130  4.79080  4.20763  3.57215  1.21795  5.76489  4.58420    201 - -
          2.68618  4.42225  2.77519  2.73123  3.46354  2.40513  3.72494  3.29354  2.67741  2.69355  4.24690  2.90347  2.73739  3.18146  2.89801  2.37887  2.77519  2.98518  4.58477  3.61503
          0.02043  4.29676  5.01911  0.61958  0.77255  0.48576  0.95510
    192   2.06583  4.23222  3.89329  3.32098  3.32589  3.73671  3.37823  2.42816  3.22274  1.71909  3.30969  3.62247  4.11159  3.49322  3.48101  3.01405  2.91465  2.09568  4.85019  3.64264    202 - -
          2.68618  4.42225  2.77519  2.73123  3.46354  2.40513  3.72494  3.29354  2.67741  2.69355  4.24690  2.90347  2.73739  3.18146  2.89801  2.37887  2.77519  2.98518  4.58477  3.61503
          0.02043  4.29676  5.01911  0.61958  0.77255  0.48576  0.95510
    193   1.43265  4.56255  3.22922  2.81322  4.21393  2.92366  3.25644  3.63874  2.85463  3.27757  4.10534  3.21215  3.88011  3.18391  3.26325  1.87786  2.90047  3.23705  5.52688  4.24085    203 - -
          2.68618  4.42225  2.77519  2.73123  3.46354  2.40513  3.72494  3.29354  2.67741  2.69355  4.24690  2.90347  2.73739  3.18146  2.89801  2.37887  2.77519  2.98518  4.58477  3.61503
          0.02043  4.29676  5.01911  0.61958  0.77255  0.48576  0.95510
    194   1.97679  4.31339  4.40511  3.82998  3.32524  4.05666  4.39653  2.12414  3.71553  1.60630  2.64213  4.05020  4.39105  3.92507  3.89511  3.36083  3.12432  1.85587  5.01412  3.84692    204 - -
          2.68618  4.42225  2.77519  2.73123  3.46354  2.40513  3.72494  3.29354  2.67741  2.69355  4.24690  2.90347  2.73739  3.18146  2.89801  2.37887  2.77519  2.98518  4.58477  3.61503
          0.02043  4.29676  5.01911  0.61958  0.77255  0.48576  0.95510
    195   3.28002  4.99154  4.03837  4.00080  5.09411  0.29802  5.07289  4.81885  4.23829  4.41000  5.40409  4.20493  4.39351  4.52961  4.40719  3.46720  3.79325  4.26463  6.05540  5.21757    205 - -
          2.68618  4.42225  2.77519  2.73123  3.46354  2.40513  3.72494  3.29354  2.67741  2.69355  4.24690  2.90347  2.73739  3.18146  2.89801  2.37887  2.77519  2.98518  4.58477  3.61503
          0.02043  4.29676  5.01911  0.61958  0.77255  0.48576  0.95510
    196   2.19415  3.13073  3.97833  3.40820  2.76291  3.17943  4.00413  2.63403  3.30644  2.37710  3.29852  3.64787  4.08263  3.54590  3.52659  2.97788  2.87676  2.43157  4.72828  2.06532    206 - -
          2.68618  4.42225  2.77519  2.73123  3.46354  2.40513  3.72494  3.29354  2.67741  2.69355  4.24690  2.90347  2.73739  3.18146  2.89801  2.37887  2.77519  2.98518  4.58477  3.61503
          0.02043  4.29676  5.01911  0.61958  0.77255  0.48576  0.95510
    197   2.38357  4.49783  3.33717  2.78651  3.67457  3.54647  2.99542  2.61843  2.74057  2.53175  3.62160  3.23212  3.94995  3.07777  3.13034  1.84848  2.87948  2.79526  5.07891  3.81215    207 - -
          2.68618  4.42225  2.77519  2.73123  3.46354  2.40513  3.72494  3.29354  2.67741  2.69355  4.24690  2.90347  2.73739  3.18146  2.89801  2.37887  2.77519  2.98518  4.58477  3.61503
          0.02043  4.29676  5.01911  0.61958  0.77255  0.48576  0.95510
    198   2.17481  4.39582  3.47680  3.26786  4.53872  3.13604  4.40677  3.93979  3.36942  3.64434  4.49012  3.45688  0.98782  3.67786  3.67450  2.36504  2.93636  3.39366  5.87849  4.65127    208 - -
          2.68618  4.42225  2.77519  2.73123  3.46354  2.40513  3.72494  3.29354  2.67741  2.69355  4.24690  2.90347  2.73739  3.18146  2.89801  2.37887  2.77519  2.98518  4.58477  3.61503
          0.02043  4.29676  5.01911  0.61958  0.77255  0.48576  0.95510
    199   1.77909  4.84635  2.99853  2.50334  4.18998  2.82495  3.22451  3.61569  2.52568  3.20848  4.01624  3.01292  3.30768  2.64679  2.98442  2.40029  2.89987  3.26358  5.43765  4.09919    209 - -
          2.68618  4.42225  2.77519  2.73123  3.46354  2.40513  3.72494  3.29354  2.67741  2.69355  4.24690  2.90347  2.73739  3.18146  2.89801  2.37887  2.77519  2.98518  4.58477  3.61503
          0.02043  4.29676  5.01911  0.61958  0.77255  0.48576  0.95510
    200   3.52352  4.79119  5.24826  4.71584  3.28549  4.86194  5.22240  1.49942  4.55201  0.87367  3.07046  4.94252  5.01658  4.64414  4.63399  4.25304  3.75297  2.19152  5.42748  4.34961    210 - -
          2.68618  4.42225  2.77519  2.73123  3.46354  2.40513  3.72494  3.29354  2.67741  2.69355  4.24690  2.90347  2.73739  3.18146  2.89801  2.37887  2.77519  2.98518  4.58477  3.61503
          0.02043  4.29676  5.01911  0.61958  0.77255  0.48576  0.95510
    201   3.28002  4.99154  4.03837  4.00080  5.09411  0.29802  5.07289  4.81885  4.23829  4.41000  5.40409  4.20493  4.39351  4.52961  4.40719  3.46720  3.79325  4.26463  6.05540  5.21757    211 - -
          2.68618  4.42225  2.77519  2.73123  3.46354  2.40513  3.72494  3.29354  2.67741  2.69355  4.24690  2.90347  2.73739  3.18146  2.89801  2.37887  2.77519  2.98518  4.58477  3.61503
          0.02043  4.29676  5.01911  0.61958  0.77255  0.48576  0.95510
    202   3.31418  4.70361  4.76696  4.33751  1.01477  4.33475  4.29491  2.55053  4.19850  2.06392  3.40958  4.37023  4.70488  4.31263  4.30005  3.72808  3.58870  2.04729  4.55058  2.98152    212 - -
          2.68618  4.42225  2.77519  2.73123  3.46354  2.40513  3.72494  3.29354  2.67741  2.69355  4.24690  2.90347  2.73739  3.18146  2.89801  2.37887  2.77519  2.98518  4.58477  3.61503
          0.02043  4.29676  5.01911  0.61958  0.77255  0.48576  0.95510
    203   3.31884  4.56218  5.22873  4.71926  3.69254  4.80235  5.35893  1.09952  4.62333  1.88695  3.46587  4.90473  5.03375  4.82812  4.77281  4.19484  3.56935  1.24392  5.72750  4.55726    213 - -
          2.68618  4.42225  2.77519  2.73123  3.46354  2.40513  3.72494  3.29354  2.67741  2.69355  4.24690  2.90347  2.73739  3.18146  2.89801  2.37887  2.77519  2.98518  4.58477  3.61503
          0.02043  4.29676  5.01911  0.61958  0.77255  0.48576  0.95510
    204   3.58283  5.28424  3.65874  3.48095  3.68278  3.88994  0.49747  4.35606  3.31764  3.78461  4.87772  3.86465  4.47473  3.85883  3.54678  3.65625  3.90947  4.08319  5.13490  3.62591    214 - -
          2.68618  4.42225  2.77519  2.73123  3.46354  2.40513  3.72494  3.29354  2.67741  2.69355  4.24690  2.90347  2.73739  3.18146  2.89801  2.37887  2.77519  2.98518  4.58477  3.61503
          0.02043  4.29676  5.01911  0.61958  0.77255  0.48576  0.95510
    205   2.68591  5.04309  2.89721  2.13393  4.34782  3.44100  3.66321  3.79453  2.41720  3.33547  4.11775  2.73621  3.85538  2.62340  2.71285  2.11999  2.11930  3.41668  5.51840  4.14703    215 - -
          2.68618  4.42225  2.77519  2.73123  3.46354  2.40513  3.72494  3.29354  2.67741  2.69355  4.24690  2.90347  2.73739  3.18146  2.89801  2.37887  2.77519  2.98518  4.58477  3.61503
          0.02043  4.29676  5.01911  0.61958  0.77255  0.48576  0.95510
    206   3.01946  5.40176  2.15308  2.09039  4.83732  1.13556  3.96733  4.33076  2.97576  3.87400  4.72814  2.91111  3.99960  3.14578  3.53431  2.95707  3.33529  3.90779  6.04545  4.60097    216 - -
          2.68618  4.42225  2.77519  2.73123  3.46354  2.40513  3.72494  3.29354  2.67741  2.69355  4.24690  2.90347  2.73739  3.18146  2.89801  2.37887  2.77519  2.98518  4.58477  3.61503
          0.02043  4.29676  5.01911  0.61958  0.77255  0.48576  0.95510
    207   2.72207  5.08624  2.93284  2.43396  4.41829  3.46226  3.30174  3.86559  1.73390  3.38765  4.16967  2.52969  3.87689  2.78886  2.79706  2.09047  2.75349  3.47982  5.54787  4.18645    217 - -
          2.68618  4.42225  2.77519  2.73123  3.46354  2.40513  3.72494  3.29354  2.67741  2.69355  4.24690  2.90347  2.73739  3.18146  2.89801  2.37887  2.77519  2.98518  4.58477  3.61503
          0.02043  4.29676  5.01911  0.61958  0.77255  0.48576  0.95510
    208   2.51690  4.92822  2.80597  2.32601  4.19273  3.12565  3.65468  3.62451  2.43494  3.01203  3.16690  2.96189  2.60456  2.47851  2.90790  2.48353  2.87573  3.27531  5.41512  4.05984    218 - -
          2.68618  4.42225  2.77519  2.73123  3.46354  2.40513  3.72494  3.29354  2.67741  2.69355  4.24690  2.90347  2.73739  3.18146  2.89801  2.37887  2.77519  2.98518  4.58477  3.61503
          0.02043  4.29676  5.01911  0.61958  0.77255  0.48576  0.95510
    209   2.66113  4.81507  2.83793  2.52114  4.04341  3.49044  3.69169  3.17411  2.47784  2.09941  3.89004  2.77950  3.88189  2.38740  2.54930  2.70653  2.89111  3.14178  5.31884  3.99797    219 - -
          2.68618  4.42225  2.77519  2.73123  3.46354  2.40513  3.72494  3.29354  2.67741  2.69355  4.24690  2.90347  2.73739  3.18146  2.89801  2.37887  2.77519  2.98518  4.58477  3.61503
          0.02043  4.29676  5.01911  0.61958  0.77255  0.48576  0.95510
    210   1.52504  4.35601  3.59268  3.24115  4.47642  3.12329  4.32457  3.89686  3.27973  3.56637  4.37845  3.43293  2.96646  3.57055  3.62259  1.23308  2.86427  3.34701  5.80091  4.57770    220 - -
          2.68618  4.42225  2.77519  2.73123  3.46354  2.40513  3.72494  3.29354  2.67741  2.69355  4.24690  2.90347  2.73739  3.18146  2.89801  2.37887  2.77519  2.98518  4.58477  3.61503
          0.02043  4.29676  5.01911  0.61958  0.77255  0.48576  0.95510
    211   3.67122  4.96418  4.92328  4.56363  0.81293  4.58776  4.09921  2.83931  4.38925  1.86329  3.50096  4.48101  4.89143  4.42619  4.43544  4.00903  3.91831  2.91405  4.25414  2.60076    221 - -
          2.68618  4.42225  2.77519  2.73123  3.46354  2.40513  3.72494  3.29354  2.67741  2.69355  4.24690  2.90347  2.73739  3.18146  2.89801  2.37887  2.77519  2.98518  4.58477  3.61503
          0.02043  4.29676  5.01911  0.61958  0.77255  0.48576  0.95510
    212   3.09205  4.46029  4.78709  4.29180  3.78053  4.35791  5.00784  1.73288  4.17848  2.38850  3.60326  4.48215  4.74442  4.46149  4.38568  3.74147  2.84343  0.85327  5.63115  4.41786    222 - -
          2.68618  4.42225  2.77519  2.73123  3.46354  2.40513  3.72494  3.29354  2.67741  2.69355  4.24690  2.90347  2.73739  3.18146  2.89801  2.37887  2.77519  2.98518  4.58477  3.61503
          0.02043  4.29676  5.01911  0.61958  0.77255  0.48576  0.95510
    213   3.58563  4.87858  4.77046  4.36842  2.00156  4.47960  3.76803  3.16292  4.20640  1.81484  3.77633  4.23532  4.77774  4.23076  4.26833  3.82132  3.80557  3.11789  3.94049  0.98961    223 - -
          2.68618  4.42225  2.77519  2.73123  3.46354  2.40513  3.72494  3.29354  2.67741  2.69355  4.24690  2.90347  2.73739  3.18146  2.89801  2.37887  2.77519  2.98518  4.58477  3.61503
          0.02043  4.29676  5.01911  0.61958  0.77255  0.48576  0.95510
    214   3.51236  5.64004  0.46138  2.70754  5.08971  3.59366  4.38889  4.78913  3.56489  4.32648  5.33435  3.27814  4.27680  3.64247  4.12369  3.44013  3.86638  4.38867  6.16615  4.91863    224 - -
          2.68618  4.42225  2.77519  2.73123  3.46354  2.40513  3.72494  3.29354  2.67741  2.69355  4.24690  2.90347  2.73739  3.18146  2.89801  2.37887  2.77519  2.98518  4.58477  3.61503
          0.02043  4.29676  5.01911  0.61958  0.77255  0.48576  0.95510
    215   3.26791  4.54168  5.13463  4.58849  3.01050  4.65019  5.07144  1.16922  4.47375  1.64447  3.26615  4.74768  4.88182  4.60448  4.57227  4.01159  3.50538  1.54273  5.42019  4.27880    225 - -
          2.68618  4.42225  2.77519  2.73123  3.46354  2.40513  3.72494  3.29354  2.67741  2.69355  4.24690  2.90347  2.73739  3.18146  2.89801  2.37887  2.77519  2.98518  4.58477  3.61503
          0.02043  4.29676  5.01911  0.61958  0.77255  0.48576  0.95510
    216   0.54240  4.46494  3.95511  3.79209  4.53614  3.27382  4.75445  3.73072  3.82126  3.59029  4.59037  3.81470  4.05479  4.12467  4.02564  2.81966  3.12760  3.30636  5.91679  4.77486    226 - -
          2.68618  4.42225  2.77519  2.73123  3.46354  2.40513  3.72494  3.29354  2.67741  2.69355  4.24690  2.90347  2.73739  3.18146  2.89801  2.37887  2.77519  2.98518  4.58477  3.61503
          0.02043  4.29676  5.01911  0.61958  0.77255  0.48576  0.95510
    217   3.51236  5.64004  0.46138  2.70754  5.08971  3.59366  4.38889  4.78913  3.56489  4.32648  5.33435  3.27814  4.27680  3.64247  4.12369  3.44013  3.86638  4.38867  6.16615  4.91863    227 - -
          2.68618  4.42225  2.77519  2.73123  3.46354  2.40513  3.72494  3.29354  2.67741  2.69355  4.24690  2.90347  2.73739  3.18146  2.89801  2.37887  2.77519  2.98518  4.58477  3.61503
          0.02043  4.29676  5.01911  0.61958  0.77255  0.48576  0.95510
    218   3.21259  4.62753  4.67611  4.14618  3.31998  4.36301  4.77240  2.12998  3.96154  0.84112  3.14948  4.39311  4.67452  4.19945  4.13182  3.71947  2.89299  2.28092  5.27640  4.14835    228 - -
          2.68618  4.42225  2.77519  2.73123  3.46354  2.40513  3.72494  3.29354  2.67741  2.69355  4.24690  2.90347  2.73739  3.18146  2.89801  2.37887  2.77519  2.98518  4.58477  3.61503
          0.02043  4.29676  5.01911  0.61958  0.77255  0.48576  0.95510
    219   3.20228  4.57967  4.55981  4.06717  2.07615  4.22009  3.89216  2.57723  3.92745  2.38498  3.54449  4.09042  4.54774  4.03894  4.04243  3.53794  3.43066  2.39577  4.16594  1.15910    229 - -
          2.68618  4.42225  2.77519  2.73123  3.46354  2.40513  3.72494  3.29354  2.67741  2.69355  4.24690  2.90347  2.73739  3.18146  2.89801  2.37887  2.77519  2.98518  4.58477  3.61503
          0.02043  4.29676  5.01911  0.61958  0.77255  0.48576  0.95510
    220   3.29996  5.39694  3.74403  3.02331  4.91684  3.87164  3.75985  4.24215  0.89143  3.63489  4.51434  3.39900  4.22825  2.89055  1.79775  3.28335  3.44598  3.92269  5.62896  4.49956    230 - -
          2.68618  4.42225  2.77519  2.73123  3.46354  2.40513  3.72494  3.29354  2.67741  2.69355  4.24690  2.90347  2.73739  3.18146  2.89801  2.37887  2.77519  2.98518  4.58477  3.61503
          0.02043  4.29676  5.01911  0.61958  0.77255  0.48576  0.95510
    221   1.87909  4.38322  3.46564  2.90202  2.76725  3.59619  3.35831  2.88797  2.85442  2.48394  3.48738  3.31819  3.98004  2.86846  3.21687  2.84070  2.59836  2.52093  4.95945  3.71574    231 - -
          2.68618  4.42225  2.77519  2.73123  3.46354  2.40513  3.72494  3.29354  2.67741  2.69355  4.24690  2.90347  2.73739  3.18146  2.89801  2.37887  2.77519  2.98518  4.58477  3.61503
          0.02043  4.29676  5.01911  0.61958  0.77255  0.48576  0.95510
    222   2.80169  5.32465  1.97524  1.61004  4.65156  3.41133  3.70547  4.14068  2.30223  3.61684  4.38395  2.87207  3.88234  2.55959  2.72164  2.74081  3.04439  3.70825  5.75127  4.32297    232 - -
          2.68618  4.42225  2.77519  2.73123  3.46354  2.40513  3.72494  3.29354  2.67741  2.69355  4.24690  2.90347  2.73739  3.18146  2.89801  2.37887  2.77519  2.98518  4.58477  3.61503
          0.02043  4.29676  5.01911  0.61958  0.77255  0.48576  0.95510
    223   2.66289  4.13931  4.10653  3.52392  3.24884  3.77106  4.08120  2.01898  3.40669  2.08984  3.24912  3.74382  4.13938  3.63548  3.59798  2.85644  2.23207  1.93439  4.77439  2.99377    233 - -
          2.68618  4.42225  2.77519  2.73123  3.46354  2.40513  3.72494  3.29354  2.67741  2.69355  4.24690  2.90347  2.73739  3.18146  2.89801  2.37887  2.77519  2.98518  4.58477  3.61503
          0.02043  4.29676  5.01911  0.61958  0.77255  0.48576  0.95510
    224   2.59260  4.32809  3.71332  3.18997  3.66921  3.51031  4.08460  2.80710  3.12175  2.51876  3.62344  3.50129  4.02015  3.42892  3.44163  2.22142  1.79243  1.90241  5.14273  3.91778    234 - -
          2.68618  4.42225  2.77519  2.73123  3.46354  2.40513  3.72494  3.29354  2.67741  2.69355  4.24690  2.90347  2.73739  3.18146  2.89801  2.37887  2.77519  2.98518  4.58477  3.61503
          0.02043  4.29676  5.01911  0.61958  0.77255  0.48576  0.95510
    225   3.32148  4.57005  5.22062  4.70087  3.61909  4.78217  5.30143  1.17554  4.59929  1.65766  3.39606  4.88334  5.00637  4.77790  4.73249  4.16748  3.56788  1.32313  5.65186  4.50270    235 - -
          2.68618  4.42225  2.77519  2.73123  3.46354  2.40513  3.72494  3.29354  2.67741  2.69355  4.24690  2.90347  2.73739  3.18146  2.89801  2.37887  2.77519  2.98518  4.58477  3.61503
          0.02043  4.29676  5.01911  0.61958  0.77255  0.48576  0.95510
    226   3.02003  5.18586  2.01102  2.61026  4.75660  3.43016  4.13730  4.28409  3.13523  3.86645  4.74920  3.13737  0.98619  3.34368  3.63061  3.02547  3.37388  3.86076  5.95480  4.62594    236 - -
          2.68618  4.42225  2.77519  2.73123  3.46354  2.40513  3.72494  3.29354  2.67741  2.69355  4.24690  2.90347  2.73739  3.18146  2.89801  2.37887  2.77519  2.98518  4.58477  3.61503
          0.02043  4.29676  5.01911  0.61958  0.77255  0.48576  0.95510
    227   2.20154  4.22582  3.99305  3.41940  3.35038  3.79071  4.10298  2.17060  3.05263  1.67484  3.32069  3.70194  4.16170  3.58008  3.56042  3.07357  2.73662  2.08417  4.88750  3.68721    237 - -
          2.68618  4.42225  2.77519  2.73123  3.46354  2.40513  3.72494  3.29354  2.67741  2.69355  4.24690  2.90347  2.73739  3.18146  2.89801  2.37887  2.77519  2.98518  4.58477  3.61503
          0.02043  4.29676  5.01911  0.61958  0.77255  0.48576  0.95510
    228   0.54240  4.46494  3.95511  3.79209  4.53614  3.27382  4.75445  3.73072  3.82126  3.59029  4.59037  3.81470  4.05479  4.12467  4.02564  2.81966  3.12760  3.30636  5.91679  4.77486    238 - -
          2.68618  4.42225  2.77519  2.73123  3.46354  2.40513  3.72494  3.29354  2.67741  2.69355  4.24690  2.90347  2.73739  3.18146  2.89801  2.37887  2.77519  2.98518  4.58477  3.61503
          0.02043  4.29676  5.01911  0.61958  0.77255  0.48576  0.95510
    229   3.85553  5.13696  4.82937  4.64228  0.51053  4.40517  4.14342  3.35095  4.54507  2.62957  4.02725  4.52846  4.86742  4.59906  4.55842  4.08950  4.16353  3.36983  4.30063  2.62854    239 - -
          2.68618  4.42225  2.77519  2.73123  3.46354  2.40513  3.72494  3.29354  2.67741  2.69355  4.24690  2.90347  2.73739  3.18146  2.89801  2.37887  2.77519  2.98518  4.58477  3.61503
          0.02043  4.29676  5.01911  0.61958  0.77255  0.48576  0.95510
    230   2.65767  5.10725  2.58581  2.07243  4.42801  3.10521  3.62405  3.89661  2.20296  3.40151  3.76965  2.90194  3.82531  2.73090  2.60450  2.03670  2.88975  3.48530  5.55423  4.15847    240 - -
          2.68618  4.42225  2.77519  2.73123  3.46354  2.40513  3.72494  3.29354  2.67741  2.69355  4.24690  2.90347  2.73739  3.18146  2.89801  2.37887  2.77519  2.98518  4.58477  3.61503
          0.02043  4.29676  5.01911  0.61958  0.77255  0.48576  0.95510
    231   2.35053  4.25245  3.84915  2.87306  3.38983  3.74678  4.04178  2.12825  3.20184  1.92724  3.36059  3.60379  4.11934  3.47538  3.48229  3.01833  2.44741  2.08056  4.90283  3.69251    241 - -
          2.68618  4.42225  2.77519  2.73123  3.46354  2.40513  3.72494  3.29354  2.67741  2.69355  4.24690  2.90347  2.73739  3.18146  2.89801  2.37887  2.77519  2.98518  4.58477  3.61503
          0.02043  4.29676  5.01911  0.61958  0.77255  0.48576  0.95510
    232   1.69376  4.38747  3.49004  2.96373  3.68905  3.47388  3.37096  3.03132  2.91978  2.75716  3.64080  3.34102  3.95338  3.23754  3.27861  2.54792  2.59293  2.05609  5.11218  3.87216    242 - -
          2.68618  4.42225  2.77519  2.73123  3.46354  2.40513  3.72494  3.29354  2.67741  2.69355  4.24690  2.90347  2.73739  3.18146  2.89801  2.37887  2.77519  2.98518  4.58477  3.61503
          0.10760  4.29676  2.42592  0.61958  0.77255  0.48576  0.95510
    233   1.19872  4.65047  3.20521  2.84000  4.26083  3.35761  3.96746  3.56739  2.12357  3.27046  4.15239  3.23788  3.93830  3.17170  3.00801  2.76667  3.00390  3.21542  5.53759  4.27595    243 - -
          2.68618  4.42225  2.77519  2.73123  3.46354  2.40513  3.72494  3.29354  2.67741  2.69355  4.24690  2.90347  2.73739  3.18146  2.89801  2.37887  2.77519  2.98518  4.58477  3.61503
          0.06224  4.21144  3.08959  0.61958  0.77255  0.59386  0.80339
    234   2.51676  5.04772  2.65803  2.05627  4.35971  3.40463  3.59867  3.81742  2.08169  3.10876  4.10089  2.88765  3.80353  2.71041  2.48319  2.61293  2.53651  3.42085  5.49765  4.11470    244 - -
          2.68596  4.42237  2.77500  2.73122  3.46366  2.40510  3.72507  3.29347  2.67730  2.69367  4.24564  2.90359  2.73752  3.18159  2.89813  2.37899  2.77532  2.98511  4.58489  3.61489
          0.30285  1.37120  4.89471  0.97207  0.47529  0.40163  1.10633
    235   2.25389  5.07221  2.72591  2.37026  4.39504  2.99203  3.63910  3.85747  2.39851  3.37719  4.14077  2.50003  3.13403  2.62145  2.69213  2.24158  2.89293  3.45552  5.54266  4.15279    251 - -
          2.68618  4.42225  2.77519  2.73123  3.46354  2.40513  3.72494  3.29354  2.67741  2.69355  4.24690  2.90347  2.73739  3.18146  2.89801  2.37887  2.77519  2.98518  4.58477  3.61503
          0.02043  4.29676  5.01911  0.61958  0.77255  0.48576  0.95510
    236   2.67004  5.05199  2.54685  2.18381  4.37864  2.52094  3.66576  3.83518  2.44425  3.36950  4.14350  2.92205  2.74905  2.78590  2.93303  2.33499  2.70171  3.21495  5.54800  4.16278    252 - -
          2.68618  4.42225  2.77519  2.73123  3.46354  2.40513  3.72494  3.29354  2.67741  2.69355  4.24690  2.90347  2.73739  3.18146  2.89801  2.37887  2.77519  2.98518  4.58477  3.61503
          0.02043  4.29676  5.01911  0.61958  0.77255  0.48576  0.95510
    237   2.39509  4.92188  2.52568  2.34392  4.18359  3.45234  3.65374  3.61446  2.43421  2.74924  3.98645  2.96381  3.84522  2.67548  2.76266  2.38092  2.46351  3.26704  5.40833  3.49182    253 - -
          2.68618  4.42225  2.77519  2.73123  3.46354  2.40513  3.72494  3.29354  2.67741  2.69355  4.24690  2.90347  2.73739  3.18146  2.89801  2.37887  2.77519  2.98518  4.58477  3.61503
          0.02043  4.29676  5.01911  0.61958  0.77255  0.48576  0.95510
    238   2.53703  5.05572  2.52622  2.20636  4.35971  3.42918  3.62813  3.81811  2.38463  3.34358  4.10892  2.41832  2.88052  2.74061  2.74935  2.63015  2.71990  3.16850  5.51419  3.53521    254 - -
          2.68618  4.42225  2.77519  2.73123  3.46354  2.40513  3.72494  3.29354  2.67741  2.69355  4.24690  2.90347  2.73739  3.18146  2.89801  2.37887  2.77519  2.98518  4.58477  3.61503
          0.02043  4.29676  5.01911  0.61958  0.77255  0.48576  0.95510
    239   2.50315  4.56214  2.93491  2.55541  3.73863  3.54218  3.77921  2.88484  2.68122  2.05097  3.65573  3.17058  2.62763  3.01161  3.09661  2.77245  2.87595  2.69125  5.12316  3.84918    255 - -
          2.68618  4.42225  2.77519  2.73123  3.46354  2.40513  3.72494  3.29354  2.67741  2.69355  4.24690  2.90347  2.73739  3.18146  2.89801  2.37887  2.77519  2.98518  4.58477  3.61503
          0.02043  4.29676  5.01911  0.61958  0.77255  0.48576  0.95510
    240   2.61731  5.33368  2.28663  1.37346  4.65071  3.40270  3.73193  4.13828  2.55669  3.62845  4.40591  2.58661  3.89284  2.85644  2.72981  2.76247  3.07291  3.71376  5.77643  4.34241    256 - -
          2.68618  4.42225  2.77519  2.73123  3.46354  2.40513  3.72494  3.29354  2.67741  2.69355  4.24690  2.90347  2.73739  3.18146  2.89801  2.37887  2.77519  2.98518  4.58477  3.61503
          0.02043  4.29676  5.01911  0.61958  0.77255  0.48576  0.95510
    241   2.52138  4.90352  3.06167  2.49458  4.16312  3.48882  3.23126  3.58072  2.30635  3.16402  3.42636  3.01051  3.87616  2.62538  1.95694  2.46239  2.90248  3.01008  5.38433  4.05390    257 - -
          2.68618  4.42225  2.77519  2.73123  3.46354  2.40513  3.72494  3.29354  2.67741  2.69355  4.24690  2.90347  2.73739  3.18146  2.89801  2.37887  2.77519  2.98518  4.58477  3.61503
          0.02043  4.29676  5.01911  0.61958  0.77255  0.48576  0.95510
    242   2.34263  5.11947  2.73649  2.00941  4.44631  3.42888  3.62040  3.91614  2.22283  3.09719  4.16699  2.73764  3.82679  2.48383  2.38193  2.63174  2.89210  3.50069  5.55974  4.16480    258 - -
          2.68618  4.42225  2.77519  2.73123  3.46354  2.40513  3.72494  3.29354  2.67741  2.69355  4.24690  2.90347  2.73739  3.18146  2.89801  2.37887  2.77519  2.98518  4.58477  3.61503
          0.02043  4.29676  5.01911  0.61958  0.77255  0.48576  0.95510
    243   2.43708  4.33948  4.61483  4.06291  3.58094  4.22486  4.66270  1.57036  3.95597  2.15423  3.46890  4.26176  4.56705  4.19352  4.14203  3.55484  2.81847  1.27085  5.28340  4.08359    259 - -
          2.68618  4.42225  2.77519  2.73123  3.46354  2.40513  3.72494  3.29354  2.67741  2.69355  4.24690  2.90347  2.73739  3.18146  2.89801  2.37887  2.77519  2.98518  4.58477  3.61503
          0.02043  4.29676  5.01911  0.61958  0.77255  0.48576  0.95510
    244   2.54189  4.97867  3.63992  3.08876  4.56158  3.63596  3.93506  3.91628  2.30177  3.47546  4.39252  3.43638  4.14091  3.10674  0.90909  3.07542  3.28228  3.58120  5.61110  4.42392    260 - -
          2.68618  4.42225  2.77519  2.73123  3.46354  2.40513  3.72494  3.29354  2.67741  2.69355  4.24690  2.90347  2.73739  3.18146  2.89801  2.37887  2.77519  2.98518  4.58477  3.61503
          0.02043  4.29676  5.01911  0.61958  0.77255  0.48576  0.95510
    245   2.64722  4.76211  3.10553  2.54331  3.98040  3.49531  2.89131  2.95163  2.34995  2.65938  3.83960  3.04921  3.88267  2.66794  2.49254  2.52076  2.59873  3.08307  5.27630  3.58375    261 - -
          2.68618  4.42225  2.77519  2.73123  3.46354  2.40513  3.72494  3.29354  2.67741  2.69355  4.24690  2.90347  2.73739  3.18146  2.89801  2.37887  2.77519  2.98518  4.58477  3.61503
          0.02043  4.29676  5.01911  0.61958  0.77255  0.48576  0.95510
    246   2.04707  4.92784  2.98172  2.09007  4.23603  2.90779  3.67590  3.66790  2.44507  3.23911  4.03355  2.97583  3.85305  2.80974  2.42772  2.50850  2.89180  3.05288  5.44835  4.09586    262 - -
          2.68618  4.42225  2.77519  2.73123  3.46354  2.40513  3.72494  3.29354  2.67741  2.69355  4.24690  2.90347  2.73739  3.18146  2.89801  2.37887  2.77519  2.98518  4.58477  3.61503
          0.02043  4.29676  5.01911  0.61958  0.77255  0.48576  0.95510
    247   2.30480  2.42315  4.41615  3.82212  2.45395  3.86358  4.19056  2.25949  3.66525  1.87332  2.90360  3.93657  4.21965  3.84026  3.76734  3.16778  2.94371  2.23672  4.75231  3.57320    263 - -
          2.68618  4.42225  2.77519  2.73123  3.46354  2.40513  3.72494  3.29354  2.67741  2.69355  4.24690  2.90347  2.73739  3.18146  2.89801  2.37887  2.77519  2.98518  4.58477  3.61503
          0.02043  4.29676  5.01911  0.61958  0.77255  0.48576  0.95510
    248   2.23273  4.89884  3.56306  3.02584  4.49558  3.57324  3.92966  3.84421  2.35919  3.42915  4.32651  3.38705  4.08855  3.10273  1.03610  2.98554  3.19934  3.49819  5.59335  4.38770    264 - -
          2.68618  4.42225  2.77519  2.73123  3.46354  2.40513  3.72494  3.29354  2.67741  2.69355  4.24690  2.90347  2.73739  3.18146  2.89801  2.37887  2.77519  2.98518  4.58477  3.61503
          0.02043  4.29676  5.01911  0.61958  0.77255  0.48576  0.95510
    249   2.82396  5.32146  1.60035  2.11790  4.65055  3.42815  3.71319  4.12968  2.12360  3.60928  4.38498  2.89196  3.89869  2.83328  2.44283  2.76561  3.06450  3.70728  5.74306  4.32956    265 - -
          2.68618  4.42225  2.77519  2.73123  3.46354  2.40513  3.72494  3.29354  2.67741  2.69355  4.24690  2.90347  2.73739  3.18146  2.89801  2.37887  2.77519  2.98518  4.58477  3.61503
          0.02043  4.29676  5.01911  0.61958  0.77255  0.48576  0.95510
    250   2.43030  4.88532  2.80435  2.45653  4.13679  3.16665  3.39306  3.29895  2.24652  2.48147  3.95227  2.98089  3.85171  2.48747  2.69499  2.66280  2.87173  3.22471  5.37771  3.59291    266 - -
          2.68618  4.42225  2.77519  2.73123  3.46354  2.40513  3.72494  3.29354  2.67741  2.69355  4.24690  2.90347  2.73739  3.18146  2.89801  2.37887  2.77519  2.98518  4.58477  3.61503
          0.02043  4.29676  5.01911  0.61958  0.77255  0.48576  0.95510
    251   3.17064  4.50462  4.91801  4.33812  1.60768  4.40835  4.69830  2.13375  4.19594  1.52256  2.79608  4.48305  4.66011  4.28861  4.26854  3.73778  3.39557  1.83186  5.06318  3.91000    267 - -
          2.68618  4.42225  2.77519  2.73123  3.46354  2.40513  3.72494  3.29354  2.67741  2.69355  4.24690  2.90347  2.73739  3.18146  2.89801  2.37887  2.77519  2.98518  4.58477  3.61503
          0.02043  4.29676  5.01911  0.61958  0.77255  0.48576  0.95510
    252   2.42804  4.80883  3.07193  2.51096  4.03962  3.48339  3.25615  3.09634  2.34684  3.06202  3.88276  3.02384  3.87180  2.70471  2.17304  2.51355  2.74225  2.92855  5.31483  3.61039    268 - -
          2.68618  4.42225  2.77519  2.73123  3.46354  2.40513  3.72494  3.29354  2.67741  2.69355  4.24690  2.90347  2.73739  3.18146  2.89801  2.37887  2.77519  2.98518  4.58477  3.61503
          0.02043  4.29676  5.01911  0.61958  0.77255  0.48576  0.95510
    253   2.67711  5.12382  2.73391  1.89006  4.44980  3.43740  3.62791  3.91538  1.98596  2.88008  4.17305  2.91370  3.83743  2.55641  2.61590  2.52959  2.90711  3.50490  5.56152  4.17246    269 - -
          2.68618  4.42225  2.77519  2.73123  3.46354  2.40513  3.72494  3.29354  2.67741  2.69355  4.24690  2.90347  2.73739  3.18146  2.89801  2.37887  2.77519  2.98518  4.58477  3.61503
          0.02043  4.29676  5.01911  0.61958  0.77255  0.48576  0.95510
    254   2.63551  4.68866  3.13894  2.41883  3.21608  3.02565  3.71711  2.97692  2.43956  2.78819  3.77094  3.07730  3.89003  2.68544  2.66510  2.58000  2.47552  2.99917  5.21867  3.45258    270 - -
          2.68618  4.42225  2.77519  2.73123  3.46354  2.40513  3.72494  3.29354  2.67741  2.69355  4.24690  2.90347  2.73739  3.18146  2.89801  2.37887  2.77519  2.98518  4.58477  3.61503
          0.02043  4.29676  5.01911  0.61958  0.77255  0.48576  0.95510
    255   2.67476  5.14547  2.67395  2.36194  4.48127  2.90837  3.30635  3.95343  1.90878  3.44125  4.19229  2.73494  3.83269  2.59950  2.33907  2.46989  2.90481  3.53194  5.57790  4.18271    271 - -
          2.68618  4.42225  2.77519  2.73123  3.46354  2.40513  3.72494  3.29354  2.67741  2.69355  4.24690  2.90347  2.73739  3.18146  2.89801  2.37887  2.77519  2.98518  4.58477  3.61503
          0.02043  4.29676  5.01911  0.61958  0.77255  0.48576  0.95510
    256   3.44576  4.75344  5.10780  4.54411  3.23162  4.72740  5.06237  2.23491  4.39707  0.80375  2.59767  4.78058  4.90241  4.48365  4.49274  4.08466  3.66997  1.91371  5.33243  4.28569    272 - -
          2.68618  4.42225  2.77519  2.73123  3.46354  2.40513  3.72494  3.29354  2.67741  2.69355  4.24690  2.90347  2.73739  3.18146  2.89801  2.37887  2.77519  2.98518  4.58477  3.61503
          0.02043  4.29676  5.01911  0.61958  0.77255  0.48576  0.95510
    257   3.14419  4.48356  4.88924  4.30585  2.77027  4.38335  4.70898  1.59662  4.16401  1.18493  2.75271  4.46037  4.64031  4.26776  4.24329  3.71083  3.01133  2.25363  5.10102  3.99433    273 - -
          2.68618  4.42225  2.77519  2.73123  3.46354  2.40513  3.72494  3.29354  2.67741  2.69355  4.24690  2.90347  2.73739  3.18146  2.89801  2.37887  2.77519  2.98518  4.58477  3.61503
          0.02043  4.29676  5.01911  0.61958  0.77255  0.48576  0.95510
    258   2.78467  5.19517  2.71025  1.78098  4.53081  2.58048  3.72518  3.99285  2.24073  3.51140  4.29878  2.91637  2.30807  2.85371  2.98154  2.74968  3.03273  3.59312  5.67595  4.28098    274 - -
          2.68618  4.42225  2.77519  2.73123  3.46354  2.40513  3.72494  3.29354  2.67741  2.69355  4.24690  2.90347  2.73739  3.18146  2.89801  2.37887  2.77519  2.98518  4.58477  3.61503
          0.02043  4.29676  5.01911  0.61958  0.77255  0.48576  0.95510
    259   2.84100  5.16596  3.16833  2.57150  4.53563  3.57674  3.66476  3.94960  1.76719  3.43409  4.23071  3.06870  3.95609  2.40971  1.82287  2.58328  2.55663  3.57653  5.54855  4.24873    275 - -
          2.68618  4.42225  2.77519  2.73123  3.46354  2.40513  3.72494  3.29354  2.67741  2.69355  4.24690  2.90347  2.73739  3.18146  2.89801  2.37887  2.77519  2.98518  4.58477  3.61503
          0.02043  4.29676  5.01911  0.61958  0.77255  0.48576  0.95510
    260   3.39804  4.68583  5.15904  4.59093  3.25877  4.71654  5.05787  1.39230  4.44935  1.37192  1.80476  4.79203  4.89393  4.52211  4.52358  4.07160  3.62102  2.21447  5.32584  4.26872    276 - -
          2.68618  4.42225  2.77519  2.73123  3.46354  2.40513  3.72494  3.29354  2.67741  2.69355  4.24690  2.90347  2.73739  3.18146  2.89801  2.37887  2.77519  2.98518  4.58477  3.61503
          0.02043  4.29676  5.01911  0.61958  0.77255  0.48576  0.95510
    261   2.47753  4.24008  4.35890  3.79300  3.41977  3.27227  4.36127  1.59230  3.67669  2.05726  3.36617  3.99471  4.34375  3.90880  3.86139  3.28814  3.05609  1.57711  5.02271  3.82700    277 - -
          2.68618  4.42225  2.77519  2.73123  3.46354  2.40513  3.72494  3.29354  2.67741  2.69355  4.24690  2.90347  2.73739  3.18146  2.89801  2.37887  2.77519  2.98518  4.58477  3.61503
          0.02043  4.29676  5.01911  0.61958  0.77255  0.48576  0.95510
    262   2.54217  5.04249  2.53030  2.29380  4.35027  2.87726  3.63518  3.80583  2.39348  3.33628  4.10490  2.92085  2.78672  2.74993  2.43621  2.63469  2.63351  3.15847  5.51086  4.12836    278 - -
          2.68618  4.42225  2.77519  2.73123  3.46354  2.40513  3.72494  3.29354  2.67741  2.69355  4.24690  2.90347  2.73739  3.18146  2.89801  2.37887  2.77519  2.98518  4.58477  3.61503
          0.02043  4.29676  5.01911  0.61958  0.77255  0.48576  0.95510
    263   2.71500  5.09447  1.70835  2.39281  4.38442  3.44298  3.20753  3.84684  2.42476  3.12259  4.16229  2.93308  3.86603  2.79508  2.46437  2.69564  2.77655  3.46487  5.54831  4.16692    279 - -
          2.68618  4.42225  2.77519  2.73123  3.46354  2.40513  3.72494  3.29354  2.67741  2.69355  4.24690  2.90347  2.73739  3.18146  2.89801  2.37887  2.77519  2.98518  4.58477  3.61503
          0.02043  4.29676  5.01911  0.61958  0.77255  0.48576  0.95510
    264   3.40072  4.66017  5.23167  4.69589  3.43453  4.80566  5.24557  1.20533  4.57347  1.23597  3.20903  4.89725  4.99529  4.69377  4.67748  4.18543  3.63799  1.79577  5.52320  4.42760    280 - -
          2.68618  4.42225  2.77519  2.73123  3.46354  2.40513  3.72494  3.29354  2.67741  2.69355  4.24690  2.90347  2.73739  3.18146  2.89801  2.37887  2.77519  2.98518  4.58477  3.61503
          0.02043  4.29676  5.01911  0.61958  0.77255  0.48576  0.95510
    265   2.45920  5.01736  2.97554  1.94399  4.30998  3.45919  3.64275  3.74923  1.96902  2.91646  3.60397  2.95467  3.85180  2.45091  2.82228  2.66567  2.90012  3.37893  5.47663  4.11508    281 - -
          2.68618  4.42225  2.77519  2.73123  3.46354  2.40513  3.72494  3.29354  2.67741  2.69355  4.24690  2.90347  2.73739  3.18146  2.89801  2.37887  2.77519  2.98518  4.58477  3.61503
          0.02043  4.29676  5.01911  0.61958  0.77255  0.48576  0.95510
    266   2.65098  5.08516  2.74306  1.93901  3.81477  3.42679  3.31967  3.86390  2.28453  3.37645  4.13510  2.58047  3.82421  2.73137  2.62270  2.62727  2.38066  3.45926  5.53561  4.14386    282 - -
          2.68618  4.42225  2.77519  2.73123  3.46354  2.40513  3.72494  3.29354  2.67741  2.69355  4.24690  2.90347  2.73739  3.18146  2.89801  2.37887  2.77519  2.98518  4.58477  3.61503
          0.02043  4.29676  5.01911  0.61958  0.77255  0.48576  0.95510
    267   3.39983  4.66865  5.20687  4.66133  3.38122  4.77770  5.19011  1.61649  4.53839  1.00267  3.15670  4.86455  4.96426  4.64017  4.63431  4.14951  3.63330  1.70045  5.46501  4.38522    283 - -
          2.68618  4.42225  2.77519  2.73123  3.46354  2.40513  3.72494  3.29354  2.67741  2.69355  4.24690  2.90347  2.73739  3.18146  2.89801  2.37887  2.77519  2.98518  4.58477  3.61503
          0.02043  4.29676  5.01911  0.61958  0.77255  0.48576  0.95510
    268   3.57423  4.85653  5.23873  4.67273  2.25002  4.83056  4.97807  2.39194  4.53187  0.73157  2.60705  4.87396  4.94960  4.51773  4.56953  4.18743  3.78203  2.61135  5.13577  3.97061    284 - -
          2.68618  4.42225  2.77519  2.73123  3.46354  2.40513  3.72494  3.29354  2.67741  2.69355  4.24690  2.90347  2.73739  3.18146  2.89801  2.37887  2.77519  2.98518  4.58477  3.61503
          0.02043  4.29676  5.01911  0.61958  0.77255  0.48576  0.95510
    269   2.53431  4.95979  2.82628  2.31477  4.23395  2.32247  3.23767  3.67062  2.42297  2.83453  4.02457  2.95306  3.84429  2.78036  2.61386  2.50125  2.73900  3.31269  5.44077  4.07992    285 - -
          2.68618  4.42225  2.77519  2.73123  3.46354  2.40513  3.72494  3.29354  2.67741  2.69355  4.24690  2.90347  2.73739  3.18146  2.89801  2.37887  2.77519  2.98518  4.58477  3.61503
          0.01380  4.29013        *  0.61958  0.77255  0.00000        *
//
