# Supplementary material for: MacSyFinder: A Program to Mine Genomes for Molecular Systems with an Application to CRISPR-Cas Systems
Source: PLoS One. 2014 Oct 17;9(10):e110726. doi: 10.1371/journal.pone.0110726 (PMC4201578; doi:10.1371/journal.pone.0110726)
Supplement: Data S2 — The Cas-Finder: models and profiles (compressed tarball archive). (ZIP) [file pone.0110726.s011.zip › Cas-Finder_macsyfinder/CASprofiles/cas1_TypeIF.hmm]

HMMER3/b [3.0 | March 2010]
NAME  TIGR03637
ACC   TIGR03637
DESC  cas1_YPEST: CRISPR-associated endonuclease Cas1, subtype I-F/YPEST
LENG  307
ALPH  amino
RF    no
CS    no
MAP   yes
DATE  Sun Apr 11 22:27:07 2010
NSEQ  7
EFFN  0.700684
CKSUM 695970145
GA    150.00 150.00;
TC    150.00 150.00;
NC    69.85 69.85;
STATS LOCAL MSV      -11.2977  0.70111
STATS LOCAL VITERBI  -11.9951  0.70111
STATS LOCAL FORWARD   -5.3493  0.70111
HMM          A        C        D        E        F        G        H        I        K        L        M        N        P        Q        R        S        T        V        W        Y   
            m->m     m->i     m->d     i->m     i->i     d->m     d->d
  COMPO   2.44745  4.32385  2.97612  2.73256  3.22472  2.88104  3.75056  2.80983  2.73398  2.36076  3.60583  3.10196  3.54577  3.08346  2.88350  2.72864  2.85307  2.64083  4.33046  3.34748
          2.68618  4.42225  2.77519  2.73123  3.46354  2.40513  3.72494  3.29354  2.67741  2.69355  4.24690  2.90347  2.73739  3.18146  2.89801  2.37887  2.77519  2.98518  4.58477  3.61503
          0.02726  4.01183  4.73417  0.61958  0.77255  0.00000        *
      1   3.10694  4.43956  4.76470  4.28066  3.52147  4.41183  4.99485  1.08322  4.15169  2.00913  3.33659  4.50196  4.73914  4.42285  4.34795  3.80839  3.37899  1.46943  5.50470  4.29914      1 - -
          2.68618  4.42225  2.77519  2.73123  3.46354  2.40513  3.72494  3.29354  2.67741  2.69355  4.24690  2.90347  2.73739  3.18146  2.89801  2.37887  2.77519  2.98518  4.58477  3.61503
          0.02726  4.01183  4.73417  0.61958  0.77255  0.48576  0.95510
      2   3.27851  4.65727  4.68374  4.13777  3.06162  4.44947  4.73746  2.21666  3.94118  0.96556  2.07982  4.42494  4.66979  4.13820  4.09624  3.80506  3.50704  2.34321  5.12258  4.01275      2 - -
          2.68618  4.42225  2.77519  2.73123  3.46354  2.40513  3.72494  3.29354  2.67741  2.69355  4.24690  2.90347  2.73739  3.18146  2.89801  2.37887  2.77519  2.98518  4.58477  3.61503
          0.02726  4.01183  4.73417  0.61958  0.77255  0.48576  0.95510
      3   2.67584  4.64133  3.13391  2.66115  3.59082  3.47057  2.08599  3.25316  2.52500  2.46341  3.77920  3.11706  3.07049  2.96333  2.88041  2.77220  2.92590  2.99079  5.00688  3.61148      3 - -
          2.68618  4.42225  2.77519  2.73123  3.46354  2.40513  3.72494  3.29354  2.67741  2.69355  4.24690  2.90347  2.73739  3.18146  2.89801  2.37887  2.77519  2.98518  4.58477  3.61503
          0.02726  4.01183  4.73417  0.61958  0.77255  0.48576  0.95510
      4   2.38838  4.30960  3.33271  3.15688  4.21761  3.03715  4.26192  3.76001  3.24009  3.47014  4.38580  3.35794  3.78786  3.57883  3.52049  0.89877  2.87930  3.26440  5.57930  4.30239      4 - -
          2.68618  4.42225  2.77519  2.73123  3.46354  2.40513  3.72494  3.29354  2.67741  2.69355  4.24690  2.90347  2.73739  3.18146  2.89801  2.37887  2.77519  2.98518  4.58477  3.61503
          0.02726  4.01183  4.73417  0.61958  0.77255  0.48576  0.95510
      5   2.95072  5.10823  3.12103  2.64088  4.33467  3.56053  2.82319  3.88625  1.24501  3.36975  4.23654  3.09624  3.97873  2.79774  2.31984  2.94534  3.15256  3.56063  5.39205  4.10362      5 - -
          2.68618  4.42225  2.77519  2.73123  3.46354  2.40513  3.72494  3.29354  2.67741  2.69355  4.24690  2.90347  2.73739  3.18146  2.89801  2.37887  2.77519  2.98518  4.58477  3.61503
          0.02726  4.01183  4.73417  0.61958  0.77255  0.48576  0.95510
      6   3.16789  4.99366  3.67328  3.15763  4.38378  3.62674  3.93322  3.93671  2.30459  3.42740  4.42557  3.50588  4.12401  3.14804  0.78511  3.24633  3.42530  3.65504  5.41123  4.28260      6 - -
          2.68618  4.42225  2.77519  2.73123  3.46354  2.40513  3.72494  3.29354  2.67741  2.69355  4.24690  2.90347  2.73739  3.18146  2.89801  2.37887  2.77519  2.98518  4.58477  3.61503
          0.02726  4.01183  4.73417  0.61958  0.77255  0.48576  0.95510
      7   1.50549  4.48497  3.03633  2.68900  4.10560  3.19629  3.87128  3.49800  2.70812  3.15822  4.01183  3.09360  3.79091  2.53761  3.08253  2.31190  2.83670  3.11897  5.41994  4.13679      7 - -
          2.68618  4.42225  2.77519  2.73123  3.46354  2.40513  3.72494  3.29354  2.67741  2.69355  4.24690  2.90347  2.73739  3.18146  2.89801  2.37887  2.77519  2.98518  4.58477  3.61503
          0.02726  4.01183  4.73417  0.61958  0.77255  0.48576  0.95510
      8   2.38070  2.96860  3.24226  2.84260  4.04051  2.53835  3.95099  3.44712  2.85375  3.13171  3.97773  1.73504  3.76294  3.18818  3.22467  2.52805  2.77361  3.04854  5.38567  4.11988      8 - -
          2.68618  4.42225  2.77519  2.73123  3.46354  2.40513  3.72494  3.29354  2.67741  2.69355  4.24690  2.90347  2.73739  3.18146  2.89801  2.37887  2.77519  2.98518  4.58477  3.61503
          0.02726  4.01183  4.73417  0.61958  0.77255  0.48576  0.95510
      9   3.15004  4.45456  4.83326  4.30558  3.42017  4.50719  4.96852  1.22181  4.18650  1.67487  3.22109  4.54332  4.76369  4.40673  4.36584  3.87401  3.39790  1.51716  5.41880  4.25548      9 - -
          2.68618  4.42225  2.77519  2.73123  3.46354  2.40513  3.72494  3.29354  2.67741  2.69355  4.24690  2.90347  2.73739  3.18146  2.89801  2.37887  2.77519  2.98518  4.58477  3.61503
          0.02726  4.01183  4.73417  0.61958  0.77255  0.48576  0.95510
     10   3.58818  4.86870  4.51197  4.18316  1.64184  4.33359  3.48050  3.31014  4.03833  2.65728  3.91909  4.01935  4.65685  4.06060  4.11337  3.70414  3.81588  3.22947  3.63776  0.95923     10 - -
          2.68618  4.42225  2.77519  2.73123  3.46354  2.40513  3.72494  3.29354  2.67741  2.69355  4.24690  2.90347  2.73739  3.18146  2.89801  2.37887  2.77519  2.98518  4.58477  3.61503
          0.02726  4.01183  4.73417  0.61958  0.77255  0.48576  0.95510
     11   3.45368  4.88603  4.04638  3.80359  2.31058  3.99435  3.69171  3.44402  3.65719  2.86153  4.10493  3.89871  4.46576  3.92949  3.81158  3.57581  3.74149  3.32140  3.95909  0.76217     11 - -
          2.68618  4.42225  2.77519  2.73123  3.46354  2.40513  3.72494  3.29354  2.67741  2.69355  4.24690  2.90347  2.73739  3.18146  2.89801  2.37887  2.77519  2.98518  4.58477  3.61503
          0.02726  4.01183  4.73417  0.61958  0.77255  0.48576  0.95510
     12   3.31437  4.73642  4.41271  4.05509  3.19367  4.15795  4.66723  2.40735  3.82146  0.72089  3.17652  4.31699  4.57057  4.15634  3.97396  3.74790  3.60297  2.48050  5.12156  3.87641     12 - -
          2.68618  4.42225  2.77519  2.73123  3.46354  2.40513  3.72494  3.29354  2.67741  2.69355  4.24690  2.90347  2.73739  3.18146  2.89801  2.37887  2.77519  2.98518  4.58477  3.61503
          0.02726  4.01183  4.73417  0.61958  0.77255  0.48576  0.95510
     13   3.07793  5.21172  2.55440  0.84234  4.57630  3.36806  3.96949  4.05816  2.86799  3.65376  4.62368  3.01995  3.97988  3.18353  3.28978  3.04736  3.38389  3.72838  5.72163  4.44635     13 - -
          2.68618  4.42225  2.77519  2.73123  3.46354  2.40513  3.72494  3.29354  2.67741  2.69355  4.24690  2.90347  2.73739  3.18146  2.89801  2.37887  2.77519  2.98518  4.58477  3.61503
          0.02726  4.01183  4.73417  0.61958  0.77255  0.48576  0.95510
     14   2.76819  4.90122  3.09242  2.56592  3.83377  3.51296  2.39180  3.57646  1.76087  3.13074  3.98743  3.04474  3.90799  2.80682  2.57319  2.79370  2.98346  3.27062  5.13177  3.15908     14 - -
          2.68618  4.42225  2.77519  2.73123  3.46354  2.40513  3.72494  3.29354  2.67741  2.69355  4.24690  2.90347  2.73739  3.18146  2.89801  2.37887  2.77519  2.98518  4.58477  3.61503
          0.02726  4.01183  4.73417  0.61958  0.77255  0.48576  0.95510
     15   2.52276  1.54065  4.26839  3.84399  3.62618  3.41475  4.48639  2.37741  3.67130  2.48259  3.60543  3.84574  4.06065  3.95820  3.84805  2.85847  2.93362  1.84414  5.27185  4.04407     15 - -
          2.68618  4.42225  2.77519  2.73123  3.46354  2.40513  3.72494  3.29354  2.67741  2.69355  4.24690  2.90347  2.73739  3.18146  2.89801  2.37887  2.77519  2.98518  4.58477  3.61503
          0.02726  4.01183  4.73417  0.61958  0.77255  0.48576  0.95510
     16   3.16789  4.99366  3.67328  3.15763  4.38378  3.62674  3.93322  3.93671  2.30459  3.42740  4.42557  3.50588  4.12401  3.14804  0.78511  3.24633  3.42530  3.65504  5.41123  4.28260     16 - -
          2.68618  4.42225  2.77519  2.73123  3.46354  2.40513  3.72494  3.29354  2.67741  2.69355  4.24690  2.90347  2.73739  3.18146  2.89801  2.37887  2.77519  2.98518  4.58477  3.61503
          0.02726  4.01183  4.73417  0.61958  0.77255  0.48576  0.95510
     17   3.04759  4.41221  4.65992  4.18126  3.57039  4.30710  4.92331  1.62497  4.05294  2.10679  3.40290  4.40332  4.67435  4.34768  4.26681  3.70331  3.32992  0.99252  5.50548  4.27635     17 - -
          2.68618  4.42225  2.77519  2.73123  3.46354  2.40513  3.72494  3.29354  2.67741  2.69355  4.24690  2.90347  2.73739  3.18146  2.89801  2.37887  2.77519  2.98518  4.58477  3.61503
          0.02726  4.01183  4.73417  0.61958  0.77255  0.48576  0.95510
     18   2.79916  4.34446  3.95335  3.38243  3.20845  3.86383  4.13726  2.41618  3.24936  1.55260  2.37575  3.71595  4.20023  3.02811  3.50890  3.14718  3.02946  2.09567  4.91730  3.74455     18 - -
          2.68618  4.42225  2.77519  2.73123  3.46354  2.40513  3.72494  3.29354  2.67741  2.69355  4.24690  2.90347  2.73739  3.18146  2.89801  2.37887  2.77519  2.98518  4.58477  3.61503
          0.02726  4.01183  4.73417  0.61958  0.77255  0.48576  0.95510
     19   2.35099  4.30933  3.61304  3.07197  3.42522  3.62947  3.95634  2.53643  2.96150  1.94222  3.36183  3.44351  4.03076  2.87659  3.27389  2.91592  2.89515  1.91884  4.96374  3.74125     19 - -
          2.68618  4.42225  2.77519  2.73123  3.46354  2.40513  3.72494  3.29354  2.67741  2.69355  4.24690  2.90347  2.73739  3.18146  2.89801  2.37887  2.77519  2.98518  4.58477  3.61503
          0.02726  4.01183  4.73417  0.61958  0.77255  0.48576  0.95510
     20   2.83978  5.09145  2.76715  2.45114  4.46455  3.40650  3.68236  3.92082  1.62705  3.44349  4.28678  1.90402  3.89765  2.83360  2.59807  2.82345  3.08771  3.55520  5.54916  4.22942     20 - -
          2.68618  4.42225  2.77519  2.73123  3.46354  2.40513  3.72494  3.29354  2.67741  2.69355  4.24690  2.90347  2.73739  3.18146  2.89801  2.37887  2.77519  2.98518  4.58477  3.61503
          0.02726  4.01183  4.73417  0.61958  0.77255  0.48576  0.95510
     21   2.82655  5.09976  1.49471  2.29466  4.65510  1.73992  3.88126  4.17400  2.89721  3.73481  4.59310  2.84235  3.85239  3.07030  3.43894  2.79973  3.16889  3.73022  5.84889  4.45974     21 - -
          2.68618  4.42225  2.77519  2.73123  3.46354  2.40513  3.72494  3.29354  2.67741  2.69355  4.24690  2.90347  2.73739  3.18146  2.89801  2.37887  2.77519  2.98518  4.58477  3.61503
          0.02726  4.01183  4.73417  0.61958  0.77255  0.48576  0.95510
     22   2.84619  5.27361  1.96105  1.90509  4.62971  1.75624  3.75995  4.11442  2.72764  3.65073  4.48798  2.74628  3.83555  2.92515  3.28128  2.77751  3.13688  3.70574  5.82982  4.38167     22 - -
          2.68618  4.42225  2.77519  2.73123  3.46354  2.40513  3.72494  3.29354  2.67741  2.69355  4.24690  2.90347  2.73739  3.18146  2.89801  2.37887  2.77519  2.98518  4.58477  3.61503
          0.02726  4.01183  4.73417  0.61958  0.77255  0.48576  0.95510
     23   3.16789  4.99366  3.67328  3.15763  4.38378  3.62674  3.93322  3.93671  2.30459  3.42740  4.42557  3.50588  4.12401  3.14804  0.78511  3.24633  3.42530  3.65504  5.41123  4.28260     23 - -
          2.68618  4.42225  2.77519  2.73123  3.46354  2.40513  3.72494  3.29354  2.67741  2.69355  4.24690  2.90347  2.73739  3.18146  2.89801  2.37887  2.77519  2.98518  4.58477  3.61503
          0.02726  4.01183  4.73417  0.61958  0.77255  0.48576  0.95510
     24   3.06194  4.41184  4.69831  4.21360  3.57200  4.34744  4.95010  1.56456  4.09085  2.09900  3.39593  4.43655  4.69850  4.37735  4.30193  3.74033  3.33912  1.01307  5.51540  4.29318     24 - -
          2.68618  4.42225  2.77519  2.73123  3.46354  2.40513  3.72494  3.29354  2.67741  2.69355  4.24690  2.90347  2.73739  3.18146  2.89801  2.37887  2.77519  2.98518  4.58477  3.61503
          0.02726  4.01183  4.73417  0.61958  0.77255  0.48576  0.95510
     25   2.69154  4.57090  3.19686  1.97570  3.73073  3.55513  3.84556  2.74209  2.69903  2.38291  3.63394  3.20323  3.97322  3.07258  3.08532  2.84517  2.93832  2.04026  5.19951  3.91507     25 - -
          2.68618  4.42225  2.77519  2.73123  3.46354  2.40513  3.72494  3.29354  2.67741  2.69355  4.24690  2.90347  2.73739  3.18146  2.89801  2.37887  2.77519  2.98518  4.58477  3.61503
          0.02726  4.01183  4.73417  0.61958  0.77255  0.48576  0.95510
     26   3.45368  4.88603  4.04638  3.80359  2.31058  3.99435  3.69171  3.44402  3.65719  2.86153  4.10493  3.89871  4.46576  3.92949  3.81158  3.57581  3.74149  3.32140  3.95909  0.76217     26 - -
          2.68618  4.42225  2.77519  2.73123  3.46354  2.40513  3.72494  3.29354  2.67741  2.69355  4.24690  2.90347  2.73739  3.18146  2.89801  2.37887  2.77519  2.98518  4.58477  3.61503
          0.02726  4.01183  4.73417  0.61958  0.77255  0.48576  0.95510
     27   2.46623  4.32020  4.37158  3.82403  3.42061  4.10942  4.53052  1.80112  3.72105  1.69639  3.27822  4.08876  4.44924  3.97734  3.94929  3.43521  3.15534  1.46015  5.19927  4.01382     27 - -
          2.68618  4.42225  2.77519  2.73123  3.46354  2.40513  3.72494  3.29354  2.67741  2.69355  4.24690  2.90347  2.73739  3.18146  2.89801  2.37887  2.77519  2.98518  4.58477  3.61503
          0.02726  4.01183  4.73417  0.61958  0.77255  0.48576  0.95510
     28   2.31176  2.81928  3.89568  3.48268  3.88267  3.11349  4.29542  2.95943  3.35335  2.89053  3.85151  3.53542  3.81748  3.66426  3.59149  2.55323  1.29319  2.64275  5.36257  4.16437     28 - -
          2.68618  4.42225  2.77519  2.73123  3.46354  2.40513  3.72494  3.29354  2.67741  2.69355  4.24690  2.90347  2.73739  3.18146  2.89801  2.37887  2.77519  2.98518  4.58477  3.61503
          0.02726  4.01183  4.73417  0.61958  0.77255  0.48576  0.95510
     29   2.83333  5.35484  1.58401  1.95459  4.64919  3.26410  3.70110  4.14568  2.61715  3.64640  4.45894  2.72682  3.82242  2.41588  3.16430  2.44411  3.09949  3.72840  5.80982  4.34700     29 - -
          2.68618  4.42225  2.77519  2.73123  3.46354  2.40513  3.72494  3.29354  2.67741  2.69355  4.24690  2.90347  2.73739  3.18146  2.89801  2.37887  2.77519  2.98518  4.58477  3.61503
          0.02726  4.01183  4.73417  0.61958  0.77255  0.48576  0.95510
     30   2.44364  5.05803  2.65299  1.70794  4.38293  3.34631  3.63887  3.82609  2.39130  3.36453  4.16871  2.46633  3.81603  2.77587  2.56509  2.68356  2.95345  3.44923  5.53981  4.16800     30 - -
          2.68618  4.42225  2.77519  2.73123  3.46354  2.40513  3.72494  3.29354  2.67741  2.69355  4.24690  2.90347  2.73739  3.18146  2.89801  2.37887  2.77519  2.98518  4.58477  3.61503
          0.02726  4.01183  4.73417  0.61958  0.77255  0.48576  0.95510
     31   2.52651  4.60152  2.87056  2.59124  4.28955  1.70537  3.85484  3.71987  2.32196  3.33503  4.16957  3.02701  3.79250  3.04668  3.04292  2.19428  2.89017  3.29789  5.54359  4.24350     31 - -
          2.68618  4.42225  2.77519  2.73123  3.46354  2.40513  3.72494  3.29354  2.67741  2.69355  4.24690  2.90347  2.73739  3.18146  2.89801  2.37887  2.77519  2.98518  4.58477  3.61503
          0.02726  4.01183  4.73417  0.61958  0.77255  0.48576  0.95510
     32   2.41466  5.02420  2.93118  2.41638  4.35642  3.43219  3.58905  3.78117  1.94360  3.29877  4.09762  2.43400  3.83609  2.40140  2.35742  2.69311  2.92657  3.41454  5.44896  4.12294     32 - -
          2.68618  4.42225  2.77519  2.73123  3.46354  2.40513  3.72494  3.29354  2.67741  2.69355  4.24690  2.90347  2.73739  3.18146  2.89801  2.37887  2.77519  2.98518  4.58477  3.61503
          0.02726  4.01183  4.73417  0.61958  0.77255  0.48576  0.95510
     33   2.61492  4.86348  2.86749  1.97802  3.33015  3.38887  3.60819  3.54314  2.24028  3.12577  3.93623  2.90517  3.13775  2.55294  2.83166  2.62971  2.84765  3.20698  5.34702  4.00088     33 - -
          2.68619  4.42226  2.77521  2.73124  3.46355  2.40514  3.72496  3.29355  2.67742  2.69356  4.24691  2.90348  2.73741  3.18147  2.89802  2.37888  2.77521  2.98494  4.58478  3.61504
          0.11738  2.28316  4.73417  0.38446  1.14199  0.48576  0.95510
     34   2.62147  4.84352  2.70379  2.10714  4.25710  3.28858  3.70256  3.68696  2.52980  3.27540  4.09301  2.56709  3.79859  2.86104  2.98829  1.89088  2.50777  3.31396  5.49270  4.13996     35 - -
          2.68618  4.42225  2.77519  2.73123  3.46354  2.40513  3.72494  3.29354  2.67741  2.69355  4.24690  2.90347  2.73739  3.18146  2.89801  2.37887  2.77519  2.98518  4.58477  3.61503
          0.02726  4.01183  4.73417  0.61958  0.77255  0.48576  0.95510
     35   2.65510  4.50016  3.30845  2.75359  3.52067  3.54338  3.71304  3.01926  2.29202  2.12453  3.57968  3.18963  3.92609  2.68579  2.87084  2.80371  2.87989  2.78648  4.93757  2.70463     36 - -
          2.68618  4.42225  2.77519  2.73123  3.46354  2.40513  3.72494  3.29354  2.67741  2.69355  4.24690  2.90347  2.73739  3.18146  2.89801  2.37887  2.77519  2.98518  4.58477  3.61503
          0.02726  4.01183  4.73417  0.61958  0.77255  0.48576  0.95510
     36   3.61659  4.86779  4.58388  4.26343  1.40207  4.36690  3.47133  3.31529  4.11358  2.65215  3.91563  4.04902  4.67978  4.09971  4.16193  3.73504  3.84001  3.23814  3.61712  1.08514     37 - -
          2.68618  4.42225  2.77519  2.73123  3.46354  2.40513  3.72494  3.29354  2.67741  2.69355  4.24690  2.90347  2.73739  3.18146  2.89801  2.37887  2.77519  2.98518  4.58477  3.61503
          0.02726  4.01183  4.73417  0.61958  0.77255  0.48576  0.95510
     37   3.56795  4.80990  4.63737  4.28903  1.63955  4.35664  3.44964  3.32984  4.11945  2.69858  3.90965  4.04166  4.65862  4.09028  4.15078  3.70481  3.78338  3.22400  1.56248  1.58039     38 - -
          2.68618  4.42225  2.77519  2.73123  3.46354  2.40513  3.72494  3.29354  2.67741  2.69355  4.24690  2.90347  2.73739  3.18146  2.89801  2.37887  2.77519  2.98518  4.58477  3.61503
          0.02726  4.01183  4.73417  0.61958  0.77255  0.48576  0.95510
     38   2.13055  4.60992  2.78311  2.60173  4.30309  3.15250  3.93817  3.72562  2.82016  3.41689  4.29106  1.40458  3.80717  3.15276  3.21376  2.63624  2.94324  3.30471  5.60897  4.26804     39 - -
          2.68618  4.42225  2.77519  2.73123  3.46354  2.40513  3.72494  3.29354  2.67741  2.69355  4.24690  2.90347  2.73739  3.18146  2.89801  2.37887  2.77519  2.98518  4.58477  3.61503
          0.02726  4.01183  4.73417  0.61958  0.77255  0.48576  0.95510
     39   3.14052  4.52319  4.52949  4.15215  3.47122  4.21365  4.85611  0.92036  3.98295  2.03095  3.38714  4.37820  4.63328  4.31812  4.16382  3.72411  3.43797  1.85936  5.38947  4.13848     40 - -
          2.68618  4.42225  2.77519  2.73123  3.46354  2.40513  3.72494  3.29354  2.67741  2.69355  4.24690  2.90347  2.73739  3.18146  2.89801  2.37887  2.77519  2.98518  4.58477  3.61503
          0.02726  4.01183  4.73417  0.61958  0.77255  0.48576  0.95510
     40   2.94594  4.67810  3.56849  3.42901  4.40916  3.35781  4.49353  3.99227  3.49860  3.60325  4.66028  3.72081  0.60496  3.88312  3.72681  3.11820  3.39884  3.62144  5.55572  4.53231     41 - -
          2.68618  4.42225  2.77519  2.73123  3.46354  2.40513  3.72494  3.29354  2.67741  2.69355  4.24690  2.90347  2.73739  3.18146  2.89801  2.37887  2.77519  2.98518  4.58477  3.61503
          0.02726  4.01183  4.73417  0.61958  0.77255  0.48576  0.95510
     41   2.64384  4.44653  3.23072  2.42901  3.63027  3.51884  3.84708  1.85729  2.76353  2.60988  3.56560  3.22967  3.12350  3.12191  3.12363  2.82857  2.89626  2.56273  5.08250  3.82585     42 - -
          2.68618  4.42225  2.77519  2.73123  3.46354  2.40513  3.72494  3.29354  2.67741  2.69355  4.24690  2.90347  2.73739  3.18146  2.89801  2.37887  2.77519  2.98518  4.58477  3.61503
          0.02726  4.01183  4.73417  0.61958  0.77255  0.48576  0.95510
     42   1.38750  4.53667  3.10464  2.75586  4.12156  3.26430  3.88792  3.40430  2.20020  3.13293  4.02817  3.15199  3.84839  3.10150  2.95399  2.67884  2.91016  3.06713  5.42423  4.16098     43 - -
          2.68618  4.42225  2.77519  2.73123  3.46354  2.40513  3.72494  3.29354  2.67741  2.69355  4.24690  2.90347  2.73739  3.18146  2.89801  2.37887  2.77519  2.98518  4.58477  3.61503
          0.02726  4.01183  4.73417  0.61958  0.77255  0.48576  0.95510
     43   2.84419  4.84203  2.79399  2.69453  4.22796  3.28161  4.04138  3.97040  2.95789  3.60197  4.55786  0.93311  3.94117  3.31597  3.31592  2.90707  3.23164  3.57843  5.51803  4.16752     44 - -
          2.68618  4.42225  2.77519  2.73123  3.46354  2.40513  3.72494  3.29354  2.67741  2.69355  4.24690  2.90347  2.73739  3.18146  2.89801  2.37887  2.77519  2.98518  4.58477  3.61503
          0.02726  4.01183  4.73417  0.61958  0.77255  0.48576  0.95510
     44   2.49288  4.33755  3.55729  3.31823  4.09731  3.17160  4.32421  3.24164  3.26395  3.10014  4.14330  3.50359  3.88708  3.65223  3.51462  2.69591  0.95583  2.92149  5.52279  4.31456     45 - -
          2.68618  4.42225  2.77519  2.73123  3.46354  2.40513  3.72494  3.29354  2.67741  2.69355  4.24690  2.90347  2.73739  3.18146  2.89801  2.37887  2.77519  2.98518  4.58477  3.61503
          0.02726  4.01183  4.73417  0.61958  0.77255  0.48576  0.95510
     45   2.04189  4.37504  3.15568  2.77045  4.12449  3.12358  3.92671  3.51499  2.81748  3.18438  4.01748  2.55245  3.74853  3.14282  3.20808  2.21436  1.80448  3.09796  5.44664  4.17822     46 - -
          2.68618  4.42225  2.77519  2.73123  3.46354  2.40513  3.72494  3.29354  2.67741  2.69355  4.24690  2.90347  2.73739  3.18146  2.89801  2.37887  2.77519  2.98518  4.58477  3.61503
          0.02726  4.01183  4.73417  0.61958  0.77255  0.48576  0.95510
     46   2.35444  2.85838  4.05839  3.49719  2.73077  3.63276  4.09018  2.34147  3.38692  2.27421  3.24881  3.69249  4.06217  3.61999  3.58690  2.95214  2.56937  1.83553  4.80935  3.61168     47 - -
          2.68618  4.42225  2.77519  2.73123  3.46354  2.40513  3.72494  3.29354  2.67741  2.69355  4.24690  2.90347  2.73739  3.18146  2.89801  2.37887  2.77519  2.98518  4.58477  3.61503
          0.02726  4.01183  4.73417  0.61958  0.77255  0.48576  0.95510
     47   3.25075  4.57763  4.80440  4.27864  3.19664  4.51792  4.87689  1.49622  4.10930  1.12598  3.01974  4.53503  4.74675  4.30659  4.26126  3.89072  3.48954  1.99343  5.24843  4.10266     48 - -
          2.68618  4.42225  2.77519  2.73123  3.46354  2.40513  3.72494  3.29354  2.67741  2.69355  4.24690  2.90347  2.73739  3.18146  2.89801  2.37887  2.77519  2.98518  4.58477  3.61503
          0.02726  4.01183  4.73417  0.61958  0.77255  0.48576  0.95510
     48   3.29429  4.63224  4.81019  4.24617  3.09085  4.54294  4.83695  1.92871  4.09428  0.93419  2.50333  4.52754  4.72607  4.23473  4.23602  3.88722  3.51594  2.21683  5.17644  4.10370     49 - -
          2.68618  4.42225  2.77519  2.73123  3.46354  2.40513  3.72494  3.29354  2.67741  2.69355  4.24690  2.90347  2.73739  3.18146  2.89801  2.37887  2.77519  2.98518  4.58477  3.61503
          0.02726  4.01183  4.73417  0.61958  0.77255  0.48576  0.95510
     49   3.31437  4.73642  4.41271  4.05509  3.19367  4.15795  4.66723  2.40735  3.82146  0.72089  3.17652  4.31699  4.57057  4.15634  3.97396  3.74790  3.60297  2.48050  5.12156  3.87641     50 - -
          2.68618  4.42225  2.77519  2.73123  3.46354  2.40513  3.72494  3.29354  2.67741  2.69355  4.24690  2.90347  2.73739  3.18146  2.89801  2.37887  2.77519  2.98518  4.58477  3.61503
          0.02726  4.01183  4.73417  0.61958  0.77255  0.48576  0.95510
     50   2.84678  4.60650  3.54894  3.46700  4.60316  0.54316  4.57705  4.23833  3.66711  3.87447  4.85265  3.71350  4.00202  3.98040  3.88620  3.02299  3.33888  3.73976  5.65975  4.71037     51 - -
          2.68618  4.42225  2.77519  2.73123  3.46354  2.40513  3.72494  3.29354  2.67741  2.69355  4.24690  2.90347  2.73739  3.18146  2.89801  2.37887  2.77519  2.98518  4.58477  3.61503
          0.02726  4.01183  4.73417  0.61958  0.77255  0.48576  0.95510
     51   2.56123  4.55452  3.14202  2.60907  3.83662  3.40309  3.70790  3.19984  2.26400  2.87044  3.22093  3.07234  3.83677  2.91163  2.91347  2.21469  2.21986  2.91270  5.17083  3.89018     52 - -
          2.68618  4.42225  2.77519  2.73123  3.46354  2.40513  3.72494  3.29354  2.67741  2.69355  4.24690  2.90347  2.73739  3.18146  2.89801  2.37887  2.77519  2.98518  4.58477  3.61503
          0.02726  4.01183  4.73417  0.61958  0.77255  0.48576  0.95510
     52   2.84678  4.60650  3.54894  3.46700  4.60316  0.54316  4.57705  4.23833  3.66711  3.87447  4.85265  3.71350  4.00202  3.98040  3.88620  3.02299  3.33888  3.73976  5.65975  4.71037     53 - -
          2.68618  4.42225  2.77519  2.73123  3.46354  2.40513  3.72494  3.29354  2.67741  2.69355  4.24690  2.90347  2.73739  3.18146  2.89801  2.37887  2.77519  2.98518  4.58477  3.61503
          0.02726  4.01183  4.73417  0.61958  0.77255  0.48576  0.95510
     53   2.29163  4.21350  3.41229  3.11608  4.16216  3.02048  4.17120  3.47289  3.11199  3.24626  4.12505  3.31028  3.74217  3.45126  3.41227  2.02703  1.29421  3.03103  5.54058  4.30571     54 - -
          2.68618  4.42225  2.77519  2.73123  3.46354  2.40513  3.72494  3.29354  2.67741  2.69355  4.24690  2.90347  2.73739  3.18146  2.89801  2.37887  2.77519  2.98518  4.58477  3.61503
          0.02726  4.01183  4.73417  0.61958  0.77255  0.48576  0.95510
     54   2.38838  4.30960  3.33271  3.15688  4.21761  3.03715  4.26192  3.76001  3.24009  3.47014  4.38580  3.35794  3.78786  3.57883  3.52049  0.89877  2.87930  3.26440  5.57930  4.30239     55 - -
          2.68618  4.42225  2.77519  2.73123  3.46354  2.40513  3.72494  3.29354  2.67741  2.69355  4.24690  2.90347  2.73739  3.18146  2.89801  2.37887  2.77519  2.98518  4.58477  3.61503
          0.02726  4.01183  4.73417  0.61958  0.77255  0.48576  0.95510
     55   3.15189  4.46076  4.82642  4.28814  3.35640  4.49343  4.92265  1.43924  4.17175  1.44559  3.15591  4.52525  4.73946  4.36675  4.33912  3.85188  3.39432  1.51312  5.35466  4.21316     56 - -
          2.68618  4.42225  2.77519  2.73123  3.46354  2.40513  3.72494  3.29354  2.67741  2.69355  4.24690  2.90347  2.73739  3.18146  2.89801  2.37887  2.77519  2.98518  4.58477  3.61503
          0.02726  4.01183  4.73417  0.61958  0.77255  0.48576  0.95510
     56   2.49288  4.33755  3.55729  3.31823  4.09731  3.17160  4.32421  3.24164  3.26395  3.10014  4.14330  3.50359  3.88708  3.65223  3.51462  2.69591  0.95583  2.92149  5.52279  4.31456     57 - -
          2.68618  4.42225  2.77519  2.73123  3.46354  2.40513  3.72494  3.29354  2.67741  2.69355  4.24690  2.90347  2.73739  3.18146  2.89801  2.37887  2.77519  2.98518  4.58477  3.61503
          0.02726  4.01183  4.73417  0.61958  0.77255  0.48576  0.95510
     57   2.83875  5.20654  2.07913  2.26162  4.48193  3.30285  3.73118  4.00400  2.57880  3.53378  4.38469  2.81713  3.85528  1.51325  3.04681  2.78759  3.11028  3.62448  5.67640  4.26288     58 - -
          2.68618  4.42225  2.77519  2.73123  3.46354  2.40513  3.72494  3.29354  2.67741  2.69355  4.24690  2.90347  2.73739  3.18146  2.89801  2.37887  2.77519  2.98518  4.58477  3.61503
          0.02726  4.01183  4.73417  0.61958  0.77255  0.48576  0.95510
     58   0.83018  4.26657  3.60850  3.40848  4.19539  3.08694  4.41345  3.34209  3.42843  3.21707  4.23522  3.52145  3.83955  3.75718  3.66803  2.61650  2.90362  2.97227  5.60859  4.42495     59 - -
          2.68618  4.42225  2.77519  2.73123  3.46354  2.40513  3.72494  3.29354  2.67741  2.69355  4.24690  2.90347  2.73739  3.18146  2.89801  2.37887  2.77519  2.98518  4.58477  3.61503
          0.02726  4.01183  4.73417  0.61958  0.77255  0.48576  0.95510
     59   0.83018  4.26657  3.60850  3.40848  4.19539  3.08694  4.41345  3.34209  3.42843  3.21707  4.23522  3.52145  3.83955  3.75718  3.66803  2.61650  2.90362  2.97227  5.60859  4.42495     60 - -
          2.68618  4.42225  2.77519  2.73123  3.46354  2.40513  3.72494  3.29354  2.67741  2.69355  4.24690  2.90347  2.73739  3.18146  2.89801  2.37887  2.77519  2.98518  4.58477  3.61503
          0.02726  4.01183  4.73417  0.61958  0.77255  0.48576  0.95510
     60   1.96075  4.31455  3.79912  3.33254  3.47956  3.54540  4.18369  2.53263  3.20551  2.24015  1.83880  3.60641  4.06562  3.54363  3.47581  2.91928  2.96180  2.38978  5.12400  3.91317     61 - -
          2.68618  4.42225  2.77519  2.73123  3.46354  2.40513  3.72494  3.29354  2.67741  2.69355  4.24690  2.90347  2.73739  3.18146  2.89801  2.37887  2.77519  2.98518  4.58477  3.61503
          0.02726  4.01183  4.73417  0.61958  0.77255  0.48576  0.95510
     61   3.16789  4.99366  3.67328  3.15763  4.38378  3.62674  3.93322  3.93671  2.30459  3.42740  4.42557  3.50588  4.12401  3.14804  0.78511  3.24633  3.42530  3.65504  5.41123  4.28260     62 - -
          2.68618  4.42225  2.77519  2.73123  3.46354  2.40513  3.72494  3.29354  2.67741  2.69355  4.24690  2.90347  2.73739  3.18146  2.89801  2.37887  2.77519  2.98518  4.58477  3.61503
          0.02726  4.01183  4.73417  0.61958  0.77255  0.48576  0.95510
     62   2.63459  4.72368  3.07361  1.96032  3.92589  3.46083  3.64778  3.29537  2.38757  2.59287  3.24315  3.01936  3.85118  2.82013  2.47658  2.69647  2.86152  3.01831  5.22333  3.92417     63 - -
          2.68618  4.42225  2.77519  2.73123  3.46354  2.40513  3.72494  3.29354  2.67741  2.69355  4.24690  2.90347  2.73739  3.18146  2.89801  2.37887  2.77519  2.98518  4.58477  3.61503
          0.02726  4.01183  4.73417  0.61958  0.77255  0.48576  0.95510
     63   3.31769  4.66963  4.70915  4.20955  2.14595  4.43620  4.45283  2.31864  4.06474  0.94963  2.96175  4.39792  4.67356  4.17966  4.18668  3.80467  3.54775  2.44051  4.71739  3.30665     64 - -
          2.68618  4.42225  2.77519  2.73123  3.46354  2.40513  3.72494  3.29354  2.67741  2.69355  4.24690  2.90347  2.73739  3.18146  2.89801  2.37887  2.77519  2.98518  4.58477  3.61503
          0.02726  4.01183  4.73417  0.61958  0.77255  0.48576  0.95510
     64   1.17363  4.15168  3.43870  3.16365  4.29863  2.45043  4.23615  3.69377  3.23858  3.40028  4.22706  3.30713  3.68861  3.51474  3.54759  2.04825  2.70362  3.14953  5.64797  4.44118     65 - -
          2.68618  4.42225  2.77519  2.73123  3.46354  2.40513  3.72494  3.29354  2.67741  2.69355  4.24690  2.90347  2.73739  3.18146  2.89801  2.37887  2.77519  2.98518  4.58477  3.61503
          0.02726  4.01183  4.73417  0.61958  0.77255  0.48576  0.95510
     65   2.68878  5.05667  2.90637  2.15974  4.38902  3.42088  3.13240  3.82532  1.94259  3.32864  4.11470  2.90563  3.82019  2.46633  2.40360  2.39816  2.90920  3.44395  5.46896  4.12704     66 - -
          2.68618  4.42225  2.77519  2.73123  3.46354  2.40513  3.72494  3.29354  2.67741  2.69355  4.24690  2.90347  2.73739  3.18146  2.89801  2.37887  2.77519  2.98518  4.58477  3.61503
          0.02726  4.01183  4.73417  0.61958  0.77255  0.48576  0.95510
     66   1.60736  4.59359  2.85291  2.21177  4.16338  3.21643  3.83002  3.53771  2.70067  3.20341  4.04935  3.01044  3.79529  3.02676  3.12066  2.23002  2.87050  3.16519  5.46511  4.15769     67 - -
          2.68618  4.42225  2.77519  2.73123  3.46354  2.40513  3.72494  3.29354  2.67741  2.69355  4.24690  2.90347  2.73739  3.18146  2.89801  2.37887  2.77519  2.98518  4.58477  3.61503
          0.02726  4.01183  4.73417  0.61958  0.77255  0.48576  0.95510
     67   2.68459  4.89278  2.60241  2.38409  4.37202  1.81099  3.76469  3.84515  2.58597  3.41666  4.25140  2.39893  3.82420  2.45385  3.01361  2.70060  2.99519  3.44840  5.59494  4.23457     68 - -
          2.68618  4.42225  2.77519  2.73123  3.46354  2.40513  3.72494  3.29354  2.67741  2.69355  4.24690  2.90347  2.73739  3.18146  2.89801  2.37887  2.77519  2.98518  4.58477  3.61503
          0.02726  4.01183  4.73417  0.61958  0.77255  0.48576  0.95510
     68   2.91907  4.42524  4.31652  3.98581  3.65521  3.86608  4.76449  2.05296  3.85572  2.31925  3.60100  4.15275  4.42018  4.20632  4.05451  3.37984  3.27809  0.86588  5.46258  4.20204     69 - -
          2.68618  4.42225  2.77519  2.73123  3.46354  2.40513  3.72494  3.29354  2.67741  2.69355  4.24690  2.90347  2.73739  3.18146  2.89801  2.37887  2.77519  2.98518  4.58477  3.61503
          0.02726  4.01183  4.73417  0.61958  0.77255  0.48576  0.95510
     69   3.22740  4.62780  4.59740  4.05476  3.07712  4.37523  4.66999  2.22842  3.85286  1.18178  1.69046  4.34268  4.62136  4.07723  4.02119  3.72844  3.46024  2.33382  5.10341  3.97222     70 - -
          2.68618  4.42225  2.77519  2.73123  3.46354  2.40513  3.72494  3.29354  2.67741  2.69355  4.24690  2.90347  2.73739  3.18146  2.89801  2.37887  2.77519  2.98518  4.58477  3.61503
          0.02726  4.01183  4.73417  0.61958  0.77255  0.48576  0.95510
     70   2.91907  4.42524  4.31652  3.98581  3.65521  3.86608  4.76449  2.05296  3.85572  2.31925  3.60100  4.15275  4.42018  4.20632  4.05451  3.37984  3.27809  0.86588  5.46258  4.20204     71 - -
          2.68618  4.42225  2.77519  2.73123  3.46354  2.40513  3.72494  3.29354  2.67741  2.69355  4.24690  2.90347  2.73739  3.18146  2.89801  2.37887  2.77519  2.98518  4.58477  3.61503
          0.02726  4.01183  4.73417  0.61958  0.77255  0.48576  0.95510
     71   1.87194  4.22890  3.31920  3.14523  4.39689  1.17411  4.29349  3.76930  3.29968  3.50829  4.37060  3.32188  3.73169  3.58194  3.59671  2.46956  2.79471  3.22838  5.72295  4.52559     72 - -
          2.68618  4.42225  2.77519  2.73123  3.46354  2.40513  3.72494  3.29354  2.67741  2.69355  4.24690  2.90347  2.73739  3.18146  2.89801  2.37887  2.77519  2.98518  4.58477  3.61503
          0.02726  4.01183  4.73417  0.61958  0.77255  0.48576  0.95510
     72   3.44020  4.80173  4.42984  4.17251  0.80856  4.09384  3.94584  2.94866  4.07649  2.28743  3.65933  4.17847  4.55061  4.20649  4.16171  3.70180  3.74207  2.94929  4.15683  2.50770     73 - -
          2.68618  4.42225  2.77519  2.73123  3.46354  2.40513  3.72494  3.29354  2.67741  2.69355  4.24690  2.90347  2.73739  3.18146  2.89801  2.37887  2.77519  2.98518  4.58477  3.61503
          0.02726  4.01183  4.73417  0.61958  0.77255  0.48576  0.95510
     73   2.51631  1.51643  4.26407  3.84337  3.63163  3.40238  4.48608  2.39460  3.66861  2.49189  3.61477  3.84032  4.05305  3.95715  3.84469  2.84821  2.93053  1.87376  5.27528  4.04624     74 - -
          2.68618  4.42225  2.77519  2.73123  3.46354  2.40513  3.72494  3.29354  2.67741  2.69355  4.24690  2.90347  2.73739  3.18146  2.89801  2.37887  2.77519  2.98518  4.58477  3.61503
          0.02726  4.01183  4.73417  0.61958  0.77255  0.48576  0.95510
     74   2.30431  4.26134  3.19342  3.04298  4.41039  1.16266  4.24443  3.89923  3.24147  3.57787  4.41734  3.26178  3.72536  3.52375  3.55516  2.06383  2.80276  3.31626  5.72831  4.49253     75 - -
          2.68618  4.42225  2.77519  2.73123  3.46354  2.40513  3.72494  3.29354  2.67741  2.69355  4.24690  2.90347  2.73739  3.18146  2.89801  2.37887  2.77519  2.98518  4.58477  3.61503
          0.02726  4.01183  4.73417  0.61958  0.77255  0.48576  0.95510
     75   2.24803  4.21152  3.29358  3.04043  4.34769  1.44296  4.18153  3.76628  3.14926  3.44708  4.26885  3.24855  3.69686  3.43837  3.48048  1.97868  2.32131  3.21218  5.67475  4.44825     76 - -
          2.68618  4.42225  2.77519  2.73123  3.46354  2.40513  3.72494  3.29354  2.67741  2.69355  4.24690  2.90347  2.73739  3.18146  2.89801  2.37887  2.77519  2.98518  4.58477  3.61503
          0.02726  4.01183  4.73417  0.61958  0.77255  0.48576  0.95510
     76   2.73346  4.81717  2.18478  2.52231  4.53479  1.15490  4.01249  4.04813  3.02797  3.66196  4.53616  3.01288  3.86082  3.23627  3.49575  2.78194  3.12400  3.59613  5.74590  4.45612     77 - -
          2.68618  4.42225  2.77519  2.73123  3.46354  2.40513  3.72494  3.29354  2.67741  2.69355  4.24690  2.90347  2.73739  3.18146  2.89801  2.37887  2.77519  2.98518  4.58477  3.61503
          0.02726  4.01183  4.73417  0.61958  0.77255  0.48576  0.95510
     77   2.84678  4.60650  3.54894  3.46700  4.60316  0.54316  4.57705  4.23833  3.66711  3.87447  4.85265  3.71350  4.00202  3.98040  3.88620  3.02299  3.33888  3.73976  5.65975  4.71037     78 - -
          2.68618  4.42225  2.77519  2.73123  3.46354  2.40513  3.72494  3.29354  2.67741  2.69355  4.24690  2.90347  2.73739  3.18146  2.89801  2.37887  2.77519  2.98518  4.58477  3.61503
          0.02726  4.01183  4.73417  0.61958  0.77255  0.48576  0.95510
     78   2.28257  4.21577  3.40032  3.08580  4.17928  3.01422  4.15080  3.51726  3.09048  3.26480  4.12856  3.29108  3.73150  3.42080  3.40394  1.74142  1.47858  3.06010  5.54539  4.31069     79 - -
          2.68618  4.42225  2.77519  2.73123  3.46354  2.40513  3.72494  3.29354  2.67741  2.69355  4.24690  2.90347  2.73739  3.18146  2.89801  2.37887  2.77519  2.98518  4.58477  3.61503
          0.02726  4.01183  4.73417  0.61958  0.77255  0.48576  0.95510
     79   2.94594  4.67810  3.56849  3.42901  4.40916  3.35781  4.49353  3.99227  3.49860  3.60325  4.66028  3.72081  0.60496  3.88312  3.72681  3.11820  3.39884  3.62144  5.55572  4.53231     80 - -
          2.68618  4.42225  2.77519  2.73123  3.46354  2.40513  3.72494  3.29354  2.67741  2.69355  4.24690  2.90347  2.73739  3.18146  2.89801  2.37887  2.77519  2.98518  4.58477  3.61503
          0.02726  4.01183  4.73417  0.61958  0.77255  0.48576  0.95510
     80   3.31437  4.73642  4.41271  4.05509  3.19367  4.15795  4.66723  2.40735  3.82146  0.72089  3.17652  4.31699  4.57057  4.15634  3.97396  3.74790  3.60297  2.48050  5.12156  3.87641     81 - -
          2.68618  4.42225  2.77519  2.73123  3.46354  2.40513  3.72494  3.29354  2.67741  2.69355  4.24690  2.90347  2.73739  3.18146  2.89801  2.37887  2.77519  2.98518  4.58477  3.61503
          0.02726  4.01183  4.73417  0.61958  0.77255  0.48576  0.95510
     81   3.31953  4.65810  4.50148  4.06790  1.21762  4.24958  3.67180  2.87196  3.91776  1.95158  3.49571  4.03082  4.55415  3.99383  4.01966  3.58508  3.54318  2.83906  3.87739  1.95798     82 - -
          2.68618  4.42225  2.77519  2.73123  3.46354  2.40513  3.72494  3.29354  2.67741  2.69355  4.24690  2.90347  2.73739  3.18146  2.89801  2.37887  2.77519  2.98518  4.58477  3.61503
          0.11051  4.01183  2.44731  0.61958  0.77255  0.48576  0.95510
     82   2.25296  4.42478  3.13704  2.66375  3.84001  3.27049  3.77177  3.20836  2.64409  2.89594  3.09828  2.69091  3.78371  2.99479  3.03813  1.94084  2.77090  2.89379  5.19654  3.91906     83 - -
          2.68618  4.42225  2.77519  2.73123  3.46354  2.40513  3.72494  3.29354  2.67741  2.69355  4.24690  2.90347  2.73739  3.18146  2.89801  2.37887  2.77519  2.98518  4.58477  3.61503
          0.02959  3.93090  4.65325  0.61958  0.77255  0.56420  0.84121
     83   1.37392  4.12689  3.35079  3.06646  4.24084  2.37139  4.15596  3.63920  3.14491  3.33843  4.16504  3.23935  3.64750  3.42578  3.46621  1.92768  2.66447  3.10518  5.58599  4.37120     84 - -
          2.68618  4.42225  2.77519  2.73123  3.46354  2.40513  3.72494  3.29354  2.67741  2.69355  4.24690  2.90347  2.73739  3.18146  2.89801  2.37887  2.77519  2.98518  4.58477  3.61503
          0.02959  3.93090  4.65325  0.61958  0.77255  0.56420  0.84121
     84   2.56811  4.54983  3.02747  2.62541  3.84944  3.33323  3.76856  3.16936  2.59188  2.45203  3.81652  2.01857  3.83796  2.98907  2.96697  2.67855  2.51518  2.88844  5.22418  3.90806     85 - -
          2.68618  4.42225  2.77519  2.73123  3.46354  2.40513  3.72494  3.29354  2.67741  2.69355  4.24690  2.90347  2.73739  3.18146  2.89801  2.37887  2.77519  2.98518  4.58477  3.61503
          0.02959  3.93090  4.65325  0.61958  0.77255  0.56420  0.84121
     85   2.90903  5.44374  1.66592  1.40211  4.73136  3.20161  3.73709  4.23783  2.73971  3.75454  4.61026  2.67205  3.81705  2.90441  3.32058  2.80037  3.19600  3.82254  5.90900  4.42160     86 - -
          2.68618  4.42225  2.77519  2.73123  3.46354  2.40513  3.72494  3.29354  2.67741  2.69355  4.24690  2.90347  2.73739  3.18146  2.89801  2.37887  2.77519  2.98518  4.58477  3.61503
          0.02959  3.93090  4.65325  0.61958  0.77255  0.56420  0.84121
     86   2.36949  4.31381  3.54670  3.01585  3.44998  3.58692  3.92922  2.52864  2.89920  2.09671  3.38392  3.39571  4.00010  2.86513  3.21796  2.87968  2.87883  1.87707  4.98242  3.75179     87 - -
          2.68618  4.42225  2.77519  2.73123  3.46354  2.40513  3.72494  3.29354  2.67741  2.69355  4.24690  2.90347  2.73739  3.18146  2.89801  2.37887  2.77519  2.98518  4.58477  3.61503
          0.02959  3.93090  4.65325  0.61958  0.77255  0.56420  0.84121
     87   2.75057  5.14670  2.14926  1.56875  4.46373  3.24944  3.67717  3.90106  2.57081  3.46763  4.29403  2.74730  3.79346  2.83073  3.08777  2.70143  2.49437  3.51951  5.66574  4.24451     88 - -
          2.68618  4.42225  2.77519  2.73123  3.46354  2.40513  3.72494  3.29354  2.67741  2.69355  4.24690  2.90347  2.73739  3.18146  2.89801  2.37887  2.77519  2.98518  4.58477  3.61503
          0.20793  3.93090  1.78313  0.61958  0.77255  0.56420  0.84121
     88   2.71382  4.25326  4.00785  3.50201  3.46725  3.78144  4.34701  1.76605  3.38570  2.14129  3.33326  3.79100  4.22336  3.71053  3.66167  3.13493  2.59552  1.52922  5.20665  3.98793     89 - -
          2.68618  4.42225  2.77519  2.73123  3.46354  2.40513  3.72494  3.29354  2.67741  2.69355  4.24690  2.90347  2.73739  3.18146  2.89801  2.37887  2.77519  2.98518  4.58477  3.61503
          0.03527  3.75824  4.48058  0.61958  0.77255  0.69693  0.68938
     89   2.68123  5.01862  1.79291  2.11783  4.44314  2.55981  3.67757  3.93771  2.64703  3.49760  4.33914  2.32168  3.71974  2.85230  3.18228  2.64295  2.99320  3.52439  5.67387  4.24246     90 - -
          2.68618  4.42225  2.77519  2.73123  3.46354  2.40513  3.72494  3.29354  2.67741  2.69355  4.24690  2.90347  2.73739  3.18146  2.89801  2.37887  2.77519  2.98518  4.58477  3.61503
          0.03527  3.75824  4.48058  0.61958  0.77255  0.69693  0.68938
     90   2.52171  2.98951  4.11043  3.64359  3.48458  3.48137  4.36297  2.08473  3.49961  2.27796  3.42236  3.76534  4.05651  3.79837  3.71827  2.89511  2.88808  1.42901  5.16503  3.93390     91 - -
          2.68618  4.42225  2.77519  2.73123  3.46354  2.40513  3.72494  3.29354  2.67741  2.69355  4.24690  2.90347  2.73739  3.18146  2.89801  2.37887  2.77519  2.98518  4.58477  3.61503
          0.03527  3.75824  4.48058  0.61958  0.77255  0.69693  0.68938
     91   2.56164  4.57348  2.83935  2.22434  3.85142  3.28771  3.68366  3.20088  2.49772  2.56347  3.79699  2.96261  3.78557  2.89594  2.87770  2.16032  2.84176  2.91638  5.19869  3.88498     92 - -
          2.68618  4.42225  2.77519  2.73123  3.46354  2.40513  3.72494  3.29354  2.67741  2.69355  4.24690  2.90347  2.73739  3.18146  2.89801  2.37887  2.77519  2.98518  4.58477  3.61503
          0.03527  3.75824  4.48058  0.61958  0.77255  0.47416  0.97394
     92   3.38493  4.69328  4.49459  4.10974  1.48709  4.21050  3.52700  3.06659  3.93009  2.40908  3.66045  3.98712  4.53890  3.99062  4.00470  3.58631  3.61492  3.00557  1.75746  2.00461     93 - -
          2.68618  4.42225  2.77519  2.73123  3.46354  2.40513  3.72494  3.29354  2.67741  2.69355  4.24690  2.90347  2.73739  3.18146  2.89801  2.37887  2.77519  2.98518  4.58477  3.61503
          0.02959  3.93090  4.65325  0.61958  0.77255  0.43966  1.03354
     93   3.31658  4.66800  4.70908  4.20969  2.11502  4.43415  4.44345  2.32198  4.06496  0.96009  2.96429  4.39486  4.67199  4.17852  4.18592  3.80204  3.54648  2.44306  4.70663  3.29104     94 - -
          2.68618  4.42225  2.77519  2.73123  3.46354  2.40513  3.72494  3.29354  2.67741  2.69355  4.24690  2.90347  2.73739  3.18146  2.89801  2.37887  2.77519  2.98518  4.58477  3.61503
          0.02726  4.01183  4.73417  0.61958  0.77255  0.48576  0.95510
     94   1.64095  4.17605  3.48196  3.11189  4.18514  2.99098  4.15161  3.52996  3.11592  3.26048  4.10005  3.29648  3.70712  3.41666  3.44313  1.69267  2.03176  3.05367  5.54280  4.32603     95 - -
          2.68618  4.42225  2.77519  2.73123  3.46354  2.40513  3.72494  3.29354  2.67741  2.69355  4.24690  2.90347  2.73739  3.18146  2.89801  2.37887  2.77519  2.98518  4.58477  3.61503
          0.02726  4.01183  4.73417  0.61958  0.77255  0.48576  0.95510
     95   2.03463  4.26798  3.24635  2.95538  4.25416  3.01455  4.09787  3.64896  3.02720  3.33773  4.17804  3.21813  1.61456  3.34368  3.37170  2.05822  2.75558  3.15955  5.58782  4.34265     96 - -
          2.68618  4.42225  2.77519  2.73123  3.46354  2.40513  3.72494  3.29354  2.67741  2.69355  4.24690  2.90347  2.73739  3.18146  2.89801  2.37887  2.77519  2.98518  4.58477  3.61503
          0.02726  4.01183  4.73417  0.61958  0.77255  0.48576  0.95510
     96   2.99783  4.98374  3.00145  2.76031  4.17037  3.46205  3.91917  3.82437  2.57189  3.31268  4.33851  3.22056  4.01871  1.00524  2.85252  3.04057  3.29558  3.54595  5.41854  4.12227     97 - -
          2.68618  4.42225  2.77519  2.73123  3.46354  2.40513  3.72494  3.29354  2.67741  2.69355  4.24690  2.90347  2.73739  3.18146  2.89801  2.37887  2.77519  2.98518  4.58477  3.61503
          0.02726  4.01183  4.73417  0.61958  0.77255  0.48576  0.95510
     97   2.44218  4.47351  2.91562  2.70720  4.27678  3.08630  3.98373  3.80062  2.88245  3.44199  4.28457  2.44265  3.76649  3.21095  3.26037  1.27759  2.86603  3.31841  5.59056  4.26253     98 - -
          2.68618  4.42225  2.77519  2.73123  3.46354  2.40513  3.72494  3.29354  2.67741  2.69355  4.24690  2.90347  2.73739  3.18146  2.89801  2.37887  2.77519  2.98518  4.58477  3.61503
          0.02726  4.01183  4.73417  0.61958  0.77255  0.48576  0.95510
     98   3.07793  5.21172  2.55440  0.84234  4.57630  3.36806  3.96949  4.05816  2.86799  3.65376  4.62368  3.01995  3.97988  3.18353  3.28978  3.04736  3.38389  3.72838  5.72163  4.44635     99 - -
          2.68618  4.42225  2.77519  2.73123  3.46354  2.40513  3.72494  3.29354  2.67741  2.69355  4.24690  2.90347  2.73739  3.18146  2.89801  2.37887  2.77519  2.98518  4.58477  3.61503
          0.02726  4.01183  4.73417  0.61958  0.77255  0.48576  0.95510
     99   3.45368  4.88603  4.04638  3.80359  2.31058  3.99435  3.69171  3.44402  3.65719  2.86153  4.10493  3.89871  4.46576  3.92949  3.81158  3.57581  3.74149  3.32140  3.95909  0.76217    100 - -
          2.68618  4.42225  2.77519  2.73123  3.46354  2.40513  3.72494  3.29354  2.67741  2.69355  4.24690  2.90347  2.73739  3.18146  2.89801  2.37887  2.77519  2.98518  4.58477  3.61503
          0.02726  4.01183  4.73417  0.61958  0.77255  0.48576  0.95510
    100   3.16789  4.99366  3.67328  3.15763  4.38378  3.62674  3.93322  3.93671  2.30459  3.42740  4.42557  3.50588  4.12401  3.14804  0.78511  3.24633  3.42530  3.65504  5.41123  4.28260    101 - -
          2.68618  4.42225  2.77519  2.73123  3.46354  2.40513  3.72494  3.29354  2.67741  2.69355  4.24690  2.90347  2.73739  3.18146  2.89801  2.37887  2.77519  2.98518  4.58477  3.61503
          0.02726  4.01183  4.73417  0.61958  0.77255  0.48576  0.95510
    101   2.94594  4.67810  3.56849  3.42901  4.40916  3.35781  4.49353  3.99227  3.49860  3.60325  4.66028  3.72081  0.60496  3.88312  3.72681  3.11820  3.39884  3.62144  5.55572  4.53231    102 - -
          2.68618  4.42225  2.77519  2.73123  3.46354  2.40513  3.72494  3.29354  2.67741  2.69355  4.24690  2.90347  2.73739  3.18146  2.89801  2.37887  2.77519  2.98518  4.58477  3.61503
          0.02726  4.01183  4.73417  0.61958  0.77255  0.48576  0.95510
    102   2.45500  4.25415  3.70503  3.31200  3.83811  3.27162  4.24864  2.71075  3.21011  2.71354  3.77662  3.51217  3.92260  3.56532  3.49080  2.69654  1.36257  2.14609  5.38695  4.15138    103 - -
          2.68618  4.42225  2.77519  2.73123  3.46354  2.40513  3.72494  3.29354  2.67741  2.69355  4.24690  2.90347  2.73739  3.18146  2.89801  2.37887  2.77519  2.98518  4.58477  3.61503
          0.02726  4.01183  4.73417  0.61958  0.77255  0.48576  0.95510
    103   2.73720  4.85638  2.83864  1.48495  4.03226  3.42624  3.74236  3.32658  2.52351  2.96488  3.14979  3.00143  3.89464  2.92059  2.92864  2.77972  2.99067  3.07683  5.37825  4.04440    104 - -
          2.68618  4.42225  2.77519  2.73123  3.46354  2.40513  3.72494  3.29354  2.67741  2.69355  4.24690  2.90347  2.73739  3.18146  2.89801  2.37887  2.77519  2.98518  4.58477  3.61503
          0.02726  4.01183  4.73417  0.61958  0.77255  0.48576  0.95510
    104   3.45368  4.88603  4.04638  3.80359  2.31058  3.99435  3.69171  3.44402  3.65719  2.86153  4.10493  3.89871  4.46576  3.92949  3.81158  3.57581  3.74149  3.32140  3.95909  0.76217    105 - -
          2.68618  4.42225  2.77519  2.73123  3.46354  2.40513  3.72494  3.29354  2.67741  2.69355  4.24690  2.90347  2.73739  3.18146  2.89801  2.37887  2.77519  2.98518  4.58477  3.61503
          0.02726  4.01183  4.73417  0.61958  0.77255  0.48576  0.95510
    105   2.81895  3.15908  4.36935  3.79458  3.18038  3.97982  4.33434  2.17345  3.66324  1.52608  2.31435  4.00006  4.31405  3.86493  3.82734  3.29294  3.05836  1.93507  4.91434  3.75481    106 - -
          2.68618  4.42225  2.77519  2.73123  3.46354  2.40513  3.72494  3.29354  2.67741  2.69355  4.24690  2.90347  2.73739  3.18146  2.89801  2.37887  2.77519  2.98518  4.58477  3.61503
          0.02726  4.01183  4.73417  0.61958  0.77255  0.48576  0.95510
    106   2.87534  5.04542  2.86508  2.52534  4.04035  3.46394  3.00698  3.80569  2.29578  3.31082  4.19862  3.01573  3.93561  1.47833  2.60694  2.87295  3.11242  3.48397  5.29743  3.89466    107 - -
          2.68618  4.42225  2.77519  2.73123  3.46354  2.40513  3.72494  3.29354  2.67741  2.69355  4.24690  2.90347  2.73739  3.18146  2.89801  2.37887  2.77519  2.98518  4.58477  3.61503
          0.02726  4.01183  4.73417  0.61958  0.77255  0.48576  0.95510
    107   2.20909  4.73192  2.67793  2.43561  3.99121  2.99366  3.64791  2.89434  2.47219  3.01769  3.84674  2.94765  3.80525  2.39799  2.92604  2.63319  2.83005  3.07569  5.27956  3.95395    108 - -
          2.68618  4.42225  2.77519  2.73123  3.46354  2.40513  3.72494  3.29354  2.67741  2.69355  4.24690  2.90347  2.73739  3.18146  2.89801  2.37887  2.77519  2.98518  4.58477  3.61503
          0.02726  4.01183  4.73417  0.61958  0.77255  0.48576  0.95510
    108   3.57669  4.90012  4.31043  4.05227  2.82175  3.89146  4.08132  3.60811  3.77242  2.97813  4.23517  4.17363  4.42122  4.15283  3.87564  3.77898  3.88456  3.50226  0.64568  2.81687    109 - -
          2.68618  4.42225  2.77519  2.73123  3.46354  2.40513  3.72494  3.29354  2.67741  2.69355  4.24690  2.90347  2.73739  3.18146  2.89801  2.37887  2.77519  2.98518  4.58477  3.61503
          0.02726  4.01183  4.73417  0.61958  0.77255  0.48576  0.95510
    109   2.75754  3.26228  4.31323  3.75648  3.29578  3.88625  4.34301  2.12235  3.62521  2.05838  2.09411  3.95119  4.27661  3.85836  3.80986  3.21758  3.02126  1.61245  4.98568  3.80307    110 - -
          2.68618  4.42225  2.77519  2.73123  3.46354  2.40513  3.72494  3.29354  2.67741  2.69355  4.24690  2.90347  2.73739  3.18146  2.89801  2.37887  2.77519  2.98518  4.58477  3.61503
          0.02726  4.01183  4.73417  0.61958  0.77255  0.48576  0.95510
    110   2.81082  5.00318  3.13868  2.58954  4.40580  3.50402  3.62198  3.79865  1.51751  3.31121  4.14359  3.05369  3.91394  2.75948  2.11009  2.29991  3.02838  3.45306  5.43420  4.17655    111 - -
          2.68618  4.42225  2.77519  2.73123  3.46354  2.40513  3.72494  3.29354  2.67741  2.69355  4.24690  2.90347  2.73739  3.18146  2.89801  2.37887  2.77519  2.98518  4.58477  3.61503
          0.02726  4.01183  4.73417  0.61958  0.77255  0.48576  0.95510
    111   2.38501  4.35861  4.12106  3.60889  1.75702  3.88303  4.11313  2.41474  3.49801  1.77736  3.20703  3.84076  4.26956  3.73332  3.71417  3.21278  3.11059  2.33790  4.66218  3.25590    112 - -
          2.68618  4.42225  2.77519  2.73123  3.46354  2.40513  3.72494  3.29354  2.67741  2.69355  4.24690  2.90347  2.73739  3.18146  2.89801  2.37887  2.77519  2.98518  4.58477  3.61503
          0.02726  4.01183  4.73417  0.61958  0.77255  0.48576  0.95510
    112   3.57669  4.90012  4.31043  4.05227  2.82175  3.89146  4.08132  3.60811  3.77242  2.97813  4.23517  4.17363  4.42122  4.15283  3.87564  3.77898  3.88456  3.50226  0.64568  2.81687    113 - -
          2.68618  4.42225  2.77519  2.73123  3.46354  2.40513  3.72494  3.29354  2.67741  2.69355  4.24690  2.90347  2.73739  3.18146  2.89801  2.37887  2.77519  2.98518  4.58477  3.61503
          0.02726  4.01183  4.73417  0.61958  0.77255  0.48576  0.95510
    113   2.89591  4.46056  3.88162  3.37009  1.72160  3.87034  3.89975  2.66659  3.22829  1.84017  3.27942  3.66720  4.22661  2.80234  3.48352  3.17331  3.12982  2.60259  4.48120  2.99076    114 - -
          2.68618  4.42225  2.77519  2.73123  3.46354  2.40513  3.72494  3.29354  2.67741  2.69355  4.24690  2.90347  2.73739  3.18146  2.89801  2.37887  2.77519  2.98518  4.58477  3.61503
          0.02726  4.01183  4.73417  0.61958  0.77255  0.48576  0.95510
    114   2.76514  4.94654  1.31126  2.37928  4.25976  3.28854  3.84286  3.53402  2.79497  3.29969  4.24468  2.91111  3.87401  3.03663  3.29034  2.78178  3.07909  2.71138  5.60770  4.20299    115 - -
          2.68618  4.42225  2.77519  2.73123  3.46354  2.40513  3.72494  3.29354  2.67741  2.69355  4.24690  2.90347  2.73739  3.18146  2.89801  2.37887  2.77519  2.98518  4.58477  3.61503
          0.02726  4.01183  4.73417  0.61958  0.77255  0.48576  0.95510
    115   2.93965  5.54227  1.43510  1.71998  4.82394  3.22822  3.75620  4.35109  2.76507  3.83469  4.67430  2.25535  3.84317  2.91712  3.36464  2.81976  3.22410  3.91394  5.99063  4.47465    116 - -
          2.68618  4.42225  2.77519  2.73123  3.46354  2.40513  3.72494  3.29354  2.67741  2.69355  4.24690  2.90347  2.73739  3.18146  2.89801  2.37887  2.77519  2.98518  4.58477  3.61503
          0.02726  4.01183  4.73417  0.61958  0.77255  0.48576  0.95510
    116   2.89567  5.46974  1.58593  1.62322  4.75255  3.24803  3.72747  4.26606  2.68183  3.75201  4.57776  2.70196  3.83524  2.48338  3.24911  2.78978  3.16902  3.83765  5.90751  4.41740    117 - -
          2.68618  4.42225  2.77519  2.73123  3.46354  2.40513  3.72494  3.29354  2.67741  2.69355  4.24690  2.90347  2.73739  3.18146  2.89801  2.37887  2.77519  2.98518  4.58477  3.61503
          0.02726  4.01183  4.73417  0.61958  0.77255  0.48576  0.95510
    117   2.39250  4.99997  2.98798  2.52285  4.37348  3.46371  3.63783  3.76369  1.51729  3.29822  4.13636  3.00740  3.89563  2.40933  2.48143  2.79602  3.01785  3.42217  5.45244  4.17062    118 - -
          2.68618  4.42225  2.77519  2.73123  3.46354  2.40513  3.72494  3.29354  2.67741  2.69355  4.24690  2.90347  2.73739  3.18146  2.89801  2.37887  2.77519  2.98518  4.58477  3.61503
          0.02726  4.01183  4.73417  0.61958  0.77255  0.48576  0.95510
    118   3.16789  4.99366  3.67328  3.15763  4.38378  3.62674  3.93322  3.93671  2.30459  3.42740  4.42557  3.50588  4.12401  3.14804  0.78511  3.24633  3.42530  3.65504  5.41123  4.28260    119 - -
          2.68618  4.42225  2.77519  2.73123  3.46354  2.40513  3.72494  3.29354  2.67741  2.69355  4.24690  2.90347  2.73739  3.18146  2.89801  2.37887  2.77519  2.98518  4.58477  3.61503
          0.02726  4.01183  4.73417  0.61958  0.77255  0.48576  0.95510
    119   3.31437  4.73642  4.41271  4.05509  3.19367  4.15795  4.66723  2.40735  3.82146  0.72089  3.17652  4.31699  4.57057  4.15634  3.97396  3.74790  3.60297  2.48050  5.12156  3.87641    120 - -
          2.68618  4.42225  2.77519  2.73123  3.46354  2.40513  3.72494  3.29354  2.67741  2.69355  4.24690  2.90347  2.73739  3.18146  2.89801  2.37887  2.77519  2.98518  4.58477  3.61503
          0.02726  4.01183  4.73417  0.61958  0.77255  0.48576  0.95510
    120   2.12526  4.54037  3.20642  2.64130  3.71641  3.48517  3.68749  3.09923  2.27465  2.46947  3.63504  3.10506  3.87205  2.90998  2.63630  2.72539  2.83514  2.84015  5.07072  3.25556    121 - -
          2.68618  4.42225  2.77519  2.73123  3.46354  2.40513  3.72494  3.29354  2.67741  2.69355  4.24690  2.90347  2.73739  3.18146  2.89801  2.37887  2.77519  2.98518  4.58477  3.61503
          0.02726  4.01183  4.73417  0.61958  0.77255  0.48576  0.95510
    121   1.85744  4.26648  3.90005  3.37147  3.47455  3.66547  4.19542  2.29743  3.27881  2.28237  2.73057  3.66243  4.12420  3.57650  3.56269  2.99710  2.95128  1.76439  5.09570  3.88882    122 - -
          2.68618  4.42225  2.77519  2.73123  3.46354  2.40513  3.72494  3.29354  2.67741  2.69355  4.24690  2.90347  2.73739  3.18146  2.89801  2.37887  2.77519  2.98518  4.58477  3.61503
          0.02726  4.01183  4.73417  0.61958  0.77255  0.48576  0.95510
    122   0.83018  4.26657  3.60850  3.40848  4.19539  3.08694  4.41345  3.34209  3.42843  3.21707  4.23522  3.52145  3.83955  3.75718  3.66803  2.61650  2.90362  2.97227  5.60859  4.42495    123 - -
          2.68618  4.42225  2.77519  2.73123  3.46354  2.40513  3.72494  3.29354  2.67741  2.69355  4.24690  2.90347  2.73739  3.18146  2.89801  2.37887  2.77519  2.98518  4.58477  3.61503
          0.02726  4.01183  4.73417  0.61958  0.77255  0.48576  0.95510
    123   2.81060  4.83384  3.24809  2.74391  4.15620  3.51512  3.73862  3.38912  1.29541  3.07934  4.02722  3.17370  3.96633  2.91217  2.50769  2.88113  3.06102  2.69498  5.36940  4.10709    124 - -
          2.68618  4.42225  2.77519  2.73123  3.46354  2.40513  3.72494  3.29354  2.67741  2.69355  4.24690  2.90347  2.73739  3.18146  2.89801  2.37887  2.77519  2.98518  4.58477  3.61503
          0.02726  4.01183  4.73417  0.61958  0.77255  0.48576  0.95510
    124   2.10004  4.50905  3.19629  2.64599  3.72781  3.45204  3.71076  2.68565  2.54998  2.76359  3.63526  3.10611  3.85937  2.66463  2.68740  2.70085  2.52326  2.81532  5.09121  3.82208    125 - -
          2.68618  4.42225  2.77519  2.73123  3.46354  2.40513  3.72494  3.29354  2.67741  2.69355  4.24690  2.90347  2.73739  3.18146  2.89801  2.37887  2.77519  2.98518  4.58477  3.61503
          0.02726  4.01183  4.73417  0.61958  0.77255  0.48576  0.95510
    125   3.30388  4.65468  4.66735  4.18594  1.61879  4.38172  4.25845  2.39596  4.03831  1.21337  3.04797  4.31699  4.64204  4.14654  4.15247  3.74808  3.53583  2.49083  4.50511  2.99824    126 - -
          2.68618  4.42225  2.77519  2.73123  3.46354  2.40513  3.72494  3.29354  2.67741  2.69355  4.24690  2.90347  2.73739  3.18146  2.89801  2.37887  2.77519  2.98518  4.58477  3.61503
          0.02726  4.01183  4.73417  0.61958  0.77255  0.48576  0.95510
    126   2.83200  4.81196  3.16758  2.73578  3.75793  3.54888  3.78063  3.24451  2.44416  2.30373  3.81721  3.18917  3.99490  1.58152  2.74521  2.91376  3.07993  3.06368  5.19031  3.84274    127 - -
          2.68618  4.42225  2.77519  2.73123  3.46354  2.40513  3.72494  3.29354  2.67741  2.69355  4.24690  2.90347  2.73739  3.18146  2.89801  2.37887  2.77519  2.98518  4.58477  3.61503
          0.02726  4.01183  4.73417  0.61958  0.77255  0.48576  0.95510
    127   2.77947  4.67723  3.38175  2.79595  3.78879  3.59593  3.71618  3.17907  2.30438  1.87309  3.70901  3.21967  3.97818  2.58836  2.10069  2.89544  2.99444  2.96730  5.12920  3.87786    128 - -
          2.68618  4.42225  2.77519  2.73123  3.46354  2.40513  3.72494  3.29354  2.67741  2.69355  4.24690  2.90347  2.73739  3.18146  2.89801  2.37887  2.77519  2.98518  4.58477  3.61503
          0.02726  4.01183  4.73417  0.61958  0.77255  0.48576  0.95510
    128   2.42623  4.75570  2.91606  2.21363  3.99541  3.39662  3.63494  2.78437  2.44273  3.01914  3.84622  2.62755  3.80961  2.56555  2.88963  2.44264  2.83604  3.08864  5.27493  3.94992    129 - -
          2.68618  4.42225  2.77519  2.73123  3.46354  2.40513  3.72494  3.29354  2.67741  2.69355  4.24690  2.90347  2.73739  3.18146  2.89801  2.37887  2.77519  2.98518  4.58477  3.61503
          0.02726  4.01183  4.73417  0.61958  0.77255  0.48576  0.95510
    129   3.16789  4.99366  3.67328  3.15763  4.38378  3.62674  3.93322  3.93671  2.30459  3.42740  4.42557  3.50588  4.12401  3.14804  0.78511  3.24633  3.42530  3.65504  5.41123  4.28260    130 - -
          2.68618  4.42225  2.77519  2.73123  3.46354  2.40513  3.72494  3.29354  2.67741  2.69355  4.24690  2.90347  2.73739  3.18146  2.89801  2.37887  2.77519  2.98518  4.58477  3.61503
          0.02726  4.01183  4.73417  0.61958  0.77255  0.48576  0.95510
    130   2.34231  4.21889  3.88922  3.34785  3.38029  3.70603  4.11220  1.78194  3.24316  1.95211  3.32649  3.64377  4.11739  3.53749  3.50905  2.69220  2.92049  2.12359  4.95876  3.74585    131 - -
          2.68618  4.42225  2.77519  2.73123  3.46354  2.40513  3.72494  3.29354  2.67741  2.69355  4.24690  2.90347  2.73739  3.18146  2.89801  2.37887  2.77519  2.98518  4.58477  3.61503
          0.02726  4.01183  4.73417  0.61958  0.77255  0.48576  0.95510
    131   2.17005  4.57924  3.03453  2.13026  3.92049  3.34895  3.72327  3.25934  2.57471  2.95182  3.80051  3.03065  3.81344  2.91591  3.00421  2.42567  2.56990  2.56622  5.24909  3.95124    132 - -
          2.68618  4.42225  2.77519  2.73123  3.46354  2.40513  3.72494  3.29354  2.67741  2.69355  4.24690  2.90347  2.73739  3.18146  2.89801  2.37887  2.77519  2.98518  4.58477  3.61503
          0.02726  4.01183  4.73417  0.61958  0.77255  0.48576  0.95510
    132   2.60516  4.36444  3.40394  2.83881  2.84732  3.55279  3.24286  2.87507  2.75147  2.14561  3.46120  3.25106  3.93067  2.80317  2.81591  2.79786  2.83484  2.64833  4.76705  3.00491    133 - -
          2.68618  4.42225  2.77519  2.73123  3.46354  2.40513  3.72494  3.29354  2.67741  2.69355  4.24690  2.90347  2.73739  3.18146  2.89801  2.37887  2.77519  2.98518  4.58477  3.61503
          0.02726  4.01183  4.73417  0.61958  0.77255  0.48576  0.95510
    133   3.17000  4.48362  4.82313  4.28179  3.31067  4.49642  4.90771  1.48735  4.16058  1.32698  3.10921  4.52406  4.73515  4.34549  4.32305  3.85337  3.41022  1.61811  5.32377  4.19358    134 - -
          2.68618  4.42225  2.77519  2.73123  3.46354  2.40513  3.72494  3.29354  2.67741  2.69355  4.24690  2.90347  2.73739  3.18146  2.89801  2.37887  2.77519  2.98518  4.58477  3.61503
          0.02726  4.01183  4.73417  0.61958  0.77255  0.48576  0.95510
    134   2.59622  4.94797  2.66149  2.19538  4.23750  3.37625  3.57314  3.68122  2.19699  3.22545  3.32252  2.87070  3.77488  2.51976  2.57502  2.36028  2.82681  3.30903  5.41134  4.04392    135 - -
          2.68618  4.42225  2.77519  2.73123  3.46354  2.40513  3.72494  3.29354  2.67741  2.69355  4.24690  2.90347  2.73739  3.18146  2.89801  2.37887  2.77519  2.98518  4.58477  3.61503
          0.02726  4.01183  4.73417  0.61958  0.77255  0.48576  0.95510
    135   2.64773  4.92331  2.87712  2.23724  4.20789  3.39993  3.60382  3.63002  2.17528  3.19327  3.99982  2.91081  3.24153  2.09715  2.73772  2.65214  2.87793  2.91489  5.39280  4.05282    136 - -
          2.68618  4.42225  2.77519  2.73123  3.46354  2.40513  3.72494  3.29354  2.67741  2.69355  4.24690  2.90347  2.73739  3.18146  2.89801  2.37887  2.77519  2.98518  4.58477  3.61503
          0.02726  4.01183  4.73417  0.61958  0.77255  0.48576  0.95510
    136   2.62718  4.72766  3.01645  2.50232  3.91026  3.43253  2.61101  2.96321  2.40665  2.98369  3.82701  2.99869  3.83958  2.34911  2.80612  2.39753  2.86094  3.06751  5.20780  3.88079    137 - -
          2.68618  4.42225  2.77519  2.73123  3.46354  2.40513  3.72494  3.29354  2.67741  2.69355  4.24690  2.90347  2.73739  3.18146  2.89801  2.37887  2.77519  2.98518  4.58477  3.61503
          0.02726  4.01183  4.73417  0.61958  0.77255  0.48576  0.95510
    137   3.57669  4.90012  4.31043  4.05227  2.82175  3.89146  4.08132  3.60811  3.77242  2.97813  4.23517  4.17363  4.42122  4.15283  3.87564  3.77898  3.88456  3.50226  0.64568  2.81687    138 - -
          2.68618  4.42225  2.77519  2.73123  3.46354  2.40513  3.72494  3.29354  2.67741  2.69355  4.24690  2.90347  2.73739  3.18146  2.89801  2.37887  2.77519  2.98518  4.58477  3.61503
          0.02726  4.01183  4.73417  0.61958  0.77255  0.48576  0.95510
    138   2.60611  4.68100  3.05470  2.53754  3.95740  3.41214  3.66859  3.34738  2.03816  2.49466  3.82513  3.02111  3.13365  2.84724  2.80873  2.27465  2.85288  3.04514  5.24209  3.94505    139 - -
          2.68618  4.42225  2.77519  2.73123  3.46354  2.40513  3.72494  3.29354  2.67741  2.69355  4.24690  2.90347  2.73739  3.18146  2.89801  2.37887  2.77519  2.98518  4.58477  3.61503
          0.02726  4.01183  4.73417  0.61958  0.77255  0.48576  0.95510
    139   2.74864  4.88231  2.99752  2.59664  4.36750  3.39197  3.71460  3.78143  1.39099  3.34491  4.19684  3.05217  3.89204  2.87451  2.55924  2.21257  3.02513  3.41755  5.48202  4.20190    140 - -
          2.68618  4.42225  2.77519  2.73123  3.46354  2.40513  3.72494  3.29354  2.67741  2.69355  4.24690  2.90347  2.73739  3.18146  2.89801  2.37887  2.77519  2.98518  4.58477  3.61503
          0.02726  4.01183  4.73417  0.61958  0.77255  0.48576  0.95510
    140   2.53475  4.53267  3.06932  2.60933  3.86715  3.33768  3.74868  3.26745  2.60601  2.32156  3.78643  2.61385  3.22874  2.96090  3.01162  2.06553  2.82125  2.96085  5.21281  3.91872    141 - -
          2.68618  4.42225  2.77519  2.73123  3.46354  2.40513  3.72494  3.29354  2.67741  2.69355  4.24690  2.90347  2.73739  3.18146  2.89801  2.37887  2.77519  2.98518  4.58477  3.61503
          0.02726  4.01183  4.73417  0.61958  0.77255  0.48576  0.95510
    141   2.38256  4.81958  2.97769  2.26802  4.07440  3.41771  3.19540  3.48835  2.20456  2.71022  3.89237  2.94399  3.81027  2.75079  2.54378  2.46521  2.84002  3.16238  5.30341  3.97818    142 - -
          2.68618  4.42225  2.77519  2.73123  3.46354  2.40513  3.72494  3.29354  2.67741  2.69355  4.24690  2.90347  2.73739  3.18146  2.89801  2.37887  2.77519  2.98518  4.58477  3.61503
          0.15814  4.01183  2.05440  0.61958  0.77255  0.48576  0.95510
    142   2.58284  4.72731  2.35219  2.19853  3.94483  3.37887  3.62281  2.94300  2.44645  2.94501  3.28741  2.92250  3.79312  2.78903  2.90144  2.62933  2.81931  2.98602  5.25142  3.92187    143 - -
          2.68618  4.42225  2.77519  2.73123  3.46354  2.40513  3.72494  3.29354  2.67741  2.69355  4.24690  2.90347  2.73739  3.18146  2.89801  2.37887  2.77519  2.98518  4.58477  3.61503
          0.03101  3.88470  4.60704  0.61958  0.77255  0.51282  0.91331
    143   2.65468  4.48215  3.26867  2.80134  3.55705  3.50289  3.80767  2.92477  2.64922  1.75371  3.52600  3.22646  3.06117  2.72115  2.97454  2.82033  2.90977  2.73889  5.03444  3.76412    144 - -
          2.68618  4.42225  2.77519  2.73123  3.46354  2.40513  3.72494  3.29354  2.67741  2.69355  4.24690  2.90347  2.73739  3.18146  2.89801  2.37887  2.77519  2.98518  4.58477  3.61503
          0.02913  3.94618  4.66852  0.61958  0.77255  0.55033  0.85982
    144   2.39377  4.64055  3.11099  2.55414  3.88683  3.04465  3.64328  2.78881  2.16830  2.90415  3.75375  3.03183  3.83552  2.82807  2.35114  2.68257  2.83621  2.97345  5.17628  3.89464    145 - -
          2.68618  4.42225  2.77519  2.73123  3.46354  2.40513  3.72494  3.29354  2.67741  2.69355  4.24690  2.90347  2.73739  3.18146  2.89801  2.37887  2.77519  2.98518  4.58477  3.61503
          0.02913  3.94618  4.66852  0.61958  0.77255  0.55033  0.85982
    145   2.42388  4.99599  2.71750  2.02016  4.29713  3.34936  3.59609  3.73521  2.17758  3.27800  4.07760  2.84705  3.08682  2.40661  2.77483  2.64196  2.89456  3.36775  5.46108  4.09839    146 - -
          2.68618  4.42225  2.77519  2.73123  3.46354  2.40513  3.72494  3.29354  2.67741  2.69355  4.24690  2.90347  2.73739  3.18146  2.89801  2.37887  2.77519  2.98518  4.58477  3.61503
          0.02913  3.94618  4.66852  0.61958  0.77255  0.55033  0.85982
    146   2.71967  5.09600  2.26594  2.03840  4.35862  3.29200  2.26864  3.83756  2.48856  3.38244  4.19575  2.78049  3.79441  2.79165  2.98068  2.42592  2.97214  3.46397  5.56204  4.15631    147 - -
          2.68618  4.42225  2.77519  2.73123  3.46354  2.40513  3.72494  3.29354  2.67741  2.69355  4.24690  2.90347  2.73739  3.18146  2.89801  2.37887  2.77519  2.98518  4.58477  3.61503
          0.11847  3.94618  2.38166  0.61958  0.77255  0.55033  0.85982
    147   2.08406  4.25250  3.23812  2.88295  3.87233  1.90555  3.95505  3.13146  2.87347  2.48693  3.83940  3.19323  3.74557  3.22553  3.20739  2.52478  2.74829  2.80254  5.28426  4.02257    148 - -
          2.68618  4.42225  2.77519  2.73123  3.46354  2.40513  3.72494  3.29354  2.67741  2.69355  4.24690  2.90347  2.73739  3.18146  2.89801  2.37887  2.77519  2.98518  4.58477  3.61503
          0.03181  3.85952  4.58186  0.61958  0.77255  0.52112  0.90105
    148   2.99423  4.37807  4.39706  3.88386  1.62124  4.03868  3.81204  2.16173  3.73238  2.01895  3.22763  3.94039  4.35767  3.85749  3.84739  3.35623  3.22137  2.52298  3.07091  2.53158    149 - -
          2.68618  4.42225  2.77519  2.73123  3.46354  2.40513  3.72494  3.29354  2.67741  2.69355  4.24690  2.90347  2.73739  3.18146  2.89801  2.37887  2.77519  2.98518  4.58477  3.61503
          0.10182  3.93090  2.56159  0.61958  0.77255  0.56420  0.84121
    149   2.55873  4.36229  3.29210  2.74271  3.43037  3.48529  3.71636  2.85225  2.65987  2.35061  3.44677  3.17403  3.31400  2.73557  3.02277  2.73656  2.79328  2.40980  4.87672  2.97773    150 - -
          2.68618  4.42225  2.77519  2.73123  3.46354  2.40513  3.72494  3.29354  2.67741  2.69355  4.24690  2.90347  2.73739  3.18146  2.89801  2.37887  2.77519  2.98518  4.58477  3.61503
          0.03177  3.86085  4.58320  0.61958  0.77255  0.62299  0.76860
    150   2.57673  4.24546  3.53760  2.98717  3.29056  3.56313  3.84613  2.27964  2.90697  2.32763  3.31728  3.35977  2.92370  3.22036  3.22887  2.83609  2.82073  2.21142  4.81189  3.02547    151 - -
          2.68618  4.42225  2.77519  2.73123  3.46354  2.40513  3.72494  3.29354  2.67741  2.69355  4.24690  2.90347  2.73739  3.18146  2.89801  2.37887  2.77519  2.98518  4.58477  3.61503
          0.03177  3.86085  4.58320  0.61958  0.77255  0.52183  0.90000
    151   2.77328  5.19414  1.64403  2.14937  4.57549  3.19507  3.71831  4.08254  2.67560  3.61442  4.44322  2.11914  3.78874  2.88089  3.22542  2.35160  3.07050  3.65917  5.78115  4.32451    152 - -
          2.68618  4.42225  2.77519  2.73123  3.46354  2.40513  3.72494  3.29354  2.67741  2.69355  4.24690  2.90347  2.73739  3.18146  2.89801  2.37887  2.77519  2.98518  4.58477  3.61503
          0.02959  3.93090  4.65325  0.61958  0.77255  0.43966  1.03354
    152   2.58112  3.72713  3.01305  2.13881  3.93145  3.41642  3.22364  3.33463  2.24024  2.95903  3.78882  2.97320  3.81142  2.79799  2.86582  2.44989  2.81374  2.78688  5.22187  3.90775    153 - -
          2.68618  4.42225  2.77519  2.73123  3.46354  2.40513  3.72494  3.29354  2.67741  2.69355  4.24690  2.90347  2.73739  3.18146  2.89801  2.37887  2.77519  2.98518  4.58477  3.61503
          0.02726  4.01183  4.73417  0.61958  0.77255  0.48576  0.95510
    153   2.39066  5.13961  2.17121  2.06757  4.44759  3.31604  3.62475  3.91758  2.43806  3.43340  4.21751  2.25910  3.79016  2.75229  2.65797  2.64887  2.93950  3.51521  5.59997  4.18800    154 - -
          2.68618  4.42225  2.77519  2.73123  3.46354  2.40513  3.72494  3.29354  2.67741  2.69355  4.24690  2.90347  2.73739  3.18146  2.89801  2.37887  2.77519  2.98518  4.58477  3.61503
          0.02726  4.01183  4.73417  0.61958  0.77255  0.48576  0.95510
    154   2.22242  4.96509  2.57912  2.33136  4.26459  3.36679  3.59052  3.70796  2.18777  3.25251  4.03939  2.86673  3.78384  2.52191  2.59327  2.37283  2.85392  3.33530  5.43835  4.07073    155 - -
          2.68618  4.42225  2.77519  2.73123  3.46354  2.40513  3.72494  3.29354  2.67741  2.69355  4.24690  2.90347  2.73739  3.18146  2.89801  2.37887  2.77519  2.98518  4.58477  3.61503
          0.02726  4.01183  4.73417  0.61958  0.77255  0.48576  0.95510
    155   3.31437  4.73642  4.41271  4.05509  3.19367  4.15795  4.66723  2.40735  3.82146  0.72089  3.17652  4.31699  4.57057  4.15634  3.97396  3.74790  3.60297  2.48050  5.12156  3.87641    156 - -
          2.68618  4.42225  2.77519  2.73123  3.46354  2.40513  3.72494  3.29354  2.67741  2.69355  4.24690  2.90347  2.73739  3.18146  2.89801  2.37887  2.77519  2.98518  4.58477  3.61503
          0.11738  4.01183  2.37892  0.61958  0.77255  0.48576  0.95510
    156   2.59814  4.78532  2.89694  2.19809  4.02939  3.38397  3.16662  3.44521  2.36658  2.77489  3.86705  2.91708  3.79243  2.52702  2.79643  2.44440  2.58152  3.12524  5.28052  3.95284    157 - -
          2.68618  4.42225  2.77519  2.73123  3.46354  2.40513  3.72494  3.29354  2.67741  2.69355  4.24690  2.90347  2.73739  3.18146  2.89801  2.37887  2.77519  2.98518  4.58477  3.61503
          0.02979  3.92424  4.64658  0.61958  0.77255  0.57013  0.83345
    157   2.17903  4.47134  3.14060  2.61191  3.22175  3.38997  3.70059  3.08115  2.32416  2.76539  3.63163  3.07092  3.23755  2.92478  2.97661  2.64906  2.55601  2.80805  5.08632  3.80992    158 - -
          2.68618  4.42225  2.77519  2.73123  3.46354  2.40513  3.72494  3.29354  2.67741  2.69355  4.24690  2.90347  2.73739  3.18146  2.89801  2.37887  2.77519  2.98518  4.58477  3.61503
          0.02979  3.92424  4.64658  0.61958  0.77255  0.57013  0.83345
    158   2.77518  4.40521  3.65354  2.72169  3.35605  3.76804  4.04421  2.18738  3.00712  1.53526  3.27214  3.53644  4.13834  3.37558  3.30744  3.06895  3.01301  2.27861  5.01189  3.78313    159 - -
          2.68618  4.42225  2.77519  2.73123  3.46354  2.40513  3.72494  3.29354  2.67741  2.69355  4.24690  2.90347  2.73739  3.18146  2.89801  2.37887  2.77519  2.98518  4.58477  3.61503
          0.02979  3.92424  4.64658  0.61958  0.77255  0.57013  0.83345
    159   2.35034  4.33206  4.04566  3.54027  3.37096  3.81314  4.33814  2.15973  3.41178  1.45919  3.25140  3.82326  4.24695  3.72046  3.66845  3.16478  3.06708  1.85834  5.13521  3.93529    160 - -
          2.68618  4.42225  2.77519  2.73123  3.46354  2.40513  3.72494  3.29354  2.67741  2.69355  4.24690  2.90347  2.73739  3.18146  2.89801  2.37887  2.77519  2.98518  4.58477  3.61503
          0.02979  3.92424  4.64658  0.61958  0.77255  0.43640  1.03947
    160   2.61171  4.85040  2.85966  2.18734  4.10834  3.38279  3.19180  3.53464  2.39709  2.81500  3.93315  2.40429  3.79874  2.76160  2.85036  2.44869  2.60198  3.19886  5.34629  4.00148    161 - -
          2.68618  4.42225  2.77519  2.73123  3.46354  2.40513  3.72494  3.29354  2.67741  2.69355  4.24690  2.90347  2.73739  3.18146  2.89801  2.37887  2.77519  2.98518  4.58477  3.61503
          0.02726  4.01183  4.73417  0.61958  0.77255  0.48576  0.95510
    161   2.68505  4.87646  3.04619  2.51132  4.22817  3.43488  3.62681  3.63406  2.23471  3.19381  4.01620  2.99824  3.85217  2.30779  2.00484  2.45554  2.52774  3.29270  5.37726  4.08166    162 - -
          2.68618  4.42225  2.77519  2.73123  3.46354  2.40513  3.72494  3.29354  2.67741  2.69355  4.24690  2.90347  2.73739  3.18146  2.89801  2.37887  2.77519  2.98518  4.58477  3.61503
          0.02726  4.01183  4.73417  0.61958  0.77255  0.48576  0.95510
    162   2.62449  4.26182  3.63038  3.09375  2.37861  3.59919  3.79230  2.75515  3.02688  2.45619  3.39289  3.42081  3.99937  3.30687  3.32700  2.37138  2.59731  2.54541  4.56419  2.43782    163 - -
          2.68618  4.42225  2.77519  2.73123  3.46354  2.40513  3.72494  3.29354  2.67741  2.69355  4.24690  2.90347  2.73739  3.18146  2.89801  2.37887  2.77519  2.98518  4.58477  3.61503
          0.02726  4.01183  4.73417  0.61958  0.77255  0.48576  0.95510
    163   2.61058  3.78954  3.00968  2.05452  3.99384  3.42805  3.62260  3.39249  2.17356  2.67743  3.83577  2.97209  3.82177  2.55662  2.78983  2.65582  2.83928  3.08486  5.25645  3.94323    164 - -
          2.68618  4.42225  2.77519  2.73123  3.46354  2.40513  3.72494  3.29354  2.67741  2.69355  4.24690  2.90347  2.73739  3.18146  2.89801  2.37887  2.77519  2.98518  4.58477  3.61503
          0.02726  4.01183  4.73417  0.61958  0.77255  0.48576  0.95510
    164   2.38537  4.84511  2.91782  2.26539  4.09053  3.41109  2.84450  3.51449  2.35539  2.79203  3.92216  2.93596  3.81813  2.30657  2.77482  2.65827  2.86511  3.18901  5.32282  3.99138    165 - -
          2.68618  4.42225  2.77519  2.73123  3.46354  2.40513  3.72494  3.29354  2.67741  2.69355  4.24690  2.90347  2.73739  3.18146  2.89801  2.37887  2.77519  2.98518  4.58477  3.61503
          0.02726  4.01183  4.73417  0.61958  0.77255  0.48576  0.95510
    165   2.49193  5.27454  1.91085  1.85927  4.57727  3.28675  3.65929  4.06454  2.27818  3.56336  4.35567  2.47755  3.80437  2.79341  3.04988  2.69685  3.02122  3.64708  5.72177  4.27854    166 - -
          2.68618  4.42225  2.77519  2.73123  3.46354  2.40513  3.72494  3.29354  2.67741  2.69355  4.24690  2.90347  2.73739  3.18146  2.89801  2.37887  2.77519  2.98518  4.58477  3.61503
          0.02726  4.01183  4.73417  0.61958  0.77255  0.48576  0.95510
    166   3.16398  4.49181  4.76514  4.22458  2.62645  4.42956  4.69253  1.26244  4.10046  1.55900  3.05507  4.43721  4.67197  4.25284  4.24257  3.77657  3.39809  1.97859  5.05997  3.80531    167 - -
          2.68618  4.42225  2.77519  2.73123  3.46354  2.40513  3.72494  3.29354  2.67741  2.69355  4.24690  2.90347  2.73739  3.18146  2.89801  2.37887  2.77519  2.98518  4.58477  3.61503
          0.02726  4.01183  4.73417  0.61958  0.77255  0.48576  0.95510
    167   2.24811  5.20365  2.00672  1.85708  4.50589  3.29763  3.65607  3.97567  2.27217  3.49572  4.29260  2.77119  3.80436  2.79217  3.02079  2.68864  2.99803  3.57419  5.66712  4.24178    168 - -
          2.68618  4.42225  2.77519  2.73123  3.46354  2.40513  3.72494  3.29354  2.67741  2.69355  4.24690  2.90347  2.73739  3.18146  2.89801  2.37887  2.77519  2.98518  4.58477  3.61503
          0.02726  4.01183  4.73417  0.61958  0.77255  0.48576  0.95510
    168   2.47585  4.89603  3.04697  2.47892  4.18391  3.45888  3.59847  3.59013  2.07631  2.74593  3.96973  2.71244  3.84556  2.49888  2.17230  2.69883  2.89941  3.25926  5.34393  4.04005    169 - -
          2.68618  4.42225  2.77519  2.73123  3.46354  2.40513  3.72494  3.29354  2.67741  2.69355  4.24690  2.90347  2.73739  3.18146  2.89801  2.37887  2.77519  2.98518  4.58477  3.61503
          0.02726  4.01183  4.73417  0.61958  0.77255  0.48576  0.95510
    169   1.23578  3.01355  3.82941  3.42725  4.03379  2.97382  4.28112  3.32791  3.35299  3.12005  3.98682  3.44593  3.71329  3.62477  3.60833  1.98658  2.67432  2.89312  5.45090  4.26613    170 - -
          2.68618  4.42225  2.77519  2.73123  3.46354  2.40513  3.72494  3.29354  2.67741  2.69355  4.24690  2.90347  2.73739  3.18146  2.89801  2.37887  2.77519  2.98518  4.58477  3.61503
          0.02726  4.01183  4.73417  0.61958  0.77255  0.48576  0.95510
    170   2.40669  4.84706  2.85102  2.04759  4.12652  2.90663  3.62315  3.54657  2.23852  2.84317  3.94713  2.90749  3.79878  2.77028  2.85673  2.44500  2.85172  3.20744  5.36144  4.01844    171 - -
          2.68618  4.42225  2.77519  2.73123  3.46354  2.40513  3.72494  3.29354  2.67741  2.69355  4.24690  2.90347  2.73739  3.18146  2.89801  2.37887  2.77519  2.98518  4.58477  3.61503
          0.02726  4.01183  4.73417  0.61958  0.77255  0.48576  0.95510
    171   2.72456  5.19510  2.06045  2.03741  4.49210  3.30253  3.05570  3.97173  2.48122  3.48271  4.27102  2.22018  3.79598  2.77140  2.99754  2.66947  2.66565  3.56542  5.64758  4.22128    172 - -
          2.68618  4.42225  2.77519  2.73123  3.46354  2.40513  3.72494  3.29354  2.67741  2.69355  4.24690  2.90347  2.73739  3.18146  2.89801  2.37887  2.77519  2.98518  4.58477  3.61503
          0.02726  4.01183  4.73417  0.61958  0.77255  0.48576  0.95510
    172   2.58079  4.66809  3.02939  2.48963  3.88222  3.42153  3.22452  2.98144  2.45649  2.92181  3.75890  2.67509  3.81868  2.52975  2.88892  2.30696  2.81456  2.73168  5.19133  3.88127    173 - -
          2.68618  4.42225  2.77519  2.73123  3.46354  2.40513  3.72494  3.29354  2.67741  2.69355  4.24690  2.90347  2.73739  3.18146  2.89801  2.37887  2.77519  2.98518  4.58477  3.61503
          0.02726  4.01183  4.73417  0.61958  0.77255  0.48576  0.95510
    173   2.37220  4.68278  2.97310  2.47904  4.01885  2.87044  3.67047  3.42378  2.47993  3.04563  3.87074  2.70718  3.79626  2.30869  2.91892  2.61240  2.58461  2.77014  5.29927  3.98203    174 - -
          2.68618  4.42225  2.77519  2.73123  3.46354  2.40513  3.72494  3.29354  2.67741  2.69355  4.24690  2.90347  2.73739  3.18146  2.89801  2.37887  2.77519  2.98518  4.58477  3.61503
          0.02726  4.01183  4.73417  0.61958  0.77255  0.48576  0.95510
    174   2.42730  5.02557  2.50285  2.08897  4.31999  3.34736  3.60048  3.77175  2.21496  3.30901  4.09426  2.83504  3.78355  2.51824  2.86199  2.61940  2.38624  3.39066  5.49110  4.10628    175 - -
          2.68618  4.42225  2.77519  2.73123  3.46354  2.40513  3.72494  3.29354  2.67741  2.69355  4.24690  2.90347  2.73739  3.18146  2.89801  2.37887  2.77519  2.98518  4.58477  3.61503
          0.02726  4.01183  4.73417  0.61958  0.77255  0.48576  0.95510
    175   3.28425  4.63457  4.74896  4.22916  3.13267  4.49696  4.82727  1.82512  4.03806  0.92816  2.96898  4.50012  4.72915  4.24667  4.19303  3.87433  3.52331  2.13145  5.19612  4.04266    176 - -
          2.68618  4.42225  2.77519  2.73123  3.46354  2.40513  3.72494  3.29354  2.67741  2.69355  4.24690  2.90347  2.73739  3.18146  2.89801  2.37887  2.77519  2.98518  4.58477  3.61503
          0.02726  4.01183  4.73417  0.61958  0.77255  0.48576  0.95510
    176   3.26934  4.65061  4.67271  4.12616  3.06292  4.43823  4.72676  2.21879  3.93055  1.00483  1.98392  4.41284  4.66158  4.12922  4.08691  3.79246  3.49806  2.34275  5.11825  4.00717    177 - -
          2.68618  4.42225  2.77519  2.73123  3.46354  2.40513  3.72494  3.29354  2.67741  2.69355  4.24690  2.90347  2.73739  3.18146  2.89801  2.37887  2.77519  2.98518  4.58477  3.61503
          0.02726  4.01183  4.73417  0.61958  0.77255  0.48576  0.95510
    177   1.98001  4.33495  3.49485  2.93990  3.47650  3.58126  3.87989  2.42950  2.86102  2.25811  3.41118  3.34234  3.97707  2.83027  3.20684  2.84649  2.85753  2.26725  4.97223  3.73819    178 - -
          2.68618  4.42225  2.77519  2.73123  3.46354  2.40513  3.72494  3.29354  2.67741  2.69355  4.24690  2.90347  2.73739  3.18146  2.89801  2.37887  2.77519  2.98518  4.58477  3.61503
          0.02726  4.01183  4.73417  0.61958  0.77255  0.48576  0.95510
    178   2.18175  4.83046  2.85346  2.24405  4.10821  3.37636  3.63396  3.51993  2.41733  3.11947  3.93804  2.64629  3.80621  2.32373  2.86170  2.64224  2.85998  2.87218  5.35259  4.01503    179 - -
          2.68618  4.42225  2.77519  2.73123  3.46354  2.40513  3.72494  3.29354  2.67741  2.69355  4.24690  2.90347  2.73739  3.18146  2.89801  2.37887  2.77519  2.98518  4.58477  3.61503
          0.02726  4.01183  4.73417  0.61958  0.77255  0.48576  0.95510
    179   3.07793  5.21172  2.55440  0.84234  4.57630  3.36806  3.96949  4.05816  2.86799  3.65376  4.62368  3.01995  3.97988  3.18353  3.28978  3.04736  3.38389  3.72838  5.72163  4.44635    180 - -
          2.68618  4.42225  2.77519  2.73123  3.46354  2.40513  3.72494  3.29354  2.67741  2.69355  4.24690  2.90347  2.73739  3.18146  2.89801  2.37887  2.77519  2.98518  4.58477  3.61503
          0.02726  4.01183  4.73417  0.61958  0.77255  0.48576  0.95510
    180   1.19585  4.18287  3.42114  3.18480  4.32545  1.92285  4.27355  3.67937  3.28039  3.42335  4.27478  3.33326  3.71450  3.56097  3.57911  2.43531  2.74781  3.15447  5.66999  4.47303    181 - -
          2.68618  4.42225  2.77519  2.73123  3.46354  2.40513  3.72494  3.29354  2.67741  2.69355  4.24690  2.90347  2.73739  3.18146  2.89801  2.37887  2.77519  2.98518  4.58477  3.61503
          0.02726  4.01183  4.73417  0.61958  0.77255  0.48576  0.95510
    181   2.77638  4.99487  3.12260  2.31648  4.32822  3.51078  3.59749  3.71428  1.80755  3.24507  4.07051  3.02326  3.89329  2.73172  1.87110  2.78187  2.98240  2.95749  5.39570  4.12145    182 - -
          2.68618  4.42225  2.77519  2.73123  3.46354  2.40513  3.72494  3.29354  2.67741  2.69355  4.24690  2.90347  2.73739  3.18146  2.89801  2.37887  2.77519  2.98518  4.58477  3.61503
          0.02726  4.01183  4.73417  0.61958  0.77255  0.48576  0.95510
    182   3.09037  4.46791  4.49774  3.97576  2.15693  4.15182  3.96090  2.56779  3.81814  1.23600  3.14796  4.05958  4.44695  3.94028  3.93182  3.47214  3.31371  2.57986  2.94289  2.70943    183 - -
          2.68618  4.42225  2.77519  2.73123  3.46354  2.40513  3.72494  3.29354  2.67741  2.69355  4.24690  2.90347  2.73739  3.18146  2.89801  2.37887  2.77519  2.98518  4.58477  3.61503
          0.02726  4.01183  4.73417  0.61958  0.77255  0.48576  0.95510
    183   1.64936  4.18060  3.55386  3.22299  4.11752  3.04170  4.22912  3.24210  3.19853  3.12453  4.04536  3.37812  3.76221  3.52040  3.49047  2.48812  1.47364  2.85810  5.53580  4.32559    184 - -
          2.68618  4.42225  2.77519  2.73123  3.46354  2.40513  3.72494  3.29354  2.67741  2.69355  4.24690  2.90347  2.73739  3.18146  2.89801  2.37887  2.77519  2.98518  4.58477  3.61503
          0.02726  4.01183  4.73417  0.61958  0.77255  0.48576  0.95510
    184   2.81076  4.89958  3.12911  2.67880  4.36546  3.46050  3.71752  3.67577  1.26516  3.28254  4.17047  3.11631  3.93749  2.87701  2.46162  2.85446  2.60259  3.35270  5.46250  4.21644    185 - -
          2.68618  4.42225  2.77519  2.73123  3.46354  2.40513  3.72494  3.29354  2.67741  2.69355  4.24690  2.90347  2.73739  3.18146  2.89801  2.37887  2.77519  2.98518  4.58477  3.61503
          0.02726  4.01183  4.73417  0.61958  0.77255  0.48576  0.95510
    185   1.87175  4.84690  2.95010  2.51233  4.20636  3.40642  3.67182  3.59538  1.91771  3.18429  4.02697  2.99872  3.86150  2.52172  2.66355  2.73226  2.94827  3.26462  5.39452  4.09860    186 - -
          2.68618  4.42225  2.77519  2.73123  3.46354  2.40513  3.72494  3.29354  2.67741  2.69355  4.24690  2.90347  2.73739  3.18146  2.89801  2.37887  2.77519  2.98518  4.58477  3.61503
          0.02726  4.01183  4.73417  0.61958  0.77255  0.48576  0.95510
    186   3.31437  4.73642  4.41271  4.05509  3.19367  4.15795  4.66723  2.40735  3.82146  0.72089  3.17652  4.31699  4.57057  4.15634  3.97396  3.74790  3.60297  2.48050  5.12156  3.87641    187 - -
          2.68618  4.42225  2.77519  2.73123  3.46354  2.40513  3.72494  3.29354  2.67741  2.69355  4.24690  2.90347  2.73739  3.18146  2.89801  2.37887  2.77519  2.98518  4.58477  3.61503
          0.02726  4.01183  4.73417  0.61958  0.77255  0.48576  0.95510
    187   3.56223  4.86650  4.45589  4.12304  1.75462  4.30407  3.49069  3.30183  3.98022  2.65837  3.91869  3.99661  4.63696  4.03097  4.07372  3.67848  3.79404  3.21846  3.65786  0.92301    188 - -
          2.68618  4.42225  2.77519  2.73123  3.46354  2.40513  3.72494  3.29354  2.67741  2.69355  4.24690  2.90347  2.73739  3.18146  2.89801  2.37887  2.77519  2.98518  4.58477  3.61503
          0.02726  4.01183  4.73417  0.61958  0.77255  0.48576  0.95510
    188   2.50223  5.00352  3.20975  2.64607  4.41685  3.53443  3.63169  3.77909  1.37478  3.30143  4.14992  3.09427  3.94189  2.77258  2.10439  2.86648  3.06403  3.44778  5.42914  4.19357    189 - -
          2.68618  4.42225  2.77519  2.73123  3.46354  2.40513  3.72494  3.29354  2.67741  2.69355  4.24690  2.90347  2.73739  3.18146  2.89801  2.37887  2.77519  2.98518  4.58477  3.61503
          0.02726  4.01183  4.73417  0.61958  0.77255  0.48576  0.95510
    189   2.62384  4.21979  3.70635  2.70132  2.75353  3.65423  3.88996  2.59899  3.05858  1.84890  2.89493  3.47618  4.02010  3.33442  3.34736  2.91971  2.85451  2.43400  4.72376  3.01072    190 - -
          2.68618  4.42225  2.77519  2.73123  3.46354  2.40513  3.72494  3.29354  2.67741  2.69355  4.24690  2.90347  2.73739  3.18146  2.89801  2.37887  2.77519  2.98518  4.58477  3.61503
          0.02726  4.01183  4.73417  0.61958  0.77255  0.48576  0.95510
    190   1.92489  4.19989  3.77308  3.20982  3.23000  3.63205  3.94309  2.54465  3.10051  2.04357  3.26739  3.51913  4.02715  3.39058  3.37173  2.91897  2.85711  2.20134  3.44034  3.52140    191 - -
          2.68618  4.42225  2.77519  2.73123  3.46354  2.40513  3.72494  3.29354  2.67741  2.69355  4.24690  2.90347  2.73739  3.18146  2.89801  2.37887  2.77519  2.98518  4.58477  3.61503
          0.02726  4.01183  4.73417  0.61958  0.77255  0.48576  0.95510
    191   1.44025  4.33221  3.13955  2.83518  4.22295  3.05610  4.01665  3.63275  2.93549  3.30549  4.13719  2.59772  3.73363  3.24638  3.30962  1.96759  2.77163  3.16584  5.54660  4.28157    192 - -
          2.68618  4.42225  2.77519  2.73123  3.46354  2.40513  3.72494  3.29354  2.67741  2.69355  4.24690  2.90347  2.73739  3.18146  2.89801  2.37887  2.77519  2.98518  4.58477  3.61503
          0.02726  4.01183  4.73417  0.61958  0.77255  0.48576  0.95510
    192   2.77942  5.18332  2.63376  2.13140  4.51056  3.37286  3.62917  3.95964  2.05955  3.45662  4.25983  2.07660  3.84047  2.25823  2.72028  2.73325  3.01300  3.57222  5.59531  4.22795    193 - -
          2.68618  4.42225  2.77519  2.73123  3.46354  2.40513  3.72494  3.29354  2.67741  2.69355  4.24690  2.90347  2.73739  3.18146  2.89801  2.37887  2.77519  2.98518  4.58477  3.61503
          0.11738  4.01183  2.37892  0.61958  0.77255  0.48576  0.95510
    193   2.15758  3.11290  3.46596  2.93904  3.67705  3.25364  3.88596  2.98120  2.82123  2.73091  3.61778  3.25793  3.80020  3.17834  2.70584  2.59251  2.04164  2.69025  5.08940  3.86031    194 - -
          2.68618  4.42225  2.77519  2.73123  3.46354  2.40513  3.72494  3.29354  2.67741  2.69355  4.24690  2.90347  2.73739  3.18146  2.89801  2.37887  2.77519  2.98518  4.58477  3.61503
          0.02979  3.92424  4.64658  0.61958  0.77255  0.57013  0.83345
    194   2.51652  4.22851  3.79213  3.36339  3.68904  3.40372  4.26105  2.37363  3.26099  2.50842  3.60280  3.58547  3.99943  3.60157  3.53856  2.80871  1.86954  1.62966  5.29421  4.06570    195 - -
          2.68618  4.42225  2.77519  2.73123  3.46354  2.40513  3.72494  3.29354  2.67741  2.69355  4.24690  2.90347  2.73739  3.18146  2.89801  2.37887  2.77519  2.98518  4.58477  3.61503
          0.02979  3.92424  4.64658  0.61958  0.77255  0.43640  1.03947
    195   2.62582  4.86027  2.82935  2.17665  4.12535  2.44709  3.62518  3.54810  2.40838  3.13621  3.31837  2.66205  3.80460  2.53765  2.85768  2.64255  2.86393  3.21281  5.36245  4.01910    196 - -
          2.68618  4.42225  2.77519  2.73123  3.46354  2.40513  3.72494  3.29354  2.67741  2.69355  4.24690  2.90347  2.73739  3.18146  2.89801  2.37887  2.77519  2.98518  4.58477  3.61503
          0.02726  4.01183  4.73417  0.61958  0.77255  0.48576  0.95510
    196   2.67570  4.35516  3.54014  3.01772  2.52963  3.61879  3.73256  2.85657  2.96012  2.53879  3.47760  2.89892  4.01140  3.25378  3.28317  2.89306  2.53065  2.64268  4.50225  2.08565    197 - -
          2.68618  4.42225  2.77519  2.73123  3.46354  2.40513  3.72494  3.29354  2.67741  2.69355  4.24690  2.90347  2.73739  3.18146  2.89801  2.37887  2.77519  2.98518  4.58477  3.61503
          0.02726  4.01183  4.73417  0.61958  0.77255  0.48576  0.95510
    197   2.71957  5.06209  2.47170  1.84091  4.46295  2.24771  3.71276  3.92659  2.58549  3.47358  4.28823  2.37954  3.80923  2.86616  3.08403  2.41748  3.00315  3.52519  5.66243  4.26025    198 - -
          2.68620  4.42227  2.77522  2.73125  3.46356  2.40515  3.72497  3.29321  2.67743  2.69357  4.24692  2.90349  2.73727  3.18148  2.89803  2.37889  2.77522  2.98520  4.58479  3.61505
          0.19151  1.79878  4.73417  0.29929  1.35227  0.48576  0.95510
    198   2.87208  5.38302  1.42067  2.14941  4.68406  3.25564  3.72805  4.19013  2.33062  3.69494  4.52276  2.31032  3.83654  2.88328  3.19843  2.78250  3.14729  3.77264  5.85045  4.38216    200 - -
          2.68618  4.42225  2.77519  2.73123  3.46354  2.40513  3.72494  3.29354  2.67741  2.69355  4.24690  2.90347  2.73739  3.18146  2.89801  2.37887  2.77519  2.98518  4.58477  3.61503
          0.02726  4.01183  4.73417  0.61958  0.77255  0.48576  0.95510
    199   3.44020  4.80173  4.42984  4.17251  0.80856  4.09384  3.94584  2.94866  4.07649  2.28743  3.65933  4.17847  4.55061  4.20649  4.16171  3.70180  3.74207  2.94929  4.15683  2.50770    201 - -
          2.68618  4.42225  2.77519  2.73123  3.46354  2.40513  3.72494  3.29354  2.67741  2.69355  4.24690  2.90347  2.73739  3.18146  2.89801  2.37887  2.77519  2.98518  4.58477  3.61503
          0.02726  4.01183  4.73417  0.61958  0.77255  0.48576  0.95510
    200   2.63119  4.57068  3.22779  2.69798  3.83542  3.47069  3.75101  2.70713  2.05482  2.81740  3.72576  3.14607  3.89938  2.96145  2.84433  2.75445  2.01996  2.79885  5.18766  3.92076    202 - -
          2.68618  4.42225  2.77519  2.73123  3.46354  2.40513  3.72494  3.29354  2.67741  2.69355  4.24690  2.90347  2.73739  3.18146  2.89801  2.37887  2.77519  2.98518  4.58477  3.61503
          0.02726  4.01183  4.73417  0.61958  0.77255  0.48576  0.95510
    201   3.16789  4.99366  3.67328  3.15763  4.38378  3.62674  3.93322  3.93671  2.30459  3.42740  4.42557  3.50588  4.12401  3.14804  0.78511  3.24633  3.42530  3.65504  5.41123  4.28260    203 - -
          2.68618  4.42225  2.77519  2.73123  3.46354  2.40513  3.72494  3.29354  2.67741  2.69355  4.24690  2.90347  2.73739  3.18146  2.89801  2.37887  2.77519  2.98518  4.58477  3.61503
          0.02726  4.01183  4.73417  0.61958  0.77255  0.48576  0.95510
    202   2.43600  5.03402  2.04231  2.08665  4.37795  3.29573  3.66065  3.82940  2.50905  3.38162  4.18135  2.81453  3.79207  2.80134  3.01465  2.21082  2.63850  3.44073  5.57605  4.17865    204 - -
          2.68618  4.42225  2.77519  2.73123  3.46354  2.40513  3.72494  3.29354  2.67741  2.69355  4.24690  2.90347  2.73739  3.18146  2.89801  2.37887  2.77519  2.98518  4.58477  3.61503
          0.02726  4.01183  4.73417  0.61958  0.77255  0.48576  0.95510
    203   2.72731  5.07441  2.87915  1.99921  4.41507  3.42663  3.59181  3.84377  1.82362  3.34775  4.14479  2.91644  3.10156  2.71499  2.35265  2.70490  2.94845  3.46863  5.48607  4.15437    205 - -
          2.68618  4.42225  2.77519  2.73123  3.46354  2.40513  3.72494  3.29354  2.67741  2.69355  4.24690  2.90347  2.73739  3.18146  2.89801  2.37887  2.77519  2.98518  4.58477  3.61503
          0.02726  4.01183  4.73417  0.61958  0.77255  0.48576  0.95510
    204   2.74283  4.95927  2.88462  2.23475  4.34075  2.38859  3.65996  3.75664  2.27942  3.30345  4.13142  2.97083  3.86595  2.80737  1.85313  2.75125  2.98759  3.40244  5.46540  4.16270    206 - -
          2.68618  4.42225  2.77519  2.73123  3.46354  2.40513  3.72494  3.29354  2.67741  2.69355  4.24690  2.90347  2.73739  3.18146  2.89801  2.37887  2.77519  2.98518  4.58477  3.61503
          0.02726  4.01183  4.73417  0.61958  0.77255  0.48576  0.95510
    205   2.29901  4.70030  2.91165  2.55381  4.27037  2.02647  3.77087  3.66796  1.91459  3.27845  4.11281  3.01292  3.81668  2.94301  2.86868  2.65184  2.90737  3.28283  5.48765  4.18898    207 - -
          2.68618  4.42225  2.77519  2.73123  3.46354  2.40513  3.72494  3.29354  2.67741  2.69355  4.24690  2.90347  2.73739  3.18146  2.89801  2.37887  2.77519  2.98518  4.58477  3.61503
          0.09352  4.01183  2.64251  0.61958  0.77255  0.48576  0.95510
    206   2.63454  4.87709  2.88952  2.40971  4.21677  2.68735  3.60658  3.63703  2.12054  3.19781  4.00816  2.53742  3.80289  2.74737  2.39348  2.64787  2.61625  3.28333  5.38940  4.06357    208 - -
          2.68618  4.42225  2.77519  2.73123  3.46354  2.40513  3.72494  3.29354  2.67741  2.69355  4.24690  2.90347  2.73739  3.18146  2.89801  2.37887  2.77519  2.98518  4.58477  3.61503
          0.02910  3.94740  4.66975  0.61958  0.77255  0.54920  0.86136
    207   2.55674  4.74455  2.17824  2.36665  4.39425  2.11265  3.79949  3.85686  2.72934  3.44591  4.26706  2.86562  3.75265  2.97688  3.21869  1.94808  2.91037  3.41148  5.64584  4.27763    209 - -
          2.68624  4.42231  2.77505  2.73129  3.46322  2.40519  3.72447  3.29360  2.67747  2.69342  4.24696  2.90353  2.73746  3.18153  2.89807  2.37879  2.77526  2.98525  4.58483  3.61509
          0.22443  1.65205  4.66975  0.82774  0.57454  0.44804  1.01854
    208   2.60670  4.31095  3.51896  3.05283  3.56126  3.53138  3.99080  1.70494  2.97388  2.53953  3.51972  2.80755  4.00128  3.32473  3.28903  2.86404  2.46536  2.34123  5.06493  3.81958    214 - -
          2.68618  4.42225  2.77519  2.73123  3.46354  2.40513  3.72494  3.29354  2.67741  2.69355  4.24690  2.90347  2.73739  3.18146  2.89801  2.37887  2.77519  2.98518  4.58477  3.61503
          0.02726  4.01183  4.73417  0.61958  0.77255  0.48576  0.95510
    209   3.14439  5.28787  0.73702  2.43175  4.68481  3.32081  4.06093  4.30578  3.17253  3.89007  4.87309  2.99440  3.98364  3.30163  3.70622  3.09234  3.48660  3.93075  5.82586  4.53712    215 - -
          2.68618  4.42225  2.77519  2.73123  3.46354  2.40513  3.72494  3.29354  2.67741  2.69355  4.24690  2.90347  2.73739  3.18146  2.89801  2.37887  2.77519  2.98518  4.58477  3.61503
          0.02726  4.01183  4.73417  0.61958  0.77255  0.48576  0.95510
    210   2.60202  4.31439  3.48297  2.91475  3.42296  3.58035  3.83150  2.41312  2.57423  2.10351  3.00563  3.31828  2.90469  3.15569  3.15914  2.83304  2.83421  2.50512  4.90288  3.67360    216 - -
          2.68618  4.42225  2.77519  2.73123  3.46354  2.40513  3.72494  3.29354  2.67741  2.69355  4.24690  2.90347  2.73739  3.18146  2.89801  2.37887  2.77519  2.98518  4.58477  3.61503
          0.02726  4.01183  4.73417  0.61958  0.77255  0.48576  0.95510
    211   1.62352  4.25342  3.81534  3.31063  2.75753  3.54398  4.11736  2.47839  3.24220  2.34287  3.42167  3.58273  4.04468  3.52509  3.53013  2.88982  2.90857  2.08040  5.00248  3.73173    217 - -
          2.68618  4.42225  2.77519  2.73123  3.46354  2.40513  3.72494  3.29354  2.67741  2.69355  4.24690  2.90347  2.73739  3.18146  2.89801  2.37887  2.77519  2.98518  4.58477  3.61503
          0.02726  4.01183  4.73417  0.61958  0.77255  0.48576  0.95510
    212   2.84419  4.84203  2.79399  2.69453  4.22796  3.28161  4.04138  3.97040  2.95789  3.60197  4.55786  0.93311  3.94117  3.31597  3.31592  2.90707  3.23164  3.57843  5.51803  4.16752    218 - -
          2.68618  4.42225  2.77519  2.73123  3.46354  2.40513  3.72494  3.29354  2.67741  2.69355  4.24690  2.90347  2.73739  3.18146  2.89801  2.37887  2.77519  2.98518  4.58477  3.61503
          0.02726  4.01183  4.73417  0.61958  0.77255  0.48576  0.95510
    213   2.63559  4.81982  3.00985  2.46509  4.08959  3.42881  3.61438  3.06505  2.31232  3.08904  3.91020  2.61036  3.82723  2.52861  2.19434  2.40814  2.86439  3.17700  5.30735  3.99328    219 - -
          2.68618  4.42225  2.77519  2.73123  3.46354  2.40513  3.72494  3.29354  2.67741  2.69355  4.24690  2.90347  2.73739  3.18146  2.89801  2.37887  2.77519  2.98518  4.58477  3.61503
          0.02726  4.01183  4.73417  0.61958  0.77255  0.48576  0.95510
    214   3.59510  4.84732  4.59660  4.27273  1.11827  4.36257  3.48636  3.27088  4.12102  2.60667  3.87229  4.05778  4.67449  4.10532  4.16450  3.73059  3.81882  3.20035  3.63263  1.38668    220 - -
          2.68618  4.42225  2.77519  2.73123  3.46354  2.40513  3.72494  3.29354  2.67741  2.69355  4.24690  2.90347  2.73739  3.18146  2.89801  2.37887  2.77519  2.98518  4.58477  3.61503
          0.02726  4.01183  4.73417  0.61958  0.77255  0.48576  0.95510
    215   3.31437  4.73642  4.41271  4.05509  3.19367  4.15795  4.66723  2.40735  3.82146  0.72089  3.17652  4.31699  4.57057  4.15634  3.97396  3.74790  3.60297  2.48050  5.12156  3.87641    221 - -
          2.68618  4.42225  2.77519  2.73123  3.46354  2.40513  3.72494  3.29354  2.67741  2.69355  4.24690  2.90347  2.73739  3.18146  2.89801  2.37887  2.77519  2.98518  4.58477  3.61503
          0.02726  4.01183  4.73417  0.61958  0.77255  0.48576  0.95510
    216   2.94539  5.41045  1.12966  2.14722  4.73052  3.21529  3.82180  4.30733  2.87254  3.83907  4.71350  2.31623  3.86153  3.00617  3.46254  2.85022  3.26052  3.87790  5.95379  4.45424    222 - -
          2.68618  4.42225  2.77519  2.73123  3.46354  2.40513  3.72494  3.29354  2.67741  2.69355  4.24690  2.90347  2.73739  3.18146  2.89801  2.37887  2.77519  2.98518  4.58477  3.61503
          0.02726  4.01183  4.73417  0.61958  0.77255  0.48576  0.95510
    217   2.90524  4.98409  2.90554  2.59691  3.72767  3.48555  1.55992  3.72911  2.38361  3.24432  4.16695  3.07069  3.97103  2.54441  2.68436  2.92157  3.15172  3.43125  5.09976  3.62940    223 - -
          2.68618  4.42225  2.77519  2.73123  3.46354  2.40513  3.72494  3.29354  2.67741  2.69355  4.24690  2.90347  2.73739  3.18146  2.89801  2.37887  2.77519  2.98518  4.58477  3.61503
          0.02726  4.01183  4.73417  0.61958  0.77255  0.48576  0.95510
    218   2.84678  4.60650  3.54894  3.46700  4.60316  0.54316  4.57705  4.23833  3.66711  3.87447  4.85265  3.71350  4.00202  3.98040  3.88620  3.02299  3.33888  3.73976  5.65975  4.71037    224 - -
          2.68618  4.42225  2.77519  2.73123  3.46354  2.40513  3.72494  3.29354  2.67741  2.69355  4.24690  2.90347  2.73739  3.18146  2.89801  2.37887  2.77519  2.98518  4.58477  3.61503
          0.02726  4.01183  4.73417  0.61958  0.77255  0.48576  0.95510
    219   2.84419  4.84203  2.79399  2.69453  4.22796  3.28161  4.04138  3.97040  2.95789  3.60197  4.55786  0.93311  3.94117  3.31597  3.31592  2.90707  3.23164  3.57843  5.51803  4.16752    225 - -
          2.68618  4.42225  2.77519  2.73123  3.46354  2.40513  3.72494  3.29354  2.67741  2.69355  4.24690  2.90347  2.73739  3.18146  2.89801  2.37887  2.77519  2.98518  4.58477  3.61503
          0.02726  4.01183  4.73417  0.61958  0.77255  0.48576  0.95510
    220   3.45368  4.88603  4.04638  3.80359  2.31058  3.99435  3.69171  3.44402  3.65719  2.86153  4.10493  3.89871  4.46576  3.92949  3.81158  3.57581  3.74149  3.32140  3.95909  0.76217    226 - -
          2.68618  4.42225  2.77519  2.73123  3.46354  2.40513  3.72494  3.29354  2.67741  2.69355  4.24690  2.90347  2.73739  3.18146  2.89801  2.37887  2.77519  2.98518  4.58477  3.61503
          0.02726  4.01183  4.73417  0.61958  0.77255  0.48576  0.95510
    221   3.28284  4.63075  4.75562  4.23460  3.13623  4.50073  4.83238  1.80289  4.04596  0.93794  2.97045  4.50472  4.73131  4.25197  4.20027  3.87725  3.52150  2.12212  5.19994  4.04881    227 - -
          2.68618  4.42225  2.77519  2.73123  3.46354  2.40513  3.72494  3.29354  2.67741  2.69355  4.24690  2.90347  2.73739  3.18146  2.89801  2.37887  2.77519  2.98518  4.58477  3.61503
          0.02726  4.01183  4.73417  0.61958  0.77255  0.48576  0.95510
    222   1.22787  4.20389  3.76958  3.40077  3.89588  3.20700  4.32310  2.73120  3.33586  2.77565  3.82848  3.54015  3.89289  3.65349  3.60676  2.64502  2.83819  2.07168  5.44651  4.22385    228 - -
          2.68618  4.42225  2.77519  2.73123  3.46354  2.40513  3.72494  3.29354  2.67741  2.69355  4.24690  2.90347  2.73739  3.18146  2.89801  2.37887  2.77519  2.98518  4.58477  3.61503
          0.02726  4.01183  4.73417  0.61958  0.77255  0.48576  0.95510
    223   3.45368  4.88603  4.04638  3.80359  2.31058  3.99435  3.69171  3.44402  3.65719  2.86153  4.10493  3.89871  4.46576  3.92949  3.81158  3.57581  3.74149  3.32140  3.95909  0.76217    229 - -
          2.68618  4.42225  2.77519  2.73123  3.46354  2.40513  3.72494  3.29354  2.67741  2.69355  4.24690  2.90347  2.73739  3.18146  2.89801  2.37887  2.77519  2.98518  4.58477  3.61503
          0.02726  4.01183  4.73417  0.61958  0.77255  0.48576  0.95510
    224   2.84678  4.60650  3.54894  3.46700  4.60316  0.54316  4.57705  4.23833  3.66711  3.87447  4.85265  3.71350  4.00202  3.98040  3.88620  3.02299  3.33888  3.73976  5.65975  4.71037    230 - -
          2.68618  4.42225  2.77519  2.73123  3.46354  2.40513  3.72494  3.29354  2.67741  2.69355  4.24690  2.90347  2.73739  3.18146  2.89801  2.37887  2.77519  2.98518  4.58477  3.61503
          0.02726  4.01183  4.73417  0.61958  0.77255  0.48576  0.95510
    225   2.96164  4.40065  4.30232  3.74814  2.95538  4.07369  4.22355  2.04701  3.59488  1.25540  3.07180  3.98974  4.37934  3.82199  3.78443  3.38296  3.19045  2.30001  4.72764  2.69646    231 - -
          2.68618  4.42225  2.77519  2.73123  3.46354  2.40513  3.72494  3.29354  2.67741  2.69355  4.24690  2.90347  2.73739  3.18146  2.89801  2.37887  2.77519  2.98518  4.58477  3.61503
          0.02726  4.01183  4.73417  0.61958  0.77255  0.48576  0.95510
    226   1.13648  4.18091  3.43055  3.19468  4.31961  2.05212  4.27810  3.66823  3.28632  3.41715  4.27107  3.33900  3.71617  3.56800  3.58203  2.43728  2.74886  3.14726  5.66637  4.47070    232 - -
          2.68618  4.42225  2.77519  2.73123  3.46354  2.40513  3.72494  3.29354  2.67741  2.69355  4.24690  2.90347  2.73739  3.18146  2.89801  2.37887  2.77519  2.98518  4.58477  3.61503
          0.02726  4.01183  4.73417  0.61958  0.77255  0.48576  0.95510
    227   0.83018  4.26657  3.60850  3.40848  4.19539  3.08694  4.41345  3.34209  3.42843  3.21707  4.23522  3.52145  3.83955  3.75718  3.66803  2.61650  2.90362  2.97227  5.60859  4.42495    233 - -
          2.68618  4.42225  2.77519  2.73123  3.46354  2.40513  3.72494  3.29354  2.67741  2.69355  4.24690  2.90347  2.73739  3.18146  2.89801  2.37887  2.77519  2.98518  4.58477  3.61503
          0.02726  4.01183  4.73417  0.61958  0.77255  0.48576  0.95510
    228   2.10502  4.20850  3.73841  3.28272  3.77576  3.30859  4.19471  2.61236  3.21312  2.69605  3.69061  3.50240  3.92176  3.52483  3.51122  2.70028  1.79516  1.85212  5.29404  4.07895    234 - -
          2.68618  4.42225  2.77519  2.73123  3.46354  2.40513  3.72494  3.29354  2.67741  2.69355  4.24690  2.90347  2.73739  3.18146  2.89801  2.37887  2.77519  2.98518  4.58477  3.61503
          0.02726  4.01183  4.73417  0.61958  0.77255  0.48576  0.95510
    229   1.38946  4.18361  3.71319  3.28831  3.89122  3.18821  4.21917  2.80553  3.22647  2.83134  3.80661  3.46523  3.85162  3.53575  3.52142  2.60063  2.38371  2.13317  5.38260  4.17165    235 - -
          2.68618  4.42225  2.77519  2.73123  3.46354  2.40513  3.72494  3.29354  2.67741  2.69355  4.24690  2.90347  2.73739  3.18146  2.89801  2.37887  2.77519  2.98518  4.58477  3.61503
          0.02726  4.01183  4.73417  0.61958  0.77255  0.48576  0.95510
    230   2.30934  3.26023  3.88798  3.35003  3.41285  3.52026  4.09067  2.46539  3.24122  1.75360  3.37000  3.58745  4.00815  3.52314  3.49567  2.85734  2.31824  2.26586  4.95356  3.75124    236 - -
          2.68618  4.42225  2.77519  2.73123  3.46354  2.40513  3.72494  3.29354  2.67741  2.69355  4.24690  2.90347  2.73739  3.18146  2.89801  2.37887  2.77519  2.98518  4.58477  3.61503
          0.02726  4.01183  4.73417  0.61958  0.77255  0.48576  0.95510
    231   2.90818  4.61912  3.53198  3.14816  2.81115  3.64006  3.73526  3.27702  2.95109  2.85509  3.86858  2.55064  4.11853  3.37859  3.21278  3.05813  3.18891  3.05320  1.51652  2.79432    237 - -
          2.68618  4.42225  2.77519  2.73123  3.46354  2.40513  3.72494  3.29354  2.67741  2.69355  4.24690  2.90347  2.73739  3.18146  2.89801  2.37887  2.77519  2.98518  4.58477  3.61503
          0.02726  4.01183  4.73417  0.61958  0.77255  0.48576  0.95510
    232   2.50638  4.23935  3.73465  3.38526  3.76734  2.52308  4.28356  2.60727  3.33566  2.71614  3.74656  3.57861  3.97067  3.65823  3.59562  2.77753  2.90551  1.23375  5.30440  4.07356    238 - -
          2.68618  4.42225  2.77519  2.73123  3.46354  2.40513  3.72494  3.29354  2.67741  2.69355  4.24690  2.90347  2.73739  3.18146  2.89801  2.37887  2.77519  2.98518  4.58477  3.61503
          0.02726  4.01183  4.73417  0.61958  0.77255  0.48576  0.95510
    233   2.95987  4.39311  4.35623  3.78706  3.18899  4.12133  4.44262  1.99656  3.66064  1.27828  2.51515  4.06674  4.41847  3.88335  3.86447  3.43049  2.76282  2.14262  5.03691  3.90346    239 - -
          2.68618  4.42225  2.77519  2.73123  3.46354  2.40513  3.72494  3.29354  2.67741  2.69355  4.24690  2.90347  2.73739  3.18146  2.89801  2.37887  2.77519  2.98518  4.58477  3.61503
          0.02726  4.01183  4.73417  0.61958  0.77255  0.48576  0.95510
    234   2.84678  4.60650  3.54894  3.46700  4.60316  0.54316  4.57705  4.23833  3.66711  3.87447  4.85265  3.71350  4.00202  3.98040  3.88620  3.02299  3.33888  3.73976  5.65975  4.71037    240 - -
          2.68618  4.42225  2.77519  2.73123  3.46354  2.40513  3.72494  3.29354  2.67741  2.69355  4.24690  2.90347  2.73739  3.18146  2.89801  2.37887  2.77519  2.98518  4.58477  3.61503
          0.02726  4.01183  4.73417  0.61958  0.77255  0.48576  0.95510
    235   3.20590  4.52956  4.77983  4.26879  3.29337  4.49220  4.89572  1.19377  4.09820  1.46884  3.13040  4.51723  4.74922  4.33593  4.26644  3.87353  3.45342  1.85291  5.31356  4.12921    241 - -
          2.68618  4.42225  2.77519  2.73123  3.46354  2.40513  3.72494  3.29354  2.67741  2.69355  4.24690  2.90347  2.73739  3.18146  2.89801  2.37887  2.77519  2.98518  4.58477  3.61503
          0.02726  4.01183  4.73417  0.61958  0.77255  0.48576  0.95510
    236   2.37021  4.33378  3.17086  2.94268  4.25654  3.04425  4.11469  3.72122  3.03447  3.39595  4.26158  3.22537  1.40206  3.37382  3.36348  2.03676  2.82757  3.23498  5.58872  4.32231    242 - -
          2.68618  4.42225  2.77519  2.73123  3.46354  2.40513  3.72494  3.29354  2.67741  2.69355  4.24690  2.90347  2.73739  3.18146  2.89801  2.37887  2.77519  2.98518  4.58477  3.61503
          0.02726  4.01183  4.73417  0.61958  0.77255  0.48576  0.95510
    237   3.06367  4.74625  3.62615  3.21552  2.04693  3.81925  1.50341  3.29208  3.09912  2.76200  3.86312  3.51164  4.23441  3.43343  3.38567  3.17384  3.31403  3.11841  4.09394  2.42600    243 - -
          2.68618  4.42225  2.77519  2.73123  3.46354  2.40513  3.72494  3.29354  2.67741  2.69355  4.24690  2.90347  2.73739  3.18146  2.89801  2.37887  2.77519  2.98518  4.58477  3.61503
          0.02726  4.01183  4.73417  0.61958  0.77255  0.48576  0.95510
    238   1.84315  4.18302  3.33285  3.08936  4.37221  1.47185  4.22138  3.79230  3.21481  3.47625  4.29351  3.26798  3.68615  3.48540  3.54038  1.98362  2.71698  3.21712  5.70276  4.48555    244 - -
          2.68618  4.42225  2.77519  2.73123  3.46354  2.40513  3.72494  3.29354  2.67741  2.69355  4.24690  2.90347  2.73739  3.18146  2.89801  2.37887  2.77519  2.98518  4.58477  3.61503
          0.02726  4.01183  4.73417  0.61958  0.77255  0.48576  0.95510
    239   3.32527  4.68557  4.69415  4.19761  2.42671  4.44411  4.53045  2.29147  4.04898  0.87398  2.95062  4.41479  4.68386  4.18429  4.18278  3.82123  3.55873  2.41527  4.81292  3.44344    245 - -
          2.68618  4.42225  2.77519  2.73123  3.46354  2.40513  3.72494  3.29354  2.67741  2.69355  4.24690  2.90347  2.73739  3.18146  2.89801  2.37887  2.77519  2.98518  4.58477  3.61503
          0.02726  4.01183  4.73417  0.61958  0.77255  0.48576  0.95510
    240   1.47676  4.23637  3.33240  2.99369  4.20613  3.01405  4.09641  3.59179  3.03783  3.28548  4.12187  3.23887  2.20957  3.34550  3.38433  2.14942  2.73072  3.11282  5.54796  4.31201    246 - -
          2.68618  4.42225  2.77519  2.73123  3.46354  2.40513  3.72494  3.29354  2.67741  2.69355  4.24690  2.90347  2.73739  3.18146  2.89801  2.37887  2.77519  2.98518  4.58477  3.61503
          0.02726  4.01183  4.73417  0.61958  0.77255  0.48576  0.95510
    241   3.08270  4.41147  4.75952  4.26807  3.57407  4.40569  4.99353  1.43680  4.15262  2.08746  3.38651  4.48926  4.73426  4.42666  4.35739  3.79551  3.35340  1.07390  5.53067  4.31821    247 - -
          2.68618  4.42225  2.77519  2.73123  3.46354  2.40513  3.72494  3.29354  2.67741  2.69355  4.24690  2.90347  2.73739  3.18146  2.89801  2.37887  2.77519  2.98518  4.58477  3.61503
          0.02726  4.01183  4.73417  0.61958  0.77255  0.48576  0.95510
    242   3.26196  4.59823  4.81055  4.24213  3.09053  4.51397  4.81372  1.86788  4.10172  1.04831  2.20961  4.51028  4.70256  4.22764  4.23531  3.85366  3.48279  2.20961  5.15694  4.09104    248 - -
          2.68618  4.42225  2.77519  2.73123  3.46354  2.40513  3.72494  3.29354  2.67741  2.69355  4.24690  2.90347  2.73739  3.18146  2.89801  2.37887  2.77519  2.98518  4.58477  3.61503
          0.02726  4.01183  4.73417  0.61958  0.77255  0.48576  0.95510
    243   3.15782  4.94730  3.27149  3.04730  3.38993  3.57187  0.87956  3.88228  2.88690  3.35791  4.41323  3.45024  4.13302  3.41589  3.14330  3.22779  3.46670  3.61485  4.85275  3.33725    249 - -
          2.68618  4.42225  2.77519  2.73123  3.46354  2.40513  3.72494  3.29354  2.67741  2.69355  4.24690  2.90347  2.73739  3.18146  2.89801  2.37887  2.77519  2.98518  4.58477  3.61503
          0.02726  4.01183  4.73417  0.61958  0.77255  0.48576  0.95510
    244   2.84678  4.60650  3.54894  3.46700  4.60316  0.54316  4.57705  4.23833  3.66711  3.87447  4.85265  3.71350  4.00202  3.98040  3.88620  3.02299  3.33888  3.73976  5.65975  4.71037    250 - -
          2.68618  4.42225  2.77519  2.73123  3.46354  2.40513  3.72494  3.29354  2.67741  2.69355  4.24690  2.90347  2.73739  3.18146  2.89801  2.37887  2.77519  2.98518  4.58477  3.61503
          0.02726  4.01183  4.73417  0.61958  0.77255  0.48576  0.95510
    245   2.79280  4.88322  3.12270  2.66970  4.34713  3.45202  3.71674  3.65856  1.30384  3.26993  4.15384  3.10953  3.92897  2.87657  2.48166  2.83848  2.52059  3.33438  5.45593  4.20603    251 - -
          2.68618  4.42225  2.77519  2.73123  3.46354  2.40513  3.72494  3.29354  2.67741  2.69355  4.24690  2.90347  2.73739  3.18146  2.89801  2.37887  2.77519  2.98518  4.58477  3.61503
          0.02726  4.01183  4.73417  0.61958  0.77255  0.48576  0.95510
    246   2.49288  4.33755  3.55729  3.31823  4.09731  3.17160  4.32421  3.24164  3.26395  3.10014  4.14330  3.50359  3.88708  3.65223  3.51462  2.69591  0.95583  2.92149  5.52279  4.31456    252 - -
          2.68618  4.42225  2.77519  2.73123  3.46354  2.40513  3.72494  3.29354  2.67741  2.69355  4.24690  2.90347  2.73739  3.18146  2.89801  2.37887  2.77519  2.98518  4.58477  3.61503
          0.02726  4.01183  4.73417  0.61958  0.77255  0.48576  0.95510
    247   3.16789  4.99366  3.67328  3.15763  4.38378  3.62674  3.93322  3.93671  2.30459  3.42740  4.42557  3.50588  4.12401  3.14804  0.78511  3.24633  3.42530  3.65504  5.41123  4.28260    253 - -
          2.68618  4.42225  2.77519  2.73123  3.46354  2.40513  3.72494  3.29354  2.67741  2.69355  4.24690  2.90347  2.73739  3.18146  2.89801  2.37887  2.77519  2.98518  4.58477  3.61503
          0.02726  4.01183  4.73417  0.61958  0.77255  0.48576  0.95510
    248   3.16789  4.99366  3.67328  3.15763  4.38378  3.62674  3.93322  3.93671  2.30459  3.42740  4.42557  3.50588  4.12401  3.14804  0.78511  3.24633  3.42530  3.65504  5.41123  4.28260    254 - -
          2.68618  4.42225  2.77519  2.73123  3.46354  2.40513  3.72494  3.29354  2.67741  2.69355  4.24690  2.90347  2.73739  3.18146  2.89801  2.37887  2.77519  2.98518  4.58477  3.61503
          0.02726  4.01183  4.73417  0.61958  0.77255  0.48576  0.95510
    249   2.84678  4.60650  3.54894  3.46700  4.60316  0.54316  4.57705  4.23833  3.66711  3.87447  4.85265  3.71350  4.00202  3.98040  3.88620  3.02299  3.33888  3.73976  5.65975  4.71037    255 - -
          2.68618  4.42225  2.77519  2.73123  3.46354  2.40513  3.72494  3.29354  2.67741  2.69355  4.24690  2.90347  2.73739  3.18146  2.89801  2.37887  2.77519  2.98518  4.58477  3.61503
          0.02726  4.01183  4.73417  0.61958  0.77255  0.48576  0.95510
    250   1.63249  4.20402  3.36113  3.15618  4.37079  1.35008  4.28002  3.73690  3.28565  3.47427  4.32682  3.32062  3.71876  3.56475  3.58674  2.44575  2.76607  3.19747  5.70454  4.50590    256 - -
          2.68618  4.42225  2.77519  2.73123  3.46354  2.40513  3.72494  3.29354  2.67741  2.69355  4.24690  2.90347  2.73739  3.18146  2.89801  2.37887  2.77519  2.98518  4.58477  3.61503
          0.02726  4.01183  4.73417  0.61958  0.77255  0.48576  0.95510
    251   3.31437  4.73642  4.41271  4.05509  3.19367  4.15795  4.66723  2.40735  3.82146  0.72089  3.17652  4.31699  4.57057  4.15634  3.97396  3.74790  3.60297  2.48050  5.12156  3.87641    257 - -
          2.68618  4.42225  2.77519  2.73123  3.46354  2.40513  3.72494  3.29354  2.67741  2.69355  4.24690  2.90347  2.73739  3.18146  2.89801  2.37887  2.77519  2.98518  4.58477  3.61503
          0.02726  4.01183  4.73417  0.61958  0.77255  0.48576  0.95510
    252   2.91907  4.42524  4.31652  3.98581  3.65521  3.86608  4.76449  2.05296  3.85572  2.31925  3.60100  4.15275  4.42018  4.20632  4.05451  3.37984  3.27809  0.86588  5.46258  4.20204    258 - -
          2.68618  4.42225  2.77519  2.73123  3.46354  2.40513  3.72494  3.29354  2.67741  2.69355  4.24690  2.90347  2.73739  3.18146  2.89801  2.37887  2.77519  2.98518  4.58477  3.61503
          0.02726  4.01183  4.73417  0.61958  0.77255  0.48576  0.95510
    253   3.44020  4.80173  4.42984  4.17251  0.80856  4.09384  3.94584  2.94866  4.07649  2.28743  3.65933  4.17847  4.55061  4.20649  4.16171  3.70180  3.74207  2.94929  4.15683  2.50770    259 - -
          2.68618  4.42225  2.77519  2.73123  3.46354  2.40513  3.72494  3.29354  2.67741  2.69355  4.24690  2.90347  2.73739  3.18146  2.89801  2.37887  2.77519  2.98518  4.58477  3.61503
          0.02726  4.01183  4.73417  0.61958  0.77255  0.48576  0.95510
    254   3.14439  5.28787  0.73702  2.43175  4.68481  3.32081  4.06093  4.30578  3.17253  3.89007  4.87309  2.99440  3.98364  3.30163  3.70622  3.09234  3.48660  3.93075  5.82586  4.53712    260 - -
          2.68618  4.42225  2.77519  2.73123  3.46354  2.40513  3.72494  3.29354  2.67741  2.69355  4.24690  2.90347  2.73739  3.18146  2.89801  2.37887  2.77519  2.98518  4.58477  3.61503
          0.02726  4.01183  4.73417  0.61958  0.77255  0.48576  0.95510
    255   2.48278  4.33131  4.26447  3.75169  3.46826  3.97496  4.50522  2.00445  3.63165  1.73200  3.33768  4.00781  4.38341  3.92296  3.87105  3.32772  3.13475  1.35666  5.23874  4.03658    261 - -
          2.68618  4.42225  2.77519  2.73123  3.46354  2.40513  3.72494  3.29354  2.67741  2.69355  4.24690  2.90347  2.73739  3.18146  2.89801  2.37887  2.77519  2.98518  4.58477  3.61503
          0.02726  4.01183  4.73417  0.61958  0.77255  0.48576  0.95510
    256   0.83018  4.26657  3.60850  3.40848  4.19539  3.08694  4.41345  3.34209  3.42843  3.21707  4.23522  3.52145  3.83955  3.75718  3.66803  2.61650  2.90362  2.97227  5.60859  4.42495    262 - -
          2.68618  4.42225  2.77519  2.73123  3.46354  2.40513  3.72494  3.29354  2.67741  2.69355  4.24690  2.90347  2.73739  3.18146  2.89801  2.37887  2.77519  2.98518  4.58477  3.61503
          0.02726  4.01183  4.73417  0.61958  0.77255  0.48576  0.95510
    257   3.14439  5.28787  0.73702  2.43175  4.68481  3.32081  4.06093  4.30578  3.17253  3.89007  4.87309  2.99440  3.98364  3.30163  3.70622  3.09234  3.48660  3.93075  5.82586  4.53712    263 - -
          2.68618  4.42225  2.77519  2.73123  3.46354  2.40513  3.72494  3.29354  2.67741  2.69355  4.24690  2.90347  2.73739  3.18146  2.89801  2.37887  2.77519  2.98518  4.58477  3.61503
          0.02726  4.01183  4.73417  0.61958  0.77255  0.48576  0.95510
    258   3.26612  4.59935  4.79301  4.26699  3.16877  4.51695  4.86307  1.62246  4.09239  1.03530  2.99325  4.52896  4.74275  4.28766  4.24353  3.88987  3.50383  2.04708  5.22830  4.08558    264 - -
          2.68618  4.42225  2.77519  2.73123  3.46354  2.40513  3.72494  3.29354  2.67741  2.69355  4.24690  2.90347  2.73739  3.18146  2.89801  2.37887  2.77519  2.98518  4.58477  3.61503
          0.02726  4.01183  4.73417  0.61958  0.77255  0.48576  0.95510
    259   3.10517  4.42616  4.79365  4.30278  3.54693  4.43660  5.01682  1.15195  4.18412  2.03884  3.35476  4.52252  4.75385  4.44954  4.38084  3.82872  3.37376  1.34382  5.52507  4.32199    265 - -
          2.68618  4.42225  2.77519  2.73123  3.46354  2.40513  3.72494  3.29354  2.67741  2.69355  4.24690  2.90347  2.73739  3.18146  2.89801  2.37887  2.77519  2.98518  4.58477  3.61503
          0.02726  4.01183  4.73417  0.61958  0.77255  0.48576  0.95510
    260   3.10366  5.06872  3.28864  2.88652  4.48708  3.57592  3.84300  3.92558  0.86236  3.46125  4.41708  3.30414  4.06798  3.02793  2.46701  3.13762  3.34751  3.62618  5.48591  4.31959    266 - -
          2.68618  4.42225  2.77519  2.73123  3.46354  2.40513  3.72494  3.29354  2.67741  2.69355  4.24690  2.90347  2.73739  3.18146  2.89801  2.37887  2.77519  2.98518  4.58477  3.61503
          0.02726  4.01183  4.73417  0.61958  0.77255  0.48576  0.95510
    261   3.14439  5.28787  0.73702  2.43175  4.68481  3.32081  4.06093  4.30578  3.17253  3.89007  4.87309  2.99440  3.98364  3.30163  3.70622  3.09234  3.48660  3.93075  5.82586  4.53712    267 - -
          2.68618  4.42225  2.77519  2.73123  3.46354  2.40513  3.72494  3.29354  2.67741  2.69355  4.24690  2.90347  2.73739  3.18146  2.89801  2.37887  2.77519  2.98518  4.58477  3.61503
          0.02726  4.01183  4.73417  0.61958  0.77255  0.48576  0.95510
    262   1.25477  4.14879  3.53024  3.19209  4.18944  2.97602  4.20921  3.49421  3.19442  3.26246  4.11404  3.33461  3.70930  3.49244  3.49838  2.08062  2.20100  3.02253  5.56225  4.35633    268 - -
          2.68618  4.42225  2.77519  2.73123  3.46354  2.40513  3.72494  3.29354  2.67741  2.69355  4.24690  2.90347  2.73739  3.18146  2.89801  2.37887  2.77519  2.98518  4.58477  3.61503
          0.02726  4.01183  4.73417  0.61958  0.77255  0.48576  0.95510
    263   2.66693  3.20581  4.18844  3.60539  2.65669  3.79413  4.11277  2.32475  3.47775  1.66916  2.72903  3.80061  4.14843  3.68281  3.64194  3.09223  2.62683  2.19348  4.73481  3.54996    269 - -
          2.68618  4.42225  2.77519  2.73123  3.46354  2.40513  3.72494  3.29354  2.67741  2.69355  4.24690  2.90347  2.73739  3.18146  2.89801  2.37887  2.77519  2.98518  4.58477  3.61503
          0.02726  4.01183  4.73417  0.61958  0.77255  0.48576  0.95510
    264   3.09142  4.41251  4.78448  4.29129  3.57274  4.42772  5.01137  1.35673  4.17785  2.07982  3.38114  4.51092  4.74811  4.44686  4.37927  3.81716  3.36003  1.12658  5.53581  4.32729    270 - -
          2.68618  4.42225  2.77519  2.73123  3.46354  2.40513  3.72494  3.29354  2.67741  2.69355  4.24690  2.90347  2.73739  3.18146  2.89801  2.37887  2.77519  2.98518  4.58477  3.61503
          0.02726  4.01183  4.73417  0.61958  0.77255  0.48576  0.95510
    265   3.25381  4.64096  4.64852  4.10244  3.06693  4.41671  4.70690  2.22215  3.90608  1.07061  1.85383  4.38905  4.64716  4.11167  4.06606  3.76977  3.48356  2.34016  5.11201  3.99555    271 - -
          2.68618  4.42225  2.77519  2.73123  3.46354  2.40513  3.72494  3.29354  2.67741  2.69355  4.24690  2.90347  2.73739  3.18146  2.89801  2.37887  2.77519  2.98518  4.58477  3.61503
          0.02726  4.01183  4.73417  0.61958  0.77255  0.48576  0.95510
    266   2.94594  4.67810  3.56849  3.42901  4.40916  3.35781  4.49353  3.99227  3.49860  3.60325  4.66028  3.72081  0.60496  3.88312  3.72681  3.11820  3.39884  3.62144  5.55572  4.53231    272 - -
          2.68618  4.42225  2.77519  2.73123  3.46354  2.40513  3.72494  3.29354  2.67741  2.69355  4.24690  2.90347  2.73739  3.18146  2.89801  2.37887  2.77519  2.98518  4.58477  3.61503
          0.02726  4.01183  4.73417  0.61958  0.77255  0.48576  0.95510
    267   2.59924  4.42293  3.32324  2.76142  3.52207  3.51997  3.74440  2.59709  2.64651  2.59066  3.50530  3.19738  3.90675  2.20502  3.00587  2.76776  2.51186  2.69336  3.74594  3.67525    273 - -
          2.68618  4.42225  2.77519  2.73123  3.46354  2.40513  3.72494  3.29354  2.67741  2.69355  4.24690  2.90347  2.73739  3.18146  2.89801  2.37887  2.77519  2.98518  4.58477  3.61503
          0.02726  4.01183  4.73417  0.61958  0.77255  0.48576  0.95510
    268   0.83018  4.26657  3.60850  3.40848  4.19539  3.08694  4.41345  3.34209  3.42843  3.21707  4.23522  3.52145  3.83955  3.75718  3.66803  2.61650  2.90362  2.97227  5.60859  4.42495    274 - -
          2.68618  4.42225  2.77519  2.73123  3.46354  2.40513  3.72494  3.29354  2.67741  2.69355  4.24690  2.90347  2.73739  3.18146  2.89801  2.37887  2.77519  2.98518  4.58477  3.61503
          0.02726  4.01183  4.73417  0.61958  0.77255  0.48576  0.95510
    269   3.44020  4.80173  4.42984  4.17251  0.80856  4.09384  3.94584  2.94866  4.07649  2.28743  3.65933  4.17847  4.55061  4.20649  4.16171  3.70180  3.74207  2.94929  4.15683  2.50770    275 - -
          2.68618  4.42225  2.77519  2.73123  3.46354  2.40513  3.72494  3.29354  2.67741  2.69355  4.24690  2.90347  2.73739  3.18146  2.89801  2.37887  2.77519  2.98518  4.58477  3.61503
          0.02726  4.01183  4.73417  0.61958  0.77255  0.48576  0.95510
    270   2.83848  4.40387  3.87971  3.34597  3.31610  3.87145  4.14434  1.54020  3.13595  1.90072  3.24849  3.69476  4.22988  2.84446  3.39789  3.17986  3.07631  2.24479  5.00439  3.77617    276 - -
          2.68618  4.42225  2.77519  2.73123  3.46354  2.40513  3.72494  3.29354  2.67741  2.69355  4.24690  2.90347  2.73739  3.18146  2.89801  2.37887  2.77519  2.98518  4.58477  3.61503
          0.02726  4.01183  4.73417  0.61958  0.77255  0.48576  0.95510
    271   2.05735  2.72361  3.41217  2.90069  3.67548  3.29052  3.03298  3.05764  2.84207  2.76076  3.63534  3.24670  3.82277  3.17036  3.19325  2.16205  2.75952  2.76297  5.08665  3.84154    277 - -
          2.68618  4.42225  2.77519  2.73123  3.46354  2.40513  3.72494  3.29354  2.67741  2.69355  4.24690  2.90347  2.73739  3.18146  2.89801  2.37887  2.77519  2.98518  4.58477  3.61503
          0.02726  4.01183  4.73417  0.61958  0.77255  0.48576  0.95510
    272   0.83018  4.26657  3.60850  3.40848  4.19539  3.08694  4.41345  3.34209  3.42843  3.21707  4.23522  3.52145  3.83955  3.75718  3.66803  2.61650  2.90362  2.97227  5.60859  4.42495    278 - -
          2.68618  4.42225  2.77519  2.73123  3.46354  2.40513  3.72494  3.29354  2.67741  2.69355  4.24690  2.90347  2.73739  3.18146  2.89801  2.37887  2.77519  2.98518  4.58477  3.61503
          0.02726  4.01183  4.73417  0.61958  0.77255  0.48576  0.95510
    273   2.35114  4.57292  3.12581  2.58845  3.78914  3.44585  3.68346  3.16739  2.31817  2.82578  2.67350  3.06374  3.84950  2.62998  2.89099  2.41299  2.82745  2.89399  5.12804  3.84864    279 - -
          2.68618  4.42225  2.77519  2.73123  3.46354  2.40513  3.72494  3.29354  2.67741  2.69355  4.24690  2.90347  2.73739  3.18146  2.89801  2.37887  2.77519  2.98518  4.58477  3.61503
          0.02726  4.01183  4.73417  0.61958  0.77255  0.48576  0.95510
    274   2.08217  5.01425  2.73276  2.15969  4.31435  3.37087  3.61965  3.75019  2.12138  3.29518  4.09833  2.58245  3.81411  2.52164  2.78745  2.67141  2.92300  3.38616  5.47920  4.12031    280 - -
          2.68618  4.42225  2.77519  2.73123  3.46354  2.40513  3.72494  3.29354  2.67741  2.69355  4.24690  2.90347  2.73739  3.18146  2.89801  2.37887  2.77519  2.98518  4.58477  3.61503
          0.02726  4.01183  4.73417  0.61958  0.77255  0.48576  0.95510
    275   2.51386  4.52496  2.85467  2.72956  4.40567  1.20633  4.07294  3.94575  3.01973  3.58209  4.43950  2.47066  3.79899  3.31776  3.39356  2.62525  2.95598  3.43867  5.68177  4.39193    281 - -
          2.68618  4.42225  2.77519  2.73123  3.46354  2.40513  3.72494  3.29354  2.67741  2.69355  4.24690  2.90347  2.73739  3.18146  2.89801  2.37887  2.77519  2.98518  4.58477  3.61503
          0.02726  4.01183  4.73417  0.61958  0.77255  0.48576  0.95510
    276   2.62728  4.97672  2.36618  2.05651  4.26154  3.35969  3.59755  3.70554  2.37137  2.81033  4.04611  2.85485  3.78474  2.72651  2.54751  2.41623  2.86331  3.33616  5.44733  4.07345    282 - -
          2.68618  4.42225  2.77519  2.73123  3.46354  2.40513  3.72494  3.29354  2.67741  2.69355  4.24690  2.90347  2.73739  3.18146  2.89801  2.37887  2.77519  2.98518  4.58477  3.61503
          0.02726  4.01183  4.73417  0.61958  0.77255  0.48576  0.95510
    277   2.77133  5.22816  2.17745  1.87066  4.54521  3.27447  3.68578  4.02663  2.57626  3.54634  4.35226  2.35448  3.81056  2.82996  3.10776  1.94561  3.03634  3.61959  5.72042  4.28329    283 - -
          2.68618  4.42225  2.77519  2.73123  3.46354  2.40513  3.72494  3.29354  2.67741  2.69355  4.24690  2.90347  2.73739  3.18146  2.89801  2.37887  2.77519  2.98518  4.58477  3.61503
          0.02726  4.01183  4.73417  0.61958  0.77255  0.48576  0.95510
    278   2.49070  5.26436  2.12127  1.61084  4.56333  3.28598  3.67103  4.04370  2.54120  3.55383  4.35539  2.75383  3.81122  2.39791  3.06537  2.71096  3.03557  3.63553  5.72057  4.28160    284 - -
          2.68618  4.42225  2.77519  2.73123  3.46354  2.40513  3.72494  3.29354  2.67741  2.69355  4.24690  2.90347  2.73739  3.18146  2.89801  2.37887  2.77519  2.98518  4.58477  3.61503
          0.02726  4.01183  4.73417  0.61958  0.77255  0.48576  0.95510
    279   2.79974  5.05514  2.91060  2.47742  4.41948  3.45012  3.63107  3.83831  1.79849  3.35186  4.17943  2.97428  3.88775  1.87596  2.50200  2.50839  3.02566  3.48288  5.48380  4.18523    285 - -
          2.68618  4.42225  2.77519  2.73123  3.46354  2.40513  3.72494  3.29354  2.67741  2.69355  4.24690  2.90347  2.73739  3.18146  2.89801  2.37887  2.77519  2.98518  4.58477  3.61503
          0.02726  4.01183  4.73417  0.61958  0.77255  0.48576  0.95510
    280   2.81064  5.10314  2.41973  1.23957  4.50470  3.26229  3.78408  3.95829  2.65856  3.54756  4.41169  2.83362  3.85405  2.95937  3.12016  2.42910  3.11452  3.57408  5.72192  4.31896    286 - -
          2.68618  4.42225  2.77519  2.73123  3.46354  2.40513  3.72494  3.29354  2.67741  2.69355  4.24690  2.90347  2.73739  3.18146  2.89801  2.37887  2.77519  2.98518  4.58477  3.61503
          0.02726  4.01183  4.73417  0.61958  0.77255  0.48576  0.95510
    281   3.17708  4.57725  4.51164  4.01798  1.37969  4.23133  4.18809  2.43190  3.87239  1.71948  2.48512  4.17176  4.53417  4.02370  4.01618  3.58404  3.41798  2.48912  4.49887  2.99964    287 - -
          2.68618  4.42225  2.77519  2.73123  3.46354  2.40513  3.72494  3.29354  2.67741  2.69355  4.24690  2.90347  2.73739  3.18146  2.89801  2.37887  2.77519  2.98518  4.58477  3.61503
          0.02726  4.01183  4.73417  0.61958  0.77255  0.48576  0.95510
    282   3.16789  4.99366  3.67328  3.15763  4.38378  3.62674  3.93322  3.93671  2.30459  3.42740  4.42557  3.50588  4.12401  3.14804  0.78511  3.24633  3.42530  3.65504  5.41123  4.28260    288 - -
          2.68618  4.42225  2.77519  2.73123  3.46354  2.40513  3.72494  3.29354  2.67741  2.69355  4.24690  2.90347  2.73739  3.18146  2.89801  2.37887  2.77519  2.98518  4.58477  3.61503
          0.02726  4.01183  4.73417  0.61958  0.77255  0.48576  0.95510
    283   2.75880  4.73642  3.19832  2.71506  3.77103  3.53456  3.76937  3.16998  2.46032  2.66405  2.90371  3.17252  3.96210  1.67499  2.78263  2.85292  3.00393  2.98674  5.20073  3.89572    289 - -
          2.68618  4.42225  2.77519  2.73123  3.46354  2.40513  3.72494  3.29354  2.67741  2.69355  4.24690  2.90347  2.73739  3.18146  2.89801  2.37887  2.77519  2.98518  4.58477  3.61503
          0.02726  4.01183  4.73417  0.61958  0.77255  0.48576  0.95510
    284   2.21985  4.96403  3.05634  2.50886  4.29799  3.47523  3.60574  3.69832  2.02233  3.23534  4.05666  2.99877  3.87275  2.20684  2.13646  2.74865  2.95722  3.35865  5.39739  4.10878    290 - -
          2.68618  4.42225  2.77519  2.73123  3.46354  2.40513  3.72494  3.29354  2.67741  2.69355  4.24690  2.90347  2.73739  3.18146  2.89801  2.37887  2.77519  2.98518  4.58477  3.61503
          0.02726  4.01183  4.73417  0.61958  0.77255  0.48576  0.95510
    285   2.44944  1.87348  3.91560  3.42954  3.48643  3.34796  4.13898  2.65923  3.27012  2.15566  3.51878  3.57744  3.93417  3.58304  3.49853  2.41819  2.81438  2.42559  5.01604  3.77468    291 - -
          2.68618  4.42225  2.77519  2.73123  3.46354  2.40513  3.72494  3.29354  2.67741  2.69355  4.24690  2.90347  2.73739  3.18146  2.89801  2.37887  2.77519  2.98518  4.58477  3.61503
          0.02726  4.01183  4.73417  0.61958  0.77255  0.48576  0.95510
    286   3.15562  4.46493  4.82051  4.29732  3.41745  4.50270  4.96744  1.15977  4.16954  1.70706  3.22277  4.53833  4.76440  4.40002  4.35223  3.87307  3.40569  1.57942  5.42153  4.25085    292 - -
          2.68618  4.42225  2.77519  2.73123  3.46354  2.40513  3.72494  3.29354  2.67741  2.69355  4.24690  2.90347  2.73739  3.18146  2.89801  2.37887  2.77519  2.98518  4.58477  3.61503
          0.02726  4.01183  4.73417  0.61958  0.77255  0.48576  0.95510
    287   2.20719  4.99031  2.67655  2.08429  4.30393  3.33767  3.63649  3.74652  2.42657  3.30093  4.10343  2.59218  3.80061  2.29884  2.89196  2.43607  2.91310  3.37663  5.49617  4.12420    293 - -
          2.68618  4.42225  2.77519  2.73123  3.46354  2.40513  3.72494  3.29354  2.67741  2.69355  4.24690  2.90347  2.73739  3.18146  2.89801  2.37887  2.77519  2.98518  4.58477  3.61503
          0.02726  4.01183  4.73417  0.61958  0.77255  0.48576  0.95510
    288   2.21031  4.24539  3.48079  2.92691  3.38859  3.11176  3.81573  2.29232  2.86160  2.47660  3.37589  2.92979  3.91930  3.17076  3.19397  2.78464  2.78986  2.52667  3.55969  3.60688    294 - -
          2.68618  4.42225  2.77519  2.73123  3.46354  2.40513  3.72494  3.29354  2.67741  2.69355  4.24690  2.90347  2.73739  3.18146  2.89801  2.37887  2.77519  2.98518  4.58477  3.61503
          0.02726  4.01183  4.73417  0.61958  0.77255  0.48576  0.95510
    289   2.84274  3.07059  4.39828  3.83887  2.12748  3.96399  4.20854  2.30315  3.69763  1.46994  3.08531  3.99440  4.30890  3.87374  3.83735  3.28610  3.08578  2.23392  4.68511  3.36625    295 - -
          2.68618  4.42225  2.77519  2.73123  3.46354  2.40513  3.72494  3.29354  2.67741  2.69355  4.24690  2.90347  2.73739  3.18146  2.89801  2.37887  2.77519  2.98518  4.58477  3.61503
          0.02726  4.01183  4.73417  0.61958  0.77255  0.48576  0.95510
    290   2.59386  4.72181  2.66223  2.45985  3.94108  3.41686  3.64147  2.96135  2.45069  2.69226  3.79987  2.97005  3.81847  2.22277  2.89404  2.64742  2.62055  3.01591  5.24314  3.92281    296 - -
          2.68618  4.42225  2.77519  2.73123  3.46354  2.40513  3.72494  3.29354  2.67741  2.69355  4.24690  2.90347  2.73739  3.18146  2.89801  2.37887  2.77519  2.98518  4.58477  3.61503
          0.02726  4.01183  4.73417  0.61958  0.77255  0.48576  0.95510
    291   2.67253  5.12487  2.20475  2.07753  4.44160  3.34669  3.14149  3.91068  2.34108  3.41022  4.18352  2.81875  3.78763  2.49608  2.36532  2.63160  2.90824  3.50368  5.55794  4.16060    297 - -
          2.68618  4.42225  2.77519  2.73123  3.46354  2.40513  3.72494  3.29354  2.67741  2.69355  4.24690  2.90347  2.73739  3.18146  2.89801  2.37887  2.77519  2.98518  4.58477  3.61503
          0.02726  4.01183  4.73417  0.61958  0.77255  0.48576  0.95510
    292   2.40236  4.59195  3.07453  2.53789  3.27085  3.42478  3.19882  3.20014  2.51650  2.85071  3.69892  3.02646  3.82757  2.55837  2.94421  2.27538  2.60160  2.91722  5.13751  3.83821    298 - -
          2.68618  4.42225  2.77519  2.73123  3.46354  2.40513  3.72494  3.29354  2.67741  2.69355  4.24690  2.90347  2.73739  3.18146  2.89801  2.37887  2.77519  2.98518  4.58477  3.61503
          0.02726  4.01183  4.73417  0.61958  0.77255  0.48576  0.95510
    293   2.72460  5.21258  2.05193  1.92147  4.51637  2.85933  2.96269  3.99829  2.24712  3.49896  4.28227  2.77139  3.79475  2.76064  2.97072  2.66640  2.97208  3.58502  5.65544  4.22787    299 - -
          2.68618  4.42225  2.77519  2.73123  3.46354  2.40513  3.72494  3.29354  2.67741  2.69355  4.24690  2.90347  2.73739  3.18146  2.89801  2.37887  2.77519  2.98518  4.58477  3.61503
          0.02726  4.01183  4.73417  0.61958  0.77255  0.48576  0.95510
    294   1.47128  4.25932  3.47896  3.05210  3.79649  3.22708  4.03451  2.99936  2.99162  2.33831  3.76206  3.33285  3.83842  3.33378  3.31184  2.32443  2.79622  2.70709  5.24535  3.99750    300 - -
          2.68618  4.42225  2.77519  2.73123  3.46354  2.40513  3.72494  3.29354  2.67741  2.69355  4.24690  2.90347  2.73739  3.18146  2.89801  2.37887  2.77519  2.98518  4.58477  3.61503
          0.02726  4.01183  4.73417  0.61958  0.77255  0.48576  0.95510
    295   3.29679  4.67569  4.68828  4.14921  3.06437  4.46265  4.75242  2.21128  3.94097  0.87893  2.38100  4.43863  4.68475  4.14969  4.09750  3.82556  3.52768  2.33718  5.13361  4.01328    301 - -
          2.68618  4.42225  2.77519  2.73123  3.46354  2.40513  3.72494  3.29354  2.67741  2.69355  4.24690  2.90347  2.73739  3.18146  2.89801  2.37887  2.77519  2.98518  4.58477  3.61503
          0.02726  4.01183  4.73417  0.61958  0.77255  0.48576  0.95510
    296   2.77908  5.05547  1.27532  2.28247  4.51979  3.22316  3.83188  3.90806  2.80735  3.56163  4.44133  2.82752  3.84192  3.01367  3.33252  2.76139  2.48682  3.52359  5.77917  4.36119    302 - -
          2.68618  4.42225  2.77519  2.73123  3.46354  2.40513  3.72494  3.29354  2.67741  2.69355  4.24690  2.90347  2.73739  3.18146  2.89801  2.37887  2.77519  2.98518  4.58477  3.61503
          0.02726  4.01183  4.73417  0.61958  0.77255  0.48576  0.95510
    297   2.80176  4.23092  4.25288  3.69634  2.20775  3.90308  3.98709  2.18217  3.57035  2.06916  3.18496  3.85505  4.24362  3.75217  3.72873  3.20470  3.03297  1.95024  4.44966  2.27554    303 - -
          2.68618  4.42225  2.77519  2.73123  3.46354  2.40513  3.72494  3.29354  2.67741  2.69355  4.24690  2.90347  2.73739  3.18146  2.89801  2.37887  2.77519  2.98518  4.58477  3.61503
          0.02726  4.01183  4.73417  0.61958  0.77255  0.48576  0.95510
    298   3.18942  4.56240  4.65368  4.08989  3.11703  4.40103  4.70232  1.92626  3.93601  1.37815  1.64941  4.36982  4.62906  4.11825  4.10176  3.73443  3.41612  2.19493  5.13155  4.02780    304 - -
          2.68618  4.42225  2.77519  2.73123  3.46354  2.40513  3.72494  3.29354  2.67741  2.69355  4.24690  2.90347  2.73739  3.18146  2.89801  2.37887  2.77519  2.98518  4.58477  3.61503
          0.02726  4.01183  4.73417  0.61958  0.77255  0.48576  0.95510
    299   3.13564  4.49014  4.65390  4.14472  1.84897  4.30409  4.42103  1.50320  4.01356  1.74881  3.09925  4.30291  4.59067  4.15889  4.14457  3.65902  3.37647  2.13379  4.75408  3.34180    305 - -
          2.68618  4.42225  2.77519  2.73123  3.46354  2.40513  3.72494  3.29354  2.67741  2.69355  4.24690  2.90347  2.73739  3.18146  2.89801  2.37887  2.77519  2.98518  4.58477  3.61503
          0.02726  4.01183  4.73417  0.61958  0.77255  0.48576  0.95510
    300   2.70561  5.15842  2.15327  1.90845  4.46367  3.30767  3.63397  3.93610  2.46457  3.45238  4.23917  2.78322  3.79226  2.43337  2.97501  2.33543  2.65809  3.53282  5.62119  4.20304    306 - -
          2.68618  4.42225  2.77519  2.73123  3.46354  2.40513  3.72494  3.29354  2.67741  2.69355  4.24690  2.90347  2.73739  3.18146  2.89801  2.37887  2.77519  2.98518  4.58477  3.61503
          0.02726  4.01183  4.73417  0.61958  0.77255  0.48576  0.95510
    301   2.56519  4.59418  3.08236  2.54137  3.15300  3.06364  3.66843  3.21679  2.50544  2.86518  3.71136  3.02760  3.82534  2.62379  2.67014  2.26628  2.60012  2.93000  5.15272  3.85741    307 - -
          2.68618  4.42225  2.77519  2.73123  3.46354  2.40513  3.72494  3.29354  2.67741  2.69355  4.24690  2.90347  2.73739  3.18146  2.89801  2.37887  2.77519  2.98518  4.58477  3.61503
          0.02726  4.01183  4.73417  0.61958  0.77255  0.48576  0.95510
    302   3.16488  4.47252  4.83349  4.30043  3.36637  4.50880  4.94581  1.27393  4.17756  1.52720  3.16681  4.54083  4.75571  4.38272  4.34866  3.87229  3.40934  1.60904  5.37617  4.22721    308 - -
          2.68618  4.42225  2.77519  2.73123  3.46354  2.40513  3.72494  3.29354  2.67741  2.69355  4.24690  2.90347  2.73739  3.18146  2.89801  2.37887  2.77519  2.98518  4.58477  3.61503
          0.02726  4.01183  4.73417  0.61958  0.77255  0.48576  0.95510
    303   2.79046  5.01330  3.01475  2.52126  4.37627  3.47648  3.62366  3.76858  1.58994  3.29543  4.12833  3.00691  3.89446  2.25531  2.45911  2.79218  2.54647  3.42648  5.44419  4.16269    309 - -
          2.68618  4.42225  2.77519  2.73123  3.46354  2.40513  3.72494  3.29354  2.67741  2.69355  4.24690  2.90347  2.73739  3.18146  2.89801  2.37887  2.77519  2.98518  4.58477  3.61503
          0.02726  4.01183  4.73417  0.61958  0.77255  0.48576  0.95510
    304   2.43884  5.09142  2.42725  2.02329  4.40927  3.35160  3.58265  3.87386  2.18621  3.37830  4.14844  2.82662  3.78035  2.47498  2.50602  2.61366  2.88315  3.46910  5.53054  4.13743    310 - -
          2.68618  4.42225  2.77519  2.73123  3.46354  2.40513  3.72494  3.29354  2.67741  2.69355  4.24690  2.90347  2.73739  3.18146  2.89801  2.37887  2.77519  2.98518  4.58477  3.61503
          0.02726  4.01183  4.73417  0.61958  0.77255  0.48576  0.95510
    305   2.83481  4.26566  4.27281  3.70629  3.31690  4.01615  4.36620  1.72511  3.60410  1.86829  2.76470  3.96937  4.34623  3.84230  3.82202  3.32065  2.44636  1.75189  5.03405  3.85758    311 - -
          2.68618  4.42225  2.77519  2.73123  3.46354  2.40513  3.72494  3.29354  2.67741  2.69355  4.24690  2.90347  2.73739  3.18146  2.89801  2.37887  2.77519  2.98518  4.58477  3.61503
          0.02726  4.01183  4.73417  0.61958  0.77255  0.48576  0.95510
    306   1.11308  2.69958  3.97280  3.59828  3.97945  3.03449  4.38433  3.06060  3.49009  2.99943  3.94605  3.55778  3.77729  3.76631  3.70548  2.48973  2.73150  2.70546  5.45246  4.27103    312 - -
          2.68618  4.42225  2.77519  2.73123  3.46354  2.40513  3.72494  3.29354  2.67741  2.69355  4.24690  2.90347  2.73739  3.18146  2.89801  2.37887  2.77519  2.98518  4.58477  3.61503
          0.02726  4.01183  4.73417  0.61958  0.77255  0.48576  0.95510
    307   2.38561  4.52489  3.15206  2.65878  3.76158  3.42539  3.74163  3.12088  2.57329  2.15676  3.68369  3.11196  3.86595  2.39025  2.94751  2.39081  2.84685  2.85696  5.13232  3.85652    313 - -
          2.68618  4.42225  2.77519  2.73123  3.46354  2.40513  3.72494  3.29354  2.67741  2.69355  4.24690  2.90347  2.73739  3.18146  2.89801  2.37887  2.77519  2.98518  4.58477  3.61503
          0.01843  4.00300        *  0.61958  0.77255  0.00000        *
//
