# Supplementary material for: MacSyFinder: A Program to Mine Genomes for Molecular Systems with an Application to CRISPR-Cas Systems
Source: PLoS One. 2014 Oct 17;9(10):e110726. doi: 10.1371/journal.pone.0110726 (PMC4201578; doi:10.1371/journal.pone.0110726)
Supplement: Data S2 — The Cas-Finder: models and profiles (compressed tarball archive). (ZIP) [file pone.0110726.s011.zip › Cas-Finder_macsyfinder/CASprofiles/cas1_TypeII.hmm]

HMMER3/b [3.0 | March 2010]
NAME  TIGR03639
ACC   TIGR03639
DESC  cas1_NMENI: CRISPR-associated endonuclease Cas1, subtype II/NMENI
LENG  278
ALPH  amino
RF    no
CS    no
MAP   yes
DATE  Sun Apr 11 22:27:07 2010
NSEQ  18
EFFN  1.577637
CKSUM 792656993
GA    120.00 120.00;
TC    120.00 120.00;
NC    110.00 110.00;
STATS LOCAL MSV      -10.8748  0.70192
STATS LOCAL VITERBI  -11.6069  0.70192
STATS LOCAL FORWARD   -5.4018  0.70192
HMM          A        C        D        E        F        G        H        I        K        L        M        N        P        Q        R        S        T        V        W        Y   
            m->m     m->i     m->d     i->m     i->i     d->m     d->d
  COMPO   2.57243  4.41697  2.98494  2.67190  3.25758  3.17386  3.69100  2.65927  2.60713  2.35704  3.64048  2.89470  3.68090  3.00044  2.95560  2.72139  2.87679  2.60203  4.52701  3.42349
          2.68618  4.42225  2.77519  2.73123  3.46354  2.40513  3.72494  3.29354  2.67741  2.69355  4.24690  2.90347  2.73739  3.18146  2.89801  2.37887  2.77519  2.98518  4.58477  3.61503
          0.01726  4.46352  5.18587  0.61958  0.77255  0.00000        *
      1   3.06192  4.73990  3.87831  3.32221  2.42293  3.95134  3.86182  3.24438  1.78838  2.82557  3.82539  3.64717  4.32049  3.46698  3.30816  3.23805  3.28660  3.05051  1.66796  2.96161      1 - -
          2.68618  4.42225  2.77519  2.73123  3.46354  2.40513  3.72494  3.29354  2.67741  2.69355  4.24690  2.90347  2.73739  3.18146  2.89801  2.37887  2.77519  2.98518  4.58477  3.61503
          0.01726  4.46352  5.18587  0.61958  0.77255  0.48576  0.95510
      2   3.08250  5.39112  2.87592  2.74203  4.82023  3.73234  3.77754  4.21360  1.55760  3.64764  4.46452  3.21873  4.12095  2.89656  1.28090  3.04910  3.27490  3.84129  5.70628  4.45060      2 - -
          2.68618  4.42225  2.77519  2.73123  3.46354  2.40513  3.72494  3.29354  2.67741  2.69355  4.24690  2.90347  2.73739  3.18146  2.89801  2.37887  2.77519  2.98518  4.58477  3.61503
          0.01726  4.46352  5.18587  0.61958  0.77255  0.48576  0.95510
      3   2.66100  4.37931  3.64610  3.09607  3.59046  3.20679  3.99557  2.61577  3.04574  2.66197  3.55839  3.09135  4.04979  3.34332  3.38242  2.56358  1.91157  1.86237  5.04223  3.81490      3 - -
          2.68618  4.42225  2.77519  2.73123  3.46354  2.40513  3.72494  3.29354  2.67741  2.69355  4.24690  2.90347  2.73739  3.18146  2.89801  2.37887  2.77519  2.98518  4.58477  3.61503
          0.01726  4.46352  5.18587  0.61958  0.77255  0.48576  0.95510
      4   3.42854  4.67023  5.36783  4.84480  3.66497  4.89210  5.40218  1.60828  4.73938  1.39821  3.43941  5.01117  5.10398  4.88883  4.84773  4.27921  3.67250  1.08173  5.71163  4.58017      4 - -
          2.68618  4.42225  2.77519  2.73123  3.46354  2.40513  3.72494  3.29354  2.67741  2.69355  4.24690  2.90347  2.73739  3.18146  2.89801  2.37887  2.77519  2.98518  4.58477  3.61503
          0.01726  4.46352  5.18587  0.61958  0.77255  0.48576  0.95510
      5   2.68598  4.65555  2.93246  2.14174  3.83191  3.57574  3.10938  2.96183  2.67932  2.46404  3.74350  3.18066  3.96203  3.01386  3.10586  2.79572  2.91750  2.38023  5.19643  2.80418      5 - -
          2.68618  4.42225  2.77519  2.73123  3.46354  2.40513  3.72494  3.29354  2.67741  2.69355  4.24690  2.90347  2.73739  3.18146  2.89801  2.37887  2.77519  2.98518  4.58477  3.61503
          0.01726  4.46352  5.18587  0.61958  0.77255  0.48576  0.95510
      6   3.30915  4.58299  5.24187  4.68834  2.57452  4.67789  5.08762  1.21226  4.55696  1.73391  3.33400  4.80377  4.92022  4.67060  4.62291  4.03634  3.54546  1.48106  5.42803  4.28161      6 - -
          2.68618  4.42225  2.77519  2.73123  3.46354  2.40513  3.72494  3.29354  2.67741  2.69355  4.24690  2.90347  2.73739  3.18146  2.89801  2.37887  2.77519  2.98518  4.58477  3.61503
          0.01726  4.46352  5.18587  0.61958  0.77255  0.48576  0.95510
      7   2.54016  5.06426  2.98403  2.30641  4.35890  2.86621  3.68286  3.31860  2.32779  3.34928  4.12320  2.48059  3.87926  2.66187  2.92444  2.04720  2.58064  3.42844  5.53290  4.15663      7 - -
          2.68618  4.42225  2.77519  2.73123  3.46354  2.40513  3.72494  3.29354  2.67741  2.69355  4.24690  2.90347  2.73739  3.18146  2.89801  2.37887  2.77519  2.98518  4.58477  3.61503
          0.01726  4.46352  5.18587  0.61958  0.77255  0.48576  0.95510
      8   2.76960  5.26934  2.56560  2.03616  4.59774  3.46484  3.71309  4.08154  2.48813  3.56838  4.32277  2.12386  3.89942  2.23829  2.99076  2.43401  2.40486  3.65266  5.70945  4.29146      8 - -
          2.68618  4.42225  2.77519  2.73123  3.46354  2.40513  3.72494  3.29354  2.67741  2.69355  4.24690  2.90347  2.73739  3.18146  2.89801  2.37887  2.77519  2.98518  4.58477  3.61503
          0.01726  4.46352  5.18587  0.61958  0.77255  0.48576  0.95510
      9   2.54259  5.10074  2.71873  2.41892  3.65346  3.03705  2.72116  3.86721  2.42074  3.38976  4.15229  2.77904  3.29494  2.63775  2.74667  2.28763  2.59494  3.47077  5.55759  4.17106      9 - -
          2.68618  4.42225  2.77519  2.73123  3.46354  2.40513  3.72494  3.29354  2.67741  2.69355  4.24690  2.90347  2.73739  3.18146  2.89801  2.37887  2.77519  2.98518  4.58477  3.61503
          0.01726  4.46352  5.18587  0.61958  0.77255  0.48576  0.95510
     10   2.21987  4.01912  2.77301  2.03482  4.25637  3.04278  3.69611  3.69127  2.47251  3.26048  4.05099  2.79643  3.88808  2.82609  2.94770  2.34062  2.91869  2.95553  5.47088  3.55088     10 - -
          2.68619  4.42226  2.77520  2.73124  3.46355  2.40501  3.72495  3.29355  2.67742  2.69356  4.24691  2.90348  2.73741  3.18147  2.89802  2.37888  2.77520  2.98519  4.58478  3.61504
          0.06528  2.85428  5.18587  0.40537  1.09880  0.48576  0.95510
     11   2.80907  4.81617  3.33220  2.76196  2.90994  3.65684  3.30146  3.41722  1.67982  3.03449  3.90368  3.23220  4.03702  3.03005  2.74619  2.88792  3.03340  3.14296  5.05847  2.25190     12 - -
          2.68618  4.42225  2.77519  2.73123  3.46354  2.40513  3.72494  3.29354  2.67741  2.69355  4.24690  2.90347  2.73739  3.18146  2.89801  2.37887  2.77519  2.98518  4.58477  3.61503
          0.01726  4.46352  5.18587  0.61958  0.77255  0.48576  0.95510
     12   3.21195  4.54608  4.96211  4.38846  3.39189  4.47717  4.84117  2.07307  4.25228  1.03027  2.86570  4.55127  4.74629  4.38820  4.35321  3.80965  2.97085  1.69256  5.26728  4.15066     13 - -
          2.68618  4.42225  2.77519  2.73123  3.46354  2.40513  3.72494  3.29354  2.67741  2.69355  4.24690  2.90347  2.73739  3.18146  2.89801  2.37887  2.77519  2.98518  4.58477  3.61503
          0.01726  4.46352  5.18587  0.61958  0.77255  0.48576  0.95510
     13   2.68933  4.96877  2.85343  2.48446  3.67840  3.50110  3.22277  3.66183  2.48064  3.23802  4.03364  2.81885  3.89337  2.83540  2.60716  1.74287  2.71383  3.31445  5.45322  3.57271     14 - -
          2.68618  4.42225  2.77519  2.73123  3.46354  2.40513  3.72494  3.29354  2.67741  2.69355  4.24690  2.90347  2.73739  3.18146  2.89801  2.37887  2.77519  2.98518  4.58477  3.61503
          0.01726  4.46352  5.18587  0.61958  0.77255  0.48576  0.95510
     14   2.61877  4.32025  4.48784  3.90877  2.82306  4.03225  4.26152  2.55183  3.76466  1.21123  3.23509  4.05338  4.37273  3.93702  3.89010  3.33557  3.13250  2.27720  4.77169  2.37764     15 - -
          2.68618  4.42225  2.77519  2.73123  3.46354  2.40513  3.72494  3.29354  2.67741  2.69355  4.24690  2.90347  2.73739  3.18146  2.89801  2.37887  2.77519  2.98518  4.58477  3.61503
          0.01726  4.46352  5.18587  0.61958  0.77255  0.48576  0.95510
     15   2.54858  5.10547  2.98742  2.31758  3.75175  3.48404  2.88218  3.87165  1.97062  3.39267  4.15682  2.96847  3.87580  2.37346  2.48398  2.52845  2.92676  3.47668  5.55799  3.49448     16 - -
          2.68618  4.42225  2.77519  2.73123  3.46354  2.40513  3.72494  3.29354  2.67741  2.69355  4.24690  2.90347  2.73739  3.18146  2.89801  2.37887  2.77519  2.98518  4.58477  3.61503
          0.01726  4.46352  5.18587  0.61958  0.77255  0.48576  0.95510
     16   2.74649  5.11412  2.41807  2.29681  4.40257  3.49391  3.71595  3.85105  2.48041  2.11528  4.17553  2.29203  3.90912  2.83967  2.44055  2.73213  2.98020  3.47509  5.57696  4.20049     17 - -
          2.68618  4.42225  2.77519  2.73123  3.46354  2.40513  3.72494  3.29354  2.67741  2.69355  4.24690  2.90347  2.73739  3.18146  2.89801  2.37887  2.77519  2.98518  4.58477  3.61503
          0.01726  4.46352  5.18587  0.61958  0.77255  0.48576  0.95510
     17   2.49635  5.22600  2.52044  2.39358  4.55460  2.83515  3.69895  4.03110  2.35290  3.52425  4.27978  1.81151  3.89287  2.66045  2.59000  2.71114  2.98451  3.60958  5.66848  4.26186     18 - -
          2.68618  4.42225  2.77519  2.73123  3.46354  2.40513  3.72494  3.29354  2.67741  2.69355  4.24690  2.90347  2.73739  3.18146  2.89801  2.37887  2.77519  2.98518  4.58477  3.61503
          0.01726  4.46352  5.18587  0.61958  0.77255  0.48576  0.95510
     18   2.55742  5.13071  2.94189  2.43667  4.45175  3.48403  2.72236  3.91062  2.44738  3.43210  4.20146  2.39661  3.89549  1.92177  2.92019  2.39038  2.76510  3.51415  5.59726  4.21403     19 - -
          2.68618  4.42225  2.77519  2.73123  3.46354  2.40513  3.72494  3.29354  2.67741  2.69355  4.24690  2.90347  2.73739  3.18146  2.89801  2.37887  2.77519  2.98518  4.58477  3.61503
          0.01726  4.46352  5.18587  0.61958  0.77255  0.48576  0.95510
     19   3.68996  4.94110  5.48604  4.90965  3.27526  5.03669  5.34434  2.12702  4.77789  0.66580  2.44730  5.13396  5.12244  4.74242  4.79848  4.40756  3.89999  2.27854  5.45891  4.47779     20 - -
          2.68618  4.42225  2.77519  2.73123  3.46354  2.40513  3.72494  3.29354  2.67741  2.69355  4.24690  2.90347  2.73739  3.18146  2.89801  2.37887  2.77519  2.98518  4.58477  3.61503
          0.01726  4.46352  5.18587  0.61958  0.77255  0.48576  0.95510
     20   2.47936  3.52550  4.39310  3.79785  3.23508  3.85467  4.17783  2.00231  3.18411  2.01090  3.24559  3.91774  4.21878  3.82849  3.75220  3.15464  2.94265  1.62584  4.76632  3.07013     21 - -
          2.68618  4.42225  2.77519  2.73123  3.46354  2.40513  3.72494  3.29354  2.67741  2.69355  4.24690  2.90347  2.73739  3.18146  2.89801  2.37887  2.77519  2.98518  4.58477  3.61503
          0.01726  4.46352  5.18587  0.61958  0.77255  0.48576  0.95510
     21   3.30015  4.56853  5.23271  4.69905  2.52651  4.69744  5.14328  1.18901  4.58034  2.17881  3.46366  4.81933  4.95731  4.73631  4.67585  4.06534  3.54447  1.24659  5.51338  4.31249     22 - -
          2.68618  4.42225  2.77519  2.73123  3.46354  2.40513  3.72494  3.29354  2.67741  2.69355  4.24690  2.90347  2.73739  3.18146  2.89801  2.37887  2.77519  2.98518  4.58477  3.61503
          0.01726  4.46352  5.18587  0.61958  0.77255  0.48576  0.95510
     22   2.86526  5.28069  3.13655  2.39161  4.66216  3.59762  3.70329  4.10034  1.58893  3.55648  4.33001  2.80264  3.98058  2.21799  2.06517  2.83130  2.75522  3.69479  5.65228  4.32047     23 - -
          2.68618  4.42225  2.77519  2.73123  3.46354  2.40513  3.72494  3.29354  2.67741  2.69355  4.24690  2.90347  2.73739  3.18146  2.89801  2.37887  2.77519  2.98518  4.58477  3.61503
          0.01726  4.46352  5.18587  0.61958  0.77255  0.48576  0.95510
     23   2.70183  5.17217  2.79257  2.40297  4.50425  3.20310  3.66163  3.97762  1.93984  3.04418  4.21797  2.57703  3.86904  2.28583  2.63703  2.27404  2.93240  3.55619  5.61043  4.21240     24 - -
          2.68624  4.42250  2.77492  2.73108  3.46379  2.40538  3.72519  3.29352  2.67727  2.69341  4.24715  2.90372  2.73724  3.18171  2.89796  2.37900  2.77502  2.98472  4.58502  3.61528
          0.30413  1.36007  5.18587  1.32008  0.31076  0.48576  0.95510
     24   2.44566  5.18543  2.43656  2.09555  4.52038  3.09777  3.32144  4.00022  2.01708  3.48631  3.69988  2.63674  3.86191  2.75898  2.89241  2.44168  2.92777  3.57077  5.62362  4.21715     39 - -
          2.68618  4.42225  2.77519  2.73123  3.46354  2.40513  3.72494  3.29354  2.67741  2.69355  4.24690  2.90347  2.73739  3.18146  2.89801  2.37887  2.77519  2.98518  4.58477  3.61503
          0.05012  4.46352  3.28720  0.61958  0.77255  0.48576  0.95510
     25   2.73913  5.22787  2.49332  2.11305  4.55333  2.27580  3.68847  4.03348  2.30467  3.52434  4.27797  2.38530  3.87985  2.53013  2.95312  2.69848  2.97503  3.60881  5.66776  3.38238     40 - -
          2.68618  4.42225  2.77519  2.73123  3.46354  2.40513  3.72494  3.29354  2.67741  2.69355  4.24690  2.90347  2.73739  3.18146  2.89801  2.37887  2.77519  2.98518  4.58477  3.61503
          0.01784  4.43124  5.15359  0.61958  0.77255  0.45511  1.00615
     26   2.36139  5.14582  2.94389  1.92420  4.46559  3.16354  3.66867  3.93375  2.31307  3.07758  4.19533  2.50280  3.86999  2.40569  2.90279  2.50775  2.73622  3.52322  5.59430  4.19903     41 - -
          2.68618  4.42225  2.77519  2.73123  3.46354  2.40513  3.72494  3.29354  2.67741  2.69355  4.24690  2.90347  2.73739  3.18146  2.89801  2.37887  2.77519  2.98518  4.58477  3.61503
          0.05419  4.46352  3.18858  0.61958  0.77255  0.48576  0.95510
     27   2.70486  5.07739  3.00764  2.06172  4.37980  3.49190  3.67199  2.91024  2.04071  3.35798  4.13265  2.98231  3.88292  2.65247  2.35421  2.45581  2.62174  3.44542  5.53074  4.16284     42 - -
          2.68618  4.42225  2.77519  2.73123  3.46354  2.40513  3.72494  3.29354  2.67741  2.69355  4.24690  2.90347  2.73739  3.18146  2.89801  2.37887  2.77519  2.98518  4.58477  3.61503
          0.01791  4.42724  5.14958  0.61958  0.77255  0.45164  1.01220
     28   2.35608  4.51392  3.40342  2.55945  3.08849  3.61839  3.47775  2.43172  2.60860  2.73394  3.61088  3.00723  4.00102  2.91492  3.20035  2.85027  2.71377  2.18911  5.08015  3.82458     43 - -
          2.68618  4.42225  2.77519  2.73123  3.46354  2.40513  3.72494  3.29354  2.67741  2.69355  4.24690  2.90347  2.73739  3.18146  2.89801  2.37887  2.77519  2.98518  4.58477  3.61503
          0.01726  4.46352  5.18587  0.61958  0.77255  0.48576  0.95510
     29   2.68758  4.56325  3.35853  2.79424  3.28739  3.60735  3.83711  3.09989  2.46162  2.55058  3.10756  3.25346  3.99057  2.66432  2.91345  2.83549  1.89436  2.67066  5.12158  3.85804     44 - -
          2.68618  4.42225  2.77519  2.73123  3.46354  2.40513  3.72494  3.29354  2.67741  2.69355  4.24690  2.90347  2.73739  3.18146  2.89801  2.37887  2.77519  2.98518  4.58477  3.61503
          0.01726  4.46352  5.18587  0.61958  0.77255  0.48576  0.95510
     30   2.56775  4.18655  4.28051  3.69221  3.27789  3.86607  4.17824  2.01894  3.00861  1.59081  3.27309  3.87436  4.22809  3.76839  3.71099  3.15964  2.97144  1.93086  4.82081  3.17206     45 - -
          2.68618  4.42225  2.77519  2.73123  3.46354  2.40513  3.72494  3.29354  2.67741  2.69355  4.24690  2.90347  2.73739  3.18146  2.89801  2.37887  2.77519  2.98518  4.58477  3.61503
          0.01726  4.46352  5.18587  0.61958  0.77255  0.48576  0.95510
     31   2.40684  4.63451  3.28796  2.74236  3.10035  3.58451  3.18565  3.20462  2.71872  2.65743  3.73849  2.86600  1.93782  3.05537  3.13329  2.81798  2.93302  2.94171  5.16820  3.87284     46 - -
          2.68618  4.42225  2.77519  2.73123  3.46354  2.40513  3.72494  3.29354  2.67741  2.69355  4.24690  2.90347  2.73739  3.18146  2.89801  2.37887  2.77519  2.98518  4.58477  3.61503
          0.01726  4.46352  5.18587  0.61958  0.77255  0.48576  0.95510
     32   3.29832  4.62220  5.06657  4.49014  2.84133  4.55597  4.88463  1.67085  4.34597  0.95729  3.14195  4.64320  4.79733  4.43704  4.41644  3.89297  3.00674  2.32248  5.23643  4.12672     47 - -
          2.68618  4.42225  2.77519  2.73123  3.46354  2.40513  3.72494  3.29354  2.67741  2.69355  4.24690  2.90347  2.73739  3.18146  2.89801  2.37887  2.77519  2.98518  4.58477  3.61503
          0.01726  4.46352  5.18587  0.61958  0.77255  0.48576  0.95510
     33   2.38037  5.10942  2.97751  1.79415  4.42253  3.48696  3.68358  3.87747  2.20445  3.40135  4.16929  2.97596  3.88573  2.79691  2.64535  2.12660  2.94233  3.16418  5.56865  4.18900     48 - -
          2.68618  4.42225  2.77519  2.73123  3.46354  2.40513  3.72494  3.29354  2.67741  2.69355  4.24690  2.90347  2.73739  3.18146  2.89801  2.37887  2.77519  2.98518  4.58477  3.61503
          0.01726  4.46352  5.18587  0.61958  0.77255  0.48576  0.95510
     34   3.05611  5.64627  1.22107  1.80464  4.94728  3.46357  3.90686  4.46195  2.83136  3.93481  4.73802  2.91541  4.02738  2.39816  3.39525  2.95671  2.92081  4.01997  6.08068  4.59440     49 - -
          2.68618  4.42225  2.77519  2.73123  3.46354  2.40513  3.72494  3.29354  2.67741  2.69355  4.24690  2.90347  2.73739  3.18146  2.89801  2.37887  2.77519  2.98518  4.58477  3.61503
          0.01726  4.46352  5.18587  0.61958  0.77255  0.48576  0.95510
     35   3.51116  4.76146  5.35456  4.82648  3.55886  4.93674  5.38700  0.77164  4.68163  1.80639  2.87104  5.02851  5.12350  4.83066  4.79137  4.32643  3.75082  1.99071  5.65926  4.54398     50 - -
          2.68618  4.42225  2.77519  2.73123  3.46354  2.40513  3.72494  3.29354  2.67741  2.69355  4.24690  2.90347  2.73739  3.18146  2.89801  2.37887  2.77519  2.98518  4.58477  3.61503
          0.01726  4.46352  5.18587  0.61958  0.77255  0.48576  0.95510
     36   2.04435  5.33790  1.74352  2.20931  4.67903  2.65981  3.79945  4.16419  2.63480  3.66443  4.44018  2.69674  3.94866  2.92443  3.15658  2.42901  3.11236  3.73896  5.82046  4.39067     51 - -
          2.68618  4.42225  2.77519  2.73123  3.46354  2.40513  3.72494  3.29354  2.67741  2.69355  4.24690  2.90347  2.73739  3.18146  2.89801  2.37887  2.77519  2.98518  4.58477  3.61503
          0.01726  4.46352  5.18587  0.61958  0.77255  0.48576  0.95510
     37   2.49795  4.13040  4.34223  3.74857  3.22972  3.83469  4.15357  1.88846  3.59841  2.30574  3.24391  3.88415  4.20087  3.79113  3.72134  3.13233  2.19554  1.76065  3.82594  3.22153     52 - -
          2.68618  4.42225  2.77519  2.73123  3.46354  2.40513  3.72494  3.29354  2.67741  2.69355  4.24690  2.90347  2.73739  3.18146  2.89801  2.37887  2.77519  2.98518  4.58477  3.61503
          0.01726  4.46352  5.18587  0.61958  0.77255  0.48576  0.95510
     38   3.44227  4.66901  5.42027  4.91105  3.74976  4.95225  5.51166  1.05890  4.81769  1.68532  3.51331  5.07814  5.16059  4.98760  4.93839  4.35123  3.68990  1.32459  5.81647  4.66873     53 - -
          2.68618  4.42225  2.77519  2.73123  3.46354  2.40513  3.72494  3.29354  2.67741  2.69355  4.24690  2.90347  2.73739  3.18146  2.89801  2.37887  2.77519  2.98518  4.58477  3.61503
          0.01726  4.46352  5.18587  0.61958  0.77255  0.48576  0.95510
     39   3.44289  4.68019  5.39759  4.87313  3.64711  4.91125  5.41688  1.38645  4.76799  1.33930  3.41796  5.03587  5.11411  4.90284  4.86620  4.29948  3.68534  1.28882  5.70561  4.58435     54 - -
          2.68618  4.42225  2.77519  2.73123  3.46354  2.40513  3.72494  3.29354  2.67741  2.69355  4.24690  2.90347  2.73739  3.18146  2.89801  2.37887  2.77519  2.98518  4.58477  3.61503
          0.01726  4.46352  5.18587  0.61958  0.77255  0.48576  0.95510
     40   2.78457  4.43091  4.95394  4.36512  2.31168  4.33566  4.68083  1.44353  4.20257  1.52766  2.88520  4.45455  4.62550  4.31222  4.25234  3.66270  3.32445  2.07649  5.09616  3.96482     55 - -
          2.68618  4.42225  2.77519  2.73123  3.46354  2.40513  3.72494  3.29354  2.67741  2.69355  4.24690  2.90347  2.73739  3.18146  2.89801  2.37887  2.77519  2.98518  4.58477  3.61503
          0.01726  4.46352  5.18587  0.61958  0.77255  0.48576  0.95510
     41   2.90256  5.44523  1.93562  1.50461  4.76965  2.96357  3.80906  4.26957  2.65630  3.74823  4.52082  2.58168  3.96058  2.93255  3.19000  2.40416  2.85245  3.83055  5.89014  4.43960     56 - -
          2.68618  4.42225  2.77519  2.73123  3.46354  2.40513  3.72494  3.29354  2.67741  2.69355  4.24690  2.90347  2.73739  3.18146  2.89801  2.37887  2.77519  2.98518  4.58477  3.61503
          0.01726  4.46352  5.18587  0.61958  0.77255  0.48576  0.95510
     42   2.72245  4.99247  2.97123  2.52918  4.39801  3.10795  3.26458  3.84407  2.59518  3.40841  4.20189  1.74993  3.92513  2.93926  3.06356  2.29085  2.17694  3.45678  5.60722  4.24724     57 - -
          2.68618  4.42225  2.77519  2.73123  3.46354  2.40513  3.72494  3.29354  2.67741  2.69355  4.24690  2.90347  2.73739  3.18146  2.89801  2.37887  2.77519  2.98518  4.58477  3.61503
          0.06528  4.46352  2.96286  0.61958  0.77255  0.48576  0.95510
     43   2.67689  5.05192  2.77454  2.42446  4.34577  3.18386  3.66389  3.79611  2.17199  3.07538  4.10714  2.96189  2.60467  2.56177  2.74626  2.66691  2.37316  3.41489  5.51608  3.56387     58 - -
          2.68618  4.42225  2.77519  2.73123  3.46354  2.40513  3.72494  3.29354  2.67741  2.69355  4.24690  2.90347  2.73739  3.18146  2.89801  2.37887  2.77519  2.98518  4.58477  3.61503
          0.01811  4.41635  5.13870  0.61958  0.77255  0.44255  1.02833
     44   2.58158  5.19176  2.47287  2.21565  4.51568  3.47416  3.68254  3.98854  2.05498  3.48607  4.24085  2.94762  3.88275  1.99961  2.91497  2.69364  2.95947  3.57182  5.63273  2.94085     59 - -
          2.68618  4.42225  2.77519  2.73123  3.46354  2.40513  3.72494  3.29354  2.67741  2.69355  4.24690  2.90347  2.73739  3.18146  2.89801  2.37887  2.77519  2.98518  4.58477  3.61503
          0.01726  4.46352  5.18587  0.61958  0.77255  0.48576  0.95510
     45   2.36242  3.17371  4.28917  3.70199  3.27462  3.82731  4.16377  1.99565  3.56663  2.06041  3.28109  3.86320  4.20231  3.77115  3.71398  2.55185  2.44156  1.98289  4.79949  3.61112     60 - -
          2.68618  4.42225  2.77519  2.73123  3.46354  2.40513  3.72494  3.29354  2.67741  2.69355  4.24690  2.90347  2.73739  3.18146  2.89801  2.37887  2.77519  2.98518  4.58477  3.61503
          0.01726  4.46352  5.18587  0.61958  0.77255  0.48576  0.95510
     46   2.68367  4.30601  3.74664  3.17563  3.43170  3.70603  3.98286  2.54127  3.10791  2.29168  3.41787  3.18462  4.08493  3.38932  3.41125  2.59673  1.82281  2.18595  4.90603  3.24044     61 - -
          2.68618  4.42225  2.77519  2.73123  3.46354  2.40513  3.72494  3.29354  2.67741  2.69355  4.24690  2.90347  2.73739  3.18146  2.89801  2.37887  2.77519  2.98518  4.58477  3.61503
          0.01726  4.46352  5.18587  0.61958  0.77255  0.48576  0.95510
     47   3.41528  4.67525  5.32942  4.77960  2.93127  4.80578  5.21207  1.03682  4.65793  1.51596  3.28305  4.92468  5.01036  4.74402  4.72257  4.17298  3.64872  1.79103  5.49341  4.37706     62 - -
          2.68618  4.42225  2.77519  2.73123  3.46354  2.40513  3.72494  3.29354  2.67741  2.69355  4.24690  2.90347  2.73739  3.18146  2.89801  2.37887  2.77519  2.98518  4.58477  3.61503
          0.01726  4.46352  5.18587  0.61958  0.77255  0.48576  0.95510
     48   2.49812  4.43973  3.81496  3.51513  4.61731  3.22333  4.55260  4.01038  3.52994  3.72429  4.55547  3.62844  3.98250  3.82910  3.82669  1.17041  1.30886  3.45426  5.96403  4.75512     63 - -
          2.68618  4.42225  2.77519  2.73123  3.46354  2.40513  3.72494  3.29354  2.67741  2.69355  4.24690  2.90347  2.73739  3.18146  2.89801  2.37887  2.77519  2.98518  4.58477  3.61503
          0.01726  4.46352  5.18587  0.61958  0.77255  0.48576  0.95510
     49   2.20851  4.53191  3.38387  2.82162  3.69637  3.16402  3.36353  2.76747  2.79201  2.44381  3.63334  3.03037  3.99456  3.11390  3.18990  2.19375  2.61387  2.49763  5.10091  3.84171     64 - -
          2.68618  4.42225  2.77519  2.73123  3.46354  2.40513  3.72494  3.29354  2.67741  2.69355  4.24690  2.90347  2.73739  3.18146  2.89801  2.37887  2.77519  2.98518  4.58477  3.61503
          0.01726  4.46352  5.18587  0.61958  0.77255  0.48576  0.95510
     50   1.90005  4.86344  3.12528  2.56976  4.11953  3.05577  3.74389  3.53026  2.37747  3.13959  3.27445  3.07945  2.61672  2.90040  2.54890  2.74099  2.93302  3.21081  5.38759  4.06403     65 - -
          2.68618  4.42225  2.77519  2.73123  3.46354  2.40513  3.72494  3.29354  2.67741  2.69355  4.24690  2.90347  2.73739  3.18146  2.89801  2.37887  2.77519  2.98518  4.58477  3.61503
          0.01726  4.46352  5.18587  0.61958  0.77255  0.48576  0.95510
     51   3.58553  4.89318  5.27444  4.76773  3.37586  4.84029  5.27934  2.29768  4.58927  0.66767  3.17048  4.97315  5.05954  4.70141  4.67443  4.24895  3.83417  1.86566  5.50870  4.42240     66 - -
          2.68618  4.42225  2.77519  2.73123  3.46354  2.40513  3.72494  3.29354  2.67741  2.69355  4.24690  2.90347  2.73739  3.18146  2.89801  2.37887  2.77519  2.98518  4.58477  3.61503
          0.01726  4.46352  5.18587  0.61958  0.77255  0.48576  0.95510
     52   3.47913  4.75313  5.36221  4.78027  2.87059  4.79754  5.12816  1.75820  4.63825  0.91473  2.71557  4.92479  4.96555  4.63971  4.65021  4.15170  3.69732  1.99856  5.34441  4.30488     67 - -
          2.68618  4.42225  2.77519  2.73123  3.46354  2.40513  3.72494  3.29354  2.67741  2.69355  4.24690  2.90347  2.73739  3.18146  2.89801  2.37887  2.77519  2.98518  4.58477  3.61503
          0.01726  4.46352  5.18587  0.61958  0.77255  0.48576  0.95510
     53   2.69185  4.98814  3.02270  2.29476  4.26176  3.21639  3.70195  3.28679  2.37472  3.26577  4.05742  2.19242  3.89207  2.83286  2.95127  2.04802  2.67370  3.00343  5.47646  4.11848     68 - -
          2.68618  4.42225  2.77519  2.73123  3.46354  2.40513  3.72494  3.29354  2.67741  2.69355  4.24690  2.90347  2.73739  3.18146  2.89801  2.37887  2.77519  2.98518  4.58477  3.61503
          0.01726  4.46352  5.18587  0.61958  0.77255  0.48576  0.95510
     54   1.79440  4.13211  2.84826  2.40266  3.47637  3.51293  3.71664  3.57994  2.03874  3.17572  3.98365  3.03901  3.90458  2.86180  2.80689  2.71731  2.92119  3.24981  5.41154  4.07171     69 - -
          2.68618  4.42225  2.77519  2.73123  3.46354  2.40513  3.72494  3.29354  2.67741  2.69355  4.24690  2.90347  2.73739  3.18146  2.89801  2.37887  2.77519  2.98518  4.58477  3.61503
          0.01726  4.46352  5.18587  0.61958  0.77255  0.48576  0.95510
     55   3.18403  3.00044  5.00283  4.41807  2.88658  4.41582  4.74205  2.03092  4.25874  0.91469  3.14360  4.52661  4.68877  4.35274  4.31136  3.74725  3.41287  2.33366  5.12037  3.98450     70 - -
          2.68618  4.42225  2.77519  2.73123  3.46354  2.40513  3.72494  3.29354  2.67741  2.69355  4.24690  2.90347  2.73739  3.18146  2.89801  2.37887  2.77519  2.98518  4.58477  3.61503
          0.01726  4.46352  5.18587  0.61958  0.77255  0.48576  0.95510
     56   1.91762  4.21918  4.19964  3.61925  3.34300  3.86249  4.18609  2.18673  3.50623  2.06519  3.00563  3.83997  4.23138  3.73463  3.69985  2.61061  2.98339  1.80196  4.87997  3.68634     71 - -
          2.68618  4.42225  2.77519  2.73123  3.46354  2.40513  3.72494  3.29354  2.67741  2.69355  4.24690  2.90347  2.73739  3.18146  2.89801  2.37887  2.77519  2.98518  4.58477  3.61503
          0.01726  4.46352  5.18587  0.61958  0.77255  0.48576  0.95510
     57   2.60721  5.24959  2.39261  1.69798  4.58776  3.46816  3.68682  4.07209  2.07294  3.54980  4.29622  2.93453  3.88522  2.49245  2.73267  2.54053  2.97702  3.63734  5.68125  4.26820     72 - -
          2.68618  4.42225  2.77519  2.73123  3.46354  2.40513  3.72494  3.29354  2.67741  2.69355  4.24690  2.90347  2.73739  3.18146  2.89801  2.37887  2.77519  2.98518  4.58477  3.61503
          0.01726  4.46352  5.18587  0.61958  0.77255  0.48576  0.95510
     58   2.55958  5.11484  2.93804  2.13346  4.41038  3.48355  2.85630  3.86912  2.45285  3.39905  4.17088  2.04111  3.88918  2.65377  2.93422  2.53939  2.95170  3.48115  5.57202  3.00546     73 - -
          2.68618  4.42225  2.77519  2.73123  3.46354  2.40513  3.72494  3.29354  2.67741  2.69355  4.24690  2.90347  2.73739  3.18146  2.89801  2.37887  2.77519  2.98518  4.58477  3.61503
          0.01726  4.46352  5.18587  0.61958  0.77255  0.48576  0.95510
     59   2.95993  5.47858  2.14150  2.36560  4.81206  2.05068  3.85881  4.30955  2.33311  3.79763  4.58759  1.63660  3.99362  2.99278  3.25893  2.88784  3.22142  3.87708  5.94683  4.49591     74 - -
          2.68618  4.42225  2.77519  2.73123  3.46354  2.40513  3.72494  3.29354  2.67741  2.69355  4.24690  2.90347  2.73739  3.18146  2.89801  2.37887  2.77519  2.98518  4.58477  3.61503
          0.01726  4.46352  5.18587  0.61958  0.77255  0.48576  0.95510
     60   2.75242  2.91125  4.86492  4.31358  3.62601  4.27055  4.76412  1.19272  4.17824  2.45410  3.53504  4.41144  4.63322  4.38154  4.29540  3.61732  2.88350  1.48888  5.30631  4.11052     75 - -
          2.68618  4.42225  2.77519  2.73123  3.46354  2.40513  3.72494  3.29354  2.67741  2.69355  4.24690  2.90347  2.73739  3.18146  2.89801  2.37887  2.77519  2.98518  4.58477  3.61503
          0.01726  4.46352  5.18587  0.61958  0.77255  0.48576  0.95510
     61   2.05440  4.74845  3.18337  2.62543  3.95971  3.54697  3.76809  3.07959  2.34932  2.68481  3.83736  2.36764  3.93820  2.95268  3.05043  2.52029  2.62873  2.84631  5.28412  3.98043     76 - -
          2.68618  4.42225  2.77519  2.73123  3.46354  2.40513  3.72494  3.29354  2.67741  2.69355  4.24690  2.90347  2.73739  3.18146  2.89801  2.37887  2.77519  2.98518  4.58477  3.61503
          0.01726  4.46352  5.18587  0.61958  0.77255  0.48576  0.95510
     62   3.45134  4.69052  5.39786  4.86999  3.61846  4.91040  5.40299  1.41723  4.76214  1.26381  3.38929  5.03424  5.10884  4.88646  4.85482  4.29698  3.69229  1.34401  5.68239  4.56983     77 - -
          2.68618  4.42225  2.77519  2.73123  3.46354  2.40513  3.72494  3.29354  2.67741  2.69355  4.24690  2.90347  2.73739  3.18146  2.89801  2.37887  2.77519  2.98518  4.58477  3.61503
          0.01726  4.46352  5.18587  0.61958  0.77255  0.48576  0.95510
     63   3.50053  4.74801  5.40141  4.85274  3.47986  4.91532  5.33651  1.02625  4.73403  1.37678  2.81909  5.02929  5.08494  4.80413  4.79995  4.29125  3.73149  1.93092  5.57096  4.50431     78 - -
          2.68618  4.42225  2.77519  2.73123  3.46354  2.40513  3.72494  3.29354  2.67741  2.69355  4.24690  2.90347  2.73739  3.18146  2.89801  2.37887  2.77519  2.98518  4.58477  3.61503
          0.01726  4.46352  5.18587  0.61958  0.77255  0.48576  0.95510
     64   2.68967  4.19689  4.07052  3.49330  2.04439  3.77024  4.09030  2.45321  3.38667  2.39539  3.32088  3.33463  4.15184  3.62323  3.59667  2.80463  2.23193  1.93098  4.81909  3.61764     79 - -
          2.68618  4.42225  2.77519  2.73123  3.46354  2.40513  3.72494  3.29354  2.67741  2.69355  4.24690  2.90347  2.73739  3.18146  2.89801  2.37887  2.77519  2.98518  4.58477  3.61503
          0.01726  4.46352  5.18587  0.61958  0.77255  0.48576  0.95510
     65   2.68652  1.17290  4.37195  3.88162  3.70636  3.61353  4.49388  2.73283  3.70563  2.63547  2.93538  3.94019  4.20804  3.98030  3.88615  3.01293  2.43743  2.52373  5.28030  4.08959     80 - -
          2.68618  4.42225  2.77519  2.73123  3.46354  2.40513  3.72494  3.29354  2.67741  2.69355  4.24690  2.90347  2.73739  3.18146  2.89801  2.37887  2.77519  2.98518  4.58477  3.61503
          0.01726  4.46352  5.18587  0.61958  0.77255  0.48576  0.95510
     66   3.23318  5.82447  0.89493  2.34237  5.19640  2.89297  4.07149  4.75830  3.15579  4.23154  5.09319  2.05329  4.11039  3.24561  3.79562  3.10815  3.54852  4.28616  6.37560  4.83005     81 - -
          2.68618  4.42225  2.77519  2.73123  3.46354  2.40513  3.72494  3.29354  2.67741  2.69355  4.24690  2.90347  2.73739  3.18146  2.89801  2.37887  2.77519  2.98518  4.58477  3.61503
          0.01726  4.46352  5.18587  0.61958  0.77255  0.48576  0.95510
     67   2.69449  5.17041  2.65719  1.87222  4.50125  3.46752  3.65905  3.97701  2.09596  3.46902  4.21552  2.60334  3.86336  2.76088  2.70323  2.33253  2.75018  3.55353  4.04783  4.20887     82 - -
          2.68618  4.42225  2.77519  2.73123  3.46354  2.40513  3.72494  3.29354  2.67741  2.69355  4.24690  2.90347  2.73739  3.18146  2.89801  2.37887  2.77519  2.98518  4.58477  3.61503
          0.01726  4.46352  5.18587  0.61958  0.77255  0.48576  0.95510
     68   2.72023  5.20369  2.76104  2.29737  4.54610  3.48198  3.66521  4.02147  1.76481  3.50169  4.24821  2.74897  3.87854  2.51567  2.29748  2.52916  2.61634  3.59358  5.63177  4.23458     83 - -
          2.68618  4.42225  2.77519  2.73123  3.46354  2.40513  3.72494  3.29354  2.67741  2.69355  4.24690  2.90347  2.73739  3.18146  2.89801  2.37887  2.77519  2.98518  4.58477  3.61503
          0.01726  4.46352  5.18587  0.61958  0.77255  0.48576  0.95510
     69   2.73144  4.88903  3.13579  2.58766  2.81101  3.55309  2.22724  3.53965  2.52656  3.14366  3.97037  2.59961  3.94635  2.91276  2.32766  2.51689  2.96196  3.22689  5.33342  3.97830     84 - -
          2.68618  4.42225  2.77519  2.73123  3.46354  2.40513  3.72494  3.29354  2.67741  2.69355  4.24690  2.90347  2.73739  3.18146  2.89801  2.37887  2.77519  2.98518  4.58477  3.61503
          0.01726  4.46352  5.18587  0.61958  0.77255  0.48576  0.95510
     70   2.68577  4.61759  3.29323  2.26173  3.79262  3.58670  3.81375  3.17191  2.70885  2.05475  2.91520  2.98211  3.97247  2.83342  3.12581  2.47187  2.72470  2.67056  5.16876  3.89314     85 - -
          2.68618  4.42225  2.77519  2.73123  3.46354  2.40513  3.72494  3.29354  2.67741  2.69355  4.24690  2.90347  2.73739  3.18146  2.89801  2.37887  2.77519  2.98518  4.58477  3.61503
          0.01726  4.46352  5.18587  0.61958  0.77255  0.48576  0.95510
     71   2.91036  4.72539  3.87703  3.58996  4.14499  3.61546  4.55962  2.81394  3.49917  3.11989  4.24297  3.83321  0.72879  3.90170  3.76119  3.11694  3.33229  3.14833  5.66343  4.38715     86 - -
          2.68618  4.42225  2.77519  2.73123  3.46354  2.40513  3.72494  3.29354  2.67741  2.69355  4.24690  2.90347  2.73739  3.18146  2.89801  2.37887  2.77519  2.98518  4.58477  3.61503
          0.01726  4.46352  5.18587  0.61958  0.77255  0.48576  0.95510
     72   2.54297  3.57664  2.99553  2.70496  3.83361  3.57287  3.80270  3.01244  2.52243  2.88452  3.74092  2.53005  3.96166  3.01929  3.11143  2.49163  2.45817  2.21126  5.19810  3.91542     87 - -
          2.68618  4.42225  2.77519  2.73123  3.46354  2.40513  3.72494  3.29354  2.67741  2.69355  4.24690  2.90347  2.73739  3.18146  2.89801  2.37887  2.77519  2.98518  4.58477  3.61503
          0.01726  4.46352  5.18587  0.61958  0.77255  0.48576  0.95510
     73   2.07244  4.50214  3.52204  2.99208  3.96057  1.75425  4.02887  3.33190  2.96340  3.02460  3.32132  3.36545  3.97359  3.28045  3.35038  2.29921  2.42253  2.73604  5.34415  4.09187     88 - -
          2.68618  4.42225  2.77519  2.73123  3.46354  2.40513  3.72494  3.29354  2.67741  2.69355  4.24690  2.90347  2.73739  3.18146  2.89801  2.37887  2.77519  2.98518  4.58477  3.61503
          0.01726  4.46352  5.18587  0.61958  0.77255  0.48576  0.95510
     74   2.68444  4.63448  3.27767  2.42936  3.81244  3.15616  3.80498  2.96009  2.56688  2.47044  3.39287  3.19431  3.96641  2.17113  3.11345  2.80192  2.91581  2.43570  5.18202  3.32176     89 - -
          2.68618  4.42225  2.77519  2.73123  3.46354  2.40513  3.72494  3.29354  2.67741  2.69355  4.24690  2.90347  2.73739  3.18146  2.89801  2.37887  2.77519  2.98518  4.58477  3.61503
          0.01726  4.46352  5.18587  0.61958  0.77255  0.48576  0.95510
     75   2.50563  4.08009  4.48428  3.87945  2.68830  3.83104  4.15551  2.23037  3.69826  1.69336  2.79868  3.93952  4.19585  3.85874  3.76239  2.80775  2.69013  2.22561  3.50526  3.16953     90 - -
          2.68618  4.42225  2.77519  2.73123  3.46354  2.40513  3.72494  3.29354  2.67741  2.69355  4.24690  2.90347  2.73739  3.18146  2.89801  2.37887  2.77519  2.98518  4.58477  3.61503
          0.01726  4.46352  5.18587  0.61958  0.77255  0.48576  0.95510
     76   2.52879  4.13824  4.40712  3.81027  2.85283  3.86190  3.57366  1.95496  3.65303  1.55784  2.96952  3.92751  4.22267  3.83251  3.75840  3.16174  2.72898  2.20425  4.75819  3.57848     91 - -
          2.68618  4.42225  2.77519  2.73123  3.46354  2.40513  3.72494  3.29354  2.67741  2.69355  4.24690  2.90347  2.73739  3.18146  2.89801  2.37887  2.77519  2.98518  4.58477  3.61503
          0.01726  4.46352  5.18587  0.61958  0.77255  0.48576  0.95510
     77   2.61923  4.67690  3.22158  2.95249  4.65216  2.87418  4.22805  4.11210  3.13457  3.72144  4.52542  2.83715  1.26534  3.42622  3.54801  1.83012  3.04645  3.58193  5.92064  4.62822     92 - -
          2.68618  4.42225  2.77519  2.73123  3.46354  2.40513  3.72494  3.29354  2.67741  2.69355  4.24690  2.90347  2.73739  3.18146  2.89801  2.37887  2.77519  2.98518  4.58477  3.61503
          0.01726  4.46352  5.18587  0.61958  0.77255  0.48576  0.95510
     78   2.73230  4.14515  4.42668  3.83659  2.08599  3.86246  4.10394  2.10384  3.67232  2.02570  3.25802  3.92306  4.22597  3.36225  3.76518  2.84539  2.96391  2.39760  3.58354  2.45997     93 - -
          2.68618  4.42225  2.77519  2.73123  3.46354  2.40513  3.72494  3.29354  2.67741  2.69355  4.24690  2.90347  2.73739  3.18146  2.89801  2.37887  2.77519  2.98518  4.58477  3.61503
          0.01726  4.46352  5.18587  0.61958  0.77255  0.48576  0.95510
     79   2.56710  4.97524  3.02742  2.31451  4.23638  2.99676  3.33537  3.66826  2.48419  3.00297  4.03997  2.60631  3.89552  2.65749  2.95586  2.32358  2.92579  3.32067  5.46053  2.46866     94 - -
          2.68618  4.42225  2.77519  2.73123  3.46354  2.40513  3.72494  3.29354  2.67741  2.69355  4.24690  2.90347  2.73739  3.18146  2.89801  2.37887  2.77519  2.98518  4.58477  3.61503
          0.01726  4.46352  5.18587  0.61958  0.77255  0.48576  0.95510
     80   2.58037  5.07471  2.96289  2.29290  4.39166  1.85673  3.71349  3.84010  2.47437  3.38191  4.16121  2.99231  3.42558  2.55482  2.74355  2.55308  2.74705  3.45819  5.56576  4.19287     95 - -
          2.68618  4.42225  2.77519  2.73123  3.46354  2.40513  3.72494  3.29354  2.67741  2.69355  4.24690  2.90347  2.73739  3.18146  2.89801  2.37887  2.77519  2.98518  4.58477  3.61503
          0.13256  4.46352  2.18369  0.61958  0.77255  0.48576  0.95510
     81   2.67637  4.87814  3.06653  2.51079  4.09335  3.49782  2.44356  3.53933  2.46571  3.13566  3.41994  2.24772  3.88817  2.84253  2.60884  2.56134  2.90611  3.21540  5.35439  3.29549     96 - -
          2.68618  4.42225  2.77519  2.73123  3.46354  2.40513  3.72494  3.29354  2.67741  2.69355  4.24690  2.90347  2.73739  3.18146  2.89801  2.37887  2.77519  2.98518  4.58477  3.61503
          0.01935  4.35032  5.07267  0.61958  0.77255  0.39609  1.11764
     82   2.69419  4.47061  3.48307  2.92068  2.96387  3.64705  2.40760  2.98525  2.88117  2.68570  3.57278  3.04275  4.02922  3.19348  3.25479  2.68507  2.31873  2.55654  5.00119  2.66267     97 - -
          2.68618  4.42225  2.77519  2.73123  3.46354  2.40513  3.72494  3.29354  2.67741  2.69355  4.24690  2.90347  2.73739  3.18146  2.89801  2.37887  2.77519  2.98518  4.58477  3.61503
          0.01726  4.46352  5.18587  0.61958  0.77255  0.48576  0.95510
     83   2.69988  5.08725  2.55185  2.43678  4.38540  3.48635  3.67882  3.83968  2.42699  3.12287  4.14166  2.54241  3.88080  2.63470  2.03842  2.68630  2.65935  3.45365  5.54541  3.03172     98 - -
          2.68618  4.42225  2.77519  2.73123  3.46354  2.40513  3.72494  3.29354  2.67741  2.69355  4.24690  2.90347  2.73739  3.18146  2.89801  2.37887  2.77519  2.98518  4.58477  3.61503
          0.01726  4.46352  5.18587  0.61958  0.77255  0.48576  0.95510
     84   2.55342  5.02424  3.02036  2.46684  4.30690  3.49647  3.31814  3.27641  2.44932  3.30237  4.08688  2.78991  3.88973  2.16430  2.70998  1.93999  2.76045  3.38198  5.49909  4.13614     99 - -
          2.68618  4.42225  2.77519  2.73123  3.46354  2.40513  3.72494  3.29354  2.67741  2.69355  4.24690  2.90347  2.73739  3.18146  2.89801  2.37887  2.77519  2.98518  4.58477  3.61503
          0.01726  4.46352  5.18587  0.61958  0.77255  0.48576  0.95510
     85   2.22610  4.63091  3.28074  2.73004  3.83232  3.21612  3.82216  3.21564  2.71225  2.14358  3.74443  2.50260  3.96729  3.04475  3.13288  2.29022  2.71577  2.94744  5.20153  3.47176    100 - -
          2.68618  4.42225  2.77519  2.73123  3.46354  2.40513  3.72494  3.29354  2.67741  2.69355  4.24690  2.90347  2.73739  3.18146  2.89801  2.37887  2.77519  2.98518  4.58477  3.61503
          0.01726  4.46352  5.18587  0.61958  0.77255  0.48576  0.95510
     86   2.39093  5.16410  2.75618  2.07256  4.48841  3.48908  3.67802  3.95157  1.64299  2.99602  4.21438  2.96707  3.88779  2.78585  2.68019  2.69807  2.95492  3.54407  5.60395  4.21718    101 - -
          2.68618  4.42225  2.77519  2.73123  3.46354  2.40513  3.72494  3.29354  2.67741  2.69355  4.24690  2.90347  2.73739  3.18146  2.89801  2.37887  2.77519  2.98518  4.58477  3.61503
          0.01726  4.46352  5.18587  0.61958  0.77255  0.48576  0.95510
     87   2.54090  4.84591  3.13731  2.57567  4.07448  3.53988  3.73951  2.59855  2.41197  3.09749  3.92200  2.69274  3.92814  2.61372  2.14837  2.74983  2.60694  2.85304  5.35441  4.03595    102 - -
          2.68618  4.42225  2.77519  2.73123  3.46354  2.40513  3.72494  3.29354  2.67741  2.69355  4.24690  2.90347  2.73739  3.18146  2.89801  2.37887  2.77519  2.98518  4.58477  3.61503
          0.01726  4.46352  5.18587  0.61958  0.77255  0.48576  0.95510
     88   2.23881  4.14036  4.30780  3.71471  2.46607  3.82867  4.13747  2.25657  3.57078  1.76358  3.23085  3.86413  4.19299  3.21377  3.70286  3.12348  2.93387  2.19282  4.74750  2.90325    103 - -
          2.68618  4.42225  2.77519  2.73123  3.46354  2.40513  3.72494  3.29354  2.67741  2.69355  4.24690  2.90347  2.73739  3.18146  2.89801  2.37887  2.77519  2.98518  4.58477  3.61503
          0.01726  4.46352  5.18587  0.61958  0.77255  0.48576  0.95510
     89   2.52894  5.09383  3.10032  2.52526  4.40154  3.54842  3.70126  3.83290  1.90731  2.65154  4.15371  3.04545  3.93404  2.33607  2.12318  2.61373  2.81485  3.46602  5.53488  4.19344    104 - -
          2.68618  4.42225  2.77519  2.73123  3.46354  2.40513  3.72494  3.29354  2.67741  2.69355  4.24690  2.90347  2.73739  3.18146  2.89801  2.37887  2.77519  2.98518  4.58477  3.61503
          0.01726  4.46352  5.18587  0.61958  0.77255  0.48576  0.95510
     90   2.38886  4.91861  3.07362  2.14496  4.16604  3.51386  3.71323  3.58711  2.12798  2.52803  3.98693  3.03731  3.90374  2.67714  2.79942  2.41536  2.92079  2.99929  4.19948  4.07332    105 - -
          2.68618  4.42225  2.77519  2.73123  3.46354  2.40513  3.72494  3.29354  2.67741  2.69355  4.24690  2.90347  2.73739  3.18146  2.89801  2.37887  2.77519  2.98518  4.58477  3.61503
          0.01726  4.46352  5.18587  0.61958  0.77255  0.48576  0.95510
     91   3.54426  5.45312  3.48311  3.29091  4.70589  3.89233  4.43746  4.48119  3.07825  3.91456  4.96719  3.74034  4.47952  0.46829  3.33151  3.58652  3.86070  4.18288  5.87736  4.64029    106 - -
          2.68618  4.42225  2.77519  2.73123  3.46354  2.40513  3.72494  3.29354  2.67741  2.69355  4.24690  2.90347  2.73739  3.18146  2.89801  2.37887  2.77519  2.98518  4.58477  3.61503
          0.01726  4.46352  5.18587  0.61958  0.77255  0.48576  0.95510
     92   2.35467  4.17163  4.61177  4.00888  2.63712  3.95560  4.28222  1.86874  3.82882  1.67049  2.69680  4.06983  4.30379  3.97460  3.88507  3.26458  3.01762  2.13248  4.79222  3.18193    107 - -
          2.68618  4.42225  2.77519  2.73123  3.46354  2.40513  3.72494  3.29354  2.67741  2.69355  4.24690  2.90347  2.73739  3.18146  2.89801  2.37887  2.77519  2.98518  4.58477  3.61503
          0.01726  4.46352  5.18587  0.61958  0.77255  0.48576  0.95510
     93   2.70754  5.20828  2.27826  2.11423  4.54712  3.46433  3.66393  4.03003  2.06434  3.51019  4.25208  2.47909  3.86674  2.58293  2.72179  2.37959  2.93983  3.25071  5.64285  4.23317    108 - -
          2.68618  4.42225  2.77519  2.73123  3.46354  2.40513  3.72494  3.29354  2.67741  2.69355  4.24690  2.90347  2.73739  3.18146  2.89801  2.37887  2.77519  2.98518  4.58477  3.61503
          0.01726  4.46352  5.18587  0.61958  0.77255  0.48576  0.95510
     94   2.39669  4.21015  4.16404  3.58156  3.29457  3.82432  4.13804  2.43170  3.45747  2.03768  3.29672  3.80096  4.19635  3.68944  3.64855  3.11441  2.49132  2.25654  1.94938  3.63204    109 - -
          2.68618  4.42225  2.77519  2.73123  3.46354  2.40513  3.72494  3.29354  2.67741  2.69355  4.24690  2.90347  2.73739  3.18146  2.89801  2.37887  2.77519  2.98518  4.58477  3.61503
          0.01726  4.46352  5.18587  0.61958  0.77255  0.48576  0.95510
     95   2.71146  5.09917  2.59238  2.33255  4.39941  3.47993  3.69398  3.48642  2.33559  3.38787  4.16052  2.76456  3.88638  2.81153  2.94481  1.80063  2.31116  3.46701  5.56660  4.18410    110 - -
          2.68618  4.42225  2.77519  2.73123  3.46354  2.40513  3.72494  3.29354  2.67741  2.69355  4.24690  2.90347  2.73739  3.18146  2.89801  2.37887  2.77519  2.98518  4.58477  3.61503
          0.01726  4.46352  5.18587  0.61958  0.77255  0.48576  0.95510
     96   2.45247  5.17295  2.43623  2.11281  4.49560  3.12833  3.67398  3.96808  2.17298  2.51485  4.22125  2.74289  3.87337  2.48313  2.91564  2.67896  2.94262  3.55180  5.61762  4.21675    111 - -
          2.68618  4.42225  2.77519  2.73123  3.46354  2.40513  3.72494  3.29354  2.67741  2.69355  4.24690  2.90347  2.73739  3.18146  2.89801  2.37887  2.77519  2.98518  4.58477  3.61503
          0.01726  4.46352  5.18587  0.61958  0.77255  0.48576  0.95510
     97   2.72149  5.22368  2.56045  1.97209  4.56069  3.15580  3.29437  4.04412  2.30728  3.52468  4.26882  2.75896  2.37929  2.61367  2.70144  2.68157  2.95481  3.61044  5.65824  4.24665    112 - -
          2.68618  4.42225  2.77519  2.73123  3.46354  2.40513  3.72494  3.29354  2.67741  2.69355  4.24690  2.90347  2.73739  3.18146  2.89801  2.37887  2.77519  2.98518  4.58477  3.61503
          0.01726  4.46352  5.18587  0.61958  0.77255  0.48576  0.95510
     98   2.68061  4.26307  3.82947  3.25377  2.62971  3.72385  4.00090  2.57349  2.92216  2.00048  3.37206  3.57616  4.09801  2.73051  3.04297  2.98919  2.68146  2.15732  4.86156  3.14183    113 - -
          2.68618  4.42225  2.77519  2.73123  3.46354  2.40513  3.72494  3.29354  2.67741  2.69355  4.24690  2.90347  2.73739  3.18146  2.89801  2.37887  2.77519  2.98518  4.58477  3.61503
          0.01726  4.46352  5.18587  0.61958  0.77255  0.48576  0.95510
     99   3.36908  5.51147  3.52945  3.00415  4.98825  3.89288  3.88047  4.36328  0.74160  3.76144  4.64659  3.41970  4.29732  2.57401  2.35461  3.34121  3.53890  4.03416  5.76601  4.59507    114 - -
          2.68618  4.42225  2.77519  2.73123  3.46354  2.40513  3.72494  3.29354  2.67741  2.69355  4.24690  2.90347  2.73739  3.18146  2.89801  2.37887  2.77519  2.98518  4.58477  3.61503
          0.01726  4.46352  5.18587  0.61958  0.77255  0.48576  0.95510
    100   2.19792  5.22720  2.39709  2.15620  4.56473  3.47025  3.67817  4.04593  1.82044  3.52679  4.27323  2.74826  3.88010  2.62779  2.71529  2.69049  2.96301  3.61446  5.65999  4.25167    115 - -
          2.68618  4.42225  2.77519  2.73123  3.46354  2.40513  3.72494  3.29354  2.67741  2.69355  4.24690  2.90347  2.73739  3.18146  2.89801  2.37887  2.77519  2.98518  4.58477  3.61503
          0.01726  4.46352  5.18587  0.61958  0.77255  0.48576  0.95510
    101   2.57955  5.03214  2.85481  2.46894  4.31502  3.50082  3.68957  2.80192  2.22104  3.07067  4.09139  3.00043  3.89181  2.16544  2.28977  2.50905  2.93104  3.38903  5.50121  4.13929    116 - -
          2.68618  4.42225  2.77519  2.73123  3.46354  2.40513  3.72494  3.29354  2.67741  2.69355  4.24690  2.90347  2.73739  3.18146  2.89801  2.37887  2.77519  2.98518  4.58477  3.61503
          0.01726  4.46352  5.18587  0.61958  0.77255  0.48576  0.95510
    102   2.38780  3.50323  4.60604  4.02325  3.37724  4.04548  4.41524  1.98923  3.87254  1.48621  3.34227  4.13396  4.40084  4.05780  3.97927  3.36071  2.80699  1.72357  4.97536  3.79192    117 - -
          2.68618  4.42225  2.77519  2.73123  3.46354  2.40513  3.72494  3.29354  2.67741  2.69355  4.24690  2.90347  2.73739  3.18146  2.89801  2.37887  2.77519  2.98518  4.58477  3.61503
          0.01726  4.46352  5.18587  0.61958  0.77255  0.48576  0.95510
    103   4.48448  5.61159  5.09082  4.96650  3.51704  4.48379  4.81471  4.59349  4.71605  3.86764  5.18865  5.01922  5.05379  5.06659  4.72535  4.68372  4.82290  4.49458  0.23530  3.49529    118 - -
          2.68618  4.42225  2.77519  2.73123  3.46354  2.40513  3.72494  3.29354  2.67741  2.69355  4.24690  2.90347  2.73739  3.18146  2.89801  2.37887  2.77519  2.98518  4.58477  3.61503
          0.01726  4.46352  5.18587  0.61958  0.77255  0.48576  0.95510
    104   2.54614  5.17609  3.03198  2.34747  4.51053  3.52842  3.69062  3.96044  1.98778  3.46027  4.22993  3.01032  3.92134  1.85070  2.59272  2.74496  2.37465  3.56312  5.60151  4.23843    119 - -
          2.68618  4.42225  2.77519  2.73123  3.46354  2.40513  3.72494  3.29354  2.67741  2.69355  4.24690  2.90347  2.73739  3.18146  2.89801  2.37887  2.77519  2.98518  4.58477  3.61503
          0.01726  4.46352  5.18587  0.61958  0.77255  0.48576  0.95510
    105   2.55034  5.17966  2.69694  2.21599  4.51537  3.47046  3.36012  3.55332  1.86275  3.47894  4.22380  2.94214  3.86500  2.17635  2.69005  2.54462  2.92857  3.56548  5.61588  4.21446    120 - -
          2.68618  4.42225  2.77519  2.73123  3.46354  2.40513  3.72494  3.29354  2.67741  2.69355  4.24690  2.90347  2.73739  3.18146  2.89801  2.37887  2.77519  2.98518  4.58477  3.61503
          0.01726  4.46352  5.18587  0.61958  0.77255  0.48576  0.95510
    106   3.21863  4.52847  5.00635  4.47562  3.75193  4.57314  5.08331  0.94716  4.36285  2.18191  3.57905  4.65527  4.87987  4.59731  4.52982  3.93376  2.57611  1.60742  5.60460  4.41371    121 - -
          2.68618  4.42225  2.77519  2.73123  3.46354  2.40513  3.72494  3.29354  2.67741  2.69355  4.24690  2.90347  2.73739  3.18146  2.89801  2.37887  2.77519  2.98518  4.58477  3.61503
          0.01726  4.46352  5.18587  0.61958  0.77255  0.48576  0.95510
    107   3.31556  4.57989  5.24142  4.75021  3.93349  4.76834  5.42348  1.04636  4.65783  2.46650  3.71484  4.90829  5.06618  4.91384  4.82825  4.16733  3.07107  1.09639  5.88882  4.67584    122 - -
          2.68618  4.42225  2.77519  2.73123  3.46354  2.40513  3.72494  3.29354  2.67741  2.69355  4.24690  2.90347  2.73739  3.18146  2.89801  2.37887  2.77519  2.98518  4.58477  3.61503
          0.01726  4.46352  5.18587  0.61958  0.77255  0.48576  0.95510
    108   2.59197  5.07511  3.04905  2.48276  4.37393  3.51692  3.68923  3.35171  1.79254  3.35135  4.13230  3.01146  3.90538  2.33802  2.27540  2.59190  2.77593  3.44149  5.52803  3.64022    123 - -
          2.68618  4.42225  2.77519  2.73123  3.46354  2.40513  3.72494  3.29354  2.67741  2.69355  4.24690  2.90347  2.73739  3.18146  2.89801  2.37887  2.77519  2.98518  4.58477  3.61503
          0.01726  4.46352  5.18587  0.61958  0.77255  0.48576  0.95510
    109   2.21080  4.99489  3.02909  2.36685  4.26460  3.49995  3.69679  3.69915  2.46515  2.64632  4.05740  2.43395  3.89230  2.26210  2.74792  2.54575  2.92500  3.34468  5.47460  3.62496    124 - -
          2.68618  4.42225  2.77519  2.73123  3.46354  2.40513  3.72494  3.29354  2.67741  2.69355  4.24690  2.90347  2.73739  3.18146  2.89801  2.37887  2.77519  2.98518  4.58477  3.61503
          0.01726  4.46352  5.18587  0.61958  0.77255  0.48576  0.95510
    110   3.65127  5.54283  3.86228  3.41786  5.07433  4.02407  4.25656  4.55731  0.44318  4.00698  4.97238  3.80016  4.51159  3.43985  2.75040  3.67621  3.87620  4.24505  5.90506  4.82939    125 - -
          2.68618  4.42225  2.77519  2.73123  3.46354  2.40513  3.72494  3.29354  2.67741  2.69355  4.24690  2.90347  2.73739  3.18146  2.89801  2.37887  2.77519  2.98518  4.58477  3.61503
          0.01726  4.46352  5.18587  0.61958  0.77255  0.48576  0.95510
    111   3.28090  4.59993  5.09581  4.61941  3.86820  4.61624  5.30889  0.75410  4.49616  2.38574  3.66229  4.78138  4.97118  4.76709  4.67322  4.02164  3.03894  1.66300  5.82067  4.62044    126 - -
          2.68618  4.42225  2.77519  2.73123  3.46354  2.40513  3.72494  3.29354  2.67741  2.69355  4.24690  2.90347  2.73739  3.18146  2.89801  2.37887  2.77519  2.98518  4.58477  3.61503
          0.01726  4.46352  5.18587  0.61958  0.77255  0.48576  0.95510
    112   2.68425  4.45901  3.48064  2.91463  3.20011  3.64082  3.29444  2.59029  2.86868  1.91521  3.55928  2.73767  4.02179  3.18533  2.63953  2.68264  2.72096  2.73759  5.03166  3.78656    127 - -
          2.68618  4.42225  2.77519  2.73123  3.46354  2.40513  3.72494  3.29354  2.67741  2.69355  4.24690  2.90347  2.73739  3.18146  2.89801  2.37887  2.77519  2.98518  4.58477  3.61503
          0.01726  4.46352  5.18587  0.61958  0.77255  0.48576  0.95510
    113   2.90696  5.23518  2.72051  2.49904  4.71443  2.90050  3.92769  4.19322  2.76025  3.72382  4.53332  1.19105  4.01239  2.50813  3.22973  2.59828  3.20308  3.76682  5.88733  4.49184    128 - -
          2.68618  4.42225  2.77519  2.73123  3.46354  2.40513  3.72494  3.29354  2.67741  2.69355  4.24690  2.90347  2.73739  3.18146  2.89801  2.37887  2.77519  2.98518  4.58477  3.61503
          0.01726  4.46352  5.18587  0.61958  0.77255  0.48576  0.95510
    114   2.88355  4.97724  3.18298  2.72856  3.96750  3.62581  3.83673  3.63967  2.57307  3.21766  4.10421  3.21058  4.06167  1.24182  2.93259  2.93090  2.80543  3.34680  5.31792  2.98440    129 - -
          2.68618  4.42225  2.77519  2.73123  3.46354  2.40513  3.72494  3.29354  2.67741  2.69355  4.24690  2.90347  2.73739  3.18146  2.89801  2.37887  2.77519  2.98518  4.58477  3.61503
          0.01726  4.46352  5.18587  0.61958  0.77255  0.48576  0.95510
    115   1.80454  4.70674  3.21430  2.51292  3.90468  3.29099  3.78010  3.01967  2.32843  2.94854  3.36868  3.14712  3.94736  2.97723  3.07268  2.51685  2.70286  2.81064  5.24629  3.95145    130 - -
          2.68618  4.42225  2.77519  2.73123  3.46354  2.40513  3.72494  3.29354  2.67741  2.69355  4.24690  2.90347  2.73739  3.18146  2.89801  2.37887  2.77519  2.98518  4.58477  3.61503
          0.01726  4.46352  5.18587  0.61958  0.77255  0.48576  0.95510
    116   2.42507  4.97749  2.84102  2.35293  2.97586  3.49783  3.69613  3.67555  2.34924  3.24787  4.04031  2.59002  3.88905  2.82753  2.41856  2.47835  2.77096  3.04993  5.46129  3.64643    131 - -
          2.68618  4.42225  2.77519  2.73123  3.46354  2.40513  3.72494  3.29354  2.67741  2.69355  4.24690  2.90347  2.73739  3.18146  2.89801  2.37887  2.77519  2.98518  4.58477  3.61503
          0.01726  4.46352  5.18587  0.61958  0.77255  0.48576  0.95510
    117   2.69385  3.45568  4.44338  3.84323  3.20091  3.84263  4.16728  2.34938  3.67435  1.84538  2.91908  3.93101  4.20719  3.84656  3.75979  2.87801  2.65027  1.64911  4.73011  2.99264    132 - -
          2.68618  4.42225  2.77519  2.73123  3.46354  2.40513  3.72494  3.29354  2.67741  2.69355  4.24690  2.90347  2.73739  3.18146  2.89801  2.37887  2.77519  2.98518  4.58477  3.61503
          0.01726  4.46352  5.18587  0.61958  0.77255  0.48576  0.95510
    118   2.54010  4.65257  4.87898  4.33723  3.40902  4.47617  4.89504  1.97852  4.18761  0.84834  3.23321  4.54470  4.77404  4.36766  4.32770  3.82795  3.52328  2.27764  5.34858  4.23403    133 - -
          2.68618  4.42225  2.77519  2.73123  3.46354  2.40513  3.72494  3.29354  2.67741  2.69355  4.24690  2.90347  2.73739  3.18146  2.89801  2.37887  2.77519  2.98518  4.58477  3.61503
          0.01726  4.46352  5.18587  0.61958  0.77255  0.48576  0.95510
    119   2.38957  5.14431  2.79917  2.03010  4.46729  3.22135  3.34883  3.37570  2.05802  3.43997  4.19098  2.76864  3.86259  2.76319  2.71221  2.42149  2.91918  3.52306  5.59023  3.67062    134 - -
          2.68618  4.42225  2.77519  2.73123  3.46354  2.40513  3.72494  3.29354  2.67741  2.69355  4.24690  2.90347  2.73739  3.18146  2.89801  2.37887  2.77519  2.98518  4.58477  3.61503
          0.05551  4.46352  3.15882  0.61958  0.77255  0.48576  0.95510
    120   2.67618  5.12695  2.67820  2.21535  3.80923  3.19611  3.04597  3.91697  2.07127  3.42173  3.38342  2.73031  3.85202  2.45694  2.70194  2.65026  2.90731  3.20130  5.57418  4.17858    135 - -
          2.68618  4.42225  2.77519  2.73123  3.46354  2.40513  3.72494  3.29354  2.67741  2.69355  4.24690  2.90347  2.73739  3.18146  2.89801  2.37887  2.77519  2.98518  4.58477  3.61503
          0.01793  4.42594  5.14829  0.61958  0.77255  0.54480  0.86740
    121   2.66594  3.06754  4.15550  3.56769  2.74365  3.77199  4.07764  2.57926  3.44328  1.74252  3.25134  2.88174  4.14193  3.65929  3.61511  2.84028  2.71933  2.15930  4.74732  3.19055    136 - -
          2.68618  4.42225  2.77519  2.73123  3.46354  2.40513  3.72494  3.29354  2.67741  2.69355  4.24690  2.90347  2.73739  3.18146  2.89801  2.37887  2.77519  2.98518  4.58477  3.61503
          0.01793  4.42594  5.14829  0.61958  0.77255  0.45054  1.01414
    122   2.53628  5.02036  3.01083  2.34691  4.29836  2.47972  3.36388  3.73843  2.29446  3.00760  3.39703  2.19397  3.88669  2.81601  2.93189  2.56855  2.92430  3.37475  5.49574  4.13103    137 - -
          2.68618  4.42225  2.77519  2.73123  3.46354  2.40513  3.72494  3.29354  2.67741  2.69355  4.24690  2.90347  2.73739  3.18146  2.89801  2.37887  2.77519  2.98518  4.58477  3.61503
          0.23579  4.46352  1.61682  0.61958  0.77255  0.48576  0.95510
    123   2.63105  4.19600  3.81177  3.23739  2.67418  3.67799  3.34078  2.32505  2.88252  1.99001  3.30611  3.20695  4.05070  3.41374  3.41341  2.94709  2.86260  2.45757  4.72920  2.70350    138 - -
          2.68618  4.42225  2.77519  2.73123  3.46354  2.40513  3.72494  3.29354  2.67741  2.69355  4.24690  2.90347  2.73739  3.18146  2.89801  2.37887  2.77519  2.98518  4.58477  3.61503
          0.02144  4.24917  4.97152  0.61958  0.77255  0.34518  1.23133
    124   2.53707  5.03036  2.23826  2.45109  3.09027  3.48818  3.68435  3.75566  2.33684  2.84015  4.08856  2.76940  3.50044  2.63807  2.74672  2.54609  2.74365  3.38655  5.50297  4.13386    139 - -
          2.68618  4.42225  2.77519  2.73123  3.46354  2.40513  3.72494  3.29354  2.67741  2.69355  4.24690  2.90347  2.73739  3.18146  2.89801  2.37887  2.77519  2.98518  4.58477  3.61503
          0.05012  4.46352  3.28720  0.61958  0.77255  0.48576  0.95510
    125   2.38184  4.97591  3.02247  1.94396  4.24310  3.49062  3.68850  3.04969  2.46039  2.83837  4.03912  2.47150  3.88283  2.65036  2.73357  2.69172  2.73511  3.32365  5.45810  4.10200    140 - -
          2.68618  4.42225  2.77519  2.73123  3.46354  2.40513  3.72494  3.29354  2.67741  2.69355  4.24690  2.90347  2.73739  3.18146  2.89801  2.37887  2.77519  2.98518  4.58477  3.61503
          0.01784  4.43124  5.15359  0.61958  0.77255  0.45511  1.00615
    126   2.62189  5.30114  2.07018  1.92008  4.63398  3.46304  3.71601  4.12375  2.15447  3.60076  4.35169  2.31595  3.90191  2.64850  2.99728  2.72986  2.72782  3.68646  5.73444  4.30993    141 - -
          2.68618  4.42225  2.77519  2.73123  3.46354  2.40513  3.72494  3.29354  2.67741  2.69355  4.24690  2.90347  2.73739  3.18146  2.89801  2.37887  2.77519  2.98518  4.58477  3.61503
          0.01726  4.46352  5.18587  0.61958  0.77255  0.48576  0.95510
    127   2.23649  3.98308  2.49416  2.38877  4.15884  3.51003  3.71423  3.28200  2.50807  3.17511  3.98200  2.84057  3.90126  2.68985  2.97509  2.28794  2.77270  2.69036  5.41090  4.06963    142 - -
          2.68618  4.42225  2.77519  2.73123  3.46354  2.40513  3.72494  3.29354  2.67741  2.69355  4.24690  2.90347  2.73739  3.18146  2.89801  2.37887  2.77519  2.98518  4.58477  3.61503
          0.01726  4.46352  5.18587  0.61958  0.77255  0.48576  0.95510
    128   2.54165  5.16441  2.59933  2.14869  4.49377  3.20293  3.65791  3.54191  1.99480  3.09995  4.20962  2.76316  3.86169  2.48802  2.88964  2.32219  2.92246  3.54666  5.60625  4.20456    143 - -
          2.68618  4.42225  2.77519  2.73123  3.46354  2.40513  3.72494  3.29354  2.67741  2.69355  4.24690  2.90347  2.73739  3.18146  2.89801  2.37887  2.77519  2.98518  4.58477  3.61503
          0.14943  4.46352  2.06140  0.61958  0.77255  0.48576  0.95510
    129   2.64799  4.78807  2.85620  2.52881  3.37789  3.49283  3.70008  3.12650  2.22752  2.64238  3.86380  2.83129  3.88166  2.86436  2.38081  2.45551  2.87920  2.88527  5.30187  3.98102    144 - -
          2.68624  4.42231  2.77526  2.73085  3.46360  2.40505  3.72501  3.29328  2.67747  2.69361  4.24696  2.90353  2.73746  3.18152  2.89807  2.37893  2.77526  2.98506  4.58483  3.61509
          0.58089  1.65268  1.39005  0.53016  0.88797  0.38635  1.13797
    130   2.62466  3.56098  3.15802  2.44722  3.83617  3.49842  3.70991  3.22583  2.16301  2.43444  3.72641  2.87082  3.88444  2.90777  2.75262  2.71627  2.66135  2.94860  5.17416  3.27719    148 - -
          2.68618  4.42225  2.77519  2.73123  3.46354  2.40513  3.72494  3.29354  2.67741  2.69355  4.24690  2.90347  2.73739  3.18146  2.89801  2.37887  2.77519  2.98518  4.58477  3.61503
          0.02199  4.22379  4.94614  0.61958  0.77255  0.41691  1.07611
    131   2.73860  4.18802  4.27633  3.68622  2.60814  3.85819  4.15741  2.40882  3.54560  1.45191  2.40365  3.44929  4.21521  3.75140  3.31065  3.15120  2.96947  2.39788  4.78023  3.59195    149 - -
          2.68618  4.42225  2.77519  2.73123  3.46354  2.40513  3.72494  3.29354  2.67741  2.69355  4.24690  2.90347  2.73739  3.18146  2.89801  2.37887  2.77519  2.98518  4.58477  3.61503
          0.08113  4.41635  2.72036  0.61958  0.77255  0.55900  0.84813
    132   2.39426  4.97411  2.72085  2.19820  4.24814  3.46111  3.65764  3.11156  2.30610  2.96717  3.61635  2.77288  3.85263  2.78383  2.63588  2.51848  2.57309  3.32595  5.45179  4.08858    150 - -
          2.68618  4.42225  2.77519  2.73123  3.46354  2.40513  3.72494  3.29354  2.67741  2.69355  4.24690  2.90347  2.73739  3.18146  2.89801  2.37887  2.77519  2.98518  4.58477  3.61503
          0.01927  4.35449  5.07684  0.61958  0.77255  0.39864  1.11240
    133   2.55918  5.06058  2.43954  2.22825  3.75166  3.14667  3.68140  2.99650  2.44424  3.34246  4.11696  2.16844  3.87819  2.79959  2.78215  2.68243  2.76844  3.42156  5.52781  4.15173    151 - -
          2.68618  4.42225  2.77519  2.73123  3.46354  2.40513  3.72494  3.29354  2.67741  2.69355  4.24690  2.90347  2.73739  3.18146  2.89801  2.37887  2.77519  2.98518  4.58477  3.61503
          0.01726  4.46352  5.18587  0.61958  0.77255  0.48576  0.95510
    134   2.72887  4.14786  4.40327  3.31527  2.82377  3.86078  4.13202  2.40192  3.65185  1.60518  2.99681  3.91753  4.22256  3.82699  3.75493  3.16042  2.96030  2.39101  3.16074  2.31560    152 - -
          2.68618  4.42225  2.77519  2.73123  3.46354  2.40513  3.72494  3.29354  2.67741  2.69355  4.24690  2.90347  2.73739  3.18146  2.89801  2.37887  2.77519  2.98518  4.58477  3.61503
          0.01726  4.46352  5.18587  0.61958  0.77255  0.48576  0.95510
    135   1.68763  4.31825  3.72236  3.15064  3.43612  3.70319  3.55273  2.41302  2.85218  2.37291  3.42549  3.50831  4.07978  3.36746  3.38659  2.96146  2.91776  2.42389  4.90737  2.82504    153 - -
          2.68618  4.42225  2.77519  2.73123  3.46354  2.40513  3.72494  3.29354  2.67741  2.69355  4.24690  2.90347  2.73739  3.18146  2.89801  2.37887  2.77519  2.98518  4.58477  3.61503
          0.01726  4.46352  5.18587  0.61958  0.77255  0.48576  0.95510
    136   2.69968  5.19106  2.73901  2.20277  4.52805  3.16187  3.36103  4.00806  2.08496  3.49199  4.23494  2.32924  3.86402  2.75946  2.51943  2.54295  2.41032  3.57758  5.62723  4.22128    154 - -
          2.68618  4.42225  2.77519  2.73123  3.46354  2.40513  3.72494  3.29354  2.67741  2.69355  4.24690  2.90347  2.73739  3.18146  2.89801  2.37887  2.77519  2.98518  4.58477  3.61503
          0.01726  4.46352  5.18587  0.61958  0.77255  0.48576  0.95510
    137   2.51442  5.20908  2.60872  2.17147  4.54773  3.46338  3.30768  4.03110  2.00885  3.51120  4.25286  2.34399  3.86629  2.50210  2.90048  2.40055  2.78757  3.59655  5.64398  4.23353    155 - -
          2.68618  4.42225  2.77519  2.73123  3.46354  2.40513  3.72494  3.29354  2.67741  2.69355  4.24690  2.90347  2.73739  3.18146  2.89801  2.37887  2.77519  2.98518  4.58477  3.61503
          0.01726  4.46352  5.18587  0.61958  0.77255  0.48576  0.95510
    138   3.41754  4.65092  5.37124  4.86635  3.80046  4.92270  5.49854  1.56577  4.77326  1.83907  3.56947  5.03996  5.14879  4.97400  4.91467  4.32124  3.66867  0.84512  5.84585  4.67425    156 - -
          2.68618  4.42225  2.77519  2.73123  3.46354  2.40513  3.72494  3.29354  2.67741  2.69355  4.24690  2.90347  2.73739  3.18146  2.89801  2.37887  2.77519  2.98518  4.58477  3.61503
          0.01726  4.46352  5.18587  0.61958  0.77255  0.48576  0.95510
    139   2.57298  5.14185  2.79071  2.03451  4.46393  3.47048  3.66036  3.50754  2.20946  3.43694  4.18906  2.69984  3.86399  2.76496  2.26712  2.38521  2.73621  3.22388  5.58829  4.19246    157 - -
          2.68618  4.42225  2.77519  2.73123  3.46354  2.40513  3.72494  3.29354  2.67741  2.69355  4.24690  2.90347  2.73739  3.18146  2.89801  2.37887  2.77519  2.98518  4.58477  3.61503
          0.01726  4.46352  5.18587  0.61958  0.77255  0.48576  0.95510
    140   2.51448  4.60688  3.03784  2.75340  3.79795  3.58101  3.83105  2.73172  2.73271  2.45624  3.71510  3.22196  2.76180  3.06236  3.14894  1.90718  2.91999  2.74429  5.17834  3.90415    158 - -
          2.68618  4.42225  2.77519  2.73123  3.46354  2.40513  3.72494  3.29354  2.67741  2.69355  4.24690  2.90347  2.73739  3.18146  2.89801  2.37887  2.77519  2.98518  4.58477  3.61503
          0.01726  4.46352  5.18587  0.61958  0.77255  0.48576  0.95510
    141   2.75711  4.66915  3.31349  2.96280  2.31008  1.42249  4.03749  3.47963  3.06263  3.14240  4.03610  2.42745  4.06789  3.36232  3.44993  2.89397  3.08501  3.17377  5.21215  3.79475    159 - -
          2.68618  4.42225  2.77519  2.73123  3.46354  2.40513  3.72494  3.29354  2.67741  2.69355  4.24690  2.90347  2.73739  3.18146  2.89801  2.37887  2.77519  2.98518  4.58477  3.61503
          0.01726  4.46352  5.18587  0.61958  0.77255  0.48576  0.95510
    142   3.75738  5.85374  0.34662  2.91014  5.34162  3.78250  4.61382  5.09389  3.82991  4.60180  5.63014  3.48364  4.47573  3.87862  4.39799  3.67731  4.11929  4.67945  6.37319  5.16508    160 - -
          2.68618  4.42225  2.77519  2.73123  3.46354  2.40513  3.72494  3.29354  2.67741  2.69355  4.24690  2.90347  2.73739  3.18146  2.89801  2.37887  2.77519  2.98518  4.58477  3.61503
          0.01726  4.46352  5.18587  0.61958  0.77255  0.48576  0.95510
    143   2.68472  4.55483  3.36204  2.79838  3.71813  3.60705  3.83939  2.60397  2.23517  2.61224  3.26975  3.25644  2.70818  3.09281  2.93355  2.65999  2.57979  2.48071  5.11556  3.85267    161 - -
          2.68618  4.42225  2.77519  2.73123  3.46354  2.40513  3.72494  3.29354  2.67741  2.69355  4.24690  2.90347  2.73739  3.18146  2.89801  2.37887  2.77519  2.98518  4.58477  3.61503
          0.01726  4.46352  5.18587  0.61958  0.77255  0.48576  0.95510
    144   2.76144  5.24807  2.24577  2.16840  4.57433  3.17912  3.71100  4.05473  2.35149  3.54766  4.30391  2.56069  3.89703  2.82089  2.98843  2.22895  2.11002  3.63062  5.69348  4.27920    162 - -
          2.68618  4.42225  2.77519  2.73123  3.46354  2.40513  3.72494  3.29354  2.67741  2.69355  4.24690  2.90347  2.73739  3.18146  2.89801  2.37887  2.77519  2.98518  4.58477  3.61503
          0.01726  4.46352  5.18587  0.61958  0.77255  0.48576  0.95510
    145   2.80351  4.92567  2.88060  2.77533  4.84216  2.82533  4.23682  4.37044  3.18517  3.95261  4.77969  0.86273  4.04368  3.43935  3.62636  2.53033  3.22678  3.82416  6.09214  4.73223    163 - -
          2.68618  4.42225  2.77519  2.73123  3.46354  2.40513  3.72494  3.29354  2.67741  2.69355  4.24690  2.90347  2.73739  3.18146  2.89801  2.37887  2.77519  2.98518  4.58477  3.61503
          0.01726  4.46352  5.18587  0.61958  0.77255  0.48576  0.95510
    146   2.69795  3.27805  3.66641  3.09200  3.49639  3.69816  3.95360  2.64186  2.59218  2.34275  3.13920  3.47071  4.07438  3.31737  2.00086  2.95215  2.92896  2.22507  4.95681  3.73351    164 - -
          2.68618  4.42225  2.77519  2.73123  3.46354  2.40513  3.72494  3.29354  2.67741  2.69355  4.24690  2.90347  2.73739  3.18146  2.89801  2.37887  2.77519  2.98518  4.58477  3.61503
          0.01726  4.46352  5.18587  0.61958  0.77255  0.48576  0.95510
    147   3.63170  5.73968  2.93155  0.41099  5.18809  3.78395  4.47787  4.77969  3.45179  4.31154  5.30477  3.46577  4.42877  3.70929  3.89384  3.57510  3.95457  4.41568  6.23462  5.02095    165 - -
          2.68618  4.42225  2.77519  2.73123  3.46354  2.40513  3.72494  3.29354  2.67741  2.69355  4.24690  2.90347  2.73739  3.18146  2.89801  2.37887  2.77519  2.98518  4.58477  3.61503
          0.01726  4.46352  5.18587  0.61958  0.77255  0.48576  0.95510
    148   0.91293  4.43228  3.93297  3.74334  4.81787  1.44251  4.77268  4.22651  3.85273  3.94678  4.76643  3.74467  4.00890  4.08787  4.10250  2.69951  3.03886  3.58066  6.14715  4.99823    166 - -
          2.68618  4.42225  2.77519  2.73123  3.46354  2.40513  3.72494  3.29354  2.67741  2.69355  4.24690  2.90347  2.73739  3.18146  2.89801  2.37887  2.77519  2.98518  4.58477  3.61503
          0.01726  4.46352  5.18587  0.61958  0.77255  0.48576  0.95510
    149   2.74792  4.83416  3.22756  2.65434  4.04803  3.58759  2.01723  3.45077  2.50693  3.07134  3.33073  3.14713  3.97159  2.46374  2.45453  2.81136  2.97318  2.55370  5.33082  4.03184    167 - -
          2.68618  4.42225  2.77519  2.73123  3.46354  2.40513  3.72494  3.29354  2.67741  2.69355  4.24690  2.90347  2.73739  3.18146  2.89801  2.37887  2.77519  2.98518  4.58477  3.61503
          0.01726  4.46352  5.18587  0.61958  0.77255  0.48576  0.95510
    150   1.02727  3.40798  4.27187  3.76582  3.77239  3.64795  4.48182  2.38147  3.66707  2.70319  3.71277  3.90039  4.22217  3.92383  3.89962  3.02957  3.05942  2.19678  5.33586  4.13892    168 - -
          2.68618  4.42225  2.77519  2.73123  3.46354  2.40513  3.72494  3.29354  2.67741  2.69355  4.24690  2.90347  2.73739  3.18146  2.89801  2.37887  2.77519  2.98518  4.58477  3.61503
          0.01726  4.46352  5.18587  0.61958  0.77255  0.48576  0.95510
    151   0.60115  4.39510  4.08515  3.86307  4.64879  3.22625  4.79028  3.80531  3.85305  3.68720  4.59300  3.80043  4.02516  4.12772  4.06728  2.71136  2.53382  3.31304  6.06238  4.90134    169 - -
          2.68618  4.42225  2.77519  2.73123  3.46354  2.40513  3.72494  3.29354  2.67741  2.69355  4.24690  2.90347  2.73739  3.18146  2.89801  2.37887  2.77519  2.98518  4.58477  3.61503
          0.01726  4.46352  5.18587  0.61958  0.77255  0.48576  0.95510
    152   2.16298  5.21300  3.27575  2.66234  4.57432  3.65770  3.73227  3.98020  1.53766  3.16646  4.27682  3.15312  4.03169  2.62326  1.92156  2.90464  3.12114  3.61806  5.59367  4.30428    170 - -
          2.68618  4.42225  2.77519  2.73123  3.46354  2.40513  3.72494  3.29354  2.67741  2.69355  4.24690  2.90347  2.73739  3.18146  2.89801  2.37887  2.77519  2.98518  4.58477  3.61503
          0.01726  4.46352  5.18587  0.61958  0.77255  0.48576  0.95510
    153   2.52863  4.13700  4.23608  3.64480  2.95139  3.80155  4.11004  2.10188  3.13986  1.83117  3.24833  3.81672  4.16907  3.71511  3.16025  3.09283  2.91615  1.99359  4.75120  2.82208    171 - -
          2.68618  4.42225  2.77519  2.73123  3.46354  2.40513  3.72494  3.29354  2.67741  2.69355  4.24690  2.90347  2.73739  3.18146  2.89801  2.37887  2.77519  2.98518  4.58477  3.61503
          0.01726  4.46352  5.18587  0.61958  0.77255  0.48576  0.95510
    154   2.83058  4.64593  3.43887  3.06892  3.43440  3.62890  3.98565  3.33954  3.06304  3.00678  3.92342  2.97781  4.13627  3.40734  3.39646  2.69423  2.78880  3.07412  4.94912  1.17720    172 - -
          2.68618  4.42225  2.77519  2.73123  3.46354  2.40513  3.72494  3.29354  2.67741  2.69355  4.24690  2.90347  2.73739  3.18146  2.89801  2.37887  2.77519  2.98518  4.58477  3.61503
          0.01726  4.46352  5.18587  0.61958  0.77255  0.48576  0.95510
    155   4.21502  5.30936  5.25179  5.05096  0.85957  4.86475  3.77903  3.78029  4.83101  2.99756  4.32983  4.54212  5.15399  4.65013  4.72938  4.28504  4.43035  3.75249  1.51871  2.13782    173 - -
          2.68618  4.42225  2.77519  2.73123  3.46354  2.40513  3.72494  3.29354  2.67741  2.69355  4.24690  2.90347  2.73739  3.18146  2.89801  2.37887  2.77519  2.98518  4.58477  3.61503
          0.01726  4.46352  5.18587  0.61958  0.77255  0.48576  0.95510
    156   2.60127  5.22992  2.94774  2.15457  4.57553  3.16690  3.68221  4.04617  1.70345  3.52414  4.27717  2.31791  3.90070  2.51642  2.64288  2.71827  2.98367  3.62230  5.65084  4.26099    174 - -
          2.68618  4.42225  2.77519  2.73123  3.46354  2.40513  3.72494  3.29354  2.67741  2.69355  4.24690  2.90347  2.73739  3.18146  2.89801  2.37887  2.77519  2.98518  4.58477  3.61503
          0.01726  4.46352  5.18587  0.61958  0.77255  0.48576  0.95510
    157   2.44608  5.00780  2.79523  2.25396  4.28255  3.49199  3.68838  3.00897  2.33686  3.03948  3.44084  2.80366  3.88347  2.68188  2.75191  2.35029  2.50581  3.36006  5.48499  4.12111    175 - -
          2.68618  4.42225  2.77519  2.73123  3.46354  2.40513  3.72494  3.29354  2.67741  2.69355  4.24690  2.90347  2.73739  3.18146  2.89801  2.37887  2.77519  2.98518  4.58477  3.61503
          0.01726  4.46352  5.18587  0.61958  0.77255  0.48576  0.95510
    158   3.35325  4.70064  4.98715  4.41274  3.31656  4.58606  4.91815  2.12230  4.26378  0.77479  2.79339  4.62824  4.81954  4.39086  4.37625  3.92129  2.90430  2.40404  5.29978  4.22536    176 - -
          2.68618  4.42225  2.77519  2.73123  3.46354  2.40513  3.72494  3.29354  2.67741  2.69355  4.24690  2.90347  2.73739  3.18146  2.89801  2.37887  2.77519  2.98518  4.58477  3.61503
          0.01726  4.46352  5.18587  0.61958  0.77255  0.48576  0.95510
    159   3.68311  4.99392  4.79527  4.43985  0.81749  4.51032  3.77860  3.52961  4.29876  2.98394  4.14043  4.26915  4.85293  4.31501  4.35745  2.93673  3.91839  3.39236  3.95069  1.66363    177 - -
          2.68618  4.42225  2.77519  2.73123  3.46354  2.40513  3.72494  3.29354  2.67741  2.69355  4.24690  2.90347  2.73739  3.18146  2.89801  2.37887  2.77519  2.98518  4.58477  3.61503
          0.09374  4.46352  2.55162  0.61958  0.77255  0.48576  0.95510
    160   2.10774  4.40949  3.62189  3.34058  4.67792  1.08738  4.46405  4.12969  3.45141  3.77920  4.57309  3.50604  3.13708  3.71292  3.79029  1.89327  2.93236  3.50381  5.98690  4.77388    178 - -
          2.68623  4.42230  2.77491  2.73111  3.46359  2.40518  3.72500  3.29339  2.67746  2.69360  4.24695  2.90352  2.73745  3.18151  2.89806  2.37892  2.77525  2.98497  4.58482  3.61508
          0.17540  1.86531  5.11076  0.54173  0.87166  0.42122  1.06783
    161   2.56520  5.18922  2.47306  2.09732  4.52447  3.16756  3.66095  4.00470  1.99334  3.49059  4.23403  2.50296  3.48721  2.76167  2.89726  2.52207  2.75202  3.24058  5.62789  4.22069    181 - -
          2.68618  4.42225  2.77519  2.73123  3.46354  2.40513  3.72494  3.29354  2.67741  2.69355  4.24690  2.90347  2.73739  3.18146  2.89801  2.37887  2.77519  2.98518  4.58477  3.61503
          0.01726  4.46352  5.18587  0.61958  0.77255  0.48576  0.95510
    162   2.73832  5.24554  2.07370  2.21430  4.58076  3.17457  3.68723  4.06614  2.11121  3.54648  4.29271  2.72533  3.88194  2.45412  2.94403  2.33455  2.63449  3.63164  5.68093  4.26506    182 - -
          2.68618  4.42225  2.77519  2.73123  3.46354  2.40513  3.72494  3.29354  2.67741  2.69355  4.24690  2.90347  2.73739  3.18146  2.89801  2.37887  2.77519  2.98518  4.58477  3.61503
          0.01726  4.46352  5.18587  0.61958  0.77255  0.48576  0.95510
    163   4.19401  5.31916  5.15163  4.95291  0.53289  4.84701  3.78999  3.72455  4.76898  2.94902  4.30069  4.51788  5.14521  4.62160  4.70226  4.26361  4.41787  3.70801  3.89218  1.93420    183 - -
          2.68618  4.42225  2.77519  2.73123  3.46354  2.40513  3.72494  3.29354  2.67741  2.69355  4.24690  2.90347  2.73739  3.18146  2.89801  2.37887  2.77519  2.98518  4.58477  3.61503
          0.01726  4.46352  5.18587  0.61958  0.77255  0.48576  0.95510
    164   2.69123  4.76628  3.17981  2.62003  3.97895  3.54921  3.76305  2.99475  2.22155  3.01426  3.85175  2.89486  3.93890  2.94388  2.76279  2.15190  2.41348  2.40813  5.29493  3.99011    184 - -
          2.68618  4.42225  2.77519  2.73123  3.46354  2.40513  3.72494  3.29354  2.67741  2.69355  4.24690  2.90347  2.73739  3.18146  2.89801  2.37887  2.77519  2.98518  4.58477  3.61503
          0.01726  4.46352  5.18587  0.61958  0.77255  0.48576  0.95510
    165   3.81903  5.53438  4.38066  3.81210  5.05110  4.13715  4.44491  4.67395  2.72486  4.08026  5.09586  4.10968  4.63965  3.66403  0.36322  3.89574  4.06272  4.37849  5.90791  4.88850    185 - -
          2.68618  4.42225  2.77519  2.73123  3.46354  2.40513  3.72494  3.29354  2.67741  2.69355  4.24690  2.90347  2.73739  3.18146  2.89801  2.37887  2.77519  2.98518  4.58477  3.61503
          0.01726  4.46352  5.18587  0.61958  0.77255  0.48576  0.95510
    166   2.68778  5.12005  2.50306  2.09508  4.43358  3.14420  3.66437  3.89794  2.19214  3.06475  4.16933  2.58043  3.86614  2.77204  2.89989  2.32931  2.74296  3.20807  4.21932  4.18082    186 - -
          2.68618  4.42225  2.77519  2.73123  3.46354  2.40513  3.72494  3.29354  2.67741  2.69355  4.24690  2.90347  2.73739  3.18146  2.89801  2.37887  2.77519  2.98518  4.58477  3.61503
          0.07725  4.46352  2.76753  0.61958  0.77255  0.48576  0.95510
    167   2.68323  5.16100  2.31414  2.26775  4.49235  3.45066  3.64534  3.96854  2.38588  3.18777  4.20656  2.67178  3.33693  2.37965  2.34723  2.65045  2.57295  3.54450  5.60069  4.19805    187 - -
          2.68620  4.42245  2.77520  2.73110  3.46335  2.40510  3.72514  3.29374  2.67726  2.69328  4.24709  2.90336  2.73759  3.18127  2.89820  2.37894  2.77505  2.98538  4.58497  3.61523
          0.76421  0.93078  1.96572  0.80030  0.59637  0.43324  1.04527
    168   2.46006  3.99181  2.84176  2.25735  4.14452  2.50728  3.67007  3.56874  2.09204  3.15752  3.47347  2.98813  3.85938  2.81077  2.92590  2.67006  2.87944  3.23235  5.38685  3.49072    196 - -
          2.68618  4.42225  2.77519  2.73123  3.46354  2.40513  3.72494  3.29354  2.67741  2.69355  4.24690  2.90347  2.73739  3.18146  2.89801  2.37887  2.77519  2.98518  4.58477  3.61503
          0.22116  4.32834  1.68619  0.61958  0.77255  0.38329  1.14449
    169   2.33462  4.97445  2.44623  2.01545  3.12975  3.44238  3.66163  3.67952  2.44814  2.96956  4.03982  2.57174  3.84891  2.79322  2.92782  2.66477  2.89658  3.32295  5.45508  4.08964    197 - -
          2.68618  4.42225  2.77519  2.73123  3.46354  2.40513  3.72494  3.29354  2.67741  2.69355  4.24690  2.90347  2.73739  3.18146  2.89801  2.37887  2.77519  2.98518  4.58477  3.61503
          0.02049  4.29367  5.01602  0.61958  0.77255  0.43268  1.04630
    170   2.70476  5.05369  2.08535  2.26491  4.33805  3.47609  3.69542  2.97604  2.47343  3.33361  4.11766  2.30248  3.88414  2.82007  2.95666  2.69806  2.52668  3.13508  5.53006  4.15604    198 - -
          2.68618  4.42225  2.77519  2.73123  3.46354  2.40513  3.72494  3.29354  2.67741  2.69355  4.24690  2.90347  2.73739  3.18146  2.89801  2.37887  2.77519  2.98518  4.58477  3.61503
          0.01789  4.42838  5.15073  0.61958  0.77255  0.45263  1.01048
    171   2.41068  4.60157  3.08509  2.58362  3.37936  3.15972  3.81787  2.66242  2.72259  2.65233  3.69359  3.01695  2.55041  3.05161  3.13862  2.81263  2.71285  2.53518  5.15517  3.88188    199 - -
          2.68618  4.42225  2.77519  2.73123  3.46354  2.40513  3.72494  3.29354  2.67741  2.69355  4.24690  2.90347  2.73739  3.18146  2.89801  2.37887  2.77519  2.98518  4.58477  3.61503
          0.01726  4.46352  5.18587  0.61958  0.77255  0.48576  0.95510
    172   2.67960  4.21205  3.96068  3.07518  3.32145  3.74951  4.03767  1.82560  3.28395  2.40893  3.01607  3.65696  3.06841  3.53454  2.90028  3.02396  2.91149  2.18356  3.71703  3.21503    200 - -
          2.68618  4.42225  2.77519  2.73123  3.46354  2.40513  3.72494  3.29354  2.67741  2.69355  4.24690  2.90347  2.73739  3.18146  2.89801  2.37887  2.77519  2.98518  4.58477  3.61503
          0.01726  4.46352  5.18587  0.61958  0.77255  0.48576  0.95510
    173   3.36629  5.31070  3.24388  3.20783  4.78673  3.71028  4.59691  4.67635  3.58187  4.25715  5.23955  0.43289  4.40489  3.90498  3.92856  3.43095  3.78669  4.23114  6.01524  4.71894    201 - -
          2.68618  4.42225  2.77519  2.73123  3.46354  2.40513  3.72494  3.29354  2.67741  2.69355  4.24690  2.90347  2.73739  3.18146  2.89801  2.37887  2.77519  2.98518  4.58477  3.61503
          0.01726  4.46352  5.18587  0.61958  0.77255  0.48576  0.95510
    174   1.75867  4.98975  3.00672  2.52917  4.42612  2.76143  3.78513  3.87366  2.14411  3.42622  4.20962  2.52124  3.91176  2.91601  3.02637  2.24960  2.97213  3.47217  5.61430  4.25301    202 - -
          2.68618  4.42225  2.77519  2.73123  3.46354  2.40513  3.72494  3.29354  2.67741  2.69355  4.24690  2.90347  2.73739  3.18146  2.89801  2.37887  2.77519  2.98518  4.58477  3.61503
          0.01726  4.46352  5.18587  0.61958  0.77255  0.48576  0.95510
    175   2.03025  4.22986  3.91310  3.33522  3.04070  2.48892  3.59308  2.46163  3.24829  2.23150  2.82999  3.62865  4.11382  3.50360  3.50123  3.01202  2.91234  2.48783  4.82970  2.95727    203 - -
          2.68618  4.42225  2.77519  2.73123  3.46354  2.40513  3.72494  3.29354  2.67741  2.69355  4.24690  2.90347  2.73739  3.18146  2.89801  2.37887  2.77519  2.98518  4.58477  3.61503
          0.01726  4.46352  5.18587  0.61958  0.77255  0.48576  0.95510
    176   3.89787  5.20588  5.14182  4.82100  3.48137  4.73114  5.30230  2.74637  4.59091  0.38554  3.38210  5.04640  5.08819  4.80680  4.65477  4.43567  4.17649  2.92958  5.53140  4.37990    204 - -
          2.68618  4.42225  2.77519  2.73123  3.46354  2.40513  3.72494  3.29354  2.67741  2.69355  4.24690  2.90347  2.73739  3.18146  2.89801  2.37887  2.77519  2.98518  4.58477  3.61503
          0.01726  4.46352  5.18587  0.61958  0.77255  0.48576  0.95510
    177   3.23334  5.70215  1.98444  2.42365  5.06506  3.48078  4.11403  4.67738  3.17463  4.18456  5.06093  0.83902  4.13920  3.30058  3.76689  3.13500  3.55827  4.22371  6.27251  4.76920    205 - -
          2.68618  4.42225  2.77519  2.73123  3.46354  2.40513  3.72494  3.29354  2.67741  2.69355  4.24690  2.90347  2.73739  3.18146  2.89801  2.37887  2.77519  2.98518  4.58477  3.61503
          0.01726  4.46352  5.18587  0.61958  0.77255  0.48576  0.95510
    178   4.20441  5.44889  4.76509  4.63519  2.56903  4.56098  4.05849  4.15158  4.48373  3.44359  4.76527  4.52443  5.03453  4.63321  4.52938  4.26604  4.50119  4.05283  4.22350  0.36285    206 - -
          2.68618  4.42225  2.77519  2.73123  3.46354  2.40513  3.72494  3.29354  2.67741  2.69355  4.24690  2.90347  2.73739  3.18146  2.89801  2.37887  2.77519  2.98518  4.58477  3.61503
          0.01726  4.46352  5.18587  0.61958  0.77255  0.48576  0.95510
    179   1.95989  4.40576  3.87738  3.69987  4.82574  0.77009  4.74952  4.21061  3.81781  3.94027  4.75353  3.70481  3.98209  4.05604  4.07018  2.66313  2.62785  3.55574  6.16671  5.00573    207 - -
          2.68618  4.42225  2.77519  2.73123  3.46354  2.40513  3.72494  3.29354  2.67741  2.69355  4.24690  2.90347  2.73739  3.18146  2.89801  2.37887  2.77519  2.98518  4.58477  3.61503
          0.01726  4.46352  5.18587  0.61958  0.77255  0.48576  0.95510
    180   4.20441  5.44889  4.76509  4.63519  2.56903  4.56098  4.05849  4.15158  4.48373  3.44359  4.76527  4.52443  5.03453  4.63321  4.52938  4.26604  4.50119  4.05283  4.22350  0.36285    208 - -
          2.68618  4.42225  2.77519  2.73123  3.46354  2.40513  3.72494  3.29354  2.67741  2.69355  4.24690  2.90347  2.73739  3.18146  2.89801  2.37887  2.77519  2.98518  4.58477  3.61503
          0.01726  4.46352  5.18587  0.61958  0.77255  0.48576  0.95510
    181   1.55005  4.45991  3.65896  3.16171  4.08921  3.37655  4.17485  2.97766  3.12893  3.15064  4.01263  3.46281  3.98154  3.43920  3.49203  1.69441  2.08122  3.06603  5.47780  4.24010    209 - -
          2.68618  4.42225  2.77519  2.73123  3.46354  2.40513  3.72494  3.29354  2.67741  2.69355  4.24690  2.90347  2.73739  3.18146  2.89801  2.37887  2.77519  2.98518  4.58477  3.61503
          0.01726  4.46352  5.18587  0.61958  0.77255  0.48576  0.95510
    182   3.43608  4.65514  5.43281  4.93872  3.85865  4.98181  5.59958  1.04028  4.85640  2.01217  3.61534  5.10938  5.19967  5.06626  5.00189  4.39111  3.68908  1.13919  5.92936  4.74948    210 - -
          2.68618  4.42225  2.77519  2.73123  3.46354  2.40513  3.72494  3.29354  2.67741  2.69355  4.24690  2.90347  2.73739  3.18146  2.89801  2.37887  2.77519  2.98518  4.58477  3.61503
          0.01726  4.46352  5.18587  0.61958  0.77255  0.48576  0.95510
    183   3.80496  5.04301  5.56190  4.98649  3.24323  5.15177  5.42270  2.19606  4.83368  0.58629  2.38221  5.24011  5.19026  4.77999  4.84503  4.53498  4.00848  2.62803  5.47547  4.50912    211 - -
          2.68618  4.42225  2.77519  2.73123  3.46354  2.40513  3.72494  3.29354  2.67741  2.69355  4.24690  2.90347  2.73739  3.18146  2.89801  2.37887  2.77519  2.98518  4.58477  3.61503
          0.01726  4.46352  5.18587  0.61958  0.77255  0.48576  0.95510
    184   3.01089  4.74992  3.86024  3.22713  3.69252  3.92129  4.05573  2.99627  2.72255  1.81262  2.81742  3.61454  4.27343  3.31485  1.40566  3.21225  3.22623  2.89877  5.23332  4.02611    212 - -
          2.68618  4.42225  2.77519  2.73123  3.46354  2.40513  3.72494  3.29354  2.67741  2.69355  4.24690  2.90347  2.73739  3.18146  2.89801  2.37887  2.77519  2.98518  4.58477  3.61503
          0.01726  4.46352  5.18587  0.61958  0.77255  0.48576  0.95510
    185   1.55478  4.43213  3.80552  3.41012  4.62139  2.14377  4.46027  4.05852  3.42217  3.71404  4.51018  3.56445  3.94341  3.70321  3.76519  1.34466  2.31237  3.47317  5.93765  4.72447    213 - -
          2.68618  4.42225  2.77519  2.73123  3.46354  2.40513  3.72494  3.29354  2.67741  2.69355  4.24690  2.90347  2.73739  3.18146  2.89801  2.37887  2.77519  2.98518  4.58477  3.61503
          0.01726  4.46352  5.18587  0.61958  0.77255  0.48576  0.95510
    186   2.07905  3.64608  3.82994  3.25468  3.03132  3.30951  3.37323  2.72847  3.17868  2.46207  3.10938  3.57633  4.09695  3.13214  3.45629  2.69376  2.91060  2.12079  4.85963  2.76287    214 - -
          2.68618  4.42225  2.77519  2.73123  3.46354  2.40513  3.72494  3.29354  2.67741  2.69355  4.24690  2.90347  2.73739  3.18146  2.89801  2.37887  2.77519  2.98518  4.58477  3.61503
          0.01726  4.46352  5.18587  0.61958  0.77255  0.48576  0.95510
    187   2.48997  4.15855  4.49706  3.90286  2.61210  3.27413  4.25662  2.03085  3.74248  2.15145  2.96300  4.00453  4.28124  3.91962  3.83823  3.22817  2.99155  1.49536  4.81965  3.63747    215 - -
          2.68618  4.42225  2.77519  2.73123  3.46354  2.40513  3.72494  3.29354  2.67741  2.69355  4.24690  2.90347  2.73739  3.18146  2.89801  2.37887  2.77519  2.98518  4.58477  3.61503
          0.01726  4.46352  5.18587  0.61958  0.77255  0.48576  0.95510
    188   1.73047  4.55711  3.37039  2.81916  3.77343  3.19451  3.86996  2.62192  2.79339  2.83283  3.19858  2.57183  3.98597  3.11907  3.19606  2.47690  2.92070  2.88213  5.16604  3.90215    216 - -
          2.68618  4.42225  2.77519  2.73123  3.46354  2.40513  3.72494  3.29354  2.67741  2.69355  4.24690  2.90347  2.73739  3.18146  2.89801  2.37887  2.77519  2.98518  4.58477  3.61503
          0.01726  4.46352  5.18587  0.61958  0.77255  0.48576  0.95510
    189   3.45403  5.55013  3.95351  3.15435  5.10770  4.01610  3.82691  4.39262  1.71303  3.75043  4.62879  3.51216  4.34491  2.51543  0.87568  3.42589  3.57324  4.07764  5.72583  4.62258    217 - -
          2.68618  4.42225  2.77519  2.73123  3.46354  2.40513  3.72494  3.29354  2.67741  2.69355  4.24690  2.90347  2.73739  3.18146  2.89801  2.37887  2.77519  2.98518  4.58477  3.61503
          0.01726  4.46352  5.18587  0.61958  0.77255  0.48576  0.95510
    190   1.83190  4.96192  3.02169  1.98630  4.26749  3.02327  3.73420  3.32548  2.52307  3.27674  4.07329  2.81209  3.90245  2.87108  2.99514  2.49056  2.74426  3.34254  5.49348  4.14011    218 - -
          2.68618  4.42225  2.77519  2.73123  3.46354  2.40513  3.72494  3.29354  2.67741  2.69355  4.24690  2.90347  2.73739  3.18146  2.89801  2.37887  2.77519  2.98518  4.58477  3.61503
          0.01726  4.46352  5.18587  0.61958  0.77255  0.48576  0.95510
    191   3.50189  4.74145  5.42543  4.89053  3.54137  4.94411  5.40440  1.32979  4.77667  1.11267  3.30681  5.06582  5.11992  4.86720  4.85384  4.33028  3.73825  1.65252  5.64081  4.55715    219 - -
          2.68618  4.42225  2.77519  2.73123  3.46354  2.40513  3.72494  3.29354  2.67741  2.69355  4.24690  2.90347  2.73739  3.18146  2.89801  2.37887  2.77519  2.98518  4.58477  3.61503
          0.01726  4.46352  5.18587  0.61958  0.77255  0.48576  0.95510
    192   2.23500  2.68808  4.64288  4.08279  3.52339  4.06391  4.54349  1.89522  3.94744  2.44409  3.47011  4.19448  4.45834  4.15175  4.07868  3.40016  2.87006  1.27639  5.13629  3.94413    220 - -
          2.68618  4.42225  2.77519  2.73123  3.46354  2.40513  3.72494  3.29354  2.67741  2.69355  4.24690  2.90347  2.73739  3.18146  2.89801  2.37887  2.77519  2.98518  4.58477  3.61503
          0.01726  4.46352  5.18587  0.61958  0.77255  0.48576  0.95510
    193   2.40593  4.67721  3.25392  2.69730  3.88235  2.96589  3.80344  2.51221  2.05557  2.62554  3.78095  3.17896  3.96182  3.01094  3.08574  2.19409  2.92546  2.98664  5.23402  3.94797    221 - -
          2.68618  4.42225  2.77519  2.73123  3.46354  2.40513  3.72494  3.29354  2.67741  2.69355  4.24690  2.90347  2.73739  3.18146  2.89801  2.37887  2.77519  2.98518  4.58477  3.61503
          0.01726  4.46352  5.18587  0.61958  0.77255  0.48576  0.95510
    194   2.25051  3.56612  3.12029  2.56346  4.06488  3.52849  3.31115  3.47448  2.15127  3.09271  3.91567  2.70623  3.91929  2.89998  3.00242  2.19674  2.91997  3.16464  5.35143  3.07493    222 - -
          2.68618  4.42225  2.77519  2.73123  3.46354  2.40513  3.72494  3.29354  2.67741  2.69355  4.24690  2.90347  2.73739  3.18146  2.89801  2.37887  2.77519  2.98518  4.58477  3.61503
          0.01726  4.46352  5.18587  0.61958  0.77255  0.48576  0.95510
    195   3.55988  5.23632  4.34829  4.33672  5.39254  0.21074  5.37717  5.17765  4.59400  4.73621  5.74425  4.51572  4.63933  4.87233  4.72648  3.75409  4.08357  4.59152  6.29140  5.52754    223 - -
          2.68618  4.42225  2.77519  2.73123  3.46354  2.40513  3.72494  3.29354  2.67741  2.69355  4.24690  2.90347  2.73739  3.18146  2.89801  2.37887  2.77519  2.98518  4.58477  3.61503
          0.01726  4.46352  5.18587  0.61958  0.77255  0.48576  0.95510
    196   2.89944  3.20073  4.66431  4.09939  2.36010  4.01993  4.06488  2.68365  3.91083  1.40932  3.34821  4.07999  4.37089  4.02300  3.94748  3.33288  3.12938  2.52227  3.26061  2.15371    224 - -
          2.68618  4.42225  2.77519  2.73123  3.46354  2.40513  3.72494  3.29354  2.67741  2.69355  4.24690  2.90347  2.73739  3.18146  2.89801  2.37887  2.77519  2.98518  4.58477  3.61503
          0.01726  4.46352  5.18587  0.61958  0.77255  0.48576  0.95510
    197   2.68978  4.51273  2.46793  2.64479  3.66719  3.62881  3.86908  2.63050  2.82442  1.99225  3.07357  3.03533  4.01138  3.14313  3.21549  2.86258  2.92162  2.40750  5.08472  3.83024    225 - -
          2.68618  4.42225  2.77519  2.73123  3.46354  2.40513  3.72494  3.29354  2.67741  2.69355  4.24690  2.90347  2.73739  3.18146  2.89801  2.37887  2.77519  2.98518  4.58477  3.61503
          0.01726  4.46352  5.18587  0.61958  0.77255  0.48576  0.95510
    198   2.66716  4.78925  3.16086  2.64636  4.16303  2.79360  3.82858  3.57388  2.64975  3.19451  3.40013  2.47638  2.01887  2.99613  3.09521  2.73337  2.29792  3.23315  5.44782  4.13149    226 - -
          2.68618  4.42225  2.77519  2.73123  3.46354  2.40513  3.72494  3.29354  2.67741  2.69355  4.24690  2.90347  2.73739  3.18146  2.89801  2.37887  2.77519  2.98518  4.58477  3.61503
          0.01726  4.46352  5.18587  0.61958  0.77255  0.48576  0.95510
    199   2.30203  4.76675  3.17583  2.61498  3.97394  3.54938  3.75920  3.37253  2.58798  2.81470  3.84765  3.11607  3.93689  2.41062  2.32498  2.57689  2.34840  3.08161  4.14035  3.49933    227 - -
          2.68618  4.42225  2.77519  2.73123  3.46354  2.40513  3.72494  3.29354  2.67741  2.69355  4.24690  2.90347  2.73739  3.18146  2.89801  2.37887  2.77519  2.98518  4.58477  3.61503
          0.01726  4.46352  5.18587  0.61958  0.77255  0.48576  0.95510
    200   3.66959  4.92462  5.46444  4.89865  1.90019  4.96323  5.11486  2.05168  4.75455  0.80275  3.03065  5.05110  5.07345  4.69641  4.74755  4.32895  3.87824  2.62233  5.23435  4.06210    228 - -
          2.68618  4.42225  2.77519  2.73123  3.46354  2.40513  3.72494  3.29354  2.67741  2.69355  4.24690  2.90347  2.73739  3.18146  2.89801  2.37887  2.77519  2.98518  4.58477  3.61503
          0.01726  4.46352  5.18587  0.61958  0.77255  0.48576  0.95510
    201   2.59127  4.53404  3.66820  3.59341  4.92838  0.62365  4.77545  4.46772  3.85835  4.13674  4.95546  3.69720  4.05110  4.09024  4.12140  2.26848  3.13114  3.75678  6.22941  5.04573    229 - -
          2.68618  4.42225  2.77519  2.73123  3.46354  2.40513  3.72494  3.29354  2.67741  2.69355  4.24690  2.90347  2.73739  3.18146  2.89801  2.37887  2.77519  2.98518  4.58477  3.61503
          0.01726  4.46352  5.18587  0.61958  0.77255  0.48576  0.95510
    202   3.47764  4.70923  5.42356  4.90567  3.65849  4.96100  5.48004  0.98306  4.80237  1.51478  3.42180  5.08237  5.15344  4.94109  4.90833  4.35681  3.72125  1.60946  5.75049  4.63103    230 - -
          2.68618  4.42225  2.77519  2.73123  3.46354  2.40513  3.72494  3.29354  2.67741  2.69355  4.24690  2.90347  2.73739  3.18146  2.89801  2.37887  2.77519  2.98518  4.58477  3.61503
          0.01726  4.46352  5.18587  0.61958  0.77255  0.48576  0.95510
    203   2.97434  4.84799  3.51786  2.99124  1.66256  3.79971  2.34096  3.42580  1.95226  3.01737  3.94968  3.40969  4.18616  3.21896  3.07640  3.07653  3.19853  3.18475  4.77827  3.24070    231 - -
          2.68618  4.42225  2.77519  2.73123  3.46354  2.40513  3.72494  3.29354  2.67741  2.69355  4.24690  2.90347  2.73739  3.18146  2.89801  2.37887  2.77519  2.98518  4.58477  3.61503
          0.01726  4.46352  5.18587  0.61958  0.77255  0.48576  0.95510
    204   3.88120  5.51495  3.93634  3.79038  3.90403  4.11160  0.34937  4.68871  3.62961  4.08372  5.20429  4.16032  4.71104  4.17591  3.83892  3.95948  4.22097  4.41148  5.34439  3.84617    232 - -
          2.68618  4.42225  2.77519  2.73123  3.46354  2.40513  3.72494  3.29354  2.67741  2.69355  4.24690  2.90347  2.73739  3.18146  2.89801  2.37887  2.77519  2.98518  4.58477  3.61503
          0.01726  4.46352  5.18587  0.61958  0.77255  0.48576  0.95510
    205   2.34826  5.20012  2.61599  2.28801  4.54110  3.47764  2.70947  4.01782  1.96894  3.49888  4.24429  2.94791  3.87431  2.44115  2.44449  2.67880  2.94413  3.58909  5.63022  4.23062    233 - -
          2.68618  4.42225  2.77519  2.73123  3.46354  2.40513  3.72494  3.29354  2.67741  2.69355  4.24690  2.90347  2.73739  3.18146  2.89801  2.37887  2.77519  2.98518  4.58477  3.61503
          0.01726  4.46352  5.18587  0.61958  0.77255  0.48576  0.95510
    206   2.68079  4.80548  3.04621  2.80342  4.72565  2.46249  4.15177  4.20837  3.04752  3.78735  4.58341  1.69103  3.97846  3.32996  3.49423  1.35687  3.08611  3.67336  5.95970  4.62615    234 - -
          2.68618  4.42225  2.77519  2.73123  3.46354  2.40513  3.72494  3.29354  2.67741  2.69355  4.24690  2.90347  2.73739  3.18146  2.89801  2.37887  2.77519  2.98518  4.58477  3.61503
          0.01726  4.46352  5.18587  0.61958  0.77255  0.48576  0.95510
    207   2.53762  4.85239  3.11101  2.14227  2.92508  3.52638  3.73097  3.19171  2.38965  3.10590  3.52221  3.06663  3.91537  2.46666  2.39755  2.73192  2.91856  3.17901  5.36080  3.52946    235 - -
          2.68618  4.42225  2.77519  2.73123  3.46354  2.40513  3.72494  3.29354  2.67741  2.69355  4.24690  2.90347  2.73739  3.18146  2.89801  2.37887  2.77519  2.98518  4.58477  3.61503
          0.01726  4.46352  5.18587  0.61958  0.77255  0.48576  0.95510
    208   2.52624  4.55226  3.35810  2.45090  2.92741  3.16604  3.83938  3.08922  2.77034  2.47805  3.64743  2.79456  3.98935  3.09410  3.17381  2.43959  2.91467  2.69822  5.11218  2.63742    236 - -
          2.68618  4.42225  2.77519  2.73123  3.46354  2.40513  3.72494  3.29354  2.67741  2.69355  4.24690  2.90347  2.73739  3.18146  2.89801  2.37887  2.77519  2.98518  4.58477  3.61503
          0.01726  4.46352  5.18587  0.61958  0.77255  0.48576  0.95510
    209   3.36629  5.31070  3.24388  3.20783  4.78673  3.71028  4.59691  4.67635  3.58187  4.25715  5.23955  0.43289  4.40489  3.90498  3.92856  3.43095  3.78669  4.23114  6.01524  4.71894    237 - -
          2.68618  4.42225  2.77519  2.73123  3.46354  2.40513  3.72494  3.29354  2.67741  2.69355  4.24690  2.90347  2.73739  3.18146  2.89801  2.37887  2.77519  2.98518  4.58477  3.61503
          0.01726  4.46352  5.18587  0.61958  0.77255  0.48576  0.95510
    210   2.24922  4.88756  2.91006  2.52717  3.14818  3.51596  3.09021  3.54355  2.52112  3.14663  3.49347  3.04695  2.81561  2.40542  2.98486  2.43340  2.91746  3.22004  5.39035  4.05480    238 - -
          2.68618  4.42225  2.77519  2.73123  3.46354  2.40513  3.72494  3.29354  2.67741  2.69355  4.24690  2.90347  2.73739  3.18146  2.89801  2.37887  2.77519  2.98518  4.58477  3.61503
          0.01726  4.46352  5.18587  0.61958  0.77255  0.48576  0.95510
    211   4.31321  5.37190  5.23989  5.07622  0.63272  4.91706  3.73218  3.89004  4.88054  3.10546  4.44684  4.52908  5.19548  4.65945  4.76856  4.32097  4.52337  3.84936  3.82339  1.50565    239 - -
          2.68618  4.42225  2.77519  2.73123  3.46354  2.40513  3.72494  3.29354  2.67741  2.69355  4.24690  2.90347  2.73739  3.18146  2.89801  2.37887  2.77519  2.98518  4.58477  3.61503
          0.01726  4.46352  5.18587  0.61958  0.77255  0.48576  0.95510
    212   1.70433  2.88360  3.51566  3.04004  4.22455  3.35321  4.12730  3.61643  3.03119  3.28950  4.12586  1.57210  3.24750  3.35277  3.42021  2.71087  2.94603  3.22253  5.56772  4.30876    240 - -
          2.68618  4.42225  2.77519  2.73123  3.46354  2.40513  3.72494  3.29354  2.67741  2.69355  4.24690  2.90347  2.73739  3.18146  2.89801  2.37887  2.77519  2.98518  4.58477  3.61503
          0.01726  4.46352  5.18587  0.61958  0.77255  0.48576  0.95510
    213   3.84403  5.10031  5.42635  4.93527  2.68954  5.04980  5.12403  2.52397  4.77425  0.50983  3.07655  5.11661  5.16803  4.75034  4.79507  4.47602  4.06254  2.76362  5.20908  3.93180    241 - -
          2.68618  4.42225  2.77519  2.73123  3.46354  2.40513  3.72494  3.29354  2.67741  2.69355  4.24690  2.90347  2.73739  3.18146  2.89801  2.37887  2.77519  2.98518  4.58477  3.61503
          0.01726  4.46352  5.18587  0.61958  0.77255  0.48576  0.95510
    214   1.05206  3.36744  4.07734  3.61339  4.06452  2.54597  4.43012  3.40241  3.54485  3.15421  4.02656  3.69383  3.99899  3.80102  3.80991  2.44546  2.93072  2.33308  5.50066  4.31216    242 - -
          2.68618  4.42225  2.77519  2.73123  3.46354  2.40513  3.72494  3.29354  2.67741  2.69355  4.24690  2.90347  2.73739  3.18146  2.89801  2.37887  2.77519  2.98518  4.58477  3.61503
          0.01726  4.46352  5.18587  0.61958  0.77255  0.48576  0.95510
    215   2.65897  3.19560  1.54684  2.68896  4.37223  3.40227  3.93201  3.78865  2.77533  3.40525  4.21385  3.15719  3.93755  3.09524  3.23211  1.92753  2.70982  3.38729  5.63440  4.30582    243 - -
          2.68618  4.42225  2.77519  2.73123  3.46354  2.40513  3.72494  3.29354  2.67741  2.69355  4.24690  2.90347  2.73739  3.18146  2.89801  2.37887  2.77519  2.98518  4.58477  3.61503
          0.01726  4.46352  5.18587  0.61958  0.77255  0.48576  0.95510
    216   3.75738  5.85374  0.34662  2.91014  5.34162  3.78250  4.61382  5.09389  3.82991  4.60180  5.63014  3.48364  4.47573  3.87862  4.39799  3.67731  4.11929  4.67945  6.37319  5.16508    244 - -
          2.68618  4.42225  2.77519  2.73123  3.46354  2.40513  3.72494  3.29354  2.67741  2.69355  4.24690  2.90347  2.73739  3.18146  2.89801  2.37887  2.77519  2.98518  4.58477  3.61503
          0.01726  4.46352  5.18587  0.61958  0.77255  0.48576  0.95510
    217   3.63141  4.88092  5.47955  4.91255  2.62911  4.97188  5.23680  1.47078  4.77611  0.87627  3.06457  5.08220  5.08772  4.74118  4.78127  4.34232  3.84565  2.44766  5.36962  4.28225    245 - -
          2.68618  4.42225  2.77519  2.73123  3.46354  2.40513  3.72494  3.29354  2.67741  2.69355  4.24690  2.90347  2.73739  3.18146  2.89801  2.37887  2.77519  2.98518  4.58477  3.61503
          0.01726  4.46352  5.18587  0.61958  0.77255  0.48576  0.95510
    218   3.37681  4.66417  5.20561  4.65477  3.48903  4.72473  5.14749  1.38255  4.52217  1.92352  1.46426  4.82517  4.95524  4.64831  4.61735  4.08655  3.61408  1.81908  5.48774  4.38395    246 - -
          2.68618  4.42225  2.77519  2.73123  3.46354  2.40513  3.72494  3.29354  2.67741  2.69355  4.24690  2.90347  2.73739  3.18146  2.89801  2.37887  2.77519  2.98518  4.58477  3.61503
          0.01726  4.46352  5.18587  0.61958  0.77255  0.48576  0.95510
    219   3.63170  5.73968  2.93155  0.41099  5.18809  3.78395  4.47787  4.77969  3.45179  4.31154  5.30477  3.46577  4.42877  3.70929  3.89384  3.57510  3.95457  4.41568  6.23462  5.02095    247 - -
          2.68618  4.42225  2.77519  2.73123  3.46354  2.40513  3.72494  3.29354  2.67741  2.69355  4.24690  2.90347  2.73739  3.18146  2.89801  2.37887  2.77519  2.98518  4.58477  3.61503
          0.01726  4.46352  5.18587  0.61958  0.77255  0.48576  0.95510
    220   2.67365  4.43645  3.76391  3.26568  3.80311  3.56436  4.18651  2.56445  3.19651  2.80971  3.75858  3.57511  1.36732  3.51643  3.51790  2.62525  3.00286  2.26532  5.28111  4.04800    248 - -
          2.68618  4.42225  2.77519  2.73123  3.46354  2.40513  3.72494  3.29354  2.67741  2.69355  4.24690  2.90347  2.73739  3.18146  2.89801  2.37887  2.77519  2.98518  4.58477  3.61503
          0.01726  4.46352  5.18587  0.61958  0.77255  0.48576  0.95510
    221   4.09142  5.23083  5.17860  4.92217  0.67035  4.83249  3.78053  3.61794  4.72717  2.54439  4.19444  4.49620  5.10656  4.57867  4.66246  4.20818  4.30242  3.59015  3.88730  1.71483    249 - -
          2.68618  4.42225  2.77519  2.73123  3.46354  2.40513  3.72494  3.29354  2.67741  2.69355  4.24690  2.90347  2.73739  3.18146  2.89801  2.37887  2.77519  2.98518  4.58477  3.61503
          0.01726  4.46352  5.18587  0.61958  0.77255  0.48576  0.95510
    222   3.81903  5.53438  4.38066  3.81210  5.05110  4.13715  4.44491  4.67395  2.72486  4.08026  5.09586  4.10968  4.63965  3.66403  0.36322  3.89574  4.06272  4.37849  5.90791  4.88850    250 - -
          2.68618  4.42225  2.77519  2.73123  3.46354  2.40513  3.72494  3.29354  2.67741  2.69355  4.24690  2.90347  2.73739  3.18146  2.89801  2.37887  2.77519  2.98518  4.58477  3.61503
          0.01726  4.46352  5.18587  0.61958  0.77255  0.48576  0.95510
    223   2.46651  3.59875  3.57762  3.04647  3.25151  3.55066  4.00747  3.09461  2.99112  2.80140  3.69769  3.42007  1.45947  2.98459  3.34504  2.85056  2.94453  2.83714  5.16084  3.91168    251 - -
          2.68618  4.42225  2.77519  2.73123  3.46354  2.40513  3.72494  3.29354  2.67741  2.69355  4.24690  2.90347  2.73739  3.18146  2.89801  2.37887  2.77519  2.98518  4.58477  3.61503
          0.01726  4.46352  5.18587  0.61958  0.77255  0.48576  0.95510
    224   2.47975  4.11743  4.46871  3.86874  2.48020  3.86228  4.18185  1.92837  3.69837  1.70715  3.21023  3.95279  4.22401  3.86612  3.77980  2.89683  2.94424  2.18784  4.73325  3.00974    252 - -
          2.68618  4.42225  2.77519  2.73123  3.46354  2.40513  3.72494  3.29354  2.67741  2.69355  4.24690  2.90347  2.73739  3.18146  2.89801  2.37887  2.77519  2.98518  4.58477  3.61503
          0.01726  4.46352  5.18587  0.61958  0.77255  0.48576  0.95510
    225   2.93755  4.58667  5.20858  4.72765  3.95340  4.73319  5.42950  1.50661  4.63805  2.48096  3.73288  4.88757  5.05381  4.90262  4.81882  4.13829  3.58113  0.76320  5.91560  4.69797    253 - -
          2.68618  4.42225  2.77519  2.73123  3.46354  2.40513  3.72494  3.29354  2.67741  2.69355  4.24690  2.90347  2.73739  3.18146  2.89801  2.37887  2.77519  2.98518  4.58477  3.61503
          0.01726  4.46352  5.18587  0.61958  0.77255  0.48576  0.95510
    226   3.41473  6.04266  0.63031  2.12092  5.34006  3.49893  4.16835  4.92410  3.32961  4.40394  5.32662  2.97051  4.18843  3.36118  4.00585  3.25395  3.73714  4.47065  6.51196  4.96140    254 - -
          2.68618  4.42225  2.77519  2.73123  3.46354  2.40513  3.72494  3.29354  2.67741  2.69355  4.24690  2.90347  2.73739  3.18146  2.89801  2.37887  2.77519  2.98518  4.58477  3.61503
          0.01726  4.46352  5.18587  0.61958  0.77255  0.48576  0.95510
    227   2.55693  5.07614  2.79943  2.12793  4.37381  3.18371  3.67338  3.82756  2.22598  2.76887  4.12969  2.75700  3.87283  2.65958  2.76195  2.52357  2.91848  3.16718  5.53812  2.98294    255 - -
          2.68618  4.42225  2.77519  2.73123  3.46354  2.40513  3.72494  3.29354  2.67741  2.69355  4.24690  2.90347  2.73739  3.18146  2.89801  2.37887  2.77519  2.98518  4.58477  3.61503
          0.01726  4.46352  5.18587  0.61958  0.77255  0.48576  0.95510
    228   2.46462  3.53579  4.39125  3.37665  3.19852  3.82556  4.14527  2.00781  3.63005  1.61342  2.99192  3.89850  4.19103  3.80940  3.72917  3.12522  2.73445  2.33867  3.35954  3.54139    256 - -
          2.68618  4.42225  2.77519  2.73123  3.46354  2.40513  3.72494  3.29354  2.67741  2.69355  4.24690  2.90347  2.73739  3.18146  2.89801  2.37887  2.77519  2.98518  4.58477  3.61503
          0.01726  4.46352  5.18587  0.61958  0.77255  0.48576  0.95510
    229   2.42609  4.43385  4.76116  4.21705  3.70723  4.34409  4.82070  1.80543  4.10989  2.26735  3.58369  4.40464  4.69126  4.35049  4.29311  3.68430  2.94060  0.98398  5.43073  4.22792    257 - -
          2.68618  4.42225  2.77519  2.73123  3.46354  2.40513  3.72494  3.29354  2.67741  2.69355  4.24690  2.90347  2.73739  3.18146  2.89801  2.37887  2.77519  2.98518  4.58477  3.61503
          0.01726  4.46352  5.18587  0.61958  0.77255  0.48576  0.95510
    230   2.68814  4.37897  4.65269  4.11449  1.88567  4.09335  3.98861  2.58743  3.94077  2.13088  3.47017  4.09189  4.44085  4.04625  3.99577  3.40639  3.23697  2.64669  2.75179  1.65736    258 - -
          2.68618  4.42225  2.77519  2.73123  3.46354  2.40513  3.72494  3.29354  2.67741  2.69355  4.24690  2.90347  2.73739  3.18146  2.89801  2.37887  2.77519  2.98518  4.58477  3.61503
          0.01726  4.46352  5.18587  0.61958  0.77255  0.48576  0.95510
    231   2.69913  5.18107  2.59020  1.95471  4.51288  3.16133  3.36146  3.99050  2.10586  3.08248  4.22617  2.93767  3.86481  2.63971  2.89607  2.20361  2.74673  3.56476  5.62079  4.21625    259 - -
          2.68629  4.42236  2.77531  2.73135  3.46337  2.40524  3.72506  3.29309  2.67752  2.69276  4.24701  2.90343  2.73751  3.18158  2.89812  2.37898  2.77517  2.98515  4.58488  3.61514
          0.42645  1.21907  2.96286  0.53671  0.87868  0.48576  0.95510
    232   2.67440  4.80647  3.12020  2.56029  4.02637  3.19828  2.96327  3.09840  2.20427  2.52888  3.88267  2.72182  3.90896  2.62279  2.79733  2.72847  2.90526  3.12856  4.29950  3.25637    262 - -
          2.68618  4.42225  2.77519  2.73123  3.46354  2.40513  3.72494  3.29354  2.67741  2.69355  4.24690  2.90347  2.73739  3.18146  2.89801  2.37887  2.77519  2.98518  4.58477  3.61503
          0.05566  4.41635  3.16865  0.61958  0.77255  0.55900  0.84813
    233   2.67086  5.11108  2.59391  1.97216  4.42834  3.44956  3.36110  3.89439  2.23196  2.90616  4.15986  2.59454  3.84484  2.74880  2.59682  2.64630  2.90206  2.90448  5.55952  4.16700    263 - -
          2.68618  4.42225  2.77519  2.73123  3.46354  2.40513  3.72494  3.29354  2.67741  2.69355  4.24690  2.90347  2.73739  3.18146  2.89801  2.37887  2.77519  2.98518  4.58477  3.61503
          0.01879  4.37949  5.10183  0.61958  0.77255  0.49411  0.94190
    234   2.67398  4.74447  2.84712  2.60415  3.12808  3.53646  3.74987  2.50421  2.59002  2.98739  3.82550  2.92367  3.51315  2.49253  2.49034  2.74798  2.75786  3.05721  5.27127  3.31980    264 - -
          2.68618  4.42225  2.77519  2.73123  3.46354  2.40513  3.72494  3.29354  2.67741  2.69355  4.24690  2.90347  2.73739  3.18146  2.89801  2.37887  2.77519  2.98518  4.58477  3.61503
          0.01789  4.42838  5.15073  0.61958  0.77255  0.54114  0.87248
    235   2.67711  4.92607  3.04597  2.06283  4.17867  2.87830  3.69743  3.00319  2.23868  2.94673  3.99297  2.85589  3.88760  2.68268  2.95116  2.57107  2.71983  2.75904  5.41856  4.07244    265 - -
          2.68618  4.42225  2.77519  2.73123  3.46354  2.40513  3.72494  3.29354  2.67741  2.69355  4.24690  2.90347  2.73739  3.18146  2.89801  2.37887  2.77519  2.98518  4.58477  3.61503
          0.01789  4.42838  5.15073  0.61958  0.77255  0.45263  1.01048
    236   2.54514  5.17118  2.66035  2.10171  3.85897  2.94913  3.65541  3.98137  2.05058  3.47110  4.21541  2.76141  3.85970  2.63547  2.74001  2.35444  2.67950  3.55520  5.61116  4.20739    266 - -
          2.68618  4.42225  2.77519  2.73123  3.46354  2.40513  3.72494  3.29354  2.67741  2.69355  4.24690  2.90347  2.73739  3.18146  2.89801  2.37887  2.77519  2.98518  4.58477  3.61503
          0.05535  4.46352  3.16249  0.61958  0.77255  0.48576  0.95510
    237   2.68322  4.78155  3.14903  2.45264  2.59241  3.53519  3.74137  3.39549  2.30249  2.55612  3.86039  2.40277  3.92317  2.73136  2.78253  2.74724  2.91368  3.09954  5.29798  3.55114    267 - -
          2.68618  4.42225  2.77519  2.73123  3.46354  2.40513  3.72494  3.29354  2.67741  2.69355  4.24690  2.90347  2.73739  3.18146  2.89801  2.37887  2.77519  2.98518  4.58477  3.61503
          0.07713  4.42611  2.77629  0.61958  0.77255  0.45067  1.01390
    238   2.66999  5.03901  2.77970  2.31911  3.56645  3.15487  3.66122  3.34706  2.22520  3.32077  4.09456  2.48020  3.48361  2.64961  2.90350  2.36129  2.59695  3.16168  5.50583  4.13034    268 - -
          2.68618  4.42225  2.77519  2.73123  3.46354  2.40513  3.72494  3.29354  2.67741  2.69355  4.24690  2.90347  2.73739  3.18146  2.89801  2.37887  2.77519  2.98518  4.58477  3.61503
          0.01827  4.40760  5.12995  0.61958  0.77255  0.43557  1.04099
    239   2.47574  5.14597  2.30129  2.18827  4.46887  3.17649  3.34788  3.93976  2.31190  3.44175  4.19271  2.94486  3.44358  2.56773  2.89378  2.55086  2.62919  3.27460  5.59201  3.33821    269 - -
          2.68618  4.42225  2.77519  2.73123  3.46354  2.40513  3.72494  3.29354  2.67741  2.69355  4.24690  2.90347  2.73739  3.18146  2.89801  2.37887  2.77519  2.98518  4.58477  3.61503
          0.30465  4.46352  1.38190  0.61958  0.77255  0.48576  0.95510
    240   2.65040  5.02612  2.46451  1.85528  3.64896  3.12998  3.63197  3.77240  2.41650  3.31461  4.09475  2.88677  3.00690  2.75531  2.90574  2.63511  2.64963  3.39161  5.50081  4.11732    270 - -
          2.68618  4.42225  2.77519  2.73123  3.46354  2.40513  3.72494  3.29354  2.67741  2.69355  4.24690  2.90347  2.73739  3.18146  2.89801  2.37887  2.77519  2.98518  4.58477  3.61503
          0.02295  4.18182  4.90416  0.61958  0.77255  0.65513  0.73267
    241   2.67273  4.42842  2.82771  2.90256  3.00683  3.61789  3.83038  2.91953  2.87738  1.66671  3.52030  2.98063  4.00316  3.18187  3.24378  2.86996  2.90546  2.69735  4.86997  3.16395    271 - -
          2.68618  4.42225  2.77519  2.73123  3.46354  2.40513  3.72494  3.29354  2.67741  2.69355  4.24690  2.90347  2.73739  3.18146  2.89801  2.37887  2.77519  2.98518  4.58477  3.61503
          0.02099  4.26979  4.99213  0.61958  0.77255  0.74074  0.64772
    242   2.63464  4.73348  2.56590  2.54385  2.86968  3.47053  3.71375  3.36882  2.54919  3.00289  3.83711  3.04715  3.87672  2.89099  2.78366  2.30029  2.19326  3.06795  5.27369  3.95813    272 - -
          2.68618  4.42225  2.77519  2.73123  3.46354  2.40513  3.72494  3.29354  2.67741  2.69355  4.24690  2.90347  2.73739  3.18146  2.89801  2.37887  2.77519  2.98518  4.58477  3.61503
          0.02099  4.26979  4.99213  0.61958  0.77255  0.61574  0.77706
    243   2.65901  4.63952  3.22573  2.65995  3.82771  3.54200  3.75323  2.71628  2.02465  2.40347  3.72637  3.14156  3.53826  2.74065  2.78362  2.76349  2.71186  2.66285  5.17746  3.89500    273 - -
          2.68618  4.42225  2.77519  2.73123  3.46354  2.40513  3.72494  3.29354  2.67741  2.69355  4.24690  2.90347  2.73739  3.18146  2.89801  2.37887  2.77519  2.98518  4.58477  3.61503
          0.01979  4.32834  5.05068  0.61958  0.77255  0.38329  1.14449
    244   2.70224  5.17828  2.44614  1.80597  4.50684  2.98261  3.66619  3.60246  2.25666  3.47650  3.74334  2.47158  3.86725  2.76936  2.90530  2.52833  2.93461  3.56026  5.62021  4.21640    274 - -
          2.68618  4.42225  2.77519  2.73123  3.46354  2.40513  3.72494  3.29354  2.67741  2.69355  4.24690  2.90347  2.73739  3.18146  2.89801  2.37887  2.77519  2.98518  4.58477  3.61503
          0.05229  4.46352  3.23340  0.61958  0.77255  0.48576  0.95510
    245   2.67254  4.62049  2.80008  2.28218  3.08114  3.57008  3.79505  2.41427  2.44340  2.85042  3.16870  3.18415  3.95549  3.01775  3.10797  2.79093  2.54362  2.91655  5.16878  3.45558    275 - -
          2.68618  4.42225  2.77519  2.73123  3.46354  2.40513  3.72494  3.29354  2.67741  2.69355  4.24690  2.90347  2.73739  3.18146  2.89801  2.37887  2.77519  2.98518  4.58477  3.61503
          0.01787  4.42911  5.15146  0.61958  0.77255  0.54005  0.87400
    246   3.43950  5.52245  3.94560  3.15612  5.08459  3.99389  3.82875  4.38386  0.84026  3.74581  4.62909  3.51120  4.33359  2.95617  1.65158  3.41606  3.56690  4.06702  5.71540  4.61241    276 - -
          2.68618  4.42225  2.77519  2.73123  3.46354  2.40513  3.72494  3.29354  2.67741  2.69355  4.24690  2.90347  2.73739  3.18146  2.89801  2.37887  2.77519  2.98518  4.58477  3.61503
          0.08071  4.42911  2.72392  0.61958  0.77255  0.54005  0.87400
    247   2.53181  5.07161  2.69614  2.27641  4.37804  3.45130  3.64126  3.83630  2.07537  3.11203  3.59454  2.93599  3.84359  2.50888  2.38191  2.64478  2.62958  3.44138  5.52728  3.60453    277 - -
          2.68618  4.42225  2.77519  2.73123  3.46354  2.40513  3.72494  3.29354  2.67741  2.69355  4.24690  2.90347  2.73739  3.18146  2.89801  2.37887  2.77519  2.98518  4.58477  3.61503
          0.01902  4.36742  5.08977  0.61958  0.77255  0.48244  0.96044
    248   2.41401  5.16588  2.75674  2.06002  4.50046  3.15550  3.35088  3.97767  2.03718  3.13484  4.20996  2.92959  3.85223  2.55063  2.47366  2.53714  2.91469  3.55101  5.60364  4.20108    278 - -
          2.68618  4.42225  2.77519  2.73123  3.46354  2.40513  3.72494  3.29354  2.67741  2.69355  4.24690  2.90347  2.73739  3.18146  2.89801  2.37887  2.77519  2.98518  4.58477  3.61503
          0.01787  4.42911  5.15146  0.61958  0.77255  0.45325  1.00938
    249   3.67763  4.92451  5.49281  4.92086  3.29977  5.03994  5.36300  1.97213  4.79163  0.67671  2.68336  5.14100  5.13052  4.76401  4.81559  4.41373  3.89035  2.22917  5.48144  4.49356    279 - -
          2.68618  4.42225  2.77519  2.73123  3.46354  2.40513  3.72494  3.29354  2.67741  2.69355  4.24690  2.90347  2.73739  3.18146  2.89801  2.37887  2.77519  2.98518  4.58477  3.61503
          0.01726  4.46352  5.18587  0.61958  0.77255  0.48576  0.95510
    250   2.42787  4.23196  4.64987  4.05937  2.24092  4.05090  4.39854  1.83382  3.89701  1.81817  3.27467  4.14939  4.39536  4.06231  3.97957  3.36428  2.81583  1.80248  4.92553  3.75038    280 - -
          2.68618  4.42225  2.77519  2.73123  3.46354  2.40513  3.72494  3.29354  2.67741  2.69355  4.24690  2.90347  2.73739  3.18146  2.89801  2.37887  2.77519  2.98518  4.58477  3.61503
          0.01726  4.46352  5.18587  0.61958  0.77255  0.48576  0.95510
    251   2.50478  5.13377  2.61975  2.31647  4.45269  2.95864  3.66125  3.50614  2.31393  3.15055  4.18159  2.53622  3.86390  2.60718  2.73845  2.34247  2.51009  3.51032  5.58241  4.18774    281 - -
          2.68618  4.42225  2.77519  2.73123  3.46354  2.40513  3.72494  3.29354  2.67741  2.69355  4.24690  2.90347  2.73739  3.18146  2.89801  2.37887  2.77519  2.98518  4.58477  3.61503
          0.01726  4.46352  5.18587  0.61958  0.77255  0.48576  0.95510
    252   2.49391  4.17302  4.30633  3.71916  3.29194  3.86773  4.19088  1.89183  3.58463  1.93552  3.02675  3.39311  4.23285  3.79297  3.73593  2.89390  2.96699  1.69261  4.82653  3.63736    282 - -
          2.68618  4.42225  2.77519  2.73123  3.46354  2.40513  3.72494  3.29354  2.67741  2.69355  4.24690  2.90347  2.73739  3.18146  2.89801  2.37887  2.77519  2.98518  4.58477  3.61503
          0.01726  4.46352  5.18587  0.61958  0.77255  0.48576  0.95510
    253   2.96937  4.37371  4.59868  4.01180  2.16501  4.12715  4.42749  2.31997  3.87011  1.24408  3.16397  4.17032  2.97895  4.02802  3.98674  3.43437  3.19877  2.21115  4.94127  3.77086    283 - -
          2.68618  4.42225  2.77519  2.73123  3.46354  2.40513  3.72494  3.29354  2.67741  2.69355  4.24690  2.90347  2.73739  3.18146  2.89801  2.37887  2.77519  2.98518  4.58477  3.61503
          0.01726  4.46352  5.18587  0.61958  0.77255  0.48576  0.95510
    254   2.68846  5.01008  3.01500  2.11889  4.28469  3.18154  3.40281  3.72388  2.46040  3.03198  4.07037  2.34315  3.88500  2.65540  2.93684  2.56722  2.53949  3.11863  5.48714  3.01939    284 - -
          2.68618  4.42225  2.77519  2.73123  3.46354  2.40513  3.72494  3.29354  2.67741  2.69355  4.24690  2.90347  2.73739  3.18146  2.89801  2.37887  2.77519  2.98518  4.58477  3.61503
          0.01726  4.46352  5.18587  0.61958  0.77255  0.48576  0.95510
    255   2.54972  5.00149  3.02606  1.95450  4.27370  3.49698  3.40353  3.71033  2.03920  2.58832  3.57486  2.81090  3.88846  2.82016  2.93199  2.55140  2.92152  3.35251  5.47933  3.67781    285 - -
          2.68618  4.42225  2.77519  2.73123  3.46354  2.40513  3.72494  3.29354  2.67741  2.69355  4.24690  2.90347  2.73739  3.18146  2.89801  2.37887  2.77519  2.98518  4.58477  3.61503
          0.01726  4.46352  5.18587  0.61958  0.77255  0.48576  0.95510
    256   2.68936  5.18068  2.77811  2.13042  3.86009  3.46424  3.29557  3.99816  1.92223  3.48229  4.22362  2.75399  3.36051  2.41846  2.68588  2.51157  2.77023  3.56720  5.61759  4.21185    286 - -
          2.68618  4.42225  2.77519  2.73123  3.46354  2.40513  3.72494  3.29354  2.67741  2.69355  4.24690  2.90347  2.73739  3.18146  2.89801  2.37887  2.77519  2.98518  4.58477  3.61503
          0.01726  4.46352  5.18587  0.61958  0.77255  0.48576  0.95510
    257   2.68779  2.86159  4.52634  3.92049  2.48781  3.36586  4.17486  1.91141  3.73351  2.26364  2.97567  3.96610  4.21015  3.88891  3.78716  3.15249  2.73486  1.89407  4.70687  3.21104    287 - -
          2.68618  4.42225  2.77519  2.73123  3.46354  2.40513  3.72494  3.29354  2.67741  2.69355  4.24690  2.90347  2.73739  3.18146  2.89801  2.37887  2.77519  2.98518  4.58477  3.61503
          0.01726  4.46352  5.18587  0.61958  0.77255  0.48576  0.95510
    258   2.68403  4.66059  3.04332  2.69153  3.43134  3.57280  3.79465  2.32972  2.38959  2.56897  3.74839  2.53315  3.95879  3.00707  2.87463  2.41953  2.91550  2.78288  5.20411  3.91887    288 - -
          2.68618  4.42225  2.77519  2.73123  3.46354  2.40513  3.72494  3.29354  2.67741  2.69355  4.24690  2.90347  2.73739  3.18146  2.89801  2.37887  2.77519  2.98518  4.58477  3.61503
          0.06528  4.46352  2.96286  0.61958  0.77255  0.48576  0.95510
    259   2.67972  3.46813  4.47909  3.87559  2.71979  3.83321  4.15621  1.86534  3.69633  2.11761  2.89267  3.93923  3.57313  3.85679  3.76258  3.13788  2.91184  2.17540  4.69653  2.33071    289 - -
          2.68618  4.42225  2.77519  2.73123  3.46354  2.40513  3.72494  3.29354  2.67741  2.69355  4.24690  2.90347  2.73739  3.18146  2.89801  2.37887  2.77519  2.98518  4.58477  3.61503
          0.01811  4.41635  5.13870  0.61958  0.77255  0.55900  0.84813
    260   2.77716  5.29050  2.26308  2.24294  4.61852  2.54914  3.71097  4.10624  2.29172  3.58832  4.34417  2.05873  3.89315  2.47838  3.00129  2.72657  2.76953  3.67360  5.72669  4.30246    290 - -
          2.68618  4.42225  2.77519  2.73123  3.46354  2.40513  3.72494  3.29354  2.67741  2.69355  4.24690  2.90347  2.73739  3.18146  2.89801  2.37887  2.77519  2.98518  4.58477  3.61503
          0.01811  4.41635  5.13870  0.61958  0.77255  0.44255  1.02833
    261   2.76314  5.25899  2.51070  2.16805  4.59031  2.07650  3.70533  4.07205  1.99803  3.55738  4.31078  2.74877  3.89732  2.81304  2.77927  2.50276  2.99940  3.64373  5.69599  4.28275    291 - -
          2.68618  4.42225  2.77519  2.73123  3.46354  2.40513  3.72494  3.29354  2.67741  2.69355  4.24690  2.90347  2.73739  3.18146  2.89801  2.37887  2.77519  2.98518  4.58477  3.61503
          0.01726  4.46352  5.18587  0.61958  0.77255  0.48576  0.95510
    262   2.39800  5.21148  2.97098  2.11879  4.55520  3.50050  3.67729  4.02283  1.69071  3.50478  4.25883  2.78832  3.89807  2.38293  2.63561  2.55351  2.97455  3.60277  5.63418  4.24833    292 - -
          2.68618  4.42225  2.77519  2.73123  3.46354  2.40513  3.72494  3.29354  2.67741  2.69355  4.24690  2.90347  2.73739  3.18146  2.89801  2.37887  2.77519  2.98518  4.58477  3.61503
          0.05286  4.46352  3.21963  0.61958  0.77255  0.48576  0.95510
    263   2.67862  5.10259  2.96149  2.21976  4.41387  3.09846  3.14030  3.87589  2.29062  3.39280  4.15254  2.60126  3.45344  2.60220  2.50543  2.65815  2.61815  3.14234  5.55549  3.18260    293 - -
          2.68618  4.42225  2.77519  2.73123  3.46354  2.40513  3.72494  3.29354  2.67741  2.69355  4.24690  2.90347  2.73739  3.18146  2.89801  2.37887  2.77519  2.98518  4.58477  3.61503
          0.01789  4.42854  5.15089  0.61958  0.77255  0.54090  0.87281
    264   2.66547  3.59280  4.02374  3.09708  2.57813  3.74986  3.54446  2.46662  3.33703  2.23485  2.64095  3.68911  4.12089  3.11107  3.55115  2.53629  2.89746  2.15862  4.78041  3.21537    294 - -
          2.68618  4.42225  2.77519  2.73123  3.46354  2.40513  3.72494  3.29354  2.67741  2.69355  4.24690  2.90347  2.73739  3.18146  2.89801  2.37887  2.77519  2.98518  4.58477  3.61503
          0.01789  4.42854  5.15089  0.61958  0.77255  0.45277  1.01024
    265   2.68294  4.58161  3.32861  2.76642  3.42130  3.59599  3.82624  3.12724  2.74018  2.62763  3.28293  2.98425  2.85347  3.06829  2.88310  2.06614  2.71671  2.87354  5.13720  2.86838    295 - -
          2.68618  4.42225  2.77519  2.73123  3.46354  2.40513  3.72494  3.29354  2.67741  2.69355  4.24690  2.90347  2.73739  3.18146  2.89801  2.37887  2.77519  2.98518  4.58477  3.61503
          0.01726  4.46352  5.18587  0.61958  0.77255  0.48576  0.95510
    266   3.28168  4.59795  5.05137  4.49616  3.49254  4.58759  5.00394  1.94131  4.36411  1.00329  3.30959  4.67065  4.85261  4.51975  4.48034  3.93697  3.09310  1.58115  5.41886  4.29630    296 - -
          2.68618  4.42225  2.77519  2.73123  3.46354  2.40513  3.72494  3.29354  2.67741  2.69355  4.24690  2.90347  2.73739  3.18146  2.89801  2.37887  2.77519  2.98518  4.58477  3.61503
          0.01726  4.46352  5.18587  0.61958  0.77255  0.48576  0.95510
    267   2.68437  4.54588  3.37061  2.80803  3.70803  3.60904  3.84403  2.84227  2.59812  2.13378  2.91265  2.31416  3.39602  3.10147  3.17419  2.68580  2.59802  2.83254  5.10864  3.84743    297 - -
          2.68618  4.42225  2.77519  2.73123  3.46354  2.40513  3.72494  3.29354  2.67741  2.69355  4.24690  2.90347  2.73739  3.18146  2.89801  2.37887  2.77519  2.98518  4.58477  3.61503
          0.01726  4.46352  5.18587  0.61958  0.77255  0.48576  0.95510
    268   2.46712  5.14236  2.39800  2.29369  4.46176  3.47052  3.66510  3.93038  2.31129  3.43657  4.19063  2.40350  3.86680  2.61828  2.72800  2.51992  2.69572  2.70551  5.59048  4.19469    298 - -
          2.68618  4.42225  2.77519  2.73123  3.46354  2.40513  3.72494  3.29354  2.67741  2.69355  4.24690  2.90347  2.73739  3.18146  2.89801  2.37887  2.77519  2.98518  4.58477  3.61503
          0.01726  4.46352  5.18587  0.61958  0.77255  0.48576  0.95510
    269   1.61793  3.55306  4.00289  3.42704  3.34599  3.74147  4.07406  2.39055  3.33079  2.42722  3.34610  3.68655  4.13154  3.57649  3.56240  2.75822  2.62925  2.15700  4.84545  3.24479    299 - -
          2.68618  4.42225  2.77519  2.73123  3.46354  2.40513  3.72494  3.29354  2.67741  2.69355  4.24690  2.90347  2.73739  3.18146  2.89801  2.37887  2.77519  2.98518  4.58477  3.61503
          0.01726  4.46352  5.18587  0.61958  0.77255  0.48576  0.95510
    270   2.47791  4.24497  4.67166  4.08600  2.58079  4.08475  4.44480  1.50651  3.92887  2.28206  2.98573  4.18135  4.42940  4.10300  4.01922  3.40068  2.80735  1.64659  4.97949  3.79918    300 - -
          2.68618  4.42225  2.77519  2.73123  3.46354  2.40513  3.72494  3.29354  2.67741  2.69355  4.24690  2.90347  2.73739  3.18146  2.89801  2.37887  2.77519  2.98518  4.58477  3.61503
          0.01726  4.46352  5.18587  0.61958  0.77255  0.48576  0.95510
    271   2.69910  4.11395  2.13555  2.19213  4.49447  3.04176  3.66579  3.96865  2.28394  3.46564  4.21522  2.75997  3.86672  2.60568  2.90446  2.33743  2.54408  3.54887  5.61209  4.21038    301 - -
          2.68618  4.42225  2.77519  2.73123  3.46354  2.40513  3.72494  3.29354  2.67741  2.69355  4.24690  2.90347  2.73739  3.18146  2.89801  2.37887  2.77519  2.98518  4.58477  3.61503
          0.01726  4.46352  5.18587  0.61958  0.77255  0.48576  0.95510
    272   2.50313  5.01988  2.71213  2.45993  4.29857  3.49281  3.33919  2.86983  1.97724  3.29560  3.26880  2.99309  3.88423  2.39095  2.78151  2.68985  2.75714  3.37437  5.49375  4.12873    302 - -
          2.68618  4.42225  2.77519  2.73123  3.46354  2.40513  3.72494  3.29354  2.67741  2.69355  4.24690  2.90347  2.73739  3.18146  2.89801  2.37887  2.77519  2.98518  4.58477  3.61503
          0.01726  4.46352  5.18587  0.61958  0.77255  0.48576  0.95510
    273   2.52272  4.11614  4.42935  3.83018  2.66121  3.84898  4.16910  2.17538  3.66577  1.93414  2.96827  3.92867  4.21164  3.83932  3.75794  3.15022  2.34957  2.18620  4.73523  2.41471    303 - -
          2.68618  4.42225  2.77519  2.73123  3.46354  2.40513  3.72494  3.29354  2.67741  2.69355  4.24690  2.90347  2.73739  3.18146  2.89801  2.37887  2.77519  2.98518  4.58477  3.61503
          0.01726  4.46352  5.18587  0.61958  0.77255  0.48576  0.95510
    274   2.12015  4.27248  4.15503  3.59601  3.48132  3.81207  4.25018  1.94677  3.49950  2.49417  3.45449  3.82798  4.23414  3.74719  3.72619  2.83038  2.20877  1.67513  5.01614  3.81578    304 - -
          2.68618  4.42225  2.77519  2.73123  3.46354  2.40513  3.72494  3.29354  2.67741  2.69355  4.24690  2.90347  2.73739  3.18146  2.89801  2.37887  2.77519  2.98518  4.58477  3.61503
          0.01726  4.46352  5.18587  0.61958  0.77255  0.48576  0.95510
    275   2.16953  5.16633  2.69958  2.28745  4.49739  3.23500  3.34499  3.97268  2.05057  3.46490  4.21120  2.94116  3.86214  2.41706  2.55246  2.54148  2.92278  3.22044  5.60670  4.20562    305 - -
          2.68618  4.42225  2.77519  2.73123  3.46354  2.40513  3.72494  3.29354  2.67741  2.69355  4.24690  2.90347  2.73739  3.18146  2.89801  2.37887  2.77519  2.98518  4.58477  3.61503
          0.01726  4.46352  5.18587  0.61958  0.77255  0.48576  0.95510
    276   2.55986  5.14550  2.73129  2.40997  4.46231  3.17857  3.68138  3.92794  2.24746  3.12629  4.20049  2.41278  3.87824  2.57936  2.92350  1.84074  2.94384  3.52229  5.59994  4.20617    306 - -
          2.68618  4.42225  2.77519  2.73123  3.46354  2.40513  3.72494  3.29354  2.67741  2.69355  4.24690  2.90347  2.73739  3.18146  2.89801  2.37887  2.77519  2.98518  4.58477  3.61503
          0.01726  4.46352  5.18587  0.61958  0.77255  0.48576  0.95510
    277   3.00415  4.36067  4.83990  4.24581  2.14448  4.19720  4.47793  2.02633  4.07001  1.34887  3.14970  4.30876  4.50634  4.17694  4.11063  3.51579  3.23187  1.95680  4.89563  3.07106    307 - -
          2.68618  4.42225  2.77519  2.73123  3.46354  2.40513  3.72494  3.29354  2.67741  2.69355  4.24690  2.90347  2.73739  3.18146  2.89801  2.37887  2.77519  2.98518  4.58477  3.61503
          0.01726  4.46352  5.18587  0.61958  0.77255  0.48576  0.95510
    278   2.52546  3.55720  4.16135  3.57329  2.99462  3.23889  4.08811  1.89780  3.12149  2.21222  3.26408  3.77285  4.15301  3.07881  3.62364  3.07082  2.91002  2.02729  4.76132  3.04510    308 - -
          2.68618  4.42225  2.77519  2.73123  3.46354  2.40513  3.72494  3.29354  2.67741  2.69355  4.24690  2.90347  2.73739  3.18146  2.89801  2.37887  2.77519  2.98518  4.58477  3.61503
          0.01165  4.45791        *  0.61958  0.77255  0.00000        *
//
