# Supplementary material for: MacSyFinder: A Program to Mine Genomes for Molecular Systems with an Application to CRISPR-Cas Systems
Source: PLoS One. 2014 Oct 17;9(10):e110726. doi: 10.1371/journal.pone.0110726 (PMC4201578; doi:10.1371/journal.pone.0110726)
Supplement: Data S2 — The Cas-Finder: models and profiles (compressed tarball archive). (ZIP) [file pone.0110726.s011.zip › Cas-Finder_macsyfinder/CASprofiles/cas1_TypeU.hmm]

HMMER3/b [3.0 | March 2010]
NAME  TIGR04329
ACC   TIGR04329
DESC  cas1_PREFRAN: CRISPR-associated endonuclease Cas1, subtype PREFRAN
LENG  317
ALPH  amino
RF    no
CS    no
MAP   yes
DATE  Thu May 17 10:58:36 2012
NSEQ  4
EFFN  0.660156
CKSUM 1590742958
GA    300.00 300.00;
TC    300.00 300.00;
NC    160.00 160.00;
STATS LOCAL MSV      -11.1591  0.70088
STATS LOCAL VITERBI  -11.9229  0.70088
STATS LOCAL FORWARD   -5.6420  0.70088
HMM          A        C        D        E        F        G        H        I        K        L        M        N        P        Q        R        S        T        V        W        Y   
            m->m     m->i     m->d     i->m     i->i     d->m     d->d
  COMPO   2.69123  4.25873  2.92625  2.75766  2.99142  3.11787  3.80962  2.62393  2.57945  2.35531  3.59326  3.00369  3.68972  3.12532  2.89989  2.78008  2.96306  2.56907  4.64674  3.21219
          2.68618  4.42225  2.77519  2.73123  3.46354  2.40513  3.72494  3.29354  2.67741  2.69355  4.24690  2.90347  2.73739  3.18146  2.89801  2.37887  2.77519  2.98518  4.58477  3.61503
          0.02801  3.98508  4.70743  0.61958  0.77255  0.00000        *
      1   3.11344  5.25544  0.76905  2.41102  4.64826  3.29854  4.03434  4.26267  3.14041  3.85140  4.83301  2.97264  3.95941  3.27442  3.67110  3.06383  3.45478  3.89022  5.79473  4.50392      1 - -
          2.68618  4.42225  2.77519  2.73123  3.46354  2.40513  3.72494  3.29354  2.67741  2.69355  4.24690  2.90347  2.73739  3.18146  2.89801  2.37887  2.77519  2.98518  4.58477  3.61503
          0.02801  3.98508  4.70743  0.61958  0.77255  0.48576  0.95510
      2   2.92445  4.33340  4.32522  3.79478  2.16141  4.00365  3.93499  1.72230  3.66252  2.04024  3.22086  3.92177  4.33111  3.82564  3.81089  3.31446  3.15445  2.36541  4.30870  2.23497      2 - -
          2.68618  4.42225  2.77519  2.73123  3.46354  2.40513  3.72494  3.29354  2.67741  2.69355  4.24690  2.90347  2.73739  3.18146  2.89801  2.37887  2.77519  2.98518  4.58477  3.61503
          0.02801  3.98508  4.70743  0.61958  0.77255  0.48576  0.95510
      3   2.71248  4.77421  2.90812  1.64030  3.92625  3.44218  3.74378  3.20747  2.53585  2.84426  2.81228  3.03146  3.89595  2.93254  2.93409  2.77711  2.96235  2.97601  5.30519  3.98880      3 - -
          2.68618  4.42225  2.77519  2.73123  3.46354  2.40513  3.72494  3.29354  2.67741  2.69355  4.24690  2.90347  2.73739  3.18146  2.89801  2.37887  2.77519  2.98518  4.58477  3.61503
          0.02801  3.98508  4.70743  0.61958  0.77255  0.48576  0.95510
      4   2.61052  4.41120  3.32666  2.78594  2.69364  3.52776  3.71086  2.93873  2.35469  2.61773  3.51868  3.20990  3.91763  3.05744  3.07943  2.37840  2.84482  2.70402  4.76854  2.72813      4 - -
          2.68618  4.42225  2.77519  2.73123  3.46354  2.40513  3.72494  3.29354  2.67741  2.69355  4.24690  2.90347  2.73739  3.18146  2.89801  2.37887  2.77519  2.98518  4.58477  3.61503
          0.02801  3.98508  4.70743  0.61958  0.77255  0.48576  0.95510
      5   3.03948  5.14748  3.42714  2.78474  4.59416  3.64944  3.61428  3.94839  1.22337  3.39771  4.27163  3.18929  4.02635  2.75160  1.75918  3.03704  3.21108  3.63107  5.44336  4.27146      5 - -
          2.68618  4.42225  2.77519  2.73123  3.46354  2.40513  3.72494  3.29354  2.67741  2.69355  4.24690  2.90347  2.73739  3.18146  2.89801  2.37887  2.77519  2.98518  4.58477  3.61503
          0.02801  3.98508  4.70743  0.61958  0.77255  0.48576  0.95510
      6   2.69300  4.98177  2.83242  2.38963  4.30630  3.39352  3.60971  3.73134  1.99551  3.27303  4.08220  2.42971  3.82524  2.34780  2.66415  2.68718  2.43093  3.37268  5.44567  4.11211      6 - -
          2.68618  4.42225  2.77519  2.73123  3.46354  2.40513  3.72494  3.29354  2.67741  2.69355  4.24690  2.90347  2.73739  3.18146  2.89801  2.37887  2.77519  2.98518  4.58477  3.61503
          0.02801  3.98508  4.70743  0.61958  0.77255  0.48576  0.95510
      7   3.11924  4.50820  4.49319  4.11415  3.45185  4.18608  4.82232  0.94850  3.94443  2.01613  3.37098  4.34383  4.60751  4.28183  4.12825  3.69322  3.41684  1.85489  5.36517  4.11242      7 - -
          2.68618  4.42225  2.77519  2.73123  3.46354  2.40513  3.72494  3.29354  2.67741  2.69355  4.24690  2.90347  2.73739  3.18146  2.89801  2.37887  2.77519  2.98518  4.58477  3.61503
          0.02801  3.98508  4.70743  0.61958  0.77255  0.48576  0.95510
      8   3.00029  4.35412  4.62132  4.07463  2.45126  4.25265  4.59586  1.67278  3.96335  1.86318  3.14869  4.27734  4.54703  4.14914  4.12453  3.58965  3.24236  1.40975  5.06940  3.83402      8 - -
          2.68618  4.42225  2.77519  2.73123  3.46354  2.40513  3.72494  3.29354  2.67741  2.69355  4.24690  2.90347  2.73739  3.18146  2.89801  2.37887  2.77519  2.98518  4.58477  3.61503
          0.02801  3.98508  4.70743  0.61958  0.77255  0.48576  0.95510
      9   3.00620  4.37291  4.58914  4.04125  2.01389  4.22026  4.49671  1.74609  3.92343  1.78918  3.09057  4.23507  4.51378  4.09238  4.07469  3.55327  3.24538  1.69040  4.93720  3.66044      9 - -
          2.68618  4.42225  2.77519  2.73123  3.46354  2.40513  3.72494  3.29354  2.67741  2.69355  4.24690  2.90347  2.73739  3.18146  2.89801  2.37887  2.77519  2.98518  4.58477  3.61503
          0.02801  3.98508  4.70743  0.61958  0.77255  0.48576  0.95510
     10   2.89747  4.41008  4.28016  3.94781  3.63423  3.83919  4.73064  2.05035  3.81729  2.30240  3.58330  4.11926  4.39417  4.16945  4.01877  3.35061  3.25675  0.89406  5.43735  4.17549     10 - -
          2.68618  4.42225  2.77519  2.73123  3.46354  2.40513  3.72494  3.29354  2.67741  2.69355  4.24690  2.90347  2.73739  3.18146  2.89801  2.37887  2.77519  2.98518  4.58477  3.61503
          0.02801  3.98508  4.70743  0.61958  0.77255  0.48576  0.95510
     11   2.78033  4.56264  3.31663  2.95795  1.87931  3.55524  3.73692  3.10855  2.98513  2.72881  3.75426  1.97929  4.03861  3.29482  3.32280  2.92691  3.06680  2.89445  4.48536  2.90616     11 - -
          2.68618  4.42225  2.77519  2.73123  3.46354  2.40513  3.72494  3.29354  2.67741  2.69355  4.24690  2.90347  2.73739  3.18146  2.89801  2.37887  2.77519  2.98518  4.58477  3.61503
          0.02801  3.98508  4.70743  0.61958  0.77255  0.48576  0.95510
     12   2.45686  2.88299  3.77539  3.24078  3.43602  3.40679  4.01249  2.18819  3.15010  2.48055  3.41094  3.48302  3.91901  3.42971  3.42061  2.29725  2.29266  2.38043  4.92828  3.72062     12 - -
          2.68618  4.42225  2.77519  2.73123  3.46354  2.40513  3.72494  3.29354  2.67741  2.69355  4.24690  2.90347  2.73739  3.18146  2.89801  2.37887  2.77519  2.98518  4.58477  3.61503
          0.02801  3.98508  4.70743  0.61958  0.77255  0.48576  0.95510
     13   2.70694  4.44396  3.45025  2.95548  2.47256  3.61369  3.77682  2.82533  2.89964  2.09077  3.49702  2.21829  4.01955  3.22240  3.24062  2.90157  2.95431  2.64371  4.64157  3.17618     13 - -
          2.68618  4.42225  2.77519  2.73123  3.46354  2.40513  3.72494  3.29354  2.67741  2.69355  4.24690  2.90347  2.73739  3.18146  2.89801  2.37887  2.77519  2.98518  4.58477  3.61503
          0.02801  3.98508  4.70743  0.61958  0.77255  0.48576  0.95510
     14   2.78518  5.31029  2.00399  1.85269  4.61415  3.27503  3.65798  4.10635  2.11132  3.59565  4.39183  2.27194  3.80289  2.79373  3.03961  2.70762  3.04094  3.68436  5.74628  4.29817     14 - -
          2.68618  4.42225  2.77519  2.73123  3.46354  2.40513  3.72494  3.29354  2.67741  2.69355  4.24690  2.90347  2.73739  3.18146  2.89801  2.37887  2.77519  2.98518  4.58477  3.61503
          0.02801  3.98508  4.70743  0.61958  0.77255  0.48576  0.95510
     15   2.72780  4.83789  2.89743  2.57491  4.37692  1.93416  3.77343  3.80504  1.62660  3.38000  4.23368  3.04040  3.87071  2.94652  2.73558  2.77024  3.02902  3.42735  5.51356  4.24392     15 - -
          2.68618  4.42225  2.77519  2.73123  3.46354  2.40513  3.72494  3.29354  2.67741  2.69355  4.24690  2.90347  2.73739  3.18146  2.89801  2.37887  2.77519  2.98518  4.58477  3.61503
          0.02801  3.98508  4.70743  0.61958  0.77255  0.48576  0.95510
     16   2.66734  4.81300  2.96581  1.91919  4.08034  3.42725  3.64492  3.43059  2.34016  3.06383  3.91751  2.98311  3.84739  2.80521  2.30587  2.70643  2.90205  2.56932  5.31966  4.01120     16 - -
          2.68618  4.42225  2.77519  2.73123  3.46354  2.40513  3.72494  3.29354  2.67741  2.69355  4.24690  2.90347  2.73739  3.18146  2.89801  2.37887  2.77519  2.98518  4.58477  3.61503
          0.02801  3.98508  4.70743  0.61958  0.77255  0.48576  0.95510
     17   2.86581  5.10594  3.09829  2.56296  4.50056  3.52471  3.59590  3.89515  1.55091  3.37206  4.20231  2.41167  3.92331  2.72624  1.98153  2.85145  3.06594  3.54482  5.46243  4.20808     17 - -
          2.68618  4.42225  2.77519  2.73123  3.46354  2.40513  3.72494  3.29354  2.67741  2.69355  4.24690  2.90347  2.73739  3.18146  2.89801  2.37887  2.77519  2.98518  4.58477  3.61503
          0.02801  3.98508  4.70743  0.61958  0.77255  0.48576  0.95510
     18   3.20324  4.53910  4.76996  4.21415  2.30244  4.42953  4.62445  1.81526  4.08835  1.13519  2.91037  4.42805  4.64371  4.19144  4.20620  3.76696  3.42621  2.21243  4.94346  3.70849     18 - -
          2.68618  4.42225  2.77519  2.73123  3.46354  2.40513  3.72494  3.29354  2.67741  2.69355  4.24690  2.90347  2.73739  3.18146  2.89801  2.37887  2.77519  2.98518  4.58477  3.61503
          0.02801  3.98508  4.70743  0.61958  0.77255  0.48576  0.95510
     19   2.62062  4.67018  3.16977  2.70554  4.20114  3.32573  3.75539  3.64441  2.34414  3.23421  4.09013  3.11458  3.85264  2.93533  1.78844  1.84054  2.93283  3.27491  5.39444  4.12163     19 - -
          2.68618  4.42225  2.77519  2.73123  3.46354  2.40513  3.72494  3.29354  2.67741  2.69355  4.24690  2.90347  2.73739  3.18146  2.89801  2.37887  2.77519  2.98518  4.58477  3.61503
          0.02801  3.98508  4.70743  0.61958  0.77255  0.48576  0.95510
     20   3.05135  4.39514  4.68840  4.12497  2.45563  4.30617  4.62080  1.72776  4.00912  1.46745  3.01912  4.33040  4.56467  4.15456  4.14448  3.63663  3.28232  1.69055  5.04515  3.87208     20 - -
          2.68618  4.42225  2.77519  2.73123  3.46354  2.40513  3.72494  3.29354  2.67741  2.69355  4.24690  2.90347  2.73739  3.18146  2.89801  2.37887  2.77519  2.98518  4.58477  3.61503
          0.02801  3.98508  4.70743  0.61958  0.77255  0.48576  0.95510
     21   2.71207  4.93811  2.85134  2.44110  4.29791  3.38804  3.64294  3.72292  1.98855  3.27360  4.09938  2.94389  3.84478  2.31553  2.64458  1.95218  2.95769  3.36936  5.44499  4.12828     21 - -
          2.68618  4.42225  2.77519  2.73123  3.46354  2.40513  3.72494  3.29354  2.67741  2.69355  4.24690  2.90347  2.73739  3.18146  2.89801  2.37887  2.77519  2.98518  4.58477  3.61503
          0.02801  3.98508  4.70743  0.61958  0.77255  0.48576  0.95510
     22   2.70025  4.66377  3.00956  2.68338  3.70829  3.40071  3.81595  3.21562  2.65886  2.27683  3.90158  1.67943  3.92148  3.07941  3.01152  2.80188  2.99842  2.96528  5.15314  3.75129     22 - -
          2.68618  4.42225  2.77519  2.73123  3.46354  2.40513  3.72494  3.29354  2.67741  2.69355  4.24690  2.90347  2.73739  3.18146  2.89801  2.37887  2.77519  2.98518  4.58477  3.61503
          0.02801  3.98508  4.70743  0.61958  0.77255  0.48576  0.95510
     23   2.80618  5.07244  1.52216  2.28539  4.62628  1.76726  3.86585  4.14230  2.87854  3.70673  4.56515  2.83162  3.83677  3.05533  3.41684  2.78212  3.14840  3.70133  5.82278  4.43665     23 - -
          2.68618  4.42225  2.77519  2.73123  3.46354  2.40513  3.72494  3.29354  2.67741  2.69355  4.24690  2.90347  2.73739  3.18146  2.89801  2.37887  2.77519  2.98518  4.58477  3.61503
          0.02801  3.98508  4.70743  0.61958  0.77255  0.48576  0.95510
     24   2.86081  5.22237  2.34279  1.82792  4.54812  3.26442  3.75143  4.04548  2.62667  3.59716  4.45477  1.54443  3.85113  2.92326  3.09644  2.80409  3.14755  3.65849  5.74172  4.32123     24 - -
          2.68618  4.42225  2.77519  2.73123  3.46354  2.40513  3.72494  3.29354  2.67741  2.69355  4.24690  2.90347  2.73739  3.18146  2.89801  2.37887  2.77519  2.98518  4.58477  3.61503
          0.02801  3.98508  4.70743  0.61958  0.77255  0.48576  0.95510
     25   3.25008  4.59646  4.73463  4.21110  3.14592  4.47891  4.81735  1.70715  4.03022  1.01119  2.97853  4.48048  4.71284  4.23864  4.18895  3.85151  3.48891  2.06682  5.19932  4.04717     25 - -
          2.68618  4.42225  2.77519  2.73123  3.46354  2.40513  3.72494  3.29354  2.67741  2.69355  4.24690  2.90347  2.73739  3.18146  2.89801  2.37887  2.77519  2.98518  4.58477  3.61503
          0.02801  3.98508  4.70743  0.61958  0.77255  0.48576  0.95510
     26   3.12954  4.44072  4.79445  4.26023  3.38066  4.47356  4.91542  1.36417  4.14437  1.56902  3.18275  4.50128  4.72833  4.35578  4.32256  3.83350  3.37463  1.48356  5.36999  4.21528     26 - -
          2.68618  4.42225  2.77519  2.73123  3.46354  2.40513  3.72494  3.29354  2.67741  2.69355  4.24690  2.90347  2.73739  3.18146  2.89801  2.37887  2.77519  2.98518  4.58477  3.61503
          0.02801  3.98508  4.70743  0.61958  0.77255  0.48576  0.95510
     27   3.10533  4.42429  4.75397  4.21994  3.40323  4.44116  4.88691  1.55237  4.10621  1.60441  3.21105  4.46337  4.70736  4.32895  4.29338  3.79841  3.35201  1.29690  5.37032  4.20531     27 - -
          2.68618  4.42225  2.77519  2.73123  3.46354  2.40513  3.72494  3.29354  2.67741  2.69355  4.24690  2.90347  2.73739  3.18146  2.89801  2.37887  2.77519  2.98518  4.58477  3.61503
          0.02801  3.98508  4.70743  0.61958  0.77255  0.48576  0.95510
     28   2.81160  5.19373  2.64653  1.72628  4.52892  3.38454  3.62659  3.96732  1.94326  3.45897  4.27403  2.86224  3.85383  2.29650  2.64346  2.76451  3.04113  3.58807  5.58911  4.23944     28 - -
          2.68618  4.42225  2.77519  2.73123  3.46354  2.40513  3.72494  3.29354  2.67741  2.69355  4.24690  2.90347  2.73739  3.18146  2.89801  2.37887  2.77519  2.98518  4.58477  3.61503
          0.02801  3.98508  4.70743  0.61958  0.77255  0.48576  0.95510
     29   2.97165  5.52931  1.25201  1.70772  4.81466  3.21552  3.78334  4.33307  2.82305  3.84538  4.71391  2.68448  3.84971  2.95643  3.42535  2.85113  3.26626  3.91164  5.99593  4.49154     29 - -
          2.68618  4.42225  2.77519  2.73123  3.46354  2.40513  3.72494  3.29354  2.67741  2.69355  4.24690  2.90347  2.73739  3.18146  2.89801  2.37887  2.77519  2.98518  4.58477  3.61503
          0.02801  3.98508  4.70743  0.61958  0.77255  0.48576  0.95510
     30   2.68112  4.83832  3.06434  2.51228  4.12543  3.45585  3.61401  3.51722  1.97594  3.10424  3.93580  2.50714  3.85293  2.76597  2.25058  2.71456  2.90442  2.60967  5.31072  4.01847     30 - -
          2.68618  4.42225  2.77519  2.73123  3.46354  2.40513  3.72494  3.29354  2.67741  2.69355  4.24690  2.90347  2.73739  3.18146  2.89801  2.37887  2.77519  2.98518  4.58477  3.61503
          0.02801  3.98508  4.70743  0.61958  0.77255  0.48576  0.95510
     31   2.88531  5.44418  1.85025  1.76846  4.73253  3.23062  3.72495  4.24568  2.69476  3.74060  4.57018  1.79230  3.82451  2.88125  3.26887  2.78153  3.16300  3.81935  5.89968  4.40869     31 - -
          2.68618  4.42225  2.77519  2.73123  3.46354  2.40513  3.72494  3.29354  2.67741  2.69355  4.24690  2.90347  2.73739  3.18146  2.89801  2.37887  2.77519  2.98518  4.58477  3.61503
          0.27843  3.98508  1.49416  0.61958  0.77255  0.48576  0.95510
     32   2.55611  4.68903  1.95909  2.31561  4.16442  3.12752  3.73199  3.48273  2.65799  3.20448  4.09481  2.82144  3.72310  2.92710  3.12289  2.59972  2.18352  3.13673  5.47401  4.11496     32 - -
          2.68621  4.42228  2.77523  2.73126  3.46357  2.40497  3.72498  3.29311  2.67744  2.69358  4.24693  2.90350  2.73743  3.18150  2.89804  2.37890  2.77523  2.98522  4.58480  3.61506
          0.19975  1.77457  4.46484  0.65885  0.72867  0.37885  1.15407
     33   2.75751  5.20031  1.99382  1.88097  4.54030  2.51907  3.68805  4.02054  2.59343  3.54461  4.35302  2.74717  3.79954  2.83507  3.13129  2.20315  3.02959  3.61032  5.72296  4.28529     35 - -
          2.68618  4.42225  2.77519  2.73123  3.46354  2.40513  3.72494  3.29354  2.67741  2.69355  4.24690  2.90347  2.73739  3.18146  2.89801  2.37887  2.77519  2.98518  4.58477  3.61503
          0.02801  3.98508  4.70743  0.61958  0.77255  0.48576  0.95510
     34   2.80622  5.22397  2.50362  1.67645  4.54689  3.33126  3.65241  4.00408  2.00976  3.50785  4.32230  2.31216  3.83603  2.79207  2.81516  2.74948  3.05131  3.61401  5.65156  4.26462     36 - -
          2.68618  4.42225  2.77519  2.73123  3.46354  2.40513  3.72494  3.29354  2.67741  2.69355  4.24690  2.90347  2.73739  3.18146  2.89801  2.37887  2.77519  2.98518  4.58477  3.61503
          0.02801  3.98508  4.70743  0.61958  0.77255  0.48576  0.95510
     35   2.84599  4.29673  4.29776  3.77346  3.52195  4.00979  4.53077  1.46083  3.66786  2.20633  3.38249  4.03091  4.40373  3.95470  3.91263  3.35498  2.41972  1.53078  5.27132  4.06616     37 - -
          2.68618  4.42225  2.77519  2.73123  3.46354  2.40513  3.72494  3.29354  2.67741  2.69355  4.24690  2.90347  2.73739  3.18146  2.89801  2.37887  2.77519  2.98518  4.58477  3.61503
          0.02801  3.98508  4.70743  0.61958  0.77255  0.48576  0.95510
     36   2.73757  4.50811  3.49216  2.92004  3.58109  3.65957  3.85770  2.26162  1.95425  2.08671  3.49483  3.34011  4.03370  3.11509  2.92465  2.93692  2.96563  2.51036  5.07848  3.83250     38 - -
          2.68618  4.42225  2.77519  2.73123  3.46354  2.40513  3.72494  3.29354  2.67741  2.69355  4.24690  2.90347  2.73739  3.18146  2.89801  2.37887  2.77519  2.98518  4.58477  3.61503
          0.02801  3.98508  4.70743  0.61958  0.77255  0.48576  0.95510
     37   2.69230  4.36740  3.76460  3.30321  3.46791  3.60436  4.17301  2.47220  3.14618  1.61002  3.41027  3.60685  4.10347  3.52048  3.42022  2.97867  1.92549  2.33789  5.12892  3.88920     39 - -
          2.68618  4.42225  2.77519  2.73123  3.46354  2.40513  3.72494  3.29354  2.67741  2.69355  4.24690  2.90347  2.73739  3.18146  2.89801  2.37887  2.77519  2.98518  4.58477  3.61503
          0.02801  3.98508  4.70743  0.61958  0.77255  0.48576  0.95510
     38   2.92211  5.13253  3.02500  2.57235  4.50138  3.52228  3.62658  3.91118  1.51720  3.38791  4.24695  3.04260  3.94767  1.89624  2.32081  2.90571  3.12658  3.57511  5.48026  4.22613     40 - -
          2.68618  4.42225  2.77519  2.73123  3.46354  2.40513  3.72494  3.29354  2.67741  2.69355  4.24690  2.90347  2.73739  3.18146  2.89801  2.37887  2.77519  2.98518  4.58477  3.61503
          0.02801  3.98508  4.70743  0.61958  0.77255  0.48576  0.95510
     39   2.49879  4.27747  3.48838  3.01478  3.59765  3.36912  3.95422  2.81300  2.92093  1.84061  3.56567  3.34245  3.89721  3.27392  3.23660  2.23232  2.31856  2.57654  5.07597  3.83220     41 - -
          2.68618  4.42225  2.77519  2.73123  3.46354  2.40513  3.72494  3.29354  2.67741  2.69355  4.24690  2.90347  2.73739  3.18146  2.89801  2.37887  2.77519  2.98518  4.58477  3.61503
          0.02801  3.98508  4.70743  0.61958  0.77255  0.48576  0.95510
     40   2.31292  4.28281  3.26402  2.88268  4.12958  3.06000  3.99413  3.51830  2.89967  3.19888  4.03694  3.18347  2.54340  3.22769  3.26311  1.98040  1.78747  3.07744  5.46440  4.21392     42 - -
          2.68618  4.42225  2.77519  2.73123  3.46354  2.40513  3.72494  3.29354  2.67741  2.69355  4.24690  2.90347  2.73739  3.18146  2.89801  2.37887  2.77519  2.98518  4.58477  3.61503
          0.02801  3.98508  4.70743  0.61958  0.77255  0.48576  0.95510
     41   2.51291  2.99632  3.91384  3.36097  2.58788  2.74412  4.00046  2.49968  3.26055  2.31862  3.26815  3.57847  3.98355  3.50642  3.48579  2.85214  2.79209  1.99505  4.76641  3.54486     43 - -
          2.68618  4.42225  2.77519  2.73123  3.46354  2.40513  3.72494  3.29354  2.67741  2.69355  4.24690  2.90347  2.73739  3.18146  2.89801  2.37887  2.77519  2.98518  4.58477  3.61503
          0.02801  3.98508  4.70743  0.61958  0.77255  0.48576  0.95510
     42   2.80222  4.75518  3.18066  2.70721  3.06835  3.57905  2.69770  3.36882  2.54887  2.93356  3.85900  3.15097  3.97921  2.39469  2.89513  2.86681  3.02838  3.11094  4.58938  2.07319     44 - -
          2.68618  4.42225  2.77519  2.73123  3.46354  2.40513  3.72494  3.29354  2.67741  2.69355  4.24690  2.90347  2.73739  3.18146  2.89801  2.37887  2.77519  2.98518  4.58477  3.61503
          0.02801  3.98508  4.70743  0.61958  0.77255  0.48576  0.95510
     43   3.05477  5.15880  3.47369  2.80292  4.61429  3.66605  3.60830  3.96040  1.37568  3.40215  4.27569  3.20087  4.03444  2.74402  1.51571  3.05121  3.22002  3.64434  5.44218  4.27869     45 - -
          2.68618  4.42225  2.77519  2.73123  3.46354  2.40513  3.72494  3.29354  2.67741  2.69355  4.24690  2.90347  2.73739  3.18146  2.89801  2.37887  2.77519  2.98518  4.58477  3.61503
          0.02801  3.98508  4.70743  0.61958  0.77255  0.48576  0.95510
     44   3.08764  4.42054  4.74262  4.25346  3.51642  4.39621  4.97135  1.14395  4.12938  2.00977  3.33025  4.47829  4.72131  4.39933  4.32907  3.78810  3.35798  1.40661  5.49098  4.28648     46 - -
          2.68618  4.42225  2.77519  2.73123  3.46354  2.40513  3.72494  3.29354  2.67741  2.69355  4.24690  2.90347  2.73739  3.18146  2.89801  2.37887  2.77519  2.98518  4.58477  3.61503
          0.02801  3.98508  4.70743  0.61958  0.77255  0.48576  0.95510
     45   3.28023  4.63695  4.64133  4.15389  1.74293  4.36554  4.27974  2.36486  4.00843  1.16450  3.01906  4.30359  4.62454  4.12479  4.12993  3.72996  3.51212  2.46101  4.53891  3.05138     47 - -
          2.68618  4.42225  2.77519  2.73123  3.46354  2.40513  3.72494  3.29354  2.67741  2.69355  4.24690  2.90347  2.73739  3.18146  2.89801  2.37887  2.77519  2.98518  4.58477  3.61503
          0.02801  3.98508  4.70743  0.61958  0.77255  0.48576  0.95510
     46   1.18745  4.14332  3.45436  3.18655  4.23275  2.94105  4.23655  3.56069  3.22908  3.32886  4.18977  3.32005  3.69416  3.52660  3.52136  1.85772  2.70843  3.06397  5.60733  4.38960     48 - -
          2.68618  4.42225  2.77519  2.73123  3.46354  2.40513  3.72494  3.29354  2.67741  2.69355  4.24690  2.90347  2.73739  3.18146  2.89801  2.37887  2.77519  2.98518  4.58477  3.61503
          0.02801  3.98508  4.70743  0.61958  0.77255  0.48576  0.95510
     47   3.28310  4.71259  4.36993  4.01135  3.18139  4.12441  4.63181  2.39273  3.77798  0.74806  3.17109  4.27586  4.54109  4.11932  3.93520  3.70997  3.57262  2.45910  5.10044  3.84941     49 - -
          2.68618  4.42225  2.77519  2.73123  3.46354  2.40513  3.72494  3.29354  2.67741  2.69355  4.24690  2.90347  2.73739  3.18146  2.89801  2.37887  2.77519  2.98518  4.58477  3.61503
          0.02801  3.98508  4.70743  0.61958  0.77255  0.48576  0.95510
     48   3.48854  4.75608  4.61960  4.26076  1.08698  4.30185  3.53345  3.13643  4.07724  2.45700  3.72163  4.06346  4.61845  4.08669  4.11559  3.67993  3.71468  3.08335  2.37415  1.98069     50 - -
          2.68618  4.42225  2.77519  2.73123  3.46354  2.40513  3.72494  3.29354  2.67741  2.69355  4.24690  2.90347  2.73739  3.18146  2.89801  2.37887  2.77519  2.98518  4.58477  3.61503
          0.02801  3.98508  4.70743  0.61958  0.77255  0.48576  0.95510
     49   3.08753  4.41989  4.74394  4.25446  3.51764  4.39734  4.97234  1.14747  4.13087  2.01122  3.33113  4.47921  4.72198  4.40055  4.33059  3.78901  3.35771  1.40043  5.49193  4.28754     51 - -
          2.68618  4.42225  2.77519  2.73123  3.46354  2.40513  3.72494  3.29354  2.67741  2.69355  4.24690  2.90347  2.73739  3.18146  2.89801  2.37887  2.77519  2.98518  4.58477  3.61503
          0.02801  3.98508  4.70743  0.61958  0.77255  0.48576  0.95510
     50   3.05676  4.40065  4.69703  4.20689  3.55309  4.35391  4.94045  1.49481  4.08767  2.07486  3.37286  4.43352  4.69432  4.36831  4.29803  3.74273  3.33012  1.07168  5.49893  4.28258     52 - -
          2.68618  4.42225  2.77519  2.73123  3.46354  2.40513  3.72494  3.29354  2.67741  2.69355  4.24690  2.90347  2.73739  3.18146  2.89801  2.37887  2.77519  2.98518  4.58477  3.61503
          0.02801  3.98508  4.70743  0.61958  0.77255  0.48576  0.95510
     51   2.81009  4.57334  3.50684  3.42107  4.55937  0.57471  4.53355  4.18725  3.61759  3.82701  4.80437  3.67127  3.96805  3.93292  3.84039  2.98540  3.30010  3.69385  5.62385  4.66540     53 - -
          2.68618  4.42225  2.77519  2.73123  3.46354  2.40513  3.72494  3.29354  2.67741  2.69355  4.24690  2.90347  2.73739  3.18146  2.89801  2.37887  2.77519  2.98518  4.58477  3.61503
          0.02801  3.98508  4.70743  0.61958  0.77255  0.48576  0.95510
     52   2.77931  5.21759  2.03430  2.19560  4.43868  3.27963  2.68387  3.99904  2.55557  3.51869  4.33433  1.91925  3.81277  2.82729  3.06937  2.71913  3.04091  3.60281  5.64678  4.19796     54 - -
          2.68618  4.42225  2.77519  2.73123  3.46354  2.40513  3.72494  3.29354  2.67741  2.69355  4.24690  2.90347  2.73739  3.18146  2.89801  2.37887  2.77519  2.98518  4.58477  3.61503
          0.02801  3.98508  4.70743  0.61958  0.77255  0.48576  0.95510
     53   2.78737  4.21557  4.27398  3.70292  2.38320  3.90521  4.07171  2.02644  3.57377  1.89812  2.45653  3.87909  4.23436  3.75112  3.72546  3.20510  3.01577  2.31167  4.56669  2.54597     55 - -
          2.68618  4.42225  2.77519  2.73123  3.46354  2.40513  3.72494  3.29354  2.67741  2.69355  4.24690  2.90347  2.73739  3.18146  2.89801  2.37887  2.77519  2.98518  4.58477  3.61503
          0.02801  3.98508  4.70743  0.61958  0.77255  0.48576  0.95510
     54   2.41213  4.45579  2.99348  2.66334  4.20709  3.11999  3.88623  3.62796  2.75343  3.27207  4.09963  2.34669  3.74414  3.08696  3.15431  1.73282  2.20640  3.19239  5.50119  4.20670     56 - -
          2.68618  4.42225  2.77519  2.73123  3.46354  2.40513  3.72494  3.29354  2.67741  2.69355  4.24690  2.90347  2.73739  3.18146  2.89801  2.37887  2.77519  2.98518  4.58477  3.61503
          0.02801  3.98508  4.70743  0.61958  0.77255  0.48576  0.95510
     55   3.08673  4.42727  4.69925  4.13639  3.22090  4.36405  4.72423  1.68786  4.02327  1.47276  2.35982  4.37497  4.61107  4.18708  4.17874  3.69713  3.31843  1.64860  5.17255  4.06128     57 - -
          2.68618  4.42225  2.77519  2.73123  3.46354  2.40513  3.72494  3.29354  2.67741  2.69355  4.24690  2.90347  2.73739  3.18146  2.89801  2.37887  2.77519  2.98518  4.58477  3.61503
          0.02801  3.98508  4.70743  0.61958  0.77255  0.48576  0.95510
     56   2.47625  4.32116  3.53113  3.28973  4.07130  3.15637  4.29807  3.21227  3.23492  3.07174  4.11594  3.48014  3.86941  3.62436  3.48746  2.67889  0.99441  2.89509  5.49919  4.28828     58 - -
          2.68618  4.42225  2.77519  2.73123  3.46354  2.40513  3.72494  3.29354  2.67741  2.69355  4.24690  2.90347  2.73739  3.18146  2.89801  2.37887  2.77519  2.98518  4.58477  3.61503
          0.02801  3.98508  4.70743  0.61958  0.77255  0.48576  0.95510
     57   2.26849  4.20673  3.37248  3.05623  4.17434  2.99902  4.12878  3.51887  3.06505  3.26014  4.12086  3.26802  3.71497  3.39465  3.38286  1.58408  1.66900  3.05728  5.53622  4.29945     59 - -
          2.68618  4.42225  2.77519  2.73123  3.46354  2.40513  3.72494  3.29354  2.67741  2.69355  4.24690  2.90347  2.73739  3.18146  2.89801  2.37887  2.77519  2.98518  4.58477  3.61503
          0.02801  3.98508  4.70743  0.61958  0.77255  0.48576  0.95510
     58   2.59374  4.73824  2.78838  2.46976  4.24196  2.52990  3.75104  3.68416  2.54745  3.27535  4.10756  2.95454  2.19829  2.32681  2.95891  2.64233  2.90541  3.30065  5.48079  4.15630     60 - -
          2.68618  4.42225  2.77519  2.73123  3.46354  2.40513  3.72494  3.29354  2.67741  2.69355  4.24690  2.90347  2.73739  3.18146  2.89801  2.37887  2.77519  2.98518  4.58477  3.61503
          0.02801  3.98508  4.70743  0.61958  0.77255  0.48576  0.95510
     59   3.28310  4.71259  4.36993  4.01135  3.18139  4.12441  4.63181  2.39273  3.77798  0.74806  3.17109  4.27586  4.54109  4.11932  3.93520  3.70997  3.57262  2.45910  5.10044  3.84941     61 - -
          2.68618  4.42225  2.77519  2.73123  3.46354  2.40513  3.72494  3.29354  2.67741  2.69355  4.24690  2.90347  2.73739  3.18146  2.89801  2.37887  2.77519  2.98518  4.58477  3.61503
          0.02801  3.98508  4.70743  0.61958  0.77255  0.48576  0.95510
     60   3.18457  4.51544  4.73659  4.22710  3.28484  4.46029  4.86291  1.20785  4.05455  1.48881  3.12732  4.47952  4.72434  4.30154  4.22854  3.84100  3.43323  1.84310  5.29666  4.10530     62 - -
          2.68618  4.42225  2.77519  2.73123  3.46354  2.40513  3.72494  3.29354  2.67741  2.69355  4.24690  2.90347  2.73739  3.18146  2.89801  2.37887  2.77519  2.98518  4.58477  3.61503
          0.02801  3.98508  4.70743  0.61958  0.77255  0.48576  0.95510
     61   2.81390  5.25718  2.41297  1.62960  4.56012  3.30001  3.67119  4.03783  2.47745  3.54480  4.36274  2.25472  3.82856  2.30315  2.94118  2.74862  3.06831  3.64235  5.69663  4.28254     63 - -
          2.68618  4.42225  2.77519  2.73123  3.46354  2.40513  3.72494  3.29354  2.67741  2.69355  4.24690  2.90347  2.73739  3.18146  2.89801  2.37887  2.77519  2.98518  4.58477  3.61503
          0.02801  3.98508  4.70743  0.61958  0.77255  0.48576  0.95510
     62   2.81932  4.95594  3.23893  2.64112  4.33990  3.53217  3.61526  3.70354  1.77995  3.23829  4.08459  3.08899  3.92636  2.75840  1.74420  2.84242  2.42925  3.38065  5.38178  4.14534     64 - -
          2.68618  4.42225  2.77519  2.73123  3.46354  2.40513  3.72494  3.29354  2.67741  2.69355  4.24690  2.90347  2.73739  3.18146  2.89801  2.37887  2.77519  2.98518  4.58477  3.61503
          0.02801  3.98508  4.70743  0.61958  0.77255  0.48576  0.95510
     63   1.45955  1.89375  4.00583  3.63454  3.90716  3.04263  4.38091  2.96955  3.51315  2.92279  3.88097  3.57479  3.78051  3.78644  3.71145  2.49923  2.72607  2.63401  5.39515  4.21443     65 - -
          2.68618  4.42225  2.77519  2.73123  3.46354  2.40513  3.72494  3.29354  2.67741  2.69355  4.24690  2.90347  2.73739  3.18146  2.89801  2.37887  2.77519  2.98518  4.58477  3.61503
          0.02801  3.98508  4.70743  0.61958  0.77255  0.48576  0.95510
     64   2.92093  5.08258  3.09124  2.61456  4.29413  3.53982  2.66440  3.85264  1.33001  3.34326  4.20760  3.07443  3.95860  2.78664  2.33257  2.91704  3.12520  3.52711  5.37092  4.07361     66 - -
          2.68618  4.42225  2.77519  2.73123  3.46354  2.40513  3.72494  3.29354  2.67741  2.69355  4.24690  2.90347  2.73739  3.18146  2.89801  2.37887  2.77519  2.98518  4.58477  3.61503
          0.02801  3.98508  4.70743  0.61958  0.77255  0.48576  0.95510
     65   3.07727  5.04316  3.26060  2.86240  4.45535  3.55340  3.82529  3.89194  0.89403  3.43303  4.38948  3.28151  4.04667  3.01115  2.45813  3.11250  3.32270  3.59376  5.46457  4.29400     67 - -
          2.68618  4.42225  2.77519  2.73123  3.46354  2.40513  3.72494  3.29354  2.67741  2.69355  4.24690  2.90347  2.73739  3.18146  2.89801  2.37887  2.77519  2.98518  4.58477  3.61503
          0.02801  3.98508  4.70743  0.61958  0.77255  0.48576  0.95510
     66   2.85211  4.53162  3.52467  3.17593  1.46974  3.64545  3.73282  3.04131  3.17282  2.64630  3.71301  2.45713  4.12436  3.45828  3.46134  3.03171  3.14139  2.85155  4.30128  2.69094     68 - -
          2.68618  4.42225  2.77519  2.73123  3.46354  2.40513  3.72494  3.29354  2.67741  2.69355  4.24690  2.90347  2.73739  3.18146  2.89801  2.37887  2.77519  2.98518  4.58477  3.61503
          0.02801  3.98508  4.70743  0.61958  0.77255  0.48576  0.95510
     67   1.96609  4.42118  3.04428  2.68269  4.18210  2.38526  3.88837  3.59010  2.77278  3.23662  4.05995  2.34909  3.73368  3.08903  3.18338  2.50154  2.23062  3.15666  5.48236  4.19789     69 - -
          2.68618  4.42225  2.77519  2.73123  3.46354  2.40513  3.72494  3.29354  2.67741  2.69355  4.24690  2.90347  2.73739  3.18146  2.89801  2.37887  2.77519  2.98518  4.58477  3.61503
          0.02801  3.98508  4.70743  0.61958  0.77255  0.48576  0.95510
     68   2.92445  4.33340  4.32522  3.79478  2.16141  4.00365  3.93499  1.72230  3.66252  2.04024  3.22086  3.92177  4.33111  3.82564  3.81089  3.31446  3.15445  2.36541  4.30870  2.23497     70 - -
          2.68618  4.42225  2.77519  2.73123  3.46354  2.40513  3.72494  3.29354  2.67741  2.69355  4.24690  2.90347  2.73739  3.18146  2.89801  2.37887  2.77519  2.98518  4.58477  3.61503
          0.02801  3.98508  4.70743  0.61958  0.77255  0.48576  0.95510
     69   2.12565  4.63183  2.93542  2.51142  4.12411  3.25851  3.72836  3.54136  2.53928  3.15397  3.97680  2.98179  2.84680  2.38057  2.96479  2.18225  2.82099  3.16976  5.39131  4.07685     71 - -
          2.68618  4.42225  2.77519  2.73123  3.46354  2.40513  3.72494  3.29354  2.67741  2.69355  4.24690  2.90347  2.73739  3.18146  2.89801  2.37887  2.77519  2.98518  4.58477  3.61503
          0.02801  3.98508  4.70743  0.61958  0.77255  0.48576  0.95510
     70   3.21909  4.55046  4.76297  4.23950  3.20665  4.48470  4.85057  1.43665  4.07068  1.20785  3.03513  4.49736  4.72367  4.28185  4.23088  3.85686  3.45993  1.95054  5.24458  4.08743     72 - -
          2.68618  4.42225  2.77519  2.73123  3.46354  2.40513  3.72494  3.29354  2.67741  2.69355  4.24690  2.90347  2.73739  3.18146  2.89801  2.37887  2.77519  2.98518  4.58477  3.61503
          0.02801  3.98508  4.70743  0.61958  0.77255  0.48576  0.95510
     71   3.00000  4.35444  4.61827  4.07214  2.47002  4.25231  4.59723  1.68437  3.96135  1.86783  3.15270  4.27617  4.54752  4.14884  4.12425  3.58950  3.24243  1.39104  5.07324  3.83704     73 - -
          2.68618  4.42225  2.77519  2.73123  3.46354  2.40513  3.72494  3.29354  2.67741  2.69355  4.24690  2.90347  2.73739  3.18146  2.89801  2.37887  2.77519  2.98518  4.58477  3.61503
          0.02801  3.98508  4.70743  0.61958  0.77255  0.48576  0.95510
     72   3.09572  4.46996  4.60332  4.05327  2.33595  4.28525  4.51522  2.15077  3.93242  1.23779  2.98168  4.27432  4.54971  4.08217  4.08339  3.61703  3.32822  1.80999  4.91615  3.65509     74 - -
          2.68618  4.42225  2.77519  2.73123  3.46354  2.40513  3.72494  3.29354  2.67741  2.69355  4.24690  2.90347  2.73739  3.18146  2.89801  2.37887  2.77519  2.98518  4.58477  3.61503
          0.02801  3.98508  4.70743  0.61958  0.77255  0.48576  0.95510
     73   3.10996  4.53125  4.46099  3.93613  2.25353  4.20493  4.36793  2.32923  3.79852  1.59949  1.61258  4.16649  4.49735  3.97591  3.96587  3.54743  3.34826  2.40174  4.77067  3.42825     75 - -
          2.68618  4.42225  2.77519  2.73123  3.46354  2.40513  3.72494  3.29354  2.67741  2.69355  4.24690  2.90347  2.73739  3.18146  2.89801  2.37887  2.77519  2.98518  4.58477  3.61503
          0.02801  3.98508  4.70743  0.61958  0.77255  0.48576  0.95510
     74   2.73612  4.86526  2.98345  2.58656  4.34673  3.37928  3.70633  3.76000  1.41857  3.32758  4.18115  3.04184  3.88098  2.86777  2.55537  2.21963  3.01361  3.39808  5.46764  4.18693     76 - -
          2.68618  4.42225  2.77519  2.73123  3.46354  2.40513  3.72494  3.29354  2.67741  2.69355  4.24690  2.90347  2.73739  3.18146  2.89801  2.37887  2.77519  2.98518  4.58477  3.61503
          0.02801  3.98508  4.70743  0.61958  0.77255  0.48576  0.95510
     75   2.67235  4.98629  2.74425  2.33918  4.26058  3.36359  2.82361  3.72964  2.35098  3.27543  4.08085  2.41588  2.88802  2.36087  2.78194  2.66141  2.91085  3.36666  5.44376  4.07743     77 - -
          2.68618  4.42225  2.77519  2.73123  3.46354  2.40513  3.72494  3.29354  2.67741  2.69355  4.24690  2.90347  2.73739  3.18146  2.89801  2.37887  2.77519  2.98518  4.58477  3.61503
          0.02801  3.98508  4.70743  0.61958  0.77255  0.48576  0.95510
     76   2.37318  4.29450  3.30722  3.12925  4.18981  3.02243  4.23549  3.72815  3.21063  3.44006  4.35742  3.33527  3.77075  3.55133  3.49247  0.93311  2.86193  3.23852  5.55350  4.27421     78 - -
          2.68618  4.42225  2.77519  2.73123  3.46354  2.40513  3.72494  3.29354  2.67741  2.69355  4.24690  2.90347  2.73739  3.18146  2.89801  2.37887  2.77519  2.98518  4.58477  3.61503
          0.02801  3.98508  4.70743  0.61958  0.77255  0.48576  0.95510
     77   3.27997  4.63685  4.63830  4.15218  1.71931  4.36261  4.26975  2.36925  4.00648  1.17940  3.02450  4.29915  4.62306  4.12295  4.12787  3.72720  3.51210  2.46380  4.52805  3.03570     79 - -
          2.68618  4.42225  2.77519  2.73123  3.46354  2.40513  3.72494  3.29354  2.67741  2.69355  4.24690  2.90347  2.73739  3.18146  2.89801  2.37887  2.77519  2.98518  4.58477  3.61503
          0.02801  3.98508  4.70743  0.61958  0.77255  0.48576  0.95510
     78   2.84994  4.96398  3.11693  2.65593  4.34689  3.47763  3.67482  3.82134  2.13297  3.34355  4.20813  2.39832  3.93767  2.83552  1.43156  2.87419  3.09179  3.47892  5.41687  4.15173     80 - -
          2.68618  4.42225  2.77519  2.73123  3.46354  2.40513  3.72494  3.29354  2.67741  2.69355  4.24690  2.90347  2.73739  3.18146  2.89801  2.37887  2.77519  2.98518  4.58477  3.61503
          0.02801  3.98508  4.70743  0.61958  0.77255  0.48576  0.95510
     79   2.66520  4.35801  3.64569  3.20491  3.53721  3.55691  4.12159  1.74528  3.10736  2.38603  3.50199  3.53246  2.15996  3.46440  3.40273  2.93609  2.97781  2.34312  5.13150  3.88206     81 - -
          2.68618  4.42225  2.77519  2.73123  3.46354  2.40513  3.72494  3.29354  2.67741  2.69355  4.24690  2.90347  2.73739  3.18146  2.89801  2.37887  2.77519  2.98518  4.58477  3.61503
          0.02801  3.98508  4.70743  0.61958  0.77255  0.48576  0.95510
     80   2.78731  4.26379  4.09846  3.54950  3.03333  3.88127  4.08410  1.95249  3.42367  2.11101  3.23790  3.79676  4.23655  3.67813  3.64382  3.18460  3.02702  1.84646  4.68740  2.17744     82 - -
          2.68618  4.42225  2.77519  2.73123  3.46354  2.40513  3.72494  3.29354  2.67741  2.69355  4.24690  2.90347  2.73739  3.18146  2.89801  2.37887  2.77519  2.98518  4.58477  3.61503
          0.02801  3.98508  4.70743  0.61958  0.77255  0.48576  0.95510
     81   2.69430  4.50914  3.29409  2.06333  2.66254  3.58865  3.80229  2.81936  2.77456  2.09665  3.47795  3.25076  3.98200  3.11213  3.14913  2.86241  2.93052  2.65334  4.90830  3.55098     83 - -
          2.68618  4.42225  2.77519  2.73123  3.46354  2.40513  3.72494  3.29354  2.67741  2.69355  4.24690  2.90347  2.73739  3.18146  2.89801  2.37887  2.77519  2.98518  4.58477  3.61503
          0.02801  3.98508  4.70743  0.61958  0.77255  0.48576  0.95510
     82   2.45201  2.85688  3.77461  3.25704  2.54263  3.37686  3.97947  2.73400  3.17174  2.49574  3.43463  3.47793  3.90683  3.44173  3.43583  1.92896  2.77900  2.49612  4.83047  3.54242     84 - -
          2.68618  4.42225  2.77519  2.73123  3.46354  2.40513  3.72494  3.29354  2.67741  2.69355  4.24690  2.90347  2.73739  3.18146  2.89801  2.37887  2.77519  2.98518  4.58477  3.61503
          0.02801  3.98508  4.70743  0.61958  0.77255  0.48576  0.95510
     83   3.48844  4.75592  4.61958  4.26075  1.09345  4.30175  3.53305  3.13699  4.07721  2.45800  3.72225  4.06322  4.61835  4.08656  4.11550  3.67973  3.71455  3.08358  2.35067  1.98023     85 - -
          2.68618  4.42225  2.77519  2.73123  3.46354  2.40513  3.72494  3.29354  2.67741  2.69355  4.24690  2.90347  2.73739  3.18146  2.89801  2.37887  2.77519  2.98518  4.58477  3.61503
          0.02801  3.98508  4.70743  0.61958  0.77255  0.48576  0.95510
     84   1.72386  2.51706  3.79424  3.40764  4.03539  1.73986  4.27104  3.35140  3.34694  3.12589  3.98835  3.42768  3.69558  3.61507  3.60167  2.39588  2.66160  2.90609  5.44589  4.26574     86 - -
          2.68618  4.42225  2.77519  2.73123  3.46354  2.40513  3.72494  3.29354  2.67741  2.69355  4.24690  2.90347  2.73739  3.18146  2.89801  2.37887  2.77519  2.98518  4.58477  3.61503
          0.02801  3.98508  4.70743  0.61958  0.77255  0.48576  0.95510
     85   2.61434  4.73129  2.01536  2.43561  4.01855  3.33729  3.71550  2.65034  2.58815  3.05315  3.91718  2.94575  3.82142  2.89868  3.04810  2.27736  2.88500  3.03770  5.34452  4.00251     87 - -
          2.68618  4.42225  2.77519  2.73123  3.46354  2.40513  3.72494  3.29354  2.67741  2.69355  4.24690  2.90347  2.73739  3.18146  2.89801  2.37887  2.77519  2.98518  4.58477  3.61503
          0.02801  3.98508  4.70743  0.61958  0.77255  0.48576  0.95510
     86   2.21068  4.46012  3.24129  2.69704  3.70854  3.43006  3.74135  2.53138  2.58796  2.73756  3.62336  3.13788  2.95481  2.97642  2.51259  2.69729  2.81364  2.76998  5.08708  3.82485     88 - -
          2.68618  4.42225  2.77519  2.73123  3.46354  2.40513  3.72494  3.29354  2.67741  2.69355  4.24690  2.90347  2.73739  3.18146  2.89801  2.37887  2.77519  2.98518  4.58477  3.61503
          0.02801  3.98508  4.70743  0.61958  0.77255  0.48576  0.95510
     87   1.92507  4.32725  3.84271  3.30183  3.34600  3.73088  4.12964  2.38472  3.18748  1.80735  2.58057  3.63359  4.13791  3.49841  3.47330  3.04038  2.98431  2.26958  5.01196  3.81027     89 - -
          2.68618  4.42225  2.77519  2.73123  3.46354  2.40513  3.72494  3.29354  2.67741  2.69355  4.24690  2.90347  2.73739  3.18146  2.89801  2.37887  2.77519  2.98518  4.58477  3.61503
          0.02801  3.98508  4.70743  0.61958  0.77255  0.48576  0.95510
     88   2.82004  5.09150  2.42640  1.30732  4.54457  2.32003  3.80471  4.01127  2.70536  3.58188  4.43984  2.84594  3.84955  2.98279  3.18003  2.79345  3.12742  3.61504  5.72715  4.35895     90 - -
          2.68618  4.42225  2.77519  2.73123  3.46354  2.40513  3.72494  3.29354  2.67741  2.69355  4.24690  2.90347  2.73739  3.18146  2.89801  2.37887  2.77519  2.98518  4.58477  3.61503
          0.02801  3.98508  4.70743  0.61958  0.77255  0.48576  0.95510
     89   1.39036  4.17815  3.37142  3.14156  4.31870  1.66668  4.24689  3.67696  3.24877  3.41668  4.26785  3.30425  3.69953  3.53018  3.55262  2.42334  2.73733  3.15042  5.65928  4.45850     91 - -
          2.68618  4.42225  2.77519  2.73123  3.46354  2.40513  3.72494  3.29354  2.67741  2.69355  4.24690  2.90347  2.73739  3.18146  2.89801  2.37887  2.77519  2.98518  4.58477  3.61503
          0.02801  3.98508  4.70743  0.61958  0.77255  0.48576  0.95510
     90   2.81971  4.81814  2.77556  2.67294  4.19962  3.26181  4.01638  3.93536  2.93012  3.56975  4.52514  0.97315  3.91967  3.29021  3.28784  2.88316  3.20583  3.54614  5.49271  4.14054     92 - -
          2.68618  4.42225  2.77519  2.73123  3.46354  2.40513  3.72494  3.29354  2.67741  2.69355  4.24690  2.90347  2.73739  3.18146  2.89801  2.37887  2.77519  2.98518  4.58477  3.61503
          0.02801  3.98508  4.70743  0.61958  0.77255  0.48576  0.95510
     91   2.63712  4.17436  3.86606  3.30600  2.49683  3.68602  3.90648  2.51248  3.21118  2.24420  3.24282  3.57844  4.06183  3.46252  3.45635  2.97088  2.40494  2.05286  4.59846  2.61076     93 - -
          2.68618  4.42225  2.77519  2.73123  3.46354  2.40513  3.72494  3.29354  2.67741  2.69355  4.24690  2.90347  2.73739  3.18146  2.89801  2.37887  2.77519  2.98518  4.58477  3.61503
          0.02801  3.98508  4.70743  0.61958  0.77255  0.48576  0.95510
     92   3.12050  4.53332  4.54037  4.04073  3.21097  4.26591  4.70216  2.06686  3.86341  1.07267  3.06808  4.29987  4.59032  4.12118  4.05039  3.64689  3.38485  1.73533  5.19770  4.01377     94 - -
          2.68618  4.42225  2.77519  2.73123  3.46354  2.40513  3.72494  3.29354  2.67741  2.69355  4.24690  2.90347  2.73739  3.18146  2.89801  2.37887  2.77519  2.98518  4.58477  3.61503
          0.02801  3.98508  4.70743  0.61958  0.77255  0.48576  0.95510
     93   2.17458  4.39153  3.91477  3.48390  3.39673  3.69623  4.31022  2.37857  3.33756  1.28134  3.32165  3.75654  4.19457  3.68585  3.58552  3.09333  3.08879  2.28377  5.14880  3.92300     95 - -
          2.68618  4.42225  2.77519  2.73123  3.46354  2.40513  3.72494  3.29354  2.67741  2.69355  4.24690  2.90347  2.73739  3.18146  2.89801  2.37887  2.77519  2.98518  4.58477  3.61503
          0.02801  3.98508  4.70743  0.61958  0.77255  0.48576  0.95510
     94   3.13538  4.96468  3.63780  3.12671  4.34791  3.60047  3.91039  3.89826  2.28910  3.39378  4.39191  3.47739  4.09838  3.12590  0.81938  3.21466  3.39418  3.61756  5.38581  4.25174     96 - -
          2.68618  4.42225  2.77519  2.73123  3.46354  2.40513  3.72494  3.29354  2.67741  2.69355  4.24690  2.90347  2.73739  3.18146  2.89801  2.37887  2.77519  2.98518  4.58477  3.61503
          0.02801  3.98508  4.70743  0.61958  0.77255  0.48576  0.95510
     95   2.75083  4.92564  3.14013  2.54918  4.19253  3.50738  3.59341  3.61928  1.89426  3.16610  3.99850  3.02789  3.88513  2.31951  2.10539  2.76997  2.95718  3.29958  5.32100  2.96392     97 - -
          2.68618  4.42225  2.77519  2.73123  3.46354  2.40513  3.72494  3.29354  2.67741  2.69355  4.24690  2.90347  2.73739  3.18146  2.89801  2.37887  2.77519  2.98518  4.58477  3.61503
          0.02801  3.98508  4.70743  0.61958  0.77255  0.48576  0.95510
     96   2.86602  4.93853  3.35284  2.70813  4.23435  3.59550  3.61737  3.59475  1.55037  2.51522  4.01854  3.14109  3.96354  2.77071  1.95134  2.90241  3.05754  3.30906  5.31737  4.09057     98 - -
          2.68618  4.42225  2.77519  2.73123  3.46354  2.40513  3.72494  3.29354  2.67741  2.69355  4.24690  2.90347  2.73739  3.18146  2.89801  2.37887  2.77519  2.98518  4.58477  3.61503
          0.02801  3.98508  4.70743  0.61958  0.77255  0.48576  0.95510
     97   2.97373  4.96064  2.98095  2.73847  4.14388  3.44258  3.89741  3.79288  2.55172  3.28395  4.30965  3.19881  3.99830  1.04643  2.83326  3.01720  3.27109  3.51585  5.39642  4.09801     99 - -
          2.68619  4.42227  2.77521  2.73125  3.46302  2.40514  3.72496  3.29355  2.67742  2.69356  4.24691  2.90348  2.73741  3.18148  2.89802  2.37888  2.77521  2.98520  4.58478  3.61505
          0.14904  2.04453  4.70743  0.34700  1.22691  0.48576  0.95510
     98   3.41282  4.85609  4.00582  3.75726  2.30439  3.96235  3.67588  3.40663  3.61159  2.83126  4.07019  3.86422  4.43403  3.89046  3.77181  3.53794  3.70030  3.28264  3.95214  0.79728    101 - -
          2.68618  4.42225  2.77519  2.73123  3.46354  2.40513  3.72494  3.29354  2.67741  2.69355  4.24690  2.90347  2.73739  3.18146  2.89801  2.37887  2.77519  2.98518  4.58477  3.61503
          0.02801  3.98508  4.70743  0.61958  0.77255  0.48576  0.95510
     99   2.74281  5.08736  2.44415  1.89600  4.46073  3.26392  3.70608  3.92821  2.56581  3.47742  4.30062  1.93124  3.81245  2.86282  3.04927  2.20693  3.02310  3.53443  5.65782  4.25432    102 - -
          2.68618  4.42225  2.77519  2.73123  3.46354  2.40513  3.72494  3.29354  2.67741  2.69355  4.24690  2.90347  2.73739  3.18146  2.89801  2.37887  2.77519  2.98518  4.58477  3.61503
          0.27843  3.98508  1.49416  0.61958  0.77255  0.48576  0.95510
    100   2.83429  4.34940  4.10223  3.59044  3.22555  3.89985  4.36572  2.04931  3.43096  1.78345  2.31494  3.88487  4.29130  3.74459  3.67556  3.25513  3.11111  1.65920  5.08190  3.87936    103 - -
          2.68618  4.42225  2.77519  2.73123  3.46354  2.40513  3.72494  3.29354  2.67741  2.69355  4.24690  2.90347  2.73739  3.18146  2.89801  2.37887  2.77519  2.98518  4.58477  3.61503
          0.03584  3.74249  4.46484  0.61958  0.77255  0.68473  0.70163
    101   2.30233  4.13508  3.41608  3.05461  3.69541  3.09231  4.02380  2.78185  2.99154  2.71789  3.71463  3.28670  3.74542  3.34507  3.28477  1.93688  2.71505  1.93945  5.19236  3.91433    104 - -
          2.68618  4.42225  2.77519  2.73123  3.46354  2.40513  3.72494  3.29354  2.67741  2.69355  4.24690  2.90347  2.73739  3.18146  2.89801  2.37887  2.77519  2.98518  4.58477  3.61503
          0.03584  3.74249  4.46484  0.61958  0.77255  0.37885  1.15407
    102   2.70280  4.94178  2.80753  1.84186  4.14679  3.40356  3.62237  3.62280  2.03120  3.19308  4.02273  2.91518  3.83657  2.77754  2.73580  2.70665  2.93324  3.29212  5.36533  3.00153    105 - -
          2.68618  4.42225  2.77519  2.73123  3.46354  2.40513  3.72494  3.29354  2.67741  2.69355  4.24690  2.90347  2.73739  3.18146  2.89801  2.37887  2.77519  2.98518  4.58477  3.61503
          0.02801  3.98508  4.70743  0.61958  0.77255  0.48576  0.95510
    103   2.81089  5.23186  2.43502  1.91276  4.53495  3.30662  3.67123  4.00883  2.46566  3.52157  4.34229  1.91129  3.83175  2.27827  2.91889  2.75106  3.06460  3.61948  5.67538  4.26992    106 - -
          2.68618  4.42225  2.77519  2.73123  3.46354  2.40513  3.72494  3.29354  2.67741  2.69355  4.24690  2.90347  2.73739  3.18146  2.89801  2.37887  2.77519  2.98518  4.58477  3.61503
          0.02801  3.98508  4.70743  0.61958  0.77255  0.48576  0.95510
    104   2.82015  5.26889  1.57642  2.15368  4.66395  2.43990  3.75075  4.17408  2.72740  3.69321  4.52315  2.16065  3.81441  2.91344  3.29255  2.74956  3.12009  3.74002  5.85736  4.39091    107 - -
          2.68618  4.42225  2.77519  2.73123  3.46354  2.40513  3.72494  3.29354  2.67741  2.69355  4.24690  2.90347  2.73739  3.18146  2.89801  2.37887  2.77519  2.98518  4.58477  3.61503
          0.02801  3.98508  4.70743  0.61958  0.77255  0.48576  0.95510
    105   3.15007  4.48482  4.74526  4.19363  2.33918  4.39057  4.61347  1.50190  4.06821  1.39860  2.97731  4.39696  4.62565  4.19397  4.19402  3.72905  3.37819  2.08856  4.96294  3.71246    108 - -
          2.68618  4.42225  2.77519  2.73123  3.46354  2.40513  3.72494  3.29354  2.67741  2.69355  4.24690  2.90347  2.73739  3.18146  2.89801  2.37887  2.77519  2.98518  4.58477  3.61503
          0.02801  3.98508  4.70743  0.61958  0.77255  0.48576  0.95510
    106   2.63060  4.82458  2.02169  2.36556  4.40088  3.17101  3.82796  3.88411  2.77386  3.49179  4.33382  2.87452  3.79178  3.01442  3.26403  1.49068  2.98220  3.45531  5.66842  4.28055    109 - -
          2.68618  4.42225  2.77519  2.73123  3.46354  2.40513  3.72494  3.29354  2.67741  2.69355  4.24690  2.90347  2.73739  3.18146  2.89801  2.37887  2.77519  2.98518  4.58477  3.61503
          0.02801  3.98508  4.70743  0.61958  0.77255  0.48576  0.95510
    107   3.21613  4.54688  4.76283  4.23997  3.21277  4.48377  4.85237  1.41475  4.07146  1.22887  3.04174  4.49710  4.72411  4.28447  4.23240  3.85626  3.45742  1.94067  5.24878  4.08977    110 - -
          2.68618  4.42225  2.77519  2.73123  3.46354  2.40513  3.72494  3.29354  2.67741  2.69355  4.24690  2.90347  2.73739  3.18146  2.89801  2.37887  2.77519  2.98518  4.58477  3.61503
          0.02801  3.98508  4.70743  0.61958  0.77255  0.48576  0.95510
    108   0.86292  4.25111  3.57939  3.37712  4.16686  3.07238  4.38552  3.30941  3.39633  3.18571  4.20610  3.49748  3.82237  3.72739  3.63837  2.60090  2.88612  2.94430  5.58276  4.39586    111 - -
          2.68618  4.42225  2.77519  2.73123  3.46354  2.40513  3.72494  3.29354  2.67741  2.69355  4.24690  2.90347  2.73739  3.18146  2.89801  2.37887  2.77519  2.98518  4.58477  3.61503
          0.02801  3.98508  4.70743  0.61958  0.77255  0.48576  0.95510
    109   3.03892  5.14672  3.42505  2.78419  4.59290  3.64866  3.61475  3.94757  1.21944  3.39737  4.27144  3.18896  4.02609  2.75221  1.76719  3.03662  3.21087  3.63027  5.44333  4.27108    112 - -
          2.68618  4.42225  2.77519  2.73123  3.46354  2.40513  3.72494  3.29354  2.67741  2.69355  4.24690  2.90347  2.73739  3.18146  2.89801  2.37887  2.77519  2.98518  4.58477  3.61503
          0.02801  3.98508  4.70743  0.61958  0.77255  0.48576  0.95510
    110   2.74953  4.45975  3.49576  3.01753  3.20501  3.63520  2.27528  1.91171  2.82228  2.47615  3.52115  3.39309  4.05186  3.24688  3.11373  2.96122  2.99863  2.59526  4.75870  3.33949    113 - -
          2.68618  4.42225  2.77519  2.73123  3.46354  2.40513  3.72494  3.29354  2.67741  2.69355  4.24690  2.90347  2.73739  3.18146  2.89801  2.37887  2.77519  2.98518  4.58477  3.61503
          0.02801  3.98508  4.70743  0.61958  0.77255  0.48576  0.95510
    111   3.16269  4.50891  4.70245  4.15524  1.88028  4.36000  4.48487  1.84071  4.02533  1.36075  2.95997  4.34367  4.59833  4.14034  4.14705  3.69447  3.38816  2.22382  4.81001  3.48322    114 - -
          2.68618  4.42225  2.77519  2.73123  3.46354  2.40513  3.72494  3.29354  2.67741  2.69355  4.24690  2.90347  2.73739  3.18146  2.89801  2.37887  2.77519  2.98518  4.58477  3.61503
          0.02801  3.98508  4.70743  0.61958  0.77255  0.48576  0.95510
    112   3.05575  4.40066  4.69407  4.20425  3.55304  4.35112  4.93837  1.50111  4.08469  2.07548  3.37336  4.43097  4.69260  4.36594  4.29536  3.74009  3.32941  1.06857  5.49823  4.28140    115 - -
          2.68618  4.42225  2.77519  2.73123  3.46354  2.40513  3.72494  3.29354  2.67741  2.69355  4.24690  2.90347  2.73739  3.18146  2.89801  2.37887  2.77519  2.98518  4.58477  3.61503
          0.02801  3.98508  4.70743  0.61958  0.77255  0.48576  0.95510
    113   2.15661  4.65557  3.06196  2.59722  4.12373  3.33218  3.72797  3.44696  1.80616  3.11317  3.96440  3.04862  3.82726  2.90150  2.77525  2.66038  2.34748  3.11225  5.36758  4.08479    116 - -
          2.68618  4.42225  2.77519  2.73123  3.46354  2.40513  3.72494  3.29354  2.67741  2.69355  4.24690  2.90347  2.73739  3.18146  2.89801  2.37887  2.77519  2.98518  4.58477  3.61503
          0.02801  3.98508  4.70743  0.61958  0.77255  0.48576  0.95510
    114   2.54281  4.64104  2.70790  2.52829  4.30415  3.13489  3.88567  3.84388  2.76942  3.46261  4.30975  1.53725  3.78312  3.09358  3.17768  2.05020  2.93042  3.39031  5.59534  4.23024    117 - -
          2.68618  4.42225  2.77519  2.73123  3.46354  2.40513  3.72494  3.29354  2.67741  2.69355  4.24690  2.90347  2.73739  3.18146  2.89801  2.37887  2.77519  2.98518  4.58477  3.61503
          0.02801  3.98508  4.70743  0.61958  0.77255  0.48576  0.95510
    115   3.07727  5.04316  3.26060  2.86240  4.45535  3.55340  3.82529  3.89194  0.89403  3.43303  4.38948  3.28151  4.04667  3.01115  2.45813  3.11250  3.32270  3.59376  5.46457  4.29400    118 - -
          2.68618  4.42225  2.77519  2.73123  3.46354  2.40513  3.72494  3.29354  2.67741  2.69355  4.24690  2.90347  2.73739  3.18146  2.89801  2.37887  2.77519  2.98518  4.58477  3.61503
          0.02801  3.98508  4.70743  0.61958  0.77255  0.48576  0.95510
    116   3.11924  4.50820  4.49319  4.11415  3.45185  4.18608  4.82232  0.94850  3.94443  2.01613  3.37098  4.34383  4.60751  4.28183  4.12825  3.69322  3.41684  1.85489  5.36517  4.11242    119 - -
          2.68618  4.42225  2.77519  2.73123  3.46354  2.40513  3.72494  3.29354  2.67741  2.69355  4.24690  2.90347  2.73739  3.18146  2.89801  2.37887  2.77519  2.98518  4.58477  3.61503
          0.02801  3.98508  4.70743  0.61958  0.77255  0.48576  0.95510
    117   2.24409  4.84102  2.86419  2.10581  4.18408  3.35696  3.63605  3.60090  2.37265  3.18191  3.99639  2.92322  3.80311  2.78377  2.36618  2.28698  2.87141  3.25023  5.39258  4.06084    120 - -
          2.68618  4.42225  2.77519  2.73123  3.46354  2.40513  3.72494  3.29354  2.67741  2.69355  4.24690  2.90347  2.73739  3.18146  2.89801  2.37887  2.77519  2.98518  4.58477  3.61503
          0.02801  3.98508  4.70743  0.61958  0.77255  0.48576  0.95510
    118   2.81971  4.81814  2.77556  2.67294  4.19962  3.26181  4.01638  3.93536  2.93012  3.56975  4.52514  0.97315  3.91967  3.29021  3.28784  2.88316  3.20583  3.54614  5.49271  4.14054    121 - -
          2.68618  4.42225  2.77519  2.73123  3.46354  2.40513  3.72494  3.29354  2.67741  2.69355  4.24690  2.90347  2.73739  3.18146  2.89801  2.37887  2.77519  2.98518  4.58477  3.61503
          0.02801  3.98508  4.70743  0.61958  0.77255  0.48576  0.95510
    119   2.97373  4.96064  2.98095  2.73847  4.14388  3.44258  3.89741  3.79288  2.55172  3.28395  4.30965  3.19881  3.99830  1.04643  2.83326  3.01720  3.27109  3.51585  5.39642  4.09801    122 - -
          2.68618  4.42225  2.77519  2.73123  3.46354  2.40513  3.72494  3.29354  2.67741  2.69355  4.24690  2.90347  2.73739  3.18146  2.89801  2.37887  2.77519  2.98518  4.58477  3.61503
          0.02801  3.98508  4.70743  0.61958  0.77255  0.48576  0.95510
    120   2.72613  4.67069  3.22760  2.68825  3.72951  3.53512  2.79934  3.23141  2.02984  2.05949  3.75282  3.13611  3.92727  2.89789  2.64419  2.82372  2.94571  2.98141  5.07162  3.75601    123 - -
          2.68618  4.42225  2.77519  2.73123  3.46354  2.40513  3.72494  3.29354  2.67741  2.69355  4.24690  2.90347  2.73739  3.18146  2.89801  2.37887  2.77519  2.98518  4.58477  3.61503
          0.02801  3.98508  4.70743  0.61958  0.77255  0.48576  0.95510
    121   2.21844  4.49682  3.10394  2.62279  3.73822  3.37920  3.73026  3.14481  2.61614  2.82594  3.69133  2.54791  3.83273  2.96150  3.01996  2.66410  2.37358  2.86309  5.11306  2.91806    124 - -
          2.68618  4.42225  2.77519  2.73123  3.46354  2.40513  3.72494  3.29354  2.67741  2.69355  4.24690  2.90347  2.73739  3.18146  2.89801  2.37887  2.77519  2.98518  4.58477  3.61503
          0.02801  3.98508  4.70743  0.61958  0.77255  0.48576  0.95510
    122   2.24814  4.31961  4.08465  3.56826  3.40786  3.83487  4.35087  2.15227  3.45256  1.54489  3.29068  3.84514  4.26258  3.74794  3.70833  3.17904  3.06433  1.75472  5.14306  3.94536    125 - -
          2.68618  4.42225  2.77519  2.73123  3.46354  2.40513  3.72494  3.29354  2.67741  2.69355  4.24690  2.90347  2.73739  3.18146  2.89801  2.37887  2.77519  2.98518  4.58477  3.61503
          0.02801  3.98508  4.70743  0.61958  0.77255  0.48576  0.95510
    123   3.11656  4.52793  4.54138  4.04072  3.21693  4.26566  4.70303  2.05953  3.86533  1.08805  3.07336  4.29938  4.59001  4.12277  4.05291  3.64567  3.38065  1.70980  5.20098  4.01715    126 - -
          2.68618  4.42225  2.77519  2.73123  3.46354  2.40513  3.72494  3.29354  2.67741  2.69355  4.24690  2.90347  2.73739  3.18146  2.89801  2.37887  2.77519  2.98518  4.58477  3.61503
          0.02801  3.98508  4.70743  0.61958  0.77255  0.48576  0.95510
    124   3.07727  5.04316  3.26060  2.86240  4.45535  3.55340  3.82529  3.89194  0.89403  3.43303  4.38948  3.28151  4.04667  3.01115  2.45813  3.11250  3.32270  3.59376  5.46457  4.29400    127 - -
          2.68618  4.42225  2.77519  2.73123  3.46354  2.40513  3.72494  3.29354  2.67741  2.69355  4.24690  2.90347  2.73739  3.18146  2.89801  2.37887  2.77519  2.98518  4.58477  3.61503
          0.02801  3.98508  4.70743  0.61958  0.77255  0.48576  0.95510
    125   2.66038  4.88432  2.75054  2.40814  4.31019  3.31234  3.68371  3.75137  2.04665  3.31584  4.13677  2.35387  3.81557  2.83807  2.80929  1.92511  2.93721  3.37383  5.49505  4.15630    128 - -
          2.68618  4.42225  2.77519  2.73123  3.46354  2.40513  3.72494  3.29354  2.67741  2.69355  4.24690  2.90347  2.73739  3.18146  2.89801  2.37887  2.77519  2.98518  4.58477  3.61503
          0.02801  3.98508  4.70743  0.61958  0.77255  0.48576  0.95510
    126   2.56430  4.50237  3.22303  2.67874  3.77657  3.41477  3.72498  3.13360  2.51925  2.37953  3.68585  3.11953  3.85180  2.94618  2.44540  2.30091  2.37911  2.85887  5.12561  3.85921    129 - -
          2.68618  4.42225  2.77519  2.73123  3.46354  2.40513  3.72494  3.29354  2.67741  2.69355  4.24690  2.90347  2.73739  3.18146  2.89801  2.37887  2.77519  2.98518  4.58477  3.61503
          0.02801  3.98508  4.70743  0.61958  0.77255  0.48576  0.95510
    127   2.78556  5.03751  2.20110  2.41986  4.37153  3.37860  3.68743  3.84398  2.36647  3.38476  4.22574  2.93739  3.86505  2.84122  1.58963  2.77488  3.03740  3.48340  5.50825  4.17823    130 - -
          2.68618  4.42225  2.77519  2.73123  3.46354  2.40513  3.72494  3.29354  2.67741  2.69355  4.24690  2.90347  2.73739  3.18146  2.89801  2.37887  2.77519  2.98518  4.58477  3.61503
          0.02801  3.98508  4.70743  0.61958  0.77255  0.48576  0.95510
    128   2.59303  4.47418  2.66904  2.68564  3.62762  3.49379  3.75743  2.88286  2.66660  2.27407  2.83457  3.14835  3.89258  2.99942  3.06978  2.74240  2.45223  2.66052  5.05997  3.79129    131 - -
          2.68618  4.42225  2.77519  2.73123  3.46354  2.40513  3.72494  3.29354  2.67741  2.69355  4.24690  2.90347  2.73739  3.18146  2.89801  2.37887  2.77519  2.98518  4.58477  3.61503
          0.02801  3.98508  4.70743  0.61958  0.77255  0.48576  0.95510
    129   2.70669  5.08190  2.16784  2.27028  4.42654  3.30648  3.64907  3.88508  1.83261  3.41896  4.22209  2.81631  3.80202  2.78802  2.90507  2.23030  2.96384  3.49309  5.58791  4.19644    132 - -
          2.68618  4.42225  2.77519  2.73123  3.46354  2.40513  3.72494  3.29354  2.67741  2.69355  4.24690  2.90347  2.73739  3.18146  2.89801  2.37887  2.77519  2.98518  4.58477  3.61503
          0.02801  3.98508  4.70743  0.61958  0.77255  0.48576  0.95510
    130   2.73249  5.10181  1.73457  2.22143  4.48689  3.24270  3.71398  3.94926  2.62160  3.50856  4.32860  2.24668  3.80156  2.86960  3.14443  2.69575  2.37921  3.54631  5.69553  4.27260    133 - -
          2.68618  4.42225  2.77519  2.73123  3.46354  2.40513  3.72494  3.29354  2.67741  2.69355  4.24690  2.90347  2.73739  3.18146  2.89801  2.37887  2.77519  2.98518  4.58477  3.61503
          0.02801  3.98508  4.70743  0.61958  0.77255  0.48576  0.95510
    131   2.65173  4.95503  2.30742  2.01826  4.22002  3.33783  3.63027  3.64780  2.45418  2.64044  4.04200  2.84390  2.91061  2.77551  2.93782  2.64489  2.89577  3.29865  5.44870  4.07573    134 - -
          2.68618  4.42225  2.77519  2.73123  3.46354  2.40513  3.72494  3.29354  2.67741  2.69355  4.24690  2.90347  2.73739  3.18146  2.89801  2.37887  2.77519  2.98518  4.58477  3.61503
          0.02801  3.98508  4.70743  0.61958  0.77255  0.48576  0.95510
    132   2.59582  4.42890  3.25569  2.35672  3.59106  3.50514  3.76986  2.42994  2.68338  2.26032  3.52702  3.18174  3.90547  3.03346  3.06130  2.39807  2.83495  2.61348  5.01964  3.75794    135 - -
          2.68618  4.42225  2.77519  2.73123  3.46354  2.40513  3.72494  3.29354  2.67741  2.69355  4.24690  2.90347  2.73739  3.18146  2.89801  2.37887  2.77519  2.98518  4.58477  3.61503
          0.02801  3.98508  4.70743  0.61958  0.77255  0.48576  0.95510
    133   2.65270  4.49165  3.30416  2.80257  3.61311  3.51846  3.81033  2.90520  2.63249  1.91046  3.54644  3.23107  3.94294  2.49782  2.96348  2.81710  2.39302  2.71051  5.07358  3.81588    136 - -
          2.68618  4.42225  2.77519  2.73123  3.46354  2.40513  3.72494  3.29354  2.67741  2.69355  4.24690  2.90347  2.73739  3.18146  2.89801  2.37887  2.77519  2.98518  4.58477  3.61503
          0.02801  3.98508  4.70743  0.61958  0.77255  0.48576  0.95510
    134   2.69230  4.98109  2.83039  2.38864  4.30517  3.39268  3.61003  3.73041  2.01118  3.27253  4.08171  2.43206  3.82479  2.32631  2.66712  2.68653  2.43081  3.37177  5.44569  4.11167    137 - -
          2.68618  4.42225  2.77519  2.73123  3.46354  2.40513  3.72494  3.29354  2.67741  2.69355  4.24690  2.90347  2.73739  3.18146  2.89801  2.37887  2.77519  2.98518  4.58477  3.61503
          0.02801  3.98508  4.70743  0.61958  0.77255  0.48576  0.95510
    135   2.66537  4.82203  2.77405  1.85749  4.05782  3.37889  3.67426  2.68705  2.48644  3.07799  3.93436  2.43794  3.83445  2.84642  2.92237  2.69877  2.91159  3.10464  5.34741  4.00772    138 - -
          2.68618  4.42225  2.77519  2.73123  3.46354  2.40513  3.72494  3.29354  2.67741  2.69355  4.24690  2.90347  2.73739  3.18146  2.89801  2.37887  2.77519  2.98518  4.58477  3.61503
          0.02801  3.98508  4.70743  0.61958  0.77255  0.48576  0.95510
    136   1.89568  4.27691  4.08699  3.57213  3.54642  3.80280  4.38614  1.76103  3.48423  2.29075  3.42619  3.84024  4.25514  3.77768  3.75647  3.15106  3.03207  1.63504  5.23245  4.02005    139 - -
          2.68618  4.42225  2.77519  2.73123  3.46354  2.40513  3.72494  3.29354  2.67741  2.69355  4.24690  2.90347  2.73739  3.18146  2.89801  2.37887  2.77519  2.98518  4.58477  3.61503
          0.02801  3.98508  4.70743  0.61958  0.77255  0.48576  0.95510
    137   2.60225  4.49973  3.21643  2.67613  3.69556  3.48799  3.72969  2.52184  2.23339  2.71865  3.61168  2.61706  3.88696  2.96207  2.94216  2.74149  2.83928  2.33608  5.07944  3.80988    140 - -
          2.68618  4.42225  2.77519  2.73123  3.46354  2.40513  3.72494  3.29354  2.67741  2.69355  4.24690  2.90347  2.73739  3.18146  2.89801  2.37887  2.77519  2.98518  4.58477  3.61503
          0.02801  3.98508  4.70743  0.61958  0.77255  0.48576  0.95510
    138   2.60908  4.48236  3.23204  2.69449  2.81561  3.49988  3.70828  2.99686  2.26225  2.31731  3.57324  2.64679  3.89206  2.97778  2.97017  2.75130  2.84168  2.75673  4.94989  3.62882    141 - -
          2.68618  4.42225  2.77519  2.73123  3.46354  2.40513  3.72494  3.29354  2.67741  2.69355  4.24690  2.90347  2.73739  3.18146  2.89801  2.37887  2.77519  2.98518  4.58477  3.61503
          0.02801  3.98508  4.70743  0.61958  0.77255  0.48576  0.95510
    139   3.03948  5.14748  3.42714  2.78474  4.59416  3.64944  3.61428  3.94839  1.22337  3.39771  4.27163  3.18929  4.02635  2.75160  1.75918  3.03704  3.21108  3.63107  5.44336  4.27146    142 - -
          2.68618  4.42225  2.77519  2.73123  3.46354  2.40513  3.72494  3.29354  2.67741  2.69355  4.24690  2.90347  2.73739  3.18146  2.89801  2.37887  2.77519  2.98518  4.58477  3.61503
          0.02801  3.98508  4.70743  0.61958  0.77255  0.48576  0.95510
    140   2.54687  2.94150  3.62057  3.09678  3.40145  3.48866  3.93068  2.66127  2.97752  1.85021  3.42448  2.65749  3.95311  3.31328  3.27129  2.80807  2.83140  2.44843  4.90208  3.64602    143 - -
          2.68618  4.42225  2.77519  2.73123  3.46354  2.40513  3.72494  3.29354  2.67741  2.69355  4.24690  2.90347  2.73739  3.18146  2.89801  2.37887  2.77519  2.98518  4.58477  3.61503
          0.02801  3.98508  4.70743  0.61958  0.77255  0.48576  0.95510
    141   2.63207  4.95025  2.29410  2.31191  4.29206  3.31607  3.63330  3.73225  2.11386  3.29250  4.09198  2.84782  3.78359  2.77188  2.90526  2.27035  2.41367  3.35563  5.48907  4.11566    144 - -
          2.68618  4.42225  2.77519  2.73123  3.46354  2.40513  3.72494  3.29354  2.67741  2.69355  4.24690  2.90347  2.73739  3.18146  2.89801  2.37887  2.77519  2.98518  4.58477  3.61503
          0.02801  3.98508  4.70743  0.61958  0.77255  0.48576  0.95510
    142   2.81085  5.13246  2.99858  2.11499  4.51000  3.48727  3.57819  3.91675  1.83023  3.38664  4.19575  2.97130  3.88332  2.26350  2.03936  2.78341  3.01425  3.54789  5.48604  4.19818    145 - -
          2.68618  4.42225  2.77519  2.73123  3.46354  2.40513  3.72494  3.29354  2.67741  2.69355  4.24690  2.90347  2.73739  3.18146  2.89801  2.37887  2.77519  2.98518  4.58477  3.61503
          0.02801  3.98508  4.70743  0.61958  0.77255  0.48576  0.95510
    143   2.23136  4.32394  3.67100  3.15436  3.04885  3.65236  3.85855  2.65990  3.04011  2.00926  3.38556  3.48093  4.05793  3.35997  3.32709  2.95295  2.94238  2.48988  4.62879  2.16481    146 - -
          2.68618  4.42225  2.77519  2.73123  3.46354  2.40513  3.72494  3.29354  2.67741  2.69355  4.24690  2.90347  2.73739  3.18146  2.89801  2.37887  2.77519  2.98518  4.58477  3.61503
          0.02801  3.98508  4.70743  0.61958  0.77255  0.48576  0.95510
    144   2.88752  4.32593  4.25488  3.70090  2.97671  4.00715  4.17269  1.68377  3.55292  1.65159  3.13173  3.93170  4.32914  3.78780  3.74501  3.31484  3.11937  2.18957  4.70085  2.56053    147 - -
          2.68618  4.42225  2.77519  2.73123  3.46354  2.40513  3.72494  3.29354  2.67741  2.69355  4.24690  2.90347  2.73739  3.18146  2.89801  2.37887  2.77519  2.98518  4.58477  3.61503
          0.02801  3.98508  4.70743  0.61958  0.77255  0.48576  0.95510
    145   2.20606  5.11675  1.69244  2.21088  4.52546  3.22679  3.73223  3.99208  2.66321  3.55102  4.37527  2.22208  3.80328  2.89169  3.19667  2.70515  3.04086  3.58092  5.73714  4.30594    148 - -
          2.68618  4.42225  2.77519  2.73123  3.46354  2.40513  3.72494  3.29354  2.67741  2.69355  4.24690  2.90347  2.73739  3.18146  2.89801  2.37887  2.77519  2.98518  4.58477  3.61503
          0.02801  3.98508  4.70743  0.61958  0.77255  0.48576  0.95510
    146   2.27135  5.15014  2.16166  1.93592  4.45399  3.30374  3.63331  3.91686  2.10830  3.44078  4.23489  2.78124  3.79279  2.76664  2.95448  2.66589  2.96196  3.52102  5.61286  4.20104    149 - -
          2.68618  4.42225  2.77519  2.73123  3.46354  2.40513  3.72494  3.29354  2.67741  2.69355  4.24690  2.90347  2.73739  3.18146  2.89801  2.37887  2.77519  2.98518  4.58477  3.61503
          0.02801  3.98508  4.70743  0.61958  0.77255  0.48576  0.95510
    147   3.13128  4.44240  4.79538  4.26158  3.38037  4.47525  4.91751  1.34735  4.14503  1.57352  3.18243  4.50300  4.72988  4.35702  4.32337  3.83565  3.37651  1.49716  5.37135  4.21634    150 - -
          2.68618  4.42225  2.77519  2.73123  3.46354  2.40513  3.72494  3.29354  2.67741  2.69355  4.24690  2.90347  2.73739  3.18146  2.89801  2.37887  2.77519  2.98518  4.58477  3.61503
          0.02801  3.98508  4.70743  0.61958  0.77255  0.48576  0.95510
    148   2.97230  5.52905  1.24606  1.71538  4.81453  3.21547  3.78402  4.33286  2.82432  3.84567  4.71469  2.68473  3.85000  2.95734  3.42667  2.85181  3.26711  3.91168  5.99615  4.49194    151 - -
          2.68618  4.42225  2.77519  2.73123  3.46354  2.40513  3.72494  3.29354  2.67741  2.69355  4.24690  2.90347  2.73739  3.18146  2.89801  2.37887  2.77519  2.98518  4.58477  3.61503
          0.02801  3.98508  4.70743  0.61958  0.77255  0.48576  0.95510
    149   2.11577  4.46795  3.10906  2.65558  3.86400  3.29699  3.78171  3.23172  2.65433  2.42433  3.78319  2.49308  3.80647  3.00284  3.05255  2.20881  2.80119  2.92007  5.21956  3.93586    152 - -
          2.68618  4.42225  2.77519  2.73123  3.46354  2.40513  3.72494  3.29354  2.67741  2.69355  4.24690  2.90347  2.73739  3.18146  2.89801  2.37887  2.77519  2.98518  4.58477  3.61503
          0.02801  3.98508  4.70743  0.61958  0.77255  0.48576  0.95510
    150   2.84858  4.29841  4.30273  3.77922  3.52226  4.01300  4.53617  1.44223  3.67279  2.20312  3.38189  4.03587  4.40706  3.95995  3.91686  3.35908  2.43236  1.54219  5.27472  4.06980    153 - -
          2.68618  4.42225  2.77519  2.73123  3.46354  2.40513  3.72494  3.29354  2.67741  2.69355  4.24690  2.90347  2.73739  3.18146  2.89801  2.37887  2.77519  2.98518  4.58477  3.61503
          0.02801  3.98508  4.70743  0.61958  0.77255  0.48576  0.95510
    151   2.64596  4.68509  2.95552  1.92834  3.91457  3.42164  3.72229  3.16708  2.52958  2.39784  3.79915  3.02752  3.86669  2.91368  2.93428  2.72570  2.41486  2.90810  5.26561  3.96084    154 - -
          2.68618  4.42225  2.77519  2.73123  3.46354  2.40513  3.72494  3.29354  2.67741  2.69355  4.24690  2.90347  2.73739  3.18146  2.89801  2.37887  2.77519  2.98518  4.58477  3.61503
          0.02801  3.98508  4.70743  0.61958  0.77255  0.48576  0.95510
    152   2.76778  5.08509  1.34904  2.23153  4.56258  3.18545  3.80962  4.07108  2.80493  3.64880  4.50213  2.78102  3.81602  2.99102  3.34730  2.12722  3.10129  3.64111  5.80747  4.36355    155 - -
          2.68618  4.42225  2.77519  2.73123  3.46354  2.40513  3.72494  3.29354  2.67741  2.69355  4.24690  2.90347  2.73739  3.18146  2.89801  2.37887  2.77519  2.98518  4.58477  3.61503
          0.02801  3.98508  4.70743  0.61958  0.77255  0.48576  0.95510
    153   2.67731  4.68366  2.14625  2.55696  3.47199  3.46680  3.67486  3.19959  2.62547  2.37406  3.75778  3.04774  3.89221  2.94931  3.05516  2.75445  2.91777  2.94996  4.93808  2.72216    156 - -
          2.68618  4.42225  2.77519  2.73123  3.46354  2.40513  3.72494  3.29354  2.67741  2.69355  4.24690  2.90347  2.73739  3.18146  2.89801  2.37887  2.77519  2.98518  4.58477  3.61503
          0.02801  3.98508  4.70743  0.61958  0.77255  0.48576  0.95510
    154   2.25634  5.02930  2.19496  2.29469  4.37429  3.31468  3.65077  3.80409  1.84304  3.36482  4.17414  2.83548  3.80280  2.79180  2.89777  2.66929  2.94660  3.42627  5.55171  4.17219    157 - -
          2.68621  4.42228  2.77522  2.73126  3.46357  2.40516  3.72497  3.29357  2.67744  2.69335  4.24693  2.90350  2.73743  3.18149  2.89804  2.37873  2.77522  2.98521  4.58480  3.61506
          0.14177  2.09436  4.70743  0.65719  0.73045  0.48576  0.95510
    155   2.69941  5.02383  2.82976  2.07316  4.34707  3.39900  3.59632  3.77864  2.25070  3.30353  4.10532  2.89822  3.82302  2.34076  2.25315  2.29361  2.92730  3.41146  5.46268  4.12375    160 - -
          2.68618  4.42225  2.77519  2.73123  3.46354  2.40513  3.72494  3.29354  2.67741  2.69355  4.24690  2.90347  2.73739  3.18146  2.89801  2.37887  2.77519  2.98518  4.58477  3.61503
          0.02801  3.98508  4.70743  0.61958  0.77255  0.48576  0.95510
    156   3.28310  4.71259  4.36993  4.01135  3.18139  4.12441  4.63181  2.39273  3.77798  0.74806  3.17109  4.27586  4.54109  4.11932  3.93520  3.70997  3.57262  2.45910  5.10044  3.84941    161 - -
          2.68618  4.42225  2.77519  2.73123  3.46354  2.40513  3.72494  3.29354  2.67741  2.69355  4.24690  2.90347  2.73739  3.18146  2.89801  2.37887  2.77519  2.98518  4.58477  3.61503
          0.02801  3.98508  4.70743  0.61958  0.77255  0.48576  0.95510
    157   3.22232  4.61987  4.59415  4.04971  3.06345  4.37532  4.66694  2.21330  3.85215  1.11297  1.84434  4.34001  4.61597  4.07115  4.02034  3.72689  3.45377  2.32165  5.09542  3.96925    162 - -
          2.68618  4.42225  2.77519  2.73123  3.46354  2.40513  3.72494  3.29354  2.67741  2.69355  4.24690  2.90347  2.73739  3.18146  2.89801  2.37887  2.77519  2.98518  4.58477  3.61503
          0.02801  3.98508  4.70743  0.61958  0.77255  0.48576  0.95510
    158   2.81009  4.57334  3.50684  3.42107  4.55937  0.57471  4.53355  4.18725  3.61759  3.82701  4.80437  3.67127  3.96805  3.93292  3.84039  2.98540  3.30010  3.69385  5.62385  4.66540    163 - -
          2.68618  4.42225  2.77519  2.73123  3.46354  2.40513  3.72494  3.29354  2.67741  2.69355  4.24690  2.90347  2.73739  3.18146  2.89801  2.37887  2.77519  2.98518  4.58477  3.61503
          0.02801  3.98508  4.70743  0.61958  0.77255  0.48576  0.95510
    159   3.18549  4.51615  4.73802  4.22793  3.28267  4.46143  4.86288  1.21296  4.05572  1.48061  3.12451  4.48044  4.72451  4.30137  4.22924  3.84175  3.43385  1.84556  5.29528  4.10517    164 - -
          2.68618  4.42225  2.77519  2.73123  3.46354  2.40513  3.72494  3.29354  2.67741  2.69355  4.24690  2.90347  2.73739  3.18146  2.89801  2.37887  2.77519  2.98518  4.58477  3.61503
          0.02801  3.98508  4.70743  0.61958  0.77255  0.48576  0.95510
    160   3.05235  5.18319  2.53969  0.87531  4.54402  3.34895  3.94691  4.02042  2.84184  3.61994  4.59012  3.00135  3.95922  3.16093  3.26152  3.02397  3.35781  3.69307  5.69441  4.41801    165 - -
          2.68618  4.42225  2.77519  2.73123  3.46354  2.40513  3.72494  3.29354  2.67741  2.69355  4.24690  2.90347  2.73739  3.18146  2.89801  2.37887  2.77519  2.98518  4.58477  3.61503
          0.02801  3.98508  4.70743  0.61958  0.77255  0.48576  0.95510
    161   2.81009  4.57334  3.50684  3.42107  4.55937  0.57471  4.53355  4.18725  3.61759  3.82701  4.80437  3.67127  3.96805  3.93292  3.84039  2.98540  3.30010  3.69385  5.62385  4.66540    166 - -
          2.68618  4.42225  2.77519  2.73123  3.46354  2.40513  3.72494  3.29354  2.67741  2.69355  4.24690  2.90347  2.73739  3.18146  2.89801  2.37887  2.77519  2.98518  4.58477  3.61503
          0.02801  3.98508  4.70743  0.61958  0.77255  0.48576  0.95510
    162   2.15321  4.44774  3.18124  2.74072  3.77724  3.37250  3.83951  2.39540  2.72943  2.79705  3.71484  2.15482  3.87029  3.08310  3.10994  2.70021  2.84548  2.69502  5.18955  3.90806    167 - -
          2.68618  4.42225  2.77519  2.73123  3.46354  2.40513  3.72494  3.29354  2.67741  2.69355  4.24690  2.90347  2.73739  3.18146  2.89801  2.37887  2.77519  2.98518  4.58477  3.61503
          0.02801  3.98508  4.70743  0.61958  0.77255  0.48576  0.95510
    163   1.93268  4.16385  3.65089  3.22306  3.78478  3.19856  4.13971  2.81401  3.17344  2.78819  3.72953  3.42549  3.83803  3.47586  3.46871  2.10283  2.76703  1.69725  5.25974  4.04182    168 - -
          2.68618  4.42225  2.77519  2.73123  3.46354  2.40513  3.72494  3.29354  2.67741  2.69355  4.24690  2.90347  2.73739  3.18146  2.89801  2.37887  2.77519  2.98518  4.58477  3.61503
          0.02801  3.98508  4.70743  0.61958  0.77255  0.48576  0.95510
    164   1.44761  4.15506  3.42701  3.14651  4.24898  2.94202  4.21197  3.60031  3.19330  3.34629  4.19719  3.29930  3.68986  3.49075  3.49824  1.50343  2.70609  3.09196  5.61205  4.39042    169 - -
          2.68618  4.42225  2.77519  2.73123  3.46354  2.40513  3.72494  3.29354  2.67741  2.69355  4.24690  2.90347  2.73739  3.18146  2.89801  2.37887  2.77519  2.98518  4.58477  3.61503
          0.02801  3.98508  4.70743  0.61958  0.77255  0.48576  0.95510
    165   3.05477  5.15880  3.47369  2.80292  4.61429  3.66605  3.60830  3.96040  1.37568  3.40215  4.27569  3.20087  4.03444  2.74402  1.51571  3.05121  3.22002  3.64434  5.44218  4.27869    170 - -
          2.68618  4.42225  2.77519  2.73123  3.46354  2.40513  3.72494  3.29354  2.67741  2.69355  4.24690  2.90347  2.73739  3.18146  2.89801  2.37887  2.77519  2.98518  4.58477  3.61503
          0.02801  3.98508  4.70743  0.61958  0.77255  0.48576  0.95510
    166   2.56652  4.37292  3.31640  2.79216  3.54570  3.47835  3.78957  2.43517  2.73126  2.25499  3.51578  2.63962  3.89895  3.07646  3.09577  2.34513  2.81955  2.60779  4.98165  3.71573    171 - -
          2.68618  4.42225  2.77519  2.73123  3.46354  2.40513  3.72494  3.29354  2.67741  2.69355  4.24690  2.90347  2.73739  3.18146  2.89801  2.37887  2.77519  2.98518  4.58477  3.61503
          0.02801  3.98508  4.70743  0.61958  0.77255  0.48576  0.95510
    167   3.56874  4.82931  4.55784  4.22821  1.25873  4.33601  3.46700  3.26131  4.07946  2.60410  3.86386  4.02831  4.64961  4.07306  4.13205  3.70159  3.79259  3.18566  3.61686  1.25757    172 - -
          2.68618  4.42225  2.77519  2.73123  3.46354  2.40513  3.72494  3.29354  2.67741  2.69355  4.24690  2.90347  2.73739  3.18146  2.89801  2.37887  2.77519  2.98518  4.58477  3.61503
          0.02801  3.98508  4.70743  0.61958  0.77255  0.48576  0.95510
    168   3.40421  4.77332  4.39307  4.12992  0.84402  4.06566  3.93112  2.91510  4.03436  2.25969  3.62926  4.14734  4.52247  4.17156  4.12623  3.66771  3.70577  2.91390  4.14864  2.50229    173 - -
          2.68618  4.42225  2.77519  2.73123  3.46354  2.40513  3.72494  3.29354  2.67741  2.69355  4.24690  2.90347  2.73739  3.18146  2.89801  2.37887  2.77519  2.98518  4.58477  3.61503
          0.02801  3.98508  4.70743  0.61958  0.77255  0.48576  0.95510
    169   2.13956  4.68579  2.98193  2.55578  4.20037  3.29552  3.72654  3.58850  1.79295  3.20379  4.03679  3.01409  3.80950  2.89411  2.79416  2.19251  2.87668  3.22076  5.41980  4.12389    174 - -
          2.68618  4.42225  2.77519  2.73123  3.46354  2.40513  3.72494  3.29354  2.67741  2.69355  4.24690  2.90347  2.73739  3.18146  2.89801  2.37887  2.77519  2.98518  4.58477  3.61503
          0.02801  3.98508  4.70743  0.61958  0.77255  0.48576  0.95510
    170   2.10249  4.51748  3.04238  2.60123  3.97955  2.57373  2.83574  3.38611  2.61348  3.03224  3.87231  3.04458  3.78353  2.96496  3.02362  2.58712  2.31793  3.04113  5.29776  4.00478    175 - -
          2.68618  4.42225  2.77519  2.73123  3.46354  2.40513  3.72494  3.29354  2.67741  2.69355  4.24690  2.90347  2.73739  3.18146  2.89801  2.37887  2.77519  2.98518  4.58477  3.61503
          0.02801  3.98508  4.70743  0.61958  0.77255  0.48576  0.95510
    171   2.76702  4.36764  3.74049  3.19742  2.27781  3.74216  3.74302  2.77881  3.09897  2.00395  3.38573  3.50630  4.10361  2.64656  3.38429  3.01434  2.99598  2.62024  4.36299  2.32080    176 - -
          2.68618  4.42225  2.77519  2.73123  3.46354  2.40513  3.72494  3.29354  2.67741  2.69355  4.24690  2.90347  2.73739  3.18146  2.89801  2.37887  2.77519  2.98518  4.58477  3.61503
          0.02801  3.98508  4.70743  0.61958  0.77255  0.48576  0.95510
    172   3.52618  4.80404  4.53421  4.19518  1.07675  4.31340  3.49675  3.19376  4.04770  2.53686  3.80248  4.02549  4.63116  4.05972  4.10985  3.68046  3.75285  3.12784  3.65413  1.54803    177 - -
          2.68618  4.42225  2.77519  2.73123  3.46354  2.40513  3.72494  3.29354  2.67741  2.69355  4.24690  2.90347  2.73739  3.18146  2.89801  2.37887  2.77519  2.98518  4.58477  3.61503
          0.02801  3.98508  4.70743  0.61958  0.77255  0.48576  0.95510
    173   2.61532  4.81982  2.41233  2.37410  4.07596  2.73368  3.63919  2.80273  2.46207  3.09838  3.92435  2.89986  3.79981  2.38669  2.92554  2.64040  2.85975  3.16120  5.34389  3.99915    178 - -
          2.68618  4.42225  2.77519  2.73123  3.46354  2.40513  3.72494  3.29354  2.67741  2.69355  4.24690  2.90347  2.73739  3.18146  2.89801  2.37887  2.77519  2.98518  4.58477  3.61503
          0.02801  3.98508  4.70743  0.61958  0.77255  0.48576  0.95510
    174   2.68625  4.92553  2.63053  2.35464  4.21677  2.54929  2.71406  3.76615  2.51172  3.33125  4.16093  1.98369  3.81738  2.86654  2.95025  2.69071  2.96505  3.39429  5.46834  4.07849    179 - -
          2.68618  4.42225  2.77519  2.73123  3.46354  2.40513  3.72494  3.29354  2.67741  2.69355  4.24690  2.90347  2.73739  3.18146  2.89801  2.37887  2.77519  2.98518  4.58477  3.61503
          0.02801  3.98508  4.70743  0.61958  0.77255  0.48576  0.95510
    175   2.61696  4.57089  3.16019  2.62648  3.76764  3.47173  3.69848  3.08245  2.17835  2.39120  3.67785  2.57143  3.87392  2.91202  2.85776  2.72926  2.85245  2.43402  5.12062  3.84061    180 - -
          2.68618  4.42225  2.77519  2.73123  3.46354  2.40513  3.72494  3.29354  2.67741  2.69355  4.24690  2.90347  2.73739  3.18146  2.89801  2.37887  2.77519  2.98518  4.58477  3.61503
          0.02801  3.98508  4.70743  0.61958  0.77255  0.48576  0.95510
    176   2.71236  5.00686  1.85587  2.28216  4.23472  3.30880  3.68107  3.69850  2.55394  2.61522  4.14150  2.31435  3.81588  2.84475  3.04572  2.69770  2.97367  3.35306  5.50059  4.09681    181 - -
          2.68619  4.42227  2.77521  2.73125  3.46355  2.40514  3.72496  3.29355  2.67742  2.69356  4.24691  2.90348  2.73741  3.18148  2.89802  2.37870  2.77521  2.98520  4.58478  3.61505
          0.14994  2.03859  4.70743  0.34595  1.22945  0.48576  0.95510
    177   3.52842  4.86206  4.26707  4.00169  2.78922  3.85940  4.04436  3.55780  3.72196  2.93281  4.18624  4.12824  4.38675  4.10376  3.83017  3.73100  3.83474  3.45124  0.68586  2.78560    183 - -
          2.68618  4.42225  2.77519  2.73123  3.46354  2.40513  3.72494  3.29354  2.67741  2.69355  4.24690  2.90347  2.73739  3.18146  2.89801  2.37887  2.77519  2.98518  4.58477  3.61503
          0.02801  3.98508  4.70743  0.61958  0.77255  0.48576  0.95510
    178   2.66343  4.74509  3.08817  2.54611  3.98834  3.46308  3.64008  3.36173  2.03895  2.52169  3.83583  3.02942  3.86073  2.39067  2.66592  2.72253  2.43217  3.07277  5.24153  3.95669    184 - -
          2.68618  4.42225  2.77519  2.73123  3.46354  2.40513  3.72494  3.29354  2.67741  2.69355  4.24690  2.90347  2.73739  3.18146  2.89801  2.37887  2.77519  2.98518  4.58477  3.61503
          0.02801  3.98508  4.70743  0.61958  0.77255  0.48576  0.95510
    179   2.37324  4.23846  3.47528  3.16545  3.97620  1.46096  4.18300  3.13806  3.16802  3.01870  3.97699  3.37795  3.80857  3.49449  3.46443  2.57426  2.81499  2.06935  5.41571  4.17477    185 - -
          2.68618  4.42225  2.77519  2.73123  3.46354  2.40513  3.72494  3.29354  2.67741  2.69355  4.24690  2.90347  2.73739  3.18146  2.89801  2.37887  2.77519  2.98518  4.58477  3.61503
          0.02801  3.98508  4.70743  0.61958  0.77255  0.48576  0.95510
    180   3.13538  4.96468  3.63780  3.12671  4.34791  3.60047  3.91039  3.89826  2.28910  3.39378  4.39191  3.47739  4.09838  3.12590  0.81938  3.21466  3.39418  3.61756  5.38581  4.25174    186 - -
          2.68618  4.42225  2.77519  2.73123  3.46354  2.40513  3.72494  3.29354  2.67741  2.69355  4.24690  2.90347  2.73739  3.18146  2.89801  2.37887  2.77519  2.98518  4.58477  3.61503
          0.02801  3.98508  4.70743  0.61958  0.77255  0.48576  0.95510
    181   2.97084  5.16727  3.31368  2.67967  4.59871  3.61653  3.58353  3.95797  1.45130  3.39854  4.24378  3.11583  3.98242  2.23379  1.82262  2.95376  3.14303  3.62214  5.45553  4.25350    187 - -
          2.68618  4.42225  2.77519  2.73123  3.46354  2.40513  3.72494  3.29354  2.67741  2.69355  4.24690  2.90347  2.73739  3.18146  2.89801  2.37887  2.77519  2.98518  4.58477  3.61503
          0.02801  3.98508  4.70743  0.61958  0.77255  0.48576  0.95510
    182   2.90650  4.64404  3.52602  3.38205  4.36590  3.32523  4.44946  3.94123  3.44917  3.55549  4.61082  3.67694  0.64254  3.83453  3.68113  3.07774  3.35714  3.57361  5.52065  4.48842    188 - -
          2.68618  4.42225  2.77519  2.73123  3.46354  2.40513  3.72494  3.29354  2.67741  2.69355  4.24690  2.90347  2.73739  3.18146  2.89801  2.37887  2.77519  2.98518  4.58477  3.61503
          0.02801  3.98508  4.70743  0.61958  0.77255  0.48576  0.95510
    183   3.13538  4.96468  3.63780  3.12671  4.34791  3.60047  3.91039  3.89826  2.28910  3.39378  4.39191  3.47739  4.09838  3.12590  0.81938  3.21466  3.39418  3.61756  5.38581  4.25174    189 - -
          2.68618  4.42225  2.77519  2.73123  3.46354  2.40513  3.72494  3.29354  2.67741  2.69355  4.24690  2.90347  2.73739  3.18146  2.89801  2.37887  2.77519  2.98518  4.58477  3.61503
          0.02801  3.98508  4.70743  0.61958  0.77255  0.48576  0.95510
    184   3.08766  4.42072  4.74224  4.25318  3.51608  4.39590  4.97107  1.14300  4.12896  2.00937  3.33001  4.47803  4.72112  4.39899  4.32865  3.78784  3.35805  1.40832  5.49072  4.28619    190 - -
          2.68618  4.42225  2.77519  2.73123  3.46354  2.40513  3.72494  3.29354  2.67741  2.69355  4.24690  2.90347  2.73739  3.18146  2.89801  2.37887  2.77519  2.98518  4.58477  3.61503
          0.02801  3.98508  4.70743  0.61958  0.77255  0.48576  0.95510
    185   3.07727  5.04316  3.26060  2.86240  4.45535  3.55340  3.82529  3.89194  0.89403  3.43303  4.38948  3.28151  4.04667  3.01115  2.45813  3.11250  3.32270  3.59376  5.46457  4.29400    191 - -
          2.68618  4.42225  2.77519  2.73123  3.46354  2.40513  3.72494  3.29354  2.67741  2.69355  4.24690  2.90347  2.73739  3.18146  2.89801  2.37887  2.77519  2.98518  4.58477  3.61503
          0.02801  3.98508  4.70743  0.61958  0.77255  0.48576  0.95510
    186   2.67484  4.87226  2.82484  2.42776  4.10779  3.37124  2.78355  3.62720  2.38073  3.19907  4.03106  2.93543  3.83170  2.34443  2.77432  1.97795  2.92626  3.28594  5.35112  3.99207    192 - -
          2.68618  4.42225  2.77519  2.73123  3.46354  2.40513  3.72494  3.29354  2.67741  2.69355  4.24690  2.90347  2.73739  3.18146  2.89801  2.37887  2.77519  2.98518  4.58477  3.61503
          0.02801  3.98508  4.70743  0.61958  0.77255  0.48576  0.95510
    187   3.11344  5.25544  0.76905  2.41102  4.64826  3.29854  4.03434  4.26267  3.14041  3.85140  4.83301  2.97264  3.95941  3.27442  3.67110  3.06383  3.45478  3.89022  5.79473  4.50392    193 - -
          2.68618  4.42225  2.77519  2.73123  3.46354  2.40513  3.72494  3.29354  2.67741  2.69355  4.24690  2.90347  2.73739  3.18146  2.89801  2.37887  2.77519  2.98518  4.58477  3.61503
          0.02801  3.98508  4.70743  0.61958  0.77255  0.48576  0.95510
    188   2.21892  4.27231  3.46584  2.92209  3.39556  3.52095  3.82697  2.34288  2.86014  2.47006  3.39635  3.30809  2.99003  3.17424  3.19812  2.79236  2.80784  2.50707  4.86735  2.88863    194 - -
          2.68618  4.42225  2.77519  2.73123  3.46354  2.40513  3.72494  3.29354  2.67741  2.69355  4.24690  2.90347  2.73739  3.18146  2.89801  2.37887  2.77519  2.98518  4.58477  3.61503
          0.02801  3.98508  4.70743  0.61958  0.77255  0.48576  0.95510
    189   2.62634  4.28197  3.56812  3.01649  3.18512  3.61375  3.81600  2.31249  2.92563  2.09088  3.35983  2.72318  3.99182  3.24018  3.23973  2.87958  2.85973  2.47737  4.70767  2.71117    195 - -
          2.68618  4.42225  2.77519  2.73123  3.46354  2.40513  3.72494  3.29354  2.67741  2.69355  4.24690  2.90347  2.73739  3.18146  2.89801  2.37887  2.77519  2.98518  4.58477  3.61503
          0.02801  3.98508  4.70743  0.61958  0.77255  0.48576  0.95510
    190   2.81971  4.81814  2.77556  2.67294  4.19962  3.26181  4.01638  3.93536  2.93012  3.56975  4.52514  0.97315  3.91967  3.29021  3.28784  2.88316  3.20583  3.54614  5.49271  4.14054    196 - -
          2.68618  4.42225  2.77519  2.73123  3.46354  2.40513  3.72494  3.29354  2.67741  2.69355  4.24690  2.90347  2.73739  3.18146  2.89801  2.37887  2.77519  2.98518  4.58477  3.61503
          0.02801  3.98508  4.70743  0.61958  0.77255  0.48576  0.95510
    191   1.66223  2.70582  4.01439  3.53741  3.63757  3.30088  4.27450  2.50913  3.43433  2.58778  3.58163  3.63026  3.92750  3.69839  3.66589  2.70330  2.79657  1.87147  5.18201  3.98607    197 - -
          2.68618  4.42225  2.77519  2.73123  3.46354  2.40513  3.72494  3.29354  2.67741  2.69355  4.24690  2.90347  2.73739  3.18146  2.89801  2.37887  2.77519  2.98518  4.58477  3.61503
          0.02801  3.98508  4.70743  0.61958  0.77255  0.48576  0.95510
    192   2.85537  4.29484  4.26193  3.70873  3.40038  4.03655  4.43164  1.73254  3.60614  1.80083  3.27051  3.98857  4.38107  3.87120  3.84646  3.35207  2.44195  1.61017  5.14082  3.95110    198 - -
          2.68618  4.42225  2.77519  2.73123  3.46354  2.40513  3.72494  3.29354  2.67741  2.69355  4.24690  2.90347  2.73739  3.18146  2.89801  2.37887  2.77519  2.98518  4.58477  3.61503
          0.02801  3.98508  4.70743  0.61958  0.77255  0.48576  0.95510
    193   3.26117  4.64676  4.64472  4.10201  3.05630  4.42446  4.71328  2.20326  3.90129  0.94454  2.23282  4.39349  4.65150  4.11145  4.06311  3.78119  3.49147  2.32323  5.11280  3.99319    199 - -
          2.68618  4.42225  2.77519  2.73123  3.46354  2.40513  3.72494  3.29354  2.67741  2.69355  4.24690  2.90347  2.73739  3.18146  2.89801  2.37887  2.77519  2.98518  4.58477  3.61503
          0.02801  3.98508  4.70743  0.61958  0.77255  0.48576  0.95510
    194   3.11344  5.25544  0.76905  2.41102  4.64826  3.29854  4.03434  4.26267  3.14041  3.85140  4.83301  2.97264  3.95941  3.27442  3.67110  3.06383  3.45478  3.89022  5.79473  4.50392    200 - -
          2.68618  4.42225  2.77519  2.73123  3.46354  2.40513  3.72494  3.29354  2.67741  2.69355  4.24690  2.90347  2.73739  3.18146  2.89801  2.37887  2.77519  2.98518  4.58477  3.61503
          0.02801  3.98508  4.70743  0.61958  0.77255  0.48576  0.95510
    195   3.21802  4.54915  4.76296  4.23971  3.20887  4.48438  4.85124  1.42864  4.07101  1.21543  3.03751  4.49729  4.72384  4.28283  4.23147  3.85665  3.45901  1.94694  5.24610  4.08830    201 - -
          2.68618  4.42225  2.77519  2.73123  3.46354  2.40513  3.72494  3.29354  2.67741  2.69355  4.24690  2.90347  2.73739  3.18146  2.89801  2.37887  2.77519  2.98518  4.58477  3.61503
          0.02801  3.98508  4.70743  0.61958  0.77255  0.48576  0.95510
    196   2.81009  4.57334  3.50684  3.42107  4.55937  0.57471  4.53355  4.18725  3.61759  3.82701  4.80437  3.67127  3.96805  3.93292  3.84039  2.98540  3.30010  3.69385  5.62385  4.66540    202 - -
          2.68618  4.42225  2.77519  2.73123  3.46354  2.40513  3.72494  3.29354  2.67741  2.69355  4.24690  2.90347  2.73739  3.18146  2.89801  2.37887  2.77519  2.98518  4.58477  3.61503
          0.02801  3.98508  4.70743  0.61958  0.77255  0.48576  0.95510
    197   3.41282  4.85609  4.00582  3.75726  2.30439  3.96235  3.67588  3.40663  3.61159  2.83126  4.07019  3.86422  4.43403  3.89046  3.77181  3.53794  3.70030  3.28264  3.95214  0.79728    203 - -
          2.68618  4.42225  2.77519  2.73123  3.46354  2.40513  3.72494  3.29354  2.67741  2.69355  4.24690  2.90347  2.73739  3.18146  2.89801  2.37887  2.77519  2.98518  4.58477  3.61503
          0.02801  3.98508  4.70743  0.61958  0.77255  0.48576  0.95510
    198   2.27650  4.20302  3.38645  3.08145  4.14906  3.00693  4.14237  3.47002  3.08112  3.23291  4.10603  3.28469  3.72457  3.41755  3.38807  1.91446  1.39926  3.02508  5.52264  4.28694    204 - -
          2.68618  4.42225  2.77519  2.73123  3.46354  2.40513  3.72494  3.29354  2.67741  2.69355  4.24690  2.90347  2.73739  3.18146  2.89801  2.37887  2.77519  2.98518  4.58477  3.61503
          0.02801  3.98508  4.70743  0.61958  0.77255  0.48576  0.95510
    199   3.17549  4.51084  4.75727  4.19521  3.15910  4.44639  4.77999  1.48366  4.05895  1.36073  2.30265  4.44920  4.66547  4.21638  4.20624  3.78646  3.40349  2.03116  5.17588  4.07840    205 - -
          2.68618  4.42225  2.77519  2.73123  3.46354  2.40513  3.72494  3.29354  2.67741  2.69355  4.24690  2.90347  2.73739  3.18146  2.89801  2.37887  2.77519  2.98518  4.58477  3.61503
          0.02801  3.98508  4.70743  0.61958  0.77255  0.48576  0.95510
    200   3.28310  4.71259  4.36993  4.01135  3.18139  4.12441  4.63181  2.39273  3.77798  0.74806  3.17109  4.27586  4.54109  4.11932  3.93520  3.70997  3.57262  2.45910  5.10044  3.84941    206 - -
          2.68618  4.42225  2.77519  2.73123  3.46354  2.40513  3.72494  3.29354  2.67741  2.69355  4.24690  2.90347  2.73739  3.18146  2.89801  2.37887  2.77519  2.98518  4.58477  3.61503
          0.02801  3.98508  4.70743  0.61958  0.77255  0.48576  0.95510
    201   3.40421  4.77332  4.39307  4.12992  0.84402  4.06566  3.93112  2.91510  4.03436  2.25969  3.62926  4.14734  4.52247  4.17156  4.12623  3.66771  3.70577  2.91390  4.14864  2.50229    207 - -
          2.68618  4.42225  2.77519  2.73123  3.46354  2.40513  3.72494  3.29354  2.67741  2.69355  4.24690  2.90347  2.73739  3.18146  2.89801  2.37887  2.77519  2.98518  4.58477  3.61503
          0.02801  3.98508  4.70743  0.61958  0.77255  0.48576  0.95510
    202   2.53519  4.59530  2.82694  2.59312  4.23199  3.17145  3.88351  3.63572  2.72994  3.32330  4.19242  1.57741  3.79730  3.09078  3.11641  2.62368  2.23058  3.23736  5.53345  4.20290    208 - -
          2.68618  4.42225  2.77519  2.73123  3.46354  2.40513  3.72494  3.29354  2.67741  2.69355  4.24690  2.90347  2.73739  3.18146  2.89801  2.37887  2.77519  2.98518  4.58477  3.61503
          0.02801  3.98508  4.70743  0.61958  0.77255  0.48576  0.95510
    203   3.57034  4.83085  4.55686  4.22748  1.27969  4.33632  3.46584  3.26464  4.07888  2.60752  3.86711  4.02763  4.64999  4.07262  4.13184  3.70191  3.79417  3.18849  3.61567  1.23517    209 - -
          2.68618  4.42225  2.77519  2.73123  3.46354  2.40513  3.72494  3.29354  2.67741  2.69355  4.24690  2.90347  2.73739  3.18146  2.89801  2.37887  2.77519  2.98518  4.58477  3.61503
          0.02801  3.98508  4.70743  0.61958  0.77255  0.48576  0.95510
    204   3.08764  4.42054  4.74262  4.25346  3.51642  4.39621  4.97135  1.14395  4.12938  2.00977  3.33025  4.47829  4.72131  4.39933  4.32907  3.78810  3.35798  1.40661  5.49098  4.28648    210 - -
          2.68618  4.42225  2.77519  2.73123  3.46354  2.40513  3.72494  3.29354  2.67741  2.69355  4.24690  2.90347  2.73739  3.18146  2.89801  2.37887  2.77519  2.98518  4.58477  3.61503
          0.02801  3.98508  4.70743  0.61958  0.77255  0.48576  0.95510
    205   3.05235  5.18319  2.53969  0.87531  4.54402  3.34895  3.94691  4.02042  2.84184  3.61994  4.59012  3.00135  3.95922  3.16093  3.26152  3.02397  3.35781  3.69307  5.69441  4.41801    211 - -
          2.68618  4.42225  2.77519  2.73123  3.46354  2.40513  3.72494  3.29354  2.67741  2.69355  4.24690  2.90347  2.73739  3.18146  2.89801  2.37887  2.77519  2.98518  4.58477  3.61503
          0.02801  3.98508  4.70743  0.61958  0.77255  0.48576  0.95510
    206   1.75520  2.54305  3.79257  3.38152  3.98932  2.97201  4.24058  3.30232  3.30937  3.07837  3.94422  3.42098  3.70269  3.58323  3.57070  1.55878  2.66174  2.87483  5.40625  4.21806    212 - -
          2.68618  4.42225  2.77519  2.73123  3.46354  2.40513  3.72494  3.29354  2.67741  2.69355  4.24690  2.90347  2.73739  3.18146  2.89801  2.37887  2.77519  2.98518  4.58477  3.61503
          0.02801  3.98508  4.70743  0.61958  0.77255  0.48576  0.95510
    207   3.16083  4.53111  4.63718  4.07978  1.86432  4.32494  4.45047  2.28648  3.94771  1.30901  2.29364  4.29224  4.56016  4.06523  4.07789  3.65058  3.38184  2.38915  4.79331  3.49863    213 - -
          2.68618  4.42225  2.77519  2.73123  3.46354  2.40513  3.72494  3.29354  2.67741  2.69355  4.24690  2.90347  2.73739  3.18146  2.89801  2.37887  2.77519  2.98518  4.58477  3.61503
          0.02801  3.98508  4.70743  0.61958  0.77255  0.48576  0.95510
    208   3.11502  4.52584  4.54172  4.04069  3.21929  4.26552  4.70335  2.05668  3.86603  1.09420  3.07550  4.29916  4.58987  4.12338  4.05385  3.64517  3.37903  1.69986  5.20226  4.01842    214 - -
          2.68618  4.42225  2.77519  2.73123  3.46354  2.40513  3.72494  3.29354  2.67741  2.69355  4.24690  2.90347  2.73739  3.18146  2.89801  2.37887  2.77519  2.98518  4.58477  3.61503
          0.02801  3.98508  4.70743  0.61958  0.77255  0.48576  0.95510
    209   2.88468  5.10167  3.14592  2.59422  4.50054  3.54252  3.59743  3.88847  1.74244  3.36531  4.20102  2.45582  3.93682  2.72941  1.67762  2.87398  3.08110  3.54434  5.45280  4.21060    215 - -
          2.68618  4.42225  2.77519  2.73123  3.46354  2.40513  3.72494  3.29354  2.67741  2.69355  4.24690  2.90347  2.73739  3.18146  2.89801  2.37887  2.77519  2.98518  4.58477  3.61503
          0.02801  3.98508  4.70743  0.61958  0.77255  0.48576  0.95510
    210   2.82322  2.91971  4.42087  3.84418  3.17899  4.00998  4.35569  1.84530  3.71051  1.64702  2.44598  4.03644  4.33310  3.90437  3.86151  3.32333  3.05903  2.01609  4.91381  3.75316    216 - -
          2.68618  4.42225  2.77519  2.73123  3.46354  2.40513  3.72494  3.29354  2.67741  2.69355  4.24690  2.90347  2.73739  3.18146  2.89801  2.37887  2.77519  2.98518  4.58477  3.61503
          0.02801  3.98508  4.70743  0.61958  0.77255  0.48576  0.95510
    211   3.52126  4.80162  4.52996  4.18990  1.06690  4.31036  3.50069  3.18587  4.04272  2.52884  3.79551  4.02476  4.62884  4.05760  4.10653  3.67778  3.74837  3.12124  3.65919  1.57301    217 - -
          2.68618  4.42225  2.77519  2.73123  3.46354  2.40513  3.72494  3.29354  2.67741  2.69355  4.24690  2.90347  2.73739  3.18146  2.89801  2.37887  2.77519  2.98518  4.58477  3.61503
          0.02801  3.98508  4.70743  0.61958  0.77255  0.48576  0.95510
    212   2.81009  4.57334  3.50684  3.42107  4.55937  0.57471  4.53355  4.18725  3.61759  3.82701  4.80437  3.67127  3.96805  3.93292  3.84039  2.98540  3.30010  3.69385  5.62385  4.66540    218 - -
          2.68618  4.42225  2.77519  2.73123  3.46354  2.40513  3.72494  3.29354  2.67741  2.69355  4.24690  2.90347  2.73739  3.18146  2.89801  2.37887  2.77519  2.98518  4.58477  3.61503
          0.02801  3.98508  4.70743  0.61958  0.77255  0.48576  0.95510
    213   3.40421  4.77332  4.39307  4.12992  0.84402  4.06566  3.93112  2.91510  4.03436  2.25969  3.62926  4.14734  4.52247  4.17156  4.12623  3.66771  3.70577  2.91390  4.14864  2.50229    219 - -
          2.68618  4.42225  2.77519  2.73123  3.46354  2.40513  3.72494  3.29354  2.67741  2.69355  4.24690  2.90347  2.73739  3.18146  2.89801  2.37887  2.77519  2.98518  4.58477  3.61503
          0.02801  3.98508  4.70743  0.61958  0.77255  0.48576  0.95510
    214   3.11344  5.25544  0.76905  2.41102  4.64826  3.29854  4.03434  4.26267  3.14041  3.85140  4.83301  2.97264  3.95941  3.27442  3.67110  3.06383  3.45478  3.89022  5.79473  4.50392    220 - -
          2.68618  4.42225  2.77519  2.73123  3.46354  2.40513  3.72494  3.29354  2.67741  2.69355  4.24690  2.90347  2.73739  3.18146  2.89801  2.37887  2.77519  2.98518  4.58477  3.61503
          0.02801  3.98508  4.70743  0.61958  0.77255  0.48576  0.95510
    215   2.58304  4.24047  3.63861  3.09409  3.42314  3.56918  3.95414  2.15590  3.00564  2.07873  3.37880  3.44043  3.99416  3.32035  3.31554  2.39617  2.40703  2.31966  4.93684  3.71149    221 - -
          2.68618  4.42225  2.77519  2.73123  3.46354  2.40513  3.72494  3.29354  2.67741  2.69355  4.24690  2.90347  2.73739  3.18146  2.89801  2.37887  2.77519  2.98518  4.58477  3.61503
          0.02801  3.98508  4.70743  0.61958  0.77255  0.48576  0.95510
    216   3.41282  4.85609  4.00582  3.75726  2.30439  3.96235  3.67588  3.40663  3.61159  2.83126  4.07019  3.86422  4.43403  3.89046  3.77181  3.53794  3.70030  3.28264  3.95214  0.79728    222 - -
          2.68618  4.42225  2.77519  2.73123  3.46354  2.40513  3.72494  3.29354  2.67741  2.69355  4.24690  2.90347  2.73739  3.18146  2.89801  2.37887  2.77519  2.98518  4.58477  3.61503
          0.02801  3.98508  4.70743  0.61958  0.77255  0.48576  0.95510
    217   2.20104  3.11595  3.54570  2.98755  3.45746  3.52176  3.87422  2.27288  2.42572  2.48774  3.41380  3.35346  3.94264  3.21621  3.19765  2.80399  2.81270  2.42539  4.92374  3.69708    223 - -
          2.68618  4.42225  2.77519  2.73123  3.46354  2.40513  3.72494  3.29354  2.67741  2.69355  4.24690  2.90347  2.73739  3.18146  2.89801  2.37887  2.77519  2.98518  4.58477  3.61503
          0.02801  3.98508  4.70743  0.61958  0.77255  0.48576  0.95510
    218   2.81009  4.57334  3.50684  3.42107  4.55937  0.57471  4.53355  4.18725  3.61759  3.82701  4.80437  3.67127  3.96805  3.93292  3.84039  2.98540  3.30010  3.69385  5.62385  4.66540    224 - -
          2.68618  4.42225  2.77519  2.73123  3.46354  2.40513  3.72494  3.29354  2.67741  2.69355  4.24690  2.90347  2.73739  3.18146  2.89801  2.37887  2.77519  2.98518  4.58477  3.61503
          0.02801  3.98508  4.70743  0.61958  0.77255  0.48576  0.95510
    219   2.96565  4.38813  4.43217  3.93876  2.36756  4.09056  4.42427  2.07359  3.82758  1.95513  3.23729  4.13178  4.46354  4.04490  4.01453  3.45581  3.23565  1.26195  4.90373  3.52678    225 - -
          2.68618  4.42225  2.77519  2.73123  3.46354  2.40513  3.72494  3.29354  2.67741  2.69355  4.24690  2.90347  2.73739  3.18146  2.89801  2.37887  2.77519  2.98518  4.58477  3.61503
          0.02801  3.98508  4.70743  0.61958  0.77255  0.48576  0.95510
    220   2.70329  2.91518  4.00495  3.45518  2.87401  3.73848  3.89896  2.53183  3.30834  1.94352  3.27835  3.67003  4.12406  3.56563  3.51804  3.04421  2.94959  2.37044  4.47492  2.06284    226 - -
          2.68618  4.42225  2.77519  2.73123  3.46354  2.40513  3.72494  3.29354  2.67741  2.69355  4.24690  2.90347  2.73739  3.18146  2.89801  2.37887  2.77519  2.98518  4.58477  3.61503
          0.02801  3.98508  4.70743  0.61958  0.77255  0.48576  0.95510
    221   3.12422  4.91993  3.24131  3.01362  3.36795  3.54646  0.92555  3.84452  2.85380  3.32390  4.37647  3.41798  4.10573  3.38162  3.11223  3.19419  3.43185  3.57756  4.83132  3.31586    227 - -
          2.68618  4.42225  2.77519  2.73123  3.46354  2.40513  3.72494  3.29354  2.67741  2.69355  4.24690  2.90347  2.73739  3.18146  2.89801  2.37887  2.77519  2.98518  4.58477  3.61503
          0.02801  3.98508  4.70743  0.61958  0.77255  0.48576  0.95510
    222   2.96745  5.16611  3.30847  2.67603  4.59638  3.61426  3.58333  3.95657  1.46581  3.39780  4.24235  3.11333  3.98054  2.20954  1.82609  2.95027  3.14026  3.62018  5.45564  4.25208    228 - -
          2.68618  4.42225  2.77519  2.73123  3.46354  2.40513  3.72494  3.29354  2.67741  2.69355  4.24690  2.90347  2.73739  3.18146  2.89801  2.37887  2.77519  2.98518  4.58477  3.61503
          0.02801  3.98508  4.70743  0.61958  0.77255  0.48576  0.95510
    223   2.63732  4.36081  3.48488  2.93042  3.45458  3.60073  3.86527  2.28014  2.81217  2.07077  3.38615  3.33806  3.98489  2.63359  3.14637  2.86580  2.42611  2.47363  4.96250  3.72992    229 - -
          2.68618  4.42225  2.77519  2.73123  3.46354  2.40513  3.72494  3.29354  2.67741  2.69355  4.24690  2.90347  2.73739  3.18146  2.89801  2.37887  2.77519  2.98518  4.58477  3.61503
          0.02801  3.98508  4.70743  0.61958  0.77255  0.48576  0.95510
    224   3.47156  4.74949  4.59404  4.22901  1.32861  4.28530  3.53657  3.13486  4.04550  2.46421  3.72298  4.05031  4.60589  4.06944  4.09365  3.66352  3.69886  3.07703  1.81193  1.99054    230 - -
          2.68618  4.42225  2.77519  2.73123  3.46354  2.40513  3.72494  3.29354  2.67741  2.69355  4.24690  2.90347  2.73739  3.18146  2.89801  2.37887  2.77519  2.98518  4.58477  3.61503
          0.02801  3.98508  4.70743  0.61958  0.77255  0.48576  0.95510
    225   3.56082  4.83934  4.50694  4.17318  1.54251  4.31764  3.46596  3.27744  4.02880  2.62663  3.88463  4.00559  4.63776  4.04556  4.10062  3.68430  3.78703  3.19696  3.62292  1.04101    231 - -
          2.68618  4.42225  2.77519  2.73123  3.46354  2.40513  3.72494  3.29354  2.67741  2.69355  4.24690  2.90347  2.73739  3.18146  2.89801  2.37887  2.77519  2.98518  4.58477  3.61503
          0.02801  3.98508  4.70743  0.61958  0.77255  0.48576  0.95510
    226   2.78650  4.77179  3.28965  2.73053  3.95623  3.55591  3.70846  3.25133  1.48700  2.85689  2.82297  3.17077  3.95972  2.89270  2.53949  2.87062  3.01206  3.02425  5.24792  3.98923    232 - -
          2.68618  4.42225  2.77519  2.73123  3.46354  2.40513  3.72494  3.29354  2.67741  2.69355  4.24690  2.90347  2.73739  3.18146  2.89801  2.37887  2.77519  2.98518  4.58477  3.61503
          0.02801  3.98508  4.70743  0.61958  0.77255  0.48576  0.95510
    227   3.13538  4.96468  3.63780  3.12671  4.34791  3.60047  3.91039  3.89826  2.28910  3.39378  4.39191  3.47739  4.09838  3.12590  0.81938  3.21466  3.39418  3.61756  5.38581  4.25174    233 - -
          2.68618  4.42225  2.77519  2.73123  3.46354  2.40513  3.72494  3.29354  2.67741  2.69355  4.24690  2.90347  2.73739  3.18146  2.89801  2.37887  2.77519  2.98518  4.58477  3.61503
          0.02801  3.98508  4.70743  0.61958  0.77255  0.48576  0.95510
    228   3.07727  5.04316  3.26060  2.86240  4.45535  3.55340  3.82529  3.89194  0.89403  3.43303  4.38948  3.28151  4.04667  3.01115  2.45813  3.11250  3.32270  3.59376  5.46457  4.29400    234 - -
          2.68618  4.42225  2.77519  2.73123  3.46354  2.40513  3.72494  3.29354  2.67741  2.69355  4.24690  2.90347  2.73739  3.18146  2.89801  2.37887  2.77519  2.98518  4.58477  3.61503
          0.02801  3.98508  4.70743  0.61958  0.77255  0.48576  0.95510
    229   2.37318  4.29450  3.30722  3.12925  4.18981  3.02243  4.23549  3.72815  3.21063  3.44006  4.35742  3.33527  3.77075  3.55133  3.49247  0.93311  2.86193  3.23852  5.55350  4.27421    235 - -
          2.68618  4.42225  2.77519  2.73123  3.46354  2.40513  3.72494  3.29354  2.67741  2.69355  4.24690  2.90347  2.73739  3.18146  2.89801  2.37887  2.77519  2.98518  4.58477  3.61503
          0.02801  3.98508  4.70743  0.61958  0.77255  0.48576  0.95510
    230   3.28310  4.71259  4.36993  4.01135  3.18139  4.12441  4.63181  2.39273  3.77798  0.74806  3.17109  4.27586  4.54109  4.11932  3.93520  3.70997  3.57262  2.45910  5.10044  3.84941    236 - -
          2.68618  4.42225  2.77519  2.73123  3.46354  2.40513  3.72494  3.29354  2.67741  2.69355  4.24690  2.90347  2.73739  3.18146  2.89801  2.37887  2.77519  2.98518  4.58477  3.61503
          0.02801  3.98508  4.70743  0.61958  0.77255  0.48576  0.95510
    231   2.46774  4.20889  3.73098  3.35036  3.70720  3.31622  4.23339  2.57114  3.27393  2.66690  3.69545  3.54301  3.94619  3.60364  3.53905  2.16562  2.86302  1.35619  5.25794  4.00465    237 - -
          2.68618  4.42225  2.77519  2.73123  3.46354  2.40513  3.72494  3.29354  2.67741  2.69355  4.24690  2.90347  2.73739  3.18146  2.89801  2.37887  2.77519  2.98518  4.58477  3.61503
          0.02801  3.98508  4.70743  0.61958  0.77255  0.48576  0.95510
    232   2.71974  0.73807  4.26373  4.02977  3.99635  3.31804  4.65219  3.15981  3.85763  3.06979  4.19512  3.98680  4.03379  4.19919  3.96172  2.99146  3.19606  2.89656  5.38764  4.28297    238 - -
          2.68618  4.42225  2.77519  2.73123  3.46354  2.40513  3.72494  3.29354  2.67741  2.69355  4.24690  2.90347  2.73739  3.18146  2.89801  2.37887  2.77519  2.98518  4.58477  3.61503
          0.02801  3.98508  4.70743  0.61958  0.77255  0.48576  0.95510
    233   3.11344  5.25544  0.76905  2.41102  4.64826  3.29854  4.03434  4.26267  3.14041  3.85140  4.83301  2.97264  3.95941  3.27442  3.67110  3.06383  3.45478  3.89022  5.79473  4.50392    239 - -
          2.68618  4.42225  2.77519  2.73123  3.46354  2.40513  3.72494  3.29354  2.67741  2.69355  4.24690  2.90347  2.73739  3.18146  2.89801  2.37887  2.77519  2.98518  4.58477  3.61503
          0.02801  3.98508  4.70743  0.61958  0.77255  0.48576  0.95510
    234   3.20758  4.56596  4.71084  4.14512  2.28135  4.39860  4.58541  2.25259  4.01699  1.09472  2.23646  4.38026  4.60817  4.11888  4.14088  3.72703  3.42549  2.38420  4.91744  3.71641    240 - -
          2.68618  4.42225  2.77519  2.73123  3.46354  2.40513  3.72494  3.29354  2.67741  2.69355  4.24690  2.90347  2.73739  3.18146  2.89801  2.37887  2.77519  2.98518  4.58477  3.61503
          0.02801  3.98508  4.70743  0.61958  0.77255  0.48576  0.95510
    235   3.06029  4.40087  4.68286  4.13382  3.32356  4.35125  4.76123  1.42553  4.01750  1.81610  2.40078  4.37066  4.62372  4.22010  4.19231  3.69409  3.30193  1.55649  5.25344  4.11191    241 - -
          2.68618  4.42225  2.77519  2.73123  3.46354  2.40513  3.72494  3.29354  2.67741  2.69355  4.24690  2.90347  2.73739  3.18146  2.89801  2.37887  2.77519  2.98518  4.58477  3.61503
          0.02801  3.98508  4.70743  0.61958  0.77255  0.48576  0.95510
    236   3.05235  5.18319  2.53969  0.87531  4.54402  3.34895  3.94691  4.02042  2.84184  3.61994  4.59012  3.00135  3.95922  3.16093  3.26152  3.02397  3.35781  3.69307  5.69441  4.41801    242 - -
          2.68618  4.42225  2.77519  2.73123  3.46354  2.40513  3.72494  3.29354  2.67741  2.69355  4.24690  2.90347  2.73739  3.18146  2.89801  2.37887  2.77519  2.98518  4.58477  3.61503
          0.02801  3.98508  4.70743  0.61958  0.77255  0.48576  0.95510
    237   2.90650  4.64404  3.52602  3.38205  4.36590  3.32523  4.44946  3.94123  3.44917  3.55549  4.61082  3.67694  0.64254  3.83453  3.68113  3.07774  3.35714  3.57361  5.52065  4.48842    243 - -
          2.68618  4.42225  2.77519  2.73123  3.46354  2.40513  3.72494  3.29354  2.67741  2.69355  4.24690  2.90347  2.73739  3.18146  2.89801  2.37887  2.77519  2.98518  4.58477  3.61503
          0.02801  3.98508  4.70743  0.61958  0.77255  0.48576  0.95510
    238   3.40421  4.77332  4.39307  4.12992  0.84402  4.06566  3.93112  2.91510  4.03436  2.25969  3.62926  4.14734  4.52247  4.17156  4.12623  3.66771  3.70577  2.91390  4.14864  2.50229    244 - -
          2.68618  4.42225  2.77519  2.73123  3.46354  2.40513  3.72494  3.29354  2.67741  2.69355  4.24690  2.90347  2.73739  3.18146  2.89801  2.37887  2.77519  2.98518  4.58477  3.61503
          0.02801  3.98508  4.70743  0.61958  0.77255  0.48576  0.95510
    239   3.13538  4.96468  3.63780  3.12671  4.34791  3.60047  3.91039  3.89826  2.28910  3.39378  4.39191  3.47739  4.09838  3.12590  0.81938  3.21466  3.39418  3.61756  5.38581  4.25174    245 - -
          2.68618  4.42225  2.77519  2.73123  3.46354  2.40513  3.72494  3.29354  2.67741  2.69355  4.24690  2.90347  2.73739  3.18146  2.89801  2.37887  2.77519  2.98518  4.58477  3.61503
          0.02801  3.98508  4.70743  0.61958  0.77255  0.48576  0.95510
    240   2.51183  2.30863  3.86025  3.33548  3.42106  3.47119  4.08090  2.11980  3.22055  2.40483  3.39691  3.56385  2.81864  3.51117  3.47429  2.82053  2.82722  2.30189  4.95554  3.74233    246 - -
          2.68618  4.42225  2.77519  2.73123  3.46354  2.40513  3.72494  3.29354  2.67741  2.69355  4.24690  2.90347  2.73739  3.18146  2.89801  2.37887  2.77519  2.98518  4.58477  3.61503
          0.02801  3.98508  4.70743  0.61958  0.77255  0.48576  0.95510
    241   3.11924  4.50820  4.49319  4.11415  3.45185  4.18608  4.82232  0.94850  3.94443  2.01613  3.37098  4.34383  4.60751  4.28183  4.12825  3.69322  3.41684  1.85489  5.36517  4.11242    247 - -
          2.68618  4.42225  2.77519  2.73123  3.46354  2.40513  3.72494  3.29354  2.67741  2.69355  4.24690  2.90347  2.73739  3.18146  2.89801  2.37887  2.77519  2.98518  4.58477  3.61503
          0.02801  3.98508  4.70743  0.61958  0.77255  0.48576  0.95510
    242   3.07957  4.40496  4.75667  4.26232  3.54581  4.40739  4.98246  1.29000  4.14717  2.05028  3.35571  4.48575  4.72784  4.41541  4.34927  3.79528  3.34776  1.21662  5.50900  4.30298    248 - -
          2.68618  4.42225  2.77519  2.73123  3.46354  2.40513  3.72494  3.29354  2.67741  2.69355  4.24690  2.90347  2.73739  3.18146  2.89801  2.37887  2.77519  2.98518  4.58477  3.61503
          0.02801  3.98508  4.70743  0.61958  0.77255  0.48576  0.95510
    243   3.11344  5.25544  0.76905  2.41102  4.64826  3.29854  4.03434  4.26267  3.14041  3.85140  4.83301  2.97264  3.95941  3.27442  3.67110  3.06383  3.45478  3.89022  5.79473  4.50392    249 - -
          2.68618  4.42225  2.77519  2.73123  3.46354  2.40513  3.72494  3.29354  2.67741  2.69355  4.24690  2.90347  2.73739  3.18146  2.89801  2.37887  2.77519  2.98518  4.58477  3.61503
          0.02801  3.98508  4.70743  0.61958  0.77255  0.48576  0.95510
    244   2.65179  4.46804  3.28493  2.78905  3.27840  3.53579  3.72783  2.46495  2.73091  2.64407  3.57758  2.21403  3.94307  3.08209  3.09368  2.81203  2.89349  2.71076  4.77619  2.67656    250 - -
          2.68618  4.42225  2.77519  2.73123  3.46354  2.40513  3.72494  3.29354  2.67741  2.69355  4.24690  2.90347  2.73739  3.18146  2.89801  2.37887  2.77519  2.98518  4.58477  3.61503
          0.02801  3.98508  4.70743  0.61958  0.77255  0.48576  0.95510
    245   2.66601  4.75033  2.93375  2.57728  4.15367  3.33752  3.75765  3.54145  2.44356  3.14973  4.05370  3.03903  3.86032  1.67897  2.78239  2.72801  2.31847  3.21958  5.41456  4.10838    251 - -
          2.68618  4.42225  2.77519  2.73123  3.46354  2.40513  3.72494  3.29354  2.67741  2.69355  4.24690  2.90347  2.73739  3.18146  2.89801  2.37887  2.77519  2.98518  4.58477  3.61503
          0.02801  3.98508  4.70743  0.61958  0.77255  0.48576  0.95510
    246   3.05546  4.40066  4.69324  4.20351  3.55302  4.35034  4.93779  1.50284  4.08385  2.07565  3.37350  4.43026  4.69211  4.36528  4.29462  3.73934  3.32922  1.06772  5.49803  4.28106    252 - -
          2.68618  4.42225  2.77519  2.73123  3.46354  2.40513  3.72494  3.29354  2.67741  2.69355  4.24690  2.90347  2.73739  3.18146  2.89801  2.37887  2.77519  2.98518  4.58477  3.61503
          0.02801  3.98508  4.70743  0.61958  0.77255  0.48576  0.95510
    247   2.74448  4.64088  3.46155  2.89307  3.89503  3.52189  3.79538  3.12529  2.35188  2.83285  3.82779  3.27758  3.97615  3.00790  1.55801  2.87651  3.01049  2.29210  5.22997  3.97538    253 - -
          2.68618  4.42225  2.77519  2.73123  3.46354  2.40513  3.72494  3.29354  2.67741  2.69355  4.24690  2.90347  2.73739  3.18146  2.89801  2.37887  2.77519  2.98518  4.58477  3.61503
          0.02801  3.98508  4.70743  0.61958  0.77255  0.48576  0.95510
    248   2.73314  4.86266  2.98171  2.58499  4.34458  3.37740  3.70661  3.75815  1.42738  3.32624  4.17928  3.04064  3.87948  2.86810  2.55987  2.20535  3.01116  3.39583  5.46734  4.18593    254 - -
          2.68618  4.42225  2.77519  2.73123  3.46354  2.40513  3.72494  3.29354  2.67741  2.69355  4.24690  2.90347  2.73739  3.18146  2.89801  2.37887  2.77519  2.98518  4.58477  3.61503
          0.02801  3.98508  4.70743  0.61958  0.77255  0.48576  0.95510
    249   2.02815  4.27775  3.41337  2.93044  3.72498  3.26824  3.92492  3.00437  2.87468  2.75561  2.69702  3.26392  3.82563  3.20910  3.22092  1.86585  2.77205  2.71990  5.15384  3.91086    255 - -
          2.68618  4.42225  2.77519  2.73123  3.46354  2.40513  3.72494  3.29354  2.67741  2.69355  4.24690  2.90347  2.73739  3.18146  2.89801  2.37887  2.77519  2.98518  4.58477  3.61503
          0.02801  3.98508  4.70743  0.61958  0.77255  0.48576  0.95510
    250   2.65728  4.22598  3.77458  3.22139  2.38790  3.66989  3.78948  2.67516  3.12896  2.36760  3.32702  2.73396  4.04526  3.39069  3.39343  2.94741  2.89217  2.14961  3.05980  3.01337    256 - -
          2.68618  4.42225  2.77519  2.73123  3.46354  2.40513  3.72494  3.29354  2.67741  2.69355  4.24690  2.90347  2.73739  3.18146  2.89801  2.37887  2.77519  2.98518  4.58477  3.61503
          0.02801  3.98508  4.70743  0.61958  0.77255  0.48576  0.95510
    251   2.81971  4.81814  2.77556  2.67294  4.19962  3.26181  4.01638  3.93536  2.93012  3.56975  4.52514  0.97315  3.91967  3.29021  3.28784  2.88316  3.20583  3.54614  5.49271  4.14054    257 - -
          2.68618  4.42225  2.77519  2.73123  3.46354  2.40513  3.72494  3.29354  2.67741  2.69355  4.24690  2.90347  2.73739  3.18146  2.89801  2.37887  2.77519  2.98518  4.58477  3.61503
          0.02801  3.98508  4.70743  0.61958  0.77255  0.48576  0.95510
    252   2.85908  4.57224  3.68156  3.12603  3.46262  3.71280  3.92869  2.79872  2.62233  1.42140  3.46290  3.48805  4.11504  3.22515  2.24028  3.07169  3.10007  2.69782  5.02633  3.76199    258 - -
          2.68618  4.42225  2.77519  2.73123  3.46354  2.40513  3.72494  3.29354  2.67741  2.69355  4.24690  2.90347  2.73739  3.18146  2.89801  2.37887  2.77519  2.98518  4.58477  3.61503
          0.02801  3.98508  4.70743  0.61958  0.77255  0.48576  0.95510
    253   2.71811  4.98523  2.72068  2.38892  4.40013  2.57237  3.66777  3.83984  1.74112  3.37834  4.19789  2.34930  3.83302  2.81462  2.73322  2.71367  2.98118  3.45884  5.53478  4.19760    259 - -
          2.68618  4.42225  2.77519  2.73123  3.46354  2.40513  3.72494  3.29354  2.67741  2.69355  4.24690  2.90347  2.73739  3.18146  2.89801  2.37887  2.77519  2.98518  4.58477  3.61503
          0.02801  3.98508  4.70743  0.61958  0.77255  0.48576  0.95510
    254   2.74407  4.69559  3.21515  2.72653  3.71986  3.53587  3.77171  3.10698  2.48059  2.59976  2.73607  3.18079  3.95883  1.78492  2.80366  2.84959  2.98824  2.93317  5.16843  3.87136    260 - -
          2.68618  4.42225  2.77519  2.73123  3.46354  2.40513  3.72494  3.29354  2.67741  2.69355  4.24690  2.90347  2.73739  3.18146  2.89801  2.37887  2.77519  2.98518  4.58477  3.61503
          0.02801  3.98508  4.70743  0.61958  0.77255  0.48576  0.95510
    255   2.76808  2.87308  4.37612  3.81494  2.07747  3.90681  4.21504  1.89256  3.67655  1.99061  3.13906  3.96093  4.26831  3.86437  3.81670  3.23000  3.01588  2.08179  4.73294  3.44418    261 - -
          2.68618  4.42225  2.77519  2.73123  3.46354  2.40513  3.72494  3.29354  2.67741  2.69355  4.24690  2.90347  2.73739  3.18146  2.89801  2.37887  2.77519  2.98518  4.58477  3.61503
          0.02801  3.98508  4.70743  0.61958  0.77255  0.48576  0.95510
    256   2.52172  4.59062  2.45463  2.52560  3.98443  3.30137  3.73066  3.32680  2.59282  3.01695  3.86092  3.00155  3.79257  2.91715  3.03562  2.22224  2.34955  2.50164  5.30398  3.99447    262 - -
          2.68618  4.42225  2.77519  2.73123  3.46354  2.40513  3.72494  3.29354  2.67741  2.69355  4.24690  2.90347  2.73739  3.18146  2.89801  2.37887  2.77519  2.98518  4.58477  3.61503
          0.02801  3.98508  4.70743  0.61958  0.77255  0.48576  0.95510
    257   2.64192  4.95326  2.31566  2.31360  4.23832  3.34301  3.61982  3.66661  2.13241  3.24212  4.04724  2.42282  3.79078  2.75982  2.88556  2.63535  2.88505  2.69237  5.44780  4.07776    263 - -
          2.68618  4.42225  2.77519  2.73123  3.46354  2.40513  3.72494  3.29354  2.67741  2.69355  4.24690  2.90347  2.73739  3.18146  2.89801  2.37887  2.77519  2.98518  4.58477  3.61503
          0.02801  3.98508  4.70743  0.61958  0.77255  0.48576  0.95510
    258   2.80522  5.22330  2.50422  1.68961  4.54615  3.33117  3.65202  4.00347  2.01024  3.50722  4.32135  2.28946  3.83561  2.79155  2.81555  2.74858  3.05028  3.61325  5.65102  4.26393    264 - -
          2.68618  4.42225  2.77519  2.73123  3.46354  2.40513  3.72494  3.29354  2.67741  2.69355  4.24690  2.90347  2.73739  3.18146  2.89801  2.37887  2.77519  2.98518  4.58477  3.61503
          0.02801  3.98508  4.70743  0.61958  0.77255  0.48576  0.95510
    259   3.11344  5.25544  0.76905  2.41102  4.64826  3.29854  4.03434  4.26267  3.14041  3.85140  4.83301  2.97264  3.95941  3.27442  3.67110  3.06383  3.45478  3.89022  5.79473  4.50392    265 - -
          2.68618  4.42225  2.77519  2.73123  3.46354  2.40513  3.72494  3.29354  2.67741  2.69355  4.24690  2.90347  2.73739  3.18146  2.89801  2.37887  2.77519  2.98518  4.58477  3.61503
          0.02801  3.98508  4.70743  0.61958  0.77255  0.48576  0.95510
    260   3.40421  4.77332  4.39307  4.12992  0.84402  4.06566  3.93112  2.91510  4.03436  2.25969  3.62926  4.14734  4.52247  4.17156  4.12623  3.66771  3.70577  2.91390  4.14864  2.50229    266 - -
          2.68618  4.42225  2.77519  2.73123  3.46354  2.40513  3.72494  3.29354  2.67741  2.69355  4.24690  2.90347  2.73739  3.18146  2.89801  2.37887  2.77519  2.98518  4.58477  3.61503
          0.02801  3.98508  4.70743  0.61958  0.77255  0.48576  0.95510
    261   2.54361  4.55935  3.01026  2.21948  3.89791  2.67027  3.73502  3.22602  2.59545  2.93015  3.78816  3.03480  3.81654  2.93734  3.01607  2.64263  2.37444  2.42743  5.23761  3.94482    267 - -
          2.68618  4.42225  2.77519  2.73123  3.46354  2.40513  3.72494  3.29354  2.67741  2.69355  4.24690  2.90347  2.73739  3.18146  2.89801  2.37887  2.77519  2.98518  4.58477  3.61503
          0.02801  3.98508  4.70743  0.61958  0.77255  0.48576  0.95510
    262   2.86185  2.84592  4.56883  4.03171  3.46011  4.09144  4.62323  1.41962  3.91082  2.16792  3.33724  4.19923  4.46614  4.14699  4.08575  3.44557  3.13044  1.47505  5.21636  4.01740    268 - -
          2.68618  4.42225  2.77519  2.73123  3.46354  2.40513  3.72494  3.29354  2.67741  2.69355  4.24690  2.90347  2.73739  3.18146  2.89801  2.37887  2.77519  2.98518  4.58477  3.61503
          0.02801  3.98508  4.70743  0.61958  0.77255  0.48576  0.95510
    263   2.82296  5.07605  2.99629  2.50977  4.44829  3.48251  3.60528  3.85798  1.82044  3.35403  4.18047  2.06108  3.89790  2.73889  2.03902  2.81030  3.03512  3.50464  5.46453  4.18567    269 - -
          2.68618  4.42225  2.77519  2.73123  3.46354  2.40513  3.72494  3.29354  2.67741  2.69355  4.24690  2.90347  2.73739  3.18146  2.89801  2.37887  2.77519  2.98518  4.58477  3.61503
          0.02801  3.98508  4.70743  0.61958  0.77255  0.48576  0.95510
    264   2.81757  5.05277  2.66738  2.41237  4.41566  3.35540  3.70527  3.89122  1.94046  3.43787  4.29087  1.63530  3.87816  2.86861  2.70818  2.80564  3.08360  3.52591  5.55393  4.21424    270 - -
          2.68618  4.42225  2.77519  2.73123  3.46354  2.40513  3.72494  3.29354  2.67741  2.69355  4.24690  2.90347  2.73739  3.18146  2.89801  2.37887  2.77519  2.98518  4.58477  3.61503
          0.02801  3.98508  4.70743  0.61958  0.77255  0.48576  0.95510
    265   2.58619  4.43359  3.20826  2.33655  2.83671  2.79432  3.74166  2.93331  2.68685  2.30080  3.53223  3.15331  3.88704  3.01753  3.07478  2.74418  2.82596  2.69840  4.96714  3.67520    271 - -
          2.68618  4.42225  2.77519  2.73123  3.46354  2.40513  3.72494  3.29354  2.67741  2.69355  4.24690  2.90347  2.73739  3.18146  2.89801  2.37887  2.77519  2.98518  4.58477  3.61503
          0.02801  3.98508  4.70743  0.61958  0.77255  0.48576  0.95510
    266   2.73894  5.07276  2.58498  1.96371  4.39732  3.32881  3.65656  3.84687  2.41565  3.38691  4.20575  2.83974  3.82348  1.97687  2.84685  2.27312  2.99135  3.47439  5.56142  4.18907    272 - -
          2.68618  4.42225  2.77519  2.73123  3.46354  2.40513  3.72494  3.29354  2.67741  2.69355  4.24690  2.90347  2.73739  3.18146  2.89801  2.37887  2.77519  2.98518  4.58477  3.61503
          0.02801  3.98508  4.70743  0.61958  0.77255  0.48576  0.95510
    267   2.95137  4.34320  4.32961  3.82362  1.91700  3.96673  3.67264  2.76664  3.68155  2.34876  3.41156  3.84822  4.30703  3.80222  3.79661  3.27654  3.17853  2.10337  2.66472  1.95784    273 - -
          2.68618  4.42225  2.77519  2.73123  3.46354  2.40513  3.72494  3.29354  2.67741  2.69355  4.24690  2.90347  2.73739  3.18146  2.89801  2.37887  2.77519  2.98518  4.58477  3.61503
          0.02801  3.98508  4.70743  0.61958  0.77255  0.48576  0.95510
    268   2.65886  4.61399  3.23510  2.67742  3.72828  3.48843  3.67910  3.21505  2.39426  2.85605  3.74022  3.12396  3.89410  2.90344  2.02203  2.76273  2.41936  2.94919  5.07427  2.86126    274 - -
          2.68618  4.42225  2.77519  2.73123  3.46354  2.40513  3.72494  3.29354  2.67741  2.69355  4.24690  2.90347  2.73739  3.18146  2.89801  2.37887  2.77519  2.98518  4.58477  3.61503
          0.02801  3.98508  4.70743  0.61958  0.77255  0.48576  0.95510
    269   3.25008  4.59646  4.73463  4.21110  3.14592  4.47891  4.81735  1.70715  4.03022  1.01119  2.97853  4.48048  4.71284  4.23864  4.18895  3.85151  3.48891  2.06682  5.19932  4.04717    275 - -
          2.68618  4.42225  2.77519  2.73123  3.46354  2.40513  3.72494  3.29354  2.67741  2.69355  4.24690  2.90347  2.73739  3.18146  2.89801  2.37887  2.77519  2.98518  4.58477  3.61503
          0.02801  3.98508  4.70743  0.61958  0.77255  0.48576  0.95510
    270   2.86925  5.10757  3.10898  2.56821  4.50386  3.52871  3.59503  3.89695  1.55744  3.37249  4.20312  2.42756  3.92555  2.72514  1.94983  2.85497  3.06825  3.54712  5.46145  4.20938    276 - -
          2.68618  4.42225  2.77519  2.73123  3.46354  2.40513  3.72494  3.29354  2.67741  2.69355  4.24690  2.90347  2.73739  3.18146  2.89801  2.37887  2.77519  2.98518  4.58477  3.61503
          0.02801  3.98508  4.70743  0.61958  0.77255  0.48576  0.95510
    271   2.60557  4.38677  3.37380  2.80929  3.37238  3.53582  3.72465  2.90675  2.30975  2.59200  3.48943  3.22618  3.91808  3.05045  3.00907  2.78776  2.41479  2.67489  3.32192  2.81186    277 - -
          2.68618  4.42225  2.77519  2.73123  3.46354  2.40513  3.72494  3.29354  2.67741  2.69355  4.24690  2.90347  2.73739  3.18146  2.89801  2.37887  2.77519  2.98518  4.58477  3.61503
          0.02801  3.98508  4.70743  0.61958  0.77255  0.48576  0.95510
    272   2.83415  5.36244  1.67959  1.81775  4.65996  3.26348  3.68587  4.15188  2.11598  3.64637  4.45899  2.72304  3.81742  2.83045  3.09889  2.74694  3.09661  3.73379  5.80008  4.34329    278 - -
          2.68618  4.42225  2.77519  2.73123  3.46354  2.40513  3.72494  3.29354  2.67741  2.69355  4.24690  2.90347  2.73739  3.18146  2.89801  2.37887  2.77519  2.98518  4.58477  3.61503
          0.02801  3.98508  4.70743  0.61958  0.77255  0.48576  0.95510
    273   2.60451  3.26715  2.44863  2.43576  4.08286  3.36762  3.64816  3.47558  1.87704  3.09961  3.92718  2.94416  3.80666  2.80629  2.85049  2.64165  2.85534  3.14722  5.33526  4.00642    279 - -
          2.68618  4.42225  2.77519  2.73123  3.46354  2.40513  3.72494  3.29354  2.67741  2.69355  4.24690  2.90347  2.73739  3.18146  2.89801  2.37887  2.77519  2.98518  4.58477  3.61503
          0.02801  3.98508  4.70743  0.61958  0.77255  0.48576  0.95510
    274   2.45424  4.52603  2.90932  2.59674  4.23054  3.14529  3.85289  3.65429  2.71015  3.29046  4.11807  1.94683  3.75519  3.04517  3.12121  2.07286  2.23327  3.22684  5.51245  4.20335    280 - -
          2.68618  4.42225  2.77519  2.73123  3.46354  2.40513  3.72494  3.29354  2.67741  2.69355  4.24690  2.90347  2.73739  3.18146  2.89801  2.37887  2.77519  2.98518  4.58477  3.61503
          0.02801  3.98508  4.70743  0.61958  0.77255  0.48576  0.95510
    275   3.07727  5.04316  3.26060  2.86240  4.45535  3.55340  3.82529  3.89194  0.89403  3.43303  4.38948  3.28151  4.04667  3.01115  2.45813  3.11250  3.32270  3.59376  5.46457  4.29400    281 - -
          2.68618  4.42225  2.77519  2.73123  3.46354  2.40513  3.72494  3.29354  2.67741  2.69355  4.24690  2.90347  2.73739  3.18146  2.89801  2.37887  2.77519  2.98518  4.58477  3.61503
          0.02801  3.98508  4.70743  0.61958  0.77255  0.48576  0.95510
    276   2.82764  5.24204  1.69211  2.23344  4.56176  3.29653  3.69914  4.03787  1.76550  3.56344  4.39337  2.79238  3.83764  2.84988  2.98481  2.76663  3.09066  3.64484  5.70455  4.29693    282 - -
          2.68618  4.42225  2.77519  2.73123  3.46354  2.40513  3.72494  3.29354  2.67741  2.69355  4.24690  2.90347  2.73739  3.18146  2.89801  2.37887  2.77519  2.98518  4.58477  3.61503
          0.02801  3.98508  4.70743  0.61958  0.77255  0.48576  0.95510
    277   3.41282  4.85609  4.00582  3.75726  2.30439  3.96235  3.67588  3.40663  3.61159  2.83126  4.07019  3.86422  4.43403  3.89046  3.77181  3.53794  3.70030  3.28264  3.95214  0.79728    283 - -
          2.68618  4.42225  2.77519  2.73123  3.46354  2.40513  3.72494  3.29354  2.67741  2.69355  4.24690  2.90347  2.73739  3.18146  2.89801  2.37887  2.77519  2.98518  4.58477  3.61503
          0.02801  3.98508  4.70743  0.61958  0.77255  0.48576  0.95510
    278   2.39332  2.71943  3.94130  3.45349  3.55806  3.29525  4.17775  2.60195  3.34490  2.57802  3.53396  3.57475  3.90084  3.61453  3.57766  2.15365  2.77091  1.67457  5.07344  3.86899    284 - -
          2.68618  4.42225  2.77519  2.73123  3.46354  2.40513  3.72494  3.29354  2.67741  2.69355  4.24690  2.90347  2.73739  3.18146  2.89801  2.37887  2.77519  2.98518  4.58477  3.61503
          0.02801  3.98508  4.70743  0.61958  0.77255  0.48576  0.95510
    279   2.66427  4.88187  2.97578  2.47288  4.26114  2.69533  3.62367  3.67546  1.97028  3.22769  4.04236  2.96627  3.83067  2.76477  2.22033  2.29765  2.90750  3.31914  5.40451  4.09799    285 - -
          2.68618  4.42225  2.77519  2.73123  3.46354  2.40513  3.72494  3.29354  2.67741  2.69355  4.24690  2.90347  2.73739  3.18146  2.89801  2.37887  2.77519  2.98518  4.58477  3.61503
          0.02801  3.98508  4.70743  0.61958  0.77255  0.48576  0.95510
    280   2.87805  2.87203  4.50830  3.95402  3.31101  4.08827  4.51309  1.49750  3.81399  1.71337  3.20455  4.14447  4.43118  4.04077  3.98154  3.42534  3.13048  1.83698  5.08050  3.89036    286 - -
          2.68618  4.42225  2.77519  2.73123  3.46354  2.40513  3.72494  3.29354  2.67741  2.69355  4.24690  2.90347  2.73739  3.18146  2.89801  2.37887  2.77519  2.98518  4.58477  3.61503
          0.02801  3.98508  4.70743  0.61958  0.77255  0.48576  0.95510
    281   3.29127  4.65020  4.66573  4.16698  2.13980  4.40312  4.42012  2.30956  4.02299  0.97953  2.96086  4.35901  4.64742  4.14715  4.15192  3.77008  3.52245  2.42388  4.69530  3.27827    287 - -
          2.68618  4.42225  2.77519  2.73123  3.46354  2.40513  3.72494  3.29354  2.67741  2.69355  4.24690  2.90347  2.73739  3.18146  2.89801  2.37887  2.77519  2.98518  4.58477  3.61503
          0.02801  3.98508  4.70743  0.61958  0.77255  0.48576  0.95510
    282   3.15776  4.52902  4.63267  4.07532  1.86508  4.32087  4.44675  2.28756  3.94319  1.32160  2.26805  4.28781  4.55729  4.06188  4.07405  3.64628  3.37892  2.38903  4.79146  3.49597    288 - -
          2.68618  4.42225  2.77519  2.73123  3.46354  2.40513  3.72494  3.29354  2.67741  2.69355  4.24690  2.90347  2.73739  3.18146  2.89801  2.37887  2.77519  2.98518  4.58477  3.61503
          0.02801  3.98508  4.70743  0.61958  0.77255  0.48576  0.95510
    283   2.24587  4.95804  2.24657  2.30314  4.31404  3.30293  3.64480  3.75652  2.12253  3.31654  4.11731  2.84036  3.78370  2.78535  2.93632  2.26088  2.89908  3.37516  5.51291  4.13511    289 - -
          2.68618  4.42225  2.77519  2.73123  3.46354  2.40513  3.72494  3.29354  2.67741  2.69355  4.24690  2.90347  2.73739  3.18146  2.89801  2.37887  2.77519  2.98518  4.58477  3.61503
          0.02801  3.98508  4.70743  0.61958  0.77255  0.48576  0.95510
    284   1.90531  4.50255  3.09514  2.24175  3.84845  3.37704  3.82141  2.97834  2.69773  2.83354  3.74829  3.12352  3.86799  3.04526  3.09508  2.70376  2.85828  2.26050  5.24335  3.96404    290 - -
          2.68618  4.42225  2.77519  2.73123  3.46354  2.40513  3.72494  3.29354  2.67741  2.69355  4.24690  2.90347  2.73739  3.18146  2.89801  2.37887  2.77519  2.98518  4.58477  3.61503
          0.02801  3.98508  4.70743  0.61958  0.77255  0.48576  0.95510
    285   3.18549  4.51615  4.73802  4.22793  3.28267  4.46143  4.86288  1.21296  4.05572  1.48061  3.12451  4.48044  4.72451  4.30137  4.22924  3.84175  3.43385  1.84556  5.29528  4.10517    291 - -
          2.68618  4.42225  2.77519  2.73123  3.46354  2.40513  3.72494  3.29354  2.67741  2.69355  4.24690  2.90347  2.73739  3.18146  2.89801  2.37887  2.77519  2.98518  4.58477  3.61503
          0.02801  3.98508  4.70743  0.61958  0.77255  0.48576  0.95510
    286   3.21590  4.54661  4.76280  4.24000  3.21325  4.48369  4.85250  1.41306  4.07150  1.23053  3.04227  4.49707  4.72414  4.28467  4.23251  3.85621  3.45722  1.93991  5.24911  4.08995    292 - -
          2.68618  4.42225  2.77519  2.73123  3.46354  2.40513  3.72494  3.29354  2.67741  2.69355  4.24690  2.90347  2.73739  3.18146  2.89801  2.37887  2.77519  2.98518  4.58477  3.61503
          0.02801  3.98508  4.70743  0.61958  0.77255  0.48576  0.95510
    287   2.67976  5.10105  2.22719  1.99130  4.41297  3.31954  3.61366  3.87667  2.40470  3.39714  4.18398  2.80283  3.78581  2.74175  2.40970  2.25828  2.92418  3.48070  5.56443  4.16465    293 - -
          2.68618  4.42225  2.77519  2.73123  3.46354  2.40513  3.72494  3.29354  2.67741  2.69355  4.24690  2.90347  2.73739  3.18146  2.89801  2.37887  2.77519  2.98518  4.58477  3.61503
          0.02801  3.98508  4.70743  0.61958  0.77255  0.48576  0.95510
    288   2.82511  4.75590  3.14567  2.72529  2.91744  3.58309  2.69807  3.38093  2.67690  2.94159  3.88151  2.47275  4.00019  3.05408  3.04381  2.88824  3.06066  3.12485  4.47235  1.94657    294 - -
          2.68618  4.42225  2.77519  2.73123  3.46354  2.40513  3.72494  3.29354  2.67741  2.69355  4.24690  2.90347  2.73739  3.18146  2.89801  2.37887  2.77519  2.98518  4.58477  3.61503
          0.02801  3.98508  4.70743  0.61958  0.77255  0.48576  0.95510
    289   3.03876  5.14650  3.42447  2.78404  4.59255  3.64844  3.61488  3.94734  1.21837  3.39727  4.27139  3.18887  4.02602  2.75238  1.76940  3.03651  3.21081  3.63005  5.44332  4.27097    295 - -
          2.68618  4.42225  2.77519  2.73123  3.46354  2.40513  3.72494  3.29354  2.67741  2.69355  4.24690  2.90347  2.73739  3.18146  2.89801  2.37887  2.77519  2.98518  4.58477  3.61503
          0.02801  3.98508  4.70743  0.61958  0.77255  0.48576  0.95510
    290   2.64606  4.84129  2.74095  2.06819  4.11169  2.66642  3.65943  3.52838  2.47598  2.56441  3.96902  2.44715  3.81229  2.82420  2.92419  2.66892  2.89653  3.20112  5.37491  4.03181    296 - -
          2.68618  4.42225  2.77519  2.73123  3.46354  2.40513  3.72494  3.29354  2.67741  2.69355  4.24690  2.90347  2.73739  3.18146  2.89801  2.37887  2.77519  2.98518  4.58477  3.61503
          0.02801  3.98508  4.70743  0.61958  0.77255  0.48576  0.95510
    291   2.95143  5.51726  1.47669  1.47304  4.80283  3.21954  3.76756  4.32016  2.78801  3.82527  4.68249  2.68458  3.84326  2.93541  3.38372  2.83362  3.24090  3.89562  5.97638  4.47397    297 - -
          2.68618  4.42225  2.77519  2.73123  3.46354  2.40513  3.72494  3.29354  2.67741  2.69355  4.24690  2.90347  2.73739  3.18146  2.89801  2.37887  2.77519  2.98518  4.58477  3.61503
          0.02801  3.98508  4.70743  0.61958  0.77255  0.48576  0.95510
    292   3.12833  4.43918  4.79463  4.26082  3.38510  4.47354  4.91727  1.36093  4.14526  1.58104  3.18726  4.50159  4.72903  4.35784  4.32407  3.83374  3.37367  1.47462  5.37340  4.21751    298 - -
          2.68618  4.42225  2.77519  2.73123  3.46354  2.40513  3.72494  3.29354  2.67741  2.69355  4.24690  2.90347  2.73739  3.18146  2.89801  2.37887  2.77519  2.98518  4.58477  3.61503
          0.02801  3.98508  4.70743  0.61958  0.77255  0.48576  0.95510
    293   3.40421  4.77332  4.39307  4.12992  0.84402  4.06566  3.93112  2.91510  4.03436  2.25969  3.62926  4.14734  4.52247  4.17156  4.12623  3.66771  3.70577  2.91390  4.14864  2.50229    299 - -
          2.68618  4.42225  2.77519  2.73123  3.46354  2.40513  3.72494  3.29354  2.67741  2.69355  4.24690  2.90347  2.73739  3.18146  2.89801  2.37887  2.77519  2.98518  4.58477  3.61503
          0.02801  3.98508  4.70743  0.61958  0.77255  0.48576  0.95510
    294   2.60763  4.54853  3.17632  2.29520  3.72543  3.48646  3.69627  2.59567  2.20779  2.72960  2.90425  3.09698  3.87314  2.91258  2.89726  2.72597  2.83655  2.78833  5.09427  3.82253    300 - -
          2.68618  4.42225  2.77519  2.73123  3.46354  2.40513  3.72494  3.29354  2.67741  2.69355  4.24690  2.90347  2.73739  3.18146  2.89801  2.37887  2.77519  2.98518  4.58477  3.61503
          0.02801  3.98508  4.70743  0.61958  0.77255  0.48576  0.95510
    295   3.41282  4.85609  4.00582  3.75726  2.30439  3.96235  3.67588  3.40663  3.61159  2.83126  4.07019  3.86422  4.43403  3.89046  3.77181  3.53794  3.70030  3.28264  3.95214  0.79728    301 - -
          2.68618  4.42225  2.77519  2.73123  3.46354  2.40513  3.72494  3.29354  2.67741  2.69355  4.24690  2.90347  2.73739  3.18146  2.89801  2.37887  2.77519  2.98518  4.58477  3.61503
          0.02801  3.98508  4.70743  0.61958  0.77255  0.48576  0.95510
    296   3.07880  4.40445  4.75552  4.26114  3.54677  4.40637  4.98167  1.29997  4.14611  2.05200  3.35683  4.48463  4.72719  4.41464  4.34849  3.79418  3.34706  1.20712  5.50920  4.30286    302 - -
          2.68618  4.42225  2.77519  2.73123  3.46354  2.40513  3.72494  3.29354  2.67741  2.69355  4.24690  2.90347  2.73739  3.18146  2.89801  2.37887  2.77519  2.98518  4.58477  3.61503
          0.02801  3.98508  4.70743  0.61958  0.77255  0.48576  0.95510
    297   2.89949  5.04330  3.14012  2.64024  4.36943  3.53305  3.64149  3.81892  2.07235  3.30635  4.18361  3.09205  3.95496  1.61898  1.93910  2.90673  3.11113  3.49890  5.41199  4.15716    303 - -
          2.68618  4.42225  2.77519  2.73123  3.46354  2.40513  3.72494  3.29354  2.67741  2.69355  4.24690  2.90347  2.73739  3.18146  2.89801  2.37887  2.77519  2.98518  4.58477  3.61503
          0.02801  3.98508  4.70743  0.61958  0.77255  0.48576  0.95510
    298   2.20269  4.90271  2.62323  1.99642  4.30068  3.27701  3.68737  3.73801  2.52695  3.31532  4.12984  2.34956  3.79048  2.84184  3.00087  2.23732  2.91836  3.35918  5.52520  4.15692    304 - -
          2.68618  4.42225  2.77519  2.73123  3.46354  2.40513  3.72494  3.29354  2.67741  2.69355  4.24690  2.90347  2.73739  3.18146  2.89801  2.37887  2.77519  2.98518  4.58477  3.61503
          0.02801  3.98508  4.70743  0.61958  0.77255  0.48576  0.95510
    299   3.55970  4.83938  4.50409  4.17003  1.55137  4.31631  3.46633  3.27724  4.02583  2.62684  3.88477  4.00440  4.63685  4.04399  4.09869  3.68307  3.78607  3.19662  3.62377  1.03651    305 - -
          2.68618  4.42225  2.77519  2.73123  3.46354  2.40513  3.72494  3.29354  2.67741  2.69355  4.24690  2.90347  2.73739  3.18146  2.89801  2.37887  2.77519  2.98518  4.58477  3.61503
          0.02801  3.98508  4.70743  0.61958  0.77255  0.48576  0.95510
    300   3.41282  4.85609  4.00582  3.75726  2.30439  3.96235  3.67588  3.40663  3.61159  2.83126  4.07019  3.86422  4.43403  3.89046  3.77181  3.53794  3.70030  3.28264  3.95214  0.79728    306 - -
          2.68618  4.42225  2.77519  2.73123  3.46354  2.40513  3.72494  3.29354  2.67741  2.69355  4.24690  2.90347  2.73739  3.18146  2.89801  2.37887  2.77519  2.98518  4.58477  3.61503
          0.02801  3.98508  4.70743  0.61958  0.77255  0.48576  0.95510
    301   3.13538  4.96468  3.63780  3.12671  4.34791  3.60047  3.91039  3.89826  2.28910  3.39378  4.39191  3.47739  4.09838  3.12590  0.81938  3.21466  3.39418  3.61756  5.38581  4.25174    307 - -
          2.68618  4.42225  2.77519  2.73123  3.46354  2.40513  3.72494  3.29354  2.67741  2.69355  4.24690  2.90347  2.73739  3.18146  2.89801  2.37887  2.77519  2.98518  4.58477  3.61503
          0.02801  3.98508  4.70743  0.61958  0.77255  0.48576  0.95510
    302   1.21054  2.47287  3.96360  3.58502  3.93682  3.03058  4.36238  3.01474  3.47448  2.95595  3.90484  3.54766  3.76861  3.75015  3.68794  2.48412  2.71876  2.66801  5.41428  4.23199    308 - -
          2.68618  4.42225  2.77519  2.73123  3.46354  2.40513  3.72494  3.29354  2.67741  2.69355  4.24690  2.90347  2.73739  3.18146  2.89801  2.37887  2.77519  2.98518  4.58477  3.61503
          0.02801  3.98508  4.70743  0.61958  0.77255  0.48576  0.95510
    303   3.40421  4.77332  4.39307  4.12992  0.84402  4.06566  3.93112  2.91510  4.03436  2.25969  3.62926  4.14734  4.52247  4.17156  4.12623  3.66771  3.70577  2.91390  4.14864  2.50229    309 - -
          2.68618  4.42225  2.77519  2.73123  3.46354  2.40513  3.72494  3.29354  2.67741  2.69355  4.24690  2.90347  2.73739  3.18146  2.89801  2.37887  2.77519  2.98518  4.58477  3.61503
          0.02801  3.98508  4.70743  0.61958  0.77255  0.48576  0.95510
    304   3.10567  4.51322  4.51903  3.98163  3.16948  4.27122  4.63114  1.79203  3.80791  1.62489  1.62814  4.25631  4.55863  4.04832  3.99376  3.62066  3.34982  2.11879  5.13700  3.99157    310 - -
          2.68618  4.42225  2.77519  2.73123  3.46354  2.40513  3.72494  3.29354  2.67741  2.69355  4.24690  2.90347  2.73739  3.18146  2.89801  2.37887  2.77519  2.98518  4.58477  3.61503
          0.02801  3.98508  4.70743  0.61958  0.77255  0.48576  0.95510
    305   3.05594  5.15848  3.47651  2.80482  4.61407  3.66693  3.60852  3.95991  1.39358  3.40176  4.27567  3.20214  4.03521  2.74437  1.49350  3.05264  3.22100  3.64422  5.44172  4.27881    311 - -
          2.68618  4.42225  2.77519  2.73123  3.46354  2.40513  3.72494  3.29354  2.67741  2.69355  4.24690  2.90347  2.73739  3.18146  2.89801  2.37887  2.77519  2.98518  4.58477  3.61503
          0.02801  3.98508  4.70743  0.61958  0.77255  0.48576  0.95510
    306   2.43330  4.50852  2.81497  2.59442  4.36234  1.85557  3.92343  3.82952  2.83336  3.44185  4.26181  2.26969  3.73842  3.12369  3.25537  2.03453  2.84117  3.33852  5.63764  4.32204    312 - -
          2.68618  4.42225  2.77519  2.73123  3.46354  2.40513  3.72494  3.29354  2.67741  2.69355  4.24690  2.90347  2.73739  3.18146  2.89801  2.37887  2.77519  2.98518  4.58477  3.61503
          0.02801  3.98508  4.70743  0.61958  0.77255  0.48576  0.95510
    307   2.16876  4.79764  3.05504  2.63732  4.28669  3.38525  3.73448  3.59779  1.43533  3.23709  4.11694  3.08077  3.88791  2.90167  2.59141  2.77354  2.99931  3.26564  5.44692  4.18270    313 - -
          2.68618  4.42225  2.77519  2.73123  3.46354  2.40513  3.72494  3.29354  2.67741  2.69355  4.24690  2.90347  2.73739  3.18146  2.89801  2.37887  2.77519  2.98518  4.58477  3.61503
          0.02801  3.98508  4.70743  0.61958  0.77255  0.48576  0.95510
    308   2.66606  4.96600  2.80017  2.06960  4.28252  3.37455  3.60963  3.71147  2.31762  3.26117  4.06585  2.43522  3.80919  2.74527  2.35190  2.66061  2.43216  3.35020  5.44415  4.09787    314 - -
          2.68618  4.42225  2.77519  2.73123  3.46354  2.40513  3.72494  3.29354  2.67741  2.69355  4.24690  2.90347  2.73739  3.18146  2.89801  2.37887  2.77519  2.98518  4.58477  3.61503
          0.02801  3.98508  4.70743  0.61958  0.77255  0.48576  0.95510
    309   2.85671  4.29970  4.32305  3.79958  3.52504  4.02939  4.55288  1.43823  3.69325  2.20103  3.38251  4.05412  4.42010  3.97907  3.93525  3.37618  2.46706  1.51403  5.28319  4.07852    315 - -
          2.68618  4.42225  2.77519  2.73123  3.46354  2.40513  3.72494  3.29354  2.67741  2.69355  4.24690  2.90347  2.73739  3.18146  2.89801  2.37887  2.77519  2.98518  4.58477  3.61503
          0.02801  3.98508  4.70743  0.61958  0.77255  0.48576  0.95510
    310   1.87630  4.49434  3.10417  2.26789  3.84489  3.37438  3.82679  2.97381  2.70507  2.83035  3.74612  3.12943  3.86814  3.05269  3.10035  2.70295  2.85701  2.26655  5.24184  3.96407    316 - -
          2.68618  4.42225  2.77519  2.73123  3.46354  2.40513  3.72494  3.29354  2.67741  2.69355  4.24690  2.90347  2.73739  3.18146  2.89801  2.37887  2.77519  2.98518  4.58477  3.61503
          0.02801  3.98508  4.70743  0.61958  0.77255  0.48576  0.95510
    311   2.95143  5.51726  1.47669  1.47304  4.80283  3.21954  3.76756  4.32016  2.78801  3.82527  4.68249  2.68458  3.84326  2.93541  3.38372  2.83362  3.24090  3.89562  5.97638  4.47397    317 - -
          2.68618  4.42225  2.77519  2.73123  3.46354  2.40513  3.72494  3.29354  2.67741  2.69355  4.24690  2.90347  2.73739  3.18146  2.89801  2.37887  2.77519  2.98518  4.58477  3.61503
          0.02801  3.98508  4.70743  0.61958  0.77255  0.48576  0.95510
    312   3.57045  4.83096  4.55676  4.22740  1.28135  4.33633  3.46575  3.26488  4.07881  2.60778  3.86735  4.02757  4.65001  4.07257  4.13181  3.70192  3.79428  3.18870  3.61559  1.23345    318 - -
          2.68618  4.42225  2.77519  2.73123  3.46354  2.40513  3.72494  3.29354  2.67741  2.69355  4.24690  2.90347  2.73739  3.18146  2.89801  2.37887  2.77519  2.98518  4.58477  3.61503
          0.02801  3.98508  4.70743  0.61958  0.77255  0.48576  0.95510
    313   2.90650  4.64404  3.52602  3.38205  4.36590  3.32523  4.44946  3.94123  3.44917  3.55549  4.61082  3.67694  0.64254  3.83453  3.68113  3.07774  3.35714  3.57361  5.52065  4.48842    319 - -
          2.68618  4.42225  2.77519  2.73123  3.46354  2.40513  3.72494  3.29354  2.67741  2.69355  4.24690  2.90347  2.73739  3.18146  2.89801  2.37887  2.77519  2.98518  4.58477  3.61503
          0.02801  3.98508  4.70743  0.61958  0.77255  0.48576  0.95510
    314   2.73592  4.33897  3.75868  3.20775  3.49384  3.76741  4.07265  1.74767  2.44223  2.33798  3.40593  3.57338  4.14682  3.41124  3.30668  3.06218  2.97959  1.84383  5.07090  3.84525    320 - -
          2.68618  4.42225  2.77519  2.73123  3.46354  2.40513  3.72494  3.29354  2.67741  2.69355  4.24690  2.90347  2.73739  3.18146  2.89801  2.37887  2.77519  2.98518  4.58477  3.61503
          0.02801  3.98508  4.70743  0.61958  0.77255  0.48576  0.95510
    315   3.56874  4.82931  4.55784  4.22821  1.25873  4.33601  3.46700  3.26131  4.07946  2.60410  3.86386  4.02831  4.64961  4.07306  4.13205  3.70159  3.79259  3.18566  3.61686  1.25757    321 - -
          2.68618  4.42225  2.77519  2.73123  3.46354  2.40513  3.72494  3.29354  2.67741  2.69355  4.24690  2.90347  2.73739  3.18146  2.89801  2.37887  2.77519  2.98518  4.58477  3.61503
          0.02801  3.98508  4.70743  0.61958  0.77255  0.48576  0.95510
    316   2.57970  3.17470  3.26051  2.70952  3.65169  3.46801  3.72757  3.00027  2.24057  2.32481  3.58670  2.64375  3.87573  2.97513  2.92983  2.72820  2.82262  2.74840  5.03411  3.77185    322 - -
          2.68618  4.42225  2.77519  2.73123  3.46354  2.40513  3.72494  3.29354  2.67741  2.69355  4.24690  2.90347  2.73739  3.18146  2.89801  2.37887  2.77519  2.98518  4.58477  3.61503
          0.02801  3.98508  4.70743  0.61958  0.77255  0.48576  0.95510
    317   2.97392  4.34737  4.39770  3.89644  1.90243  3.99555  3.67943  2.16163  3.74578  2.31449  3.39582  3.88826  4.33066  3.84744  3.83882  3.30913  3.20005  2.61716  2.71519  1.92134    323 - -
          2.68618  4.42225  2.77519  2.73123  3.46354  2.40513  3.72494  3.29354  2.67741  2.69355  4.24690  2.90347  2.73739  3.18146  2.89801  2.37887  2.77519  2.98518  4.58477  3.61503
          0.01894  3.97601        *  0.61958  0.77255  0.00000        *
//
