# Supplementary material for: MacSyFinder: A Program to Mine Genomes for Molecular Systems with an Application to CRISPR-Cas Systems
Source: PLoS One. 2014 Oct 17;9(10):e110726. doi: 10.1371/journal.pone.0110726 (PMC4201578; doi:10.1371/journal.pone.0110726)
Supplement: Data S2 — The Cas-Finder: models and profiles (compressed tarball archive). (ZIP) [file pone.0110726.s011.zip › Cas-Finder_macsyfinder/CASprofiles/cas2_TypeI-II-III.hmm]

HMMER3/b [3.0 | March 2010]
NAME  TIGR01573
ACC   TIGR01573
DESC  cas2: CRISPR-associated endoribonuclease Cas2
LENG  96
ALPH  amino
RF    no
CS    no
MAP   yes
DATE  Sun Apr 11 22:10:47 2010
NSEQ  11
EFFN  2.586182
CKSUM 3161800155
GA    24.50 24.50;
TC    24.50 24.50;
NC    22.00 22.00;
STATS LOCAL MSV       -9.4468  0.71832
STATS LOCAL VITERBI  -10.1801  0.71832
STATS LOCAL FORWARD   -4.0121  0.71832
HMM          A        C        D        E        F        G        H        I        K        L        M        N        P        Q        R        S        T        V        W        Y   
            m->m     m->i     m->d     i->m     i->i     d->m     d->d
  COMPO   2.67187  4.41840  2.95402  2.64991  3.20951  3.18740  3.90834  2.72488  2.56352  2.32070  3.52152  3.10363  3.67955  2.94379  2.75173  2.70208  2.95983  2.58737  5.12664  3.28852
          2.68618  4.42225  2.77519  2.73123  3.46354  2.40513  3.72494  3.29354  2.67741  2.69355  4.24690  2.90347  2.73739  3.18146  2.89801  2.37887  2.77519  2.98518  4.58477  3.61503
          0.01214  4.81276  5.53511  0.61958  0.77255  0.00000        *
      1   3.33325  5.17347  4.07657  3.36933  4.40700  4.09592  4.09523  3.73935  2.08058  3.30350  0.96261  3.72544  4.45688  3.29303  2.16387  3.44982  3.51983  3.51567  5.59665  4.42262      1 - -
          2.68618  4.42225  2.77519  2.73123  3.46354  2.40513  3.72494  3.29354  2.67741  2.69355  4.24690  2.90347  2.73739  3.18146  2.89801  2.37887  2.77519  2.98518  4.58477  3.61503
          0.01214  4.81276  5.53511  0.61958  0.77255  0.48576  0.95510
      2   3.19885  4.65959  4.51526  3.95972  2.43799  4.23613  4.17805  3.05746  3.76827  1.45606  3.68241  4.12063  4.58422  4.01010  1.95387  3.53244  3.42581  2.91378  4.62678  1.81981      2 - -
          2.68618  4.42225  2.77519  2.73123  3.46354  2.40513  3.72494  3.29354  2.67741  2.69355  4.24690  2.90347  2.73739  3.18146  2.89801  2.37887  2.77519  2.98518  4.58477  3.61503
          0.01214  4.81276  5.53511  0.61958  0.77255  0.48576  0.95510
      3   2.82389  4.25115  4.49012  3.89279  3.34421  3.95732  3.13579  2.30038  3.73500  1.90507  2.71464  4.01556  4.32346  3.92271  2.89615  3.25477  3.05589  1.59507  4.86615  2.89696      3 - -
          2.68618  4.42225  2.77519  2.73123  3.46354  2.40513  3.72494  3.29354  2.67741  2.69355  4.24690  2.90347  2.73739  3.18146  2.89801  2.37887  2.77519  2.98518  4.58477  3.61503
          0.01214  4.81276  5.53511  0.61958  0.77255  0.48576  0.95510
      4   3.88869  5.09052  5.88745  5.35216  3.68095  5.37935  5.82438  1.44346  5.24278  0.76662  3.41959  5.53674  5.46862  5.22521  5.25825  4.78915  4.11619  1.96137  5.89313  4.87864      4 - -
          2.68618  4.42225  2.77519  2.73123  3.46354  2.40513  3.72494  3.29354  2.67741  2.69355  4.24690  2.90347  2.73739  3.18146  2.89801  2.37887  2.77519  2.98518  4.58477  3.61503
          0.01214  4.81276  5.53511  0.61958  0.77255  0.48576  0.95510
      5   3.25804  4.57916  5.15884  4.58549  3.59059  4.53482  4.89708  1.98776  4.42209  1.73637  3.52300  4.65792  4.84108  4.56775  4.48382  3.86940  3.49444  0.96626  5.33310  2.82615      5 - -
          2.68618  4.42225  2.77519  2.73123  3.46354  2.40513  3.72494  3.29354  2.67741  2.69355  4.24690  2.90347  2.73739  3.18146  2.89801  2.37887  2.77519  2.98518  4.58477  3.61503
          0.01214  4.81276  5.53511  0.61958  0.77255  0.48576  0.95510
      6   2.41730  3.09941  4.68514  4.07778  2.67832  3.98520  4.31572  2.28703  3.88628  2.40485  2.31497  4.11297  4.34997  4.03782  3.93244  2.66801  2.54961  1.71325  4.84181  3.66314      6 - -
          2.68618  4.42225  2.77519  2.73123  3.46354  2.40513  3.72494  3.29354  2.67741  2.69355  4.24690  2.90347  2.73739  3.18146  2.89801  2.37887  2.77519  2.98518  4.58477  3.61503
          0.01214  4.81276  5.53511  0.61958  0.77255  0.48576  0.95510
      7   4.93504  5.82554  5.70563  5.67738  1.09156  5.36409  3.97616  4.47249  5.45209  3.58952  4.98649  4.88874  5.61647  5.07265  5.22972  4.78631  5.12696  4.44290  4.04639  0.67823      7 - -
          2.68618  4.42225  2.77519  2.73123  3.46354  2.40513  3.72494  3.29354  2.67741  2.69355  4.24690  2.90347  2.73739  3.18146  2.89801  2.37887  2.77519  2.98518  4.58477  3.61503
          0.01214  4.81276  5.53511  0.61958  0.77255  0.48576  0.95510
      8   4.31967  6.30779  0.18738  3.41123  5.88927  4.23226  5.13919  5.76211  4.43502  5.20088  6.27815  3.98774  4.93900  4.43305  5.00520  4.23221  4.69654  5.32101  6.81120  5.71800      8 - -
          2.68618  4.42225  2.77519  2.73123  3.46354  2.40513  3.72494  3.29354  2.67741  2.69355  4.24690  2.90347  2.73739  3.18146  2.89801  2.37887  2.77519  2.98518  4.58477  3.61503
          0.01214  4.81276  5.53511  0.61958  0.77255  0.48576  0.95510
      9   3.47945  4.76409  5.46712  4.88636  2.58927  4.79499  5.16652  1.37822  4.72224  1.53148  2.56003  4.95524  5.03302  4.77692  4.72854  4.14365  3.70771  1.52624  5.47105  4.37415      9 - -
          2.68618  4.42225  2.77519  2.73123  3.46354  2.40513  3.72494  3.29354  2.67741  2.69355  4.24690  2.90347  2.73739  3.18146  2.89801  2.37887  2.77519  2.98518  4.58477  3.61503
          0.01214  4.81276  5.53511  0.61958  0.77255  0.48576  0.95510
     10   2.84675  5.31631  2.59510  2.52332  4.64973  3.59423  3.80865  4.12492  2.22786  3.62003  4.37214  3.07067  1.84268  2.50266  3.04894  2.18340  2.62528  3.70324  5.76501  4.36179     10 - -
          2.68618  4.42225  2.77519  2.73123  3.46354  2.40513  3.72494  3.29354  2.67741  2.69355  4.24690  2.90347  2.73739  3.18146  2.89801  2.37887  2.77519  2.98518  4.58477  3.61503
          0.01214  4.81276  5.53511  0.61958  0.77255  0.48576  0.95510
     11   2.84020  5.29572  2.06567  1.81970  4.61806  3.59497  3.80520  4.08719  2.55889  3.59204  4.34799  3.07175  4.00238  2.91276  2.58155  2.81026  2.04864  2.92510  5.74456  4.34500     11 - -
          2.68618  4.42225  2.77519  2.73123  3.46354  2.40513  3.72494  3.29354  2.67741  2.69355  4.24690  2.90347  2.73739  3.18146  2.89801  2.37887  2.77519  2.98518  4.58477  3.61503
          0.01214  4.81276  5.53511  0.61958  0.77255  0.48576  0.95510
     12   2.83248  5.32615  1.86970  2.21521  4.66029  3.58582  3.79116  3.13001  2.24605  3.62685  4.37158  2.62337  3.03631  2.89300  3.03434  2.17759  3.06552  3.71126  5.76420  4.35481     12 - -
          2.68571  4.42249  2.77543  2.73147  3.46378  2.40537  3.72518  3.29378  2.67695  2.69379  4.24549  2.90371  2.73763  3.18170  2.89825  2.37860  2.77426  2.98542  4.58501  3.61527
          1.17850  1.02431  1.09896  0.68500  0.70136  0.48576  0.95510
     13   2.29302  4.97280  3.00142  2.14600  4.24728  2.29911  3.71652  3.67050  2.14816  2.61436  4.05498  3.01711  3.90403  2.85587  2.94040  2.72609  2.94694  3.32639  5.46978  4.12263     15 - -
          2.68618  4.42225  2.77519  2.73123  3.46354  2.40513  3.72494  3.29354  2.67741  2.69355  4.24690  2.90347  2.73739  3.18146  2.89801  2.37887  2.77519  2.98518  4.58477  3.61503
          0.01816  4.41337  5.13572  0.61958  0.77255  1.05671  0.42710
     14   2.93931  5.38536  2.67042  1.44836  4.73681  2.03692  3.82450  4.20681  2.09079  3.70295  4.50198  2.96780  3.98900  2.95846  3.05606  2.88327  3.19178  3.79580  5.84520  4.44176     16 - -
          2.68618  4.42225  2.77519  2.73123  3.46354  2.40513  3.72494  3.29354  2.67741  2.69355  4.24690  2.90347  2.73739  3.18146  2.89801  2.37887  2.77519  2.98518  4.58477  3.61503
          0.01816  4.41337  5.13572  0.61958  0.77255  1.05671  0.42710
     15   2.84254  5.20967  3.07483  2.10968  4.56305  3.56821  3.70639  3.99460  2.29881  3.48534  4.27269  3.05455  3.96495  2.32255  1.66858  2.81897  2.46110  3.60998  5.61182  4.28042     17 - -
          2.68618  4.42225  2.77519  2.73123  3.46354  2.40513  3.72494  3.29354  2.67741  2.69355  4.24690  2.90347  2.73739  3.18146  2.89801  2.37887  2.77519  2.98518  4.58477  3.61503
          0.01816  4.41337  5.13572  0.61958  0.77255  0.24513  1.52604
     16   2.45949  5.39476  3.21792  2.30483  4.76628  2.91578  3.83866  4.21490  1.41775  3.68121  4.44827  3.17993  4.09394  2.94458  1.90207  2.93162  3.18357  3.80384  5.78936  4.43886     18 - -
          2.68618  4.42225  2.77519  2.73123  3.46354  2.40513  3.72494  3.29354  2.67741  2.69355  4.24690  2.90347  2.73739  3.18146  2.89801  2.37887  2.77519  2.98518  4.58477  3.61503
          0.01214  4.81276  5.53511  0.61958  0.77255  0.48576  0.95510
     17   2.13907  4.68640  3.48713  2.47058  3.85135  3.73475  3.96775  2.67251  2.89128  2.49385  3.78177  3.38303  4.11867  3.21967  2.12872  2.54460  3.04520  2.25596  5.24829  3.98463     19 - -
          2.68618  4.42225  2.77519  2.73123  3.46354  2.40513  3.72494  3.29354  2.67741  2.69355  4.24690  2.90347  2.73739  3.18146  2.89801  2.37887  2.77519  2.98518  4.58477  3.61503
          0.01214  4.81276  5.53511  0.61958  0.77255  0.48576  0.95510
     18   1.92417  4.92064  3.35055  2.78663  4.12173  3.70544  3.90380  3.53293  2.68920  2.64606  4.00921  2.73514  4.09467  3.08732  1.67435  2.92900  3.08614  3.24356  5.43020  3.08621     20 - -
          2.68618  4.42225  2.77519  2.73123  3.46354  2.40513  3.72494  3.29354  2.67741  2.69355  4.24690  2.90347  2.73739  3.18146  2.89801  2.37887  2.77519  2.98518  4.58477  3.61503
          0.08023  4.81276  2.67402  0.61958  0.77255  0.48576  0.95510
     19   2.12487  5.11419  3.15550  2.61667  4.52546  3.56879  3.84588  3.97544  2.59248  3.51495  4.28890  2.25944  4.00168  2.96722  1.94813  2.09549  2.56317  3.57243  5.69123  4.32726     21 - -
          2.68618  4.42225  2.77519  2.73123  3.46354  2.40513  3.72494  3.29354  2.67741  2.69355  4.24690  2.90347  2.73739  3.18146  2.89801  2.37887  2.77519  2.98518  4.58477  3.61503
          0.01299  4.74552  5.46787  0.61958  0.77255  0.40645  1.09665
     20   3.34879  5.62410  3.71287  3.04186  5.10686  4.00302  3.95749  4.46763  0.86175  3.86516  4.68964  3.48641  4.35995  2.43503  2.13417  2.60224  3.51981  4.10121  5.88964  4.68004     22 - -
          2.68618  4.42225  2.77519  2.73123  3.46354  2.40513  3.72494  3.29354  2.67741  2.69355  4.24690  2.90347  2.73739  3.18146  2.89801  2.37887  2.77519  2.98518  4.58477  3.61503
          0.01214  4.81276  5.53511  0.61958  0.77255  0.48576  0.95510
     21   3.25826  4.59981  5.09323  4.52160  1.79714  4.42555  4.53129  2.73002  4.33252  1.30919  3.40875  4.51639  4.73496  4.40915  4.34648  3.74881  3.48512  1.68410  4.86398  2.62905     23 - -
          2.68618  4.42225  2.77519  2.73123  3.46354  2.40513  3.72494  3.29354  2.67741  2.69355  4.24690  2.90347  2.73739  3.18146  2.89801  2.37887  2.77519  2.98518  4.58477  3.61503
          0.01214  4.81276  5.53511  0.61958  0.77255  0.48576  0.95510
     22   1.41992  5.16612  3.48012  2.98479  4.74891  3.72488  4.08556  4.16405  2.66530  3.71196  4.53026  2.65936  4.22183  3.23327  1.35675  3.06207  3.30627  3.76451  5.86197  4.58276     24 - -
          2.68618  4.42225  2.77519  2.73123  3.46354  2.40513  3.72494  3.29354  2.67741  2.69355  4.24690  2.90347  2.73739  3.18146  2.89801  2.37887  2.77519  2.98518  4.58477  3.61503
          0.01214  4.81276  5.53511  0.61958  0.77255  0.48576  0.95510
     23   2.85867  5.36037  2.58370  2.19586  4.70132  3.59860  3.80336  4.18347  1.42113  2.91039  4.40551  2.59748  4.00744  2.48271  3.02257  2.81798  3.09098  3.74950  5.79004  4.38185     25 - -
          2.68618  4.42225  2.77519  2.73123  3.46354  2.40513  3.72494  3.29354  2.67741  2.69355  4.24690  2.90347  2.73739  3.18146  2.89801  2.37887  2.77519  2.98518  4.58477  3.61503
          0.01214  4.81276  5.53511  0.61958  0.77255  0.48576  0.95510
     24   2.12846  4.30962  4.23423  3.64925  2.34773  3.91371  4.21035  2.38474  3.53502  1.75013  3.42259  2.97330  4.28373  3.76364  2.89449  3.19677  3.05173  2.56302  4.91430  2.93821     26 - -
          2.68618  4.42225  2.77519  2.73123  3.46354  2.40513  3.72494  3.29354  2.67741  2.69355  4.24690  2.90347  2.73739  3.18146  2.89801  2.37887  2.77519  2.98518  4.58477  3.61503
          0.01214  4.81276  5.53511  0.61958  0.77255  0.48576  0.95510
     25   3.61282  2.96353  5.51932  4.95368  3.54815  4.89956  5.30154  2.06668  4.78633  0.61792  3.35608  5.06550  5.12911  4.83868  4.81295  4.26643  3.84897  2.50727  5.56279  4.48375     27 - -
          2.68618  4.42225  2.77519  2.73123  3.46354  2.40513  3.72494  3.29354  2.67741  2.69355  4.24690  2.90347  2.73739  3.18146  2.89801  2.37887  2.77519  2.98518  4.58477  3.61503
          0.01214  4.81276  5.53511  0.61958  0.77255  0.48576  0.95510
     26   2.46463  5.04307  3.20318  1.88036  4.28993  3.64350  3.84147  2.53168  2.08653  2.38156  4.11156  3.16815  4.03392  2.55852  3.07558  2.84956  3.05230  3.37652  5.53773  4.20056     28 - -
          2.68618  4.42225  2.77519  2.73123  3.46354  2.40513  3.72494  3.29354  2.67741  2.69355  4.24690  2.90347  2.73739  3.18146  2.89801  2.37887  2.77519  2.98518  4.58477  3.61503
          0.01214  4.81276  5.53511  0.61958  0.77255  0.48576  0.95510
     27   2.46672  5.31578  3.05604  2.22130  4.65935  2.94963  3.77106  4.14198  1.83414  3.61889  4.35795  2.61481  3.97889  2.50087  2.59127  2.14263  3.04498  3.70585  5.74791  4.34094     29 - -
          2.68618  4.42225  2.77519  2.73123  3.46354  2.40513  3.72494  3.29354  2.67741  2.69355  4.24690  2.90347  2.73739  3.18146  2.89801  2.37887  2.77519  2.98518  4.58477  3.61503
          0.01214  4.81276  5.53511  0.61958  0.77255  0.48576  0.95510
     28   2.81631  4.85824  2.74229  2.39688  2.65561  3.68449  2.98574  3.45084  2.75102  2.29216  3.94153  3.26193  4.07196  3.09169  2.69069  2.89890  3.04767  3.16830  5.36249  2.33166     30 - -
          2.68618  4.42225  2.77519  2.73123  3.46354  2.40513  3.72494  3.29354  2.67741  2.69355  4.24690  2.90347  2.73739  3.18146  2.89801  2.37887  2.77519  2.98518  4.58477  3.61503
          0.01214  4.81276  5.53511  0.61958  0.77255  0.48576  0.95510
     29   2.83358  2.78685  4.56646  4.19611  4.37768  0.67473  4.90164  3.65223  4.06203  2.50398  4.40840  4.14212  4.35045  4.33840  4.24844  3.08187  3.30245  3.30674  5.85746  4.65887     31 - -
          2.68618  4.42225  2.77519  2.73123  3.46354  2.40513  3.72494  3.29354  2.67741  2.69355  4.24690  2.90347  2.73739  3.18146  2.89801  2.37887  2.77519  2.98518  4.58477  3.61503
          0.23971  4.81276  1.58464  0.61958  0.77255  0.48576  0.95510
     30   2.33157  4.40987  4.60763  4.04997  1.94912  4.11203  4.16439  2.75297  3.89348  1.51309  3.41307  4.11933  4.45911  4.03823  3.98979  3.42035  3.24023  2.62126  4.56818  2.01889     32 - -
          2.68618  4.42225  2.77519  2.73123  3.46354  2.40513  3.72494  3.29354  2.67741  2.69355  4.24690  2.90347  2.73739  3.18146  2.89801  2.37887  2.77519  2.98518  4.58477  3.61503
          0.01522  4.58828  5.31062  0.61958  0.77255  0.30343  1.34048
     31   2.82151  4.54977  3.68373  2.62985  2.44325  3.79590  4.03830  2.56334  3.07151  2.75988  3.65255  3.52536  4.17526  1.90265  3.42781  2.55334  3.05313  2.82485  3.39734  3.01898     33 - -
          2.68618  4.42225  2.77519  2.73123  3.46354  2.40513  3.72494  3.29354  2.67741  2.69355  4.24690  2.90347  2.73739  3.18146  2.89801  2.37887  2.77519  2.98518  4.58477  3.61503
          0.01214  4.81276  5.53511  0.61958  0.77255  0.48576  0.95510
     32   3.48048  5.27980  4.33188  3.60958  4.37270  4.20558  4.26755  3.73174  2.61876  3.15616  1.58162  3.92691  4.59691  3.47555  0.96050  3.61606  3.69151  3.59019  5.68934  4.50455     34 - -
          2.68618  4.42225  2.77519  2.73123  3.46354  2.40513  3.72494  3.29354  2.67741  2.69355  4.24690  2.90347  2.73739  3.18146  2.89801  2.37887  2.77519  2.98518  4.58477  3.61503
          0.08023  4.81276  2.67402  0.61958  0.77255  0.48576  0.95510
     33   2.83219  4.32724  4.21477  3.62851  3.42539  3.92390  3.04032  2.32459  2.74739  1.68683  3.42433  3.86876  4.29089  3.74422  3.68554  3.20837  3.06378  1.58138  4.94292  3.74683     35 - -
          2.68618  4.42225  2.77519  2.73123  3.46354  2.40513  3.72494  3.29354  2.67741  2.69355  4.24690  2.90347  2.73739  3.18146  2.89801  2.37887  2.77519  2.98518  4.58477  3.61503
          0.01299  4.74552  5.46787  0.61958  0.77255  0.40645  1.09665
     34   4.14146  5.92304  4.03655  3.90091  5.25488  4.35742  5.02356  5.16822  3.68022  4.54601  5.63965  4.33416  4.97538  0.23297  3.90209  4.19624  4.48342  4.85182  6.34660  5.19471     36 - -
          2.68618  4.42225  2.77519  2.73123  3.46354  2.40513  3.72494  3.29354  2.67741  2.69355  4.24690  2.90347  2.73739  3.18146  2.89801  2.37887  2.77519  2.98518  4.58477  3.61503
          0.01214  4.81276  5.53511  0.61958  0.77255  0.48576  0.95510
     35   2.84520  4.69171  3.53536  2.54283  2.17757  3.76830  3.97636  3.22516  2.93484  2.46701  3.78814  2.41541  4.15103  3.26372  2.74974  3.00156  3.07621  2.98142  5.16399  2.20876     37 - -
          2.68618  4.42225  2.77519  2.73123  3.46354  2.40513  3.72494  3.29354  2.67741  2.69355  4.24690  2.90347  2.73739  3.18146  2.89801  2.37887  2.77519  2.98518  4.58477  3.61503
          0.01214  4.81276  5.53511  0.61958  0.77255  0.48576  0.95510
     36   3.07587  4.96653  4.37351  4.32362  5.24112  3.69457  5.33466  4.94957  4.47505  4.61027  5.49411  4.29951  4.51552  4.73807  4.64973  0.26958  3.63289  4.24068  6.52521  5.36443     38 - -
          2.68618  4.42225  2.77519  2.73123  3.46354  2.40513  3.72494  3.29354  2.67741  2.69355  4.24690  2.90347  2.73739  3.18146  2.89801  2.37887  2.77519  2.98518  4.58477  3.61503
          0.01214  4.81276  5.53511  0.61958  0.77255  0.48576  0.95510
     37   2.11747  4.53506  4.77135  4.23445  3.80933  4.23918  4.79966  2.36978  4.11396  2.20745  3.73104  4.37776  4.66619  4.34567  4.28459  3.58938  2.55712  0.95444  5.44964  4.25440     39 - -
          2.68618  4.42225  2.77519  2.73123  3.46354  2.40513  3.72494  3.29354  2.67741  2.69355  4.24690  2.90347  2.73739  3.18146  2.89801  2.37887  2.77519  2.98518  4.58477  3.61503
          0.01214  4.81276  5.53511  0.61958  0.77255  0.48576  0.95510
     38   4.93065  5.82254  5.70681  5.67784  0.83261  5.36324  3.97661  4.46621  5.45230  3.58426  4.98043  4.88889  5.61531  5.07239  5.22932  4.78495  5.12255  4.43712  4.04683  0.89673     40 - -
          2.68618  4.42225  2.77519  2.73123  3.46354  2.40513  3.72494  3.29354  2.67741  2.69355  4.24690  2.90347  2.73739  3.18146  2.89801  2.37887  2.77519  2.98518  4.58477  3.61503
          0.01214  4.81276  5.53511  0.61958  0.77255  0.48576  0.95510
     39   2.41438  5.07920  3.16783  1.59254  4.34378  3.62316  3.82621  3.77053  2.60486  3.35127  3.16055  3.13997  4.01642  2.96165  2.63547  2.17150  3.04213  2.84690  5.57153  4.22071     41 - -
          2.68618  4.42225  2.77519  2.73123  3.46354  2.40513  3.72494  3.29354  2.67741  2.69355  4.24690  2.90347  2.73739  3.18146  2.89801  2.37887  2.77519  2.98518  4.58477  3.61503
          0.01214  4.81276  5.53511  0.61958  0.77255  0.48576  0.95510
     40   2.45592  2.74092  3.38076  2.81405  4.08742  2.23392  3.92057  3.47638  2.35503  2.58116  3.96911  3.29848  4.09461  3.11293  2.02546  2.92679  3.07340  3.19252  5.40955  4.12048     42 - -
          2.68618  4.42225  2.77519  2.73123  3.46354  2.40513  3.72494  3.29354  2.67741  2.69355  4.24690  2.90347  2.73739  3.18146  2.89801  2.37887  2.77519  2.98518  4.58477  3.61503
          0.01214  4.81276  5.53511  0.61958  0.77255  0.48576  0.95510
     41   2.81658  4.44807  3.85568  2.37207  3.56989  3.83553  4.10296  1.94584  3.21632  2.01644  2.87492  3.64125  3.13805  3.50111  2.85429  3.09296  3.04827  2.71158  5.04088  2.95273     43 - -
          2.68618  4.42225  2.77519  2.73123  3.46354  2.40513  3.72494  3.29354  2.67741  2.69355  4.24690  2.90347  2.73739  3.18146  2.89801  2.37887  2.77519  2.98518  4.58477  3.61503
          0.01214  4.81276  5.53511  0.61958  0.77255  0.48576  0.95510
     42   2.47253  3.01184  5.10179  4.52549  3.64683  4.42409  4.82979  1.74030  4.35726  1.47236  3.57882  4.57094  4.75641  4.51828  4.41312  3.75770  3.38987  1.43631  5.30899  4.12761     44 - -
          2.68618  4.42225  2.77519  2.73123  3.46354  2.40513  3.72494  3.29354  2.67741  2.69355  4.24690  2.90347  2.73739  3.18146  2.89801  2.37887  2.77519  2.98518  4.58477  3.61503
          0.01214  4.81276  5.53511  0.61958  0.77255  0.48576  0.95510
     43   2.81726  5.31473  2.60294  1.99428  4.65275  3.58192  3.77764  4.13489  2.01069  2.92438  4.35826  2.32799  3.98096  2.87727  3.01169  2.17341  2.62829  3.70177  5.75100  4.34229     45 - -
          2.68618  4.42225  2.77519  2.73123  3.46354  2.40513  3.72494  3.29354  2.67741  2.69355  4.24690  2.90347  2.73739  3.18146  2.89801  2.37887  2.77519  2.98518  4.58477  3.61503
          0.01214  4.81276  5.53511  0.61958  0.77255  0.48576  0.95510
     44   2.88468  5.38177  2.97085  1.99009  4.72063  2.44371  3.83415  4.20410  2.28075  3.68808  4.43855  2.23922  2.24536  2.94050  3.09306  2.43674  3.12202  3.77212  5.82544  4.41108     46 - -
          2.68618  4.42225  2.77519  2.73123  3.46354  2.40513  3.72494  3.29354  2.67741  2.69355  4.24690  2.90347  2.73739  3.18146  2.89801  2.37887  2.77519  2.98518  4.58477  3.61503
          0.01214  4.81276  5.53511  0.61958  0.77255  0.48576  0.95510
     45   2.45920  5.16089  3.11889  2.24767  4.44887  2.95887  3.79905  3.89543  2.56177  2.84627  4.21900  2.11027  3.99589  2.91869  2.59454  2.45136  2.60330  2.87405  5.63165  4.25929     47 - -
          2.68618  4.42225  2.77519  2.73123  3.46354  2.40513  3.72494  3.29354  2.67741  2.69355  4.24690  2.90347  2.73739  3.18146  2.89801  2.37887  2.77519  2.98518  4.58477  3.61503
          0.01214  4.81276  5.53511  0.61958  0.77255  0.48576  0.95510
     46   2.81285  5.00194  2.36225  2.65858  4.24076  3.64093  3.85248  3.65066  2.65702  2.41204  4.07773  3.17692  4.03475  2.04146  3.11917  2.46700  2.58785  2.39032  5.51109  4.17816     48 - -
          2.68618  4.42225  2.77519  2.73123  3.46354  2.40513  3.72494  3.29354  2.67741  2.69355  4.24690  2.90347  2.73739  3.18146  2.89801  2.37887  2.77519  2.98518  4.58477  3.61503
          0.01214  4.81276  5.53511  0.61958  0.77255  0.48576  0.95510
     47   2.42853  4.77591  3.40808  2.84421  3.95741  3.71187  2.99068  2.78499  2.41140  1.84847  3.86522  3.32198  4.09674  3.14844  2.70430  2.20790  3.05023  3.07548  5.31996  4.04094     49 - -
          2.68618  4.42225  2.77519  2.73123  3.46354  2.40513  3.72494  3.29354  2.67741  2.69355  4.24690  2.90347  2.73739  3.18146  2.89801  2.37887  2.77519  2.98518  4.58477  3.61503
          0.01214  4.81276  5.53511  0.61958  0.77255  0.48576  0.95510
     48   1.96910  5.28810  2.63246  2.24347  4.61713  3.58532  3.78035  4.09240  2.02346  2.90504  4.33413  2.31122  3.98296  2.88297  3.01469  2.78313  2.60855  3.67027  5.73032  4.32806     50 - -
          2.68618  4.42225  2.77519  2.73123  3.46354  2.40513  3.72494  3.29354  2.67741  2.69355  4.24690  2.90347  2.73739  3.18146  2.89801  2.37887  2.77519  2.98518  4.58477  3.61503
          0.42033  4.81276  1.09348  0.61958  0.77255  0.48576  0.95510
     49   2.70016  5.17021  2.45991  2.39224  4.50322  3.46343  3.65219  3.97632  2.08866  3.46611  4.21645  2.46746  3.86150  2.34711  2.38824  2.66762  2.93040  3.55527  5.60449  3.10094     51 - -
          2.68618  4.42225  2.77519  2.73123  3.46354  2.40513  3.72494  3.29354  2.67741  2.69355  4.24690  2.90347  2.73739  3.18146  2.89801  2.37887  2.77519  2.98518  4.58477  3.61503
          0.01821  4.41064  5.13299  0.61958  0.77255  0.24446  1.52846
     50   2.44331  5.23922  2.64136  2.53682  4.55409  3.59479  3.79247  4.01610  1.84357  3.53311  4.29376  3.07861  3.99225  2.51881  3.02585  1.97483  3.04805  2.51158  5.69570  4.30665     52 - -
          2.68618  4.42225  2.77519  2.73123  3.46354  2.40513  3.72494  3.29354  2.67741  2.69355  4.24690  2.90347  2.73739  3.18146  2.89801  2.37887  2.77519  2.98518  4.58477  3.61503
          0.01214  4.81276  5.53511  0.61958  0.77255  0.48576  0.95510
     51   2.86946  4.31881  4.42324  3.83255  3.37823  3.98801  3.06707  2.31091  3.68586  1.27583  2.33743  4.00439  4.35085  3.89541  3.83381  2.66770  3.10125  2.54526  4.92282  3.73585     53 - -
          2.68618  4.42225  2.77519  2.73123  3.46354  2.40513  3.72494  3.29354  2.67741  2.69355  4.24690  2.90347  2.73739  3.18146  2.89801  2.37887  2.77519  2.98518  4.58477  3.61503
          0.01214  4.81276  5.53511  0.61958  0.77255  0.48576  0.95510
     52   2.44494  4.70120  3.47202  2.50377  3.86755  3.73006  3.03576  2.10254  2.46990  2.49453  3.79467  3.37061  4.11360  3.20455  2.68002  2.95696  3.04512  2.26762  5.25802  3.99204     54 - -
          2.68618  4.42225  2.77519  2.73123  3.46354  2.40513  3.72494  3.29354  2.67741  2.69355  4.24690  2.90347  2.73739  3.18146  2.89801  2.37887  2.77519  2.98518  4.58477  3.61503
          0.01214  4.81276  5.53511  0.61958  0.77255  0.48576  0.95510
     53   2.47225  5.30032  3.07329  1.83896  4.63739  2.91152  3.77773  4.11288  2.02413  2.92678  4.34486  2.60632  3.98723  2.87856  2.25732  2.78821  3.05125  3.68703  5.73508  4.33588     55 - -
          2.68618  4.42225  2.77519  2.73123  3.46354  2.40513  3.72494  3.29354  2.67741  2.69355  4.24690  2.90347  2.73739  3.18146  2.89801  2.37887  2.77519  2.98518  4.58477  3.61503
          0.01214  4.81276  5.53511  0.61958  0.77255  0.48576  0.95510
     54   2.82033  5.18533  3.12660  2.27363  4.47923  2.95685  3.80233  3.05519  2.54784  3.46596  4.24162  2.64051  4.00538  2.53479  1.71578  2.81190  3.05048  2.84913  5.64786  4.27692     56 - -
          2.68618  4.42225  2.77519  2.73123  3.46354  2.40513  3.72494  3.29354  2.67741  2.69355  4.24690  2.90347  2.73739  3.18146  2.89801  2.37887  2.77519  2.98518  4.58477  3.61503
          0.01214  4.81276  5.53511  0.61958  0.77255  0.48576  0.95510
     55   3.28153  4.60870  5.20872  4.61475  3.44890  4.52242  4.85670  1.85179  4.43198  1.12829  3.34535  4.66647  4.81024  4.52246  4.45124  3.85243  3.51018  1.57314  3.12714  4.10084     57 - -
          2.68618  4.42225  2.77519  2.73123  3.46354  2.40513  3.72494  3.29354  2.67741  2.69355  4.24690  2.90347  2.73739  3.18146  2.89801  2.37887  2.77519  2.98518  4.58477  3.61503
          0.01214  4.81276  5.53511  0.61958  0.77255  0.48576  0.95510
     56   2.41212  3.39051  2.69842  2.61071  4.34816  2.95259  3.82548  3.77763  1.71219  2.80220  4.15211  3.13749  4.01348  2.96011  3.07712  2.82097  2.30830  3.42984  5.57467  4.22241     58 - -
          2.68618  4.42225  2.77519  2.73123  3.46354  2.40513  3.72494  3.29354  2.67741  2.69355  4.24690  2.90347  2.73739  3.18146  2.89801  2.37887  2.77519  2.98518  4.58477  3.61503
          0.01214  4.81276  5.53511  0.61958  0.77255  0.48576  0.95510
     57   2.44695  5.26249  3.11364  2.55279  4.58753  3.61079  3.78988  4.04914  1.83939  3.55440  4.31309  3.09132  3.11866  2.49172  2.02958  2.44175  3.06009  2.92828  5.70478  4.32149     59 - -
          2.68618  4.42225  2.77519  2.73123  3.46354  2.40513  3.72494  3.29354  2.67741  2.69355  4.24690  2.90347  2.73739  3.18146  2.89801  2.37887  2.77519  2.98518  4.58477  3.61503
          0.01214  4.81276  5.53511  0.61958  0.77255  0.48576  0.95510
     58   2.84676  4.34264  4.22517  2.84590  2.40007  3.94075  4.23923  1.68511  3.53849  2.18995  3.44917  2.47496  4.30931  3.77331  3.74742  3.22309  3.07919  2.17750  4.96158  3.76349     60 - -
          2.68618  4.42225  2.77519  2.73123  3.46354  2.40513  3.72494  3.29354  2.67741  2.69355  4.24690  2.90347  2.73739  3.18146  2.89801  2.37887  2.77519  2.98518  4.58477  3.61503
          0.01214  4.81276  5.53511  0.61958  0.77255  0.48576  0.95510
     59   2.43862  4.46312  2.92162  3.28170  3.59395  3.84426  4.11605  1.94290  3.22276  1.84006  3.57304  2.87383  4.22161  3.50686  3.53782  3.10208  2.58576  2.33935  5.06648  3.84644     61 - -
          2.68618  4.42225  2.77519  2.73123  3.46354  2.40513  3.72494  3.29354  2.67741  2.69355  4.24690  2.90347  2.73739  3.18146  2.89801  2.37887  2.77519  2.98518  4.58477  3.61503
          0.01214  4.81276  5.53511  0.61958  0.77255  0.48576  0.95510
     60   2.81391  5.11551  2.67049  2.59710  3.18054  3.62064  3.81624  3.05732  1.88596  3.38683  4.17776  3.12711  2.06731  2.94572  2.62277  2.82101  3.04474  3.46513  5.59434  4.23654     62 - -
          2.68618  4.42225  2.77519  2.73123  3.46354  2.40513  3.72494  3.29354  2.67741  2.69355  4.24690  2.90347  2.73739  3.18146  2.89801  2.37887  2.77519  2.98518  4.58477  3.61503
          0.01214  4.81276  5.53511  0.61958  0.77255  0.48576  0.95510
     61   2.84177  5.34874  1.86330  1.97320  4.68710  2.92214  3.79557  4.17217  2.24033  2.94783  4.39326  3.05349  3.08592  2.48410  3.04023  2.80128  3.07522  3.73617  5.78318  4.36979     63 - -
          2.68618  4.42225  2.77519  2.73123  3.46354  2.40513  3.72494  3.29354  2.67741  2.69355  4.24690  2.90347  2.73739  3.18146  2.89801  2.37887  2.77519  2.98518  4.58477  3.61503
          0.01214  4.81276  5.53511  0.61958  0.77255  0.48576  0.95510
     62   2.46163  3.51233  2.65214  1.68774  4.54134  3.59084  3.78332  4.00396  2.24570  3.52109  4.28053  3.07302  3.98444  2.89209  3.01992  2.44292  2.59402  3.60257  5.68421  3.23073     64 - -
          2.68618  4.42225  2.77519  2.73123  3.46354  2.40513  3.72494  3.29354  2.67741  2.69355  4.24690  2.90347  2.73739  3.18146  2.89801  2.37887  2.77519  2.98518  4.58477  3.61503
          0.01214  4.81276  5.53511  0.61958  0.77255  0.48576  0.95510
     63   2.93424  5.45921  2.18396  2.19711  4.79482  1.67276  3.86361  4.28535  2.27741  3.75879  4.51047  2.57629  4.05014  2.97167  2.61738  2.88186  3.17280  3.84635  5.88942  4.46465     65 - -
          2.68618  4.42225  2.77519  2.73123  3.46354  2.40513  3.72494  3.29354  2.67741  2.69355  4.24690  2.90347  2.73739  3.18146  2.89801  2.37887  2.77519  2.98518  4.58477  3.61503
          0.01214  4.81276  5.53511  0.61958  0.77255  0.48576  0.95510
     64   2.48772  5.56024  1.51638  2.57971  4.99910  3.62206  4.06604  4.49938  2.94671  3.99260  4.77618  1.83069  4.16586  3.20064  3.48407  1.79355  3.37576  4.04316  6.14193  4.69544     66 - -
          2.68630  4.42049  2.77495  2.73135  3.46365  2.40524  3.72506  3.29366  2.67752  2.69366  4.24701  2.90358  2.73751  3.18158  2.89812  2.37820  2.77531  2.98530  4.58489  3.61515
          0.43944  1.04511  5.53511  0.09535  2.39751  0.48576  0.95510
     65   3.78269  4.98054  5.82856  5.32377  3.87960  5.33783  5.89909  0.84664  5.23578  1.38832  3.61833  5.49378  5.48143  5.32575  5.31076  4.75756  4.02497  1.77189  6.05535  4.96727     68 - -
          2.68618  4.42225  2.77519  2.73123  3.46354  2.40513  3.72494  3.29354  2.67741  2.69355  4.24690  2.90347  2.73739  3.18146  2.89801  2.37887  2.77519  2.98518  4.58477  3.61503
          0.01214  4.81276  5.53511  0.61958  0.77255  0.48576  0.95510
     66   2.88354  4.51907  3.92293  3.34601  2.86554  3.89145  4.15767  2.13203  3.20417  2.65979  3.60731  3.70002  4.27139  3.54264  1.67765  3.15946  1.96946  2.72016  5.11099  3.88441     69 - -
          2.68618  4.42225  2.77519  2.73123  3.46354  2.40513  3.72494  3.29354  2.67741  2.69355  4.24690  2.90347  2.73739  3.18146  2.89801  2.37887  2.77519  2.98518  4.58477  3.61503
          0.01214  4.81276  5.53511  0.61958  0.77255  0.48576  0.95510
     67   2.53909  2.97456  5.19326  4.62882  3.74554  4.53406  4.96854  1.20920  4.47169  1.84750  3.65576  4.68263  4.85761  4.64333  4.53742  3.87628  3.46346  1.55084  5.44067  4.25325     70 - -
          2.68618  4.42225  2.77519  2.73123  3.46354  2.40513  3.72494  3.29354  2.67741  2.69355  4.24690  2.90347  2.73739  3.18146  2.89801  2.37887  2.77519  2.98518  4.58477  3.61503
          0.01214  4.81276  5.53511  0.61958  0.77255  0.48576  0.95510
     68   3.17549  4.52636  5.03474  4.44793  2.57543  4.35430  4.55570  2.24286  4.25996  1.46921  3.36565  4.46505  4.67087  4.35398  4.28131  3.67416  3.40334  2.14927  4.93566  1.53779     71 - -
          2.68618  4.42225  2.77519  2.73123  3.46354  2.40513  3.72494  3.29354  2.67741  2.69355  4.24690  2.90347  2.73739  3.18146  2.89801  2.37887  2.77519  2.98518  4.58477  3.61503
          0.01214  4.81276  5.53511  0.61958  0.77255  0.48576  0.95510
     69   2.84060  5.18413  3.15918  2.27786  4.47742  3.63297  3.81373  2.58663  1.85541  3.46081  4.24264  3.12938  2.29975  2.93462  2.55877  2.83579  2.59910  3.54676  5.64421  4.28365     72 - -
          2.68618  4.42225  2.77519  2.73123  3.46354  2.40513  3.72494  3.29354  2.67741  2.69355  4.24690  2.90347  2.73739  3.18146  2.89801  2.37887  2.77519  2.98518  4.58477  3.61503
          0.01214  4.81276  5.53511  0.61958  0.77255  0.48576  0.95510
     70   3.58474  4.86246  5.56061  4.97185  2.63853  4.89293  5.23620  1.55510  4.80656  1.14188  2.46860  5.05532  5.09392  4.81205  4.79103  4.24392  3.80610  1.80518  5.47871  4.41895     73 - -
          2.68618  4.42225  2.77519  2.73123  3.46354  2.40513  3.72494  3.29354  2.67741  2.69355  4.24690  2.90347  2.73739  3.18146  2.89801  2.37887  2.77519  2.98518  4.58477  3.61503
          0.01214  4.81276  5.53511  0.61958  0.77255  0.48576  0.95510
     71   2.80736  2.82526  2.34754  2.54797  4.51212  2.92667  3.79409  3.96835  2.27340  3.49692  4.26329  3.08687  3.08972  2.90713  2.61613  2.79305  2.05623  3.57641  5.66966  4.28739     74 - -
          2.68618  4.42225  2.77519  2.73123  3.46354  2.40513  3.72494  3.29354  2.67741  2.69355  4.24690  2.90347  2.73739  3.18146  2.89801  2.37887  2.77519  2.98518  4.58477  3.61503
          0.01214  4.81276  5.53511  0.61958  0.77255  0.48576  0.95510
     72   2.46115  5.31263  2.59789  1.82375  4.65286  2.94817  3.77216  4.13605  2.51094  3.61576  4.35519  2.61281  3.97668  2.50749  2.27330  2.77473  3.04306  3.01230  5.74779  4.33861     75 - -
          2.68618  4.42225  2.77519  2.73123  3.46354  2.40513  3.72494  3.29354  2.67741  2.69355  4.24690  2.90347  2.73739  3.18146  2.89801  2.37887  2.77519  2.98518  4.58477  3.61503
          0.08047  4.81276  2.67091  0.61958  0.77255  0.48576  0.95510
     73   2.95819  5.39205  3.21225  2.25839  4.77105  3.69181  3.81211  4.21713  1.50989  3.67318  4.44092  2.59600  4.07861  2.91699  1.83057  2.92224  2.61280  3.80456  5.77120  4.42727     76 - -
          2.68618  4.42225  2.77519  2.73123  3.46354  2.40513  3.72494  3.29354  2.67741  2.69355  4.24690  2.90347  2.73739  3.18146  2.89801  2.37887  2.77519  2.98518  4.58477  3.61503
          0.01300  4.74529  5.46764  0.61958  0.77255  0.62775  0.76312
     74   2.11915  2.62011  3.64401  3.07987  3.68250  3.74611  4.02058  3.04460  3.03381  2.75606  3.64536  3.48850  4.13767  2.05813  3.39345  2.54484  3.02100  2.39541  5.12125  2.98159     77 - -
          2.68618  4.42225  2.77519  2.73123  3.46354  2.40513  3.72494  3.29354  2.67741  2.69355  4.24690  2.90347  2.73739  3.18146  2.89801  2.37887  2.77519  2.98518  4.58477  3.61503
          0.01300  4.74529  5.46764  0.61958  0.77255  0.40623  1.09709
     75   2.81598  4.37871  4.01375  3.43691  2.39897  3.86950  4.15035  2.44378  2.36860  2.22028  3.48964  2.91050  4.24299  3.61480  3.61754  2.63336  3.04788  2.30580  4.97756  2.50152     78 - -
          2.68618  4.42225  2.77519  2.73123  3.46354  2.40513  3.72494  3.29354  2.67741  2.69355  4.24690  2.90347  2.73739  3.18146  2.89801  2.37887  2.77519  2.98518  4.58477  3.61503
          0.01214  4.81276  5.53511  0.61958  0.77255  0.48576  0.95510
     76   1.97618  5.20687  2.34139  2.54322  4.51163  3.59536  3.79025  3.13638  2.54423  3.49608  4.26170  3.08302  3.98941  2.52380  2.56434  2.17923  2.60488  3.57626  5.66824  4.28481     79 - -
          2.68618  4.42225  2.77519  2.73123  3.46354  2.40513  3.72494  3.29354  2.67741  2.69355  4.24690  2.90347  2.73739  3.18146  2.89801  2.37887  2.77519  2.98518  4.58477  3.61503
          0.01214  4.81276  5.53511  0.61958  0.77255  0.48576  0.95510
     77   2.19436  5.28259  2.64610  2.51020  4.61455  3.58300  3.77149  4.09072  2.01975  3.58196  4.32715  2.60851  3.97656  2.50648  2.57485  2.77394  2.33045  2.92222  5.72303  4.32099     80 - -
          2.68618  4.42225  2.77519  2.73123  3.46354  2.40513  3.72494  3.29354  2.67741  2.69355  4.24690  2.90347  2.73739  3.18146  2.89801  2.37887  2.77519  2.98518  4.58477  3.61503
          0.01214  4.81276  5.53511  0.61958  0.77255  0.48576  0.95510
     78   1.91610  4.59520  3.60970  3.04780  3.75195  3.76475  4.02397  3.11005  3.00697  2.81909  2.17896  2.84236  4.15294  2.71837  3.38090  3.00743  2.58352  2.18309  5.17945  3.93453     81 - -
          2.68618  4.42225  2.77519  2.73123  3.46354  2.40513  3.72494  3.29354  2.67741  2.69355  4.24690  2.90347  2.73739  3.18146  2.89801  2.37887  2.77519  2.98518  4.58477  3.61503
          0.01214  4.81276  5.53511  0.61958  0.77255  0.48576  0.95510
     79   2.83410  4.92973  3.30436  2.11993  4.14753  3.68397  3.88385  1.98561  2.33091  3.17359  4.00930  3.24296  4.07080  3.05743  2.28152  2.89835  2.61702  2.69372  5.44703  4.14050     82 - -
          2.68618  4.42225  2.77519  2.73123  3.46354  2.40513  3.72494  3.29354  2.67741  2.69355  4.24690  2.90347  2.73739  3.18146  2.89801  2.37887  2.77519  2.98518  4.58477  3.61503
          0.01214  4.81276  5.53511  0.61958  0.77255  0.48576  0.95510
     80   2.81906  4.22642  4.58721  3.98460  2.72635  3.96549  3.10984  2.31371  3.81039  1.88330  3.34384  4.06096  4.33113  3.97779  2.99325  3.26788  2.53547  1.93980  3.17423  2.85774     83 - -
          2.68618  4.42225  2.77519  2.73123  3.46354  2.40513  3.72494  3.29354  2.67741  2.69355  4.24690  2.90347  2.73739  3.18146  2.89801  2.37887  2.77519  2.98518  4.58477  3.61503
          0.01214  4.81276  5.53511  0.61958  0.77255  0.48576  0.95510
     81   3.26492  4.59207  5.16559  4.58247  3.49307  4.51609  4.84835  1.26845  4.40949  1.46531  3.42569  4.64444  4.81434  4.52659  4.45091  3.84699  3.49700  1.96807  5.25597  2.37731     84 - -
          2.68618  4.42225  2.77519  2.73123  3.46354  2.40513  3.72494  3.29354  2.67741  2.69355  4.24690  2.90347  2.73739  3.18146  2.89801  2.37887  2.77519  2.98518  4.58477  3.61503
          0.01214  4.81276  5.53511  0.61958  0.77255  0.48576  0.95510
     82   2.87651  5.08283  2.55572  2.66122  4.33613  1.76159  2.97634  3.76435  2.73442  2.06142  4.18384  3.18556  4.07361  3.06677  3.20347  2.48040  3.11919  3.43511  5.60422  4.25937     85 - -
          2.68618  4.42225  2.77519  2.73123  3.46354  2.40513  3.72494  3.29354  2.67741  2.69355  4.24690  2.90347  2.73739  3.18146  2.89801  2.37887  2.77519  2.98518  4.58477  3.61503
          0.01214  4.81276  5.53511  0.61958  0.77255  0.48576  0.95510
     83   2.05812  5.11935  3.19124  2.70411  4.61790  1.63800  3.95327  4.07082  2.72192  3.61613  4.39313  2.27437  3.02017  3.08187  2.62329  2.85512  3.11835  3.64960  5.79459  4.43422     86 - -
          2.68618  4.42225  2.77519  2.73123  3.46354  2.40513  3.72494  3.29354  2.67741  2.69355  4.24690  2.90347  2.73739  3.18146  2.89801  2.37887  2.77519  2.98518  4.58477  3.61503
          0.01214  4.81276  5.53511  0.61958  0.77255  0.48576  0.95510
     84   2.86988  5.38194  2.55174  1.61353  4.72015  2.48913  3.81802  4.20719  2.01101  3.68493  4.43003  3.05830  3.09271  2.92131  3.07597  2.82592  2.63071  3.77001  5.81735  4.39982     87 - -
          2.68618  4.42225  2.77519  2.73123  3.46354  2.40513  3.72494  3.29354  2.67741  2.69355  4.24690  2.90347  2.73739  3.18146  2.89801  2.37887  2.77519  2.98518  4.58477  3.61503
          0.01214  4.81276  5.53511  0.61958  0.77255  0.48576  0.95510
     85   2.82003  5.14493  3.14923  2.27877  4.42531  2.50825  3.81140  3.04429  2.28170  2.80926  4.20485  3.12240  2.34318  2.93615  2.29457  2.82104  3.05004  3.50049  5.61625  4.25525     88 - -
          2.68618  4.42225  2.77519  2.73123  3.46354  2.40513  3.72494  3.29354  2.67741  2.69355  4.24690  2.90347  2.73739  3.18146  2.89801  2.37887  2.77519  2.98518  4.58477  3.61503
          0.01214  4.81276  5.53511  0.61958  0.77255  0.48576  0.95510
     86   2.81187  4.86557  3.31342  2.75988  4.07724  2.96698  3.89988  3.47188  2.37605  2.65306  3.95833  2.70567  2.65244  3.08770  3.18347  2.48815  3.04657  1.86817  5.40519  4.10386     89 - -
          2.68618  4.42225  2.77519  2.73123  3.46354  2.40513  3.72494  3.29354  2.67741  2.69355  4.24690  2.90347  2.73739  3.18146  2.89801  2.37887  2.77519  2.98518  4.58477  3.61503
          0.01214  4.81276  5.53511  0.61958  0.77255  0.48576  0.95510
     87   2.44838  4.83607  3.33021  2.42317  3.10187  3.68122  3.89831  2.81760  2.38915  3.07462  3.92007  2.75104  4.06812  3.09361  2.64653  2.89529  2.26490  2.67560  5.37072  3.13683     90 - -
          2.68618  4.42225  2.77519  2.73123  3.46354  2.40513  3.72494  3.29354  2.67741  2.69355  4.24690  2.90347  2.73739  3.18146  2.89801  2.37887  2.77519  2.98518  4.58477  3.61503
          0.09186  4.81276  2.53019  0.61958  0.77255  0.48576  0.95510
     88   2.77971  5.25628  2.59164  2.21175  4.58699  3.55459  3.74579  4.06309  2.48698  2.50666  4.30117  2.58903  3.94977  2.45878  2.57092  2.14982  2.59892  3.63927  5.69729  4.29481     91 - -
          2.68618  4.42225  2.77519  2.73123  3.46354  2.40513  3.72494  3.29354  2.67741  2.69355  4.24690  2.90347  2.73739  3.18146  2.89801  2.37887  2.77519  2.98518  4.58477  3.61503
          0.25552  4.73405  1.52927  0.61958  0.77255  0.64874  0.73962
     89   2.29947  4.64246  3.30636  2.04171  3.83652  3.60334  3.85387  3.14997  2.74626  2.41577  3.74708  3.23636  2.99204  3.08029  3.16283  2.83866  2.94923  2.11825  5.21865  3.94198     92 - -
          2.68614  4.42256  2.77551  2.73154  3.46385  2.40544  3.72526  3.29385  2.67634  2.69386  4.24721  2.90159  2.73771  3.18177  2.89832  2.37918  2.77551  2.98406  4.58508  3.61534
          1.14333  0.71492  1.65019  0.92802  0.50308  0.75657  0.63351
     90   2.31250  5.14443  2.85725  1.82365  4.48642  3.45984  3.71831  3.94246  2.09912  3.46563  4.24308  2.96184  3.89877  2.83953  2.94270  1.95403  2.99394  3.54400  5.63147  4.24739     97 - -
          2.68618  4.42225  2.77519  2.73123  3.46354  2.40513  3.72494  3.29354  2.67741  2.69355  4.24690  2.90347  2.73739  3.18146  2.89801  2.37887  2.77519  2.98518  4.58477  3.61503
          0.01853  4.39325  5.11560  0.61958  0.77255  0.37381  1.16509
     91   2.82765  5.33832  2.19344  1.76967  4.67693  3.55830  3.77804  4.16341  2.00440  3.64125  4.38508  3.02497  3.06037  2.88035  3.03107  2.41934  2.58109  3.72635  5.77339  4.35726     98 - -
          2.68618  4.42225  2.77519  2.73123  3.46354  2.40513  3.72494  3.29354  2.67741  2.69355  4.24690  2.90347  2.73739  3.18146  2.89801  2.37887  2.77519  2.98518  4.58477  3.61503
          0.01315  4.73405  5.45639  0.61958  0.77255  0.39587  1.11807
     92   2.92132  5.45197  2.16645  2.20075  4.78758  2.40732  3.85676  4.28080  2.63669  3.75390  4.50266  1.99937  3.01353  2.48643  3.14609  2.43026  3.16049  3.83898  5.88496  4.45638     99 - -
          2.68618  4.42225  2.77519  2.73123  3.46354  2.40513  3.72494  3.29354  2.67741  2.69355  4.24690  2.90347  2.73739  3.18146  2.89801  2.37887  2.77519  2.98518  4.58477  3.61503
          0.01214  4.81276  5.53511  0.61958  0.77255  0.48576  0.95510
     93   2.81761  4.30874  4.22890  3.64366  2.78690  3.91122  4.20961  2.75840  2.80373  1.73268  2.79327  3.87157  3.12236  3.75929  2.89923  3.19393  3.04956  2.00201  4.91781  2.92666    100 - -
          2.68618  4.42225  2.77519  2.73123  3.46354  2.40513  3.72494  3.29354  2.67741  2.69355  4.24690  2.90347  2.73739  3.18146  2.89801  2.37887  2.77519  2.98518  4.58477  3.61503
          0.01214  4.81276  5.53511  0.61958  0.77255  0.48576  0.95510
     94   2.81365  4.69505  2.85033  2.51235  3.85998  3.73201  3.96419  2.71558  2.88545  1.63007  3.78821  3.37529  4.11603  3.21258  2.68881  2.95956  2.58196  2.55747  5.25525  3.98967    101 - -
          2.68618  4.42225  2.77519  2.73123  3.46354  2.40513  3.72494  3.29354  2.67741  2.69355  4.24690  2.90347  2.73739  3.18146  2.89801  2.37887  2.77519  2.98518  4.58477  3.61503
          0.08023  4.81276  2.67402  0.61958  0.77255  0.48576  0.95510
     95   3.58497  4.85331  5.54337  4.96708  1.78155  4.91518  5.25109  1.48439  4.81349  1.25301  3.29531  5.06502  5.10751  4.82630  4.81196  4.27236  3.80829  2.01031  5.48152  4.38925    102 - -
          2.68618  4.42225  2.77519  2.73123  3.46354  2.40513  3.72494  3.29354  2.67741  2.69355  4.24690  2.90347  2.73739  3.18146  2.89801  2.37887  2.77519  2.98518  4.58477  3.61503
          0.09858  4.74552  2.46295  0.61958  0.77255  0.62731  0.76362
     96   3.43912  4.75760  5.04506  4.55232  0.99356  4.51127  4.20324  2.94897  4.37478  1.96480  3.61154  4.46460  4.81640  4.41204  4.39554  3.84181  3.66372  2.26459  4.43020  2.23468    103 - -
          2.68618  4.42225  2.77519  2.73123  3.46354  2.40513  3.72494  3.29354  2.67741  2.69355  4.24690  2.90347  2.73739  3.18146  2.89801  2.37887  2.77519  2.98518  4.58477  3.61503
          0.00955  4.65649        *  0.61958  0.77255  0.00000        *
//
