# Supplementary material for: MacSyFinder: A Program to Mine Genomes for Molecular Systems with an Application to CRISPR-Cas Systems
Source: PLoS One. 2014 Oct 17;9(10):e110726. doi: 10.1371/journal.pone.0110726 (PMC4201578; doi:10.1371/journal.pone.0110726)
Supplement: Data S2 — The Cas-Finder: models and profiles (compressed tarball archive). (ZIP) [file pone.0110726.s011.zip › Cas-Finder_macsyfinder/CASprofiles/cas2_TypeIE.hmm]

HMMER3/b [3.0 | March 2010]
NAME  TIGR01873
ACC   TIGR01873
DESC  cas_CT1978: CRISPR-associated endoribonuclease Cas2, subtype I-E/ECOLI
LENG  87
ALPH  amino
RF    no
CS    no
MAP   yes
DATE  Sun Apr 11 22:13:12 2010
NSEQ  4
EFFN  0.957031
CKSUM 4053675326
GA    33.15 33.15;
TC    33.15 33.15;
NC    27.15 27.15;
STATS LOCAL MSV       -9.1422  0.71850
STATS LOCAL VITERBI   -9.7131  0.71850
STATS LOCAL FORWARD   -4.1013  0.71850
HMM          A        C        D        E        F        G        H        I        K        L        M        N        P        Q        R        S        T        V        W        Y   
            m->m     m->i     m->d     i->m     i->i     d->m     d->d
  COMPO   2.53158  4.52318  3.11730  2.72856  3.43093  2.65846  3.93224  2.68367  2.89404  2.31175  3.40444  3.16222  3.48786  3.23114  2.83014  2.79738  2.91157  2.33618  4.33874  3.66873
          2.68618  4.42225  2.77519  2.73123  3.46354  2.40513  3.72494  3.29354  2.67741  2.69355  4.24690  2.90347  2.73739  3.18146  2.89801  2.37887  2.77519  2.98518  4.58477  3.61503
          0.02331  4.16618  4.88853  0.61958  0.77255  0.00000        *
      1   3.22818  4.73556  4.38072  4.00669  3.37390  4.06281  4.67400  2.58072  3.75609  1.93246  0.90838  4.24478  4.53362  4.12321  3.92476  3.60326  3.54384  2.61917  5.24779  4.03132      1 - -
          2.68618  4.42225  2.77519  2.73123  3.46354  2.40513  3.72494  3.29354  2.67741  2.69355  4.24690  2.90347  2.73739  3.18146  2.89801  2.37887  2.77519  2.98518  4.58477  3.61503
          0.02331  4.16618  4.88853  0.61958  0.77255  0.48576  0.95510
      2   3.23062  4.56971  4.85222  4.28655  3.21102  4.48597  4.82934  2.14165  4.15040  1.13638  2.27149  4.51711  4.71471  4.28661  4.27826  3.82593  3.45958  1.66454  5.21263  4.12598      2 - -
          2.68618  4.42225  2.77519  2.73123  3.46354  2.40513  3.72494  3.29354  2.67741  2.69355  4.24690  2.90347  2.73739  3.18146  2.89801  2.37887  2.77519  2.98518  4.58477  3.61503
          0.02331  4.16618  4.88853  0.61958  0.77255  0.48576  0.95510
      3   3.04772  4.52077  4.52490  4.20689  3.78411  4.01993  4.96423  2.08469  4.07975  2.42579  3.71345  4.34720  4.57128  4.42280  4.26280  3.54983  3.40658  0.72045  5.61496  4.36096      3 - -
          2.68618  4.42225  2.77519  2.73123  3.46354  2.40513  3.72494  3.29354  2.67741  2.69355  4.24690  2.90347  2.73739  3.18146  2.89801  2.37887  2.77519  2.98518  4.58477  3.61503
          0.02331  4.16618  4.88853  0.61958  0.77255  0.48576  0.95510
      4   3.18438  4.48214  4.95989  4.47744  3.69698  4.56252  5.19400  1.47769  4.36774  2.19466  3.49469  4.67653  4.87796  4.63750  4.56010  3.96503  3.45548  0.90868  5.68418  4.46839      4 - -
          2.68618  4.42225  2.77519  2.73123  3.46354  2.40513  3.72494  3.29354  2.67741  2.69355  4.24690  2.90347  2.73739  3.18146  2.89801  2.37887  2.77519  2.98518  4.58477  3.61503
          0.02331  4.16618  4.88853  0.61958  0.77255  0.48576  0.95510
      5   3.04772  4.52077  4.52490  4.20689  3.78411  4.01993  4.96423  2.08469  4.07975  2.42579  3.71345  4.34720  4.57128  4.42280  4.26280  3.54983  3.40658  0.72045  5.61496  4.36096      5 - -
          2.68618  4.42225  2.77519  2.73123  3.46354  2.40513  3.72494  3.29354  2.67741  2.69355  4.24690  2.90347  2.73739  3.18146  2.89801  2.37887  2.77519  2.98518  4.58477  3.61503
          0.02331  4.16618  4.88853  0.61958  0.77255  0.48576  0.95510
      6   1.84759  4.25598  3.79647  3.33344  3.86120  3.32269  4.24058  2.79785  3.27076  2.82322  3.78483  3.54007  3.94885  3.57136  3.57148  2.71450  1.65863  1.99708  5.35262  4.14040      6 - -
          2.68618  4.42225  2.77519  2.73123  3.46354  2.40513  3.72494  3.29354  2.67741  2.69355  4.24690  2.90347  2.73739  3.18146  2.89801  2.37887  2.77519  2.98518  4.58477  3.61503
          0.02331  4.16618  4.88853  0.61958  0.77255  0.48576  0.95510
      7   2.80726  5.20739  2.74687  1.73618  4.54818  3.43243  3.67163  4.00121  2.34261  3.49545  4.29208  2.22123  3.88736  2.79830  2.10551  2.76687  3.04058  3.60841  5.62654  4.26243      7 - -
          2.68618  4.42225  2.77519  2.73123  3.46354  2.40513  3.72494  3.29354  2.67741  2.69355  4.24690  2.90347  2.73739  3.18146  2.89801  2.37887  2.77519  2.98518  4.58477  3.61503
          0.02331  4.16618  4.88853  0.61958  0.77255  0.48576  0.95510
      8   2.99686  5.47900  1.69775  2.22794  4.80954  3.30232  3.87596  4.37728  2.89194  3.89189  4.74726  1.30989  3.93157  3.05037  3.47065  2.90414  3.30267  3.94160  6.01244  4.51913      8 - -
          2.68618  4.42225  2.77519  2.73123  3.46354  2.40513  3.72494  3.29354  2.67741  2.69355  4.24690  2.90347  2.73739  3.18146  2.89801  2.37887  2.77519  2.98518  4.58477  3.61503
          0.02331  4.16618  4.88853  0.61958  0.77255  0.48576  0.95510
      9   2.24747  4.34845  4.34136  3.81867  3.51850  4.00717  4.53330  2.07176  3.70655  1.75625  3.39871  4.05555  4.41615  3.97952  3.93474  3.35450  3.15697  1.33378  5.25060  4.05311      9 - -
          2.68618  4.42225  2.77519  2.73123  3.46354  2.40513  3.72494  3.29354  2.67741  2.69355  4.24690  2.90347  2.73739  3.18146  2.89801  2.37887  2.77519  2.98518  4.58477  3.61503
          0.02331  4.16618  4.88853  0.61958  0.77255  0.48576  0.95510
     10   2.88968  5.09724  2.63890  1.75525  4.53683  3.37691  3.90321  3.98641  2.75784  3.56907  4.43950  3.00016  1.46421  3.08434  3.19658  2.88690  3.19358  3.61368  5.73509  4.39703     10 - -
          2.68618  4.42225  2.77519  2.73123  3.46354  2.40513  3.72494  3.29354  2.67741  2.69355  4.24690  2.90347  2.73739  3.18146  2.89801  2.37887  2.77519  2.98518  4.58477  3.61503
          0.02331  4.16618  4.88853  0.61958  0.77255  0.48576  0.95510
     11   1.64895  4.34574  3.46360  3.20164  4.35784  3.11541  4.30345  3.68729  3.25744  3.42259  4.31097  3.40965  1.31692  3.57646  3.56780  2.58803  2.88657  3.22148  5.71026  4.49511     11 - -
          2.68618  4.42225  2.77519  2.73123  3.46354  2.40513  3.72494  3.29354  2.67741  2.69355  4.24690  2.90347  2.73739  3.18146  2.89801  2.37887  2.77519  2.98518  4.58477  3.61503
          0.02331  4.16618  4.88853  0.61958  0.77255  0.48576  0.95510
     12   1.98435  4.75940  3.40535  2.88921  4.32154  3.45682  3.85730  3.66942  2.37078  3.28407  4.17132  3.27025  3.97568  3.03590  1.33481  2.84386  3.05806  3.32677  5.48699  4.25657     12 - -
          2.68618  4.42225  2.77519  2.73123  3.46354  2.40513  3.72494  3.29354  2.67741  2.69355  4.24690  2.90347  2.73739  3.18146  2.89801  2.37887  2.77519  2.98518  4.58477  3.61503
          0.02331  4.16618  4.88853  0.61958  0.77255  0.48576  0.95510
     13   2.89935  4.34231  4.30270  3.74747  3.01882  4.00786  4.18416  2.38807  3.60274  1.48486  3.20353  3.95602  4.34445  3.82596  3.78311  3.31540  3.13363  1.82393  4.71018  2.30848     13 - -
          2.68618  4.42225  2.77519  2.73123  3.46354  2.40513  3.72494  3.29354  2.67741  2.69355  4.24690  2.90347  2.73739  3.18146  2.89801  2.37887  2.77519  2.98518  4.58477  3.61503
          0.02331  4.16618  4.88853  0.61958  0.77255  0.48576  0.95510
     14   3.36893  5.16684  3.89253  3.35436  4.59793  3.78669  4.08203  4.16929  2.41567  3.63189  4.63303  3.68694  4.28284  3.29535  0.60974  3.44441  3.61983  3.88258  5.56616  4.47112     14 - -
          2.68618  4.42225  2.77519  2.73123  3.46354  2.40513  3.72494  3.29354  2.67741  2.69355  4.24690  2.90347  2.73739  3.18146  2.89801  2.37887  2.77519  2.98518  4.58477  3.61503
          0.02331  4.16618  4.88853  0.61958  0.77255  0.48576  0.95510
     15   3.07286  4.80859  3.80590  3.74752  4.86444  0.39215  4.83965  4.54561  3.96816  4.15898  5.14434  3.97152  4.20821  4.26963  4.16228  3.25477  3.57676  4.01699  5.87170  4.97975     15 - -
          2.68618  4.42225  2.77519  2.73123  3.46354  2.40513  3.72494  3.29354  2.67741  2.69355  4.24690  2.90347  2.73739  3.18146  2.89801  2.37887  2.77519  2.98518  4.58477  3.61503
          0.02331  4.16618  4.88853  0.61958  0.77255  0.48576  0.95510
     16   2.92866  4.71449  3.64428  3.09141  2.16391  3.73477  3.82905  3.19117  2.66710  2.71808  3.77473  3.45936  4.14531  3.22724  1.44181  3.07496  3.16987  3.01293  4.78321  3.30197     16 - -
          2.68618  4.42225  2.77519  2.73123  3.46354  2.40513  3.72494  3.29354  2.67741  2.69355  4.24690  2.90347  2.73739  3.18146  2.89801  2.37887  2.77519  2.98518  4.58477  3.61503
          0.02331  4.16618  4.88853  0.61958  0.77255  0.48576  0.95510
     17   3.44745  4.78180  4.95532  4.40429  3.10311  4.65965  4.94305  2.28580  4.20817  0.82838  2.02536  4.67465  4.83231  4.34154  4.32121  4.02645  3.66920  2.45717  5.22096  4.15223     17 - -
          2.68618  4.42225  2.77519  2.73123  3.46354  2.40513  3.72494  3.29354  2.67741  2.69355  4.24690  2.90347  2.73739  3.18146  2.89801  2.37887  2.77519  2.98518  4.58477  3.61503
          0.02331  4.16618  4.88853  0.61958  0.77255  0.48576  0.95510
     18   1.77135  4.69999  3.03280  2.62639  4.27738  2.28433  3.82827  3.68077  1.98922  3.29502  4.11950  3.07929  3.85374  2.99915  2.98253  2.66503  2.91526  3.29107  5.51592  4.21451     18 - -
          2.68618  4.42225  2.77519  2.73123  3.46354  2.40513  3.72494  3.29354  2.67741  2.69355  4.24690  2.90347  2.73739  3.18146  2.89801  2.37887  2.77519  2.98518  4.58477  3.61503
          0.02331  4.16618  4.88853  0.61958  0.77255  0.48576  0.95510
     19   2.74882  4.30379  3.97318  3.43175  3.34799  3.79196  4.16737  2.01950  3.31281  1.55956  3.30638  3.72496  4.19138  3.60464  3.56727  2.25874  3.00618  2.27275  4.96859  3.75035     19 - -
          2.68618  4.42225  2.77519  2.73123  3.46354  2.40513  3.72494  3.29354  2.67741  2.69355  4.24690  2.90347  2.73739  3.18146  2.89801  2.37887  2.77519  2.98518  4.58477  3.61503
          0.02331  4.16618  4.88853  0.61958  0.77255  0.48576  0.95510
     20   1.88035  4.42349  3.84294  3.40525  3.20683  3.56128  4.03572  3.03873  3.22078  2.69091  3.71887  3.63169  4.10353  3.58847  3.46148  2.97178  3.06979  2.82304  1.51918  3.31284     20 - -
          2.68618  4.42225  2.77519  2.73123  3.46354  2.40513  3.72494  3.29354  2.67741  2.69355  4.24690  2.90347  2.73739  3.18146  2.89801  2.37887  2.77519  2.98518  4.58477  3.61503
          0.02331  4.16618  4.88853  0.61958  0.77255  0.48576  0.95510
     21   3.34249  4.66519  4.97172  4.39889  2.09405  4.56291  4.75010  2.33554  4.26091  1.06391  2.01467  4.59468  4.74427  4.30461  4.33133  3.90054  3.55616  2.50192  5.00846  3.83708     21 - -
          2.68618  4.42225  2.77519  2.73123  3.46354  2.40513  3.72494  3.29354  2.67741  2.69355  4.24690  2.90347  2.73739  3.18146  2.89801  2.37887  2.77519  2.98518  4.58477  3.61503
          0.02331  4.16618  4.88853  0.61958  0.77255  0.48576  0.95510
     22   2.30144  4.40621  4.46069  3.91673  3.36397  4.15815  4.56745  1.68453  3.79002  1.35444  3.22398  4.16278  4.49577  4.02997  3.98929  3.49014  3.23488  2.01742  5.17723  4.01299     22 - -
          2.68618  4.42225  2.77519  2.73123  3.46354  2.40513  3.72494  3.29354  2.67741  2.69355  4.24690  2.90347  2.73739  3.18146  2.89801  2.37887  2.77519  2.98518  4.58477  3.61503
          0.02331  4.16618  4.88853  0.61958  0.77255  0.48576  0.95510
     23   3.24066  5.38076  2.65595  0.66943  4.76935  3.48965  4.11608  4.28437  3.03689  3.85831  4.83072  3.14439  4.11159  3.33273  3.46841  3.19922  3.55078  3.94182  5.88440  4.62104     23 - -
          2.68618  4.42225  2.77519  2.73123  3.46354  2.40513  3.72494  3.29354  2.67741  2.69355  4.24690  2.90347  2.73739  3.18146  2.89801  2.37887  2.77519  2.98518  4.58477  3.61503
          0.02331  4.16618  4.88853  0.61958  0.77255  0.48576  0.95510
     24   2.81834  4.30064  4.15674  3.59283  3.34479  3.94157  4.28414  1.90061  3.49014  1.71741  3.25596  3.87367  2.66530  3.74467  3.72662  3.24005  3.05964  1.80547  5.01136  3.82430     24 - -
          2.68618  4.42225  2.77519  2.73123  3.46354  2.40513  3.72494  3.29354  2.67741  2.69355  4.24690  2.90347  2.73739  3.18146  2.89801  2.37887  2.77519  2.98518  4.58477  3.61503
          0.02331  4.16618  4.88853  0.61958  0.77255  0.48576  0.95510
     25   1.95297  4.75257  3.40058  2.88574  4.31506  3.45208  3.85820  3.66324  2.37861  3.27986  4.16597  3.26751  3.97202  3.03731  1.35682  2.83755  3.05213  3.32002  5.48510  4.25323     25 - -
          2.68618  4.42225  2.77519  2.73123  3.46354  2.40513  3.72494  3.29354  2.67741  2.69355  4.24690  2.90347  2.73739  3.18146  2.89801  2.37887  2.77519  2.98518  4.58477  3.61503
          0.02331  4.16618  4.88853  0.61958  0.77255  0.48576  0.95510
     26   1.10319  4.31361  3.51355  3.21955  4.32632  3.10258  4.29456  3.65666  3.25896  3.39331  4.26902  3.41199  2.10787  3.56871  3.57187  2.56257  2.85584  3.18936  5.68416  4.47146     26 - -
          2.68618  4.42225  2.77519  2.73123  3.46354  2.40513  3.72494  3.29354  2.67741  2.69355  4.24690  2.90347  2.73739  3.18146  2.89801  2.37887  2.77519  2.98518  4.58477  3.61503
          0.02331  4.16618  4.88853  0.61958  0.77255  0.48576  0.95510
     27   2.64573  4.71050  2.82780  2.70403  4.56710  1.24293  4.10511  4.10682  3.04769  3.71433  4.55991  1.97344  3.89325  3.32648  3.45857  2.73109  3.06959  3.59573  5.82174  4.50552     27 - -
          2.68618  4.42225  2.77519  2.73123  3.46354  2.40513  3.72494  3.29354  2.67741  2.69355  4.24690  2.90347  2.73739  3.18146  2.89801  2.37887  2.77519  2.98518  4.58477  3.61503
          0.02331  4.16618  4.88853  0.61958  0.77255  0.48576  0.95510
     28   3.04772  4.52077  4.52490  4.20689  3.78411  4.01993  4.96423  2.08469  4.07975  2.42579  3.71345  4.34720  4.57128  4.42280  4.26280  3.54983  3.40658  0.72045  5.61496  4.36096     28 - -
          2.68618  4.42225  2.77519  2.73123  3.46354  2.40513  3.72494  3.29354  2.67741  2.69355  4.24690  2.90347  2.73739  3.18146  2.89801  2.37887  2.77519  2.98518  4.58477  3.61503
          0.02331  4.16618  4.88853  0.61958  0.77255  0.48576  0.95510
     29   3.87597  5.05068  4.81966  4.55670  1.41986  4.56473  3.53601  3.54139  4.39078  2.83282  4.12479  4.21398  4.86407  4.29911  4.38038  3.94653  4.09422  3.47307  3.65555  0.87909     29 - -
          2.68618  4.42225  2.77519  2.73123  3.46354  2.40513  3.72494  3.29354  2.67741  2.69355  4.24690  2.90347  2.73739  3.18146  2.89801  2.37887  2.77519  2.98518  4.58477  3.61503
          0.02331  4.16618  4.88853  0.61958  0.77255  0.48576  0.95510
     30   1.89213  4.30972  4.19620  3.79516  3.82112  3.61893  4.60996  2.24804  3.71070  2.58498  3.71039  3.92235  4.22786  4.00763  3.94471  3.04557  3.06544  1.12180  5.49875  4.28431     30 - -
          2.68618  4.42225  2.77519  2.73123  3.46354  2.40513  3.72494  3.29354  2.67741  2.69355  4.24690  2.90347  2.73739  3.18146  2.89801  2.37887  2.77519  2.98518  4.58477  3.61503
          0.02331  4.16618  4.88853  0.61958  0.77255  0.48576  0.95510
     31   2.61505  4.77736  2.86781  2.54331  4.37581  1.99155  3.83482  3.82736  2.64279  3.40929  4.22402  3.01988  3.84668  2.13885  3.06830  2.01113  2.94521  3.40698  5.60422  4.26948     31 - -
          2.68621  4.42228  2.77522  2.73126  3.46357  2.40515  3.72497  3.29357  2.67743  2.69358  4.24692  2.90349  2.73699  3.18149  2.89803  2.37889  2.77522  2.98521  4.58480  3.61506
          0.19853  1.75718  4.88853  0.26614  1.45386  0.48576  0.95510
     32   2.63456  4.88085  2.43303  2.42888  4.18644  2.56895  3.66614  3.60645  2.44878  3.19592  4.00266  2.95024  3.83203  2.80930  2.29715  2.65392  2.88107  2.63330  5.41649  4.06859     33 - -
          2.68618  4.42225  2.77519  2.73123  3.46354  2.40513  3.72494  3.29354  2.67741  2.69355  4.24690  2.90347  2.73739  3.18146  2.89801  2.37887  2.77519  2.98518  4.58477  3.61503
          0.02331  4.16618  4.88853  0.61958  0.77255  0.48576  0.95510
     33   2.79360  4.24948  4.22696  3.65868  3.14764  3.91029  4.18097  2.35613  3.52206  2.07821  2.30704  3.87821  4.26065  3.75381  3.70835  3.21182  3.02954  1.58343  4.79255  2.63208     34 - -
          2.68618  4.42225  2.77519  2.73123  3.46354  2.40513  3.72494  3.29354  2.67741  2.69355  4.24690  2.90347  2.73739  3.18146  2.89801  2.37887  2.77519  2.98518  4.58477  3.61503
          0.02331  4.16618  4.88853  0.61958  0.77255  0.48576  0.95510
     34   2.68441  4.91039  2.95979  2.51463  4.35395  3.39396  3.71883  3.79938  2.40116  3.35103  4.15942  2.23109  3.86879  2.86273  2.14949  1.88920  2.95566  3.41407  5.51701  4.18794     35 - -
          2.68618  4.42225  2.77519  2.73123  3.46354  2.40513  3.72494  3.29354  2.67741  2.69355  4.24690  2.90347  2.73739  3.18146  2.89801  2.37887  2.77519  2.98518  4.58477  3.61503
          0.02331  4.16618  4.88853  0.61958  0.77255  0.48576  0.95510
     35   1.81693  4.95727  2.18562  2.40720  4.33047  3.37000  3.70692  3.76136  2.49615  3.33442  4.14001  2.93267  3.84419  2.84909  2.39134  2.68113  2.93972  3.38594  5.53450  4.17135     36 - -
          2.68618  4.42225  2.77519  2.73123  3.46354  2.40513  3.72494  3.29354  2.67741  2.69355  4.24690  2.90347  2.73739  3.18146  2.89801  2.37887  2.77519  2.98518  4.58477  3.61503
          0.02331  4.16618  4.88853  0.61958  0.77255  0.48576  0.95510
     36   2.69957  4.96629  3.00686  2.49061  4.34833  2.48162  3.66312  3.77340  1.98931  3.31263  4.11378  2.99412  3.86809  2.79515  2.25031  2.15897  2.94184  3.40234  5.48083  4.15742     37 - -
          2.68618  4.42225  2.77519  2.73123  3.46354  2.40513  3.72494  3.29354  2.67741  2.69355  4.24690  2.90347  2.73739  3.18146  2.89801  2.37887  2.77519  2.98518  4.58477  3.61503
          0.02331  4.16618  4.88853  0.61958  0.77255  0.48576  0.95510
     37   3.21782  4.49865  5.00538  4.47455  3.50167  4.61367  5.08717  1.54602  4.36511  1.55573  3.29550  4.68067  4.85771  4.55691  4.51751  3.98275  3.46298  1.18714  5.49562  4.34396     38 - -
          2.68618  4.42225  2.77519  2.73123  3.46354  2.40513  3.72494  3.29354  2.67741  2.69355  4.24690  2.90347  2.73739  3.18146  2.89801  2.37887  2.77519  2.98518  4.58477  3.61503
          0.02331  4.16618  4.88853  0.61958  0.77255  0.48576  0.95510
     38   1.98435  4.75940  3.40535  2.88921  4.32154  3.45682  3.85730  3.66942  2.37078  3.28407  4.17132  3.27025  3.97568  3.03590  1.33481  2.84386  3.05806  3.32677  5.48699  4.25657     39 - -
          2.68618  4.42225  2.77519  2.73123  3.46354  2.40513  3.72494  3.29354  2.67741  2.69355  4.24690  2.90347  2.73739  3.18146  2.89801  2.37887  2.77519  2.98518  4.58477  3.61503
          0.02331  4.16618  4.88853  0.61958  0.77255  0.48576  0.95510
     39   2.83453  5.20331  2.90629  1.77934  4.56136  3.49200  3.65040  3.99357  2.22407  3.47077  4.27191  2.97355  3.91366  2.12410  2.03917  2.79971  3.05189  3.61090  5.58351  4.25733     40 - -
          2.68618  4.42225  2.77519  2.73123  3.46354  2.40513  3.72494  3.29354  2.67741  2.69355  4.24690  2.90347  2.73739  3.18146  2.89801  2.37887  2.77519  2.98518  4.58477  3.61503
          0.02331  4.16618  4.88853  0.61958  0.77255  0.48576  0.95510
     40   2.90435  4.99381  3.41037  2.75057  4.30320  3.65031  3.67401  3.66209  1.71997  3.20268  2.79586  3.19015  4.01323  2.82358  1.61569  2.93915  3.09657  3.36947  5.38323  4.15638     41 - -
          2.68618  4.42225  2.77519  2.73123  3.46354  2.40513  3.72494  3.29354  2.67741  2.69355  4.24690  2.90347  2.73739  3.18146  2.89801  2.37887  2.77519  2.98518  4.58477  3.61503
          0.02331  4.16618  4.88853  0.61958  0.77255  0.48576  0.95510
     41   3.21458  4.49779  5.01848  4.53439  3.67003  4.61642  5.23625  1.01909  4.42526  2.14043  3.45890  4.73145  4.91090  4.67973  4.60635  4.02073  3.48146  1.30985  5.68500  4.48355     42 - -
          2.68618  4.42225  2.77519  2.73123  3.46354  2.40513  3.72494  3.29354  2.67741  2.69355  4.24690  2.90347  2.73739  3.18146  2.89801  2.37887  2.77519  2.98518  4.58477  3.61503
          0.02331  4.16618  4.88853  0.61958  0.77255  0.48576  0.95510
     42   2.96585  4.46561  4.25521  3.76198  2.86477  3.92277  4.05673  2.65713  3.52945  2.28929  3.46062  3.91982  4.34420  3.83000  3.70826  3.29779  3.23813  1.85605  1.54894  3.01126     43 - -
          2.68618  4.42225  2.77519  2.73123  3.46354  2.40513  3.72494  3.29354  2.67741  2.69355  4.24690  2.90347  2.73739  3.18146  2.89801  2.37887  2.77519  2.98518  4.58477  3.61503
          0.02331  4.16618  4.88853  0.61958  0.77255  0.48576  0.95510
     43   3.07320  5.69224  1.36578  1.33583  4.97595  3.30308  3.86938  4.51356  2.91537  3.99612  4.85555  2.76011  3.93906  3.03772  3.53358  2.94060  3.36645  4.07160  6.13922  4.61246     44 - -
          2.68618  4.42225  2.77519  2.73123  3.46354  2.40513  3.72494  3.29354  2.67741  2.69355  4.24690  2.90347  2.73739  3.18146  2.89801  2.37887  2.77519  2.98518  4.58477  3.61503
          0.02331  4.16618  4.88853  0.61958  0.77255  0.48576  0.95510
     44   2.64325  4.64100  3.11452  2.23540  3.79140  3.49467  3.71485  3.20635  2.56045  2.86408  3.72771  3.08497  3.89240  2.45198  2.97223  2.73753  2.87513  2.32613  5.14866  2.75397     45 - -
          2.68618  4.42225  2.77519  2.73123  3.46354  2.40513  3.72494  3.29354  2.67741  2.69355  4.24690  2.90347  2.73739  3.18146  2.89801  2.37887  2.77519  2.98518  4.58477  3.61503
          0.02331  4.16618  4.88853  0.61958  0.77255  0.48576  0.95510
     45   3.27972  4.57046  5.01715  4.47237  3.34407  4.63108  5.04243  1.63201  4.35096  1.13163  3.13142  4.69099  4.84571  4.49316  4.47839  3.99412  3.51629  1.60048  5.38757  4.28359     46 - -
          2.68618  4.42225  2.77519  2.73123  3.46354  2.40513  3.72494  3.29354  2.67741  2.69355  4.24690  2.90347  2.73739  3.18146  2.89801  2.37887  2.77519  2.98518  4.58477  3.61503
          0.02331  4.16618  4.88853  0.61958  0.77255  0.48576  0.95510
     46   1.69602  4.54563  3.18297  2.72942  3.97216  3.34430  2.53645  3.37475  2.69671  3.04221  3.89874  3.15520  3.86673  3.06727  3.08427  2.67340  2.29105  3.04698  5.31444  4.02438     47 - -
          2.68618  4.42225  2.77519  2.73123  3.46354  2.40513  3.72494  3.29354  2.67741  2.69355  4.24690  2.90347  2.73739  3.18146  2.89801  2.37887  2.77519  2.98518  4.58477  3.61503
          0.02331  4.16618  4.88853  0.61958  0.77255  0.48576  0.95510
     47   2.81118  4.95730  2.84788  2.59515  4.46409  2.33823  3.88860  3.96989  2.62221  3.52442  4.38291  3.08082  3.94601  1.28827  2.98748  2.84202  3.12758  3.57458  5.64644  4.33026     48 - -
          2.68618  4.42225  2.77519  2.73123  3.46354  2.40513  3.72494  3.29354  2.67741  2.69355  4.24690  2.90347  2.73739  3.18146  2.89801  2.37887  2.77519  2.98518  4.58477  3.61503
          0.02331  4.16618  4.88853  0.61958  0.77255  0.48576  0.95510
     48   2.71908  4.27154  3.88107  3.31095  3.00110  3.74842  2.62863  2.69863  3.16988  1.99148  2.58139  3.59356  4.11232  3.45708  3.41793  3.02487  2.94854  2.52495  2.73340  3.17369     49 - -
          2.68623  4.42230  2.77525  2.73129  3.46359  2.40487  3.72500  3.29359  2.67746  2.69360  4.24695  2.90352  2.73745  3.18152  2.89806  2.37892  2.77525  2.98524  4.58482  3.61404
          0.52522  1.75718  1.44372  0.66762  0.71934  0.48576  0.95510
     49   2.56229  2.31727  3.47343  3.00162  3.35614  3.37501  2.18956  3.03076  2.81126  2.72519  3.66513  3.32511  3.89548  3.22867  3.09991  2.75513  2.87788  2.77251  4.83465  3.45008     52 - -
          2.68618  4.42225  2.77519  2.73123  3.46354  2.40513  3.72494  3.29354  2.67741  2.69355  4.24690  2.90347  2.73739  3.18146  2.89801  2.37887  2.77519  2.98518  4.58477  3.61503
          0.03032  3.90674  4.62909  0.61958  0.77255  0.35757  1.20188
     50   2.22125  4.28839  3.75978  3.20838  3.42024  3.68029  4.03699  2.13075  3.12762  1.90330  3.36604  3.54849  2.69523  3.42324  3.42737  2.96806  2.92078  2.35198  4.96322  3.75049     53 - -
          2.68618  4.42225  2.77519  2.73123  3.46354  2.40513  3.72494  3.29354  2.67741  2.69355  4.24690  2.90347  2.73739  3.18146  2.89801  2.37887  2.77519  2.98518  4.58477  3.61503
          0.02331  4.16618  4.88853  0.61958  0.77255  0.48576  0.95510
     51   2.71088  5.16818  2.26618  1.99574  4.48868  3.37984  3.64349  3.95995  2.41443  3.46255  4.23443  2.85475  2.68219  2.76172  2.25906  2.66958  2.95045  3.54955  5.61476  4.21018     54 - -
          2.68618  4.42225  2.77519  2.73123  3.46354  2.40513  3.72494  3.29354  2.67741  2.69355  4.24690  2.90347  2.73739  3.18146  2.89801  2.37887  2.77519  2.98518  4.58477  3.61503
          0.02331  4.16618  4.88853  0.61958  0.77255  0.48576  0.95510
     52   2.88348  5.26014  2.87653  2.04495  4.63310  3.50248  3.66232  4.05921  1.55721  3.52232  4.32896  2.97860  3.93445  2.10116  2.54947  2.83997  3.09838  3.67451  5.62122  4.30201     55 - -
          2.68618  4.42225  2.77519  2.73123  3.46354  2.40513  3.72494  3.29354  2.67741  2.69355  4.24690  2.90347  2.73739  3.18146  2.89801  2.37887  2.77519  2.98518  4.58477  3.61503
          0.02331  4.16618  4.88853  0.61958  0.77255  0.48576  0.95510
     53   2.35809  4.32102  3.35700  3.18558  4.55898  1.15884  4.36816  4.04728  3.37581  3.71112  4.52963  3.37272  3.80241  3.64119  3.69259  1.70219  2.86420  3.42423  5.87094  4.64813     56 - -
          2.68618  4.42225  2.77519  2.73123  3.46354  2.40513  3.72494  3.29354  2.67741  2.69355  4.24690  2.90347  2.73739  3.18146  2.89801  2.37887  2.77519  2.98518  4.58477  3.61503
          0.02331  4.16618  4.88853  0.61958  0.77255  0.48576  0.95510
     54   2.50189  4.59282  2.94015  2.68435  4.47635  2.12423  3.99888  3.94445  2.89661  3.54489  4.35205  2.25856  3.81602  3.18794  3.32764  1.53431  2.90791  3.43753  5.73605  4.41909     57 - -
          2.68618  4.42225  2.77519  2.73123  3.46354  2.40513  3.72494  3.29354  2.67741  2.69355  4.24690  2.90347  2.73739  3.18146  2.89801  2.37887  2.77519  2.98518  4.58477  3.61503
          0.02331  4.16618  4.88853  0.61958  0.77255  0.48576  0.95510
     55   2.30755  4.34318  4.56276  4.00956  3.46103  4.21316  4.63001  1.57800  3.90230  1.70778  3.32535  4.23083  4.53871  4.13121  4.09279  3.54163  3.21282  1.56447  5.23005  4.05026     58 - -
          2.68618  4.42225  2.77519  2.73123  3.46354  2.40513  3.72494  3.29354  2.67741  2.69355  4.24690  2.90347  2.73739  3.18146  2.89801  2.37887  2.77519  2.98518  4.58477  3.61503
          0.02331  4.16618  4.88853  0.61958  0.77255  0.48576  0.95510
     56   3.07112  4.46116  4.64890  4.12941  3.43743  4.27694  4.77337  2.00882  3.97975  1.98048  2.23393  4.34666  4.62323  4.23158  4.16347  3.64269  3.33669  1.11240  5.32616  4.15000     59 - -
          2.68618  4.42225  2.77519  2.73123  3.46354  2.40513  3.72494  3.29354  2.67741  2.69355  4.24690  2.90347  2.73739  3.18146  2.89801  2.37887  2.77519  2.98518  4.58477  3.61503
          0.02331  4.16618  4.88853  0.61958  0.77255  0.48576  0.95510
     57   3.23212  4.57093  4.84501  4.30278  3.27567  4.48791  4.87089  1.37943  4.14039  1.70749  1.73476  4.53070  4.73992  4.32470  4.28043  3.84655  3.47153  2.06464  5.27515  4.15507     60 - -
          2.68618  4.42225  2.77519  2.73123  3.46354  2.40513  3.72494  3.29354  2.67741  2.69355  4.24690  2.90347  2.73739  3.18146  2.89801  2.37887  2.77519  2.98518  4.58477  3.61503
          0.02331  4.16618  4.88853  0.61958  0.77255  0.48576  0.95510
     58   2.08359  4.25968  3.72566  3.22562  2.40338  3.46681  4.06120  2.76876  3.16627  2.55782  3.52844  3.50401  3.98753  3.45369  3.46353  2.81049  1.79011  2.54422  5.01936  3.76571     61 - -
          2.68618  4.42225  2.77519  2.73123  3.46354  2.40513  3.72494  3.29354  2.67741  2.69355  4.24690  2.90347  2.73739  3.18146  2.89801  2.37887  2.77519  2.98518  4.58477  3.61503
          0.02331  4.16618  4.88853  0.61958  0.77255  0.48576  0.95510
     59   2.98377  4.73957  3.51801  3.14694  2.95498  3.69824  3.81607  3.42334  2.99145  2.99499  3.99592  2.14062  4.18090  3.41327  3.27275  3.11443  3.26440  3.18804  1.43972  2.93116     62 - -
          2.68618  4.42225  2.77519  2.73123  3.46354  2.40513  3.72494  3.29354  2.67741  2.69355  4.24690  2.90347  2.73739  3.18146  2.89801  2.37887  2.77519  2.98518  4.58477  3.61503
          0.02331  4.16618  4.88853  0.61958  0.77255  0.48576  0.95510
     60   1.29054  4.23470  3.60481  3.32106  4.40896  3.02155  4.36546  3.78268  3.36409  3.51365  4.34989  3.43162  3.78354  3.64785  3.66106  1.37593  2.79641  3.23559  5.76488  4.55665     63 - -
          2.68618  4.42225  2.77519  2.73123  3.46354  2.40513  3.72494  3.29354  2.67741  2.69355  4.24690  2.90347  2.73739  3.18146  2.89801  2.37887  2.77519  2.98518  4.58477  3.61503
          0.02331  4.16618  4.88853  0.61958  0.77255  0.48576  0.95510
     61   2.12976  4.78571  2.14793  2.48405  4.32481  3.29086  3.78114  3.75346  2.62334  3.34722  4.14950  2.97891  3.81918  2.93465  3.09627  2.04997  2.31603  3.34584  5.56195  4.21225     64 - -
          2.68618  4.42225  2.77519  2.73123  3.46354  2.40513  3.72494  3.29354  2.67741  2.69355  4.24690  2.90347  2.73739  3.18146  2.89801  2.37887  2.77519  2.98518  4.58477  3.61503
          0.02331  4.16618  4.88853  0.61958  0.77255  0.48576  0.95510
     62   2.58026  4.73702  2.85482  2.55531  4.41225  3.24222  3.87297  3.87705  2.72271  3.46236  4.27114  1.78486  2.61047  3.04220  3.16776  1.94715  2.93237  3.42809  5.65160  4.30848     65 - -
          2.68618  4.42225  2.77519  2.73123  3.46354  2.40513  3.72494  3.29354  2.67741  2.69355  4.24690  2.90347  2.73739  3.18146  2.89801  2.37887  2.77519  2.98518  4.58477  3.61503
          0.02331  4.16618  4.88853  0.61958  0.77255  0.48576  0.95510
     63   2.72617  4.42496  3.81994  3.36370  3.59016  3.61881  4.23949  2.61089  3.21294  1.78787  3.54240  3.65469  4.14258  3.58542  3.48901  2.99994  1.47953  2.45810  5.22197  3.97969     66 - -
          2.68618  4.42225  2.77519  2.73123  3.46354  2.40513  3.72494  3.29354  2.67741  2.69355  4.24690  2.90347  2.73739  3.18146  2.89801  2.37887  2.77519  2.98518  4.58477  3.61503
          0.02331  4.16618  4.88853  0.61958  0.77255  0.48576  0.95510
     64   2.11722  2.92376  2.41116  2.11713  4.10114  3.39597  3.70481  3.49649  2.53759  3.12483  3.94886  2.97524  3.84225  2.86677  3.00222  2.66858  2.88346  3.16782  5.37890  4.04390     67 - -
          2.68618  4.42225  2.77519  2.73123  3.46354  2.40513  3.72494  3.29354  2.67741  2.69355  4.24690  2.90347  2.73739  3.18146  2.89801  2.37887  2.77519  2.98518  4.58477  3.61503
          0.02331  4.16618  4.88853  0.61958  0.77255  0.48576  0.95510
     65   2.53111  4.66589  3.00320  2.58899  4.28050  3.26521  3.82653  3.71327  2.65678  3.31426  4.12073  2.20455  2.50807  2.99146  3.09904  2.12177  2.27606  3.29686  5.53354  4.21111     68 - -
          2.68618  4.42225  2.77519  2.73123  3.46354  2.40513  3.72494  3.29354  2.67741  2.69355  4.24690  2.90347  2.73739  3.18146  2.89801  2.37887  2.77519  2.98518  4.58477  3.61503
          0.02331  4.16618  4.88853  0.61958  0.77255  0.48576  0.95510
     66   3.07286  4.80859  3.80590  3.74752  4.86444  0.39215  4.83965  4.54561  3.96816  4.15898  5.14434  3.97152  4.20821  4.26963  4.16228  3.25477  3.57676  4.01699  5.87170  4.97975     69 - -
          2.68621  4.42228  2.77522  2.73126  3.46357  2.40484  3.72497  3.29357  2.67743  2.69358  4.24692  2.90349  2.73742  3.18149  2.89803  2.37889  2.77522  2.98521  4.58480  3.61506
          0.19853  1.75718  4.88853  0.26614  1.45386  0.48576  0.95510
     67   3.37239  4.68559  4.67934  4.24092  1.44719  4.33214  3.75783  2.94065  4.08363  1.65768  3.54669  4.14717  4.63158  4.11947  4.14516  3.66584  3.59323  2.89964  3.95115  1.67668     71 - -
          2.68618  4.42225  2.77519  2.73123  3.46354  2.40513  3.72494  3.29354  2.67741  2.69355  4.24690  2.90347  2.73739  3.18146  2.89801  2.37887  2.77519  2.98518  4.58477  3.61503
          0.02331  4.16618  4.88853  0.61958  0.77255  0.48576  0.95510
     68   2.15760  4.96957  2.64190  1.59034  4.46425  2.26040  3.80753  3.89704  2.67453  3.48018  4.29883  2.92544  3.86212  2.96689  3.15566  2.72038  3.01824  3.49312  5.68450  4.30966     72 - -
          2.68618  4.42225  2.77519  2.73123  3.46354  2.40513  3.72494  3.29354  2.67741  2.69355  4.24690  2.90347  2.73739  3.18146  2.89801  2.37887  2.77519  2.98518  4.58477  3.61503
          0.02331  4.16618  4.88853  0.61958  0.77255  0.48576  0.95510
     69   3.28335  4.59450  4.96855  4.41067  1.83068  4.52587  4.69776  1.71569  4.27218  1.27222  2.98735  4.56663  4.73594  4.33621  4.34350  3.86881  3.50519  2.29163  4.96986  3.71275     73 - -
          2.68618  4.42225  2.77519  2.73123  3.46354  2.40513  3.72494  3.29354  2.67741  2.69355  4.24690  2.90347  2.73739  3.18146  2.89801  2.37887  2.77519  2.98518  4.58477  3.61503
          0.02331  4.16618  4.88853  0.61958  0.77255  0.48576  0.95510
     70   2.15027  4.69609  3.03260  2.19346  2.76401  3.46306  3.70630  3.29303  2.54909  2.93484  3.78872  3.04083  3.87339  2.43229  2.98222  2.71227  2.87529  3.00917  5.22047  3.90824     74 - -
          2.68618  4.42225  2.77519  2.73123  3.46354  2.40513  3.72494  3.29354  2.67741  2.69355  4.24690  2.90347  2.73739  3.18146  2.89801  2.37887  2.77519  2.98518  4.58477  3.61503
          0.02331  4.16618  4.88853  0.61958  0.77255  0.48576  0.95510
     71   1.79309  4.25480  3.56572  3.21614  4.31137  2.00258  4.26431  3.67312  3.24213  3.39181  4.22483  3.38784  3.78719  3.53130  3.56775  2.49642  1.50279  3.17426  5.66414  4.45251     75 - -
          2.68618  4.42225  2.77519  2.73123  3.46354  2.40513  3.72494  3.29354  2.67741  2.69355  4.24690  2.90347  2.73739  3.18146  2.89801  2.37887  2.77519  2.98518  4.58477  3.61503
          0.02331  4.16618  4.88853  0.61958  0.77255  0.48576  0.95510
     72   3.23678  4.57389  4.86547  4.30783  2.29202  4.46110  4.69660  2.22654  4.17703  1.06109  2.99877  4.49510  4.69377  4.27465  4.27890  3.80086  3.46391  1.84687  5.02300  3.80554     76 - -
          2.68618  4.42225  2.77519  2.73123  3.46354  2.40513  3.72494  3.29354  2.67741  2.69355  4.24690  2.90347  2.73739  3.18146  2.89801  2.37887  2.77519  2.98518  4.58477  3.61503
          0.02331  4.16618  4.88853  0.61958  0.77255  0.48576  0.95510
     73   3.07286  4.80859  3.80590  3.74752  4.86444  0.39215  4.83965  4.54561  3.96816  4.15898  5.14434  3.97152  4.20821  4.26963  4.16228  3.25477  3.57676  4.01699  5.87170  4.97975     77 - -
          2.68618  4.42225  2.77519  2.73123  3.46354  2.40513  3.72494  3.29354  2.67741  2.69355  4.24690  2.90347  2.73739  3.18146  2.89801  2.37887  2.77519  2.98518  4.58477  3.61503
          0.02331  4.16618  4.88853  0.61958  0.77255  0.48576  0.95510
     74   2.79620  5.19930  2.00286  1.58814  4.46219  3.36794  3.72108  3.90140  2.57905  2.59424  4.28309  2.84932  3.86911  2.86452  3.08908  2.75317  3.04824  3.53240  5.66610  4.25194     78 - -
          2.68618  4.42225  2.77519  2.73123  3.46354  2.40513  3.72494  3.29354  2.67741  2.69355  4.24690  2.90347  2.73739  3.18146  2.89801  2.37887  2.77519  2.98518  4.58477  3.61503
          0.02331  4.16618  4.88853  0.61958  0.77255  0.48576  0.95510
     75   2.56786  4.68754  2.95165  2.59637  4.29747  3.27072  3.85615  3.72089  2.68874  3.33755  4.15851  1.92950  2.41947  3.03049  3.11750  2.63960  2.13406  3.31266  5.55850  4.23631     79 - -
          2.68618  4.42225  2.77519  2.73123  3.46354  2.40513  3.72494  3.29354  2.67741  2.69355  4.24690  2.90347  2.73739  3.18146  2.89801  2.37887  2.77519  2.98518  4.58477  3.61503
          0.02331  4.16618  4.88853  0.61958  0.77255  0.48576  0.95510
     76   2.89241  4.94031  3.36533  2.85262  4.43290  3.54359  3.83340  3.86818  2.31082  3.40184  4.27748  3.26852  2.26866  3.00112  1.26512  2.94870  3.16171  3.52165  5.51109  4.29263     80 - -
          2.68618  4.42225  2.77519  2.73123  3.46354  2.40513  3.72494  3.29354  2.67741  2.69355  4.24690  2.90347  2.73739  3.18146  2.89801  2.37887  2.77519  2.98518  4.58477  3.61503
          0.02331  4.16618  4.88853  0.61958  0.77255  0.48576  0.95510
     77   3.20496  5.31159  3.66748  2.93574  4.81705  3.79560  3.68165  4.14128  1.20191  3.54286  4.41714  3.31641  4.14709  2.81142  1.44268  3.18989  3.35191  3.82199  5.54845  4.41171     81 - -
          2.68618  4.42225  2.77519  2.73123  3.46354  2.40513  3.72494  3.29354  2.67741  2.69355  4.24690  2.90347  2.73739  3.18146  2.89801  2.37887  2.77519  2.98518  4.58477  3.61503
          0.02331  4.16618  4.88853  0.61958  0.77255  0.48576  0.95510
     78   2.85815  5.35443  1.85393  1.52003  4.66864  3.33099  3.75371  4.14619  2.65571  3.66345  4.47056  2.80376  3.87625  2.89670  3.19842  2.78542  2.38168  3.73199  5.83246  4.37999     82 - -
          2.68618  4.42225  2.77519  2.73123  3.46354  2.40513  3.72494  3.29354  2.67741  2.69355  4.24690  2.90347  2.73739  3.18146  2.89801  2.37887  2.77519  2.98518  4.58477  3.61503
          0.02331  4.16618  4.88853  0.61958  0.77255  0.48576  0.95510
     79   2.77864  4.41265  3.86526  3.42772  3.58667  3.70416  4.29038  1.45513  3.32370  2.40593  3.54137  3.72445  2.06959  3.66693  3.59551  3.09248  3.08997  2.30913  5.21349  3.97755     83 - -
          2.68618  4.42225  2.77519  2.73123  3.46354  2.40513  3.72494  3.29354  2.67741  2.69355  4.24690  2.90347  2.73739  3.18146  2.89801  2.37887  2.77519  2.98518  4.58477  3.61503
          0.02331  4.16618  4.88853  0.61958  0.77255  0.48576  0.95510
     80   2.72144  4.32763  4.18088  3.75387  3.77060  3.68649  4.56629  2.21543  3.64332  2.53349  3.66177  3.92157  4.25933  3.96091  3.88313  3.09921  2.11673  1.12228  5.44816  4.23015     84 - -
          2.68618  4.42225  2.77519  2.73123  3.46354  2.40513  3.72494  3.29354  2.67741  2.69355  4.24690  2.90347  2.73739  3.18146  2.89801  2.37887  2.77519  2.98518  4.58477  3.61503
          0.02331  4.16618  4.88853  0.61958  0.77255  0.48576  0.95510
     81   2.08182  5.33028  1.97637  1.51915  4.65417  3.32846  3.76107  4.12613  2.66900  3.65241  4.46276  2.80904  3.87731  2.90653  3.21193  2.78603  3.12327  3.71526  5.82713  4.37859     85 - -
          2.68618  4.42225  2.77519  2.73123  3.46354  2.40513  3.72494  3.29354  2.67741  2.69355  4.24690  2.90347  2.73739  3.18146  2.89801  2.37887  2.77519  2.98518  4.58477  3.61503
          0.02331  4.16618  4.88853  0.61958  0.77255  0.48576  0.95510
     82   2.78523  4.34712  3.89188  3.33709  3.20132  3.81690  2.58245  1.74071  3.16347  1.89476  3.31220  3.65377  4.17988  3.49811  3.41963  3.10645  3.01838  2.40571  4.80377  3.49254     86 - -
          2.68618  4.42225  2.77519  2.73123  3.46354  2.40513  3.72494  3.29354  2.67741  2.69355  4.24690  2.90347  2.73739  3.18146  2.89801  2.37887  2.77519  2.98518  4.58477  3.61503
          0.02331  4.16618  4.88853  0.61958  0.77255  0.48576  0.95510
     83   2.86738  5.21163  1.20684  2.30572  4.71751  3.26910  3.90276  4.23796  2.90690  3.79502  4.64213  2.85876  3.90526  3.08077  3.46174  1.97549  3.20342  3.78926  5.94697  4.49284     87 - -
          2.68618  4.42225  2.77519  2.73123  3.46354  2.40513  3.72494  3.29354  2.67741  2.69355  4.24690  2.90347  2.73739  3.18146  2.89801  2.37887  2.77519  2.98518  4.58477  3.61503
          0.02331  4.16618  4.88853  0.61958  0.77255  0.48576  0.95510
     84   3.07286  4.80859  3.80590  3.74752  4.86444  0.39215  4.83965  4.54561  3.96816  4.15898  5.14434  3.97152  4.20821  4.26963  4.16228  3.25477  3.57676  4.01699  5.87170  4.97975     88 - -
          2.68618  4.42225  2.77519  2.73123  3.46354  2.40513  3.72494  3.29354  2.67741  2.69355  4.24690  2.90347  2.73739  3.18146  2.89801  2.37887  2.77519  2.98518  4.58477  3.61503
          0.02331  4.16618  4.88853  0.61958  0.77255  0.48576  0.95510
     85   3.40781  4.70364  5.04322  4.51269  3.22022  4.70506  5.05578  1.59021  4.34296  0.91788  3.02110  4.75494  4.89036  4.48036  4.45547  4.08729  3.64029  2.13329  5.32824  4.22415     89 - -
          2.68618  4.42225  2.77519  2.73123  3.46354  2.40513  3.72494  3.29354  2.67741  2.69355  4.24690  2.90347  2.73739  3.18146  2.89801  2.37887  2.77519  2.98518  4.58477  3.61503
          0.02331  4.16618  4.88853  0.61958  0.77255  0.48576  0.95510
     86   2.63217  4.57574  3.25804  2.70219  3.80438  3.49660  3.75649  3.16410  2.55851  2.23032  3.70762  3.15740  2.72090  2.97436  2.42234  2.75253  2.39169  2.89980  5.15816  3.89015     90 - -
          2.68618  4.42225  2.77519  2.73123  3.46354  2.40513  3.72494  3.29354  2.67741  2.69355  4.24690  2.90347  2.73739  3.18146  2.89801  2.37887  2.77519  2.98518  4.58477  3.61503
          0.02331  4.16618  4.88853  0.61958  0.77255  0.48576  0.95510
     87   3.50223  4.88317  4.66053  4.31174  3.27520  4.35194  4.87665  2.50474  4.07716  0.58256  3.22398  4.55913  4.74309  4.37370  4.20100  3.97296  3.78654  2.61647  5.25027  4.03808     91 - -
          2.68618  4.42225  2.77519  2.73123  3.46354  2.40513  3.72494  3.29354  2.67741  2.69355  4.24690  2.90347  2.73739  3.18146  2.89801  2.37887  2.77519  2.98518  4.58477  3.61503
          0.01575  4.15862        *  0.61958  0.77255  0.00000        *
//
