# Supplementary material for: MacSyFinder: A Program to Mine Genomes for Molecular Systems with an Application to CRISPR-Cas Systems
Source: PLoS One. 2014 Oct 17;9(10):e110726. doi: 10.1371/journal.pone.0110726 (PMC4201578; doi:10.1371/journal.pone.0110726)
Supplement: Data S2 — The Cas-Finder: models and profiles (compressed tarball archive). (ZIP) [file pone.0110726.s011.zip › Cas-Finder_macsyfinder/CASprofiles/cas3-cas2_TypeIF.hmm]

HMMER3/b [3.0 | March 2010]
NAME  TIGR02562
ACC   TIGR02562
DESC  cas3_yersinia: CRISPR-associated helicase Cas3, subtype I-F/YPEST
LENG  1110
ALPH  amino
RF    no
CS    no
MAP   yes
DATE  Sun Apr 11 22:18:44 2010
NSEQ  4
EFFN  0.933594
CKSUM 611389807
GA    565.95 565.95;
TC    565.95 565.95;
NC    452.40 452.40;
STATS LOCAL MSV      -12.9964  0.69535
STATS LOCAL VITERBI  -13.8965  0.69535
STATS LOCAL FORWARD   -7.1107  0.69535
HMM          A        C        D        E        F        G        H        I        K        L        M        N        P        Q        R        S        T        V        W        Y   
            m->m     m->i     m->d     i->m     i->i     d->m     d->d
  COMPO   2.45215  4.34912  2.90842  2.68361  3.40429  3.02443  3.54023  2.89812  2.66658  2.34500  3.70480  3.07810  3.48397  2.93525  2.81173  2.67063  2.88017  2.72687  4.30643  3.57501
          2.68618  4.42225  2.77519  2.73123  3.46354  2.40513  3.72494  3.29354  2.67741  2.69355  4.24690  2.90347  2.73739  3.18146  2.89801  2.37887  2.77519  2.98518  4.58477  3.61503
          0.02363  4.15302  4.87536  0.61958  0.77255  0.00000        *
      1   3.21504  4.72409  4.36487  3.98889  3.36452  4.05187  4.65926  2.56983  3.73921  1.92438  0.92610  4.22890  4.52186  4.10682  3.90962  3.58917  3.53004  2.60688  5.23723  4.01991      1 - -
          2.68618  4.42225  2.77519  2.73123  3.46354  2.40513  3.72494  3.29354  2.67741  2.69355  4.24690  2.90347  2.73739  3.18146  2.89801  2.37887  2.77519  2.98518  4.58477  3.61503
          0.02363  4.15302  4.87536  0.61958  0.77255  0.48576  0.95510
      2   2.88141  5.10414  2.70428  2.47361  4.03534  3.42201  2.33458  3.94470  2.58325  3.47434  4.34313  1.47727  3.95329  2.99159  2.97774  2.86927  3.15588  3.58451  5.37437  3.89506      2 - -
          2.68618  4.42225  2.77519  2.73123  3.46354  2.40513  3.72494  3.29354  2.67741  2.69355  4.24690  2.90347  2.73739  3.18146  2.89801  2.37887  2.77519  2.98518  4.58477  3.61503
          0.02363  4.15302  4.87536  0.61958  0.77255  0.48576  0.95510
      3   3.20485  4.49002  5.00237  4.51722  3.66174  4.60327  5.21952  1.03849  4.40801  2.13463  3.45171  4.71574  4.89883  4.66300  4.59024  4.00625  3.47160  1.29765  5.67295  4.47137      3 - -
          2.68618  4.42225  2.77519  2.73123  3.46354  2.40513  3.72494  3.29354  2.67741  2.69355  4.24690  2.90347  2.73739  3.18146  2.89801  2.37887  2.77519  2.98518  4.58477  3.61503
          0.02363  4.15302  4.87536  0.61958  0.77255  0.48576  0.95510
      4   3.39576  4.69461  5.02206  4.49182  3.21485  4.68900  5.03911  1.59535  4.32162  0.92550  3.01753  4.73569  4.87765  4.46388  4.43739  4.07038  3.62863  2.12638  5.31903  4.21192      4 - -
          2.68618  4.42225  2.77519  2.73123  3.46354  2.40513  3.72494  3.29354  2.67741  2.69355  4.24690  2.90347  2.73739  3.18146  2.89801  2.37887  2.77519  2.98518  4.58477  3.61503
          0.02363  4.15302  4.87536  0.61958  0.77255  0.48576  0.95510
      5   3.39576  4.69461  5.02206  4.49182  3.21485  4.68900  5.03911  1.59535  4.32162  0.92550  3.01753  4.73569  4.87765  4.46388  4.43739  4.07038  3.62863  2.12638  5.31903  4.21192      5 - -
          2.68618  4.42225  2.77519  2.73123  3.46354  2.40513  3.72494  3.29354  2.67741  2.69355  4.24690  2.90347  2.73739  3.18146  2.89801  2.37887  2.77519  2.98518  4.58477  3.61503
          0.02363  4.15302  4.87536  0.61958  0.77255  0.48576  0.95510
      6   3.20590  4.49506  4.99178  4.50826  3.65074  4.59435  5.21032  1.00438  4.39557  2.12105  3.44281  4.70786  4.89317  4.65141  4.57769  3.99835  3.47364  1.35564  5.66408  4.46302      6 - -
          2.68618  4.42225  2.77519  2.73123  3.46354  2.40513  3.72494  3.29354  2.67741  2.69355  4.24690  2.90347  2.73739  3.18146  2.89801  2.37887  2.77519  2.98518  4.58477  3.61503
          0.02363  4.15302  4.87536  0.61958  0.77255  0.48576  0.95510
      7   2.47729  4.39639  3.47777  3.31661  4.37116  3.12243  4.41337  3.93696  3.41003  3.63846  4.54659  3.48834  3.88637  3.73831  3.68019  0.73499  2.98019  3.40860  5.72241  4.45915      7 - -
          2.68618  4.42225  2.77519  2.73123  3.46354  2.40513  3.72494  3.29354  2.67741  2.69355  4.24690  2.90347  2.73739  3.18146  2.89801  2.37887  2.77519  2.98518  4.58477  3.61503
          0.02363  4.15302  4.87536  0.61958  0.77255  0.48576  0.95510
      8   1.97052  4.78377  2.98122  2.64398  4.27059  3.35879  3.85583  3.66556  2.58131  3.27842  4.16624  3.10158  3.90769  1.51248  2.93884  2.75736  3.00999  3.31586  5.53047  4.21994      8 - -
          2.68618  4.42225  2.77519  2.73123  3.46354  2.40513  3.72494  3.29354  2.67741  2.69355  4.24690  2.90347  2.73739  3.18146  2.89801  2.37887  2.77519  2.98518  4.58477  3.61503
          0.02363  4.15302  4.87536  0.61958  0.77255  0.48576  0.95510
      9   2.94973  0.51388  4.51952  4.32982  4.26871  3.50504  4.91644  3.46951  4.16250  3.36720  4.50072  4.24382  4.23268  4.49730  4.23361  3.22057  3.44067  3.19238  5.61365  4.55173      9 - -
          2.68618  4.42225  2.77519  2.73123  3.46354  2.40513  3.72494  3.29354  2.67741  2.69355  4.24690  2.90347  2.73739  3.18146  2.89801  2.37887  2.77519  2.98518  4.58477  3.61503
          0.02363  4.15302  4.87536  0.61958  0.77255  0.48576  0.95510
     10   2.78164  5.29782  2.07815  1.82203  4.60560  3.35055  2.67532  4.09881  2.50523  3.58584  4.36468  2.81168  3.84292  2.24021  3.01797  2.71676  3.02944  3.67426  5.73002  4.29345     10 - -
          2.68618  4.42225  2.77519  2.73123  3.46354  2.40513  3.72494  3.29354  2.67741  2.69355  4.24690  2.90347  2.73739  3.18146  2.89801  2.37887  2.77519  2.98518  4.58477  3.61503
          0.02363  4.15302  4.87536  0.61958  0.77255  0.48576  0.95510
     11   3.25343  5.20690  3.44667  3.02725  4.65856  3.70129  3.94902  4.10829  0.70899  3.61643  4.57165  3.43575  4.18911  3.13095  2.52893  3.28231  3.49006  3.80354  5.60393  4.46204     11 - -
          2.68618  4.42225  2.77519  2.73123  3.46354  2.40513  3.72494  3.29354  2.67741  2.69355  4.24690  2.90347  2.73739  3.18146  2.89801  2.37887  2.77519  2.98518  4.58477  3.61503
          0.02363  4.15302  4.87536  0.61958  0.77255  0.48576  0.95510
     12   2.95222  5.08824  3.20465  2.73190  4.49591  3.56886  3.74041  3.96501  2.17186  3.46363  4.32336  2.27155  4.02178  2.89382  1.26905  2.96616  3.18672  3.61467  5.51960  4.26368     12 - -
          2.68618  4.42225  2.77519  2.73123  3.46354  2.40513  3.72494  3.29354  2.67741  2.69355  4.24690  2.90347  2.73739  3.18146  2.89801  2.37887  2.77519  2.98518  4.58477  3.61503
          0.02363  4.15302  4.87536  0.61958  0.77255  0.48576  0.95510
     13   0.67447  4.35721  3.77181  3.58743  4.35569  3.17221  4.57276  3.52507  3.61164  3.39281  4.40103  3.65829  3.93890  3.92818  3.83582  2.70888  3.00626  3.12945  5.75382  4.58917     13 - -
          2.68618  4.42225  2.77519  2.73123  3.46354  2.40513  3.72494  3.29354  2.67741  2.69355  4.24690  2.90347  2.73739  3.18146  2.89801  2.37887  2.77519  2.98518  4.58477  3.61503
          0.02363  4.15302  4.87536  0.61958  0.77255  0.48576  0.95510
     14   3.48571  4.87005  4.63932  4.28958  3.26755  4.33533  4.85846  2.49562  4.05504  0.59324  3.21893  4.53816  4.72820  4.35492  4.18140  3.95335  3.77034  2.60410  5.23883  4.02388     14 - -
          2.68618  4.42225  2.77519  2.73123  3.46354  2.40513  3.72494  3.29354  2.67741  2.69355  4.24690  2.90347  2.73739  3.18146  2.89801  2.37887  2.77519  2.98518  4.58477  3.61503
          0.02363  4.15302  4.87536  0.61958  0.77255  0.48576  0.95510
     15   2.71219  4.93014  2.92487  2.49529  4.31440  3.41749  3.70632  3.72574  1.91679  3.29964  4.11915  2.37043  3.87840  2.85380  2.77550  2.73134  1.95287  3.36753  5.48965  4.16667     15 - -
          2.68618  4.42225  2.77519  2.73123  3.46354  2.40513  3.72494  3.29354  2.67741  2.69355  4.24690  2.90347  2.73739  3.18146  2.89801  2.37887  2.77519  2.98518  4.58477  3.61503
          0.02363  4.15302  4.87536  0.61958  0.77255  0.48576  0.95510
     16   2.93792  5.31886  2.63115  1.34528  4.66660  3.43681  3.73922  4.10530  1.83191  3.60428  4.43789  2.92564  3.94220  2.88158  2.78205  2.88136  3.17869  3.72531  5.72566  4.37075     16 - -
          2.68618  4.42225  2.77519  2.73123  3.46354  2.40513  3.72494  3.29354  2.67741  2.69355  4.24690  2.90347  2.73739  3.18146  2.89801  2.37887  2.77519  2.98518  4.58477  3.61503
          0.02363  4.15302  4.87536  0.61958  0.77255  0.48576  0.95510
     17   2.59072  4.43318  3.70718  3.48437  4.24647  3.26024  4.47641  3.40947  3.43301  3.26262  4.30229  3.63967  3.98957  3.81546  3.67142  2.79610  0.77191  3.07262  5.65828  4.46603     17 - -
          2.68618  4.42225  2.77519  2.73123  3.46354  2.40513  3.72494  3.29354  2.67741  2.69355  4.24690  2.90347  2.73739  3.18146  2.89801  2.37887  2.77519  2.98518  4.58477  3.61503
          0.02363  4.15302  4.87536  0.61958  0.77255  0.48576  0.95510
     18   3.35088  5.15162  3.87286  3.33640  4.57913  3.77246  4.06823  4.14869  2.40481  3.61371  4.61444  3.67041  4.26856  3.28153  0.62330  3.42650  3.60225  3.86238  5.55236  4.45430     18 - -
          2.68618  4.42225  2.77519  2.73123  3.46354  2.40513  3.72494  3.29354  2.67741  2.69355  4.24690  2.90347  2.73739  3.18146  2.89801  2.37887  2.77519  2.98518  4.58477  3.61503
          0.02363  4.15302  4.87536  0.61958  0.77255  0.48576  0.95510
     19   1.96196  4.74602  3.39205  2.87813  4.30520  3.44621  3.85156  3.65293  2.37334  3.27047  4.15717  3.26052  3.96572  3.03096  1.36877  2.83147  3.04561  3.31076  5.47706  4.24463     19 - -
          2.68618  4.42225  2.77519  2.73123  3.46354  2.40513  3.72494  3.29354  2.67741  2.69355  4.24690  2.90347  2.73739  3.18146  2.89801  2.37887  2.77519  2.98518  4.58477  3.61503
          0.02363  4.15302  4.87536  0.61958  0.77255  0.48576  0.95510
     20   3.25621  4.60940  4.71666  4.35065  3.57946  4.35652  5.03553  0.78508  4.18460  2.11769  3.48108  4.55830  4.76925  4.50973  4.35051  3.88727  3.55380  1.89573  5.52189  4.27860     20 - -
          2.68618  4.42225  2.77519  2.73123  3.46354  2.40513  3.72494  3.29354  2.67741  2.69355  4.24690  2.90347  2.73739  3.18146  2.89801  2.37887  2.77519  2.98518  4.58477  3.61503
          0.02363  4.15302  4.87536  0.61958  0.77255  0.48576  0.95510
     21   3.48571  4.87005  4.63932  4.28958  3.26755  4.33533  4.85846  2.49562  4.05504  0.59324  3.21893  4.53816  4.72820  4.35492  4.18140  3.95335  3.77034  2.60410  5.23883  4.02388     21 - -
          2.68618  4.42225  2.77519  2.73123  3.46354  2.40513  3.72494  3.29354  2.67741  2.69355  4.24690  2.90347  2.73739  3.18146  2.89801  2.37887  2.77519  2.98518  4.58477  3.61503
          0.02363  4.15302  4.87536  0.61958  0.77255  0.48576  0.95510
     22   3.31809  5.46035  0.58641  2.55639  4.88138  3.44782  4.21362  4.53926  3.35608  4.10048  5.09383  3.12356  4.12100  3.45949  3.90365  3.25485  3.66568  4.15128  5.99215  4.71960     22 - -
          2.68618  4.42225  2.77519  2.73123  3.46354  2.40513  3.72494  3.29354  2.67741  2.69355  4.24690  2.90347  2.73739  3.18146  2.89801  2.37887  2.77519  2.98518  4.58477  3.61503
          0.02363  4.15302  4.87536  0.61958  0.77255  0.48576  0.95510
     23   2.71715  4.87085  2.88009  2.56977  4.34168  3.35070  3.82017  3.84042  2.54021  3.40821  4.25738  3.04616  3.89882  1.51097  2.90699  2.00772  3.02891  3.45239  5.56252  4.22127     23 - -
          2.68618  4.42225  2.77519  2.73123  3.46354  2.40513  3.72494  3.29354  2.67741  2.69355  4.24690  2.90347  2.73739  3.18146  2.89801  2.37887  2.77519  2.98518  4.58477  3.61503
          0.02363  4.15302  4.87536  0.61958  0.77255  0.48576  0.95510
     24   3.81908  5.00555  4.81223  4.53825  0.93632  4.53856  3.54606  3.46163  4.37142  2.75919  4.04834  4.20769  4.83815  4.28541  4.36079  3.91826  4.03831  3.39984  3.66831  1.38473     24 - -
          2.68618  4.42225  2.77519  2.73123  3.46354  2.40513  3.72494  3.29354  2.67741  2.69355  4.24690  2.90347  2.73739  3.18146  2.89801  2.37887  2.77519  2.98518  4.58477  3.61503
          0.02363  4.15302  4.87536  0.61958  0.77255  0.48576  0.95510
     25   0.67447  4.35721  3.77181  3.58743  4.35569  3.17221  4.57276  3.52507  3.61164  3.39281  4.40103  3.65829  3.93890  3.92818  3.83582  2.70888  3.00626  3.12945  5.75382  4.58917     25 - -
          2.68618  4.42225  2.77519  2.73123  3.46354  2.40513  3.72494  3.29354  2.67741  2.69355  4.24690  2.90347  2.73739  3.18146  2.89801  2.37887  2.77519  2.98518  4.58477  3.61503
          0.02363  4.15302  4.87536  0.61958  0.77255  0.48576  0.95510
     26   2.80882  4.78735  3.00678  1.51274  3.95300  3.55338  3.88726  2.18096  2.71903  2.84423  3.85921  3.16039  4.01396  3.09133  3.12111  2.90893  3.06301  2.77628  5.38719  4.07299     26 - -
          2.68618  4.42225  2.77519  2.73123  3.46354  2.40513  3.72494  3.29354  2.67741  2.69355  4.24690  2.90347  2.73739  3.18146  2.89801  2.37887  2.77519  2.98518  4.58477  3.61503
          0.02363  4.15302  4.87536  0.61958  0.77255  0.48576  0.95510
     27   3.35088  5.15162  3.87286  3.33640  4.57913  3.77246  4.06823  4.14869  2.40481  3.61371  4.61444  3.67041  4.26856  3.28153  0.62330  3.42650  3.60225  3.86238  5.55236  4.45430     27 - -
          2.68618  4.42225  2.77519  2.73123  3.46354  2.40513  3.72494  3.29354  2.67741  2.69355  4.24690  2.90347  2.73739  3.18146  2.89801  2.37887  2.77519  2.98518  4.58477  3.61503
          0.02363  4.15302  4.87536  0.61958  0.77255  0.48576  0.95510
     28   2.65720  3.00958  3.24999  2.67006  3.92553  3.49760  3.71837  3.29754  2.07336  2.94375  3.79783  3.12948  3.90378  2.91112  2.29403  2.75188  2.26741  3.01244  5.21768  3.94967     28 - -
          2.68618  4.42225  2.77519  2.73123  3.46354  2.40513  3.72494  3.29354  2.67741  2.69355  4.24690  2.90347  2.73739  3.18146  2.89801  2.37887  2.77519  2.98518  4.58477  3.61503
          0.02363  4.15302  4.87536  0.61958  0.77255  0.48576  0.95510
     29   3.05271  4.79070  3.78315  3.72270  4.84166  0.40319  4.81661  4.51866  3.94160  4.13411  5.11871  3.94867  4.19002  4.24409  4.13807  3.23411  3.55563  3.99261  5.85335  4.95621     29 - -
          2.68618  4.42225  2.77519  2.73123  3.46354  2.40513  3.72494  3.29354  2.67741  2.69355  4.24690  2.90347  2.73739  3.18146  2.89801  2.37887  2.77519  2.98518  4.58477  3.61503
          0.02363  4.15302  4.87536  0.61958  0.77255  0.48576  0.95510
     30   2.96740  5.40142  1.25955  2.26908  4.47939  3.34672  2.29061  4.21896  2.78018  3.72612  4.58115  2.83997  3.93050  3.00224  3.31332  2.88787  3.24680  3.82097  5.74658  4.25295     30 - -
          2.68618  4.42225  2.77519  2.73123  3.46354  2.40513  3.72494  3.29354  2.67741  2.69355  4.24690  2.90347  2.73739  3.18146  2.89801  2.37887  2.77519  2.98518  4.58477  3.61503
          0.02363  4.15302  4.87536  0.61958  0.77255  0.48576  0.95510
     31   2.75909  4.81856  3.31102  2.81180  4.36956  3.44706  3.80895  3.81009  2.31273  3.36933  4.22573  3.21259  3.95815  2.97815  1.36950  2.01719  3.05769  3.43657  5.49501  4.24153     31 - -
          2.68618  4.42225  2.77519  2.73123  3.46354  2.40513  3.72494  3.29354  2.67741  2.69355  4.24690  2.90347  2.73739  3.18146  2.89801  2.37887  2.77519  2.98518  4.58477  3.61503
          0.02363  4.15302  4.87536  0.61958  0.77255  0.48576  0.95510
     32   2.45586  4.24540  3.70958  3.24877  3.79896  3.30717  4.15723  2.88925  3.18955  2.81870  3.74648  3.47960  3.91792  3.49401  3.49270  1.96244  2.15925  1.65161  5.26509  4.04681     32 - -
          2.68618  4.42225  2.77519  2.73123  3.46354  2.40513  3.72494  3.29354  2.67741  2.69355  4.24690  2.90347  2.73739  3.18146  2.89801  2.37887  2.77519  2.98518  4.58477  3.61503
          0.02363  4.15302  4.87536  0.61958  0.77255  0.48576  0.95510
     33   3.84492  5.11144  4.54746  4.32953  3.01205  4.06817  4.29100  3.89154  4.05191  3.23367  4.51047  4.42493  4.61092  4.42445  4.12750  4.04566  4.16162  3.78912  0.46974  3.00101     33 - -
          2.68618  4.42225  2.77519  2.73123  3.46354  2.40513  3.72494  3.29354  2.67741  2.69355  4.24690  2.90347  2.73739  3.18146  2.89801  2.37887  2.77519  2.98518  4.58477  3.61503
          0.02363  4.15302  4.87536  0.61958  0.77255  0.48576  0.95510
     34   3.13939  5.11301  3.12345  2.89282  4.31780  3.57487  4.05000  4.00227  2.69604  3.47521  4.50491  3.35138  4.13853  0.80635  2.97035  3.17977  3.44073  3.71715  5.54332  4.26053     34 - -
          2.68618  4.42225  2.77519  2.73123  3.46354  2.40513  3.72494  3.29354  2.67741  2.69355  4.24690  2.90347  2.73739  3.18146  2.89801  2.37887  2.77519  2.98518  4.58477  3.61503
          0.02363  4.15302  4.87536  0.61958  0.77255  0.48576  0.95510
     35   1.66107  4.24094  3.67605  3.34970  4.22640  3.09871  4.34069  3.37204  3.32482  3.24435  4.15566  3.47439  3.83149  3.63795  3.60884  2.54918  1.24965  2.96865  5.64041  4.43770     35 - -
          2.68618  4.42225  2.77519  2.73123  3.46354  2.40513  3.72494  3.29354  2.67741  2.69355  4.24690  2.90347  2.73739  3.18146  2.89801  2.37887  2.77519  2.98518  4.58477  3.61503
          0.02363  4.15302  4.87536  0.61958  0.77255  0.48576  0.95510
     36   1.39028  4.32383  3.47101  3.18408  4.32516  3.10323  4.27471  3.65630  3.22980  3.38992  4.26902  3.39250  1.61705  3.54453  3.54648  2.56504  2.85897  3.19223  5.67927  4.46237     36 - -
          2.68618  4.42225  2.77519  2.73123  3.46354  2.40513  3.72494  3.29354  2.67741  2.69355  4.24690  2.90347  2.73739  3.18146  2.89801  2.37887  2.77519  2.98518  4.58477  3.61503
          0.02363  4.15302  4.87536  0.61958  0.77255  0.48576  0.95510
     37   3.22658  4.55436  4.86550  4.32897  3.31690  4.50684  4.91001  1.16492  4.16994  1.75352  2.13678  4.55436  4.76030  4.36371  4.31423  3.87041  3.46858  1.97805  5.31769  4.18782     37 - -
          2.68618  4.42225  2.77519  2.73123  3.46354  2.40513  3.72494  3.29354  2.67741  2.69355  4.24690  2.90347  2.73739  3.18146  2.89801  2.37887  2.77519  2.98518  4.58477  3.61503
          0.02363  4.15302  4.87536  0.61958  0.77255  0.48576  0.95510
     38   2.59072  4.43318  3.70718  3.48437  4.24647  3.26024  4.47641  3.40947  3.43301  3.26262  4.30229  3.63967  3.98957  3.81546  3.67142  2.79610  0.77191  3.07262  5.65828  4.46603     38 - -
          2.68618  4.42225  2.77519  2.73123  3.46354  2.40513  3.72494  3.29354  2.67741  2.69355  4.24690  2.90347  2.73739  3.18146  2.89801  2.37887  2.77519  2.98518  4.58477  3.61503
          0.02363  4.15302  4.87536  0.61958  0.77255  0.48576  0.95510
     39   2.82584  4.69387  3.35235  2.88214  3.71591  3.64565  3.90845  2.15449  2.65956  2.59023  3.68179  3.32374  4.07149  1.63512  2.97733  2.97213  3.07471  2.77600  5.21365  3.91763     39 - -
          2.68618  4.42225  2.77519  2.73123  3.46354  2.40513  3.72494  3.29354  2.67741  2.69355  4.24690  2.90347  2.73739  3.18146  2.89801  2.37887  2.77519  2.98518  4.58477  3.61503
          0.02363  4.15302  4.87536  0.61958  0.77255  0.48576  0.95510
     40   1.71024  4.93480  2.67829  1.54467  4.40732  3.32844  3.84883  3.75054  2.70666  3.41235  4.27395  2.97185  3.89329  3.02228  3.15819  2.76763  3.05422  3.39008  5.66037  4.30568     40 - -
          2.68618  4.42225  2.77519  2.73123  3.46354  2.40513  3.72494  3.29354  2.67741  2.69355  4.24690  2.90347  2.73739  3.18146  2.89801  2.37887  2.77519  2.98518  4.58477  3.61503
          0.02363  4.15302  4.87536  0.61958  0.77255  0.48576  0.95510
     41   3.05271  4.79070  3.78315  3.72270  4.84166  0.40319  4.81661  4.51866  3.94160  4.13411  5.11871  3.94867  4.19002  4.24409  4.13807  3.23411  3.55563  3.99261  5.85335  4.95621     41 - -
          2.68618  4.42225  2.77519  2.73123  3.46354  2.40513  3.72494  3.29354  2.67741  2.69355  4.24690  2.90347  2.73739  3.18146  2.89801  2.37887  2.77519  2.98518  4.58477  3.61503
          0.02363  4.15302  4.87536  0.61958  0.77255  0.48576  0.95510
     42   3.48571  4.87005  4.63932  4.28958  3.26755  4.33533  4.85846  2.49562  4.05504  0.59324  3.21893  4.53816  4.72820  4.35492  4.18140  3.95335  3.77034  2.60410  5.23883  4.02388     42 - -
          2.68618  4.42225  2.77519  2.73123  3.46354  2.40513  3.72494  3.29354  2.67741  2.69355  4.24690  2.90347  2.73739  3.18146  2.89801  2.37887  2.77519  2.98518  4.58477  3.61503
          0.02363  4.15302  4.87536  0.61958  0.77255  0.48576  0.95510
     43   2.82241  5.36679  2.01135  1.85020  4.68078  3.34054  3.70255  4.17846  1.97926  3.65603  4.43967  2.22748  3.85476  2.83122  3.06911  2.74585  3.07503  3.74528  5.79686  4.34699     43 - -
          2.68618  4.42225  2.77519  2.73123  3.46354  2.40513  3.72494  3.29354  2.67741  2.69355  4.24690  2.90347  2.73739  3.18146  2.89801  2.37887  2.77519  2.98518  4.58477  3.61503
          0.02363  4.15302  4.87536  0.61958  0.77255  0.48576  0.95510
     44   2.72941  4.85250  2.78836  1.89710  4.29025  3.35789  3.85182  3.60892  2.67770  3.29500  4.17076  3.02599  3.90644  3.03525  3.09451  2.77693  1.52731  3.27575  5.56727  4.24015     44 - -
          2.68618  4.42225  2.77519  2.73123  3.46354  2.40513  3.72494  3.29354  2.67741  2.69355  4.24690  2.90347  2.73739  3.18146  2.89801  2.37887  2.77519  2.98518  4.58477  3.61503
          0.02363  4.15302  4.87536  0.61958  0.77255  0.48576  0.95510
     45   3.39576  4.69461  5.02206  4.49182  3.21485  4.68900  5.03911  1.59535  4.32162  0.92550  3.01753  4.73569  4.87765  4.46388  4.43739  4.07038  3.62863  2.12638  5.31903  4.21192     45 - -
          2.68618  4.42225  2.77519  2.73123  3.46354  2.40513  3.72494  3.29354  2.67741  2.69355  4.24690  2.90347  2.73739  3.18146  2.89801  2.37887  2.77519  2.98518  4.58477  3.61503
          0.02363  4.15302  4.87536  0.61958  0.77255  0.48576  0.95510
     46   2.98092  4.90162  3.52227  2.93677  3.51822  3.71023  3.72148  3.54027  2.32564  3.07998  4.02790  3.33139  4.10410  3.01799  1.32717  3.05387  3.19424  3.29118  4.92684  2.39228     46 - -
          2.68618  4.42225  2.77519  2.73123  3.46354  2.40513  3.72494  3.29354  2.67741  2.69355  4.24690  2.90347  2.73739  3.18146  2.89801  2.37887  2.77519  2.98518  4.58477  3.61503
          0.02363  4.15302  4.87536  0.61958  0.77255  0.48576  0.95510
     47   2.86056  5.09122  3.20296  2.62466  4.50019  3.56197  3.65586  3.89503  1.53654  3.38894  4.21136  3.09368  3.95926  2.78541  1.98190  2.15130  3.07205  3.53962  5.49883  4.23749     47 - -
          2.68618  4.42225  2.77519  2.73123  3.46354  2.40513  3.72494  3.29354  2.67741  2.69355  4.24690  2.90347  2.73739  3.18146  2.89801  2.37887  2.77519  2.98518  4.58477  3.61503
          0.02363  4.15302  4.87536  0.61958  0.77255  0.48576  0.95510
     48   2.12795  4.38477  4.17117  3.61673  3.27527  3.95406  4.32026  2.36338  3.49060  1.40160  2.36320  3.90280  4.31459  3.75085  3.72173  3.26575  3.12368  2.30287  5.02558  3.86265     48 - -
          2.68618  4.42225  2.77519  2.73123  3.46354  2.40513  3.72494  3.29354  2.67741  2.69355  4.24690  2.90347  2.73739  3.18146  2.89801  2.37887  2.77519  2.98518  4.58477  3.61503
          0.02363  4.15302  4.87536  0.61958  0.77255  0.48576  0.95510
     49   3.48571  4.87005  4.63932  4.28958  3.26755  4.33533  4.85846  2.49562  4.05504  0.59324  3.21893  4.53816  4.72820  4.35492  4.18140  3.95335  3.77034  2.60410  5.23883  4.02388     49 - -
          2.68618  4.42225  2.77519  2.73123  3.46354  2.40513  3.72494  3.29354  2.67741  2.69355  4.24690  2.90347  2.73739  3.18146  2.89801  2.37887  2.77519  2.98518  4.58477  3.61503
          0.02363  4.15302  4.87536  0.61958  0.77255  0.48576  0.95510
     50   3.20944  5.29216  3.67998  2.95108  4.79176  3.79458  3.68390  4.11741  1.48262  3.52688  4.40738  3.32515  4.14944  2.81684  1.16907  3.19978  3.35718  3.80406  5.53589  4.40317     50 - -
          2.68618  4.42225  2.77519  2.73123  3.46354  2.40513  3.72494  3.29354  2.67741  2.69355  4.24690  2.90347  2.73739  3.18146  2.89801  2.37887  2.77519  2.98518  4.58477  3.61503
          0.02363  4.15302  4.87536  0.61958  0.77255  0.48576  0.95510
     51   3.06853  5.28206  3.44123  2.76941  4.74727  3.70760  3.64364  4.09658  1.33028  3.50950  4.35175  3.19854  4.06316  2.13453  1.79096  3.04312  3.23231  3.75312  5.54221  4.35237     51 - -
          2.68618  4.42225  2.77519  2.73123  3.46354  2.40513  3.72494  3.29354  2.67741  2.69355  4.24690  2.90347  2.73739  3.18146  2.89801  2.37887  2.77519  2.98518  4.58477  3.61503
          0.02363  4.15302  4.87536  0.61958  0.77255  0.48576  0.95510
     52   2.58520  4.30840  3.91968  3.49320  3.81435  3.46146  4.37478  2.53063  3.39333  2.65710  3.73314  3.68748  4.07603  3.72348  3.66451  2.87186  1.42009  1.72725  5.40390  4.18133     52 - -
          2.68618  4.42225  2.77519  2.73123  3.46354  2.40513  3.72494  3.29354  2.67741  2.69355  4.24690  2.90347  2.73739  3.18146  2.89801  2.37887  2.77519  2.98518  4.58477  3.61503
          0.02363  4.15302  4.87536  0.61958  0.77255  0.48576  0.95510
     53   0.67447  4.35721  3.77181  3.58743  4.35569  3.17221  4.57276  3.52507  3.61164  3.39281  4.40103  3.65829  3.93890  3.92818  3.83582  2.70888  3.00626  3.12945  5.75382  4.58917     53 - -
          2.68618  4.42225  2.77519  2.73123  3.46354  2.40513  3.72494  3.29354  2.67741  2.69355  4.24690  2.90347  2.73739  3.18146  2.89801  2.37887  2.77519  2.98518  4.58477  3.61503
          0.02363  4.15302  4.87536  0.61958  0.77255  0.48576  0.95510
     54   2.79013  4.80535  3.41412  2.86526  4.30543  3.50088  3.81086  3.65063  2.29281  3.25336  4.14223  3.25670  3.98736  2.98393  1.36759  2.87351  2.12463  3.32482  5.45302  4.22499     54 - -
          2.68618  4.42225  2.77519  2.73123  3.46354  2.40513  3.72494  3.29354  2.67741  2.69355  4.24690  2.90347  2.73739  3.18146  2.89801  2.37887  2.77519  2.98518  4.58477  3.61503
          0.02363  4.15302  4.87536  0.61958  0.77255  0.48576  0.95510
     55   3.19972  5.30154  3.66574  2.93325  4.80502  3.79032  3.67632  4.12916  1.29347  3.53287  4.40820  3.31264  4.14199  2.80670  1.34710  3.18588  3.34669  3.81127  5.53985  4.40378     55 - -
          2.68618  4.42225  2.77519  2.73123  3.46354  2.40513  3.72494  3.29354  2.67741  2.69355  4.24690  2.90347  2.73739  3.18146  2.89801  2.37887  2.77519  2.98518  4.58477  3.61503
          0.02363  4.15302  4.87536  0.61958  0.77255  0.48576  0.95510
     56   2.88324  5.17877  2.61749  2.40963  4.48445  3.38826  3.78680  4.04267  2.53218  3.56642  4.41662  1.47435  3.93209  2.07733  2.92739  2.85484  3.15896  3.65944  5.66623  4.27460     56 - -
          2.68618  4.42225  2.77519  2.73123  3.46354  2.40513  3.72494  3.29354  2.67741  2.69355  4.24690  2.90347  2.73739  3.18146  2.89801  2.37887  2.77519  2.98518  4.58477  3.61503
          0.02363  4.15302  4.87536  0.61958  0.77255  0.48576  0.95510
     57   2.34552  4.27356  3.52622  3.22369  4.28386  3.07525  4.27296  3.62501  3.22673  3.37510  4.23715  3.39699  3.80665  3.55171  3.52840  1.87450  1.18173  3.15208  5.65227  4.42581     57 - -
          2.68618  4.42225  2.77519  2.73123  3.46354  2.40513  3.72494  3.29354  2.67741  2.69355  4.24690  2.90347  2.73739  3.18146  2.89801  2.37887  2.77519  2.98518  4.58477  3.61503
          0.02363  4.15302  4.87536  0.61958  0.77255  0.48576  0.95510
     58   1.01240  4.21627  3.62213  3.35592  4.38462  3.01314  4.38480  3.73767  3.39737  3.48962  4.33599  3.44519  3.78080  3.68017  3.67983  1.80471  2.79232  3.20280  5.75260  4.54865     58 - -
          2.68618  4.42225  2.77519  2.73123  3.46354  2.40513  3.72494  3.29354  2.67741  2.69355  4.24690  2.90347  2.73739  3.18146  2.89801  2.37887  2.77519  2.98518  4.58477  3.61503
          0.02363  4.15302  4.87536  0.61958  0.77255  0.48576  0.95510
     59   3.03646  4.51209  4.50720  4.18792  3.77259  4.00685  4.94689  2.08094  4.06047  2.41610  3.70320  4.33051  4.55829  4.40410  4.24487  3.53522  3.39525  0.73183  5.60151  4.34700     59 - -
          2.68618  4.42225  2.77519  2.73123  3.46354  2.40513  3.72494  3.29354  2.67741  2.69355  4.24690  2.90347  2.73739  3.18146  2.89801  2.37887  2.77519  2.98518  4.58477  3.61503
          0.02363  4.15302  4.87536  0.61958  0.77255  0.48576  0.95510
     60   0.67447  4.35721  3.77181  3.58743  4.35569  3.17221  4.57276  3.52507  3.61164  3.39281  4.40103  3.65829  3.93890  3.92818  3.83582  2.70888  3.00626  3.12945  5.75382  4.58917     60 - -
          2.68618  4.42225  2.77519  2.73123  3.46354  2.40513  3.72494  3.29354  2.67741  2.69355  4.24690  2.90347  2.73739  3.18146  2.89801  2.37887  2.77519  2.98518  4.58477  3.61503
          0.02363  4.15302  4.87536  0.61958  0.77255  0.48576  0.95510
     61   1.61057  1.33352  4.20417  3.87119  4.06187  3.11525  4.56570  3.11731  3.73431  3.08106  4.04344  3.72216  3.87631  3.99476  3.89783  2.58591  2.82798  2.76638  5.55241  4.38369     61 - -
          2.68618  4.42225  2.77519  2.73123  3.46354  2.40513  3.72494  3.29354  2.67741  2.69355  4.24690  2.90347  2.73739  3.18146  2.89801  2.37887  2.77519  2.98518  4.58477  3.61503
          0.02363  4.15302  4.87536  0.61958  0.77255  0.48576  0.95510
     62   3.38936  4.97802  3.86471  3.48697  2.27494  4.08152  1.73190  3.61211  3.31293  3.01768  4.14323  3.69828  4.46478  3.63942  3.55765  3.44181  3.61975  3.43490  3.92068  1.26905     62 - -
          2.68618  4.42225  2.77519  2.73123  3.46354  2.40513  3.72494  3.29354  2.67741  2.69355  4.24690  2.90347  2.73739  3.18146  2.89801  2.37887  2.77519  2.98518  4.58477  3.61503
          0.02363  4.15302  4.87536  0.61958  0.77255  0.48576  0.95510
     63   3.05509  4.49106  4.38236  3.87039  2.79406  4.06779  4.07868  1.86331  3.62818  2.12062  3.34626  4.01828  4.42787  3.89934  3.78532  3.42604  3.29994  2.49904  1.60564  2.97578     63 - -
          2.68618  4.42225  2.77519  2.73123  3.46354  2.40513  3.72494  3.29354  2.67741  2.69355  4.24690  2.90347  2.73739  3.18146  2.89801  2.37887  2.77519  2.98518  4.58477  3.61503
          0.02363  4.15302  4.87536  0.61958  0.77255  0.48576  0.95510
     64   2.62871  4.40616  3.42243  2.94408  3.66236  3.52726  3.94554  1.88694  2.89544  2.66900  3.61043  2.39511  3.98901  3.24038  3.24531  2.83951  2.29703  2.53645  5.12270  3.86946     64 - -
          2.68618  4.42225  2.77519  2.73123  3.46354  2.40513  3.72494  3.29354  2.67741  2.69355  4.24690  2.90347  2.73739  3.18146  2.89801  2.37887  2.77519  2.98518  4.58477  3.61503
          0.02363  4.15302  4.87536  0.61958  0.77255  0.48576  0.95510
     65   2.71505  4.78991  3.18895  2.61003  2.69008  3.53342  2.73670  3.41789  2.02301  3.02209  3.87140  3.08954  3.91455  2.85381  2.25287  2.77380  2.93428  3.12708  5.19126  3.85810     65 - -
          2.68618  4.42225  2.77519  2.73123  3.46354  2.40513  3.72494  3.29354  2.67741  2.69355  4.24690  2.90347  2.73739  3.18146  2.89801  2.37887  2.77519  2.98518  4.58477  3.61503
          0.02363  4.15302  4.87536  0.61958  0.77255  0.48576  0.95510
     66   2.55615  4.63992  3.11981  2.70061  4.31260  1.81935  3.86381  3.74524  2.59864  3.34223  4.16233  3.12094  3.84461  3.03877  2.22170  2.07870  2.90303  3.32462  5.53901  4.25013     66 - -
          2.68618  4.42225  2.77519  2.73123  3.46354  2.40513  3.72494  3.29354  2.67741  2.69355  4.24690  2.90347  2.73739  3.18146  2.89801  2.37887  2.77519  2.98518  4.58477  3.61503
          0.02363  4.15302  4.87536  0.61958  0.77255  0.48576  0.95510
     67   2.73274  4.91724  3.13157  2.55086  4.19906  3.51569  3.64574  3.59950  1.93547  3.16848  2.70972  2.46130  3.89911  2.79062  2.18382  2.75800  2.94931  3.27767  5.36537  4.07126     67 - -
          2.68618  4.42225  2.77519  2.73123  3.46354  2.40513  3.72494  3.29354  2.67741  2.69355  4.24690  2.90347  2.73739  3.18146  2.89801  2.37887  2.77519  2.98518  4.58477  3.61503
          0.02363  4.15302  4.87536  0.61958  0.77255  0.48576  0.95510
     68   2.77473  5.21243  2.12725  2.30360  4.53798  3.37095  3.68673  4.01899  2.46720  3.52433  4.31487  1.90813  3.85587  2.81708  2.21096  2.72795  3.02363  3.61200  5.66991  4.26373     68 - -
          2.68618  4.42225  2.77519  2.73123  3.46354  2.40513  3.72494  3.29354  2.67741  2.69355  4.24690  2.90347  2.73739  3.18146  2.89801  2.37887  2.77519  2.98518  4.58477  3.61503
          0.02363  4.15302  4.87536  0.61958  0.77255  0.48576  0.95510
     69   2.74405  5.04178  3.02992  2.48354  4.35648  3.48767  2.71977  3.79342  2.23108  3.31481  4.11665  2.99127  3.88286  2.28417  2.08974  2.25350  2.96327  3.43265  5.45976  4.13665     69 - -
          2.68618  4.42225  2.77519  2.73123  3.46354  2.40513  3.72494  3.29354  2.67741  2.69355  4.24690  2.90347  2.73739  3.18146  2.89801  2.37887  2.77519  2.98518  4.58477  3.61503
          0.02363  4.15302  4.87536  0.61958  0.77255  0.48576  0.95510
     70   1.99695  4.32184  3.50682  3.01475  3.75603  3.33781  3.99106  3.05293  2.96144  2.79344  2.42531  3.34126  3.89127  3.28602  3.30488  1.77491  2.82887  2.77057  5.18866  3.95140     70 - -
          2.68618  4.42225  2.77519  2.73123  3.46354  2.40513  3.72494  3.29354  2.67741  2.69355  4.24690  2.90347  2.73739  3.18146  2.89801  2.37887  2.77519  2.98518  4.58477  3.61503
          0.02363  4.15302  4.87536  0.61958  0.77255  0.48576  0.95510
     71   2.93792  5.31886  2.63115  1.34528  4.66660  3.43681  3.73922  4.10530  1.83191  3.60428  4.43789  2.92564  3.94220  2.88158  2.78205  2.88136  3.17869  3.72531  5.72566  4.37075     71 - -
          2.68618  4.42225  2.77519  2.73123  3.46354  2.40513  3.72494  3.29354  2.67741  2.69355  4.24690  2.90347  2.73739  3.18146  2.89801  2.37887  2.77519  2.98518  4.58477  3.61503
          0.02363  4.15302  4.87536  0.61958  0.77255  0.48576  0.95510
     72   3.48571  4.87005  4.63932  4.28958  3.26755  4.33533  4.85846  2.49562  4.05504  0.59324  3.21893  4.53816  4.72820  4.35492  4.18140  3.95335  3.77034  2.60410  5.23883  4.02388     72 - -
          2.68618  4.42225  2.77519  2.73123  3.46354  2.40513  3.72494  3.29354  2.67741  2.69355  4.24690  2.90347  2.73739  3.18146  2.89801  2.37887  2.77519  2.98518  4.58477  3.61503
          0.02363  4.15302  4.87536  0.61958  0.77255  0.48576  0.95510
     73   1.99640  4.43585  4.04476  3.60525  3.45771  3.76062  4.40043  2.46049  3.46745  1.19048  3.37280  3.85490  4.26263  3.79230  3.70550  3.15545  3.14581  2.36673  5.20753  3.99928     73 - -
          2.68618  4.42225  2.77519  2.73123  3.46354  2.40513  3.72494  3.29354  2.67741  2.69355  4.24690  2.90347  2.73739  3.18146  2.89801  2.37887  2.77519  2.98518  4.58477  3.61503
          0.02363  4.15302  4.87536  0.61958  0.77255  0.48576  0.95510
     74   3.84492  5.11144  4.54746  4.32953  3.01205  4.06817  4.29100  3.89154  4.05191  3.23367  4.51047  4.42493  4.61092  4.42445  4.12750  4.04566  4.16162  3.78912  0.46974  3.00101     74 - -
          2.68618  4.42225  2.77519  2.73123  3.46354  2.40513  3.72494  3.29354  2.67741  2.69355  4.24690  2.90347  2.73739  3.18146  2.89801  2.37887  2.77519  2.98518  4.58477  3.61503
          0.02363  4.15302  4.87536  0.61958  0.77255  0.48576  0.95510
     75   3.20485  4.49002  5.00237  4.51722  3.66174  4.60327  5.21952  1.03849  4.40801  2.13463  3.45171  4.71574  4.89883  4.66300  4.59024  4.00625  3.47160  1.29765  5.67295  4.47137     75 - -
          2.68618  4.42225  2.77519  2.73123  3.46354  2.40513  3.72494  3.29354  2.67741  2.69355  4.24690  2.90347  2.73739  3.18146  2.89801  2.37887  2.77519  2.98518  4.58477  3.61503
          0.02363  4.15302  4.87536  0.61958  0.77255  0.48576  0.95510
     76   3.03646  4.51209  4.50720  4.18792  3.77259  4.00685  4.94689  2.08094  4.06047  2.41610  3.70320  4.33051  4.55829  4.40410  4.24487  3.53522  3.39525  0.73183  5.60151  4.34700     76 - -
          2.68618  4.42225  2.77519  2.73123  3.46354  2.40513  3.72494  3.29354  2.67741  2.69355  4.24690  2.90347  2.73739  3.18146  2.89801  2.37887  2.77519  2.98518  4.58477  3.61503
          0.02363  4.15302  4.87536  0.61958  0.77255  0.48576  0.95510
     77   3.05271  4.79070  3.78315  3.72270  4.84166  0.40319  4.81661  4.51866  3.94160  4.13411  5.11871  3.94867  4.19002  4.24409  4.13807  3.23411  3.55563  3.99261  5.85335  4.95621     77 - -
          2.68618  4.42225  2.77519  2.73123  3.46354  2.40513  3.72494  3.29354  2.67741  2.69355  4.24690  2.90347  2.73739  3.18146  2.89801  2.37887  2.77519  2.98518  4.58477  3.61503
          0.02363  4.15302  4.87536  0.61958  0.77255  0.48576  0.95510
     78   2.04948  5.21120  1.61219  2.27206  4.62321  3.29870  3.79159  4.09822  2.71513  3.64094  4.45655  2.18274  3.86931  2.94541  3.25289  2.76739  3.10498  3.67719  5.81949  4.38275     78 - -
          2.68618  4.42225  2.77519  2.73123  3.46354  2.40513  3.72494  3.29354  2.67741  2.69355  4.24690  2.90347  2.73739  3.18146  2.89801  2.37887  2.77519  2.98518  4.58477  3.61503
          0.02363  4.15302  4.87536  0.61958  0.77255  0.48576  0.95510
     79   2.25587  4.82883  3.21729  2.62598  4.09551  3.53910  3.67558  3.46681  1.88621  2.46033  3.91998  3.09972  3.92360  2.83853  2.16808  2.79179  2.95670  3.17135  5.30616  4.03371     79 - -
          2.68618  4.42225  2.77519  2.73123  3.46354  2.40513  3.72494  3.29354  2.67741  2.69355  4.24690  2.90347  2.73739  3.18146  2.89801  2.37887  2.77519  2.98518  4.58477  3.61503
          0.02363  4.15302  4.87536  0.61958  0.77255  0.48576  0.95510
     80   3.05527  5.13869  3.43615  2.83722  4.27420  3.69253  2.31181  3.92593  2.07528  3.39733  4.27834  3.25340  4.08374  2.87047  1.27534  3.06693  3.24565  3.61508  5.36031  4.06613     80 - -
          2.68618  4.42225  2.77519  2.73123  3.46354  2.40513  3.72494  3.29354  2.67741  2.69355  4.24690  2.90347  2.73739  3.18146  2.89801  2.37887  2.77519  2.98518  4.58477  3.61503
          0.02363  4.15302  4.87536  0.61958  0.77255  0.48576  0.95510
     81   3.08873  5.28726  3.48241  2.79418  4.75885  3.72367  3.64510  4.10139  1.54500  3.51132  4.35747  3.21571  4.07528  2.12905  1.49352  3.06440  3.24817  3.76208  5.54003  4.35976     81 - -
          2.68618  4.42225  2.77519  2.73123  3.46354  2.40513  3.72494  3.29354  2.67741  2.69355  4.24690  2.90347  2.73739  3.18146  2.89801  2.37887  2.77519  2.98518  4.58477  3.61503
          0.02363  4.15302  4.87536  0.61958  0.77255  0.48576  0.95510
     82   3.63897  4.96083  4.62596  4.40190  0.64434  4.24545  4.03479  3.13799  4.30439  2.44667  3.83125  4.34780  4.70382  4.39659  4.35418  3.88846  3.94333  3.14796  4.21592  2.55404     82 - -
          2.68618  4.42225  2.77519  2.73123  3.46354  2.40513  3.72494  3.29354  2.67741  2.69355  4.24690  2.90347  2.73739  3.18146  2.89801  2.37887  2.77519  2.98518  4.58477  3.61503
          0.02363  4.15302  4.87536  0.61958  0.77255  0.48576  0.95510
     83   1.82266  4.62164  2.92041  2.70992  4.39049  3.19975  4.02325  3.80249  2.91298  3.48571  4.34165  1.39395  3.85817  3.23378  3.31205  2.66463  2.96964  3.36117  5.68972  4.36579     83 - -
          2.68618  4.42225  2.77519  2.73123  3.46354  2.40513  3.72494  3.29354  2.67741  2.69355  4.24690  2.90347  2.73739  3.18146  2.89801  2.37887  2.77519  2.98518  4.58477  3.61503
          0.02363  4.15302  4.87536  0.61958  0.77255  0.48576  0.95510
     84   2.24526  4.81783  2.39725  2.45141  4.03161  3.42563  2.66037  3.46563  2.50013  2.50391  3.91157  2.97052  3.84794  2.84268  2.95728  2.68162  2.88494  3.15086  5.32161  3.97725     84 - -
          2.68618  4.42225  2.77519  2.73123  3.46354  2.40513  3.72494  3.29354  2.67741  2.69355  4.24690  2.90347  2.73739  3.18146  2.89801  2.37887  2.77519  2.98518  4.58477  3.61503
          0.02363  4.15302  4.87536  0.61958  0.77255  0.48576  0.95510
     85   2.89481  5.45012  1.82343  1.81556  4.74826  3.32694  3.74968  4.25360  2.64594  3.73579  4.54101  2.78292  3.87971  1.80328  3.18609  2.80403  3.15754  3.82408  5.88349  4.41554     85 - -
          2.68618  4.42225  2.77519  2.73123  3.46354  2.40513  3.72494  3.29354  2.67741  2.69355  4.24690  2.90347  2.73739  3.18146  2.89801  2.37887  2.77519  2.98518  4.58477  3.61503
          0.02363  4.15302  4.87536  0.61958  0.77255  0.48576  0.95510
     86   3.05271  4.79070  3.78315  3.72270  4.84166  0.40319  4.81661  4.51866  3.94160  4.13411  5.11871  3.94867  4.19002  4.24409  4.13807  3.23411  3.55563  3.99261  5.85335  4.95621     86 - -
          2.68618  4.42225  2.77519  2.73123  3.46354  2.40513  3.72494  3.29354  2.67741  2.69355  4.24690  2.90347  2.73739  3.18146  2.89801  2.37887  2.77519  2.98518  4.58477  3.61503
          0.02363  4.15302  4.87536  0.61958  0.77255  0.48576  0.95510
     87   1.64239  4.52839  3.30034  2.79691  4.07251  3.32457  3.86933  3.41937  2.63360  3.09552  3.95013  3.19276  3.86229  3.07156  2.27531  2.65893  2.23995  3.07440  5.37626  4.11396     87 - -
          2.68618  4.42225  2.77519  2.73123  3.46354  2.40513  3.72494  3.29354  2.67741  2.69355  4.24690  2.90347  2.73739  3.18146  2.89801  2.37887  2.77519  2.98518  4.58477  3.61503
          0.02363  4.15302  4.87536  0.61958  0.77255  0.48576  0.95510
     88   2.89956  4.38816  4.15812  3.67125  2.99589  3.93036  4.11202  2.40650  3.52574  2.31778  3.44215  3.88111  4.33148  3.80268  3.73410  3.27414  3.16114  1.29591  4.64887  2.18956     88 - -
          2.68618  4.42225  2.77519  2.73123  3.46354  2.40513  3.72494  3.29354  2.67741  2.69355  4.24690  2.90347  2.73739  3.18146  2.89801  2.37887  2.77519  2.98518  4.58477  3.61503
          0.02363  4.15302  4.87536  0.61958  0.77255  0.48576  0.95510
     89   3.16886  4.86918  3.80774  3.69387  4.64985  3.54130  4.74007  4.27810  3.77734  3.86983  4.93764  3.96806  0.43962  4.15711  3.98288  3.34713  3.63405  3.88943  5.74931  4.77719     89 - -
          2.68618  4.42225  2.77519  2.73123  3.46354  2.40513  3.72494  3.29354  2.67741  2.69355  4.24690  2.90347  2.73739  3.18146  2.89801  2.37887  2.77519  2.98518  4.58477  3.61503
          0.02363  4.15302  4.87536  0.61958  0.77255  0.48576  0.95510
     90   2.58520  4.30840  3.91968  3.49320  3.81435  3.46146  4.37478  2.53063  3.39333  2.65710  3.73314  3.68748  4.07603  3.72348  3.66451  2.87186  1.42009  1.72725  5.40390  4.18133     90 - -
          2.68618  4.42225  2.77519  2.73123  3.46354  2.40513  3.72494  3.29354  2.67741  2.69355  4.24690  2.90347  2.73739  3.18146  2.89801  2.37887  2.77519  2.98518  4.58477  3.61503
          0.02363  4.15302  4.87536  0.61958  0.77255  0.48576  0.95510
     91   1.82266  4.62164  2.92041  2.70992  4.39049  3.19975  4.02325  3.80249  2.91298  3.48571  4.34165  1.39395  3.85817  3.23378  3.31205  2.66463  2.96964  3.36117  5.68972  4.36579     91 - -
          2.68618  4.42225  2.77519  2.73123  3.46354  2.40513  3.72494  3.29354  2.67741  2.69355  4.24690  2.90347  2.73739  3.18146  2.89801  2.37887  2.77519  2.98518  4.58477  3.61503
          0.02363  4.15302  4.87536  0.61958  0.77255  0.48576  0.95510
     92   2.06487  4.57734  3.19684  2.68234  4.10542  3.31123  3.81142  3.50452  2.60524  3.13796  3.96500  3.11433  3.82910  2.99302  2.33188  2.03471  2.26658  3.13844  5.38950  4.10157     92 - -
          2.68618  4.42225  2.77519  2.73123  3.46354  2.40513  3.72494  3.29354  2.67741  2.69355  4.24690  2.90347  2.73739  3.18146  2.89801  2.37887  2.77519  2.98518  4.58477  3.61503
          0.02363  4.15302  4.87536  0.61958  0.77255  0.48576  0.95510
     93   2.74014  4.36598  3.97502  3.50554  3.63448  3.70402  4.35593  1.78128  3.38495  2.41477  3.54777  3.77196  4.21433  3.72321  3.65624  3.07905  1.52274  2.15982  5.28400  4.05780     93 - -
          2.68618  4.42225  2.77519  2.73123  3.46354  2.40513  3.72494  3.29354  2.67741  2.69355  4.24690  2.90347  2.73739  3.18146  2.89801  2.37887  2.77519  2.98518  4.58477  3.61503
          0.02363  4.15302  4.87536  0.61958  0.77255  0.48576  0.95510
     94   2.99879  5.22626  3.07720  2.63348  4.60412  3.58927  3.69825  4.02050  1.66870  3.48659  4.34282  3.10676  4.01796  1.48525  2.39490  2.97695  3.20393  3.67752  5.56856  4.31174     94 - -
          2.68618  4.42225  2.77519  2.73123  3.46354  2.40513  3.72494  3.29354  2.67741  2.69355  4.24690  2.90347  2.73739  3.18146  2.89801  2.37887  2.77519  2.98518  4.58477  3.61503
          0.02363  4.15302  4.87536  0.61958  0.77255  0.48576  0.95510
     95   3.20944  5.29216  3.67998  2.95108  4.79176  3.79458  3.68390  4.11741  1.48262  3.52688  4.40738  3.32515  4.14944  2.81684  1.16907  3.19978  3.35718  3.80406  5.53589  4.40317     95 - -
          2.68618  4.42225  2.77519  2.73123  3.46354  2.40513  3.72494  3.29354  2.67741  2.69355  4.24690  2.90347  2.73739  3.18146  2.89801  2.37887  2.77519  2.98518  4.58477  3.61503
          0.19625  4.15302  1.81720  0.61958  0.77255  0.48576  0.95510
     96   2.90417  5.38229  1.35958  2.13233  4.70000  3.20936  3.78123  4.25906  2.80109  3.78258  4.64078  1.95734  3.83821  2.95682  3.38136  2.81180  3.20882  3.83099  5.91087  4.41769     96 - -
          2.68618  4.42225  2.77519  2.73123  3.46354  2.40513  3.72494  3.29354  2.67741  2.69355  4.24690  2.90347  2.73739  3.18146  2.89801  2.37887  2.77519  2.98518  4.58477  3.61503
          0.02802  3.98478  4.70713  0.61958  0.77255  0.39172  1.12669
     97   2.79405  4.38183  3.84285  3.29888  3.45986  3.83474  4.14413  1.68362  3.16203  2.27168  3.37736  3.65734  4.20840  2.44239  3.45354  3.12683  3.03659  1.86316  5.07243  3.85411     97 - -
          2.68618  4.42225  2.77519  2.73123  3.46354  2.40513  3.72494  3.29354  2.67741  2.69355  4.24690  2.90347  2.73739  3.18146  2.89801  2.37887  2.77519  2.98518  4.58477  3.61503
          0.02363  4.15302  4.87536  0.61958  0.77255  0.48576  0.95510
     98   2.95490  4.69106  3.58396  3.12562  3.45822  3.80030  4.03984  2.84180  2.83472  1.27544  3.44432  3.53095  4.20371  2.24568  3.10606  3.15638  3.19701  2.79375  5.10625  3.82773     98 - -
          2.68618  4.42225  2.77519  2.73123  3.46354  2.40513  3.72494  3.29354  2.67741  2.69355  4.24690  2.90347  2.73739  3.18146  2.89801  2.37887  2.77519  2.98518  4.58477  3.61503
          0.02363  4.15302  4.87536  0.61958  0.77255  0.48576  0.95510
     99   3.20944  5.29216  3.67998  2.95108  4.79176  3.79458  3.68390  4.11741  1.48262  3.52688  4.40738  3.32515  4.14944  2.81684  1.16907  3.19978  3.35718  3.80406  5.53589  4.40317     99 - -
          2.68618  4.42225  2.77519  2.73123  3.46354  2.40513  3.72494  3.29354  2.67741  2.69355  4.24690  2.90347  2.73739  3.18146  2.89801  2.37887  2.77519  2.98518  4.58477  3.61503
          0.02363  4.15302  4.87536  0.61958  0.77255  0.48576  0.95510
    100   1.64564  4.30936  3.54659  3.08030  3.76078  3.33278  4.04188  3.01330  3.02515  2.05002  3.72043  3.38276  3.90602  3.35087  3.35357  2.11768  2.84404  2.73580  5.20999  3.97134    100 - -
          2.68618  4.42225  2.77519  2.73123  3.46354  2.40513  3.72494  3.29354  2.67741  2.69355  4.24690  2.90347  2.73739  3.18146  2.89801  2.37887  2.77519  2.98518  4.58477  3.61503
          0.02363  4.15302  4.87536  0.61958  0.77255  0.48576  0.95510
    101   2.70974  5.09567  2.23223  1.97450  4.37455  3.38269  3.65814  3.82706  2.45833  2.48463  4.16251  2.86667  3.83422  2.30564  2.94550  2.68259  2.94991  3.45116  5.55676  4.16567    101 - -
          2.68618  4.42225  2.77519  2.73123  3.46354  2.40513  3.72494  3.29354  2.67741  2.69355  4.24690  2.90347  2.73739  3.18146  2.89801  2.37887  2.77519  2.98518  4.58477  3.61503
          0.02363  4.15302  4.87536  0.61958  0.77255  0.48576  0.95510
    102   2.73284  5.06113  1.87308  1.96282  4.31785  3.38317  3.69538  3.73706  2.53308  3.31644  2.68098  2.88045  3.85346  2.84074  3.02609  2.71585  2.97898  3.38924  5.54715  4.16276    102 - -
          2.68618  4.42225  2.77519  2.73123  3.46354  2.40513  3.72494  3.29354  2.67741  2.69355  4.24690  2.90347  2.73739  3.18146  2.89801  2.37887  2.77519  2.98518  4.58477  3.61503
          0.02363  4.15302  4.87536  0.61958  0.77255  0.48576  0.95510
    103   2.85226  4.91654  2.90601  1.43649  4.00749  3.52093  3.84901  3.29237  2.65237  2.10911  3.94985  3.10443  3.99632  3.04551  3.04847  2.90676  3.10526  3.07809  5.40994  4.07570    103 - -
          2.68618  4.42225  2.77519  2.73123  3.46354  2.40513  3.72494  3.29354  2.67741  2.69355  4.24690  2.90347  2.73739  3.18146  2.89801  2.37887  2.77519  2.98518  4.58477  3.61503
          0.02363  4.15302  4.87536  0.61958  0.77255  0.48576  0.95510
    104   2.70132  4.98050  2.14616  2.36986  4.23952  3.38548  3.69641  3.67580  2.52906  3.26765  2.82903  1.99444  3.85009  2.84779  3.01028  2.70133  2.95164  3.33098  5.48747  4.11141    104 - -
          2.68618  4.42225  2.77519  2.73123  3.46354  2.40513  3.72494  3.29354  2.67741  2.69355  4.24690  2.90347  2.73739  3.18146  2.89801  2.37887  2.77519  2.98518  4.58477  3.61503
          0.02363  4.15302  4.87536  0.61958  0.77255  0.48576  0.95510
    105   2.20501  5.34610  1.97385  1.76758  4.65708  3.32763  3.72747  4.14880  2.61571  3.64846  4.44376  2.20808  3.85964  2.86459  3.15830  2.75833  3.09224  3.72629  5.80855  4.35547    105 - -
          2.68618  4.42225  2.77519  2.73123  3.46354  2.40513  3.72494  3.29354  2.67741  2.69355  4.24690  2.90347  2.73739  3.18146  2.89801  2.37887  2.77519  2.98518  4.58477  3.61503
          0.02363  4.15302  4.87536  0.61958  0.77255  0.48576  0.95510
    106   3.84492  5.11144  4.54746  4.32953  3.01205  4.06817  4.29100  3.89154  4.05191  3.23367  4.51047  4.42493  4.61092  4.42445  4.12750  4.04566  4.16162  3.78912  0.46974  3.00101    106 - -
          2.68618  4.42225  2.77519  2.73123  3.46354  2.40513  3.72494  3.29354  2.67741  2.69355  4.24690  2.90347  2.73739  3.18146  2.89801  2.37887  2.77519  2.98518  4.58477  3.61503
          0.02363  4.15302  4.87536  0.61958  0.77255  0.48576  0.95510
    107   2.65257  4.50862  3.31661  2.76224  3.60276  3.55646  2.83247  3.01086  2.63862  2.24764  3.58515  3.20911  3.94238  2.45378  3.00083  2.80424  2.88278  2.22742  5.01908  3.73433    107 - -
          2.68618  4.42225  2.77519  2.73123  3.46354  2.40513  3.72494  3.29354  2.67741  2.69355  4.24690  2.90347  2.73739  3.18146  2.89801  2.37887  2.77519  2.98518  4.58477  3.61503
          0.02363  4.15302  4.87536  0.61958  0.77255  0.48576  0.95510
    108   2.74618  5.14800  2.12308  2.31197  4.50095  3.35481  3.69882  3.96810  1.97943  3.49254  4.28566  2.86132  3.84761  2.83276  2.98739  1.85843  3.00420  3.56423  5.65794  4.25594    108 - -
          2.68618  4.42225  2.77519  2.73123  3.46354  2.40513  3.72494  3.29354  2.67741  2.69355  4.24690  2.90347  2.73739  3.18146  2.89801  2.37887  2.77519  2.98518  4.58477  3.61503
          0.02363  4.15302  4.87536  0.61958  0.77255  0.48576  0.95510
    109   1.40737  4.23016  3.67667  3.26625  4.01102  2.21765  4.22317  3.20279  3.24397  3.05551  3.94939  3.44667  3.84343  3.53393  3.55227  2.57777  2.80214  2.09685  5.43773  4.22565    109 - -
          2.68618  4.42225  2.77519  2.73123  3.46354  2.40513  3.72494  3.29354  2.67741  2.69355  4.24690  2.90347  2.73739  3.18146  2.89801  2.37887  2.77519  2.98518  4.58477  3.61503
          0.02363  4.15302  4.87536  0.61958  0.77255  0.48576  0.95510
    110   2.69777  4.88829  2.82377  1.78123  4.04546  3.41667  3.69935  3.56790  2.53049  3.16944  4.00473  2.96088  3.86867  2.87543  2.98124  2.14594  2.94484  3.24432  5.34728  2.79626    110 - -
          2.68618  4.42225  2.77519  2.73123  3.46354  2.40513  3.72494  3.29354  2.67741  2.69355  4.24690  2.90347  2.73739  3.18146  2.89801  2.37887  2.77519  2.98518  4.58477  3.61503
          0.19625  4.15302  1.81720  0.61958  0.77255  0.48576  0.95510
    111   2.57048  4.76694  2.07536  2.38837  4.29937  3.21318  3.75301  3.72236  2.63324  3.33265  4.15278  2.89254  3.77326  2.91951  3.11153  2.03188  2.20797  3.32106  5.55274  4.19302    111 - -
          2.68618  4.42225  2.77519  2.73123  3.46354  2.40513  3.72494  3.29354  2.67741  2.69355  4.24690  2.90347  2.73739  3.18146  2.89801  2.37887  2.77519  2.98518  4.58477  3.61503
          0.02802  3.98478  4.70713  0.61958  0.77255  0.65735  0.73027
    112   3.19651  4.52581  4.75179  4.23547  3.25576  4.47244  4.86057  1.28131  4.06620  1.38168  3.09112  4.48923  4.72522  4.29712  4.23431  3.84879  3.44167  1.87828  5.27762  4.10138    112 - -
          2.68618  4.42225  2.77519  2.73123  3.46354  2.40513  3.72494  3.29354  2.67741  2.69355  4.24690  2.90347  2.73739  3.18146  2.89801  2.37887  2.77519  2.98518  4.58477  3.61503
          0.02802  3.98478  4.70713  0.61958  0.77255  0.39172  1.12669
    113   2.22487  4.88274  3.01134  2.49059  4.24210  3.42199  3.66798  3.66348  2.36353  3.23058  4.03815  2.99282  3.85063  2.30127  2.28366  2.14574  2.90397  3.30631  5.42766  4.10311    113 - -
          2.68618  4.42225  2.77519  2.73123  3.46354  2.40513  3.72494  3.29354  2.67741  2.69355  4.24690  2.90347  2.73739  3.18146  2.89801  2.37887  2.77519  2.98518  4.58477  3.61503
          0.02363  4.15302  4.87536  0.61958  0.77255  0.48576  0.95510
    114   3.40677  4.70937  5.01405  4.48456  3.20042  4.68914  5.03176  1.67776  4.31001  0.87966  3.00472  4.73254  4.87652  4.45297  4.42616  4.07137  3.63923  2.15872  5.30885  4.20188    114 - -
          2.68618  4.42225  2.77519  2.73123  3.46354  2.40513  3.72494  3.29354  2.67741  2.69355  4.24690  2.90347  2.73739  3.18146  2.89801  2.37887  2.77519  2.98518  4.58477  3.61503
          0.02363  4.15302  4.87536  0.61958  0.77255  0.48576  0.95510
    115   3.40803  4.71115  5.01281  4.48348  3.19878  4.68897  5.03074  1.68772  4.30832  0.87453  3.00335  4.73196  4.87632  4.45155  4.42458  4.07135  3.64047  2.16260  5.30763  4.20052    115 - -
          2.68618  4.42225  2.77519  2.73123  3.46354  2.40513  3.72494  3.29354  2.67741  2.69355  4.24690  2.90347  2.73739  3.18146  2.89801  2.37887  2.77519  2.98518  4.58477  3.61503
          0.02363  4.15302  4.87536  0.61958  0.77255  0.48576  0.95510
    116   1.33962  4.23030  3.62008  3.24343  4.27231  3.05241  4.26023  3.62736  3.24031  3.35327  4.18864  3.39745  3.77815  3.53239  3.55987  1.85628  1.98568  3.13742  5.63238  4.42359    116 - -
          2.68618  4.42225  2.77519  2.73123  3.46354  2.40513  3.72494  3.29354  2.67741  2.69355  4.24690  2.90347  2.73739  3.18146  2.89801  2.37887  2.77519  2.98518  4.58477  3.61503
          0.02363  4.15302  4.87536  0.61958  0.77255  0.48576  0.95510
    117   1.67842  4.27726  3.49814  3.31433  4.52225  1.10012  4.42976  3.90464  3.45739  3.63625  4.48107  3.44130  3.80556  3.72320  3.74464  2.52454  2.85439  3.32852  5.84962  4.66577    117 - -
          2.68618  4.42225  2.77519  2.73123  3.46354  2.40513  3.72494  3.29354  2.67741  2.69355  4.24690  2.90347  2.73739  3.18146  2.89801  2.37887  2.77519  2.98518  4.58477  3.61503
          0.02363  4.15302  4.87536  0.61958  0.77255  0.48576  0.95510
    118   2.13193  4.38281  4.34433  3.80087  3.36927  4.07320  4.48374  1.78452  3.68006  1.42420  3.24148  4.06138  4.42842  3.93377  3.89746  3.40021  3.18406  2.04434  5.14559  3.97178    118 - -
          2.68618  4.42225  2.77519  2.73123  3.46354  2.40513  3.72494  3.29354  2.67741  2.69355  4.24690  2.90347  2.73739  3.18146  2.89801  2.37887  2.77519  2.98518  4.58477  3.61503
          0.02363  4.15302  4.87536  0.61958  0.77255  0.48576  0.95510
    119   1.01849  4.21652  3.62140  3.35430  4.38479  3.01317  4.38360  3.73868  3.39571  3.48975  4.33570  3.44437  3.78055  3.67850  3.67875  1.79266  2.79205  3.20346  5.75236  4.54830    119 - -
          2.68618  4.42225  2.77519  2.73123  3.46354  2.40513  3.72494  3.29354  2.67741  2.69355  4.24690  2.90347  2.73739  3.18146  2.89801  2.37887  2.77519  2.98518  4.58477  3.61503
          0.02363  4.15302  4.87536  0.61958  0.77255  0.48576  0.95510
    120   1.30348  4.25686  3.54087  3.32089  4.48211  1.43184  4.40869  3.86067  3.43235  3.58978  4.42869  3.43923  3.79459  3.69894  3.72393  2.50644  2.82996  3.29354  5.81700  4.63074    120 - -
          2.68618  4.42225  2.77519  2.73123  3.46354  2.40513  3.72494  3.29354  2.67741  2.69355  4.24690  2.90347  2.73739  3.18146  2.89801  2.37887  2.77519  2.98518  4.58477  3.61503
          0.02363  4.15302  4.87536  0.61958  0.77255  0.48576  0.95510
    121   2.87084  4.76465  2.09986  2.75769  3.73549  3.57906  3.98401  3.01892  2.95265  1.38805  3.75567  3.24679  4.06907  3.24807  3.36200  2.99470  3.14018  2.86010  5.27644  3.94615    121 - -
          2.68618  4.42225  2.77519  2.73123  3.46354  2.40513  3.72494  3.29354  2.67741  2.69355  4.24690  2.90347  2.73739  3.18146  2.89801  2.37887  2.77519  2.98518  4.58477  3.61503
          0.02363  4.15302  4.87536  0.61958  0.77255  0.48576  0.95510
    122   3.34648  4.66910  4.96795  4.39479  2.21375  4.56966  4.76518  2.32445  4.25853  1.02329  2.02079  4.59917  4.74674  4.30299  4.33210  3.90772  3.55980  2.49461  5.02299  3.86579    122 - -
          2.68618  4.42225  2.77519  2.73123  3.46354  2.40513  3.72494  3.29354  2.67741  2.69355  4.24690  2.90347  2.73739  3.18146  2.89801  2.37887  2.77519  2.98518  4.58477  3.61503
          0.02363  4.15302  4.87536  0.61958  0.77255  0.48576  0.95510
    123   3.35347  5.10405  3.44851  3.24555  3.52131  3.71880  0.66725  4.10082  3.08283  3.55478  4.62707  3.63980  4.29108  3.61809  3.32691  3.42440  3.67025  3.83089  4.98009  3.46613    123 - -
          2.68618  4.42225  2.77519  2.73123  3.46354  2.40513  3.72494  3.29354  2.67741  2.69355  4.24690  2.90347  2.73739  3.18146  2.89801  2.37887  2.77519  2.98518  4.58477  3.61503
          0.02363  4.15302  4.87536  0.61958  0.77255  0.48576  0.95510
    124   3.31809  5.46035  0.58641  2.55639  4.88138  3.44782  4.21362  4.53926  3.35608  4.10048  5.09383  3.12356  4.12100  3.45949  3.90365  3.25485  3.66568  4.15128  5.99215  4.71960    124 - -
          2.68618  4.42225  2.77519  2.73123  3.46354  2.40513  3.72494  3.29354  2.67741  2.69355  4.24690  2.90347  2.73739  3.18146  2.89801  2.37887  2.77519  2.98518  4.58477  3.61503
          0.02363  4.15302  4.87536  0.61958  0.77255  0.48576  0.95510
    125   3.12539  4.44239  4.89438  4.32697  2.35973  4.41005  4.74737  1.62559  4.19712  1.47229  3.07974  4.48472  4.66112  4.31315  4.28865  3.74835  3.35588  1.66004  5.12563  3.97509    125 - -
          2.68618  4.42225  2.77519  2.73123  3.46354  2.40513  3.72494  3.29354  2.67741  2.69355  4.24690  2.90347  2.73739  3.18146  2.89801  2.37887  2.77519  2.98518  4.58477  3.61503
          0.02363  4.15302  4.87536  0.61958  0.77255  0.48576  0.95510
    126   3.05271  4.79070  3.78315  3.72270  4.84166  0.40319  4.81661  4.51866  3.94160  4.13411  5.11871  3.94867  4.19002  4.24409  4.13807  3.23411  3.55563  3.99261  5.85335  4.95621    126 - -
          2.68618  4.42225  2.77519  2.73123  3.46354  2.40513  3.72494  3.29354  2.67741  2.69355  4.24690  2.90347  2.73739  3.18146  2.89801  2.37887  2.77519  2.98518  4.58477  3.61503
          0.02363  4.15302  4.87536  0.61958  0.77255  0.48576  0.95510
    127   3.25343  5.20690  3.44667  3.02725  4.65856  3.70129  3.94902  4.10829  0.70899  3.61643  4.57165  3.43575  4.18911  3.13095  2.52893  3.28231  3.49006  3.80354  5.60393  4.46204    127 - -
          2.68618  4.42225  2.77519  2.73123  3.46354  2.40513  3.72494  3.29354  2.67741  2.69355  4.24690  2.90347  2.73739  3.18146  2.89801  2.37887  2.77519  2.98518  4.58477  3.61503
          0.02363  4.15302  4.87536  0.61958  0.77255  0.48576  0.95510
    128   1.01849  4.21652  3.62140  3.35430  4.38479  3.01317  4.38360  3.73868  3.39571  3.48975  4.33570  3.44437  3.78055  3.67850  3.67875  1.79266  2.79205  3.20346  5.75236  4.54830    128 - -
          2.68618  4.42225  2.77519  2.73123  3.46354  2.40513  3.72494  3.29354  2.67741  2.69355  4.24690  2.90347  2.73739  3.18146  2.89801  2.37887  2.77519  2.98518  4.58477  3.61503
          0.02363  4.15302  4.87536  0.61958  0.77255  0.48576  0.95510
    129   2.38892  2.58996  3.45706  3.02194  4.06358  3.16687  4.06693  3.46844  3.00107  3.15865  4.00464  2.33437  3.81253  3.32379  3.35522  1.52433  2.79879  3.06299  5.43015  4.18056    129 - -
          2.68618  4.42225  2.77519  2.73123  3.46354  2.40513  3.72494  3.29354  2.67741  2.69355  4.24690  2.90347  2.73739  3.18146  2.89801  2.37887  2.77519  2.98518  4.58477  3.61503
          0.02363  4.15302  4.87536  0.61958  0.77255  0.48576  0.95510
    130   2.60521  4.52269  3.23249  2.75898  3.82290  3.43453  3.83723  3.13620  2.69092  2.86308  3.75471  3.19121  3.90986  2.28700  3.06110  2.21859  2.88806  1.92506  5.20423  3.93048    130 - -
          2.68618  4.42225  2.77519  2.73123  3.46354  2.40513  3.72494  3.29354  2.67741  2.69355  4.24690  2.90347  2.73739  3.18146  2.89801  2.37887  2.77519  2.98518  4.58477  3.61503
          0.02363  4.15302  4.87536  0.61958  0.77255  0.48576  0.95510
    131   2.17794  4.54768  3.18253  2.67770  3.77540  2.63379  2.63527  3.18147  2.63950  2.34587  3.71866  3.13488  3.88748  2.99843  3.03642  2.72185  2.86056  2.90508  5.14692  3.85751    131 - -
          2.68618  4.42225  2.77519  2.73123  3.46354  2.40513  3.72494  3.29354  2.67741  2.69355  4.24690  2.90347  2.73739  3.18146  2.89801  2.37887  2.77519  2.98518  4.58477  3.61503
          0.02363  4.15302  4.87536  0.61958  0.77255  0.48576  0.95510
    132   3.63897  4.96083  4.62596  4.40190  0.64434  4.24545  4.03479  3.13799  4.30439  2.44667  3.83125  4.34780  4.70382  4.39659  4.35418  3.88846  3.94333  3.14796  4.21592  2.55404    132 - -
          2.68618  4.42225  2.77519  2.73123  3.46354  2.40513  3.72494  3.29354  2.67741  2.69355  4.24690  2.90347  2.73739  3.18146  2.89801  2.37887  2.77519  2.98518  4.58477  3.61503
          0.02363  4.15302  4.87536  0.61958  0.77255  0.48576  0.95510
    133   3.13939  5.11301  3.12345  2.89282  4.31780  3.57487  4.05000  4.00227  2.69604  3.47521  4.50491  3.35138  4.13853  0.80635  2.97035  3.17977  3.44073  3.71715  5.54332  4.26053    133 - -
          2.68618  4.42225  2.77519  2.73123  3.46354  2.40513  3.72494  3.29354  2.67741  2.69355  4.24690  2.90347  2.73739  3.18146  2.89801  2.37887  2.77519  2.98518  4.58477  3.61503
          0.02363  4.15302  4.87536  0.61958  0.77255  0.48576  0.95510
    134   2.18532  4.71694  3.02053  2.53722  4.01651  3.41388  3.71982  3.39591  2.53011  3.04364  3.88299  2.34168  3.85575  2.37824  2.95870  2.68245  2.87493  2.47423  5.31382  4.00164    134 - -
          2.68618  4.42225  2.77519  2.73123  3.46354  2.40513  3.72494  3.29354  2.67741  2.69355  4.24690  2.90347  2.73739  3.18146  2.89801  2.37887  2.77519  2.98518  4.58477  3.61503
          0.02363  4.15302  4.87536  0.61958  0.77255  0.48576  0.95510
    135   2.89684  5.12585  3.20921  2.64187  4.55084  2.57277  3.66269  3.94070  1.44806  3.42249  4.24847  3.10729  3.97674  2.79198  1.94878  2.89130  3.10479  3.58445  5.51884  4.26820    135 - -
          2.68618  4.42225  2.77519  2.73123  3.46354  2.40513  3.72494  3.29354  2.67741  2.69355  4.24690  2.90347  2.73739  3.18146  2.89801  2.37887  2.77519  2.98518  4.58477  3.61503
          0.02363  4.15302  4.87536  0.61958  0.77255  0.48576  0.95510
    136   3.48571  4.87005  4.63932  4.28958  3.26755  4.33533  4.85846  2.49562  4.05504  0.59324  3.21893  4.53816  4.72820  4.35492  4.18140  3.95335  3.77034  2.60410  5.23883  4.02388    136 - -
          2.68618  4.42225  2.77519  2.73123  3.46354  2.40513  3.72494  3.29354  2.67741  2.69355  4.24690  2.90347  2.73739  3.18146  2.89801  2.37887  2.77519  2.98518  4.58477  3.61503
          0.02363  4.15302  4.87536  0.61958  0.77255  0.48576  0.95510
    137   2.68526  5.10644  2.29294  2.33035  4.43133  3.38877  3.62997  3.89491  2.37693  3.40623  4.18031  2.87439  3.82193  2.30094  2.35065  2.15006  2.92289  3.49343  5.56237  4.17322    137 - -
          2.68618  4.42225  2.77519  2.73123  3.46354  2.40513  3.72494  3.29354  2.67741  2.69355  4.24690  2.90347  2.73739  3.18146  2.89801  2.37887  2.77519  2.98518  4.58477  3.61503
          0.02363  4.15302  4.87536  0.61958  0.77255  0.48576  0.95510
    138   2.67890  4.84852  2.91410  2.54537  4.36128  2.45283  3.78721  3.79018  2.00657  3.36606  4.18804  3.02968  1.97622  2.94692  2.90692  2.71851  2.97668  3.40217  5.55258  4.23843    138 - -
          2.68618  4.42225  2.77519  2.73123  3.46354  2.40513  3.72494  3.29354  2.67741  2.69355  4.24690  2.90347  2.73739  3.18146  2.89801  2.37887  2.77519  2.98518  4.58477  3.61503
          0.31310  4.15302  1.37394  0.61958  0.77255  0.48576  0.95510
    139   2.64739  4.78471  2.63052  1.76453  4.18883  3.25461  3.72852  3.49064  2.54727  3.18429  4.07070  2.89465  3.80065  2.91070  2.96214  2.68507  2.13695  3.16768  5.46466  4.13058    139 - -
          2.68618  4.42225  2.77519  2.73123  3.46354  2.40513  3.72494  3.29354  2.67741  2.69355  4.24690  2.90347  2.73739  3.18146  2.89801  2.37887  2.77519  2.98518  4.58477  3.61503
          0.03143  3.87135  4.59370  0.61958  0.77255  0.74562  0.64329
    140   2.71076  4.57271  3.32085  2.78916  3.68514  3.53493  3.74813  2.95429  1.92474  2.58038  2.35061  3.21199  3.94551  2.97762  2.69405  2.85336  2.94784  2.76490  5.09909  3.84613    140 - -
          2.68618  4.42225  2.77519  2.73123  3.46354  2.40513  3.72494  3.29354  2.67741  2.69355  4.24690  2.90347  2.73739  3.18146  2.89801  2.37887  2.77519  2.98518  4.58477  3.61503
          0.03143  3.87135  4.59370  0.61958  0.77255  0.35200  1.21496
    141   2.06579  4.94688  2.76235  2.43271  4.35886  3.35467  3.74557  3.80183  2.52665  3.37338  4.19160  1.90132  3.86148  2.28549  2.96088  2.71362  2.98122  3.42225  5.56620  4.20973    141 - -
          2.68618  4.42225  2.77519  2.73123  3.46354  2.40513  3.72494  3.29354  2.67741  2.69355  4.24690  2.90347  2.73739  3.18146  2.89801  2.37887  2.77519  2.98518  4.58477  3.61503
          0.02363  4.15302  4.87536  0.61958  0.77255  0.48576  0.95510
    142   1.67842  4.27726  3.49814  3.31433  4.52225  1.10012  4.42976  3.90464  3.45739  3.63625  4.48107  3.44130  3.80556  3.72320  3.74464  2.52454  2.85439  3.32852  5.84962  4.66577    142 - -
          2.68618  4.42225  2.77519  2.73123  3.46354  2.40513  3.72494  3.29354  2.67741  2.69355  4.24690  2.90347  2.73739  3.18146  2.89801  2.37887  2.77519  2.98518  4.58477  3.61503
          0.02363  4.15302  4.87536  0.61958  0.77255  0.48576  0.95510
    143   2.80363  5.08272  2.93460  2.49107  4.43587  3.47765  3.67350  3.85999  1.91188  3.37926  4.19729  2.99802  2.18257  2.14304  2.61927  2.79406  3.03306  3.49934  5.52673  4.21206    143 - -
          2.68618  4.42225  2.77519  2.73123  3.46354  2.40513  3.72494  3.29354  2.67741  2.69355  4.24690  2.90347  2.73739  3.18146  2.89801  2.37887  2.77519  2.98518  4.58477  3.61503
          0.02363  4.15302  4.87536  0.61958  0.77255  0.48576  0.95510
    144   2.23831  4.90409  3.11058  2.54542  4.24498  3.47861  3.65961  3.64317  1.88651  3.21172  4.02972  3.03564  3.88452  2.80121  2.18720  2.73176  2.38884  3.30353  5.40364  4.10422    144 - -
          2.68618  4.42225  2.77519  2.73123  3.46354  2.40513  3.72494  3.29354  2.67741  2.69355  4.24690  2.90347  2.73739  3.18146  2.89801  2.37887  2.77519  2.98518  4.58477  3.61503
          0.15603  4.15302  2.04992  0.61958  0.77255  0.48576  0.95510
    145   2.65254  4.23662  3.90801  3.39545  3.48440  2.55297  4.19535  1.77266  3.30880  2.37373  3.42086  3.67482  4.13021  3.60407  3.58184  3.00800  2.94220  1.71740  5.07335  3.85301    145 - -
          2.68618  4.42225  2.77519  2.73123  3.46354  2.40513  3.72494  3.29354  2.67741  2.69355  4.24690  2.90347  2.73739  3.18146  2.89801  2.37887  2.77519  2.98518  4.58477  3.61503
          0.02693  4.02392  4.74626  0.61958  0.77255  0.40892  1.09174
    146   1.87869  4.59212  3.27173  2.72934  3.72998  3.50687  3.75269  3.20082  2.54686  2.86004  3.73994  3.17492  3.92580  2.99010  2.24391  2.77823  2.90605  2.93404  5.10232  2.77411    146 - -
          2.68618  4.42225  2.77519  2.73123  3.46354  2.40513  3.72494  3.29354  2.67741  2.69355  4.24690  2.90347  2.73739  3.18146  2.89801  2.37887  2.77519  2.98518  4.58477  3.61503
          0.02363  4.15302  4.87536  0.61958  0.77255  0.48576  0.95510
    147   2.92082  5.47263  1.48475  2.19794  4.76787  3.31628  3.77424  4.28792  2.70254  3.77383  4.58919  2.13017  3.88881  2.21706  3.25624  2.82600  3.19194  3.85708  5.92064  4.44112    147 - -
          2.68618  4.42225  2.77519  2.73123  3.46354  2.40513  3.72494  3.29354  2.67741  2.69355  4.24690  2.90347  2.73739  3.18146  2.89801  2.37887  2.77519  2.98518  4.58477  3.61503
          0.02363  4.15302  4.87536  0.61958  0.77255  0.48576  0.95510
    148   2.63560  4.84496  2.25245  2.43103  4.14626  3.38438  3.69458  3.56668  2.52111  2.52116  3.99113  2.95132  2.82982  2.85049  2.99033  2.21572  2.89157  3.22670  5.40967  4.06182    148 - -
          2.68618  4.42225  2.77519  2.73123  3.46354  2.40513  3.72494  3.29354  2.67741  2.69355  4.24690  2.90347  2.73739  3.18146  2.89801  2.37887  2.77519  2.98518  4.58477  3.61503
          0.02363  4.15302  4.87536  0.61958  0.77255  0.48576  0.95510
    149   3.09050  4.53632  4.26866  3.79559  2.62919  4.08050  3.93197  1.89737  3.62231  2.29958  3.48669  3.94529  4.44002  3.86394  3.80303  3.42005  3.33300  2.52692  4.30374  1.36703    149 - -
          2.68618  4.42225  2.77519  2.73123  3.46354  2.40513  3.72494  3.29354  2.67741  2.69355  4.24690  2.90347  2.73739  3.18146  2.89801  2.37887  2.77519  2.98518  4.58477  3.61503
          0.02363  4.15302  4.87536  0.61958  0.77255  0.48576  0.95510
    150   3.35088  5.15162  3.87286  3.33640  4.57913  3.77246  4.06823  4.14869  2.40481  3.61371  4.61444  3.67041  4.26856  3.28153  0.62330  3.42650  3.60225  3.86238  5.55236  4.45430    150 - -
          2.68618  4.42225  2.77519  2.73123  3.46354  2.40513  3.72494  3.29354  2.67741  2.69355  4.24690  2.90347  2.73739  3.18146  2.89801  2.37887  2.77519  2.98518  4.58477  3.61503
          0.02363  4.15302  4.87536  0.61958  0.77255  0.48576  0.95510
    151   3.35347  5.10405  3.44851  3.24555  3.52131  3.71880  0.66725  4.10082  3.08283  3.55478  4.62707  3.63980  4.29108  3.61809  3.32691  3.42440  3.67025  3.83089  4.98009  3.46613    151 - -
          2.68618  4.42225  2.77519  2.73123  3.46354  2.40513  3.72494  3.29354  2.67741  2.69355  4.24690  2.90347  2.73739  3.18146  2.89801  2.37887  2.77519  2.98518  4.58477  3.61503
          0.02363  4.15302  4.87536  0.61958  0.77255  0.48576  0.95510
    152   3.22573  5.36596  2.64619  0.68309  4.75233  3.47849  4.10248  4.26439  3.02126  3.84014  4.81209  3.13265  4.09950  3.31876  3.45209  3.18513  3.53543  3.92287  5.87007  4.60533    152 - -
          2.68618  4.42225  2.77519  2.73123  3.46354  2.40513  3.72494  3.29354  2.67741  2.69355  4.24690  2.90347  2.73739  3.18146  2.89801  2.37887  2.77519  2.98518  4.58477  3.61503
          0.02363  4.15302  4.87536  0.61958  0.77255  0.48576  0.95510
    153   3.84492  5.11144  4.54746  4.32953  3.01205  4.06817  4.29100  3.89154  4.05191  3.23367  4.51047  4.42493  4.61092  4.42445  4.12750  4.04566  4.16162  3.78912  0.46974  3.00101    153 - -
          2.68618  4.42225  2.77519  2.73123  3.46354  2.40513  3.72494  3.29354  2.67741  2.69355  4.24690  2.90347  2.73739  3.18146  2.89801  2.37887  2.77519  2.98518  4.58477  3.61503
          0.02363  4.15302  4.87536  0.61958  0.77255  0.48576  0.95510
    154   3.21297  4.49491  4.99618  4.46402  3.48496  4.60540  5.07379  1.51995  4.35425  1.53105  3.27871  4.67106  4.84806  4.54299  4.50540  3.97343  3.45746  1.23336  5.48005  4.33149    154 - -
          2.68618  4.42225  2.77519  2.73123  3.46354  2.40513  3.72494  3.29354  2.67741  2.69355  4.24690  2.90347  2.73739  3.18146  2.89801  2.37887  2.77519  2.98518  4.58477  3.61503
          0.02363  4.15302  4.87536  0.61958  0.77255  0.48576  0.95510
    155   2.47729  4.39639  3.47777  3.31661  4.37116  3.12243  4.41337  3.93696  3.41003  3.63846  4.54659  3.48834  3.88637  3.73831  3.68019  0.73499  2.98019  3.40860  5.72241  4.45915    155 - -
          2.68618  4.42225  2.77519  2.73123  3.46354  2.40513  3.72494  3.29354  2.67741  2.69355  4.24690  2.90347  2.73739  3.18146  2.89801  2.37887  2.77519  2.98518  4.58477  3.61503
          0.02363  4.15302  4.87536  0.61958  0.77255  0.48576  0.95510
    156   2.11115  4.45442  4.08384  3.64811  3.43731  3.79963  4.43198  2.44079  3.50318  1.12300  3.34705  3.89555  4.29398  3.82750  3.73411  3.19796  3.17573  2.36029  5.21173  4.00690    156 - -
          2.68618  4.42225  2.77519  2.73123  3.46354  2.40513  3.72494  3.29354  2.67741  2.69355  4.24690  2.90347  2.73739  3.18146  2.89801  2.37887  2.77519  2.98518  4.58477  3.61503
          0.02363  4.15302  4.87536  0.61958  0.77255  0.48576  0.95510
    157   3.20944  5.29216  3.67998  2.95108  4.79176  3.79458  3.68390  4.11741  1.48262  3.52688  4.40738  3.32515  4.14944  2.81684  1.16907  3.19978  3.35718  3.80406  5.53589  4.40317    157 - -
          2.68618  4.42225  2.77519  2.73123  3.46354  2.40513  3.72494  3.29354  2.67741  2.69355  4.24690  2.90347  2.73739  3.18146  2.89801  2.37887  2.77519  2.98518  4.58477  3.61503
          0.02363  4.15302  4.87536  0.61958  0.77255  0.48576  0.95510
    158   3.48571  4.87005  4.63932  4.28958  3.26755  4.33533  4.85846  2.49562  4.05504  0.59324  3.21893  4.53816  4.72820  4.35492  4.18140  3.95335  3.77034  2.60410  5.23883  4.02388    158 - -
          2.68618  4.42225  2.77519  2.73123  3.46354  2.40513  3.72494  3.29354  2.67741  2.69355  4.24690  2.90347  2.73739  3.18146  2.89801  2.37887  2.77519  2.98518  4.58477  3.61503
          0.02363  4.15302  4.87536  0.61958  0.77255  0.48576  0.95510
    159   3.44520  4.76635  4.82630  4.37014  1.26429  4.50096  4.25197  2.52627  4.21268  1.34306  3.16454  4.43069  4.75744  4.28174  4.29323  3.87901  3.67670  2.62856  4.45142  2.89475    159 - -
          2.68618  4.42225  2.77519  2.73123  3.46354  2.40513  3.72494  3.29354  2.67741  2.69355  4.24690  2.90347  2.73739  3.18146  2.89801  2.37887  2.77519  2.98518  4.58477  3.61503
          0.02363  4.15302  4.87536  0.61958  0.77255  0.48576  0.95510
    160   2.93473  5.29364  2.59594  1.88715  4.60064  3.42168  3.75872  4.07067  2.46788  3.57509  4.42519  2.91998  3.94184  1.43185  2.85844  2.88273  3.18410  3.70107  5.71501  4.34602    160 - -
          2.68618  4.42225  2.77519  2.73123  3.46354  2.40513  3.72494  3.29354  2.67741  2.69355  4.24690  2.90347  2.73739  3.18146  2.89801  2.37887  2.77519  2.98518  4.58477  3.61503
          0.02363  4.15302  4.87536  0.61958  0.77255  0.48576  0.95510
    161   1.38776  4.65196  3.06108  2.72386  4.19402  3.31696  3.91305  3.57085  2.69270  3.21888  4.10838  3.15061  3.89265  2.13851  3.05150  2.71955  2.96539  3.21969  5.49843  4.20434    161 - -
          2.68618  4.42225  2.77519  2.73123  3.46354  2.40513  3.72494  3.29354  2.67741  2.69355  4.24690  2.90347  2.73739  3.18146  2.89801  2.37887  2.77519  2.98518  4.58477  3.61503
          0.02363  4.15302  4.87536  0.61958  0.77255  0.48576  0.95510
    162   3.29644  4.63021  4.89509  4.32910  1.76311  4.49599  4.64019  2.34723  4.18921  1.21166  2.15130  4.51163  4.69920  4.25179  4.27050  3.83024  3.51272  2.48909  4.91839  3.67659    162 - -
          2.68618  4.42225  2.77519  2.73123  3.46354  2.40513  3.72494  3.29354  2.67741  2.69355  4.24690  2.90347  2.73739  3.18146  2.89801  2.37887  2.77519  2.98518  4.58477  3.61503
          0.02363  4.15302  4.87536  0.61958  0.77255  0.48576  0.95510
    163   2.77598  4.34875  3.90709  3.33382  3.48276  3.82540  4.13000  1.94952  3.11236  2.34721  3.40916  3.66953  4.20086  3.50282  2.40109  3.11982  3.01852  1.59523  5.05921  3.84327    163 - -
          2.68618  4.42225  2.77519  2.73123  3.46354  2.40513  3.72494  3.29354  2.67741  2.69355  4.24690  2.90347  2.73739  3.18146  2.89801  2.37887  2.77519  2.98518  4.58477  3.61503
          0.02363  4.15302  4.87536  0.61958  0.77255  0.48576  0.95510
    164   2.81573  5.22262  2.62473  1.64337  4.56675  2.50223  3.70178  4.02237  1.91758  3.53022  4.33309  2.88092  3.88080  2.83619  2.87800  2.77037  3.06251  3.62653  5.67842  4.29496    164 - -
          2.68620  4.42227  2.77522  2.73125  3.46356  2.40490  3.72497  3.29356  2.67743  2.69357  4.24692  2.90349  2.73742  3.18148  2.89803  2.37889  2.77522  2.98520  4.58479  3.61505
          0.36483  1.94346  1.81720  0.29989  1.35055  0.48576  0.95510
    165   2.59706  2.92772  2.29094  2.43779  4.02387  3.34761  3.67547  3.43203  2.50425  3.06330  3.90305  2.94521  3.80691  2.29814  2.94966  2.64488  2.85756  3.11159  5.31566  3.98324    166 - -
          2.68618  4.42225  2.77519  2.73123  3.46354  2.40513  3.72494  3.29354  2.67741  2.69355  4.24690  2.90347  2.73739  3.18146  2.89801  2.37887  2.77519  2.98518  4.58477  3.61503
          0.02802  3.98478  4.70713  0.61958  0.77255  0.65735  0.73027
    166   2.75616  5.20051  2.03746  2.24254  4.51389  3.32323  3.63309  3.98384  1.96692  3.48463  4.28371  2.79677  3.81267  2.16813  2.85106  2.70178  3.00029  3.58424  5.63127  4.23030    167 - -
          2.68618  4.42225  2.77519  2.73123  3.46354  2.40513  3.72494  3.29354  2.67741  2.69355  4.24690  2.90347  2.73739  3.18146  2.89801  2.37887  2.77519  2.98518  4.58477  3.61503
          0.02802  3.98478  4.70713  0.61958  0.77255  0.65735  0.73027
    167   2.70072  5.03899  1.96328  2.24995  4.42745  3.25195  3.70473  3.88102  2.59310  3.44875  4.26608  2.16488  3.79666  2.85922  3.10324  2.67686  2.23314  3.48541  5.64203  4.23449    168 - -
          2.68618  4.42225  2.77519  2.73123  3.46354  2.40513  3.72494  3.29354  2.67741  2.69355  4.24690  2.90347  2.73739  3.18146  2.89801  2.37887  2.77519  2.98518  4.58477  3.61503
          0.02802  3.98478  4.70713  0.61958  0.77255  0.65735  0.73027
    168   3.11309  5.25507  0.76942  2.41079  4.64784  3.29829  4.03404  4.26218  3.14005  3.85096  4.83256  2.97239  3.95914  3.27411  3.67071  3.06351  3.45442  3.88976  5.79438  4.50355    169 - -
          2.68618  4.42225  2.77519  2.73123  3.46354  2.40513  3.72494  3.29354  2.67741  2.69355  4.24690  2.90347  2.73739  3.18146  2.89801  2.37887  2.77519  2.98518  4.58477  3.61503
          0.02802  3.98478  4.70713  0.61958  0.77255  0.39172  1.12669
    169   2.21941  4.69462  3.05305  2.55207  3.93759  3.44915  3.71162  2.62856  2.52768  2.96710  3.81686  2.37458  3.86885  2.37867  2.94987  2.70353  2.87368  3.01663  5.25430  3.94973    170 - -
          2.68618  4.42225  2.77519  2.73123  3.46354  2.40513  3.72494  3.29354  2.67741  2.69355  4.24690  2.90347  2.73739  3.18146  2.89801  2.37887  2.77519  2.98518  4.58477  3.61503
          0.02363  4.15302  4.87536  0.61958  0.77255  0.48576  0.95510
    170   2.01044  4.66345  2.95474  2.62693  4.30048  1.80652  3.88241  3.72191  2.70838  3.33853  4.16877  3.07378  3.84287  2.29060  3.11672  2.65122  2.92015  3.31363  5.56509  4.25647    171 - -
          2.68618  4.42225  2.77519  2.73123  3.46354  2.40513  3.72494  3.29354  2.67741  2.69355  4.24690  2.90347  2.73739  3.18146  2.89801  2.37887  2.77519  2.98518  4.58477  3.61503
          0.02363  4.15302  4.87536  0.61958  0.77255  0.48576  0.95510
    171   3.84492  5.11144  4.54746  4.32953  3.01205  4.06817  4.29100  3.89154  4.05191  3.23367  4.51047  4.42493  4.61092  4.42445  4.12750  4.04566  4.16162  3.78912  0.46974  3.00101    172 - -
          2.68618  4.42225  2.77519  2.73123  3.46354  2.40513  3.72494  3.29354  2.67741  2.69355  4.24690  2.90347  2.73739  3.18146  2.89801  2.37887  2.77519  2.98518  4.58477  3.61503
          0.02363  4.15302  4.87536  0.61958  0.77255  0.48576  0.95510
    172   2.79891  4.57834  3.36947  3.00315  3.52580  3.60006  3.98917  2.92965  2.91616  1.39162  3.66454  2.25352  4.08589  3.32541  3.22521  2.98647  3.08353  2.75830  5.07197  3.72020    173 - -
          2.68618  4.42225  2.77519  2.73123  3.46354  2.40513  3.72494  3.29354  2.67741  2.69355  4.24690  2.90347  2.73739  3.18146  2.89801  2.37887  2.77519  2.98518  4.58477  3.61503
          0.02363  4.15302  4.87536  0.61958  0.77255  0.48576  0.95510
    173   2.61452  4.61455  3.11228  2.19758  3.82195  3.46103  3.72347  3.22596  2.57601  2.88274  3.73725  3.08097  3.87549  2.93177  2.99218  2.28035  2.38285  2.94615  2.98968  3.87420    174 - -
          2.68618  4.42225  2.77519  2.73123  3.46354  2.40513  3.72494  3.29354  2.67741  2.69355  4.24690  2.90347  2.73739  3.18146  2.89801  2.37887  2.77519  2.98518  4.58477  3.61503
          0.02363  4.15302  4.87536  0.61958  0.77255  0.48576  0.95510
    174   2.24951  4.99374  3.15316  2.60496  4.36826  3.52279  3.67393  3.76609  2.20288  3.29993  4.13150  3.07957  3.93510  2.14514  1.74870  2.81658  3.02618  3.42433  5.45750  4.18077    175 - -
          2.68618  4.42225  2.77519  2.73123  3.46354  2.40513  3.72494  3.29354  2.67741  2.69355  4.24690  2.90347  2.73739  3.18146  2.89801  2.37887  2.77519  2.98518  4.58477  3.61503
          0.02363  4.15302  4.87536  0.61958  0.77255  0.48576  0.95510
    175   3.48571  4.87005  4.63932  4.28958  3.26755  4.33533  4.85846  2.49562  4.05504  0.59324  3.21893  4.53816  4.72820  4.35492  4.18140  3.95335  3.77034  2.60410  5.23883  4.02388    176 - -
          2.68618  4.42225  2.77519  2.73123  3.46354  2.40513  3.72494  3.29354  2.67741  2.69355  4.24690  2.90347  2.73739  3.18146  2.89801  2.37887  2.77519  2.98518  4.58477  3.61503
          0.02363  4.15302  4.87536  0.61958  0.77255  0.48576  0.95510
    176   1.62270  4.61394  3.05457  2.65972  4.20235  3.27664  3.86049  3.61353  2.67895  3.24304  4.07508  3.09657  3.83702  2.30400  3.08211  2.09815  2.88328  3.22617  5.48436  4.18427    177 - -
          2.68618  4.42225  2.77519  2.73123  3.46354  2.40513  3.72494  3.29354  2.67741  2.69355  4.24690  2.90347  2.73739  3.18146  2.89801  2.37887  2.77519  2.98518  4.58477  3.61503
          0.02363  4.15302  4.87536  0.61958  0.77255  0.48576  0.95510
    177   2.67429  4.98701  2.33295  2.36958  4.19927  3.40533  3.64592  3.69854  2.43975  3.25877  4.06061  2.38484  3.83376  2.33182  2.91085  2.66905  2.91108  3.34230  2.99823  4.04402    178 - -
          2.68618  4.42225  2.77519  2.73123  3.46354  2.40513  3.72494  3.29354  2.67741  2.69355  4.24690  2.90347  2.73739  3.18146  2.89801  2.37887  2.77519  2.98518  4.58477  3.61503
          0.02363  4.15302  4.87536  0.61958  0.77255  0.48576  0.95510
    178   2.63014  4.42947  3.38970  2.82078  3.55377  3.56163  3.78343  2.43228  2.18197  2.63155  3.52668  3.24859  2.89559  3.06934  3.03517  2.80977  2.86070  2.70742  3.12936  3.71157    179 - -
          2.68618  4.42225  2.77519  2.73123  3.46354  2.40513  3.72494  3.29354  2.67741  2.69355  4.24690  2.90347  2.73739  3.18146  2.89801  2.37887  2.77519  2.98518  4.58477  3.61503
          0.02363  4.15302  4.87536  0.61958  0.77255  0.48576  0.95510
    179   2.16601  4.96903  2.74530  2.42470  4.37770  3.35634  3.74515  3.82379  2.52339  3.39087  4.20916  1.83302  3.86457  2.25660  2.95687  2.72095  2.99186  3.44250  5.57909  4.21950    180 - -
          2.68618  4.42225  2.77519  2.73123  3.46354  2.40513  3.72494  3.29354  2.67741  2.69355  4.24690  2.90347  2.73739  3.18146  2.89801  2.37887  2.77519  2.98518  4.58477  3.61503
          0.02363  4.15302  4.87536  0.61958  0.77255  0.48576  0.95510
    180   2.64302  4.47593  3.35778  2.80195  3.64367  3.55729  3.80619  2.92241  2.24432  2.14392  3.57065  3.24026  2.88838  3.06594  3.03875  2.81163  2.88041  2.24542  5.06133  3.80923    181 - -
          2.68618  4.42225  2.77519  2.73123  3.46354  2.40513  3.72494  3.29354  2.67741  2.69355  4.24690  2.90347  2.73739  3.18146  2.89801  2.37887  2.77519  2.98518  4.58477  3.61503
          0.02363  4.15302  4.87536  0.61958  0.77255  0.48576  0.95510
    181   2.22609  4.41103  2.52208  2.85117  2.70030  3.57505  3.84875  2.31660  2.83847  2.57155  3.50541  3.28282  3.97102  3.14692  3.21803  2.83217  2.87375  2.57313  4.99821  3.73196    182 - -
          2.68618  4.42225  2.77519  2.73123  3.46354  2.40513  3.72494  3.29354  2.67741  2.69355  4.24690  2.90347  2.73739  3.18146  2.89801  2.37887  2.77519  2.98518  4.58477  3.61503
          0.02363  4.15302  4.87536  0.61958  0.77255  0.48576  0.95510
    182   2.88817  5.44004  1.62274  1.80893  4.74635  3.33347  3.74157  4.24588  1.97084  3.72594  4.52790  2.78955  3.87891  2.88032  3.14308  2.79952  3.14811  3.81597  5.86952  4.40891    183 - -
          2.68618  4.42225  2.77519  2.73123  3.46354  2.40513  3.72494  3.29354  2.67741  2.69355  4.24690  2.90347  2.73739  3.18146  2.89801  2.37887  2.77519  2.98518  4.58477  3.61503
          0.02363  4.15302  4.87536  0.61958  0.77255  0.48576  0.95510
    183   2.89695  5.16476  2.51421  1.45532  4.66565  1.63173  3.91005  4.14365  2.82509  3.70553  4.55899  2.93835  3.93522  3.08880  3.30731  2.87394  3.21475  3.73053  5.84390  4.47557    184 - -
          2.68618  4.42225  2.77519  2.73123  3.46354  2.40513  3.72494  3.29354  2.67741  2.69355  4.24690  2.90347  2.73739  3.18146  2.89801  2.37887  2.77519  2.98518  4.58477  3.61503
          0.02363  4.15302  4.87536  0.61958  0.77255  0.48576  0.95510
    184   2.05305  4.31567  3.67881  3.18451  3.65739  3.47020  4.09712  2.71961  3.09999  1.96711  3.59111  3.48863  3.99955  3.42770  3.41173  2.81908  1.83981  2.50151  5.17127  3.94873    185 - -
          2.68618  4.42225  2.77519  2.73123  3.46354  2.40513  3.72494  3.29354  2.67741  2.69355  4.24690  2.90347  2.73739  3.18146  2.89801  2.37887  2.77519  2.98518  4.58477  3.61503
          0.15603  4.15302  2.04992  0.61958  0.77255  0.48576  0.95510
    185   2.77443  5.18931  1.78063  2.20518  4.58611  3.24228  3.73746  4.08484  2.66614  3.61235  4.42838  2.09107  3.81731  2.89243  3.20642  2.08019  3.06641  3.65886  5.78022  4.33535    186 - -
          2.68618  4.42225  2.77519  2.73123  3.46354  2.40513  3.72494  3.29354  2.67741  2.69355  4.24690  2.90347  2.73739  3.18146  2.89801  2.37887  2.77519  2.98518  4.58477  3.61503
          0.18829  4.02392  1.87247  0.61958  0.77255  0.62240  0.76929
    186   2.78469  4.64502  3.36302  2.81266  3.43372  3.55251  3.65361  3.23323  1.72119  2.82482  3.76957  3.21625  3.95611  2.95240  2.59330  2.89637  3.00812  2.99716  2.60913  3.43820    187 - -
          2.68618  4.42225  2.77519  2.73123  3.46354  2.40513  3.72494  3.29354  2.67741  2.69355  4.24690  2.90347  2.73739  3.18146  2.89801  2.37887  2.77519  2.98518  4.58477  3.61503
          0.03157  3.86719  4.58954  0.61958  0.77255  0.74853  0.64067
    187   3.05447  4.44273  4.46138  3.95693  1.92123  4.18249  4.29163  1.67477  3.83201  1.71044  3.05772  4.14803  4.48602  4.00623  3.99498  3.53345  3.29844  2.12479  4.66140  3.23081    188 - -
          2.68618  4.42225  2.77519  2.73123  3.46354  2.40513  3.72494  3.29354  2.67741  2.69355  4.24690  2.90347  2.73739  3.18146  2.89801  2.37887  2.77519  2.98518  4.58477  3.61503
          0.03157  3.86719  4.58954  0.61958  0.77255  0.52499  0.89542
    188   2.60601  4.72352  3.00331  2.54338  4.14567  3.35132  3.70695  3.53035  1.98799  3.14685  3.98328  3.01660  2.64513  2.87289  2.79531  2.66494  2.15627  3.18712  5.37900  4.08012    189 - -
          2.68618  4.42225  2.77519  2.73123  3.46354  2.40513  3.72494  3.29354  2.67741  2.69355  4.24690  2.90347  2.73739  3.18146  2.89801  2.37887  2.77519  2.98518  4.58477  3.61503
          0.02693  4.02392  4.74626  0.61958  0.77255  0.40892  1.09174
    189   2.68251  4.53341  3.42310  2.85915  3.73064  3.55612  3.82507  3.02613  2.58713  2.11701  3.65345  3.27531  3.97452  3.07076  2.32096  2.84159  1.96873  2.79868  5.12897  3.88138    190 - -
          2.68618  4.42225  2.77519  2.73123  3.46354  2.40513  3.72494  3.29354  2.67741  2.69355  4.24690  2.90347  2.73739  3.18146  2.89801  2.37887  2.77519  2.98518  4.58477  3.61503
          0.02363  4.15302  4.87536  0.61958  0.77255  0.48576  0.95510
    190   2.69346  4.28709  3.80677  3.26732  3.13756  2.48597  3.92619  2.73383  3.12503  1.69547  3.37943  3.56154  4.08222  3.43827  3.38236  2.98252  2.94278  2.55101  2.86571  3.33090    191 - -
          2.68618  4.42225  2.77519  2.73123  3.46354  2.40513  3.72494  3.29354  2.67741  2.69355  4.24690  2.90347  2.73739  3.18146  2.89801  2.37887  2.77519  2.98518  4.58477  3.61503
          0.02363  4.15302  4.87536  0.61958  0.77255  0.48576  0.95510
    191   2.62070  4.65355  2.44568  2.56290  2.87867  3.47790  3.69856  3.21933  2.19579  2.86333  2.87411  3.05822  3.87167  2.89672  2.98516  2.70547  2.85331  2.94722  5.16755  3.85715    192 - -
          2.68618  4.42225  2.77519  2.73123  3.46354  2.40513  3.72494  3.29354  2.67741  2.69355  4.24690  2.90347  2.73739  3.18146  2.89801  2.37887  2.77519  2.98518  4.58477  3.61503
          0.02363  4.15302  4.87536  0.61958  0.77255  0.48576  0.95510
    192   2.03589  4.59951  3.20579  2.72273  4.20967  3.29735  3.84327  3.61473  2.58224  3.23581  4.06350  3.13777  3.84242  3.02204  2.14825  1.74396  2.87343  3.22459  5.46202  4.18016    193 - -
          2.68618  4.42225  2.77519  2.73123  3.46354  2.40513  3.72494  3.29354  2.67741  2.69355  4.24690  2.90347  2.73739  3.18146  2.89801  2.37887  2.77519  2.98518  4.58477  3.61503
          0.02363  4.15302  4.87536  0.61958  0.77255  0.48576  0.95510
    193   2.85998  5.19657  3.10683  2.54245  4.58935  3.55237  3.62446  3.99882  1.78456  3.45579  4.25799  2.39010  3.93779  2.11870  2.00645  2.83115  3.06122  3.62142  5.54267  4.25616    194 - -
          2.68618  4.42225  2.77519  2.73123  3.46354  2.40513  3.72494  3.29354  2.67741  2.69355  4.24690  2.90347  2.73739  3.18146  2.89801  2.37887  2.77519  2.98518  4.58477  3.61503
          0.02363  4.15302  4.87536  0.61958  0.77255  0.48576  0.95510
    194   2.66376  4.65102  3.17609  2.14836  3.83865  3.52383  3.72751  2.52258  2.15090  2.36707  3.72303  3.11371  3.91237  2.92764  2.90834  2.76353  2.89199  2.88300  5.18741  3.90586    195 - -
          2.68618  4.42225  2.77519  2.73123  3.46354  2.40513  3.72494  3.29354  2.67741  2.69355  4.24690  2.90347  2.73739  3.18146  2.89801  2.37887  2.77519  2.98518  4.58477  3.61503
          0.02363  4.15302  4.87536  0.61958  0.77255  0.48576  0.95510
    195   3.23651  4.51042  5.03539  4.50655  3.48847  4.64340  5.12004  1.22377  4.39672  1.58710  3.27589  4.71396  4.87740  4.58190  4.54488  4.01660  3.48120  1.45147  5.50612  4.36124    196 - -
          2.68618  4.42225  2.77519  2.73123  3.46354  2.40513  3.72494  3.29354  2.67741  2.69355  4.24690  2.90347  2.73739  3.18146  2.89801  2.37887  2.77519  2.98518  4.58477  3.61503
          0.02363  4.15302  4.87536  0.61958  0.77255  0.48576  0.95510
    196   2.83914  5.20684  3.04254  1.99328  4.59485  3.52842  3.62181  4.01337  1.82431  3.46870  4.26367  3.00576  3.92054  2.21099  2.04334  2.80530  3.04468  3.62674  5.55835  4.25530    197 - -
          2.68618  4.42225  2.77519  2.73123  3.46354  2.40513  3.72494  3.29354  2.67741  2.69355  4.24690  2.90347  2.73739  3.18146  2.89801  2.37887  2.77519  2.98518  4.58477  3.61503
          0.02363  4.15302  4.87536  0.61958  0.77255  0.48576  0.95510
    197   2.98058  5.48186  1.24099  2.22513  4.75869  3.32261  3.82692  4.30401  2.77999  3.80307  4.65366  2.80303  3.92100  2.04727  3.32535  2.88596  3.26386  3.88897  5.94009  4.46567    198 - -
          2.68618  4.42225  2.77519  2.73123  3.46354  2.40513  3.72494  3.29354  2.67741  2.69355  4.24690  2.90347  2.73739  3.18146  2.89801  2.37887  2.77519  2.98518  4.58477  3.61503
          0.02363  4.15302  4.87536  0.61958  0.77255  0.48576  0.95510
    198   2.75503  4.74854  3.26531  2.91048  4.43346  1.23098  4.00717  3.90795  2.65575  3.49368  4.35959  3.30036  3.97262  3.21123  2.00380  2.85283  3.11162  3.49963  5.59203  4.37728    199 - -
          2.68618  4.42225  2.77519  2.73123  3.46354  2.40513  3.72494  3.29354  2.67741  2.69355  4.24690  2.90347  2.73739  3.18146  2.89801  2.37887  2.77519  2.98518  4.58477  3.61503
          0.02363  4.15302  4.87536  0.61958  0.77255  0.48576  0.95510
    199   2.86515  4.37407  4.12253  3.57511  3.30210  3.94895  4.29234  1.83859  3.44962  1.45462  3.20717  3.87184  2.74507  3.72550  3.68947  3.25813  3.11059  2.24132  5.02228  3.83486    200 - -
          2.68618  4.42225  2.77519  2.73123  3.46354  2.40513  3.72494  3.29354  2.67741  2.69355  4.24690  2.90347  2.73739  3.18146  2.89801  2.37887  2.77519  2.98518  4.58477  3.61503
          0.02363  4.15302  4.87536  0.61958  0.77255  0.48576  0.95510
    200   2.90191  5.44597  1.58704  2.20529  4.74410  3.32085  3.76232  4.26004  2.67462  3.74667  4.55689  2.13348  3.88326  2.09316  3.22070  2.81185  3.16987  3.83052  5.89298  4.42059    201 - -
          2.68618  4.42225  2.77519  2.73123  3.46354  2.40513  3.72494  3.29354  2.67741  2.69355  4.24690  2.90347  2.73739  3.18146  2.89801  2.37887  2.77519  2.98518  4.58477  3.61503
          0.02363  4.15302  4.87536  0.61958  0.77255  0.48576  0.95510
    201   2.21620  5.34213  1.98465  1.83526  4.65340  3.32787  3.72768  4.14435  2.61566  3.64516  4.44084  2.09230  3.85970  2.86503  3.15764  2.75813  3.09140  3.72271  5.80603  4.35390    202 - -
          2.68594  4.42234  2.77493  2.73132  3.46363  2.40521  3.72503  3.29363  2.67749  2.69364  4.24698  2.90314  2.73748  3.18155  2.89769  2.37895  2.77528  2.98527  4.58486  3.61512
          0.56221  1.31837  1.81720  0.66996  0.71689  0.48576  0.95510
    202   3.10185  4.82211  3.53036  3.12689  2.40945  3.82109  1.70834  3.44325  2.96116  2.90882  3.97214  3.44095  4.22333  3.34599  3.24629  3.16869  3.33629  3.24031  4.03309  1.78092    206 - -
          2.68618  4.42225  2.77519  2.73123  3.46354  2.40513  3.72494  3.29354  2.67741  2.69355  4.24690  2.90347  2.73739  3.18146  2.89801  2.37887  2.77519  2.98518  4.58477  3.61503
          0.02802  3.98478  4.70713  0.61958  0.77255  0.65735  0.73027
    203   1.99207  4.21135  3.63710  3.14315  2.43915  3.40820  3.99566  2.68666  3.08635  2.48495  3.46978  3.43175  3.92754  3.37933  3.38925  2.75235  2.18579  2.46732  4.96724  3.70676    207 - -
          2.68618  4.42225  2.77519  2.73123  3.46354  2.40513  3.72494  3.29354  2.67741  2.69355  4.24690  2.90347  2.73739  3.18146  2.89801  2.37887  2.77519  2.98518  4.58477  3.61503
          0.02802  3.98478  4.70713  0.61958  0.77255  0.65735  0.73027
    204   2.68050  4.93050  2.74769  2.39563  4.33835  3.32921  3.66684  3.77978  1.93395  3.33239  4.15014  2.25597  3.82051  2.81558  2.76709  2.11270  2.94739  3.40228  5.50219  4.16169    208 - -
          2.68618  4.42225  2.77519  2.73123  3.46354  2.40513  3.72494  3.29354  2.67741  2.69355  4.24690  2.90347  2.73739  3.18146  2.89801  2.37887  2.77519  2.98518  4.58477  3.61503
          0.02802  3.98478  4.70713  0.61958  0.77255  0.65735  0.73027
    205   2.77147  4.99855  1.79701  2.33790  4.46941  3.23555  3.83430  3.95894  2.78643  3.54512  4.40787  2.87447  1.72437  3.02050  3.28760  2.76532  3.09447  3.55985  5.68908  4.32395    209 - -
          2.68618  4.42225  2.77519  2.73123  3.46354  2.40513  3.72494  3.29354  2.67741  2.69355  4.24690  2.90347  2.73739  3.18146  2.89801  2.37887  2.77519  2.98518  4.58477  3.61503
          0.02802  3.98478  4.70713  0.61958  0.77255  0.65735  0.73027
    206   3.28371  4.64388  4.59711  4.13071  1.48301  4.32851  4.15401  2.42724  3.98176  1.36448  3.09870  4.24668  4.60846  4.10220  4.10350  3.69817  3.51986  2.50202  4.40214  2.85650    210 - -
          2.68618  4.42225  2.77519  2.73123  3.46354  2.40513  3.72494  3.29354  2.67741  2.69355  4.24690  2.90347  2.73739  3.18146  2.89801  2.37887  2.77519  2.98518  4.58477  3.61503
          0.02802  3.98478  4.70713  0.61958  0.77255  0.65735  0.73027
    207   0.86330  4.25093  3.57906  3.37677  4.16653  3.07222  4.38521  3.30905  3.39597  3.18536  4.20577  3.49721  3.82217  3.72706  3.63804  2.60073  2.88592  2.94398  5.58247  4.39553    211 - -
          2.68622  4.42229  2.77524  2.73127  3.46358  2.40493  3.72499  3.29358  2.67745  2.69359  4.24694  2.90351  2.73710  3.18151  2.89805  2.37891  2.77524  2.98523  4.58481  3.61507
          0.19210  1.79731  4.70713  0.66338  0.72383  0.65735  0.73027
    208   1.63085  4.37269  3.41729  2.99864  3.28246  3.41875  3.86919  2.95256  2.94330  2.67423  3.65356  3.33674  3.94117  3.28696  3.26126  2.78477  2.90773  2.71553  4.81396  2.33584    214 - -
          2.68618  4.42225  2.77519  2.73123  3.46354  2.40513  3.72494  3.29354  2.67741  2.69355  4.24690  2.90347  2.73739  3.18146  2.89801  2.37887  2.77519  2.98518  4.58477  3.61503
          0.02802  3.98478  4.70713  0.61958  0.77255  0.65735  0.73027
    209   3.28275  4.71233  4.36944  4.01086  3.18125  4.12403  4.63141  2.39257  3.77748  0.74838  3.17103  4.27539  4.54076  4.11890  3.93476  3.70954  3.57228  2.45886  5.10021  3.84910    215 - -
          2.68618  4.42225  2.77519  2.73123  3.46354  2.40513  3.72494  3.29354  2.67741  2.69355  4.24690  2.90347  2.73739  3.18146  2.89801  2.37887  2.77519  2.98518  4.58477  3.61503
          0.02802  3.98478  4.70713  0.61958  0.77255  0.65735  0.73027
    210   2.90606  4.64366  3.52554  3.38152  4.36541  3.32486  4.44897  3.94066  3.44861  3.55495  4.61026  3.67645  0.64298  3.83398  3.68062  3.07728  3.35667  3.57307  5.52025  4.48793    216 - -
          2.68618  4.42225  2.77519  2.73123  3.46354  2.40513  3.72494  3.29354  2.67741  2.69355  4.24690  2.90347  2.73739  3.18146  2.89801  2.37887  2.77519  2.98518  4.58477  3.61503
          0.02802  3.98478  4.70713  0.61958  0.77255  0.39172  1.12669
    211   2.88024  5.08517  2.63542  1.76376  4.52357  3.37010  3.89532  3.97175  2.74885  3.55582  4.42655  2.99433  1.48058  3.07667  3.18657  2.87855  3.18398  3.60019  5.72342  4.38610    217 - -
          2.68618  4.42225  2.77519  2.73123  3.46354  2.40513  3.72494  3.29354  2.67741  2.69355  4.24690  2.90347  2.73739  3.18146  2.89801  2.37887  2.77519  2.98518  4.58477  3.61503
          0.02363  4.15302  4.87536  0.61958  0.77255  0.48576  0.95510
    212   3.48571  4.87005  4.63932  4.28958  3.26755  4.33533  4.85846  2.49562  4.05504  0.59324  3.21893  4.53816  4.72820  4.35492  4.18140  3.95335  3.77034  2.60410  5.23883  4.02388    218 - -
          2.68618  4.42225  2.77519  2.73123  3.46354  2.40513  3.72494  3.29354  2.67741  2.69355  4.24690  2.90347  2.73739  3.18146  2.89801  2.37887  2.77519  2.98518  4.58477  3.61503
          0.02363  4.15302  4.87536  0.61958  0.77255  0.48576  0.95510
    213   1.40651  4.81603  2.77246  1.87939  4.32949  3.31850  3.89161  3.64812  2.75480  3.34254  4.21595  3.03126  3.89636  3.08005  3.18459  2.75731  3.02959  3.29650  5.61377  4.28512    219 - -
          2.68618  4.42225  2.77519  2.73123  3.46354  2.40513  3.72494  3.29354  2.67741  2.69355  4.24690  2.90347  2.73739  3.18146  2.89801  2.37887  2.77519  2.98518  4.58477  3.61503
          0.02363  4.15302  4.87536  0.61958  0.77255  0.48576  0.95510
    214   1.80217  4.92659  3.18923  2.63234  4.30588  3.51669  3.68785  3.68705  1.88375  3.25006  4.08522  3.09867  3.93353  2.83525  2.07195  2.80987  3.00960  3.35423  5.42660  4.15798    220 - -
          2.68618  4.42225  2.77519  2.73123  3.46354  2.40513  3.72494  3.29354  2.67741  2.69355  4.24690  2.90347  2.73739  3.18146  2.89801  2.37887  2.77519  2.98518  4.58477  3.61503
          0.02363  4.15302  4.87536  0.61958  0.77255  0.48576  0.95510
    215   2.13249  4.43229  3.38816  2.84207  3.74012  3.45251  3.85389  3.00243  2.73638  2.77096  3.66154  3.24979  3.91322  3.10933  2.42796  2.73910  2.31550  2.14710  5.13858  3.88853    221 - -
          2.68618  4.42225  2.77519  2.73123  3.46354  2.40513  3.72494  3.29354  2.67741  2.69355  4.24690  2.90347  2.73739  3.18146  2.89801  2.37887  2.77519  2.98518  4.58477  3.61503
          0.02363  4.15302  4.87536  0.61958  0.77255  0.48576  0.95510
    216   2.76466  4.40056  2.55222  3.15494  3.53072  3.80039  4.09358  1.99070  3.11796  1.99629  3.43733  3.55776  4.16835  3.41957  3.46635  3.06798  3.00282  1.85637  5.11277  3.87933    222 - -
          2.68618  4.42225  2.77519  2.73123  3.46354  2.40513  3.72494  3.29354  2.67741  2.69355  4.24690  2.90347  2.73739  3.18146  2.89801  2.37887  2.77519  2.98518  4.58477  3.61503
          0.02363  4.15302  4.87536  0.61958  0.77255  0.48576  0.95510
    217   2.18816  2.87641  4.05666  3.48220  3.20521  3.69952  4.04077  2.06344  3.36116  2.27901  3.23123  3.69470  4.08851  3.59557  3.55527  2.99759  2.85820  2.26251  4.73558  2.53533    223 - -
          2.68618  4.42225  2.77519  2.73123  3.46354  2.40513  3.72494  3.29354  2.67741  2.69355  4.24690  2.90347  2.73739  3.18146  2.89801  2.37887  2.77519  2.98518  4.58477  3.61503
          0.02363  4.15302  4.87536  0.61958  0.77255  0.48576  0.95510
    218   3.24869  4.66914  4.43534  3.95382  2.61098  4.16826  3.98366  2.80626  3.65839  1.57037  3.42993  4.07015  4.51934  3.94465  3.80540  3.56024  3.48829  2.79539  1.46324  2.72569    224 - -
          2.68618  4.42225  2.77519  2.73123  3.46354  2.40513  3.72494  3.29354  2.67741  2.69355  4.24690  2.90347  2.73739  3.18146  2.89801  2.37887  2.77519  2.98518  4.58477  3.61503
          0.02363  4.15302  4.87536  0.61958  0.77255  0.48576  0.95510
    219   3.23958  4.60265  4.79541  4.28605  3.29290  4.45083  4.89412  2.08281  4.11959  1.00950  3.12324  4.51809  4.74123  4.33073  4.27557  3.83341  3.49645  1.58949  5.31115  4.15982    225 - -
          2.68618  4.42225  2.77519  2.73123  3.46354  2.40513  3.72494  3.29354  2.67741  2.69355  4.24690  2.90347  2.73739  3.18146  2.89801  2.37887  2.77519  2.98518  4.58477  3.61503
          0.02363  4.15302  4.87536  0.61958  0.77255  0.48576  0.95510
    220   3.19709  4.47773  5.01033  4.52304  3.68801  4.60906  5.22834  1.21761  4.41963  2.17192  3.47629  4.71964  4.90306  4.67687  4.60423  4.01012  3.46292  1.08700  5.68938  4.48314    226 - -
          2.68618  4.42225  2.77519  2.73123  3.46354  2.40513  3.72494  3.29354  2.67741  2.69355  4.24690  2.90347  2.73739  3.18146  2.89801  2.37887  2.77519  2.98518  4.58477  3.61503
          0.02363  4.15302  4.87536  0.61958  0.77255  0.48576  0.95510
    221   2.76778  4.42171  3.89807  3.43071  3.50662  3.69367  4.26947  2.53009  3.27543  1.51415  3.44191  3.71832  4.18892  3.63395  3.53936  3.06757  1.72799  2.40408  5.18008  3.95341    227 - -
          2.68618  4.42225  2.77519  2.73123  3.46354  2.40513  3.72494  3.29354  2.67741  2.69355  4.24690  2.90347  2.73739  3.18146  2.89801  2.37887  2.77519  2.98518  4.58477  3.61503
          0.02363  4.15302  4.87536  0.61958  0.77255  0.48576  0.95510
    222   2.66273  4.72264  3.00137  2.67440  3.95318  3.34101  2.36519  3.69809  2.68066  3.29414  4.15716  3.11800  3.90209  3.08557  3.05391  1.42859  2.99321  3.32623  5.31779  3.90266    228 - -
          2.68618  4.42225  2.77519  2.73123  3.46354  2.40513  3.72494  3.29354  2.67741  2.69355  4.24690  2.90347  2.73739  3.18146  2.89801  2.37887  2.77519  2.98518  4.58477  3.61503
          0.02363  4.15302  4.87536  0.61958  0.77255  0.48576  0.95510
    223   3.35347  5.10405  3.44851  3.24555  3.52131  3.71880  0.66725  4.10082  3.08283  3.55478  4.62707  3.63980  4.29108  3.61809  3.32691  3.42440  3.67025  3.83089  4.98009  3.46613    229 - -
          2.68618  4.42225  2.77519  2.73123  3.46354  2.40513  3.72494  3.29354  2.67741  2.69355  4.24690  2.90347  2.73739  3.18146  2.89801  2.37887  2.77519  2.98518  4.58477  3.61503
          0.02363  4.15302  4.87536  0.61958  0.77255  0.48576  0.95510
    224   2.81870  4.85121  2.97659  2.72529  4.04049  2.06488  1.40698  3.85741  2.77547  3.43442  4.31806  3.18249  3.97999  3.18943  3.13362  2.88281  3.14826  3.48869  5.37633  3.97955    230 - -
          2.68618  4.42225  2.77519  2.73123  3.46354  2.40513  3.72494  3.29354  2.67741  2.69355  4.24690  2.90347  2.73739  3.18146  2.89801  2.37887  2.77519  2.98518  4.58477  3.61503
          0.02363  4.15302  4.87536  0.61958  0.77255  0.48576  0.95510
    225   2.98554  4.84735  3.66759  3.03789  3.88449  3.74158  3.84219  3.26565  2.31331  1.99475  3.85605  3.41744  4.13586  3.05795  1.35553  3.10497  3.20386  3.09602  5.24074  3.98438    231 - -
          2.68618  4.42225  2.77519  2.73123  3.46354  2.40513  3.72494  3.29354  2.67741  2.69355  4.24690  2.90347  2.73739  3.18146  2.89801  2.37887  2.77519  2.98518  4.58477  3.61503
          0.02363  4.15302  4.87536  0.61958  0.77255  0.48576  0.95510
    226   3.48571  4.87005  4.63932  4.28958  3.26755  4.33533  4.85846  2.49562  4.05504  0.59324  3.21893  4.53816  4.72820  4.35492  4.18140  3.95335  3.77034  2.60410  5.23883  4.02388    232 - -
          2.68618  4.42225  2.77519  2.73123  3.46354  2.40513  3.72494  3.29354  2.67741  2.69355  4.24690  2.90347  2.73739  3.18146  2.89801  2.37887  2.77519  2.98518  4.58477  3.61503
          0.02363  4.15302  4.87536  0.61958  0.77255  0.48576  0.95510
    227   2.57864  4.51477  3.32985  3.14287  4.56603  1.80393  4.34600  4.06323  3.31529  3.70368  4.56283  3.42767  1.14768  3.61849  3.64275  2.73001  3.04823  3.52941  5.78946  4.63080    233 - -
          2.68618  4.42225  2.77519  2.73123  3.46354  2.40513  3.72494  3.29354  2.67741  2.69355  4.24690  2.90347  2.73739  3.18146  2.89801  2.37887  2.77519  2.98518  4.58477  3.61503
          0.02363  4.15302  4.87536  0.61958  0.77255  0.48576  0.95510
    228   2.73857  4.33335  3.79609  3.25755  2.46557  3.75235  4.00754  2.57013  3.15553  2.25977  3.32897  3.59049  4.13346  2.57740  3.43757  3.04095  2.98011  1.67503  4.82217  3.51753    234 - -
          2.68618  4.42225  2.77519  2.73123  3.46354  2.40513  3.72494  3.29354  2.67741  2.69355  4.24690  2.90347  2.73739  3.18146  2.89801  2.37887  2.77519  2.98518  4.58477  3.61503
          0.02363  4.15302  4.87536  0.61958  0.77255  0.48576  0.95510
    229   2.65901  4.88381  2.91254  2.02544  4.11876  3.43183  3.65418  3.55407  2.43029  3.14401  3.96117  2.95447  3.84473  2.34490  2.87462  2.67924  2.38943  3.22498  5.36510  2.94938    235 - -
          2.68618  4.42225  2.77519  2.73123  3.46354  2.40513  3.72494  3.29354  2.67741  2.69355  4.24690  2.90347  2.73739  3.18146  2.89801  2.37887  2.77519  2.98518  4.58477  3.61503
          0.02363  4.15302  4.87536  0.61958  0.77255  0.48576  0.95510
    230   2.23434  4.98467  2.79244  1.96125  4.28152  3.39211  2.73642  3.72456  2.44579  3.28579  4.08589  2.90832  2.83400  2.79930  2.91149  2.67124  2.91869  3.36121  5.48492  4.11803    236 - -
          2.68618  4.42225  2.77519  2.73123  3.46354  2.40513  3.72494  3.29354  2.67741  2.69355  4.24690  2.90347  2.73739  3.18146  2.89801  2.37887  2.77519  2.98518  4.58477  3.61503
          0.02363  4.15302  4.87536  0.61958  0.77255  0.48576  0.95510
    231   1.97152  4.80704  2.15603  2.46432  4.42394  2.40296  3.81730  3.87552  2.68701  3.45076  4.24997  2.96055  3.81718  2.97365  3.17102  2.09979  2.92371  3.43559  5.65138  4.29016    237 - -
          2.68618  4.42225  2.77519  2.73123  3.46354  2.40513  3.72494  3.29354  2.67741  2.69355  4.24690  2.90347  2.73739  3.18146  2.89801  2.37887  2.77519  2.98518  4.58477  3.61503
          0.15983  4.15302  2.02499  0.61958  0.77255  0.48576  0.95510
    232   2.76198  4.40889  3.69814  3.12938  3.43798  3.75486  3.98893  2.02572  2.27568  1.80539  3.35741  3.51079  4.11838  3.30913  3.15676  3.03956  2.99273  2.34505  5.01684  3.79393    238 - -
          2.68618  4.42225  2.77519  2.73123  3.46354  2.40513  3.72494  3.29354  2.67741  2.69355  4.24690  2.90347  2.73739  3.18146  2.89801  2.37887  2.77519  2.98518  4.58477  3.61503
          0.18030  4.02021  1.91711  0.61958  0.77255  0.62582  0.76534
    233   2.63377  4.73429  2.90088  2.53562  4.21754  3.28929  3.69200  3.63257  1.72363  3.23163  4.08828  2.99010  3.81337  2.86590  2.63339  2.01109  2.93011  3.27294  5.40262  4.11054    239 - -
          2.68618  4.42225  2.77519  2.73123  3.46354  2.40513  3.72494  3.29354  2.67741  2.69355  4.24690  2.90347  2.73739  3.18146  2.89801  2.37887  2.77519  2.98518  4.58477  3.61503
          0.03143  3.87135  4.59370  0.61958  0.77255  0.74562  0.64329
    234   2.73672  4.87221  2.91617  2.52407  4.22560  3.36769  3.64573  3.71732  2.20956  3.26812  4.12729  2.03092  3.85169  2.81361  1.90934  2.76258  2.99623  3.37048  5.37141  4.06892    240 - -
          2.68618  4.42225  2.77519  2.73123  3.46354  2.40513  3.72494  3.29354  2.67741  2.69355  4.24690  2.90347  2.73739  3.18146  2.89801  2.37887  2.77519  2.98518  4.58477  3.61503
          0.03143  3.87135  4.59370  0.61958  0.77255  0.35200  1.21496
    235   2.87188  5.21976  1.17295  2.29449  4.71841  3.26268  3.90007  4.24105  2.91115  3.79936  4.65009  2.84910  3.90196  3.07964  3.46907  2.05908  3.20846  3.79356  5.95001  4.49237    241 - -
          2.68618  4.42225  2.77519  2.73123  3.46354  2.40513  3.72494  3.29354  2.67741  2.69355  4.24690  2.90347  2.73739  3.18146  2.89801  2.37887  2.77519  2.98518  4.58477  3.61503
          0.02363  4.15302  4.87536  0.61958  0.77255  0.48576  0.95510
    236   2.62827  4.47720  3.29933  2.75303  3.56902  3.53985  3.76553  2.45759  2.68644  2.67204  3.56807  3.20076  2.74909  2.47216  3.06571  2.78465  2.86137  2.75703  4.99150  2.82363    242 - -
          2.68618  4.42225  2.77519  2.73123  3.46354  2.40513  3.72494  3.29354  2.67741  2.69355  4.24690  2.90347  2.73739  3.18146  2.89801  2.37887  2.77519  2.98518  4.58477  3.61503
          0.02363  4.15302  4.87536  0.61958  0.77255  0.48576  0.95510
    237   2.63931  4.78334  2.42764  2.47253  3.98920  3.43648  2.82206  3.41461  2.50336  2.38888  3.87313  2.98707  3.85172  2.84968  2.95427  2.68506  2.39192  3.10857  5.28976  3.95449    243 - -
          2.68618  4.42225  2.77519  2.73123  3.46354  2.40513  3.72494  3.29354  2.67741  2.69355  4.24690  2.90347  2.73739  3.18146  2.89801  2.37887  2.77519  2.98518  4.58477  3.61503
          0.02363  4.15302  4.87536  0.61958  0.77255  0.48576  0.95510
    238   1.59395  2.69065  3.58097  3.05421  3.80729  3.32542  3.98803  3.12516  2.88673  2.86236  3.74953  3.35774  3.88675  3.27600  2.37965  2.67633  2.83026  2.82400  5.20924  3.98214    244 - -
          2.68618  4.42225  2.77519  2.73123  3.46354  2.40513  3.72494  3.29354  2.67741  2.69355  4.24690  2.90347  2.73739  3.18146  2.89801  2.37887  2.77519  2.98518  4.58477  3.61503
          0.02363  4.15302  4.87536  0.61958  0.77255  0.48576  0.95510
    239   2.87165  4.38412  4.11989  3.57319  3.29459  3.95090  4.29321  1.91729  3.44630  1.38568  3.19765  3.87213  2.78107  3.72287  3.68666  3.26056  3.11723  2.26401  5.02233  3.83634    245 - -
          2.68618  4.42225  2.77519  2.73123  3.46354  2.40513  3.72494  3.29354  2.67741  2.69355  4.24690  2.90347  2.73739  3.18146  2.89801  2.37887  2.77519  2.98518  4.58477  3.61503
          0.02363  4.15302  4.87536  0.61958  0.77255  0.48576  0.95510
    240   2.86123  5.06485  3.19000  2.63130  4.45434  3.56066  3.66874  3.84785  1.79194  3.35784  4.18831  3.10021  2.07077  2.80431  1.99372  2.86695  3.07492  3.50341  5.48327  4.22348    246 - -
          2.68618  4.42225  2.77519  2.73123  3.46354  2.40513  3.72494  3.29354  2.67741  2.69355  4.24690  2.90347  2.73739  3.18146  2.89801  2.37887  2.77519  2.98518  4.58477  3.61503
          0.02363  4.15302  4.87536  0.61958  0.77255  0.48576  0.95510
    241   2.67867  4.87284  3.03067  2.49119  4.11213  3.47067  2.64903  3.54273  2.04085  3.12815  2.89792  2.44646  3.86563  2.79866  2.75233  2.70624  2.90448  3.22013  5.33743  4.01298    247 - -
          2.68618  4.42225  2.77519  2.73123  3.46354  2.40513  3.72494  3.29354  2.67741  2.69355  4.24690  2.90347  2.73739  3.18146  2.89801  2.37887  2.77519  2.98518  4.58477  3.61503
          0.02363  4.15302  4.87536  0.61958  0.77255  0.48576  0.95510
    242   2.67480  4.33192  3.62686  3.06516  3.27539  3.66577  3.87912  2.72933  2.95659  2.02608  3.37524  3.43535  4.03921  2.56456  3.26716  2.92902  2.90616  2.14832  4.79832  2.53371    248 - -
          2.68618  4.42225  2.77519  2.73123  3.46354  2.40513  3.72494  3.29354  2.67741  2.69355  4.24690  2.90347  2.73739  3.18146  2.89801  2.37887  2.77519  2.98518  4.58477  3.61503
          0.02363  4.15302  4.87536  0.61958  0.77255  0.48576  0.95510
    243   2.74761  5.08549  2.80569  1.68048  4.43531  3.41771  3.67068  3.87733  2.36188  3.40294  4.20351  2.93111  3.86859  2.80224  2.23525  2.22130  2.98892  3.49676  5.56078  4.20623    249 - -
          2.68618  4.42225  2.77519  2.73123  3.46354  2.40513  3.72494  3.29354  2.67741  2.69355  4.24690  2.90347  2.73739  3.18146  2.89801  2.37887  2.77519  2.98518  4.58477  3.61503
          0.02363  4.15302  4.87536  0.61958  0.77255  0.48576  0.95510
    244   2.77746  5.22453  2.60702  1.93835  4.55185  2.53904  3.67974  4.02001  2.02552  3.52193  4.31066  2.17692  3.85537  2.80789  2.92044  2.72822  3.02256  3.61418  5.67321  4.27041    250 - -
          2.68618  4.42225  2.77519  2.73123  3.46354  2.40513  3.72494  3.29354  2.67741  2.69355  4.24690  2.90347  2.73739  3.18146  2.89801  2.37887  2.77519  2.98518  4.58477  3.61503
          0.02363  4.15302  4.87536  0.61958  0.77255  0.48576  0.95510
    245   2.73230  4.30349  3.82742  3.26777  2.96020  3.74614  2.57922  2.22457  3.15052  1.99985  3.37292  3.56417  4.11199  3.43320  3.41562  3.02002  2.96224  2.54542  4.52778  2.40650    251 - -
          2.68618  4.42225  2.77519  2.73123  3.46354  2.40513  3.72494  3.29354  2.67741  2.69355  4.24690  2.90347  2.73739  3.18146  2.89801  2.37887  2.77519  2.98518  4.58477  3.61503
          0.02363  4.15302  4.87536  0.61958  0.77255  0.48576  0.95510
    246   1.77315  4.57683  2.39254  2.68815  3.97655  3.38744  3.87999  3.11529  2.78196  2.97528  3.87130  3.14394  3.89853  3.09204  3.21080  2.71990  2.90202  2.14254  5.35819  4.06336    252 - -
          2.68618  4.42225  2.77519  2.73123  3.46354  2.40513  3.72494  3.29354  2.67741  2.69355  4.24690  2.90347  2.73739  3.18146  2.89801  2.37887  2.77519  2.98518  4.58477  3.61503
          0.15983  4.15302  2.02499  0.61958  0.77255  0.48576  0.95510
    247   2.73986  5.11728  2.25183  2.36411  4.45800  3.40546  3.60554  3.90043  1.88337  3.39859  4.19405  2.89194  3.83776  2.72935  2.05535  2.70815  2.96683  3.51510  5.53060  4.18191    253 - -
          2.68618  4.42225  2.77519  2.73123  3.46354  2.40513  3.72494  3.29354  2.67741  2.69355  4.24690  2.90347  2.73739  3.18146  2.89801  2.37887  2.77519  2.98518  4.58477  3.61503
          0.02703  4.02021  4.74256  0.61958  0.77255  0.62582  0.76534
    248   2.66476  4.24885  3.80897  3.25086  3.12639  3.67344  3.92461  2.59982  3.09197  1.86682  3.27887  3.54987  4.06349  3.41067  3.34809  2.96769  2.18191  2.44229  2.90502  3.37705    254 - -
          2.68618  4.42225  2.77519  2.73123  3.46354  2.40513  3.72494  3.29354  2.67741  2.69355  4.24690  2.90347  2.73739  3.18146  2.89801  2.37887  2.77519  2.98518  4.58477  3.61503
          0.02703  4.02021  4.74256  0.61958  0.77255  0.62582  0.76534
    249   2.77398  4.39925  3.90301  3.44195  3.40638  3.71479  4.26536  2.41269  3.27087  1.33707  3.33117  3.73079  4.19243  3.63439  3.52415  3.09311  2.20476  2.31250  5.13003  3.90661    255 - -
          2.68618  4.42225  2.77519  2.73123  3.46354  2.40513  3.72494  3.29354  2.67741  2.69355  4.24690  2.90347  2.73739  3.18146  2.89801  2.37887  2.77519  2.98518  4.58477  3.61503
          0.02703  4.02021  4.74256  0.61958  0.77255  0.62582  0.76534
    250   2.74060  4.32741  3.77456  3.24423  2.20842  3.72375  2.63443  2.70575  3.14390  2.36691  3.38921  3.53901  4.10456  3.42331  3.41647  3.01172  2.97999  1.94763  4.44507  2.96066    256 - -
          2.68618  4.42225  2.77519  2.73123  3.46354  2.40513  3.72494  3.29354  2.67741  2.69355  4.24690  2.90347  2.73739  3.18146  2.89801  2.37887  2.77519  2.98518  4.58477  3.61503
          0.02703  4.02021  4.74256  0.61958  0.77255  0.62582  0.76534
    251   2.74381  5.09699  2.59800  1.89088  4.41133  3.34280  3.65957  3.86165  2.42561  3.39633  4.21103  2.84450  2.48436  2.21705  2.86766  2.71346  2.99257  3.48756  5.57293  4.19636    257 - -
          2.68618  4.42225  2.77519  2.73123  3.46354  2.40513  3.72494  3.29354  2.67741  2.69355  4.24690  2.90347  2.73739  3.18146  2.89801  2.37887  2.77519  2.98518  4.58477  3.61503
          0.02703  4.02021  4.74256  0.61958  0.77255  0.40720  1.09516
    252   2.76619  5.11876  2.64629  1.94984  4.45562  3.37487  3.70852  3.91098  2.48985  3.44805  4.25596  2.88788  3.86607  2.27194  2.94356  1.77137  3.02143  3.52778  5.62337  4.24143    258 - -
          2.68618  4.42225  2.77519  2.73123  3.46354  2.40513  3.72494  3.29354  2.67741  2.69355  4.24690  2.90347  2.73739  3.18146  2.89801  2.37887  2.77519  2.98518  4.58477  3.61503
          0.02363  4.15302  4.87536  0.61958  0.77255  0.48576  0.95510
    253   2.95643  4.66492  3.80013  3.21764  3.55551  3.80916  3.99502  2.89558  2.64423  1.30769  3.53258  3.57410  4.20013  3.28176  2.04352  3.16787  3.18970  2.80358  5.11208  3.86525    259 - -
          2.68618  4.42225  2.77519  2.73123  3.46354  2.40513  3.72494  3.29354  2.67741  2.69355  4.24690  2.90347  2.73739  3.18146  2.89801  2.37887  2.77519  2.98518  4.58477  3.61503
          0.02363  4.15302  4.87536  0.61958  0.77255  0.48576  0.95510
    254   2.62816  4.70831  2.49430  2.09697  2.89646  3.45997  3.69085  3.28647  2.54147  2.92239  2.88804  3.02269  3.86224  2.87665  2.99005  2.69573  2.86214  3.00459  5.21974  3.89938    260 - -
          2.68618  4.42225  2.77519  2.73123  3.46354  2.40513  3.72494  3.29354  2.67741  2.69355  4.24690  2.90347  2.73739  3.18146  2.89801  2.37887  2.77519  2.98518  4.58477  3.61503
          0.02363  4.15302  4.87536  0.61958  0.77255  0.48576  0.95510
    255   2.24075  4.97935  2.92829  2.43510  4.31230  3.42842  3.64736  3.74084  1.99938  3.28783  4.08717  2.95375  2.83892  2.21025  2.75212  2.68685  2.92279  3.37578  5.46948  4.12842    261 - -
          2.68618  4.42225  2.77519  2.73123  3.46354  2.40513  3.72494  3.29354  2.67741  2.69355  4.24690  2.90347  2.73739  3.18146  2.89801  2.37887  2.77519  2.98518  4.58477  3.61503
          0.02363  4.15302  4.87536  0.61958  0.77255  0.48576  0.95510
    256   2.10799  4.23204  3.83880  3.30695  3.50749  2.60596  4.11288  1.95325  3.23598  2.49233  3.46030  3.59160  4.06425  3.51759  3.52158  2.91832  2.89585  1.90614  5.03013  3.81718    262 - -
          2.68618  4.42225  2.77519  2.73123  3.46354  2.40513  3.72494  3.29354  2.67741  2.69355  4.24690  2.90347  2.73739  3.18146  2.89801  2.37887  2.77519  2.98518  4.58477  3.61503
          0.02363  4.15302  4.87536  0.61958  0.77255  0.48576  0.95510
    257   2.93776  4.51790  3.89262  3.38825  2.56001  3.85372  3.69995  3.05462  3.26613  2.66632  3.66197  3.62644  4.23804  3.53580  3.52398  2.16873  3.17851  2.85694  2.04945  1.99256    263 - -
          2.68618  4.42225  2.77519  2.73123  3.46354  2.40513  3.72494  3.29354  2.67741  2.69355  4.24690  2.90347  2.73739  3.18146  2.89801  2.37887  2.77519  2.98518  4.58477  3.61503
          0.19625  4.15302  1.81720  0.61958  0.77255  0.48576  0.95510
    258   2.81981  5.06278  2.70113  2.42114  4.42762  3.37112  3.69004  3.89429  1.82236  3.43198  4.28038  1.73943  3.88028  2.84814  2.65997  2.80607  3.07802  3.52937  5.54593  4.21382    264 - -
          2.68618  4.42225  2.77519  2.73123  3.46354  2.40513  3.72494  3.29354  2.67741  2.69355  4.24690  2.90347  2.73739  3.18146  2.89801  2.37887  2.77519  2.98518  4.58477  3.61503
          0.02802  3.98478  4.70713  0.61958  0.77255  0.65735  0.73027
    259   2.57760  4.73447  2.83921  2.46784  4.20312  3.27459  3.71756  3.64334  2.49446  3.23330  4.05945  2.95320  2.57607  2.22408  2.90583  2.09297  2.87717  3.26663  5.44208  4.11307    265 - -
          2.68618  4.42225  2.77519  2.73123  3.46354  2.40513  3.72494  3.29354  2.67741  2.69355  4.24690  2.90347  2.73739  3.18146  2.89801  2.37887  2.77519  2.98518  4.58477  3.61503
          0.02802  3.98478  4.70713  0.61958  0.77255  0.65735  0.73027
    260   1.75274  4.24125  3.35529  2.96161  4.08779  3.05867  4.03593  3.40491  2.96241  3.13849  3.99647  3.23081  2.35206  3.28413  3.31302  2.46655  2.00429  2.98954  5.44783  4.21165    266 - -
          2.68618  4.42225  2.77519  2.73123  3.46354  2.40513  3.72494  3.29354  2.67741  2.69355  4.24690  2.90347  2.73739  3.18146  2.89801  2.37887  2.77519  2.98518  4.58477  3.61503
          0.02802  3.98478  4.70713  0.61958  0.77255  0.65735  0.73027
    261   2.64269  4.36652  3.48552  2.98665  3.48793  3.57568  3.93215  2.57564  2.89637  2.01108  3.48014  2.50825  4.00794  3.25372  3.22793  2.88072  2.90747  1.95314  5.01319  3.73526    267 - -
          2.68620  4.42227  2.77522  2.73125  3.46356  2.40490  3.72497  3.29356  2.67743  2.69357  4.24692  2.90349  2.73742  3.18148  2.89803  2.37889  2.77522  2.98520  4.58479  3.61505
          0.19659  1.77522  4.70713  0.29989  1.35055  0.65735  0.73027
    262   2.59219  4.22408  3.65799  3.10306  3.17140  3.57740  3.84310  2.69219  2.97518  2.37078  2.54104  3.42784  3.98031  3.29443  3.25817  2.29036  2.84018  2.49503  2.91093  3.37325    269 - -
          2.68618  4.42225  2.77519  2.73123  3.46354  2.40513  3.72494  3.29354  2.67741  2.69355  4.24690  2.90347  2.73739  3.18146  2.89801  2.37887  2.77519  2.98518  4.58477  3.61503
          0.02802  3.98478  4.70713  0.61958  0.77255  0.65735  0.73027
    263   2.69969  4.98233  2.08751  1.89796  4.25223  3.32259  3.67741  3.59881  2.54262  3.25499  4.09555  2.83588  3.81525  2.83420  3.03692  2.69145  2.95458  2.43381  5.50778  4.12679    270 - -
          2.68618  4.42225  2.77519  2.73123  3.46354  2.40513  3.72494  3.29354  2.67741  2.69355  4.24690  2.90347  2.73739  3.18146  2.89801  2.37887  2.77519  2.98518  4.58477  3.61503
          0.02802  3.98478  4.70713  0.61958  0.77255  0.65735  0.73027
    264   1.63692  4.16331  3.40415  3.13153  4.26116  2.94225  4.20842  3.61815  3.18458  3.36093  4.21205  3.29180  3.69054  3.48452  3.49129  1.33557  2.71083  3.10565  5.62135  4.39583    271 - -
          2.68618  4.42225  2.77519  2.73123  3.46354  2.40513  3.72494  3.29354  2.67741  2.69355  4.24690  2.90347  2.73739  3.18146  2.89801  2.37887  2.77519  2.98518  4.58477  3.61503
          0.02802  3.98478  4.70713  0.61958  0.77255  0.65735  0.73027
    265   2.54305  4.60910  2.72639  2.58119  4.39568  1.55359  3.96170  3.91988  2.88564  3.53606  4.38463  1.99775  3.78632  3.18029  3.29401  2.62626  2.95278  3.43881  5.66013  4.33961    272 - -
          2.68631  4.42238  2.77498  2.73102  3.46367  2.40501  3.72508  3.29367  2.67754  2.69368  4.24703  2.90360  2.73753  3.18159  2.89775  2.37900  2.77496  2.98531  4.58280  3.61516
          0.38828  1.16235  4.70713  0.99409  0.46213  0.65735  0.73027
    266   2.76692  5.04960  2.90156  2.01256  4.34197  3.44663  2.57493  3.79484  2.18191  3.30976  4.12856  2.94613  3.86392  2.73694  2.05629  2.75294  2.98431  3.44246  5.43643  4.11644    276 - -
          2.68618  4.42225  2.77519  2.73123  3.46354  2.40513  3.72494  3.29354  2.67741  2.69355  4.24690  2.90347  2.73739  3.18146  2.89801  2.37887  2.77519  2.98518  4.58477  3.61503
          0.02802  3.98478  4.70713  0.61958  0.77255  0.65735  0.73027
    267   2.79774  4.99346  3.13288  2.57180  4.37221  3.50169  3.60689  3.76386  1.74932  3.27974  4.11207  3.04044  2.62518  2.74394  1.93656  2.80576  3.01039  3.42399  5.41112  4.15161    277 - -
          2.68618  4.42225  2.77519  2.73123  3.46354  2.40513  3.72494  3.29354  2.67741  2.69355  4.24690  2.90347  2.73739  3.18146  2.89801  2.37887  2.77519  2.98518  4.58477  3.61503
          0.02802  3.98478  4.70713  0.61958  0.77255  0.65735  0.73027
    268   2.75912  5.17903  1.93322  1.79647  4.49274  3.27003  3.68413  3.94270  2.57574  3.49464  4.31116  2.76051  3.80598  2.83255  3.10079  2.70668  2.25790  3.55302  5.68563  4.25904    278 - -
          2.68618  4.42225  2.77519  2.73123  3.46354  2.40513  3.72494  3.29354  2.67741  2.69355  4.24690  2.90347  2.73739  3.18146  2.89801  2.37887  2.77519  2.98518  4.58477  3.61503
          0.02802  3.98478  4.70713  0.61958  0.77255  0.65735  0.73027
    269   2.62930  4.56793  3.18518  2.66558  3.79057  3.46932  3.72623  2.40690  2.07692  2.78892  3.69374  3.12175  2.72839  2.94155  2.84413  2.74858  2.87379  2.82051  5.14712  3.87698    279 - -
          2.68618  4.42225  2.77519  2.73123  3.46354  2.40513  3.72494  3.29354  2.67741  2.69355  4.24690  2.90347  2.73739  3.18146  2.89801  2.37887  2.77519  2.98518  4.58477  3.61503
          0.02802  3.98478  4.70713  0.61958  0.77255  0.65735  0.73027
    270   2.70337  4.86247  2.86151  2.02629  4.06427  3.42398  3.65378  3.46335  2.37707  2.38995  3.92735  2.95844  3.85627  2.24421  2.76433  2.73151  2.93574  3.17377  5.33038  4.00745    280 - -
          2.68618  4.42225  2.77519  2.73123  3.46354  2.40513  3.72494  3.29354  2.67741  2.69355  4.24690  2.90347  2.73739  3.18146  2.89801  2.37887  2.77519  2.98518  4.58477  3.61503
          0.02802  3.98478  4.70713  0.61958  0.77255  0.65735  0.73027
    271   1.99650  4.67666  2.14109  2.45577  4.21527  3.21953  3.77813  3.55938  2.66053  3.23830  4.07627  2.94210  3.77869  2.95407  3.12422  2.60078  2.18480  3.18674  5.50003  4.16274    281 - -
          2.68618  4.42225  2.77519  2.73123  3.46354  2.40513  3.72494  3.29354  2.67741  2.69355  4.24690  2.90347  2.73739  3.18146  2.89801  2.37887  2.77519  2.98518  4.58477  3.61503
          0.02802  3.98478  4.70713  0.61958  0.77255  0.65735  0.73027
    272   2.93089  4.36306  4.23035  3.71685  1.92164  3.95890  3.79997  2.60456  3.59415  2.20526  3.33887  3.83835  4.30367  3.76263  3.75997  3.26883  3.16432  1.93590  4.15924  1.97797    282 - -
          2.68618  4.42225  2.77519  2.73123  3.46354  2.40513  3.72494  3.29354  2.67741  2.69355  4.24690  2.90347  2.73739  3.18146  2.89801  2.37887  2.77519  2.98518  4.58477  3.61503
          0.02802  3.98478  4.70713  0.61958  0.77255  0.65735  0.73027
    273   3.52787  4.86164  4.26658  4.00112  2.78886  3.85904  4.04394  3.55723  3.72139  2.93230  4.18569  4.12773  4.38636  4.10321  3.82966  3.73046  3.83418  3.45066  0.68634  2.78525    283 - -
          2.68618  4.42225  2.77519  2.73123  3.46354  2.40513  3.72494  3.29354  2.67741  2.69355  4.24690  2.90347  2.73739  3.18146  2.89801  2.37887  2.77519  2.98518  4.58477  3.61503
          0.02802  3.98478  4.70713  0.61958  0.77255  0.65735  0.73027
    274   2.72196  4.87587  3.08885  2.55334  4.21861  3.45820  3.62841  3.61284  2.19024  3.17257  4.01373  3.02725  3.87403  2.19601  2.05339  2.75215  2.30126  3.28669  5.35913  4.08125    284 - -
          2.68618  4.42225  2.77519  2.73123  3.46354  2.40513  3.72494  3.29354  2.67741  2.69355  4.24690  2.90347  2.73739  3.18146  2.89801  2.37887  2.77519  2.98518  4.58477  3.61503
          0.02802  3.98478  4.70713  0.61958  0.77255  0.65735  0.73027
    275   3.40380  4.77300  4.39265  4.12943  0.84444  4.06534  3.93096  2.91473  4.03388  2.25938  3.62893  4.14698  4.52215  4.17116  4.12583  3.66732  3.70537  2.91350  4.14855  2.50224    285 - -
          2.68618  4.42225  2.77519  2.73123  3.46354  2.40513  3.72494  3.29354  2.67741  2.69355  4.24690  2.90347  2.73739  3.18146  2.89801  2.37887  2.77519  2.98518  4.58477  3.61503
          0.02802  3.98478  4.70713  0.61958  0.77255  0.65735  0.73027
    276   2.69947  4.80016  2.83959  2.54174  4.20150  3.31799  3.77960  3.68376  2.51038  3.25208  4.14131  3.01815  1.85986  2.10934  2.86675  2.74790  3.00286  3.33812  5.44623  4.13206    286 - -
          2.68618  4.42225  2.77519  2.73123  3.46354  2.40513  3.72494  3.29354  2.67741  2.69355  4.24690  2.90347  2.73739  3.18146  2.89801  2.37887  2.77519  2.98518  4.58477  3.61503
          0.02802  3.98478  4.70713  0.61958  0.77255  0.39172  1.12669
    277   2.65504  2.83834  3.40944  2.83748  3.44777  3.57694  2.81415  2.99122  2.67922  2.67265  3.56386  3.25869  3.95984  3.07506  2.43705  2.82689  2.88505  2.75395  4.88888  2.71491    287 - -
          2.68618  4.42225  2.77519  2.73123  3.46354  2.40513  3.72494  3.29354  2.67741  2.69355  4.24690  2.90347  2.73739  3.18146  2.89801  2.37887  2.77519  2.98518  4.58477  3.61503
          0.16351  4.15302  2.00157  0.61958  0.77255  0.48576  0.95510
    278   1.51728  4.19891  3.38254  3.16572  4.36301  1.44964  4.27930  3.72808  3.28504  3.46459  4.31440  3.32523  3.71823  3.56341  3.58697  2.44198  2.76035  3.18989  5.69923  4.50074    288 - -
          2.68618  4.42225  2.77519  2.73123  3.46354  2.40513  3.72494  3.29354  2.67741  2.69355  4.24690  2.90347  2.73739  3.18146  2.89801  2.37887  2.77519  2.98518  4.58477  3.61503
          0.02713  4.01663  4.73898  0.61958  0.77255  0.40555  1.09844
    279   2.57365  4.27834  3.64445  3.11344  3.54021  2.46384  3.99787  2.69240  3.04485  2.09933  3.49603  3.44644  3.98900  3.35150  3.36359  2.83000  2.29753  2.03872  5.02524  3.80131    289 - -
          2.68618  4.42225  2.77519  2.73123  3.46354  2.40513  3.72494  3.29354  2.67741  2.69355  4.24690  2.90347  2.73739  3.18146  2.89801  2.37887  2.77519  2.98518  4.58477  3.61503
          0.02363  4.15302  4.87536  0.61958  0.77255  0.48576  0.95510
    280   2.12473  4.88459  2.75042  1.90850  4.32894  3.33031  3.77980  3.73667  2.61531  3.34283  4.16971  2.95734  2.13147  2.94164  3.07261  2.70206  2.96982  3.36368  5.57000  4.21918    290 - -
          2.68618  4.42225  2.77519  2.73123  3.46354  2.40513  3.72494  3.29354  2.67741  2.69355  4.24690  2.90347  2.73739  3.18146  2.89801  2.37887  2.77519  2.98518  4.58477  3.61503
          0.02363  4.15302  4.87536  0.61958  0.77255  0.48576  0.95510
    281   2.64771  2.73489  4.12731  3.58696  3.38083  3.66760  4.22438  2.42294  3.44499  1.54567  3.33929  3.77626  4.13742  3.71216  3.65322  3.01248  2.26438  2.25328  4.97446  3.77865    291 - -
          2.68618  4.42225  2.77519  2.73123  3.46354  2.40513  3.72494  3.29354  2.67741  2.69355  4.24690  2.90347  2.73739  3.18146  2.89801  2.37887  2.77519  2.98518  4.58477  3.61503
          0.02363  4.15302  4.87536  0.61958  0.77255  0.48576  0.95510
    282   2.78124  5.21348  2.07300  2.28371  4.53791  3.35015  3.71090  4.01899  2.54452  3.53573  4.33371  2.84158  2.52311  1.87866  3.04473  2.73376  3.03891  3.61420  5.69883  4.28175    292 - -
          2.68618  4.42225  2.77519  2.73123  3.46354  2.40513  3.72494  3.29354  2.67741  2.69355  4.24690  2.90347  2.73739  3.18146  2.89801  2.37887  2.77519  2.98518  4.58477  3.61503
          0.02363  4.15302  4.87536  0.61958  0.77255  0.48576  0.95510
    283   2.80576  5.11681  1.46888  2.33132  4.64593  3.26179  3.88145  4.15359  2.85404  3.71658  4.55290  2.87423  3.88397  3.05549  3.38964  1.66463  3.14075  3.70744  5.87550  4.44202    293 - -
          2.68618  4.42225  2.77519  2.73123  3.46354  2.40513  3.72494  3.29354  2.67741  2.69355  4.24690  2.90347  2.73739  3.18146  2.89801  2.37887  2.77519  2.98518  4.58477  3.61503
          0.02363  4.15302  4.87536  0.61958  0.77255  0.48576  0.95510
    284   1.71252  4.62514  3.04675  2.64645  4.20936  3.27883  3.85067  3.62311  2.66674  3.24833  4.07745  3.08777  3.83468  2.29146  3.07399  1.99355  2.88156  3.23414  5.48648  4.18326    294 - -
          2.68618  4.42225  2.77519  2.73123  3.46354  2.40513  3.72494  3.29354  2.67741  2.69355  4.24690  2.90347  2.73739  3.18146  2.89801  2.37887  2.77519  2.98518  4.58477  3.61503
          0.02363  4.15302  4.87536  0.61958  0.77255  0.48576  0.95510
    285   2.21752  4.38845  3.50715  2.41590  3.53431  3.65018  3.92854  2.10728  2.91386  2.10324  3.46504  3.38346  4.03583  3.23911  3.26675  2.91329  2.91251  2.42167  5.02907  3.79223    295 - -
          2.68618  4.42225  2.77519  2.73123  3.46354  2.40513  3.72494  3.29354  2.67741  2.69355  4.24690  2.90347  2.73739  3.18146  2.89801  2.37887  2.77519  2.98518  4.58477  3.61503
          0.02363  4.15302  4.87536  0.61958  0.77255  0.48576  0.95510
    286   3.68223  4.92025  4.77951  4.45272  1.47220  4.44939  3.62377  3.32043  4.25556  2.61836  3.90057  4.20323  4.76760  4.24329  4.27258  3.84725  3.90948  3.27294  1.28622  2.04892    296 - -
          2.68618  4.42225  2.77519  2.73123  3.46354  2.40513  3.72494  3.29354  2.67741  2.69355  4.24690  2.90347  2.73739  3.18146  2.89801  2.37887  2.77519  2.98518  4.58477  3.61503
          0.02363  4.15302  4.87536  0.61958  0.77255  0.48576  0.95510
    287   2.77628  3.05329  3.21113  2.60204  4.25231  3.54906  3.64796  3.64365  1.81696  3.19983  4.02855  3.08008  3.92667  2.26768  2.10164  2.80128  2.98691  3.32244  5.37887  4.10468    297 - -
          2.68618  4.42225  2.77519  2.73123  3.46354  2.40513  3.72494  3.29354  2.67741  2.69355  4.24690  2.90347  2.73739  3.18146  2.89801  2.37887  2.77519  2.98518  4.58477  3.61503
          0.02363  4.15302  4.87536  0.61958  0.77255  0.48576  0.95510
    288   2.74937  5.16273  2.14834  2.31439  4.51200  3.36388  3.68845  3.97922  1.75157  3.49614  4.28637  2.86333  3.84851  2.81920  2.94775  2.10341  3.00278  3.57382  5.65432  4.25434    298 - -
          2.68618  4.42225  2.77519  2.73123  3.46354  2.40513  3.72494  3.29354  2.67741  2.69355  4.24690  2.90347  2.73739  3.18146  2.89801  2.37887  2.77519  2.98518  4.58477  3.61503
          0.02363  4.15302  4.87536  0.61958  0.77255  0.48576  0.95510
    289   2.98783  5.18138  3.34238  2.71754  4.53913  3.65895  1.94884  3.95279  1.70109  3.41758  4.25900  3.16317  4.02768  2.78313  1.86484  2.97848  3.16864  3.61936  5.47991  4.24575    299 - -
          2.68618  4.42225  2.77519  2.73123  3.46354  2.40513  3.72494  3.29354  2.67741  2.69355  4.24690  2.90347  2.73739  3.18146  2.89801  2.37887  2.77519  2.98518  4.58477  3.61503
          0.02363  4.15302  4.87536  0.61958  0.77255  0.48576  0.95510
    290   2.20744  4.53555  3.23176  2.69064  3.76019  3.47774  3.76577  3.10468  2.62921  2.78370  2.75933  3.14923  3.89530  2.34199  3.02511  2.73091  2.35868  2.84479  5.13771  3.86729    300 - -
          2.68618  4.42225  2.77519  2.73123  3.46354  2.40513  3.72494  3.29354  2.67741  2.69355  4.24690  2.90347  2.73739  3.18146  2.89801  2.37887  2.77519  2.98518  4.58477  3.61503
          0.02363  4.15302  4.87536  0.61958  0.77255  0.48576  0.95510
    291   1.87777  4.96916  2.98761  2.51697  4.32357  3.46279  3.68348  3.72812  1.87357  3.28640  4.11037  3.01561  3.89744  2.28321  2.67076  2.76195  2.98715  3.38115  5.46990  4.16104    301 - -
          2.68618  4.42225  2.77519  2.73123  3.46354  2.40513  3.72494  3.29354  2.67741  2.69355  4.24690  2.90347  2.73739  3.18146  2.89801  2.37887  2.77519  2.98518  4.58477  3.61503
          0.02363  4.15302  4.87536  0.61958  0.77255  0.48576  0.95510
    292   2.25290  5.05008  3.29354  2.69084  4.45781  3.59025  3.67099  3.82637  1.77338  3.34312  4.18182  3.14158  3.98462  2.80810  1.58510  2.89795  3.09301  3.49119  5.46966  4.23104    302 - -
          2.68618  4.42225  2.77519  2.73123  3.46354  2.40513  3.72494  3.29354  2.67741  2.69355  4.24690  2.90347  2.73739  3.18146  2.89801  2.37887  2.77519  2.98518  4.58477  3.61503
          0.02363  4.15302  4.87536  0.61958  0.77255  0.48576  0.95510
    293   2.94598  4.32810  4.56942  3.99830  2.21572  4.08054  4.18566  2.47660  3.84179  1.54365  2.18831  4.10002  4.38653  3.96286  3.92917  3.39223  3.17071  2.46052  2.74911  3.20640    303 - -
          2.68618  4.42225  2.77519  2.73123  3.46354  2.40513  3.72494  3.29354  2.67741  2.69355  4.24690  2.90347  2.73739  3.18146  2.89801  2.37887  2.77519  2.98518  4.58477  3.61503
          0.02363  4.15302  4.87536  0.61958  0.77255  0.48576  0.95510
    294   1.38776  4.65196  3.06108  2.72386  4.19402  3.31696  3.91305  3.57085  2.69270  3.21888  4.10838  3.15061  3.89265  2.13851  3.05150  2.71955  2.96539  3.21969  5.49843  4.20434    304 - -
          2.68618  4.42225  2.77519  2.73123  3.46354  2.40513  3.72494  3.29354  2.67741  2.69355  4.24690  2.90347  2.73739  3.18146  2.89801  2.37887  2.77519  2.98518  4.58477  3.61503
          0.02363  4.15302  4.87536  0.61958  0.77255  0.48576  0.95510
    295   2.95591  5.21865  3.22902  2.64829  4.64171  3.61544  3.64575  4.02772  1.46944  3.47562  4.30110  2.35714  3.99869  2.76900  1.81908  2.93297  3.14616  3.66915  5.54193  4.29983    305 - -
          2.68618  4.42225  2.77519  2.73123  3.46354  2.40513  3.72494  3.29354  2.67741  2.69355  4.24690  2.90347  2.73739  3.18146  2.89801  2.37887  2.77519  2.98518  4.58477  3.61503
          0.02363  4.15302  4.87536  0.61958  0.77255  0.48576  0.95510
    296   2.77391  5.00135  3.12035  2.12953  4.30692  3.52911  3.63885  3.70541  1.88544  2.41519  4.06894  3.03987  3.91226  2.77438  2.13358  2.78255  2.98508  3.37219  5.41900  4.12696    306 - -
          2.68618  4.42225  2.77519  2.73123  3.46354  2.40513  3.72494  3.29354  2.67741  2.69355  4.24690  2.90347  2.73739  3.18146  2.89801  2.37887  2.77519  2.98518  4.58477  3.61503
          0.02363  4.15302  4.87536  0.61958  0.77255  0.48576  0.95510
    297   1.69111  4.31257  3.65477  3.16431  3.70232  3.42717  4.09263  2.77847  3.08730  2.09168  3.63612  3.46446  3.97353  3.41368  3.40523  2.78093  2.10527  2.54561  5.19947  3.97451    307 - -
          2.68618  4.42225  2.77519  2.73123  3.46354  2.40513  3.72494  3.29354  2.67741  2.69355  4.24690  2.90347  2.73739  3.18146  2.89801  2.37887  2.77519  2.98518  4.58477  3.61503
          0.02363  4.15302  4.87536  0.61958  0.77255  0.48576  0.95510
    298   1.99640  4.43585  4.04476  3.60525  3.45771  3.76062  4.40043  2.46049  3.46745  1.19048  3.37280  3.85490  4.26263  3.79230  3.70550  3.15545  3.14581  2.36673  5.20753  3.99928    308 - -
          2.68618  4.42225  2.77519  2.73123  3.46354  2.40513  3.72494  3.29354  2.67741  2.69355  4.24690  2.90347  2.73739  3.18146  2.89801  2.37887  2.77519  2.98518  4.58477  3.61503
          0.02363  4.15302  4.87536  0.61958  0.77255  0.48576  0.95510
    299   2.77542  4.95840  3.16094  2.57900  4.25067  3.53954  3.64877  3.64931  1.89448  2.38988  4.03540  2.42128  3.92208  2.79222  2.12860  2.79620  2.98710  3.32732  5.38571  4.10166    309 - -
          2.68618  4.42225  2.77519  2.73123  3.46354  2.40513  3.72494  3.29354  2.67741  2.69355  4.24690  2.90347  2.73739  3.18146  2.89801  2.37887  2.77519  2.98518  4.58477  3.61503
          0.02363  4.15302  4.87536  0.61958  0.77255  0.48576  0.95510
    300   2.71241  4.79093  3.18373  2.60449  4.00213  3.52887  2.74254  2.52316  2.33511  3.02233  3.87025  3.08519  3.91058  2.35214  2.24050  2.77157  2.93110  3.12482  5.25456  3.96398    310 - -
          2.68618  4.42225  2.77519  2.73123  3.46354  2.40513  3.72494  3.29354  2.67741  2.69355  4.24690  2.90347  2.73739  3.18146  2.89801  2.37887  2.77519  2.98518  4.58477  3.61503
          0.02363  4.15302  4.87536  0.61958  0.77255  0.48576  0.95510
    301   2.79373  4.88152  2.92296  2.65023  4.31954  3.39055  3.89588  3.81836  2.62849  3.38081  4.27568  3.12029  1.43791  2.18245  2.97764  2.84563  3.11007  3.46244  5.55847  4.24971    311 - -
          2.68618  4.42225  2.77519  2.73123  3.46354  2.40513  3.72494  3.29354  2.67741  2.69355  4.24690  2.90347  2.73739  3.18146  2.89801  2.37887  2.77519  2.98518  4.58477  3.61503
          0.02363  4.15302  4.87536  0.61958  0.77255  0.48576  0.95510
    302   2.13333  4.76931  3.00055  2.52142  4.22772  3.34797  3.72783  3.64933  2.00018  3.23875  4.04664  3.00836  2.74839  2.87921  2.91934  2.18174  2.87387  3.27279  5.45403  4.12830    312 - -
          2.68618  4.42225  2.77519  2.73123  3.46354  2.40513  3.72494  3.29354  2.67741  2.69355  4.24690  2.90347  2.73739  3.18146  2.89801  2.37887  2.77519  2.98518  4.58477  3.61503
          0.02363  4.15302  4.87536  0.61958  0.77255  0.48576  0.95510
    303   2.68132  4.62108  3.16453  2.70606  3.81068  2.59583  3.79606  3.20260  2.60610  1.91872  3.75519  3.16313  3.93522  2.26828  2.96681  2.79768  2.93729  2.95029  5.18993  3.90420    313 - -
          2.68618  4.42225  2.77519  2.73123  3.46354  2.40513  3.72494  3.29354  2.67741  2.69355  4.24690  2.90347  2.73739  3.18146  2.89801  2.37887  2.77519  2.98518  4.58477  3.61503
          0.02363  4.15302  4.87536  0.61958  0.77255  0.48576  0.95510
    304   2.64283  4.55596  3.25296  2.69614  2.78932  3.53188  3.74160  3.07861  2.12489  2.74398  3.63633  3.15908  3.91866  2.44758  2.96764  2.77129  2.87299  2.36994  5.07648  3.79197    314 - -
          2.68618  4.42225  2.77519  2.73123  3.46354  2.40513  3.72494  3.29354  2.67741  2.69355  4.24690  2.90347  2.73739  3.18146  2.89801  2.37887  2.77519  2.98518  4.58477  3.61503
          0.02363  4.15302  4.87536  0.61958  0.77255  0.48576  0.95510
    305   2.51546  4.63362  3.02899  2.60593  4.25063  3.25723  3.83013  3.67976  2.66417  3.28729  4.09657  2.35080  2.63513  2.99914  3.10243  2.07497  2.12529  3.26726  5.51264  4.19640    315 - -
          2.68618  4.42225  2.77519  2.73123  3.46354  2.40513  3.72494  3.29354  2.67741  2.69355  4.24690  2.90347  2.73739  3.18146  2.89801  2.37887  2.77519  2.98518  4.58477  3.61503
          0.02363  4.15302  4.87536  0.61958  0.77255  0.48576  0.95510
    306   2.13183  4.73285  1.82661  2.54936  4.13534  3.36972  3.83411  3.30301  2.71495  3.12438  4.00609  3.04368  3.88418  3.01641  3.17492  2.71824  2.94080  2.31860  5.47227  4.14160    316 - -
          2.68618  4.42225  2.77519  2.73123  3.46354  2.40513  3.72494  3.29354  2.67741  2.69355  4.24690  2.90347  2.73739  3.18146  2.89801  2.37887  2.77519  2.98518  4.58477  3.61503
          0.02363  4.15302  4.87536  0.61958  0.77255  0.48576  0.95510
    307   2.60245  4.82317  2.88117  2.47187  4.31388  2.52944  3.74177  3.75625  2.53778  3.32833  4.12874  2.97135  2.70953  2.19600  2.98868  2.14124  2.89641  3.35661  5.52957  4.18313    317 - -
          2.68618  4.42225  2.77519  2.73123  3.46354  2.40513  3.72494  3.29354  2.67741  2.69355  4.24690  2.90347  2.73739  3.18146  2.89801  2.37887  2.77519  2.98518  4.58477  3.61503
          0.02363  4.15302  4.87536  0.61958  0.77255  0.48576  0.95510
    308   2.66359  4.53098  3.29735  2.28161  3.47561  3.55947  2.81063  3.07009  2.65313  2.19258  3.62139  3.19788  3.94414  3.02688  3.02537  2.80381  2.89252  2.82672  3.11058  3.55342    318 - -
          2.68618  4.42225  2.77519  2.73123  3.46354  2.40513  3.72494  3.29354  2.67741  2.69355  4.24690  2.90347  2.73739  3.18146  2.89801  2.37887  2.77519  2.98518  4.58477  3.61503
          0.02363  4.15302  4.87536  0.61958  0.77255  0.48576  0.95510
    309   2.80806  4.56328  3.41759  3.05100  3.49536  3.61860  4.01152  2.89163  2.95112  1.32032  3.63516  2.38738  4.10364  3.36181  3.25014  3.00868  3.09355  2.72950  5.05616  3.70725    319 - -
          2.68618  4.42225  2.77519  2.73123  3.46354  2.40513  3.72494  3.29354  2.67741  2.69355  4.24690  2.90347  2.73739  3.18146  2.89801  2.37887  2.77519  2.98518  4.58477  3.61503
          0.02363  4.15302  4.87536  0.61958  0.77255  0.48576  0.95510
    310   2.21965  4.92575  2.29271  2.38678  4.14966  3.39413  3.68171  3.62181  2.51938  3.21214  4.02921  2.38916  3.84325  2.83860  2.99919  2.68588  2.92189  3.28168  5.41616  2.71980    320 - -
          2.68618  4.42225  2.77519  2.73123  3.46354  2.40513  3.72494  3.29354  2.67741  2.69355  4.24690  2.90347  2.73739  3.18146  2.89801  2.37887  2.77519  2.98518  4.58477  3.61503
          0.02363  4.15302  4.87536  0.61958  0.77255  0.48576  0.95510
    311   2.67454  4.98801  2.32260  2.36902  4.20044  3.40509  3.64596  3.69984  2.43994  3.25984  4.06157  2.39439  3.83371  2.33159  2.91125  2.66908  2.91137  3.34337  2.99780  4.04471    321 - -
          2.68618  4.42225  2.77519  2.73123  3.46354  2.40513  3.72494  3.29354  2.67741  2.69355  4.24690  2.90347  2.73739  3.18146  2.89801  2.37887  2.77519  2.98518  4.58477  3.61503
          0.02363  4.15302  4.87536  0.61958  0.77255  0.48576  0.95510
    312   2.24517  4.96066  3.06015  2.50702  4.30836  3.46965  3.64607  3.72171  1.88101  3.26718  4.07431  3.00710  2.79511  2.77904  2.20715  2.72082  2.94049  3.36668  5.44065  4.12823    322 - -
          2.68618  4.42225  2.77519  2.73123  3.46354  2.40513  3.72494  3.29354  2.67741  2.69355  4.24690  2.90347  2.73739  3.18146  2.89801  2.37887  2.77519  2.98518  4.58477  3.61503
          0.02363  4.15302  4.87536  0.61958  0.77255  0.48576  0.95510
    313   2.08308  4.38566  4.05627  3.54781  1.71202  3.86254  3.81505  2.80454  3.45024  2.43926  3.47477  3.73490  4.24552  3.66141  3.66408  3.16945  3.12116  2.63779  4.26603  2.10651    323 - -
          2.68618  4.42225  2.77519  2.73123  3.46354  2.40513  3.72494  3.29354  2.67741  2.69355  4.24690  2.90347  2.73739  3.18146  2.89801  2.37887  2.77519  2.98518  4.58477  3.61503
          0.02363  4.15302  4.87536  0.61958  0.77255  0.48576  0.95510
    314   2.88678  4.47127  4.09293  3.63346  3.40636  3.85035  4.40596  2.43050  3.45198  1.11512  3.31332  3.89874  4.31441  3.79720  3.68190  3.23566  2.30391  2.36056  5.18338  3.98017    324 - -
          2.68618  4.42225  2.77519  2.73123  3.46354  2.40513  3.72494  3.29354  2.67741  2.69355  4.24690  2.90347  2.73739  3.18146  2.89801  2.37887  2.77519  2.98518  4.58477  3.61503
          0.02363  4.15302  4.87536  0.61958  0.77255  0.48576  0.95510
    315   2.08009  4.27142  3.63486  3.08321  3.43937  3.57054  3.94225  2.70376  3.00676  2.05806  2.60844  3.43319  3.99469  3.31027  3.32158  2.33510  2.85637  2.49811  4.93036  3.70937    325 - -
          2.68618  4.42225  2.77519  2.73123  3.46354  2.40513  3.72494  3.29354  2.67741  2.69355  4.24690  2.90347  2.73739  3.18146  2.89801  2.37887  2.77519  2.98518  4.58477  3.61503
          0.02363  4.15302  4.87536  0.61958  0.77255  0.48576  0.95510
    316   2.93548  4.64993  3.60045  3.13682  3.10229  3.76814  1.98974  3.01874  2.87619  1.54046  3.62773  3.50219  4.17937  3.34033  3.14804  3.11671  3.17856  2.88280  4.69182  3.19761    326 - -
          2.68618  4.42225  2.77519  2.73123  3.46354  2.40513  3.72494  3.29354  2.67741  2.69355  4.24690  2.90347  2.73739  3.18146  2.89801  2.37887  2.77519  2.98518  4.58477  3.61503
          0.02363  4.15302  4.87536  0.61958  0.77255  0.48576  0.95510
    317   2.72293  4.26212  3.93290  3.35654  3.21328  3.78733  2.66771  2.10684  3.23321  1.80926  2.50812  3.66021  4.14100  3.50926  3.48190  3.06511  2.95290  2.40249  4.81331  3.59388    327 - -
          2.68618  4.42225  2.77519  2.73123  3.46354  2.40513  3.72494  3.29354  2.67741  2.69355  4.24690  2.90347  2.73739  3.18146  2.89801  2.37887  2.77519  2.98518  4.58477  3.61503
          0.02363  4.15302  4.87536  0.61958  0.77255  0.48576  0.95510
    318   1.34720  4.23004  3.58703  3.30337  4.39916  3.01546  4.35170  3.77263  3.34757  3.50340  4.34020  3.41939  3.77610  3.63272  3.64626  1.33755  2.78972  3.22741  5.75458  4.54464    328 - -
          2.68618  4.42225  2.77519  2.73123  3.46354  2.40513  3.72494  3.29354  2.67741  2.69355  4.24690  2.90347  2.73739  3.18146  2.89801  2.37887  2.77519  2.98518  4.58477  3.61503
          0.02363  4.15302  4.87536  0.61958  0.77255  0.48576  0.95510
    319   3.35088  5.15162  3.87286  3.33640  4.57913  3.77246  4.06823  4.14869  2.40481  3.61371  4.61444  3.67041  4.26856  3.28153  0.62330  3.42650  3.60225  3.86238  5.55236  4.45430    329 - -
          2.68618  4.42225  2.77519  2.73123  3.46354  2.40513  3.72494  3.29354  2.67741  2.69355  4.24690  2.90347  2.73739  3.18146  2.89801  2.37887  2.77519  2.98518  4.58477  3.61503
          0.02363  4.15302  4.87536  0.61958  0.77255  0.48576  0.95510
    320   1.99640  4.43585  4.04476  3.60525  3.45771  3.76062  4.40043  2.46049  3.46745  1.19048  3.37280  3.85490  4.26263  3.79230  3.70550  3.15545  3.14581  2.36673  5.20753  3.99928    330 - -
          2.68618  4.42225  2.77519  2.73123  3.46354  2.40513  3.72494  3.29354  2.67741  2.69355  4.24690  2.90347  2.73739  3.18146  2.89801  2.37887  2.77519  2.98518  4.58477  3.61503
          0.02363  4.15302  4.87536  0.61958  0.77255  0.48576  0.95510
    321   2.05570  2.75145  4.19971  3.64664  3.38534  3.74993  4.25503  2.27168  3.53144  1.92320  3.33920  3.83476  4.18619  3.77150  3.73175  3.08128  2.94996  1.77423  4.97002  3.77568    331 - -
          2.68618  4.42225  2.77519  2.73123  3.46354  2.40513  3.72494  3.29354  2.67741  2.69355  4.24690  2.90347  2.73739  3.18146  2.89801  2.37887  2.77519  2.98518  4.58477  3.61503
          0.02363  4.15302  4.87536  0.61958  0.77255  0.48576  0.95510
    322   3.48571  4.87005  4.63932  4.28958  3.26755  4.33533  4.85846  2.49562  4.05504  0.59324  3.21893  4.53816  4.72820  4.35492  4.18140  3.95335  3.77034  2.60410  5.23883  4.02388    332 - -
          2.68618  4.42225  2.77519  2.73123  3.46354  2.40513  3.72494  3.29354  2.67741  2.69355  4.24690  2.90347  2.73739  3.18146  2.89801  2.37887  2.77519  2.98518  4.58477  3.61503
          0.02363  4.15302  4.87536  0.61958  0.77255  0.48576  0.95510
    323   3.22575  4.58698  4.76983  4.22842  3.23803  4.44425  4.81408  1.64515  4.05768  1.66764  1.48376  4.47142  4.70426  4.25464  4.20814  3.80092  3.46589  2.14224  5.23722  4.11527    333 - -
          2.68618  4.42225  2.77519  2.73123  3.46354  2.40513  3.72494  3.29354  2.67741  2.69355  4.24690  2.90347  2.73739  3.18146  2.89801  2.37887  2.77519  2.98518  4.58477  3.61503
          0.02363  4.15302  4.87536  0.61958  0.77255  0.48576  0.95510
    324   2.67468  4.45519  3.42413  2.90225  3.49331  3.57767  2.60425  2.93123  2.75626  1.84655  3.55065  3.31062  3.99013  3.15310  3.08455  2.86284  2.33245  2.71904  4.96134  3.65881    334 - -
          2.68618  4.42225  2.77519  2.73123  3.46354  2.40513  3.72494  3.29354  2.67741  2.69355  4.24690  2.90347  2.73739  3.18146  2.89801  2.37887  2.77519  2.98518  4.58477  3.61503
          0.02363  4.15302  4.87536  0.61958  0.77255  0.48576  0.95510
    325   0.98415  4.24742  3.57785  3.34919  4.45432  1.99286  4.41491  3.82034  3.44223  3.56010  4.40389  3.45408  3.79675  3.71141  3.72681  2.50776  2.82704  3.26692  5.79698  4.61372    335 - -
          2.68618  4.42225  2.77519  2.73123  3.46354  2.40513  3.72494  3.29354  2.67741  2.69355  4.24690  2.90347  2.73739  3.18146  2.89801  2.37887  2.77519  2.98518  4.58477  3.61503
          0.02363  4.15302  4.87536  0.61958  0.77255  0.48576  0.95510
    326   3.31809  5.46035  0.58641  2.55639  4.88138  3.44782  4.21362  4.53926  3.35608  4.10048  5.09383  3.12356  4.12100  3.45949  3.90365  3.25485  3.66568  4.15128  5.99215  4.71960    336 - -
          2.68618  4.42225  2.77519  2.73123  3.46354  2.40513  3.72494  3.29354  2.67741  2.69355  4.24690  2.90347  2.73739  3.18146  2.89801  2.37887  2.77519  2.98518  4.58477  3.61503
          0.02363  4.15302  4.87536  0.61958  0.77255  0.48576  0.95510
    327   3.35347  5.10405  3.44851  3.24555  3.52131  3.71880  0.66725  4.10082  3.08283  3.55478  4.62707  3.63980  4.29108  3.61809  3.32691  3.42440  3.67025  3.83089  4.98009  3.46613    337 - -
          2.68618  4.42225  2.77519  2.73123  3.46354  2.40513  3.72494  3.29354  2.67741  2.69355  4.24690  2.90347  2.73739  3.18146  2.89801  2.37887  2.77519  2.98518  4.58477  3.61503
          0.02363  4.15302  4.87536  0.61958  0.77255  0.48576  0.95510
    328   2.83665  4.47340  3.71713  3.18851  2.81269  3.77524  2.10713  2.16379  3.05676  2.58105  3.56526  3.51006  4.14825  3.37866  3.34755  3.05351  3.06701  2.74386  4.39760  2.21984    338 - -
          2.68618  4.42225  2.77519  2.73123  3.46354  2.40513  3.72494  3.29354  2.67741  2.69355  4.24690  2.90347  2.73739  3.18146  2.89801  2.37887  2.77519  2.98518  4.58477  3.61503
          0.02363  4.15302  4.87536  0.61958  0.77255  0.48576  0.95510
    329   3.06336  4.46025  4.41600  3.91765  1.92593  4.08501  3.82605  2.73242  3.78241  2.33561  3.46330  3.96899  4.42487  3.91508  3.91146  3.40165  3.29519  1.89955  4.12839  1.59686    339 - -
          2.68618  4.42225  2.77519  2.73123  3.46354  2.40513  3.72494  3.29354  2.67741  2.69355  4.24690  2.90347  2.73739  3.18146  2.89801  2.37887  2.77519  2.98518  4.58477  3.61503
          0.02363  4.15302  4.87536  0.61958  0.77255  0.48576  0.95510
    330   2.47729  4.39639  3.47777  3.31661  4.37116  3.12243  4.41337  3.93696  3.41003  3.63846  4.54659  3.48834  3.88637  3.73831  3.68019  0.73499  2.98019  3.40860  5.72241  4.45915    340 - -
          2.68618  4.42225  2.77519  2.73123  3.46354  2.40513  3.72494  3.29354  2.67741  2.69355  4.24690  2.90347  2.73739  3.18146  2.89801  2.37887  2.77519  2.98518  4.58477  3.61503
          0.02363  4.15302  4.87536  0.61958  0.77255  0.48576  0.95510
    331   1.26672  4.22720  3.59450  3.31068  4.39467  3.01521  4.35491  3.76581  3.35333  3.49868  4.33631  3.42293  3.77632  3.63778  3.65025  1.42275  2.78897  3.22252  5.75185  4.54313    341 - -
          2.68618  4.42225  2.77519  2.73123  3.46354  2.40513  3.72494  3.29354  2.67741  2.69355  4.24690  2.90347  2.73739  3.18146  2.89801  2.37887  2.77519  2.98518  4.58477  3.61503
          0.02363  4.15302  4.87536  0.61958  0.77255  0.48576  0.95510
    332   2.89628  4.85121  3.27525  2.82604  3.76652  3.63568  3.85634  3.23234  2.53090  2.10756  3.80445  3.27709  4.06991  1.48175  2.83216  2.98939  3.14023  3.07571  5.23082  3.89425    342 - -
          2.68618  4.42225  2.77519  2.73123  3.46354  2.40513  3.72494  3.29354  2.67741  2.69355  4.24690  2.90347  2.73739  3.18146  2.89801  2.37887  2.77519  2.98518  4.58477  3.61503
          0.02363  4.15302  4.87536  0.61958  0.77255  0.48576  0.95510
    333   2.68297  5.06890  2.24005  2.32490  4.39590  3.36726  3.65891  3.85337  2.45607  3.38821  4.17307  2.87039  2.81486  2.20473  2.94539  2.66017  2.38151  3.46111  5.56755  4.17574    343 - -
          2.68618  4.42225  2.77519  2.73123  3.46354  2.40513  3.72494  3.29354  2.67741  2.69355  4.24690  2.90347  2.73739  3.18146  2.89801  2.37887  2.77519  2.98518  4.58477  3.61503
          0.02363  4.15302  4.87536  0.61958  0.77255  0.48576  0.95510
    334   2.22002  4.42139  3.35806  2.81548  3.53882  3.54250  3.80027  2.92349  2.75140  2.63044  3.53164  3.24523  3.94066  2.49079  3.11892  2.79779  2.85692  2.25943  4.97353  2.65509    344 - -
          2.68618  4.42225  2.77519  2.73123  3.46354  2.40513  3.72494  3.29354  2.67741  2.69355  4.24690  2.90347  2.73739  3.18146  2.89801  2.37887  2.77519  2.98518  4.58477  3.61503
          0.02363  4.15302  4.87536  0.61958  0.77255  0.48576  0.95510
    335   2.64606  4.90624  2.89795  2.44252  4.29483  3.38031  3.68401  3.72747  2.05297  3.29095  4.09108  2.37147  3.83553  2.82303  2.86336  2.12012  2.36550  3.35180  5.48553  4.13988    345 - -
          2.68618  4.42225  2.77519  2.73123  3.46354  2.40513  3.72494  3.29354  2.67741  2.69355  4.24690  2.90347  2.73739  3.18146  2.89801  2.37887  2.77519  2.98518  4.58477  3.61503
          0.02363  4.15302  4.87536  0.61958  0.77255  0.48576  0.95510
    336   2.67213  4.88693  2.91733  2.08541  4.13434  3.43829  3.66309  3.54908  2.42619  2.42079  3.96365  2.96430  2.86969  2.33896  2.85959  2.69403  2.90560  3.22584  5.37704  4.04205    346 - -
          2.68618  4.42225  2.77519  2.73123  3.46354  2.40513  3.72494  3.29354  2.67741  2.69355  4.24690  2.90347  2.73739  3.18146  2.89801  2.37887  2.77519  2.98518  4.58477  3.61503
          0.02363  4.15302  4.87536  0.61958  0.77255  0.48576  0.95510
    337   2.82345  5.13966  3.09147  2.53071  4.51531  2.63941  3.62809  3.92667  1.81970  3.40767  4.21082  3.02627  3.92236  2.13725  2.04989  2.80396  3.03134  3.55606  5.51733  4.22339    347 - -
          2.68618  4.42225  2.77519  2.73123  3.46354  2.40513  3.72494  3.29354  2.67741  2.69355  4.24690  2.90347  2.73739  3.18146  2.89801  2.37887  2.77519  2.98518  4.58477  3.61503
          0.02363  4.15302  4.87536  0.61958  0.77255  0.48576  0.95510
    338   2.78084  4.50284  3.61861  3.02936  3.32540  3.69439  3.80541  2.96045  2.06543  2.10039  3.55728  3.40293  4.06693  3.17056  2.92591  2.97886  3.00294  2.76616  2.32343  3.44573    348 - -
          2.68618  4.42225  2.77519  2.73123  3.46354  2.40513  3.72494  3.29354  2.67741  2.69355  4.24690  2.90347  2.73739  3.18146  2.89801  2.37887  2.77519  2.98518  4.58477  3.61503
          0.02363  4.15302  4.87536  0.61958  0.77255  0.48576  0.95510
    339   2.67156  4.88505  2.83077  2.48151  4.36648  2.44221  3.76984  3.81575  2.54401  3.38199  4.19723  2.98305  2.48098  1.87855  2.96892  2.69788  2.96582  3.42143  5.56890  4.22764    349 - -
          2.68618  4.42225  2.77519  2.73123  3.46354  2.40513  3.72494  3.29354  2.67741  2.69355  4.24690  2.90347  2.73739  3.18146  2.89801  2.37887  2.77519  2.98518  4.58477  3.61503
          0.02363  4.15302  4.87536  0.61958  0.77255  0.48576  0.95510
    340   2.80344  5.29564  2.07864  1.56037  4.61163  3.36024  3.69264  4.09430  2.49981  3.58655  4.37449  2.82711  3.85727  2.82149  2.33350  2.74054  3.05172  3.67754  5.73136  4.30676    350 - -
          2.68618  4.42225  2.77519  2.73123  3.46354  2.40513  3.72494  3.29354  2.67741  2.69355  4.24690  2.90347  2.73739  3.18146  2.89801  2.37887  2.77519  2.98518  4.58477  3.61503
          0.19625  4.15302  1.81720  0.61958  0.77255  0.48576  0.95510
    341   2.72102  4.86845  2.94492  2.04933  4.11143  3.45205  3.64234  3.47390  1.93214  2.37817  3.94618  2.98716  3.86994  2.80310  2.65346  2.75134  2.94600  3.17871  5.33267  4.03079    351 - -
          2.68618  4.42225  2.77519  2.73123  3.46354  2.40513  3.72494  3.29354  2.67741  2.69355  4.24690  2.90347  2.73739  3.18146  2.89801  2.37887  2.77519  2.98518  4.58477  3.61503
          0.02802  3.98478  4.70713  0.61958  0.77255  0.39172  1.12669
    342   2.98210  5.44549  1.77772  2.23126  4.77973  3.29686  3.87080  4.34751  2.88160  3.86806  4.72418  1.27832  3.92490  3.04640  3.45344  2.89471  3.28905  3.91493  5.98710  4.50000    352 - -
          2.68618  4.42225  2.77519  2.73123  3.46354  2.40513  3.72494  3.29354  2.67741  2.69355  4.24690  2.90347  2.73739  3.18146  2.89801  2.37887  2.77519  2.98518  4.58477  3.61503
          0.02363  4.15302  4.87536  0.61958  0.77255  0.48576  0.95510
    343   2.65770  4.28764  3.64860  2.47428  2.50920  3.66040  3.86374  2.71279  3.03452  2.42976  3.37526  3.45005  4.03646  3.31806  3.34297  2.92524  2.89026  2.04365  4.70967  2.62546    353 - -
          2.68618  4.42225  2.77519  2.73123  3.46354  2.40513  3.72494  3.29354  2.67741  2.69355  4.24690  2.90347  2.73739  3.18146  2.89801  2.37887  2.77519  2.98518  4.58477  3.61503
          0.02363  4.15302  4.87536  0.61958  0.77255  0.48576  0.95510
    344   2.13239  5.05918  2.22371  2.32746  4.39730  3.35906  3.67391  3.85352  2.48429  3.39399  4.18299  2.87216  2.75905  2.30290  2.97690  2.66702  2.94086  3.46183  5.57823  4.18673    354 - -
          2.68618  4.42225  2.77519  2.73123  3.46354  2.40513  3.72494  3.29354  2.67741  2.69355  4.24690  2.90347  2.73739  3.18146  2.89801  2.37887  2.77519  2.98518  4.58477  3.61503
          0.02363  4.15302  4.87536  0.61958  0.77255  0.48576  0.95510
    345   2.80012  4.41489  3.85235  3.27203  3.40746  3.80190  4.06469  2.55277  2.98854  1.53394  3.33591  3.61873  4.17295  3.41763  2.46118  3.09694  3.03761  2.01522  5.01049  3.79935    355 - -
          2.68618  4.42225  2.77519  2.73123  3.46354  2.40513  3.72494  3.29354  2.67741  2.69355  4.24690  2.90347  2.73739  3.18146  2.89801  2.37887  2.77519  2.98518  4.58477  3.61503
          0.02363  4.15302  4.87536  0.61958  0.77255  0.48576  0.95510
    346   3.27252  4.58996  4.92251  4.37037  1.68698  4.49862  4.63090  1.79372  4.23174  1.33825  2.99955  4.52320  4.71677  4.30420  4.31115  3.84015  3.49514  2.30301  4.90678  3.60593    356 - -
          2.68618  4.42225  2.77519  2.73123  3.46354  2.40513  3.72494  3.29354  2.67741  2.69355  4.24690  2.90347  2.73739  3.18146  2.89801  2.37887  2.77519  2.98518  4.58477  3.61503
          0.02363  4.15302  4.87536  0.61958  0.77255  0.48576  0.95510
    347   0.67447  4.35721  3.77181  3.58743  4.35569  3.17221  4.57276  3.52507  3.61164  3.39281  4.40103  3.65829  3.93890  3.92818  3.83582  2.70888  3.00626  3.12945  5.75382  4.58917    357 - -
          2.68618  4.42225  2.77519  2.73123  3.46354  2.40513  3.72494  3.29354  2.67741  2.69355  4.24690  2.90347  2.73739  3.18146  2.89801  2.37887  2.77519  2.98518  4.58477  3.61503
          0.02363  4.15302  4.87536  0.61958  0.77255  0.48576  0.95510
    348   2.84043  4.70875  3.24806  2.91283  2.24160  3.57030  3.81905  3.31379  2.97680  2.92625  3.93549  1.43585  4.07353  3.29611  3.34209  2.95412  3.13538  3.07697  4.68956  3.11578    358 - -
          2.68618  4.42225  2.77519  2.73123  3.46354  2.40513  3.72494  3.29354  2.67741  2.69355  4.24690  2.90347  2.73739  3.18146  2.89801  2.37887  2.77519  2.98518  4.58477  3.61503
          0.02363  4.15302  4.87536  0.61958  0.77255  0.48576  0.95510
    349   1.76423  4.24457  3.67218  3.35336  4.22955  3.10139  4.34649  3.36506  3.32808  3.24336  4.16011  3.47777  3.83537  3.64448  3.60960  2.55429  1.18378  2.96486  5.64608  4.44307    359 - -
          2.68618  4.42225  2.77519  2.73123  3.46354  2.40513  3.72494  3.29354  2.67741  2.69355  4.24690  2.90347  2.73739  3.18146  2.89801  2.37887  2.77519  2.98518  4.58477  3.61503
          0.02363  4.15302  4.87536  0.61958  0.77255  0.48576  0.95510
    350   2.70750  4.94892  2.98627  2.47137  4.06182  3.47207  2.76550  3.64489  1.94972  3.20384  4.02199  2.42879  3.87277  2.79395  2.74957  2.71731  2.93292  3.30864  5.31122  2.84371    360 - -
          2.68618  4.42225  2.77519  2.73123  3.46354  2.40513  3.72494  3.29354  2.67741  2.69355  4.24690  2.90347  2.73739  3.18146  2.89801  2.37887  2.77519  2.98518  4.58477  3.61503
          0.02363  4.15302  4.87536  0.61958  0.77255  0.48576  0.95510
    351   2.65496  4.69057  3.15978  2.61130  3.92860  3.48693  3.70680  3.30848  2.45437  2.31413  3.80693  2.50089  3.89171  2.89437  2.32932  2.73661  2.37577  3.02305  5.22944  3.94230    361 - -
          2.68618  4.42225  2.77519  2.73123  3.46354  2.40513  3.72494  3.29354  2.67741  2.69355  4.24690  2.90347  2.73739  3.18146  2.89801  2.37887  2.77519  2.98518  4.58477  3.61503
          0.02363  4.15302  4.87536  0.61958  0.77255  0.48576  0.95510
    352   2.79135  5.01053  3.01666  2.08652  4.29314  3.51197  3.66840  3.67338  1.61643  2.49866  4.08280  3.02720  3.91999  2.81132  2.61656  2.79970  3.01028  3.35302  5.44213  4.13802    362 - -
          2.68618  4.42225  2.77519  2.73123  3.46354  2.40513  3.72494  3.29354  2.67741  2.69355  4.24690  2.90347  2.73739  3.18146  2.89801  2.37887  2.77519  2.98518  4.58477  3.61503
          0.02363  4.15302  4.87536  0.61958  0.77255  0.48576  0.95510
    353   2.70834  4.85359  3.03452  2.53572  4.10745  3.47760  3.68533  3.50719  2.02156  3.11318  2.84642  1.97386  3.89249  2.84713  2.75756  2.74777  2.94156  3.19844  5.34693  4.03569    363 - -
          2.68618  4.42225  2.77519  2.73123  3.46354  2.40513  3.72494  3.29354  2.67741  2.69355  4.24690  2.90347  2.73739  3.18146  2.89801  2.37887  2.77519  2.98518  4.58477  3.61503
          0.02363  4.15302  4.87536  0.61958  0.77255  0.48576  0.95510
    354   2.67491  4.75290  3.12647  2.57312  3.94807  3.49878  2.77034  2.53058  2.40646  2.99608  3.84021  2.48636  3.88967  2.85638  2.33119  2.73811  2.90096  3.08179  5.23307  3.92672    364 - -
          2.68618  4.42225  2.77519  2.73123  3.46354  2.40513  3.72494  3.29354  2.67741  2.69355  4.24690  2.90347  2.73739  3.18146  2.89801  2.37887  2.77519  2.98518  4.58477  3.61503
          0.02363  4.15302  4.87536  0.61958  0.77255  0.48576  0.95510
    355   2.99485  5.49846  1.17659  2.22160  4.77275  3.31972  3.83715  4.32276  2.80370  3.82225  4.67838  2.80070  3.92557  2.15662  3.35498  2.89717  3.28118  3.90743  5.95869  4.47958    365 - -
          2.68618  4.42225  2.77519  2.73123  3.46354  2.40513  3.72494  3.29354  2.67741  2.69355  4.24690  2.90347  2.73739  3.18146  2.89801  2.37887  2.77519  2.98518  4.58477  3.61503
          0.16351  4.15302  2.00157  0.61958  0.77255  0.48576  0.95510
    356   2.07252  4.69504  2.91516  2.51700  4.15686  3.29418  3.73799  3.56475  2.51755  3.17459  4.01345  2.99272  2.61653  2.13850  2.92326  2.63367  2.87253  3.20567  5.41602  4.10132    366 - -
          2.68618  4.42225  2.77519  2.73123  3.46354  2.40513  3.72494  3.29354  2.67741  2.69355  4.24690  2.90347  2.73739  3.18146  2.89801  2.37887  2.77519  2.98518  4.58477  3.61503
          0.02713  4.01663  4.73898  0.61958  0.77255  0.62910  0.76158
    357   2.82903  5.33845  1.77313  2.16488  4.63407  3.27043  3.70059  4.14259  2.59962  3.64141  4.45358  2.11499  3.82529  2.15858  3.13315  2.74819  3.09544  3.72410  5.79313  4.33413    367 - -
          2.68618  4.42225  2.77519  2.73123  3.46354  2.40513  3.72494  3.29354  2.67741  2.69355  4.24690  2.90347  2.73739  3.18146  2.89801  2.37887  2.77519  2.98518  4.58477  3.61503
          0.02713  4.01663  4.73898  0.61958  0.77255  0.62910  0.76158
    358   2.20478  4.94722  3.17873  2.60669  4.33184  3.50669  3.62843  3.70592  1.69853  3.24725  4.08543  3.06742  3.91141  2.77058  1.96101  2.80868  3.00609  3.37398  5.39971  4.14481    368 - -
          2.68618  4.42225  2.77519  2.73123  3.46354  2.40513  3.72494  3.29354  2.67741  2.69355  4.24690  2.90347  2.73739  3.18146  2.89801  2.37887  2.77519  2.98518  4.58477  3.61503
          0.02713  4.01663  4.73898  0.61958  0.77255  0.62910  0.76158
    359   2.93244  5.12715  3.29628  2.66457  4.49589  3.60632  2.52625  3.89806  1.57260  3.36269  4.20320  3.10981  3.97315  2.72656  1.80979  2.92317  3.11261  3.56440  5.42926  4.19930    369 - -
          2.68622  4.42229  2.77524  2.73127  3.46358  2.40517  3.72499  3.29358  2.67714  2.69359  4.24694  2.90351  2.73744  3.18150  2.89805  2.37868  2.77524  2.98522  4.58481  3.61507
          0.36832  1.85263  1.88861  0.66291  0.72433  0.62910  0.76158
    360   1.53313  4.11757  3.44610  3.12529  4.02984  2.97873  4.14423  3.12217  3.10355  3.02250  3.95778  3.29555  3.69494  3.43313  3.39645  2.42688  1.88084  2.75323  5.45576  4.24080    372 - -
          2.68618  4.42225  2.77519  2.73123  3.46354  2.40513  3.72494  3.29354  2.67741  2.69355  4.24690  2.90347  2.73739  3.18146  2.89801  2.37887  2.77519  2.98518  4.58477  3.61503
          0.03171  3.86286  4.58521  0.61958  0.77255  0.75155  0.63797
    361   2.72830  4.56201  3.34035  2.82482  3.71155  3.56121  3.79023  2.14304  1.85324  2.60869  3.63759  3.24609  3.97635  3.02169  2.73519  2.89016  2.96912  2.58695  5.13715  3.87476    373 - -
          2.68618  4.42225  2.77519  2.73123  3.46354  2.40513  3.72494  3.29354  2.67741  2.69355  4.24690  2.90347  2.73739  3.18146  2.89801  2.37887  2.77519  2.98518  4.58477  3.61503
          0.03171  3.86286  4.58521  0.61958  0.77255  0.75155  0.63797
    362   2.74284  4.64628  2.99923  2.03340  3.68512  3.48247  3.80320  2.91302  2.61693  1.87659  3.65683  3.12991  3.94200  3.04116  2.96753  2.86356  2.99597  2.73720  5.16538  3.86059    374 - -
          2.68618  4.42225  2.77519  2.73123  3.46354  2.40513  3.72494  3.29354  2.67741  2.69355  4.24690  2.90347  2.73739  3.18146  2.89801  2.37887  2.77519  2.98518  4.58477  3.61503
          0.03171  3.86286  4.58521  0.61958  0.77255  0.34951  1.22089
    363   2.63066  4.42299  3.38805  2.83329  2.71215  3.56969  3.80921  2.89911  2.77509  2.53461  2.71878  3.26446  2.88022  2.41150  3.14485  2.81592  2.86477  2.68877  4.95652  3.68695    375 - -
          2.68618  4.42225  2.77519  2.73123  3.46354  2.40513  3.72494  3.29354  2.67741  2.69355  4.24690  2.90347  2.73739  3.18146  2.89801  2.37887  2.77519  2.98518  4.58477  3.61503
          0.02363  4.15302  4.87536  0.61958  0.77255  0.48576  0.95510
    364   2.82950  5.32419  1.94225  2.26023  4.64624  3.35502  3.70941  4.13420  1.72460  3.62382  4.41743  2.22174  3.86727  2.84212  3.01344  2.76211  3.08219  3.71461  5.76479  4.33541    376 - -
          2.68618  4.42225  2.77519  2.73123  3.46354  2.40513  3.72494  3.29354  2.67741  2.69355  4.24690  2.90347  2.73739  3.18146  2.89801  2.37887  2.77519  2.98518  4.58477  3.61503
          0.02363  4.15302  4.87536  0.61958  0.77255  0.48576  0.95510
    365   3.13939  5.11301  3.12345  2.89282  4.31780  3.57487  4.05000  4.00227  2.69604  3.47521  4.50491  3.35138  4.13853  0.80635  2.97035  3.17977  3.44073  3.71715  5.54332  4.26053    377 - -
          2.68618  4.42225  2.77519  2.73123  3.46354  2.40513  3.72494  3.29354  2.67741  2.69355  4.24690  2.90347  2.73739  3.18146  2.89801  2.37887  2.77519  2.98518  4.58477  3.61503
          0.02363  4.15302  4.87536  0.61958  0.77255  0.48576  0.95510
    366   2.53443  2.87926  3.35626  2.80949  3.80452  3.39163  3.83791  3.17197  2.70418  2.85750  3.72287  3.21385  2.59457  3.07948  2.42485  2.68518  2.27975  2.87946  5.17488  3.92024    378 - -
          2.68618  4.42225  2.77519  2.73123  3.46354  2.40513  3.72494  3.29354  2.67741  2.69355  4.24690  2.90347  2.73739  3.18146  2.89801  2.37887  2.77519  2.98518  4.58477  3.61503
          0.02363  4.15302  4.87536  0.61958  0.77255  0.48576  0.95510
    367   3.48571  4.87005  4.63932  4.28958  3.26755  4.33533  4.85846  2.49562  4.05504  0.59324  3.21893  4.53816  4.72820  4.35492  4.18140  3.95335  3.77034  2.60410  5.23883  4.02388    379 - -
          2.68618  4.42225  2.77519  2.73123  3.46354  2.40513  3.72494  3.29354  2.67741  2.69355  4.24690  2.90347  2.73739  3.18146  2.89801  2.37887  2.77519  2.98518  4.58477  3.61503
          0.02363  4.15302  4.87536  0.61958  0.77255  0.48576  0.95510
    368   2.91525  5.46273  1.55189  1.70385  4.76919  3.31264  3.77824  4.27510  2.72141  3.76859  4.58367  2.77614  2.56000  2.92678  3.28790  2.82204  3.18790  3.84567  5.92589  4.44769    380 - -
          2.68618  4.42225  2.77519  2.73123  3.46354  2.40513  3.72494  3.29354  2.67741  2.69355  4.24690  2.90347  2.73739  3.18146  2.89801  2.37887  2.77519  2.98518  4.58477  3.61503
          0.02363  4.15302  4.87536  0.61958  0.77255  0.48576  0.95510
    369   2.86347  4.88841  3.03837  1.39138  3.71521  3.54606  3.79256  3.52126  2.64524  3.10211  4.02263  3.15439  4.00110  3.05431  3.02419  2.91619  3.10757  3.25154  2.52161  3.68845    381 - -
          2.68618  4.42225  2.77519  2.73123  3.46354  2.40513  3.72494  3.29354  2.67741  2.69355  4.24690  2.90347  2.73739  3.18146  2.89801  2.37887  2.77519  2.98518  4.58477  3.61503
          0.02363  4.15302  4.87536  0.61958  0.77255  0.48576  0.95510
    370   3.35347  5.10405  3.44851  3.24555  3.52131  3.71880  0.66725  4.10082  3.08283  3.55478  4.62707  3.63980  4.29108  3.61809  3.32691  3.42440  3.67025  3.83089  4.98009  3.46613    382 - -
          2.68618  4.42225  2.77519  2.73123  3.46354  2.40513  3.72494  3.29354  2.67741  2.69355  4.24690  2.90347  2.73739  3.18146  2.89801  2.37887  2.77519  2.98518  4.58477  3.61503
          0.02363  4.15302  4.87536  0.61958  0.77255  0.48576  0.95510
    371   2.81068  4.55991  3.43026  3.06369  3.48784  3.62347  4.01751  2.88228  2.96034  1.30345  3.62808  2.42172  4.10839  3.37147  3.25672  3.01463  3.09647  2.72251  5.05243  3.70407    383 - -
          2.68618  4.42225  2.77519  2.73123  3.46354  2.40513  3.72494  3.29354  2.67741  2.69355  4.24690  2.90347  2.73739  3.18146  2.89801  2.37887  2.77519  2.98518  4.58477  3.61503
          0.02363  4.15302  4.87536  0.61958  0.77255  0.48576  0.95510
    372   2.65050  4.36291  3.52112  2.99254  3.46917  3.59654  2.63714  1.92930  2.87229  2.53716  3.48286  3.37733  4.00705  3.23446  3.19146  2.88207  2.34152  2.55325  4.94624  3.68073    384 - -
          2.68618  4.42225  2.77519  2.73123  3.46354  2.40513  3.72494  3.29354  2.67741  2.69355  4.24690  2.90347  2.73739  3.18146  2.89801  2.37887  2.77519  2.98518  4.58477  3.61503
          0.02363  4.15302  4.87536  0.61958  0.77255  0.48576  0.95510
    373   2.75851  4.86015  2.84438  2.62778  4.44345  1.39128  3.94181  3.94806  2.72895  3.52375  4.38692  3.09742  3.92895  2.02662  3.10102  2.81114  3.10505  3.53841  5.65971  4.34992    385 - -
          2.68618  4.42225  2.77519  2.73123  3.46354  2.40513  3.72494  3.29354  2.67741  2.69355  4.24690  2.90347  2.73739  3.18146  2.89801  2.37887  2.77519  2.98518  4.58477  3.61503
          0.02363  4.15302  4.87536  0.61958  0.77255  0.48576  0.95510
    374   3.03646  4.51209  4.50720  4.18792  3.77259  4.00685  4.94689  2.08094  4.06047  2.41610  3.70320  4.33051  4.55829  4.40410  4.24487  3.53522  3.39525  0.73183  5.60151  4.34700    386 - -
          2.68618  4.42225  2.77519  2.73123  3.46354  2.40513  3.72494  3.29354  2.67741  2.69355  4.24690  2.90347  2.73739  3.18146  2.89801  2.37887  2.77519  2.98518  4.58477  3.61503
          0.02363  4.15302  4.87536  0.61958  0.77255  0.48576  0.95510
    375   1.69518  2.33600  3.95774  3.58606  4.18082  1.50013  4.42291  3.51429  3.52352  3.27927  4.13395  3.55062  3.78183  3.77718  3.76119  2.47220  2.74940  3.04044  5.58906  4.42003    387 - -
          2.68618  4.42225  2.77519  2.73123  3.46354  2.40513  3.72494  3.29354  2.67741  2.69355  4.24690  2.90347  2.73739  3.18146  2.89801  2.37887  2.77519  2.98518  4.58477  3.61503
          0.02363  4.15302  4.87536  0.61958  0.77255  0.48576  0.95510
    376   2.75974  5.18708  2.12854  2.33963  4.51114  3.40414  3.65534  3.97922  2.37275  3.47608  4.26269  2.88360  3.85627  1.91774  2.27642  2.71859  2.99614  3.57876  5.61502  4.23034    388 - -
          2.68618  4.42225  2.77519  2.73123  3.46354  2.40513  3.72494  3.29354  2.67741  2.69355  4.24690  2.90347  2.73739  3.18146  2.89801  2.37887  2.77519  2.98518  4.58477  3.61503
          0.02363  4.15302  4.87536  0.61958  0.77255  0.48576  0.95510
    377   2.70041  4.96839  2.99669  2.46803  4.26894  3.45908  2.74713  3.70448  2.30194  3.25370  4.05892  2.43412  3.86395  2.77418  2.16361  2.70646  2.38325  3.35204  5.42795  4.09694    389 - -
          2.68618  4.42225  2.77519  2.73123  3.46354  2.40513  3.72494  3.29354  2.67741  2.69355  4.24690  2.90347  2.73739  3.18146  2.89801  2.37887  2.77519  2.98518  4.58477  3.61503
          0.02363  4.15302  4.87536  0.61958  0.77255  0.48576  0.95510
    378   0.67447  4.35721  3.77181  3.58743  4.35569  3.17221  4.57276  3.52507  3.61164  3.39281  4.40103  3.65829  3.93890  3.92818  3.83582  2.70888  3.00626  3.12945  5.75382  4.58917    390 - -
          2.68618  4.42225  2.77519  2.73123  3.46354  2.40513  3.72494  3.29354  2.67741  2.69355  4.24690  2.90347  2.73739  3.18146  2.89801  2.37887  2.77519  2.98518  4.58477  3.61503
          0.02363  4.15302  4.87536  0.61958  0.77255  0.48576  0.95510
    379   2.67182  4.28663  3.87518  3.35188  3.43579  3.66218  4.13837  2.48923  3.24604  1.65280  3.40073  3.64042  4.11571  3.54839  3.51779  2.20276  2.95639  1.91020  5.01574  3.79048    391 - -
          2.68618  4.42225  2.77519  2.73123  3.46354  2.40513  3.72494  3.29354  2.67741  2.69355  4.24690  2.90347  2.73739  3.18146  2.89801  2.37887  2.77519  2.98518  4.58477  3.61503
          0.02363  4.15302  4.87536  0.61958  0.77255  0.48576  0.95510
    380   2.19475  4.64328  3.38556  2.81286  3.88399  3.54870  3.79266  3.18479  2.45635  2.28059  3.78066  3.23814  3.97159  3.00357  1.79289  2.84201  2.96748  2.93984  5.22260  3.96923    392 - -
          2.68618  4.42225  2.77519  2.73123  3.46354  2.40513  3.72494  3.29354  2.67741  2.69355  4.24690  2.90347  2.73739  3.18146  2.89801  2.37887  2.77519  2.98518  4.58477  3.61503
          0.02363  4.15302  4.87536  0.61958  0.77255  0.48576  0.95510
    381   2.25120  4.28003  4.41687  3.84420  2.40314  4.03392  4.35275  1.78395  3.72159  1.66225  3.13784  4.04389  4.36190  3.91365  3.88103  3.34317  3.10171  2.13305  4.91530  3.72315    393 - -
          2.68618  4.42225  2.77519  2.73123  3.46354  2.40513  3.72494  3.29354  2.67741  2.69355  4.24690  2.90347  2.73739  3.18146  2.89801  2.37887  2.77519  2.98518  4.58477  3.61503
          0.02363  4.15302  4.87536  0.61958  0.77255  0.48576  0.95510
    382   0.97185  4.24718  3.57989  3.35174  4.45340  2.02510  4.41635  3.81823  3.44412  3.55917  4.40359  3.45556  3.79728  3.71351  3.72788  2.50841  2.82755  3.26568  5.79651  4.61361    394 - -
          2.68618  4.42225  2.77519  2.73123  3.46354  2.40513  3.72494  3.29354  2.67741  2.69355  4.24690  2.90347  2.73739  3.18146  2.89801  2.37887  2.77519  2.98518  4.58477  3.61503
          0.02363  4.15302  4.87536  0.61958  0.77255  0.48576  0.95510
    383   2.82292  4.69219  3.58077  2.99833  3.94959  3.61454  3.88016  3.12650  2.43416  2.87527  3.87295  3.37560  4.06245  3.09737  1.43933  2.96760  3.08568  2.08078  5.29267  4.04827    395 - -
          2.68621  4.42228  2.77522  2.73126  3.46356  2.40515  3.72497  3.29357  2.67743  2.69357  4.24692  2.90349  2.73742  3.18083  2.89803  2.37889  2.77522  2.98521  4.58479  3.61506
          0.19625  1.76865  4.87536  0.27023  1.44057  0.48576  0.95510
    384   2.16559  4.26211  3.66265  3.11022  3.41983  3.58391  3.95246  2.68173  3.02963  2.03996  2.47375  3.45344  4.00469  3.33067  3.33709  2.34271  2.86036  2.48094  4.91802  3.69977    397 - -
          2.68618  4.42225  2.77519  2.73123  3.46354  2.40513  3.72494  3.29354  2.67741  2.69355  4.24690  2.90347  2.73739  3.18146  2.89801  2.37887  2.77519  2.98518  4.58477  3.61503
          0.02363  4.15302  4.87536  0.61958  0.77255  0.48576  0.95510
    385   3.43055  4.76886  4.93032  4.37942  3.09889  4.63912  4.92302  2.27964  4.18369  0.84740  2.00502  4.65075  4.81648  4.32261  4.30049  4.00446  3.65286  2.44683  5.21095  4.13883    398 - -
          2.68618  4.42225  2.77519  2.73123  3.46354  2.40513  3.72494  3.29354  2.67741  2.69355  4.24690  2.90347  2.73739  3.18146  2.89801  2.37887  2.77519  2.98518  4.58477  3.61503
          0.02363  4.15302  4.87536  0.61958  0.77255  0.48576  0.95510
    386   2.44658  4.38249  3.40648  3.10832  4.27415  3.15644  4.20987  3.59839  3.11682  3.32579  4.22308  3.36542  1.38563  3.46984  3.43589  2.61358  1.89435  3.17414  5.62695  4.39649    399 - -
          2.68618  4.42225  2.77519  2.73123  3.46354  2.40513  3.72494  3.29354  2.67741  2.69355  4.24690  2.90347  2.73739  3.18146  2.89801  2.37887  2.77519  2.98518  4.58477  3.61503
          0.02363  4.15302  4.87536  0.61958  0.77255  0.48576  0.95510
    387   2.73241  5.18343  2.09651  2.29087  4.49330  2.58268  2.72019  3.96952  2.05111  3.47711  4.25705  2.84573  3.83419  2.78319  2.93782  2.68836  2.97550  3.56346  5.63252  4.22359    400 - -
          2.68618  4.42225  2.77519  2.73123  3.46354  2.40513  3.72494  3.29354  2.67741  2.69355  4.24690  2.90347  2.73739  3.18146  2.89801  2.37887  2.77519  2.98518  4.58477  3.61503
          0.02363  4.15302  4.87536  0.61958  0.77255  0.48576  0.95510
    388   3.33263  4.63612  5.01879  4.45599  2.20351  4.59131  4.79719  1.78478  4.32181  1.03326  2.93878  4.63698  4.77570  4.37001  4.38994  3.93776  3.55146  2.31512  5.04814  3.85517    401 - -
          2.68618  4.42225  2.77519  2.73123  3.46354  2.40513  3.72494  3.29354  2.67741  2.69355  4.24690  2.90347  2.73739  3.18146  2.89801  2.37887  2.77519  2.98518  4.58477  3.61503
          0.02363  4.15302  4.87536  0.61958  0.77255  0.48576  0.95510
    389   2.09355  4.65792  3.11238  2.60768  4.17245  3.32068  3.77241  3.58885  2.54949  3.19639  4.01153  3.06455  2.69492  2.93719  2.35262  2.05149  2.84898  3.21099  5.42645  4.12037    402 - -
          2.68618  4.42225  2.77519  2.73123  3.46354  2.40513  3.72494  3.29354  2.67741  2.69355  4.24690  2.90347  2.73739  3.18146  2.89801  2.37887  2.77519  2.98518  4.58477  3.61503
          0.02363  4.15302  4.87536  0.61958  0.77255  0.48576  0.95510
    390   2.95064  4.99565  3.48362  2.81029  4.29088  3.68373  3.68278  3.64334  1.74697  2.26417  4.07001  3.23183  4.04343  2.83830  1.60636  2.99318  3.13624  3.36564  5.36890  4.15604    403 - -
          2.68618  4.42225  2.77519  2.73123  3.46354  2.40513  3.72494  3.29354  2.67741  2.69355  4.24690  2.90347  2.73739  3.18146  2.89801  2.37887  2.77519  2.98518  4.58477  3.61503
          0.02363  4.15302  4.87536  0.61958  0.77255  0.48576  0.95510
    391   2.66978  4.91147  2.74705  1.69004  4.35125  3.33104  3.75498  3.77326  2.57826  3.36332  4.17783  2.93977  3.84579  2.90847  3.04064  2.06380  2.32270  3.39012  5.57493  4.21492    404 - -
          2.68618  4.42225  2.77519  2.73123  3.46354  2.40513  3.72494  3.29354  2.67741  2.69355  4.24690  2.90347  2.73739  3.18146  2.89801  2.37887  2.77519  2.98518  4.58477  3.61503
          0.02363  4.15302  4.87536  0.61958  0.77255  0.48576  0.95510
    392   2.73860  4.45307  3.68326  3.31267  3.61750  2.13682  4.20672  2.90086  3.22652  1.22894  3.66080  3.60806  4.09852  3.58653  3.49487  2.98176  3.07971  2.72598  5.17574  3.92124    405 - -
          2.68618  4.42225  2.77519  2.73123  3.46354  2.40513  3.72494  3.29354  2.67741  2.69355  4.24690  2.90347  2.73739  3.18146  2.89801  2.37887  2.77519  2.98518  4.58477  3.61503
          0.02363  4.15302  4.87536  0.61958  0.77255  0.48576  0.95510
    393   2.78606  4.55625  3.60610  3.21157  3.65352  3.56705  4.16244  2.95846  3.09085  1.79147  3.69818  3.55352  1.47367  3.49094  3.38323  2.99513  3.11834  2.80227  5.22363  3.94280    406 - -
          2.68618  4.42225  2.77519  2.73123  3.46354  2.40513  3.72494  3.29354  2.67741  2.69355  4.24690  2.90347  2.73739  3.18146  2.89801  2.37887  2.77519  2.98518  4.58477  3.61503
          0.02363  4.15302  4.87536  0.61958  0.77255  0.48576  0.95510
    394   1.69185  4.55357  3.23472  2.75579  4.17294  3.28226  3.86852  3.57296  2.63380  3.20751  4.03946  3.15790  3.83878  3.05711  2.26798  1.98264  2.86088  3.18611  5.44704  4.17099    407 - -
          2.68618  4.42225  2.77519  2.73123  3.46354  2.40513  3.72494  3.29354  2.67741  2.69355  4.24690  2.90347  2.73739  3.18146  2.89801  2.37887  2.77519  2.98518  4.58477  3.61503
          0.02363  4.15302  4.87536  0.61958  0.77255  0.48576  0.95510
    395   2.80870  4.44195  3.68741  2.32249  3.49641  3.81911  4.10109  1.71696  3.08776  1.92130  3.40400  3.57412  4.18886  3.42803  3.41006  3.10591  3.04500  2.26925  5.10631  3.87886    408 - -
          2.68618  4.42225  2.77519  2.73123  3.46354  2.40513  3.72494  3.29354  2.67741  2.69355  4.24690  2.90347  2.73739  3.18146  2.89801  2.37887  2.77519  2.98518  4.58477  3.61503
          0.02363  4.15302  4.87536  0.61958  0.77255  0.48576  0.95510
    396   2.69405  4.98355  2.91959  2.43946  4.32584  2.63416  3.65451  3.75425  1.99349  3.30031  4.10092  2.95687  3.85447  2.20256  2.75091  2.69535  2.39146  3.38788  5.47962  4.14045    409 - -
          2.68618  4.42225  2.77519  2.73123  3.46354  2.40513  3.72494  3.29354  2.67741  2.69355  4.24690  2.90347  2.73739  3.18146  2.89801  2.37887  2.77519  2.98518  4.58477  3.61503
          0.02363  4.15302  4.87536  0.61958  0.77255  0.48576  0.95510
    397   2.66554  4.71839  3.16995  2.59896  3.94364  3.50323  3.68795  3.32693  2.41393  2.95007  2.83949  3.08153  3.89239  2.36516  2.33449  2.73947  2.29766  3.04356  5.23187  3.94732    410 - -
          2.68618  4.42225  2.77519  2.73123  3.46354  2.40513  3.72494  3.29354  2.67741  2.69355  4.24690  2.90347  2.73739  3.18146  2.89801  2.37887  2.77519  2.98518  4.58477  3.61503
          0.02363  4.15302  4.87536  0.61958  0.77255  0.48576  0.95510
    398   2.77654  4.58947  3.41748  2.98213  3.39207  3.58261  1.66539  3.06704  2.80877  2.77424  3.77466  3.36837  4.05694  3.25072  3.11551  2.93916  3.05718  2.05674  4.90829  3.46310    411 - -
          2.68618  4.42225  2.77519  2.73123  3.46354  2.40513  3.72494  3.29354  2.67741  2.69355  4.24690  2.90347  2.73739  3.18146  2.89801  2.37887  2.77519  2.98518  4.58477  3.61503
          0.02363  4.15302  4.87536  0.61958  0.77255  0.48576  0.95510
    399   2.96638  5.28821  2.81959  1.88141  4.66838  3.50774  3.71473  4.07969  1.30188  3.56251  4.40049  3.00385  3.97519  2.85184  2.57300  2.92232  3.18826  3.71307  5.65950  4.35715    412 - -
          2.68618  4.42225  2.77519  2.73123  3.46354  2.40513  3.72494  3.29354  2.67741  2.69355  4.24690  2.90347  2.73739  3.18146  2.89801  2.37887  2.77519  2.98518  4.58477  3.61503
          0.02363  4.15302  4.87536  0.61958  0.77255  0.48576  0.95510
    400   2.11219  4.48590  3.21235  2.72886  3.79835  2.58189  3.82142  3.21181  2.73291  2.88637  3.74855  3.16122  2.73618  3.06161  3.13498  2.68430  2.84134  2.91667  5.17832  2.60701    413 - -
          2.68618  4.42225  2.77519  2.73123  3.46354  2.40513  3.72494  3.29354  2.67741  2.69355  4.24690  2.90347  2.73739  3.18146  2.89801  2.37887  2.77519  2.98518  4.58477  3.61503
          0.02363  4.15302  4.87536  0.61958  0.77255  0.48576  0.95510
    401   3.26232  4.57792  4.93123  4.37668  1.77380  4.49787  4.65615  1.69823  4.23844  1.34898  3.00097  4.53077  4.71659  4.31251  4.31678  3.83973  3.48549  2.27256  4.93767  3.65670    414 - -
          2.68618  4.42225  2.77519  2.73123  3.46354  2.40513  3.72494  3.29354  2.67741  2.69355  4.24690  2.90347  2.73739  3.18146  2.89801  2.37887  2.77519  2.98518  4.58477  3.61503
          0.02363  4.15302  4.87536  0.61958  0.77255  0.48576  0.95510
    402   2.64865  2.82982  3.39996  2.81487  3.68847  3.55109  3.77964  3.01749  2.17841  2.72674  3.61255  3.24007  3.94586  3.03301  2.37430  2.81054  2.88433  2.28457  5.06426  3.82126    415 - -
          2.68618  4.42225  2.77519  2.73123  3.46354  2.40513  3.72494  3.29354  2.67741  2.69355  4.24690  2.90347  2.73739  3.18146  2.89801  2.37887  2.77519  2.98518  4.58477  3.61503
          0.02363  4.15302  4.87536  0.61958  0.77255  0.48576  0.95510
    403   3.13939  5.11301  3.12345  2.89282  4.31780  3.57487  4.05000  4.00227  2.69604  3.47521  4.50491  3.35138  4.13853  0.80635  2.97035  3.17977  3.44073  3.71715  5.54332  4.26053    416 - -
          2.68618  4.42225  2.77519  2.73123  3.46354  2.40513  3.72494  3.29354  2.67741  2.69355  4.24690  2.90347  2.73739  3.18146  2.89801  2.37887  2.77519  2.98518  4.58477  3.61503
          0.16351  4.15302  2.00157  0.61958  0.77255  0.48576  0.95510
    404   2.77143  4.81649  3.23461  2.74434  4.28045  3.43928  3.76164  3.71555  2.29139  3.27156  4.14797  3.16888  2.23668  2.93546  1.53704  2.83434  3.04756  3.37506  5.41057  4.17471    417 - -
          2.68618  4.42225  2.77519  2.73123  3.46354  2.40513  3.72494  3.29354  2.67741  2.69355  4.24690  2.90347  2.73739  3.18146  2.89801  2.37887  2.77519  2.98518  4.58477  3.61503
          0.02713  4.01663  4.73898  0.61958  0.77255  0.40555  1.09844
    405   2.50859  4.36289  3.45815  2.97692  3.78799  3.34888  3.97741  3.06909  2.91475  2.18859  3.73924  3.32086  3.89838  3.25826  3.26170  1.77675  2.10311  2.78765  5.21519  3.96473    418 - -
          2.68618  4.42225  2.77519  2.73123  3.46354  2.40513  3.72494  3.29354  2.67741  2.69355  4.24690  2.90347  2.73739  3.18146  2.89801  2.37887  2.77519  2.98518  4.58477  3.61503
          0.02363  4.15302  4.87536  0.61958  0.77255  0.48576  0.95510
    406   1.56486  4.24471  3.80029  3.33777  3.85682  3.31170  4.24080  2.79201  3.27602  2.82021  3.78083  3.53827  3.94085  3.57384  3.57507  2.70482  2.01367  1.96933  5.34863  4.13753    419 - -
          2.68618  4.42225  2.77519  2.73123  3.46354  2.40513  3.72494  3.29354  2.67741  2.69355  4.24690  2.90347  2.73739  3.18146  2.89801  2.37887  2.77519  2.98518  4.58477  3.61503
          0.02363  4.15302  4.87536  0.61958  0.77255  0.48576  0.95510
    407   2.72574  5.18226  2.25010  2.31646  4.50109  3.39367  2.58592  3.97497  2.01143  3.46787  4.24146  2.86479  3.83509  2.28236  2.82824  2.68270  2.96055  3.56548  5.60659  4.21035    420 - -
          2.68618  4.42225  2.77519  2.73123  3.46354  2.40513  3.72494  3.29354  2.67741  2.69355  4.24690  2.90347  2.73739  3.18146  2.89801  2.37887  2.77519  2.98518  4.58477  3.61503
          0.02363  4.15302  4.87536  0.61958  0.77255  0.48576  0.95510
    408   2.88829  5.38202  1.88989  1.81603  4.69601  3.32039  3.77416  4.18751  2.70051  3.69952  4.51638  2.79626  1.92697  2.92402  3.25032  2.81003  3.16016  3.77225  5.86616  4.40929    421 - -
          2.68618  4.42225  2.77519  2.73123  3.46354  2.40513  3.72494  3.29354  2.67741  2.69355  4.24690  2.90347  2.73739  3.18146  2.89801  2.37887  2.77519  2.98518  4.58477  3.61503
          0.02363  4.15302  4.87536  0.61958  0.77255  0.48576  0.95510
    409   3.21125  5.28331  3.67989  2.95854  4.77841  3.79359  3.68975  4.10734  1.56189  3.52195  4.40554  3.33070  4.15210  2.82457  1.11209  3.20463  3.36105  3.79630  5.53333  4.40073    422 - -
          2.68618  4.42225  2.77519  2.73123  3.46354  2.40513  3.72494  3.29354  2.67741  2.69355  4.24690  2.90347  2.73739  3.18146  2.89801  2.37887  2.77519  2.98518  4.58477  3.61503
          0.02363  4.15302  4.87536  0.61958  0.77255  0.48576  0.95510
    410   3.79683  4.99412  4.79573  4.51533  0.88665  4.52570  3.55690  3.43234  4.35004  2.73192  4.02220  4.20362  4.82790  4.27600  4.34688  3.90590  4.01767  3.37397  3.68227  1.49328    423 - -
          2.68618  4.42225  2.77519  2.73123  3.46354  2.40513  3.72494  3.29354  2.67741  2.69355  4.24690  2.90347  2.73739  3.18146  2.89801  2.37887  2.77519  2.98518  4.58477  3.61503
          0.02363  4.15302  4.87536  0.61958  0.77255  0.48576  0.95510
    411   2.22664  4.98855  3.14837  2.60142  4.36173  3.51935  3.67409  3.76015  2.20863  3.29589  4.12696  3.07695  3.93231  2.14779  1.76884  2.81188  3.02175  3.41831  5.45557  4.17725    424 - -
          2.68618  4.42225  2.77519  2.73123  3.46354  2.40513  3.72494  3.29354  2.67741  2.69355  4.24690  2.90347  2.73739  3.18146  2.89801  2.37887  2.77519  2.98518  4.58477  3.61503
          0.02363  4.15302  4.87536  0.61958  0.77255  0.48576  0.95510
    412   3.84492  5.11144  4.54746  4.32953  3.01205  4.06817  4.29100  3.89154  4.05191  3.23367  4.51047  4.42493  4.61092  4.42445  4.12750  4.04566  4.16162  3.78912  0.46974  3.00101    425 - -
          2.68618  4.42225  2.77519  2.73123  3.46354  2.40513  3.72494  3.29354  2.67741  2.69355  4.24690  2.90347  2.73739  3.18146  2.89801  2.37887  2.77519  2.98518  4.58477  3.61503
          0.02363  4.15302  4.87536  0.61958  0.77255  0.48576  0.95510
    413   3.13939  5.11301  3.12345  2.89282  4.31780  3.57487  4.05000  4.00227  2.69604  3.47521  4.50491  3.35138  4.13853  0.80635  2.97035  3.17977  3.44073  3.71715  5.54332  4.26053    426 - -
          2.68618  4.42225  2.77519  2.73123  3.46354  2.40513  3.72494  3.29354  2.67741  2.69355  4.24690  2.90347  2.73739  3.18146  2.89801  2.37887  2.77519  2.98518  4.58477  3.61503
          0.02363  4.15302  4.87536  0.61958  0.77255  0.48576  0.95510
    414   3.00467  5.52031  1.43503  2.20242  4.84150  3.29226  3.86621  4.40812  2.89293  3.91357  4.76865  1.54211  3.92419  3.03904  3.48443  2.90237  3.30858  3.96808  6.03812  4.53310    427 - -
          2.68618  4.42225  2.77519  2.73123  3.46354  2.40513  3.72494  3.29354  2.67741  2.69355  4.24690  2.90347  2.73739  3.18146  2.89801  2.37887  2.77519  2.98518  4.58477  3.61503
          0.02363  4.15302  4.87536  0.61958  0.77255  0.48576  0.95510
    415   2.86869  4.76937  3.43450  2.88228  3.95624  3.66927  3.84002  2.19403  1.41448  2.83989  3.84554  3.31078  4.07255  3.04031  2.68388  2.99315  3.09764  2.83466  5.30529  4.05034    428 - -
          2.68618  4.42225  2.77519  2.73123  3.46354  2.40513  3.72494  3.29354  2.67741  2.69355  4.24690  2.90347  2.73739  3.18146  2.89801  2.37887  2.77519  2.98518  4.58477  3.61503
          0.02363  4.15302  4.87536  0.61958  0.77255  0.48576  0.95510
    416   0.67447  4.35721  3.77181  3.58743  4.35569  3.17221  4.57276  3.52507  3.61164  3.39281  4.40103  3.65829  3.93890  3.92818  3.83582  2.70888  3.00626  3.12945  5.75382  4.58917    429 - -
          2.68618  4.42225  2.77519  2.73123  3.46354  2.40513  3.72494  3.29354  2.67741  2.69355  4.24690  2.90347  2.73739  3.18146  2.89801  2.37887  2.77519  2.98518  4.58477  3.61503
          0.02363  4.15302  4.87536  0.61958  0.77255  0.48576  0.95510
    417   2.05780  4.25278  4.14427  3.61497  1.98755  3.77544  4.22123  2.36721  3.51662  2.22194  3.32047  3.82561  4.20950  3.75402  3.73157  3.10952  3.00678  1.82964  4.89911  3.62614    430 - -
          2.68618  4.42225  2.77519  2.73123  3.46354  2.40513  3.72494  3.29354  2.67741  2.69355  4.24690  2.90347  2.73739  3.18146  2.89801  2.37887  2.77519  2.98518  4.58477  3.61503
          0.02363  4.15302  4.87536  0.61958  0.77255  0.48576  0.95510
    418   3.00467  5.52031  1.43503  2.20242  4.84150  3.29226  3.86621  4.40812  2.89293  3.91357  4.76865  1.54211  3.92419  3.03904  3.48443  2.90237  3.30858  3.96808  6.03812  4.53310    431 - -
          2.68618  4.42225  2.77519  2.73123  3.46354  2.40513  3.72494  3.29354  2.67741  2.69355  4.24690  2.90347  2.73739  3.18146  2.89801  2.37887  2.77519  2.98518  4.58477  3.61503
          0.02363  4.15302  4.87536  0.61958  0.77255  0.48576  0.95510
    419   2.08487  4.34477  4.21704  3.68998  3.44930  3.91427  4.42039  2.19473  3.57911  1.51427  3.33758  3.94352  4.33208  3.85180  3.81702  3.25430  3.11215  1.70846  5.16682  3.97711    432 - -
          2.68618  4.42225  2.77519  2.73123  3.46354  2.40513  3.72494  3.29354  2.67741  2.69355  4.24690  2.90347  2.73739  3.18146  2.89801  2.37887  2.77519  2.98518  4.58477  3.61503
          0.02363  4.15302  4.87536  0.61958  0.77255  0.48576  0.95510
    420   1.36099  4.38200  3.82219  3.39327  3.64395  3.52996  4.27799  2.64522  3.28526  1.81139  3.59756  3.64916  4.09894  3.62903  3.56171  2.92934  3.01912  2.47358  5.26782  4.02840    433 - -
          2.68618  4.42225  2.77519  2.73123  3.46354  2.40513  3.72494  3.29354  2.67741  2.69355  4.24690  2.90347  2.73739  3.18146  2.89801  2.37887  2.77519  2.98518  4.58477  3.61503
          0.02363  4.15302  4.87536  0.61958  0.77255  0.48576  0.95510
    421   2.22918  4.73083  3.14045  2.58529  3.99308  3.47730  3.69473  3.36622  2.42422  3.00051  3.84832  3.06910  3.88255  2.27163  2.31601  2.72258  2.89145  2.49280  5.27067  3.97903    434 - -
          2.68618  4.42225  2.77519  2.73123  3.46354  2.40513  3.72494  3.29354  2.67741  2.69355  4.24690  2.90347  2.73739  3.18146  2.89801  2.37887  2.77519  2.98518  4.58477  3.61503
          0.02363  4.15302  4.87536  0.61958  0.77255  0.48576  0.95510
    422   2.63326  4.66763  3.13788  2.61017  3.93889  2.66208  3.72450  3.30715  2.04107  2.39694  3.81504  3.08635  3.88170  2.91383  2.88775  2.71887  2.37115  3.01582  5.24671  3.95919    435 - -
          2.68618  4.42225  2.77519  2.73123  3.46354  2.40513  3.72494  3.29354  2.67741  2.69355  4.24690  2.90347  2.73739  3.18146  2.89801  2.37887  2.77519  2.98518  4.58477  3.61503
          0.02363  4.15302  4.87536  0.61958  0.77255  0.48576  0.95510
    423   2.75532  4.37640  3.73292  3.20719  3.39535  3.75983  4.05415  2.06495  3.09808  1.66025  3.37724  2.47822  4.14555  3.43104  3.39732  3.05229  2.99902  2.34807  4.98112  3.72815    436 - -
          2.68618  4.42225  2.77519  2.73123  3.46354  2.40513  3.72494  3.29354  2.67741  2.69355  4.24690  2.90347  2.73739  3.18146  2.89801  2.37887  2.77519  2.98518  4.58477  3.61503
          0.02363  4.15302  4.87536  0.61958  0.77255  0.48576  0.95510
    424   2.79521  4.80190  3.32626  2.72695  4.01621  3.59729  3.70996  2.42257  2.28205  2.97501  3.87384  3.17762  3.97690  2.30013  1.81848  2.87201  3.00820  3.10970  5.26428  4.00918    437 - -
          2.68618  4.42225  2.77519  2.73123  3.46354  2.40513  3.72494  3.29354  2.67741  2.69355  4.24690  2.90347  2.73739  3.18146  2.89801  2.37887  2.77519  2.98518  4.58477  3.61503
          0.02363  4.15302  4.87536  0.61958  0.77255  0.48576  0.95510
    425   2.88762  5.43345  1.92167  1.82309  4.73241  3.33044  3.74545  4.23476  2.63269  3.71924  4.52380  2.78778  3.87865  1.73147  3.16663  2.79988  3.14901  3.80798  5.86746  4.40482    438 - -
          2.68618  4.42225  2.77519  2.73123  3.46354  2.40513  3.72494  3.29354  2.67741  2.69355  4.24690  2.90347  2.73739  3.18146  2.89801  2.37887  2.77519  2.98518  4.58477  3.61503
          0.02363  4.15302  4.87536  0.61958  0.77255  0.48576  0.95510
    426   2.89297  5.08420  3.29199  2.67717  4.48543  3.59964  3.65797  3.85630  1.45665  3.36022  4.19443  3.13244  3.98418  2.79054  1.95043  2.89879  2.35511  3.51799  5.47678  4.23601    439 - -
          2.68618  4.42225  2.77519  2.73123  3.46354  2.40513  3.72494  3.29354  2.67741  2.69355  4.24690  2.90347  2.73739  3.18146  2.89801  2.37887  2.77519  2.98518  4.58477  3.61503
          0.02363  4.15302  4.87536  0.61958  0.77255  0.48576  0.95510
    427   2.05965  4.61532  3.06771  2.65249  4.08912  3.30479  2.48033  3.55216  2.66660  3.18111  4.01709  3.09573  3.84400  3.02935  3.07328  1.76880  2.88045  3.18488  5.39903  4.07983    440 - -
          2.68618  4.42225  2.77519  2.73123  3.46354  2.40513  3.72494  3.29354  2.67741  2.69355  4.24690  2.90347  2.73739  3.18146  2.89801  2.37887  2.77519  2.98518  4.58477  3.61503
          0.02363  4.15302  4.87536  0.61958  0.77255  0.48576  0.95510
    428   2.21027  4.70289  3.01648  2.14300  3.95895  3.43505  3.72166  3.32200  2.55275  2.43850  3.83371  3.03676  2.69413  2.90539  2.98550  2.69994  2.87800  3.02883  5.27861  3.97116    441 - -
          2.68618  4.42225  2.77519  2.73123  3.46354  2.40513  3.72494  3.29354  2.67741  2.69355  4.24690  2.90347  2.73739  3.18146  2.89801  2.37887  2.77519  2.98518  4.58477  3.61503
          0.02363  4.15302  4.87536  0.61958  0.77255  0.48576  0.95510
    429   2.22359  5.02717  2.74409  1.93215  4.35854  3.37661  3.67245  3.80395  2.45762  3.35293  4.14840  2.89516  3.83507  2.30650  2.92688  2.20669  2.93904  3.42489  5.54230  4.16705    442 - -
          2.68618  4.42225  2.77519  2.73123  3.46354  2.40513  3.72494  3.29354  2.67741  2.69355  4.24690  2.90347  2.73739  3.18146  2.89801  2.37887  2.77519  2.98518  4.58477  3.61503
          0.02363  4.15302  4.87536  0.61958  0.77255  0.48576  0.95510
    430   2.72189  4.93363  2.95592  2.49188  4.19055  3.45364  2.70491  3.65881  2.36886  3.22597  4.05297  2.99850  3.88380  1.95129  2.75376  2.73963  2.26721  3.32207  5.40222  4.06359    443 - -
          2.68618  4.42225  2.77519  2.73123  3.46354  2.40513  3.72494  3.29354  2.67741  2.69355  4.24690  2.90347  2.73739  3.18146  2.89801  2.37887  2.77519  2.98518  4.58477  3.61503
          0.02363  4.15302  4.87536  0.61958  0.77255  0.48576  0.95510
    431   2.55417  4.49601  3.32432  3.13924  4.57610  1.09187  4.34668  4.07247  3.32229  3.71201  4.56493  3.41748  1.95111  3.61713  3.65260  2.70626  3.02800  3.52533  5.80350  4.64093    444 - -
          2.68618  4.42225  2.77519  2.73123  3.46354  2.40513  3.72494  3.29354  2.67741  2.69355  4.24690  2.90347  2.73739  3.18146  2.89801  2.37887  2.77519  2.98518  4.58477  3.61503
          0.02363  4.15302  4.87536  0.61958  0.77255  0.48576  0.95510
    432   1.57547  4.34558  3.93127  3.49823  1.80519  3.58041  4.13451  2.73980  3.43664  2.43438  3.54152  3.69785  4.12242  3.69588  3.68262  2.96879  3.02994  2.56833  4.82500  3.40455    445 - -
          2.68618  4.42225  2.77519  2.73123  3.46354  2.40513  3.72494  3.29354  2.67741  2.69355  4.24690  2.90347  2.73739  3.18146  2.89801  2.37887  2.77519  2.98518  4.58477  3.61503
          0.02363  4.15302  4.87536  0.61958  0.77255  0.48576  0.95510
    433   3.44520  4.76635  4.82630  4.37014  1.26429  4.50096  4.25197  2.52627  4.21268  1.34306  3.16454  4.43069  4.75744  4.28174  4.29323  3.87901  3.67670  2.62856  4.45142  2.89475    446 - -
          2.68618  4.42225  2.77519  2.73123  3.46354  2.40513  3.72494  3.29354  2.67741  2.69355  4.24690  2.90347  2.73739  3.18146  2.89801  2.37887  2.77519  2.98518  4.58477  3.61503
          0.02363  4.15302  4.87536  0.61958  0.77255  0.48576  0.95510
    434   2.66713  4.28285  3.90103  3.39387  3.55646  2.06898  4.21498  1.94283  3.31488  2.46605  3.49692  3.67428  4.13711  3.61117  3.59646  2.99914  2.96683  1.74106  5.12728  3.90542    447 - -
          2.68618  4.42225  2.77519  2.73123  3.46354  2.40513  3.72494  3.29354  2.67741  2.69355  4.24690  2.90347  2.73739  3.18146  2.89801  2.37887  2.77519  2.98518  4.58477  3.61503
          0.02363  4.15302  4.87536  0.61958  0.77255  0.48576  0.95510
    435   3.06294  4.45121  4.62859  4.13309  2.13666  4.21700  4.51238  2.12807  4.01264  2.01931  3.29980  4.28204  4.57495  4.20113  4.16504  3.58446  3.32791  1.16883  4.93105  3.53930    448 - -
          2.68618  4.42225  2.77519  2.73123  3.46354  2.40513  3.72494  3.29354  2.67741  2.69355  4.24690  2.90347  2.73739  3.18146  2.89801  2.37887  2.77519  2.98518  4.58477  3.61503
          0.02363  4.15302  4.87536  0.61958  0.77255  0.48576  0.95510
    436   2.98494  4.97422  2.90655  2.82533  4.38519  3.39585  4.18828  4.16698  3.12181  3.78378  4.74459  0.74300  4.06552  3.46945  3.47933  3.04629  3.38086  3.75985  5.65868  4.31952    449 - -
          2.68618  4.42225  2.77519  2.73123  3.46354  2.40513  3.72494  3.29354  2.67741  2.69355  4.24690  2.90347  2.73739  3.18146  2.89801  2.37887  2.77519  2.98518  4.58477  3.61503
          0.02363  4.15302  4.87536  0.61958  0.77255  0.48576  0.95510
    437   3.30370  4.61883  4.96026  4.39043  3.16983  4.58311  4.90406  1.65410  4.24991  1.29871  1.76265  4.62078  4.77408  4.35225  4.35464  3.92787  3.52599  2.20606  5.22084  4.15603    450 - -
          2.68618  4.42225  2.77519  2.73123  3.46354  2.40513  3.72494  3.29354  2.67741  2.69355  4.24690  2.90347  2.73739  3.18146  2.89801  2.37887  2.77519  2.98518  4.58477  3.61503
          0.02363  4.15302  4.87536  0.61958  0.77255  0.48576  0.95510
    438   0.67447  4.35721  3.77181  3.58743  4.35569  3.17221  4.57276  3.52507  3.61164  3.39281  4.40103  3.65829  3.93890  3.92818  3.83582  2.70888  3.00626  3.12945  5.75382  4.58917    451 - -
          2.68618  4.42225  2.77519  2.73123  3.46354  2.40513  3.72494  3.29354  2.67741  2.69355  4.24690  2.90347  2.73739  3.18146  2.89801  2.37887  2.77519  2.98518  4.58477  3.61503
          0.02363  4.15302  4.87536  0.61958  0.77255  0.48576  0.95510
    439   2.34476  4.31362  3.36048  3.15238  4.52308  1.88754  4.32177  4.00448  3.30956  3.66374  4.47865  3.35058  3.78838  3.58416  3.63697  1.11050  2.84251  3.39463  5.83287  4.60467    452 - -
          2.68618  4.42225  2.77519  2.73123  3.46354  2.40513  3.72494  3.29354  2.67741  2.69355  4.24690  2.90347  2.73739  3.18146  2.89801  2.37887  2.77519  2.98518  4.58477  3.61503
          0.02363  4.15302  4.87536  0.61958  0.77255  0.48576  0.95510
    440   2.59072  4.43318  3.70718  3.48437  4.24647  3.26024  4.47641  3.40947  3.43301  3.26262  4.30229  3.63967  3.98957  3.81546  3.67142  2.79610  0.77191  3.07262  5.65828  4.46603    453 - -
          2.68618  4.42225  2.77519  2.73123  3.46354  2.40513  3.72494  3.29354  2.67741  2.69355  4.24690  2.90347  2.73739  3.18146  2.89801  2.37887  2.77519  2.98518  4.58477  3.61503
          0.02363  4.15302  4.87536  0.61958  0.77255  0.48576  0.95510
    441   3.05271  4.79070  3.78315  3.72270  4.84166  0.40319  4.81661  4.51866  3.94160  4.13411  5.11871  3.94867  4.19002  4.24409  4.13807  3.23411  3.55563  3.99261  5.85335  4.95621    454 - -
          2.68618  4.42225  2.77519  2.73123  3.46354  2.40513  3.72494  3.29354  2.67741  2.69355  4.24690  2.90347  2.73739  3.18146  2.89801  2.37887  2.77519  2.98518  4.58477  3.61503
          0.02363  4.15302  4.87536  0.61958  0.77255  0.48576  0.95510
    442   2.29197  1.33252  4.06134  3.73313  4.09417  3.05554  4.48200  3.41532  3.61015  3.23051  4.12697  3.63068  3.82227  3.88878  3.79843  1.69758  2.79206  2.98232  5.53824  4.34017    455 - -
          2.68618  4.42225  2.77519  2.73123  3.46354  2.40513  3.72494  3.29354  2.67741  2.69355  4.24690  2.90347  2.73739  3.18146  2.89801  2.37887  2.77519  2.98518  4.58477  3.61503
          0.02363  4.15302  4.87536  0.61958  0.77255  0.48576  0.95510
    443   3.05271  4.79070  3.78315  3.72270  4.84166  0.40319  4.81661  4.51866  3.94160  4.13411  5.11871  3.94867  4.19002  4.24409  4.13807  3.23411  3.55563  3.99261  5.85335  4.95621    456 - -
          2.68618  4.42225  2.77519  2.73123  3.46354  2.40513  3.72494  3.29354  2.67741  2.69355  4.24690  2.90347  2.73739  3.18146  2.89801  2.37887  2.77519  2.98518  4.58477  3.61503
          0.02363  4.15302  4.87536  0.61958  0.77255  0.48576  0.95510
    444   3.25343  5.20690  3.44667  3.02725  4.65856  3.70129  3.94902  4.10829  0.70899  3.61643  4.57165  3.43575  4.18911  3.13095  2.52893  3.28231  3.49006  3.80354  5.60393  4.46204    457 - -
          2.68618  4.42225  2.77519  2.73123  3.46354  2.40513  3.72494  3.29354  2.67741  2.69355  4.24690  2.90347  2.73739  3.18146  2.89801  2.37887  2.77519  2.98518  4.58477  3.61503
          0.02363  4.15302  4.87536  0.61958  0.77255  0.48576  0.95510
    445   2.59072  4.43318  3.70718  3.48437  4.24647  3.26024  4.47641  3.40947  3.43301  3.26262  4.30229  3.63967  3.98957  3.81546  3.67142  2.79610  0.77191  3.07262  5.65828  4.46603    458 - -
          2.68618  4.42225  2.77519  2.73123  3.46354  2.40513  3.72494  3.29354  2.67741  2.69355  4.24690  2.90347  2.73739  3.18146  2.89801  2.37887  2.77519  2.98518  4.58477  3.61503
          0.02363  4.15302  4.87536  0.61958  0.77255  0.48576  0.95510
    446   2.83651  4.42177  3.90078  3.32926  2.40516  3.84358  4.00611  2.65405  3.11280  1.52844  3.27346  3.65479  4.19631  3.47140  2.36685  3.12990  3.06599  2.56700  4.76624  3.42729    459 - -
          2.68618  4.42225  2.77519  2.73123  3.46354  2.40513  3.72494  3.29354  2.67741  2.69355  4.24690  2.90347  2.73739  3.18146  2.89801  2.37887  2.77519  2.98518  4.58477  3.61503
          0.02363  4.15302  4.87536  0.61958  0.77255  0.48576  0.95510
    447   1.39692  4.34000  3.79364  3.32763  3.62900  3.49404  4.20694  2.70118  3.22197  2.46047  2.29674  3.59126  4.04974  3.55334  3.50705  2.87174  2.95969  2.51811  5.21615  3.99874    460 - -
          2.68618  4.42225  2.77519  2.73123  3.46354  2.40513  3.72494  3.29354  2.67741  2.69355  4.24690  2.90347  2.73739  3.18146  2.89801  2.37887  2.77519  2.98518  4.58477  3.61503
          0.02363  4.15302  4.87536  0.61958  0.77255  0.48576  0.95510
    448   2.98494  4.97422  2.90655  2.82533  4.38519  3.39585  4.18828  4.16698  3.12181  3.78378  4.74459  0.74300  4.06552  3.46945  3.47933  3.04629  3.38086  3.75985  5.65868  4.31952    461 - -
          2.68618  4.42225  2.77519  2.73123  3.46354  2.40513  3.72494  3.29354  2.67741  2.69355  4.24690  2.90347  2.73739  3.18146  2.89801  2.37887  2.77519  2.98518  4.58477  3.61503
          0.02363  4.15302  4.87536  0.61958  0.77255  0.48576  0.95510
    449   1.36099  4.38200  3.82219  3.39327  3.64395  3.52996  4.27799  2.64522  3.28526  1.81139  3.59756  3.64916  4.09894  3.62903  3.56171  2.92934  3.01912  2.47358  5.26782  4.02840    462 - -
          2.68618  4.42225  2.77519  2.73123  3.46354  2.40513  3.72494  3.29354  2.67741  2.69355  4.24690  2.90347  2.73739  3.18146  2.89801  2.37887  2.77519  2.98518  4.58477  3.61503
          0.02363  4.15302  4.87536  0.61958  0.77255  0.48576  0.95510
    450   3.21101  5.28533  3.68019  2.95703  4.78146  3.79394  3.68843  4.10958  1.54615  3.52304  4.40596  3.32956  4.15159  2.82283  1.12275  3.20372  3.36030  3.79807  5.53388  4.40133    463 - -
          2.68618  4.42225  2.77519  2.73123  3.46354  2.40513  3.72494  3.29354  2.67741  2.69355  4.24690  2.90347  2.73739  3.18146  2.89801  2.37887  2.77519  2.98518  4.58477  3.61503
          0.02363  4.15302  4.87536  0.61958  0.77255  0.48576  0.95510
    451   2.14997  4.31625  4.33108  3.75954  3.27008  4.03658  4.37209  1.85721  3.64502  1.66057  2.38423  4.00688  4.36467  3.86509  3.84144  3.34080  3.11481  2.12294  5.00129  3.84099    464 - -
          2.68618  4.42225  2.77519  2.73123  3.46354  2.40513  3.72494  3.29354  2.67741  2.69355  4.24690  2.90347  2.73739  3.18146  2.89801  2.37887  2.77519  2.98518  4.58477  3.61503
          0.02363  4.15302  4.87536  0.61958  0.77255  0.48576  0.95510
    452   2.11737  4.37113  4.10517  3.55451  3.30125  3.90153  4.27945  2.38659  3.42787  1.67112  1.96325  3.84619  4.27726  3.70197  3.66934  3.21384  3.09352  2.30894  5.02290  3.84935    465 - -
          2.68618  4.42225  2.77519  2.73123  3.46354  2.40513  3.72494  3.29354  2.67741  2.69355  4.24690  2.90347  2.73739  3.18146  2.89801  2.37887  2.77519  2.98518  4.58477  3.61503
          0.02363  4.15302  4.87536  0.61958  0.77255  0.48576  0.95510
    453   2.88047  2.34107  4.16333  3.69616  2.72663  3.77964  3.90573  2.89650  3.52278  2.58864  3.63374  3.81197  4.25082  3.78010  3.70517  3.16285  3.17604  2.71040  4.34466  1.32686    466 - -
          2.68618  4.42225  2.77519  2.73123  3.46354  2.40513  3.72494  3.29354  2.67741  2.69355  4.24690  2.90347  2.73739  3.18146  2.89801  2.37887  2.77519  2.98518  4.58477  3.61503
          0.02363  4.15302  4.87536  0.61958  0.77255  0.48576  0.95510
    454   1.38892  4.23691  3.58490  3.22941  4.30073  2.12661  4.26619  3.66350  3.25003  3.38274  4.21493  3.38934  3.77687  3.53615  3.57273  2.48333  1.87037  3.16225  5.65567  4.44694    467 - -
          2.68618  4.42225  2.77519  2.73123  3.46354  2.40513  3.72494  3.29354  2.67741  2.69355  4.24690  2.90347  2.73739  3.18146  2.89801  2.37887  2.77519  2.98518  4.58477  3.61503
          0.02363  4.15302  4.87536  0.61958  0.77255  0.48576  0.95510
    455   3.48571  4.87005  4.63932  4.28958  3.26755  4.33533  4.85846  2.49562  4.05504  0.59324  3.21893  4.53816  4.72820  4.35492  4.18140  3.95335  3.77034  2.60410  5.23883  4.02388    468 - -
          2.68618  4.42225  2.77519  2.73123  3.46354  2.40513  3.72494  3.29354  2.67741  2.69355  4.24690  2.90347  2.73739  3.18146  2.89801  2.37887  2.77519  2.98518  4.58477  3.61503
          0.02363  4.15302  4.87536  0.61958  0.77255  0.48576  0.95510
    456   2.16383  4.81917  2.99196  2.50468  4.25693  3.36745  3.70726  3.68484  2.44435  3.26006  4.06457  2.38075  3.83400  2.85261  2.21743  2.19632  2.88730  3.30760  5.46124  4.13222    469 - -
          2.68618  4.42225  2.77519  2.73123  3.46354  2.40513  3.72494  3.29354  2.67741  2.69355  4.24690  2.90347  2.73739  3.18146  2.89801  2.37887  2.77519  2.98518  4.58477  3.61503
          0.02363  4.15302  4.87536  0.61958  0.77255  0.48576  0.95510
    457   2.86466  5.33596  1.58364  2.23313  4.69561  3.30627  3.78390  4.20071  2.71486  3.71136  4.52517  2.14737  2.40096  2.93488  3.26543  2.79514  3.14742  3.77181  5.87089  4.41240    470 - -
          2.68618  4.42225  2.77519  2.73123  3.46354  2.40513  3.72494  3.29354  2.67741  2.69355  4.24690  2.90347  2.73739  3.18146  2.89801  2.37887  2.77519  2.98518  4.58477  3.61503
          0.02363  4.15302  4.87536  0.61958  0.77255  0.48576  0.95510
    458   2.78485  5.26428  1.95577  1.88674  4.58944  3.33462  3.70814  4.07397  2.57079  3.58088  4.37002  2.81259  2.68216  2.84148  3.09958  2.17402  3.04326  3.65606  5.74397  4.30770    471 - -
          2.68618  4.42225  2.77519  2.73123  3.46354  2.40513  3.72494  3.29354  2.67741  2.69355  4.24690  2.90347  2.73739  3.18146  2.89801  2.37887  2.77519  2.98518  4.58477  3.61503
          0.02363  4.15302  4.87536  0.61958  0.77255  0.48576  0.95510
    459   2.21862  5.13132  2.07522  2.32639  4.47836  3.36775  3.69000  3.92569  1.75780  3.46202  4.25727  2.87285  3.84888  2.82243  2.94814  2.70925  2.99386  3.53094  5.63292  4.23985    472 - -
          2.68618  4.42225  2.77519  2.73123  3.46354  2.40513  3.72494  3.29354  2.67741  2.69355  4.24690  2.90347  2.73739  3.18146  2.89801  2.37887  2.77519  2.98518  4.58477  3.61503
          0.02363  4.15302  4.87536  0.61958  0.77255  0.48576  0.95510
    460   2.12454  4.78531  2.94607  2.53819  4.24987  3.34638  3.76818  3.66657  2.53612  3.26165  4.09056  3.02223  2.52519  1.91178  2.94834  2.67683  2.92212  3.29719  5.48786  4.16442    473 - -
          2.68618  4.42225  2.77519  2.73123  3.46354  2.40513  3.72494  3.29354  2.67741  2.69355  4.24690  2.90347  2.73739  3.18146  2.89801  2.37887  2.77519  2.98518  4.58477  3.61503
          0.19625  4.15302  1.81720  0.61958  0.77255  0.48576  0.95510
    461   2.80968  4.57297  3.50636  3.42055  4.55888  0.57508  4.53306  4.18668  3.61703  3.82647  4.80383  3.67079  3.96767  3.93239  3.83987  2.98497  3.29967  3.69334  5.62345  4.66489    474 - -
          2.68618  4.42225  2.77519  2.73123  3.46354  2.40513  3.72494  3.29354  2.67741  2.69355  4.24690  2.90347  2.73739  3.18146  2.89801  2.37887  2.77519  2.98518  4.58477  3.61503
          0.02802  3.98478  4.70713  0.61958  0.77255  0.65735  0.73027
    462   1.97284  2.63631  3.96144  3.44383  3.43744  3.48381  4.16302  2.43617  3.31982  1.88818  3.39818  3.63580  4.01089  3.60358  3.55780  2.84672  2.85151  2.24042  5.00649  3.79895    475 - -
          2.68618  4.42225  2.77519  2.73123  3.46354  2.40513  3.72494  3.29354  2.67741  2.69355  4.24690  2.90347  2.73739  3.18146  2.89801  2.37887  2.77519  2.98518  4.58477  3.61503
          0.02802  3.98478  4.70713  0.61958  0.77255  0.39172  1.12669
    463   3.35088  5.15162  3.87286  3.33640  4.57913  3.77246  4.06823  4.14869  2.40481  3.61371  4.61444  3.67041  4.26856  3.28153  0.62330  3.42650  3.60225  3.86238  5.55236  4.45430    476 - -
          2.68618  4.42225  2.77519  2.73123  3.46354  2.40513  3.72494  3.29354  2.67741  2.69355  4.24690  2.90347  2.73739  3.18146  2.89801  2.37887  2.77519  2.98518  4.58477  3.61503
          0.02363  4.15302  4.87536  0.61958  0.77255  0.48576  0.95510
    464   2.83484  2.74732  4.54394  3.97708  1.94157  3.99916  4.30910  1.77580  3.82502  2.03568  3.18081  4.08375  4.35126  3.99203  3.93071  3.32483  3.07918  2.10788  4.79220  3.51848    477 - -
          2.68618  4.42225  2.77519  2.73123  3.46354  2.40513  3.72494  3.29354  2.67741  2.69355  4.24690  2.90347  2.73739  3.18146  2.89801  2.37887  2.77519  2.98518  4.58477  3.61503
          0.02363  4.15302  4.87536  0.61958  0.77255  0.48576  0.95510
    465   1.33185  4.22967  3.62145  3.24539  4.27203  3.05221  4.26151  3.62636  3.24217  3.35300  4.18862  3.39842  3.77827  3.53414  3.56119  1.86823  1.98529  3.13663  5.63250  4.42398    478 - -
          2.68618  4.42225  2.77519  2.73123  3.46354  2.40513  3.72494  3.29354  2.67741  2.69355  4.24690  2.90347  2.73739  3.18146  2.89801  2.37887  2.77519  2.98518  4.58477  3.61503
          0.02363  4.15302  4.87536  0.61958  0.77255  0.48576  0.95510
    466   2.87876  4.28355  4.41679  3.85951  3.21472  4.05542  4.34303  1.47113  3.72356  2.11963  3.26443  4.05277  4.39345  3.94674  3.89344  3.37154  3.11816  1.70157  4.90065  2.57162    479 - -
          2.68618  4.42225  2.77519  2.73123  3.46354  2.40513  3.72494  3.29354  2.67741  2.69355  4.24690  2.90347  2.73739  3.18146  2.89801  2.37887  2.77519  2.98518  4.58477  3.61503
          0.02363  4.15302  4.87536  0.61958  0.77255  0.48576  0.95510
    467   0.67447  4.35721  3.77181  3.58743  4.35569  3.17221  4.57276  3.52507  3.61164  3.39281  4.40103  3.65829  3.93890  3.92818  3.83582  2.70888  3.00626  3.12945  5.75382  4.58917    480 - -
          2.68618  4.42225  2.77519  2.73123  3.46354  2.40513  3.72494  3.29354  2.67741  2.69355  4.24690  2.90347  2.73739  3.18146  2.89801  2.37887  2.77519  2.98518  4.58477  3.61503
          0.02363  4.15302  4.87536  0.61958  0.77255  0.48576  0.95510
    468   3.48571  4.87005  4.63932  4.28958  3.26755  4.33533  4.85846  2.49562  4.05504  0.59324  3.21893  4.53816  4.72820  4.35492  4.18140  3.95335  3.77034  2.60410  5.23883  4.02388    481 - -
          2.68618  4.42225  2.77519  2.73123  3.46354  2.40513  3.72494  3.29354  2.67741  2.69355  4.24690  2.90347  2.73739  3.18146  2.89801  2.37887  2.77519  2.98518  4.58477  3.61503
          0.02363  4.15302  4.87536  0.61958  0.77255  0.48576  0.95510
    469   2.63931  4.70700  2.81511  2.68858  4.55420  1.28047  4.08942  4.09210  3.02946  3.69924  4.54455  1.94844  3.88462  3.30937  3.44174  2.72317  3.06064  3.58437  5.80880  4.49082    482 - -
          2.68618  4.42225  2.77519  2.73123  3.46354  2.40513  3.72494  3.29354  2.67741  2.69355  4.24690  2.90347  2.73739  3.18146  2.89801  2.37887  2.77519  2.98518  4.58477  3.61503
          0.02363  4.15302  4.87536  0.61958  0.77255  0.48576  0.95510
    470   3.48571  4.87005  4.63932  4.28958  3.26755  4.33533  4.85846  2.49562  4.05504  0.59324  3.21893  4.53816  4.72820  4.35492  4.18140  3.95335  3.77034  2.60410  5.23883  4.02388    483 - -
          2.68618  4.42225  2.77519  2.73123  3.46354  2.40513  3.72494  3.29354  2.67741  2.69355  4.24690  2.90347  2.73739  3.18146  2.89801  2.37887  2.77519  2.98518  4.58477  3.61503
          0.02363  4.15302  4.87536  0.61958  0.77255  0.48576  0.95510
    471   3.35088  5.15162  3.87286  3.33640  4.57913  3.77246  4.06823  4.14869  2.40481  3.61371  4.61444  3.67041  4.26856  3.28153  0.62330  3.42650  3.60225  3.86238  5.55236  4.45430    484 - -
          2.68618  4.42225  2.77519  2.73123  3.46354  2.40513  3.72494  3.29354  2.67741  2.69355  4.24690  2.90347  2.73739  3.18146  2.89801  2.37887  2.77519  2.98518  4.58477  3.61503
          0.02363  4.15302  4.87536  0.61958  0.77255  0.48576  0.95510
    472   1.90898  4.25861  3.61478  3.13144  3.88319  3.23335  4.09187  3.13408  3.09068  2.93734  3.81927  3.38691  3.85264  3.39060  3.42598  1.92507  2.14087  2.12183  5.30224  4.07945    485 - -
          2.68618  4.42225  2.77519  2.73123  3.46354  2.40513  3.72494  3.29354  2.67741  2.69355  4.24690  2.90347  2.73739  3.18146  2.89801  2.37887  2.77519  2.98518  4.58477  3.61503
          0.02363  4.15302  4.87536  0.61958  0.77255  0.48576  0.95510
    473   3.48571  4.87005  4.63932  4.28958  3.26755  4.33533  4.85846  2.49562  4.05504  0.59324  3.21893  4.53816  4.72820  4.35492  4.18140  3.95335  3.77034  2.60410  5.23883  4.02388    486 - -
          2.68618  4.42225  2.77519  2.73123  3.46354  2.40513  3.72494  3.29354  2.67741  2.69355  4.24690  2.90347  2.73739  3.18146  2.89801  2.37887  2.77519  2.98518  4.58477  3.61503
          0.02363  4.15302  4.87536  0.61958  0.77255  0.48576  0.95510
    474   2.59072  4.43318  3.70718  3.48437  4.24647  3.26024  4.47641  3.40947  3.43301  3.26262  4.30229  3.63967  3.98957  3.81546  3.67142  2.79610  0.77191  3.07262  5.65828  4.46603    487 - -
          2.68618  4.42225  2.77519  2.73123  3.46354  2.40513  3.72494  3.29354  2.67741  2.69355  4.24690  2.90347  2.73739  3.18146  2.89801  2.37887  2.77519  2.98518  4.58477  3.61503
          0.02363  4.15302  4.87536  0.61958  0.77255  0.48576  0.95510
    475   3.48571  4.87005  4.63932  4.28958  3.26755  4.33533  4.85846  2.49562  4.05504  0.59324  3.21893  4.53816  4.72820  4.35492  4.18140  3.95335  3.77034  2.60410  5.23883  4.02388    488 - -
          2.68618  4.42225  2.77519  2.73123  3.46354  2.40513  3.72494  3.29354  2.67741  2.69355  4.24690  2.90347  2.73739  3.18146  2.89801  2.37887  2.77519  2.98518  4.58477  3.61503
          0.02363  4.15302  4.87536  0.61958  0.77255  0.48576  0.95510
    476   3.13939  5.11301  3.12345  2.89282  4.31780  3.57487  4.05000  4.00227  2.69604  3.47521  4.50491  3.35138  4.13853  0.80635  2.97035  3.17977  3.44073  3.71715  5.54332  4.26053    489 - -
          2.68618  4.42225  2.77519  2.73123  3.46354  2.40513  3.72494  3.29354  2.67741  2.69355  4.24690  2.90347  2.73739  3.18146  2.89801  2.37887  2.77519  2.98518  4.58477  3.61503
          0.02363  4.15302  4.87536  0.61958  0.77255  0.48576  0.95510
    477   2.59072  4.43318  3.70718  3.48437  4.24647  3.26024  4.47641  3.40947  3.43301  3.26262  4.30229  3.63967  3.98957  3.81546  3.67142  2.79610  0.77191  3.07262  5.65828  4.46603    490 - -
          2.68618  4.42225  2.77519  2.73123  3.46354  2.40513  3.72494  3.29354  2.67741  2.69355  4.24690  2.90347  2.73739  3.18146  2.89801  2.37887  2.77519  2.98518  4.58477  3.61503
          0.02363  4.15302  4.87536  0.61958  0.77255  0.48576  0.95510
    478   3.05271  4.79070  3.78315  3.72270  4.84166  0.40319  4.81661  4.51866  3.94160  4.13411  5.11871  3.94867  4.19002  4.24409  4.13807  3.23411  3.55563  3.99261  5.85335  4.95621    491 - -
          2.68618  4.42225  2.77519  2.73123  3.46354  2.40513  3.72494  3.29354  2.67741  2.69355  4.24690  2.90347  2.73739  3.18146  2.89801  2.37887  2.77519  2.98518  4.58477  3.61503
          0.02363  4.15302  4.87536  0.61958  0.77255  0.48576  0.95510
    479   2.60643  4.54120  3.21322  2.68558  3.74066  3.47103  2.65700  3.14813  2.62362  2.33090  3.68897  3.14284  3.89346  2.99036  3.01550  2.26640  2.36431  2.87897  5.11624  3.82774    492 - -
          2.68618  4.42225  2.77519  2.73123  3.46354  2.40513  3.72494  3.29354  2.67741  2.69355  4.24690  2.90347  2.73739  3.18146  2.89801  2.37887  2.77519  2.98518  4.58477  3.61503
          0.02363  4.15302  4.87536  0.61958  0.77255  0.48576  0.95510
    480   0.67447  4.35721  3.77181  3.58743  4.35569  3.17221  4.57276  3.52507  3.61164  3.39281  4.40103  3.65829  3.93890  3.92818  3.83582  2.70888  3.00626  3.12945  5.75382  4.58917    493 - -
          2.68618  4.42225  2.77519  2.73123  3.46354  2.40513  3.72494  3.29354  2.67741  2.69355  4.24690  2.90347  2.73739  3.18146  2.89801  2.37887  2.77519  2.98518  4.58477  3.61503
          0.02363  4.15302  4.87536  0.61958  0.77255  0.48576  0.95510
    481   3.48571  4.87005  4.63932  4.28958  3.26755  4.33533  4.85846  2.49562  4.05504  0.59324  3.21893  4.53816  4.72820  4.35492  4.18140  3.95335  3.77034  2.60410  5.23883  4.02388    494 - -
          2.68618  4.42225  2.77519  2.73123  3.46354  2.40513  3.72494  3.29354  2.67741  2.69355  4.24690  2.90347  2.73739  3.18146  2.89801  2.37887  2.77519  2.98518  4.58477  3.61503
          0.02363  4.15302  4.87536  0.61958  0.77255  0.48576  0.95510
    482   3.07244  5.28372  3.44791  2.77363  4.75046  3.71043  3.64392  4.09856  1.32248  3.51059  4.35352  3.20147  4.06538  2.15712  1.77914  3.04706  3.23544  3.75568  5.54230  4.35417    495 - -
          2.68618  4.42225  2.77519  2.73123  3.46354  2.40513  3.72494  3.29354  2.67741  2.69355  4.24690  2.90347  2.73739  3.18146  2.89801  2.37887  2.77519  2.98518  4.58477  3.61503
          0.02363  4.15302  4.87536  0.61958  0.77255  0.48576  0.95510
    483   2.69628  5.11772  2.27954  2.32410  4.43451  3.38817  3.63569  3.89441  2.03772  3.40953  4.18694  2.87030  3.82597  2.29891  2.86026  2.66434  2.29991  3.49663  5.57021  4.17983    496 - -
          2.68618  4.42225  2.77519  2.73123  3.46354  2.40513  3.72494  3.29354  2.67741  2.69355  4.24690  2.90347  2.73739  3.18146  2.89801  2.37887  2.77519  2.98518  4.58477  3.61503
          0.02363  4.15302  4.87536  0.61958  0.77255  0.48576  0.95510
    484   2.87237  5.08082  3.23361  2.64938  4.49257  3.57230  3.66172  3.88253  1.78221  3.38019  4.20781  3.11142  3.96973  2.79391  1.66256  2.14969  3.08328  3.53268  5.49136  4.23873    497 - -
          2.68618  4.42225  2.77519  2.73123  3.46354  2.40513  3.72494  3.29354  2.67741  2.69355  4.24690  2.90347  2.73739  3.18146  2.89801  2.37887  2.77519  2.98518  4.58477  3.61503
          0.02363  4.15302  4.87536  0.61958  0.77255  0.48576  0.95510
    485   3.43055  4.76886  4.93032  4.37942  3.09889  4.63912  4.92302  2.27964  4.18369  0.84740  2.00502  4.65075  4.81648  4.32261  4.30049  4.00446  3.65286  2.44683  5.21095  4.13883    498 - -
          2.68618  4.42225  2.77519  2.73123  3.46354  2.40513  3.72494  3.29354  2.67741  2.69355  4.24690  2.90347  2.73739  3.18146  2.89801  2.37887  2.77519  2.98518  4.58477  3.61503
          0.02363  4.15302  4.87536  0.61958  0.77255  0.48576  0.95510
    486   2.69471  4.96866  2.97859  2.45759  4.26760  3.45190  2.73627  3.70593  2.31379  3.25577  4.05961  2.32235  3.85926  2.77420  2.26243  2.69973  2.40456  3.35173  5.43120  4.09570    499 - -
          2.68618  4.42225  2.77519  2.73123  3.46354  2.40513  3.72494  3.29354  2.67741  2.69355  4.24690  2.90347  2.73739  3.18146  2.89801  2.37887  2.77519  2.98518  4.58477  3.61503
          0.02363  4.15302  4.87536  0.61958  0.77255  0.48576  0.95510
    487   3.48571  4.87005  4.63932  4.28958  3.26755  4.33533  4.85846  2.49562  4.05504  0.59324  3.21893  4.53816  4.72820  4.35492  4.18140  3.95335  3.77034  2.60410  5.23883  4.02388    500 - -
          2.68618  4.42225  2.77519  2.73123  3.46354  2.40513  3.72494  3.29354  2.67741  2.69355  4.24690  2.90347  2.73739  3.18146  2.89801  2.37887  2.77519  2.98518  4.58477  3.61503
          0.02363  4.15302  4.87536  0.61958  0.77255  0.48576  0.95510
    488   2.76867  5.16857  2.06241  2.29349  4.52096  3.33527  3.72861  4.00090  2.58064  3.52987  4.33145  2.84752  3.85437  2.26477  3.08551  1.74179  3.03672  3.59512  5.70053  4.28501    501 - -
          2.68618  4.42225  2.77519  2.73123  3.46354  2.40513  3.72494  3.29354  2.67741  2.69355  4.24690  2.90347  2.73739  3.18146  2.89801  2.37887  2.77519  2.98518  4.58477  3.61503
          0.02363  4.15302  4.87536  0.61958  0.77255  0.48576  0.95510
    489   2.97289  5.44367  1.20094  2.25566  4.75944  3.34083  3.82049  4.26261  2.06220  3.77635  4.62015  2.82812  3.92575  2.98055  3.23508  2.88689  3.25050  3.85326  5.91027  4.46588    502 - -
          2.68618  4.42225  2.77519  2.73123  3.46354  2.40513  3.72494  3.29354  2.67741  2.69355  4.24690  2.90347  2.73739  3.18146  2.89801  2.37887  2.77519  2.98518  4.58477  3.61503
          0.02363  4.15302  4.87536  0.61958  0.77255  0.48576  0.95510
    490   2.87768  5.36402  1.52960  2.22908  4.70016  2.38581  3.77505  4.20260  2.69282  3.70753  4.52157  2.80099  3.88169  2.19974  3.23583  2.80295  3.15340  3.77890  5.86613  4.40975    503 - -
          2.68618  4.42225  2.77519  2.73123  3.46354  2.40513  3.72494  3.29354  2.67741  2.69355  4.24690  2.90347  2.73739  3.18146  2.89801  2.37887  2.77519  2.98518  4.58477  3.61503
          0.02363  4.15302  4.87536  0.61958  0.77255  0.48576  0.95510
    491   3.00766  5.63984  1.45919  1.64148  4.92344  3.29444  3.81912  4.45846  2.82735  3.92807  4.76187  2.05443  3.90808  2.97676  3.43323  2.88297  3.29090  4.01035  6.07756  4.55283    504 - -
          2.68618  4.42225  2.77519  2.73123  3.46354  2.40513  3.72494  3.29354  2.67741  2.69355  4.24690  2.90347  2.73739  3.18146  2.89801  2.37887  2.77519  2.98518  4.58477  3.61503
          0.02363  4.15302  4.87536  0.61958  0.77255  0.48576  0.95510
    492   3.39576  4.69461  5.02206  4.49182  3.21485  4.68900  5.03911  1.59535  4.32162  0.92550  3.01753  4.73569  4.87765  4.46388  4.43739  4.07038  3.62863  2.12638  5.31903  4.21192    505 - -
          2.68618  4.42225  2.77519  2.73123  3.46354  2.40513  3.72494  3.29354  2.67741  2.69355  4.24690  2.90347  2.73739  3.18146  2.89801  2.37887  2.77519  2.98518  4.58477  3.61503
          0.02363  4.15302  4.87536  0.61958  0.77255  0.48576  0.95510
    493   0.67447  4.35721  3.77181  3.58743  4.35569  3.17221  4.57276  3.52507  3.61164  3.39281  4.40103  3.65829  3.93890  3.92818  3.83582  2.70888  3.00626  3.12945  5.75382  4.58917    506 - -
          2.68618  4.42225  2.77519  2.73123  3.46354  2.40513  3.72494  3.29354  2.67741  2.69355  4.24690  2.90347  2.73739  3.18146  2.89801  2.37887  2.77519  2.98518  4.58477  3.61503
          0.02363  4.15302  4.87536  0.61958  0.77255  0.48576  0.95510
    494   3.17778  4.47540  4.95110  4.46710  3.68727  4.55653  5.18277  1.45469  4.35792  2.18499  3.48485  4.66754  4.87017  4.62644  4.55036  3.95768  3.44809  0.93022  5.67327  4.45884    507 - -
          2.68618  4.42225  2.77519  2.73123  3.46354  2.40513  3.72494  3.29354  2.67741  2.69355  4.24690  2.90347  2.73739  3.18146  2.89801  2.37887  2.77519  2.98518  4.58477  3.61503
          0.02363  4.15302  4.87536  0.61958  0.77255  0.48576  0.95510
    495   2.85252  4.40607  3.99783  3.41017  3.33149  3.89920  4.14543  1.93554  3.12852  1.51031  3.24808  3.73678  4.24407  3.53098  2.50340  3.19365  3.08216  2.36834  4.99117  3.79528    508 - -
          2.68618  4.42225  2.77519  2.73123  3.46354  2.40513  3.72494  3.29354  2.67741  2.69355  4.24690  2.90347  2.73739  3.18146  2.89801  2.37887  2.77519  2.98518  4.58477  3.61503
          0.02363  4.15302  4.87536  0.61958  0.77255  0.48576  0.95510
    496   3.19933  4.47939  5.01351  4.52628  3.68486  4.61192  5.23050  1.17436  4.42257  2.16642  3.47270  4.72280  4.90478  4.67872  4.60632  4.01322  3.46499  1.12773  5.68854  4.48346    509 - -
          2.68618  4.42225  2.77519  2.73123  3.46354  2.40513  3.72494  3.29354  2.67741  2.69355  4.24690  2.90347  2.73739  3.18146  2.89801  2.37887  2.77519  2.98518  4.58477  3.61503
          0.02363  4.15302  4.87536  0.61958  0.77255  0.48576  0.95510
    497   3.05271  4.79070  3.78315  3.72270  4.84166  0.40319  4.81661  4.51866  3.94160  4.13411  5.11871  3.94867  4.19002  4.24409  4.13807  3.23411  3.55563  3.99261  5.85335  4.95621    510 - -
          2.68618  4.42225  2.77519  2.73123  3.46354  2.40513  3.72494  3.29354  2.67741  2.69355  4.24690  2.90347  2.73739  3.18146  2.89801  2.37887  2.77519  2.98518  4.58477  3.61503
          0.02363  4.15302  4.87536  0.61958  0.77255  0.48576  0.95510
    498   2.71652  4.99269  1.87002  2.36916  4.60858  1.83211  3.86436  4.09093  2.80436  3.64602  4.46010  2.89612  3.85351  3.03003  3.32491  2.08577  3.05605  3.63040  5.82675  4.42153    511 - -
          2.68618  4.42225  2.77519  2.73123  3.46354  2.40513  3.72494  3.29354  2.67741  2.69355  4.24690  2.90347  2.73739  3.18146  2.89801  2.37887  2.77519  2.98518  4.58477  3.61503
          0.02363  4.15302  4.87536  0.61958  0.77255  0.48576  0.95510
    499   2.08318  4.62382  3.08870  2.61732  4.12446  3.31252  3.79600  3.52971  2.61548  3.15788  3.98246  3.07202  3.82627  2.34971  3.03861  2.12608  2.16731  3.16392  5.40846  4.10509    512 - -
          2.68618  4.42225  2.77519  2.73123  3.46354  2.40513  3.72494  3.29354  2.67741  2.69355  4.24690  2.90347  2.73739  3.18146  2.89801  2.37887  2.77519  2.98518  4.58477  3.61503
          0.02363  4.15302  4.87536  0.61958  0.77255  0.48576  0.95510
    500   1.65902  4.26838  3.65992  3.18048  3.70645  3.37940  4.09347  2.06940  3.12585  2.72184  3.65912  3.45817  3.94385  3.43195  3.43960  2.14852  2.85191  2.56443  5.18071  3.95560    513 - -
          2.68618  4.42225  2.77519  2.73123  3.46354  2.40513  3.72494  3.29354  2.67741  2.69355  4.24690  2.90347  2.73739  3.18146  2.89801  2.37887  2.77519  2.98518  4.58477  3.61503
          0.02363  4.15302  4.87536  0.61958  0.77255  0.48576  0.95510
    501   2.46016  4.24364  3.71737  3.25443  3.78669  3.31542  4.15719  2.87141  3.19316  2.80527  3.73487  3.48518  3.92277  3.49733  3.49451  2.07635  2.03466  1.65752  5.25551  4.03782    514 - -
          2.68618  4.42225  2.77519  2.73123  3.46354  2.40513  3.72494  3.29354  2.67741  2.69355  4.24690  2.90347  2.73739  3.18146  2.89801  2.37887  2.77519  2.98518  4.58477  3.61503
          0.02363  4.15302  4.87536  0.61958  0.77255  0.48576  0.95510
    502   2.86426  5.05958  3.27609  2.64469  4.39554  3.60059  3.64084  3.78033  1.78125  2.51515  4.12654  3.11120  3.96758  2.13488  1.98665  2.87142  3.05976  3.45364  5.43240  4.17848    515 - -
          2.68618  4.42225  2.77519  2.73123  3.46354  2.40513  3.72494  3.29354  2.67741  2.69355  4.24690  2.90347  2.73739  3.18146  2.89801  2.37887  2.77519  2.98518  4.58477  3.61503
          0.02363  4.15302  4.87536  0.61958  0.77255  0.48576  0.95510
    503   2.72746  5.10106  2.85017  2.03555  4.42459  3.43387  3.63304  3.86494  1.97221  3.37962  4.16833  2.92083  3.85438  2.28755  2.72329  2.70355  2.29730  3.48333  5.53343  4.17658    516 - -
          2.68618  4.42225  2.77519  2.73123  3.46354  2.40513  3.72494  3.29354  2.67741  2.69355  4.24690  2.90347  2.73739  3.18146  2.89801  2.37887  2.77519  2.98518  4.58477  3.61503
          0.02363  4.15302  4.87536  0.61958  0.77255  0.48576  0.95510
    504   3.48571  4.87005  4.63932  4.28958  3.26755  4.33533  4.85846  2.49562  4.05504  0.59324  3.21893  4.53816  4.72820  4.35492  4.18140  3.95335  3.77034  2.60410  5.23883  4.02388    517 - -
          2.68618  4.42225  2.77519  2.73123  3.46354  2.40513  3.72494  3.29354  2.67741  2.69355  4.24690  2.90347  2.73739  3.18146  2.89801  2.37887  2.77519  2.98518  4.58477  3.61503
          0.02363  4.15302  4.87536  0.61958  0.77255  0.48576  0.95510
    505   3.85409  5.02586  4.83041  4.56621  1.10295  4.55664  3.53113  3.50747  4.39789  2.80071  4.08999  4.21213  4.85323  4.29719  4.37883  3.93643  4.07135  3.44116  3.64947  1.14241    518 - -
          2.68618  4.42225  2.77519  2.73123  3.46354  2.40513  3.72494  3.29354  2.67741  2.69355  4.24690  2.90347  2.73739  3.18146  2.89801  2.37887  2.77519  2.98518  4.58477  3.61503
          0.02363  4.15302  4.87536  0.61958  0.77255  0.48576  0.95510
    506   2.21948  5.27771  1.97656  1.88669  4.58548  3.34480  3.69342  4.06842  2.53925  3.57078  4.35679  2.81208  3.84557  2.26397  3.06088  2.72278  3.03564  3.65264  5.72992  4.29527    519 - -
          2.68618  4.42225  2.77519  2.73123  3.46354  2.40513  3.72494  3.29354  2.67741  2.69355  4.24690  2.90347  2.73739  3.18146  2.89801  2.37887  2.77519  2.98518  4.58477  3.61503
          0.02363  4.15302  4.87536  0.61958  0.77255  0.48576  0.95510
    507   2.75754  4.71645  3.22603  2.70947  3.68330  3.57329  2.70623  3.26766  2.47717  1.94345  3.77660  3.16982  3.96972  2.25691  2.81085  2.85186  2.98251  3.02553  5.07563  3.71963    520 - -
          2.68618  4.42225  2.77519  2.73123  3.46354  2.40513  3.72494  3.29354  2.67741  2.69355  4.24690  2.90347  2.73739  3.18146  2.89801  2.37887  2.77519  2.98518  4.58477  3.61503
          0.02363  4.15302  4.87536  0.61958  0.77255  0.48576  0.95510
    508   2.66165  4.86513  2.91676  2.44905  4.05309  3.42856  3.66576  3.55164  2.45807  3.14317  3.96491  2.43732  3.85150  2.33352  2.90048  2.17120  2.90080  3.22286  5.32882  2.88445    521 - -
          2.68618  4.42225  2.77519  2.73123  3.46354  2.40513  3.72494  3.29354  2.67741  2.69355  4.24690  2.90347  2.73739  3.18146  2.89801  2.37887  2.77519  2.98518  4.58477  3.61503
          0.02363  4.15302  4.87536  0.61958  0.77255  0.48576  0.95510
    509   2.25056  5.07461  2.86408  2.40578  4.41049  3.43171  3.64283  3.84914  1.91073  3.37018  4.16281  2.38566  3.85791  2.26740  2.72613  2.70748  2.95760  3.46991  5.52724  4.17594    522 - -
          2.68618  4.42225  2.77519  2.73123  3.46354  2.40513  3.72494  3.29354  2.67741  2.69355  4.24690  2.90347  2.73739  3.18146  2.89801  2.37887  2.77519  2.98518  4.58477  3.61503
          0.02363  4.15302  4.87536  0.61958  0.77255  0.48576  0.95510
    510   2.98213  5.59634  1.79871  1.37636  4.88453  3.29993  3.80503  4.41298  2.79076  3.88630  4.71289  2.08402  3.90157  2.95919  3.38325  2.86517  3.26128  3.96870  6.03556  4.52317    523 - -
          2.68618  4.42225  2.77519  2.73123  3.46354  2.40513  3.72494  3.29354  2.67741  2.69355  4.24690  2.90347  2.73739  3.18146  2.89801  2.37887  2.77519  2.98518  4.58477  3.61503
          0.02363  4.15302  4.87536  0.61958  0.77255  0.48576  0.95510
    511   2.13447  4.89912  3.14725  2.70834  4.41416  3.46369  3.79308  3.73815  1.26318  3.35251  4.22150  3.15114  3.96027  2.95253  2.62108  2.84572  3.07578  3.39312  5.53803  4.27752    524 - -
          2.68618  4.42225  2.77519  2.73123  3.46354  2.40513  3.72494  3.29354  2.67741  2.69355  4.24690  2.90347  2.73739  3.18146  2.89801  2.37887  2.77519  2.98518  4.58477  3.61503
          0.02363  4.15302  4.87536  0.61958  0.77255  0.48576  0.95510
    512   2.22281  4.36225  3.58994  3.03416  3.45952  3.66315  3.93806  2.11856  2.93572  2.03801  3.39740  3.42676  4.04490  2.54438  3.26329  2.92906  2.91463  2.46815  4.97584  3.75081    525 - -
          2.68618  4.42225  2.77519  2.73123  3.46354  2.40513  3.72494  3.29354  2.67741  2.69355  4.24690  2.90347  2.73739  3.18146  2.89801  2.37887  2.77519  2.98518  4.58477  3.61503
          0.02363  4.15302  4.87536  0.61958  0.77255  0.48576  0.95510
    513   2.96702  5.42274  2.35233  1.18123  4.74331  3.33140  3.82363  4.25541  2.72920  3.77350  4.62054  2.09026  3.92440  2.98747  3.23438  2.88467  3.25056  3.84532  5.90988  4.45904    526 - -
          2.68618  4.42225  2.77519  2.73123  3.46354  2.40513  3.72494  3.29354  2.67741  2.69355  4.24690  2.90347  2.73739  3.18146  2.89801  2.37887  2.77519  2.98518  4.58477  3.61503
          0.02363  4.15302  4.87536  0.61958  0.77255  0.48576  0.95510
    514   2.67584  4.63699  3.16962  2.67955  2.54755  3.50701  3.75042  3.21375  2.63489  2.82101  3.73941  3.14610  2.81481  2.01529  3.02881  2.78050  2.92323  2.96222  5.04958  3.67449    527 - -
          2.68618  4.42225  2.77519  2.73123  3.46354  2.40513  3.72494  3.29354  2.67741  2.69355  4.24690  2.90347  2.73739  3.18146  2.89801  2.37887  2.77519  2.98518  4.58477  3.61503
          0.15983  4.15302  2.02499  0.61958  0.77255  0.48576  0.95510
    515   2.72583  4.39380  3.68687  3.11048  3.44867  3.69845  3.95893  2.55649  2.83185  1.90539  3.38620  3.48090  4.08175  3.28011  2.39609  2.98930  2.96604  1.89797  5.00139  3.77131    528 - -
          2.68618  4.42225  2.77519  2.73123  3.46354  2.40513  3.72494  3.29354  2.67741  2.69355  4.24690  2.90347  2.73739  3.18146  2.89801  2.37887  2.77519  2.98518  4.58477  3.61503
          0.02703  4.02021  4.74256  0.61958  0.77255  0.62582  0.76534
    516   1.99556  4.84498  1.86718  2.35839  4.44147  2.29212  3.80380  3.88098  2.72851  3.47622  4.29773  2.87280  3.79133  2.97368  3.23033  2.64273  2.95826  3.45083  5.68258  4.30433    529 - -
          2.68618  4.42225  2.77519  2.73123  3.46354  2.40513  3.72494  3.29354  2.67741  2.69355  4.24690  2.90347  2.73739  3.18146  2.89801  2.37887  2.77519  2.98518  4.58477  3.61503
          0.18030  4.02021  1.91711  0.61958  0.77255  0.62582  0.76534
    517   2.80844  5.13989  2.45472  1.68408  4.42466  3.29357  3.65095  3.88520  2.39268  3.41326  4.27351  2.79672  3.82120  2.06737  2.79412  2.76302  3.06192  3.52973  5.57892  4.20679    530 - -
          2.68618  4.42225  2.77519  2.73123  3.46354  2.40513  3.72494  3.29354  2.67741  2.69355  4.24690  2.90347  2.73739  3.18146  2.89801  2.37887  2.77519  2.98518  4.58477  3.61503
          0.03143  3.87135  4.59370  0.61958  0.77255  0.35200  1.21496
    518   2.68853  5.06756  2.13240  2.32449  4.40938  3.35768  3.67311  3.86833  2.48182  3.40523  4.19227  2.86972  3.82595  2.28032  2.97464  2.20609  2.38253  3.47315  5.58563  4.19206    531 - -
          2.68618  4.42225  2.77519  2.73123  3.46354  2.40513  3.72494  3.29354  2.67741  2.69355  4.24690  2.90347  2.73739  3.18146  2.89801  2.37887  2.77519  2.98518  4.58477  3.61503
          0.02363  4.15302  4.87536  0.61958  0.77255  0.48576  0.95510
    519   2.88814  5.09720  2.56067  1.71680  4.64531  1.34409  3.95147  4.11887  2.87050  3.69709  4.55995  2.98047  3.94565  3.14065  3.33594  2.88393  3.22099  3.70608  5.83305  4.48860    532 - -
          2.68618  4.42225  2.77519  2.73123  3.46354  2.40513  3.72494  3.29354  2.67741  2.69355  4.24690  2.90347  2.73739  3.18146  2.89801  2.37887  2.77519  2.98518  4.58477  3.61503
          0.02363  4.15302  4.87536  0.61958  0.77255  0.48576  0.95510
    520   2.54629  4.62036  2.90504  2.69325  4.41218  3.17707  4.01141  3.93554  2.90251  3.55215  4.38315  2.04734  3.84078  3.21891  3.30725  1.29229  2.95486  3.44753  5.69938  4.35922    533 - -
          2.68618  4.42225  2.77519  2.73123  3.46354  2.40513  3.72494  3.29354  2.67741  2.69355  4.24690  2.90347  2.73739  3.18146  2.89801  2.37887  2.77519  2.98518  4.58477  3.61503
          0.02363  4.15302  4.87536  0.61958  0.77255  0.48576  0.95510
    521   2.83391  5.19956  2.89441  1.72822  4.55607  3.48691  3.64870  3.98793  2.22360  3.46659  4.26947  2.96902  3.91094  2.23934  2.02105  2.79912  3.05168  3.60669  5.58056  4.25467    534 - -
          2.68618  4.42225  2.77519  2.73123  3.46354  2.40513  3.72494  3.29354  2.67741  2.69355  4.24690  2.90347  2.73739  3.18146  2.89801  2.37887  2.77519  2.98518  4.58477  3.61503
          0.02363  4.15302  4.87536  0.61958  0.77255  0.48576  0.95510
    522   2.39893  4.37999  3.30193  3.02959  4.39384  3.09312  4.19260  3.85944  3.11713  3.51506  4.34947  3.29837  2.14850  3.43529  3.46427  1.18532  2.86053  3.33308  5.70859  4.45101    535 - -
          2.68618  4.42225  2.77519  2.73123  3.46354  2.40513  3.72494  3.29354  2.67741  2.69355  4.24690  2.90347  2.73739  3.18146  2.89801  2.37887  2.77519  2.98518  4.58477  3.61503
          0.02363  4.15302  4.87536  0.61958  0.77255  0.48576  0.95510
    523   1.75425  4.79017  2.81236  1.92956  4.30146  3.29993  3.80784  3.71077  2.65638  3.32754  4.15111  2.98803  3.84296  2.97613  3.11000  2.12438  2.93707  3.32587  5.55812  4.21824    536 - -
          2.68618  4.42225  2.77519  2.73123  3.46354  2.40513  3.72494  3.29354  2.67741  2.69355  4.24690  2.90347  2.73739  3.18146  2.89801  2.37887  2.77519  2.98518  4.58477  3.61503
          0.02363  4.15302  4.87536  0.61958  0.77255  0.48576  0.95510
    524   2.79037  5.30200  2.06208  1.87305  4.61143  3.34379  3.69226  4.10074  2.53583  3.59370  4.37687  2.80725  2.54298  2.24850  3.05806  2.72474  3.04157  3.67840  5.74584  4.30640    537 - -
          2.68618  4.42225  2.77519  2.73123  3.46354  2.40513  3.72494  3.29354  2.67741  2.69355  4.24690  2.90347  2.73739  3.18146  2.89801  2.37887  2.77519  2.98518  4.58477  3.61503
          0.02363  4.15302  4.87536  0.61958  0.77255  0.48576  0.95510
    525   2.23889  4.78732  2.43479  2.47494  4.03328  3.43823  3.68354  2.55587  2.14919  3.04682  3.88292  2.98974  3.85281  2.84732  2.94586  2.68401  2.87634  3.07845  5.32149  3.99502    538 - -
          2.68618  4.42225  2.77519  2.73123  3.46354  2.40513  3.72494  3.29354  2.67741  2.69355  4.24690  2.90347  2.73739  3.18146  2.89801  2.37887  2.77519  2.98518  4.58477  3.61503
          0.02363  4.15302  4.87536  0.61958  0.77255  0.48576  0.95510
    526   3.33918  4.64665  4.72932  4.27931  1.36257  4.32444  3.79699  2.87726  4.10381  1.70958  3.45978  4.17433  4.61937  4.13471  4.14686  3.66068  3.55997  2.85595  2.40587  2.33833    539 - -
          2.68618  4.42225  2.77519  2.73123  3.46354  2.40513  3.72494  3.29354  2.67741  2.69355  4.24690  2.90347  2.73739  3.18146  2.89801  2.37887  2.77519  2.98518  4.58477  3.61503
          0.02363  4.15302  4.87536  0.61958  0.77255  0.48576  0.95510
    527   2.77963  4.50425  2.44059  3.00243  2.49116  3.70824  3.91276  2.77155  3.01094  1.67152  3.43647  3.41825  4.09615  3.29889  3.37047  2.99083  3.01755  2.63430  4.84457  3.46348    540 - -
          2.68618  4.42225  2.77519  2.73123  3.46354  2.40513  3.72494  3.29354  2.67741  2.69355  4.24690  2.90347  2.73739  3.18146  2.89801  2.37887  2.77519  2.98518  4.58477  3.61503
          0.02363  4.15302  4.87536  0.61958  0.77255  0.48576  0.95510
    528   2.11365  5.16952  2.09077  1.90291  4.50889  3.33816  3.70702  3.97665  2.56122  3.50625  4.29943  2.83677  3.84200  2.84306  3.07884  2.19761  3.01027  3.57220  5.68422  4.26735    541 - -
          2.68618  4.42225  2.77519  2.73123  3.46354  2.40513  3.72494  3.29354  2.67741  2.69355  4.24690  2.90347  2.73739  3.18146  2.89801  2.37887  2.77519  2.98518  4.58477  3.61503
          0.02363  4.15302  4.87536  0.61958  0.77255  0.48576  0.95510
    529   2.73347  5.04848  2.19355  1.71828  4.23201  3.39424  3.68711  3.75275  2.52269  3.31618  4.13285  2.89414  3.85718  2.84062  3.00707  2.71869  2.97705  3.40040  2.86332  4.08085    542 - -
          2.68618  4.42225  2.77519  2.73123  3.46354  2.40513  3.72494  3.29354  2.67741  2.69355  4.24690  2.90347  2.73739  3.18146  2.89801  2.37887  2.77519  2.98518  4.58477  3.61503
          0.02363  4.15302  4.87536  0.61958  0.77255  0.48576  0.95510
    530   2.64091  4.85886  2.39849  2.42137  4.09858  2.56805  2.81498  3.53511  2.47484  3.13231  2.89475  2.94650  3.83553  2.81645  2.94027  2.66495  2.88012  3.20516  5.36193  4.01276    543 - -
          2.68618  4.42225  2.77519  2.73123  3.46354  2.40513  3.72494  3.29354  2.67741  2.69355  4.24690  2.90347  2.73739  3.18146  2.89801  2.37887  2.77519  2.98518  4.58477  3.61503
          0.02363  4.15302  4.87536  0.61958  0.77255  0.48576  0.95510
    531   2.78250  5.17124  2.63149  1.86469  4.50133  3.38055  3.69842  3.96181  2.46606  3.48351  4.28657  2.87732  3.86771  1.88783  2.91739  2.20203  3.03242  3.57158  5.64609  4.25792    544 - -
          2.68618  4.42225  2.77519  2.73123  3.46354  2.40513  3.72494  3.29354  2.67741  2.69355  4.24690  2.90347  2.73739  3.18146  2.89801  2.37887  2.77519  2.98518  4.58477  3.61503
          0.31310  4.15302  1.37394  0.61958  0.77255  0.48576  0.95510
    532   2.63817  4.64771  1.95498  2.51004  3.93359  3.32071  3.81949  3.00137  2.74399  2.91451  3.88940  3.00467  3.85541  3.03368  3.18949  2.73189  2.93834  2.04974  5.35519  4.00970    545 - -
          2.68618  4.42225  2.77519  2.73123  3.46354  2.40513  3.72494  3.29354  2.67741  2.69355  4.24690  2.90347  2.73739  3.18146  2.89801  2.37887  2.77519  2.98518  4.58477  3.61503
          0.03143  3.87135  4.59370  0.61958  0.77255  0.74562  0.64329
    533   2.55131  2.29410  3.15799  1.99725  3.78276  3.31393  3.85781  3.01915  2.73562  2.81909  3.75084  3.17825  3.84543  3.12023  3.08164  2.70911  2.86609  2.75382  5.17156  3.91686    546 - -
          2.68618  4.42225  2.77519  2.73123  3.46354  2.40513  3.72494  3.29354  2.67741  2.69355  4.24690  2.90347  2.73739  3.18146  2.89801  2.37887  2.77519  2.98518  4.58477  3.61503
          0.03143  3.87135  4.59370  0.61958  0.77255  0.74562  0.64329
    534   2.50995  4.58793  2.64379  2.48915  4.30441  2.00020  3.86835  3.82385  2.77790  3.44161  4.29355  1.82517  3.73477  3.08271  3.18866  2.58442  2.90428  3.36582  5.57086  4.24125    547 - -
          2.68618  4.42225  2.77519  2.73123  3.46354  2.40513  3.72494  3.29354  2.67741  2.69355  4.24690  2.90347  2.73739  3.18146  2.89801  2.37887  2.77519  2.98518  4.58477  3.61503
          0.03143  3.87135  4.59370  0.61958  0.77255  0.35200  1.21496
    535   2.20816  4.38508  3.49460  2.94619  3.25563  3.61296  2.78743  2.88080  2.86117  2.07474  3.48579  3.33948  3.99729  3.19092  3.19868  2.87160  2.89568  2.66245  4.75352  2.63000    548 - -
          2.68618  4.42225  2.77519  2.73123  3.46354  2.40513  3.72494  3.29354  2.67741  2.69355  4.24690  2.90347  2.73739  3.18146  2.89801  2.37887  2.77519  2.98518  4.58477  3.61503
          0.02363  4.15302  4.87536  0.61958  0.77255  0.48576  0.95510
    536   2.64130  4.27487  3.76101  3.21368  3.48980  3.64606  4.05891  2.06280  3.14120  2.45239  3.43423  3.54596  2.64523  3.43718  3.44780  2.94351  2.31285  1.93625  5.01389  3.79576    549 - -
          2.68618  4.42225  2.77519  2.73123  3.46354  2.40513  3.72494  3.29354  2.67741  2.69355  4.24690  2.90347  2.73739  3.18146  2.89801  2.37887  2.77519  2.98518  4.58477  3.61503
          0.02363  4.15302  4.87536  0.61958  0.77255  0.48576  0.95510
    537   2.64576  4.93002  2.31167  2.39587  4.16797  3.41187  3.63876  3.63833  2.42008  3.20846  4.01015  2.92589  3.82720  2.77965  2.40270  2.26210  2.88195  3.28761  5.39824  2.93409    550 - -
          2.68618  4.42225  2.77519  2.73123  3.46354  2.40513  3.72494  3.29354  2.67741  2.69355  4.24690  2.90347  2.73739  3.18146  2.89801  2.37887  2.77519  2.98518  4.58477  3.61503
          0.02363  4.15302  4.87536  0.61958  0.77255  0.48576  0.95510
    538   3.10791  4.44853  4.59419  4.11263  1.82039  4.12479  3.73254  2.10298  3.94547  2.42653  3.51101  4.02585  4.45553  4.00661  3.99556  3.44637  3.33318  2.73178  2.32029  1.84210    551 - -
          2.68618  4.42225  2.77519  2.73123  3.46354  2.40513  3.72494  3.29354  2.67741  2.69355  4.24690  2.90347  2.73739  3.18146  2.89801  2.37887  2.77519  2.98518  4.58477  3.61503
          0.02363  4.15302  4.87536  0.61958  0.77255  0.48576  0.95510
    539   2.79321  5.15151  1.76491  1.90706  4.39729  3.37027  3.72803  3.81937  2.59616  2.38479  4.23708  2.85917  3.87245  2.87892  3.10225  2.75998  3.04578  3.46937  5.62852  4.22484    552 - -
          2.68618  4.42225  2.77519  2.73123  3.46354  2.40513  3.72494  3.29354  2.67741  2.69355  4.24690  2.90347  2.73739  3.18146  2.89801  2.37887  2.77519  2.98518  4.58477  3.61503
          0.02363  4.15302  4.87536  0.61958  0.77255  0.48576  0.95510
    540   2.59926  4.70874  2.92524  2.58547  4.19781  1.95186  2.43383  3.70401  2.67217  3.30676  4.13576  3.04969  3.84979  3.02496  3.09067  2.08853  2.92814  3.31173  5.48546  4.14151    553 - -
          2.68618  4.42225  2.77519  2.73123  3.46354  2.40513  3.72494  3.29354  2.67741  2.69355  4.24690  2.90347  2.73739  3.18146  2.89801  2.37887  2.77519  2.98518  4.58477  3.61503
          0.02363  4.15302  4.87536  0.61958  0.77255  0.48576  0.95510
    541   1.98687  4.59830  3.03594  2.64082  4.29601  3.22221  3.87452  3.72952  2.72436  3.33817  4.14544  2.30910  2.42471  3.04818  3.16099  2.05913  2.85147  3.29339  5.55963  4.24726    554 - -
          2.68618  4.42225  2.77519  2.73123  3.46354  2.40513  3.72494  3.29354  2.67741  2.69355  4.24690  2.90347  2.73739  3.18146  2.89801  2.37887  2.77519  2.98518  4.58477  3.61503
          0.02363  4.15302  4.87536  0.61958  0.77255  0.48576  0.95510
    542   2.77919  4.35408  3.97178  3.44116  3.37826  3.80375  4.21886  2.41498  3.32705  1.47971  3.29947  3.74508  2.74425  3.62380  3.59118  3.12338  3.04576  1.88721  5.04232  3.83936    555 - -
          2.68618  4.42225  2.77519  2.73123  3.46354  2.40513  3.72494  3.29354  2.67741  2.69355  4.24690  2.90347  2.73739  3.18146  2.89801  2.37887  2.77519  2.98518  4.58477  3.61503
          0.02363  4.15302  4.87536  0.61958  0.77255  0.48576  0.95510
    543   2.76702  5.06372  1.81202  1.94162  2.63811  3.38414  3.71995  3.72875  2.60572  3.31337  4.15280  2.88539  3.87276  2.88649  3.10809  2.75124  3.01741  3.39180  5.49880  4.08629    556 - -
          2.68618  4.42225  2.77519  2.73123  3.46354  2.40513  3.72494  3.29354  2.67741  2.69355  4.24690  2.90347  2.73739  3.18146  2.89801  2.37887  2.77519  2.98518  4.58477  3.61503
          0.02363  4.15302  4.87536  0.61958  0.77255  0.48576  0.95510
    544   2.71062  5.11161  2.21061  2.30627  4.40987  3.36654  2.71622  3.88135  2.47927  3.41357  4.20184  2.31263  3.83123  2.79771  2.97566  2.67994  2.27830  3.49089  5.58727  4.18561    557 - -
          2.68618  4.42225  2.77519  2.73123  3.46354  2.40513  3.72494  3.29354  2.67741  2.69355  4.24690  2.90347  2.73739  3.18146  2.89801  2.37887  2.77519  2.98518  4.58477  3.61503
          0.02363  4.15302  4.87536  0.61958  0.77255  0.48576  0.95510
    545   2.62734  4.68764  3.00344  2.14259  3.93767  2.67671  3.72510  2.48620  2.57358  2.97145  3.82055  3.03656  2.83991  2.91491  3.00981  2.70278  2.87668  3.01670  5.26321  3.95772    558 - -
          2.68618  4.42225  2.77519  2.73123  3.46354  2.40513  3.72494  3.29354  2.67741  2.69355  4.24690  2.90347  2.73739  3.18146  2.89801  2.37887  2.77519  2.98518  4.58477  3.61503
          0.15983  4.15302  2.02499  0.61958  0.77255  0.48576  0.95510
    546   2.16783  4.93023  2.85598  1.93201  4.26977  3.39233  3.64469  3.67442  2.32938  3.24543  4.06714  2.93744  3.83794  2.78894  2.20555  2.69796  2.93242  3.32580  5.44076  4.11382    559 - -
          2.68618  4.42225  2.77519  2.73123  3.46354  2.40513  3.72494  3.29354  2.67741  2.69355  4.24690  2.90347  2.73739  3.18146  2.89801  2.37887  2.77519  2.98518  4.58477  3.61503
          0.02703  4.02021  4.74256  0.61958  0.77255  0.40720  1.09516
    547   2.81442  4.44263  3.78864  3.21425  3.45047  3.81806  4.05103  2.06690  2.21770  1.63042  3.36438  3.58661  4.17624  3.38200  3.22622  3.10306  3.04369  2.39573  5.04477  3.83241    560 - -
          2.68618  4.42225  2.77519  2.73123  3.46354  2.40513  3.72494  3.29354  2.67741  2.69355  4.24690  2.90347  2.73739  3.18146  2.89801  2.37887  2.77519  2.98518  4.58477  3.61503
          0.02363  4.15302  4.87536  0.61958  0.77255  0.48576  0.95510
    548   2.61510  4.53947  3.16332  2.73827  3.79272  3.41942  3.83975  3.19773  2.72501  1.90200  3.78213  2.30848  3.90931  3.08884  3.10242  2.21504  2.90323  2.92041  5.18791  3.88576    561 - -
          2.68618  4.42225  2.77519  2.73123  3.46354  2.40513  3.72494  3.29354  2.67741  2.69355  4.24690  2.90347  2.73739  3.18146  2.89801  2.37887  2.77519  2.98518  4.58477  3.61503
          0.02363  4.15302  4.87536  0.61958  0.77255  0.48576  0.95510
    549   2.55953  4.70467  2.98402  2.55485  4.23692  2.35617  3.78365  3.66428  2.59277  3.26348  4.07478  3.02725  3.82157  2.31215  3.02835  2.11722  2.28369  3.27248  5.48682  4.16430    562 - -
          2.68618  4.42225  2.77519  2.73123  3.46354  2.40513  3.72494  3.29354  2.67741  2.69355  4.24690  2.90347  2.73739  3.18146  2.89801  2.37887  2.77519  2.98518  4.58477  3.61503
          0.02363  4.15302  4.87536  0.61958  0.77255  0.48576  0.95510
    550   2.69113  4.51237  3.41965  2.83371  2.64346  3.59853  3.74465  3.04630  2.17909  2.70948  3.60629  3.25674  3.97374  3.04724  2.28188  2.84907  2.91483  2.80965  3.09305  3.55504    563 - -
          2.68618  4.42225  2.77519  2.73123  3.46354  2.40513  3.72494  3.29354  2.67741  2.69355  4.24690  2.90347  2.73739  3.18146  2.89801  2.37887  2.77519  2.98518  4.58477  3.61503
          0.02363  4.15302  4.87536  0.61958  0.77255  0.48576  0.95510
    551   2.92414  4.69211  3.58607  3.06317  3.67428  3.74972  3.94165  2.93639  1.93164  1.38914  3.62418  3.45794  4.15060  3.19942  2.82870  3.10458  3.15527  2.80526  5.17378  3.92757    564 - -
          2.68618  4.42225  2.77519  2.73123  3.46354  2.40513  3.72494  3.29354  2.67741  2.69355  4.24690  2.90347  2.73739  3.18146  2.89801  2.37887  2.77519  2.98518  4.58477  3.61503
          0.02363  4.15302  4.87536  0.61958  0.77255  0.48576  0.95510
    552   2.43076  4.28201  3.65812  3.27960  3.96561  3.21861  4.24141  3.09294  3.23622  3.00415  3.95671  3.47590  3.89375  3.55879  3.53422  1.29014  2.86076  1.91757  5.43278  4.17993    565 - -
          2.68618  4.42225  2.77519  2.73123  3.46354  2.40513  3.72494  3.29354  2.67741  2.69355  4.24690  2.90347  2.73739  3.18146  2.89801  2.37887  2.77519  2.98518  4.58477  3.61503
          0.02363  4.15302  4.87536  0.61958  0.77255  0.48576  0.95510
    553   2.71089  4.89011  3.04154  2.51467  4.10983  3.48785  2.75016  3.55814  1.99788  2.40073  3.96896  2.45336  3.88557  2.81168  2.71504  2.73870  2.93452  3.23990  5.33344  4.00935    566 - -
          2.68618  4.42225  2.77519  2.73123  3.46354  2.40513  3.72494  3.29354  2.67741  2.69355  4.24690  2.90347  2.73739  3.18146  2.89801  2.37887  2.77519  2.98518  4.58477  3.61503
          0.02363  4.15302  4.87536  0.61958  0.77255  0.48576  0.95510
    554   3.03890  5.56538  1.08880  2.19404  4.88304  3.28691  3.88813  4.46168  2.94627  3.96692  4.83498  2.04120  3.93446  3.06695  3.55393  2.92819  3.34984  4.01820  6.08683  4.56884    567 - -
          2.68618  4.42225  2.77519  2.73123  3.46354  2.40513  3.72494  3.29354  2.67741  2.69355  4.24690  2.90347  2.73739  3.18146  2.89801  2.37887  2.77519  2.98518  4.58477  3.61503
          0.02363  4.15302  4.87536  0.61958  0.77255  0.48576  0.95510
    555   2.81633  5.28108  1.69157  2.25586  4.60189  3.33779  3.72896  4.09201  2.59234  3.60100  4.40215  2.82079  2.64472  2.12797  3.11050  2.75622  3.07824  3.67927  5.76119  4.32692    568 - -
          2.68618  4.42225  2.77519  2.73123  3.46354  2.40513  3.72494  3.29354  2.67741  2.69355  4.24690  2.90347  2.73739  3.18146  2.89801  2.37887  2.77519  2.98518  4.58477  3.61503
          0.02363  4.15302  4.87536  0.61958  0.77255  0.48576  0.95510
    556   3.19585  5.30131  3.65794  2.92815  4.80406  3.78761  3.67567  4.12914  1.24220  3.53296  4.40738  3.30923  4.13968  2.80579  1.40936  3.18157  3.34352  3.81033  5.54039  4.40270    569 - -
          2.68618  4.42225  2.77519  2.73123  3.46354  2.40513  3.72494  3.29354  2.67741  2.69355  4.24690  2.90347  2.73739  3.18146  2.89801  2.37887  2.77519  2.98518  4.58477  3.61503
          0.02363  4.15302  4.87536  0.61958  0.77255  0.48576  0.95510
    557   2.63659  4.42141  3.37645  2.26316  2.71479  3.57537  3.82752  2.84766  2.79995  2.17154  3.48848  3.27162  3.96411  3.12321  3.17277  2.82758  2.36387  2.63675  4.97971  3.71546    570 - -
          2.68618  4.42225  2.77519  2.73123  3.46354  2.40513  3.72494  3.29354  2.67741  2.69355  4.24690  2.90347  2.73739  3.18146  2.89801  2.37887  2.77519  2.98518  4.58477  3.61503
          0.02363  4.15302  4.87536  0.61958  0.77255  0.48576  0.95510
    558   2.73761  4.99130  2.93073  2.48755  4.37795  3.43471  3.68862  3.79323  1.68351  3.34467  4.15829  2.35617  3.88492  2.82782  2.70963  2.74398  2.24378  3.42711  5.51339  4.19004    571 - -
          2.68618  4.42225  2.77519  2.73123  3.46354  2.40513  3.72494  3.29354  2.67741  2.69355  4.24690  2.90347  2.73739  3.18146  2.89801  2.37887  2.77519  2.98518  4.58477  3.61503
          0.02363  4.15302  4.87536  0.61958  0.77255  0.48576  0.95510
    559   2.23223  4.87243  3.10776  2.54756  4.20792  3.47045  3.66635  3.60489  1.96769  3.18424  4.00486  3.03713  3.88004  2.81223  2.23021  2.72358  2.27584  3.26954  5.38746  4.08755    572 - -
          2.68618  4.42225  2.77519  2.73123  3.46354  2.40513  3.72494  3.29354  2.67741  2.69355  4.24690  2.90347  2.73739  3.18146  2.89801  2.37887  2.77519  2.98518  4.58477  3.61503
          0.02363  4.15302  4.87536  0.61958  0.77255  0.48576  0.95510
    560   3.39576  4.69461  5.02206  4.49182  3.21485  4.68900  5.03911  1.59535  4.32162  0.92550  3.01753  4.73569  4.87765  4.46388  4.43739  4.07038  3.62863  2.12638  5.31903  4.21192    573 - -
          2.68618  4.42225  2.77519  2.73123  3.46354  2.40513  3.72494  3.29354  2.67741  2.69355  4.24690  2.90347  2.73739  3.18146  2.89801  2.37887  2.77519  2.98518  4.58477  3.61503
          0.02363  4.15302  4.87536  0.61958  0.77255  0.48576  0.95510
    561   3.48571  4.87005  4.63932  4.28958  3.26755  4.33533  4.85846  2.49562  4.05504  0.59324  3.21893  4.53816  4.72820  4.35492  4.18140  3.95335  3.77034  2.60410  5.23883  4.02388    574 - -
          2.68618  4.42225  2.77519  2.73123  3.46354  2.40513  3.72494  3.29354  2.67741  2.69355  4.24690  2.90347  2.73739  3.18146  2.89801  2.37887  2.77519  2.98518  4.58477  3.61503
          0.02363  4.15302  4.87536  0.61958  0.77255  0.48576  0.95510
    562   1.68346  2.79064  3.80932  3.27999  3.37569  3.48687  4.01472  2.74706  3.18431  2.52187  3.45167  3.52909  3.98324  3.46602  3.45019  2.82035  2.84292  2.51733  4.87835  2.58137    575 - -
          2.68618  4.42225  2.77519  2.73123  3.46354  2.40513  3.72494  3.29354  2.67741  2.69355  4.24690  2.90347  2.73739  3.18146  2.89801  2.37887  2.77519  2.98518  4.58477  3.61503
          0.02363  4.15302  4.87536  0.61958  0.77255  0.48576  0.95510
    563   1.07257  4.21893  3.61505  3.34129  4.38639  3.01361  4.37419  3.74634  3.38249  3.49098  4.33391  3.43787  3.77885  3.66539  3.67003  1.69349  2.79026  3.20866  5.75077  4.54567    576 - -
          2.68618  4.42225  2.77519  2.73123  3.46354  2.40513  3.72494  3.29354  2.67741  2.69355  4.24690  2.90347  2.73739  3.18146  2.89801  2.37887  2.77519  2.98518  4.58477  3.61503
          0.02363  4.15302  4.87536  0.61958  0.77255  0.48576  0.95510
    564   3.16886  4.86918  3.80774  3.69387  4.64985  3.54130  4.74007  4.27810  3.77734  3.86983  4.93764  3.96806  0.43962  4.15711  3.98288  3.34713  3.63405  3.88943  5.74931  4.77719    577 - -
          2.68618  4.42225  2.77519  2.73123  3.46354  2.40513  3.72494  3.29354  2.67741  2.69355  4.24690  2.90347  2.73739  3.18146  2.89801  2.37887  2.77519  2.98518  4.58477  3.61503
          0.02363  4.15302  4.87536  0.61958  0.77255  0.48576  0.95510
    565   3.21297  4.49491  4.99618  4.46402  3.48496  4.60540  5.07379  1.51995  4.35425  1.53105  3.27871  4.67106  4.84806  4.54299  4.50540  3.97343  3.45746  1.23336  5.48005  4.33149    578 - -
          2.68618  4.42225  2.77519  2.73123  3.46354  2.40513  3.72494  3.29354  2.67741  2.69355  4.24690  2.90347  2.73739  3.18146  2.89801  2.37887  2.77519  2.98518  4.58477  3.61503
          0.02363  4.15302  4.87536  0.61958  0.77255  0.48576  0.95510
    566   3.25641  4.62302  4.79682  4.28932  3.27197  4.45676  4.89498  2.10796  4.11797  0.95347  3.10204  4.52425  4.74485  4.32673  4.27172  3.84169  3.51339  1.68260  5.30161  4.15365    579 - -
          2.68618  4.42225  2.77519  2.73123  3.46354  2.40513  3.72494  3.29354  2.67741  2.69355  4.24690  2.90347  2.73739  3.18146  2.89801  2.37887  2.77519  2.98518  4.58477  3.61503
          0.02363  4.15302  4.87536  0.61958  0.77255  0.48576  0.95510
    567   2.53694  4.26640  3.87316  3.49318  3.79140  3.39217  4.34898  2.62832  3.41974  2.75057  3.77229  3.65670  4.02970  3.73468  3.67364  2.06720  2.93719  1.20066  5.34398  4.10175    580 - -
          2.68618  4.42225  2.77519  2.73123  3.46354  2.40513  3.72494  3.29354  2.67741  2.69355  4.24690  2.90347  2.73739  3.18146  2.89801  2.37887  2.77519  2.98518  4.58477  3.61503
          0.02363  4.15302  4.87536  0.61958  0.77255  0.48576  0.95510
    568   2.29197  1.33252  4.06134  3.73313  4.09417  3.05554  4.48200  3.41532  3.61015  3.23051  4.12697  3.63068  3.82227  3.88878  3.79843  1.69758  2.79206  2.98232  5.53824  4.34017    581 - -
          2.68618  4.42225  2.77519  2.73123  3.46354  2.40513  3.72494  3.29354  2.67741  2.69355  4.24690  2.90347  2.73739  3.18146  2.89801  2.37887  2.77519  2.98518  4.58477  3.61503
          0.02363  4.15302  4.87536  0.61958  0.77255  0.48576  0.95510
    569   2.59072  4.43318  3.70718  3.48437  4.24647  3.26024  4.47641  3.40947  3.43301  3.26262  4.30229  3.63967  3.98957  3.81546  3.67142  2.79610  0.77191  3.07262  5.65828  4.46603    582 - -
          2.68618  4.42225  2.77519  2.73123  3.46354  2.40513  3.72494  3.29354  2.67741  2.69355  4.24690  2.90347  2.73739  3.18146  2.89801  2.37887  2.77519  2.98518  4.58477  3.61503
          0.02363  4.15302  4.87536  0.61958  0.77255  0.48576  0.95510
    570   3.23585  4.50989  5.03507  4.50586  3.48682  4.64220  5.11790  1.23490  4.39609  1.57902  3.27437  4.71287  4.87612  4.58045  4.54370  4.01508  3.48039  1.44601  5.50374  4.35940    583 - -
          2.68618  4.42225  2.77519  2.73123  3.46354  2.40513  3.72494  3.29354  2.67741  2.69355  4.24690  2.90347  2.73739  3.18146  2.89801  2.37887  2.77519  2.98518  4.58477  3.61503
          0.02363  4.15302  4.87536  0.61958  0.77255  0.48576  0.95510
    571   3.31809  5.46035  0.58641  2.55639  4.88138  3.44782  4.21362  4.53926  3.35608  4.10048  5.09383  3.12356  4.12100  3.45949  3.90365  3.25485  3.66568  4.15128  5.99215  4.71960    584 - -
          2.68618  4.42225  2.77519  2.73123  3.46354  2.40513  3.72494  3.29354  2.67741  2.69355  4.24690  2.90347  2.73739  3.18146  2.89801  2.37887  2.77519  2.98518  4.58477  3.61503
          0.02363  4.15302  4.87536  0.61958  0.77255  0.48576  0.95510
    572   3.29361  4.96012  3.72079  3.33363  2.38762  3.98910  1.40581  3.59584  3.15818  3.02483  4.12101  3.60585  4.38582  3.52646  3.42518  3.34819  3.52682  3.40411  4.02282  1.66883    585 - -
          2.68618  4.42225  2.77519  2.73123  3.46354  2.40513  3.72494  3.29354  2.67741  2.69355  4.24690  2.90347  2.73739  3.18146  2.89801  2.37887  2.77519  2.98518  4.58477  3.61503
          0.02363  4.15302  4.87536  0.61958  0.77255  0.48576  0.95510
    573   3.48571  4.87005  4.63932  4.28958  3.26755  4.33533  4.85846  2.49562  4.05504  0.59324  3.21893  4.53816  4.72820  4.35492  4.18140  3.95335  3.77034  2.60410  5.23883  4.02388    586 - -
          2.68618  4.42225  2.77519  2.73123  3.46354  2.40513  3.72494  3.29354  2.67741  2.69355  4.24690  2.90347  2.73739  3.18146  2.89801  2.37887  2.77519  2.98518  4.58477  3.61503
          0.02363  4.15302  4.87536  0.61958  0.77255  0.48576  0.95510
    574   2.90068  4.38861  4.32735  3.86513  3.61478  3.98674  4.62855  1.14457  3.72666  2.28574  3.48967  4.08956  4.44403  4.04795  3.95311  3.37447  2.31254  1.89698  5.38002  4.16579    587 - -
          2.68618  4.42225  2.77519  2.73123  3.46354  2.40513  3.72494  3.29354  2.67741  2.69355  4.24690  2.90347  2.73739  3.18146  2.89801  2.37887  2.77519  2.98518  4.58477  3.61503
          0.02363  4.15302  4.87536  0.61958  0.77255  0.48576  0.95510
    575   1.69604  4.31428  3.41043  3.05848  4.32846  3.07658  4.16910  3.73701  3.10494  3.40954  4.23217  3.30455  1.82519  3.40784  3.46103  1.87254  2.79695  3.23092  5.65527  4.41729    588 - -
          2.68618  4.42225  2.77519  2.73123  3.46354  2.40513  3.72494  3.29354  2.67741  2.69355  4.24690  2.90347  2.73739  3.18146  2.89801  2.37887  2.77519  2.98518  4.58477  3.61503
          0.02363  4.15302  4.87536  0.61958  0.77255  0.48576  0.95510
    576   0.67447  4.35721  3.77181  3.58743  4.35569  3.17221  4.57276  3.52507  3.61164  3.39281  4.40103  3.65829  3.93890  3.92818  3.83582  2.70888  3.00626  3.12945  5.75382  4.58917    589 - -
          2.68618  4.42225  2.77519  2.73123  3.46354  2.40513  3.72494  3.29354  2.67741  2.69355  4.24690  2.90347  2.73739  3.18146  2.89801  2.37887  2.77519  2.98518  4.58477  3.61503
          0.02363  4.15302  4.87536  0.61958  0.77255  0.48576  0.95510
    577   2.32405  4.28974  3.44563  3.10599  4.35291  1.98870  4.20658  3.77029  3.15777  3.44079  4.25830  3.32551  3.77472  3.45260  3.50503  1.85234  1.59053  3.24426  5.68065  4.45196    590 - -
          2.68618  4.42225  2.77519  2.73123  3.46354  2.40513  3.72494  3.29354  2.67741  2.69355  4.24690  2.90347  2.73739  3.18146  2.89801  2.37887  2.77519  2.98518  4.58477  3.61503
          0.02363  4.15302  4.87536  0.61958  0.77255  0.48576  0.95510
    578   3.22573  5.36596  2.64619  0.68309  4.75233  3.47849  4.10248  4.26439  3.02126  3.84014  4.81209  3.13265  4.09950  3.31876  3.45209  3.18513  3.53543  3.92287  5.87007  4.60533    591 - -
          2.68618  4.42225  2.77519  2.73123  3.46354  2.40513  3.72494  3.29354  2.67741  2.69355  4.24690  2.90347  2.73739  3.18146  2.89801  2.37887  2.77519  2.98518  4.58477  3.61503
          0.02363  4.15302  4.87536  0.61958  0.77255  0.48576  0.95510
    579   2.39893  4.37999  3.30193  3.02959  4.39384  3.09312  4.19260  3.85944  3.11713  3.51506  4.34947  3.29837  2.14850  3.43529  3.46427  1.18532  2.86053  3.33308  5.70859  4.45101    592 - -
          2.68618  4.42225  2.77519  2.73123  3.46354  2.40513  3.72494  3.29354  2.67741  2.69355  4.24690  2.90347  2.73739  3.18146  2.89801  2.37887  2.77519  2.98518  4.58477  3.61503
          0.02363  4.15302  4.87536  0.61958  0.77255  0.48576  0.95510
    580   2.20004  4.34041  3.51777  2.96626  3.45871  3.58774  2.68119  2.76265  2.88076  2.13198  3.44713  3.35797  3.98678  3.21220  3.21623  2.85512  2.86835  2.14365  4.93145  3.68016    593 - -
          2.68618  4.42225  2.77519  2.73123  3.46354  2.40513  3.72494  3.29354  2.67741  2.69355  4.24690  2.90347  2.73739  3.18146  2.89801  2.37887  2.77519  2.98518  4.58477  3.61503
          0.02363  4.15302  4.87536  0.61958  0.77255  0.48576  0.95510
    581   3.08488  5.20886  3.43246  2.82588  4.60889  3.69891  3.69403  4.01501  2.00664  3.45672  4.33422  3.24181  4.08651  2.02105  1.25243  3.08233  3.26621  3.69542  5.50990  4.31114    594 - -
          2.68618  4.42225  2.77519  2.73123  3.46354  2.40513  3.72494  3.29354  2.67741  2.69355  4.24690  2.90347  2.73739  3.18146  2.89801  2.37887  2.77519  2.98518  4.58477  3.61503
          0.02363  4.15302  4.87536  0.61958  0.77255  0.48576  0.95510
    582   2.75851  4.86015  2.84438  2.62778  4.44345  1.39128  3.94181  3.94806  2.72895  3.52375  4.38692  3.09742  3.92895  2.02662  3.10102  2.81114  3.10505  3.53841  5.65971  4.34992    595 - -
          2.68618  4.42225  2.77519  2.73123  3.46354  2.40513  3.72494  3.29354  2.67741  2.69355  4.24690  2.90347  2.73739  3.18146  2.89801  2.37887  2.77519  2.98518  4.58477  3.61503
          0.02363  4.15302  4.87536  0.61958  0.77255  0.48576  0.95510
    583   3.05271  4.79070  3.78315  3.72270  4.84166  0.40319  4.81661  4.51866  3.94160  4.13411  5.11871  3.94867  4.19002  4.24409  4.13807  3.23411  3.55563  3.99261  5.85335  4.95621    596 - -
          2.68618  4.42225  2.77519  2.73123  3.46354  2.40513  3.72494  3.29354  2.67741  2.69355  4.24690  2.90347  2.73739  3.18146  2.89801  2.37887  2.77519  2.98518  4.58477  3.61503
          0.02363  4.15302  4.87536  0.61958  0.77255  0.48576  0.95510
    584   2.98783  5.18138  3.34238  2.71754  4.53913  3.65895  1.94884  3.95279  1.70109  3.41758  4.25900  3.16317  4.02768  2.78313  1.86484  2.97848  3.16864  3.61936  5.47991  4.24575    597 - -
          2.68618  4.42225  2.77519  2.73123  3.46354  2.40513  3.72494  3.29354  2.67741  2.69355  4.24690  2.90347  2.73739  3.18146  2.89801  2.37887  2.77519  2.98518  4.58477  3.61503
          0.02363  4.15302  4.87536  0.61958  0.77255  0.48576  0.95510
    585   2.92020  5.11276  2.94213  2.57424  4.06054  3.52977  1.90024  3.87138  2.34113  3.37401  4.24854  3.06723  3.98726  1.81149  2.65996  2.91349  3.15162  3.54329  5.32584  3.90662    598 - -
          2.68618  4.42225  2.77519  2.73123  3.46354  2.40513  3.72494  3.29354  2.67741  2.69355  4.24690  2.90347  2.73739  3.18146  2.89801  2.37887  2.77519  2.98518  4.58477  3.61503
          0.02363  4.15302  4.87536  0.61958  0.77255  0.48576  0.95510
    586   3.20485  4.49002  5.00237  4.51722  3.66174  4.60327  5.21952  1.03849  4.40801  2.13463  3.45171  4.71574  4.89883  4.66300  4.59024  4.00625  3.47160  1.29765  5.67295  4.47137    599 - -
          2.68618  4.42225  2.77519  2.73123  3.46354  2.40513  3.72494  3.29354  2.67741  2.69355  4.24690  2.90347  2.73739  3.18146  2.89801  2.37887  2.77519  2.98518  4.58477  3.61503
          0.02363  4.15302  4.87536  0.61958  0.77255  0.48576  0.95510
    587   1.82530  4.54204  3.29531  2.78304  3.88597  3.45598  3.84632  3.07297  2.06905  2.88137  3.78102  3.21223  3.92440  3.06704  3.00914  2.75661  2.89893  2.24287  5.25417  3.98990    600 - -
          2.68618  4.42225  2.77519  2.73123  3.46354  2.40513  3.72494  3.29354  2.67741  2.69355  4.24690  2.90347  2.73739  3.18146  2.89801  2.37887  2.77519  2.98518  4.58477  3.61503
          0.02363  4.15302  4.87536  0.61958  0.77255  0.48576  0.95510
    588   1.65743  4.33996  3.45025  3.18738  4.34532  3.10948  4.29053  3.67360  3.24283  3.40918  4.29844  3.39873  1.33288  3.56286  3.55414  2.58156  2.87928  3.21045  5.69815  4.48187    601 - -
          2.68618  4.42225  2.77519  2.73123  3.46354  2.40513  3.72494  3.29354  2.67741  2.69355  4.24690  2.90347  2.73739  3.18146  2.89801  2.37887  2.77519  2.98518  4.58477  3.61503
          0.02363  4.15302  4.87536  0.61958  0.77255  0.48576  0.95510
    589   3.32186  4.63607  4.97350  4.40215  3.15447  4.59877  4.91278  1.73539  4.26171  1.22599  1.76176  4.63570  4.78201  4.35533  4.36273  3.94362  3.54248  2.24131  5.21692  4.15974    602 - -
          2.68618  4.42225  2.77519  2.73123  3.46354  2.40513  3.72494  3.29354  2.67741  2.69355  4.24690  2.90347  2.73739  3.18146  2.89801  2.37887  2.77519  2.98518  4.58477  3.61503
          0.02363  4.15302  4.87536  0.61958  0.77255  0.48576  0.95510
    590   3.48571  4.87005  4.63932  4.28958  3.26755  4.33533  4.85846  2.49562  4.05504  0.59324  3.21893  4.53816  4.72820  4.35492  4.18140  3.95335  3.77034  2.60410  5.23883  4.02388    603 - -
          2.68618  4.42225  2.77519  2.73123  3.46354  2.40513  3.72494  3.29354  2.67741  2.69355  4.24690  2.90347  2.73739  3.18146  2.89801  2.37887  2.77519  2.98518  4.58477  3.61503
          0.02363  4.15302  4.87536  0.61958  0.77255  0.48576  0.95510
    591   3.35088  5.15162  3.87286  3.33640  4.57913  3.77246  4.06823  4.14869  2.40481  3.61371  4.61444  3.67041  4.26856  3.28153  0.62330  3.42650  3.60225  3.86238  5.55236  4.45430    604 - -
          2.68618  4.42225  2.77519  2.73123  3.46354  2.40513  3.72494  3.29354  2.67741  2.69355  4.24690  2.90347  2.73739  3.18146  2.89801  2.37887  2.77519  2.98518  4.58477  3.61503
          0.02363  4.15302  4.87536  0.61958  0.77255  0.48576  0.95510
    592   3.39576  4.69461  5.02206  4.49182  3.21485  4.68900  5.03911  1.59535  4.32162  0.92550  3.01753  4.73569  4.87765  4.46388  4.43739  4.07038  3.62863  2.12638  5.31903  4.21192    605 - -
          2.68618  4.42225  2.77519  2.73123  3.46354  2.40513  3.72494  3.29354  2.67741  2.69355  4.24690  2.90347  2.73739  3.18146  2.89801  2.37887  2.77519  2.98518  4.58477  3.61503
          0.02363  4.15302  4.87536  0.61958  0.77255  0.48576  0.95510
    593   3.38598  4.73942  4.86383  4.31393  3.10765  4.57862  4.86713  2.28474  4.11612  1.03121  1.62993  4.58373  4.77701  4.27604  4.24384  3.93990  3.61113  2.43488  5.19259  4.10520    606 - -
          2.68618  4.42225  2.77519  2.73123  3.46354  2.40513  3.72494  3.29354  2.67741  2.69355  4.24690  2.90347  2.73739  3.18146  2.89801  2.37887  2.77519  2.98518  4.58477  3.61503
          0.02363  4.15302  4.87536  0.61958  0.77255  0.48576  0.95510
    594   2.33824  4.28099  3.50506  3.18506  4.31236  3.06855  4.25022  3.67750  3.19655  3.40385  4.25210  3.37363  3.79586  3.51555  3.51335  1.39309  1.56426  3.18615  5.66629  4.43676    607 - -
          2.68618  4.42225  2.77519  2.73123  3.46354  2.40513  3.72494  3.29354  2.67741  2.69355  4.24690  2.90347  2.73739  3.18146  2.89801  2.37887  2.77519  2.98518  4.58477  3.61503
          0.02363  4.15302  4.87536  0.61958  0.77255  0.48576  0.95510
    595   2.47729  4.39639  3.47777  3.31661  4.37116  3.12243  4.41337  3.93696  3.41003  3.63846  4.54659  3.48834  3.88637  3.73831  3.68019  0.73499  2.98019  3.40860  5.72241  4.45915    608 - -
          2.68618  4.42225  2.77519  2.73123  3.46354  2.40513  3.72494  3.29354  2.67741  2.69355  4.24690  2.90347  2.73739  3.18146  2.89801  2.37887  2.77519  2.98518  4.58477  3.61503
          0.02363  4.15302  4.87536  0.61958  0.77255  0.48576  0.95510
    596   3.31809  5.46035  0.58641  2.55639  4.88138  3.44782  4.21362  4.53926  3.35608  4.10048  5.09383  3.12356  4.12100  3.45949  3.90365  3.25485  3.66568  4.15128  5.99215  4.71960    609 - -
          2.68618  4.42225  2.77519  2.73123  3.46354  2.40513  3.72494  3.29354  2.67741  2.69355  4.24690  2.90347  2.73739  3.18146  2.89801  2.37887  2.77519  2.98518  4.58477  3.61503
          0.02363  4.15302  4.87536  0.61958  0.77255  0.48576  0.95510
    597   3.40803  4.71115  5.01281  4.48348  3.19878  4.68897  5.03074  1.68772  4.30832  0.87453  3.00335  4.73196  4.87632  4.45155  4.42458  4.07135  3.64047  2.16260  5.30763  4.20052    610 - -
          2.68618  4.42225  2.77519  2.73123  3.46354  2.40513  3.72494  3.29354  2.67741  2.69355  4.24690  2.90347  2.73739  3.18146  2.89801  2.37887  2.77519  2.98518  4.58477  3.61503
          0.02363  4.15302  4.87536  0.61958  0.77255  0.48576  0.95510
    598   3.19980  4.47984  5.01386  4.52666  3.68394  4.61225  5.23068  1.16462  4.42282  2.16495  3.47173  4.72320  4.90497  4.67876  4.60640  4.01363  3.46544  1.13760  5.68814  4.48332    611 - -
          2.68618  4.42225  2.77519  2.73123  3.46354  2.40513  3.72494  3.29354  2.67741  2.69355  4.24690  2.90347  2.73739  3.18146  2.89801  2.37887  2.77519  2.98518  4.58477  3.61503
          0.02363  4.15302  4.87536  0.61958  0.77255  0.48576  0.95510
    599   3.48571  4.87005  4.63932  4.28958  3.26755  4.33533  4.85846  2.49562  4.05504  0.59324  3.21893  4.53816  4.72820  4.35492  4.18140  3.95335  3.77034  2.60410  5.23883  4.02388    612 - -
          2.68618  4.42225  2.77519  2.73123  3.46354  2.40513  3.72494  3.29354  2.67741  2.69355  4.24690  2.90347  2.73739  3.18146  2.89801  2.37887  2.77519  2.98518  4.58477  3.61503
          0.02363  4.15302  4.87536  0.61958  0.77255  0.48576  0.95510
    600   3.31809  5.46035  0.58641  2.55639  4.88138  3.44782  4.21362  4.53926  3.35608  4.10048  5.09383  3.12356  4.12100  3.45949  3.90365  3.25485  3.66568  4.15128  5.99215  4.71960    613 - -
          2.68618  4.42225  2.77519  2.73123  3.46354  2.40513  3.72494  3.29354  2.67741  2.69355  4.24690  2.90347  2.73739  3.18146  2.89801  2.37887  2.77519  2.98518  4.58477  3.61503
          0.02363  4.15302  4.87536  0.61958  0.77255  0.48576  0.95510
    601   3.22573  5.36596  2.64619  0.68309  4.75233  3.47849  4.10248  4.26439  3.02126  3.84014  4.81209  3.13265  4.09950  3.31876  3.45209  3.18513  3.53543  3.92287  5.87007  4.60533    614 - -
          2.68618  4.42225  2.77519  2.73123  3.46354  2.40513  3.72494  3.29354  2.67741  2.69355  4.24690  2.90347  2.73739  3.18146  2.89801  2.37887  2.77519  2.98518  4.58477  3.61503
          0.02363  4.15302  4.87536  0.61958  0.77255  0.48576  0.95510
    602   2.75241  4.32889  3.96280  3.43585  3.51272  3.78950  4.25448  1.89021  3.34507  2.33554  3.42999  3.74182  2.17834  3.64538  3.62802  3.11223  3.02858  1.70641  5.13557  3.91888    615 - -
          2.68618  4.42225  2.77519  2.73123  3.46354  2.40513  3.72494  3.29354  2.67741  2.69355  4.24690  2.90347  2.73739  3.18146  2.89801  2.37887  2.77519  2.98518  4.58477  3.61503
          0.02363  4.15302  4.87536  0.61958  0.77255  0.48576  0.95510
    603   3.31809  5.46035  0.58641  2.55639  4.88138  3.44782  4.21362  4.53926  3.35608  4.10048  5.09383  3.12356  4.12100  3.45949  3.90365  3.25485  3.66568  4.15128  5.99215  4.71960    616 - -
          2.68618  4.42225  2.77519  2.73123  3.46354  2.40513  3.72494  3.29354  2.67741  2.69355  4.24690  2.90347  2.73739  3.18146  2.89801  2.37887  2.77519  2.98518  4.58477  3.61503
          0.02363  4.15302  4.87536  0.61958  0.77255  0.48576  0.95510
    604   2.97499  5.30900  1.11172  2.32905  4.84758  2.00376  3.97114  4.39007  3.02142  3.92619  4.79162  2.89053  3.94783  3.15981  3.59376  2.92109  3.31594  3.93228  6.02357  4.60719    617 - -
          2.68618  4.42225  2.77519  2.73123  3.46354  2.40513  3.72494  3.29354  2.67741  2.69355  4.24690  2.90347  2.73739  3.18146  2.89801  2.37887  2.77519  2.98518  4.58477  3.61503
          0.02363  4.15302  4.87536  0.61958  0.77255  0.48576  0.95510
    605   3.85903  5.02977  4.82948  4.56623  1.16699  4.55824  3.52905  3.51526  4.39816  2.80793  4.09743  4.21146  4.85484  4.29720  4.37950  3.93817  4.07619  3.44814  3.64720  1.07645    618 - -
          2.68618  4.42225  2.77519  2.73123  3.46354  2.40513  3.72494  3.29354  2.67741  2.69355  4.24690  2.90347  2.73739  3.18146  2.89801  2.37887  2.77519  2.98518  4.58477  3.61503
          0.02363  4.15302  4.87536  0.61958  0.77255  0.48576  0.95510
    606   2.20213  5.19238  2.08814  1.82986  4.52913  3.33716  3.70711  4.00038  2.56315  3.52482  4.31687  2.83064  3.84306  2.84233  3.08356  2.18628  3.01804  3.59254  5.69915  4.27749    619 - -
          2.68618  4.42225  2.77519  2.73123  3.46354  2.40513  3.72494  3.29354  2.67741  2.69355  4.24690  2.90347  2.73739  3.18146  2.89801  2.37887  2.77519  2.98518  4.58477  3.61503
          0.02363  4.15302  4.87536  0.61958  0.77255  0.48576  0.95510
    607   2.67278  4.80202  3.11052  2.54523  4.04665  3.48785  3.66421  3.44705  2.36684  3.04478  2.87140  3.04021  2.72450  2.34084  2.31172  2.72106  2.89921  3.14348  5.29476  3.99448    620 - -
          2.68618  4.42225  2.77519  2.73123  3.46354  2.40513  3.72494  3.29354  2.67741  2.69355  4.24690  2.90347  2.73739  3.18146  2.89801  2.37887  2.77519  2.98518  4.58477  3.61503
          0.02363  4.15302  4.87536  0.61958  0.77255  0.48576  0.95510
    608   2.84924  5.30234  2.58760  1.61941  4.63574  3.39555  3.69754  4.10076  1.90148  3.58684  4.38754  2.25748  3.88804  2.82901  2.85696  2.78893  3.09111  3.69609  5.71849  4.32526    621 - -
          2.68618  4.42225  2.77519  2.73123  3.46354  2.40513  3.72494  3.29354  2.67741  2.69355  4.24690  2.90347  2.73739  3.18146  2.89801  2.37887  2.77519  2.98518  4.58477  3.61503
          0.02363  4.15302  4.87536  0.61958  0.77255  0.48576  0.95510
    609   1.94816  5.07346  1.26289  2.36853  4.61939  3.27177  3.91618  4.01420  2.90030  3.65961  4.52455  2.90624  3.89967  3.09699  3.43062  2.80378  3.15210  3.60580  5.87070  4.45879    622 - -
          2.68618  4.42225  2.77519  2.73123  3.46354  2.40513  3.72494  3.29354  2.67741  2.69355  4.24690  2.90347  2.73739  3.18146  2.89801  2.37887  2.77519  2.98518  4.58477  3.61503
          0.02363  4.15302  4.87536  0.61958  0.77255  0.48576  0.95510
    610   3.48571  4.87005  4.63932  4.28958  3.26755  4.33533  4.85846  2.49562  4.05504  0.59324  3.21893  4.53816  4.72820  4.35492  4.18140  3.95335  3.77034  2.60410  5.23883  4.02388    623 - -
          2.68618  4.42225  2.77519  2.73123  3.46354  2.40513  3.72494  3.29354  2.67741  2.69355  4.24690  2.90347  2.73739  3.18146  2.89801  2.37887  2.77519  2.98518  4.58477  3.61503
          0.02363  4.15302  4.87536  0.61958  0.77255  0.48576  0.95510
    611   2.72671  4.44767  3.69720  3.27731  3.65995  3.58333  4.20898  1.91388  3.18210  2.52052  3.63783  3.59568  1.58419  3.54584  3.47655  2.98173  3.05708  2.49620  5.24408  3.98960    624 - -
          2.68618  4.42225  2.77519  2.73123  3.46354  2.40513  3.72494  3.29354  2.67741  2.69355  4.24690  2.90347  2.73739  3.18146  2.89801  2.37887  2.77519  2.98518  4.58477  3.61503
          0.02363  4.15302  4.87536  0.61958  0.77255  0.48576  0.95510
    612   0.67447  4.35721  3.77181  3.58743  4.35569  3.17221  4.57276  3.52507  3.61164  3.39281  4.40103  3.65829  3.93890  3.92818  3.83582  2.70888  3.00626  3.12945  5.75382  4.58917    625 - -
          2.68618  4.42225  2.77519  2.73123  3.46354  2.40513  3.72494  3.29354  2.67741  2.69355  4.24690  2.90347  2.73739  3.18146  2.89801  2.37887  2.77519  2.98518  4.58477  3.61503
          0.02363  4.15302  4.87536  0.61958  0.77255  0.48576  0.95510
    613   3.23958  4.60265  4.79541  4.28605  3.29290  4.45083  4.89412  2.08281  4.11959  1.00950  3.12324  4.51809  4.74123  4.33073  4.27557  3.83341  3.49645  1.58949  5.31115  4.15982    626 - -
          2.68618  4.42225  2.77519  2.73123  3.46354  2.40513  3.72494  3.29354  2.67741  2.69355  4.24690  2.90347  2.73739  3.18146  2.89801  2.37887  2.77519  2.98518  4.58477  3.61503
          0.02363  4.15302  4.87536  0.61958  0.77255  0.48576  0.95510
    614   2.50800  2.80022  3.79198  3.25379  3.47461  3.45366  4.03167  2.74685  3.16247  1.98520  3.45629  3.50792  3.95910  3.44519  3.43730  2.21132  2.24035  2.51055  4.95670  3.74776    627 - -
          2.68618  4.42225  2.77519  2.73123  3.46354  2.40513  3.72494  3.29354  2.67741  2.69355  4.24690  2.90347  2.73739  3.18146  2.89801  2.37887  2.77519  2.98518  4.58477  3.61503
          0.02363  4.15302  4.87536  0.61958  0.77255  0.48576  0.95510
    615   3.35088  5.15162  3.87286  3.33640  4.57913  3.77246  4.06823  4.14869  2.40481  3.61371  4.61444  3.67041  4.26856  3.28153  0.62330  3.42650  3.60225  3.86238  5.55236  4.45430    628 - -
          2.68618  4.42225  2.77519  2.73123  3.46354  2.40513  3.72494  3.29354  2.67741  2.69355  4.24690  2.90347  2.73739  3.18146  2.89801  2.37887  2.77519  2.98518  4.58477  3.61503
          0.02363  4.15302  4.87536  0.61958  0.77255  0.48576  0.95510
    616   3.48571  4.87005  4.63932  4.28958  3.26755  4.33533  4.85846  2.49562  4.05504  0.59324  3.21893  4.53816  4.72820  4.35492  4.18140  3.95335  3.77034  2.60410  5.23883  4.02388    629 - -
          2.68618  4.42225  2.77519  2.73123  3.46354  2.40513  3.72494  3.29354  2.67741  2.69355  4.24690  2.90347  2.73739  3.18146  2.89801  2.37887  2.77519  2.98518  4.58477  3.61503
          0.02363  4.15302  4.87536  0.61958  0.77255  0.48576  0.95510
    617   3.03646  4.51209  4.50720  4.18792  3.77259  4.00685  4.94689  2.08094  4.06047  2.41610  3.70320  4.33051  4.55829  4.40410  4.24487  3.53522  3.39525  0.73183  5.60151  4.34700    630 - -
          2.68618  4.42225  2.77519  2.73123  3.46354  2.40513  3.72494  3.29354  2.67741  2.69355  4.24690  2.90347  2.73739  3.18146  2.89801  2.37887  2.77519  2.98518  4.58477  3.61503
          0.02363  4.15302  4.87536  0.61958  0.77255  0.48576  0.95510
    618   2.70329  4.93404  2.95134  2.46312  3.91430  3.46483  2.74653  3.62161  2.41377  3.18457  4.01057  2.43380  3.87305  2.23550  2.83800  2.71458  2.93299  3.28995  5.22914  2.79365    631 - -
          2.68618  4.42225  2.77519  2.73123  3.46354  2.40513  3.72494  3.29354  2.67741  2.69355  4.24690  2.90347  2.73739  3.18146  2.89801  2.37887  2.77519  2.98518  4.58477  3.61503
          0.02363  4.15302  4.87536  0.61958  0.77255  0.48576  0.95510
    619   3.20306  4.61268  4.48459  3.97931  2.69625  4.18778  4.08224  2.68141  3.71068  1.22959  3.28577  4.11206  4.51646  3.96624  3.85080  3.55961  3.43692  2.69788  1.92278  2.89090    632 - -
          2.68618  4.42225  2.77519  2.73123  3.46354  2.40513  3.72494  3.29354  2.67741  2.69355  4.24690  2.90347  2.73739  3.18146  2.89801  2.37887  2.77519  2.98518  4.58477  3.61503
          0.02363  4.15302  4.87536  0.61958  0.77255  0.48576  0.95510
    620   0.67447  4.35721  3.77181  3.58743  4.35569  3.17221  4.57276  3.52507  3.61164  3.39281  4.40103  3.65829  3.93890  3.92818  3.83582  2.70888  3.00626  3.12945  5.75382  4.58917    633 - -
          2.68618  4.42225  2.77519  2.73123  3.46354  2.40513  3.72494  3.29354  2.67741  2.69355  4.24690  2.90347  2.73739  3.18146  2.89801  2.37887  2.77519  2.98518  4.58477  3.61503
          0.02363  4.15302  4.87536  0.61958  0.77255  0.48576  0.95510
    621   1.58122  4.27015  3.51086  3.31605  4.51126  1.16827  4.42327  3.89261  3.44976  3.62311  4.46545  3.44001  3.80137  3.71541  3.73858  2.51768  2.84580  3.31817  5.84089  4.65621    634 - -
          2.68618  4.42225  2.77519  2.73123  3.46354  2.40513  3.72494  3.29354  2.67741  2.69355  4.24690  2.90347  2.73739  3.18146  2.89801  2.37887  2.77519  2.98518  4.58477  3.61503
          0.02363  4.15302  4.87536  0.61958  0.77255  0.48576  0.95510
    622   3.44066  4.77759  4.93740  4.38833  3.09935  4.64956  4.93337  2.27787  4.18975  0.80473  2.14069  4.66128  4.82494  4.33013  4.30652  4.01732  3.66327  2.44650  5.21667  4.14354    635 - -
          2.68618  4.42225  2.77519  2.73123  3.46354  2.40513  3.72494  3.29354  2.67741  2.69355  4.24690  2.90347  2.73739  3.18146  2.89801  2.37887  2.77519  2.98518  4.58477  3.61503
          0.02363  4.15302  4.87536  0.61958  0.77255  0.48576  0.95510
    623   3.26359  4.60780  4.61021  4.13636  1.82249  4.26817  3.84226  2.80395  3.98551  1.39486  3.40994  4.12031  4.56878  4.05898  4.07254  3.59462  3.48588  2.77642  4.07128  1.76972    636 - -
          2.68618  4.42225  2.77519  2.73123  3.46354  2.40513  3.72494  3.29354  2.67741  2.69355  4.24690  2.90347  2.73739  3.18146  2.89801  2.37887  2.77519  2.98518  4.58477  3.61503
          0.02363  4.15302  4.87536  0.61958  0.77255  0.48576  0.95510
    624   3.05271  4.79070  3.78315  3.72270  4.84166  0.40319  4.81661  4.51866  3.94160  4.13411  5.11871  3.94867  4.19002  4.24409  4.13807  3.23411  3.55563  3.99261  5.85335  4.95621    637 - -
          2.68618  4.42225  2.77519  2.73123  3.46354  2.40513  3.72494  3.29354  2.67741  2.69355  4.24690  2.90347  2.73739  3.18146  2.89801  2.37887  2.77519  2.98518  4.58477  3.61503
          0.02363  4.15302  4.87536  0.61958  0.77255  0.48576  0.95510
    625   2.64272  4.69366  3.23064  2.78541  4.29082  3.34914  3.86159  3.74466  2.49174  3.33715  4.18490  3.18673  3.90236  3.04412  2.00445  1.41561  2.97667  3.35158  5.49828  4.22040    638 - -
          2.68618  4.42225  2.77519  2.73123  3.46354  2.40513  3.72494  3.29354  2.67741  2.69355  4.24690  2.90347  2.73739  3.18146  2.89801  2.37887  2.77519  2.98518  4.58477  3.61503
          0.02363  4.15302  4.87536  0.61958  0.77255  0.48576  0.95510
    626   2.93682  5.08682  3.17133  2.70707  4.49029  3.55677  3.73702  3.96039  2.18567  3.46097  4.31667  2.15530  4.01086  2.88930  1.33497  2.94847  3.17276  3.60730  5.52241  4.25899    639 - -
          2.68618  4.42225  2.77519  2.73123  3.46354  2.40513  3.72494  3.29354  2.67741  2.69355  4.24690  2.90347  2.73739  3.18146  2.89801  2.37887  2.77519  2.98518  4.58477  3.61503
          0.02363  4.15302  4.87536  0.61958  0.77255  0.48576  0.95510
    627   3.03646  4.51209  4.50720  4.18792  3.77259  4.00685  4.94689  2.08094  4.06047  2.41610  3.70320  4.33051  4.55829  4.40410  4.24487  3.53522  3.39525  0.73183  5.60151  4.34700    640 - -
          2.68618  4.42225  2.77519  2.73123  3.46354  2.40513  3.72494  3.29354  2.67741  2.69355  4.24690  2.90347  2.73739  3.18146  2.89801  2.37887  2.77519  2.98518  4.58477  3.61503
          0.02363  4.15302  4.87536  0.61958  0.77255  0.48576  0.95510
    628   3.39576  4.69461  5.02206  4.49182  3.21485  4.68900  5.03911  1.59535  4.32162  0.92550  3.01753  4.73569  4.87765  4.46388  4.43739  4.07038  3.62863  2.12638  5.31903  4.21192    641 - -
          2.68618  4.42225  2.77519  2.73123  3.46354  2.40513  3.72494  3.29354  2.67741  2.69355  4.24690  2.90347  2.73739  3.18146  2.89801  2.37887  2.77519  2.98518  4.58477  3.61503
          0.02363  4.15302  4.87536  0.61958  0.77255  0.48576  0.95510
    629   2.90222  2.40490  4.49183  3.98083  3.30757  3.93472  4.51132  2.32490  3.78390  1.12808  3.25713  4.12159  4.38182  4.03785  3.93750  3.33108  3.20107  2.24643  5.08166  3.87174    642 - -
          2.68618  4.42225  2.77519  2.73123  3.46354  2.40513  3.72494  3.29354  2.67741  2.69355  4.24690  2.90347  2.73739  3.18146  2.89801  2.37887  2.77519  2.98518  4.58477  3.61503
          0.02363  4.15302  4.87536  0.61958  0.77255  0.48576  0.95510
    630   2.47729  4.39639  3.47777  3.31661  4.37116  3.12243  4.41337  3.93696  3.41003  3.63846  4.54659  3.48834  3.88637  3.73831  3.68019  0.73499  2.98019  3.40860  5.72241  4.45915    643 - -
          2.68618  4.42225  2.77519  2.73123  3.46354  2.40513  3.72494  3.29354  2.67741  2.69355  4.24690  2.90347  2.73739  3.18146  2.89801  2.37887  2.77519  2.98518  4.58477  3.61503
          0.02363  4.15302  4.87536  0.61958  0.77255  0.48576  0.95510
    631   2.47729  4.39639  3.47777  3.31661  4.37116  3.12243  4.41337  3.93696  3.41003  3.63846  4.54659  3.48834  3.88637  3.73831  3.68019  0.73499  2.98019  3.40860  5.72241  4.45915    644 - -
          2.68618  4.42225  2.77519  2.73123  3.46354  2.40513  3.72494  3.29354  2.67741  2.69355  4.24690  2.90347  2.73739  3.18146  2.89801  2.37887  2.77519  2.98518  4.58477  3.61503
          0.02363  4.15302  4.87536  0.61958  0.77255  0.48576  0.95510
    632   0.67447  4.35721  3.77181  3.58743  4.35569  3.17221  4.57276  3.52507  3.61164  3.39281  4.40103  3.65829  3.93890  3.92818  3.83582  2.70888  3.00626  3.12945  5.75382  4.58917    645 - -
          2.68618  4.42225  2.77519  2.73123  3.46354  2.40513  3.72494  3.29354  2.67741  2.69355  4.24690  2.90347  2.73739  3.18146  2.89801  2.37887  2.77519  2.98518  4.58477  3.61503
          0.02363  4.15302  4.87536  0.61958  0.77255  0.48576  0.95510
    633   2.59072  4.43318  3.70718  3.48437  4.24647  3.26024  4.47641  3.40947  3.43301  3.26262  4.30229  3.63967  3.98957  3.81546  3.67142  2.79610  0.77191  3.07262  5.65828  4.46603    646 - -
          2.68618  4.42225  2.77519  2.73123  3.46354  2.40513  3.72494  3.29354  2.67741  2.69355  4.24690  2.90347  2.73739  3.18146  2.89801  2.37887  2.77519  2.98518  4.58477  3.61503
          0.02363  4.15302  4.87536  0.61958  0.77255  0.48576  0.95510
    634   3.48571  4.87005  4.63932  4.28958  3.26755  4.33533  4.85846  2.49562  4.05504  0.59324  3.21893  4.53816  4.72820  4.35492  4.18140  3.95335  3.77034  2.60410  5.23883  4.02388    647 - -
          2.68618  4.42225  2.77519  2.73123  3.46354  2.40513  3.72494  3.29354  2.67741  2.69355  4.24690  2.90347  2.73739  3.18146  2.89801  2.37887  2.77519  2.98518  4.58477  3.61503
          0.02363  4.15302  4.87536  0.61958  0.77255  0.48576  0.95510
    635   2.37883  4.36273  3.34937  2.96963  4.27477  3.11990  4.09141  3.68026  2.99537  3.34625  4.17300  3.26329  1.88263  3.31766  3.36385  1.82293  2.05895  3.20905  5.59586  4.34422    648 - -
          2.68618  4.42225  2.77519  2.73123  3.46354  2.40513  3.72494  3.29354  2.67741  2.69355  4.24690  2.90347  2.73739  3.18146  2.89801  2.37887  2.77519  2.98518  4.58477  3.61503
          0.02363  4.15302  4.87536  0.61958  0.77255  0.48576  0.95510
    636   2.78606  4.55625  3.60610  3.21157  3.65352  3.56705  4.16244  2.95846  3.09085  1.79147  3.69818  3.55352  1.47367  3.49094  3.38323  2.99513  3.11834  2.80227  5.22363  3.94280    649 - -
          2.68618  4.42225  2.77519  2.73123  3.46354  2.40513  3.72494  3.29354  2.67741  2.69355  4.24690  2.90347  2.73739  3.18146  2.89801  2.37887  2.77519  2.98518  4.58477  3.61503
          0.02363  4.15302  4.87536  0.61958  0.77255  0.48576  0.95510
    637   1.73184  4.70967  2.21679  2.54325  4.27079  3.27714  3.84230  3.63188  2.71748  3.29724  4.12746  3.02088  3.83458  3.01657  3.17799  2.64520  2.13418  3.24988  5.55189  4.22000    650 - -
          2.68618  4.42225  2.77519  2.73123  3.46354  2.40513  3.72494  3.29354  2.67741  2.69355  4.24690  2.90347  2.73739  3.18146  2.89801  2.37887  2.77519  2.98518  4.58477  3.61503
          0.02363  4.15302  4.87536  0.61958  0.77255  0.48576  0.95510
    638   3.18034  4.52336  4.81406  4.25627  2.25225  4.40324  4.64995  2.19829  4.12575  1.18916  3.02620  4.43765  4.65248  4.23919  4.23434  3.74003  3.40977  1.70637  5.00443  3.77665    651 - -
          2.68618  4.42225  2.77519  2.73123  3.46354  2.40513  3.72494  3.29354  2.67741  2.69355  4.24690  2.90347  2.73739  3.18146  2.89801  2.37887  2.77519  2.98518  4.58477  3.61503
          0.02363  4.15302  4.87536  0.61958  0.77255  0.48576  0.95510
    639   2.10737  4.34045  4.47723  3.95699  3.62403  4.11054  4.67589  1.59971  3.86260  2.32497  3.48337  4.17940  4.50899  4.13064  4.08980  3.46484  3.19474  1.27459  5.37341  4.16648    652 - -
          2.68618  4.42225  2.77519  2.73123  3.46354  2.40513  3.72494  3.29354  2.67741  2.69355  4.24690  2.90347  2.73739  3.18146  2.89801  2.37887  2.77519  2.98518  4.58477  3.61503
          0.02363  4.15302  4.87536  0.61958  0.77255  0.48576  0.95510
    640   2.68670  4.96643  2.95575  2.45147  4.30419  3.43433  3.64904  3.72995  1.93059  3.27898  4.08010  2.96576  3.85390  2.30892  2.73352  2.24233  2.37368  3.36728  5.46027  4.12550    653 - -
          2.68618  4.42225  2.77519  2.73123  3.46354  2.40513  3.72494  3.29354  2.67741  2.69355  4.24690  2.90347  2.73739  3.18146  2.89801  2.37887  2.77519  2.98518  4.58477  3.61503
          0.02363  4.15302  4.87536  0.61958  0.77255  0.48576  0.95510
    641   1.78441  2.46549  3.85445  3.40841  4.00043  2.15261  4.27100  3.34552  3.34664  3.08936  3.95089  3.49172  3.80247  3.61347  3.62393  2.51544  1.89679  2.93939  5.41787  4.22827    654 - -
          2.68618  4.42225  2.77519  2.73123  3.46354  2.40513  3.72494  3.29354  2.67741  2.69355  4.24690  2.90347  2.73739  3.18146  2.89801  2.37887  2.77519  2.98518  4.58477  3.61503
          0.02363  4.15302  4.87536  0.61958  0.77255  0.48576  0.95510
    642   3.39576  4.69461  5.02206  4.49182  3.21485  4.68900  5.03911  1.59535  4.32162  0.92550  3.01753  4.73569  4.87765  4.46388  4.43739  4.07038  3.62863  2.12638  5.31903  4.21192    655 - -
          2.68618  4.42225  2.77519  2.73123  3.46354  2.40513  3.72494  3.29354  2.67741  2.69355  4.24690  2.90347  2.73739  3.18146  2.89801  2.37887  2.77519  2.98518  4.58477  3.61503
          0.02363  4.15302  4.87536  0.61958  0.77255  0.48576  0.95510
    643   3.40392  4.85877  4.16529  3.79516  1.07681  4.16547  2.09376  3.38461  3.66317  2.79438  3.96606  3.87938  4.54065  3.86445  3.84963  3.53464  3.64448  3.25290  3.87921  2.17420    656 - -
          2.68618  4.42225  2.77519  2.73123  3.46354  2.40513  3.72494  3.29354  2.67741  2.69355  4.24690  2.90347  2.73739  3.18146  2.89801  2.37887  2.77519  2.98518  4.58477  3.61503
          0.02363  4.15302  4.87536  0.61958  0.77255  0.48576  0.95510
    644   2.72247  5.17307  2.28846  2.33695  4.51041  3.40650  3.62639  3.97492  1.98780  3.46204  4.23345  2.36619  3.83735  2.74072  2.19976  2.68196  2.95430  3.56402  5.59541  4.21036    657 - -
          2.68618  4.42225  2.77519  2.73123  3.46354  2.40513  3.72494  3.29354  2.67741  2.69355  4.24690  2.90347  2.73739  3.18146  2.89801  2.37887  2.77519  2.98518  4.58477  3.61503
          0.02363  4.15302  4.87536  0.61958  0.77255  0.48576  0.95510
    645   0.67447  4.35721  3.77181  3.58743  4.35569  3.17221  4.57276  3.52507  3.61164  3.39281  4.40103  3.65829  3.93890  3.92818  3.83582  2.70888  3.00626  3.12945  5.75382  4.58917    658 - -
          2.68618  4.42225  2.77519  2.73123  3.46354  2.40513  3.72494  3.29354  2.67741  2.69355  4.24690  2.90347  2.73739  3.18146  2.89801  2.37887  2.77519  2.98518  4.58477  3.61503
          0.02363  4.15302  4.87536  0.61958  0.77255  0.48576  0.95510
    646   3.85504  5.03489  4.80295  4.53557  1.40170  4.54925  3.52920  3.52249  4.37070  2.81744  4.10696  4.20105  4.84927  4.28386  4.36392  3.92983  4.07355  3.45346  3.65023  0.90310    659 - -
          2.68618  4.42225  2.77519  2.73123  3.46354  2.40513  3.72494  3.29354  2.67741  2.69355  4.24690  2.90347  2.73739  3.18146  2.89801  2.37887  2.77519  2.98518  4.58477  3.61503
          0.02363  4.15302  4.87536  0.61958  0.77255  0.48576  0.95510
    647   2.72707  4.99587  3.01892  2.03061  4.28780  3.48401  3.63390  3.70546  2.26754  2.56426  4.06045  2.98960  3.87790  2.28336  2.22237  2.72973  2.94678  3.36171  5.43001  4.10982    660 - -
          2.68618  4.42225  2.77519  2.73123  3.46354  2.40513  3.72494  3.29354  2.67741  2.69355  4.24690  2.90347  2.73739  3.18146  2.89801  2.37887  2.77519  2.98518  4.58477  3.61503
          0.02363  4.15302  4.87536  0.61958  0.77255  0.48576  0.95510
    648   1.07257  4.21893  3.61505  3.34129  4.38639  3.01361  4.37419  3.74634  3.38249  3.49098  4.33391  3.43787  3.77885  3.66539  3.67003  1.69349  2.79026  3.20866  5.75077  4.54567    661 - -
          2.68618  4.42225  2.77519  2.73123  3.46354  2.40513  3.72494  3.29354  2.67741  2.69355  4.24690  2.90347  2.73739  3.18146  2.89801  2.37887  2.77519  2.98518  4.58477  3.61503
          0.02363  4.15302  4.87536  0.61958  0.77255  0.48576  0.95510
    649   3.05271  4.79070  3.78315  3.72270  4.84166  0.40319  4.81661  4.51866  3.94160  4.13411  5.11871  3.94867  4.19002  4.24409  4.13807  3.23411  3.55563  3.99261  5.85335  4.95621    662 - -
          2.68618  4.42225  2.77519  2.73123  3.46354  2.40513  3.72494  3.29354  2.67741  2.69355  4.24690  2.90347  2.73739  3.18146  2.89801  2.37887  2.77519  2.98518  4.58477  3.61503
          0.02363  4.15302  4.87536  0.61958  0.77255  0.48576  0.95510
    650   2.88942  4.69942  3.64902  3.04232  3.81725  3.71610  3.88733  2.13624  2.44892  2.70218  3.75295  3.42512  4.11726  3.11914  1.46616  3.05357  3.12246  2.80479  5.22159  3.97686    663 - -
          2.68618  4.42225  2.77519  2.73123  3.46354  2.40513  3.72494  3.29354  2.67741  2.69355  4.24690  2.90347  2.73739  3.18146  2.89801  2.37887  2.77519  2.98518  4.58477  3.61503
          0.02363  4.15302  4.87536  0.61958  0.77255  0.48576  0.95510
    651   2.28615  5.09481  3.12559  2.54474  4.45595  3.53600  3.62874  3.86179  1.83057  3.36030  4.16793  3.03665  3.92035  2.14893  2.06179  2.79753  3.01610  3.50198  5.48577  4.19568    664 - -
          2.68618  4.42225  2.77519  2.73123  3.46354  2.40513  3.72494  3.29354  2.67741  2.69355  4.24690  2.90347  2.73739  3.18146  2.89801  2.37887  2.77519  2.98518  4.58477  3.61503
          0.02363  4.15302  4.87536  0.61958  0.77255  0.48576  0.95510
    652   2.61786  4.52901  2.61045  2.67164  3.66771  3.51379  2.85326  2.49538  2.65063  2.72297  2.66773  3.14190  3.90399  2.98521  3.06016  2.74958  2.85065  2.79886  5.06709  3.78269    665 - -
          2.68618  4.42225  2.77519  2.73123  3.46354  2.40513  3.72494  3.29354  2.67741  2.69355  4.24690  2.90347  2.73739  3.18146  2.89801  2.37887  2.77519  2.98518  4.58477  3.61503
          0.02363  4.15302  4.87536  0.61958  0.77255  0.48576  0.95510
    653   3.02065  4.80013  3.62851  3.10451  2.99746  3.77998  3.72069  3.39502  2.62689  2.94286  3.94008  3.45251  4.18256  3.22025  2.00371  3.13171  3.24885  3.17669  4.54125  1.42674    666 - -
          2.68618  4.42225  2.77519  2.73123  3.46354  2.40513  3.72494  3.29354  2.67741  2.69355  4.24690  2.90347  2.73739  3.18146  2.89801  2.37887  2.77519  2.98518  4.58477  3.61503
          0.02363  4.15302  4.87536  0.61958  0.77255  0.48576  0.95510
    654   2.07669  4.94894  2.79182  2.43832  4.35209  3.36596  3.73195  3.79314  2.49415  3.36104  4.17701  2.30251  3.86108  1.90941  2.92103  2.71103  2.97353  3.41563  5.55074  4.19782    667 - -
          2.68618  4.42225  2.77519  2.73123  3.46354  2.40513  3.72494  3.29354  2.67741  2.69355  4.24690  2.90347  2.73739  3.18146  2.89801  2.37887  2.77519  2.98518  4.58477  3.61503
          0.02363  4.15302  4.87536  0.61958  0.77255  0.48576  0.95510
    655   1.61694  4.71525  3.01984  2.67075  4.22591  3.33796  3.87193  3.61173  2.62749  3.24226  4.12445  3.11693  3.89393  1.82890  2.99208  2.72907  2.97634  3.26037  5.50651  4.20300    668 - -
          2.68618  4.42225  2.77519  2.73123  3.46354  2.40513  3.72494  3.29354  2.67741  2.69355  4.24690  2.90347  2.73739  3.18146  2.89801  2.37887  2.77519  2.98518  4.58477  3.61503
          0.02363  4.15302  4.87536  0.61958  0.77255  0.48576  0.95510
    656   2.22997  4.72587  3.03483  2.54452  3.96546  3.45038  3.70800  3.35786  2.50497  2.33534  3.84500  2.46086  3.87264  2.36381  2.91908  2.71210  2.88874  3.06273  5.27167  3.96370    669 - -
          2.68618  4.42225  2.77519  2.73123  3.46354  2.40513  3.72494  3.29354  2.67741  2.69355  4.24690  2.90347  2.73739  3.18146  2.89801  2.37887  2.77519  2.98518  4.58477  3.61503
          0.02363  4.15302  4.87536  0.61958  0.77255  0.48576  0.95510
    657   2.71289  4.86370  3.12505  2.55610  4.09931  3.50720  3.65506  3.53211  1.97521  3.11751  3.94790  3.04747  3.89509  2.81227  2.22786  2.29212  2.93386  3.21875  5.31451  2.72397    670 - -
          2.68618  4.42225  2.77519  2.73123  3.46354  2.40513  3.72494  3.29354  2.67741  2.69355  4.24690  2.90347  2.73739  3.18146  2.89801  2.37887  2.77519  2.98518  4.58477  3.61503
          0.02363  4.15302  4.87536  0.61958  0.77255  0.48576  0.95510
    658   3.05271  4.79070  3.78315  3.72270  4.84166  0.40319  4.81661  4.51866  3.94160  4.13411  5.11871  3.94867  4.19002  4.24409  4.13807  3.23411  3.55563  3.99261  5.85335  4.95621    671 - -
          2.68618  4.42225  2.77519  2.73123  3.46354  2.40513  3.72494  3.29354  2.67741  2.69355  4.24690  2.90347  2.73739  3.18146  2.89801  2.37887  2.77519  2.98518  4.58477  3.61503
          0.16351  4.15302  2.00157  0.61958  0.77255  0.48576  0.95510
    659   2.80892  5.08100  2.62130  2.37813  4.37823  3.34714  3.71126  3.91983  2.42594  3.45038  4.30037  2.03921  3.87315  1.74001  2.80568  2.78930  3.07725  3.54808  5.55855  4.18146    672 - -
          2.68618  4.42225  2.77519  2.73123  3.46354  2.40513  3.72494  3.29354  2.67741  2.69355  4.24690  2.90347  2.73739  3.18146  2.89801  2.37887  2.77519  2.98518  4.58477  3.61503
          0.02713  4.01663  4.73898  0.61958  0.77255  0.40555  1.09844
    660   2.67319  4.70606  3.01048  2.06384  3.93701  3.46408  3.76349  2.50510  2.59965  2.93737  3.82739  3.07130  2.29341  2.95915  3.01836  2.75613  2.92328  2.95802  5.28570  3.98244    673 - -
          2.68618  4.42225  2.77519  2.73123  3.46354  2.40513  3.72494  3.29354  2.67741  2.69355  4.24690  2.90347  2.73739  3.18146  2.89801  2.37887  2.77519  2.98518  4.58477  3.61503
          0.02363  4.15302  4.87536  0.61958  0.77255  0.48576  0.95510
    661   2.65683  4.94900  2.34694  2.38360  4.24947  2.64887  3.66129  3.67313  2.02286  3.25290  4.05497  2.91611  3.82954  2.79986  2.92202  2.66025  2.90156  2.59927  5.46411  4.10162    674 - -
          2.68618  4.42225  2.77519  2.73123  3.46354  2.40513  3.72494  3.29354  2.67741  2.69355  4.24690  2.90347  2.73739  3.18146  2.89801  2.37887  2.77519  2.98518  4.58477  3.61503
          0.02363  4.15302  4.87536  0.61958  0.77255  0.48576  0.95510
    662   2.19412  4.58836  3.22609  2.68251  3.83821  3.48572  3.75828  3.14648  2.08053  2.34427  3.73122  3.14325  3.90382  2.96902  2.94061  2.74437  2.36877  2.87999  5.18772  3.91520    675 - -
          2.68618  4.42225  2.77519  2.73123  3.46354  2.40513  3.72494  3.29354  2.67741  2.69355  4.24690  2.90347  2.73739  3.18146  2.89801  2.37887  2.77519  2.98518  4.58477  3.61503
          0.02363  4.15302  4.87536  0.61958  0.77255  0.48576  0.95510
    663   1.78572  4.31951  3.40011  3.04883  4.33530  3.07726  4.16451  3.74618  3.09732  3.41603  4.23746  3.29928  1.82663  3.40091  3.45552  1.77798  2.79820  3.23789  5.65932  4.41952    676 - -
          2.68618  4.42225  2.77519  2.73123  3.46354  2.40513  3.72494  3.29354  2.67741  2.69355  4.24690  2.90347  2.73739  3.18146  2.89801  2.37887  2.77519  2.98518  4.58477  3.61503
          0.02363  4.15302  4.87536  0.61958  0.77255  0.48576  0.95510
    664   3.25516  4.54150  5.01336  4.47180  3.37827  4.62150  5.04908  1.51222  4.35433  1.24973  3.16684  4.68485  4.84306  4.50731  4.48629  3.98594  3.49375  1.54256  5.40834  4.29316    677 - -
          2.68618  4.42225  2.77519  2.73123  3.46354  2.40513  3.72494  3.29354  2.67741  2.69355  4.24690  2.90347  2.73739  3.18146  2.89801  2.37887  2.77519  2.98518  4.58477  3.61503
          0.02363  4.15302  4.87536  0.61958  0.77255  0.48576  0.95510
    665   2.62303  4.58510  3.12798  2.68047  3.85502  3.43485  3.81295  2.34337  2.68057  2.90275  3.79098  2.04701  2.73727  3.03642  3.08016  2.74051  2.89808  2.89956  5.23166  3.93561    678 - -
          2.68618  4.42225  2.77519  2.73123  3.46354  2.40513  3.72494  3.29354  2.67741  2.69355  4.24690  2.90347  2.73739  3.18146  2.89801  2.37887  2.77519  2.98518  4.58477  3.61503
          0.02363  4.15302  4.87536  0.61958  0.77255  0.48576  0.95510
    666   2.10988  4.34496  4.49782  3.97809  3.61391  4.12610  4.68916  1.36494  3.88150  2.30227  3.47076  4.19751  4.52041  4.14702  4.10412  3.48138  3.20384  1.48373  5.37339  4.16941    679 - -
          2.68618  4.42225  2.77519  2.73123  3.46354  2.40513  3.72494  3.29354  2.67741  2.69355  4.24690  2.90347  2.73739  3.18146  2.89801  2.37887  2.77519  2.98518  4.58477  3.61503
          0.02363  4.15302  4.87536  0.61958  0.77255  0.48576  0.95510
    667   2.82899  1.62138  4.52933  4.03917  3.51556  3.88616  4.61217  1.63303  3.86680  2.27486  3.45547  4.13872  4.38184  4.13424  4.03081  3.29133  3.15150  1.97611  5.24257  4.01946    680 - -
          2.68618  4.42225  2.77519  2.73123  3.46354  2.40513  3.72494  3.29354  2.67741  2.69355  4.24690  2.90347  2.73739  3.18146  2.89801  2.37887  2.77519  2.98518  4.58477  3.61503
          0.02363  4.15302  4.87536  0.61958  0.77255  0.48576  0.95510
    668   2.82899  1.62138  4.52933  4.03917  3.51556  3.88616  4.61217  1.63303  3.86680  2.27486  3.45547  4.13872  4.38184  4.13424  4.03081  3.29133  3.15150  1.97611  5.24257  4.01946    681 - -
          2.68618  4.42225  2.77519  2.73123  3.46354  2.40513  3.72494  3.29354  2.67741  2.69355  4.24690  2.90347  2.73739  3.18146  2.89801  2.37887  2.77519  2.98518  4.58477  3.61503
          0.02363  4.15302  4.87536  0.61958  0.77255  0.48576  0.95510
    669   1.84425  4.70873  2.23621  2.56096  3.99638  3.41180  3.79563  3.27227  2.67099  2.36961  3.89285  3.05547  3.88932  2.98871  3.11673  2.72978  2.92417  2.99030  5.35223  4.03207    682 - -
          2.68618  4.42225  2.77519  2.73123  3.46354  2.40513  3.72494  3.29354  2.67741  2.69355  4.24690  2.90347  2.73739  3.18146  2.89801  2.37887  2.77519  2.98518  4.58477  3.61503
          0.02363  4.15302  4.87536  0.61958  0.77255  0.48576  0.95510
    670   2.96784  4.72959  3.49871  3.12450  2.95905  3.68545  3.80641  3.41078  2.97235  2.98452  3.98230  2.11691  4.16652  3.39326  3.25685  3.09756  3.24736  3.17462  1.48710  2.93591    683 - -
          2.68618  4.42225  2.77519  2.73123  3.46354  2.40513  3.72494  3.29354  2.67741  2.69355  4.24690  2.90347  2.73739  3.18146  2.89801  2.37887  2.77519  2.98518  4.58477  3.61503
          0.02363  4.15302  4.87536  0.61958  0.77255  0.48576  0.95510
    671   2.70612  4.37531  3.56889  2.31148  2.60707  3.68553  3.96620  2.58739  3.02307  2.42208  3.43398  3.45277  4.07734  3.32898  3.35799  2.96734  2.94778  1.74250  4.95235  3.67359    684 - -
          2.68618  4.42225  2.77519  2.73123  3.46354  2.40513  3.72494  3.29354  2.67741  2.69355  4.24690  2.90347  2.73739  3.18146  2.89801  2.37887  2.77519  2.98518  4.58477  3.61503
          0.02363  4.15302  4.87536  0.61958  0.77255  0.48576  0.95510
    672   2.87870  4.99665  1.39065  2.51074  4.06481  3.45510  3.89142  3.42233  2.82746  2.10567  4.09955  3.04253  3.98601  3.10125  3.29733  2.90857  3.15588  3.18597  5.48462  4.09268    685 - -
          2.68618  4.42225  2.77519  2.73123  3.46354  2.40513  3.72494  3.29354  2.67741  2.69355  4.24690  2.90347  2.73739  3.18146  2.89801  2.37887  2.77519  2.98518  4.58477  3.61503
          0.02363  4.15302  4.87536  0.61958  0.77255  0.48576  0.95510
    673   2.93792  5.31886  2.63115  1.34528  4.66660  3.43681  3.73922  4.10530  1.83191  3.60428  4.43789  2.92564  3.94220  2.88158  2.78205  2.88136  3.17869  3.72531  5.72566  4.37075    686 - -
          2.68618  4.42225  2.77519  2.73123  3.46354  2.40513  3.72494  3.29354  2.67741  2.69355  4.24690  2.90347  2.73739  3.18146  2.89801  2.37887  2.77519  2.98518  4.58477  3.61503
          0.02363  4.15302  4.87536  0.61958  0.77255  0.48576  0.95510
    674   2.65288  4.68434  3.08512  2.58456  2.74778  3.48196  2.79391  3.30086  2.58220  2.93283  3.79294  2.48179  2.70582  2.92906  3.00864  2.73099  2.89207  3.01776  5.05616  3.65684    687 - -
          2.68618  4.42225  2.77519  2.73123  3.46354  2.40513  3.72494  3.29354  2.67741  2.69355  4.24690  2.90347  2.73739  3.18146  2.89801  2.37887  2.77519  2.98518  4.58477  3.61503
          0.02363  4.15302  4.87536  0.61958  0.77255  0.48576  0.95510
    675   2.82476  5.27224  1.98886  2.26293  4.61388  2.45076  3.74561  4.10395  2.61608  3.61690  4.42206  2.82620  3.86902  1.75217  3.13209  2.76706  3.09297  3.68939  5.77669  4.34477    688 - -
          2.68618  4.42225  2.77519  2.73123  3.46354  2.40513  3.72494  3.29354  2.67741  2.69355  4.24690  2.90347  2.73739  3.18146  2.89801  2.37887  2.77519  2.98518  4.58477  3.61503
          0.02363  4.15302  4.87536  0.61958  0.77255  0.48576  0.95510
    676   2.12981  4.43367  3.40653  2.92275  3.71885  3.49682  3.93589  2.85361  2.84075  2.69943  3.64831  3.32009  3.97167  2.43529  3.18734  2.81419  2.90754  1.74326  5.16635  3.91780    689 - -
          2.68618  4.42225  2.77519  2.73123  3.46354  2.40513  3.72494  3.29354  2.67741  2.69355  4.24690  2.90347  2.73739  3.18146  2.89801  2.37887  2.77519  2.98518  4.58477  3.61503
          0.02363  4.15302  4.87536  0.61958  0.77255  0.48576  0.95510
    677   2.20819  4.31037  3.56178  2.98917  3.43384  3.58415  3.85331  2.79836  2.84279  2.51645  3.42865  3.36533  3.97749  3.20328  2.52259  2.85090  2.85319  2.16851  2.91221  3.64759    690 - -
          2.68618  4.42225  2.77519  2.73123  3.46354  2.40513  3.72494  3.29354  2.67741  2.69355  4.24690  2.90347  2.73739  3.18146  2.89801  2.37887  2.77519  2.98518  4.58477  3.61503
          0.02363  4.15302  4.87536  0.61958  0.77255  0.48576  0.95510
    678   2.19664  4.63229  3.21988  2.72316  3.81399  3.51300  3.80422  3.13433  2.59604  2.15151  3.72598  3.18072  3.94545  2.00629  2.95928  2.80137  2.93801  2.90286  5.21287  3.93355    691 - -
          2.68618  4.42225  2.77519  2.73123  3.46354  2.40513  3.72494  3.29354  2.67741  2.69355  4.24690  2.90347  2.73739  3.18146  2.89801  2.37887  2.77519  2.98518  4.58477  3.61503
          0.02363  4.15302  4.87536  0.61958  0.77255  0.48576  0.95510
    679   1.86184  5.04338  2.70480  1.90464  4.36975  3.38495  3.70774  3.79813  2.48958  3.36278  4.17972  2.91090  3.86483  2.28925  2.93816  2.73030  2.99469  3.43475  5.56447  4.19841    692 - -
          2.68618  4.42225  2.77519  2.73123  3.46354  2.40513  3.72494  3.29354  2.67741  2.69355  4.24690  2.90347  2.73739  3.18146  2.89801  2.37887  2.77519  2.98518  4.58477  3.61503
          0.02363  4.15302  4.87536  0.61958  0.77255  0.48576  0.95510
    680   2.79057  5.24733  1.77622  2.28562  4.57053  3.36223  3.69586  4.05670  2.49476  3.55798  4.34927  2.24285  3.85812  2.82739  2.21511  2.73708  3.04184  3.64492  5.70258  4.28638    693 - -
          2.68618  4.42225  2.77519  2.73123  3.46354  2.40513  3.72494  3.29354  2.67741  2.69355  4.24690  2.90347  2.73739  3.18146  2.89801  2.37887  2.77519  2.98518  4.58477  3.61503
          0.02363  4.15302  4.87536  0.61958  0.77255  0.48576  0.95510
    681   2.51747  2.10016  3.99880  3.48425  3.49585  3.46354  4.17546  2.08099  3.36787  2.52670  3.48555  3.64941  4.00981  3.63761  3.59658  2.08168  2.85513  2.38508  5.01641  3.80796    694 - -
          2.68618  4.42225  2.77519  2.73123  3.46354  2.40513  3.72494  3.29354  2.67741  2.69355  4.24690  2.90347  2.73739  3.18146  2.89801  2.37887  2.77519  2.98518  4.58477  3.61503
          0.02363  4.15302  4.87536  0.61958  0.77255  0.48576  0.95510
    682   2.16351  4.92115  2.77891  2.41442  4.35244  2.50962  3.72613  3.79721  2.52813  3.36105  4.16331  2.21787  3.83502  2.30141  2.98880  2.66806  2.93527  3.40552  5.55781  4.19642    695 - -
          2.68618  4.42225  2.77519  2.73123  3.46354  2.40513  3.72494  3.29354  2.67741  2.69355  4.24690  2.90347  2.73739  3.18146  2.89801  2.37887  2.77519  2.98518  4.58477  3.61503
          0.02363  4.15302  4.87536  0.61958  0.77255  0.48576  0.95510
    683   2.93572  5.29259  2.59786  1.89724  4.59952  3.42256  3.75928  4.06941  2.46703  3.57408  4.42482  2.92144  3.94272  1.42481  2.85644  2.88407  3.18506  3.70040  5.71395  4.34577    696 - -
          2.68618  4.42225  2.77519  2.73123  3.46354  2.40513  3.72494  3.29354  2.67741  2.69355  4.24690  2.90347  2.73739  3.18146  2.89801  2.37887  2.77519  2.98518  4.58477  3.61503
          0.02363  4.15302  4.87536  0.61958  0.77255  0.48576  0.95510
    684   2.22057  5.04900  2.24336  2.33804  4.40111  3.36247  3.66589  3.85587  2.00167  3.39271  4.17737  2.87941  3.82319  2.79420  2.94114  2.21839  2.92937  3.45984  5.57077  4.18301    697 - -
          2.68618  4.42225  2.77519  2.73123  3.46354  2.40513  3.72494  3.29354  2.67741  2.69355  4.24690  2.90347  2.73739  3.18146  2.89801  2.37887  2.77519  2.98518  4.58477  3.61503
          0.02363  4.15302  4.87536  0.61958  0.77255  0.48576  0.95510
    685   2.22886  5.00534  2.80577  2.02050  4.33965  3.39139  3.66217  3.77789  2.06175  3.32802  4.12320  2.91318  3.83663  2.79495  2.86936  2.13929  2.92735  3.40267  5.51521  4.15095    698 - -
          2.68618  4.42225  2.77519  2.73123  3.46354  2.40513  3.72494  3.29354  2.67741  2.69355  4.24690  2.90347  2.73739  3.18146  2.89801  2.37887  2.77519  2.98518  4.58477  3.61503
          0.02363  4.15302  4.87536  0.61958  0.77255  0.48576  0.95510
    686   2.23168  5.26869  2.08285  1.82198  4.57727  3.34676  3.68888  4.05940  2.52928  3.56175  4.34630  2.81443  3.84341  2.24421  3.04849  2.71754  3.02787  3.64386  5.72039  4.28784    699 - -
          2.68618  4.42225  2.77519  2.73123  3.46354  2.40513  3.72494  3.29354  2.67741  2.69355  4.24690  2.90347  2.73739  3.18146  2.89801  2.37887  2.77519  2.98518  4.58477  3.61503
          0.02363  4.15302  4.87536  0.61958  0.77255  0.48576  0.95510
    687   3.63897  4.96083  4.62596  4.40190  0.64434  4.24545  4.03479  3.13799  4.30439  2.44667  3.83125  4.34780  4.70382  4.39659  4.35418  3.88846  3.94333  3.14796  4.21592  2.55404    700 - -
          2.68618  4.42225  2.77519  2.73123  3.46354  2.40513  3.72494  3.29354  2.67741  2.69355  4.24690  2.90347  2.73739  3.18146  2.89801  2.37887  2.77519  2.98518  4.58477  3.61503
          0.02363  4.15302  4.87536  0.61958  0.77255  0.48576  0.95510
    688   2.18232  4.56056  2.32833  2.74424  3.81839  3.51772  3.90064  1.91809  2.82915  2.78070  3.72676  3.21027  3.97525  3.13822  3.24550  2.83152  2.94383  2.60147  5.25988  3.97621    701 - -
          2.68618  4.42225  2.77519  2.73123  3.46354  2.40513  3.72494  3.29354  2.67741  2.69355  4.24690  2.90347  2.73739  3.18146  2.89801  2.37887  2.77519  2.98518  4.58477  3.61503
          0.02363  4.15302  4.87536  0.61958  0.77255  0.48576  0.95510
    689   2.10075  4.67802  3.06130  2.61993  4.15493  3.34422  3.80018  3.52498  2.57832  3.16666  4.01152  3.07906  3.85562  1.92565  2.97587  2.66941  2.16893  3.17604  5.43084  4.12968    702 - -
          2.68618  4.42225  2.77519  2.73123  3.46354  2.40513  3.72494  3.29354  2.67741  2.69355  4.24690  2.90347  2.73739  3.18146  2.89801  2.37887  2.77519  2.98518  4.58477  3.61503
          0.02363  4.15302  4.87536  0.61958  0.77255  0.48576  0.95510
    690   2.26472  5.00070  3.05189  2.49857  4.30751  3.49085  2.74272  3.73339  2.24437  3.27045  4.07878  3.00283  3.88443  2.27416  2.10049  2.73861  2.95545  3.38394  5.43303  4.11718    703 - -
          2.68618  4.42225  2.77519  2.73123  3.46354  2.40513  3.72494  3.29354  2.67741  2.69355  4.24690  2.90347  2.73739  3.18146  2.89801  2.37887  2.77519  2.98518  4.58477  3.61503
          0.02363  4.15302  4.87536  0.61958  0.77255  0.48576  0.95510
    691   3.29361  4.96012  3.72079  3.33363  2.38762  3.98910  1.40581  3.59584  3.15818  3.02483  4.12101  3.60585  4.38582  3.52646  3.42518  3.34819  3.52682  3.40411  4.02282  1.66883    704 - -
          2.68618  4.42225  2.77519  2.73123  3.46354  2.40513  3.72494  3.29354  2.67741  2.69355  4.24690  2.90347  2.73739  3.18146  2.89801  2.37887  2.77519  2.98518  4.58477  3.61503
          0.02363  4.15302  4.87536  0.61958  0.77255  0.48576  0.95510
    692   2.68051  4.98689  2.28094  2.36318  4.26097  2.64607  3.66611  3.70234  2.47093  2.57397  4.07707  2.90189  3.83574  2.22533  2.94758  2.67634  2.92340  3.34652  5.48020  4.10939    705 - -
          2.68618  4.42225  2.77519  2.73123  3.46354  2.40513  3.72494  3.29354  2.67741  2.69355  4.24690  2.90347  2.73739  3.18146  2.89801  2.37887  2.77519  2.98518  4.58477  3.61503
          0.02363  4.15302  4.87536  0.61958  0.77255  0.48576  0.95510
    693   3.00664  5.63609  1.46017  1.71559  4.91998  3.29472  3.81901  4.45435  2.82654  3.92497  4.75884  1.95360  3.90804  2.97674  3.43158  2.88258  3.28986  4.00703  6.07485  4.55114    706 - -
          2.68618  4.42225  2.77519  2.73123  3.46354  2.40513  3.72494  3.29354  2.67741  2.69355  4.24690  2.90347  2.73739  3.18146  2.89801  2.37887  2.77519  2.98518  4.58477  3.61503
          0.02363  4.15302  4.87536  0.61958  0.77255  0.48576  0.95510
    694   3.40392  4.85877  4.16529  3.79516  1.07681  4.16547  2.09376  3.38461  3.66317  2.79438  3.96606  3.87938  4.54065  3.86445  3.84963  3.53464  3.64448  3.25290  3.87921  2.17420    707 - -
          2.68618  4.42225  2.77519  2.73123  3.46354  2.40513  3.72494  3.29354  2.67741  2.69355  4.24690  2.90347  2.73739  3.18146  2.89801  2.37887  2.77519  2.98518  4.58477  3.61503
          0.02363  4.15302  4.87536  0.61958  0.77255  0.48576  0.95510
    695   2.26294  4.33318  4.50596  3.95176  3.44847  4.17421  4.58542  1.67124  3.84621  1.69880  3.31751  4.18174  4.50528  4.07951  4.04459  3.49933  3.19023  1.55519  5.20479  4.02356    708 - -
          2.68618  4.42225  2.77519  2.73123  3.46354  2.40513  3.72494  3.29354  2.67741  2.69355  4.24690  2.90347  2.73739  3.18146  2.89801  2.37887  2.77519  2.98518  4.58477  3.61503
          0.02363  4.15302  4.87536  0.61958  0.77255  0.48576  0.95510
    696   2.69381  5.01623  2.20207  2.39569  4.36405  3.39529  3.67007  3.79972  2.40846  3.34979  4.14854  2.92424  3.84519  2.80272  1.96138  2.68641  2.38063  3.42224  5.52945  4.16690    709 - -
          2.68618  4.42225  2.77519  2.73123  3.46354  2.40513  3.72494  3.29354  2.67741  2.69355  4.24690  2.90347  2.73739  3.18146  2.89801  2.37887  2.77519  2.98518  4.58477  3.61503
          0.02363  4.15302  4.87536  0.61958  0.77255  0.48576  0.95510
    697   2.69026  5.11848  2.24390  2.34339  4.44910  3.40357  3.61926  3.90943  2.00750  3.41123  4.18258  2.88432  2.84025  2.73398  2.32902  2.65865  2.92299  3.50578  5.55758  4.17526    710 - -
          2.68618  4.42225  2.77519  2.73123  3.46354  2.40513  3.72494  3.29354  2.67741  2.69355  4.24690  2.90347  2.73739  3.18146  2.89801  2.37887  2.77519  2.98518  4.58477  3.61503
          0.02363  4.15302  4.87536  0.61958  0.77255  0.48576  0.95510
    698   2.98554  4.84735  3.66759  3.03789  3.88449  3.74158  3.84219  3.26565  2.31331  1.99475  3.85605  3.41744  4.13586  3.05795  1.35553  3.10497  3.20386  3.09602  5.24074  3.98438    711 - -
          2.68618  4.42225  2.77519  2.73123  3.46354  2.40513  3.72494  3.29354  2.67741  2.69355  4.24690  2.90347  2.73739  3.18146  2.89801  2.37887  2.77519  2.98518  4.58477  3.61503
          0.02363  4.15302  4.87536  0.61958  0.77255  0.48576  0.95510
    699   1.79101  4.51471  3.26911  2.78320  3.85214  3.42538  3.86399  3.09820  2.71845  2.85102  3.76268  3.20901  3.91090  2.28439  3.09413  2.73502  2.88523  2.27165  5.24332  3.97480    712 - -
          2.68618  4.42225  2.77519  2.73123  3.46354  2.40513  3.72494  3.29354  2.67741  2.69355  4.24690  2.90347  2.73739  3.18146  2.89801  2.37887  2.77519  2.98518  4.58477  3.61503
          0.02363  4.15302  4.87536  0.61958  0.77255  0.48576  0.95510
    700   2.66422  4.87042  2.87488  2.06944  4.13989  2.66550  3.68050  3.54714  2.47507  3.15302  3.97573  2.95705  3.84976  2.33942  2.92309  2.68927  2.90656  2.44245  5.39257  4.05438    713 - -
          2.68618  4.42225  2.77519  2.73123  3.46354  2.40513  3.72494  3.29354  2.67741  2.69355  4.24690  2.90347  2.73739  3.18146  2.89801  2.37887  2.77519  2.98518  4.58477  3.61503
          0.02363  4.15302  4.87536  0.61958  0.77255  0.48576  0.95510
    701   2.71568  4.94139  3.04175  2.49819  4.18161  3.48706  3.63984  3.63564  1.98457  3.19731  4.01443  2.42696  3.88007  2.21841  2.67195  2.73041  2.93686  3.30273  3.16008  4.04136    714 - -
          2.68618  4.42225  2.77519  2.73123  3.46354  2.40513  3.72494  3.29354  2.67741  2.69355  4.24690  2.90347  2.73739  3.18146  2.89801  2.37887  2.77519  2.98518  4.58477  3.61503
          0.02363  4.15302  4.87536  0.61958  0.77255  0.48576  0.95510
    702   3.48571  4.87005  4.63932  4.28958  3.26755  4.33533  4.85846  2.49562  4.05504  0.59324  3.21893  4.53816  4.72820  4.35492  4.18140  3.95335  3.77034  2.60410  5.23883  4.02388    715 - -
          2.68618  4.42225  2.77519  2.73123  3.46354  2.40513  3.72494  3.29354  2.67741  2.69355  4.24690  2.90347  2.73739  3.18146  2.89801  2.37887  2.77519  2.98518  4.58477  3.61503
          0.02363  4.15302  4.87536  0.61958  0.77255  0.48576  0.95510
    703   1.64564  4.30936  3.54659  3.08030  3.76078  3.33278  4.04188  3.01330  3.02515  2.05002  3.72043  3.38276  3.90602  3.35087  3.35357  2.11768  2.84404  2.73580  5.20999  3.97134    716 - -
          2.68618  4.42225  2.77519  2.73123  3.46354  2.40513  3.72494  3.29354  2.67741  2.69355  4.24690  2.90347  2.73739  3.18146  2.89801  2.37887  2.77519  2.98518  4.58477  3.61503
          0.02363  4.15302  4.87536  0.61958  0.77255  0.48576  0.95510
    704   2.64741  4.80681  3.04927  2.57540  4.28235  3.38388  3.74009  3.68435  1.70333  3.27365  4.09381  3.04882  3.86573  2.89333  2.79540  2.07929  2.31899  3.31429  5.47387  4.16871    717 - -
          2.68618  4.42225  2.77519  2.73123  3.46354  2.40513  3.72494  3.29354  2.67741  2.69355  4.24690  2.90347  2.73739  3.18146  2.89801  2.37887  2.77519  2.98518  4.58477  3.61503
          0.02363  4.15302  4.87536  0.61958  0.77255  0.48576  0.95510
    705   2.24006  4.96047  2.93405  2.44527  4.30869  3.42184  3.65626  3.73672  1.94039  3.28736  4.08787  2.96053  3.85004  2.29894  2.76181  2.22504  2.92245  3.37035  5.47045  4.13193    718 - -
          2.68618  4.42225  2.77519  2.73123  3.46354  2.40513  3.72494  3.29354  2.67741  2.69355  4.24690  2.90347  2.73739  3.18146  2.89801  2.37887  2.77519  2.98518  4.58477  3.61503
          0.02363  4.15302  4.87536  0.61958  0.77255  0.48576  0.95510
    706   2.88309  5.05432  2.66623  1.88311  4.50948  3.37316  3.92020  3.95454  2.77297  3.54765  4.42669  3.02244  1.36847  3.10829  3.19933  2.89161  3.19392  3.58660  5.71535  4.39126    719 - -
          2.68618  4.42225  2.77519  2.73123  3.46354  2.40513  3.72494  3.29354  2.67741  2.69355  4.24690  2.90347  2.73739  3.18146  2.89801  2.37887  2.77519  2.98518  4.58477  3.61503
          0.02363  4.15302  4.87536  0.61958  0.77255  0.48576  0.95510
    707   2.51801  4.28937  3.65439  3.17499  3.73514  3.39381  4.10354  2.79254  3.11327  2.72264  3.67392  3.46145  2.61633  3.42971  3.43057  2.75524  2.08735  1.67954  5.21394  3.98987    720 - -
          2.68618  4.42225  2.77519  2.73123  3.46354  2.40513  3.72494  3.29354  2.67741  2.69355  4.24690  2.90347  2.73739  3.18146  2.89801  2.37887  2.77519  2.98518  4.58477  3.61503
          0.02363  4.15302  4.87536  0.61958  0.77255  0.48576  0.95510
    708   2.84369  4.86644  3.35674  2.74695  3.93768  3.62170  2.49525  3.49321  2.23655  2.38865  3.94831  3.18963  3.99749  2.88148  1.74666  2.90506  3.05043  3.22067  5.19893  3.88001    721 - -
          2.68618  4.42225  2.77519  2.73123  3.46354  2.40513  3.72494  3.29354  2.67741  2.69355  4.24690  2.90347  2.73739  3.18146  2.89801  2.37887  2.77519  2.98518  4.58477  3.61503
          0.02363  4.15302  4.87536  0.61958  0.77255  0.48576  0.95510
    709   3.35088  5.15162  3.87286  3.33640  4.57913  3.77246  4.06823  4.14869  2.40481  3.61371  4.61444  3.67041  4.26856  3.28153  0.62330  3.42650  3.60225  3.86238  5.55236  4.45430    722 - -
          2.68618  4.42225  2.77519  2.73123  3.46354  2.40513  3.72494  3.29354  2.67741  2.69355  4.24690  2.90347  2.73739  3.18146  2.89801  2.37887  2.77519  2.98518  4.58477  3.61503
          0.02363  4.15302  4.87536  0.61958  0.77255  0.48576  0.95510
    710   2.24313  4.72600  3.19032  2.62477  3.95159  3.51552  3.69851  3.32988  2.40104  2.30621  3.81672  3.10088  3.90815  2.35322  2.29776  2.76356  2.91461  3.05134  5.23780  3.95860    723 - -
          2.68618  4.42225  2.77519  2.73123  3.46354  2.40513  3.72494  3.29354  2.67741  2.69355  4.24690  2.90347  2.73739  3.18146  2.89801  2.37887  2.77519  2.98518  4.58477  3.61503
          0.02363  4.15302  4.87536  0.61958  0.77255  0.48576  0.95510
    711   0.67447  4.35721  3.77181  3.58743  4.35569  3.17221  4.57276  3.52507  3.61164  3.39281  4.40103  3.65829  3.93890  3.92818  3.83582  2.70888  3.00626  3.12945  5.75382  4.58917    724 - -
          2.68618  4.42225  2.77519  2.73123  3.46354  2.40513  3.72494  3.29354  2.67741  2.69355  4.24690  2.90347  2.73739  3.18146  2.89801  2.37887  2.77519  2.98518  4.58477  3.61503
          0.02363  4.15302  4.87536  0.61958  0.77255  0.48576  0.95510
    712   2.93254  5.35225  2.49810  1.30750  4.65421  3.38712  3.76489  4.13628  2.54062  3.63576  4.47735  2.87175  3.92519  2.07539  2.97455  2.86566  3.18869  3.75023  5.77932  4.37811    725 - -
          2.68618  4.42225  2.77519  2.73123  3.46354  2.40513  3.72494  3.29354  2.67741  2.69355  4.24690  2.90347  2.73739  3.18146  2.89801  2.37887  2.77519  2.98518  4.58477  3.61503
          0.02363  4.15302  4.87536  0.61958  0.77255  0.48576  0.95510
    713   3.40677  4.70937  5.01405  4.48456  3.20042  4.68914  5.03176  1.67776  4.31001  0.87966  3.00472  4.73254  4.87652  4.45297  4.42616  4.07137  3.63923  2.15872  5.30885  4.20188    726 - -
          2.68618  4.42225  2.77519  2.73123  3.46354  2.40513  3.72494  3.29354  2.67741  2.69355  4.24690  2.90347  2.73739  3.18146  2.89801  2.37887  2.77519  2.98518  4.58477  3.61503
          0.02363  4.15302  4.87536  0.61958  0.77255  0.48576  0.95510
    714   3.40934  4.71302  5.01144  4.48229  3.19706  4.68875  5.02962  1.69820  4.30647  0.86923  3.00195  4.73129  4.87609  4.45003  4.42287  4.07129  3.64177  2.16667  5.30635  4.19904    727 - -
          2.68618  4.42225  2.77519  2.73123  3.46354  2.40513  3.72494  3.29354  2.67741  2.69355  4.24690  2.90347  2.73739  3.18146  2.89801  2.37887  2.77519  2.98518  4.58477  3.61503
          0.02363  4.15302  4.87536  0.61958  0.77255  0.48576  0.95510
    715   2.40449  4.38527  3.29310  3.02353  4.38926  3.09723  4.18921  3.85439  3.11267  3.51051  4.34673  3.29615  1.76135  3.43219  3.45977  1.38687  2.86467  3.33216  5.70458  4.44604    728 - -
          2.68618  4.42225  2.77519  2.73123  3.46354  2.40513  3.72494  3.29354  2.67741  2.69355  4.24690  2.90347  2.73739  3.18146  2.89801  2.37887  2.77519  2.98518  4.58477  3.61503
          0.02363  4.15302  4.87536  0.61958  0.77255  0.48576  0.95510
    716   3.26066  4.62825  4.79697  4.29011  3.26701  4.45809  4.89525  2.11425  4.11737  0.94051  3.09718  4.52574  4.74580  4.32582  4.27062  3.84375  3.51776  1.70602  5.29941  4.15201    729 - -
          2.68618  4.42225  2.77519  2.73123  3.46354  2.40513  3.72494  3.29354  2.67741  2.69355  4.24690  2.90347  2.73739  3.18146  2.89801  2.37887  2.77519  2.98518  4.58477  3.61503
          0.02363  4.15302  4.87536  0.61958  0.77255  0.48576  0.95510
    717   2.39693  4.37649  3.30724  3.03772  4.39678  3.09058  4.19925  3.86326  3.12581  3.51970  4.35440  3.30251  2.29879  3.44346  3.47102  1.12791  2.86039  3.33451  5.71231  4.45572    730 - -
          2.68618  4.42225  2.77519  2.73123  3.46354  2.40513  3.72494  3.29354  2.67741  2.69355  4.24690  2.90347  2.73739  3.18146  2.89801  2.37887  2.77519  2.98518  4.58477  3.61503
          0.02363  4.15302  4.87536  0.61958  0.77255  0.48576  0.95510
    718   2.69298  4.94855  2.64523  1.85141  4.46775  2.40172  3.80417  3.92253  2.66899  3.48959  4.30251  2.92207  3.85053  2.96296  3.14858  1.75101  3.00382  3.50558  5.68397  4.30842    731 - -
          2.68618  4.42225  2.77519  2.73123  3.46354  2.40513  3.72494  3.29354  2.67741  2.69355  4.24690  2.90347  2.73739  3.18146  2.89801  2.37887  2.77519  2.98518  4.58477  3.61503
          0.02363  4.15302  4.87536  0.61958  0.77255  0.48576  0.95510
    719   2.09019  4.30434  3.76329  3.26549  3.57851  3.53624  4.13256  2.62409  3.17033  1.66772  3.51081  3.55718  4.04609  3.49050  3.46325  2.88336  2.14023  2.42976  5.12818  3.91538    732 - -
          2.68620  4.42227  2.77522  2.73125  3.46356  2.40515  3.72497  3.29356  2.67710  2.69357  4.24692  2.90349  2.73742  3.18148  2.89803  2.37889  2.77522  2.98520  4.58479  3.61505
          0.36483  1.94346  1.81720  0.29989  1.35055  0.48576  0.95510
    720   2.34227  4.31529  3.15704  2.90163  4.23852  3.02842  4.07239  3.69539  2.98836  3.36346  4.21725  3.19266  1.64678  3.32131  3.33008  1.80825  2.79303  3.20852  5.56585  4.29942    734 - -
          2.68618  4.42225  2.77519  2.73123  3.46354  2.40513  3.72494  3.29354  2.67741  2.69355  4.24690  2.90347  2.73739  3.18146  2.89801  2.37887  2.77519  2.98518  4.58477  3.61503
          0.02802  3.98478  4.70713  0.61958  0.77255  0.65735  0.73027
    721   2.72891  4.60116  3.47088  2.90702  3.84426  3.52594  3.81321  3.04020  2.40400  2.78009  3.77946  3.29085  3.97884  3.03542  1.65937  2.87483  2.99595  2.13993  5.20723  3.95332    735 - -
          2.68618  4.42225  2.77519  2.73123  3.46354  2.40513  3.72494  3.29354  2.67741  2.69355  4.24690  2.90347  2.73739  3.18146  2.89801  2.37887  2.77519  2.98518  4.58477  3.61503
          0.02802  3.98478  4.70713  0.61958  0.77255  0.65735  0.73027
    722   2.77946  5.11663  2.74831  1.93610  4.42135  3.40717  2.57150  3.87268  1.86719  3.37975  4.19422  2.89374  3.85251  2.74816  2.60628  2.74853  3.00423  3.50635  5.51017  4.16959    736 - -
          2.68622  4.42229  2.77524  2.73128  3.46358  2.40468  3.72499  3.29358  2.67745  2.69359  4.24694  2.90351  2.73744  3.18151  2.89805  2.37891  2.77524  2.98523  4.58481  3.61507
          0.39397  1.15013  4.70713  0.20018  1.70697  0.65735  0.73027
    723   2.86090  5.24419  2.33174  1.72583  4.56571  3.26344  3.74395  4.06239  2.62278  3.60700  4.45991  1.63437  3.84741  2.91252  3.10050  2.79907  3.14465  3.67191  5.75313  4.32733    738 - -
          2.68618  4.42225  2.77519  2.73123  3.46354  2.40513  3.72494  3.29354  2.67741  2.69355  4.24690  2.90347  2.73739  3.18146  2.89801  2.37887  2.77519  2.98518  4.58477  3.61503
          0.02802  3.98478  4.70713  0.61958  0.77255  0.65735  0.73027
    724   2.02283  4.77595  2.65064  1.89356  4.28903  2.33965  3.76488  3.69663  2.63532  3.31547  4.14831  2.90260  3.79140  2.93923  3.09339  2.64049  2.92072  3.31168  5.54537  4.19929    739 - -
          2.68618  4.42225  2.77519  2.73123  3.46354  2.40513  3.72494  3.29354  2.67741  2.69355  4.24690  2.90347  2.73739  3.18146  2.89801  2.37887  2.77519  2.98518  4.58477  3.61503
          0.02802  3.98478  4.70713  0.61958  0.77255  0.65735  0.73027
    725   2.51760  4.35308  3.41161  3.00672  3.62805  3.31812  3.98019  2.96716  2.91662  2.00760  3.71254  3.32891  3.89503  3.29728  3.22951  1.63310  2.87449  2.72262  5.12927  3.81000    740 - -
          2.68618  4.42225  2.77519  2.73123  3.46354  2.40513  3.72494  3.29354  2.67741  2.69355  4.24690  2.90347  2.73739  3.18146  2.89801  2.37887  2.77519  2.98518  4.58477  3.61503
          0.02802  3.98478  4.70713  0.61958  0.77255  0.39172  1.12669
    726   2.62111  4.27389  3.61849  3.06156  2.58799  3.61456  2.81604  2.72664  2.98897  2.45118  3.38181  3.41988  4.00444  3.28545  3.30236  2.88236  2.25672  2.14006  4.79306  3.50612    741 - -
          2.68618  4.42225  2.77519  2.73123  3.46354  2.40513  3.72494  3.29354  2.67741  2.69355  4.24690  2.90347  2.73739  3.18146  2.89801  2.37887  2.77519  2.98518  4.58477  3.61503
          0.02363  4.15302  4.87536  0.61958  0.77255  0.48576  0.95510
    727   2.89349  4.35364  4.22537  3.68076  2.93312  3.97350  4.08410  2.44217  3.53690  1.77656  3.27986  3.89125  4.32129  3.77349  3.73206  3.28015  3.12979  1.82306  4.59879  1.92028    742 - -
          2.68618  4.42225  2.77519  2.73123  3.46354  2.40513  3.72494  3.29354  2.67741  2.69355  4.24690  2.90347  2.73739  3.18146  2.89801  2.37887  2.77519  2.98518  4.58477  3.61503
          0.02363  4.15302  4.87536  0.61958  0.77255  0.48576  0.95510
    728   2.64255  4.82107  2.34088  2.44654  4.11795  2.59515  3.71194  3.53187  2.55298  2.38027  3.97476  2.96393  2.79368  2.87629  3.01949  2.67868  2.90101  3.20071  5.39674  4.05648    743 - -
          2.68618  4.42225  2.77519  2.73123  3.46354  2.40513  3.72494  3.29354  2.67741  2.69355  4.24690  2.90347  2.73739  3.18146  2.89801  2.37887  2.77519  2.98518  4.58477  3.61503
          0.02363  4.15302  4.87536  0.61958  0.77255  0.48576  0.95510
    729   1.64714  4.31959  3.51795  3.05406  3.80864  3.30782  4.03641  3.07554  3.00516  2.16939  3.76371  3.36046  3.89003  3.33219  3.34167  1.98428  2.83742  2.78343  5.24424  4.00219    744 - -
          2.68618  4.42225  2.77519  2.73123  3.46354  2.40513  3.72494  3.29354  2.67741  2.69355  4.24690  2.90347  2.73739  3.18146  2.89801  2.37887  2.77519  2.98518  4.58477  3.61503
          0.02363  4.15302  4.87536  0.61958  0.77255  0.48576  0.95510
    730   3.00334  4.41187  4.50710  3.92936  2.97326  4.13341  4.30951  2.44145  3.75099  1.25339  2.29541  4.11674  4.42650  3.93342  3.88536  3.44453  3.22747  2.46971  2.59217  3.48168    745 - -
          2.68618  4.42225  2.77519  2.73123  3.46354  2.40513  3.72494  3.29354  2.67741  2.69355  4.24690  2.90347  2.73739  3.18146  2.89801  2.37887  2.77519  2.98518  4.58477  3.61503
          0.02363  4.15302  4.87536  0.61958  0.77255  0.48576  0.95510
    731   1.41225  4.69436  3.14476  2.74850  4.25017  3.36737  3.87568  3.56658  1.89862  3.24564  4.11913  3.17108  3.91449  3.06370  2.87958  2.75536  2.98669  3.22081  5.49604  4.22699    746 - -
          2.68618  4.42225  2.77519  2.73123  3.46354  2.40513  3.72494  3.29354  2.67741  2.69355  4.24690  2.90347  2.73739  3.18146  2.89801  2.37887  2.77519  2.98518  4.58477  3.61503
          0.02363  4.15302  4.87536  0.61958  0.77255  0.48576  0.95510
    732   2.24323  5.26273  2.07065  1.89618  4.57154  3.34798  3.68715  4.05277  2.52485  3.55586  4.34018  2.81621  3.84274  2.15633  3.04239  2.71557  3.02440  3.63803  5.71478  4.28380    747 - -
          2.68618  4.42225  2.77519  2.73123  3.46354  2.40513  3.72494  3.29354  2.67741  2.69355  4.24690  2.90347  2.73739  3.18146  2.89801  2.37887  2.77519  2.98518  4.58477  3.61503
          0.02363  4.15302  4.87536  0.61958  0.77255  0.48576  0.95510
    733   2.56295  4.51762  3.26986  2.72791  3.85730  3.41089  3.79656  3.20999  2.63204  2.89849  3.75934  3.16249  3.87424  3.01506  2.40467  2.12663  2.29777  2.36165  5.20774  3.93872    748 - -
          2.68618  4.42225  2.77519  2.73123  3.46354  2.40513  3.72494  3.29354  2.67741  2.69355  4.24690  2.90347  2.73739  3.18146  2.89801  2.37887  2.77519  2.98518  4.58477  3.61503
          0.02363  4.15302  4.87536  0.61958  0.77255  0.48576  0.95510
    734   3.21845  4.56072  4.83085  4.26524  3.20612  4.47029  4.81295  2.13780  4.12941  1.15497  2.24388  4.49802  4.70163  4.26943  4.26059  3.80922  3.44763  1.67039  5.20353  4.11489    749 - -
          2.68618  4.42225  2.77519  2.73123  3.46354  2.40513  3.72494  3.29354  2.67741  2.69355  4.24690  2.90347  2.73739  3.18146  2.89801  2.37887  2.77519  2.98518  4.58477  3.61503
          0.02363  4.15302  4.87536  0.61958  0.77255  0.48576  0.95510
    735   2.95442  4.73129  3.72161  3.11534  3.68812  3.77006  3.91477  3.04103  2.48304  1.55598  3.66039  3.48709  4.16054  3.16605  1.71129  3.12357  3.18026  2.91507  5.16154  3.91085    750 - -
          2.68618  4.42225  2.77519  2.73123  3.46354  2.40513  3.72494  3.29354  2.67741  2.69355  4.24690  2.90347  2.73739  3.18146  2.89801  2.37887  2.77519  2.98518  4.58477  3.61503
          0.02363  4.15302  4.87536  0.61958  0.77255  0.48576  0.95510
    736   2.91152  5.48209  1.89278  1.44698  4.77790  3.32102  3.75956  4.28819  2.67302  3.76714  4.57529  2.77492  3.88335  2.19428  3.22379  2.81501  3.17706  3.85480  5.91457  4.43724    751 - -
          2.68618  4.42225  2.77519  2.73123  3.46354  2.40513  3.72494  3.29354  2.67741  2.69355  4.24690  2.90347  2.73739  3.18146  2.89801  2.37887  2.77519  2.98518  4.58477  3.61503
          0.02363  4.15302  4.87536  0.61958  0.77255  0.48576  0.95510
    737   2.62187  4.76741  2.92573  2.57587  4.37423  1.84641  3.82525  3.80759  2.03327  3.39081  4.20895  3.04198  3.85391  2.99051  2.97395  2.11058  2.94800  3.39422  5.58333  4.26763    752 - -
          2.68618  4.42225  2.77519  2.73123  3.46354  2.40513  3.72494  3.29354  2.67741  2.69355  4.24690  2.90347  2.73739  3.18146  2.89801  2.37887  2.77519  2.98518  4.58477  3.61503
          0.02363  4.15302  4.87536  0.61958  0.77255  0.48576  0.95510
    738   1.79525  4.28794  4.02400  3.48754  3.47285  3.75042  4.25649  2.32261  3.39177  2.29581  2.50304  3.75876  4.19360  3.67243  3.65529  3.07868  3.00078  1.73212  5.09412  3.89463    753 - -
          2.68618  4.42225  2.77519  2.73123  3.46354  2.40513  3.72494  3.29354  2.67741  2.69355  4.24690  2.90347  2.73739  3.18146  2.89801  2.37887  2.77519  2.98518  4.58477  3.61503
          0.02363  4.15302  4.87536  0.61958  0.77255  0.48576  0.95510
    739   2.81442  4.44263  3.78864  3.21425  3.45047  3.81806  4.05103  2.06690  2.21770  1.63042  3.36438  3.58661  4.17624  3.38200  3.22622  3.10306  3.04369  2.39573  5.04477  3.83241    754 - -
          2.68618  4.42225  2.77519  2.73123  3.46354  2.40513  3.72494  3.29354  2.67741  2.69355  4.24690  2.90347  2.73739  3.18146  2.89801  2.37887  2.77519  2.98518  4.58477  3.61503
          0.02363  4.15302  4.87536  0.61958  0.77255  0.48576  0.95510
    740   2.22664  4.98855  3.14837  2.60142  4.36173  3.51935  3.67409  3.76015  2.20863  3.29589  4.12696  3.07695  3.93231  2.14779  1.76884  2.81188  3.02175  3.41831  5.45557  4.17725    755 - -
          2.68618  4.42225  2.77519  2.73123  3.46354  2.40513  3.72494  3.29354  2.67741  2.69355  4.24690  2.90347  2.73739  3.18146  2.89801  2.37887  2.77519  2.98518  4.58477  3.61503
          0.02363  4.15302  4.87536  0.61958  0.77255  0.48576  0.95510
    741   3.48571  4.87005  4.63932  4.28958  3.26755  4.33533  4.85846  2.49562  4.05504  0.59324  3.21893  4.53816  4.72820  4.35492  4.18140  3.95335  3.77034  2.60410  5.23883  4.02388    756 - -
          2.68618  4.42225  2.77519  2.73123  3.46354  2.40513  3.72494  3.29354  2.67741  2.69355  4.24690  2.90347  2.73739  3.18146  2.89801  2.37887  2.77519  2.98518  4.58477  3.61503
          0.02363  4.15302  4.87536  0.61958  0.77255  0.48576  0.95510
    742   3.35347  5.10405  3.44851  3.24555  3.52131  3.71880  0.66725  4.10082  3.08283  3.55478  4.62707  3.63980  4.29108  3.61809  3.32691  3.42440  3.67025  3.83089  4.98009  3.46613    757 - -
          2.68618  4.42225  2.77519  2.73123  3.46354  2.40513  3.72494  3.29354  2.67741  2.69355  4.24690  2.90347  2.73739  3.18146  2.89801  2.37887  2.77519  2.98518  4.58477  3.61503
          0.02363  4.15302  4.87536  0.61958  0.77255  0.48576  0.95510
    743   2.76080  5.17948  2.22087  2.34922  4.50422  3.40983  3.65436  3.96993  2.36209  3.46777  4.25584  2.89094  3.85900  1.85610  2.26627  2.72159  2.99613  3.57211  5.60633  4.22643    758 - -
          2.68618  4.42225  2.77519  2.73123  3.46354  2.40513  3.72494  3.29354  2.67741  2.69355  4.24690  2.90347  2.73739  3.18146  2.89801  2.37887  2.77519  2.98518  4.58477  3.61503
          0.02363  4.15302  4.87536  0.61958  0.77255  0.48576  0.95510
    744   1.61040  4.39428  3.91159  3.46917  3.54639  3.63106  4.31211  2.54889  3.35116  1.49923  3.48217  3.72693  4.16451  3.68372  3.61349  3.02183  3.06257  2.41094  5.21925  3.99509    759 - -
          2.68618  4.42225  2.77519  2.73123  3.46354  2.40513  3.72494  3.29354  2.67741  2.69355  4.24690  2.90347  2.73739  3.18146  2.89801  2.37887  2.77519  2.98518  4.58477  3.61503
          0.02363  4.15302  4.87536  0.61958  0.77255  0.48576  0.95510
    745   2.90666  5.06382  2.78263  2.54649  3.87972  3.45349  1.49683  3.90117  2.58629  3.43418  4.32309  2.21185  3.98406  3.03145  2.95037  2.90859  3.18296  3.55721  5.25919  3.76254    760 - -
          2.68618  4.42225  2.77519  2.73123  3.46354  2.40513  3.72494  3.29354  2.67741  2.69355  4.24690  2.90347  2.73739  3.18146  2.89801  2.37887  2.77519  2.98518  4.58477  3.61503
          0.02363  4.15302  4.87536  0.61958  0.77255  0.48576  0.95510
    746   1.62708  4.58750  3.06366  2.68008  4.10390  2.39253  2.62826  3.55024  2.72420  3.18788  4.02805  3.11350  3.84681  3.07467  3.12812  2.65014  2.88674  3.18014  5.42012  4.11369    761 - -
          2.68618  4.42225  2.77519  2.73123  3.46354  2.40513  3.72494  3.29354  2.67741  2.69355  4.24690  2.90347  2.73739  3.18146  2.89801  2.37887  2.77519  2.98518  4.58477  3.61503
          0.02363  4.15302  4.87536  0.61958  0.77255  0.48576  0.95510
    747   2.72942  4.88546  2.99493  2.11125  4.00795  3.48688  3.67492  3.53858  2.40029  3.12078  3.96683  3.02235  3.89882  1.97530  2.78626  2.76026  2.95722  3.23093  2.89276  3.93049    762 - -
          2.68618  4.42225  2.77519  2.73123  3.46354  2.40513  3.72494  3.29354  2.67741  2.69355  4.24690  2.90347  2.73739  3.18146  2.89801  2.37887  2.77519  2.98518  4.58477  3.61503
          0.02363  4.15302  4.87536  0.61958  0.77255  0.48576  0.95510
    748   2.34308  4.27545  3.52011  3.20932  4.28848  3.07401  4.26282  3.63801  3.21467  3.37946  4.23663  3.38862  3.80298  3.53715  3.52196  1.75099  1.25575  3.16054  5.65244  4.42530    763 - -
          2.68618  4.42225  2.77519  2.73123  3.46354  2.40513  3.72494  3.29354  2.67741  2.69355  4.24690  2.90347  2.73739  3.18146  2.89801  2.37887  2.77519  2.98518  4.58477  3.61503
          0.02363  4.15302  4.87536  0.61958  0.77255  0.48576  0.95510
    749   2.76505  4.88568  1.92816  2.52242  2.45011  3.49111  2.67636  3.52384  2.64933  3.09972  3.98358  3.03070  3.93181  2.95833  3.10602  2.79334  3.00714  3.22977  4.95489  3.42574    764 - -
          2.68618  4.42225  2.77519  2.73123  3.46354  2.40513  3.72494  3.29354  2.67741  2.69355  4.24690  2.90347  2.73739  3.18146  2.89801  2.37887  2.77519  2.98518  4.58477  3.61503
          0.02363  4.15302  4.87536  0.61958  0.77255  0.48576  0.95510
    750   2.82468  4.83929  3.30160  2.85776  4.34708  3.47517  3.89579  3.80129  2.46661  3.36711  4.25119  3.27162  1.45796  3.08324  1.87513  2.90215  3.12652  3.45040  5.50137  4.27095    765 - -
          2.68618  4.42225  2.77519  2.73123  3.46354  2.40513  3.72494  3.29354  2.67741  2.69355  4.24690  2.90347  2.73739  3.18146  2.89801  2.37887  2.77519  2.98518  4.58477  3.61503
          0.02363  4.15302  4.87536  0.61958  0.77255  0.48576  0.95510
    751   2.23020  4.90394  2.96113  2.46172  4.22030  3.42614  2.73968  3.64911  1.96646  3.21935  4.02789  2.97358  3.84981  2.80281  2.79168  2.25112  2.90691  3.29886  5.41876  4.08480    766 - -
          2.68618  4.42225  2.77519  2.73123  3.46354  2.40513  3.72494  3.29354  2.67741  2.69355  4.24690  2.90347  2.73739  3.18146  2.89801  2.37887  2.77519  2.98518  4.58477  3.61503
          0.02363  4.15302  4.87536  0.61958  0.77255  0.48576  0.95510
    752   2.62509  4.79477  2.84434  2.04505  4.27124  3.31918  3.78392  3.68138  2.61196  3.29414  4.11648  2.98956  3.84316  2.94891  3.05852  1.79249  2.17702  3.30539  5.52372  4.18673    767 - -
          2.68618  4.42225  2.77519  2.73123  3.46354  2.40513  3.72494  3.29354  2.67741  2.69355  4.24690  2.90347  2.73739  3.18146  2.89801  2.37887  2.77519  2.98518  4.58477  3.61503
          0.15603  4.15302  2.04992  0.61958  0.77255  0.48576  0.95510
    753   2.77590  5.15902  2.50114  1.77034  4.48765  2.41259  3.68379  3.94883  2.48793  3.47726  4.29321  2.81659  3.83344  2.17412  2.94955  2.73276  3.03387  3.56201  5.64715  4.25247    768 - -
          2.68618  4.42225  2.77519  2.73123  3.46354  2.40513  3.72494  3.29354  2.67741  2.69355  4.24690  2.90347  2.73739  3.18146  2.89801  2.37887  2.77519  2.98518  4.58477  3.61503
          0.02693  4.02392  4.74626  0.61958  0.77255  0.40892  1.09174
    754   3.25343  5.20690  3.44667  3.02725  4.65856  3.70129  3.94902  4.10829  0.70899  3.61643  4.57165  3.43575  4.18911  3.13095  2.52893  3.28231  3.49006  3.80354  5.60393  4.46204    769 - -
          2.68618  4.42225  2.77519  2.73123  3.46354  2.40513  3.72494  3.29354  2.67741  2.69355  4.24690  2.90347  2.73739  3.18146  2.89801  2.37887  2.77519  2.98518  4.58477  3.61503
          0.02363  4.15302  4.87536  0.61958  0.77255  0.48576  0.95510
    755   2.89887  5.09012  3.29861  2.68132  4.49377  3.60354  3.65766  3.86367  1.44622  3.36506  4.19966  3.13541  3.98715  2.78987  1.93488  2.90393  2.38156  3.52528  5.47896  4.24015    770 - -
          2.68618  4.42225  2.77519  2.73123  3.46354  2.40513  3.72494  3.29354  2.67741  2.69355  4.24690  2.90347  2.73739  3.18146  2.89801  2.37887  2.77519  2.98518  4.58477  3.61503
          0.02363  4.15302  4.87536  0.61958  0.77255  0.48576  0.95510
    756   3.18476  4.47521  4.97462  4.48892  3.68969  4.57784  5.20089  1.38860  4.38257  2.18298  3.48340  4.68799  4.88343  4.64685  4.57231  3.97858  3.45310  0.96481  5.68072  4.46917    771 - -
          2.68618  4.42225  2.77519  2.73123  3.46354  2.40513  3.72494  3.29354  2.67741  2.69355  4.24690  2.90347  2.73739  3.18146  2.89801  2.37887  2.77519  2.98518  4.58477  3.61503
          0.02363  4.15302  4.87536  0.61958  0.77255  0.48576  0.95510
    757   2.47729  4.39639  3.47777  3.31661  4.37116  3.12243  4.41337  3.93696  3.41003  3.63846  4.54659  3.48834  3.88637  3.73831  3.68019  0.73499  2.98019  3.40860  5.72241  4.45915    772 - -
          2.68618  4.42225  2.77519  2.73123  3.46354  2.40513  3.72494  3.29354  2.67741  2.69355  4.24690  2.90347  2.73739  3.18146  2.89801  2.37887  2.77519  2.98518  4.58477  3.61503
          0.02363  4.15302  4.87536  0.61958  0.77255  0.48576  0.95510
    758   3.15675  4.51264  4.76041  4.26427  3.46474  4.40499  4.91801  1.93600  4.11028  1.54063  3.31166  4.48328  4.73372  4.37087  4.29175  3.79250  3.42420  1.07617  5.41741  4.21431    773 - -
          2.68618  4.42225  2.77519  2.73123  3.46354  2.40513  3.72494  3.29354  2.67741  2.69355  4.24690  2.90347  2.73739  3.18146  2.89801  2.37887  2.77519  2.98518  4.58477  3.61503
          0.02363  4.15302  4.87536  0.61958  0.77255  0.48576  0.95510
    759   3.05271  4.79070  3.78315  3.72270  4.84166  0.40319  4.81661  4.51866  3.94160  4.13411  5.11871  3.94867  4.19002  4.24409  4.13807  3.23411  3.55563  3.99261  5.85335  4.95621    774 - -
          2.68618  4.42225  2.77519  2.73123  3.46354  2.40513  3.72494  3.29354  2.67741  2.69355  4.24690  2.90347  2.73739  3.18146  2.89801  2.37887  2.77519  2.98518  4.58477  3.61503
          0.02363  4.15302  4.87536  0.61958  0.77255  0.48576  0.95510
    760   3.26066  4.62825  4.79697  4.29011  3.26701  4.45809  4.89525  2.11425  4.11737  0.94051  3.09718  4.52574  4.74580  4.32582  4.27062  3.84375  3.51776  1.70602  5.29941  4.15201    775 - -
          2.68618  4.42225  2.77519  2.73123  3.46354  2.40513  3.72494  3.29354  2.67741  2.69355  4.24690  2.90347  2.73739  3.18146  2.89801  2.37887  2.77519  2.98518  4.58477  3.61503
          0.02363  4.15302  4.87536  0.61958  0.77255  0.48576  0.95510
    761   3.20611  4.49644  4.98868  4.50566  3.64778  4.59168  5.20767  0.99666  4.39197  2.11751  3.44051  4.70554  4.89151  4.64814  4.57406  3.99600  3.47416  1.37006  5.66162  4.46060    776 - -
          2.68618  4.42225  2.77519  2.73123  3.46354  2.40513  3.72494  3.29354  2.67741  2.69355  4.24690  2.90347  2.73739  3.18146  2.89801  2.37887  2.77519  2.98518  4.58477  3.61503
          0.02363  4.15302  4.87536  0.61958  0.77255  0.48576  0.95510
    762   3.35088  5.15162  3.87286  3.33640  4.57913  3.77246  4.06823  4.14869  2.40481  3.61371  4.61444  3.67041  4.26856  3.28153  0.62330  3.42650  3.60225  3.86238  5.55236  4.45430    777 - -
          2.68618  4.42225  2.77519  2.73123  3.46354  2.40513  3.72494  3.29354  2.67741  2.69355  4.24690  2.90347  2.73739  3.18146  2.89801  2.37887  2.77519  2.98518  4.58477  3.61503
          0.02363  4.15302  4.87536  0.61958  0.77255  0.48576  0.95510
    763   3.02370  4.36722  4.76861  4.19095  2.34882  4.26657  4.60201  1.76114  4.05312  1.77683  2.31880  4.34008  4.54449  4.18175  4.14640  3.59337  3.25375  1.65627  5.03052  3.88877    778 - -
          2.68618  4.42225  2.77519  2.73123  3.46354  2.40513  3.72494  3.29354  2.67741  2.69355  4.24690  2.90347  2.73739  3.18146  2.89801  2.37887  2.77519  2.98518  4.58477  3.61503
          0.02363  4.15302  4.87536  0.61958  0.77255  0.48576  0.95510
    764   1.01849  4.21652  3.62140  3.35430  4.38479  3.01317  4.38360  3.73868  3.39571  3.48975  4.33570  3.44437  3.78055  3.67850  3.67875  1.79266  2.79205  3.20346  5.75236  4.54830    779 - -
          2.68618  4.42225  2.77519  2.73123  3.46354  2.40513  3.72494  3.29354  2.67741  2.69355  4.24690  2.90347  2.73739  3.18146  2.89801  2.37887  2.77519  2.98518  4.58477  3.61503
          0.02363  4.15302  4.87536  0.61958  0.77255  0.48576  0.95510
    765   2.98494  4.97422  2.90655  2.82533  4.38519  3.39585  4.18828  4.16698  3.12181  3.78378  4.74459  0.74300  4.06552  3.46945  3.47933  3.04629  3.38086  3.75985  5.65868  4.31952    780 - -
          2.68618  4.42225  2.77519  2.73123  3.46354  2.40513  3.72494  3.29354  2.67741  2.69355  4.24690  2.90347  2.73739  3.18146  2.89801  2.37887  2.77519  2.98518  4.58477  3.61503
          0.02363  4.15302  4.87536  0.61958  0.77255  0.48576  0.95510
    766   3.25621  4.60940  4.71666  4.35065  3.57946  4.35652  5.03553  0.78508  4.18460  2.11769  3.48108  4.55830  4.76925  4.50973  4.35051  3.88727  3.55380  1.89573  5.52189  4.27860    781 - -
          2.68618  4.42225  2.77519  2.73123  3.46354  2.40513  3.72494  3.29354  2.67741  2.69355  4.24690  2.90347  2.73739  3.18146  2.89801  2.37887  2.77519  2.98518  4.58477  3.61503
          0.02363  4.15302  4.87536  0.61958  0.77255  0.48576  0.95510
    767   2.88817  5.44004  1.62274  1.80893  4.74635  3.33347  3.74157  4.24588  1.97084  3.72594  4.52790  2.78955  3.87891  2.88032  3.14308  2.79952  3.14811  3.81597  5.86952  4.40891    782 - -
          2.68618  4.42225  2.77519  2.73123  3.46354  2.40513  3.72494  3.29354  2.67741  2.69355  4.24690  2.90347  2.73739  3.18146  2.89801  2.37887  2.77519  2.98518  4.58477  3.61503
          0.02363  4.15302  4.87536  0.61958  0.77255  0.48576  0.95510
    768   2.77714  5.01181  2.96396  2.50626  4.29542  3.47794  2.51550  3.76040  1.93671  3.30410  4.12796  3.01004  2.21451  2.82309  2.66277  2.78196  3.00827  3.41488  5.45101  4.12430    783 - -
          2.68618  4.42225  2.77519  2.73123  3.46354  2.40513  3.72494  3.29354  2.67741  2.69355  4.24690  2.90347  2.73739  3.18146  2.89801  2.37887  2.77519  2.98518  4.58477  3.61503
          0.02363  4.15302  4.87536  0.61958  0.77255  0.48576  0.95510
    769   2.12795  4.38477  4.17117  3.61673  3.27527  3.95406  4.32026  2.36338  3.49060  1.40160  2.36320  3.90280  4.31459  3.75085  3.72173  3.26575  3.12368  2.30287  5.02558  3.86265    784 - -
          2.68618  4.42225  2.77519  2.73123  3.46354  2.40513  3.72494  3.29354  2.67741  2.69355  4.24690  2.90347  2.73739  3.18146  2.89801  2.37887  2.77519  2.98518  4.58477  3.61503
          0.02363  4.15302  4.87536  0.61958  0.77255  0.48576  0.95510
    770   2.87876  4.28355  4.41679  3.85951  3.21472  4.05542  4.34303  1.47113  3.72356  2.11963  3.26443  4.05277  4.39345  3.94674  3.89344  3.37154  3.11816  1.70157  4.90065  2.57162    785 - -
          2.68618  4.42225  2.77519  2.73123  3.46354  2.40513  3.72494  3.29354  2.67741  2.69355  4.24690  2.90347  2.73739  3.18146  2.89801  2.37887  2.77519  2.98518  4.58477  3.61503
          0.02363  4.15302  4.87536  0.61958  0.77255  0.48576  0.95510
    771   2.24427  4.92488  3.01379  2.48281  4.26379  3.44253  3.65285  3.68404  2.32546  3.24130  4.04819  2.98873  2.80685  2.30473  2.17381  2.69341  2.91617  3.32937  5.43085  4.10676    786 - -
          2.68618  4.42225  2.77519  2.73123  3.46354  2.40513  3.72494  3.29354  2.67741  2.69355  4.24690  2.90347  2.73739  3.18146  2.89801  2.37887  2.77519  2.98518  4.58477  3.61503
          0.02363  4.15302  4.87536  0.61958  0.77255  0.48576  0.95510
    772   3.40934  4.71302  5.01144  4.48229  3.19706  4.68875  5.02962  1.69820  4.30647  0.86923  3.00195  4.73129  4.87609  4.45003  4.42287  4.07129  3.64177  2.16667  5.30635  4.19904    787 - -
          2.68618  4.42225  2.77519  2.73123  3.46354  2.40513  3.72494  3.29354  2.67741  2.69355  4.24690  2.90347  2.73739  3.18146  2.89801  2.37887  2.77519  2.98518  4.58477  3.61503
          0.02363  4.15302  4.87536  0.61958  0.77255  0.48576  0.95510
    773   0.67447  4.35721  3.77181  3.58743  4.35569  3.17221  4.57276  3.52507  3.61164  3.39281  4.40103  3.65829  3.93890  3.92818  3.83582  2.70888  3.00626  3.12945  5.75382  4.58917    788 - -
          2.68618  4.42225  2.77519  2.73123  3.46354  2.40513  3.72494  3.29354  2.67741  2.69355  4.24690  2.90347  2.73739  3.18146  2.89801  2.37887  2.77519  2.98518  4.58477  3.61503
          0.02363  4.15302  4.87536  0.61958  0.77255  0.48576  0.95510
    774   2.99769  5.22030  3.05624  2.62858  4.59075  3.58237  3.70528  4.01229  1.74456  3.48331  4.34277  3.10371  4.01743  1.42773  2.41382  2.97706  3.20610  3.67103  5.56946  4.30874    789 - -
          2.68618  4.42225  2.77519  2.73123  3.46354  2.40513  3.72494  3.29354  2.67741  2.69355  4.24690  2.90347  2.73739  3.18146  2.89801  2.37887  2.77519  2.98518  4.58477  3.61503
          0.02363  4.15302  4.87536  0.61958  0.77255  0.48576  0.95510
    775   2.15959  4.43900  3.32964  2.78722  2.60171  3.47225  3.80187  3.04236  2.71950  2.73222  3.61227  3.21331  3.90505  3.06932  2.49075  2.27183  2.84068  2.78365  5.05168  3.78010    790 - -
          2.68618  4.42225  2.77519  2.73123  3.46354  2.40513  3.72494  3.29354  2.67741  2.69355  4.24690  2.90347  2.73739  3.18146  2.89801  2.37887  2.77519  2.98518  4.58477  3.61503
          0.02363  4.15302  4.87536  0.61958  0.77255  0.48576  0.95510
    776   3.46022  4.77629  4.93690  4.43531  2.08123  4.60770  4.59686  2.38488  4.28624  0.83835  2.98633  4.59532  4.81006  4.34758  4.36825  3.98378  3.68435  2.54338  4.80319  3.40694    791 - -
          2.68618  4.42225  2.77519  2.73123  3.46354  2.40513  3.72494  3.29354  2.67741  2.69355  4.24690  2.90347  2.73739  3.18146  2.89801  2.37887  2.77519  2.98518  4.58477  3.61503
          0.02363  4.15302  4.87536  0.61958  0.77255  0.48576  0.95510
    777   2.99354  4.53217  3.99430  3.51097  1.91899  3.91147  3.69442  3.04794  3.43001  2.64607  3.67094  3.70222  4.29472  3.64086  3.66938  2.16003  3.23718  2.86268  4.09557  1.58669    792 - -
          2.68618  4.42225  2.77519  2.73123  3.46354  2.40513  3.72494  3.29354  2.67741  2.69355  4.24690  2.90347  2.73739  3.18146  2.89801  2.37887  2.77519  2.98518  4.58477  3.61503
          0.02363  4.15302  4.87536  0.61958  0.77255  0.48576  0.95510
    778   1.69111  4.85145  1.95929  2.44769  4.47996  2.32437  3.86612  3.92021  2.78067  3.51512  4.33138  2.95150  3.84091  3.03508  3.27493  2.67791  2.98809  3.48309  5.72163  4.35298    793 - -
          2.68618  4.42225  2.77519  2.73123  3.46354  2.40513  3.72494  3.29354  2.67741  2.69355  4.24690  2.90347  2.73739  3.18146  2.89801  2.37887  2.77519  2.98518  4.58477  3.61503
          0.02363  4.15302  4.87536  0.61958  0.77255  0.48576  0.95510
    779   2.78025  4.39085  3.79605  3.23362  3.20755  3.78269  2.60041  2.66934  3.06022  1.58178  2.51239  3.58057  4.14249  3.40675  3.33533  3.06217  3.01025  2.56179  4.81670  3.52083    794 - -
          2.68618  4.42225  2.77519  2.73123  3.46354  2.40513  3.72494  3.29354  2.67741  2.69355  4.24690  2.90347  2.73739  3.18146  2.89801  2.37887  2.77519  2.98518  4.58477  3.61503
          0.02363  4.15302  4.87536  0.61958  0.77255  0.48576  0.95510
    780   2.18607  4.58879  3.14353  2.64734  3.85914  2.63522  3.76484  3.23169  2.60812  2.25846  3.76276  3.11248  3.88134  2.39105  3.00876  2.71401  2.86804  2.94901  5.20957  3.92635    795 - -
          2.68618  4.42225  2.77519  2.73123  3.46354  2.40513  3.72494  3.29354  2.67741  2.69355  4.24690  2.90347  2.73739  3.18146  2.89801  2.37887  2.77519  2.98518  4.58477  3.61503
          0.02363  4.15302  4.87536  0.61958  0.77255  0.48576  0.95510
    781   1.74039  4.62338  3.18665  2.69812  4.15077  3.33543  3.81882  3.54392  2.56267  3.17181  4.00987  3.12860  2.49307  2.99995  2.27585  2.66081  2.88364  3.18206  5.41587  4.13401    796 - -
          2.68618  4.42225  2.77519  2.73123  3.46354  2.40513  3.72494  3.29354  2.67741  2.69355  4.24690  2.90347  2.73739  3.18146  2.89801  2.37887  2.77519  2.98518  4.58477  3.61503
          0.02363  4.15302  4.87536  0.61958  0.77255  0.48576  0.95510
    782   2.63739  4.79316  2.93668  2.03591  4.06307  3.41591  3.69284  3.46736  2.50414  2.49095  3.91774  2.98550  2.85558  2.85792  2.95015  2.23847  2.88488  3.14896  5.34303  4.01518    797 - -
          2.68618  4.42225  2.77519  2.73123  3.46354  2.40513  3.72494  3.29354  2.67741  2.69355  4.24690  2.90347  2.73739  3.18146  2.89801  2.37887  2.77519  2.98518  4.58477  3.61503
          0.02363  4.15302  4.87536  0.61958  0.77255  0.48576  0.95510
    783   2.09041  5.32801  1.94219  1.54628  4.65097  3.32255  3.75639  4.12321  2.66580  3.64936  4.46012  2.80263  3.87227  2.90208  3.20951  2.78190  3.11988  3.71233  5.82417  4.37490    798 - -
          2.68618  4.42225  2.77519  2.73123  3.46354  2.40513  3.72494  3.29354  2.67741  2.69355  4.24690  2.90347  2.73739  3.18146  2.89801  2.37887  2.77519  2.98518  4.58477  3.61503
          0.02363  4.15302  4.87536  0.61958  0.77255  0.48576  0.95510
    784   2.78105  5.08884  2.79054  2.43678  4.50705  2.50099  3.71105  3.95161  1.59235  3.47042  4.27937  2.30561  3.89058  2.84898  2.76508  2.76675  3.03752  3.55930  5.61296  4.26973    799 - -
          2.68591  4.42232  2.77490  2.73130  3.46288  2.40519  3.72501  3.29361  2.67747  2.69361  4.24696  2.90353  2.73746  3.18153  2.89807  2.37893  2.77526  2.98525  4.58484  3.61510
          0.36483  1.94346  1.81720  0.93007  0.50174  0.48576  0.95510
    785   2.87532  4.42198  3.93608  3.46875  2.71411  3.81948  3.85897  2.60811  3.32564  2.33674  3.46812  3.69706  4.23126  3.61714  3.55916  3.16231  3.13906  1.89677  4.36155  1.65516    803 - -
          2.68618  4.42225  2.77519  2.73123  3.46354  2.40513  3.72494  3.29354  2.67741  2.69355  4.24690  2.90347  2.73739  3.18146  2.89801  2.37887  2.77519  2.98518  4.58477  3.61503
          0.02802  3.98478  4.70713  0.61958  0.77255  0.65735  0.73027
    786   2.90805  5.05407  3.17086  2.65037  4.39087  3.54530  3.63393  3.83071  2.04854  3.31344  4.18751  3.09866  3.95936  1.68974  1.83698  2.91363  3.11470  3.50984  5.41368  4.16619    804 - -
          2.68618  4.42225  2.77519  2.73123  3.46354  2.40513  3.72494  3.29354  2.67741  2.69355  4.24690  2.90347  2.73739  3.18146  2.89801  2.37887  2.77519  2.98518  4.58477  3.61503
          0.02802  3.98478  4.70713  0.61958  0.77255  0.65735  0.73027
    787   3.08535  4.41273  4.75522  4.26276  3.53067  4.40675  4.98078  1.19513  4.14390  2.02782  3.34134  4.48671  4.72751  4.41153  4.34414  3.79636  3.35408  1.32698  5.50112  4.29713    805 - -
          2.68618  4.42225  2.77519  2.73123  3.46354  2.40513  3.72494  3.29354  2.67741  2.69355  4.24690  2.90347  2.73739  3.18146  2.89801  2.37887  2.77519  2.98518  4.58477  3.61503
          0.02802  3.98478  4.70713  0.61958  0.77255  0.65735  0.73027
    788   3.12385  4.91962  3.24097  3.01325  3.36771  3.54617  0.92608  3.84410  2.85344  3.32352  4.37605  3.41762  4.10542  3.38124  3.11189  3.19381  3.43146  3.57714  4.83108  3.31563    806 - -
          2.68618  4.42225  2.77519  2.73123  3.46354  2.40513  3.72494  3.29354  2.67741  2.69355  4.24690  2.90347  2.73739  3.18146  2.89801  2.37887  2.77519  2.98518  4.58477  3.61503
          0.02802  3.98478  4.70713  0.61958  0.77255  0.39172  1.12669
    789   2.98288  4.38759  4.47122  3.90909  3.01143  4.12717  4.30171  1.81639  3.75557  1.33547  3.11370  4.09939  4.43253  3.94675  3.90593  3.43985  3.21157  2.29278  4.76790  2.48516    807 - -
          2.68618  4.42225  2.77519  2.73123  3.46354  2.40513  3.72494  3.29354  2.67741  2.69355  4.24690  2.90347  2.73739  3.18146  2.89801  2.37887  2.77519  2.98518  4.58477  3.61503
          0.02363  4.15302  4.87536  0.61958  0.77255  0.48576  0.95510
    790   1.61057  1.33352  4.20417  3.87119  4.06187  3.11525  4.56570  3.11731  3.73431  3.08106  4.04344  3.72216  3.87631  3.99476  3.89783  2.58591  2.82798  2.76638  5.55241  4.38369    808 - -
          2.68618  4.42225  2.77519  2.73123  3.46354  2.40513  3.72494  3.29354  2.67741  2.69355  4.24690  2.90347  2.73739  3.18146  2.89801  2.37887  2.77519  2.98518  4.58477  3.61503
          0.02363  4.15302  4.87536  0.61958  0.77255  0.48576  0.95510
    791   2.70782  1.83057  4.50836  4.05171  3.65240  3.70073  4.64648  2.18178  3.89654  2.45350  3.58391  4.07437  4.28015  4.15485  4.05767  3.12587  3.07553  1.33700  5.33978  4.12698    809 - -
          2.68618  4.42225  2.77519  2.73123  3.46354  2.40513  3.72494  3.29354  2.67741  2.69355  4.24690  2.90347  2.73739  3.18146  2.89801  2.37887  2.77519  2.98518  4.58477  3.61503
          0.02363  4.15302  4.87536  0.61958  0.77255  0.48576  0.95510
    792   3.67779  5.05189  4.26526  4.05539  2.36265  4.16704  3.78755  3.65123  3.90570  3.03027  4.29816  4.08671  4.63802  4.14208  4.02791  3.78282  3.96792  3.53607  4.01428  0.60218    810 - -
          2.68618  4.42225  2.77519  2.73123  3.46354  2.40513  3.72494  3.29354  2.67741  2.69355  4.24690  2.90347  2.73739  3.18146  2.89801  2.37887  2.77519  2.98518  4.58477  3.61503
          0.02363  4.15302  4.87536  0.61958  0.77255  0.48576  0.95510
    793   3.35347  5.10405  3.44851  3.24555  3.52131  3.71880  0.66725  4.10082  3.08283  3.55478  4.62707  3.63980  4.29108  3.61809  3.32691  3.42440  3.67025  3.83089  4.98009  3.46613    811 - -
          2.68618  4.42225  2.77519  2.73123  3.46354  2.40513  3.72494  3.29354  2.67741  2.69355  4.24690  2.90347  2.73739  3.18146  2.89801  2.37887  2.77519  2.98518  4.58477  3.61503
          0.02363  4.15302  4.87536  0.61958  0.77255  0.48576  0.95510
    794   1.27395  4.22747  3.59381  3.30992  4.39505  3.01524  4.35453  3.76643  3.35268  3.49907  4.33660  3.42256  3.77628  3.63720  3.64980  1.41457  2.78901  3.22297  5.75205  4.54322    812 - -
          2.68618  4.42225  2.77519  2.73123  3.46354  2.40513  3.72494  3.29354  2.67741  2.69355  4.24690  2.90347  2.73739  3.18146  2.89801  2.37887  2.77519  2.98518  4.58477  3.61503
          0.02363  4.15302  4.87536  0.61958  0.77255  0.48576  0.95510
    795   2.83822  5.15025  2.98432  2.50666  4.50817  3.50819  3.65339  3.94345  2.19675  3.43145  4.24255  2.23952  3.92577  1.87976  2.06247  2.81654  3.05572  3.57292  5.54089  4.23160    813 - -
          2.68618  4.42225  2.77519  2.73123  3.46354  2.40513  3.72494  3.29354  2.67741  2.69355  4.24690  2.90347  2.73739  3.18146  2.89801  2.37887  2.77519  2.98518  4.58477  3.61503
          0.02363  4.15302  4.87536  0.61958  0.77255  0.48576  0.95510
    796   2.68346  5.02778  2.23762  2.36037  4.15193  3.40781  2.77782  3.75386  2.43193  3.29625  4.09487  2.89975  3.83480  2.30564  2.90654  2.66898  2.91914  3.38790  5.40105  2.89263    814 - -
          2.68618  4.42225  2.77519  2.73123  3.46354  2.40513  3.72494  3.29354  2.67741  2.69355  4.24690  2.90347  2.73739  3.18146  2.89801  2.37887  2.77519  2.98518  4.58477  3.61503
          0.02363  4.15302  4.87536  0.61958  0.77255  0.48576  0.95510
    797   2.73736  4.37315  3.73878  3.19582  3.12777  3.69736  3.89816  2.79741  3.04582  1.96842  3.42224  3.52383  2.20229  3.38280  3.32669  2.99394  2.98286  2.62808  2.68229  3.29833    815 - -
          2.68618  4.42225  2.77519  2.73123  3.46354  2.40513  3.72494  3.29354  2.67741  2.69355  4.24690  2.90347  2.73739  3.18146  2.89801  2.37887  2.77519  2.98518  4.58477  3.61503
          0.02363  4.15302  4.87536  0.61958  0.77255  0.48576  0.95510
    798   3.48571  4.87005  4.63932  4.28958  3.26755  4.33533  4.85846  2.49562  4.05504  0.59324  3.21893  4.53816  4.72820  4.35492  4.18140  3.95335  3.77034  2.60410  5.23883  4.02388    816 - -
          2.68618  4.42225  2.77519  2.73123  3.46354  2.40513  3.72494  3.29354  2.67741  2.69355  4.24690  2.90347  2.73739  3.18146  2.89801  2.37887  2.77519  2.98518  4.58477  3.61503
          0.02363  4.15302  4.87536  0.61958  0.77255  0.48576  0.95510
    799   2.27056  4.39447  4.43320  3.88954  3.36773  4.13805  4.54838  1.67018  3.76461  1.40165  3.23067  4.13867  4.47943  4.00876  3.96849  3.46898  3.21908  2.00595  5.17104  4.00313    817 - -
          2.68618  4.42225  2.77519  2.73123  3.46354  2.40513  3.72494  3.29354  2.67741  2.69355  4.24690  2.90347  2.73739  3.18146  2.89801  2.37887  2.77519  2.98518  4.58477  3.61503
          0.02363  4.15302  4.87536  0.61958  0.77255  0.48576  0.95510
    800   2.67160  4.28820  3.87248  3.34972  3.43548  3.66027  4.13739  2.49458  3.24358  1.63833  3.40064  3.63863  4.11457  3.54652  3.51563  2.20119  2.95662  1.93060  5.01603  3.79049    818 - -
          2.68618  4.42225  2.77519  2.73123  3.46354  2.40513  3.72494  3.29354  2.67741  2.69355  4.24690  2.90347  2.73739  3.18146  2.89801  2.37887  2.77519  2.98518  4.58477  3.61503
          0.02363  4.15302  4.87536  0.61958  0.77255  0.48576  0.95510
    801   3.35088  5.15162  3.87286  3.33640  4.57913  3.77246  4.06823  4.14869  2.40481  3.61371  4.61444  3.67041  4.26856  3.28153  0.62330  3.42650  3.60225  3.86238  5.55236  4.45430    819 - -
          2.68618  4.42225  2.77519  2.73123  3.46354  2.40513  3.72494  3.29354  2.67741  2.69355  4.24690  2.90347  2.73739  3.18146  2.89801  2.37887  2.77519  2.98518  4.58477  3.61503
          0.02363  4.15302  4.87536  0.61958  0.77255  0.48576  0.95510
    802   2.62666  4.40321  3.63052  3.22177  2.13708  3.44364  3.97870  3.10977  3.19870  2.76986  3.77141  3.48698  4.01428  3.48975  3.50328  1.40042  2.98263  2.86018  4.78247  3.29039    820 - -
          2.68618  4.42225  2.77519  2.73123  3.46354  2.40513  3.72494  3.29354  2.67741  2.69355  4.24690  2.90347  2.73739  3.18146  2.89801  2.37887  2.77519  2.98518  4.58477  3.61503
          0.02363  4.15302  4.87536  0.61958  0.77255  0.48576  0.95510
    803   1.69300  4.44666  3.57715  3.16549  3.15974  3.53611  3.92104  3.03479  3.10421  2.73738  3.72680  3.47151  4.05583  3.43305  3.40290  2.90777  3.02108  2.80359  4.72157  1.74736    821 - -
          2.68618  4.42225  2.77519  2.73123  3.46354  2.40513  3.72494  3.29354  2.67741  2.69355  4.24690  2.90347  2.73739  3.18146  2.89801  2.37887  2.77519  2.98518  4.58477  3.61503
          0.02363  4.15302  4.87536  0.61958  0.77255  0.48576  0.95510
    804   2.81489  4.42646  3.81496  3.24227  3.47634  3.83136  4.07288  1.73954  2.22750  1.91071  3.39379  3.60892  4.19116  3.40974  3.24868  3.11959  3.04570  2.31363  5.06204  3.84541    822 - -
          2.68618  4.42225  2.77519  2.73123  3.46354  2.40513  3.72494  3.29354  2.67741  2.69355  4.24690  2.90347  2.73739  3.18146  2.89801  2.37887  2.77519  2.98518  4.58477  3.61503
          0.02363  4.15302  4.87536  0.61958  0.77255  0.48576  0.95510
    805   3.22573  5.36596  2.64619  0.68309  4.75233  3.47849  4.10248  4.26439  3.02126  3.84014  4.81209  3.13265  4.09950  3.31876  3.45209  3.18513  3.53543  3.92287  5.87007  4.60533    823 - -
          2.68618  4.42225  2.77519  2.73123  3.46354  2.40513  3.72494  3.29354  2.67741  2.69355  4.24690  2.90347  2.73739  3.18146  2.89801  2.37887  2.77519  2.98518  4.58477  3.61503
          0.02363  4.15302  4.87536  0.61958  0.77255  0.48576  0.95510
    806   2.87718  5.20197  3.01458  2.05423  4.57701  3.53623  3.64631  3.99053  2.15009  3.46001  4.27241  3.02249  3.94338  2.11216  1.72792  2.84751  3.08413  3.62051  5.55936  4.26610    824 - -
          2.68618  4.42225  2.77519  2.73123  3.46354  2.40513  3.72494  3.29354  2.67741  2.69355  4.24690  2.90347  2.73739  3.18146  2.89801  2.37887  2.77519  2.98518  4.58477  3.61503
          0.02363  4.15302  4.87536  0.61958  0.77255  0.48576  0.95510
    807   3.21101  5.28533  3.68019  2.95703  4.78146  3.79394  3.68843  4.10958  1.54615  3.52304  4.40596  3.32956  4.15159  2.82283  1.12275  3.20372  3.36030  3.79807  5.53388  4.40133    825 - -
          2.68618  4.42225  2.77519  2.73123  3.46354  2.40513  3.72494  3.29354  2.67741  2.69355  4.24690  2.90347  2.73739  3.18146  2.89801  2.37887  2.77519  2.98518  4.58477  3.61503
          0.02363  4.15302  4.87536  0.61958  0.77255  0.48576  0.95510
    808   3.48571  4.87005  4.63932  4.28958  3.26755  4.33533  4.85846  2.49562  4.05504  0.59324  3.21893  4.53816  4.72820  4.35492  4.18140  3.95335  3.77034  2.60410  5.23883  4.02388    826 - -
          2.68618  4.42225  2.77519  2.73123  3.46354  2.40513  3.72494  3.29354  2.67741  2.69355  4.24690  2.90347  2.73739  3.18146  2.89801  2.37887  2.77519  2.98518  4.58477  3.61503
          0.02363  4.15302  4.87536  0.61958  0.77255  0.48576  0.95510
    809   3.31809  5.46035  0.58641  2.55639  4.88138  3.44782  4.21362  4.53926  3.35608  4.10048  5.09383  3.12356  4.12100  3.45949  3.90365  3.25485  3.66568  4.15128  5.99215  4.71960    827 - -
          2.68618  4.42225  2.77519  2.73123  3.46354  2.40513  3.72494  3.29354  2.67741  2.69355  4.24690  2.90347  2.73739  3.18146  2.89801  2.37887  2.77519  2.98518  4.58477  3.61503
          0.02363  4.15302  4.87536  0.61958  0.77255  0.48576  0.95510
    810   2.23674  4.78578  3.07329  2.53786  4.05307  3.46639  3.68089  3.42644  2.05953  3.05538  3.89346  3.03428  3.87286  2.26266  2.80639  2.71171  2.89558  2.52532  5.31160  4.00707    828 - -
          2.68618  4.42225  2.77519  2.73123  3.46354  2.40513  3.72494  3.29354  2.67741  2.69355  4.24690  2.90347  2.73739  3.18146  2.89801  2.37887  2.77519  2.98518  4.58477  3.61503
          0.02363  4.15302  4.87536  0.61958  0.77255  0.48576  0.95510
    811   2.20373  4.26459  4.00527  3.45032  3.41438  3.80759  4.19626  1.91357  3.35500  1.84441  3.34347  3.74261  4.20045  3.63143  3.61626  3.10982  2.35877  2.12389  5.01158  3.81042    829 - -
          2.68618  4.42225  2.77519  2.73123  3.46354  2.40513  3.72494  3.29354  2.67741  2.69355  4.24690  2.90347  2.73739  3.18146  2.89801  2.37887  2.77519  2.98518  4.58477  3.61503
          0.02363  4.15302  4.87536  0.61958  0.77255  0.48576  0.95510
    812   3.48571  4.87005  4.63932  4.28958  3.26755  4.33533  4.85846  2.49562  4.05504  0.59324  3.21893  4.53816  4.72820  4.35492  4.18140  3.95335  3.77034  2.60410  5.23883  4.02388    830 - -
          2.68618  4.42225  2.77519  2.73123  3.46354  2.40513  3.72494  3.29354  2.67741  2.69355  4.24690  2.90347  2.73739  3.18146  2.89801  2.37887  2.77519  2.98518  4.58477  3.61503
          0.02363  4.15302  4.87536  0.61958  0.77255  0.48576  0.95510
    813   2.61632  4.80408  2.16088  2.47261  4.34880  3.27743  3.81697  3.77319  2.68994  3.38153  4.19809  2.97074  3.83360  2.98227  3.16461  2.10799  1.79015  3.36939  5.60186  4.24792    831 - -
          2.68618  4.42225  2.77519  2.73123  3.46354  2.40513  3.72494  3.29354  2.67741  2.69355  4.24690  2.90347  2.73739  3.18146  2.89801  2.37887  2.77519  2.98518  4.58477  3.61503
          0.02363  4.15302  4.87536  0.61958  0.77255  0.48576  0.95510
    814   3.35088  5.15162  3.87286  3.33640  4.57913  3.77246  4.06823  4.14869  2.40481  3.61371  4.61444  3.67041  4.26856  3.28153  0.62330  3.42650  3.60225  3.86238  5.55236  4.45430    832 - -
          2.68618  4.42225  2.77519  2.73123  3.46354  2.40513  3.72494  3.29354  2.67741  2.69355  4.24690  2.90347  2.73739  3.18146  2.89801  2.37887  2.77519  2.98518  4.58477  3.61503
          0.02363  4.15302  4.87536  0.61958  0.77255  0.48576  0.95510
    815   3.26309  4.95648  3.66851  3.28221  2.43613  3.95578  1.33919  3.59405  3.10392  3.03051  4.11715  3.57385  4.35875  3.48854  3.37639  3.31785  3.49779  3.39728  4.06660  1.81193    833 - -
          2.68618  4.42225  2.77519  2.73123  3.46354  2.40513  3.72494  3.29354  2.67741  2.69355  4.24690  2.90347  2.73739  3.18146  2.89801  2.37887  2.77519  2.98518  4.58477  3.61503
          0.02363  4.15302  4.87536  0.61958  0.77255  0.48576  0.95510
    816   2.69788  5.12592  2.28113  2.32367  4.44557  3.38934  3.63353  3.90675  1.97104  3.41773  4.19349  2.86987  3.82607  2.29695  2.85048  2.66443  2.38727  3.50629  5.57460  4.18370    834 - -
          2.68618  4.42225  2.77519  2.73123  3.46354  2.40513  3.72494  3.29354  2.67741  2.69355  4.24690  2.90347  2.73739  3.18146  2.89801  2.37887  2.77519  2.98518  4.58477  3.61503
          0.02363  4.15302  4.87536  0.61958  0.77255  0.48576  0.95510
    817   2.72493  5.08126  2.10724  2.35740  4.42828  3.37604  3.69133  3.88962  2.46845  3.42404  4.22109  2.89706  2.20859  2.82606  2.32606  2.70422  2.97888  3.49927  5.59164  4.21158    835 - -
          2.68640  4.42247  2.77541  2.73145  3.46376  2.40474  3.72516  3.29376  2.67643  2.69377  4.24711  2.90318  2.73761  3.18168  2.89773  2.37909  2.77497  2.98540  4.58499  3.61525
          0.19625  1.76865  4.87536  1.75431  0.18998  0.48576  0.95510
    818   2.86943  5.35370  2.46982  1.50834  4.66447  3.35984  3.72766  4.15061  2.54054  3.64242  4.44895  2.21217  3.88499  2.22071  3.01883  2.79775  3.12307  3.73986  5.78561  4.35919    844 - -
          2.68618  4.42225  2.77519  2.73123  3.46354  2.40513  3.72494  3.29354  2.67741  2.69355  4.24690  2.90347  2.73739  3.18146  2.89801  2.37887  2.77519  2.98518  4.58477  3.61503
          0.02363  4.15302  4.87536  0.61958  0.77255  0.48576  0.95510
    819   1.70364  4.73377  3.00878  2.65984  4.23733  3.34352  3.86424  3.62556  2.61233  3.25120  4.13306  3.11015  3.89589  1.73684  2.97670  2.73406  2.98244  3.27418  5.51155  4.20570    845 - -
          2.68618  4.42225  2.77519  2.73123  3.46354  2.40513  3.72494  3.29354  2.67741  2.69355  4.24690  2.90347  2.73739  3.18146  2.89801  2.37887  2.77519  2.98518  4.58477  3.61503
          0.02363  4.15302  4.87536  0.61958  0.77255  0.48576  0.95510
    820   3.39576  4.69461  5.02206  4.49182  3.21485  4.68900  5.03911  1.59535  4.32162  0.92550  3.01753  4.73569  4.87765  4.46388  4.43739  4.07038  3.62863  2.12638  5.31903  4.21192    846 - -
          2.68618  4.42225  2.77519  2.73123  3.46354  2.40513  3.72494  3.29354  2.67741  2.69355  4.24690  2.90347  2.73739  3.18146  2.89801  2.37887  2.77519  2.98518  4.58477  3.61503
          0.02363  4.15302  4.87536  0.61958  0.77255  0.48576  0.95510
    821   2.84381  4.46734  3.72091  2.26862  1.80406  3.78329  3.75846  2.93726  3.13194  2.54964  3.54686  3.52671  4.15769  3.41367  3.42744  3.06561  3.07525  2.75094  2.78139  2.82468    847 - -
          2.68618  4.42225  2.77519  2.73123  3.46354  2.40513  3.72494  3.29354  2.67741  2.69355  4.24690  2.90347  2.73739  3.18146  2.89801  2.37887  2.77519  2.98518  4.58477  3.61503
          0.02363  4.15302  4.87536  0.61958  0.77255  0.48576  0.95510
    822   3.00090  5.16089  3.25372  2.72826  4.51687  3.62635  3.70402  3.95851  2.10137  3.42494  4.29605  3.17510  4.03887  1.41207  1.87873  2.99962  3.20429  3.63077  5.50623  4.26422    848 - -
          2.68618  4.42225  2.77519  2.73123  3.46354  2.40513  3.72494  3.29354  2.67741  2.69355  4.24690  2.90347  2.73739  3.18146  2.89801  2.37887  2.77519  2.98518  4.58477  3.61503
          0.02363  4.15302  4.87536  0.61958  0.77255  0.48576  0.95510
    823   2.63419  4.67150  2.40715  2.55800  3.81802  3.47475  2.80903  3.22853  2.56591  2.40313  3.75574  3.05512  3.87811  2.90804  3.00079  2.71597  2.86957  2.45361  5.17649  3.85305    849 - -
          2.68618  4.42225  2.77519  2.73123  3.46354  2.40513  3.72494  3.29354  2.67741  2.69355  4.24690  2.90347  2.73739  3.18146  2.89801  2.37887  2.77519  2.98518  4.58477  3.61503
          0.02363  4.15302  4.87536  0.61958  0.77255  0.48576  0.95510
    824   2.23036  5.21143  1.99386  1.89340  4.53567  3.34106  3.70080  4.00808  2.55353  3.52872  4.31924  2.82601  2.70345  2.83432  3.07458  2.71360  3.01921  3.60035  5.70055  4.27635    850 - -
          2.68618  4.42225  2.77519  2.73123  3.46354  2.40513  3.72494  3.29354  2.67741  2.69355  4.24690  2.90347  2.73739  3.18146  2.89801  2.37887  2.77519  2.98518  4.58477  3.61503
          0.02363  4.15302  4.87536  0.61958  0.77255  0.48576  0.95510
    825   3.04615  5.63131  1.73889  1.10726  4.92116  3.30389  3.85555  4.44865  2.87886  3.94178  4.79760  2.76685  3.93020  3.02248  3.47881  2.92344  3.33632  4.01538  6.08472  4.57629    851 - -
          2.68618  4.42225  2.77519  2.73123  3.46354  2.40513  3.72494  3.29354  2.67741  2.69355  4.24690  2.90347  2.73739  3.18146  2.89801  2.37887  2.77519  2.98518  4.58477  3.61503
          0.02363  4.15302  4.87536  0.61958  0.77255  0.48576  0.95510
    826   3.22658  4.55436  4.86550  4.32897  3.31690  4.50684  4.91001  1.16492  4.16994  1.75352  2.13678  4.55436  4.76030  4.36371  4.31423  3.87041  3.46858  1.97805  5.31769  4.18782    852 - -
          2.68618  4.42225  2.77519  2.73123  3.46354  2.40513  3.72494  3.29354  2.67741  2.69355  4.24690  2.90347  2.73739  3.18146  2.89801  2.37887  2.77519  2.98518  4.58477  3.61503
          0.02363  4.15302  4.87536  0.61958  0.77255  0.48576  0.95510
    827   2.23006  4.67247  3.12826  2.21094  3.89219  3.48841  3.70806  2.48114  2.50001  2.91067  3.76949  3.07726  3.88662  2.89849  2.40241  2.72853  2.87665  2.95692  5.21394  3.92390    853 - -
          2.68618  4.42225  2.77519  2.73123  3.46354  2.40513  3.72494  3.29354  2.67741  2.69355  4.24690  2.90347  2.73739  3.18146  2.89801  2.37887  2.77519  2.98518  4.58477  3.61503
          0.02363  4.15302  4.87536  0.61958  0.77255  0.48576  0.95510
    828   2.67420  4.99557  2.25542  2.37002  4.22669  3.40862  2.78995  3.70674  2.42081  2.58522  4.06323  2.90706  3.83292  2.32030  2.88668  2.66731  2.90927  3.34931  5.44268  4.06327    854 - -
          2.68618  4.42225  2.77519  2.73123  3.46354  2.40513  3.72494  3.29354  2.67741  2.69355  4.24690  2.90347  2.73739  3.18146  2.89801  2.37887  2.77519  2.98518  4.58477  3.61503
          0.02363  4.15302  4.87536  0.61958  0.77255  0.48576  0.95510
    829   2.20455  4.56514  3.25022  2.69991  3.80665  3.48054  3.75933  3.16542  2.56912  2.23706  3.71050  3.15331  2.81921  2.97750  2.39457  2.74052  2.87022  2.89808  5.16188  3.89288    855 - -
          2.68618  4.42225  2.77519  2.73123  3.46354  2.40513  3.72494  3.29354  2.67741  2.69355  4.24690  2.90347  2.73739  3.18146  2.89801  2.37887  2.77519  2.98518  4.58477  3.61503
          0.02363  4.15302  4.87536  0.61958  0.77255  0.48576  0.95510
    830   3.38471  4.73871  4.86145  4.31169  3.10805  4.57670  4.86540  2.28487  4.11365  1.03646  1.62223  4.58154  4.77584  4.27450  4.24182  3.93794  3.60999  2.43440  5.19217  4.10410    856 - -
          2.68618  4.42225  2.77519  2.73123  3.46354  2.40513  3.72494  3.29354  2.67741  2.69355  4.24690  2.90347  2.73739  3.18146  2.89801  2.37887  2.77519  2.98518  4.58477  3.61503
          0.02363  4.15302  4.87536  0.61958  0.77255  0.48576  0.95510
    831   2.78124  5.20697  2.05836  2.28278  4.54533  3.34112  3.72008  4.02919  2.56286  3.54863  4.34751  2.83991  3.85596  1.80656  3.06581  2.16920  3.04427  3.62076  5.71167  4.29133    857 - -
          2.68618  4.42225  2.77519  2.73123  3.46354  2.40513  3.72494  3.29354  2.67741  2.69355  4.24690  2.90347  2.73739  3.18146  2.89801  2.37887  2.77519  2.98518  4.58477  3.61503
          0.02363  4.15302  4.87536  0.61958  0.77255  0.48576  0.95510
    832   2.24083  5.01358  2.81914  2.38687  4.30488  3.40820  2.75461  3.76201  2.40066  3.30995  4.10900  2.27996  3.84411  2.29095  2.84296  2.68627  2.93365  3.39526  5.48762  4.12214    858 - -
          2.68618  4.42225  2.77519  2.73123  3.46354  2.40513  3.72494  3.29354  2.67741  2.69355  4.24690  2.90347  2.73739  3.18146  2.89801  2.37887  2.77519  2.98518  4.58477  3.61503
          0.02363  4.15302  4.87536  0.61958  0.77255  0.48576  0.95510
    833   2.67213  4.80205  2.99191  2.51148  3.77430  3.46176  2.77562  3.45888  2.51488  3.06140  3.90453  2.44446  3.87767  2.87568  2.95064  2.17846  2.91031  3.15143  5.14195  2.76578    859 - -
          2.68618  4.42225  2.77519  2.73123  3.46354  2.40513  3.72494  3.29354  2.67741  2.69355  4.24690  2.90347  2.73739  3.18146  2.89801  2.37887  2.77519  2.98518  4.58477  3.61503
          0.02363  4.15302  4.87536  0.61958  0.77255  0.48576  0.95510
    834   2.78073  5.19758  1.99927  2.29924  4.53221  3.35827  3.71001  4.00097  2.05061  3.52282  4.32151  2.85375  2.16495  2.84646  3.01193  2.73709  3.03700  3.59996  5.68635  4.27993    860 - -
          2.68618  4.42225  2.77519  2.73123  3.46354  2.40513  3.72494  3.29354  2.67741  2.69355  4.24690  2.90347  2.73739  3.18146  2.89801  2.37887  2.77519  2.98518  4.58477  3.61503
          0.02363  4.15302  4.87536  0.61958  0.77255  0.48576  0.95510
    835   1.73194  4.74777  2.84986  2.04245  4.27952  3.29167  3.82249  3.68590  2.67408  3.30950  4.13512  3.00799  3.84091  2.99534  3.12164  2.01616  2.92552  3.30064  5.54524  4.21357    861 - -
          2.68618  4.42225  2.77519  2.73123  3.46354  2.40513  3.72494  3.29354  2.67741  2.69355  4.24690  2.90347  2.73739  3.18146  2.89801  2.37887  2.77519  2.98518  4.58477  3.61503
          0.02363  4.15302  4.87536  0.61958  0.77255  0.48576  0.95510
    836   2.24732  4.77784  3.12015  2.57558  4.01598  3.49948  3.68518  3.39449  2.03686  2.34185  3.86562  3.06425  3.89588  2.36196  2.75910  2.74842  2.91657  3.10369  5.28095  3.98997    862 - -
          2.68618  4.42225  2.77519  2.73123  3.46354  2.40513  3.72494  3.29354  2.67741  2.69355  4.24690  2.90347  2.73739  3.18146  2.89801  2.37887  2.77519  2.98518  4.58477  3.61503
          0.02363  4.15302  4.87536  0.61958  0.77255  0.48576  0.95510
    837   2.85616  5.33914  1.96169  2.23959  4.57727  3.33724  2.59734  4.13524  2.62907  3.63944  4.44873  1.72319  3.87591  2.88841  3.15594  2.78520  3.11845  3.72441  5.76518  4.30529    863 - -
          2.68618  4.42225  2.77519  2.73123  3.46354  2.40513  3.72494  3.29354  2.67741  2.69355  4.24690  2.90347  2.73739  3.18146  2.89801  2.37887  2.77519  2.98518  4.58477  3.61503
          0.02363  4.15302  4.87536  0.61958  0.77255  0.48576  0.95510
    838   2.70839  4.72418  3.13390  2.63432  3.81910  3.51295  2.24178  3.32004  2.47963  2.94922  3.82934  3.10976  3.92566  2.36081  2.84278  2.78883  2.94353  2.31707  5.16705  3.82933    864 - -
          2.68618  4.42225  2.77519  2.73123  3.46354  2.40513  3.72494  3.29354  2.67741  2.69355  4.24690  2.90347  2.73739  3.18146  2.89801  2.37887  2.77519  2.98518  4.58477  3.61503
          0.02363  4.15302  4.87536  0.61958  0.77255  0.48576  0.95510
    839   2.85420  4.52223  3.80061  3.37562  3.46804  3.71361  4.23651  2.73328  3.23692  1.18394  3.45042  3.69788  2.33139  3.60574  3.50210  3.12083  3.15839  2.64782  5.13756  3.89565    865 - -
          2.68618  4.42225  2.77519  2.73123  3.46354  2.40513  3.72494  3.29354  2.67741  2.69355  4.24690  2.90347  2.73739  3.18146  2.89801  2.37887  2.77519  2.98518  4.58477  3.61503
          0.02363  4.15302  4.87536  0.61958  0.77255  0.48576  0.95510
    840   3.63897  4.96083  4.62596  4.40190  0.64434  4.24545  4.03479  3.13799  4.30439  2.44667  3.83125  4.34780  4.70382  4.39659  4.35418  3.88846  3.94333  3.14796  4.21592  2.55404    866 - -
          2.68618  4.42225  2.77519  2.73123  3.46354  2.40513  3.72494  3.29354  2.67741  2.69355  4.24690  2.90347  2.73739  3.18146  2.89801  2.37887  2.77519  2.98518  4.58477  3.61503
          0.02363  4.15302  4.87536  0.61958  0.77255  0.48576  0.95510
    841   3.20611  4.49644  4.98868  4.50566  3.64778  4.59168  5.20767  0.99666  4.39197  2.11751  3.44051  4.70554  4.89151  4.64814  4.57406  3.99600  3.47416  1.37006  5.66162  4.46060    867 - -
          2.68618  4.42225  2.77519  2.73123  3.46354  2.40513  3.72494  3.29354  2.67741  2.69355  4.24690  2.90347  2.73739  3.18146  2.89801  2.37887  2.77519  2.98518  4.58477  3.61503
          0.02363  4.15302  4.87536  0.61958  0.77255  0.48576  0.95510
    842   2.02525  4.31475  4.21981  3.82372  3.81381  3.65060  4.63722  2.20091  3.73656  2.55837  3.69800  3.95160  4.25349  4.03689  3.96732  3.07954  3.08238  1.06679  5.51029  4.29382    868 - -
          2.68618  4.42225  2.77519  2.73123  3.46354  2.40513  3.72494  3.29354  2.67741  2.69355  4.24690  2.90347  2.73739  3.18146  2.89801  2.37887  2.77519  2.98518  4.58477  3.61503
          0.02363  4.15302  4.87536  0.61958  0.77255  0.48576  0.95510
    843   3.39576  4.69461  5.02206  4.49182  3.21485  4.68900  5.03911  1.59535  4.32162  0.92550  3.01753  4.73569  4.87765  4.46388  4.43739  4.07038  3.62863  2.12638  5.31903  4.21192    869 - -
          2.68618  4.42225  2.77519  2.73123  3.46354  2.40513  3.72494  3.29354  2.67741  2.69355  4.24690  2.90347  2.73739  3.18146  2.89801  2.37887  2.77519  2.98518  4.58477  3.61503
          0.02363  4.15302  4.87536  0.61958  0.77255  0.48576  0.95510
    844   1.29443  4.23470  3.54214  3.23603  4.42960  2.04924  4.31148  3.85459  3.30610  3.53084  4.34029  3.38062  3.75927  3.57517  3.63040  1.81341  2.77268  3.27612  5.76198  4.55458    870 - -
          2.68618  4.42225  2.77519  2.73123  3.46354  2.40513  3.72494  3.29354  2.67741  2.69355  4.24690  2.90347  2.73739  3.18146  2.89801  2.37887  2.77519  2.98518  4.58477  3.61503
          0.02363  4.15302  4.87536  0.61958  0.77255  0.48576  0.95510
    845   2.33924  4.28034  3.50729  3.18686  4.30588  3.07027  4.24990  3.66871  3.19694  3.39694  4.24641  3.37510  3.79695  3.51636  3.51291  1.46271  1.48977  3.18058  5.66141  4.43222    871 - -
          2.68618  4.42225  2.77519  2.73123  3.46354  2.40513  3.72494  3.29354  2.67741  2.69355  4.24690  2.90347  2.73739  3.18146  2.89801  2.37887  2.77519  2.98518  4.58477  3.61503
          0.02363  4.15302  4.87536  0.61958  0.77255  0.48576  0.95510
    846   2.42339  4.39010  3.28838  3.05949  4.39045  3.10146  4.22829  3.86294  3.16061  3.52910  4.38016  3.32090  1.26786  3.48633  3.48999  1.87595  2.89167  3.34402  5.71472  4.45788    872 - -
          2.68618  4.42225  2.77519  2.73123  3.46354  2.40513  3.72494  3.29354  2.67741  2.69355  4.24690  2.90347  2.73739  3.18146  2.89801  2.37887  2.77519  2.98518  4.58477  3.61503
          0.02363  4.15302  4.87536  0.61958  0.77255  0.48576  0.95510
    847   3.03646  4.51209  4.50720  4.18792  3.77259  4.00685  4.94689  2.08094  4.06047  2.41610  3.70320  4.33051  4.55829  4.40410  4.24487  3.53522  3.39525  0.73183  5.60151  4.34700    873 - -
          2.68618  4.42225  2.77519  2.73123  3.46354  2.40513  3.72494  3.29354  2.67741  2.69355  4.24690  2.90347  2.73739  3.18146  2.89801  2.37887  2.77519  2.98518  4.58477  3.61503
          0.02363  4.15302  4.87536  0.61958  0.77255  0.48576  0.95510
    848   2.59688  4.66006  3.04911  2.07850  3.97385  3.40552  3.74361  3.32227  2.58514  3.00303  3.84863  3.05258  3.85618  2.92942  3.01965  2.22970  2.33348  2.44460  5.29371  3.98914    874 - -
          2.68618  4.42225  2.77519  2.73123  3.46354  2.40513  3.72494  3.29354  2.67741  2.69355  4.24690  2.90347  2.73739  3.18146  2.89801  2.37887  2.77519  2.98518  4.58477  3.61503
          0.02363  4.15302  4.87536  0.61958  0.77255  0.48576  0.95510
    849   3.22573  5.36596  2.64619  0.68309  4.75233  3.47849  4.10248  4.26439  3.02126  3.84014  4.81209  3.13265  4.09950  3.31876  3.45209  3.18513  3.53543  3.92287  5.87007  4.60533    875 - -
          2.68618  4.42225  2.77519  2.73123  3.46354  2.40513  3.72494  3.29354  2.67741  2.69355  4.24690  2.90347  2.73739  3.18146  2.89801  2.37887  2.77519  2.98518  4.58477  3.61503
          0.02363  4.15302  4.87536  0.61958  0.77255  0.48576  0.95510
    850   3.03646  4.51209  4.50720  4.18792  3.77259  4.00685  4.94689  2.08094  4.06047  2.41610  3.70320  4.33051  4.55829  4.40410  4.24487  3.53522  3.39525  0.73183  5.60151  4.34700    876 - -
          2.68618  4.42225  2.77519  2.73123  3.46354  2.40513  3.72494  3.29354  2.67741  2.69355  4.24690  2.90347  2.73739  3.18146  2.89801  2.37887  2.77519  2.98518  4.58477  3.61503
          0.02363  4.15302  4.87536  0.61958  0.77255  0.48576  0.95510
    851   3.05271  4.79070  3.78315  3.72270  4.84166  0.40319  4.81661  4.51866  3.94160  4.13411  5.11871  3.94867  4.19002  4.24409  4.13807  3.23411  3.55563  3.99261  5.85335  4.95621    877 - -
          2.68618  4.42225  2.77519  2.73123  3.46354  2.40513  3.72494  3.29354  2.67741  2.69355  4.24690  2.90347  2.73739  3.18146  2.89801  2.37887  2.77519  2.98518  4.58477  3.61503
          0.02363  4.15302  4.87536  0.61958  0.77255  0.48576  0.95510
    852   3.35088  5.15162  3.87286  3.33640  4.57913  3.77246  4.06823  4.14869  2.40481  3.61371  4.61444  3.67041  4.26856  3.28153  0.62330  3.42650  3.60225  3.86238  5.55236  4.45430    878 - -
          2.68618  4.42225  2.77519  2.73123  3.46354  2.40513  3.72494  3.29354  2.67741  2.69355  4.24690  2.90347  2.73739  3.18146  2.89801  2.37887  2.77519  2.98518  4.58477  3.61503
          0.02363  4.15302  4.87536  0.61958  0.77255  0.48576  0.95510
    853   3.31809  5.46035  0.58641  2.55639  4.88138  3.44782  4.21362  4.53926  3.35608  4.10048  5.09383  3.12356  4.12100  3.45949  3.90365  3.25485  3.66568  4.15128  5.99215  4.71960    879 - -
          2.68618  4.42225  2.77519  2.73123  3.46354  2.40513  3.72494  3.29354  2.67741  2.69355  4.24690  2.90347  2.73739  3.18146  2.89801  2.37887  2.77519  2.98518  4.58477  3.61503
          0.02363  4.15302  4.87536  0.61958  0.77255  0.48576  0.95510
    854   3.35347  5.10405  3.44851  3.24555  3.52131  3.71880  0.66725  4.10082  3.08283  3.55478  4.62707  3.63980  4.29108  3.61809  3.32691  3.42440  3.67025  3.83089  4.98009  3.46613    880 - -
          2.68618  4.42225  2.77519  2.73123  3.46354  2.40513  3.72494  3.29354  2.67741  2.69355  4.24690  2.90347  2.73739  3.18146  2.89801  2.37887  2.77519  2.98518  4.58477  3.61503
          0.02363  4.15302  4.87536  0.61958  0.77255  0.48576  0.95510
    855   2.71714  2.51105  1.25193  2.71263  4.22618  3.35386  4.00498  3.56173  2.94220  3.31216  4.20869  3.17589  3.94003  3.22541  3.37811  2.80752  3.06101  3.22669  5.54247  4.24344    881 - -
          2.68618  4.42225  2.77519  2.73123  3.46354  2.40513  3.72494  3.29354  2.67741  2.69355  4.24690  2.90347  2.73739  3.18146  2.89801  2.37887  2.77519  2.98518  4.58477  3.61503
          0.02363  4.15302  4.87536  0.61958  0.77255  0.48576  0.95510
    856   3.85504  5.03489  4.80295  4.53557  1.40170  4.54925  3.52920  3.52249  4.37070  2.81744  4.10696  4.20105  4.84927  4.28386  4.36392  3.92983  4.07355  3.45346  3.65023  0.90310    882 - -
          2.68618  4.42225  2.77519  2.73123  3.46354  2.40513  3.72494  3.29354  2.67741  2.69355  4.24690  2.90347  2.73739  3.18146  2.89801  2.37887  2.77519  2.98518  4.58477  3.61503
          0.02363  4.15302  4.87536  0.61958  0.77255  0.48576  0.95510
    857   2.87409  5.22287  1.16550  2.29360  4.72058  3.26268  3.90097  4.24380  2.91348  3.80214  4.65351  2.84852  3.90264  3.08082  3.47211  2.07210  3.21085  3.79630  5.95244  4.49404    883 - -
          2.68618  4.42225  2.77519  2.73123  3.46354  2.40513  3.72494  3.29354  2.67741  2.69355  4.24690  2.90347  2.73739  3.18146  2.89801  2.37887  2.77519  2.98518  4.58477  3.61503
          0.02363  4.15302  4.87536  0.61958  0.77255  0.48576  0.95510
    858   3.84492  5.11144  4.54746  4.32953  3.01205  4.06817  4.29100  3.89154  4.05191  3.23367  4.51047  4.42493  4.61092  4.42445  4.12750  4.04566  4.16162  3.78912  0.46974  3.00101    884 - -
          2.68618  4.42225  2.77519  2.73123  3.46354  2.40513  3.72494  3.29354  2.67741  2.69355  4.24690  2.90347  2.73739  3.18146  2.89801  2.37887  2.77519  2.98518  4.58477  3.61503
          0.02363  4.15302  4.87536  0.61958  0.77255  0.48576  0.95510
    859   0.67447  4.35721  3.77181  3.58743  4.35569  3.17221  4.57276  3.52507  3.61164  3.39281  4.40103  3.65829  3.93890  3.92818  3.83582  2.70888  3.00626  3.12945  5.75382  4.58917    885 - -
          2.68618  4.42225  2.77519  2.73123  3.46354  2.40513  3.72494  3.29354  2.67741  2.69355  4.24690  2.90347  2.73739  3.18146  2.89801  2.37887  2.77519  2.98518  4.58477  3.61503
          0.02363  4.15302  4.87536  0.61958  0.77255  0.48576  0.95510
    860   3.30825  4.60125  4.97995  4.47080  3.37344  4.64277  5.06808  1.05764  4.30517  1.48606  3.19334  4.69919  4.87806  4.51558  4.45130  4.03380  3.55457  1.87974  5.42572  4.25764    886 - -
          2.68618  4.42225  2.77519  2.73123  3.46354  2.40513  3.72494  3.29354  2.67741  2.69355  4.24690  2.90347  2.73739  3.18146  2.89801  2.37887  2.77519  2.98518  4.58477  3.61503
          0.02363  4.15302  4.87536  0.61958  0.77255  0.48576  0.95510
    861   1.81424  4.32603  4.31993  3.79769  3.59592  3.98011  4.54498  1.61495  3.70664  2.33475  3.47185  4.03673  4.40416  3.98031  3.95089  3.32851  3.13417  1.55493  5.30254  4.09609    887 - -
          2.68618  4.42225  2.77519  2.73123  3.46354  2.40513  3.72494  3.29354  2.67741  2.69355  4.24690  2.90347  2.73739  3.18146  2.89801  2.37887  2.77519  2.98518  4.58477  3.61503
          0.02363  4.15302  4.87536  0.61958  0.77255  0.48576  0.95510
    862   3.06769  5.68512  1.32340  1.38991  4.96842  3.29587  3.86365  4.50552  2.91122  3.98935  4.84989  2.75324  3.93263  3.03251  3.52982  2.93504  3.36132  4.06438  6.13297  4.60628    888 - -
          2.68618  4.42225  2.77519  2.73123  3.46354  2.40513  3.72494  3.29354  2.67741  2.69355  4.24690  2.90347  2.73739  3.18146  2.89801  2.37887  2.77519  2.98518  4.58477  3.61503
          0.02363  4.15302  4.87536  0.61958  0.77255  0.48576  0.95510
    863   1.65743  4.33996  3.45025  3.18738  4.34532  3.10948  4.29053  3.67360  3.24283  3.40918  4.29844  3.39873  1.33288  3.56286  3.55414  2.58156  2.87928  3.21045  5.69815  4.48187    889 - -
          2.68618  4.42225  2.77519  2.73123  3.46354  2.40513  3.72494  3.29354  2.67741  2.69355  4.24690  2.90347  2.73739  3.18146  2.89801  2.37887  2.77519  2.98518  4.58477  3.61503
          0.02363  4.15302  4.87536  0.61958  0.77255  0.48576  0.95510
    864   2.47729  4.39639  3.47777  3.31661  4.37116  3.12243  4.41337  3.93696  3.41003  3.63846  4.54659  3.48834  3.88637  3.73831  3.68019  0.73499  2.98019  3.40860  5.72241  4.45915    890 - -
          2.68618  4.42225  2.77519  2.73123  3.46354  2.40513  3.72494  3.29354  2.67741  2.69355  4.24690  2.90347  2.73739  3.18146  2.89801  2.37887  2.77519  2.98518  4.58477  3.61503
          0.02363  4.15302  4.87536  0.61958  0.77255  0.48576  0.95510
    865   2.47729  4.39639  3.47777  3.31661  4.37116  3.12243  4.41337  3.93696  3.41003  3.63846  4.54659  3.48834  3.88637  3.73831  3.68019  0.73499  2.98019  3.40860  5.72241  4.45915    891 - -
          2.68618  4.42225  2.77519  2.73123  3.46354  2.40513  3.72494  3.29354  2.67741  2.69355  4.24690  2.90347  2.73739  3.18146  2.89801  2.37887  2.77519  2.98518  4.58477  3.61503
          0.02363  4.15302  4.87536  0.61958  0.77255  0.48576  0.95510
[truncated: 112,949 more chars]
