# Supplementary material for: MacSyFinder: A Program to Mine Genomes for Molecular Systems with an Application to CRISPR-Cas Systems
Source: PLoS One. 2014 Oct 17;9(10):e110726. doi: 10.1371/journal.pone.0110726 (PMC4201578; doi:10.1371/journal.pone.0110726)
Supplement: Data S2 — The Cas-Finder: models and profiles (compressed tarball archive). (ZIP) [file pone.0110726.s011.zip › Cas-Finder_macsyfinder/CASprofiles/cas3_TypeI.hmm]

HMMER3/b [3.0 | March 2010]
NAME  TIGR01587
ACC   TIGR01587
DESC  cas3_core: CRISPR-associated helicase Cas3
LENG  358
ALPH  amino
RF    no
CS    no
MAP   yes
DATE  Sun Apr 11 22:10:54 2010
NSEQ  7
EFFN  1.767090
CKSUM 3579232970
GA    102.45 102.45;
TC    102.45 102.45;
NC    93.10 93.10;
STATS LOCAL MSV      -11.1335  0.69997
STATS LOCAL VITERBI  -12.4514  0.69997
STATS LOCAL FORWARD   -5.6352  0.69997
HMM          A        C        D        E        F        G        H        I        K        L        M        N        P        Q        R        S        T        V        W        Y   
            m->m     m->i     m->d     i->m     i->i     d->m     d->d
  COMPO   2.55418  4.45246  2.98997  2.61163  3.30330  3.10140  3.70444  2.68217  2.63811  2.35960  3.57633  3.08536  3.44392  3.05817  2.91396  2.68118  2.77281  2.61860  4.90265  3.57576
          2.68618  4.42225  2.77519  2.73123  3.46354  2.40513  3.72494  3.29354  2.67741  2.69355  4.24690  2.90347  2.73739  3.18146  2.89801  2.37887  2.77519  2.98518  4.58477  3.61503
          0.01600  4.53911  5.26146  0.61958  0.77255  0.00000        *
      1   2.77555  3.01330  3.05365  3.79093  2.17182  3.90957  4.22045  2.11468  3.65065  1.66060  3.27349  3.94410  4.26972  3.84330  3.78469  3.20678  3.00807  2.36873  4.82225  3.62971      1 - -
          2.68618  4.42225  2.77519  2.73123  3.46354  2.40513  3.72494  3.29354  2.67741  2.69355  4.24690  2.90347  2.73739  3.18146  2.89801  2.37887  2.77519  2.98518  4.58477  3.61503
          0.01600  4.53911  5.26146  0.61958  0.77255  0.48576  0.95510
      2   2.98605  4.37279  4.70017  4.11678  2.47313  4.16893  4.50724  2.39387  3.96694  1.37556  3.26694  4.24507  4.50086  4.12894  4.06949  3.48433  2.31040  1.69700  5.02029  3.84867      2 - -
          2.68618  4.42225  2.77519  2.73123  3.46354  2.40513  3.72494  3.29354  2.67741  2.69355  4.24690  2.90347  2.73739  3.18146  2.89801  2.37887  2.77519  2.98518  4.58477  3.61503
          0.01600  4.53911  5.26146  0.61958  0.77255  0.48576  0.95510
      3   3.39235  4.65381  5.32810  4.78355  3.62120  4.80011  5.25510  1.73560  4.66359  1.74000  2.50083  4.92205  5.03058  4.79291  4.74742  4.16728  3.63106  0.98829  5.59342  4.46881      3 - -
          2.68618  4.42225  2.77519  2.73123  3.46354  2.40513  3.72494  3.29354  2.67741  2.69355  4.24690  2.90347  2.73739  3.18146  2.89801  2.37887  2.77519  2.98518  4.58477  3.61503
          0.01600  4.53911  5.26146  0.61958  0.77255  0.48576  0.95510
      4   3.50122  4.72339  5.50036  4.98923  3.76413  5.01456  5.56703  1.10420  4.89486  1.53528  3.52480  5.14946  5.21251  5.04458  5.00056  4.41488  3.74707  1.34485  5.84373  4.70964      4 - -
          2.68618  4.42225  2.77519  2.73123  3.46354  2.40513  3.72494  3.29354  2.67741  2.69355  4.24690  2.90347  2.73739  3.18146  2.89801  2.37887  2.77519  2.98518  4.58477  3.61503
          0.01600  4.53911  5.26146  0.61958  0.77255  0.48576  0.95510
      5   2.71697  4.86076  3.15060  1.89785  3.07961  3.55866  3.76270  3.49164  2.57276  3.11018  3.93574  3.10438  3.94767  2.44884  2.53628  2.76705  2.94782  2.66884  5.36490  3.08189      5 - -
          2.68618  4.42225  2.77519  2.73123  3.46354  2.40513  3.72494  3.29354  2.67741  2.69355  4.24690  2.90347  2.73739  3.18146  2.89801  2.37887  2.77519  2.98518  4.58477  3.61503
          0.01600  4.53911  5.26146  0.61958  0.77255  0.48576  0.95510
      6   0.37108  4.68013  4.29948  4.18104  4.87617  3.47811  5.09718  4.12074  4.21972  3.96318  4.95073  4.11191  4.28124  4.49795  4.38249  3.04157  3.36662  3.64090  6.22011  5.12525      6 - -
          2.68618  4.42225  2.77519  2.73123  3.46354  2.40513  3.72494  3.29354  2.67741  2.69355  4.24690  2.90347  2.73739  3.18146  2.89801  2.37887  2.77519  2.98518  4.58477  3.61503
          0.01600  4.53911  5.26146  0.61958  0.77255  0.48576  0.95510
      7   3.86695  5.45723  4.54553  4.50681  5.37287  4.11038  5.47879  5.15665  4.63380  4.67593  5.78305  4.72946  0.18493  4.99509  4.75739  4.06461  4.36308  4.71197  6.31671  5.51593      7 - -
          2.68618  4.42225  2.77519  2.73123  3.46354  2.40513  3.72494  3.29354  2.67741  2.69355  4.24690  2.90347  2.73739  3.18146  2.89801  2.37887  2.77519  2.98518  4.58477  3.61503
          0.01600  4.53911  5.26146  0.61958  0.77255  0.48576  0.95510
      8   2.59151  2.54373  4.47797  4.14173  4.39419  3.36327  4.84257  3.51054  3.98927  3.43260  4.37616  3.98240  4.13239  4.25969  4.15513  2.83594  0.70869  3.12898  5.86275  4.70113      8 - -
          2.68618  4.42225  2.77519  2.73123  3.46354  2.40513  3.72494  3.29354  2.67741  2.69355  4.24690  2.90347  2.73739  3.18146  2.89801  2.37887  2.77519  2.98518  4.58477  3.61503
          0.01600  4.53911  5.26146  0.61958  0.77255  0.48576  0.95510
      9   3.69074  5.34995  4.49154  4.49110  5.52782  0.18053  5.51517  5.34145  4.75633  4.88376  5.89898  4.65921  4.75262  5.02890  4.87118  3.88820  4.21851  4.74159  6.39764  5.66830      9 - -
          2.68618  4.42225  2.77519  2.73123  3.46354  2.40513  3.72494  3.29354  2.67741  2.69355  4.24690  2.90347  2.73739  3.18146  2.89801  2.37887  2.77519  2.98518  4.58477  3.61503
          0.01600  4.53911  5.26146  0.61958  0.77255  0.48576  0.95510
     10   2.28904  4.67035  3.39338  2.85770  3.84152  3.61119  3.89993  3.30191  2.75903  2.96862  3.83682  3.30300  4.03924  3.14456  2.53986  2.23677  3.00364  3.02982  5.22493  1.77205     10 - -
          2.68618  4.42225  2.77519  2.73123  3.46354  2.40513  3.72494  3.29354  2.67741  2.69355  4.24690  2.90347  2.73739  3.18146  2.89801  2.37887  2.77519  2.98518  4.58477  3.61503
          0.01600  4.53911  5.26146  0.61958  0.77255  0.48576  0.95510
     11   3.69074  5.34995  4.49154  4.49110  5.52782  0.18053  5.51517  5.34145  4.75633  4.88376  5.89898  4.65921  4.75262  5.02890  4.87118  3.88820  4.21851  4.74159  6.39764  5.66830     11 - -
          2.68618  4.42225  2.77519  2.73123  3.46354  2.40513  3.72494  3.29354  2.67741  2.69355  4.24690  2.90347  2.73739  3.18146  2.89801  2.37887  2.77519  2.98518  4.58477  3.61503
          0.01600  4.53911  5.26146  0.61958  0.77255  0.48576  0.95510
     12   3.76230  5.63227  3.97799  3.52923  5.18473  4.11279  4.34647  4.67803  0.39198  4.11341  5.08297  3.90416  4.60158  3.53137  2.82173  3.78751  3.98498  4.36450  5.98779  4.93081     12 - -
          2.68618  4.42225  2.77519  2.73123  3.46354  2.40513  3.72494  3.29354  2.67741  2.69355  4.24690  2.90347  2.73739  3.18146  2.89801  2.37887  2.77519  2.98518  4.58477  3.61503
          0.01600  4.53911  5.26146  0.61958  0.77255  0.48576  0.95510
     13   2.55476  4.47746  3.94647  3.69859  4.68965  3.27398  4.70075  4.06342  3.70904  3.80682  4.65187  3.74724  4.05374  4.00649  3.96791  1.96039  0.73757  3.50561  6.05469  4.85961     13 - -
          2.68618  4.42225  2.77519  2.73123  3.46354  2.40513  3.72494  3.29354  2.67741  2.69355  4.24690  2.90347  2.73739  3.18146  2.89801  2.37887  2.77519  2.98518  4.58477  3.61503
          0.01600  4.53911  5.26146  0.61958  0.77255  0.48576  0.95510
     14   3.02426  5.53990  2.09574  1.24740  4.86392  3.50196  3.91988  4.35171  2.81607  3.85519  4.65485  2.97297  4.04432  3.05910  3.36065  2.94907  1.96049  3.92643  6.01473  4.55755     14 - -
          2.68618  4.42225  2.77519  2.73123  3.46354  2.40513  3.72494  3.29354  2.67741  2.69355  4.24690  2.90347  2.73739  3.18146  2.89801  2.37887  2.77519  2.98518  4.58477  3.61503
          0.01600  4.53911  5.26146  0.61958  0.77255  0.48576  0.95510
     15   1.75473  4.34582  3.84116  3.28258  3.53077  2.81304  4.08771  2.27491  3.21340  2.15941  3.50839  3.60602  4.13115  3.49351  3.51038  2.99635  2.28244  2.57575  5.01328  3.79932     15 - -
          2.68618  4.42225  2.77519  2.73123  3.46354  2.40513  3.72494  3.29354  2.67741  2.69355  4.24690  2.90347  2.73739  3.18146  2.89801  2.37887  2.77519  2.98518  4.58477  3.61503
          0.01600  4.53911  5.26146  0.61958  0.77255  0.48576  0.95510
     16   0.97944  4.44574  3.98726  3.69522  4.82053  2.26960  4.71288  4.26967  3.74819  3.93929  4.72849  3.72424  4.00942  3.99316  4.03789  1.51599  3.01835  3.60389  6.14701  4.97129     16 - -
          2.68618  4.42225  2.77519  2.73123  3.46354  2.40513  3.72494  3.29354  2.67741  2.69355  4.24690  2.90347  2.73739  3.18146  2.89801  2.37887  2.77519  2.98518  4.58477  3.61503
          0.01600  4.53911  5.26146  0.61958  0.77255  0.48576  0.95510
     17   2.34713  4.63009  4.80834  4.25937  2.46789  4.36556  4.67751  2.53475  4.12175  0.86661  3.20777  4.42873  4.67974  4.26219  4.23979  3.70218  3.46963  2.56071  5.10594  3.89232     17 - -
          2.68618  4.42225  2.77519  2.73123  3.46354  2.40513  3.72494  3.29354  2.67741  2.69355  4.24690  2.90347  2.73739  3.18146  2.89801  2.37887  2.77519  2.98518  4.58477  3.61503
          0.01600  4.53911  5.26146  0.61958  0.77255  0.48576  0.95510
     18   2.15465  4.28843  3.98867  3.42197  3.43941  3.76548  4.12487  2.28563  3.33262  1.66352  3.42698  3.70168  4.16929  3.59273  3.58578  2.44072  2.38381  2.49118  4.94284  3.73977     18 - -
          2.68618  4.42225  2.77519  2.73123  3.46354  2.40513  3.72494  3.29354  2.67741  2.69355  4.24690  2.90347  2.73739  3.18146  2.89801  2.37887  2.77519  2.98518  4.58477  3.61503
          0.01600  4.53911  5.26146  0.61958  0.77255  0.48576  0.95510
     19   3.17531  4.51288  4.86383  4.34779  2.13983  4.25521  4.04111  2.18014  4.15785  1.95286  3.53759  4.25066  4.58818  4.21620  4.17085  3.57742  3.40206  2.76577  1.81182  1.99968     19 - -
          2.68618  4.42225  2.77519  2.73123  3.46354  2.40513  3.72494  3.29354  2.67741  2.69355  4.24690  2.90347  2.73739  3.18146  2.89801  2.37887  2.77519  2.98518  4.58477  3.61503
          0.01600  4.53911  5.26146  0.61958  0.77255  0.48576  0.95510
     20   0.78504  4.56523  4.14063  3.76908  4.01740  3.61653  4.62640  3.03910  3.66052  2.17668  3.99499  3.91879  4.27272  3.99488  3.90704  3.05849  3.22026  2.82796  5.62246  4.38637     20 - -
          2.68618  4.42225  2.77519  2.73123  3.46354  2.40513  3.72494  3.29354  2.67741  2.69355  4.24690  2.90347  2.73739  3.18146  2.89801  2.37887  2.77519  2.98518  4.58477  3.61503
          0.01600  4.53911  5.26146  0.61958  0.77255  0.48576  0.95510
     21   2.28675  4.61885  3.35636  2.79618  3.78985  3.62382  3.85411  3.16945  2.37381  2.09628  3.71533  2.68721  4.01058  3.09404  3.15594  2.41065  2.94902  2.91455  3.01369  3.90440     21 - -
          2.68618  4.42225  2.77519  2.73123  3.46354  2.40513  3.72494  3.29354  2.67741  2.69355  4.24690  2.90347  2.73739  3.18146  2.89801  2.37887  2.77519  2.98518  4.58477  3.61503
          0.01600  4.53911  5.26146  0.61958  0.77255  0.48576  0.95510
     22   2.76029  5.21136  2.49935  2.43685  4.51386  3.50673  2.40221  4.00117  1.84343  3.50255  4.26230  2.51472  3.91557  2.82301  2.93639  2.72925  2.99265  3.59039  5.64296  3.00375     22 - -
          2.68594  4.42234  2.77529  2.73132  3.46363  2.40522  3.72411  3.29363  2.67750  2.69364  4.24699  2.90315  2.73749  3.18155  2.89810  2.37868  2.77529  2.98527  4.58486  3.61512
          0.33725  1.62834  2.40783  0.64645  0.74213  0.48576  0.95510
     23   2.31640  4.75957  3.22550  2.66743  3.98122  3.56709  3.78192  3.37181  2.57496  2.02195  3.85779  3.15524  3.96177  2.45838  2.49544  2.31374  2.94906  3.08578  5.29436  4.00229     26 - -
          2.68618  4.42225  2.77519  2.73123  3.46354  2.40513  3.72494  3.29354  2.67741  2.69355  4.24690  2.90347  2.73739  3.18146  2.89801  2.37887  2.77519  2.98518  4.58477  3.61503
          0.13857  4.45047  2.13941  0.61958  0.77255  0.62627  0.76482
     24   2.74804  4.36543  3.78633  3.21500  3.49735  3.77219  4.04348  1.75475  2.39328  2.08196  3.44403  3.57416  4.14544  3.41354  3.35214  3.04488  2.42008  2.39467  5.01025  3.79473     27 - -
          2.68618  4.42225  2.77519  2.73123  3.46354  2.40513  3.72494  3.29354  2.67741  2.69355  4.24690  2.90347  2.73739  3.18146  2.89801  2.37887  2.77519  2.98518  4.58477  3.61503
          0.01972  4.33163  5.05397  0.61958  0.77255  0.77338  0.61888
     25   3.00755  5.47649  1.51855  2.37643  4.81387  3.45575  3.85357  4.30725  1.43869  3.79777  4.61750  2.93925  3.99859  2.99799  3.12578  2.93232  3.26827  3.89234  5.91557  4.49851     28 - -
          2.68618  4.42225  2.77519  2.73123  3.46354  2.40513  3.72494  3.29354  2.67741  2.69355  4.24690  2.90347  2.73739  3.18146  2.89801  2.37887  2.77519  2.98518  4.58477  3.61503
          0.01972  4.33163  5.05397  0.61958  0.77255  0.51375  0.91193
     26   2.71875  5.10213  2.99892  2.45113  4.40697  3.49773  2.86301  3.85790  2.12138  2.67074  4.15728  2.51631  3.89194  2.26139  2.86048  2.29004  2.94758  3.47263  5.55217  4.18085     29 - -
          2.68618  4.42225  2.77519  2.73123  3.46354  2.40513  3.72494  3.29354  2.67741  2.69355  4.24690  2.90347  2.73739  3.18146  2.89801  2.37887  2.77519  2.98518  4.58477  3.61503
          0.01749  4.45047  5.17282  0.61958  0.77255  0.62627  0.76482
     27   2.70377  4.92997  3.07660  2.52919  3.07791  2.81450  3.72340  3.61829  2.49237  3.20675  4.01475  3.04740  3.91289  1.98799  2.46026  2.29956  2.93794  3.28309  5.42978  4.08993     30 - -
          2.68618  4.42225  2.77519  2.73123  3.46354  2.40513  3.72494  3.29354  2.67741  2.69355  4.24690  2.90347  2.73739  3.18146  2.89801  2.37887  2.77519  2.98518  4.58477  3.61503
          0.01749  4.45047  5.17282  0.61958  0.77255  0.62627  0.76482
     28   2.76246  4.69706  3.33684  2.28374  3.87762  3.64211  3.84418  2.07864  1.95667  2.35008  3.77180  3.25112  4.02623  3.05938  3.01945  2.88317  2.98975  2.90815  5.24506  3.97574     31 - -
          2.68618  4.42225  2.77519  2.73123  3.46354  2.40513  3.72494  3.29354  2.67741  2.69355  4.24690  2.90347  2.73739  3.18146  2.89801  2.37887  2.77519  2.98518  4.58477  3.61503
          0.01749  4.45047  5.17282  0.61958  0.77255  0.62627  0.76482
     29   1.93627  4.82261  3.12178  2.19050  2.95143  3.52639  3.75010  3.46329  2.56316  3.08648  3.91381  3.08595  3.92483  2.91704  2.52513  2.36143  2.92678  3.15588  5.34861  4.02941     32 - -
          2.68618  4.42225  2.77519  2.73123  3.46354  2.40513  3.72494  3.29354  2.67741  2.69355  4.24690  2.90347  2.73739  3.18146  2.89801  2.37887  2.77519  2.98518  4.58477  3.61503
          0.01749  4.45047  5.17282  0.61958  0.77255  0.62627  0.76482
     30   2.83463  5.20852  1.56633  2.42191  4.51171  3.46933  3.80476  3.97524  2.64448  2.57790  4.32328  2.39692  3.95196  2.94357  3.14857  2.31061  3.08902  3.59195  5.71138  4.30996     33 - -
          2.68618  4.42225  2.77519  2.73123  3.46354  2.40513  3.72494  3.29354  2.67741  2.69355  4.24690  2.90347  2.73739  3.18146  2.89801  2.37887  2.77519  2.98518  4.58477  3.61503
          0.01749  4.45047  5.17282  0.61958  0.77255  0.40697  1.09561
     31   3.16639  5.40481  3.55914  2.89969  4.88086  3.83246  3.82146  4.24732  1.36437  3.67448  4.50294  3.34122  4.20188  2.94172  1.45994  2.23377  3.34986  3.88689  5.72046  4.50677     34 - -
          2.68618  4.42225  2.77519  2.73123  3.46354  2.40513  3.72494  3.29354  2.67741  2.69355  4.24690  2.90347  2.73739  3.18146  2.89801  2.37887  2.77519  2.98518  4.58477  3.61503
          0.01600  4.53911  5.26146  0.61958  0.77255  0.48576  0.95510
     32   2.76383  4.23823  4.24425  3.66803  3.37591  2.89309  4.21943  1.88549  3.54976  2.06408  3.36891  3.87350  4.25261  3.77700  3.73536  2.47886  3.00585  1.66280  4.90736  3.71341     35 - -
          2.68618  4.42225  2.77519  2.73123  3.46354  2.40513  3.72494  3.29354  2.67741  2.69355  4.24690  2.90347  2.73739  3.18146  2.89801  2.37887  2.77519  2.98518  4.58477  3.61503
          0.01600  4.53911  5.26146  0.61958  0.77255  0.48576  0.95510
     33   3.52560  4.79901  5.30062  4.80701  1.95439  4.80566  4.95136  0.88984  4.66678  2.00900  3.38948  4.88760  5.04732  4.74398  4.72438  4.19241  3.76671  2.24344  5.17688  3.78246     36 - -
          2.68618  4.42225  2.77519  2.73123  3.46354  2.40513  3.72494  3.29354  2.67741  2.69355  4.24690  2.90347  2.73739  3.18146  2.89801  2.37887  2.77519  2.98518  4.58477  3.61503
          0.01600  4.53911  5.26146  0.61958  0.77255  0.48576  0.95510
     34   2.95622  4.35270  4.56902  4.01157  1.83185  4.05348  2.72181  1.84562  3.84949  2.03626  3.43407  4.05766  4.40561  3.99082  3.93764  3.35983  3.18589  2.60439  4.46023  2.38220     37 - -
          2.68618  4.42225  2.77519  2.73123  3.46354  2.40513  3.72494  3.29354  2.67741  2.69355  4.24690  2.90347  2.73739  3.18146  2.89801  2.37887  2.77519  2.98518  4.58477  3.61503
          0.01600  4.53911  5.26146  0.61958  0.77255  0.48576  0.95510
     35   1.35434  4.39588  4.24669  3.70868  3.68705  3.88421  4.44127  2.04211  3.62319  2.60635  3.62091  3.94426  4.34628  3.88775  3.87480  3.21926  2.46425  1.86277  5.26321  4.05822     38 - -
          2.68618  4.42225  2.77519  2.73123  3.46354  2.40513  3.72494  3.29354  2.67741  2.69355  4.24690  2.90347  2.73739  3.18146  2.89801  2.37887  2.77519  2.98518  4.58477  3.61503
          0.01600  4.53911  5.26146  0.61958  0.77255  0.48576  0.95510
     36   3.78928  5.03622  5.59429  5.01114  2.26339  5.09035  5.28032  2.53364  4.86629  0.77529  1.82733  5.19568  5.15746  4.76700  4.83818  4.45853  3.98963  2.80475  5.35305  4.28955     39 - -
          2.68618  4.42225  2.77519  2.73123  3.46354  2.40513  3.72494  3.29354  2.67741  2.69355  4.24690  2.90347  2.73739  3.18146  2.89801  2.37887  2.77519  2.98518  4.58477  3.61503
          0.01600  4.53911  5.26146  0.61958  0.77255  0.48576  0.95510
     37   3.86695  5.45723  4.54553  4.50681  5.37287  4.11038  5.47879  5.15665  4.63380  4.67593  5.78305  4.72946  0.18493  4.99509  4.75739  4.06461  4.36308  4.71197  6.31671  5.51593     40 - -
          2.68618  4.42225  2.77519  2.73123  3.46354  2.40513  3.72494  3.29354  2.67741  2.69355  4.24690  2.90347  2.73739  3.18146  2.89801  2.37887  2.77519  2.98518  4.58477  3.61503
          0.01600  4.53911  5.26146  0.61958  0.77255  0.48576  0.95510
     38   2.78688  4.23035  4.34451  3.75659  2.59519  3.90680  4.18818  2.60314  3.61908  1.92476  2.54109  3.92191  4.26539  3.81451  3.76322  3.20114  1.74954  2.44649  4.78496  2.75796     41 - -
          2.68618  4.42225  2.77519  2.73123  3.46354  2.40513  3.72494  3.29354  2.67741  2.69355  4.24690  2.90347  2.73739  3.18146  2.89801  2.37887  2.77519  2.98518  4.58477  3.61503
          0.01600  4.53911  5.26146  0.61958  0.77255  0.48576  0.95510
     39   3.39805  5.56761  3.85220  3.09153  5.10599  3.99496  3.84649  4.41400  1.73791  3.77749  4.63583  3.48163  4.32970  1.75787  1.14029  3.36473  3.53396  4.07896  5.76355  4.62657     42 - -
          2.68618  4.42225  2.77519  2.73123  3.46354  2.40513  3.72494  3.29354  2.67741  2.69355  4.24690  2.90347  2.73739  3.18146  2.89801  2.37887  2.77519  2.98518  4.58477  3.61503
          0.01600  4.53911  5.26146  0.61958  0.77255  0.48576  0.95510
     40   1.85844  4.29108  3.96038  3.40159  2.66992  3.69670  4.12627  2.78300  3.32125  2.56073  3.47657  3.67283  4.13575  3.58068  3.58299  2.39308  2.35841  1.90558  4.97440  3.76885     43 - -
          2.68618  4.42225  2.77519  2.73123  3.46354  2.40513  3.72494  3.29354  2.67741  2.69355  4.24690  2.90347  2.73739  3.18146  2.89801  2.37887  2.77519  2.98518  4.58477  3.61503
          0.01600  4.53911  5.26146  0.61958  0.77255  0.48576  0.95510
     41   2.74098  4.37449  3.86310  3.30788  3.55175  3.74147  4.12023  2.25082  3.22966  2.13114  3.52221  3.63444  4.16190  3.51932  3.52646  2.12724  1.73203  2.54572  5.04988  3.83400     44 - -
          2.68618  4.42225  2.77519  2.73123  3.46354  2.40513  3.72494  3.29354  2.67741  2.69355  4.24690  2.90347  2.73739  3.18146  2.89801  2.37887  2.77519  2.98518  4.58477  3.61503
          0.01600  4.53911  5.26146  0.61958  0.77255  0.48576  0.95510
     42   1.89412  4.29754  3.98319  3.41804  3.46042  3.76634  4.13352  1.94087  3.33176  2.10018  3.44573  3.70160  4.17355  3.59420  3.59015  2.49402  2.42723  2.47692  4.96290  3.75806     45 - -
          2.68618  4.42225  2.77519  2.73123  3.46354  2.40513  3.72494  3.29354  2.67741  2.69355  4.24690  2.90347  2.73739  3.18146  2.89801  2.37887  2.77519  2.98518  4.58477  3.61503
          0.01600  4.53911  5.26146  0.61958  0.77255  0.48576  0.95510
     43   3.25232  5.76450  2.50309  1.54016  5.09947  3.54044  4.08213  4.64479  3.03575  4.13535  4.99207  1.04950  4.16269  3.25073  3.56886  3.14801  3.54717  4.20987  6.25287  4.77223     46 - -
          2.68618  4.42225  2.77519  2.73123  3.46354  2.40513  3.72494  3.29354  2.67741  2.69355  4.24690  2.90347  2.73739  3.18146  2.89801  2.37887  2.77519  2.98518  4.58477  3.61503
          0.01600  4.53911  5.26146  0.61958  0.77255  0.48576  0.95510
     44   1.24843  5.08310  1.72603  2.64297  4.79550  2.49820  4.10478  4.25650  3.04232  3.83234  4.64313  3.14779  4.04783  3.27357  3.55004  2.88787  3.21995  3.78149  6.02165  4.63947     47 - -
          2.68618  4.42225  2.77519  2.73123  3.46354  2.40513  3.72494  3.29354  2.67741  2.69355  4.24690  2.90347  2.73739  3.18146  2.89801  2.37887  2.77519  2.98518  4.58477  3.61503
          0.01600  4.53911  5.26146  0.61958  0.77255  0.48576  0.95510
     45   3.06151  4.50276  4.50510  3.92103  3.32441  4.19686  4.48671  1.78389  3.77054  1.68978  1.68773  4.16227  4.50797  2.68685  3.94529  3.49600  3.28790  2.51281  5.07952  3.93896     48 - -
          2.68618  4.42225  2.77519  2.73123  3.46354  2.40513  3.72494  3.29354  2.67741  2.69355  4.24690  2.90347  2.73739  3.18146  2.89801  2.37887  2.77519  2.98518  4.58477  3.61503
          0.01600  4.53911  5.26146  0.61958  0.77255  0.48576  0.95510
     46   2.32894  4.71235  2.60895  2.73722  3.78025  3.61668  2.95026  3.28150  2.73214  2.32687  3.80321  3.21871  4.00950  3.06459  3.15698  2.84874  2.97608  3.01531  5.17415  2.12266     49 - -
          2.68618  4.42225  2.77519  2.73123  3.46354  2.40513  3.72494  3.29354  2.67741  2.69355  4.24690  2.90347  2.73739  3.18146  2.89801  2.37887  2.77519  2.98518  4.58477  3.61503
          0.01600  4.53911  5.26146  0.61958  0.77255  0.48576  0.95510
     47   2.72936  5.17573  2.52367  2.15913  4.49524  3.49817  3.69616  3.96275  2.44159  2.79308  4.22536  2.47351  3.89793  2.80328  2.17305  2.70247  2.38066  3.55290  5.62285  4.22823     50 - -
          2.68618  4.42225  2.77519  2.73123  3.46354  2.40513  3.72494  3.29354  2.67741  2.69355  4.24690  2.90347  2.73739  3.18146  2.89801  2.37887  2.77519  2.98518  4.58477  3.61503
          0.01600  4.53911  5.26146  0.61958  0.77255  0.48576  0.95510
     48   2.94594  5.21336  3.32125  2.72276  4.61214  3.67990  3.78929  4.01588  1.92781  3.51556  4.32282  3.20548  4.07154  2.91340  1.41840  2.37067  2.45146  3.65016  5.63880  4.35540     51 - -
          2.68618  4.42225  2.77519  2.73123  3.46354  2.40513  3.72494  3.29354  2.67741  2.69355  4.24690  2.90347  2.73739  3.18146  2.89801  2.37887  2.77519  2.98518  4.58477  3.61503
          0.01600  4.53911  5.26146  0.61958  0.77255  0.48576  0.95510
     49   1.98722  4.30379  4.63510  4.04084  2.47701  4.07672  4.40094  2.47767  3.88367  1.60119  2.33963  4.15586  4.41262  4.03859  3.97411  3.38494  3.14039  2.00641  4.92138  3.76167     52 - -
          2.68618  4.42225  2.77519  2.73123  3.46354  2.40513  3.72494  3.29354  2.67741  2.69355  4.24690  2.90347  2.73739  3.18146  2.89801  2.37887  2.77519  2.98518  4.58477  3.61503
          0.01600  4.53911  5.26146  0.61958  0.77255  0.48576  0.95510
     50   2.74086  5.07236  3.06617  2.09318  4.36116  3.53582  3.71698  3.79825  1.87213  2.75390  4.13181  3.03464  3.92598  2.83992  2.48412  2.34956  2.96917  2.78880  5.53514  4.17737     53 - -
          2.68618  4.42225  2.77519  2.73123  3.46354  2.40513  3.72494  3.29354  2.67741  2.69355  4.24690  2.90347  2.73739  3.18146  2.89801  2.37887  2.77519  2.98518  4.58477  3.61503
          0.01600  4.53911  5.26146  0.61958  0.77255  0.48576  0.95510
     51   1.96856  5.17500  2.92437  1.87491  4.52016  2.69336  3.74737  3.98368  2.17924  3.50172  4.26934  2.99804  3.92638  2.86335  2.99610  2.32087  3.00742  3.57691  5.66515  4.27403     54 - -
          2.68583  4.42238  2.77532  2.73136  3.46367  2.40526  3.72372  3.29367  2.67754  2.69368  4.24703  2.90360  2.73752  3.18159  2.89814  2.37829  2.77532  2.98531  4.58490  3.61516
          0.15241  1.99382  5.26146  1.19704  0.35966  0.48576  0.95510
     52   2.29732  4.25607  4.55119  3.96248  3.33945  4.02781  4.36569  2.04199  3.81440  1.60277  2.60936  4.09189  4.37807  3.99745  3.92849  3.33415  2.45955  1.93753  4.93471  3.75748     59 - -
          2.68618  4.42225  2.77519  2.73123  3.46354  2.40513  3.72494  3.29354  2.67741  2.69355  4.24690  2.90347  2.73739  3.18146  2.89801  2.37887  2.77519  2.98518  4.58477  3.61503
          0.01600  4.53911  5.26146  0.61958  0.77255  0.48576  0.95510
     53   3.92535  5.16394  5.29807  4.93134  0.72583  4.90175  4.36313  2.92659  4.74882  1.66187  3.53163  4.80223  5.14415  4.70501  4.74044  4.32206  4.15691  3.06293  4.48010  2.84539     60 - -
          2.68618  4.42225  2.77519  2.73123  3.46354  2.40513  3.72494  3.29354  2.67741  2.69355  4.24690  2.90347  2.73739  3.18146  2.89801  2.37887  2.77519  2.98518  4.58477  3.61503
          0.01600  4.53911  5.26146  0.61958  0.77255  0.48576  0.95510
     54   2.76377  4.89617  3.15031  2.82199  4.65707  1.41039  4.08510  4.10531  2.25010  3.68172  4.48867  3.26445  4.03213  3.25231  3.26477  1.70352  3.12565  3.63962  5.86164  4.54799     61 - -
          2.68618  4.42225  2.77519  2.73123  3.46354  2.40513  3.72494  3.29354  2.67741  2.69355  4.24690  2.90347  2.73739  3.18146  2.89801  2.37887  2.77519  2.98518  4.58477  3.61503
          0.22369  4.53911  1.66202  0.61958  0.77255  0.48576  0.95510
     55   2.91124  5.45076  2.03925  1.90092  4.76874  3.40159  3.80225  4.27059  2.68932  3.75661  4.54662  2.17786  3.93478  2.93667  3.23553  1.72253  3.17233  3.83664  5.90719  4.44622     62 - -
          2.68623  4.42230  2.77525  2.73129  3.46359  2.40518  3.72500  3.29359  2.67746  2.69360  4.24695  2.90352  2.73660  3.18152  2.89806  2.37892  2.77525  2.98524  4.58482  3.61508
          0.72992  1.30103  1.40323  0.17294  1.84005  0.55033  0.85982
     56   2.88139  5.33670  2.42137  1.53537  4.69878  2.39625  3.79245  4.18978  2.68917  3.70117  4.51588  1.96631  3.89884  2.94223  3.21269  2.81551  3.15925  3.76859  5.86225  4.41949     64 - -
          2.68618  4.42225  2.77519  2.73123  3.46354  2.40513  3.72494  3.29354  2.67741  2.69355  4.24690  2.90347  2.73739  3.18146  2.89801  2.37887  2.77519  2.98518  4.58477  3.61503
          0.02277  4.18956  4.91191  0.61958  0.77255  0.67011  0.71673
     57   2.68802  4.55625  3.32786  2.86606  3.78461  3.53484  3.92461  3.08323  2.81939  1.80192  3.74100  2.09718  4.00068  3.18501  3.18529  2.84647  2.32727  2.83982  5.21005  3.93551     65 - -
          2.68618  4.42225  2.77519  2.73123  3.46354  2.40513  3.72494  3.29354  2.67741  2.69355  4.24690  2.90347  2.73739  3.18146  2.89801  2.37887  2.77519  2.98518  4.58477  3.61503
          0.02010  4.31309  5.03544  0.61958  0.77255  0.33263  1.26243
     58   2.73612  4.24733  4.07083  3.49239  2.61659  2.85512  4.12033  2.11198  2.61344  2.42730  3.36031  3.75095  4.19215  3.63372  3.60821  3.10160  2.96997  1.67282  4.87108  3.67010     66 - -
          2.68618  4.42225  2.77519  2.73123  3.46354  2.40513  3.72494  3.29354  2.67741  2.69355  4.24690  2.90347  2.73739  3.18146  2.89801  2.37887  2.77519  2.98518  4.58477  3.61503
          0.01600  4.53911  5.26146  0.61958  0.77255  0.48576  0.95510
     59   2.66823  4.48591  3.70913  3.30428  3.96203  1.73698  4.26552  3.32674  3.28322  1.47714  3.95084  3.58389  4.08874  3.59702  3.59612  2.18522  3.04030  3.02728  5.40600  4.16718     67 - -
          2.68618  4.42225  2.77519  2.73123  3.46354  2.40513  3.72494  3.29354  2.67741  2.69355  4.24690  2.90347  2.73739  3.18146  2.89801  2.37887  2.77519  2.98518  4.58477  3.61503
          0.01600  4.53911  5.26146  0.61958  0.77255  0.48576  0.95510
     60   2.19422  4.47170  3.55794  2.99400  3.61353  2.77183  3.93412  2.98327  2.91777  1.82021  3.58101  3.40621  4.06621  3.24938  2.59963  2.92890  2.95597  2.75383  5.04867  2.88311     68 - -
          2.68618  4.42225  2.77519  2.73123  3.46354  2.40513  3.72494  3.29354  2.67741  2.69355  4.24690  2.90347  2.73739  3.18146  2.89801  2.37887  2.77519  2.98518  4.58477  3.61503
          0.01600  4.53911  5.26146  0.61958  0.77255  0.48576  0.95510
     61   2.73369  4.54073  3.48075  2.91568  2.85692  3.67134  2.31578  3.05722  2.35176  2.07584  3.63548  3.35131  4.05304  3.18498  3.21153  2.91073  2.43691  2.82203  5.07928  3.81094     69 - -
          2.68618  4.42225  2.77519  2.73123  3.46354  2.40513  3.72494  3.29354  2.67741  2.69355  4.24690  2.90347  2.73739  3.18146  2.89801  2.37887  2.77519  2.98518  4.58477  3.61503
          0.01600  4.53911  5.26146  0.61958  0.77255  0.48576  0.95510
     62   2.81502  5.19436  3.08858  2.53695  4.53308  2.59619  2.12337  3.97703  2.04474  3.48174  4.25897  3.06106  3.96573  2.84528  2.30703  2.35025  3.03943  3.58742  5.62435  4.27272     70 - -
          2.68618  4.42225  2.77519  2.73123  3.46354  2.40513  3.72494  3.29354  2.67741  2.69355  4.24690  2.90347  2.73739  3.18146  2.89801  2.37887  2.77519  2.98518  4.58477  3.61503
          0.24611  4.53911  1.57270  0.61958  0.77255  0.48576  0.95510
     63   2.58550  4.69503  2.99348  2.73763  4.59210  2.30119  4.06557  4.06648  2.95911  3.65575  4.45651  2.04474  3.89171  3.24771  3.39862  1.37958  2.98944  3.54730  5.83802  4.51280     71 - -
          2.68640  4.42247  2.77541  2.73145  3.46271  2.40534  3.72381  3.29376  2.67762  2.69328  4.24711  2.90309  2.73761  3.18168  2.89763  2.37849  2.77541  2.98540  4.58499  3.61525
          0.49616  1.28359  2.17071  1.25679  0.33486  0.79309  0.60229
     64   2.16716  4.50197  3.26805  2.73882  2.53225  3.48534  3.79250  3.09853  2.24176  2.78504  3.65839  3.18499  3.91122  3.04087  3.08227  2.29039  2.86022  2.83560  5.10070  3.82441     78 - -
          2.68618  4.42225  2.77519  2.73123  3.46354  2.40513  3.72494  3.29354  2.67741  2.69355  4.24690  2.90347  2.73739  3.18146  2.89801  2.37887  2.77519  2.98518  4.58477  3.61503
          0.02255  4.19926  4.92161  0.61958  0.77255  0.67785  0.70868
     65   2.68068  4.54776  3.34950  2.79342  3.61955  3.58426  3.79982  3.09252  2.70121  2.32598  3.64744  3.24102  3.97465  2.32963  3.07654  2.04305  2.91442  2.84716  3.12120  3.72742     79 - -
          2.68618  4.42225  2.77519  2.73123  3.46354  2.40513  3.72494  3.29354  2.67741  2.69355  4.24690  2.90347  2.73739  3.18146  2.89801  2.37887  2.77519  2.98518  4.58477  3.61503
          0.02010  4.31309  5.03544  0.61958  0.77255  0.79309  0.60229
     66   2.64245  4.26357  3.78269  3.22648  2.62604  3.64825  4.00866  2.24965  3.15439  2.46948  3.40600  3.54440  4.06371  3.43143  3.44383  1.91693  2.34020  2.48582  4.90106  3.67284     80 - -
          2.68641  4.42248  2.77543  2.73112  3.46377  2.40536  3.72518  3.29228  2.67683  2.69312  4.24559  2.90370  2.73763  3.18169  2.89824  2.37875  2.77543  2.98541  4.58500  3.61526
          0.69585  0.94867  2.17071  1.03312  0.43989  0.79309  0.60229
     67   3.12928  5.31853  3.53218  2.83411  4.79857  3.75745  3.66747  4.13567  1.61781  3.54017  4.38944  3.24973  4.10675  2.11157  1.37335  3.10449  3.28497  3.79855  5.56316  4.39078     84 - -
          2.68618  4.42225  2.77519  2.73123  3.46354  2.40513  3.72494  3.29354  2.67741  2.69355  4.24690  2.90347  2.73739  3.18146  2.89801  2.37887  2.77519  2.98518  4.58477  3.61503
          0.02255  4.19926  4.92161  0.61958  0.77255  0.67785  0.70868
     68   2.13107  5.19266  2.27189  2.34408  4.52770  2.65984  3.69547  4.00215  2.12374  3.50874  4.27772  2.35227  3.86594  2.81386  2.98948  2.70116  2.98459  3.58649  5.66593  4.25570     85 - -
          2.68618  4.42225  2.77519  2.73123  3.46354  2.40513  3.72494  3.29354  2.67741  2.69355  4.24690  2.90347  2.73739  3.18146  2.89801  2.37887  2.77519  2.98518  4.58477  3.61503
          0.02010  4.31309  5.03544  0.61958  0.77255  0.53346  0.88328
     69   2.68923  4.26506  3.83778  2.64334  2.63005  3.73109  3.99431  1.90838  3.19248  2.45651  3.37342  3.58591  4.10588  3.45849  3.46585  2.47568  2.92150  2.51689  4.82357  2.69007     86 - -
          2.68618  4.42225  2.77519  2.73123  3.46354  2.40513  3.72494  3.29354  2.67741  2.69355  4.24690  2.90347  2.73739  3.18146  2.89801  2.37887  2.77519  2.98518  4.58477  3.61503
          0.01779  4.43403  5.15638  0.61958  0.77255  0.64907  0.73926
     70   2.68261  4.81386  3.12204  2.24666  4.03503  3.52634  3.73443  3.44058  2.22296  3.06412  2.89257  3.07641  3.91617  2.90091  2.99677  2.33890  2.33189  3.13626  5.32866  3.04852     87 - -
          2.68618  4.42225  2.77519  2.73123  3.46354  2.40513  3.72494  3.29354  2.67741  2.69355  4.24690  2.90347  2.73739  3.18146  2.89801  2.37887  2.77519  2.98518  4.58477  3.61503
          0.01779  4.43403  5.15638  0.61958  0.77255  0.39571  1.11841
     71   2.71947  5.07544  2.56798  1.87410  4.36016  3.51027  2.85610  3.80706  2.47701  2.77141  3.03309  3.00510  3.90668  2.83194  2.95743  2.34144  2.95133  3.43366  5.54479  4.17169     88 - -
          2.68618  4.42225  2.77519  2.73123  3.46354  2.40513  3.72494  3.29354  2.67741  2.69355  4.24690  2.90347  2.73739  3.18146  2.89801  2.37887  2.77519  2.98518  4.58477  3.61503
          0.01600  4.53911  5.26146  0.61958  0.77255  0.48576  0.95510
     72   2.71480  4.96705  3.08260  2.23140  4.22111  3.53294  3.73117  2.91053  2.19740  3.23159  2.99780  2.52050  3.92347  2.33120  2.97580  2.73465  2.94560  3.30795  5.45695  3.12168     89 - -
          2.68618  4.42225  2.77519  2.73123  3.46354  2.40513  3.72494  3.29354  2.67741  2.69355  4.24690  2.90347  2.73739  3.18146  2.89801  2.37887  2.77519  2.98518  4.58477  3.61503
          0.01600  4.53911  5.26146  0.61958  0.77255  0.48576  0.95510
     73   2.71405  4.75665  3.21238  2.30805  3.96800  2.25345  3.80814  2.71098  2.65933  2.54685  3.85318  3.16265  2.92048  2.99979  3.09833  2.40481  2.95010  3.07355  5.30159  4.00212     90 - -
          2.68618  4.42225  2.77519  2.73123  3.46354  2.40513  3.72494  3.29354  2.67741  2.69355  4.24690  2.90347  2.73739  3.18146  2.89801  2.37887  2.77519  2.98518  4.58477  3.61503
          0.01600  4.53911  5.26146  0.61958  0.77255  0.48576  0.95510
     74   3.03465  5.54530  1.31337  2.40845  4.89286  3.49865  3.93736  4.40144  2.83711  3.89267  4.69319  2.97979  4.05216  2.19067  3.37945  1.90261  3.30716  3.96462  6.04187  4.58065     91 - -
          2.68618  4.42225  2.77519  2.73123  3.46354  2.40513  3.72494  3.29354  2.67741  2.69355  4.24690  2.90347  2.73739  3.18146  2.89801  2.37887  2.77519  2.98518  4.58477  3.61503
          0.01600  4.53911  5.26146  0.61958  0.77255  0.48576  0.95510
     75   2.82576  5.22755  2.83170  1.74470  4.60716  3.49097  3.81696  4.07500  2.61819  3.59610  4.37373  2.42736  3.96429  2.94241  3.11214  1.70462  2.50843  3.66040  5.76223  4.36199     92 - -
          2.68618  4.42225  2.77519  2.73123  3.46354  2.40513  3.72494  3.29354  2.67741  2.69355  4.24690  2.90347  2.73739  3.18146  2.89801  2.37887  2.77519  2.98518  4.58477  3.61503
          0.01600  4.53911  5.26146  0.61958  0.77255  0.48576  0.95510
     76   2.78761  5.26985  2.40595  1.76047  4.59223  2.74550  3.73763  4.07113  2.51396  2.82099  4.32432  2.49418  2.86190  2.84810  3.01575  2.74697  3.02525  3.64976  5.71481  4.30178     93 - -
          2.68618  4.42225  2.77519  2.73123  3.46354  2.40513  3.72494  3.29354  2.67741  2.69355  4.24690  2.90347  2.73739  3.18146  2.89801  2.37887  2.77519  2.98518  4.58477  3.61503
          0.01600  4.53911  5.26146  0.61958  0.77255  0.48576  0.95510
     77   2.23232  5.14949  2.47093  1.69434  4.44489  3.50512  3.73617  3.89993  2.51514  3.43637  4.21251  2.99371  3.92299  2.85660  3.00480  2.74083  2.52919  3.51454  5.61676  2.98683     94 - -
          2.68618  4.42225  2.77519  2.73123  3.46354  2.40513  3.72494  3.29354  2.67741  2.69355  4.24690  2.90347  2.73739  3.18146  2.89801  2.37887  2.77519  2.98518  4.58477  3.61503
          0.01600  4.53911  5.26146  0.61958  0.77255  0.48576  0.95510
     78   3.09459  4.43866  4.85535  4.31567  1.81920  4.20252  4.10515  2.20250  4.12046  1.62354  3.43508  4.24007  4.53656  4.18961  4.12943  3.52305  3.32202  2.67567  2.53483  2.28399     95 - -
          2.68618  4.42225  2.77519  2.73123  3.46354  2.40513  3.72494  3.29354  2.67741  2.69355  4.24690  2.90347  2.73739  3.18146  2.89801  2.37887  2.77519  2.98518  4.58477  3.61503
          0.01600  4.53911  5.26146  0.61958  0.77255  0.48576  0.95510
     79   2.32271  4.57285  3.42274  2.13852  3.73843  3.65705  3.89331  2.47751  2.41342  2.33452  3.66884  3.31474  4.03974  3.15276  3.21952  2.88897  2.95795  2.25450  5.14881  3.88903     96 - -
          2.68618  4.42225  2.77519  2.73123  3.46354  2.40513  3.72494  3.29354  2.67741  2.69355  4.24690  2.90347  2.73739  3.18146  2.89801  2.37887  2.77519  2.98518  4.58477  3.61503
          0.01600  4.53911  5.26146  0.61958  0.77255  0.48576  0.95510
     80   2.75045  5.20032  3.01871  2.16554  4.53589  2.85280  2.84770  4.00047  2.07546  2.79394  4.24722  2.99716  3.91268  2.27696  2.44672  2.72157  2.97769  3.58670  5.62971  4.24622     97 - -
          2.68618  4.42225  2.77519  2.73123  3.46354  2.40513  3.72494  3.29354  2.67741  2.69355  4.24690  2.90347  2.73739  3.18146  2.89801  2.37887  2.77519  2.98518  4.58477  3.61503
          0.01600  4.53911  5.26146  0.61958  0.77255  0.48576  0.95510
     81   2.73300  2.78273  3.99731  2.68820  3.38246  3.80170  4.09842  1.99667  3.32646  1.84541  3.37469  3.70560  2.90977  3.58324  3.57027  3.07884  2.96708  2.46641  4.88853  3.68681     98 - -
          2.68618  4.42225  2.77519  2.73123  3.46354  2.40513  3.72494  3.29354  2.67741  2.69355  4.24690  2.90347  2.73739  3.18146  2.89801  2.37887  2.77519  2.98518  4.58477  3.61503
          0.01600  4.53911  5.26146  0.61958  0.77255  0.48576  0.95510
     82   2.70905  2.76822  4.22181  3.63207  2.58017  3.81905  4.12246  2.61610  3.50008  2.06603  3.28528  3.81908  4.18755  2.82427  2.83331  3.10803  2.94102  2.06137  3.20879  3.58660     99 - -
          2.68618  4.42225  2.77519  2.73123  3.46354  2.40513  3.72494  3.29354  2.67741  2.69355  4.24690  2.90347  2.73739  3.18146  2.89801  2.37887  2.77519  2.98518  4.58477  3.61503
          0.01600  4.53911  5.26146  0.61958  0.77255  0.48576  0.95510
     83   2.34881  5.18666  2.52520  2.42142  4.51647  3.49075  3.68943  3.99011  2.16489  3.48740  4.23706  2.96705  2.94930  2.28868  2.92459  2.35090  2.46538  3.57028  5.63379  4.23323    100 - -
          2.68618  4.42225  2.77519  2.73123  3.46354  2.40513  3.72494  3.29354  2.67741  2.69355  4.24690  2.90347  2.73739  3.18146  2.89801  2.37887  2.77519  2.98518  4.58477  3.61503
          0.01600  4.53911  5.26146  0.61958  0.77255  0.48576  0.95510
     84   2.75324  4.70621  3.33084  2.36190  3.87556  3.63356  3.83568  3.27240  2.66194  1.85497  3.79496  2.66640  4.01824  3.05433  2.51860  2.86542  2.98123  3.00901  2.98971  3.94914    101 - -
          2.68618  4.42225  2.77519  2.73123  3.46354  2.40513  3.72494  3.29354  2.67741  2.69355  4.24690  2.90347  2.73739  3.18146  2.89801  2.37887  2.77519  2.98518  4.58477  3.61503
          0.01600  4.53911  5.26146  0.61958  0.77255  0.48576  0.95510
     85   2.77028  4.54492  3.52546  2.99219  3.53011  3.69956  3.92721  3.05668  2.93790  2.18134  3.65740  2.23845  4.09562  3.26667  3.29816  2.95893  2.41274  2.82648  4.99721  2.04873    102 - -
          2.68618  4.42225  2.77519  2.73123  3.46354  2.40513  3.72494  3.29354  2.67741  2.69355  4.24690  2.90347  2.73739  3.18146  2.89801  2.37887  2.77519  2.98518  4.58477  3.61503
          0.01600  4.53911  5.26146  0.61958  0.77255  0.48576  0.95510
     86   2.70718  4.41783  3.60130  3.03441  2.81616  2.89351  3.94616  2.41263  2.98674  2.62914  3.52265  3.43499  4.07000  2.69681  3.33578  2.32787  2.41654  2.69091  5.00006  2.88267    103 - -
          2.68618  4.42225  2.77519  2.73123  3.46354  2.40513  3.72494  3.29354  2.67741  2.69355  4.24690  2.90347  2.73739  3.18146  2.89801  2.37887  2.77519  2.98518  4.58477  3.61503
          0.10725  4.53911  2.39673  0.61958  0.77255  0.48576  0.95510
     87   2.73181  4.93880  3.11761  2.55733  4.19153  3.54386  2.43131  2.74854  2.14345  3.19563  4.01004  3.07031  3.93280  2.28535  2.87840  2.75999  2.43344  3.28020  5.42124  4.09577    104 - -
          2.68618  4.42225  2.77519  2.73123  3.46354  2.40513  3.72494  3.29354  2.67741  2.69355  4.24690  2.90347  2.73739  3.18146  2.89801  2.37887  2.77519  2.98518  4.58477  3.61503
          0.01751  4.44938  5.17172  0.61958  0.77255  0.62782  0.76304
     88   2.75854  5.15118  2.26352  2.43673  4.57046  2.65702  3.78225  4.04261  2.58842  3.56167  4.33319  2.39641  3.91522  2.90580  3.08850  1.86070  2.38924  3.61575  5.72592  4.32534    105 - -
          2.68618  4.42225  2.77519  2.73123  3.46354  2.40513  3.72494  3.29354  2.67741  2.69355  4.24690  2.90347  2.73739  3.18146  2.89801  2.37887  2.77519  2.98518  4.58477  3.61503
          0.11670  4.44938  2.31809  0.61958  0.77255  0.62782  0.76304
     89   2.68486  4.83560  3.05699  2.55880  4.12676  3.47985  3.75319  3.51851  2.54604  3.14656  3.97472  2.01255  3.90864  2.38674  2.98297  2.73313  2.35472  2.50723  5.40019  4.07692    106 - -
          2.68618  4.42225  2.77519  2.73123  3.46354  2.40513  3.72494  3.29354  2.67741  2.69355  4.24690  2.90347  2.73739  3.18146  2.89801  2.37887  2.77519  2.98518  4.58477  3.61503
          0.13370  4.35200  2.18691  0.61958  0.77255  0.75082  0.63862
     90   2.24065  4.93619  2.36062  2.43303  4.20745  3.44091  3.67490  3.61501  1.99099  2.50483  4.01913  2.96105  3.85771  2.81563  2.91160  2.68486  2.90955  3.27483  5.43537  4.08401    107 - -
          2.68618  4.42225  2.77519  2.73123  3.46354  2.40513  3.72494  3.29354  2.67741  2.69355  4.24690  2.90347  2.73739  3.18146  2.89801  2.37887  2.77519  2.98518  4.58477  3.61503
          0.02164  4.23994  4.96229  0.61958  0.77255  0.64481  0.74395
     91   2.23965  5.03880  3.15945  2.58367  4.39347  3.54663  3.70542  3.80229  1.65523  3.34268  4.14825  3.08076  3.94536  2.83545  2.20808  2.79175  2.37843  3.44559  5.50875  4.20059    108 - -
          2.68618  4.42225  2.77519  2.73123  3.46354  2.40513  3.72494  3.29354  2.67741  2.69355  4.24690  2.90347  2.73739  3.18146  2.89801  2.37887  2.77519  2.98518  4.58477  3.61503
          0.01939  4.34826  5.07061  0.61958  0.77255  0.34806  1.22437
     92   2.73134  4.24769  4.05477  3.47543  2.61200  3.80963  4.10368  2.65675  2.69746  1.80711  3.35019  3.73619  4.18147  3.61583  3.58876  2.55195  2.96456  1.79214  4.85585  3.65259    109 - -
          2.68618  4.42225  2.77519  2.73123  3.46354  2.40513  3.72494  3.29354  2.67741  2.69355  4.24690  2.90347  2.73739  3.18146  2.89801  2.37887  2.77519  2.98518  4.58477  3.61503
          0.01600  4.53911  5.26146  0.61958  0.77255  0.48576  0.95510
     93   2.98684  4.38632  4.63823  4.05689  1.72240  4.15127  4.45352  2.06773  3.91133  1.79045  3.25997  4.20188  4.48286  4.07913  4.02779  3.46226  1.99803  2.36175  4.96924  3.76444    110 - -
          2.68618  4.42225  2.77519  2.73123  3.46354  2.40513  3.72494  3.29354  2.67741  2.69355  4.24690  2.90347  2.73739  3.18146  2.89801  2.37887  2.77519  2.98518  4.58477  3.61503
          0.01600  4.53911  5.26146  0.61958  0.77255  0.48576  0.95510
     94   2.33060  4.22986  4.22349  3.64250  2.55912  3.85805  4.09314  2.67352  3.51695  1.70066  3.33568  3.83217  4.22440  2.79295  3.68957  3.14638  2.99345  2.48506  3.01399  2.69866    111 - -
          2.68618  4.42225  2.77519  2.73123  3.46354  2.40513  3.72494  3.29354  2.67741  2.69355  4.24690  2.90347  2.73739  3.18146  2.89801  2.37887  2.77519  2.98518  4.58477  3.61503
          0.01600  4.53911  5.26146  0.61958  0.77255  0.48576  0.95510
     95   2.71218  4.94135  2.55109  2.53466  3.02857  2.66178  3.73919  3.61043  2.22698  3.20461  4.01135  3.05795  3.92620  2.88361  3.00077  2.38095  2.49304  3.27873  5.43886  3.12142    112 - -
          2.68618  4.42225  2.77519  2.73123  3.46354  2.40513  3.72494  3.29354  2.67741  2.69355  4.24690  2.90347  2.73739  3.18146  2.89801  2.37887  2.77519  2.98518  4.58477  3.61503
          0.01600  4.53911  5.26146  0.61958  0.77255  0.48576  0.95510
     96   2.74588  4.80195  3.20456  2.71192  4.08949  2.66789  3.86934  2.65074  2.69157  3.12364  3.97114  3.19531  1.84273  2.33273  3.11082  2.82653  3.00503  3.17690  5.40626  4.10575    113 - -
          2.68618  4.42225  2.77519  2.73123  3.46354  2.40513  3.72494  3.29354  2.67741  2.69355  4.24690  2.90347  2.73739  3.18146  2.89801  2.37887  2.77519  2.98518  4.58477  3.61503
          0.01600  4.53911  5.26146  0.61958  0.77255  0.48576  0.95510
     97   3.64627  4.87658  5.52052  5.01226  3.56471  5.08369  5.53948  0.86675  4.86495  1.34328  3.34035  5.20816  5.24185  4.97203  4.94413  4.49932  3.88572  2.09455  5.72012  4.61655    114 - -
          2.68618  4.42225  2.77519  2.73123  3.46354  2.40513  3.72494  3.29354  2.67741  2.69355  4.24690  2.90347  2.73739  3.18146  2.89801  2.37887  2.77519  2.98518  4.58477  3.61503
          0.01600  4.53911  5.26146  0.61958  0.77255  0.48576  0.95510
     98   2.74138  4.98780  3.10954  2.61176  4.43219  2.50551  3.83033  3.86673  1.88280  3.42943  4.22257  3.11353  2.79557  2.96678  3.01077  2.76750  1.84604  3.47657  5.62228  4.28058    115 - -
          2.68618  4.42225  2.77519  2.73123  3.46354  2.40513  3.72494  3.29354  2.67741  2.69355  4.24690  2.90347  2.73739  3.18146  2.89801  2.37887  2.77519  2.98518  4.58477  3.61503
          0.01600  4.53911  5.26146  0.61958  0.77255  0.48576  0.95510
     99   3.07273  4.43260  4.78632  4.22322  3.56565  4.32399  4.72332  1.59599  4.09313  1.91383  3.46433  4.38473  2.80819  4.29912  4.23536  3.65121  3.31501  1.25407  5.27775  4.09605    116 - -
          2.68618  4.42225  2.77519  2.73123  3.46354  2.40513  3.72494  3.29354  2.67741  2.69355  4.24690  2.90347  2.73739  3.18146  2.89801  2.37887  2.77519  2.98518  4.58477  3.61503
          0.01600  4.53911  5.26146  0.61958  0.77255  0.48576  0.95510
    100   2.72521  2.01109  3.21391  2.23449  4.09477  3.53247  3.90264  3.47933  2.75409  3.13660  3.98083  2.50719  3.99645  3.09796  3.18014  2.81623  2.10660  3.16935  5.42107  4.12464    117 - -
          2.68618  4.42225  2.77519  2.73123  3.46354  2.40513  3.72494  3.29354  2.67741  2.69355  4.24690  2.90347  2.73739  3.18146  2.89801  2.37887  2.77519  2.98518  4.58477  3.61503
          0.01600  4.53911  5.26146  0.61958  0.77255  0.48576  0.95510
    101   2.93661  5.05950  2.11290  2.77006  4.70854  3.48616  4.21884  4.08144  3.18333  3.76740  4.63883  3.25895  4.12629  3.41932  3.65666  2.98998  0.88971  3.67654  5.99398  4.64551    118 - -
          2.68618  4.42225  2.77519  2.73123  3.46354  2.40513  3.72494  3.29354  2.67741  2.69355  4.24690  2.90347  2.73739  3.18146  2.89801  2.37887  2.77519  2.98518  4.58477  3.61503
          0.01600  4.53911  5.26146  0.61958  0.77255  0.48576  0.95510
    102   2.79757  4.44857  3.77586  3.20846  3.56897  3.79690  4.05788  1.69069  2.44331  2.13510  3.52469  3.57949  2.48225  3.41584  3.35760  3.06606  3.03078  2.58633  5.05914  3.83971    119 - -
          2.68618  4.42225  2.77519  2.73123  3.46354  2.40513  3.72494  3.29354  2.67741  2.69355  4.24690  2.90347  2.73739  3.18146  2.89801  2.37887  2.77519  2.98518  4.58477  3.61503
          0.01600  4.53911  5.26146  0.61958  0.77255  0.48576  0.95510
    103   2.92132  5.25622  1.25205  2.49682  2.96625  3.54597  3.85995  3.96148  2.18756  3.52000  4.34924  3.04498  4.02646  3.01863  3.19511  2.89773  3.17037  3.60713  5.65995  4.23385    120 - -
          2.68618  4.42225  2.77519  2.73123  3.46354  2.40513  3.72494  3.29354  2.67741  2.69355  4.24690  2.90347  2.73739  3.18146  2.89801  2.37887  2.77519  2.98518  4.58477  3.61503
          0.01600  4.53911  5.26146  0.61958  0.77255  0.48576  0.95510
    104   2.85169  5.10654  3.19344  2.62687  4.38487  3.62409  2.37303  2.80190  2.03009  3.36144  4.17247  3.13295  4.01035  1.77239  2.76057  2.85907  3.06986  3.47230  5.53511  4.21520    121 - -
          2.68618  4.42225  2.77519  2.73123  3.46354  2.40513  3.72494  3.29354  2.67741  2.69355  4.24690  2.90347  2.73739  3.18146  2.89801  2.37887  2.77519  2.98518  4.58477  3.61503
          0.01600  4.53911  5.26146  0.61958  0.77255  0.48576  0.95510
    105   2.31411  4.36512  4.70462  4.13752  3.56551  4.22823  4.62718  1.62204  4.01046  2.02433  3.49319  4.29070  4.57322  4.22085  4.15461  3.55022  2.44541  1.42953  5.21107  4.01841    122 - -
          2.68618  4.42225  2.77519  2.73123  3.46354  2.40513  3.72494  3.29354  2.67741  2.69355  4.24690  2.90347  2.73739  3.18146  2.89801  2.37887  2.77519  2.98518  4.58477  3.61503
          0.01600  4.53911  5.26146  0.61958  0.77255  0.48576  0.95510
    106   2.99238  4.40680  4.57418  3.98562  3.29842  4.14876  4.45806  2.09527  3.84686  1.44605  2.11901  4.17033  4.46926  2.74206  3.98306  3.45136  3.22058  2.00137  5.00955  3.86449    123 - -
          2.68618  4.42225  2.77519  2.73123  3.46354  2.40513  3.72494  3.29354  2.67741  2.69355  4.24690  2.90347  2.73739  3.18146  2.89801  2.37887  2.77519  2.98518  4.58477  3.61503
          0.01600  4.53911  5.26146  0.61958  0.77255  0.48576  0.95510
    107   2.71219  4.53610  3.44392  2.88005  3.69141  3.64938  3.88846  2.40018  2.08643  2.75601  3.63515  3.32380  3.05234  3.16322  3.22421  2.42830  2.94420  2.35893  5.10411  2.95880    124 - -
          2.68618  4.42225  2.77519  2.73123  3.46354  2.40513  3.72494  3.29354  2.67741  2.69355  4.24690  2.90347  2.73739  3.18146  2.89801  2.37887  2.77519  2.98518  4.58477  3.61503
          0.01600  4.53911  5.26146  0.61958  0.77255  0.48576  0.95510
    108   2.34480  4.66479  3.29785  2.31763  2.96275  3.60771  3.84247  3.23155  2.74248  2.90165  3.76404  3.22994  4.00164  3.07312  3.16290  1.79874  2.95538  2.96814  5.19722  2.88130    125 - -
          2.68618  4.42225  2.77519  2.73123  3.46354  2.40513  3.72494  3.29354  2.67741  2.69355  4.24690  2.90347  2.73739  3.18146  2.89801  2.37887  2.77519  2.98518  4.58477  3.61503
          0.01600  4.53911  5.26146  0.61958  0.77255  0.48576  0.95510
    109   2.77733  4.20183  4.41759  3.82611  2.17737  3.90460  4.16717  2.60214  3.66226  1.97953  3.27605  3.94735  4.26501  3.85048  2.75327  3.20364  3.00861  1.74932  2.97850  3.46725    126 - -
          2.68618  4.42225  2.77519  2.73123  3.46354  2.40513  3.72494  3.29354  2.67741  2.69355  4.24690  2.90347  2.73739  3.18146  2.89801  2.37887  2.77519  2.98518  4.58477  3.61503
          0.01600  4.53911  5.26146  0.61958  0.77255  0.48576  0.95510
    110   2.71214  4.40525  2.75804  3.07048  2.40164  2.80216  3.96703  2.88384  3.02381  2.13158  3.51247  3.46213  4.08304  3.31929  3.36537  2.95253  2.45384  2.28922  4.99597  3.76515    127 - -
          2.68618  4.42225  2.77519  2.73123  3.46354  2.40513  3.72494  3.29354  2.67741  2.69355  4.24690  2.90347  2.73739  3.18146  2.89801  2.37887  2.77519  2.98518  4.58477  3.61503
          0.01600  4.53911  5.26146  0.61958  0.77255  0.48576  0.95510
    111   2.75663  5.08013  3.08358  2.52194  4.37200  2.37577  2.91697  3.80777  2.15043  2.71054  4.14163  3.04800  2.77694  2.84710  2.40209  2.75533  2.98378  3.44366  5.53908  4.18708    128 - -
          2.68618  4.42225  2.77519  2.73123  3.46354  2.40513  3.72494  3.29354  2.67741  2.69355  4.24690  2.90347  2.73739  3.18146  2.89801  2.37887  2.77519  2.98518  4.58477  3.61503
          0.37398  4.53911  1.19955  0.61958  0.77255  0.48576  0.95510
    112   2.55159  2.86655  3.18138  2.13939  3.93636  2.54783  3.81847  3.31325  2.69150  2.98441  3.83264  3.13398  3.86112  3.02797  3.10750  2.66604  2.21478  2.99792  5.27991  3.99767    129 - -
          2.68628  4.42236  2.77530  2.73134  3.46364  2.40494  3.72505  3.29364  2.67751  2.69365  4.24700  2.90357  2.73750  3.18157  2.89811  2.37811  2.77530  2.98529  4.58487  3.61514
          0.18422  1.82712  4.91028  1.16712  0.37289  0.29039  1.37820
    113   2.87029  4.36610  2.88877  3.61651  1.87064  3.96178  4.23246  2.56008  3.53133  1.95538  3.38279  3.88089  4.32233  3.76495  3.75765  3.25124  3.10484  1.70556  4.92348  3.66570    134 - -
          2.68618  4.42225  2.77519  2.73123  3.46354  2.40513  3.72494  3.29354  2.67741  2.69355  4.24690  2.90347  2.73739  3.18146  2.89801  2.37887  2.77519  2.98518  4.58477  3.61503
          0.01600  4.53911  5.26146  0.61958  0.77255  0.48576  0.95510
    114   2.84895  5.25926  2.85544  2.09498  4.62313  1.89327  3.80534  4.08727  2.04533  3.59852  4.37754  3.01793  3.97558  2.92867  3.03570  2.02413  3.09833  3.67754  5.75505  4.36349    135 - -
          2.68618  4.42225  2.77519  2.73123  3.46354  2.40513  3.72494  3.29354  2.67741  2.69355  4.24690  2.90347  2.73739  3.18146  2.89801  2.37887  2.77519  2.98518  4.58477  3.61503
          0.01600  4.53911  5.26146  0.61958  0.77255  0.48576  0.95510
    115   2.72719  4.92900  3.10272  2.22291  3.10170  2.86460  2.30775  3.58619  2.55350  3.18520  4.00067  3.07776  3.94194  2.47730  3.01403  2.75896  2.95862  3.26305  5.39271  2.97814    136 - -
          2.68618  4.42225  2.77519  2.73123  3.46354  2.40513  3.72494  3.29354  2.67741  2.69355  4.24690  2.90347  2.73739  3.18146  2.89801  2.37887  2.77519  2.98518  4.58477  3.61503
          0.01600  4.53911  5.26146  0.61958  0.77255  0.48576  0.95510
    116   2.35377  4.86329  2.57716  2.59664  3.07041  3.56183  2.91809  3.49520  2.58603  3.11243  3.93958  3.10755  3.95169  2.93427  2.41305  2.77097  2.95264  3.18832  5.33493  2.51570    137 - -
          2.68618  4.42225  2.77519  2.73123  3.46354  2.40513  3.72494  3.29354  2.67741  2.69355  4.24690  2.90347  2.73739  3.18146  2.89801  2.37887  2.77519  2.98518  4.58477  3.61503
          0.01600  4.53911  5.26146  0.61958  0.77255  0.48576  0.95510
    117   2.71928  4.90696  2.60793  2.01441  2.85271  3.54673  3.75243  3.55526  2.56180  2.57470  3.97865  3.07993  3.93937  2.46459  3.02401  2.75600  2.95097  3.23667  5.39418  2.99060    138 - -
          2.68618  4.42225  2.77519  2.73123  3.46354  2.40513  3.72494  3.29354  2.67741  2.69355  4.24690  2.90347  2.73739  3.18146  2.89801  2.37887  2.77519  2.98518  4.58477  3.61503
          0.01600  4.53911  5.26146  0.61958  0.77255  0.48576  0.95510
    118   2.76999  4.23354  4.25279  3.66672  2.18417  3.88420  4.18798  1.82558  2.76395  1.98371  3.30504  3.87061  4.24686  3.75787  3.70772  3.17464  2.44598  2.39373  4.85198  3.65949    139 - -
          2.68618  4.42225  2.77519  2.73123  3.46354  2.40513  3.72494  3.29354  2.67741  2.69355  4.24690  2.90347  2.73739  3.18146  2.89801  2.37887  2.77519  2.98518  4.58477  3.61503
          0.01600  4.53911  5.26146  0.61958  0.77255  0.48576  0.95510
    119   2.33021  4.55157  3.42608  2.86296  3.71613  3.63861  3.88336  2.55031  2.82255  2.77941  3.65529  3.31030  4.02597  3.14992  2.47670  2.38239  2.14154  2.84114  5.12254  2.98438    140 - -
          2.68618  4.42225  2.77519  2.73123  3.46354  2.40513  3.72494  3.29354  2.67741  2.69355  4.24690  2.90347  2.73739  3.18146  2.89801  2.37887  2.77519  2.98518  4.58477  3.61503
          0.01600  4.53911  5.26146  0.61958  0.77255  0.48576  0.95510
    120   2.74578  4.71225  3.30274  2.78439  3.94551  2.57410  3.88416  3.32010  2.72856  1.88769  3.85061  3.25165  4.02053  2.08941  3.12644  2.85801  2.45299  3.04837  5.30317  4.02452    141 - -
          2.68618  4.42225  2.77519  2.73123  3.46354  2.40513  3.72494  3.29354  2.67741  2.69355  4.24690  2.90347  2.73739  3.18146  2.89801  2.37887  2.77519  2.98518  4.58477  3.61503
          0.01600  4.53911  5.26146  0.61958  0.77255  0.48576  0.95510
    121   1.71653  4.24884  4.09789  3.52499  2.63978  2.85701  4.14295  2.65055  3.42333  1.97786  3.36954  3.76675  4.18994  3.66214  3.64099  3.08993  2.97349  2.12182  4.88498  3.68440    142 - -
          2.68618  4.42225  2.77519  2.73123  3.46354  2.40513  3.72494  3.29354  2.67741  2.69355  4.24690  2.90347  2.73739  3.18146  2.89801  2.37887  2.77519  2.98518  4.58477  3.61503
          0.01600  4.53911  5.26146  0.61958  0.77255  0.48576  0.95510
    122   2.32922  5.03791  3.01136  2.19182  4.34363  2.61165  3.74845  3.78322  2.53032  2.73958  4.13505  2.54226  3.92395  2.87855  3.00742  2.00251  2.97089  3.41644  5.54988  4.18596    143 - -
          2.68618  4.42225  2.77519  2.73123  3.46354  2.40513  3.72494  3.29354  2.67741  2.69355  4.24690  2.90347  2.73739  3.18146  2.89801  2.37887  2.77519  2.98518  4.58477  3.61503
          0.01600  4.53911  5.26146  0.61958  0.77255  0.48576  0.95510
    123   3.54348  4.77136  5.51117  4.98593  3.64409  5.02075  5.51681  1.15986  4.87966  1.24465  3.40467  5.15335  5.19717  4.98148  4.96011  4.41515  3.78301  1.61020  5.74900  4.65373    144 - -
          2.68618  4.42225  2.77519  2.73123  3.46354  2.40513  3.72494  3.29354  2.67741  2.69355  4.24690  2.90347  2.73739  3.18146  2.89801  2.37887  2.77519  2.98518  4.58477  3.61503
          0.01600  4.53911  5.26146  0.61958  0.77255  0.48576  0.95510
    124   1.99709  4.58755  3.38404  2.82778  3.77189  2.64278  3.87640  2.61076  2.79834  2.36230  3.70126  3.28329  4.01440  2.59122  3.20106  2.43548  2.94565  2.88921  5.16621  3.90200    145 - -
          2.68618  4.42225  2.77519  2.73123  3.46354  2.40513  3.72494  3.29354  2.67741  2.69355  4.24690  2.90347  2.73739  3.18146  2.89801  2.37887  2.77519  2.98518  4.58477  3.61503
          0.01600  4.53911  5.26146  0.61958  0.77255  0.48576  0.95510
    125   2.73938  4.81405  3.21962  2.66074  4.01012  3.58966  3.79178  3.42376  2.59452  2.49498  3.89829  2.00404  3.97883  2.97390  2.38097  2.80953  2.45501  3.13312  5.32266  3.04809    146 - -
          2.68618  4.42225  2.77519  2.73123  3.46354  2.40513  3.72494  3.29354  2.67741  2.69355  4.24690  2.90347  2.73739  3.18146  2.89801  2.37887  2.77519  2.98518  4.58477  3.61503
          0.01600  4.53911  5.26146  0.61958  0.77255  0.48576  0.95510
    126   1.88091  4.46147  3.99504  3.79177  4.86629  3.23177  4.80862  4.28754  3.86309  4.00672  4.82104  3.77742  4.03976  4.11550  4.11216  0.64729  3.06078  3.62341  6.21088  5.03429    147 - -
          2.68618  4.42225  2.77519  2.73123  3.46354  2.40513  3.72494  3.29354  2.67741  2.69355  4.24690  2.90347  2.73739  3.18146  2.89801  2.37887  2.77519  2.98518  4.58477  3.61503
          0.01600  4.53911  5.26146  0.61958  0.77255  0.48576  0.95510
    127   2.72251  3.02202  3.91048  3.33369  3.41863  3.76721  4.05897  2.73016  3.22453  1.87799  3.41081  2.73343  4.14700  3.50906  2.77040  3.04078  2.95800  1.82856  4.90720  3.69965    148 - -
          2.68618  4.42225  2.77519  2.73123  3.46354  2.40513  3.72494  3.29354  2.67741  2.69355  4.24690  2.90347  2.73739  3.18146  2.89801  2.37887  2.77519  2.98518  4.58477  3.61503
          0.01600  4.53911  5.26146  0.61958  0.77255  0.48576  0.95510
    128   3.55549  4.78524  5.51422  4.98452  3.61059  5.02147  5.50092  1.24349  4.87492  1.14555  3.37119  5.15359  5.19167  4.96272  4.94772  4.41386  3.79298  1.64481  5.72131  4.63675    149 - -
          2.68618  4.42225  2.77519  2.73123  3.46354  2.40513  3.72494  3.29354  2.67741  2.69355  4.24690  2.90347  2.73739  3.18146  2.89801  2.37887  2.77519  2.98518  4.58477  3.61503
          0.01600  4.53911  5.26146  0.61958  0.77255  0.48576  0.95510
    129   3.49058  4.70499  5.51638  5.05846  4.03600  5.05931  5.80964  0.93291  4.98837  2.46035  3.77751  5.22344  5.30357  5.24662  5.15958  4.49703  3.75638  1.05179  6.14743  4.92884    150 - -
          2.68618  4.42225  2.77519  2.73123  3.46354  2.40513  3.72494  3.29354  2.67741  2.69355  4.24690  2.90347  2.73739  3.18146  2.89801  2.37887  2.77519  2.98518  4.58477  3.61503
          0.01600  4.53911  5.26146  0.61958  0.77255  0.48576  0.95510
    130   3.33290  4.62423  5.24491  4.67379  1.69233  4.64175  4.98394  1.59124  4.52305  1.59620  3.25343  4.76997  4.88306  4.59867  4.55933  3.98906  3.56251  1.71844  5.30256  4.15561    151 - -
          2.68618  4.42225  2.77519  2.73123  3.46354  2.40513  3.72494  3.29354  2.67741  2.69355  4.24690  2.90347  2.73739  3.18146  2.89801  2.37887  2.77519  2.98518  4.58477  3.61503
          0.01600  4.53911  5.26146  0.61958  0.77255  0.48576  0.95510
    131   3.87430  5.95184  0.30383  3.01056  5.45862  3.87429  4.72220  5.23620  3.95636  4.72998  5.76848  3.58504  4.57139  3.99271  4.52710  3.79157  4.23974  4.81561  6.46809  5.28135    152 - -
          2.68618  4.42225  2.77519  2.73123  3.46354  2.40513  3.72494  3.29354  2.67741  2.69355  4.24690  2.90347  2.73739  3.18146  2.89801  2.37887  2.77519  2.98518  4.58477  3.61503
          0.01600  4.53911  5.26146  0.61958  0.77255  0.48576  0.95510
    132   3.74693  5.83816  3.01830  0.35972  5.30501  3.87144  4.58567  4.91957  3.57546  4.43978  5.44118  3.56404  4.52222  3.82264  4.01881  3.68744  4.07379  4.55035  6.33115  5.13605    153 - -
          2.68618  4.42225  2.77519  2.73123  3.46354  2.40513  3.72494  3.29354  2.67741  2.69355  4.24690  2.90347  2.73739  3.18146  2.89801  2.37887  2.77519  2.98518  4.58477  3.61503
          0.01600  4.53911  5.26146  0.61958  0.77255  0.48576  0.95510
    133   1.94973  4.48463  4.90828  4.36081  3.70514  4.45133  4.91101  1.74620  4.24676  2.01645  3.57409  4.52642  4.77628  4.46593  4.40272  3.79362  3.39839  1.15341  5.46194  4.26983    154 - -
          2.68618  4.42225  2.77519  2.73123  3.46354  2.40513  3.72494  3.29354  2.67741  2.69355  4.24690  2.90347  2.73739  3.18146  2.89801  2.37887  2.77519  2.98518  4.58477  3.61503
          0.01600  4.53911  5.26146  0.61958  0.77255  0.48576  0.95510
    134   3.06752  5.52865  2.12202  2.45205  4.71831  3.54495  1.26381  4.31608  2.76841  3.81354  4.63282  3.01642  4.07818  2.40129  3.25512  2.99720  3.32439  3.91525  5.90751  4.45396    155 - -
          2.68618  4.42225  2.77519  2.73123  3.46354  2.40513  3.72494  3.29354  2.67741  2.69355  4.24690  2.90347  2.73739  3.18146  2.89801  2.37887  2.77519  2.98518  4.58477  3.61503
          0.01600  4.53911  5.26146  0.61958  0.77255  0.48576  0.95510
    135   1.90559  4.21210  4.40829  3.82052  2.11771  3.91277  4.18839  2.57761  3.67282  1.94848  3.28334  3.95252  4.27412  3.85725  3.79501  3.21184  3.01691  2.08137  4.75219  2.71545    156 - -
          2.68618  4.42225  2.77519  2.73123  3.46354  2.40513  3.72494  3.29354  2.67741  2.69355  4.24690  2.90347  2.73739  3.18146  2.89801  2.37887  2.77519  2.98518  4.58477  3.61503
          0.01600  4.53911  5.26146  0.61958  0.77255  0.48576  0.95510
    136   3.31899  4.68393  4.79486  4.27753  2.85962  4.41084  4.26770  2.08034  4.09491  1.78983  3.47720  4.34549  4.71782  4.24355  4.20113  3.73777  3.54739  2.64889  4.57390  1.12500    157 - -
          2.68618  4.42225  2.77519  2.73123  3.46354  2.40513  3.72494  3.29354  2.67741  2.69355  4.24690  2.90347  2.73739  3.18146  2.89801  2.37887  2.77519  2.98518  4.58477  3.61503
          0.01600  4.53911  5.26146  0.61958  0.77255  0.48576  0.95510
    137   2.01319  5.22979  1.92182  1.85829  4.52579  3.50826  3.79115  3.97094  2.60117  2.66840  4.30508  2.99494  3.96057  2.91888  3.10132  2.80172  3.07269  3.58732  5.70469  4.30706    158 - -
          2.68618  4.42225  2.77519  2.73123  3.46354  2.40513  3.72494  3.29354  2.67741  2.69355  4.24690  2.90347  2.73739  3.18146  2.89801  2.37887  2.77519  2.98518  4.58477  3.61503
          0.01600  4.53911  5.26146  0.61958  0.77255  0.48576  0.95510
    138   2.73404  5.23284  2.43957  2.09818  4.56984  3.48759  3.69125  4.05245  2.15294  3.53455  4.27762  2.95639  3.03431  2.39069  2.93085  2.34854  2.38102  3.61953  5.66912  4.25890    159 - -
          2.68618  4.42225  2.77519  2.73123  3.46354  2.40513  3.72494  3.29354  2.67741  2.69355  4.24690  2.90347  2.73739  3.18146  2.89801  2.37887  2.77519  2.98518  4.58477  3.61503
          0.01600  4.53911  5.26146  0.61958  0.77255  0.48576  0.95510
    139   2.75724  4.74792  3.24285  2.28343  2.86723  3.61636  3.82331  3.32897  2.72955  2.97935  3.84055  2.63618  4.01314  3.06092  3.15912  2.35339  2.99081  3.05770  5.16772  2.03337    160 - -
          2.68618  4.42225  2.77519  2.73123  3.46354  2.40513  3.72494  3.29354  2.67741  2.69355  4.24690  2.90347  2.73739  3.18146  2.89801  2.37887  2.77519  2.98518  4.58477  3.61503
          0.01600  4.53911  5.26146  0.61958  0.77255  0.48576  0.95510
    140   2.75681  4.36561  3.89283  3.33027  3.50037  3.77676  4.11834  2.29904  3.24687  2.49693  2.49769  3.65560  2.88381  3.53088  3.53447  3.05906  1.61352  2.53609  5.01399  3.80519    161 - -
          2.68618  4.42225  2.77519  2.73123  3.46354  2.40513  3.72494  3.29354  2.67741  2.69355  4.24690  2.90347  2.73739  3.18146  2.89801  2.37887  2.77519  2.98518  4.58477  3.61503
          0.01600  4.53911  5.26146  0.61958  0.77255  0.48576  0.95510
    141   2.76893  5.02143  3.14257  2.57104  4.29271  3.57305  3.74070  3.71268  2.10188  2.32282  3.07243  2.41579  3.95880  2.42385  2.38888  2.78438  2.99381  3.37286  5.48881  4.15750    162 - -
          2.68618  4.42225  2.77519  2.73123  3.46354  2.40513  3.72494  3.29354  2.67741  2.69355  4.24690  2.90347  2.73739  3.18146  2.89801  2.37887  2.77519  2.98518  4.58477  3.61503
          0.01600  4.53911  5.26146  0.61958  0.77255  0.48576  0.95510
    142   2.02652  4.83604  3.15450  2.26261  4.13476  2.23484  3.81852  3.54204  2.64405  3.16569  2.89819  3.13311  3.95623  2.98647  3.09571  2.29867  2.96419  3.21988  5.42659  4.10797    163 - -
          2.68618  4.42225  2.77519  2.73123  3.46354  2.40513  3.72494  3.29354  2.67741  2.69355  4.24690  2.90347  2.73739  3.18146  2.89801  2.37887  2.77519  2.98518  4.58477  3.61503
          0.01600  4.53911  5.26146  0.61958  0.77255  0.48576  0.95510
    143   2.71789  4.44448  3.58268  3.01530  2.83631  3.69195  2.97746  2.48367  2.43349  1.88344  3.54540  2.72197  4.07108  3.26860  3.30559  2.93742  2.94910  2.71725  5.00996  3.76463    164 - -
          2.68623  4.42230  2.77525  2.73128  3.46359  2.40518  3.72500  3.29359  2.67746  2.69360  4.24695  2.90303  2.73745  3.18151  2.89806  2.37892  2.77483  2.98523  4.58482  3.61508
          0.24611  1.54656  5.26146  0.17839  1.81164  0.48576  0.95510
    144   2.35552  4.45608  4.90099  4.31766  2.44352  4.32660  4.66490  1.47794  4.16174  1.42414  3.24396  4.42605  4.62913  4.29194  4.23451  3.65097  3.33608  2.27083  5.10906  3.95395    166 - -
          2.68618  4.42225  2.77519  2.73123  3.46354  2.40513  3.72494  3.29354  2.67741  2.69355  4.24690  2.90347  2.73739  3.18146  2.89801  2.37887  2.77519  2.98518  4.58477  3.61503
          0.01600  4.53911  5.26146  0.61958  0.77255  0.48576  0.95510
    145   2.91916  4.41889  4.20556  2.50210  2.53284  4.01069  4.29100  2.59246  3.54486  1.28237  3.30737  3.92145  4.35680  3.78107  3.77212  3.29775  3.15015  2.11544  4.99180  3.79040    167 - -
          2.68618  4.42225  2.77519  2.73123  3.46354  2.40513  3.72494  3.29354  2.67741  2.69355  4.24690  2.90347  2.73739  3.18146  2.89801  2.37887  2.77519  2.98518  4.58477  3.61503
          0.01600  4.53911  5.26146  0.61958  0.77255  0.48576  0.95510
    146   1.93564  4.30735  3.85192  3.27843  2.65280  3.75733  4.04050  2.74475  2.62887  2.12744  3.41635  3.60619  4.13404  3.47407  3.48404  3.02367  2.46693  2.17869  4.91435  3.70332    168 - -
          2.68618  4.42225  2.77519  2.73123  3.46354  2.40513  3.72494  3.29354  2.67741  2.69355  4.24690  2.90347  2.73739  3.18146  2.89801  2.37887  2.77519  2.98518  4.58477  3.61503
          0.01600  4.53911  5.26146  0.61958  0.77255  0.48576  0.95510
    147   1.68245  4.38994  4.50969  3.93543  3.41400  4.11238  4.47263  2.39256  3.81118  1.63204  2.58063  4.13413  4.46225  4.01817  3.97836  3.42176  3.19992  1.82092  5.08423  3.91578    169 - -
          2.68618  4.42225  2.77519  2.73123  3.46354  2.40513  3.72494  3.29354  2.67741  2.69355  4.24690  2.90347  2.73739  3.18146  2.89801  2.37887  2.77519  2.98518  4.58477  3.61503
          0.01600  4.53911  5.26146  0.61958  0.77255  0.48576  0.95510
    148   3.62718  4.90144  5.42255  4.85791  2.39145  4.91540  5.14869  2.43455  4.71558  0.72424  3.10531  5.01481  5.06507  4.70080  4.73257  4.27809  3.84431  1.98969  5.31944  4.17925    170 - -
          2.68618  4.42225  2.77519  2.73123  3.46354  2.40513  3.72494  3.29354  2.67741  2.69355  4.24690  2.90347  2.73739  3.18146  2.89801  2.37887  2.77519  2.98518  4.58477  3.61503
          0.01600  4.53911  5.26146  0.61958  0.77255  0.48576  0.95510
    149   2.73120  5.11614  2.53752  1.76126  4.41195  3.51001  3.71037  3.86174  2.07088  2.71544  3.01476  2.99852  3.90905  2.82695  2.94433  2.71736  2.96289  3.47849  5.57701  4.19791    171 - -
          2.68618  4.42225  2.77519  2.73123  3.46354  2.40513  3.72494  3.29354  2.67741  2.69355  4.24690  2.90347  2.73739  3.18146  2.89801  2.37887  2.77519  2.98518  4.58477  3.61503
          0.01600  4.53911  5.26146  0.61958  0.77255  0.48576  0.95510
    150   2.18983  4.34016  3.77504  3.20110  3.46299  3.73987  2.88831  2.37349  3.11861  2.20255  3.44658  3.55288  4.11563  3.41093  2.67076  3.00000  2.94934  1.96515  4.93697  3.72036    172 - -
          2.68618  4.42225  2.77519  2.73123  3.46354  2.40513  3.72494  3.29354  2.67741  2.69355  4.24690  2.90347  2.73739  3.18146  2.89801  2.37887  2.77519  2.98518  4.58477  3.61503
          0.01600  4.53911  5.26146  0.61958  0.77255  0.48576  0.95510
    151   2.27974  4.29946  4.16773  3.58730  2.56772  3.89725  4.18928  2.23737  3.47736  1.54832  3.29839  3.83794  4.25581  2.58255  3.68674  3.18104  3.03562  2.48263  4.89379  3.70281    173 - -
          2.68618  4.42225  2.77519  2.73123  3.46354  2.40513  3.72494  3.29354  2.67741  2.69355  4.24690  2.90347  2.73739  3.18146  2.89801  2.37887  2.77519  2.98518  4.58477  3.61503
          0.01600  4.53911  5.26146  0.61958  0.77255  0.48576  0.95510
    152   1.90675  5.04166  3.30480  2.71040  4.33412  3.65927  3.78937  3.72204  1.61991  2.56098  4.12665  3.19678  4.04276  2.93527  2.29568  2.90210  3.08986  3.40339  5.50035  4.21288    174 - -
          2.68623  4.42230  2.77525  2.73128  3.46359  2.40518  3.72500  3.29287  2.67746  2.69360  4.24513  2.90352  2.73745  3.18151  2.89806  2.37892  2.77525  2.98523  4.58482  3.61508
          0.24611  1.54656  5.26146  0.17839  1.81164  0.48576  0.95510
    153   2.82826  5.30394  1.70640  1.82535  4.60996  3.50405  3.76343  4.09681  2.54400  3.59468  4.36111  2.97375  3.94799  2.87950  2.50080  2.78449  3.06703  3.68108  5.73967  3.01041    176 - -
          2.68618  4.42225  2.77519  2.73123  3.46354  2.40513  3.72494  3.29354  2.67741  2.69355  4.24690  2.90347  2.73739  3.18146  2.89801  2.37887  2.77519  2.98518  4.58477  3.61503
          0.01600  4.53911  5.26146  0.61958  0.77255  0.48576  0.95510
    154   2.71275  4.32715  3.78671  3.21372  2.76156  3.73893  4.00523  2.79907  2.59653  2.52598  2.74423  2.28103  4.11432  3.42173  3.43878  2.99937  2.94449  2.11375  3.19062  3.68726    177 - -
          2.68618  4.42225  2.77519  2.73123  3.46354  2.40513  3.72494  3.29354  2.67741  2.69355  4.24690  2.90347  2.73739  3.18146  2.89801  2.37887  2.77519  2.98518  4.58477  3.61503
          0.01600  4.53911  5.26146  0.61958  0.77255  0.48576  0.95510
    155   2.81164  5.31167  2.03822  2.41556  4.64789  2.21167  3.74498  4.13070  2.14732  3.61180  4.36709  2.41926  3.93626  2.85387  2.49441  2.76535  3.04883  3.70019  5.74666  4.33279    178 - -
          2.68618  4.42225  2.77519  2.73123  3.46354  2.40513  3.72494  3.29354  2.67741  2.69355  4.24690  2.90347  2.73739  3.18146  2.89801  2.37887  2.77519  2.98518  4.58477  3.61503
          0.01600  4.53911  5.26146  0.61958  0.77255  0.48576  0.95510
    156   2.32000  4.51065  3.48392  2.92733  3.69230  2.63067  3.92282  2.53151  2.89168  2.75732  3.63923  3.35601  4.03963  2.55399  3.27246  2.44525  2.94680  2.03538  5.11227  3.86343    179 - -
          2.68618  4.42225  2.77519  2.73123  3.46354  2.40513  3.72494  3.29354  2.67741  2.69355  4.24690  2.90347  2.73739  3.18146  2.89801  2.37887  2.77519  2.98518  4.58477  3.61503
          0.01600  4.53911  5.26146  0.61958  0.77255  0.48576  0.95510
    157   2.84428  5.08674  3.13305  2.68322  4.59984  3.54468  3.88323  4.03596  1.57014  3.57037  4.37156  3.17217  1.89479  3.02020  2.91583  2.15082  3.12189  3.62965  5.72371  4.40035    180 - -
          2.68618  4.42225  2.77519  2.73123  3.46354  2.40513  3.72494  3.29354  2.67741  2.69355  4.24690  2.90347  2.73739  3.18146  2.89801  2.37887  2.77519  2.98518  4.58477  3.61503
          0.01600  4.53911  5.26146  0.61958  0.77255  0.48576  0.95510
    158   2.32200  4.16666  4.41556  3.82061  2.62791  3.88566  3.00383  1.86097  3.66653  1.96374  3.26156  3.94457  4.24829  3.85142  3.77890  3.18488  2.97729  1.93339  4.78874  3.60199    181 - -
          2.68618  4.42225  2.77519  2.73123  3.46354  2.40513  3.72494  3.29354  2.67741  2.69355  4.24690  2.90347  2.73739  3.18146  2.89801  2.37887  2.77519  2.98518  4.58477  3.61503
          0.01600  4.53911  5.26146  0.61958  0.77255  0.48576  0.95510
    159   3.50357  4.76102  5.43537  4.87144  3.44787  4.87893  5.26836  1.42853  4.73891  1.15778  2.42331  5.01306  5.05806  4.77784  4.77071  4.24459  3.73031  1.77502  5.50173  4.44315    182 - -
          2.68618  4.42225  2.77519  2.73123  3.46354  2.40513  3.72494  3.29354  2.67741  2.69355  4.24690  2.90347  2.73739  3.18146  2.89801  2.37887  2.77519  2.98518  4.58477  3.61503
          0.01600  4.53911  5.26146  0.61958  0.77255  0.48576  0.95510
    160   3.56013  4.79993  5.48511  4.94635  3.55317  4.99355  5.44106  1.72132  4.82909  0.94513  3.31791  5.11959  5.16221  4.90268  4.89519  4.37907  3.79455  1.49014  5.66033  4.58771    183 - -
          2.68618  4.42225  2.77519  2.73123  3.46354  2.40513  3.72494  3.29354  2.67741  2.69355  4.24690  2.90347  2.73739  3.18146  2.89801  2.37887  2.77519  2.98518  4.58477  3.61503
          0.01600  4.53911  5.26146  0.61958  0.77255  0.48576  0.95510
    161   3.73080  5.04071  5.31568  4.77970  3.30517  4.94357  5.24588  2.50613  4.54242  1.29411  0.93534  5.01812  5.10809  4.65868  4.61829  4.34130  3.95742  2.69847  5.44997  4.37575    184 - -
          2.68618  4.42225  2.77519  2.73123  3.46354  2.40513  3.72494  3.29354  2.67741  2.69355  4.24690  2.90347  2.73739  3.18146  2.89801  2.37887  2.77519  2.98518  4.58477  3.61503
          0.01600  4.53911  5.26146  0.61958  0.77255  0.48576  0.95510
    162   2.54296  4.48467  3.90419  3.61662  4.71503  3.26523  4.64645  4.11726  3.63441  3.82814  4.65379  3.70282  4.03519  3.92708  3.92276  1.00684  1.40276  3.53620  6.05888  4.85701    185 - -
          2.68618  4.42225  2.77519  2.73123  3.46354  2.40513  3.72494  3.29354  2.67741  2.69355  4.24690  2.90347  2.73739  3.18146  2.89801  2.37887  2.77519  2.98518  4.58477  3.61503
          0.01600  4.53911  5.26146  0.61958  0.77255  0.48576  0.95510
    163   0.57812  4.48517  4.07323  3.90660  4.90348  2.20546  4.90027  4.30607  4.00784  4.03977  4.86324  3.85326  4.07971  4.23496  4.22944  2.76755  3.10963  3.65082  6.23557  5.10464    186 - -
          2.68618  4.42225  2.77519  2.73123  3.46354  2.40513  3.72494  3.29354  2.67741  2.69355  4.24690  2.90347  2.73739  3.18146  2.89801  2.37887  2.77519  2.98518  4.58477  3.61503
          0.01600  4.53911  5.26146  0.61958  0.77255  0.48576  0.95510
    164   2.55647  4.47790  3.94912  3.70593  4.69022  3.27493  4.70654  4.06109  3.71584  3.80794  4.65496  3.75134  4.05583  4.01432  3.97193  2.01406  0.72027  3.50463  6.05679  4.86192    187 - -
          2.68618  4.42225  2.77519  2.73123  3.46354  2.40513  3.72494  3.29354  2.67741  2.69355  4.24690  2.90347  2.73739  3.18146  2.89801  2.37887  2.77519  2.98518  4.58477  3.61503
          0.01600  4.53911  5.26146  0.61958  0.77255  0.48576  0.95510
    165   3.72554  4.97148  5.56644  4.99617  1.93439  5.03789  5.21845  1.91262  4.85130  0.80040  3.06755  5.14550  5.13690  4.77569  4.82896  4.40723  3.93345  2.64878  5.31969  4.18362    188 - -
          2.68618  4.42225  2.77519  2.73123  3.46354  2.40513  3.72494  3.29354  2.67741  2.69355  4.24690  2.90347  2.73739  3.18146  2.89801  2.37887  2.77519  2.98518  4.58477  3.61503
          0.01600  4.53911  5.26146  0.61958  0.77255  0.48576  0.95510
    166   2.66682  4.61499  3.69530  3.54507  4.83381  3.32844  4.69697  4.35383  3.69057  4.01601  4.85674  3.70514  0.74237  3.98809  3.97537  1.98333  3.18033  3.73253  6.14910  4.92893    189 - -
          2.68616  4.42262  2.77557  2.73119  3.46308  2.40521  3.72532  3.29391  2.67644  2.69353  4.24499  2.90384  2.73777  3.18026  2.89791  2.37924  2.77557  2.98556  4.58514  3.61444
          0.42107  1.08332  5.26146  1.38490  0.28815  0.48576  0.95510
    167   2.94920  5.50392  2.18739  1.73765  4.83027  3.50467  3.83727  4.33041  1.54206  3.79738  4.56851  2.38550  4.00054  2.95846  3.17053  2.87608  3.19752  3.88820  5.92791  4.48174    195 - -
          2.68618  4.42225  2.77519  2.73123  3.46354  2.40513  3.72494  3.29354  2.67741  2.69355  4.24690  2.90347  2.73739  3.18146  2.89801  2.37887  2.77519  2.98518  4.58477  3.61503
          0.01600  4.53911  5.26146  0.61958  0.77255  0.48576  0.95510
    168   2.80094  4.44308  3.78765  3.22363  1.97230  3.79148  3.99402  2.90133  3.08395  1.78813  3.52460  2.72483  4.16830  3.42218  2.58084  3.05981  3.03239  2.70299  4.88198  3.56250    196 - -
          2.68618  4.42225  2.77519  2.73123  3.46354  2.40513  3.72494  3.29354  2.67741  2.69355  4.24690  2.90347  2.73739  3.18146  2.89801  2.37887  2.77519  2.98518  4.58477  3.61503
          0.01600  4.53911  5.26146  0.61958  0.77255  0.48576  0.95510
    169   3.69654  4.94168  5.56563  4.99422  2.31517  5.02946  5.26724  1.57017  4.85234  0.84546  3.08455  5.14906  5.13540  4.79060  4.83618  4.40004  3.90759  2.55931  5.37891  4.28366    197 - -
          2.68618  4.42225  2.77519  2.73123  3.46354  2.40513  3.72494  3.29354  2.67741  2.69355  4.24690  2.90347  2.73739  3.18146  2.89801  2.37887  2.77519  2.98518  4.58477  3.61503
          0.01600  4.53911  5.26146  0.61958  0.77255  0.48576  0.95510
    170   2.72044  5.14300  2.40919  2.17081  4.45570  3.50350  3.69257  3.91624  1.88289  3.43238  3.14442  2.98548  3.89699  2.80170  2.50874  2.69956  2.95102  2.82621  5.59375  4.20723    198 - -
          2.68618  4.42225  2.77519  2.73123  3.46354  2.40513  3.72494  3.29354  2.67741  2.69355  4.24690  2.90347  2.73739  3.18146  2.89801  2.37887  2.77519  2.98518  4.58477  3.61503
          0.01600  4.53911  5.26146  0.61958  0.77255  0.48576  0.95510
    171   2.76190  5.24050  2.98932  1.89547  4.58707  3.51834  3.69554  4.05932  2.07867  3.53642  4.28561  2.52460  3.91478  2.38223  2.44676  2.72601  2.37786  3.63300  5.66251  4.27126    199 - -
          2.68618  4.42225  2.77519  2.73123  3.46354  2.40513  3.72494  3.29354  2.67741  2.69355  4.24690  2.90347  2.73739  3.18146  2.89801  2.37887  2.77519  2.98518  4.58477  3.61503
          0.01600  4.53911  5.26146  0.61958  0.77255  0.48576  0.95510
    172   2.81511  4.51329  3.66727  2.50262  2.16754  3.77650  3.92126  3.01294  3.07603  2.28072  3.61761  2.71923  4.15482  3.36955  3.41684  3.03154  3.04635  2.79500  4.79030  2.07016    200 - -
          2.68618  4.42225  2.77519  2.73123  3.46354  2.40513  3.72494  3.29354  2.67741  2.69355  4.24690  2.90347  2.73739  3.18146  2.89801  2.37887  2.77519  2.98518  4.58477  3.61503
          0.01600  4.53911  5.26146  0.61958  0.77255  0.48576  0.95510
    173   2.27064  4.27885  3.88649  3.31127  2.73415  2.66785  4.03678  2.34448  3.23173  2.15313  3.38974  2.74360  4.13184  3.49466  3.50094  3.02530  2.94072  2.53778  4.87431  2.81831    201 - -
          2.68618  4.42225  2.77519  2.73123  3.46354  2.40513  3.72494  3.29354  2.67741  2.69355  4.24690  2.90347  2.73739  3.18146  2.89801  2.37887  2.77519  2.98518  4.58477  3.61503
          0.01600  4.53911  5.26146  0.61958  0.77255  0.48576  0.95510
    174   2.76213  5.19101  3.03429  1.94797  4.52184  3.53232  3.70094  3.97992  2.11623  2.61294  4.24023  3.01101  2.90998  2.36377  2.40784  2.73664  2.98849  3.57503  5.62126  4.24569    202 - -
          2.68618  4.42225  2.77519  2.73123  3.46354  2.40513  3.72494  3.29354  2.67741  2.69355  4.24690  2.90347  2.73739  3.18146  2.89801  2.37887  2.77519  2.98518  4.58477  3.61503
          0.01600  4.53911  5.26146  0.61958  0.77255  0.48576  0.95510
    175   2.76656  5.26640  2.38628  2.40751  4.60112  2.79445  2.68620  4.08447  1.92169  3.56746  4.31579  2.44582  3.91041  2.82028  2.96789  2.34857  3.00176  3.65279  5.70367  4.29031    203 - -
          2.68618  4.42225  2.77519  2.73123  3.46354  2.40513  3.72494  3.29354  2.67741  2.69355  4.24690  2.90347  2.73739  3.18146  2.89801  2.37887  2.77519  2.98518  4.58477  3.61503
          0.01600  4.53911  5.26146  0.61958  0.77255  0.48576  0.95510
    176   2.71810  4.21043  4.11968  3.53619  3.31699  3.81257  4.11281  1.96781  3.42504  2.39721  2.68699  2.80092  4.18248  3.65670  3.62634  3.09555  2.30546  2.06703  4.82615  2.81814    204 - -
          2.68618  4.42225  2.77519  2.73123  3.46354  2.40513  3.72494  3.29354  2.67741  2.69355  4.24690  2.90347  2.73739  3.18146  2.89801  2.37887  2.77519  2.98518  4.58477  3.61503
          0.01600  4.53911  5.26146  0.61958  0.77255  0.48576  0.95510
    177   2.73893  3.16860  2.37873  1.95879  4.28871  2.34289  3.75356  3.71686  2.54755  2.70869  4.09720  3.03973  3.93295  2.89111  3.02337  2.75006  2.97609  3.36825  5.51728  4.16039    205 - -
          2.68618  4.42225  2.77519  2.73123  3.46354  2.40513  3.72494  3.29354  2.67741  2.69355  4.24690  2.90347  2.73739  3.18146  2.89801  2.37887  2.77519  2.98518  4.58477  3.61503
          0.01600  4.53911  5.26146  0.61958  0.77255  0.48576  0.95510
    178   2.71565  4.27619  3.91607  3.33985  3.37518  3.76957  4.04826  2.33654  3.25364  2.13817  2.63102  2.84813  2.77452  3.51564  3.51519  3.03930  2.94762  2.52901  4.86914  2.33170    206 - -
          2.68618  4.42225  2.77519  2.73123  3.46354  2.40513  3.72494  3.29354  2.67741  2.69355  4.24690  2.90347  2.73739  3.18146  2.89801  2.37887  2.77519  2.98518  4.58477  3.61503
          0.01600  4.53911  5.26146  0.61958  0.77255  0.48576  0.95510
    179   2.74514  4.60834  2.65729  2.84482  3.74868  3.63799  3.90740  3.12229  2.85793  2.83763  3.72175  3.30211  2.50512  3.17363  3.25992  2.89738  2.98566  1.74232  5.16448  2.84479    207 - -
          2.68618  4.42225  2.77519  2.73123  3.46354  2.40513  3.72494  3.29354  2.67741  2.69355  4.24690  2.90347  2.73739  3.18146  2.89801  2.37887  2.77519  2.98518  4.58477  3.61503
          0.10613  4.53911  2.40783  0.61958  0.77255  0.48576  0.95510
    180   2.69962  4.55117  3.38563  1.95122  2.79976  3.62669  3.86132  2.49752  2.37865  2.74820  3.63985  3.28173  4.00981  3.11980  3.18492  2.85953  2.93131  2.36932  5.11922  3.85709    208 - -
          2.68618  4.42225  2.77519  2.73123  3.46354  2.40513  3.72494  3.29354  2.67741  2.69355  4.24690  2.90347  2.73739  3.18146  2.89801  2.37887  2.77519  2.98518  4.58477  3.61503
          0.01749  4.45047  5.17282  0.61958  0.77255  0.40697  1.09561
    181   2.78774  5.24311  2.41599  1.85533  2.54024  3.49926  3.74079  4.02543  2.16772  3.53341  4.29810  2.33431  3.92821  2.85495  3.01443  2.75245  3.02451  3.61648  5.69004  4.28444    209 - -
          2.68618  4.42225  2.77519  2.73123  3.46354  2.40513  3.72494  3.29354  2.67741  2.69355  4.24690  2.90347  2.73739  3.18146  2.89801  2.37887  2.77519  2.98518  4.58477  3.61503
          0.01600  4.53911  5.26146  0.61958  0.77255  0.48576  0.95510
    182   2.74310  5.17607  2.97527  2.15543  4.49339  3.50864  2.89256  3.95692  2.15907  2.81748  4.22697  2.07025  2.93365  2.81272  2.91273  2.71782  2.97396  3.55262  5.62092  4.23262    210 - -
          2.68618  4.42225  2.77519  2.73123  3.46354  2.40513  3.72494  3.29354  2.67741  2.69355  4.24690  2.90347  2.73739  3.18146  2.89801  2.37887  2.77519  2.98518  4.58477  3.61503
          0.01600  4.53911  5.26146  0.61958  0.77255  0.48576  0.95510
    183   2.77710  5.10548  2.99346  1.52675  4.39662  3.53411  3.75239  2.89552  2.18211  3.38588  4.17813  3.03647  3.94723  2.88070  2.96014  2.22720  3.01109  3.46235  5.58050  4.21745    211 - -
          2.68618  4.42225  2.77519  2.73123  3.46354  2.40513  3.72494  3.29354  2.67741  2.69355  4.24690  2.90347  2.73739  3.18146  2.89801  2.37887  2.77519  2.98518  4.58477  3.61503
          0.01600  4.53911  5.26146  0.61958  0.77255  0.48576  0.95510
    184   2.17502  4.48741  3.51352  2.95384  2.87253  2.83597  3.93305  3.03857  2.91770  2.31782  3.62373  3.37310  2.91538  3.22894  3.29325  2.37048  2.47380  2.79669  5.09647  3.85136    212 - -
          2.68618  4.42225  2.77519  2.73123  3.46354  2.40513  3.72494  3.29354  2.67741  2.69355  4.24690  2.90347  2.73739  3.18146  2.89801  2.37887  2.77519  2.98518  4.58477  3.61503
          0.01600  4.53911  5.26146  0.61958  0.77255  0.48576  0.95510
    185   2.74572  4.39662  3.72295  2.55948  2.63260  3.74702  3.97931  2.86981  3.10230  1.91597  3.49216  3.52866  2.51823  3.38997  3.42150  3.00458  2.97748  2.66111  4.89760  2.59871    213 - -
          2.68618  4.42225  2.77519  2.73123  3.46354  2.40513  3.72494  3.29354  2.67741  2.69355  4.24690  2.90347  2.73739  3.18146  2.89801  2.37887  2.77519  2.98518  4.58477  3.61503
          0.01600  4.53911  5.26146  0.61958  0.77255  0.48576  0.95510
    186   2.83262  5.29499  1.97534  2.09673  4.60728  3.49814  3.77817  4.08061  2.58066  3.59029  4.36135  2.45340  2.27365  2.89753  3.08789  2.79092  3.07502  2.73363  5.75099  4.33716    214 - -
          2.68618  4.42225  2.77519  2.73123  3.46354  2.40513  3.72494  3.29354  2.67741  2.69355  4.24690  2.90347  2.73739  3.18146  2.89801  2.37887  2.77519  2.98518  4.58477  3.61503
          0.10725  4.53911  2.39673  0.61958  0.77255  0.48576  0.95510
    187   2.69731  4.48499  3.47771  2.91050  3.62640  3.64186  3.87956  2.99969  2.82574  1.92581  3.58493  3.33821  2.90106  3.17198  2.53288  2.88500  2.43131  2.76651  5.04934  2.89888    215 - -
          2.68618  4.42225  2.77519  2.73123  3.46354  2.40513  3.72494  3.29354  2.67741  2.69355  4.24690  2.90347  2.73739  3.18146  2.89801  2.37887  2.77519  2.98518  4.58477  3.61503
          0.01751  4.44938  5.17172  0.61958  0.77255  0.40619  1.09716
    188   2.74976  5.17857  2.44614  2.15129  4.49005  3.50363  3.71507  2.78390  1.72596  3.46831  4.23259  2.98392  3.91223  2.82713  2.95369  2.33269  2.98297  3.55068  5.63051  4.23872    216 - -
          2.68618  4.42225  2.77519  2.73123  3.46354  2.40513  3.72494  3.29354  2.67741  2.69355  4.24690  2.90347  2.73739  3.18146  2.89801  2.37887  2.77519  2.98518  4.58477  3.61503
          0.01600  4.53911  5.26146  0.61958  0.77255  0.48576  0.95510
    189   2.79706  5.24544  2.37815  1.84651  3.02145  3.49883  3.75172  4.02312  2.53932  3.53602  4.30439  2.32512  2.47871  2.86859  3.04008  2.76212  3.03551  3.61750  5.69736  4.29105    217 - -
          2.68594  4.42297  2.77539  2.73104  3.46248  2.40512  3.72431  3.29426  2.67779  2.69282  4.24762  2.90359  2.73761  3.18061  2.89754  2.37959  2.77591  2.98473  4.58229  3.61575
          0.93929  1.11889  1.26425  2.03574  0.13993  0.48576  0.95510
    190   2.22725  4.74133  3.01968  2.09638  3.99932  3.45022  3.73189  3.36809  2.55848  2.44482  3.86818  3.04293  2.59386  2.91041  2.99576  2.71228  2.89588  3.07027  5.31070  3.99860    237 - -
          2.68618  4.42225  2.77519  2.73123  3.46354  2.40513  3.72494  3.29354  2.67741  2.69355  4.24690  2.90347  2.73739  3.18146  2.89801  2.37887  2.77519  2.98518  4.58477  3.61503
          0.02220  4.21440  4.93675  0.61958  0.77255  0.88663  0.53110
    191   2.70730  5.13203  2.36119  2.36981  4.46523  3.42730  3.63413  3.92388  2.01381  3.42443  4.19551  2.90868  2.59913  2.74810  2.25253  2.67687  2.93871  3.52078  5.56883  4.19026    238 - -
          2.68618  4.42225  2.77519  2.73123  3.46354  2.40513  3.72494  3.29354  2.67741  2.69355  4.24690  2.90347  2.73739  3.18146  2.89801  2.37887  2.77519  2.98518  4.58477  3.61503
          0.02220  4.21440  4.93675  0.61958  0.77255  0.66733  0.71965
    192   2.96134  2.89435  3.55182  2.88294  4.36059  3.70618  3.77004  3.71446  1.83628  3.27930  4.14105  3.29983  4.08952  2.92823  1.34455  3.01574  3.16869  3.41578  5.44505  4.23227    239 - -
          2.68618  4.42225  2.77519  2.73123  3.46354  2.40513  3.72494  3.29354  2.67741  2.69355  4.24690  2.90347  2.73739  3.18146  2.89801  2.37887  2.77519  2.98518  4.58477  3.61503
          0.01985  4.32537  5.04772  0.61958  0.77255  0.54270  0.87030
    193   2.69309  4.45424  3.49992  2.93701  2.22510  3.64830  2.94738  2.44787  2.35207  2.66532  3.55623  3.35625  4.03002  3.19854  3.23004  2.42551  2.92462  2.73279  4.99140  3.72285    240 - -
          2.68618  4.42225  2.77519  2.73123  3.46354  2.40513  3.72494  3.29354  2.67741  2.69355  4.24690  2.90347  2.73739  3.18146  2.89801  2.37887  2.77519  2.98518  4.58477  3.61503
          0.11861  4.43403  2.30275  0.61958  0.77255  0.64907  0.73926
    194   2.73138  5.12393  2.85891  1.80595  4.45698  3.44912  3.68977  3.91031  2.04012  3.43274  4.21057  2.94606  3.87966  2.81005  2.89226  2.13576  2.44703  3.51559  5.59724  4.21748    241 - -
          2.68618  4.42225  2.77519  2.73123  3.46354  2.40513  3.72494  3.29354  2.67741  2.69355  4.24690  2.90347  2.73739  3.18146  2.89801  2.37887  2.77519  2.98518  4.58477  3.61503
          0.01965  4.33507  5.05742  0.61958  0.77255  0.34204  1.23897
    195   2.88179  5.13073  3.24141  2.65962  4.44003  3.64788  3.76807  2.63576  1.99629  3.38900  4.20103  1.88606  4.03092  2.90020  1.97807  2.88845  3.09657  3.50324  5.55757  4.25418    242 - -
          2.68618  4.42225  2.77519  2.73123  3.46354  2.40513  3.72494  3.29354  2.67741  2.69355  4.24690  2.90347  2.73739  3.18146  2.89801  2.37887  2.77519  2.98518  4.58477  3.61503
          0.01600  4.53911  5.26146  0.61958  0.77255  0.48576  0.95510
    196   2.34253  4.99942  2.53000  2.50683  4.25486  3.52509  2.52034  3.69260  2.50914  3.26829  4.06435  3.03607  3.91956  2.32434  2.98131  2.72996  2.94985  2.76796  5.48141  3.00678    243 - -
          2.68618  4.42225  2.77519  2.73123  3.46354  2.40513  3.72494  3.29354  2.67741  2.69355  4.24690  2.90347  2.73739  3.18146  2.89801  2.37887  2.77519  2.98518  4.58477  3.61503
          0.01600  4.53911  5.26146  0.61958  0.77255  0.48576  0.95510
    197   2.97617  5.16320  3.39962  2.77854  4.49161  3.72743  3.79765  3.87899  1.97801  2.63317  4.24178  3.24988  2.15406  2.93484  1.61391  2.99092  3.18012  3.55298  5.56690  4.30319    244 - -
          2.68618  4.42225  2.77519  2.73123  3.46354  2.40513  3.72494  3.29354  2.67741  2.69355  4.24690  2.90347  2.73739  3.18146  2.89801  2.37887  2.77519  2.98518  4.58477  3.61503
          0.10725  4.53911  2.39673  0.61958  0.77255  0.48576  0.95510
    198   2.86439  4.34776  4.20265  2.47968  2.08018  3.96861  4.24512  1.78320  3.53153  1.89166  3.29018  3.89576  4.31643  3.76439  3.74667  3.25736  3.09569  2.38928  4.92429  3.70494    245 - -
          2.68618  4.42225  2.77519  2.73123  3.46354  2.40513  3.72494  3.29354  2.67741  2.69355  4.24690  2.90347  2.73739  3.18146  2.89801  2.37887  2.77519  2.98518  4.58477  3.61503
          0.11670  4.44938  2.31809  0.61958  0.77255  0.62782  0.76304
    199   2.65035  4.48522  3.37223  2.81804  3.64216  3.57551  3.83233  2.44709  2.77996  2.72012  3.59817  2.55731  2.70654  3.10621  3.16755  2.35249  2.88824  2.78175  3.22059  3.79170    246 - -
          2.68618  4.42225  2.77519  2.73123  3.46354  2.40513  3.72494  3.29354  2.67741  2.69355  4.24690  2.90347  2.73739  3.18146  2.89801  2.37887  2.77519  2.98518  4.58477  3.61503
          0.01932  4.35200  5.07434  0.61958  0.77255  0.75082  0.63862
    200   2.89615  4.52790  3.86946  3.28623  3.54183  3.89794  4.12106  1.99633  1.94350  1.63687  3.44810  3.65953  4.25315  3.44492  3.26933  3.18173  3.12339  2.48079  5.13055  3.92297    247 - -
          2.68618  4.42225  2.77519  2.73123  3.46354  2.40513  3.72494  3.29354  2.67741  2.69355  4.24690  2.90347  2.73739  3.18146  2.89801  2.37887  2.77519  2.98518  4.58477  3.61503
          0.01932  4.35200  5.07434  0.61958  0.77255  0.75082  0.63862
    201   2.68347  2.76882  3.54557  2.44927  3.56716  3.64642  3.89808  1.99662  2.85392  2.61817  3.52296  3.38158  4.03136  3.21510  2.50664  2.90290  2.91721  2.64226  5.00621  3.77280    248 - -
          2.68618  4.42225  2.77519  2.73123  3.46354  2.40513  3.72494  3.29354  2.67741  2.69355  4.24690  2.90347  2.73739  3.18146  2.89801  2.37887  2.77519  2.98518  4.58477  3.61503
          0.01932  4.35200  5.07434  0.61958  0.77255  0.34982  1.22015
    202   2.30102  4.88487  2.58588  1.95441  4.11367  3.55804  3.78678  3.48072  2.61025  2.15181  3.96488  3.10341  3.96038  2.95060  3.06963  2.78530  2.97172  2.64109  5.40855  4.08255    249 - -
          2.68618  4.42225  2.77519  2.73123  3.46354  2.40513  3.72494  3.29354  2.67741  2.69355  4.24690  2.90347  2.73739  3.18146  2.89801  2.37887  2.77519  2.98518  4.58477  3.61503
          0.01600  4.53911  5.26146  0.61958  0.77255  0.48576  0.95510
    203   2.24400  5.18866  2.51302  2.15187  4.51111  3.49292  3.69525  3.98285  2.14777  2.74958  4.23731  2.53526  3.89496  2.80099  2.93635  2.30610  2.96124  3.56745  5.63474  4.23485    250 - -
          2.68618  4.42225  2.77519  2.73123  3.46354  2.40513  3.72494  3.29354  2.67741  2.69355  4.24690  2.90347  2.73739  3.18146  2.89801  2.37887  2.77519  2.98518  4.58477  3.61503
          0.01600  4.53911  5.26146  0.61958  0.77255  0.48576  0.95510
    204   2.31792  5.19054  2.12091  2.14661  4.51628  3.49572  3.69241  3.98762  2.12114  3.48650  4.23847  2.97080  3.89526  2.79719  2.47811  2.69879  2.96052  2.88424  5.63385  4.23548    251 - -
          2.68618  4.42225  2.77519  2.73123  3.46354  2.40513  3.72494  3.29354  2.67741  2.69355  4.24690  2.90347  2.73739  3.18146  2.89801  2.37887  2.77519  2.98518  4.58477  3.61503
          0.01600  4.53911  5.26146  0.61958  0.77255  0.48576  0.95510
    205   2.70838  4.64170  2.69511  2.75637  3.81633  3.61029  3.83670  2.66126  2.31580  2.87075  2.71360  3.23078  3.99546  3.06483  3.15170  2.36998  2.50711  2.93690  3.34562  3.91617    252 - -
          2.68618  4.42225  2.77519  2.73123  3.46354  2.40513  3.72494  3.29354  2.67741  2.69355  4.24690  2.90347  2.73739  3.18146  2.89801  2.37887  2.77519  2.98518  4.58477  3.61503
          0.01600  4.53911  5.26146  0.61958  0.77255  0.48576  0.95510
    206   2.73362  4.81932  2.63073  2.63228  4.03021  3.57441  3.79765  3.41158  2.27891  2.12628  3.90263  2.55387  3.97135  2.97725  3.07307  2.80083  2.96643  2.19453  5.34632  4.03632    253 - -
          2.68618  4.42225  2.77519  2.73123  3.46354  2.40513  3.72494  3.29354  2.67741  2.69355  4.24690  2.90347  2.73739  3.18146  2.89801  2.37887  2.77519  2.98518  4.58477  3.61503
          0.01600  4.53911  5.26146  0.61958  0.77255  0.48576  0.95510
    207   2.70962  4.74348  3.22255  2.26336  2.92990  2.44399  3.81421  3.35175  2.67152  3.00284  3.84752  3.16954  2.78046  3.00883  3.11023  2.37656  2.94808  2.56633  5.29630  3.99836    254 - -
          2.68618  4.42225  2.77519  2.73123  3.46354  2.40513  3.72494  3.29354  2.67741  2.69355  4.24690  2.90347  2.73739  3.18146  2.89801  2.37887  2.77519  2.98518  4.58477  3.61503
          0.01600  4.53911  5.26146  0.61958  0.77255  0.48576  0.95510
    208   2.91721  5.47271  1.81623  1.72930  4.79749  3.49420  3.82090  4.29924  2.15347  3.76938  4.53464  2.39519  3.98264  2.93955  3.17518  2.34874  3.16526  3.85545  5.90325  4.45454    255 - -
          2.68618  4.42225  2.77519  2.73123  3.46354  2.40513  3.72494  3.29354  2.67741  2.69355  4.24690  2.90347  2.73739  3.18146  2.89801  2.37887  2.77519  2.98518  4.58477  3.61503
          0.01600  4.53911  5.26146  0.61958  0.77255  0.48576  0.95510
    209   2.91773  4.40123  4.24804  2.28520  2.52725  4.02660  4.31340  1.59279  3.58121  1.80332  3.32996  3.94951  4.37173  3.81541  3.80157  3.31511  3.14909  2.40485  5.00460  3.80200    256 - -
          2.68618  4.42225  2.77519  2.73123  3.46354  2.40513  3.72494  3.29354  2.67741  2.69355  4.24690  2.90347  2.73739  3.18146  2.89801  2.37887  2.77519  2.98518  4.58477  3.61503
          0.01600  4.53911  5.26146  0.61958  0.77255  0.48576  0.95510
    210   2.72852  5.13990  2.99572  2.45835  4.47476  2.74395  3.71011  3.93582  2.45121  3.45183  4.21423  2.53514  3.90568  2.37761  2.49887  2.07413  2.37100  3.53174  5.61228  4.22761    257 - -
          2.68618  4.42225  2.77519  2.73123  3.46354  2.40513  3.72494  3.29354  2.67741  2.69355  4.24690  2.90347  2.73739  3.18146  2.89801  2.37887  2.77519  2.98518  4.58477  3.61503
          0.01600  4.53911  5.26146  0.61958  0.77255  0.48576  0.95510
    211   2.71083  4.31851  3.80228  3.22951  2.67968  3.74094  4.01596  2.36602  3.15871  2.51187  2.54637  3.57062  4.11710  2.71753  3.45332  2.13711  2.47693  2.57684  4.91544  3.70127    258 - -
          2.68618  4.42225  2.77519  2.73123  3.46354  2.40513  3.72494  3.29354  2.67741  2.69355  4.24690  2.90347  2.73739  3.18146  2.89801  2.37887  2.77519  2.98518  4.58477  3.61503
          0.01600  4.53911  5.26146  0.61958  0.77255  0.48576  0.95510
    212   3.00174  4.43830  4.48759  3.89866  3.34269  4.14202  4.43892  1.81656  2.64761  1.29085  2.49731  4.12097  4.46524  3.96013  3.89255  3.44207  3.22982  2.43402  5.04766  3.89609    259 - -
          2.68618  4.42225  2.77519  2.73123  3.46354  2.40513  3.72494  3.29354  2.67741  2.69355  4.24690  2.90347  2.73739  3.18146  2.89801  2.37887  2.77519  2.98518  4.58477  3.61503
          0.01600  4.53911  5.26146  0.61958  0.77255  0.48576  0.95510
    213   2.87233  5.40683  2.28946  1.67903  4.73291  3.49318  3.79118  4.22773  2.59922  3.70435  4.46507  2.08724  3.96203  2.37235  3.11681  2.81194  2.45552  3.78963  5.84094  4.40393    260 - -
          2.68618  4.42225  2.77519  2.73123  3.46354  2.40513  3.72494  3.29354  2.67741  2.69355  4.24690  2.90347  2.73739  3.18146  2.89801  2.37887  2.77519  2.98518  4.58477  3.61503
          0.20644  4.53911  1.73819  0.61958  0.77255  0.48576  0.95510
    214   2.79692  5.27936  2.22724  2.00724  4.60822  2.56765  3.71752  4.08678  2.49371  3.57773  4.34796  2.90905  3.89771  2.83553  1.87942  2.74756  3.03867  3.66632  5.72123  4.30779    261 - -
          2.68618  4.42225  2.77519  2.73123  3.46354  2.40513  3.72494  3.29354  2.67741  2.69355  4.24690  2.90347  2.73739  3.18146  2.89801  2.37887  2.77519  2.98518  4.58477  3.61503
          0.01932  4.35200  5.07434  0.61958  0.77255  0.53152  0.88604
    215   2.85932  4.31566  4.30884  3.73018  3.31845  3.98604  4.29378  1.75779  3.60123  1.62979  2.34813  2.73797  4.33245  3.82803  3.78679  3.28094  3.09161  2.33595  4.94646  3.76702    262 - -
          2.68623  4.42230  2.77525  2.73128  3.46359  2.40518  3.72500  3.29359  2.67746  2.69321  4.24695  2.90352  2.73705  3.18151  2.89806  2.37892  2.77525  2.98523  4.58482  3.61508
          0.27266  1.45683  5.17172  0.17839  1.81164  0.40619  1.09716
    216   3.02900  4.44292  4.62677  4.07414  3.44466  4.18913  4.58169  1.41222  3.91975  1.35407  3.36800  4.24789  4.54565  4.13963  4.06808  2.62750  3.27759  2.23318  5.15563  3.97406    264 - -
          2.68618  4.42225  2.77519  2.73123  3.46354  2.40513  3.72494  3.29354  2.67741  2.69355  4.24690  2.90347  2.73739  3.18146  2.89801  2.37887  2.77519  2.98518  4.58477  3.61503
          0.01600  4.53911  5.26146  0.61958  0.77255  0.48576  0.95510
    217   2.23596  5.28298  2.37732  1.66633  4.61647  3.49478  3.72533  4.09947  2.48312  3.58205  4.33281  2.96211  3.91919  2.38421  2.50901  2.73884  3.01790  3.66858  5.71815  4.30436    265 - -
          2.68618  4.42225  2.77519  2.73123  3.46354  2.40513  3.72494  3.29354  2.67741  2.69355  4.24690  2.90347  2.73739  3.18146  2.89801  2.37887  2.77519  2.98518  4.58477  3.61503
          0.01600  4.53911  5.26146  0.61958  0.77255  0.48576  0.95510
    218   2.22299  4.79998  3.17706  2.29395  2.96957  2.77220  3.78535  3.41441  2.62196  2.54807  3.88585  2.61761  3.95719  2.96383  3.07028  2.40412  2.94513  3.11969  5.32956  4.01955    266 - -
          2.68618  4.42225  2.77519  2.73123  3.46354  2.40513  3.72494  3.29354  2.67741  2.69355  4.24690  2.90347  2.73739  3.18146  2.89801  2.37887  2.77519  2.98518  4.58477  3.61503
          0.01600  4.53911  5.26146  0.61958  0.77255  0.48576  0.95510
    219   2.16621  2.96504  4.41900  3.82009  2.62111  3.84733  4.16680  2.15819  3.65738  2.03165  3.24336  3.92275  4.21396  3.83522  3.75449  2.49908  2.94067  2.37034  4.74330  2.77935    267 - -
          2.68618  4.42225  2.77519  2.73123  3.46354  2.40513  3.72494  3.29354  2.67741  2.69355  4.24690  2.90347  2.73739  3.18146  2.89801  2.37887  2.77519  2.98518  4.58477  3.61503
          0.01600  4.53911  5.26146  0.61958  0.77255  0.48576  0.95510
    220   2.73362  5.18914  2.46255  2.42640  4.51248  3.49523  3.69941  3.98313  1.90407  2.79580  4.24027  2.38165  3.02732  2.80601  2.93652  2.35640  2.96652  3.56905  5.63673  4.23837    268 - -
          2.68618  4.42225  2.77519  2.73123  3.46354  2.40513  3.72494  3.29354  2.67741  2.69355  4.24690  2.90347  2.73739  3.18146  2.89801  2.37887  2.77519  2.98518  4.58477  3.61503
          0.01600  4.53911  5.26146  0.61958  0.77255  0.48576  0.95510
    221   2.23616  5.25632  2.42380  2.12425  4.59035  2.80505  3.71828  4.07189  1.89454  3.55939  4.30955  2.96105  3.91054  2.82408  2.97674  2.29834  3.00078  3.64300  5.69949  4.28723    269 - -
          2.68618  4.42225  2.77519  2.73123  3.46354  2.40513  3.72494  3.29354  2.67741  2.69355  4.24690  2.90347  2.73739  3.18146  2.89801  2.37887  2.77519  2.98518  4.58477  3.61503
          0.01600  4.53911  5.26146  0.61958  0.77255  0.48576  0.95510
    222   2.31089  4.93478  3.09258  2.24042  3.01298  2.30347  3.74964  3.61032  2.54272  3.20671  4.01558  3.06780  3.03549  2.89617  2.52277  2.74567  2.95098  3.27918  5.44295  4.10372    270 - -
          2.68618  4.42225  2.77519  2.73123  3.46354  2.40513  3.72494  3.29354  2.67741  2.69355  4.24690  2.90347  2.73739  3.18146  2.89801  2.37887  2.77519  2.98518  4.58477  3.61503
          0.01600  4.53911  5.26146  0.61958  0.77255  0.48576  0.95510
    223   2.22785  4.98020  3.10111  2.54559  4.26049  2.41798  3.74389  3.68556  2.15773  2.68950  4.06575  3.06579  3.93456  2.88156  2.51078  2.31537  2.96258  3.34087  5.48233  4.13998    271 - -
          2.68618  4.42225  2.77519  2.73123  3.46354  2.40513  3.72494  3.29354  2.67741  2.69355  4.24690  2.90347  2.73739  3.18146  2.89801  2.37887  2.77519  2.98518  4.58477  3.61503
          0.01600  4.53911  5.26146  0.61958  0.77255  0.48576  0.95510
    224   2.81322  5.23883  3.08508  2.51949  4.59429  3.56791  3.71495  4.04621  1.81118  3.52704  4.29222  3.04667  2.98905  2.25220  2.30562  2.05986  3.03518  3.63854  5.64989  4.29055    272 - -
          2.68618  4.42225  2.77519  2.73123  3.46354  2.40513  3.72494  3.29354  2.67741  2.69355  4.24690  2.90347  2.73739  3.18146  2.89801  2.37887  2.77519  2.98518  4.58477  3.61503
          0.01600  4.53911  5.26146  0.61958  0.77255  0.48576  0.95510
    225   2.30695  4.43445  3.63267  3.07645  3.58761  3.71446  3.99007  2.05721  3.02086  2.64238  3.55008  2.68571  4.10166  2.68032  3.36416  2.97114  2.96945  1.89684  5.04504  3.81303    273 - -
          2.68618  4.42225  2.77519  2.73123  3.46354  2.40513  3.72494  3.29354  2.67741  2.69355  4.24690  2.90347  2.73739  3.18146  2.89801  2.37887  2.77519  2.98518  4.58477  3.61503
          0.01600  4.53911  5.26146  0.61958  0.77255  0.48576  0.95510
    226   1.95917  2.70227  4.37946  3.79831  3.35220  3.89102  4.26437  2.10405  3.66153  1.81041  3.34538  3.95061  4.27629  3.86697  3.80758  3.19866  2.38782  2.30094  4.89606  3.70902    274 - -
          2.68618  4.42225  2.77519  2.73123  3.46354  2.40513  3.72494  3.29354  2.67741  2.69355  4.24690  2.90347  2.73739  3.18146  2.89801  2.37887  2.77519  2.98518  4.58477  3.61503
          0.01600  4.53911  5.26146  0.61958  0.77255  0.48576  0.95510
    227   3.49711  4.71499  5.50616  5.00295  3.82007  5.03047  5.61242  1.02630  4.91495  1.71271  3.57737  5.16539  5.23305  5.08568  5.03397  4.43597  3.74571  1.29725  5.90138  4.75124    275 - -
          2.68618  4.42225  2.77519  2.73123  3.46354  2.40513  3.72494  3.29354  2.67741  2.69355  4.24690  2.90347  2.73739  3.18146  2.89801  2.37887  2.77519  2.98518  4.58477  3.61503
          0.01600  4.53911  5.26146  0.61958  0.77255  0.48576  0.95510
    228   2.42693  4.43411  4.94074  4.38033  2.59011  4.38309  4.80179  1.13250  4.24292  2.32003  3.47227  4.49169  4.70666  4.42335  4.34748  3.72098  3.34557  1.64772  5.29740  4.10930    276 - -
          2.68618  4.42225  2.77519  2.73123  3.46354  2.40513  3.72494  3.29354  2.67741  2.69355  4.24690  2.90347  2.73739  3.18146  2.89801  2.37887  2.77519  2.98518  4.58477  3.61503
          0.01600  4.53911  5.26146  0.61958  0.77255  0.48576  0.95510
    229   2.30640  2.25711  4.60791  4.01592  2.52239  3.97717  4.33490  2.40670  3.84689  1.98561  3.29871  4.09031  4.34185  4.01421  3.92538  3.29076  3.04768  1.68654  4.87554  3.69251    277 - -
          2.68618  4.42225  2.77519  2.73123  3.46354  2.40513  3.72494  3.29354  2.67741  2.69355  4.24690  2.90347  2.73739  3.18146  2.89801  2.37887  2.77519  2.98518  4.58477  3.61503
          0.01600  4.53911  5.26146  0.61958  0.77255  0.48576  0.95510
    230   3.47338  5.40237  3.34391  3.31897  4.89628  3.79976  4.71228  4.81575  3.71259  4.38632  5.37571  0.37673  4.50017  4.02908  4.05491  3.53993  3.90032  4.36021  6.11115  4.82961    278 - -
          2.68618  4.42225  2.77519  2.73123  3.46354  2.40513  3.72494  3.29354  2.67741  2.69355  4.24690  2.90347  2.73739  3.18146  2.89801  2.37887  2.77519  2.98518  4.58477  3.61503
          0.01600  4.53911  5.26146  0.61958  0.77255  0.48576  0.95510
    231   2.67208  4.47697  3.77779  3.30430  3.91870  3.52243  4.23616  3.19218  3.22762  2.12918  3.88402  3.59122  4.09608  3.55816  3.54302  2.21681  1.23599  2.91663  5.37156  4.13849    279 - -
          2.68618  4.42225  2.77519  2.73123  3.46354  2.40513  3.72494  3.29354  2.67741  2.69355  4.24690  2.90347  2.73739  3.18146  2.89801  2.37887  2.77519  2.98518  4.58477  3.61503
          0.01600  4.53911  5.26146  0.61958  0.77255  0.48576  0.95510
    232   3.46568  4.70085  5.44299  4.98785  4.02323  4.97980  5.73231  1.53208  4.90369  2.46645  3.77917  5.15114  5.25554  5.17246  5.07975  4.41591  3.73727  0.65266  6.10878  4.88201    280 - -
          2.68618  4.42225  2.77519  2.73123  3.46354  2.40513  3.72494  3.29354  2.67741  2.69355  4.24690  2.90347  2.73739  3.18146  2.89801  2.37887  2.77519  2.98518  4.58477  3.61503
          0.01600  4.53911  5.26146  0.61958  0.77255  0.48576  0.95510
    233   2.79338  5.31248  1.97963  2.09789  4.64992  2.69011  3.73057  4.13849  2.12749  3.61297  4.36099  2.48479  3.92247  2.83588  2.51037  2.74515  3.02987  3.70016  5.74331  4.32302    281 - -
          2.68618  4.42225  2.77519  2.73123  3.46354  2.40513  3.72494  3.29354  2.67741  2.69355  4.24690  2.90347  2.73739  3.18146  2.89801  2.37887  2.77519  2.98518  4.58477  3.61503
          0.01600  4.53911  5.26146  0.61958  0.77255  0.48576  0.95510
    234   2.74499  5.10013  2.49858  2.49326  4.40041  3.52937  3.71775  3.84049  2.16255  3.38212  4.16191  3.02530  3.92446  2.83735  1.90325  2.73723  2.52729  2.61177  5.56232  4.19750    282 - -
          2.68618  4.42225  2.77519  2.73123  3.46354  2.40513  3.72494  3.29354  2.67741  2.69355  4.24690  2.90347  2.73739  3.18146  2.89801  2.37887  2.77519  2.98518  4.58477  3.61503
          0.01600  4.53911  5.26146  0.61958  0.77255  0.48576  0.95510
    235   0.60429  4.43353  4.10186  3.90035  4.81965  3.22928  4.85480  4.20712  3.94545  3.95420  4.77899  3.82262  4.04253  4.18671  4.16619  2.01362  3.05306  3.57047  6.18481  5.02386    283 - -
          2.68618  4.42225  2.77519  2.73123  3.46354  2.40513  3.72494  3.29354  2.67741  2.69355  4.24690  2.90347  2.73739  3.18146  2.89801  2.37887  2.77519  2.98518  4.58477  3.61503
          0.01600  4.53911  5.26146  0.61958  0.77255  0.48576  0.95510
    236   2.79283  4.65563  3.47555  2.90030  3.82283  3.69935  3.90645  2.55567  2.72490  2.82701  3.73709  3.34744  4.08084  1.83987  2.52885  2.94449  3.02126  2.01085  5.21534  3.96131    284 - -
          2.68618  4.42225  2.77519  2.73123  3.46354  2.40513  3.72494  3.29354  2.67741  2.69355  4.24690  2.90347  2.73739  3.18146  2.89801  2.37887  2.77519  2.98518  4.58477  3.61503
          0.01600  4.53911  5.26146  0.61958  0.77255  0.48576  0.95510
    237   2.32460  4.75955  3.21279  1.62469  3.94886  3.59591  3.84155  3.30756  2.70398  2.99764  3.85915  3.19186  4.00095  3.04419  3.13586  2.83719  2.98283  2.36970  5.30347  2.89191    285 - -
          2.68618  4.42225  2.77519  2.73123  3.46354  2.40513  3.72494  3.29354  2.67741  2.69355  4.24690  2.90347  2.73739  3.18146  2.89801  2.37887  2.77519  2.98518  4.58477  3.61503
          0.01600  4.53911  5.26146  0.61958  0.77255  0.48576  0.95510
    238   2.77200  2.70270  4.66660  4.06058  2.12940  3.94274  4.26121  2.08762  3.86362  1.95780  3.22423  4.07950  4.29901  4.00213  3.89576  3.25379  3.00406  2.01560  4.75467  2.71369    286 - -
          2.68618  4.42225  2.77519  2.73123  3.46354  2.40513  3.72494  3.29354  2.67741  2.69355  4.24690  2.90347  2.73739  3.18146  2.89801  2.37887  2.77519  2.98518  4.58477  3.61503
          0.01600  4.53911  5.26146  0.61958  0.77255  0.48576  0.95510
    239   3.67929  5.03923  4.72249  4.34532  1.80596  4.50059  3.82824  3.60140  4.22567  3.06731  4.20563  4.25349  4.85619  4.28411  4.33132  2.51382  3.91967  3.45082  4.02348  0.80621    287 - -
          2.68618  4.42225  2.77519  2.73123  3.46354  2.40513  3.72494  3.29354  2.67741  2.69355  4.24690  2.90347  2.73739  3.18146  2.89801  2.37887  2.77519  2.98518  4.58477  3.61503
          0.01600  4.53911  5.26146  0.61958  0.77255  0.48576  0.95510
    240   2.74124  5.21372  2.45110  2.42106  4.54189  3.49536  3.69957  4.01671  2.15487  2.84708  4.26181  2.46028  3.90064  2.01799  2.93215  2.35225  2.97383  3.59592  5.65447  4.25222    288 - -
          2.68618  4.42225  2.77519  2.73123  3.46354  2.40513  3.72494  3.29354  2.67741  2.69355  4.24690  2.90347  2.73739  3.18146  2.89801  2.37887  2.77519  2.98518  4.58477  3.61503
          0.01600  4.53911  5.26146  0.61958  0.77255  0.48576  0.95510
    241   2.36646  5.02790  3.09450  2.52985  4.30143  3.54597  3.72675  3.73082  2.17216  2.72830  4.09079  2.50874  3.93438  2.40044  2.33714  2.75021  2.96910  3.38033  3.35219  4.15241    289 - -
          2.68618  4.42225  2.77519  2.73123  3.46354  2.40513  3.72494  3.29354  2.67741  2.69355  4.24690  2.90347  2.73739  3.18146  2.89801  2.37887  2.77519  2.98518  4.58477  3.61503
          0.01600  4.53911  5.26146  0.61958  0.77255  0.48576  0.95510
    242   2.34133  4.39145  4.86053  4.27201  2.52448  4.25680  4.60364  1.91912  4.11095  1.31116  3.25526  4.36477  4.57099  4.24667  4.17802  3.57797  3.26893  1.90144  5.06840  3.91715    290 - -
          2.68618  4.42225  2.77519  2.73123  3.46354  2.40513  3.72494  3.29354  2.67741  2.69355  4.24690  2.90347  2.73739  3.18146  2.89801  2.37887  2.77519  2.98518  4.58477  3.61503
          0.01600  4.53911  5.26146  0.61958  0.77255  0.48576  0.95510
    243   3.03480  5.30037  3.40234  2.77384  4.67869  3.75124  3.78581  4.07192  1.21490  2.64331  4.36601  2.55530  4.11991  2.90828  2.11100  3.02211  3.22916  3.71866  5.64785  4.38645    291 - -
          2.68618  4.42225  2.77519  2.73123  3.46354  2.40513  3.72494  3.29354  2.67741  2.69355  4.24690  2.90347  2.73739  3.18146  2.89801  2.37887  2.77519  2.98518  4.58477  3.61503
          0.10613  4.53911  2.40783  0.61958  0.77255  0.48576  0.95510
    244   3.28450  5.92099  1.85013  0.79709  5.21070  3.47379  4.06506  4.76580  3.13519  4.23705  5.10807  2.93236  4.12375  3.23800  3.76596  3.14198  3.58404  4.31441  6.36659  4.83061    292 - -
          2.68618  4.42225  2.77519  2.73123  3.46354  2.40513  3.72494  3.29354  2.67741  2.69355  4.24690  2.90347  2.73739  3.18146  2.89801  2.37887  2.77519  2.98518  4.58477  3.61503
          0.01749  4.45047  5.17282  0.61958  0.77255  0.62627  0.76482
    245   2.72822  5.14464  2.40720  2.41722  4.45411  3.47718  3.69424  3.91475  1.86991  2.56441  4.20347  2.46711  3.88942  2.80891  2.93198  2.32801  2.96234  3.51784  5.60072  4.21175    293 - -
          2.68618  4.42225  2.77519  2.73123  3.46354  2.40513  3.72494  3.29354  2.67741  2.69355  4.24690  2.90347  2.73739  3.18146  2.89801  2.37887  2.77519  2.98518  4.58477  3.61503
          0.01749  4.45047  5.17282  0.61958  0.77255  0.40697  1.09561
    246   1.95892  4.52180  3.50604  2.96530  3.77046  2.32052  3.97377  2.44769  2.93712  2.82816  3.71136  2.47753  4.04383  3.25279  3.31869  2.87484  2.96170  2.36606  5.18813  3.93828    294 - -
          2.68618  4.42225  2.77519  2.73123  3.46354  2.40513  3.72494  3.29354  2.67741  2.69355  4.24690  2.90347  2.73739  3.18146  2.89801  2.37887  2.77519  2.98518  4.58477  3.61503
          0.01600  4.53911  5.26146  0.61958  0.77255  0.48576  0.95510
    247   2.31773  5.03895  2.98257  2.58326  4.42432  3.50424  2.79139  3.88127  2.65932  3.45275  4.25860  2.30521  1.70485  3.01219  3.11349  2.81363  3.06753  3.50342  5.64773  4.28931    295 - -
          2.68618  4.42225  2.77519  2.73123  3.46354  2.40513  3.72494  3.29354  2.67741  2.69355  4.24690  2.90347  2.73739  3.18146  2.89801  2.37887  2.77519  2.98518  4.58477  3.61503
          0.10613  4.53911  2.40783  0.61958  0.77255  0.48576  0.95510
    248   2.33553  5.17499  2.89343  1.82662  4.50000  3.47566  3.69906  3.96459  2.09683  3.47427  4.23864  2.48502  3.89353  2.81155  2.92861  2.71143  2.33347  3.55787  5.63048  4.23736    296 - -
          2.68618  4.42225  2.77519  2.73123  3.46354  2.40513  3.72494  3.29354  2.67741  2.69355  4.24690  2.90347  2.73739  3.18146  2.89801  2.37887  2.77519  2.98518  4.58477  3.61503
          0.23217  4.45047  1.63211  0.61958  0.77255  0.62627  0.76482
    249   2.67281  4.62295  3.20587  2.23724  2.71130  3.54642  3.76052  3.14296  2.63483  2.26520  3.67574  3.15325  3.93706  2.28731  3.04107  2.78559  2.90394  2.90195  5.11237  3.80375    297 - -
          2.68626  4.42233  2.77527  2.73091  3.46279  2.40492  3.72502  3.29362  2.67748  2.69362  4.24697  2.90354  2.73747  3.18154  2.89808  2.37894  2.77527  2.98526  4.58485  3.61511
          0.16953  1.90422  4.96229  0.94504  0.49211  0.86411  0.54719
    250   2.74762  4.97308  2.93942  1.76389  4.25281  3.48294  3.70772  3.59778  1.99800  3.22989  4.06307  3.00698  3.90796  2.85456  2.83135  2.76288  2.98119  2.35010  5.46456  4.13332    301 - -
          2.68626  4.42233  2.77475  2.73052  3.46362  2.40521  3.72503  3.29362  2.67749  2.69363  4.24698  2.90355  2.73748  3.18155  2.89809  2.37895  2.77528  2.98527  4.58485  3.61511
          0.39333  1.14509  4.96229  0.42510  1.06046  0.64248  0.74652
    251   2.92900  4.40756  4.21666  3.65840  3.60294  4.06625  4.40754  1.46765  2.46819  2.42350  3.50713  3.96060  4.42371  3.82384  3.71540  3.37432  3.17177  1.48354  5.23381  4.02262    304 - -
          2.68618  4.42225  2.77519  2.73123  3.46354  2.40513  3.72494  3.29354  2.67741  2.69355  4.24690  2.90347  2.73739  3.18146  2.89801  2.37887  2.77519  2.98518  4.58477  3.61503
          0.01937  4.34947  5.07182  0.61958  0.77255  0.52721  0.89221
    252   2.88249  4.42335  2.59407  3.48421  3.42193  3.96121  4.25117  1.81109  3.41334  1.85927  2.11985  3.81557  4.31051  3.67207  3.68782  3.23898  3.11466  2.38984  5.05648  3.86673    305 - -
          2.68618  4.42225  2.77519  2.73123  3.46354  2.40513  3.72494  3.29354  2.67741  2.69355  4.24690  2.90347  2.73739  3.18146  2.89801  2.37887  2.77519  2.98518  4.58477  3.61503
          0.01749  4.45047  5.17282  0.61958  0.77255  0.40697  1.09561
    253   3.68532  4.98116  5.39677  4.89308  3.40257  4.94573  5.38394  2.36404  4.71029  0.59492  3.19010  5.09582  5.14567  4.79527  4.77722  4.36388  3.93241  1.97151  5.56482  4.49422    306 - -
          2.68618  4.42225  2.77519  2.73123  3.46354  2.40513  3.72494  3.29354  2.67741  2.69355  4.24690  2.90347  2.73739  3.18146  2.89801  2.37887  2.77519  2.98518  4.58477  3.61503
          0.01600  4.53911  5.26146  0.61958  0.77255  0.48576  0.95510
    254   3.15370  4.49760  4.91969  4.35903  2.12972  4.30547  4.34435  1.76746  4.17953  1.49164  3.28955  4.36373  4.61128  4.25693  4.20785  3.62771  3.37947  2.58227  4.66246  2.00259    307 - -
          2.68618  4.42225  2.77519  2.73123  3.46354  2.40513  3.72494  3.29354  2.67741  2.69355  4.24690  2.90347  2.73739  3.18146  2.89801  2.37887  2.77519  2.98518  4.58477  3.61503
          0.01600  4.53911  5.26146  0.61958  0.77255  0.48576  0.95510
    255   4.02526  5.62513  4.07199  3.94084  4.01511  4.21830  0.29678  4.84986  3.78267  4.22839  5.36220  4.30423  4.82406  4.33028  3.98222  4.10648  4.37138  4.57020  5.44851  3.95714    308 - -
          2.68618  4.42225  2.77519  2.73123  3.46354  2.40513  3.72494  3.29354  2.67741  2.69355  4.24690  2.90347  2.73739  3.18146  2.89801  2.37887  2.77519  2.98518  4.58477  3.61503
          0.01600  4.53911  5.26146  0.61958  0.77255  0.48576  0.95510
    256   1.73952  4.46279  3.92673  3.64387  4.86161  1.72302  4.69602  4.32011  3.71743  3.97953  4.76193  3.70093  4.00823  3.96435  4.01996  1.06969  3.02383  3.63552  6.17480  4.99190    309 - -
          2.68618  4.42225  2.77519  2.73123  3.46354  2.40513  3.72494  3.29354  2.67741  2.69355  4.24690  2.90347  2.73739  3.18146  2.89801  2.37887  2.77519  2.98518  4.58477  3.61503
          0.01600  4.53911  5.26146  0.61958  0.77255  0.48576  0.95510
    257   3.49709  5.54854  3.92826  3.22843  5.03983  4.03614  3.93184  4.41580  2.12732  3.79180  4.69306  3.58683  4.40557  2.28451  0.75047  3.48603  3.64458  4.10590  5.77274  4.64415    310 - -
          2.68618  4.42225  2.77519  2.73123  3.46354  2.40513  3.72494  3.29354  2.67741  2.69355  4.24690  2.90347  2.73739  3.18146  2.89801  2.37887  2.77519  2.98518  4.58477  3.61503
          0.01600  4.53911  5.26146  0.61958  0.77255  0.48576  0.95510
    258   3.61177  4.89835  5.01994  4.59358  0.89859  4.58419  3.99610  3.16318  4.41653  2.50480  2.41111  4.42929  4.88025  4.41320  4.43178  3.92473  3.83260  3.12800  4.17121  1.94401    311 - -
          2.68618  4.42225  2.77519  2.73123  3.46354  2.40513  3.72494  3.29354  2.67741  2.69355  4.24690  2.90347  2.73739  3.18146  2.89801  2.37887  2.77519  2.98518  4.58477  3.61503
          0.01600  4.53911  5.26146  0.61958  0.77255  0.48576  0.95510
    259   2.31283  4.74468  3.26661  2.71939  4.01418  3.56066  3.84466  3.39793  2.24772  2.54308  3.89638  3.19845  3.98176  3.03696  3.09950  2.31654  1.80749  3.10284  5.34112  4.04796    312 - -
          2.68618  4.42225  2.77519  2.73123  3.46354  2.40513  3.72494  3.29354  2.67741  2.69355  4.24690  2.90347  2.73739  3.18146  2.89801  2.37887  2.77519  2.98518  4.58477  3.61503
          0.01600  4.53911  5.26146  0.61958  0.77255  0.48576  0.95510
    260   2.73612  4.91672  3.10697  1.94748  4.13311  3.55529  3.76273  3.56277  2.56053  2.46862  3.98950  3.08962  2.93545  2.49228  3.01221  2.77344  2.96748  3.24658  5.40856  2.57663    313 - -
          2.68618  4.42225  2.77519  2.73123  3.46354  2.40513  3.72494  3.29354  2.67741  2.69355  4.24690  2.90347  2.73739  3.18146  2.89801  2.37887  2.77519  2.98518  4.58477  3.61503
          0.01600  4.53911  5.26146  0.61958  0.77255  0.48576  0.95510
    261   2.71783  5.03034  3.04884  2.50031  4.32161  2.84867  3.72551  3.75957  1.96805  3.32040  2.99214  2.41246  3.91570  2.85265  2.95953  2.31776  2.49273  3.39607  5.52160  4.16096    314 - -
          2.68618  4.42225  2.77519  2.73123  3.46354  2.40513  3.72494  3.29354  2.67741  2.69355  4.24690  2.90347  2.73739  3.18146  2.89801  2.37887  2.77519  2.98518  4.58477  3.61503
          0.01600  4.53911  5.26146  0.61958  0.77255  0.48576  0.95510
    262   3.30656  5.80644  0.89535  2.47267  4.85200  3.56837  1.97581  4.67474  3.14359  4.15061  5.02782  3.05441  4.19484  3.30475  3.71594  3.19530  3.60119  4.25183  6.11937  4.59035    315 - -
          2.68618  4.42225  2.77519  2.73123  3.46354  2.40513  3.72494  3.29354  2.67741  2.69355  4.24690  2.90347  2.73739  3.18146  2.89801  2.37887  2.77519  2.98518  4.58477  3.61503
          0.01600  4.53911  5.26146  0.61958  0.77255  0.48576  0.95510
    263   3.60386  5.63926  4.20099  3.32237  5.24695  4.12716  3.90337  4.51404  1.37643  3.84871  4.74437  3.64327  4.45076  3.03059  0.87271  3.57790  3.70808  4.20838  5.79413  4.72662    316 - -
          2.68618  4.42225  2.77519  2.73123  3.46354  2.40513  3.72494  3.29354  2.67741  2.69355  4.24690  2.90347  2.73739  3.18146  2.89801  2.37887  2.77519  2.98518  4.58477  3.61503
          0.01600  4.53911  5.26146  0.61958  0.77255  0.48576  0.95510
    264   2.05185  4.77545  3.22663  2.01349  3.98623  3.58848  3.80598  2.70080  2.63684  3.01464  3.86308  3.16650  3.97865  2.99242  2.41609  2.80690  2.95813  2.56357  5.31477  4.01459    317 - -
          2.68618  4.42225  2.77519  2.73123  3.46354  2.40513  3.72494  3.29354  2.67741  2.69355  4.24690  2.90347  2.73739  3.18146  2.89801  2.37887  2.77519  2.98518  4.58477  3.61503
          0.01600  4.53911  5.26146  0.61958  0.77255  0.48576  0.95510
    265   2.84005  5.33504  2.42659  1.76846  4.68469  3.53069  3.74369  4.16036  1.64613  3.62790  4.38552  2.99615  3.95628  2.85092  2.36876  2.79261  3.07114  3.73048  5.74709  4.34991    318 - -
          2.68618  4.42225  2.77519  2.73123  3.46354  2.40513  3.72494  3.29354  2.67741  2.69355  4.24690  2.90347  2.73739  3.18146  2.89801  2.37887  2.77519  2.98518  4.58477  3.61503
          0.01600  4.53911  5.26146  0.61958  0.77255  0.48576  0.95510
    266   3.28501  5.28195  3.75285  3.14159  4.47698  3.94500  3.98133  3.80762  0.82327  2.35817  4.34438  3.54258  4.33734  3.14792  2.55560  3.33338  3.48198  3.58559  5.62383  4.39662    319 - -
          2.68618  4.42225  2.77519  2.73123  3.46354  2.40513  3.72494  3.29354  2.67741  2.69355  4.24690  2.90347  2.73739  3.18146  2.89801  2.37887  2.77519  2.98518  4.58477  3.61503
          0.24611  4.53911  1.57270  0.61958  0.77255  0.48576  0.95510
    267   3.42101  5.55210  2.77891  0.53005  4.96781  3.62491  4.28192  4.51815  3.22714  4.07178  5.05207  3.28985  4.25785  3.50440  3.66499  3.37130  3.73677  4.16469  6.05112  4.80778    320 - -
          2.68622  4.42229  2.77487  2.73092  3.46358  2.40517  3.72499  3.29358  2.67745  2.69359  4.24694  2.90351  2.73744  3.18151  2.89805  2.37891  2.77524  2.98523  4.58481  3.61507
          0.26977  2.09066  2.18181  0.66407  0.72309  0.33263  1.26243
    268   1.95371  4.69923  3.24765  2.72164  3.92506  3.57370  3.83082  2.19732  2.27566  2.95983  3.82181  2.41367  3.98376  3.03887  3.07170  2.82310  2.95962  2.99043  5.27322  3.98983    323 - -
          2.68618  4.42225  2.77519  2.73123  3.46354  2.40513  3.72494  3.29354  2.67741  2.69355  4.24690  2.90347  2.73739  3.18146  2.89801  2.37887  2.77519  2.98518  4.58477  3.61503
          0.01749  4.45047  5.17282  0.61958  0.77255  0.40697  1.09561
    269   2.73142  4.98612  3.09248  1.74752  3.13428  3.54350  3.73553  3.66678  2.49777  3.24419  3.08271  3.05960  3.93402  2.43995  2.36603  2.74932  2.96105  3.32889  5.46745  4.12274    324 - -
          2.68618  4.42225  2.77519  2.73123  3.46354  2.40513  3.72494  3.29354  2.67741  2.69355  4.24690  2.90347  2.73739  3.18146  2.89801  2.37887  2.77519  2.98518  4.58477  3.61503
          0.01600  4.53911  5.26146  0.61958  0.77255  0.48576  0.95510
    270   2.73884  4.59175  3.41906  2.43520  3.75737  3.65861  3.89063  3.08266  2.33372  1.82219  3.68592  3.31436  4.04367  3.14678  3.17790  2.89673  2.49093  2.27014  5.15977  3.90206    325 - -
          2.68618  4.42225  2.77519  2.73123  3.46354  2.40513  3.72494  3.29354  2.67741  2.69355  4.24690  2.90347  2.73739  3.18146  2.89801  2.37887  2.77519  2.98518  4.58477  3.61503
          0.01600  4.53911  5.26146  0.61958  0.77255  0.48576  0.95510
    271   3.75084  4.98315  5.62673  5.05218  3.33086  5.12708  5.44457  1.50408  4.91397  0.83537  2.31886  5.25343  5.20008  4.85330  4.90670  4.50736  3.96111  2.50936  5.52283  4.54261    326 - -
          2.68618  4.42225  2.77519  2.73123  3.46354  2.40513  3.72494  3.29354  2.67741  2.69355  4.24690  2.90347  2.73739  3.18146  2.89801  2.37887  2.77519  2.98518  4.58477  3.61503
          0.01600  4.53911  5.26146  0.61958  0.77255  0.48576  0.95510
    272   2.31782  5.14371  3.00173  2.16661  4.45731  3.50652  3.69458  3.91724  2.16188  2.78023  4.19503  2.55281  3.90012  2.80414  2.44575  2.23301  2.95476  3.51778  5.59411  4.20946    327 - -
          2.68618  4.42225  2.77519  2.73123  3.46354  2.40513  3.72494  3.29354  2.67741  2.69355  4.24690  2.90347  2.73739  3.18146  2.89801  2.37887  2.77519  2.98518  4.58477  3.61503
          0.01600  4.53911  5.26146  0.61958  0.77255  0.48576  0.95510
    273   2.85265  5.31999  2.84614  1.43556  4.66180  3.52032  3.77464  4.13576  2.51796  3.62411  4.39221  2.29620  3.96618  2.88985  2.43095  2.35472  3.09155  3.71605  5.76198  4.36069    328 - -
          2.68618  4.42225  2.77519  2.73123  3.46354  2.40513  3.72494  3.29354  2.67741  2.69355  4.24690  2.90347  2.73739  3.18146  2.89801  2.37887  2.77519  2.98518  4.58477  3.61503
          0.01600  4.53911  5.26146  0.61958  0.77255  0.48576  0.95510
    274   3.21714  4.55610  5.00592  4.43089  1.81984  4.38356  4.48109  2.63036  4.25003  1.40214  1.93860  4.46119  4.66373  4.30730  4.26812  3.70764  3.43900  2.66339  2.78183  3.44344    329 - -
          2.68618  4.42225  2.77519  2.73123  3.46354  2.40513  3.72494  3.29354  2.67741  2.69355  4.24690  2.90347  2.73739  3.18146  2.89801  2.37887  2.77519  2.98518  4.58477  3.61503
          0.01600  4.53911  5.26146  0.61958  0.77255  0.48576  0.95510
    275   2.74713  5.00016  3.11140  2.55648  3.14170  2.26168  3.74663  3.70496  1.87586  3.27983  4.08209  3.07505  3.94615  2.88413  2.47451  2.37875  2.97922  3.36082  5.48991  4.14997    330 - -
          2.68618  4.42225  2.77519  2.73123  3.46354  2.40513  3.72494  3.29354  2.67741  2.69355  4.24690  2.90347  2.73739  3.18146  2.89801  2.37887  2.77519  2.98518  4.58477  3.61503
          0.01600  4.53911  5.26146  0.61958  0.77255  0.48576  0.95510
    276   2.77935  5.26361  2.48705  2.43848  4.60833  3.51335  3.71272  4.08377  1.61179  3.56200  4.31336  2.45630  3.92294  2.81675  2.42981  2.35983  3.01040  3.65607  5.69048  4.29264    331 - -
          2.68617  4.42259  2.77476  2.73157  3.46388  2.40511  3.72529  3.29388  2.67727  2.69389  4.24724  2.90277  2.73774  3.18125  2.89776  2.37846  2.77554  2.98553  4.58275  3.61537
          0.52222  0.91227  5.26146  1.15469  0.37856  0.48576  0.95510
    277   2.72634  5.08068  3.02995  2.48077  3.20310  2.85763  3.71271  3.82147  2.13801  3.36499  4.14325  2.13030  3.91253  2.83284  2.48078  2.30888  2.95796  3.44615  5.54971  4.18050    338 - -
          2.68618  4.42225  2.77519  2.73123  3.46354  2.40513  3.72494  3.29354  2.67741  2.69355  4.24690  2.90347  2.73739  3.18146  2.89801  2.37887  2.77519  2.98518  4.58477  3.61503
          0.01600  4.53911  5.26146  0.61958  0.77255  0.48576  0.95510
    278   2.34847  5.19498  2.47128  1.67156  4.50619  3.50087  3.72716  3.96659  2.17811  3.48627  4.25222  2.98086  3.91828  2.84081  2.98484  2.73471  2.99760  2.62954  5.65062  4.25450    339 - -
          2.68618  4.42225  2.77519  2.73123  3.46354  2.40513  3.72494  3.29354  2.67741  2.69355  4.24690  2.90347  2.73739  3.18146  2.89801  2.37887  2.77519  2.98518  4.58477  3.61503
          0.10725  4.53911  2.39673  0.61958  0.77255  0.48576  0.95510
    279   2.72972  5.12911  2.92478  2.44610  4.50864  2.53081  3.72375  3.97253  1.85453  3.48588  4.25205  2.44891  2.91653  2.83907  2.94388  2.25562  2.97774  3.55804  5.64271  4.25708    340 - -
          2.68618  4.42225  2.77519  2.73123  3.46354  2.40513  3.72494  3.29354  2.67741  2.69355  4.24690  2.90347  2.73739  3.18146  2.89801  2.37887  2.77519  2.98518  4.58477  3.61503
          0.01751  4.44938  5.17172  0.61958  0.77255  0.62782  0.76304
    280   2.79442  4.52135  3.62120  3.07033  2.06723  2.29088  3.87676  3.04150  2.97963  2.71891  3.63492  3.45650  4.12028  3.30903  2.39760  2.99400  3.02862  2.81792  4.77437  2.60952    341 - -
          2.68618  4.42225  2.77519  2.73123  3.46354  2.40513  3.72494  3.29354  2.67741  2.69355  4.24690  2.90347  2.73739  3.18146  2.89801  2.37887  2.77519  2.98518  4.58477  3.61503
          0.01751  4.44938  5.17172  0.61958  0.77255  0.40619  1.09716
    281   3.33189  4.60642  5.27709  4.72317  2.57716  4.69976  5.11301  1.65170  4.58918  1.71737  3.38644  4.83025  4.94802  4.70632  4.65267  4.05763  3.56883  1.08731  5.46068  4.31022    342 - -
          2.68618  4.42225  2.77519  2.73123  3.46354  2.40513  3.72494  3.29354  2.67741  2.69355  4.24690  2.90347  2.73739  3.18146  2.89801  2.37887  2.77519  2.98518  4.58477  3.61503
          0.01600  4.53911  5.26146  0.61958  0.77255  0.48576  0.95510
    282   2.32235  4.22770  4.63492  4.03929  3.28840  4.02025  4.35564  1.54043  3.86779  1.82741  3.26994  4.12081  4.36978  4.03103  3.94388  3.33064  3.07562  1.95567  3.12491  3.70620    343 - -
          2.68618  4.42225  2.77519  2.73123  3.46354  2.40513  3.72494  3.29354  2.67741  2.69355  4.24690  2.90347  2.73739  3.18146  2.89801  2.37887  2.77519  2.98518  4.58477  3.61503
          0.01600  4.53911  5.26146  0.61958  0.77255  0.48576  0.95510
    283   3.47988  4.69977  5.49343  5.03582  4.04137  5.03538  5.78722  1.30298  4.96295  2.47535  3.78675  5.20020  5.28936  5.22692  5.13735  4.47188  3.74721  0.75388  6.14146  4.91758    344 - -
          2.68618  4.42225  2.77519  2.73123  3.46354  2.40513  3.72494  3.29354  2.67741  2.69355  4.24690  2.90347  2.73739  3.18146  2.89801  2.37887  2.77519  2.98518  4.58477  3.61503
          0.01600  4.53911  5.26146  0.61958  0.77255  0.48576  0.95510
    284   1.48066  4.47444  3.70362  3.20493  3.98336  2.49070  4.18300  3.31127  3.16789  2.34849  3.92443  3.51424  4.04110  3.47526  3.51779  2.81640  1.91225  3.00022  5.39717  4.16551    345 - -
          2.68618  4.42225  2.77519  2.73123  3.46354  2.40513  3.72494  3.29354  2.67741  2.69355  4.24690  2.90347  2.73739  3.18146  2.89801  2.37887  2.77519  2.98518  4.58477  3.61503
          0.01600  4.53911  5.26146  0.61958  0.77255  0.48576  0.95510
    285   2.94780  4.77868  4.21926  4.06558  4.75966  3.58170  5.00488  3.98979  4.02558  3.82255  4.86056  4.11282  4.35086  4.38941  4.21275  3.16035  0.41125  3.59430  6.11737  4.98919    346 - -
          2.68618  4.42225  2.77519  2.73123  3.46354  2.40513  3.72494  3.29354  2.67741  2.69355  4.24690  2.90347  2.73739  3.18146  2.89801  2.37887  2.77519  2.98518  4.58477  3.61503
          0.01600  4.53911  5.26146  0.61958  0.77255  0.48576  0.95510
    286   3.66231  5.54812  3.59045  3.40982  4.81541  3.98444  4.55232  4.61768  3.19419  4.04001  5.10050  3.85616  4.57830  0.40528  3.44118  3.70635  3.98366  4.31595  5.97167  4.74978    347 - -
          2.68618  4.42225  2.77519  2.73123  3.46354  2.40513  3.72494  3.29354  2.67741  2.69355  4.24690  2.90347  2.73739  3.18146  2.89801  2.37887  2.77519  2.98518  4.58477  3.61503
          0.01600  4.53911  5.26146  0.61958  0.77255  0.48576  0.95510
    287   2.37735  4.53128  5.07152  4.53562  3.77957  4.59485  5.09207  1.66857  4.42536  2.01303  3.62032  4.69008  4.89963  4.64418  4.57312  3.95183  3.48099  0.97546  5.59824  4.40444    348 - -
          2.68618  4.42225  2.77519  2.73123  3.46354  2.40513  3.72494  3.29354  2.67741  2.69355  4.24690  2.90347  2.73739  3.18146  2.89801  2.37887  2.77519  2.98518  4.58477  3.61503
          0.01600  4.53911  5.26146  0.61958  0.77255  0.48576  0.95510
    288   2.33569  4.34633  4.47079  3.92885  3.59754  2.76776  4.51109  1.45840  3.81878  2.52642  3.54374  4.09937  4.42657  4.05164  4.00313  3.33939  3.15611  1.47660  5.19289  3.99563    349 - -
          2.68618  4.42225  2.77519  2.73123  3.46354  2.40513  3.72494  3.29354  2.67741  2.69355  4.24690  2.90347  2.73739  3.18146  2.89801  2.37887  2.77519  2.98518  4.58477  3.61503
          0.01600  4.53911  5.26146  0.61958  0.77255  0.48576  0.95510
    289   3.74693  5.83816  3.01830  0.35972  5.30501  3.87144  4.58567  4.91957  3.57546  4.43978  5.44118  3.56404  4.52222  3.82264  4.01881  3.68744  4.07379  4.55035  6.33115  5.13605    350 - -
          2.68618  4.42225  2.77519  2.73123  3.46354  2.40513  3.72494  3.29354  2.67741  2.69355  4.24690  2.90347  2.73739  3.18146  2.89801  2.37887  2.77519  2.98518  4.58477  3.61503
          0.01600  4.53911  5.26146  0.61958  0.77255  0.48576  0.95510
    290   1.95290  4.31991  3.95484  3.38121  3.43467  3.82199  4.11460  2.25057  3.29535  2.45330  2.67272  3.69319  4.19389  2.56232  3.56357  3.09450  2.99557  1.88207  4.94997  3.74474    351 - -
          2.68618  4.42225  2.77519  2.73123  3.46354  2.40513  3.72494  3.29354  2.67741  2.69355  4.24690  2.90347  2.73739  3.18146  2.89801  2.37887  2.77519  2.98518  4.58477  3.61503
          0.01600  4.53911  5.26146  0.61958  0.77255  0.48576  0.95510
    291   2.57829  4.53599  3.78858  3.62882  4.95935  1.61561  4.76627  4.47001  3.81570  4.12378  4.91678  3.71905  4.05914  4.05210  4.10447  0.81807  3.11014  3.75190  6.25975  5.07321    352 - -
          2.68618  4.42225  2.77519  2.73123  3.46354  2.40513  3.72494  3.29354  2.67741  2.69355  4.24690  2.90347  2.73739  3.18146  2.89801  2.37887  2.77519  2.98518  4.58477  3.61503
          0.01600  4.53911  5.26146  0.61958  0.77255  0.48576  0.95510
    292   3.52383  4.80972  5.32784  4.81936  3.55046  4.85410  5.34321  2.17511  4.66575  0.98376  3.34718  4.99475  5.09431  4.80638  4.76236  4.25532  3.77544  1.22179  5.62732  4.50898    353 - -
          2.68618  4.42225  2.77519  2.73123  3.46354  2.40513  3.72494  3.29354  2.67741  2.69355  4.24690  2.90347  2.73739  3.18146  2.89801  2.37887  2.77519  2.98518  4.58477  3.61503
          0.01600  4.53911  5.26146  0.61958  0.77255  0.48576  0.95510
    293   3.39537  6.00377  0.68957  2.41075  5.32439  3.52334  4.19324  4.95357  3.34346  4.42458  5.32754  2.16974  4.21124  3.38376  4.01425  3.24990  3.72477  4.47796  6.52370  4.95412    354 - -
          2.68618  4.42225  2.77519  2.73123  3.46354  2.40513  3.72494  3.29354  2.67741  2.69355  4.24690  2.90347  2.73739  3.18146  2.89801  2.37887  2.77519  2.98518  4.58477  3.61503
          0.01600  4.53911  5.26146  0.61958  0.77255  0.48576  0.95510
    294   3.28139  4.58212  5.21434  4.63062  2.42925  4.57107  4.92818  1.37329  4.46902  1.62653  2.43393  4.71333  4.82099  4.53841  4.49145  3.91241  3.50918  1.75672  5.26254  4.15753    355 - -
          2.68618  4.42225  2.77519  2.73123  3.46354  2.40513  3.72494  3.29354  2.67741  2.69355  4.24690  2.90347  2.73739  3.18146  2.89801  2.37887  2.77519  2.98518  4.58477  3.61503
          0.01600  4.53911  5.26146  0.61958  0.77255  0.48576  0.95510
    295   3.05629  5.38399  1.33777  2.54738  4.99950  3.46686  4.14882  4.53661  3.16048  4.07550  4.91245  3.09249  4.11766  3.32617  3.71796  1.22573  3.41048  4.04869  6.21469  4.76297    356 - -
          2.68618  4.42225  2.77519  2.73123  3.46354  2.40513  3.72494  3.29354  2.67741  2.69355  4.24690  2.90347  2.73739  3.18146  2.89801  2.37887  2.77519  2.98518  4.58477  3.61503
          0.01600  4.53911  5.26146  0.61958  0.77255  0.48576  0.95510
    296   1.93493  4.26136  4.14531  3.59375  2.08035  3.73699  4.20593  2.70125  3.49307  2.51363  3.45174  3.79638  4.18597  3.72884  3.70405  2.38645  2.98602  1.80305  4.95190  3.74212    357 - -
          2.68618  4.42225  2.77519  2.73123  3.46354  2.40513  3.72494  3.29354  2.67741  2.69355  4.24690  2.90347  2.73739  3.18146  2.89801  2.37887  2.77519  2.98518  4.58477  3.61503
          0.01600  4.53911  5.26146  0.61958  0.77255  0.48576  0.95510
    297   3.26846  5.85733  0.90041  2.39013  5.24330  2.45875  4.11467  4.80216  3.19434  4.27328  5.13058  2.14681  4.15325  3.28707  3.83310  3.14603  3.58401  4.32620  6.41901  4.87485    358 - -
          2.68618  4.42225  2.77519  2.73123  3.46354  2.40513  3.72494  3.29354  2.67741  2.69355  4.24690  2.90347  2.73739  3.18146  2.89801  2.37887  2.77519  2.98518  4.58477  3.61503
          0.01600  4.53911  5.26146  0.61958  0.77255  0.48576  0.95510
    298   2.73830  4.13349  4.55274  3.94940  2.59785  3.89402  4.21164  2.14778  3.76677  1.94030  3.22856  4.00461  4.25546  3.92302  3.82695  2.59447  2.97040  1.77383  2.84150  3.54872    359 - -
          2.68618  4.42225  2.77519  2.73123  3.46354  2.40513  3.72494  3.29354  2.67741  2.69355  4.24690  2.90347  2.73739  3.18146  2.89801  2.37887  2.77519  2.98518  4.58477  3.61503
          0.01600  4.53911  5.26146  0.61958  0.77255  0.48576  0.95510
    299   3.61823  4.88763  5.48802  4.89410  2.30249  4.91019  5.18175  2.00890  4.74218  1.10978  1.53860  5.04146  5.03963  4.68564  4.72051  4.26464  3.82643  2.67910  5.33414  4.30759    360 - -
          2.68618  4.42225  2.77519  2.73123  3.46354  2.40513  3.72494  3.29354  2.67741  2.69355  4.24690  2.90347  2.73739  3.18146  2.89801  2.37887  2.77519  2.98518  4.58477  3.61503
          0.01600  4.53911  5.26146  0.61958  0.77255  0.48576  0.95510
    300   3.15469  4.49299  4.90406  4.35565  3.46274  4.41382  4.74247  0.97298  4.20452  2.29005  3.47605  4.48275  4.73115  4.39909  4.32294  3.75228  3.39703  1.74211  5.20719  2.72670    361 - -
          2.68618  4.42225  2.77519  2.73123  3.46354  2.40513  3.72494  3.29354  2.67741  2.69355  4.24690  2.90347  2.73739  3.18146  2.89801  2.37887  2.77519  2.98518  4.58477  3.61503
          0.01600  4.53911  5.26146  0.61958  0.77255  0.48576  0.95510
    301   2.54791  4.47853  3.92688  3.65355  4.68794  3.27065  4.66668  4.07532  3.66597  3.80177  4.63741  3.72315  4.04349  3.96020  3.94081  1.61895  0.87887  3.51149  6.04409  4.84607    362 - -
          2.68618  4.42225  2.77519  2.73123  3.46354  2.40513  3.72494  3.29354  2.67741  2.69355  4.24690  2.90347  2.73739  3.18146  2.89801  2.37887  2.77519  2.98518  4.58477  3.61503
          0.01600  4.53911  5.26146  0.61958  0.77255  0.48576  0.95510
    302   3.16312  5.79717  1.63624  1.20668  5.09140  3.50507  3.98633  4.62338  2.94579  4.08172  4.89595  2.95146  4.09388  2.16411  3.52848  3.04669  3.43673  4.16952  6.22076  4.71031    363 - -
          2.68618  4.42225  2.77519  2.73123  3.46354  2.40513  3.72494  3.29354  2.67741  2.69355  4.24690  2.90347  2.73739  3.18146  2.89801  2.37887  2.77519  2.98518  4.58477  3.61503
          0.01600  4.53911  5.26146  0.61958  0.77255  0.48576  0.95510
    303   2.27521  4.34731  3.77870  3.21091  3.46332  3.74150  2.73838  2.31484  3.13277  1.72255  3.44875  3.56104  3.03325  3.42277  3.43340  3.00550  2.95768  2.59738  4.94382  3.72550    364 - -
          2.68618  4.42225  2.77519  2.73123  3.46354  2.40513  3.72494  3.29354  2.67741  2.69355  4.24690  2.90347  2.73739  3.18146  2.89801  2.37887  2.77519  2.98518  4.58477  3.61503
          0.01600  4.53911  5.26146  0.61958  0.77255  0.48576  0.95510
    304   1.21317  1.74535  4.40332  4.05051  4.49236  3.24565  4.79396  3.85270  3.96248  3.60588  4.45087  3.87858  4.03211  4.18284  4.15251  1.63566  2.99494  3.33896  5.90769  4.75941    365 - -
          2.68618  4.42225  2.77519  2.73123  3.46354  2.40513  3.72494  3.29354  2.67741  2.69355  4.24690  2.90347  2.73739  3.18146  2.89801  2.37887  2.77519  2.98518  4.58477  3.61503
          0.01600  4.53911  5.26146  0.61958  0.77255  0.48576  0.95510
    305   2.70906  4.62705  3.82864  3.63442  4.75347  3.38437  4.71358  4.11225  3.67094  3.83703  4.74073  3.77579  0.71172  4.01150  3.93443  2.89244  2.22450  3.60251  6.08953  4.90543    366 - -
          2.68618  4.42225  2.77519  2.73123  3.46354  2.40513  3.72494  3.29354  2.67741  2.69355  4.24690  2.90347  2.73739  3.18146  2.89801  2.37887  2.77519  2.98518  4.58477  3.61503
          0.01600  4.53911  5.26146  0.61958  0.77255  0.48576  0.95510
    306   1.83625  4.34516  4.15203  3.59411  3.49006  3.89045  4.27550  1.60241  3.49391  2.08210  3.45028  3.85594  2.95322  3.75316  3.73079  3.19317  3.07280  2.34719  5.05038  3.85184    367 - -
          2.68618  4.42225  2.77519  2.73123  3.46354  2.40513  3.72494  3.29354  2.67741  2.69355  4.24690  2.90347  2.73739  3.18146  2.89801  2.37887  2.77519  2.98518  4.58477  3.61503
          0.01600  4.53911  5.26146  0.61958  0.77255  0.48576  0.95510
    307   3.18607  5.73017  0.97287  2.40027  5.12677  3.49013  4.06916  4.66988  3.09551  4.15314  4.99024  2.19179  4.12199  3.23345  3.70111  2.22103  3.49359  4.20350  6.30188  4.78553    368 - -
          2.68618  4.42225  2.77519  2.73123  3.46354  2.40513  3.72494  3.29354  2.67741  2.69355  4.24690  2.90347  2.73739  3.18146  2.89801  2.37887  2.77519  2.98518  4.58477  3.61503
          0.01600  4.53911  5.26146  0.61958  0.77255  0.48576  0.95510
    308   1.99250  4.68270  3.36932  2.82343  3.98430  3.56331  3.90557  3.36138  2.74241  2.31329  3.88526  3.27326  4.00862  3.11847  2.51663  1.74523  2.98006  3.07127  5.33146  4.05564    369 - -
          2.68618  4.42225  2.77519  2.73123  3.46354  2.40513  3.72494  3.29354  2.67741  2.69355  4.24690  2.90347  2.73739  3.18146  2.89801  2.37887  2.77519  2.98518  4.58477  3.61503
          0.01600  4.53911  5.26146  0.61958  0.77255  0.48576  0.95510
    309   4.00433  5.29477  5.26368  4.95147  3.54343  4.82810  5.41391  2.81759  4.72459  0.34684  3.43448  5.17313  5.17796  4.91858  4.77265  4.55826  4.28176  3.01818  5.60922  4.47288    370 - -
          2.68618  4.42225  2.77519  2.73123  3.46354  2.40513  3.72494  3.29354  2.67741  2.69355  4.24690  2.90347  2.73739  3.18146  2.89801  2.37887  2.77519  2.98518  4.58477  3.61503
          0.01600  4.53911  5.26146  0.61958  0.77255  0.48576  0.95510
    310   2.77082  4.24287  4.29551  3.72949  2.43079  2.84643  4.24228  1.44158  3.60537  2.39569  3.36613  3.90800  4.26338  3.82322  3.77354  3.17803  2.43052  2.35671  4.89998  3.69644    371 - -
          2.68618  4.42225  2.77519  2.73123  3.46354  2.40513  3.72494  3.29354  2.67741  2.69355  4.24690  2.90347  2.73739  3.18146  2.89801  2.37887  2.77519  2.98518  4.58477  3.61503
          0.01600  4.53911  5.26146  0.61958  0.77255  0.48576  0.95510
    311   3.66231  5.54812  3.59045  3.40982  4.81541  3.98444  4.55232  4.61768  3.19419  4.04001  5.10050  3.85616  4.57830  0.40528  3.44118  3.70635  3.98366  4.31595  5.97167  4.74978    372 - -
          2.68618  4.42225  2.77519  2.73123  3.46354  2.40513  3.72494  3.29354  2.67741  2.69355  4.24690  2.90347  2.73739  3.18146  2.89801  2.37887  2.77519  2.98518  4.58477  3.61503
          0.01600  4.53911  5.26146  0.61958  0.77255  0.48576  0.95510
    312   3.94473  5.63432  4.51568  3.94194  5.17408  4.23403  4.55123  4.81321  2.82144  4.20480  5.22521  4.23035  4.73936  3.77328  0.31662  4.02295  4.18749  4.51544  6.00320  5.00516    373 - -
          2.68618  4.42225  2.77519  2.73123  3.46354  2.40513  3.72494  3.29354  2.67741  2.69355  4.24690  2.90347  2.73739  3.18146  2.89801  2.37887  2.77519  2.98518  4.58477  3.61503
          0.01600  4.53911  5.26146  0.61958  0.77255  0.48576  0.95510
    313   2.33327  2.92002  4.61881  4.01775  2.13748  3.97505  4.30282  2.50891  3.84019  1.55659  2.57606  4.08563  4.32676  3.98956  3.90299  3.28408  3.04639  2.37168  4.81857  3.64665    374 - -
          2.68618  4.42225  2.77519  2.73123  3.46354  2.40513  3.72494  3.29354  2.67741  2.69355  4.24690  2.90347  2.73739  3.18146  2.89801  2.37887  2.77519  2.98518  4.58477  3.61503
          0.01600  4.53911  5.26146  0.61958  0.77255  0.48576  0.95510
    314   3.69074  5.34995  4.49154  4.49110  5.52782  0.18053  5.51517  5.34145  4.75633  4.88376  5.89898  4.65921  4.75262  5.02890  4.87118  3.88820  4.21851  4.74159  6.39764  5.66830    375 - -
          2.68618  4.42225  2.77519  2.73123  3.46354  2.40513  3.72494  3.29354  2.67741  2.69355  4.24690  2.90347  2.73739  3.18146  2.89801  2.37887  2.77519  2.98518  4.58477  3.61503
          0.01600  4.53911  5.26146  0.61958  0.77255  0.48576  0.95510
    315   3.94473  5.63432  4.51568  3.94194  5.17408  4.23403  4.55123  4.81321  2.82144  4.20480  5.22521  4.23035  4.73936  3.77328  0.31662  4.02295  4.18749  4.51544  6.00320  5.00516    376 - -
          2.68618  4.42225  2.77519  2.73123  3.46354  2.40513  3.72494  3.29354  2.67741  2.69355  4.24690  2.90347  2.73739  3.18146  2.89801  2.37887  2.77519  2.98518  4.58477  3.61503
          0.01600  4.53911  5.26146  0.61958  0.77255  0.48576  0.95510
    316   3.01217  2.92836  4.88369  4.29349  2.45416  4.22392  4.56625  2.35619  4.11873  1.30044  3.24927  4.35385  4.54659  4.24490  4.16587  3.54781  3.24608  1.64103  5.01428  3.84336    377 - -
          2.68618  4.42225  2.77519  2.73123  3.46354  2.40513  3.72494  3.29354  2.67741  2.69355  4.24690  2.90347  2.73739  3.18146  2.89801  2.37887  2.77519  2.98518  4.58477  3.61503
          0.01600  4.53911  5.26146  0.61958  0.77255  0.48576  0.95510
    317   2.28039  3.13776  3.38226  2.82882  3.78397  3.61653  2.32838  3.16660  2.78963  2.35741  3.72114  2.31395  4.01715  3.12626  3.18906  2.85671  2.95365  2.91048  5.17594  3.90580    378 - -
          2.68618  4.42225  2.77519  2.73123  3.46354  2.40513  3.72494  3.29354  2.67741  2.69355  4.24690  2.90347  2.73739  3.18146  2.89801  2.37887  2.77519  2.98518  4.58477  3.61503
          0.01600  4.53911  5.26146  0.61958  0.77255  0.48576  0.95510
    318   3.94473  5.63432  4.51568  3.94194  5.17408  4.23403  4.55123  4.81321  2.82144  4.20480  5.22521  4.23035  4.73936  3.77328  0.31662  4.02295  4.18749  4.51544  6.00320  5.00516    379 - -
          2.68618  4.42225  2.77519  2.73123  3.46354  2.40513  3.72494  3.29354  2.67741  2.69355  4.24690  2.90347  2.73739  3.18146  2.89801  2.37887  2.77519  2.98518  4.58477  3.61503
          0.20644  4.53911  1.73819  0.61958  0.77255  0.48576  0.95510
    319   2.99504  4.73014  3.69558  3.16292  2.16949  3.87322  2.35601  3.28511  2.33483  2.87581  3.84358  3.51799  4.24174  3.38071  3.38815  3.13235  3.22133  3.06669  4.37650  1.72803    380 - -
          2.68618  4.42225  2.77519  2.73123  3.46354  2.40513  3.72494  3.29354  2.67741  2.69355  4.24690  2.90347  2.73739  3.18146  2.89801  2.37887  2.77519  2.98518  4.58477  3.61503
          0.01932  4.35200  5.07434  0.61958  0.77255  0.75082  0.63862
    320   2.79700  5.20133  2.14602  2.37408  4.54927  2.07853  2.47937  4.02932  2.60855  3.55535  4.34391  2.92566  3.90957  2.90582  3.11638  2.22634  3.05830  3.62171  5.72467  4.31344    381 - -
          2.68618  4.42225  2.77519  2.73123  3.46354  2.40513  3.72494  3.29354  2.67741  2.69355  4.24690  2.90347  2.73739  3.18146  2.89801  2.37887  2.77519  2.98518  4.58477  3.61503
          0.01932  4.35200  5.07434  0.61958  0.77255  0.34982  1.22015
    321   3.15442  5.47059  3.39753  1.82365  4.92464  3.79994  3.80743  4.30521  1.61576  3.71484  4.53167  3.27725  4.17615  2.92266  1.43352  3.11514  3.33692  3.92995  5.75417  4.51398    382 - -
          2.68618  4.42225  2.77519  2.73123  3.46354  2.40513  3.72494  3.29354  2.67741  2.69355  4.24690  2.90347  2.73739  3.18146  2.89801  2.37887  2.77519  2.98518  4.58477  3.61503
          0.01600  4.53911  5.26146  0.61958  0.77255  0.48576  0.95510
    322   2.83498  5.28978  2.45404  2.48003  4.64282  2.35806  3.74390  4.10747  1.55816  3.58701  4.35148  3.01927  3.96181  2.85352  2.33782  2.79685  3.06518  3.68999  5.71283  4.33160    383 - -
          2.68618  4.42225  2.77519  2.73123  3.46354  2.40513  3.72494  3.29354  2.67741  2.69355  4.24690  2.90347  2.73739  3.18146  2.89801  2.37887  2.77519  2.98518  4.58477  3.61503
          0.01600  4.53911  5.26146  0.61958  0.77255  0.48576  0.95510
    323   2.74125  4.30646  3.91471  2.59507  2.66065  3.78575  4.02246  2.03642  3.26139  2.50097  3.41750  2.74380  4.15833  3.52071  3.52710  3.05472  2.97287  2.56967  3.17281  2.55565    384 - -
          2.68618  4.42225  2.77519  2.73123  3.46354  2.40513  3.72494  3.29354  2.67741  2.69355  4.24690  2.90347  2.73739  3.18146  2.89801  2.37887  2.77519  2.98518  4.58477  3.61503
          0.01600  4.53911  5.26146  0.61958  0.77255  0.48576  0.95510
    324   2.30654  5.12935  3.21136  2.66569  4.53943  1.91717  3.80256  3.95827  2.06550  3.48346  4.28427  3.15998  4.02473  2.93100  1.86824  2.87045  3.10241  3.58230  5.63489  4.32454    385 - -
          2.68625  4.42233  2.77492  2.73131  3.46361  2.40520  3.72502  3.29302  2.67748  2.69362  4.24697  2.90354  2.73697  3.18154  2.89808  2.37894  2.77527  2.98526  4.58484  3.61511
          0.73642  1.50961  1.20337  0.40796  1.09364  0.48576  0.95510
    325   2.06205  5.10868  2.74734  1.71318  4.44459  3.41468  3.69649  3.87179  2.02610  3.41725  4.22240  2.92269  3.87855  2.83156  2.86236  2.74335  3.00935  3.49690  5.59361  4.22799    388 - -
          2.68618  4.42225  2.77519  2.73123  3.46354  2.40513  3.72494  3.29354  2.67741  2.69355  4.24690  2.90347  2.73739  3.18146  2.89801  2.37887  2.77519  2.98518  4.58477  3.61503
          0.02277  4.18956  4.91191  0.61958  0.77255  0.90752  0.51671
    326   2.62059  4.78404  2.79914  2.55090  4.49515  2.06867  3.91394  3.96486  2.78773  3.54420  4.35531  1.77870  2.51355  3.08640  3.24189  2.67347  2.98110  3.50186  5.72626  4.38028    389 - -
          2.68618  4.42225  2.77519  2.73123  3.46354  2.40513  3.72494  3.29354  2.67741  2.69355  4.24690  2.90347  2.73739  3.18146  2.89801  2.37887  2.77519  2.98518  4.58477  3.61503
          0.02277  4.18956  4.91191  0.61958  0.77255  0.90752  0.51671
    327   2.61189  4.54439  3.23660  2.70238  2.53716  2.66545  3.76890  3.16212  2.64269  2.82871  3.69627  3.15759  2.85467  3.00465  2.45537  2.73804  2.86444  2.89156  5.11710  3.82571    390 - -
          2.68618  4.42225  2.77519  2.73123  3.46354  2.40513  3.72494  3.29354  2.67741  2.69355  4.24690  2.90347  2.73739  3.18146  2.89801  2.37887  2.77519  2.98518  4.58477  3.61503
          0.02277  4.18956  4.91191  0.61958  0.77255  0.29085  1.37686
    328   3.06054  5.66276  1.76206  1.33399  4.97256  3.50088  3.91721  4.49064  2.24949  3.95208  4.74222  2.34030  4.04872  3.05146  3.37073  2.96405  3.32219  4.03986  6.08736  4.60473    391 - -
          2.68618  4.42225  2.77519  2.73123  3.46354  2.40513  3.72494  3.29354  2.67741  2.69355  4.24690  2.90347  2.73739  3.18146  2.89801  2.37887  2.77519  2.98518  4.58477  3.61503
          0.01600  4.53911  5.26146  0.61958  0.77255  0.48576  0.95510
    329   3.06809  4.45119  4.63091  2.81375  3.62738  4.30737  4.68634  1.47710  3.96466  1.99573  3.52268  4.29958  4.63591  4.20644  4.15838  3.62465  3.30841  1.30172  5.32160  4.12704    392 - -
          2.68618  4.42225  2.77519  2.73123  3.46354  2.40513  3.72494  3.29354  2.67741  2.69355  4.24690  2.90347  2.73739  3.18146  2.89801  2.37887  2.77519  2.98518  4.58477  3.61503
          0.01600  4.53911  5.26146  0.61958  0.77255  0.48576  0.95510
    330   2.95485  4.51581  4.05899  3.54835  3.07817  3.93773  4.06039  2.25745  3.42922  2.59629  3.61012  3.80830  2.58106  3.70974  3.67373  3.24646  3.20324  2.72671  4.66978  1.31886    393 - -
          2.68618  4.42225  2.77519  2.73123  3.46354  2.40513  3.72494  3.29354  2.67741  2.69355  4.24690  2.90347  2.73739  3.18146  2.89801  2.37887  2.77519  2.98518  4.58477  3.61503
          0.01600  4.53911  5.26146  0.61958  0.77255  0.48576  0.95510
    331   3.10067  4.49162  4.62409  4.07320  3.72678  4.33148  4.72836  1.31038  2.73501  2.49486  3.61248  4.31164  4.67177  4.20738  4.08613  3.66146  3.34681  1.23015  5.42203  4.21560    394 - -
          2.68618  4.42225  2.77519  2.73123  3.46354  2.40513  3.72494  3.29354  2.67741  2.69355  4.24690  2.90347  2.73739  3.18146  2.89801  2.37887  2.77519  2.98518  4.58477  3.61503
          0.01600  4.53911  5.26146  0.61958  0.77255  0.48576  0.95510
    332   2.18244  4.20432  4.62082  4.02025  2.56604  3.97551  4.28049  1.82437  3.84031  1.67866  3.21498  4.08178  4.32554  3.98737  3.89983  3.28364  3.04622  2.38282  2.96488  3.58655    395 - -
          2.68618  4.42225  2.77519  2.73123  3.46354  2.40513  3.72494  3.29354  2.67741  2.69355  4.24690  2.90347  2.73739  3.18146  2.89801  2.37887  2.77519  2.98518  4.58477  3.61503
          0.01600  4.53911  5.26146  0.61958  0.77255  0.48576  0.95510
    333   2.76767  5.07997  3.08865  2.17124  4.36801  3.55545  3.72973  3.80118  2.13823  3.35070  4.14177  3.05687  3.94632  2.85591  2.41970  2.76800  1.87920  3.44144  5.53729  2.98188    396 - -
          2.68618  4.42225  2.77519  2.73123  3.46354  2.40513  3.72494  3.29354  2.67741  2.69355  4.24690  2.90347  2.73739  3.18146  2.89801  2.37887  2.77519  2.98518  4.58477  3.61503
          0.01600  4.53911  5.26146  0.61958  0.77255  0.48576  0.95510
    334   2.73755  5.16710  2.46269  2.10867  4.47767  3.50079  3.70662  2.40706  2.17375  3.45657  4.21894  2.98089  2.97926  2.43232  2.94697  2.71322  2.97013  3.53920  5.61884  4.22703    397 - -
          2.68618  4.42225  2.77519  2.73123  3.46354  2.40513  3.72494  3.29354  2.67741  2.69355  4.24690  2.90347  2.73739  3.18146  2.89801  2.37887  2.77519  2.98518  4.58477  3.61503
          0.01600  4.53911  5.26146  0.61958  0.77255  0.48576  0.95510
    335   2.26990  4.26220  3.93609  2.71696  2.70765  2.90546  4.05591  2.71266  3.27345  2.02325  2.68007  3.65540  4.14325  3.52990  3.52888  3.04118  2.94260  2.12864  4.86705  3.66277    398 - -
          2.68618  4.42225  2.77519  2.73123  3.46354  2.40513  3.72494  3.29354  2.67741  2.69355  4.24690  2.90347  2.73739  3.18146  2.89801  2.37887  2.77519  2.98518  4.58477  3.61503
          0.01600  4.53911  5.26146  0.61958  0.77255  0.48576  0.95510
    336   2.73166  4.98630  2.50158  2.52946  4.25355  3.53050  3.74972  3.68035  2.53235  2.19981  4.06682  3.05464  2.49696  2.88977  2.50728  2.37369  2.96699  3.33810  5.48711  4.13901    399 - -
          2.68618  4.42225  2.77519  2.73123  3.46354  2.40513  3.72494  3.29354  2.67741  2.69355  4.24690  2.90347  2.73739  3.18146  2.89801  2.37887  2.77519  2.98518  4.58477  3.61503
          0.01600  4.53911  5.26146  0.61958  0.77255  0.48576  0.95510
    337   2.78060  5.19823  2.36553  1.87845  4.51222  3.49905  3.75168  3.97377  2.53665  3.49888  4.27098  2.98657  2.32270  2.87046  3.03230  2.35596  3.02075  2.73890  5.67003  4.27349    400 - -
          2.68618  4.42225  2.77519  2.73123  3.46354  2.40513  3.72494  3.29354  2.67741  2.69355  4.24690  2.90347  2.73739  3.18146  2.89801  2.37887  2.77519  2.98518  4.58477  3.61503
          0.01600  4.53911  5.26146  0.61958  0.77255  0.48576  0.95510
    338   2.74873  5.16143  2.08941  2.44814  4.45000  2.40603  2.84473  3.92787  2.47365  3.44892  4.21730  2.99082  3.91463  2.83188  2.44372  2.72685  2.98178  3.53275  5.60660  3.10997    401 - -
          2.68618  4.42225  2.77519  2.73123  3.46354  2.40513  3.72494  3.29354  2.67741  2.69355  4.24690  2.90347  2.73739  3.18146  2.89801  2.37887  2.77519  2.98518  4.58477  3.61503
          0.01600  4.53911  5.26146  0.61958  0.77255  0.48576  0.95510
    339   2.82837  5.32511  2.35661  2.41019  4.66229  2.11962  3.76775  4.14711  1.92493  3.63397  4.39363  2.43102  2.83728  2.88068  3.05458  2.78079  3.07083  3.71696  5.77542  4.35507    402 - -
          2.68628  4.42274  2.77483  2.73031  3.46403  2.40489  3.72408  3.29403  2.67718  2.69364  4.24739  2.90396  2.73789  3.18195  2.89694  2.37936  2.77569  2.98567  4.58265  3.61431
          0.56122  1.12531  2.25443  1.67705  0.20693  0.48576  0.95510
    340   2.72385  4.73605  3.21325  2.67943  3.75964  2.81520  2.26863  3.32765  2.65351  2.45023  3.82770  2.59605  3.97364  3.00436  3.07669  2.81112  2.95628  3.05134  5.14807  2.78850    412 - -
          2.68618  4.42225  2.77519  2.73123  3.46354  2.40513  3.72494  3.29354  2.67741  2.69355  4.24690  2.90347  2.73739  3.18146  2.89801  2.37887  2.77519  2.98518  4.58477  3.61503
          0.01779  4.43403  5.15638  0.61958  0.77255  0.64907  0.73926
    341   2.69015  4.20036  4.02926  3.44806  2.61292  3.77474  4.06945  2.08949  2.57949  2.05434  3.30449  3.70513  4.14439  3.58651  3.56393  2.51775  2.92255  2.08894  4.81471  3.61564    413 - -
          2.68618  4.42225  2.77519  2.73123  3.46354  2.40513  3.72494  3.29354  2.67741  2.69355  4.24690  2.90347  2.73739  3.18146  2.89801  2.37887  2.77519  2.98518  4.58477  3.61503
          0.01779  4.43403  5.15638  0.61958  0.77255  0.64907  0.73926
    342   2.77304  4.38717  3.86053  3.33959  3.29617  3.75330  4.04601  2.79962  3.24884  2.56227  3.52719  3.64279  2.28742  3.54106  3.52477  3.05798  3.03228  1.81022  4.83651  2.02823    414 - -
          2.68618  4.42225  2.77519  2.73123  3.46354  2.40513  3.72494  3.29354  2.67741  2.69355  4.24690  2.90347  2.73739  3.18146  2.89801  2.37887  2.77519  2.98518  4.58477  3.61503
          0.01779  4.43403  5.15638  0.61958  0.77255  0.39571  1.11841
    343   2.28841  4.66798  3.39580  2.86061  3.83830  3.61145  3.90148  3.29943  2.76233  2.96667  3.83528  3.30510  4.04000  3.14732  2.55152  2.23651  3.00384  3.02768  5.22292  1.76557    415 - -
          2.68618  4.42225  2.77519  2.73123  3.46354  2.40513  3.72494  3.29354  2.67741  2.69355  4.24690  2.90347  2.73739  3.18146  2.89801  2.37887  2.77519  2.98518  4.58477  3.61503
          0.01600  4.53911  5.26146  0.61958  0.77255  0.48576  0.95510
    344   2.96306  5.43951  1.75653  2.42190  4.82918  3.48541  3.91032  4.32655  2.79161  3.82419  4.61274  2.17901  1.90130  3.04624  3.32863  2.31628  3.23734  3.88562  5.97851  4.53236    416 - -
          2.68618  4.42225  2.77519  2.73123  3.46354  2.40513  3.72494  3.29354  2.67741  2.69355  4.24690  2.90347  2.73739  3.18146  2.89801  2.37887  2.77519  2.98518  4.58477  3.61503
          0.01600  4.53911  5.26146  0.61958  0.77255  0.48576  0.95510
    345   2.75840  4.64028  3.40106  2.85521  3.77527  2.75412  3.88240  3.19113  2.04959  2.87639  3.75288  3.30643  4.04748  3.13662  3.12990  2.90035  2.99432  2.29928  5.16910  2.06505    417 - -
          2.68618  4.42225  2.77519  2.73123  3.46354  2.40513  3.72494  3.29354  2.67741  2.69355  4.24690  2.90347  2.73739  3.18146  2.89801  2.37887  2.77519  2.98518  4.58477  3.61503
          0.01600  4.53911  5.26146  0.61958  0.77255  0.48576  0.95510
    346   2.72918  5.21011  2.52812  1.93277  4.54343  3.49374  3.68782  4.02032  2.11467  3.50876  4.25537  2.96535  3.89272  2.78979  2.35465  2.29659  2.96061  3.59483  5.64741  3.11805    418 - -
          2.68618  4.42225  2.77519  2.73123  3.46354  2.40513  3.72494  3.29354  2.67741  2.69355  4.24690  2.90347  2.73739  3.18146  2.89801  2.37887  2.77519  2.98518  4.58477  3.61503
          0.01600  4.53911  5.26146  0.61958  0.77255  0.48576  0.95510
    347   2.80640  4.53952  3.64525  3.07063  3.66379  3.75841  3.97787  2.95658  2.33690  1.72080  3.60472  3.47467  4.13455  2.60037  3.17250  3.02042  3.03384  1.91517  5.11082  3.88327    419 - -
          2.68618  4.42225  2.77519  2.73123  3.46354  2.40513  3.72494  3.29354  2.67741  2.69355  4.24690  2.90347  2.73739  3.18146  2.89801  2.37887  2.77519  2.98518  4.58477  3.61503
          0.01600  4.53911  5.26146  0.61958  0.77255  0.48576  0.95510
    348   2.76422  4.22600  4.24984  3.66556  3.33703  3.88486  4.19834  2.15918  3.54474  2.06505  2.45886  2.85454  4.24952  3.76587  3.72386  3.17508  2.40165  1.76980  4.87118  3.68001    420 - -
          2.68618  4.42225  2.77519  2.73123  3.46354  2.40513  3.72494  3.29354  2.67741  2.69355  4.24690  2.90347  2.73739  3.18146  2.89801  2.37887  2.77519  2.98518  4.58477  3.61503
          0.01600  4.53911  5.26146  0.61958  0.77255  0.48576  0.95510
    349   2.28285  4.69182  3.29064  1.64457  3.87065  3.61031  3.85777  3.24116  2.73609  2.92514  3.79558  3.23458  4.01150  3.07940  3.15184  2.85006  2.97361  2.47224  2.98198  3.95555    421 - -
          2.68618  4.42225  2.77519  2.73123  3.46354  2.40513  3.72494  3.29354  2.67741  2.69355  4.24690  2.90347  2.73739  3.18146  2.89801  2.37887  2.77519  2.98518  4.58477  3.61503
          0.01600  4.53911  5.26146  0.61958  0.77255  0.48576  0.95510
    350   2.82573  5.12877  3.14879  2.22935  4.43544  2.78037  3.74412  3.85913  2.08154  2.26783  4.19143  3.09784  3.98511  2.86962  1.92126  2.82343  3.04616  3.50085  5.56481  4.23525    422 - -
          2.68618  4.42225  2.77519  2.73123  3.46354  2.40513  3.72494  3.29354  2.67741  2.69355  4.24690  2.90347  2.73739  3.18146  2.89801  2.37887  2.77519  2.98518  4.58477  3.61503
          0.01600  4.53911  5.26146  0.61958  0.77255  0.48576  0.95510
    351   2.66011  4.57587  3.84851  3.58131  4.62911  3.36736  4.62531  3.97207  3.58485  3.70460  4.58972  3.73220  2.45087  3.91592  3.86656  2.84567  0.72400  3.49163  5.98128  4.78739    423 - -
          2.68618  4.42225  2.77519  2.73123  3.46354  2.40513  3.72494  3.29354  2.67741  2.69355  4.24690  2.90347  2.73739  3.18146  2.89801  2.37887  2.77519  2.98518  4.58477  3.61503
          0.01600  4.53911  5.26146  0.61958  0.77255  0.48576  0.95510
    352   2.72041  4.44065  3.59902  3.02902  3.57818  3.69745  3.94685  2.11107  2.95608  2.22593  3.54134  3.43327  4.07646  2.49146  2.69911  2.45459  2.95179  2.32350  5.02338  3.79030    424 - -
          2.68618  4.42225  2.77519  2.73123  3.46354  2.40513  3.72494  3.29354  2.67741  2.69355  4.24690  2.90347  2.73739  3.18146  2.89801  2.37887  2.77519  2.98518  4.58477  3.61503
          0.01600  4.53911  5.26146  0.61958  0.77255  0.48576  0.95510
    353   2.33125  5.27398  2.92767  2.08782  4.61516  3.51863  3.72285  4.08825  1.90362  3.56884  4.32425  2.49920  3.93275  1.98066  2.90021  2.75557  3.02635  3.66431  5.69929  4.30323    425 - -
          2.68618  4.42225  2.77519  2.73123  3.46354  2.40513  3.72494  3.29354  2.67741  2.69355  4.24690  2.90347  2.73739  3.18146  2.89801  2.37887  2.77519  2.98518  4.58477  3.61503
          0.01600  4.53911  5.26146  0.61958  0.77255  0.48576  0.95510
    354   2.36261  4.71675  3.31943  2.75284  3.90052  3.62645  2.33028  2.68561  1.96998  2.42842  3.80341  3.22948  4.01110  3.04223  3.05025  2.85403  2.97571  3.01126  5.25000  3.96993    426 - -
          2.68618  4.42225  2.77519  2.73123  3.46354  2.40513  3.72494  3.29354  2.67741  2.69355  4.24690  2.90347  2.73739  3.18146  2.89801  2.37887  2.77519  2.98518  4.58477  3.61503
          0.01600  4.53911  5.26146  0.61958  0.77255  0.48576  0.95510
    355   3.74276  4.97681  5.61942  5.04421  3.32961  5.11593  5.43344  1.49713  4.90549  0.86122  2.23683  5.24272  5.19263  4.84650  4.89829  4.49495  3.95322  2.50979  5.51678  4.53491    427 - -
          2.68618  4.42225  2.77519  2.73123  3.46354  2.40513  3.72494  3.29354  2.67741  2.69355  4.24690  2.90347  2.73739  3.18146  2.89801  2.37887  2.77519  2.98518  4.58477  3.61503
          0.01600  4.53911  5.26146  0.61958  0.77255  0.48576  0.95510
    356   2.32269  5.20514  3.02158  1.83589  4.54250  3.53242  3.70751  4.00162  1.85961  3.49711  4.25844  3.01178  3.92827  2.81482  2.43053  2.74401  2.53641  3.59354  5.63679  4.25982    428 - -
          2.68618  4.42225  2.77519  2.73123  3.46354  2.40513  3.72494  3.29354  2.67741  2.69355  4.24690  2.90347  2.73739  3.18146  2.89801  2.37887  2.77519  2.98518  4.58477  3.61503
          0.01600  4.53911  5.26146  0.61958  0.77255  0.48576  0.95510
    357   2.85565  5.06312  2.96281  1.22746  2.93414  3.56373  3.86357  3.73313  2.70744  3.32161  4.17652  3.11187  2.84047  3.03672  3.17124  2.87489  3.10699  3.41370  5.52475  4.13844    429 - -
          2.68618  4.42225  2.77519  2.73123  3.46354  2.40513  3.72494  3.29354  2.67741  2.69355  4.24690  2.90347  2.73739  3.18146  2.89801  2.37887  2.77519  2.98518  4.58477  3.61503
          0.01600  4.53911  5.26146  0.61958  0.77255  0.48576  0.95510
    358   2.70685  4.31656  3.79290  3.22021  3.43601  2.90792  4.00925  2.37981  3.15105  2.07169  2.66359  2.78137  4.11211  3.42743  3.44718  2.45254  2.93896  2.57954  4.91212  2.87064    430 - -
          2.68618  4.42225  2.77519  2.73123  3.46354  2.40513  3.72494  3.29354  2.67741  2.69355  4.24690  2.90347  2.73739  3.18146  2.89801  2.37887  2.77519  2.98518  4.58477  3.61503
          0.01080  4.53391        *  0.61958  0.77255  0.00000        *
//
