# Supplementary material for: MacSyFinder: A Program to Mine Genomes for Molecular Systems with an Application to CRISPR-Cas Systems
Source: PLoS One. 2014 Oct 17;9(10):e110726. doi: 10.1371/journal.pone.0110726 (PMC4201578; doi:10.1371/journal.pone.0110726)
Supplement: Data S2 — The Cas-Finder: models and profiles (compressed tarball archive). (ZIP) [file pone.0110726.s011.zip › Cas-Finder_macsyfinder/CASprofiles/cas3_TypeID.hmm]

HMMER3/b [3.0 | March 2010]
NAME  TIGR03158
ACC   TIGR03158
DESC  cas3_cyano: CRISPR-associated helicase Cas3, subtype CYANO
LENG  357
ALPH  amino
RF    no
CS    no
MAP   yes
DATE  Sun Apr 11 22:23:05 2010
NSEQ  4
EFFN  1.011719
CKSUM 579223529
GA    69.10 69.10;
TC    69.10 69.10;
NC    52.25 52.25;
STATS LOCAL MSV      -10.9457  0.69997
STATS LOCAL VITERBI  -12.3312  0.69997
STATS LOCAL FORWARD   -5.6379  0.69997
HMM          A        C        D        E        F        G        H        I        K        L        M        N        P        Q        R        S        T        V        W        Y   
            m->m     m->i     m->d     i->m     i->i     d->m     d->d
  COMPO   2.51822  4.55092  2.85103  2.65485  3.11509  2.96654  3.74234  2.76825  2.73537  2.37664  3.73323  3.09155  3.36901  2.99815  2.93429  2.71035  2.81038  2.64192  4.83828  3.57451
          2.68618  4.42225  2.77519  2.73123  3.46354  2.40513  3.72494  3.29354  2.67741  2.69355  4.24690  2.90347  2.73739  3.18146  2.89801  2.37887  2.77519  2.98518  4.58477  3.61503
          0.02262  4.19624  4.91858  0.61958  0.77255  0.00000        *
      1   3.41938  5.15614  3.50863  3.31292  3.56690  3.76806  0.61164  4.17418  3.14980  3.62085  4.69908  3.70416  4.34403  3.68694  3.38963  3.49089  3.73895  3.90343  5.02397  3.51113      1 - -
          2.68618  4.42225  2.77519  2.73123  3.46354  2.40513  3.72494  3.29354  2.67741  2.69355  4.24690  2.90347  2.73739  3.18146  2.89801  2.37887  2.77519  2.98518  4.58477  3.61503
          0.02262  4.19624  4.91858  0.61958  0.77255  0.48576  0.95510
      2   3.18786  5.15548  3.16574  2.93934  4.36609  3.61312  4.09560  4.06125  2.74011  3.52920  4.56101  3.39703  4.17949  0.75135  3.01203  3.22796  3.49074  3.77425  5.58464  4.30678      2 - -
          2.68618  4.42225  2.77519  2.73123  3.46354  2.40513  3.72494  3.29354  2.67741  2.69355  4.24690  2.90347  2.73739  3.18146  2.89801  2.37887  2.77519  2.98518  4.58477  3.61503
          0.02262  4.19624  4.91858  0.61958  0.77255  0.48576  0.95510
      3   2.10495  4.19641  4.01854  3.46782  3.27387  3.69078  4.08768  2.51067  3.33613  2.33925  3.33085  3.69721  4.11618  3.60562  3.55586  3.00744  2.92005  1.62060  2.82336  3.57439      3 - -
          2.68618  4.42225  2.77519  2.73123  3.46354  2.40513  3.72494  3.29354  2.67741  2.69355  4.24690  2.90347  2.73739  3.18146  2.89801  2.37887  2.77519  2.98518  4.58477  3.61503
          0.02262  4.19624  4.91858  0.61958  0.77255  0.48576  0.95510
      4   1.65099  4.74934  2.13176  2.54473  4.31655  3.29252  3.85745  3.68394  2.73292  3.34177  4.16904  3.02705  3.85182  3.02873  3.19818  2.66458  2.24245  3.29580  5.59022  4.25260      4 - -
          2.68618  4.42225  2.77519  2.73123  3.46354  2.40513  3.72494  3.29354  2.67741  2.69355  4.24690  2.90347  2.73739  3.18146  2.89801  2.37887  2.77519  2.98518  4.58477  3.61503
          0.02262  4.19624  4.91858  0.61958  0.77255  0.48576  0.95510
      5   2.80645  4.34801  4.11105  3.57680  3.49909  3.86851  4.34692  2.25170  3.46475  1.82359  3.40277  3.85644  4.29018  3.75864  3.72447  3.19751  1.85816  1.69768  5.16333  3.95994      5 - -
          2.68618  4.42225  2.77519  2.73123  3.46354  2.40513  3.72494  3.29354  2.67741  2.69355  4.24690  2.90347  2.73739  3.18146  2.89801  2.37887  2.77519  2.98518  4.58477  3.61503
          0.02262  4.19624  4.91858  0.61958  0.77255  0.48576  0.95510
      6   2.71902  4.45375  3.53802  2.97046  2.42089  3.65963  2.66783  2.94689  2.81821  2.10738  3.53342  3.36292  4.03415  3.19040  2.46214  2.91489  2.94699  2.73502  4.73257  3.32520      6 - -
          2.68618  4.42225  2.77519  2.73123  3.46354  2.40513  3.72494  3.29354  2.67741  2.69355  4.24690  2.90347  2.73739  3.18146  2.89801  2.37887  2.77519  2.98518  4.58477  3.61503
          0.02262  4.19624  4.91858  0.61958  0.77255  0.48576  0.95510
      7   2.22851  5.29162  2.03296  1.84422  4.60218  3.36167  3.70228  4.08687  2.54158  3.58523  4.36739  2.82790  3.85752  2.20128  3.06211  2.73057  3.04207  3.66778  5.74079  4.30595      7 - -
          2.68618  4.42225  2.77519  2.73123  3.46354  2.40513  3.72494  3.29354  2.67741  2.69355  4.24690  2.90347  2.73739  3.18146  2.89801  2.37887  2.77519  2.98518  4.58477  3.61503
          0.18357  4.19624  1.87960  0.61958  0.77255  0.48576  0.95510
      8   1.38352  4.22587  3.86181  3.46560  3.83108  3.31902  4.35864  2.55219  3.39550  2.68066  3.74956  3.61887  3.97363  3.70533  3.66400  2.74520  2.88731  1.75492  5.41329  4.19454      8 - -
          2.68618  4.42225  2.77519  2.73123  3.46354  2.40513  3.72494  3.29354  2.67741  2.69355  4.24690  2.90347  2.73739  3.18146  2.89801  2.37887  2.77519  2.98518  4.58477  3.61503
          0.02651  4.03919  4.76153  0.61958  0.77255  0.65420  0.73367
      9   3.30807  4.67841  4.73236  4.18542  3.06757  4.48672  4.77393  2.22766  3.98899  0.93691  2.07505  4.46934  4.69858  4.17482  4.13666  3.84417  3.53535  2.36240  5.13923  4.03706      9 - -
          2.68618  4.42225  2.77519  2.73123  3.46354  2.40513  3.72494  3.29354  2.67741  2.69355  4.24690  2.90347  2.73739  3.18146  2.89801  2.37887  2.77519  2.98518  4.58477  3.61503
          0.02651  4.03919  4.76153  0.61958  0.77255  0.39323  1.12354
     10   2.83693  5.12466  3.17274  2.57456  4.49189  3.56507  3.64036  3.89463  1.82017  3.38549  4.19338  3.06256  3.94353  2.16626  1.99916  2.82510  2.33442  3.53457  5.50281  4.21927     10 - -
          2.68618  4.42225  2.77519  2.73123  3.46354  2.40513  3.72494  3.29354  2.67741  2.69355  4.24690  2.90347  2.73739  3.18146  2.89801  2.37887  2.77519  2.98518  4.58477  3.61503
          0.02262  4.19624  4.91858  0.61958  0.77255  0.48576  0.95510
     11   2.69269  5.01992  2.73790  1.99173  4.38669  3.36905  3.70695  3.83539  2.51529  3.38805  4.18329  2.27585  3.84581  2.84427  2.99593  2.13172  2.30063  3.44745  5.57965  4.20072     11 - -
          2.68618  4.42225  2.77519  2.73123  3.46354  2.40513  3.72494  3.29354  2.67741  2.69355  4.24690  2.90347  2.73739  3.18146  2.89801  2.37887  2.77519  2.98518  4.58477  3.61503
          0.02262  4.19624  4.91858  0.61958  0.77255  0.48576  0.95510
     12   2.73650  5.03380  3.02827  2.49397  4.39868  2.56633  3.65409  3.82352  1.88825  3.34616  4.14389  3.00079  2.71021  2.78014  2.18425  2.73377  2.96662  3.45169  5.49896  4.17669     12 - -
          2.68618  4.42225  2.77519  2.73123  3.46354  2.40513  3.72494  3.29354  2.67741  2.69355  4.24690  2.90347  2.73739  3.18146  2.89801  2.37887  2.77519  2.98518  4.58477  3.61503
          0.02262  4.19624  4.91858  0.61958  0.77255  0.48576  0.95510
     13   2.76385  5.06433  1.72084  2.35741  4.37519  3.36926  3.76373  3.77423  2.63909  3.40175  4.23059  2.21250  3.88138  2.91988  3.14108  2.75264  3.03244  2.43946  5.62143  4.22644     13 - -
          2.68618  4.42225  2.77519  2.73123  3.46354  2.40513  3.72494  3.29354  2.67741  2.69355  4.24690  2.90347  2.73739  3.18146  2.89801  2.37887  2.77519  2.98518  4.58477  3.61503
          0.02262  4.19624  4.91858  0.61958  0.77255  0.48576  0.95510
     14   2.13492  4.59646  3.13553  2.20575  3.85062  3.46110  3.77294  2.46507  2.64700  2.88700  3.75120  3.11479  3.89358  2.98493  3.06826  2.22006  2.87179  2.89966  5.21050  3.92401     14 - -
          2.68618  4.42225  2.77519  2.73123  3.46354  2.40513  3.72494  3.29354  2.67741  2.69355  4.24690  2.90347  2.73739  3.18146  2.89801  2.37887  2.77519  2.98518  4.58477  3.61503
          0.02262  4.19624  4.91858  0.61958  0.77255  0.48576  0.95510
     15   2.73172  4.89024  1.74002  2.46661  2.70222  2.42628  3.78125  3.60055  2.69485  3.21976  4.07460  2.98812  3.89985  2.97865  3.17352  2.76275  3.00280  3.27666  5.38771  3.98965     15 - -
          2.68618  4.42225  2.77519  2.73123  3.46354  2.40513  3.72494  3.29354  2.67741  2.69355  4.24690  2.90347  2.73739  3.18146  2.89801  2.37887  2.77519  2.98518  4.58477  3.61503
          0.02262  4.19624  4.91858  0.61958  0.77255  0.48576  0.95510
     16   2.18172  4.24035  4.44220  3.87465  2.47056  4.02231  4.39435  1.73639  3.75498  2.15904  3.26838  4.05753  4.37135  3.96297  3.91696  3.33788  3.07778  1.64649  4.99168  3.79708     16 - -
          2.68618  4.42225  2.77519  2.73123  3.46354  2.40513  3.72494  3.29354  2.67741  2.69355  4.24690  2.90347  2.73739  3.18146  2.89801  2.37887  2.77519  2.98518  4.58477  3.61503
          0.02262  4.19624  4.91858  0.61958  0.77255  0.48576  0.95510
     17   3.13874  4.45328  4.92975  4.36093  2.27166  4.42409  4.76153  1.65470  4.22709  1.48030  3.09537  4.50765  4.67600  4.33780  4.30973  3.76291  3.36906  1.64105  5.13364  3.98328     17 - -
          2.68618  4.42225  2.77519  2.73123  3.46354  2.40513  3.72494  3.29354  2.67741  2.69355  4.24690  2.90347  2.73739  3.18146  2.89801  2.37887  2.77519  2.98518  4.58477  3.61503
          0.02262  4.19624  4.91858  0.61958  0.77255  0.48576  0.95510
     18   3.18127  4.52742  4.80921  4.25812  1.74688  4.38367  4.56786  2.25409  4.12192  1.39615  3.07553  4.41260  4.64623  4.23452  4.22478  3.72000  3.41197  1.76795  4.90976  3.60530     18 - -
          2.68618  4.42225  2.77519  2.73123  3.46354  2.40513  3.72494  3.29354  2.67741  2.69355  4.24690  2.90347  2.73739  3.18146  2.89801  2.37887  2.77519  2.98518  4.58477  3.61503
          0.02262  4.19624  4.91858  0.61958  0.77255  0.48576  0.95510
     19   2.73869  4.99309  2.12847  2.39076  4.24714  3.40148  3.73887  2.63933  2.59408  3.27978  4.11620  1.87376  3.88080  2.89837  3.07913  2.74278  2.99348  3.30413  5.51579  4.13804     19 - -
          2.68618  4.42225  2.77519  2.73123  3.46354  2.40513  3.72494  3.29354  2.67741  2.69355  4.24690  2.90347  2.73739  3.18146  2.89801  2.37887  2.77519  2.98518  4.58477  3.61503
          0.02262  4.19624  4.91858  0.61958  0.77255  0.48576  0.95510
     20   2.66738  4.70035  2.33310  2.59439  3.94702  3.45491  3.79876  3.22607  2.66963  2.27735  3.84759  3.08689  3.91159  2.99718  3.10666  2.75447  1.93476  2.95700  5.31379  4.00192     20 - -
          2.68618  4.42225  2.77519  2.73123  3.46354  2.40513  3.72494  3.29354  2.67741  2.69355  4.24690  2.90347  2.73739  3.18146  2.89801  2.37887  2.77519  2.98518  4.58477  3.61503
          0.02262  4.19624  4.91858  0.61958  0.77255  0.48576  0.95510
     21   0.63212  4.38798  3.82513  3.64666  4.40812  3.20119  4.62542  3.58481  3.67229  3.45020  4.45583  3.70357  3.97221  3.98499  3.89094  2.74045  3.04101  3.18084  5.80127  4.64306     21 - -
          2.68618  4.42225  2.77519  2.73123  3.46354  2.40513  3.72494  3.29354  2.67741  2.69355  4.24690  2.90347  2.73739  3.18146  2.89801  2.37887  2.77519  2.98518  4.58477  3.61503
          0.02262  4.19624  4.91858  0.61958  0.77255  0.48576  0.95510
     22   2.71408  4.50336  3.60738  3.17010  3.68825  3.53293  4.12709  2.97336  3.04951  2.55471  2.33440  3.50969  1.48371  3.43512  3.35397  2.92163  3.04396  2.79914  5.23779  3.98757     22 - -
          2.68618  4.42225  2.77519  2.73123  3.46354  2.40513  3.72494  3.29354  2.67741  2.69355  4.24690  2.90347  2.73739  3.18146  2.89801  2.37887  2.77519  2.98518  4.58477  3.61503
          0.02262  4.19624  4.91858  0.61958  0.77255  0.48576  0.95510
     23   2.62414  4.46567  3.75715  3.54048  4.29629  3.29033  4.52771  3.46543  3.49010  3.31683  4.35592  3.68547  4.02413  3.87076  3.72401  2.83031  0.72173  3.12305  5.70345  4.51679     23 - -
          2.68618  4.42225  2.77519  2.73123  3.46354  2.40513  3.72494  3.29354  2.67741  2.69355  4.24690  2.90347  2.73739  3.18146  2.89801  2.37887  2.77519  2.98518  4.58477  3.61503
          0.02262  4.19624  4.91858  0.61958  0.77255  0.48576  0.95510
     24   3.11940  4.84985  3.85836  3.80474  4.91676  0.36809  4.89265  4.60761  4.02933  4.21612  5.20329  4.02421  4.25011  4.32848  4.21794  3.30250  3.62552  4.07309  5.91373  5.03386     24 - -
          2.68618  4.42225  2.77519  2.73123  3.46354  2.40513  3.72494  3.29354  2.67741  2.69355  4.24690  2.90347  2.73739  3.18146  2.89801  2.37887  2.77519  2.98518  4.58477  3.61503
          0.02262  4.19624  4.91858  0.61958  0.77255  0.48576  0.95510
     25   1.68522  4.74158  2.16412  2.54978  4.30543  3.29391  3.85565  3.67265  2.72935  3.33105  4.15837  3.03058  3.85099  3.02729  3.19302  2.66230  2.16481  3.28623  5.58064  4.24499     25 - -
          2.68618  4.42225  2.77519  2.73123  3.46354  2.40513  3.72494  3.29354  2.67741  2.69355  4.24690  2.90347  2.73739  3.18146  2.89801  2.37887  2.77519  2.98518  4.58477  3.61503
          0.02262  4.19624  4.91858  0.61958  0.77255  0.48576  0.95510
     26   3.11940  4.84985  3.85836  3.80474  4.91676  0.36809  4.89265  4.60761  4.02933  4.21612  5.20329  4.02421  4.25011  4.32848  4.21794  3.30250  3.62552  4.07309  5.91373  5.03386     26 - -
          2.68618  4.42225  2.77519  2.73123  3.46354  2.40513  3.72494  3.29354  2.67741  2.69355  4.24690  2.90347  2.73739  3.18146  2.89801  2.37887  2.77519  2.98518  4.58477  3.61503
          0.02262  4.19624  4.91858  0.61958  0.77255  0.48576  0.95510
     27   3.30304  5.25073  3.49871  3.07493  4.71290  3.74216  3.98571  4.16650  0.66634  3.66643  4.62224  3.48025  4.22929  3.16725  2.55279  3.33084  3.53776  3.86040  5.64219  4.50848     27 - -
          2.68618  4.42225  2.77519  2.73123  3.46354  2.40513  3.72494  3.29354  2.67741  2.69355  4.24690  2.90347  2.73739  3.18146  2.89801  2.37887  2.77519  2.98518  4.58477  3.61503
          0.02262  4.19624  4.91858  0.61958  0.77255  0.48576  0.95510
     28   2.36383  4.29407  3.56252  3.25795  4.32425  3.09363  4.30580  3.67416  3.26294  3.41746  4.27456  3.42491  3.82800  3.58378  3.56518  1.80410  1.16468  3.19105  5.68941  4.46526     28 - -
          2.68618  4.42225  2.77519  2.73123  3.46354  2.40513  3.72494  3.29354  2.67741  2.69355  4.24690  2.90347  2.73739  3.18146  2.89801  2.37887  2.77519  2.98518  4.58477  3.61503
          0.02262  4.19624  4.91858  0.61958  0.77255  0.48576  0.95510
     29   2.78076  4.87007  3.07532  2.13461  4.08992  3.53911  3.72400  3.44450  1.94757  1.93351  3.94006  3.08941  3.94906  2.89610  2.73923  2.83081  3.00449  3.16773  5.34692  4.05851     29 - -
          2.68618  4.42225  2.77519  2.73123  3.46354  2.40513  3.72494  3.29354  2.67741  2.69355  4.24690  2.90347  2.73739  3.18146  2.89801  2.37887  2.77519  2.98518  4.58477  3.61503
          0.02262  4.19624  4.91858  0.61958  0.77255  0.48576  0.95510
     30   1.25532  4.24885  3.63727  3.35436  4.43723  3.03593  4.39443  3.81397  3.39676  3.54336  4.37758  3.45620  3.80071  3.67813  3.69141  1.36839  2.81310  3.26026  5.79246  4.58680     30 - -
          2.68618  4.42225  2.77519  2.73123  3.46354  2.40513  3.72494  3.29354  2.67741  2.69355  4.24690  2.90347  2.73739  3.18146  2.89801  2.37887  2.77519  2.98518  4.58477  3.61503
          0.02262  4.19624  4.91858  0.61958  0.77255  0.48576  0.95510
     31   1.96075  4.33654  3.55687  3.09012  3.61542  2.31640  3.99778  3.10586  3.02018  2.80933  3.70886  3.39928  3.93786  3.35168  3.33663  2.74878  2.87839  2.82404  2.08816  3.77489     31 - -
          2.68618  4.42225  2.77519  2.73123  3.46354  2.40513  3.72494  3.29354  2.67741  2.69355  4.24690  2.90347  2.73739  3.18146  2.89801  2.37887  2.77519  2.98518  4.58477  3.61503
          0.02262  4.19624  4.91858  0.61958  0.77255  0.48576  0.95510
     32   3.28296  4.62269  4.66279  4.18491  1.85343  4.30089  3.89777  2.79311  4.03130  1.29472  3.39246  4.16749  4.59700  4.09932  4.11060  3.62845  3.50486  2.77800  4.12570  1.84903     32 - -
          2.68618  4.42225  2.77519  2.73123  3.46354  2.40513  3.72494  3.29354  2.67741  2.69355  4.24690  2.90347  2.73739  3.18146  2.89801  2.37887  2.77519  2.98518  4.58477  3.61503
          0.02262  4.19624  4.91858  0.61958  0.77255  0.48576  0.95510
     33   2.10510  4.27404  3.91205  3.36838  3.50184  3.69343  4.16545  2.41213  3.28518  1.95488  3.43879  3.66200  4.13574  3.57068  3.56741  3.00806  2.22925  1.85904  5.05846  3.84943     33 - -
          2.68618  4.42225  2.77519  2.73123  3.46354  2.40513  3.72494  3.29354  2.67741  2.69355  4.24690  2.90347  2.73739  3.18146  2.89801  2.37887  2.77519  2.98518  4.58477  3.61503
          0.02262  4.19624  4.91858  0.61958  0.77255  0.48576  0.95510
     34   2.67202  4.72756  2.99082  2.07576  4.02714  3.43674  3.79579  3.32004  2.63480  3.03548  3.91093  3.07507  2.16369  2.98662  3.05892  2.75001  2.93979  2.29748  5.35887  4.05080     34 - -
          2.68618  4.42225  2.77519  2.73123  3.46354  2.40513  3.72494  3.29354  2.67741  2.69355  4.24690  2.90347  2.73739  3.18146  2.89801  2.37887  2.77519  2.98518  4.58477  3.61503
          0.02262  4.19624  4.91858  0.61958  0.77255  0.48576  0.95510
     35   2.15546  4.27116  3.94580  3.40133  3.49282  3.71641  4.18408  2.38099  3.31548  1.92639  3.42861  3.68917  4.15354  3.59815  3.59132  3.03147  2.25670  1.80514  5.05755  3.85017     35 - -
          2.68618  4.42225  2.77519  2.73123  3.46354  2.40513  3.72494  3.29354  2.67741  2.69355  4.24690  2.90347  2.73739  3.18146  2.89801  2.37887  2.77519  2.98518  4.58477  3.61503
          0.02262  4.19624  4.91858  0.61958  0.77255  0.48576  0.95510
     36   2.83853  4.43919  3.86422  3.28918  3.43643  3.85929  4.09960  2.00702  2.26888  1.56583  3.34919  3.64872  4.21379  3.44765  3.29483  3.14715  3.06799  2.37870  5.04810  3.84237     36 - -
          2.68618  4.42225  2.77519  2.73123  3.46354  2.40513  3.72494  3.29354  2.67741  2.69355  4.24690  2.90347  2.73739  3.18146  2.89801  2.37887  2.77519  2.98518  4.58477  3.61503
          0.02262  4.19624  4.91858  0.61958  0.77255  0.48576  0.95510
     37   2.66335  4.90460  2.94741  2.45670  4.20262  3.42825  2.66140  3.64037  2.42210  3.21575  4.02376  2.97337  3.85321  2.27984  2.85529  2.19960  2.37690  3.29157  5.42041  4.07728     37 - -
          2.68618  4.42225  2.77519  2.73123  3.46354  2.40513  3.72494  3.29354  2.67741  2.69355  4.24690  2.90347  2.73739  3.18146  2.89801  2.37887  2.77519  2.98518  4.58477  3.61503
          0.02262  4.19624  4.91858  0.61958  0.77255  0.48576  0.95510
     38   2.84331  5.23909  2.55835  1.85806  4.57939  1.93111  3.75392  4.04542  2.56342  3.56790  4.38068  2.87934  3.89919  2.15223  3.03066  2.79757  3.10368  3.65093  5.73333  4.33341     38 - -
          2.68618  4.42225  2.77519  2.73123  3.46354  2.40513  3.72494  3.29354  2.67741  2.69355  4.24690  2.90347  2.73739  3.18146  2.89801  2.37887  2.77519  2.98518  4.58477  3.61503
          0.02262  4.19624  4.91858  0.61958  0.77255  0.48576  0.95510
     39   2.84401  5.27971  2.53927  1.56624  4.61142  2.39149  3.74222  4.08504  2.55557  3.59495  4.40017  2.86273  3.89258  2.15313  3.03388  2.78927  3.10091  3.68142  5.75233  4.34056     39 - -
          2.68618  4.42225  2.77519  2.73123  3.46354  2.40513  3.72494  3.29354  2.67741  2.69355  4.24690  2.90347  2.73739  3.18146  2.89801  2.37887  2.77519  2.98518  4.58477  3.61503
          0.15919  4.19624  2.02412  0.61958  0.77255  0.48576  0.95510
     40   2.75286  4.40414  3.63660  3.13068  2.22450  3.70181  3.83773  2.75565  3.05995  1.89584  3.43147  2.39151  4.09387  3.35896  3.36746  2.99213  2.99609  2.59335  4.58381  3.12119     40 - -
          2.68618  4.42225  2.77519  2.73123  3.46354  2.40513  3.72494  3.29354  2.67741  2.69355  4.24690  2.90347  2.73739  3.18146  2.89801  2.37887  2.77519  2.98518  4.58477  3.61503
          0.02588  4.06293  4.78528  0.61958  0.77255  0.40408  1.10139
     41   2.80576  5.25536  1.69763  2.29167  4.59962  3.36051  3.73078  4.07906  2.00499  3.58961  4.38381  2.85079  3.87284  2.86590  3.06412  2.13034  3.06588  3.66443  5.74716  4.32443     41 - -
          2.68618  4.42225  2.77519  2.73123  3.46354  2.40513  3.72494  3.29354  2.67741  2.69355  4.24690  2.90347  2.73739  3.18146  2.89801  2.37887  2.77519  2.98518  4.58477  3.61503
          0.02262  4.19624  4.91858  0.61958  0.77255  0.48576  0.95510
     42   1.72151  4.26585  3.62440  3.23868  4.28752  3.08592  4.26306  3.64780  3.23452  3.36726  4.20172  3.40926  3.80447  3.52999  3.56081  1.79345  1.53383  3.16265  5.64469  4.43159     42 - -
          2.68593  4.42240  2.77534  2.73138  3.46295  2.40502  3.72509  3.29296  2.67756  2.69370  4.24705  2.90361  2.73754  3.18161  2.89816  2.37902  2.77534  2.98488  4.58492  3.61418
          0.34602  1.25459  4.91858  1.00401  0.45635  0.48576  0.95510
     43   3.13036  4.43943  4.91612  4.36938  2.37368  4.44365  4.81572  1.30439  4.24736  1.94288  3.23744  4.52228  4.71653  4.40151  4.36165  3.79315  3.37081  1.52304  5.21970  4.00892     46 - -
          2.68618  4.42225  2.77519  2.73123  3.46354  2.40513  3.72494  3.29354  2.67741  2.69355  4.24690  2.90347  2.73739  3.18146  2.89801  2.37887  2.77519  2.98518  4.58477  3.61503
          0.02262  4.19624  4.91858  0.61958  0.77255  0.48576  0.95510
     44   0.95938  4.27012  3.62295  3.39739  4.50011  1.93037  4.45882  3.87261  3.49210  3.60868  4.44882  3.49020  3.82292  3.75700  3.77341  2.53085  2.85282  3.30745  5.84092  4.66149     47 - -
          2.68618  4.42225  2.77519  2.73123  3.46354  2.40513  3.72494  3.29354  2.67741  2.69355  4.24690  2.90347  2.73739  3.18146  2.89801  2.37887  2.77519  2.98518  4.58477  3.61503
          0.18357  4.19624  1.87960  0.61958  0.77255  0.48576  0.95510
     45   3.13698  4.52631  4.62507  4.11856  3.26896  4.32153  4.76720  2.03179  3.95324  1.13964  3.11546  4.36582  4.63646  4.19718  4.13375  3.69906  3.39819  1.55396  5.25064  4.07505     48 - -
          2.68618  4.42225  2.77519  2.73123  3.46354  2.40513  3.72494  3.29354  2.67741  2.69355  4.24690  2.90347  2.73739  3.18146  2.89801  2.37887  2.77519  2.98518  4.58477  3.61503
          0.02651  4.03919  4.76153  0.61958  0.77255  0.65420  0.73367
     46   3.49604  4.91717  4.08818  3.85147  2.31819  4.02734  3.70870  3.48291  3.70436  2.89308  4.14113  3.93438  4.49854  3.96987  3.85269  3.61503  3.78423  3.36170  3.96742  0.72796     49 - -
          2.68618  4.42225  2.77519  2.73123  3.46354  2.40513  3.72494  3.29354  2.67741  2.69355  4.24690  2.90347  2.73739  3.18146  2.89801  2.37887  2.77519  2.98518  4.58477  3.61503
          0.02651  4.03919  4.76153  0.61958  0.77255  0.39323  1.12354
     47   3.24152  4.93105  3.88539  3.77983  4.72713  3.60090  4.81942  4.37056  3.86783  3.95567  5.02729  4.04830  0.39861  4.24596  4.06553  3.42178  3.71048  3.97611  5.81094  4.85598     50 - -
          2.68618  4.42225  2.77519  2.73123  3.46354  2.40513  3.72494  3.29354  2.67741  2.69355  4.24690  2.90347  2.73739  3.18146  2.89801  2.37887  2.77519  2.98518  4.58477  3.61503
          0.02262  4.19624  4.91858  0.61958  0.77255  0.48576  0.95510
     48   2.62414  4.46567  3.75715  3.54048  4.29629  3.29033  4.52771  3.46543  3.49010  3.31683  4.35592  3.68547  4.02413  3.87076  3.72401  2.83031  0.72173  3.12305  5.70345  4.51679     51 - -
          2.68618  4.42225  2.77519  2.73123  3.46354  2.40513  3.72494  3.29354  2.67741  2.69355  4.24690  2.90347  2.73739  3.18146  2.89801  2.37887  2.77519  2.98518  4.58477  3.61503
          0.02262  4.19624  4.91858  0.61958  0.77255  0.48576  0.95510
     49   3.03207  5.01709  2.94615  2.87092  4.43628  3.43432  4.23826  4.23141  3.17780  3.84361  4.80662  0.69142  4.10735  3.52221  3.53455  3.09339  3.43100  3.81941  5.70435  4.36960     52 - -
          2.68618  4.42225  2.77519  2.73123  3.46354  2.40513  3.72494  3.29354  2.67741  2.69355  4.24690  2.90347  2.73739  3.18146  2.89801  2.37887  2.77519  2.98518  4.58477  3.61503
          0.02262  4.19624  4.91858  0.61958  0.77255  0.48576  0.95510
     50   1.31435  4.81621  2.80860  1.93350  4.34811  3.33301  3.92603  3.66516  2.79282  3.36345  4.23824  3.06403  3.91729  3.11758  3.21918  2.77524  3.04784  3.31127  5.63618  4.31185     53 - -
          2.68618  4.42225  2.77519  2.73123  3.46354  2.40513  3.72494  3.29354  2.67741  2.69355  4.24690  2.90347  2.73739  3.18146  2.89801  2.37887  2.77519  2.98518  4.58477  3.61503
          0.02262  4.19624  4.91858  0.61958  0.77255  0.48576  0.95510
     51   3.54028  4.91353  4.70902  4.36249  3.29315  4.38993  4.91843  2.52611  4.12791  0.55887  3.23618  4.60723  4.77723  4.41673  4.24593  4.01805  3.82390  2.64525  5.27673  4.07080     54 - -
          2.68618  4.42225  2.77519  2.73123  3.46354  2.40513  3.72494  3.29354  2.67741  2.69355  4.24690  2.90347  2.73739  3.18146  2.89801  2.37887  2.77519  2.98518  4.58477  3.61503
          0.02262  4.19624  4.91858  0.61958  0.77255  0.48576  0.95510
     52   1.66873  4.36433  4.20163  3.74902  3.66574  3.81192  4.54285  1.39097  3.64963  2.40257  3.55937  3.96062  4.32622  3.95143  3.89255  3.20327  3.13097  2.02814  5.36711  4.15241     55 - -
          2.68618  4.42225  2.77519  2.73123  3.46354  2.40513  3.72494  3.29354  2.67741  2.69355  4.24690  2.90347  2.73739  3.18146  2.89801  2.37887  2.77519  2.98518  4.58477  3.61503
          0.02262  4.19624  4.91858  0.61958  0.77255  0.48576  0.95510
     53   2.76637  4.97080  3.04056  1.73892  4.22760  3.51312  3.68249  3.62459  2.32478  2.48357  4.04080  3.03764  3.91837  2.82935  2.16099  2.78380  2.98956  3.31040  5.41806  4.10588     56 - -
          2.68618  4.42225  2.77519  2.73123  3.46354  2.40513  3.72494  3.29354  2.67741  2.69355  4.24690  2.90347  2.73739  3.18146  2.89801  2.37887  2.77519  2.98518  4.58477  3.61503
          0.02262  4.19624  4.91858  0.61958  0.77255  0.48576  0.95510
     54   3.01687  5.52885  1.16805  2.24126  4.80554  3.34185  3.85692  4.35615  2.82134  3.85169  4.70518  2.82083  3.94675  2.07637  3.37325  2.91767  3.30241  3.93770  5.98625  4.50571     57 - -
          2.68618  4.42225  2.77519  2.73123  3.46354  2.40513  3.72494  3.29354  2.67741  2.69355  4.24690  2.90347  2.73739  3.18146  2.89801  2.37887  2.77519  2.98518  4.58477  3.61503
          0.02262  4.19624  4.91858  0.61958  0.77255  0.48576  0.95510
     55   3.18786  5.15548  3.16574  2.93934  4.36609  3.61312  4.09560  4.06125  2.74011  3.52920  4.56101  3.39703  4.17949  0.75135  3.01203  3.22796  3.49074  3.77425  5.58464  4.30678     58 - -
          2.68618  4.42225  2.77519  2.73123  3.46354  2.40513  3.72494  3.29354  2.67741  2.69355  4.24690  2.90347  2.73739  3.18146  2.89801  2.37887  2.77519  2.98518  4.58477  3.61503
          0.02262  4.19624  4.91858  0.61958  0.77255  0.48576  0.95510
     56   2.66672  4.84934  3.02834  2.09931  4.08680  3.46947  3.66352  3.50856  2.40649  3.10645  3.92860  3.00421  3.86669  2.81793  2.31050  2.70023  2.33306  3.18956  5.33349  2.91829     59 - -
          2.68618  4.42225  2.77519  2.73123  3.46354  2.40513  3.72494  3.29354  2.67741  2.69355  4.24690  2.90347  2.73739  3.18146  2.89801  2.37887  2.77519  2.98518  4.58477  3.61503
          0.02262  4.19624  4.91858  0.61958  0.77255  0.48576  0.95510
     57   2.73887  4.97212  3.09034  2.07338  4.26316  3.51274  3.64911  2.67007  1.91948  3.22425  4.04035  3.02605  3.89864  2.78579  2.19914  2.75149  2.95629  3.32884  5.41346  4.10587     60 - -
          2.68618  4.42225  2.77519  2.73123  3.46354  2.40513  3.72494  3.29354  2.67741  2.69355  4.24690  2.90347  2.73739  3.18146  2.89801  2.37887  2.77519  2.98518  4.58477  3.61503
          0.02262  4.19624  4.91858  0.61958  0.77255  0.48576  0.95510
     58   2.12068  4.86099  2.91932  2.47008  4.24591  3.38233  3.71460  3.67038  2.49612  3.25571  4.06319  2.33287  3.84517  2.26853  2.94261  2.66570  2.33998  3.30477  5.47131  4.12911     61 - -
          2.68618  4.42225  2.77519  2.73123  3.46354  2.40513  3.72494  3.29354  2.67741  2.69355  4.24690  2.90347  2.73739  3.18146  2.89801  2.37887  2.77519  2.98518  4.58477  3.61503
          0.02262  4.19624  4.91858  0.61958  0.77255  0.48576  0.95510
     59   2.06515  4.39417  4.36250  3.91956  3.66874  3.96113  4.68524  1.12785  3.80949  2.34337  3.54195  4.11794  4.44839  4.11077  4.03292  3.36100  3.21261  1.91374  5.43402  4.22063     62 - -
          2.68618  4.42225  2.77519  2.73123  3.46354  2.40513  3.72494  3.29354  2.67741  2.69355  4.24690  2.90347  2.73739  3.18146  2.89801  2.37887  2.77519  2.98518  4.58477  3.61503
          0.02262  4.19624  4.91858  0.61958  0.77255  0.48576  0.95510
     60   2.75208  5.17577  2.79917  1.97221  4.51123  3.43195  3.64804  3.96628  1.93433  3.46062  4.24039  2.90948  3.86361  2.21886  2.76283  2.23187  2.98271  3.56597  5.59885  4.22537     63 - -
          2.68618  4.42225  2.77519  2.73123  3.46354  2.40513  3.72494  3.29354  2.67741  2.69355  4.24690  2.90347  2.73739  3.18146  2.89801  2.37887  2.77519  2.98518  4.58477  3.61503
          0.02262  4.19624  4.91858  0.61958  0.77255  0.48576  0.95510
     61   2.65122  4.79260  2.92778  2.04334  4.08226  2.55279  3.72658  3.48782  2.55397  2.41460  3.94411  3.00323  3.86493  2.89714  3.00179  2.22878  2.90700  3.16679  5.36912  4.04286     64 - -
          2.68618  4.42225  2.77519  2.73123  3.46354  2.40513  3.72494  3.29354  2.67741  2.69355  4.24690  2.90347  2.73739  3.18146  2.89801  2.37887  2.77519  2.98518  4.58477  3.61503
          0.02262  4.19624  4.91858  0.61958  0.77255  0.48576  0.95510
     62   2.96654  4.35752  4.52179  3.96285  2.07938  4.07964  4.11384  2.54188  3.81599  1.61599  2.26586  4.06556  4.39407  3.94561  3.92006  3.38894  3.19206  2.50089  4.49188  2.22870     65 - -
          2.68618  4.42225  2.77519  2.73123  3.46354  2.40513  3.72494  3.29354  2.67741  2.69355  4.24690  2.90347  2.73739  3.18146  2.89801  2.37887  2.77519  2.98518  4.58477  3.61503
          0.02262  4.19624  4.91858  0.61958  0.77255  0.48576  0.95510
     63   2.79809  4.29808  4.08681  3.50776  3.34712  3.90433  4.20165  1.90286  3.34910  1.80144  3.27279  3.80058  4.25312  3.65023  2.61074  3.19357  3.03177  1.79481  4.97189  3.78079     66 - -
          2.68618  4.42225  2.77519  2.73123  3.46354  2.40513  3.72494  3.29354  2.67741  2.69355  4.24690  2.90347  2.73739  3.18146  2.89801  2.37887  2.77519  2.98518  4.58477  3.61503
          0.18357  4.19624  1.87960  0.61958  0.77255  0.48576  0.95510
     64   2.99966  5.58381  1.28467  1.58479  4.86778  3.24034  3.80510  4.39344  2.84548  3.89299  4.75644  2.70346  3.87411  2.97561  3.45383  2.87431  3.29302  3.96365  6.04134  4.52772     67 - -
          2.68618  4.42225  2.77519  2.73123  3.46354  2.40513  3.72494  3.29354  2.67741  2.69355  4.24690  2.90347  2.73739  3.18146  2.89801  2.37887  2.77519  2.98518  4.58477  3.61503
          0.02651  4.03919  4.76153  0.61958  0.77255  0.65420  0.73367
     65   2.59244  4.60232  2.25690  2.58952  3.94945  3.37580  3.80155  3.08908  2.68442  2.93995  3.83691  3.06731  3.86381  3.00192  3.12155  2.69646  2.25144  2.16777  5.32094  4.01448     68 - -
          2.68618  4.42225  2.77519  2.73123  3.46354  2.40513  3.72494  3.29354  2.67741  2.69355  4.24690  2.90347  2.73739  3.18146  2.89801  2.37887  2.77519  2.98518  4.58477  3.61503
          0.02651  4.03919  4.76153  0.61958  0.77255  0.65420  0.73367
     66   3.19476  4.52287  4.81703  4.26101  2.09402  4.42867  4.62196  1.66573  4.13051  1.29509  2.95618  4.44631  4.65245  4.22801  4.23345  3.76704  3.41912  2.19384  4.93704  3.68388     69 - -
          2.68618  4.42225  2.77519  2.73123  3.46354  2.40513  3.72494  3.29354  2.67741  2.69355  4.24690  2.90347  2.73739  3.18146  2.89801  2.37887  2.77519  2.98518  4.58477  3.61503
          0.02651  4.03919  4.76153  0.61958  0.77255  0.65420  0.73367
     67   2.14859  5.06491  2.04075  2.29233  4.40916  3.32206  3.66872  3.84707  1.97022  3.40237  4.20749  2.83780  3.81458  2.80842  2.95316  2.67996  2.96368  3.46274  5.58821  4.19846     70 - -
          2.68618  4.42225  2.77519  2.73123  3.46354  2.40513  3.72494  3.29354  2.67741  2.69355  4.24690  2.90347  2.73739  3.18146  2.89801  2.37887  2.77519  2.98518  4.58477  3.61503
          0.02651  4.03919  4.76153  0.61958  0.77255  0.65420  0.73367
     68   2.49080  4.43470  3.21227  3.00815  4.43302  1.79900  4.21291  3.91665  3.16724  3.56127  4.42113  3.31048  1.37888  3.47725  3.50384  2.63798  2.94924  3.40535  5.67027  4.49246     71 - -
          2.68618  4.42225  2.77519  2.73123  3.46354  2.40513  3.72494  3.29354  2.67741  2.69355  4.24690  2.90347  2.73739  3.18146  2.89801  2.37887  2.77519  2.98518  4.58477  3.61503
          0.02651  4.03919  4.76153  0.61958  0.77255  0.65420  0.73367
     69   2.66152  4.90734  2.57963  1.82217  4.41286  2.25045  3.76530  3.86354  2.63681  3.43755  4.25748  2.87495  3.81092  2.92882  3.11362  2.04857  2.97254  3.45478  5.63712  4.26338     72 - -
          2.68618  4.42225  2.77519  2.73123  3.46354  2.40513  3.72494  3.29354  2.67741  2.69355  4.24690  2.90347  2.73739  3.18146  2.89801  2.37887  2.77519  2.98518  4.58477  3.61503
          0.02651  4.03919  4.76153  0.61958  0.77255  0.39323  1.12354
     70   2.78582  5.21913  2.11409  2.33505  4.55051  3.39861  3.69188  4.02733  2.44455  3.52810  4.31651  2.23361  3.87257  2.81942  1.86678  2.74126  3.03079  3.62078  5.66819  4.27083     73 - -
          2.68618  4.42225  2.77519  2.73123  3.46354  2.40513  3.72494  3.29354  2.67741  2.69355  4.24690  2.90347  2.73739  3.18146  2.89801  2.37887  2.77519  2.98518  4.58477  3.61503
          0.02262  4.19624  4.91858  0.61958  0.77255  0.48576  0.95510
     71   2.97127  5.46597  1.44575  2.25744  4.75026  3.35163  3.82660  4.28806  2.74819  3.78488  4.62396  2.83215  3.93312  1.70048  3.27908  2.88361  3.24824  3.87276  5.92003  4.45678     74 - -
          2.68618  4.42225  2.77519  2.73123  3.46354  2.40513  3.72494  3.29354  2.67741  2.69355  4.24690  2.90347  2.73739  3.18146  2.89801  2.37887  2.77519  2.98518  4.58477  3.61503
          0.02262  4.19624  4.91858  0.61958  0.77255  0.48576  0.95510
     72   1.89559  4.28271  3.72655  3.26677  3.79807  3.36880  4.18328  2.83052  3.21731  2.78499  3.73689  3.51372  2.46898  3.51915  3.52462  2.74862  2.87940  1.60415  5.28152  4.06336     75 - -
          2.68618  4.42225  2.77519  2.73123  3.46354  2.40513  3.72494  3.29354  2.67741  2.69355  4.24690  2.90347  2.73739  3.18146  2.89801  2.37887  2.77519  2.98518  4.58477  3.61503
          0.02262  4.19624  4.91858  0.61958  0.77255  0.48576  0.95510
     73   2.74985  5.15380  2.85765  2.02824  4.47985  3.44892  2.64264  3.93632  2.30538  3.43269  4.21486  2.29686  3.86818  2.75837  2.19668  2.71824  2.97631  3.54300  5.56659  4.20282     76 - -
          2.68618  4.42225  2.77519  2.73123  3.46354  2.40513  3.72494  3.29354  2.67741  2.69355  4.24690  2.90347  2.73739  3.18146  2.89801  2.37887  2.77519  2.98518  4.58477  3.61503
          0.02262  4.19624  4.91858  0.61958  0.77255  0.48576  0.95510
     74   3.23042  4.56476  4.88588  4.32661  2.24884  4.45985  4.70305  2.22747  4.19370  1.10791  3.02227  4.50292  4.69718  4.29087  4.28982  3.79923  3.45802  1.76432  5.03308  3.81676     77 - -
          2.68618  4.42225  2.77519  2.73123  3.46354  2.40513  3.72494  3.29354  2.67741  2.69355  4.24690  2.90347  2.73739  3.18146  2.89801  2.37887  2.77519  2.98518  4.58477  3.61503
          0.02262  4.19624  4.91858  0.61958  0.77255  0.48576  0.95510
     75   2.80795  4.42477  3.85799  3.27469  3.43284  3.80996  4.06875  2.57172  2.98750  1.57983  3.36173  3.62253  4.18054  3.42020  2.36376  3.10303  3.04440  1.96795  5.02411  3.81326     78 - -
          2.68618  4.42225  2.77519  2.73123  3.46354  2.40513  3.72494  3.29354  2.67741  2.69355  4.24690  2.90347  2.73739  3.18146  2.89801  2.37887  2.77519  2.98518  4.58477  3.61503
          0.02262  4.19624  4.91858  0.61958  0.77255  0.48576  0.95510
     76   2.21164  5.04317  2.35714  2.37037  4.34491  3.41195  2.67730  3.80114  2.38853  3.33557  4.11793  2.90806  3.83224  2.76206  2.31905  2.65795  2.90938  3.41934  5.50845  4.13205     79 - -
          2.68618  4.42225  2.77519  2.73123  3.46354  2.40513  3.72494  3.29354  2.67741  2.69355  4.24690  2.90347  2.73739  3.18146  2.89801  2.37887  2.77519  2.98518  4.58477  3.61503
          0.02262  4.19624  4.91858  0.61958  0.77255  0.48576  0.95510
     77   2.20128  4.35458  4.35943  3.83667  3.53635  4.01551  4.54679  2.08007  3.72538  1.79161  3.41824  4.06934  4.42664  3.99689  3.95197  3.36342  3.16502  1.30901  5.26298  4.06479     80 - -
          2.68618  4.42225  2.77519  2.73123  3.46354  2.40513  3.72494  3.29354  2.67741  2.69355  4.24690  2.90347  2.73739  3.18146  2.89801  2.37887  2.77519  2.98518  4.58477  3.61503
          0.02262  4.19624  4.91858  0.61958  0.77255  0.48576  0.95510
     78   2.63255  4.67937  3.02118  2.12756  4.02684  3.40428  3.80630  3.34671  2.65675  3.05560  3.91568  3.08393  3.88854  3.00048  3.08194  1.79215  2.91433  2.29853  5.35667  4.05082     81 - -
          2.68618  4.42225  2.77519  2.73123  3.46354  2.40513  3.72494  3.29354  2.67741  2.69355  4.24690  2.90347  2.73739  3.18146  2.89801  2.37887  2.77519  2.98518  4.58477  3.61503
          0.02262  4.19624  4.91858  0.61958  0.77255  0.48576  0.95510
     79   2.72130  5.00723  3.02525  2.49696  4.38696  2.55623  3.66232  3.81290  1.90050  3.34115  4.13902  3.00181  3.88100  2.79021  2.19808  2.19119  2.95809  3.43859  5.49898  4.17552     82 - -
          2.68623  4.42230  2.77524  2.73128  3.46359  2.40518  3.72499  3.29359  2.67746  2.69326  4.24695  2.90351  2.73744  3.18151  2.89806  2.37863  2.77524  2.98523  4.58482  3.61508
          0.56473  1.25459  1.92216  0.18524  1.77729  0.48576  0.95510
     80   1.95018  4.71899  2.07896  2.46428  4.25652  3.24376  3.79118  3.61233  2.66924  3.27865  4.11116  2.95485  3.79921  2.96276  3.13724  2.62110  2.19103  3.23400  5.53222  4.19019     84 - -
          2.68618  4.42225  2.77519  2.73123  3.46354  2.40513  3.72494  3.29354  2.67741  2.69355  4.24690  2.90347  2.73739  3.18146  2.89801  2.37887  2.77519  2.98518  4.58477  3.61503
          0.02631  4.04660  4.76894  0.61958  0.77255  0.64740  0.74109
     81   2.29638  4.23046  3.42727  3.11153  4.20613  3.02820  4.17480  3.54884  3.11686  3.29287  4.15390  3.31221  3.74762  3.44476  3.43026  1.71558  1.44176  3.08595  5.57066  4.33754     85 - -
          2.68618  4.42225  2.77519  2.73123  3.46354  2.40513  3.72494  3.29354  2.67741  2.69355  4.24690  2.90347  2.73739  3.18146  2.89801  2.37887  2.77519  2.98518  4.58477  3.61503
          0.02631  4.04660  4.76894  0.61958  0.77255  0.64740  0.74109
     82   1.94831  4.38248  3.90496  3.46566  3.45333  3.66240  4.29899  2.44158  3.33389  1.35732  3.38103  3.73354  4.17344  3.67330  3.58910  3.05365  3.06652  2.32762  5.16833  3.94508     86 - -
          2.68618  4.42225  2.77519  2.73123  3.46354  2.40513  3.72494  3.29354  2.67741  2.69355  4.24690  2.90347  2.73739  3.18146  2.89801  2.37887  2.77519  2.98518  4.58477  3.61503
          0.02631  4.04660  4.76894  0.61958  0.77255  0.39653  1.11673
     83   2.22484  5.11358  3.13736  2.55336  4.47638  3.54792  3.64048  3.88421  1.79730  3.37999  4.18504  3.04673  3.93136  2.19496  2.06518  2.80595  3.02622  3.52137  5.50342  4.21069     87 - -
          2.68618  4.42225  2.77519  2.73123  3.46354  2.40513  3.72494  3.29354  2.67741  2.69355  4.24690  2.90347  2.73739  3.18146  2.89801  2.37887  2.77519  2.98518  4.58477  3.61503
          0.02262  4.19624  4.91858  0.61958  0.77255  0.48576  0.95510
     84   3.37471  5.51389  0.54602  2.59938  4.94310  3.48993  4.26433  4.61305  3.41669  4.16719  5.16454  3.16769  4.16619  3.51229  3.96793  3.30854  3.72416  4.22126  6.04395  4.77803     88 - -
          2.68618  4.42225  2.77519  2.73123  3.46354  2.40513  3.72494  3.29354  2.67741  2.69355  4.24690  2.90347  2.73739  3.18146  2.89801  2.37887  2.77519  2.98518  4.58477  3.61503
          0.33663  4.19624  1.30647  0.61958  0.77255  0.48576  0.95510
     85   3.14179  4.50041  4.60660  4.08773  3.18087  4.37239  4.73417  1.47852  3.91355  1.28727  3.02840  4.36079  4.63606  4.15946  4.09649  3.74095  3.38645  1.91380  5.18816  4.00449     89 - -
          2.68618  4.42225  2.77519  2.73123  3.46354  2.40513  3.72494  3.29354  2.67741  2.69355  4.24690  2.90347  2.73739  3.18146  2.89801  2.37887  2.77519  2.98518  4.58477  3.61503
          0.03083  3.89044  4.61279  0.61958  0.77255  0.77286  0.61932
     86   2.83389  5.13132  2.62158  1.77528  4.47248  3.36232  3.63122  3.88260  1.70125  3.40912  4.25819  2.86829  3.85302  2.77951  2.59074  2.79729  3.06905  3.52995  5.54509  4.22283     90 - -
          2.68618  4.42225  2.77519  2.73123  3.46354  2.40513  3.72494  3.29354  2.67741  2.69355  4.24690  2.90347  2.73739  3.18146  2.89801  2.37887  2.77519  2.98518  4.58477  3.61503
          0.03083  3.89044  4.61279  0.61958  0.77255  0.34073  1.24220
     87   2.66138  4.78385  2.92395  1.75208  4.11707  3.40552  3.77048  3.44859  2.60258  3.13543  3.98409  3.02662  3.88087  2.94511  3.04487  2.14103  2.93219  2.37708  5.41506  4.08817     91 - -
          2.68618  4.42225  2.77519  2.73123  3.46354  2.40513  3.72494  3.29354  2.67741  2.69355  4.24690  2.90347  2.73739  3.18146  2.89801  2.37887  2.77519  2.98518  4.58477  3.61503
          0.02262  4.19624  4.91858  0.61958  0.77255  0.48576  0.95510
     88   3.90467  5.08608  4.80844  4.52640  1.99389  4.56067  3.53780  3.68421  4.29070  2.98307  4.24249  4.20576  4.86743  4.27606  4.30276  3.95160  4.11948  3.58455  2.04611  0.83776     92 - -
          2.68618  4.42225  2.77519  2.73123  3.46354  2.40513  3.72494  3.29354  2.67741  2.69355  4.24690  2.90347  2.73739  3.18146  2.89801  2.37887  2.77519  2.98518  4.58477  3.61503
          0.02262  4.19624  4.91858  0.61958  0.77255  0.48576  0.95510
     89   1.31028  4.34124  3.51723  3.23066  4.36296  3.12210  4.31518  3.69830  3.27591  3.43066  4.30632  3.42770  1.62892  3.58709  3.58986  2.58487  2.88105  3.22588  5.71619  4.50280     93 - -
          2.68618  4.42225  2.77519  2.73123  3.46354  2.40513  3.72494  3.29354  2.67741  2.69355  4.24690  2.90347  2.73739  3.18146  2.89801  2.37887  2.77519  2.98518  4.58477  3.61503
          0.33707  4.19624  1.30530  0.61958  0.77255  0.48576  0.95510
     90   2.46424  4.49218  2.86840  2.60371  4.12170  3.13150  3.84958  3.50015  2.69679  3.20574  4.07772  1.99079  3.75259  3.06445  3.07299  2.56865  1.95026  3.11627  5.43984  4.12588     94 - -
          2.68618  4.42225  2.77519  2.73123  3.46354  2.40513  3.72494  3.29354  2.67741  2.69355  4.24690  2.90347  2.73739  3.18146  2.89801  2.37887  2.77519  2.98518  4.58477  3.61503
          0.03084  3.89001  4.61236  0.61958  0.77255  0.52229  0.89933
     91   3.01786  5.60901  1.24705  1.59296  4.89259  3.25096  3.81992  4.42124  2.86560  3.91814  4.78294  2.71320  3.88734  2.99094  3.47778  2.89010  3.31217  3.98927  6.06536  4.54805     95 - -
          2.68618  4.42225  2.77519  2.73123  3.46354  2.40513  3.72494  3.29354  2.67741  2.69355  4.24690  2.90347  2.73739  3.18146  2.89801  2.37887  2.77519  2.98518  4.58477  3.61503
          0.02588  4.06293  4.78528  0.61958  0.77255  0.63205  0.75822
     92   2.72451  4.88164  2.96258  2.50109  3.94658  3.46299  3.64666  3.55409  1.91215  3.13579  3.98017  2.29530  3.88268  2.83000  2.73255  2.75127  2.95411  3.24075  5.23557  2.62997     96 - -
          2.68618  4.42225  2.77519  2.73123  3.46354  2.40513  3.72494  3.29354  2.67741  2.69355  4.24690  2.90347  2.73739  3.18146  2.89801  2.37887  2.77519  2.98518  4.58477  3.61503
          0.02588  4.06293  4.78528  0.61958  0.77255  0.40408  1.10139
     93   2.67023  4.64122  3.07656  2.12435  3.90950  3.47171  3.82617  3.14406  2.69442  2.91815  3.81229  3.13377  2.67542  3.04108  3.10476  2.78077  2.93436  1.88375  5.28168  3.99245     97 - -
          2.68618  4.42225  2.77519  2.73123  3.46354  2.40513  3.72494  3.29354  2.67741  2.69355  4.24690  2.90347  2.73739  3.18146  2.89801  2.37887  2.77519  2.98518  4.58477  3.61503
          0.02262  4.19624  4.91858  0.61958  0.77255  0.48576  0.95510
     94   1.94548  4.58824  3.22189  2.78485  4.27505  1.77467  3.91769  3.68158  2.67365  3.30642  4.13554  3.18180  3.86163  3.10456  2.24334  2.64999  2.90171  3.27211  5.53011  4.25698     98 - -
          2.68618  4.42225  2.77519  2.73123  3.46354  2.40513  3.72494  3.29354  2.67741  2.69355  4.24690  2.90347  2.73739  3.18146  2.89801  2.37887  2.77519  2.98518  4.58477  3.61503
          0.02262  4.19624  4.91858  0.61958  0.77255  0.48576  0.95510
     95   2.63420  4.53015  3.23830  2.22664  3.72283  3.52159  3.79480  3.01008  2.69268  2.24588  3.64444  3.18007  3.92961  3.03469  3.09275  2.24233  2.87706  2.29541  5.12197  3.85072     99 - -
          2.68618  4.42225  2.77519  2.73123  3.46354  2.40513  3.72494  3.29354  2.67741  2.69355  4.24690  2.90347  2.73739  3.18146  2.89801  2.37887  2.77519  2.98518  4.58477  3.61503
          0.02262  4.19624  4.91858  0.61958  0.77255  0.48576  0.95510
     96   2.83036  5.05900  3.17204  2.61229  4.45990  3.54445  3.67735  3.86299  1.79938  3.37446  4.19358  3.08844  3.95196  2.80957  1.97878  1.84075  3.05233  3.50582  5.50305  4.22703    100 - -
          2.68618  4.42225  2.77519  2.73123  3.46354  2.40513  3.72494  3.29354  2.67741  2.69355  4.24690  2.90347  2.73739  3.18146  2.89801  2.37887  2.77519  2.98518  4.58477  3.61503
          0.02262  4.19624  4.91858  0.61958  0.77255  0.48576  0.95510
     97   2.76370  5.07268  2.85425  2.45647  4.48099  3.42577  3.70739  3.92629  1.64569  3.44796  4.25053  2.26612  3.89263  2.84150  2.76456  2.13084  3.01688  3.53490  5.59412  4.24968    101 - -
          2.68618  4.42225  2.77519  2.73123  3.46354  2.40513  3.72494  3.29354  2.67741  2.69355  4.24690  2.90347  2.73739  3.18146  2.89801  2.37887  2.77519  2.98518  4.58477  3.61503
          0.02262  4.19624  4.91858  0.61958  0.77255  0.48576  0.95510
     98   3.11940  4.84985  3.85836  3.80474  4.91676  0.36809  4.89265  4.60761  4.02933  4.21612  5.20329  4.02421  4.25011  4.32848  4.21794  3.30250  3.62552  4.07309  5.91373  5.03386    102 - -
          2.68618  4.42225  2.77519  2.73123  3.46354  2.40513  3.72494  3.29354  2.67741  2.69355  4.24690  2.90347  2.73739  3.18146  2.89801  2.37887  2.77519  2.98518  4.58477  3.61503
          0.02262  4.19624  4.91858  0.61958  0.77255  0.48576  0.95510
     99   2.96097  5.38973  2.50203  1.23003  4.69241  3.40354  3.79010  4.17836  2.57375  3.67492  4.51730  2.88692  3.94676  2.12811  3.01188  2.89069  3.21871  3.78934  5.81620  4.41053    103 - -
          2.68618  4.42225  2.77519  2.73123  3.46354  2.40513  3.72494  3.29354  2.67741  2.69355  4.24690  2.90347  2.73739  3.18146  2.89801  2.37887  2.77519  2.98518  4.58477  3.61503
          0.02262  4.19624  4.91858  0.61958  0.77255  0.48576  0.95510
    100   2.16979  4.37833  3.58856  3.03016  3.56897  3.66489  3.96008  2.11431  2.29223  2.54741  3.50185  3.42784  4.05682  3.27667  3.26930  2.93155  2.92298  2.01557  5.05151  3.81713    104 - -
          2.68618  4.42225  2.77519  2.73123  3.46354  2.40513  3.72494  3.29354  2.67741  2.69355  4.24690  2.90347  2.73739  3.18146  2.89801  2.37887  2.77519  2.98518  4.58477  3.61503
          0.02262  4.19624  4.91858  0.61958  0.77255  0.48576  0.95510
    101   3.39564  4.67909  5.08957  4.56192  3.28798  4.72650  5.10633  1.32549  4.40067  1.08867  3.08661  4.79003  4.91807  4.54275  4.51264  4.11104  3.63103  2.04451  5.38525  4.27325    105 - -
          2.68618  4.42225  2.77519  2.73123  3.46354  2.40513  3.72494  3.29354  2.67741  2.69355  4.24690  2.90347  2.73739  3.18146  2.89801  2.37887  2.77519  2.98518  4.58477  3.61503
          0.02262  4.19624  4.91858  0.61958  0.77255  0.48576  0.95510
    102   2.55066  4.48436  3.25356  2.76278  3.81990  2.47962  3.84683  3.23377  2.75927  2.90841  3.76864  3.18651  3.87974  3.08821  3.15864  2.13865  2.27531  2.93359  5.19942  2.62907    106 - -
          2.68618  4.42225  2.77519  2.73123  3.46354  2.40513  3.72494  3.29354  2.67741  2.69355  4.24690  2.90347  2.73739  3.18146  2.89801  2.37887  2.77519  2.98518  4.58477  3.61503
          0.02262  4.19624  4.91858  0.61958  0.77255  0.48576  0.95510
    103   2.66794  4.74675  3.06247  2.55777  3.78172  3.48553  2.77057  3.37447  2.53643  2.99749  3.84574  2.39623  3.89248  2.90156  2.96238  2.73056  2.33486  3.08096  5.14573  2.73145    107 - -
          2.68618  4.42225  2.77519  2.73123  3.46354  2.40513  3.72494  3.29354  2.67741  2.69355  4.24690  2.90347  2.73739  3.18146  2.89801  2.37887  2.77519  2.98518  4.58477  3.61503
          0.02262  4.19624  4.91858  0.61958  0.77255  0.48576  0.95510
    104   3.28082  4.56312  5.05741  4.51541  3.39397  4.65186  5.08064  1.58731  4.39758  1.20384  3.18113  4.72244  4.86999  4.54286  4.52234  4.01757  3.51896  1.49819  5.42774  4.31637    108 - -
          2.68618  4.42225  2.77519  2.73123  3.46354  2.40513  3.72494  3.29354  2.67741  2.69355  4.24690  2.90347  2.73739  3.18146  2.89801  2.37887  2.77519  2.98518  4.58477  3.61503
          0.17595  4.19624  1.92216  0.61958  0.77255  0.48576  0.95510
    105   3.35559  4.76811  4.46838  4.11229  3.21047  4.20155  4.71366  2.42739  3.87836  0.68708  3.18488  4.37083  4.60906  4.20476  4.02460  3.79768  3.64309  2.50932  5.14952  3.91195    109 - -
          2.68618  4.42225  2.77519  2.73123  3.46354  2.40513  3.72494  3.29354  2.67741  2.69355  4.24690  2.90347  2.73739  3.18146  2.89801  2.37887  2.77519  2.98518  4.58477  3.61503
          0.02631  4.04660  4.76894  0.61958  0.77255  0.64740  0.74109
    106   3.00611  5.12629  3.34109  2.75648  4.50258  3.63005  3.65057  3.91767  1.98899  3.37611  4.25490  3.17926  4.02471  2.07575  1.36384  3.00917  3.19499  3.60107  5.44722  4.23573    110 - -
          2.68618  4.42225  2.77519  2.73123  3.46354  2.40513  3.72494  3.29354  2.67741  2.69355  4.24690  2.90347  2.73739  3.18146  2.89801  2.37887  2.77519  2.98518  4.58477  3.61503
          0.02631  4.04660  4.76894  0.61958  0.77255  0.64740  0.74109
    107   2.80805  5.29883  1.88402  2.20599  4.61184  3.30267  3.68741  4.10183  2.00033  3.60018  4.40240  2.05904  3.83170  2.82630  3.03779  2.73752  3.06613  3.68629  5.74946  4.31220    111 - -
          2.68618  4.42225  2.77519  2.73123  3.46354  2.40513  3.72494  3.29354  2.67741  2.69355  4.24690  2.90347  2.73739  3.18146  2.89801  2.37887  2.77519  2.98518  4.58477  3.61503
          0.18743  4.04660  1.87448  0.61958  0.77255  0.64740  0.74109
    108   1.58756  4.21803  3.24706  2.95601  4.11049  2.99776  4.06595  3.41428  2.99781  3.15956  4.05815  3.21161  2.02279  3.32928  3.32369  2.45382  2.73368  2.99490  5.47466  4.24228    112 - -
          2.68595  4.42241  2.77492  2.73139  3.46284  2.40529  3.72510  3.29370  2.67757  2.69371  4.24706  2.90363  2.73714  3.18162  2.89817  2.37903  2.77492  2.98481  4.58493  3.61519
          0.25850  1.52390  4.61236  1.50034  0.25238  0.54519  0.86686
    109   3.09292  4.44725  4.71419  4.14370  2.14787  4.30498  4.56295  1.69356  4.01157  1.59208  2.16651  4.33350  4.55562  4.12810  4.12173  3.63185  3.31817  2.22255  4.94544  3.76006    119 - -
          2.68618  4.42225  2.77519  2.73123  3.46354  2.40513  3.72494  3.29354  2.67741  2.69355  4.24690  2.90347  2.73739  3.18146  2.89801  2.37887  2.77519  2.98518  4.58477  3.61503
          0.02631  4.04660  4.76894  0.61958  0.77255  0.64740  0.74109
    110   2.57567  4.72906  2.81930  2.49625  4.29983  2.23581  3.78254  3.74787  2.58790  3.33539  4.15541  2.97357  3.80340  2.14481  3.00820  2.03578  2.90155  3.33933  5.53521  4.20339    120 - -
          2.68618  4.42225  2.77519  2.73123  3.46354  2.40513  3.72494  3.29354  2.67741  2.69355  4.24690  2.90347  2.73739  3.18146  2.89801  2.37887  2.77519  2.98518  4.58477  3.61503
          0.02631  4.04660  4.76894  0.61958  0.77255  0.39653  1.11673
    111   1.99235  4.56798  3.30269  2.79135  4.08940  3.35668  3.86662  3.44006  2.62081  3.10996  3.96269  3.19710  3.88210  3.06431  2.22609  2.68319  1.80919  3.09851  5.38644  4.12129    121 - -
          2.68618  4.42225  2.77519  2.73123  3.46354  2.40513  3.72494  3.29354  2.67741  2.69355  4.24690  2.90347  2.73739  3.18146  2.89801  2.37887  2.77519  2.98518  4.58477  3.61503
          0.02262  4.19624  4.91858  0.61958  0.77255  0.48576  0.95510
    112   2.72442  5.00846  2.74647  2.42394  4.42897  3.36377  3.75392  3.89864  2.53427  3.44685  4.25425  2.20653  3.87274  2.25991  2.97653  1.74026  3.00369  3.50090  5.61671  4.24638    122 - -
          2.68618  4.42225  2.77519  2.73123  3.46354  2.40513  3.72494  3.29354  2.67741  2.69355  4.24690  2.90347  2.73739  3.18146  2.89801  2.37887  2.77519  2.98518  4.58477  3.61503
          0.02262  4.19624  4.91858  0.61958  0.77255  0.48576  0.95510
    113   2.70983  5.06354  2.75013  1.96523  4.38896  2.59049  3.68100  3.83680  2.46106  3.37960  4.17278  2.90353  3.84955  2.24321  2.93003  2.69299  2.30062  3.45553  5.56419  4.18616    123 - -
          2.68618  4.42225  2.77519  2.73123  3.46354  2.40513  3.72494  3.29354  2.67741  2.69355  4.24690  2.90347  2.73739  3.18146  2.89801  2.37887  2.77519  2.98518  4.58477  3.61503
          0.02262  4.19624  4.91858  0.61958  0.77255  0.48576  0.95510
    114   2.58660  4.72798  3.09499  2.58696  4.20014  2.53942  3.75784  3.61732  2.51555  3.21559  4.02898  3.05816  2.61832  2.91599  2.27458  2.64813  2.24947  3.24621  5.43878  4.12741    124 - -
          2.68618  4.42225  2.77519  2.73123  3.46354  2.40513  3.72494  3.29354  2.67741  2.69355  4.24690  2.90347  2.73739  3.18146  2.89801  2.37887  2.77519  2.98518  4.58477  3.61503
          0.02262  4.19624  4.91858  0.61958  0.77255  0.48576  0.95510
    115   2.64232  4.45273  3.34127  2.27759  3.64443  2.70364  3.85368  2.26346  2.79999  2.66623  3.57650  3.26290  3.97001  3.12668  3.18369  2.82646  2.88593  2.14505  5.07784  3.82226    125 - -
          2.68618  4.42225  2.77519  2.73123  3.46354  2.40513  3.72494  3.29354  2.67741  2.69355  4.24690  2.90347  2.73739  3.18146  2.89801  2.37887  2.77519  2.98518  4.58477  3.61503
          0.02262  4.19624  4.91858  0.61958  0.77255  0.48576  0.95510
    116   2.09197  4.39681  4.37228  3.93040  3.66958  3.97064  4.69509  1.11473  3.81956  2.33980  3.54144  4.12811  4.45638  4.12116  4.04189  3.37135  3.21832  1.90778  5.43947  4.22600    126 - -
          2.68618  4.42225  2.77519  2.73123  3.46354  2.40513  3.72494  3.29354  2.67741  2.69355  4.24690  2.90347  2.73739  3.18146  2.89801  2.37887  2.77519  2.98518  4.58477  3.61503
          0.02262  4.19624  4.91858  0.61958  0.77255  0.48576  0.95510
    117   3.45140  4.74506  5.08205  4.55178  3.21361  4.74339  5.08518  1.69212  4.37732  0.83956  3.01243  4.79616  4.91882  4.50407  4.48276  4.12885  3.68236  2.19326  5.33630  4.23958    127 - -
          2.68618  4.42225  2.77519  2.73123  3.46354  2.40513  3.72494  3.29354  2.67741  2.69355  4.24690  2.90347  2.73739  3.18146  2.89801  2.37887  2.77519  2.98518  4.58477  3.61503
          0.02262  4.19624  4.91858  0.61958  0.77255  0.48576  0.95510
    118   3.22401  4.56976  4.84531  4.33666  3.39217  4.47501  4.94691  2.01493  4.18082  1.21843  3.22347  4.55345  4.77260  4.40086  4.33922  3.85750  3.48255  1.28321  5.38284  4.21668    128 - -
          2.68618  4.42225  2.77519  2.73123  3.46354  2.40513  3.72494  3.29354  2.67741  2.69355  4.24690  2.90347  2.73739  3.18146  2.89801  2.37887  2.77519  2.98518  4.58477  3.61503
          0.02262  4.19624  4.91858  0.61958  0.77255  0.48576  0.95510
    119   2.62414  4.46567  3.75715  3.54048  4.29629  3.29033  4.52771  3.46543  3.49010  3.31683  4.35592  3.68547  4.02413  3.87076  3.72401  2.83031  0.72173  3.12305  5.70345  4.51679    129 - -
          2.68618  4.42225  2.77519  2.73123  3.46354  2.40513  3.72494  3.29354  2.67741  2.69355  4.24690  2.90347  2.73739  3.18146  2.89801  2.37887  2.77519  2.98518  4.58477  3.61503
          0.02262  4.19624  4.91858  0.61958  0.77255  0.48576  0.95510
    120   3.03207  5.01709  2.94615  2.87092  4.43628  3.43432  4.23826  4.23141  3.17780  3.84361  4.80662  0.69142  4.10735  3.52221  3.53455  3.09339  3.43100  3.81941  5.70435  4.36960    130 - -
          2.68618  4.42225  2.77519  2.73123  3.46354  2.40513  3.72494  3.29354  2.67741  2.69355  4.24690  2.90347  2.73739  3.18146  2.89801  2.37887  2.77519  2.98518  4.58477  3.61503
          0.02262  4.19624  4.91858  0.61958  0.77255  0.48576  0.95510
    121   3.24152  4.93105  3.88539  3.77983  4.72713  3.60090  4.81942  4.37056  3.86783  3.95567  5.02729  4.04830  0.39861  4.24596  4.06553  3.42178  3.71048  3.97611  5.81094  4.85598    131 - -
          2.68618  4.42225  2.77519  2.73123  3.46354  2.40513  3.72494  3.29354  2.67741  2.69355  4.24690  2.90347  2.73739  3.18146  2.89801  2.37887  2.77519  2.98518  4.58477  3.61503
          0.02262  4.19624  4.91858  0.61958  0.77255  0.48576  0.95510
    122   3.37471  5.51389  0.54602  2.59938  4.94310  3.48993  4.26433  4.61305  3.41669  4.16719  5.16454  3.16769  4.16619  3.51229  3.96793  3.30854  3.72416  4.22126  6.04395  4.77803    132 - -
          2.68618  4.42225  2.77519  2.73123  3.46354  2.40513  3.72494  3.29354  2.67741  2.69355  4.24690  2.90347  2.73739  3.18146  2.89801  2.37887  2.77519  2.98518  4.58477  3.61503
          0.02262  4.19624  4.91858  0.61958  0.77255  0.48576  0.95510
    123   3.29294  4.63814  4.77285  4.41096  3.61464  4.39973  5.09103  0.74759  4.24610  2.14695  3.51258  4.61328  4.81109  4.56863  4.40763  3.93755  3.59082  1.91086  5.56390  4.32261    133 - -
          2.68618  4.42225  2.77519  2.73123  3.46354  2.40513  3.72494  3.29354  2.67741  2.69355  4.24690  2.90347  2.73739  3.18146  2.89801  2.37887  2.77519  2.98518  4.58477  3.61503
          0.02262  4.19624  4.91858  0.61958  0.77255  0.48576  0.95510
    124   3.70266  5.01241  4.68674  4.47355  0.60090  4.29292  4.06562  3.19995  4.37593  2.49955  3.88807  4.40128  4.75225  4.45660  4.41479  3.94781  4.00802  3.21267  4.23894  2.57372    134 - -
          2.68618  4.42225  2.77519  2.73123  3.46354  2.40513  3.72494  3.29354  2.67741  2.69355  4.24690  2.90347  2.73739  3.18146  2.89801  2.37887  2.77519  2.98518  4.58477  3.61503
          0.02262  4.19624  4.91858  0.61958  0.77255  0.48576  0.95510
    125   2.79466  4.41702  3.73458  3.20745  2.91803  3.75268  2.56912  2.87677  3.08714  2.56332  3.52680  3.52523  4.13431  3.40033  3.37216  3.03559  3.02959  1.76101  4.48784  2.23190    135 - -
          2.68618  4.42225  2.77519  2.73123  3.46354  2.40513  3.72494  3.29354  2.67741  2.69355  4.24690  2.90347  2.73739  3.18146  2.89801  2.37887  2.77519  2.98518  4.58477  3.61503
          0.02262  4.19624  4.91858  0.61958  0.77255  0.48576  0.95510
    126   3.26160  4.68186  4.38428  3.92705  2.52836  4.20942  3.91820  2.81956  3.72332  1.36214  3.47870  4.04144  4.54550  3.94862  3.88210  3.55954  3.49549  2.78569  4.22634  1.46181    136 - -
          2.68618  4.42225  2.77519  2.73123  3.46354  2.40513  3.72494  3.29354  2.67741  2.69355  4.24690  2.90347  2.73739  3.18146  2.89801  2.37887  2.77519  2.98518  4.58477  3.61503
          0.02262  4.19624  4.91858  0.61958  0.77255  0.48576  0.95510
    127   1.61956  4.41380  3.96742  3.52387  3.54630  3.67027  4.35053  2.55422  3.40359  1.42481  3.47756  3.77428  4.19976  3.73030  3.65916  3.06166  3.09283  2.42399  5.23196  4.01364    137 - -
          2.68618  4.42225  2.77519  2.73123  3.46354  2.40513  3.72494  3.29354  2.67741  2.69355  4.24690  2.90347  2.73739  3.18146  2.89801  2.37887  2.77519  2.98518  4.58477  3.61503
          0.02262  4.19624  4.91858  0.61958  0.77255  0.48576  0.95510
    128   2.69106  4.70177  3.22683  2.65336  3.89546  3.53463  2.69790  3.30098  2.43550  2.38964  3.79502  3.12539  3.92232  2.90608  2.26261  2.77765  2.31310  3.02515  5.20098  3.91536    138 - -
          2.68618  4.42225  2.77519  2.73123  3.46354  2.40513  3.72494  3.29354  2.67741  2.69355  4.24690  2.90347  2.73739  3.18146  2.89801  2.37887  2.77519  2.98518  4.58477  3.61503
          0.02262  4.19624  4.91858  0.61958  0.77255  0.48576  0.95510
    129   2.82009  4.84219  3.34326  2.73710  2.63385  3.61483  3.70546  3.45892  1.91344  3.04783  3.92633  3.18700  3.99200  2.89492  1.72905  2.88738  3.03079  3.18501  5.22938  3.92940    139 - -
          2.68618  4.42225  2.77519  2.73123  3.46354  2.40513  3.72494  3.29354  2.67741  2.69355  4.24690  2.90347  2.73739  3.18146  2.89801  2.37887  2.77519  2.98518  4.58477  3.61503
          0.02262  4.19624  4.91858  0.61958  0.77255  0.48576  0.95510
    130   2.64018  4.69920  3.09962  2.58003  2.74178  2.61323  3.71461  3.34556  2.53090  2.98025  3.82548  2.47368  3.88248  2.90849  2.35893  2.71546  2.88388  3.05003  5.21838  3.89424    140 - -
          2.68618  4.42225  2.77519  2.73123  3.46354  2.40513  3.72494  3.29354  2.67741  2.69355  4.24690  2.90347  2.73739  3.18146  2.89801  2.37887  2.77519  2.98518  4.58477  3.61503
          0.02262  4.19624  4.91858  0.61958  0.77255  0.48576  0.95510
    131   1.70192  4.33846  4.31583  3.79398  3.61329  3.96977  4.54319  1.66914  3.70365  2.36309  3.49306  4.03157  4.40162  3.97725  3.94937  3.31869  3.13908  1.58132  5.31012  4.10355    141 - -
          2.68618  4.42225  2.77519  2.73123  3.46354  2.40513  3.72494  3.29354  2.67741  2.69355  4.24690  2.90347  2.73739  3.18146  2.89801  2.37887  2.77519  2.98518  4.58477  3.61503
          0.02262  4.19624  4.91858  0.61958  0.77255  0.48576  0.95510
    132   3.91939  5.08599  4.84988  4.59522  1.49372  4.59611  3.55341  3.58218  4.42767  2.86680  4.16413  4.24073  4.89512  4.32980  4.41257  3.98095  4.13763  3.51531  3.67067  0.81283    142 - -
          2.68623  4.42230  2.77525  2.73128  3.46359  2.40518  3.72500  3.29359  2.67746  2.69360  4.24695  2.90254  2.73745  3.18152  2.89806  2.37892  2.77525  2.98524  4.58482  3.61508
          0.18357  1.83013  4.91858  0.66683  0.72017  0.48576  0.95510
    133   2.80073  4.33979  3.96435  3.40647  3.19959  3.84866  2.67017  1.71703  3.23314  1.79087  3.28926  3.70770  4.20736  3.55418  3.47673  3.14028  3.03341  2.39207  4.81332  3.51709    145 - -
          2.68618  4.42225  2.77519  2.73123  3.46354  2.40513  3.72494  3.29354  2.67741  2.69355  4.24690  2.90347  2.73739  3.18146  2.89801  2.37887  2.77519  2.98518  4.58477  3.61503
          0.02262  4.19624  4.91858  0.61958  0.77255  0.48576  0.95510
    134   2.75302  5.01460  1.78190  2.38024  4.26663  3.39863  3.74649  2.55971  2.61161  3.29741  4.13656  2.25444  3.88513  2.90693  3.10217  2.75310  3.00882  3.31742  5.53644  4.15462    146 - -
          2.68618  4.42225  2.77519  2.73123  3.46354  2.40513  3.72494  3.29354  2.67741  2.69355  4.24690  2.90347  2.73739  3.18146  2.89801  2.37887  2.77519  2.98518  4.58477  3.61503
          0.02262  4.19624  4.91858  0.61958  0.77255  0.48576  0.95510
    135   2.93290  4.97514  3.41254  2.89148  4.47683  3.57531  3.85198  3.91145  2.30639  3.43713  4.31551  3.30143  2.43540  3.01880  1.15283  2.98804  3.19938  3.56501  5.53520  4.32570    147 - -
          2.68618  4.42225  2.77519  2.73123  3.46354  2.40513  3.72494  3.29354  2.67741  2.69355  4.24690  2.90347  2.73739  3.18146  2.89801  2.37887  2.77519  2.98518  4.58477  3.61503
          0.02262  4.19624  4.91858  0.61958  0.77255  0.48576  0.95510
    136   2.54864  4.49028  3.24714  2.75561  3.83636  2.45059  3.84508  3.24759  2.75270  2.92038  3.77870  3.18093  3.87653  3.08224  3.15427  2.13467  2.22713  2.94436  5.21140  2.74040    148 - -
          2.68618  4.42225  2.77519  2.73123  3.46354  2.40513  3.72494  3.29354  2.67741  2.69355  4.24690  2.90347  2.73739  3.18146  2.89801  2.37887  2.77519  2.98518  4.58477  3.61503
          0.02262  4.19624  4.91858  0.61958  0.77255  0.48576  0.95510
    137   2.76912  5.08343  1.69469  2.34906  4.39713  3.36604  3.76329  3.80501  2.63920  3.42345  4.24996  2.18317  3.88079  2.91796  3.14383  2.75361  3.03817  2.50985  5.63726  4.23778    149 - -
          2.68618  4.42225  2.77519  2.73123  3.46354  2.40513  3.72494  3.29354  2.67741  2.69355  4.24690  2.90347  2.73739  3.18146  2.89801  2.37887  2.77519  2.98518  4.58477  3.61503
          0.02262  4.19624  4.91858  0.61958  0.77255  0.48576  0.95510
    138   2.62960  4.68960  3.01851  2.14615  3.96193  2.57346  3.74681  2.50737  2.59988  2.99971  3.84563  3.05223  3.87472  2.93719  3.03730  2.20021  2.88607  3.04131  5.28660  3.98100    150 - -
          2.68618  4.42225  2.77519  2.73123  3.46354  2.40513  3.72494  3.29354  2.67741  2.69355  4.24690  2.90347  2.73739  3.18146  2.89801  2.37887  2.77519  2.98518  4.58477  3.61503
          0.02262  4.19624  4.91858  0.61958  0.77255  0.48576  0.95510
    139   1.99155  4.36045  3.45360  2.94271  3.74742  3.38450  3.94250  2.29954  2.91015  2.80320  3.68790  3.30665  2.60993  3.22606  3.27501  2.16423  2.83529  2.77538  5.16393  3.92155    151 - -
          2.68618  4.42225  2.77519  2.73123  3.46354  2.40513  3.72494  3.29354  2.67741  2.69355  4.24690  2.90347  2.73739  3.18146  2.89801  2.37887  2.77519  2.98518  4.58477  3.61503
          0.17558  4.19624  1.92433  0.61958  0.77255  0.48576  0.95510
    140   1.50230  4.79761  1.88841  2.44021  4.38342  3.21539  3.87666  3.73698  2.82201  3.42574  4.28930  2.94080  3.82953  3.06566  3.30555  2.68932  2.99646  3.34824  5.66899  4.30870    152 - -
          2.68618  4.42225  2.77519  2.73123  3.46354  2.40513  3.72494  3.29354  2.67741  2.69355  4.24690  2.90347  2.73739  3.18146  2.89801  2.37887  2.77519  2.98518  4.58477  3.61503
          0.02630  4.04697  4.76931  0.61958  0.77255  0.64706  0.74146
    141   2.59798  4.60098  3.12140  2.64819  3.96231  2.38776  3.76033  3.27987  1.99760  2.98187  3.84932  3.09890  3.86196  2.95947  2.88762  2.69946  2.87770  2.29729  5.27444  3.99511    153 - -
          2.68618  4.42225  2.77519  2.73123  3.46354  2.40513  3.72494  3.29354  2.67741  2.69355  4.24690  2.90347  2.73739  3.18146  2.89801  2.37887  2.77519  2.98518  4.58477  3.61503
          0.02630  4.04697  4.76931  0.61958  0.77255  0.64706  0.74146
    142   2.78875  4.39553  3.80515  3.23910  2.23293  3.77842  3.91980  2.66041  3.02974  1.75164  3.28915  3.57160  4.13817  3.39371  2.41841  3.06320  3.01961  2.55434  4.68690  3.30915    154 - -
          2.68618  4.42225  2.77519  2.73123  3.46354  2.40513  3.72494  3.29354  2.67741  2.69355  4.24690  2.90347  2.73739  3.18146  2.89801  2.37887  2.77519  2.98518  4.58477  3.61503
          0.18736  4.04697  1.87485  0.61958  0.77255  0.64706  0.74146
    143   3.37982  4.72398  4.31244  3.92015  1.94872  4.15050  3.41274  3.25990  3.70592  2.66008  3.84313  3.85342  4.48590  3.84829  3.82661  3.51199  3.60425  3.13482  1.98766  1.32734    155 - -
          2.68628  4.42235  2.77488  2.73133  3.46364  2.40494  3.72505  3.29295  2.67713  2.69365  4.24700  2.90357  2.73750  3.18156  2.89811  2.37897  2.77530  2.98528  4.58487  3.61513
          0.24725  1.56479  4.61279  1.16105  0.37565  0.34073  1.24220
    144   2.72336  4.94710  2.92956  2.50320  4.33264  3.42794  3.72155  3.74654  1.96265  3.31932  4.13714  2.29817  3.89027  2.86839  2.80390  2.74136  1.89636  3.38601  5.50937  4.18313    160 - -
          2.68618  4.42225  2.77519  2.73123  3.46354  2.40513  3.72494  3.29354  2.67741  2.69355  4.24690  2.90347  2.73739  3.18146  2.89801  2.37887  2.77519  2.98518  4.58477  3.61503
          0.02262  4.19624  4.91858  0.61958  0.77255  0.48576  0.95510
    145   2.62068  3.09782  2.50885  2.62543  2.77847  3.49417  3.73186  3.16073  2.16838  2.83289  3.69470  3.10675  3.89194  2.94951  3.03243  2.72805  2.85701  2.89301  5.13237  3.83485    161 - -
          2.68618  4.42225  2.77519  2.73123  3.46354  2.40513  3.72494  3.29354  2.67741  2.69355  4.24690  2.90347  2.73739  3.18146  2.89801  2.37887  2.77519  2.98518  4.58477  3.61503
          0.02262  4.19624  4.91858  0.61958  0.77255  0.48576  0.95510
    146   3.17937  4.57888  4.64918  4.18771  1.25317  4.23899  4.30188  2.40398  4.05589  1.99366  3.31573  4.27413  4.60330  4.19901  4.18084  3.61641  3.44766  1.82495  4.61080  3.08959    162 - -
          2.68618  4.42225  2.77519  2.73123  3.46354  2.40513  3.72494  3.29354  2.67741  2.69355  4.24690  2.90347  2.73739  3.18146  2.89801  2.37887  2.77519  2.98518  4.58477  3.61503
          0.02262  4.19624  4.91858  0.61958  0.77255  0.48576  0.95510
    147   2.88348  5.38414  1.87753  1.78223  4.71267  3.33438  3.78104  4.20790  2.69957  3.71388  4.52219  2.81200  3.89267  2.92686  3.25023  1.71227  3.15560  3.78412  5.87766  4.41776    163 - -
          2.68618  4.42225  2.77519  2.73123  3.46354  2.40513  3.72494  3.29354  2.67741  2.69355  4.24690  2.90347  2.73739  3.18146  2.89801  2.37887  2.77519  2.98518  4.58477  3.61503
          0.02262  4.19624  4.91858  0.61958  0.77255  0.48576  0.95510
    148   2.60203  4.26858  3.72135  3.17858  3.49884  3.57413  4.02242  2.64267  3.10163  2.03191  3.46067  3.50115  4.02641  3.40038  3.40671  2.29294  2.22351  1.98190  4.99509  3.77579    164 - -
          2.68618  4.42225  2.77519  2.73123  3.46354  2.40513  3.72494  3.29354  2.67741  2.69355  4.24690  2.90347  2.73739  3.18146  2.89801  2.37887  2.77519  2.98518  4.58477  3.61503
          0.02262  4.19624  4.91858  0.61958  0.77255  0.48576  0.95510
    149   2.12388  4.26094  4.25432  3.71979  2.38272  3.85885  4.31936  2.25902  3.61724  2.24978  3.34594  3.91999  4.27907  3.85126  3.82014  3.19341  3.04491  1.45544  4.98800  3.74654    165 - -
          2.68618  4.42225  2.77519  2.73123  3.46354  2.40513  3.72494  3.29354  2.67741  2.69355  4.24690  2.90347  2.73739  3.18146  2.89801  2.37887  2.77519  2.98518  4.58477  3.61503
          0.02262  4.19624  4.91858  0.61958  0.77255  0.48576  0.95510
    150   3.23663  4.51515  5.05584  4.57406  3.69056  4.64714  5.27532  0.98183  4.46555  2.15578  3.47676  4.76779  4.93895  4.71890  4.64420  4.05436  3.50375  1.32930  5.71371  4.51239    166 - -
          2.68618  4.42225  2.77519  2.73123  3.46354  2.40513  3.72494  3.29354  2.67741  2.69355  4.24690  2.90347  2.73739  3.18146  2.89801  2.37887  2.77519  2.98518  4.58477  3.61503
          0.02262  4.19624  4.91858  0.61958  0.77255  0.48576  0.95510
    151   3.16775  4.56573  4.65001  4.18350  1.29224  4.23706  4.31782  2.38238  4.05215  1.99270  3.31024  4.27480  4.59950  4.19775  4.17812  3.61233  3.43485  1.76941  4.63438  3.12322    167 - -
          2.68618  4.42225  2.77519  2.73123  3.46354  2.40513  3.72494  3.29354  2.67741  2.69355  4.24690  2.90347  2.73739  3.18146  2.89801  2.37887  2.77519  2.98518  4.58477  3.61503
          0.02262  4.19624  4.91858  0.61958  0.77255  0.48576  0.95510
    152   3.37471  5.51389  0.54602  2.59938  4.94310  3.48993  4.26433  4.61305  3.41669  4.16719  5.16454  3.16769  4.16619  3.51229  3.96793  3.30854  3.72416  4.22126  6.04395  4.77803    168 - -
          2.68618  4.42225  2.77519  2.73123  3.46354  2.40513  3.72494  3.29354  2.67741  2.69355  4.24690  2.90347  2.73739  3.18146  2.89801  2.37887  2.77519  2.98518  4.58477  3.61503
          0.02262  4.19624  4.91858  0.61958  0.77255  0.48576  0.95510
    153   3.27549  5.41488  2.67901  0.63899  4.80866  3.51572  4.14791  4.33056  3.07344  3.90036  4.87398  3.17201  4.13983  3.36551  3.50646  3.23223  3.58665  3.98571  5.91750  4.65753    169 - -
          2.68618  4.42225  2.77519  2.73123  3.46354  2.40513  3.72494  3.29354  2.67741  2.69355  4.24690  2.90347  2.73739  3.18146  2.89801  2.37887  2.77519  2.98518  4.58477  3.61503
          0.02262  4.19624  4.91858  0.61958  0.77255  0.48576  0.95510
    154   3.70266  5.01241  4.68674  4.47355  0.60090  4.29292  4.06562  3.19995  4.37593  2.49955  3.88807  4.40128  4.75225  4.45660  4.41479  3.94781  4.00802  3.21267  4.23894  2.57372    170 - -
          2.68618  4.42225  2.77519  2.73123  3.46354  2.40513  3.72494  3.29354  2.67741  2.69355  4.24690  2.90347  2.73739  3.18146  2.89801  2.37887  2.77519  2.98518  4.58477  3.61503
          0.02262  4.19624  4.91858  0.61958  0.77255  0.48576  0.95510
    155   3.41938  5.15614  3.50863  3.31292  3.56690  3.76806  0.61164  4.17418  3.14980  3.62085  4.69908  3.70416  4.34403  3.68694  3.38963  3.49089  3.73895  3.90343  5.02397  3.51113    171 - -
          2.68618  4.42225  2.77519  2.73123  3.46354  2.40513  3.72494  3.29354  2.67741  2.69355  4.24690  2.90347  2.73739  3.18146  2.89801  2.37887  2.77519  2.98518  4.58477  3.61503
          0.02262  4.19624  4.91858  0.61958  0.77255  0.48576  0.95510
    156   2.81008  4.42107  3.87092  3.28825  3.42527  3.81562  4.07686  2.56248  3.00363  1.56054  3.35400  3.63322  4.18565  3.43239  2.39575  3.10944  3.04674  1.96250  5.02147  3.81175    172 - -
          2.68618  4.42225  2.77519  2.73123  3.46354  2.40513  3.72494  3.29354  2.67741  2.69355  4.24690  2.90347  2.73739  3.18146  2.89801  2.37887  2.77519  2.98518  4.58477  3.61503
          0.02262  4.19624  4.91858  0.61958  0.77255  0.48576  0.95510
    157   2.13841  4.45186  4.10609  3.60699  1.95580  3.92065  3.79629  2.88622  3.50878  2.51061  3.55114  3.77542  4.30083  3.71015  3.71823  3.22946  3.19433  2.71846  4.20745  1.60513    173 - -
          2.68618  4.42225  2.77519  2.73123  3.46354  2.40513  3.72494  3.29354  2.67741  2.69355  4.24690  2.90347  2.73739  3.18146  2.89801  2.37887  2.77519  2.98518  4.58477  3.61503
          0.02262  4.19624  4.91858  0.61958  0.77255  0.48576  0.95510
    158   2.04699  4.87374  1.71574  2.46105  4.40921  3.30269  3.83375  3.78979  2.71273  3.42592  4.24823  2.97004  3.85909  2.99513  3.19848  2.69203  2.20735  3.39394  5.65728  4.29259    174 - -
          2.68618  4.42225  2.77519  2.73123  3.46354  2.40513  3.72494  3.29354  2.67741  2.69355  4.24690  2.90347  2.73739  3.18146  2.89801  2.37887  2.77519  2.98518  4.58477  3.61503
          0.02262  4.19624  4.91858  0.61958  0.77255  0.48576  0.95510
    159   1.75600  4.54842  3.40607  2.85447  3.79029  3.52963  3.84501  3.08867  2.61679  2.23039  3.71048  3.27087  3.96861  3.08369  2.27053  2.82167  2.93354  2.84626  5.17800  3.92479    175 - -
          2.68618  4.42225  2.77519  2.73123  3.46354  2.40513  3.72494  3.29354  2.67741  2.69355  4.24690  2.90347  2.73739  3.18146  2.89801  2.37887  2.77519  2.98518  4.58477  3.61503
          0.02262  4.19624  4.91858  0.61958  0.77255  0.48576  0.95510
    160   2.91064  5.06820  3.12863  2.69463  4.53758  3.53439  3.79194  3.95087  1.18997  3.47575  4.32928  3.15899  2.43344  2.94263  2.59405  2.92772  3.16344  3.59170  5.58542  4.33057    176 - -
          2.68618  4.42225  2.77519  2.73123  3.46354  2.40513  3.72494  3.29354  2.67741  2.69355  4.24690  2.90347  2.73739  3.18146  2.89801  2.37887  2.77519  2.98518  4.58477  3.61503
          0.02262  4.19624  4.91858  0.61958  0.77255  0.48576  0.95510
    161   2.95499  5.32737  2.60349  1.85099  4.63711  3.43755  3.77764  4.10993  2.49209  3.61013  4.45717  2.93276  3.95922  1.40178  2.88738  2.89974  3.20469  3.73569  5.74688  4.37363    177 - -
          2.68618  4.42225  2.77519  2.73123  3.46354  2.40513  3.72494  3.29354  2.67741  2.69355  4.24690  2.90347  2.73739  3.18146  2.89801  2.37887  2.77519  2.98518  4.58477  3.61503
          0.02262  4.19624  4.91858  0.61958  0.77255  0.48576  0.95510
    162   2.68876  4.37592  3.59895  3.03781  3.46636  3.67497  3.93926  2.17543  2.93259  1.98121  3.40428  3.43189  4.05275  2.49160  3.25945  2.93744  2.36364  2.50184  4.97918  3.75535    178 - -
          2.68618  4.42225  2.77519  2.73123  3.46354  2.40513  3.72494  3.29354  2.67741  2.69355  4.24690  2.90347  2.73739  3.18146  2.89801  2.37887  2.77519  2.98518  4.58477  3.61503
          0.02262  4.19624  4.91858  0.61958  0.77255  0.48576  0.95510
    163   2.14993  4.84649  2.32073  2.45361  4.17397  3.39080  3.72755  3.55297  2.56440  3.19321  4.01636  2.33357  3.85371  2.88581  3.03606  2.68308  2.91262  2.42969  5.44272  4.09714    179 - -
          2.68618  4.42225  2.77519  2.73123  3.46354  2.40513  3.72494  3.29354  2.67741  2.69355  4.24690  2.90347  2.73739  3.18146  2.89801  2.37887  2.77519  2.98518  4.58477  3.61503
          0.02262  4.19624  4.91858  0.61958  0.77255  0.48576  0.95510
    164   2.50022  4.35138  3.44387  2.94497  2.61901  2.38531  3.94354  3.12900  2.92689  2.83166  3.70664  3.30076  3.88829  3.23383  3.29244  2.09556  2.17370  2.83432  5.15560  3.90220    180 - -
          2.68618  4.42225  2.77519  2.73123  3.46354  2.40513  3.72494  3.29354  2.67741  2.69355  4.24690  2.90347  2.73739  3.18146  2.89801  2.37887  2.77519  2.98518  4.58477  3.61503
          0.02262  4.19624  4.91858  0.61958  0.77255  0.48576  0.95510
    165   3.26108  4.59597  4.89567  4.32786  3.20624  4.51699  4.85486  2.17295  4.19000  1.11797  2.12257  4.55440  4.73794  4.31328  4.30818  3.85775  3.48830  1.73225  5.21864  4.14046    181 - -
          2.68618  4.42225  2.77519  2.73123  3.46354  2.40513  3.72494  3.29354  2.67741  2.69355  4.24690  2.90347  2.73739  3.18146  2.89801  2.37887  2.77519  2.98518  4.58477  3.61503
          0.02262  4.19624  4.91858  0.61958  0.77255  0.48576  0.95510
    166   3.44527  4.73695  5.08651  4.55569  3.22094  4.74326  5.08900  1.64694  4.38377  0.86264  3.01876  4.79779  4.91925  4.50980  4.48887  4.12812  3.67641  2.17597  5.34149  4.24500    182 - -
          2.68618  4.42225  2.77519  2.73123  3.46354  2.40513  3.72494  3.29354  2.67741  2.69355  4.24690  2.90347  2.73739  3.18146  2.89801  2.37887  2.77519  2.98518  4.58477  3.61503
          0.17595  4.19624  1.92216  0.61958  0.77255  0.48576  0.95510
    167   3.48779  4.83951  4.47781  4.22831  0.76467  4.13071  3.96602  2.99340  4.13176  2.32467  3.69965  4.21940  4.58761  4.25243  4.20831  3.74673  3.79015  2.99639  4.16897  2.51641    183 - -
          2.68618  4.42225  2.77519  2.73123  3.46354  2.40513  3.72494  3.29354  2.67741  2.69355  4.24690  2.90347  2.73739  3.18146  2.89801  2.37887  2.77519  2.98518  4.58477  3.61503
          0.02631  4.04660  4.76894  0.61958  0.77255  0.64740  0.74109
    168   3.09526  4.55806  4.19570  3.71606  2.61208  4.06627  3.92864  2.64864  3.52081  1.28194  3.31936  3.90703  4.40770  3.78593  3.71082  3.40770  3.33071  2.61765  4.31848  1.92371    184 - -
          2.68618  4.42225  2.77519  2.73123  3.46354  2.40513  3.72494  3.29354  2.67741  2.69355  4.24690  2.90347  2.73739  3.18146  2.89801  2.37887  2.77519  2.98518  4.58477  3.61503
          0.02631  4.04660  4.76894  0.61958  0.77255  0.64740  0.74109
    169   3.34658  4.68776  4.76232  4.26356  1.99914  4.46747  4.44730  2.34802  4.11766  0.96730  2.97843  4.43126  4.69931  4.21510  4.22622  3.83557  3.57475  2.47488  4.69280  3.26530    185 - -
          2.68618  4.42225  2.77519  2.73123  3.46354  2.40513  3.72494  3.29354  2.67741  2.69355  4.24690  2.90347  2.73739  3.18146  2.89801  2.37887  2.77519  2.98518  4.58477  3.61503
          0.02631  4.04660  4.76894  0.61958  0.77255  0.39653  1.11673
    170   2.08195  5.25717  1.57255  2.28177  4.66521  3.31767  3.81000  4.14531  2.73620  3.68101  4.49542  2.10625  3.88969  2.96275  3.27817  2.79110  3.13299  3.72030  5.85566  4.41298    186 - -
          2.68618  4.42225  2.77519  2.73123  3.46354  2.40513  3.72494  3.29354  2.67741  2.69355  4.24690  2.90347  2.73739  3.18146  2.89801  2.37887  2.77519  2.98518  4.58477  3.61503
          0.02262  4.19624  4.91858  0.61958  0.77255  0.48576  0.95510
    171   2.69228  5.01398  2.28467  1.98554  4.26958  3.40365  3.67120  3.71989  2.48594  3.28775  4.08945  2.90324  3.84430  2.81089  2.97305  2.68394  2.34029  3.36283  5.49081  2.79102    187 - -
          2.68618  4.42225  2.77519  2.73123  3.46354  2.40513  3.72494  3.29354  2.67741  2.69355  4.24690  2.90347  2.73739  3.18146  2.89801  2.37887  2.77519  2.98518  4.58477  3.61503
          0.15919  4.19624  2.02412  0.61958  0.77255  0.48576  0.95510
    172   2.55352  4.31732  3.57775  3.12780  3.56629  3.41024  4.03112  2.85625  3.01283  2.54330  1.81364  3.42952  3.95442  3.37477  3.30667  2.02005  2.88914  2.64311  5.08872  3.82866    188 - -
          2.68618  4.42225  2.77519  2.73123  3.46354  2.40513  3.72494  3.29354  2.67741  2.69355  4.24690  2.90347  2.73739  3.18146  2.89801  2.37887  2.77519  2.98518  4.58477  3.61503
          0.02588  4.06293  4.78528  0.61958  0.77255  0.63205  0.75822
    173   2.84968  4.76732  3.27551  2.81916  3.66903  3.61443  3.83632  3.10838  2.53640  1.94967  3.69451  3.26552  4.04168  1.70972  2.83840  2.96041  3.09255  2.96621  5.16235  3.83606    189 - -
          2.68618  4.42225  2.77519  2.73123  3.46354  2.40513  3.72494  3.29354  2.67741  2.69355  4.24690  2.90347  2.73739  3.18146  2.89801  2.37887  2.77519  2.98518  4.58477  3.61503
          0.02588  4.06293  4.78528  0.61958  0.77255  0.40408  1.10139
    174   2.76568  4.49656  2.50525  3.00208  3.58493  3.70844  4.02763  2.58044  3.01348  1.69549  3.51051  3.43402  4.11295  3.32159  3.38470  2.99995  3.01378  1.94826  5.14800  3.89075    190 - -
          2.68618  4.42225  2.77519  2.73123  3.46354  2.40513  3.72494  3.29354  2.67741  2.69355  4.24690  2.90347  2.73739  3.18146  2.89801  2.37887  2.77519  2.98518  4.58477  3.61503
          0.02262  4.19624  4.91858  0.61958  0.77255  0.48576  0.95510
    175   2.16985  4.29091  4.38498  3.83529  2.32768  4.00119  4.36825  1.52478  3.71919  2.10182  3.25618  4.03118  4.36593  3.93264  3.89505  3.32440  3.10797  2.08236  4.95929  3.72372    191 - -
          2.68618  4.42225  2.77519  2.73123  3.46354  2.40513  3.72494  3.29354  2.67741  2.69355  4.24690  2.90347  2.73739  3.18146  2.89801  2.37887  2.77519  2.98518  4.58477  3.61503
          0.02262  4.19624  4.91858  0.61958  0.77255  0.48576  0.95510
    176   2.72382  5.08118  2.19613  2.38567  4.44653  3.39499  3.69111  3.90668  2.43727  3.43430  4.22549  2.91956  3.85936  2.82151  1.85907  2.20129  2.97657  3.51044  5.59446  4.21831    192 - -
          2.68618  4.42225  2.77519  2.73123  3.46354  2.40513  3.72494  3.29354  2.67741  2.69355  4.24690  2.90347  2.73739  3.18146  2.89801  2.37887  2.77519  2.98518  4.58477  3.61503
          0.02262  4.19624  4.91858  0.61958  0.77255  0.48576  0.95510
    177   2.52523  2.69079  3.89705  3.35346  2.42611  3.49893  4.04581  2.71952  3.26246  2.47982  3.39713  3.57421  3.98916  3.51704  3.50670  2.24652  2.19653  2.49089  4.87627  3.66196    193 - -
          2.68618  4.42225  2.77519  2.73123  3.46354  2.40513  3.72494  3.29354  2.67741  2.69355  4.24690  2.90347  2.73739  3.18146  2.89801  2.37887  2.77519  2.98518  4.58477  3.61503
          0.02262  4.19624  4.91858  0.61958  0.77255  0.48576  0.95510
    178   2.64839  4.75684  3.03953  2.12230  2.80954  3.46987  3.69021  3.37113  2.13480  3.00318  3.84256  3.02784  3.87181  2.86439  2.92205  2.70604  2.34734  3.07421  5.27073  3.95549    194 - -
          2.68618  4.42225  2.77519  2.73123  3.46354  2.40513  3.72494  3.29354  2.67741  2.69355  4.24690  2.90347  2.73739  3.18146  2.89801  2.37887  2.77519  2.98518  4.58477  3.61503
          0.02262  4.19624  4.91858  0.61958  0.77255  0.48576  0.95510
    179   2.67568  4.89953  2.90370  2.03696  4.13014  3.44153  2.77372  2.66763  2.45748  3.15892  3.97695  2.37672  3.85850  2.82366  2.90650  2.69536  2.90969  3.23610  5.38124  4.03421    195 - -
          2.68618  4.42225  2.77519  2.73123  3.46354  2.40513  3.72494  3.29354  2.67741  2.69355  4.24690  2.90347  2.73739  3.18146  2.89801  2.37887  2.77519  2.98518  4.58477  3.61503
          0.02262  4.19624  4.91858  0.61958  0.77255  0.48576  0.95510
    180   2.63451  2.17991  3.33511  2.80353  3.94611  3.44522  3.82773  3.33853  2.56302  3.00116  3.86531  2.33535  3.92334  3.04485  2.20965  2.75769  2.92092  3.03616  5.26375  3.99841    196 - -
          2.68618  4.42225  2.77519  2.73123  3.46354  2.40513  3.72494  3.29354  2.67741  2.69355  4.24690  2.90347  2.73739  3.18146  2.89801  2.37887  2.77519  2.98518  4.58477  3.61503
          0.02262  4.19624  4.91858  0.61958  0.77255  0.48576  0.95510
    181   2.62700  4.74703  3.14598  2.68110  4.35828  2.32755  3.81990  3.78657  2.48882  3.36168  4.17853  3.11966  3.87982  2.97997  1.72676  2.11000  2.94492  3.37925  5.54060  4.25103    197 - -
          2.68623  4.42230  2.77524  2.73128  3.46359  2.40517  3.72499  3.29297  2.67745  2.69322  4.24694  2.90351  2.73744  3.18151  2.89805  2.37891  2.77524  2.98523  4.58482  3.61508
          0.33663  1.27828  4.91858  0.18848  1.76150  0.48576  0.95510
    182   2.91279  5.12730  3.27854  2.68004  4.54840  3.60647  3.67441  3.93422  1.72276  3.41917  4.24697  3.13842  3.99778  2.80408  1.59668  2.20377  3.11797  3.58295  5.51803  4.27278    199 - -
          2.68618  4.42225  2.77519  2.73123  3.46354  2.40513  3.72494  3.29354  2.67741  2.69355  4.24690  2.90347  2.73739  3.18146  2.89801  2.37887  2.77519  2.98518  4.58477  3.61503
          0.02262  4.19624  4.91858  0.61958  0.77255  0.48576  0.95510
    183   2.94996  4.98932  3.30643  2.78380  3.77851  3.65642  3.72095  3.64460  1.26746  3.19388  4.10285  3.22684  4.06014  2.95548  2.58341  2.98968  3.16389  3.36708  5.11793  2.44476    200 - -
          2.68618  4.42225  2.77519  2.73123  3.46354  2.40513  3.72494  3.29354  2.67741  2.69355  4.24690  2.90347  2.73739  3.18146  2.89801  2.37887  2.77519  2.98518  4.58477  3.61503
          0.02262  4.19624  4.91858  0.61958  0.77255  0.48576  0.95510
    184   3.17536  4.52217  4.80381  4.25294  1.74943  4.37794  4.56430  2.24970  4.11686  1.41620  3.08118  4.40703  4.64259  4.23176  4.22085  3.71413  3.40648  1.74491  4.90952  3.60380    201 - -
          2.68618  4.42225  2.77519  2.73123  3.46354  2.40513  3.72494  3.29354  2.67741  2.69355  4.24690  2.90347  2.73739  3.18146  2.89801  2.37887  2.77519  2.98518  4.58477  3.61503
          0.02262  4.19624  4.91858  0.61958  0.77255  0.48576  0.95510
    185   3.23645  4.50984  5.05096  4.52282  3.53539  4.64769  5.13337  1.51524  4.41537  1.59414  3.32636  4.72266  4.88943  4.60676  4.56461  4.02024  3.48225  1.15528  5.53340  4.37962    202 - -
          2.68618  4.42225  2.77519  2.73123  3.46354  2.40513  3.72494  3.29354  2.67741  2.69355  4.24690  2.90347  2.73739  3.18146  2.89801  2.37887  2.77519  2.98518  4.58477  3.61503
          0.02262  4.19624  4.91858  0.61958  0.77255  0.48576  0.95510
    186   3.49246  4.80471  4.87702  4.42900  1.18421  4.54158  4.25887  2.56607  4.26864  1.37627  3.20040  4.46941  4.79632  4.32583  4.33935  3.92363  3.72386  2.67171  4.44647  2.87874    203 - -
          2.68618  4.42225  2.77519  2.73123  3.46354  2.40513  3.72494  3.29354  2.67741  2.69355  4.24690  2.90347  2.73739  3.18146  2.89801  2.37887  2.77519  2.98518  4.58477  3.61503
          0.02262  4.19624  4.91858  0.61958  0.77255  0.48576  0.95510
    187   3.54028  4.91353  4.70902  4.36249  3.29315  4.38993  4.91843  2.52611  4.12791  0.55887  3.23618  4.60723  4.77723  4.41673  4.24593  4.01805  3.82390  2.64525  5.27673  4.07080    204 - -
          2.68618  4.42225  2.77519  2.73123  3.46354  2.40513  3.72494  3.29354  2.67741  2.69355  4.24690  2.90347  2.73739  3.18146  2.89801  2.37887  2.77519  2.98518  4.58477  3.61503
          0.02262  4.19624  4.91858  0.61958  0.77255  0.48576  0.95510
    188   2.35364  4.30002  3.53988  3.23804  4.38718  3.07703  4.30739  3.76307  3.25837  3.48538  4.32935  3.40931  3.81681  3.57383  3.56985  1.10387  1.89923  3.24690  5.73618  4.50906    205 - -
          2.68618  4.42225  2.77519  2.73123  3.46354  2.40513  3.72494  3.29354  2.67741  2.69355  4.24690  2.90347  2.73739  3.18146  2.89801  2.37887  2.77519  2.98518  4.58477  3.61503
          0.02262  4.19624  4.91858  0.61958  0.77255  0.48576  0.95510
    189   0.63212  4.38798  3.82513  3.64666  4.40812  3.20119  4.62542  3.58481  3.67229  3.45020  4.45583  3.70357  3.97221  3.98499  3.89094  2.74045  3.04101  3.18084  5.80127  4.64306    206 - -
          2.68618  4.42225  2.77519  2.73123  3.46354  2.40513  3.72494  3.29354  2.67741  2.69355  4.24690  2.90347  2.73739  3.18146  2.89801  2.37887  2.77519  2.98518  4.58477  3.61503
          0.02262  4.19624  4.91858  0.61958  0.77255  0.48576  0.95510
    190   2.62414  4.46567  3.75715  3.54048  4.29629  3.29033  4.52771  3.46543  3.49010  3.31683  4.35592  3.68547  4.02413  3.87076  3.72401  2.83031  0.72173  3.12305  5.70345  4.51679    207 - -
          2.68618  4.42225  2.77519  2.73123  3.46354  2.40513  3.72494  3.29354  2.67741  2.69355  4.24690  2.90347  2.73739  3.18146  2.89801  2.37887  2.77519  2.98518  4.58477  3.61503
          0.02262  4.19624  4.91858  0.61958  0.77255  0.48576  0.95510
    191   3.24152  4.93105  3.88539  3.77983  4.72713  3.60090  4.81942  4.37056  3.86783  3.95567  5.02729  4.04830  0.39861  4.24596  4.06553  3.42178  3.71048  3.97611  5.81094  4.85598    208 - -
          2.68618  4.42225  2.77519  2.73123  3.46354  2.40513  3.72494  3.29354  2.67741  2.69355  4.24690  2.90347  2.73739  3.18146  2.89801  2.37887  2.77519  2.98518  4.58477  3.61503
          0.02262  4.19624  4.91858  0.61958  0.77255  0.48576  0.95510
    192   2.95165  5.50868  1.46156  1.71723  4.82179  3.32418  3.81147  4.33334  2.77375  3.82472  4.64417  2.78868  3.91058  2.96309  3.35046  2.14306  3.22978  3.89845  5.98289  4.49362    209 - -
          2.68618  4.42225  2.77519  2.73123  3.46354  2.40513  3.72494  3.29354  2.67741  2.69355  4.24690  2.90347  2.73739  3.18146  2.89801  2.37887  2.77519  2.98518  4.58477  3.61503
          0.02262  4.19624  4.91858  0.61958  0.77255  0.48576  0.95510
    193   2.71015  5.09534  2.78121  1.97515  4.42607  3.40504  3.66030  3.87906  2.03836  3.40307  4.18704  2.90266  2.68720  2.78468  2.86314  2.18224  2.95097  3.48781  5.56952  4.19079    210 - -
          2.68618  4.42225  2.77519  2.73123  3.46354  2.40513  3.72494  3.29354  2.67741  2.69355  4.24690  2.90347  2.73739  3.18146  2.89801  2.37887  2.77519  2.98518  4.58477  3.61503
          0.02262  4.19624  4.91858  0.61958  0.77255  0.48576  0.95510
    194   2.11407  5.07653  2.64059  1.90694  4.46853  2.49084  3.74086  3.92579  2.58188  3.47209  4.27110  2.21961  3.85758  2.88268  3.07777  2.71293  3.00326  3.52529  5.65995  4.26634    211 - -
          2.68618  4.42225  2.77519  2.73123  3.46354  2.40513  3.72494  3.29354  2.67741  2.69355  4.24690  2.90347  2.73739  3.18146  2.89801  2.37887  2.77519  2.98518  4.58477  3.61503
          0.02262  4.19624  4.91858  0.61958  0.77255  0.48576  0.95510
    195   2.94081  2.44059  4.54964  4.03879  3.31853  3.97831  4.55466  2.34242  3.83984  1.06426  3.26107  4.17279  4.42055  4.08578  3.98569  3.37677  3.23849  2.27254  5.10630  3.90210    212 - -
          2.68618  4.42225  2.77519  2.73123  3.46354  2.40513  3.72494  3.29354  2.67741  2.69355  4.24690  2.90347  2.73739  3.18146  2.89801  2.37887  2.77519  2.98518  4.58477  3.61503
          0.02262  4.19624  4.91858  0.61958  0.77255  0.48576  0.95510
    196   2.15373  4.50328  3.32186  2.22360  3.72305  3.59637  3.93627  1.84407  2.86348  2.67922  3.63855  3.30887  4.02641  3.20248  3.24016  2.89522  2.95691  2.51908  5.18528  3.92679    213 - -
          2.68618  4.42225  2.77519  2.73123  3.46354  2.40513  3.72494  3.29354  2.67741  2.69355  4.24690  2.90347  2.73739  3.18146  2.89801  2.37887  2.77519  2.98518  4.58477  3.61503
          0.02262  4.19624  4.91858  0.61958  0.77255  0.48576  0.95510
    197   2.73988  5.09705  2.13278  1.96182  4.37474  2.50352  3.70065  3.81933  2.53828  2.47336  4.18448  2.87980  3.85771  2.84139  3.03835  2.71646  2.98709  3.45191  5.58316  4.19199    214 - -
          2.68618  4.42225  2.77519  2.73123  3.46354  2.40513  3.72494  3.29354  2.67741  2.69355  4.24690  2.90347  2.73739  3.18146  2.89801  2.37887  2.77519  2.98518  4.58477  3.61503
          0.02262  4.19624  4.91858  0.61958  0.77255  0.48576  0.95510
    198   2.17314  5.06504  3.29910  2.69632  4.47192  3.60048  3.68521  3.84366  1.77674  3.35987  4.19557  3.15022  3.99478  2.82127  1.59900  2.90328  3.10053  3.50582  5.48705  4.24414    215 - -
          2.68618  4.42225  2.77519  2.73123  3.46354  2.40513  3.72494  3.29354  2.67741  2.69355  4.24690  2.90347  2.73739  3.18146  2.89801  2.37887  2.77519  2.98518  4.58477  3.61503
          0.02262  4.19624  4.91858  0.61958  0.77255  0.48576  0.95510
    199   3.36454  4.66164  5.07624  4.51213  2.14662  4.62879  4.83360  1.77938  4.37557  1.02229  2.95133  4.68439  4.80731  4.41122  4.43212  3.97717  3.58251  2.34439  5.06992  3.88173    216 - -
          2.68618  4.42225  2.77519  2.73123  3.46354  2.40513  3.72494  3.29354  2.67741  2.69355  4.24690  2.90347  2.73739  3.18146  2.89801  2.37887  2.77519  2.98518  4.58477  3.61503
          0.02262  4.19624  4.91858  0.61958  0.77255  0.48576  0.95510
    200   2.85847  5.22823  3.07759  2.03925  4.62258  3.54997  3.63442  4.03988  1.77951  3.48984  4.28394  3.02654  3.93854  2.14892  2.03153  2.82396  3.06235  3.65156  5.57428  4.27438    217 - -
          2.68618  4.42225  2.77519  2.73123  3.46354  2.40513  3.72494  3.29354  2.67741  2.69355  4.24690  2.90347  2.73739  3.18146  2.89801  2.37887  2.77519  2.98518  4.58477  3.61503
          0.02262  4.19624  4.91858  0.61958  0.77255  0.48576  0.95510
    201   2.76028  5.18653  2.13721  1.90039  4.47080  3.37740  3.69410  3.93506  2.52653  2.52424  4.26068  2.21854  3.85536  2.82702  3.03460  2.71860  3.00662  3.54591  5.64678  4.23558    218 - -
          2.68618  4.42225  2.77519  2.73123  3.46354  2.40513  3.72494  3.29354  2.67741  2.69355  4.24690  2.90347  2.73739  3.18146  2.89801  2.37887  2.77519  2.98518  4.58477  3.61503
          0.02262  4.19624  4.91858  0.61958  0.77255  0.48576  0.95510
    202   1.70726  4.34085  4.10656  3.58432  3.52669  3.81586  4.36221  2.27677  3.48501  1.81420  3.43033  3.84809  4.26759  3.77119  3.74588  3.15728  3.07070  1.75131  5.18917  3.98568    219 - -
          2.68618  4.42225  2.77519  2.73123  3.46354  2.40513  3.72494  3.29354  2.67741  2.69355  4.24690  2.90347  2.73739  3.18146  2.89801  2.37887  2.77519  2.98518  4.58477  3.61503
          0.33663  4.19624  1.30647  0.61958  0.77255  0.48576  0.95510
    203   2.68015  4.77446  2.85043  2.53725  4.30191  2.07023  3.73790  3.72624  1.69079  3.31374  4.17303  3.00092  3.82713  2.91639  2.71186  2.72782  2.98397  3.35574  5.45624  4.18686    220 - -
          2.68618  4.42225  2.77519  2.73123  3.46354  2.40513  3.72494  3.29354  2.67741  2.69355  4.24690  2.90347  2.73739  3.18146  2.89801  2.37887  2.77519  2.98518  4.58477  3.61503
          0.03083  3.89044  4.61279  0.61958  0.77255  0.77286  0.61932
    204   2.78801  4.56396  3.35492  2.92022  2.07739  3.60638  3.73028  2.95725  2.81119  2.43763  3.54896  3.31524  4.03107  2.13406  3.13128  2.94162  3.04003  2.81281  4.56850  3.04764    221 - -
          2.68618  4.42225  2.77519  2.73123  3.46354  2.40513  3.72494  3.29354  2.67741  2.69355  4.24690  2.90347  2.73739  3.18146  2.89801  2.37887  2.77519  2.98518  4.58477  3.61503
          0.03083  3.89044  4.61279  0.61958  0.77255  0.34073  1.24220
    205   2.14002  4.32737  3.66823  3.10263  3.50215  3.66457  3.97617  2.14779  2.98679  2.48968  3.44858  3.47252  4.06000  3.32526  2.49127  2.93839  2.91180  1.97986  4.99519  3.77112    222 - -
          2.68618  4.42225  2.77519  2.73123  3.46354  2.40513  3.72494  3.29354  2.67741  2.69355  4.24690  2.90347  2.73739  3.18146  2.89801  2.37887  2.77519  2.98518  4.58477  3.61503
          0.02262  4.19624  4.91858  0.61958  0.77255  0.48576  0.95510
    206   2.27578  2.25768  3.90638  3.53779  4.26269  1.50818  4.42209  3.66515  3.49139  3.37861  4.21443  3.53789  3.79533  3.75330  3.74899  1.75808  2.77262  3.15086  5.65065  4.47217    223 - -
          2.68618  4.42225  2.77519  2.73123  3.46354  2.40513  3.72494  3.29354  2.67741  2.69355  4.24690  2.90347  2.73739  3.18146  2.89801  2.37887  2.77519  2.98518  4.58477  3.61503
          0.02262  4.19624  4.91858  0.61958  0.77255  0.48576  0.95510
    207   2.08066  4.55586  3.19234  2.69818  3.91813  2.56243  3.81799  3.27513  2.68125  2.95991  3.81692  3.14451  3.87664  2.33408  3.08864  2.68880  2.86125  2.28264  5.26692  3.98663    224 - -
          2.68618  4.42225  2.77519  2.73123  3.46354  2.40513  3.72494  3.29354  2.67741  2.69355  4.24690  2.90347  2.73739  3.18146  2.89801  2.37887  2.77519  2.98518  4.58477  3.61503
          0.02262  4.19624  4.91858  0.61958  0.77255  0.48576  0.95510
    208   2.77213  5.27801  2.11868  1.88079  4.59667  3.37035  3.68225  4.08208  2.00700  3.57109  4.34519  2.83491  2.65159  2.80409  2.99852  2.71320  3.01787  3.65798  5.71680  4.28805    225 - -
          2.68618  4.42225  2.77519  2.73123  3.46354  2.40513  3.72494  3.29354  2.67741  2.69355  4.24690  2.90347  2.73739  3.18146  2.89801  2.37887  2.77519  2.98518  4.58477  3.61503
          0.02262  4.19624  4.91858  0.61958  0.77255  0.48576  0.95510
    209   3.03062  4.44715  4.39254  3.89214  2.94967  4.12154  4.20607  1.24040  3.71975  2.16266  3.36400  4.06647  4.46974  3.96674  3.88936  3.46199  3.27377  2.24042  4.65029  2.23081    226 - -
          2.68618  4.42225  2.77519  2.73123  3.46354  2.40513  3.72494  3.29354  2.67741  2.69355  4.24690  2.90347  2.73739  3.18146  2.89801  2.37887  2.77519  2.98518  4.58477  3.61503
          0.02262  4.19624  4.91858  0.61958  0.77255  0.48576  0.95510
    210   2.14690  4.38066  3.42527  2.88705  3.48555  3.56762  3.83700  2.35391  2.84136  2.59969  3.50099  2.53560  3.96665  3.16049  3.20068  2.82779  2.86434  2.63678  4.93708  2.68957    227 - -
          2.68618  4.42225  2.77519  2.73123  3.46354  2.40513  3.72494  3.29354  2.67741  2.69355  4.24690  2.90347  2.73739  3.18146  2.89801  2.37887  2.77519  2.98518  4.58477  3.61503
          0.02262  4.19624  4.91858  0.61958  0.77255  0.48576  0.95510
    211   2.69001  4.60471  3.33905  2.78756  3.82813  3.54018  3.80412  2.44251  2.55497  2.82953  3.74195  3.22557  2.14780  3.02749  2.23702  2.82029  2.93915  2.89678  5.18994  3.92757    228 - -
          2.68618  4.42225  2.77519  2.73123  3.46354  2.40513  3.72494  3.29354  2.67741  2.69355  4.24690  2.90347  2.73739  3.18146  2.89801  2.37887  2.77519  2.98518  4.58477  3.61503
          0.02262  4.19624  4.91858  0.61958  0.77255  0.48576  0.95510
    212   2.25172  4.39744  4.51744  3.97918  3.45183  4.19427  4.63203  1.36318  3.85542  1.68216  3.31421  4.21387  4.53794  4.10404  4.05518  3.53224  3.24701  1.91580  5.24901  4.07003    229 - -
          2.68618  4.42225  2.77519  2.73123  3.46354  2.40513  3.72494  3.29354  2.67741  2.69355  4.24690  2.90347  2.73739  3.18146  2.89801  2.37887  2.77519  2.98518  4.58477  3.61503
          0.02262  4.19624  4.91858  0.61958  0.77255  0.48576  0.95510
    213   2.04699  4.87374  1.71574  2.46105  4.40921  3.30269  3.83375  3.78979  2.71273  3.42592  4.24823  2.97004  3.85909  2.99513  3.19848  2.69203  2.20735  3.39394  5.65728  4.29259    230 - -
          2.68618  4.42225  2.77519  2.73123  3.46354  2.40513  3.72494  3.29354  2.67741  2.69355  4.24690  2.90347  2.73739  3.18146  2.89801  2.37887  2.77519  2.98518  4.58477  3.61503
          0.02262  4.19624  4.91858  0.61958  0.77255  0.48576  0.95510
    214   2.84618  5.23259  2.55884  1.89584  4.57551  1.86672  3.75909  4.04016  2.56918  3.56555  4.38088  2.88304  3.90200  2.17392  3.03396  2.80215  3.10798  3.64762  5.73277  4.33517    231 - -
          2.68618  4.42225  2.77519  2.73123  3.46354  2.40513  3.72494  3.29354  2.67741  2.69355  4.24690  2.90347  2.73739  3.18146  2.89801  2.37887  2.77519  2.98518  4.58477  3.61503
          0.02262  4.19624  4.91858  0.61958  0.77255  0.48576  0.95510
    215   2.88282  4.78098  3.10991  1.63565  1.85391  3.61222  3.85701  3.22130  2.89330  2.81494  3.84300  3.25349  4.07412  3.21267  3.28649  2.98575  3.13761  3.02109  4.93567  3.45071    232 - -
          2.68618  4.42225  2.77519  2.73123  3.46354  2.40513  3.72494  3.29354  2.67741  2.69355  4.24690  2.90347  2.73739  3.18146  2.89801  2.37887  2.77519  2.98518  4.58477  3.61503
          0.34602  4.19624  1.28211  0.61958  0.77255  0.48576  0.95510
    216   2.67366  4.76483  2.84438  2.53434  4.29314  2.06392  3.73690  3.71739  1.71051  3.30720  4.16735  2.99749  3.82225  2.91663  2.71560  2.72263  2.97898  3.34722  5.45113  4.18173    233 - -
          2.68618  4.42225  2.77519  2.73123  3.46354  2.40513  3.72494  3.29354  2.67741  2.69355  4.24690  2.90347  2.73739  3.18146  2.89801  2.37887  2.77519  2.98518  4.58477  3.61503
          0.03112  3.88133  4.60368  0.61958  0.77255  0.77917  0.61394
    217   3.36417  4.71377  4.29630  3.90100  1.95081  4.13775  3.41106  3.24750  3.68697  2.65058  3.83144  3.84252  4.47425  3.83470  3.81105  3.49856  3.58894  3.12180  1.98873  1.34753    234 - -
          2.68618  4.42225  2.77519  2.73123  3.46354  2.40513  3.72494  3.29354  2.67741  2.69355  4.24690  2.90347  2.73739  3.18146  2.89801  2.37887  2.77519  2.98518  4.58477  3.61503
          0.03112  3.88133  4.60368  0.61958  0.77255  0.77917  0.61394
    218   2.87261  4.99399  3.15937  2.63188  4.32341  3.51294  3.59661  3.75881  2.00362  3.24890  4.12932  3.07333  3.92576  1.97841  1.71694  2.88472  3.07851  3.44578  5.35670  4.11459    235 - -
          2.68618  4.42225  2.77519  2.73123  3.46354  2.40513  3.72494  3.29354  2.67741  2.69355  4.24690  2.90347  2.73739  3.18146  2.89801  2.37887  2.77519  2.98518  4.58477  3.61503
          0.03112  3.88133  4.60368  0.61958  0.77255  0.77917  0.61394
    219   2.72374  4.58959  3.04379  1.97053  2.22362  3.48732  3.74870  2.99273  2.75590  2.61871  3.64948  3.15134  3.94218  3.09134  3.13451  2.84907  2.97872  2.79845  4.84239  3.39575    236 - -
          2.68618  4.42225  2.77519  2.73123  3.46354  2.40513  3.72494  3.29354  2.67741  2.69355  4.24690  2.90347  2.73739  3.18146  2.89801  2.37887  2.77519  2.98518  4.58477  3.61503
          0.03112  3.88133  4.60368  0.61958  0.77255  0.77917  0.61394
    220   2.32831  4.26409  3.21691  2.89190  4.04801  3.05114  3.99686  3.34941  2.88880  3.08643  3.99154  3.18666  2.11584  3.24981  3.21970  2.49047  1.83336  2.96370  5.41186  4.16836    237 - -
          2.68618  4.42225  2.77519  2.73123  3.46354  2.40513  3.72494  3.29354  2.67741  2.69355  4.24690  2.90347  2.73739  3.18146  2.89801  2.37887  2.77519  2.98518  4.58477  3.61503
          0.03112  3.88133  4.60368  0.61958  0.77255  0.77917  0.61394
    221   2.72187  4.96767  1.68828  2.26594  4.41327  3.18674  3.76561  3.89714  2.71454  3.48329  4.34430  2.80666  2.14640  2.94852  3.22003  2.70991  3.03852  3.50266  5.63597  4.26117    238 - -
          2.68618  4.42225  2.77519  2.73123  3.46354  2.40513  3.72494  3.29354  2.67741  2.69355  4.24690  2.90347  2.73739  3.18146  2.89801  2.37887  2.77519  2.98518  4.58477  3.61503
          0.03112  3.88133  4.60368  0.61958  0.77255  0.77917  0.61394
    222   2.74917  4.91334  2.66010  2.40434  3.82259  3.32401  2.27967  3.71655  2.45387  3.26785  4.14536  2.03148  3.84372  2.88412  2.83039  2.75575  3.02071  3.37713  5.18122  3.71068    239 - -
          2.68618  4.42225  2.77519  2.73123  3.46354  2.40513  3.72494  3.29354  2.67741  2.69355  4.24690  2.90347  2.73739  3.18146  2.89801  2.37887  2.77519  2.98518  4.58477  3.61503
          0.03112  3.88133  4.60368  0.61958  0.77255  0.77917  0.61394
    223   2.76284  4.51888  3.37094  3.21112  4.20582  3.20588  4.28797  3.75335  3.26915  3.37929  4.42941  3.51701  0.81132  3.65766  3.51381  2.93057  3.20506  3.39774  5.39009  4.32655    240 - -
          2.68618  4.42225  2.77519  2.73123  3.46354  2.40513  3.72494  3.29354  2.67741  2.69355  4.24690  2.90347  2.73739  3.18146  2.89801  2.37887  2.77519  2.98518  4.58477  3.61503
          0.03112  3.88133  4.60368  0.61958  0.77255  0.77917  0.61394
    224   1.89846  4.75606  2.61168  1.77733  4.21047  3.22562  3.76014  3.50682  2.61218  3.21303  4.10076  2.89767  3.79474  2.94793  3.03785  2.67469  2.94488  3.17404  5.49626  4.16104    241 - -
          2.68618  4.42225  2.77519  2.73123  3.46354  2.40513  3.72494  3.29354  2.67741  2.69355  4.24690  2.90347  2.73739  3.18146  2.89801  2.37887  2.77519  2.98518  4.58477  3.61503
          0.03112  3.88133  4.60368  0.61958  0.77255  0.77917  0.61394
    225   3.12908  4.55775  4.42880  3.88948  3.04670  4.25402  4.54810  2.17768  3.68907  1.17787  1.99695  4.19370  4.52118  3.94551  3.88127  3.60186  3.36528  2.25922  5.04431  3.88997    242 - -
          2.68618  4.42225  2.77519  2.73123  3.46354  2.40513  3.72494  3.29354  2.67741  2.69355  4.24690  2.90347  2.73739  3.18146  2.89801  2.37887  2.77519  2.98518  4.58477  3.61503
          0.03112  3.88133  4.60368  0.61958  0.77255  0.77917  0.61394
    226   1.89846  4.75606  2.61168  1.77733  4.21047  3.22562  3.76014  3.50682  2.61218  3.21303  4.10076  2.89767  3.79474  2.94793  3.03785  2.67469  2.94488  3.17404  5.49626  4.16104    243 - -
          2.68618  4.42225  2.77519  2.73123  3.46354  2.40513  3.72494  3.29354  2.67741  2.69355  4.24690  2.90347  2.73739  3.18146  2.89801  2.37887  2.77519  2.98518  4.58477  3.61503
          0.03112  3.88133  4.60368  0.61958  0.77255  0.33818  1.24851
    227   1.60626  2.73499  3.46224  2.96240  3.84786  3.34465  3.96674  3.18028  2.87764  2.90116  3.78474  3.31016  3.89360  2.32515  3.22623  2.68518  2.84887  2.87700  5.24464  4.00031    244 - -
          2.68618  4.42225  2.77519  2.73123  3.46354  2.40513  3.72494  3.29354  2.67741  2.69355  4.24690  2.90347  2.73739  3.18146  2.89801  2.37887  2.77519  2.98518  4.58477  3.61503
          0.02262  4.19624  4.91858  0.61958  0.77255  0.48576  0.95510
    228   2.89150  5.38163  1.55841  2.24842  4.71953  2.28613  3.78977  4.22216  2.70298  3.72475  4.53606  2.82015  3.89856  2.15242  3.24526  2.81699  3.16615  3.79660  5.88183  4.42561    245 - -
          2.68618  4.42225  2.77519  2.73123  3.46354  2.40513  3.72494  3.29354  2.67741  2.69355  4.24690  2.90347  2.73739  3.18146  2.89801  2.37887  2.77519  2.98518  4.58477  3.61503
          0.02262  4.19624  4.91858  0.61958  0.77255  0.48576  0.95510
    229   2.76266  5.18957  2.09211  1.93140  4.47348  3.37682  3.69570  3.93797  2.52986  2.52251  4.26413  2.21591  3.85619  2.82897  3.03865  2.72048  3.00931  3.54880  5.64990  4.23805    246 - -
          2.68618  4.42225  2.77519  2.73123  3.46354  2.40513  3.72494  3.29354  2.67741  2.69355  4.24690  2.90347  2.73739  3.18146  2.89801  2.37887  2.77519  2.98518  4.58477  3.61503
          0.02262  4.19624  4.91858  0.61958  0.77255  0.48576  0.95510
    230   2.82077  5.08347  3.07106  2.55311  4.44733  3.52694  3.67119  3.85075  1.58204  3.36901  4.18688  3.04712  3.93655  2.19304  2.54586  2.81674  2.29121  3.49585  5.51233  4.21678    247 - -
          2.68618  4.42225  2.77519  2.73123  3.46354  2.40513  3.72494  3.29354  2.67741  2.69355  4.24690  2.90347  2.73739  3.18146  2.89801  2.37887  2.77519  2.98518  4.58477  3.61503
          0.18357  4.19624  1.87960  0.61958  0.77255  0.48576  0.95510
    231   2.63065  4.82075  2.76524  1.96708  4.21738  3.31576  3.71697  3.61563  2.53284  3.22980  4.06022  2.93016  2.54425  2.87963  2.97773  2.66199  2.19749  3.26134  5.46639  4.12592    248 - -
          2.68618  4.42225  2.77519  2.73123  3.46354  2.40513  3.72494  3.29354  2.67741  2.69355  4.24690  2.90347  2.73739  3.18146  2.89801  2.37887  2.77519  2.98518  4.58477  3.61503
          0.02651  4.03919  4.76153  0.61958  0.77255  0.65420  0.73367
    232   2.02725  4.47894  3.23734  2.75610  3.79422  3.40684  3.83104  3.01498  2.68194  2.78192  3.70701  3.18246  3.88662  2.28290  3.05120  2.71806  2.85913  2.17995  5.19557  3.92854    249 - -
          2.68568  4.42250  2.77545  2.73149  3.46298  2.40510  3.72520  3.29310  2.67766  2.69342  4.24715  2.90372  2.73686  3.18110  2.89826  2.37912  2.77504  2.98544  4.58502  3.61528
          0.20876  1.71559  4.76153  1.93572  0.15586  0.39323  1.12354
    233   2.02075  4.82819  2.16826  2.48048  4.45113  2.33251  3.83172  3.90529  2.69738  3.47640  4.27277  2.97690  3.83290  2.98589  3.18189  2.01893  2.93860  3.46103  5.67341  4.31059    260 - -
          2.68618  4.42225  2.77519  2.73123  3.46354  2.40513  3.72494  3.29354  2.67741  2.69355  4.24690  2.90347  2.73739  3.18146  2.89801  2.37887  2.77519  2.98518  4.58477  3.61503
          0.02262  4.19624  4.91858  0.61958  0.77255  0.48576  0.95510
    234   3.21975  4.65211  4.29064  3.81046  1.70366  4.13306  3.64449  3.16974  3.68878  2.70935  3.77454  3.88096  4.47135  2.40854  3.86699  3.43573  3.44340  3.00378  2.34425  1.70747    261 - -
          2.68618  4.42225  2.77519  2.73123  3.46354  2.40513  3.72494  3.29354  2.67741  2.69355  4.24690  2.90347  2.73739  3.18146  2.89801  2.37887  2.77519  2.98518  4.58477  3.61503
          0.02262  4.19624  4.91858  0.61958  0.77255  0.48576  0.95510
    235   3.02320  4.89006  3.70406  3.06567  3.93445  3.76894  3.85858  3.32006  2.30947  2.03200  3.90338  3.44194  4.16229  3.07040  1.27436  3.13769  3.23913  3.14835  5.27436  4.02110    262 - -
          2.68618  4.42225  2.77519  2.73123  3.46354  2.40513  3.72494  3.29354  2.67741  2.69355  4.24690  2.90347  2.73739  3.18146  2.89801  2.37887  2.77519  2.98518  4.58477  3.61503
          0.02262  4.19624  4.91858  0.61958  0.77255  0.48576  0.95510
    236   2.71480  4.72887  3.14358  2.66717  3.90983  3.50721  3.78034  3.31636  2.54346  2.30620  3.83349  3.13987  2.10667  2.29510  2.91149  2.80167  2.96526  3.05975  5.26528  3.96455    263 - -
          2.68618  4.42225  2.77519  2.73123  3.46354  2.40513  3.72494  3.29354  2.67741  2.69355  4.24690  2.90347  2.73739  3.18146  2.89801  2.37887  2.77519  2.98518  4.58477  3.61503
          0.02262  4.19624  4.91858  0.61958  0.77255  0.48576  0.95510
    237   2.75333  4.27795  4.13970  3.61273  3.52486  3.82563  4.33998  1.82482  3.51380  2.40570  3.45901  3.85797  4.26420  3.79186  3.75871  2.28326  3.03521  1.40351  5.13506  3.91999    264 - -
          2.68618  4.42225  2.77519  2.73123  3.46354  2.40513  3.72494  3.29354  2.67741  2.69355  4.24690  2.90347  2.73739  3.18146  2.89801  2.37887  2.77519  2.98518  4.58477  3.61503
          0.02262  4.19624  4.91858  0.61958  0.77255  0.48576  0.95510
    238   2.14450  4.53683  3.36722  2.86674  3.67100  3.57350  3.88291  2.97166  2.73877  1.77780  3.60063  3.29560  4.00096  2.34995  3.08172  2.86786  2.95503  2.77318  5.13360  3.87955    265 - -
          2.68618  4.42225  2.77519  2.73123  3.46354  2.40513  3.72494  3.29354  2.67741  2.69355  4.24690  2.90347  2.73739  3.18146  2.89801  2.37887  2.77519  2.98518  4.58477  3.61503
          0.02262  4.19624  4.91858  0.61958  0.77255  0.48576  0.95510
    239   2.63560  4.71399  3.19281  2.68628  4.18930  3.40003  3.79471  3.58217  2.48650  3.19478  4.03372  3.13111  2.08513  2.96637  2.17865  2.71369  2.20057  3.23133  5.42588  4.14364    266 - -
          2.68618  4.42225  2.77519  2.73123  3.46354  2.40513  3.72494  3.29354  2.67741  2.69355  4.24690  2.90347  2.73739  3.18146  2.89801  2.37887  2.77519  2.98518  4.58477  3.61503
          0.02262  4.19624  4.91858  0.61958  0.77255  0.48576  0.95510
    240   1.75730  4.32951  3.49694  3.10470  4.23993  3.13859  4.17338  3.57723  3.10720  3.29839  4.14647  3.35138  1.78827  3.42193  3.45515  2.55191  1.99387  3.13505  5.59325  4.36173    267 - -
          2.68618  4.42225  2.77519  2.73123  3.46354  2.40513  3.72494  3.29354  2.67741  2.69355  4.24690  2.90347  2.73739  3.18146  2.89801  2.37887  2.77519  2.98518  4.58477  3.61503
          0.02262  4.19624  4.91858  0.61958  0.77255  0.48576  0.95510
    241   3.23820  4.50996  5.05852  4.53050  3.53607  4.65234  5.13905  1.48323  4.42353  1.59435  3.32616  4.72894  4.89274  4.61330  4.57124  4.02536  3.48386  1.17552  5.53567  4.38279    268 - -
          2.68618  4.42225  2.77519  2.73123  3.46354  2.40513  3.72494  3.29354  2.67741  2.69355  4.24690  2.90347  2.73739  3.18146  2.89801  2.37887  2.77519  2.98518  4.58477  3.61503
          0.02262  4.19624  4.91858  0.61958  0.77255  0.48576  0.95510
    242   2.83205  5.25836  2.49788  1.54544  4.62103  3.34749  3.76661  4.10320  2.62889  3.62258  4.42882  2.12324  3.88629  2.91107  3.13551  2.11032  3.10396  3.68914  5.78676  4.36064    269 - -
          2.68618  4.42225  2.77519  2.73123  3.46354  2.40513  3.72494  3.29354  2.67741  2.69355  4.24690  2.90347  2.73739  3.18146  2.89801  2.37887  2.77519  2.98518  4.58477  3.61503
          0.02262  4.19624  4.91858  0.61958  0.77255  0.48576  0.95510
    243   3.48883  4.81423  5.01287  4.46239  3.11375  4.70886  4.99116  2.29985  4.26414  0.77512  2.11416  4.73131  4.87058  4.38604  4.36898  4.07988  3.70954  2.48063  5.24578  4.18382    270 - -
          2.68618  4.42225  2.77519  2.73123  3.46354  2.40513  3.72494  3.29354  2.67741  2.69355  4.24690  2.90347  2.73739  3.18146  2.89801  2.37887  2.77519  2.98518  4.58477  3.61503
          0.02262  4.19624  4.91858  0.61958  0.77255  0.48576  0.95510
    244   2.72834  5.20114  2.16281  1.91062  4.52388  3.38123  3.65903  4.00046  2.44288  3.49875  4.26927  2.85399  3.83737  2.77744  2.31801  2.21412  2.97018  3.58426  5.64876  4.23605    271 - -
          2.68618  4.42225  2.77519  2.73123  3.46354  2.40513  3.72494  3.29354  2.67741  2.69355  4.24690  2.90347  2.73739  3.18146  2.89801  2.37887  2.77519  2.98518  4.58477  3.61503
          0.02262  4.19624  4.91858  0.61958  0.77255  0.48576  0.95510
    245   3.48372  4.79083  4.95834  4.47270  1.55871  4.60257  4.46322  2.46698  4.31867  1.03798  3.06754  4.57080  4.81925  4.36301  4.38411  3.97719  3.70806  2.61056  4.65335  3.17447    272 - -
          2.68618  4.42225  2.77519  2.73123  3.46354  2.40513  3.72494  3.29354  2.67741  2.69355  4.24690  2.90347  2.73739  3.18146  2.89801  2.37887  2.77519  2.98518  4.58477  3.61503
          0.02262  4.19624  4.91858  0.61958  0.77255  0.48576  0.95510
    246   2.77916  4.69057  3.38906  2.80281  3.86676  3.62110  3.76655  2.00772  2.40856  2.84069  3.76210  3.24075  4.00291  2.30379  2.13374  2.89721  2.99793  2.95661  5.19163  3.94346    273 - -
          2.68618  4.42225  2.77519  2.73123  3.46354  2.40513  3.72494  3.29354  2.67741  2.69355  4.24690  2.90347  2.73739  3.18146  2.89801  2.37887  2.77519  2.98518  4.58477  3.61503
          0.02262  4.19624  4.91858  0.61958  0.77255  0.48576  0.95510
    247   3.24152  4.93105  3.88539  3.77983  4.72713  3.60090  4.81942  4.37056  3.86783  3.95567  5.02729  4.04830  0.39861  4.24596  4.06553  3.42178  3.71048  3.97611  5.81094  4.85598    274 - -
          2.68620  4.42227  2.77522  2.73126  3.46356  2.40515  3.72497  3.29356  2.67743  2.69319  4.24692  2.90349  2.73742  3.18149  2.89803  2.37889  2.77522  2.98521  4.58479  3.61505
          0.17595  1.87058  4.91858  0.28007  1.40948  0.48576  0.95510
    248   1.84528  5.05601  2.80858  1.97712  4.39312  3.42771  3.70023  3.80976  1.96004  3.36880  4.17956  2.95003  3.88445  2.83898  2.83878  2.74560  2.99896  3.44593  5.55486  4.20412    276 - -
          2.68618  4.42225  2.77519  2.73123  3.46354  2.40513  3.72494  3.29354  2.67741  2.69355  4.24690  2.90347  2.73739  3.18146  2.89801  2.37887  2.77519  2.98518  4.58477  3.61503
          0.02262  4.19624  4.91858  0.61958  0.77255  0.48576  0.95510
    249   2.66571  4.79140  3.05958  2.60664  4.24160  3.40258  3.77539  3.63167  2.02616  3.24088  4.07413  3.07799  2.03442  2.93905  2.85779  2.72290  2.24283  3.27849  5.46484  4.16488    277 - -
          2.68618  4.42225  2.77519  2.73123  3.46354  2.40513  3.72494  3.29354  2.67741  2.69355  4.24690  2.90347  2.73739  3.18146  2.89801  2.37887  2.77519  2.98518  4.58477  3.61503
          0.02262  4.19624  4.91858  0.61958  0.77255  0.48576  0.95510
    250   2.68246  5.06145  2.21238  2.35058  4.40326  3.38178  3.66758  3.85849  2.07395  3.39322  4.17512  2.89229  3.83262  2.79343  2.93581  2.17298  2.32931  3.46354  5.56996  4.18258    278 - -
          2.68618  4.42225  2.77519  2.73123  3.46354  2.40513  3.72494  3.29354  2.67741  2.69355  4.24690  2.90347  2.73739  3.18146  2.89801  2.37887  2.77519  2.98518  4.58477  3.61503
          0.02262  4.19624  4.91858  0.61958  0.77255  0.48576  0.95510
    251   3.30197  4.63523  4.82988  4.34379  1.29876  4.43901  4.40242  1.75116  4.20027  1.83525  3.20239  4.43330  4.71965  4.30126  4.29417  3.80469  3.54191  2.34436  4.65892  3.16577    279 - -
          2.68618  4.42225  2.77519  2.73123  3.46354  2.40513  3.72494  3.29354  2.67741  2.69355  4.24690  2.90347  2.73739  3.18146  2.89801  2.37887  2.77519  2.98518  4.58477  3.61503
          0.02262  4.19624  4.91858  0.61958  0.77255  0.48576  0.95510
    252   2.83176  5.13284  3.00176  2.52256  4.51268  3.51049  3.67410  3.93540  1.53970  3.43321  4.24309  3.02418  3.93302  2.18200  2.56356  2.23715  3.05542  3.56347  5.55607  4.24840    280 - -
          2.68618  4.42225  2.77519  2.73123  3.46354  2.40513  3.72494  3.29354  2.67741  2.69355  4.24690  2.90347  2.73739  3.18146  2.89801  2.37887  2.77519  2.98518  4.58477  3.61503
          0.02262  4.19624  4.91858  0.61958  0.77255  0.48576  0.95510
    253   2.08853  4.76825  2.94539  2.02096  4.21711  3.34461  3.76379  3.62907  2.58720  3.23978  4.05342  3.00953  3.83948  2.92299  3.04218  2.16109  2.25417  3.25903  5.47399  4.14101    281 - -
          2.68618  4.42225  2.77519  2.73123  3.46354  2.40513  3.72494  3.29354  2.67741  2.69355  4.24690  2.90347  2.73739  3.18146  2.89801  2.37887  2.77519  2.98518  4.58477  3.61503
          0.02262  4.19624  4.91858  0.61958  0.77255  0.48576  0.95510
    254   2.06711  4.84356  2.82292  1.95749  4.35810  2.46383  3.78684  3.79793  2.62615  3.37832  4.18185  2.97457  3.83969  2.94022  3.09785  2.08461  2.92990  3.39234  5.58789  4.23368    282 - -
          2.68628  4.42235  2.77529  2.73058  3.46363  2.40522  3.72504  3.29301  2.67750  2.69364  4.24699  2.90356  2.73749  3.18156  2.89810  2.37896  2.77529  2.98477  4.58486  3.61513
          0.55305  1.27714  1.92433  0.67587  0.71073  0.48576  0.95510
    255   3.52987  4.80592  4.63289  4.27496  1.51309  4.32665  3.57658  3.19139  4.08602  2.51249  3.77921  4.09445  4.65129  4.11506  4.13450  3.71450  3.75909  3.13700  1.45096  2.02760    285 - -
          2.68618  4.42225  2.77519  2.73123  3.46354  2.40513  3.72494  3.29354  2.67741  2.69355  4.24690  2.90347  2.73739  3.18146  2.89801  2.37887  2.77519  2.98518  4.58477  3.61503
          0.02630  4.04697  4.76931  0.61958  0.77255  0.64706  0.74146
    256   3.29773  4.62179  4.85080  4.32352  3.17924  4.55974  4.90690  1.61502  4.15019  1.00628  2.99773  4.58063  4.77617  4.33214  4.29249  3.93458  3.53414  2.06550  5.25021  4.11687    286 - -
          2.68618  4.42225  2.77519  2.73123  3.46354  2.40513  3.72494  3.29354  2.67741  2.69355  4.24690  2.90347  2.73739  3.18146  2.89801  2.37887  2.77519  2.98518  4.58477  3.61503
          0.02630  4.04697  4.76931  0.61958  0.77255  0.39669  1.11639
    257   2.00871  4.70619  3.07535  2.63631  4.27281  3.32892  3.82290  3.67870  2.02105  3.29020  4.11084  3.08903  3.85848  2.98975  2.97231  1.73095  2.91001  3.28949  5.50984  4.20580    287 - -
          2.68618  4.42225  2.77519  2.73123  3.46354  2.40513  3.72494  3.29354  2.67741  2.69355  4.24690  2.90347  2.73739  3.18146  2.89801  2.37887  2.77519  2.98518  4.58477  3.61503
          0.02262  4.19624  4.91858  0.61958  0.77255  0.48576  0.95510
    258   2.94834  5.23173  2.95008  1.58052  4.60493  3.54241  3.72645  4.02905  2.25852  3.51734  4.35384  3.05751  3.98984  2.86325  1.63326  2.92086  3.16942  3.66833  5.61761  4.32619    288 - -
          2.68618  4.42225  2.77519  2.73123  3.46354  2.40513  3.72494  3.29354  2.67741  2.69355  4.24690  2.90347  2.73739  3.18146  2.89801  2.37887  2.77519  2.98518  4.58477  3.61503
          0.02262  4.19624  4.91858  0.61958  0.77255  0.48576  0.95510
    259   2.81090  4.40205  3.81901  3.30459  2.32750  3.79804  3.95186  2.70822  3.22038  1.54720  3.38334  2.50279  4.17932  3.50092  3.49732  3.09270  3.05167  2.56996  4.64512  3.21964    289 - -
          2.68618  4.42225  2.77519  2.73123  3.46354  2.40513  3.72494  3.29354  2.67741  2.69355  4.24690  2.90347  2.73739  3.18146  2.89801  2.37887  2.77519  2.98518  4.58477  3.61503
          0.02262  4.19624  4.91858  0.61958  0.77255  0.48576  0.95510
    260   1.57217  4.28617  3.61777  3.14244  2.50899  3.35375  4.04388  3.03766  3.11010  2.77592  3.68777  3.42363  3.92246  3.40130  3.43225  2.05921  2.84671  2.75754  5.10291  3.82652    290 - -
          2.68618  4.42225  2.77519  2.73123  3.46354  2.40513  3.72494  3.29354  2.67741  2.69355  4.24690  2.90347  2.73739  3.18146  2.89801  2.37887  2.77519  2.98518  4.58477  3.61503
          0.02262  4.19624  4.91858  0.61958  0.77255  0.48576  0.95510
    261   2.11264  5.17140  2.55937  1.57759  4.54094  3.35395  3.76212  3.99460  2.61247  3.54239  4.35246  2.17435  3.88124  2.90825  3.10756  2.76301  3.06897  3.59699  5.72493  4.31848    291 - -
          2.68618  4.42225  2.77519  2.73123  3.46354  2.40513  3.72494  3.29354  2.67741  2.69355  4.24690  2.90347  2.73739  3.18146  2.89801  2.37887  2.77519  2.98518  4.58477  3.61503
          0.15919  4.19624  2.02412  0.61958  0.77255  0.48576  0.95510
    262   2.71906  4.89663  2.87783  1.97708  4.10436  3.44240  3.67099  3.50667  2.39851  2.34038  3.95871  2.97189  3.87269  2.21440  2.79369  2.74294  2.95127  3.21161  5.36400  4.03741    292 - -
          2.68618  4.42225  2.77519  2.73123  3.46354  2.40513  3.72494  3.29354  2.67741  2.69355  4.24690  2.90347  2.73739  3.18146  2.89801  2.37887  2.77519  2.98518  4.58477  3.61503
          0.02588  4.06293  4.78528  0.61958  0.77255  0.63205  0.75822
    263   2.73750  4.34094  3.80791  3.23522  3.46375  3.76497  4.05993  1.91500  3.01263  2.32683  3.38939  3.58649  4.14344  3.41295  2.39178  3.05588  2.97983  1.79203  5.03093  3.81131    293 - -
          2.68618  4.42225  2.77519  2.73123  3.46354  2.40513  3.72494  3.29354  2.67741  2.69355  4.24690  2.90347  2.73739  3.18146  2.89801  2.37887  2.77519  2.98518  4.58477  3.61503
          0.02588  4.06293  4.78528  0.61958  0.77255  0.40408  1.10139
    264   2.75916  4.30267  3.92846  2.48652  2.50111  3.82744  4.09480  2.00394  3.28103  1.79349  3.23900  3.68552  4.18044  3.54292  3.54715  3.10468  2.99046  2.35215  4.87749  3.65496    294 - -
          2.68618  4.42225  2.77519  2.73123  3.46354  2.40513  3.72494  3.29354  2.67741  2.69355  4.24690  2.90347  2.73739  3.18146  2.89801  2.37887  2.77519  2.98518  4.58477  3.61503
          0.02262  4.19624  4.91858  0.61958  0.77255  0.48576  0.95510
    265   2.95869  5.38744  2.50514  1.24291  4.69062  3.40407  3.78831  4.17613  2.57010  3.67246  4.51398  2.88731  3.94594  2.10392  3.00769  2.88881  3.21598  3.78695  5.81353  4.40843    295 - -
          2.68618  4.42225  2.77519  2.73123  3.46354  2.40513  3.72494  3.29354  2.67741  2.69355  4.24690  2.90347  2.73739  3.18146  2.89801  2.37887  2.77519  2.98518  4.58477  3.61503
          0.02262  4.19624  4.91858  0.61958  0.77255  0.48576  0.95510
    266   2.69606  4.95591  3.03337  2.49018  4.28541  3.46410  3.65574  3.70636  2.31953  3.25843  4.06283  2.99814  2.81882  2.25644  2.19152  2.70710  2.33716  3.35139  5.44327  4.11819    296 - -
          2.68618  4.42225  2.77519  2.73123  3.46354  2.40513  3.72494  3.29354  2.67741  2.69355  4.24690  2.90347  2.73739  3.18146  2.89801  2.37887  2.77519  2.98518  4.58477  3.61503
          0.02262  4.19624  4.91858  0.61958  0.77255  0.48576  0.95510
    267   3.30582  4.63968  4.82694  4.34275  1.28121  4.43848  4.39295  1.77515  4.19899  1.83774  3.20560  4.43040  4.71999  4.29955  4.29299  3.80469  3.54599  2.35420  4.64753  3.14946    297 - -
          2.68618  4.42225  2.77519  2.73123  3.46354  2.40513  3.72494  3.29354  2.67741  2.69355  4.24690  2.90347  2.73739  3.18146  2.89801  2.37887  2.77519  2.98518  4.58477  3.61503
          0.15919  4.19624  2.02412  0.61958  0.77255  0.48576  0.95510
    268   2.73351  5.14320  2.13362  2.32178  4.46417  3.38047  3.62792  3.92783  2.33802  3.43018  4.22119  2.86311  3.83134  2.16222  2.14958  2.69577  2.96922  3.53393  5.57252  4.19432    298 - -
          2.68618  4.42225  2.77519  2.73123  3.46354  2.40513  3.72494  3.29354  2.67741  2.69355  4.24690  2.90347  2.73739  3.18146  2.89801  2.37887  2.77519  2.98518  4.58477  3.61503
          0.02588  4.06293  4.78528  0.61958  0.77255  0.63205  0.75822
    269   2.88176  5.24556  2.54652  1.77759  4.54731  3.37549  3.71497  4.01474  2.43848  3.52414  4.37125  2.87134  3.89460  1.64298  2.83869  2.83033  3.13145  3.64528  5.67138  4.29753    299 - -
          2.68618  4.42225  2.77519  2.73123  3.46354  2.40513  3.72494  3.29354  2.67741  2.69355  4.24690  2.90347  2.73739  3.18146  2.89801  2.37887  2.77519  2.98518  4.58477  3.61503
          0.02588  4.06293  4.78528  0.61958  0.77255  0.40408  1.10139
    270   2.79440  4.47070  3.69701  3.11675  3.21373  3.73768  3.84702  2.89165  2.81064  1.70587  3.49836  3.47357  4.10676  3.26688  2.29911  3.01809  3.01933  2.71643  4.74638  2.44212    300 - -
          2.68618  4.42225  2.77519  2.73123  3.46354  2.40513  3.72494  3.29354  2.67741  2.69355  4.24690  2.90347  2.73739  3.18146  2.89801  2.37887  2.77519  2.98518  4.58477  3.61503
          0.02262  4.19624  4.91858  0.61958  0.77255  0.48576  0.95510
    271   2.42681  4.40569  3.32873  3.06617  4.42981  3.11753  4.23114  3.89849  3.15897  3.55432  4.38976  3.33082  1.60895  3.47651  3.50279  1.42177  2.89146  3.36782  5.74455  4.48869    301 - -
          2.68618  4.42225  2.77519  2.73123  3.46354  2.40513  3.72494  3.29354  2.67741  2.69355  4.24690  2.90347  2.73739  3.18146  2.89801  2.37887  2.77519  2.98518  4.58477  3.61503
          0.02262  4.19624  4.91858  0.61958  0.77255  0.48576  0.95510
    272   2.86423  5.31430  1.88506  2.27142  4.66623  1.87575  3.78581  4.16033  2.68398  3.67424  4.48531  2.83728  3.89433  2.16185  3.21305  2.80250  3.13975  3.74179  5.83678  4.39617    302 - -
          2.68618  4.42225  2.77519  2.73123  3.46354  2.40513  3.72494  3.29354  2.67741  2.69355  4.24690  2.90347  2.73739  3.18146  2.89801  2.37887  2.77519  2.98518  4.58477  3.61503
          0.02262  4.19624  4.91858  0.61958  0.77255  0.48576  0.95510
    273   2.61768  4.74893  2.95533  2.04242  4.11236  2.51030  3.75444  3.51086  2.59192  3.14255  3.97059  3.01939  3.85441  2.92552  3.04263  2.15238  2.89337  2.47315  5.39907  4.07552    303 - -
          2.68618  4.42225  2.77519  2.73123  3.46354  2.40513  3.72494  3.29354  2.67741  2.69355  4.24690  2.90347  2.73739  3.18146  2.89801  2.37887  2.77519  2.98518  4.58477  3.61503
          0.02262  4.19624  4.91858  0.61958  0.77255  0.48576  0.95510
    274   2.98267  5.23974  3.25876  2.67552  4.66612  3.63923  3.66491  4.04989  1.68079  3.49612  4.32338  2.26223  4.02188  2.78853  1.56591  2.95998  3.17163  3.69269  5.56017  4.32210    304 - -
          2.68618  4.42225  2.77519  2.73123  3.46354  2.40513  3.72494  3.29354  2.67741  2.69355  4.24690  2.90347  2.73739  3.18146  2.89801  2.37887  2.77519  2.98518  4.58477  3.61503
          0.02262  4.19624  4.91858  0.61958  0.77255  0.48576  0.95510
    275   2.39127  4.32882  3.50619  3.25320  4.43779  1.44646  4.35129  3.80976  3.32557  3.53365  4.38269  3.43131  3.84039  3.62713  3.63242  2.56809  1.45918  3.29019  5.77133  4.56709    305 - -
          2.68618  4.42225  2.77519  2.73123  3.46354  2.40513  3.72494  3.29354  2.67741  2.69355  4.24690  2.90347  2.73739  3.18146  2.89801  2.37887  2.77519  2.98518  4.58477  3.61503
          0.02262  4.19624  4.91858  0.61958  0.77255  0.48576  0.95510
    276   1.16899  4.28605  3.98989  3.60112  3.93826  3.36827  4.47298  2.66384  3.53077  2.79834  3.85838  3.71695  4.04023  3.82985  3.78790  2.80108  2.95525  1.79073  5.51566  4.30391    306 - -
          2.68618  4.42225  2.77519  2.73123  3.46354  2.40513  3.72494  3.29354  2.67741  2.69355  4.24690  2.90347  2.73739  3.18146  2.89801  2.37887  2.77519  2.98518  4.58477  3.61503
          0.02262  4.19624  4.91858  0.61958  0.77255  0.48576  0.95510
    277   3.25991  4.52659  5.09064  4.56236  3.51527  4.67956  5.16290  1.24997  4.45448  1.56488  3.30022  4.76028  4.90966  4.63237  4.59447  4.05489  3.50429  1.40313  5.53516  4.39267    307 - -
          2.68618  4.42225  2.77519  2.73123  3.46354  2.40513  3.72494  3.29354  2.67741  2.69355  4.24690  2.90347  2.73739  3.18146  2.89801  2.37887  2.77519  2.98518  4.58477  3.61503
          0.02262  4.19624  4.91858  0.61958  0.77255  0.48576  0.95510
    278   3.25871  4.57716  4.92535  4.39133  3.34989  4.55346  4.96641  1.09505  4.23201  1.78152  2.20005  4.61060  4.80299  4.42222  4.37112  3.92128  3.50136  1.97473  5.35969  4.23017    308 - -
          2.68618  4.42225  2.77519  2.73123  3.46354  2.40513  3.72494  3.29354  2.67741  2.69355  4.24690  2.90347  2.73739  3.18146  2.89801  2.37887  2.77519  2.98518  4.58477  3.61503
          0.02262  4.19624  4.91858  0.61958  0.77255  0.48576  0.95510
    279   3.50671  4.81267  5.00653  4.50474  2.07575  4.66265  4.64562  2.40621  4.35442  0.80389  2.99640  4.65800  4.85389  4.39963  4.42469  4.04174  3.72917  2.57607  4.83515  3.44448    309 - -
          2.68618  4.42225  2.77519  2.73123  3.46354  2.40513  3.72494  3.29354  2.67741  2.69355  4.24690  2.90347  2.73739  3.18146  2.89801  2.37887  2.77519  2.98518  4.58477  3.61503
          0.02262  4.19624  4.91858  0.61958  0.77255  0.48576  0.95510
    280   3.06919  5.60880  1.07680  2.21256  4.92613  3.30994  3.91247  4.50673  2.97440  4.00640  4.87428  1.96451  3.95896  3.09072  3.58669  2.95487  3.37999  4.05973  6.12615  4.60347    310 - -
          2.68618  4.42225  2.77519  2.73123  3.46354  2.40513  3.72494  3.29354  2.67741  2.69355  4.24690  2.90347  2.73739  3.18146  2.89801  2.37887  2.77519  2.98518  4.58477  3.61503
          0.02262  4.19624  4.91858  0.61958  0.77255  0.48576  0.95510
    281   2.36794  4.33544  3.40438  3.20040  4.56611  1.95344  4.36616  4.05088  3.35890  3.70967  4.52271  3.38818  3.81557  3.63080  3.68253  1.02739  2.86944  3.43080  5.87494  4.65044    311 - -
          2.68618  4.42225  2.77519  2.73123  3.46354  2.40513  3.72494  3.29354  2.67741  2.69355  4.24690  2.90347  2.73739  3.18146  2.89801  2.37887  2.77519  2.98518  4.58477  3.61503
          0.02262  4.19624  4.91858  0.61958  0.77255  0.48576  0.95510
    282   2.25247  4.41323  4.46949  3.92447  3.36956  4.16027  4.56931  1.71746  3.79801  1.33244  3.23145  4.16772  4.49944  4.03538  3.99533  3.49165  3.24026  2.04083  5.17797  4.01475    312 - -
          2.68618  4.42225  2.77519  2.73123  3.46354  2.40513  3.72494  3.29354  2.67741  2.69355  4.24690  2.90347  2.73739  3.18146  2.89801  2.37887  2.77519  2.98518  4.58477  3.61503
          0.02262  4.19624  4.91858  0.61958  0.77255  0.48576  0.95510
    283   2.19541  4.77118  2.37652  2.49314  3.99087  3.44762  2.73605  2.66372  2.53016  3.03042  3.86684  3.00572  3.86289  2.86931  2.98392  2.69412  2.88127  3.08834  5.29595  3.96797    313 - -
          2.68618  4.42225  2.77519  2.73123  3.46354  2.40513  3.72494  3.29354  2.67741  2.69355  4.24690  2.90347  2.73739  3.18146  2.89801  2.37887  2.77519  2.98518  4.58477  3.61503
          0.02262  4.19624  4.91858  0.61958  0.77255  0.48576  0.95510
    284   2.13488  5.17704  2.55540  1.57559  4.54577  3.35381  3.76231  4.00028  2.61326  3.54692  4.35690  2.14982  3.88169  2.90832  3.10897  2.76435  3.07130  3.60203  5.72865  4.32108    314 - -
          2.68618  4.42225  2.77519  2.73123  3.46354  2.40513  3.72494  3.29354  2.67741  2.69355  4.24690  2.90347  2.73739  3.18146  2.89801  2.37887  2.77519  2.98518  4.58477  3.61503
          0.02262  4.19624  4.91858  0.61958  0.77255  0.48576  0.95510
    285   3.21393  4.49701  5.02846  4.54575  3.72558  4.62152  5.25784  1.40577  4.44131  2.21423  3.51523  4.73949  4.92377  4.70531  4.62843  4.02602  3.48257  0.91934  5.72575  4.51270    315 - -
          2.68618  4.42225  2.77519  2.73123  3.46354  2.40513  3.72494  3.29354  2.67741  2.69355  4.24690  2.90347  2.73739  3.18146  2.89801  2.37887  2.77519  2.98518  4.58477  3.61503
          0.02262  4.19624  4.91858  0.61958  0.77255  0.48576  0.95510
    286   2.23064  5.19921  2.12031  2.29851  4.52665  3.37339  3.68134  3.99978  2.02969  3.50864  4.28749  2.22679  3.84625  2.80577  2.98404  2.70007  2.99237  3.58822  5.66734  4.25383    316 - -
          2.68618  4.42225  2.77519  2.73123  3.46354  2.40513  3.72494  3.29354  2.67741  2.69355  4.24690  2.90347  2.73739  3.18146  2.89801  2.37887  2.77519  2.98518  4.58477  3.61503
          0.02262  4.19624  4.91858  0.61958  0.77255  0.48576  0.95510
    287   2.75641  4.91089  3.10647  2.09381  4.19402  3.52151  3.69470  3.54650  2.32787  3.16101  4.00819  3.06923  3.92602  2.84770  1.79793  2.79065  2.98259  2.50411  5.39253  4.09671    317 - -
          2.68618  4.42225  2.77519  2.73123  3.46354  2.40513  3.72494  3.29354  2.67741  2.69355  4.24690  2.90347  2.73739  3.18146  2.89801  2.37887  2.77519  2.98518  4.58477  3.61503
          0.02262  4.19624  4.91858  0.61958  0.77255  0.48576  0.95510
    288   3.28979  4.57126  5.06568  4.52307  3.38364  4.66014  5.08542  1.55905  4.40449  1.18248  3.16929  4.73108  4.87433  4.54499  4.52665  4.02624  3.52724  1.55269  5.42439  4.31727    318 - -
          2.68618  4.42225  2.77519  2.73123  3.46354  2.40513  3.72494  3.29354  2.67741  2.69355  4.24690  2.90347  2.73739  3.18146  2.89801  2.37887  2.77519  2.98518  4.58477  3.61503
          0.02262  4.19624  4.91858  0.61958  0.77255  0.48576  0.95510
    289   2.57153  4.45710  3.32853  2.84671  3.68580  3.41243  3.87290  3.17632  2.81736  2.86586  3.74676  3.24666  3.91166  3.15541  3.19158  1.78252  2.21290  2.89062  5.10857  2.58475    319 - -
          2.68618  4.42225  2.77519  2.73123  3.46354  2.40513  3.72494  3.29354  2.67741  2.69355  4.24690  2.90347  2.73739  3.18146  2.89801  2.37887  2.77519  2.98518  4.58477  3.61503
          0.02262  4.19624  4.91858  0.61958  0.77255  0.48576  0.95510
    290   2.72479  5.19679  2.15665  1.96247  4.51843  3.38419  3.65494  3.99407  2.43339  3.49197  4.26175  2.85624  2.70947  2.77252  2.31657  2.67975  2.96532  3.57855  5.64130  4.23052    320 - -
          2.68618  4.42225  2.77519  2.73123  3.46354  2.40513  3.72494  3.29354  2.67741  2.69355  4.24690  2.90347  2.73739  3.18146  2.89801  2.37887  2.77519  2.98518  4.58477  3.61503
          0.02262  4.19624  4.91858  0.61958  0.77255  0.48576  0.95510
    291   3.48372  4.79083  4.95834  4.47270  1.55871  4.60257  4.46322  2.46698  4.31867  1.03798  3.06754  4.57080  4.81925  4.36301  4.38411  3.97719  3.70806  2.61056  4.65335  3.17447    321 - -
          2.68618  4.42225  2.77519  2.73123  3.46354  2.40513  3.72494  3.29354  2.67741  2.69355  4.24690  2.90347  2.73739  3.18146  2.89801  2.37887  2.77519  2.98518  4.58477  3.61503
          0.02262  4.19624  4.91858  0.61958  0.77255  0.48576  0.95510
    292   3.50332  4.80891  5.00396  4.50294  2.00999  4.65659  4.62571  2.41218  4.35243  0.82516  3.00185  4.64952  4.84981  4.39609  4.42119  4.03455  3.72568  2.57996  4.81490  3.41430    322 - -
          2.68618  4.42225  2.77519  2.73123  3.46354  2.40513  3.72494  3.29354  2.67741  2.69355  4.24690  2.90347  2.73739  3.18146  2.89801  2.37887  2.77519  2.98518  4.58477  3.61503
          0.02262  4.19624  4.91858  0.61958  0.77255  0.48576  0.95510
    293   3.07070  5.22690  3.38986  2.79960  4.62303  3.69421  3.70739  4.03488  2.04595  3.47860  4.34648  3.22960  4.08458  1.66276  1.46657  3.06376  3.25694  3.70669  5.53591  4.32279    323 - -
          2.68618  4.42225  2.77519  2.73123  3.46354  2.40513  3.72494  3.29354  2.67741  2.69355  4.24690  2.90347  2.73739  3.18146  2.89801  2.37887  2.77519  2.98518  4.58477  3.61503
          0.15919  4.19624  2.02412  0.61958  0.77255  0.48576  0.95510
    294   2.86523  5.41899  1.79968  1.70842  4.71326  3.28640  3.71781  4.21824  2.62351  3.70338  4.51233  2.74248  3.84430  2.06740  3.16753  2.77309  3.12947  3.79093  5.85418  4.38420    324 - -
          2.68623  4.42230  2.77524  2.73128  3.46359  2.40518  3.72499  3.29290  2.67746  2.69322  4.24695  2.90352  2.73745  3.18151  2.89806  2.37892  2.77524  2.98523  4.58482  3.61508
          0.20377  1.73728  4.78528  0.66607  0.72098  0.40408  1.10139
    295   2.08176  4.74718  2.98926  2.58905  4.29230  3.32475  3.81802  3.71645  2.59891  3.31676  4.13749  3.05733  3.85711  1.79132  3.01115  2.07138  2.92336  3.32408  5.53253  4.21172    327 - -
          2.68618  4.42225  2.77519  2.73123  3.46354  2.40513  3.72494  3.29354  2.67741  2.69355  4.24690  2.90347  2.73739  3.18146  2.89801  2.37887  2.77519  2.98518  4.58477  3.61503
          0.02262  4.19624  4.91858  0.61958  0.77255  0.48576  0.95510
    296   2.76731  5.17331  2.58257  1.87966  4.53575  2.39720  3.73080  4.00653  2.57158  3.53164  4.32597  2.25236  2.59558  2.86787  3.07567  2.73007  3.03188  3.59816  5.70462  4.29385    328 - -
          2.68618  4.42225  2.77519  2.73123  3.46354  2.40513  3.72494  3.29354  2.67741  2.69355  4.24690  2.90347  2.73739  3.18146  2.89801  2.37887  2.77519  2.98518  4.58477  3.61503
          0.02262  4.19624  4.91858  0.61958  0.77255  0.48576  0.95510
    297   2.69029  4.44569  3.47620  2.95334  3.47911  3.60433  2.66684  2.90916  2.80428  1.73828  3.53468  3.35230  4.01521  3.19661  3.12503  2.89158  2.33624  2.70361  4.95739  3.66155    329 - -
          2.68618  4.42225  2.77519  2.73123  3.46354  2.40513  3.72494  3.29354  2.67741  2.69355  4.24690  2.90347  2.73739  3.18146  2.89801  2.37887  2.77519  2.98518  4.58477  3.61503
          0.02262  4.19624  4.91858  0.61958  0.77255  0.48576  0.95510
    298   2.37845  4.33867  3.38382  3.22551  4.59515  1.06172  4.40938  4.08831  3.42555  3.75350  4.57249  3.40346  3.82479  3.68729  3.73630  1.79380  2.88897  3.45593  5.90697  4.68789    330 - -
          2.68618  4.42225  2.77519  2.73123  3.46354  2.40513  3.72494  3.29354  2.67741  2.69355  4.24690  2.90347  2.73739  3.18146  2.89801  2.37887  2.77519  2.98518  4.58477  3.61503
          0.17558  4.19624  1.92433  0.61958  0.77255  0.48576  0.95510
    299   2.69410  4.61652  2.31722  2.66256  3.37045  3.52290  3.71200  3.10429  2.70462  2.15579  3.68561  3.13308  3.93685  3.02500  3.11564  2.80313  2.93246  2.87284  4.86299  2.53730    331 - -
          2.68618  4.42225  2.77519  2.73123  3.46354  2.40513  3.72494  3.29354  2.67741  2.69355  4.24690  2.90347  2.73739  3.18146  2.89801  2.37887  2.77519  2.98518  4.58477  3.61503
          0.02630  4.04697  4.76931  0.61958  0.77255  0.39669  1.11639
    300   2.68305  5.08982  2.28164  2.35658  4.40978  3.41012  3.63284  3.86663  2.36952  3.38375  4.15834  2.89723  3.83120  2.25517  2.34610  2.65827  2.35486  3.47135  5.54459  4.16267    332 - -
          2.68618  4.42225  2.77519  2.73123  3.46354  2.40513  3.72494  3.29354  2.67741  2.69355  4.24690  2.90347  2.73739  3.18146  2.89801  2.37887  2.77519  2.98518  4.58477  3.61503
          0.02262  4.19624  4.91858  0.61958  0.77255  0.48576  0.95510
    301   3.23040  4.50090  5.07520  4.59056  3.72302  4.66295  5.29459  1.15422  4.49013  2.19888  3.50549  4.78135  4.94968  4.74482  4.67052  4.06805  3.49580  1.10291  5.73742  4.53146    333 - -
          2.68618  4.42225  2.77519  2.73123  3.46354  2.40513  3.72494  3.29354  2.67741  2.69355  4.24690  2.90347  2.73739  3.18146  2.89801  2.37887  2.77519  2.98518  4.58477  3.61503
          0.02262  4.19624  4.91858  0.61958  0.77255  0.48576  0.95510
    302   2.57603  2.74196  3.13146  2.07636  4.06839  1.83893  3.90139  3.44617  2.77797  3.12154  3.97307  3.16164  3.87940  3.11450  3.18344  2.68964  2.90376  3.10523  5.39780  4.11833    334 - -
          2.68618  4.42225  2.77519  2.73123  3.46354  2.40513  3.72494  3.29354  2.67741  2.69355  4.24690  2.90347  2.73739  3.18146  2.89801  2.37887  2.77519  2.98518  4.58477  3.61503
          0.02262  4.19624  4.91858  0.61958  0.77255  0.48576  0.95510
    303   2.95513  5.23176  2.96888  1.62856  4.60789  3.55011  3.72606  4.02927  2.24683  3.51614  4.35408  3.06624  3.99496  2.86288  1.57778  2.92861  3.17450  3.67027  5.61411  4.32781    335 - -
          2.68618  4.42225  2.77519  2.73123  3.46354  2.40513  3.72494  3.29354  2.67741  2.69355  4.24690  2.90347  2.73739  3.18146  2.89801  2.37887  2.77519  2.98518  4.58477  3.61503
          0.02262  4.19624  4.91858  0.61958  0.77255  0.48576  0.95510
    304   2.70633  4.64126  3.14929  2.69192  3.81131  3.52907  3.79321  1.96351  2.61448  2.85223  3.75408  2.40894  3.95407  2.39244  2.98471  2.82251  2.94846  2.89195  5.18837  3.89798    336 - -
          2.68618  4.42225  2.77519  2.73123  3.46354  2.40513  3.72494  3.29354  2.67741  2.69355  4.24690  2.90347  2.73739  3.18146  2.89801  2.37887  2.77519  2.98518  4.58477  3.61503
          0.02262  4.19624  4.91858  0.61958  0.77255  0.48576  0.95510
    305   2.63868  4.83845  2.11372  2.47928  4.38262  3.29574  3.82975  3.81099  2.70133  3.41347  4.22751  2.98067  3.85063  2.99253  3.17923  2.10752  1.76091  3.40370  5.62974  4.27178    337 - -
          2.68618  4.42225  2.77519  2.73123  3.46354  2.40513  3.72494  3.29354  2.67741  2.69355  4.24690  2.90347  2.73739  3.18146  2.89801  2.37887  2.77519  2.98518  4.58477  3.61503
          0.02262  4.19624  4.91858  0.61958  0.77255  0.48576  0.95510
    306   3.11940  4.84985  3.85836  3.80474  4.91676  0.36809  4.89265  4.60761  4.02933  4.21612  5.20329  4.02421  4.25011  4.32848  4.21794  3.30250  3.62552  4.07309  5.91373  5.03386    338 - -
          2.68618  4.42225  2.77519  2.73123  3.46354  2.40513  3.72494  3.29354  2.67741  2.69355  4.24690  2.90347  2.73739  3.18146  2.89801  2.37887  2.77519  2.98518  4.58477  3.61503
          0.02262  4.19624  4.91858  0.61958  0.77255  0.48576  0.95510
    307   2.86951  4.39802  4.06834  3.53919  1.82295  3.89213  4.07673  2.61457  3.43492  1.70612  3.27098  3.79857  2.58032  3.67752  3.66636  3.20150  3.11556  2.53082  4.66952  3.27230    339 - -
          2.68618  4.42225  2.77519  2.73123  3.46354  2.40513  3.72494  3.29354  2.67741  2.69355  4.24690  2.90347  2.73739  3.18146  2.89801  2.37887  2.77519  2.98518  4.58477  3.61503
          0.02262  4.19624  4.91858  0.61958  0.77255  0.48576  0.95510
    308   2.15630  4.83993  3.04737  2.51803  4.15964  3.43928  2.68364  3.58477  2.41080  3.17164  3.98721  3.01766  3.86300  2.83655  2.31642  2.19581  2.90030  3.24410  5.38483  4.06225    340 - -
          2.68618  4.42225  2.77519  2.73123  3.46354  2.40513  3.72494  3.29354  2.67741  2.69355  4.24690  2.90347  2.73739  3.18146  2.89801  2.37887  2.77519  2.98518  4.58477  3.61503
          0.02262  4.19624  4.91858  0.61958  0.77255  0.48576  0.95510
    309   2.73578  5.02841  3.02977  2.49635  4.39321  2.56352  3.65584  3.81739  1.93566  3.34204  4.14072  3.00255  2.67766  2.78268  2.14501  2.73431  2.96647  3.44674  5.49657  4.17512    341 - -
          2.68618  4.42225  2.77519  2.73123  3.46354  2.40513  3.72494  3.29354  2.67741  2.69355  4.24690  2.90347  2.73739  3.18146  2.89801  2.37887  2.77519  2.98518  4.58477  3.61503
          0.02262  4.19624  4.91858  0.61958  0.77255  0.48576  0.95510
    310   2.17183  5.13016  2.18717  2.35167  4.48106  3.38745  3.69896  3.92681  1.68043  3.46283  4.25644  2.89537  3.86191  2.82999  2.93943  2.71769  2.99788  3.53254  5.63264  4.24431    342 - -
          2.68618  4.42225  2.77519  2.73123  3.46354  2.40513  3.72494  3.29354  2.67741  2.69355  4.24690  2.90347  2.73739  3.18146  2.89801  2.37887  2.77519  2.98518  4.58477  3.61503
          0.02262  4.19624  4.91858  0.61958  0.77255  0.48576  0.95510
    311   2.17694  5.06746  2.21006  2.34816  4.42044  3.37532  3.67633  3.87736  2.02373  3.41113  4.19343  2.89028  3.83450  2.80316  2.95369  2.20623  2.93992  3.47863  5.58695  4.19707    343 - -
          2.68618  4.42225  2.77519  2.73123  3.46354  2.40513  3.72494  3.29354  2.67741  2.69355  4.24690  2.90347  2.73739  3.18146  2.89801  2.37887  2.77519  2.98518  4.58477  3.61503
          0.02262  4.19624  4.91858  0.61958  0.77255  0.48576  0.95510
    312   2.64401  4.72816  2.42081  2.13073  3.93184  3.47694  3.70976  2.56043  2.55013  2.93906  2.85819  3.03728  3.87846  2.88902  2.99877  2.71182  2.87796  2.98324  5.26250  3.95003    344 - -
          2.68618  4.42225  2.77519  2.73123  3.46354  2.40513  3.72494  3.29354  2.67741  2.69355  4.24690  2.90347  2.73739  3.18146  2.89801  2.37887  2.77519  2.98518  4.58477  3.61503
          0.02262  4.19624  4.91858  0.61958  0.77255  0.48576  0.95510
    313   2.21655  5.09033  2.36260  2.37470  4.41908  3.42246  3.63000  3.87090  1.98431  3.38453  4.15973  2.91094  3.83783  2.74647  2.25521  2.66649  2.92247  3.47630  5.53957  4.16618    345 - -
          2.68618  4.42225  2.77519  2.73123  3.46354  2.40513  3.72494  3.29354  2.67741  2.69355  4.24690  2.90347  2.73739  3.18146  2.89801  2.37887  2.77519  2.98518  4.58477  3.61503
          0.02262  4.19624  4.91858  0.61958  0.77255  0.48576  0.95510
    314   3.07825  5.67906  1.69230  1.08704  4.96774  3.32433  3.88179  4.50087  2.91360  3.98783  4.84451  2.78478  3.95450  3.04902  3.52078  2.95114  3.36961  4.06274  6.12911  4.61315    346 - -
          2.68618  4.42225  2.77519  2.73123  3.46354  2.40513  3.72494  3.29354  2.67741  2.69355  4.24690  2.90347  2.73739  3.18146  2.89801  2.37887  2.77519  2.98518  4.58477  3.61503
          0.15919  4.19624  2.02412  0.61958  0.77255  0.48576  0.95510
    315   3.12761  5.21693  3.57406  2.87558  4.69207  3.72600  3.64299  4.02895  1.48546  3.45684  4.33484  3.26078  4.08834  2.77795  1.28134  3.12233  3.28474  3.71526  5.48258  4.33470    347 - -
          2.68618  4.42225  2.77519  2.73123  3.46354  2.40513  3.72494  3.29354  2.67741  2.69355  4.24690  2.90347  2.73739  3.18146  2.89801  2.37887  2.77519  2.98518  4.58477  3.61503
          0.02588  4.06293  4.78528  0.61958  0.77255  0.63205  0.75822
    316   1.87369  4.29092  3.47811  3.01485  3.73205  3.30269  3.99120  2.98195  2.96004  2.05344  3.69117  3.33021  3.87067  3.29223  3.29312  2.00265  2.81346  2.70617  5.17898  3.93518    348 - -
          2.68618  4.42225  2.77519  2.73123  3.46354  2.40513  3.72494  3.29354  2.67741  2.69355  4.24690  2.90347  2.73739  3.18146  2.89801  2.37887  2.77519  2.98518  4.58477  3.61503
          0.02588  4.06293  4.78528  0.61958  0.77255  0.63205  0.75822
    317   2.68097  4.39606  3.52008  2.98790  3.41043  3.63167  3.90327  2.70062  2.87519  1.91788  2.44230  2.46814  4.02505  3.23157  3.20134  2.91092  2.92317  2.53891  4.94883  3.68790    349 - -
          2.68618  4.42225  2.77519  2.73123  3.46354  2.40513  3.72494  3.29354  2.67741  2.69355  4.24690  2.90347  2.73739  3.18146  2.89801  2.37887  2.77519  2.98518  4.58477  3.61503
          0.02588  4.06293  4.78528  0.61958  0.77255  0.40408  1.10139
    318   2.69386  4.99296  2.98625  2.46198  4.34136  3.44717  3.65273  3.77468  2.32369  3.31172  4.10632  2.97614  2.81156  2.23005  2.21702  2.19767  2.93027  3.40299  5.48161  4.14371    350 - -
          2.68618  4.42225  2.77519  2.73123  3.46354  2.40513  3.72494  3.29354  2.67741  2.69355  4.24690  2.90347  2.73739  3.18146  2.89801  2.37887  2.77519  2.98518  4.58477  3.61503
          0.02262  4.19624  4.91858  0.61958  0.77255  0.48576  0.95510
    319   2.01692  2.56721  4.18464  3.65713  1.90603  3.59068  4.16849  2.57097  3.53334  2.37274  3.36949  3.77287  4.09145  3.75264  3.70702  2.94711  2.90445  2.37572  4.83272  3.56718    351 - -
          2.68618  4.42225  2.77519  2.73123  3.46354  2.40513  3.72494  3.29354  2.67741  2.69355  4.24690  2.90347  2.73739  3.18146  2.89801  2.37887  2.77519  2.98518  4.58477  3.61503
          0.02262  4.19624  4.91858  0.61958  0.77255  0.48576  0.95510
    320   3.01687  5.52885  1.16805  2.24126  4.80554  3.34185  3.85692  4.35615  2.82134  3.85169  4.70518  2.82083  3.94675  2.07637  3.37325  2.91767  3.30241  3.93770  5.98625  4.50571    352 - -
          2.68618  4.42225  2.77519  2.73123  3.46354  2.40513  3.72494  3.29354  2.67741  2.69355  4.24690  2.90347  2.73739  3.18146  2.89801  2.37887  2.77519  2.98518  4.58477  3.61503
          0.02262  4.19624  4.91858  0.61958  0.77255  0.48576  0.95510
    321   2.97405  4.38819  4.46610  3.91951  3.42963  4.16508  4.57359  1.41362  3.78728  1.68447  3.29920  4.16356  4.50518  4.04354  3.99111  3.49489  2.30459  1.94863  5.20753  4.02846    353 - -
          2.68618  4.42225  2.77519  2.73123  3.46354  2.40513  3.72494  3.29354  2.67741  2.69355  4.24690  2.90347  2.73739  3.18146  2.89801  2.37887  2.77519  2.98518  4.58477  3.61503
          0.02262  4.19624  4.91858  0.61958  0.77255  0.48576  0.95510
    322   3.27971  4.55941  5.06583  4.52486  3.40394  4.65686  5.09048  1.53275  4.40809  1.23391  3.19051  4.72973  4.87508  4.55439  4.53255  4.02361  3.51825  1.50258  5.43713  4.32400    354 - -
          2.68618  4.42225  2.77519  2.73123  3.46354  2.40513  3.72494  3.29354  2.67741  2.69355  4.24690  2.90347  2.73739  3.18146  2.89801  2.37887  2.77519  2.98518  4.58477  3.61503
          0.02262  4.19624  4.91858  0.61958  0.77255  0.48576  0.95510
    323   3.22648  4.57247  4.84631  4.33729  3.38712  4.47626  4.94621  2.01937  4.18107  1.20296  3.21795  4.55446  4.77277  4.39960  4.33870  3.85864  3.48473  1.29852  5.37975  4.21515    355 - -
          2.68618  4.42225  2.77519  2.73123  3.46354  2.40513  3.72494  3.29354  2.67741  2.69355  4.24690  2.90347  2.73739  3.18146  2.89801  2.37887  2.77519  2.98518  4.58477  3.61503
          0.02262  4.19624  4.91858  0.61958  0.77255  0.48576  0.95510
    324   1.64444  4.26520  3.54879  3.26070  4.50499  1.52359  4.35317  3.93948  3.34933  3.60899  4.41239  3.40397  3.78328  3.61371  3.67486  1.75564  2.80231  3.33669  5.82920  4.62199    356 - -
          2.68618  4.42225  2.77519  2.73123  3.46354  2.40513  3.72494  3.29354  2.67741  2.69355  4.24690  2.90347  2.73739  3.18146  2.89801  2.37887  2.77519  2.98518  4.58477  3.61503
          0.02262  4.19624  4.91858  0.61958  0.77255  0.48576  0.95510
    325   2.59239  4.64230  3.00125  2.73188  4.32503  3.25792  3.99346  3.72567  2.84644  3.40547  4.26086  1.71471  3.88348  3.19904  3.23638  2.69108  1.61316  3.31594  5.62460  4.30937    357 - -
          2.68618  4.42225  2.77519  2.73123  3.46354  2.40513  3.72494  3.29354  2.67741  2.69355  4.24690  2.90347  2.73739  3.18146  2.89801  2.37887  2.77519  2.98518  4.58477  3.61503
          0.02262  4.19624  4.91858  0.61958  0.77255  0.48576  0.95510
    326   2.01961  4.69205  3.08037  2.64742  4.27084  3.32177  3.83410  3.67598  2.07008  3.29095  4.11286  3.09588  3.85806  3.00360  2.98899  1.67419  2.90891  3.28511  5.51290  4.21073    358 - -
          2.68618  4.42225  2.77519  2.73123  3.46354  2.40513  3.72494  3.29354  2.67741  2.69355  4.24690  2.90347  2.73739  3.18146  2.89801  2.37887  2.77519  2.98518  4.58477  3.61503
          0.02262  4.19624  4.91858  0.61958  0.77255  0.48576  0.95510
    327   1.35374  4.25322  3.72717  3.39219  4.26199  3.11043  4.37335  3.43178  3.36790  3.29045  4.19006  3.50291  3.84710  3.67209  3.65187  2.55934  1.44719  3.01437  5.67073  4.47171    359 - -
          2.68618  4.42225  2.77519  2.73123  3.46354  2.40513  3.72494  3.29354  2.67741  2.69355  4.24690  2.90347  2.73739  3.18146  2.89801  2.37887  2.77519  2.98518  4.58477  3.61503
          0.02262  4.19624  4.91858  0.61958  0.77255  0.48576  0.95510
    328   3.21257  4.49705  5.02378  4.54138  3.72497  4.61726  5.25412  1.41969  4.43634  2.21447  3.51539  4.73540  4.92111  4.70115  4.62399  4.02182  3.48159  0.91214  5.72413  4.51056    360 - -
          2.68618  4.42225  2.77519  2.73123  3.46354  2.40513  3.72494  3.29354  2.67741  2.69355  4.24690  2.90347  2.73739  3.18146  2.89801  2.37887  2.77519  2.98518  4.58477  3.61503
          0.02262  4.19624  4.91858  0.61958  0.77255  0.48576  0.95510
    329   3.09805  5.72606  1.31202  1.34656  5.00881  3.31791  3.88983  4.55014  2.94309  4.02950  4.89098  2.77385  3.95737  3.05897  3.56646  2.96237  3.39260  4.10550  6.17156  4.63981    361 - -
          2.68618  4.42225  2.77519  2.73123  3.46354  2.40513  3.72494  3.29354  2.67741  2.69355  4.24690  2.90347  2.73739  3.18146  2.89801  2.37887  2.77519  2.98518  4.58477  3.61503
          0.02262  4.19624  4.91858  0.61958  0.77255  0.48576  0.95510
    330   3.07366  4.54098  4.56530  4.25029  3.81078  4.04980  5.00403  2.09394  4.12388  2.44834  3.73731  4.38537  4.60101  4.46570  4.30387  3.58331  3.43271  0.69510  5.64600  4.39314    362 - -
          2.68618  4.42225  2.77519  2.73123  3.46354  2.40513  3.72494  3.29354  2.67741  2.69355  4.24690  2.90347  2.73739  3.18146  2.89801  2.37887  2.77519  2.98518  4.58477  3.61503
          0.02262  4.19624  4.91858  0.61958  0.77255  0.48576  0.95510
    331   3.11940  4.84985  3.85836  3.80474  4.91676  0.36809  4.89265  4.60761  4.02933  4.21612  5.20329  4.02421  4.25011  4.32848  4.21794  3.30250  3.62552  4.07309  5.91373  5.03386    363 - -
          2.68618  4.42225  2.77519  2.73123  3.46354  2.40513  3.72494  3.29354  2.67741  2.69355  4.24690  2.90347  2.73739  3.18146  2.89801  2.37887  2.77519  2.98518  4.58477  3.61503
          0.02262  4.19624  4.91858  0.61958  0.77255  0.48576  0.95510
    332   3.09729  4.41636  4.86380  4.31550  2.28287  4.39455  4.75838  1.63406  4.19242  1.97460  3.24961  4.46766  4.67889  4.35468  4.31196  3.73995  3.33834  1.27320  5.18244  3.95877    364 - -
          2.68618  4.42225  2.77519  2.73123  3.46354  2.40513  3.72494  3.29354  2.67741  2.69355  4.24690  2.90347  2.73739  3.18146  2.89801  2.37887  2.77519  2.98518  4.58477  3.61503
          0.02262  4.19624  4.91858  0.61958  0.77255  0.48576  0.95510
    333   3.06755  5.60760  1.08930  2.21243  4.92485  3.31010  3.91103  4.50466  2.97137  4.00404  4.87111  1.94014  3.95829  3.08887  3.58304  2.95343  3.37787  4.05773  6.12423  4.60196    365 - -
          2.68618  4.42225  2.77519  2.73123  3.46354  2.40513  3.72494  3.29354  2.67741  2.69355  4.24690  2.90347  2.73739  3.18146  2.89801  2.37887  2.77519  2.98518  4.58477  3.61503
          0.02262  4.19624  4.91858  0.61958  0.77255  0.48576  0.95510
    334   3.70266  5.01241  4.68674  4.47355  0.60090  4.29292  4.06562  3.19995  4.37593  2.49955  3.88807  4.40128  4.75225  4.45660  4.41479  3.94781  4.00802  3.21267  4.23894  2.57372    366 - -
          2.68618  4.42225  2.77519  2.73123  3.46354  2.40513  3.72494  3.29354  2.67741  2.69355  4.24690  2.90347  2.73739  3.18146  2.89801  2.37887  2.77519  2.98518  4.58477  3.61503
          0.02262  4.19624  4.91858  0.61958  0.77255  0.48576  0.95510
    335   2.86133  5.38971  1.96474  1.80869  4.70731  3.36820  3.72777  4.19769  1.68318  3.67709  4.46823  2.82753  3.88501  2.85895  3.05217  2.78497  3.11314  3.77089  5.81519  4.37546    367 - -
          2.68618  4.42225  2.77519  2.73123  3.46354  2.40513  3.72494  3.29354  2.67741  2.69355  4.24690  2.90347  2.73739  3.18146  2.89801  2.37887  2.77519  2.98518  4.58477  3.61503
          0.02262  4.19624  4.91858  0.61958  0.77255  0.48576  0.95510
    336   2.61361  4.51909  3.30051  2.75010  3.76583  2.65934  3.79269  2.42144  2.64150  2.80758  3.68157  3.19258  3.91589  3.02803  2.35310  2.75356  2.29547  2.84220  5.13802  3.87614    368 - -
          2.68618  4.42225  2.77519  2.73123  3.46354  2.40513  3.72494  3.29354  2.67741  2.69355  4.24690  2.90347  2.73739  3.18146  2.89801  2.37887  2.77519  2.98518  4.58477  3.61503
          0.02262  4.19624  4.91858  0.61958  0.77255  0.48576  0.95510
    337   2.90005  5.41561  1.57241  2.23838  4.65735  3.34718  2.43711  4.21840  2.67924  3.71336  4.52388  2.10709  3.89887  2.91914  3.22065  2.81848  3.16529  3.79870  5.83806  4.36516    369 - -
          2.68651  4.42258  2.77510  2.73156  3.46387  2.40546  3.72528  3.29325  2.67696  2.69348  4.24723  2.90331  2.73690  3.18059  2.89785  2.37895  2.77553  2.98552  4.58510  3.61451
          0.34602  1.25459  4.91858  1.71276  0.19890  0.48576  0.95510
    338   2.91283  4.59503  3.70043  3.16464  2.06259  3.81778  2.54405  3.12920  3.06253  2.73202  3.70537  3.49618  4.18411  2.36418  3.38011  3.08037  3.13998  2.92038  2.57616  2.68883    379 - -
          2.68618  4.42225  2.77519  2.73123  3.46354  2.40513  3.72494  3.29354  2.67741  2.69355  4.24690  2.90347  2.73739  3.18146  2.89801  2.37887  2.77519  2.98518  4.58477  3.61503
          0.02262  4.19624  4.91858  0.61958  0.77255  0.48576  0.95510
    339   3.28860  4.64415  4.86123  4.35204  3.29430  4.50390  4.94445  2.11648  4.18269  0.93766  3.11884  4.58016  4.78394  4.37991  4.32822  3.88994  3.54409  1.64991  5.33190  4.19112    380 - -
          2.68618  4.42225  2.77519  2.73123  3.46354  2.40513  3.72494  3.29354  2.67741  2.69355  4.24690  2.90347  2.73739  3.18146  2.89801  2.37887  2.77519  2.98518  4.58477  3.61503
          0.02262  4.19624  4.91858  0.61958  0.77255  0.48576  0.95510
    340   3.34647  4.63036  5.04804  4.53649  3.38492  4.69453  5.11961  1.04890  4.37385  1.43936  3.19711  4.75959  4.91789  4.56730  4.50972  4.08678  3.59093  1.90743  5.45133  4.29548    381 - -
          2.68618  4.42225  2.77519  2.73123  3.46354  2.40513  3.72494  3.29354  2.67741  2.69355  4.24690  2.90347  2.73739  3.18146  2.89801  2.37887  2.77519  2.98518  4.58477  3.61503
          0.02262  4.19624  4.91858  0.61958  0.77255  0.48576  0.95510
    341   3.70266  5.01241  4.68674  4.47355  0.60090  4.29292  4.06562  3.19995  4.37593  2.49955  3.88807  4.40128  4.75225  4.45660  4.41479  3.94781  4.00802  3.21267  4.23894  2.57372    382 - -
          2.68618  4.42225  2.77519  2.73123  3.46354  2.40513  3.72494  3.29354  2.67741  2.69355  4.24690  2.90347  2.73739  3.18146  2.89801  2.37887  2.77519  2.98518  4.58477  3.61503
          0.02262  4.19624  4.91858  0.61958  0.77255  0.48576  0.95510
    342   2.76240  4.97266  2.65815  1.87461  4.49377  3.31848  3.87928  3.94614  2.74146  3.53967  4.38065  2.97736  3.90538  3.05434  3.19173  1.33541  3.08701  3.54129  5.72692  4.35768    383 - -
          2.68618  4.42225  2.77519  2.73123  3.46354  2.40513  3.72494  3.29354  2.67741  2.69355  4.24690  2.90347  2.73739  3.18146  2.89801  2.37887  2.77519  2.98518  4.58477  3.61503
          0.02262  4.19624  4.91858  0.61958  0.77255  0.48576  0.95510
    343   0.99385  4.23809  3.66550  3.39820  4.42756  3.03382  4.42275  3.78906  3.43929  3.53486  4.37651  3.47744  3.80463  3.71833  3.72032  1.74803  2.81561  3.24269  5.79274  4.59210    384 - -
          2.68618  4.42225  2.77519  2.73123  3.46354  2.40513  3.72494  3.29354  2.67741  2.69355  4.24690  2.90347  2.73739  3.18146  2.89801  2.37887  2.77519  2.98518  4.58477  3.61503
          0.02262  4.19624  4.91858  0.61958  0.77255  0.48576  0.95510
    344   2.66305  4.66756  3.18790  2.63603  2.78156  3.51709  2.71612  3.26982  2.53893  2.90795  3.76793  3.11325  3.91065  2.93178  2.33657  2.24986  2.89565  2.99326  5.08417  3.72488    385 - -
          2.68618  4.42225  2.77519  2.73123  3.46354  2.40513  3.72494  3.29354  2.67741  2.69355  4.24690  2.90347  2.73739  3.18146  2.89801  2.37887  2.77519  2.98518  4.58477  3.61503
          0.02262  4.19624  4.91858  0.61958  0.77255  0.48576  0.95510
    345   2.82999  5.14522  1.44820  2.35099  4.68168  3.28213  3.90562  4.19219  2.88060  3.75162  4.58707  2.89445  3.90624  3.07929  3.41849  1.61512  3.16612  3.74184  5.90849  4.47293    386 - -
          2.68618  4.42225  2.77519  2.73123  3.46354  2.40513  3.72494  3.29354  2.67741  2.69355  4.24690  2.90347  2.73739  3.18146  2.89801  2.37887  2.77519  2.98518  4.58477  3.61503
          0.02262  4.19624  4.91858  0.61958  0.77255  0.48576  0.95510
    346   1.70777  4.47556  3.43737  2.90215  3.83643  3.45397  3.90491  3.06276  2.72907  2.84280  3.75119  3.29274  3.94191  3.15068  2.27729  2.76553  2.89772  2.21603  5.22687  3.97829    387 - -
          2.68618  4.42225  2.77519  2.73123  3.46354  2.40513  3.72494  3.29354  2.67741  2.69355  4.24690  2.90347  2.73739  3.18146  2.89801  2.37887  2.77519  2.98518  4.58477  3.61503
          0.02262  4.19624  4.91858  0.61958  0.77255  0.48576  0.95510
    347   1.26959  4.25614  3.58420  3.27795  4.46988  1.98832  4.34936  3.89815  3.34685  3.57253  4.37945  3.41335  3.78367  3.61360  3.66923  1.81227  2.79669  3.31047  5.80084  4.59591    388 - -
          2.68618  4.42225  2.77519  2.73123  3.46354  2.40513  3.72494  3.29354  2.67741  2.69355  4.24690  2.90347  2.73739  3.18146  2.89801  2.37887  2.77519  2.98518  4.58477  3.61503
          0.02262  4.19624  4.91858  0.61958  0.77255  0.48576  0.95510
    348   2.13173  4.94932  2.79419  2.02011  4.31215  3.37499  3.71302  3.74119  2.52313  3.31918  4.12301  2.29728  3.84685  2.85662  2.99579  2.68033  2.29896  3.36956  5.52921  4.16552    389 - -
          2.68618  4.42225  2.77519  2.73123  3.46354  2.40513  3.72494  3.29354  2.67741  2.69355  4.24690  2.90347  2.73739  3.18146  2.89801  2.37887  2.77519  2.98518  4.58477  3.61503
          0.02262  4.19624  4.91858  0.61958  0.77255  0.48576  0.95510
    349   3.70266  5.01241  4.68674  4.47355  0.60090  4.29292  4.06562  3.19995  4.37593  2.49955  3.88807  4.40128  4.75225  4.45660  4.41479  3.94781  4.00802  3.21267  4.23894  2.57372    390 - -
          2.68618  4.42225  2.77519  2.73123  3.46354  2.40513  3.72494  3.29354  2.67741  2.69355  4.24690  2.90347  2.73739  3.18146  2.89801  2.37887  2.77519  2.98518  4.58477  3.61503
          0.02262  4.19624  4.91858  0.61958  0.77255  0.48576  0.95510
    350   2.96810  4.33381  4.64942  4.08379  2.12055  4.10919  4.18056  1.93239  3.91767  1.58410  3.11022  4.14361  4.41774  4.02369  3.98211  3.42544  3.19383  2.43748  2.60091  3.13766    391 - -
          2.68618  4.42225  2.77519  2.73123  3.46354  2.40513  3.72494  3.29354  2.67741  2.69355  4.24690  2.90347  2.73739  3.18146  2.89801  2.37887  2.77519  2.98518  4.58477  3.61503
          0.02262  4.19624  4.91858  0.61958  0.77255  0.48576  0.95510
    351   3.18786  5.15548  3.16574  2.93934  4.36609  3.61312  4.09560  4.06125  2.74011  3.52920  4.56101  3.39703  4.17949  0.75135  3.01203  3.22796  3.49074  3.77425  5.58464  4.30678    392 - -
          2.68618  4.42225  2.77519  2.73123  3.46354  2.40513  3.72494  3.29354  2.67741  2.69355  4.24690  2.90347  2.73739  3.18146  2.89801  2.37887  2.77519  2.98518  4.58477  3.61503
          0.02262  4.19624  4.91858  0.61958  0.77255  0.48576  0.95510
    352   3.41077  5.20193  3.93812  3.39616  4.64126  3.81961  4.11430  4.21689  2.44143  3.67393  4.67610  3.72542  4.31596  3.32774  0.57969  3.48600  3.66066  3.92927  5.59809  4.51005    393 - -
          2.68618  4.42225  2.77519  2.73123  3.46354  2.40513  3.72494  3.29354  2.67741  2.69355  4.24690  2.90347  2.73739  3.18146  2.89801  2.37887  2.77519  2.98518  4.58477  3.61503
          0.02262  4.19624  4.91858  0.61958  0.77255  0.48576  0.95510
    353   3.35905  4.65513  5.07930  4.51475  2.21580  4.62885  4.84706  1.71263  4.37874  1.03659  2.95597  4.68785  4.80833  4.41669  4.43593  3.97767  3.57763  2.32243  5.08659  3.90841    394 - -
          2.68618  4.42225  2.77519  2.73123  3.46354  2.40513  3.72494  3.29354  2.67741  2.69355  4.24690  2.90347  2.73739  3.18146  2.89801  2.37887  2.77519  2.98518  4.58477  3.61503
          0.02262  4.19624  4.91858  0.61958  0.77255  0.48576  0.95510
    354   3.11940  4.84985  3.85836  3.80474  4.91676  0.36809  4.89265  4.60761  4.02933  4.21612  5.20329  4.02421  4.25011  4.32848  4.21794  3.30250  3.62552  4.07309  5.91373  5.03386    395 - -
          2.68618  4.42225  2.77519  2.73123  3.46354  2.40513  3.72494  3.29354  2.67741  2.69355  4.24690  2.90347  2.73739  3.18146  2.89801  2.37887  2.77519  2.98518  4.58477  3.61503
          0.02262  4.19624  4.91858  0.61958  0.77255  0.48576  0.95510
    355   3.41077  5.20193  3.93812  3.39616  4.64126  3.81961  4.11430  4.21689  2.44143  3.67393  4.67610  3.72542  4.31596  3.32774  0.57969  3.48600  3.66066  3.92927  5.59809  4.51005    396 - -
          2.68618  4.42225  2.77519  2.73123  3.46354  2.40513  3.72494  3.29354  2.67741  2.69355  4.24690  2.90347  2.73739  3.18146  2.89801  2.37887  2.77519  2.98518  4.58477  3.61503
          0.02262  4.19624  4.91858  0.61958  0.77255  0.48576  0.95510
    356   3.28427  4.63901  4.86066  4.35104  3.29934  4.50223  4.94401  2.11032  4.18287  0.95108  3.12400  4.57840  4.78290  4.38077  4.32895  3.88768  3.53975  1.62678  5.33410  4.19242    397 - -
          2.68618  4.42225  2.77519  2.73123  3.46354  2.40513  3.72494  3.29354  2.67741  2.69355  4.24690  2.90347  2.73739  3.18146  2.89801  2.37887  2.77519  2.98518  4.58477  3.61503
          0.02262  4.19624  4.91858  0.61958  0.77255  0.48576  0.95510
    357   2.82741  4.85448  3.31873  2.89583  4.49165  1.58661  3.94783  3.94905  2.51096  3.50734  4.36623  3.29956  4.01071  3.13007  1.50415  2.90511  3.15002  3.55441  5.59704  4.38268    398 - -
          2.68618  4.42225  2.77519  2.73123  3.46354  2.40513  3.72494  3.29354  2.67741  2.69355  4.24690  2.90347  2.73739  3.18146  2.89801  2.37887  2.77519  2.98518  4.58477  3.61503
          0.01528  4.18890        *  0.61958  0.77255  0.00000        *
//
