# Supplementary material for: MacSyFinder: A Program to Mine Genomes for Molecular Systems with an Application to CRISPR-Cas Systems
Source: PLoS One. 2014 Oct 17;9(10):e110726. doi: 10.1371/journal.pone.0110726 (PMC4201578; doi:10.1371/journal.pone.0110726)
Supplement: Data S2 — The Cas-Finder: models and profiles (compressed tarball archive). (ZIP) [file pone.0110726.s011.zip › Cas-Finder_macsyfinder/CASprofiles/cas3_TypeIU.hmm]

HMMER3/b [3.0 | March 2010]
NAME  TIGR02621
ACC   TIGR02621
DESC  cas3_GSU0051: CRISPR-associated helicase Cas3, subtype Dpsyc
LENG  864
ALPH  amino
RF    no
CS    no
MAP   yes
DATE  Sun Apr 11 22:19:05 2010
NSEQ  4
EFFN  1.082031
CKSUM 1710451099
GA    218.25 218.25;
TC    218.25 218.25;
NC    66.75 66.75;
STATS LOCAL MSV      -12.7758  0.69598
STATS LOCAL VITERBI  -13.4235  0.69598
STATS LOCAL FORWARD   -6.9022  0.69598
HMM          A        C        D        E        F        G        H        I        K        L        M        N        P        Q        R        S        T        V        W        Y   
            m->m     m->i     m->d     i->m     i->i     d->m     d->d
  COMPO   2.44398  4.41570  2.83051  2.65910  3.50123  2.85144  3.65494  2.92645  2.72570  2.42693  3.72050  3.20321  3.24182  3.09767  2.78618  2.67777  2.83553  2.55804  4.53238  3.70688
          2.68618  4.42225  2.77519  2.73123  3.46354  2.40513  3.72494  3.29354  2.67741  2.69355  4.24690  2.90347  2.73739  3.18146  2.89801  2.37887  2.77519  2.98518  4.58477  3.61503
          0.15336  4.23360  2.05824  0.61958  0.77255  0.00000        *
      1   2.44545  4.36554  3.42647  3.25973  4.31762  3.09199  4.35968  3.87510  3.34957  3.57943  4.48989  3.44202  3.85135  3.68145  3.62369  0.78749  2.94419  3.35813  5.67243  4.40431      1 - -
          2.68618  4.42225  2.77519  2.73123  3.46354  2.40513  3.72494  3.29354  2.67741  2.69355  4.24690  2.90347  2.73739  3.18146  2.89801  2.37887  2.77519  2.98518  4.58477  3.61503
          0.02480  4.10504  4.82739  0.61958  0.77255  0.40385  1.10186
      2   2.76298  4.84415  2.89553  2.04764  4.03003  3.48522  3.77884  3.41488  2.60385  1.82810  3.94347  2.38649  3.93999  2.97251  3.01935  2.81691  3.00712  3.13666  5.35832  4.03383      2 - -
          2.68618  4.42225  2.77519  2.73123  3.46354  2.40513  3.72494  3.29354  2.67741  2.69355  4.24690  2.90347  2.73739  3.18146  2.89801  2.37887  2.77519  2.98518  4.58477  3.61503
          0.02178  4.23360  4.95595  0.61958  0.77255  0.48576  0.95510
      3   2.94797  5.51952  1.45157  1.81692  4.82331  3.36231  3.79161  4.32996  2.03112  3.80505  4.61113  2.81584  3.92082  2.93307  3.22628  2.85165  3.21164  3.89479  5.94741  4.47486      3 - -
          2.68618  4.42225  2.77519  2.73123  3.46354  2.40513  3.72494  3.29354  2.67741  2.69355  4.24690  2.90347  2.73739  3.18146  2.89801  2.37887  2.77519  2.98518  4.58477  3.61503
          0.02178  4.23360  4.95595  0.61958  0.77255  0.48576  0.95510
      4   3.75874  5.05798  4.73956  4.53596  0.56564  4.33435  4.09355  3.25497  4.43838  2.54675  3.93868  4.44811  4.79466  4.50910  4.46776  3.99989  4.06503  3.27001  4.26057  2.59266      4 - -
          2.68618  4.42225  2.77519  2.73123  3.46354  2.40513  3.72494  3.29354  2.67741  2.69355  4.24690  2.90347  2.73739  3.18146  2.89801  2.37887  2.77519  2.98518  4.58477  3.61503
          0.02178  4.23360  4.95595  0.61958  0.77255  0.48576  0.95510
      5   2.23106  5.13822  2.13301  1.92800  4.46519  3.38185  3.70913  3.91785  2.53765  3.45998  4.24990  2.88151  3.85928  2.84114  3.04330  2.70975  2.19769  3.52448  5.64400  4.24101      5 - -
          2.68618  4.42225  2.77519  2.73123  3.46354  2.40513  3.72494  3.29354  2.67741  2.69355  4.24690  2.90347  2.73739  3.18146  2.89801  2.37887  2.77519  2.98518  4.58477  3.61503
          0.02178  4.23360  4.95595  0.61958  0.77255  0.48576  0.95510
      6   2.77738  5.23185  1.96741  1.88520  4.56163  3.37203  3.71948  4.03684  2.56129  3.55211  4.33705  2.85696  3.86607  2.84954  3.07968  2.15398  2.37075  3.62470  5.71903  4.29567      6 - -
          2.68618  4.42225  2.77519  2.73123  3.46354  2.40513  3.72494  3.29354  2.67741  2.69355  4.24690  2.90347  2.73739  3.18146  2.89801  2.37887  2.77519  2.98518  4.58477  3.61503
          0.02178  4.23360  4.95595  0.61958  0.77255  0.48576  0.95510
      7   2.20802  4.34521  3.54100  2.99027  3.40586  3.60535  3.86725  2.83918  2.90759  2.01568  3.46027  2.55672  4.00059  3.23164  3.23764  2.87095  2.88069  2.62019  2.96951  3.59795      7 - -
          2.68618  4.42225  2.77519  2.73123  3.46354  2.40513  3.72494  3.29354  2.67741  2.69355  4.24690  2.90347  2.73739  3.18146  2.89801  2.37887  2.77519  2.98518  4.58477  3.61503
          0.02178  4.23360  4.95595  0.61958  0.77255  0.48576  0.95510
      8   3.99482  5.12541  4.95383  4.72304  1.06274  4.66230  3.57094  3.63075  4.54564  2.89953  4.20382  4.29865  4.95152  4.40127  4.49403  4.04879  4.20886  3.56917  3.67832  1.07976      8 - -
          2.68618  4.42225  2.77519  2.73123  3.46354  2.40513  3.72494  3.29354  2.67741  2.69355  4.24690  2.90347  2.73739  3.18146  2.89801  2.37887  2.77519  2.98518  4.58477  3.61503
          0.02178  4.23360  4.95595  0.61958  0.77255  0.48576  0.95510
      9   2.28680  5.15091  3.17908  2.58352  4.52529  3.57664  3.65266  3.92972  1.79637  3.41444  4.22012  3.07251  3.95622  2.18763  1.91224  2.83773  3.05706  3.56516  5.52630  4.24124      9 - -
          2.68618  4.42225  2.77519  2.73123  3.46354  2.40513  3.72494  3.29354  2.67741  2.69355  4.24690  2.90347  2.73739  3.18146  2.89801  2.37887  2.77519  2.98518  4.58477  3.61503
          0.02178  4.23360  4.95595  0.61958  0.77255  0.48576  0.95510
     10   2.65510  4.75986  3.00218  2.01093  4.02625  2.58556  3.73673  3.40529  2.56420  2.40277  3.89365  3.03933  3.88280  2.91360  3.00416  2.71592  2.37296  3.10094  5.33030  4.01524     10 - -
          2.68618  4.42225  2.77519  2.73123  3.46354  2.40513  3.72494  3.29354  2.67741  2.69355  4.24690  2.90347  2.73739  3.18146  2.89801  2.37887  2.77519  2.98518  4.58477  3.61503
          0.02178  4.23360  4.95595  0.61958  0.77255  0.48576  0.95510
     11   2.85954  4.43112  3.94362  3.36822  3.42735  3.90015  4.14990  1.88570  2.32414  1.55725  3.33982  3.71296  4.25127  3.51735  3.36844  3.19118  3.08948  2.34641  5.05293  3.85262     11 - -
          2.68618  4.42225  2.77519  2.73123  3.46354  2.40513  3.72494  3.29354  2.67741  2.69355  4.24690  2.90347  2.73739  3.18146  2.89801  2.37887  2.77519  2.98518  4.58477  3.61503
          0.02178  4.23360  4.95595  0.61958  0.77255  0.48576  0.95510
     12   2.08731  4.57378  3.21085  2.75447  3.99217  3.37584  2.57846  3.39464  2.71813  3.06188  3.91877  3.18146  3.89480  3.09036  3.10503  2.70286  1.72061  3.06917  5.33475  4.04513     12 - -
          2.68618  4.42225  2.77519  2.73123  3.46354  2.40513  3.72494  3.29354  2.67741  2.69355  4.24690  2.90347  2.73739  3.18146  2.89801  2.37887  2.77519  2.98518  4.58477  3.61503
          0.02178  4.23360  4.95595  0.61958  0.77255  0.48576  0.95510
     13   3.17825  4.90188  3.92450  3.87684  4.98229  0.34026  4.95917  4.68548  4.10628  4.28774  5.27734  4.09062  4.30286  4.40253  4.28779  3.36285  3.68707  4.14363  5.96622  5.10169     13 - -
          2.68618  4.42225  2.77519  2.73123  3.46354  2.40513  3.72494  3.29354  2.67741  2.69355  4.24690  2.90347  2.73739  3.18146  2.89801  2.37887  2.77519  2.98518  4.58477  3.61503
          0.02178  4.23360  4.95595  0.61958  0.77255  0.48576  0.95510
     14   2.68280  4.76893  3.07054  2.56603  3.78799  3.49768  2.54951  3.39986  2.54358  3.01941  3.86716  2.42043  3.90449  2.91008  2.96989  2.74247  2.39058  3.10468  5.15360  2.72199     14 - -
          2.68618  4.42225  2.77519  2.73123  3.46354  2.40513  3.72494  3.29354  2.67741  2.69355  4.24690  2.90347  2.73739  3.18146  2.89801  2.37887  2.77519  2.98518  4.58477  3.61503
          0.02178  4.23360  4.95595  0.61958  0.77255  0.48576  0.95510
     15   2.71992  5.00828  2.72122  1.84039  4.45350  3.35533  3.78078  3.90532  2.60937  3.46468  4.26974  2.94443  2.66399  2.92846  3.08443  1.73661  3.00646  3.50338  5.65569  4.27949     15 - -
          2.68620  4.42227  2.77522  2.73125  3.46356  2.40489  3.72497  3.29356  2.67743  2.69357  4.24692  2.90349  2.73742  3.18148  2.89803  2.37889  2.77522  2.98520  4.58479  3.61505
          0.15336  2.00147  4.95595  0.29600  1.36174  0.48576  0.95510
     16   3.30577  4.98562  3.95391  3.85563  4.79505  3.65354  4.88915  4.45211  3.94764  4.03120  5.10627  4.11909  0.36626  4.32429  4.13826  3.48781  3.77797  4.05253  5.86489  4.92527     17 - -
          2.68618  4.42225  2.77519  2.73123  3.46354  2.40513  3.72494  3.29354  2.67741  2.69355  4.24690  2.90347  2.73739  3.18146  2.89801  2.37887  2.77519  2.98518  4.58477  3.61503
          0.02178  4.23360  4.95595  0.61958  0.77255  0.48576  0.95510
     17   3.04235  4.67851  3.91345  3.40243  1.31594  3.88217  3.88964  3.10460  3.04184  2.60868  3.71870  3.68625  4.29274  3.51478  2.02902  3.24431  3.29164  2.96160  4.52736  2.97069     18 - -
          2.68618  4.42225  2.77519  2.73123  3.46354  2.40513  3.72494  3.29354  2.67741  2.69355  4.24690  2.90347  2.73739  3.18146  2.89801  2.37887  2.77519  2.98518  4.58477  3.61503
          0.02178  4.23360  4.95595  0.61958  0.77255  0.48576  0.95510
     18   2.96763  5.22252  1.67567  2.46069  4.72770  3.37292  4.01036  4.24643  2.99639  3.81027  4.67642  3.00578  1.31263  3.19888  3.51789  2.94557  3.29948  3.82457  5.92325  4.55031     19 - -
          2.68618  4.42225  2.77519  2.73123  3.46354  2.40513  3.72494  3.29354  2.67741  2.69355  4.24690  2.90347  2.73739  3.18146  2.89801  2.37887  2.77519  2.98518  4.58477  3.61503
          0.02178  4.23360  4.95595  0.61958  0.77255  0.48576  0.95510
     19   3.87370  5.08440  4.78695  4.48750  2.05200  4.54447  3.58419  3.66729  4.23890  2.98152  4.23116  4.21389  4.86157  4.26907  4.27005  3.94153  4.09250  3.56595  1.18345  1.34612     20 - -
          2.68618  4.42225  2.77519  2.73123  3.46354  2.40513  3.72494  3.29354  2.67741  2.69355  4.24690  2.90347  2.73739  3.18146  2.89801  2.37887  2.77519  2.98518  4.58477  3.61503
          0.02178  4.23360  4.95595  0.61958  0.77255  0.48576  0.95510
     20   3.23179  5.19342  3.20426  2.98186  4.40924  3.64770  4.13718  4.11413  2.78056  3.57764  4.61160  3.43868  4.21660  0.70593  3.05026  3.27179  3.53617  3.82554  5.62166  4.34841     21 - -
          2.68618  4.42225  2.77519  2.73123  3.46354  2.40513  3.72494  3.29354  2.67741  2.69355  4.24690  2.90347  2.73739  3.18146  2.89801  2.37887  2.77519  2.98518  4.58477  3.61503
          0.02178  4.23360  4.95595  0.61958  0.77255  0.48576  0.95510
     21   2.68206  4.23717  3.88865  3.30119  3.25483  3.72780  3.97271  2.63215  3.11190  1.93752  3.29569  3.59670  4.09527  3.44075  2.52401  3.00628  2.91242  1.94432  3.02367  3.53880     22 - -
          2.68618  4.42225  2.77519  2.73123  3.46354  2.40513  3.72494  3.29354  2.67741  2.69355  4.24690  2.90347  2.73739  3.18146  2.89801  2.37887  2.77519  2.98518  4.58477  3.61503
          0.02178  4.23360  4.95595  0.61958  0.77255  0.48576  0.95510
     22   2.78387  5.15854  2.99993  2.07878  4.51612  3.50333  3.64376  3.94950  1.88000  3.43584  4.22186  2.98816  3.90234  2.75930  2.02668  2.21253  3.00182  3.56162  5.55816  4.22536     23 - -
          2.68618  4.42225  2.77519  2.73123  3.46354  2.40513  3.72494  3.29354  2.67741  2.69355  4.24690  2.90347  2.73739  3.18146  2.89801  2.37887  2.77519  2.98518  4.58477  3.61503
          0.02178  4.23360  4.95595  0.61958  0.77255  0.48576  0.95510
     23   3.58824  4.95203  4.76940  4.42589  3.31640  4.43729  4.97080  2.55370  4.19142  0.53073  3.25261  4.66745  4.81992  4.47050  4.30210  4.07466  3.87104  2.68198  5.31026  4.11206     24 - -
          2.68618  4.42225  2.77519  2.73123  3.46354  2.40513  3.72494  3.29354  2.67741  2.69355  4.24690  2.90347  2.73739  3.18146  2.89801  2.37887  2.77519  2.98518  4.58477  3.61503
          0.02178  4.23360  4.95595  0.61958  0.77255  0.48576  0.95510
     24   1.65741  4.37233  3.94770  3.42544  2.15945  3.79840  3.88040  2.80923  3.34127  2.47647  3.47931  3.67031  4.19494  3.58182  3.58974  3.09825  3.06259  2.62772  4.44430  2.26232     25 - -
          2.68618  4.42225  2.77519  2.73123  3.46354  2.40513  3.72494  3.29354  2.67741  2.69355  4.24690  2.90347  2.73739  3.18146  2.89801  2.37887  2.77519  2.98518  4.58477  3.61503
          0.02178  4.23360  4.95595  0.61958  0.77255  0.48576  0.95510
     25   2.78780  5.15146  2.77855  1.59251  4.48555  3.44081  3.70009  3.91646  2.01128  3.44843  4.24936  2.93864  3.89587  2.83079  2.83485  2.76132  2.32191  3.53729  5.61319  4.24829     26 - -
          2.68618  4.42225  2.77519  2.73123  3.46354  2.40513  3.72494  3.29354  2.67741  2.69355  4.24690  2.90347  2.73739  3.18146  2.89801  2.37887  2.77519  2.98518  4.58477  3.61503
          0.02178  4.23360  4.95595  0.61958  0.77255  0.48576  0.95510
     26   2.95198  4.83954  3.64635  3.00968  3.96313  3.73228  3.85034  3.30938  2.33780  2.83016  2.48661  3.40004  4.12599  3.05414  1.29618  3.06862  3.17356  3.12113  5.29247  4.06071     27 - -
          2.68618  4.42225  2.77519  2.73123  3.46354  2.40513  3.72494  3.29354  2.67741  2.69355  4.24690  2.90347  2.73739  3.18146  2.89801  2.37887  2.77519  2.98518  4.58477  3.61503
          0.02178  4.23360  4.95595  0.61958  0.77255  0.48576  0.95510
     27   3.21386  4.55248  4.86876  4.31478  1.75780  4.42499  4.61659  2.27003  4.17638  1.33284  3.07361  4.46407  4.67926  4.27715  4.26843  3.76272  3.44307  1.78074  4.94547  3.65840     28 - -
          2.68618  4.42225  2.77519  2.73123  3.46354  2.40513  3.72494  3.29354  2.67741  2.69355  4.24690  2.90347  2.73739  3.18146  2.89801  2.37887  2.77519  2.98518  4.58477  3.61503
          0.02178  4.23360  4.95595  0.61958  0.77255  0.48576  0.95510
     28   2.01935  4.35434  4.32430  3.79891  3.54322  3.98113  4.51204  2.13335  3.69121  1.81655  3.43385  4.03338  4.40069  3.96165  3.92185  3.32601  3.15014  1.37974  5.24608  4.04744     29 - -
          2.68618  4.42225  2.77519  2.73123  3.46354  2.40513  3.72494  3.29354  2.67741  2.69355  4.24690  2.90347  2.73739  3.18146  2.89801  2.37887  2.77519  2.98518  4.58477  3.61503
          0.02178  4.23360  4.95595  0.61958  0.77255  0.48576  0.95510
     29   1.81627  5.13380  2.08779  2.34842  4.48412  3.37633  3.74500  3.93963  2.58121  3.48639  4.28906  2.89649  3.87742  2.10103  3.07721  2.73961  3.02977  3.54732  5.67316  4.27353     30 - -
          2.68618  4.42225  2.77519  2.73123  3.46354  2.40513  3.72494  3.29354  2.67741  2.69355  4.24690  2.90347  2.73739  3.18146  2.89801  2.37887  2.77519  2.98518  4.58477  3.61503
          0.02178  4.23360  4.95595  0.61958  0.77255  0.48576  0.95510
     30   2.85562  4.93220  3.02463  2.76120  4.57965  1.21220  3.99183  4.02889  1.87594  3.60498  4.46410  3.21243  4.01171  3.17812  2.98701  2.91213  3.19186  3.62127  5.71557  4.46166     31 - -
          2.68618  4.42225  2.77519  2.73123  3.46354  2.40513  3.72494  3.29354  2.67741  2.69355  4.24690  2.90347  2.73739  3.18146  2.89801  2.37887  2.77519  2.98518  4.58477  3.61503
          0.02178  4.23360  4.95595  0.61958  0.77255  0.48576  0.95510
     31   2.74966  5.24518  2.22688  1.85630  4.57555  3.40311  3.66169  4.05547  2.41779  3.53687  4.30207  2.86865  3.85249  2.22559  2.29726  2.69868  2.98741  3.63070  5.67174  4.26011     32 - -
          2.68618  4.42225  2.77519  2.73123  3.46354  2.40513  3.72494  3.29354  2.67741  2.69355  4.24690  2.90347  2.73739  3.18146  2.89801  2.37887  2.77519  2.98518  4.58477  3.61503
          0.02178  4.23360  4.95595  0.61958  0.77255  0.48576  0.95510
     32   2.79493  4.35003  3.98796  3.45103  2.35413  3.82514  4.11935  2.06219  3.36135  2.20351  3.31791  3.73854  1.97472  3.62212  3.61654  3.12981  3.04717  2.41482  4.83675  3.52529     33 - -
          2.68618  4.42225  2.77519  2.73123  3.46354  2.40513  3.72494  3.29354  2.67741  2.69355  4.24690  2.90347  2.73739  3.18146  2.89801  2.37887  2.77519  2.98518  4.58477  3.61503
          0.02178  4.23360  4.95595  0.61958  0.77255  0.48576  0.95510
     33   3.30577  4.98562  3.95391  3.85563  4.79505  3.65354  4.88915  4.45211  3.94764  4.03120  5.10627  4.11909  0.36626  4.32429  4.13826  3.48781  3.77797  4.05253  5.86489  4.92527     34 - -
          2.68618  4.42225  2.77519  2.73123  3.46354  2.40513  3.72494  3.29354  2.67741  2.69355  4.24690  2.90347  2.73739  3.18146  2.89801  2.37887  2.77519  2.98518  4.58477  3.61503
          0.02178  4.23360  4.95595  0.61958  0.77255  0.48576  0.95510
     34   2.14187  4.94702  2.75087  1.61334  4.43269  3.34118  3.80457  3.86341  2.64393  3.44656  4.25685  2.96567  3.87346  2.95754  3.11668  1.98419  2.99531  3.46265  5.65147  4.28408     35 - -
          2.68618  4.42225  2.77519  2.73123  3.46354  2.40513  3.72494  3.29354  2.67741  2.69355  4.24690  2.90347  2.73739  3.18146  2.89801  2.37887  2.77519  2.98518  4.58477  3.61503
          0.02178  4.23360  4.95595  0.61958  0.77255  0.48576  0.95510
     35   2.60353  4.67882  3.09740  2.65469  4.10630  3.36413  2.40994  3.56442  2.64247  3.18824  4.02232  3.11047  3.87791  3.01704  3.05028  1.77068  2.22402  3.20799  5.40716  4.08654     36 - -
          2.68618  4.42225  2.77519  2.73123  3.46354  2.40513  3.72494  3.29354  2.67741  2.69355  4.24690  2.90347  2.73739  3.18146  2.89801  2.37887  2.77519  2.98518  4.58477  3.61503
          0.02178  4.23360  4.95595  0.61958  0.77255  0.48576  0.95510
     36   2.97685  2.06881  4.70028  4.13959  3.35122  4.19354  4.61275  1.69283  3.98641  1.57117  3.24639  4.28739  4.52968  4.18160  4.11445  3.53292  3.22639  1.97997  5.12467  3.94901     37 - -
          2.68618  4.42225  2.77519  2.73123  3.46354  2.40513  3.72494  3.29354  2.67741  2.69355  4.24690  2.90347  2.73739  3.18146  2.89801  2.37887  2.77519  2.98518  4.58477  3.61503
          0.02178  4.23360  4.95595  0.61958  0.77255  0.48576  0.95510
     37   2.56879  4.69414  2.96419  2.64773  4.43286  3.24877  3.93760  3.89467  2.79181  3.48791  4.29502  2.26710  2.44672  3.11196  3.22798  1.51503  2.93728  3.43233  5.68136  4.35225     38 - -
          2.68618  4.42225  2.77519  2.73123  3.46354  2.40513  3.72494  3.29354  2.67741  2.69355  4.24690  2.90347  2.73739  3.18146  2.89801  2.37887  2.77519  2.98518  4.58477  3.61503
          0.02178  4.23360  4.95595  0.61958  0.77255  0.48576  0.95510
     38   2.90094  4.36440  4.35981  3.82831  3.53999  4.03789  4.53326  2.09824  3.70737  1.85368  3.42693  4.06889  4.43668  3.98567  3.93433  3.37833  2.28148  1.27964  5.25348  4.05413     39 - -
          2.68618  4.42225  2.77519  2.73123  3.46354  2.40513  3.72494  3.29354  2.67741  2.69355  4.24690  2.90347  2.73739  3.18146  2.89801  2.37887  2.77519  2.98518  4.58477  3.61503
          0.02178  4.23360  4.95595  0.61958  0.77255  0.48576  0.95510
     39   3.30577  4.98562  3.95391  3.85563  4.79505  3.65354  4.88915  4.45211  3.94764  4.03120  5.10627  4.11909  0.36626  4.32429  4.13826  3.48781  3.77797  4.05253  5.86489  4.92527     40 - -
          2.68618  4.42225  2.77519  2.73123  3.46354  2.40513  3.72494  3.29354  2.67741  2.69355  4.24690  2.90347  2.73739  3.18146  2.89801  2.37887  2.77519  2.98518  4.58477  3.61503
          0.02178  4.23360  4.95595  0.61958  0.77255  0.48576  0.95510
     40   2.65437  4.49500  3.80190  3.59094  4.34097  3.31752  4.57380  3.51563  3.54145  3.36545  4.40416  3.72661  4.05523  3.92054  3.77120  2.86123  0.68051  3.16828  5.74388  4.56234     41 - -
          2.68618  4.42225  2.77519  2.73123  3.46354  2.40513  3.72494  3.29354  2.67741  2.69355  4.24690  2.90347  2.73739  3.18146  2.89801  2.37887  2.77519  2.98518  4.58477  3.61503
          0.02178  4.23360  4.95595  0.61958  0.77255  0.48576  0.95510
     41   1.64655  4.31880  3.59273  3.41631  4.60803  1.01766  4.51987  3.99877  3.56154  3.72733  4.56633  3.51635  3.85752  3.81883  3.83968  2.57031  2.90450  3.40128  5.93336  4.75889     42 - -
          2.68618  4.42225  2.77519  2.73123  3.46354  2.40513  3.72494  3.29354  2.67741  2.69355  4.24690  2.90347  2.73739  3.18146  2.89801  2.37887  2.77519  2.98518  4.58477  3.61503
          0.02178  4.23360  4.95595  0.61958  0.77255  0.48576  0.95510
     42   2.75702  4.32299  3.96371  3.41103  3.31091  3.78858  4.13529  2.56184  3.28347  1.53683  2.26360  3.70803  4.17899  3.57238  3.53425  2.32440  3.00782  2.44376  4.93115  3.72763     43 - -
          2.68618  4.42225  2.77519  2.73123  3.46354  2.40513  3.72494  3.29354  2.67741  2.69355  4.24690  2.90347  2.73739  3.18146  2.89801  2.37887  2.77519  2.98518  4.58477  3.61503
          0.02178  4.23360  4.95595  0.61958  0.77255  0.48576  0.95510
     43   3.17825  4.90188  3.92450  3.87684  4.98229  0.34026  4.95917  4.68548  4.10628  4.28774  5.27734  4.09062  4.30286  4.40253  4.28779  3.36285  3.68707  4.14363  5.96622  5.10169     44 - -
          2.68618  4.42225  2.77519  2.73123  3.46354  2.40513  3.72494  3.29354  2.67741  2.69355  4.24690  2.90347  2.73739  3.18146  2.89801  2.37887  2.77519  2.98518  4.58477  3.61503
          0.02178  4.23360  4.95595  0.61958  0.77255  0.48576  0.95510
     44   3.34742  5.28933  3.54519  3.11791  4.76074  3.77852  4.01904  4.21785  0.63101  3.71073  4.66729  3.52035  4.26525  3.20040  2.57524  3.37443  3.58057  3.91069  5.67618  4.54980     45 - -
          2.68618  4.42225  2.77519  2.73123  3.46354  2.40513  3.72494  3.29354  2.67741  2.69355  4.24690  2.90347  2.73739  3.18146  2.89801  2.37887  2.77519  2.98518  4.58477  3.61503
          0.02178  4.23360  4.95595  0.61958  0.77255  0.48576  0.95510
     45   2.65437  4.49500  3.80190  3.59094  4.34097  3.31752  4.57380  3.51563  3.54145  3.36545  4.40416  3.72661  4.05523  3.92054  3.77120  2.86123  0.68051  3.16828  5.74388  4.56234     46 - -
          2.68621  4.42228  2.77523  2.73126  3.46357  2.40516  3.72498  3.29357  2.67744  2.69309  4.24693  2.90350  2.73743  3.18149  2.89804  2.37890  2.77523  2.98521  4.58480  3.61506
          0.21460  1.68148  4.95595  0.24290  1.53408  0.48576  0.95510
     46   1.19459  4.26638  3.68017  3.39912  4.47257  3.05424  4.43274  3.85246  3.44057  3.58062  4.41262  3.48856  3.82281  3.71874  3.73150  1.38051  2.83451  3.29068  5.82746  4.62536     48 - -
          2.68618  4.42225  2.77519  2.73123  3.46354  2.40513  3.72494  3.29354  2.67741  2.69355  4.24690  2.90347  2.73739  3.18146  2.89801  2.37887  2.77519  2.98518  4.58477  3.61503
          0.02178  4.23360  4.95595  0.61958  0.77255  0.48576  0.95510
     47   3.25628  4.51930  5.12572  4.64351  3.75847  4.70536  5.34918  1.16708  4.54620  2.23065  3.53656  4.82978  4.98760  4.80076  4.72462  4.11369  3.52162  1.05492  5.78107  4.57340     49 - -
          2.68618  4.42225  2.77519  2.73123  3.46354  2.40513  3.72494  3.29354  2.67741  2.69355  4.24690  2.90347  2.73739  3.18146  2.89801  2.37887  2.77519  2.98518  4.58477  3.61503
          0.02178  4.23360  4.95595  0.61958  0.77255  0.48576  0.95510
     48   3.38605  4.66220  5.11291  4.59700  3.38201  4.74344  5.16218  1.07297  4.43738  1.35058  3.18585  4.81602  4.95212  4.60834  4.56062  4.13565  3.62770  1.94967  5.46440  4.32546     50 - -
          2.68618  4.42225  2.77519  2.73123  3.46354  2.40513  3.72494  3.29354  2.67741  2.69355  4.24690  2.90347  2.73739  3.18146  2.89801  2.37887  2.77519  2.98518  4.58477  3.61503
          0.02178  4.23360  4.95595  0.61958  0.77255  0.48576  0.95510
     49   1.79613  4.39493  3.49730  2.97631  3.54229  3.57543  2.77747  2.13899  2.89162  2.61474  3.54436  3.36699  4.00386  3.23718  3.22782  2.86375  2.90669  2.62850  5.00554  3.74118     51 - -
          2.68618  4.42225  2.77519  2.73123  3.46354  2.40513  3.72494  3.29354  2.67741  2.69355  4.24690  2.90347  2.73739  3.18146  2.89801  2.37887  2.77519  2.98518  4.58477  3.61503
          0.02178  4.23360  4.95595  0.61958  0.77255  0.48576  0.95510
     50   2.06733  4.26113  3.84309  3.31179  3.54589  2.35692  4.12700  2.03109  3.24393  2.54182  3.50077  3.59775  4.07425  3.52569  3.53395  2.92163  2.91379  1.93884  5.05966  3.84614     52 - -
          2.68618  4.42225  2.77519  2.73123  3.46354  2.40513  3.72494  3.29354  2.67741  2.69355  4.24690  2.90347  2.73739  3.18146  2.89801  2.37887  2.77519  2.98518  4.58477  3.61503
          0.02178  4.23360  4.95595  0.61958  0.77255  0.48576  0.95510
     51   4.00621  5.23817  4.68718  4.49337  3.13309  4.17356  4.42009  4.06506  4.21956  3.39026  4.67864  4.57538  4.72373  4.58707  4.27853  4.20619  4.32837  3.96421  0.39199  3.11890     53 - -
          2.68618  4.42225  2.77519  2.73123  3.46354  2.40513  3.72494  3.29354  2.67741  2.69355  4.24690  2.90347  2.73739  3.18146  2.89801  2.37887  2.77519  2.98518  4.58477  3.61503
          0.02178  4.23360  4.95595  0.61958  0.77255  0.48576  0.95510
     52   3.00297  4.64240  3.77967  3.31924  3.10335  3.87102  2.44037  2.93195  3.04537  1.17949  3.54392  3.65383  4.27325  3.49404  3.29304  3.23001  3.24603  2.83683  4.72876  3.26067     54 - -
          2.68618  4.42225  2.77519  2.73123  3.46354  2.40513  3.72494  3.29354  2.67741  2.69355  4.24690  2.90347  2.73739  3.18146  2.89801  2.37887  2.77519  2.98518  4.58477  3.61503
          0.02178  4.23360  4.95595  0.61958  0.77255  0.48576  0.95510
     53   3.30818  4.71780  4.43471  3.98406  2.51933  4.24981  3.92497  2.86079  3.77720  1.37581  3.51724  4.07979  4.58425  3.99311  3.92796  3.60293  3.54179  2.82850  4.21705  1.37925     55 - -
          2.68618  4.42225  2.77519  2.73123  3.46354  2.40513  3.72494  3.29354  2.67741  2.69355  4.24690  2.90347  2.73739  3.18146  2.89801  2.37887  2.77519  2.98518  4.58477  3.61503
          0.02178  4.23360  4.95595  0.61958  0.77255  0.48576  0.95510
     54   0.59738  4.41571  3.87247  3.69948  4.45472  3.22733  4.67233  3.63791  3.72639  3.50119  4.50470  3.74394  4.00207  4.03571  3.93997  2.76896  3.07227  3.22653  5.84338  4.69101     56 - -
          2.68618  4.42225  2.77519  2.73123  3.46354  2.40513  3.72494  3.29354  2.67741  2.69355  4.24690  2.90347  2.73739  3.18146  2.89801  2.37887  2.77519  2.98518  4.58477  3.61503
          0.02178  4.23360  4.95595  0.61958  0.77255  0.48576  0.95510
     55   3.25499  4.59306  4.89898  4.38973  3.40543  4.51548  4.98813  2.03013  4.23398  1.18602  3.23238  4.60110  4.80629  4.44479  4.38501  3.89958  3.51244  1.27846  5.40574  4.24565     57 - -
          2.68618  4.42225  2.77519  2.73123  3.46354  2.40513  3.72494  3.29354  2.67741  2.69355  4.24690  2.90347  2.73739  3.18146  2.89801  2.37887  2.77519  2.98518  4.58477  3.61503
          0.02178  4.23360  4.95595  0.61958  0.77255  0.48576  0.95510
     56   1.59644  4.79751  2.86778  1.98793  4.33121  3.32432  3.85160  3.74144  2.70281  3.35962  4.18256  3.03262  3.87311  3.02163  3.15449  2.12718  2.96195  3.35208  5.59104  4.25504     58 - -
          2.68618  4.42225  2.77519  2.73123  3.46354  2.40513  3.72494  3.29354  2.67741  2.69355  4.24690  2.90347  2.73739  3.18146  2.89801  2.37887  2.77519  2.98518  4.58477  3.61503
          0.02178  4.23360  4.95595  0.61958  0.77255  0.48576  0.95510
     57   2.65758  4.49692  3.35034  2.79336  3.62227  3.57575  2.75771  2.38643  2.69785  2.67936  3.58232  3.23848  3.96093  2.31664  3.06752  2.81964  2.88883  2.29910  5.03905  3.76947     59 - -
          2.68618  4.42225  2.77519  2.73123  3.46354  2.40513  3.72494  3.29354  2.67741  2.69355  4.24690  2.90347  2.73739  3.18146  2.89801  2.37887  2.77519  2.98518  4.58477  3.61503
          0.02178  4.23360  4.95595  0.61958  0.77255  0.48576  0.95510
     58   2.83065  5.32265  1.89348  2.27275  4.62922  2.41374  2.54750  4.12851  2.60542  3.62978  4.42001  2.23506  3.88284  2.87551  3.13434  2.76728  3.08789  3.70941  5.78366  4.34114     60 - -
          2.68618  4.42225  2.77519  2.73123  3.46354  2.40513  3.72494  3.29354  2.67741  2.69355  4.24690  2.90347  2.73739  3.18146  2.89801  2.37887  2.77519  2.98518  4.58477  3.61503
          0.02178  4.23360  4.95595  0.61958  0.77255  0.48576  0.95510
     59   1.42724  4.47965  3.26198  2.88557  4.26072  3.21935  4.04821  3.62894  2.93818  3.31703  4.15243  2.30088  3.85304  3.26260  3.32846  2.61209  2.07992  3.20669  5.58152  4.31126     61 - -
          2.68618  4.42225  2.77519  2.73123  3.46354  2.40513  3.72494  3.29354  2.67741  2.69355  4.24690  2.90347  2.73739  3.18146  2.89801  2.37887  2.77519  2.98518  4.58477  3.61503
          0.32688  4.23360  1.33057  0.61958  0.77255  0.48576  0.95510
     60   2.82320  5.06130  2.82116  1.73273  4.40402  3.42117  3.63679  3.82347  2.20354  3.34680  4.19655  2.95231  3.87930  2.78383  1.88571  2.80907  3.05190  3.48036  5.47820  4.18307     62 - -
          2.68618  4.42225  2.77519  2.73123  3.46354  2.40513  3.72494  3.29354  2.67741  2.69355  4.24690  2.90347  2.73739  3.18146  2.89801  2.37887  2.77519  2.98518  4.58477  3.61503
          0.02943  3.93616  4.65850  0.61958  0.77255  0.77628  0.61640
     61   2.77407  5.02895  2.59118  2.35251  4.31917  3.31310  3.68403  3.86080  2.40404  3.39957  4.25443  2.03452  3.84195  1.88580  2.78213  2.75901  3.04451  3.49464  5.51251  4.13646     63 - -
          2.68618  4.42225  2.77519  2.73123  3.46354  2.40513  3.72494  3.29354  2.67741  2.69355  4.24690  2.90347  2.73739  3.18146  2.89801  2.37887  2.77519  2.98518  4.58477  3.61503
          0.02943  3.93616  4.65850  0.61958  0.77255  0.77628  0.61640
     62   2.40261  4.20938  3.53677  3.18885  3.81020  2.00139  4.15548  2.83207  3.16431  2.80887  3.79531  3.41181  3.84521  3.48947  3.45359  2.63031  2.81469  1.62627  5.29372  4.05654     64 - -
          2.68631  4.42238  2.77533  2.73136  3.46367  2.40489  3.72508  3.29367  2.67754  2.69368  4.24703  2.90360  2.73753  3.18159  2.89635  2.37900  2.77533  2.98531  4.58490  3.61516
          0.30117  1.38404  4.65850  1.19809  0.35921  0.77628  0.61640
     63   2.64012  4.63412  3.26410  2.75246  4.09871  3.37117  3.74171  3.43649  2.30376  3.07564  3.97186  3.15041  3.87098  2.92906  1.77158  2.73846  2.06019  3.12219  5.32051  4.07563     69 - -
          2.68618  4.42225  2.77519  2.73123  3.46354  2.40513  3.72494  3.29354  2.67741  2.69355  4.24690  2.90347  2.73739  3.18146  2.89801  2.37887  2.77519  2.98518  4.58477  3.61503
          0.02943  3.93616  4.65850  0.61958  0.77255  0.77628  0.61640
     64   2.68974  4.52707  3.46812  2.91772  3.75445  3.51012  3.82715  2.91241  2.47125  2.69004  3.69948  3.29722  3.96600  3.06631  1.87021  2.85648  2.96115  1.98231  5.15774  3.90276     70 - -
          2.68618  4.42225  2.77519  2.73123  3.46354  2.40513  3.72494  3.29354  2.67741  2.69355  4.24690  2.90347  2.73739  3.18146  2.89801  2.37887  2.77519  2.98518  4.58477  3.61503
          0.02943  3.93616  4.65850  0.61958  0.77255  0.77628  0.61640
     65   2.64012  4.63412  3.26410  2.75246  4.09871  3.37117  3.74171  3.43649  2.30376  3.07564  3.97186  3.15041  3.87098  2.92906  1.77158  2.73846  2.06019  3.12219  5.32051  4.07563     71 - -
          2.68618  4.42225  2.77519  2.73123  3.46354  2.40513  3.72494  3.29354  2.67741  2.69355  4.24690  2.90347  2.73739  3.18146  2.89801  2.37887  2.77519  2.98518  4.58477  3.61503
          0.02943  3.93616  4.65850  0.61958  0.77255  0.33934  1.24562
     66   2.75927  4.96253  3.00727  2.06783  4.24715  3.50529  3.70331  3.58546  1.71031  3.21573  4.05250  3.03386  3.92009  2.85066  2.75937  2.77977  2.98823  2.33500  5.44558  4.12919     72 - -
          2.68618  4.42225  2.77519  2.73123  3.46354  2.40513  3.72494  3.29354  2.67741  2.69355  4.24690  2.90347  2.73739  3.18146  2.89801  2.37887  2.77519  2.98518  4.58477  3.61503
          0.02178  4.23360  4.95595  0.61958  0.77255  0.48576  0.95510
     67   3.14936  4.48773  4.83375  4.28129  2.24709  4.39012  4.66511  2.14778  4.14889  1.53015  3.15633  4.43981  4.66460  4.28620  4.26070  3.72916  3.38483  1.31273  5.05057  3.79506     73 - -
          2.68618  4.42225  2.77519  2.73123  3.46354  2.40513  3.72494  3.29354  2.67741  2.69355  4.24690  2.90347  2.73739  3.18146  2.89801  2.37887  2.77519  2.98518  4.58477  3.61503
          0.02178  4.23360  4.95595  0.61958  0.77255  0.48576  0.95510
     68   3.30577  4.98562  3.95391  3.85563  4.79505  3.65354  4.88915  4.45211  3.94764  4.03120  5.10627  4.11909  0.36626  4.32429  4.13826  3.48781  3.77797  4.05253  5.86489  4.92527     74 - -
          2.68618  4.42225  2.77519  2.73123  3.46354  2.40513  3.72494  3.29354  2.67741  2.69355  4.24690  2.90347  2.73739  3.18146  2.89801  2.37887  2.77519  2.98518  4.58477  3.61503
          0.02178  4.23360  4.95595  0.61958  0.77255  0.48576  0.95510
     69   2.75499  4.64169  3.45217  2.86656  3.84254  3.60759  3.82328  3.14619  2.50161  2.08198  3.74447  3.28870  4.01351  3.04632  1.85587  2.89230  2.29251  2.91569  5.20231  3.95748     75 - -
          2.68618  4.42225  2.77519  2.73123  3.46354  2.40513  3.72494  3.29354  2.67741  2.69355  4.24690  2.90347  2.73739  3.18146  2.89801  2.37887  2.77519  2.98518  4.58477  3.61503
          0.02178  4.23360  4.95595  0.61958  0.77255  0.48576  0.95510
     70   3.46400  5.24621  3.99606  3.44964  4.69592  3.86135  4.15587  4.27715  2.47524  3.72725  4.73087  3.77467  4.35812  3.36962  0.54407  3.53904  3.71273  3.98842  5.63863  4.55949     76 - -
          2.68618  4.42225  2.77519  2.73123  3.46354  2.40513  3.72494  3.29354  2.67741  2.69355  4.24690  2.90347  2.73739  3.18146  2.89801  2.37887  2.77519  2.98518  4.58477  3.61503
          0.02178  4.23360  4.95595  0.61958  0.77255  0.48576  0.95510
     71   3.58824  4.95203  4.76940  4.42589  3.31640  4.43729  4.97080  2.55370  4.19142  0.53073  3.25261  4.66745  4.81992  4.47050  4.30210  4.07466  3.87104  2.68198  5.31026  4.11206     77 - -
          2.68618  4.42225  2.77519  2.73123  3.46354  2.40513  3.72494  3.29354  2.67741  2.69355  4.24690  2.90347  2.73739  3.18146  2.89801  2.37887  2.77519  2.98518  4.58477  3.61503
          0.02178  4.23360  4.95595  0.61958  0.77255  0.48576  0.95510
     72   2.74975  4.29995  3.92238  3.36946  3.34312  3.80447  2.53006  1.98892  3.23723  2.35237  3.37417  3.67838  4.18248  3.54729  3.49820  3.09613  2.99083  1.62434  4.90760  3.64784     78 - -
          2.68618  4.42225  2.77519  2.73123  3.46354  2.40513  3.72494  3.29354  2.67741  2.69355  4.24690  2.90347  2.73739  3.18146  2.89801  2.37887  2.77519  2.98518  4.58477  3.61503
          0.02178  4.23360  4.95595  0.61958  0.77255  0.48576  0.95510
     73   3.37562  4.77994  4.43059  4.00355  2.42805  4.27039  3.84728  2.97865  3.79047  1.63459  3.64434  4.06984  4.61241  4.00459  3.93920  3.63146  3.61095  2.92854  4.11496  1.13600     79 - -
          2.68618  4.42225  2.77519  2.73123  3.46354  2.40513  3.72494  3.29354  2.67741  2.69355  4.24690  2.90347  2.73739  3.18146  2.89801  2.37887  2.77519  2.98518  4.58477  3.61503
          0.02178  4.23360  4.95595  0.61958  0.77255  0.48576  0.95510
     74   3.23932  4.51671  5.07343  4.59350  3.75661  4.65837  5.30656  1.42364  4.49062  2.24116  3.54292  4.78299  4.95819  4.75476  4.67582  4.06621  3.50836  0.88122  5.76479  4.55028     80 - -
          2.68618  4.42225  2.77519  2.73123  3.46354  2.40513  3.72494  3.29354  2.67741  2.69355  4.24690  2.90347  2.73739  3.18146  2.89801  2.37887  2.77519  2.98518  4.58477  3.61503
          0.02178  4.23360  4.95595  0.61958  0.77255  0.48576  0.95510
     75   3.10634  4.56683  4.61548  4.30440  3.84465  4.08696  5.05393  2.10674  4.17897  2.47716  3.76782  4.43299  4.63814  4.51934  4.35517  3.62513  3.46571  0.66478  5.68519  4.43372     81 - -
          2.68618  4.42225  2.77519  2.73123  3.46354  2.40513  3.72494  3.29354  2.67741  2.69355  4.24690  2.90347  2.73739  3.18146  2.89801  2.37887  2.77519  2.98518  4.58477  3.61503
          0.02178  4.23360  4.95595  0.61958  0.77255  0.48576  0.95510
     76   3.07469  5.61852  1.27491  2.23321  4.93757  3.33252  3.92046  4.51273  2.96702  4.00825  4.86818  1.58274  3.97376  3.09475  3.57336  2.96238  3.38126  4.06492  6.13020  4.61143     82 - -
          2.68618  4.42225  2.77519  2.73123  3.46354  2.40513  3.72494  3.29354  2.67741  2.69355  4.24690  2.90347  2.73739  3.18146  2.89801  2.37887  2.77519  2.98518  4.58477  3.61503
          0.02178  4.23360  4.95595  0.61958  0.77255  0.48576  0.95510
     77   3.46400  5.24621  3.99606  3.44964  4.69592  3.86135  4.15587  4.27715  2.47524  3.72725  4.73087  3.77467  4.35812  3.36962  0.54407  3.53904  3.71273  3.98842  5.63863  4.55949     83 - -
          2.68618  4.42225  2.77519  2.73123  3.46354  2.40513  3.72494  3.29354  2.67741  2.69355  4.24690  2.90347  2.73739  3.18146  2.89801  2.37887  2.77519  2.98518  4.58477  3.61503
          0.02178  4.23360  4.95595  0.61958  0.77255  0.48576  0.95510
     78   3.46400  5.24621  3.99606  3.44964  4.69592  3.86135  4.15587  4.27715  2.47524  3.72725  4.73087  3.77467  4.35812  3.36962  0.54407  3.53904  3.71273  3.98842  5.63863  4.55949     84 - -
          2.68618  4.42225  2.77519  2.73123  3.46354  2.40513  3.72494  3.29354  2.67741  2.69355  4.24690  2.90347  2.73739  3.18146  2.89801  2.37887  2.77519  2.98518  4.58477  3.61503
          0.02178  4.23360  4.95595  0.61958  0.77255  0.48576  0.95510
     79   1.89224  4.33807  3.70427  3.20797  3.70522  3.47571  4.12223  2.79460  3.12957  2.03964  3.64195  3.50724  4.01353  3.45195  3.44406  2.82556  1.79358  2.56605  5.20583  3.98338     85 - -
          2.68618  4.42225  2.77519  2.73123  3.46354  2.40513  3.72494  3.29354  2.67741  2.69355  4.24690  2.90347  2.73739  3.18146  2.89801  2.37887  2.77519  2.98518  4.58477  3.61503
          0.02178  4.23360  4.95595  0.61958  0.77255  0.48576  0.95510
     80   3.23932  4.51671  5.07343  4.59350  3.75661  4.65837  5.30656  1.42364  4.49062  2.24116  3.54292  4.78299  4.95819  4.75476  4.67582  4.06621  3.50836  0.88122  5.76479  4.55028     86 - -
          2.68618  4.42225  2.77519  2.73123  3.46354  2.40513  3.72494  3.29354  2.67741  2.69355  4.24690  2.90347  2.73739  3.18146  2.89801  2.37887  2.77519  2.98518  4.58477  3.61503
          0.02178  4.23360  4.95595  0.61958  0.77255  0.48576  0.95510
     81   3.10634  4.56683  4.61548  4.30440  3.84465  4.08696  5.05393  2.10674  4.17897  2.47716  3.76782  4.43299  4.63814  4.51934  4.35517  3.62513  3.46571  0.66478  5.68519  4.43372     87 - -
          2.68618  4.42225  2.77519  2.73123  3.46354  2.40513  3.72494  3.29354  2.67741  2.69355  4.24690  2.90347  2.73739  3.18146  2.89801  2.37887  2.77519  2.98518  4.58477  3.61503
          0.02178  4.23360  4.95595  0.61958  0.77255  0.48576  0.95510
     82   3.42491  5.56051  0.51309  2.63827  4.99709  3.52755  4.30957  4.67777  3.47063  4.22573  5.22680  3.20749  4.20643  3.55950  4.02484  3.35637  3.77603  4.28273  6.08910  4.82954     88 - -
          2.68618  4.42225  2.77519  2.73123  3.46354  2.40513  3.72494  3.29354  2.67741  2.69355  4.24690  2.90347  2.73739  3.18146  2.89801  2.37887  2.77519  2.98518  4.58477  3.61503
          0.02178  4.23360  4.95595  0.61958  0.77255  0.48576  0.95510
     83   2.82155  5.27571  1.90340  2.29828  4.61430  3.36861  3.75086  4.10375  2.60096  3.61338  4.40819  2.85931  3.88645  1.83042  3.11337  2.13194  3.08418  3.68696  5.77105  4.34109     89 - -
          2.68618  4.42225  2.77519  2.73123  3.46354  2.40513  3.72494  3.29354  2.67741  2.69355  4.24690  2.90347  2.73739  3.18146  2.89801  2.37887  2.77519  2.98518  4.58477  3.61503
          0.02178  4.23360  4.95595  0.61958  0.77255  0.48576  0.95510
     84   1.88010  4.29202  3.66002  3.17248  3.90948  3.27248  4.12739  3.17013  3.13136  2.96662  3.84732  3.42657  3.89008  3.42890  3.46610  1.87092  2.14265  2.08481  5.32933  4.10733     90 - -
          2.68618  4.42225  2.77519  2.73123  3.46354  2.40513  3.72494  3.29354  2.67741  2.69355  4.24690  2.90347  2.73739  3.18146  2.89801  2.37887  2.77519  2.98518  4.58477  3.61503
          0.02178  4.23360  4.95595  0.61958  0.77255  0.48576  0.95510
     85   2.74161  4.40032  3.92301  3.47016  2.08646  3.64128  4.14689  2.77097  3.39068  2.46143  3.56379  3.70482  4.16115  3.67284  3.64979  3.01648  1.41482  2.60294  4.87782  3.47154     91 - -
          2.68618  4.42225  2.77519  2.73123  3.46354  2.40513  3.72494  3.29354  2.67741  2.69355  4.24690  2.90347  2.73739  3.18146  2.89801  2.37887  2.77519  2.98518  4.58477  3.61503
          0.02178  4.23360  4.95595  0.61958  0.77255  0.48576  0.95510
     86   3.03475  5.66667  1.75226  1.31170  4.95392  3.33708  3.85069  4.48819  2.84655  3.95523  4.78336  2.09103  3.94416  3.00548  3.44692  2.91264  3.31556  4.03835  6.10206  4.58110     92 - -
          2.68618  4.42225  2.77519  2.73123  3.46354  2.40513  3.72494  3.29354  2.67741  2.69355  4.24690  2.90347  2.73739  3.18146  2.89801  2.37887  2.77519  2.98518  4.58477  3.61503
          0.02178  4.23360  4.95595  0.61958  0.77255  0.48576  0.95510
     87   2.07815  4.83020  2.92253  1.78358  4.00895  3.45705  3.73875  3.46604  2.57817  3.09913  3.94761  3.02257  3.90006  2.92312  3.02112  2.74869  2.94934  3.16231  5.32904  2.73296     93 - -
          2.68618  4.42225  2.77519  2.73123  3.46354  2.40513  3.72494  3.29354  2.67741  2.69355  4.24690  2.90347  2.73739  3.18146  2.89801  2.37887  2.77519  2.98518  4.58477  3.61503
          0.02178  4.23360  4.95595  0.61958  0.77255  0.48576  0.95510
     88   1.08253  4.30066  4.00985  3.62944  3.98572  3.35992  4.50159  2.73549  3.55973  2.85352  3.90871  3.73035  4.04374  3.85738  3.81398  2.79714  2.96620  1.87339  5.55593  4.34579     94 - -
          2.68618  4.42225  2.77519  2.73123  3.46354  2.40513  3.72494  3.29354  2.67741  2.69355  4.24690  2.90347  2.73739  3.18146  2.89801  2.37887  2.77519  2.98518  4.58477  3.61503
          0.02178  4.23360  4.95595  0.61958  0.77255  0.48576  0.95510
     89   2.85124  5.23559  2.91383  1.70730  4.59510  3.50850  3.67254  4.03178  2.25602  3.50553  4.30249  2.98765  3.93152  2.07445  2.08652  2.81386  3.06989  3.64347  5.61653  4.28369     95 - -
          2.68618  4.42225  2.77519  2.73123  3.46354  2.40513  3.72494  3.29354  2.67741  2.69355  4.24690  2.90347  2.73739  3.18146  2.89801  2.37887  2.77519  2.98518  4.58477  3.61503
          0.02178  4.23360  4.95595  0.61958  0.77255  0.48576  0.95510
     90   3.01002  5.27456  3.30022  2.70049  4.71245  3.66559  3.67631  4.09248  1.40646  3.52743  4.35344  2.36325  4.04288  2.79760  1.75490  2.98412  3.19521  3.73237  5.58207  4.34903     96 - -
          2.68618  4.42225  2.77519  2.73123  3.46354  2.40513  3.72494  3.29354  2.67741  2.69355  4.24690  2.90347  2.73739  3.18146  2.89801  2.37887  2.77519  2.98518  4.58477  3.61503
          0.02178  4.23360  4.95595  0.61958  0.77255  0.48576  0.95510
     91   3.35095  4.64096  5.09860  4.53422  3.25402  4.67445  5.02490  1.28602  4.39596  1.36003  2.15307  4.74154  4.85970  4.48651  4.48376  4.02936  3.57614  2.13354  5.31320  4.24602     97 - -
          2.68618  4.42225  2.77519  2.73123  3.46354  2.40513  3.72494  3.29354  2.67741  2.69355  4.24690  2.90347  2.73739  3.18146  2.89801  2.37887  2.77519  2.98518  4.58477  3.61503
          0.02178  4.23360  4.95595  0.61958  0.77255  0.48576  0.95510
     92   2.75883  4.75209  3.32947  2.77218  4.02909  2.49666  3.78375  3.41565  2.41742  2.29142  3.92160  3.21244  3.97947  2.97675  1.71267  2.85054  3.00572  3.13345  5.30139  4.03569     98 - -
          2.68618  4.42225  2.77519  2.73123  3.46354  2.40513  3.72494  3.29354  2.67741  2.69355  4.24690  2.90347  2.73739  3.18146  2.89801  2.37887  2.77519  2.98518  4.58477  3.61503
          0.17220  4.23360  1.94009  0.61958  0.77255  0.48576  0.95510
     93   2.90338  5.26468  2.65373  1.51747  4.61541  3.42400  3.70032  4.04546  1.70653  3.54594  4.37947  2.91532  3.91685  2.84121  2.70012  2.85290  3.13938  3.67113  5.66679  4.32475     99 - -
          2.68618  4.42225  2.77519  2.73123  3.46354  2.40513  3.72494  3.29354  2.67741  2.69355  4.24690  2.90347  2.73739  3.18146  2.89801  2.37887  2.77519  2.98518  4.58477  3.61503
          0.02527  4.08667  4.80901  0.61958  0.77255  0.65047  0.73772
     94   1.40616  4.54624  3.32568  2.86973  4.13544  3.31499  3.90139  3.47670  2.57751  3.14912  4.03735  3.23513  3.88269  3.11007  2.09643  2.70388  2.92483  3.13062  5.41488  4.16721    100 - -
          2.68618  4.42225  2.77519  2.73123  3.46354  2.40513  3.72494  3.29354  2.67741  2.69355  4.24690  2.90347  2.73739  3.18146  2.89801  2.37887  2.77519  2.98518  4.58477  3.61503
          0.02527  4.08667  4.80901  0.61958  0.77255  0.65047  0.73772
     95   3.40387  4.80563  4.53263  4.17866  3.23096  4.25183  4.76770  2.45190  3.94442  0.65012  3.19624  4.43337  4.65366  4.26095  4.08330  3.85569  3.69021  2.54387  5.18248  3.95351    101 - -
          2.68618  4.42225  2.77519  2.73123  3.46354  2.40513  3.72494  3.29354  2.67741  2.69355  4.24690  2.90347  2.73739  3.18146  2.89801  2.37887  2.77519  2.98518  4.58477  3.61503
          0.02527  4.08667  4.80901  0.61958  0.77255  0.65047  0.73772
     96   2.50806  4.35774  3.36297  2.91101  3.75667  2.16798  3.93876  2.20213  2.89054  2.79955  3.70754  3.27598  2.57425  3.22074  3.24648  2.69138  2.83677  2.75705  5.17944  3.93002    102 - -
          2.68618  4.42225  2.77519  2.73123  3.46354  2.40513  3.72494  3.29354  2.67741  2.69355  4.24690  2.90347  2.73739  3.18146  2.89801  2.37887  2.77519  2.98518  4.58477  3.61503
          0.02527  4.08667  4.80901  0.61958  0.77255  0.65047  0.73772
     97   2.79950  5.25244  1.94054  1.68046  4.56695  3.30676  3.71463  4.02965  2.60298  3.56457  4.37352  2.78900  3.84060  2.85850  3.13343  2.73987  2.22367  3.62875  5.74445  4.30893    103 - -
          2.68621  4.42228  2.77523  2.73126  3.46357  2.40479  3.72498  3.29357  2.67744  2.69358  4.24693  2.90350  2.73743  3.18149  2.89804  2.37890  2.77523  2.98521  4.58480  3.61506
          0.25323  1.53455  4.80901  0.24290  1.53408  0.65047  0.73772
     98   1.94700  4.51817  3.27966  2.76922  3.85417  3.44332  3.82814  3.02430  2.06922  2.84506  3.75035  3.19766  3.90935  3.05118  2.98548  2.74513  2.88225  2.19558  5.22726  3.96439    105 - -
          2.68618  4.42225  2.77519  2.73123  3.46354  2.40513  3.72494  3.29354  2.67741  2.69355  4.24690  2.90347  2.73739  3.18146  2.89801  2.37887  2.77519  2.98518  4.58477  3.61503
          0.02527  4.08667  4.80901  0.61958  0.77255  0.65047  0.73772
     99   2.51683  4.46196  3.25339  3.05236  4.48562  1.63996  4.25849  3.97305  3.21792  3.61500  4.47135  3.34865  1.40262  3.52309  3.55439  2.66496  2.97942  3.45033  5.71963  4.54511    106 - -
          2.68618  4.42225  2.77519  2.73123  3.46354  2.40513  3.72494  3.29354  2.67741  2.69355  4.24690  2.90347  2.73739  3.18146  2.89801  2.37887  2.77519  2.98518  4.58477  3.61503
          0.02527  4.08667  4.80901  0.61958  0.77255  0.65047  0.73772
    100   3.00989  5.60085  1.53101  1.30293  4.88717  3.26690  3.81845  4.41396  2.84491  3.90684  4.76206  2.72782  3.89352  2.98516  3.44841  2.88621  3.29989  3.98044  6.05303  4.54097    107 - -
          2.68618  4.42225  2.77519  2.73123  3.46354  2.40513  3.72494  3.29354  2.67741  2.69355  4.24690  2.90347  2.73739  3.18146  2.89801  2.37887  2.77519  2.98518  4.58477  3.61503
          0.02527  4.08667  4.80901  0.61958  0.77255  0.65047  0.73772
    101   2.75002  4.45346  3.65605  3.07121  3.51105  3.70136  3.93831  2.65907  2.76040  1.90941  3.44253  3.45442  4.08294  3.23705  2.14549  2.98826  2.98663  2.03610  5.04039  3.80886    108 - -
          2.68618  4.42225  2.77519  2.73123  3.46354  2.40513  3.72494  3.29354  2.67741  2.69355  4.24690  2.90347  2.73739  3.18146  2.89801  2.37887  2.77519  2.98518  4.58477  3.61503
          0.02527  4.08667  4.80901  0.61958  0.77255  0.65047  0.73772
    102   2.56404  2.70221  3.11937  2.12294  3.91369  3.36053  3.80433  3.27172  2.66544  2.95839  3.82218  3.11501  2.37872  3.01977  3.06595  2.67849  2.85767  2.96818  5.25882  3.97926    109 - -
          2.68618  4.42225  2.77519  2.73123  3.46354  2.40513  3.72494  3.29354  2.67741  2.69355  4.24690  2.90347  2.73739  3.18146  2.89801  2.37887  2.77519  2.98518  4.58477  3.61503
          0.02527  4.08667  4.80901  0.61958  0.77255  0.65047  0.73772
    103   0.74420  4.31274  3.69302  3.50054  4.27829  3.13036  4.49543  3.43682  3.52267  3.30803  4.32058  3.59185  3.89040  3.84499  3.75461  2.66339  2.95591  3.05357  5.68370  4.50975    110 - -
          2.68618  4.42225  2.77519  2.73123  3.46354  2.40513  3.72494  3.29354  2.67741  2.69355  4.24690  2.90347  2.73739  3.18146  2.89801  2.37887  2.77519  2.98518  4.58477  3.61503
          0.02527  4.08667  4.80901  0.61958  0.77255  0.65047  0.73772
    104   1.95682  4.27951  4.11798  3.71698  3.77734  3.57748  4.54826  2.22279  3.63237  2.53886  3.66818  3.86129  4.18311  3.93661  3.87340  3.00248  3.02676  1.17075  5.45383  4.23622    111 - -
          2.68618  4.42225  2.77519  2.73123  3.46354  2.40513  3.72494  3.29354  2.67741  2.69355  4.24690  2.90347  2.73739  3.18146  2.89801  2.37887  2.77519  2.98518  4.58477  3.61503
          0.02527  4.08667  4.80901  0.61958  0.77255  0.65047  0.73772
    105   2.09449  4.56074  3.36701  2.80605  3.78688  3.51728  3.79005  3.08128  2.51158  2.19673  3.69835  3.22807  3.94424  3.01718  2.06060  2.80832  2.92159  2.84331  5.15958  3.90613    112 - -
          2.68618  4.42225  2.77519  2.73123  3.46354  2.40513  3.72494  3.29354  2.67741  2.69355  4.24690  2.90347  2.73739  3.18146  2.89801  2.37887  2.77519  2.98518  4.58477  3.61503
          0.02527  4.08667  4.80901  0.61958  0.77255  0.65047  0.73772
    106   2.88011  4.67318  2.32796  2.94762  2.71283  3.71448  3.62542  3.23975  2.94467  2.81631  3.78731  3.33739  4.10391  3.23484  3.31324  2.99086  3.11271  3.01492  2.64379  1.89531    113 - -
          2.68618  4.42225  2.77519  2.73123  3.46354  2.40513  3.72494  3.29354  2.67741  2.69355  4.24690  2.90347  2.73739  3.18146  2.89801  2.37887  2.77519  2.98518  4.58477  3.61503
          0.02527  4.08667  4.80901  0.61958  0.77255  0.65047  0.73772
    107   1.95682  4.27951  4.11798  3.71698  3.77734  3.57748  4.54826  2.22279  3.63237  2.53886  3.66818  3.86129  4.18311  3.93661  3.87340  3.00248  3.02676  1.17075  5.45383  4.23622    114 - -
          2.68618  4.42225  2.77519  2.73123  3.46354  2.40513  3.72494  3.29354  2.67741  2.69355  4.24690  2.90347  2.73739  3.18146  2.89801  2.37887  2.77519  2.98518  4.58477  3.61503
          0.02527  4.08667  4.80901  0.61958  0.77255  0.65047  0.73772
    108   1.84498  4.38692  3.91525  3.47344  3.48043  3.65835  4.30656  2.47438  3.34645  1.38290  3.40932  3.73734  4.17485  3.68174  3.60304  3.04852  3.06770  2.35405  5.18328  3.96144    115 - -
          2.68618  4.42225  2.77519  2.73123  3.46354  2.40513  3.72494  3.29354  2.67741  2.69355  4.24690  2.90347  2.73739  3.18146  2.89801  2.37887  2.77519  2.98518  4.58477  3.61503
          0.02527  4.08667  4.80901  0.61958  0.77255  0.65047  0.73772
    109   2.53735  2.81174  3.08635  1.95396  3.96631  3.32426  3.79922  3.33838  2.65761  3.01491  3.86577  3.08922  3.83266  3.00452  3.06837  2.06563  2.84178  3.01466  5.29995  4.00947    116 - -
          2.68618  4.42225  2.77519  2.73123  3.46354  2.40513  3.72494  3.29354  2.67741  2.69355  4.24690  2.90347  2.73739  3.18146  2.89801  2.37887  2.77519  2.98518  4.58477  3.61503
          0.02527  4.08667  4.80901  0.61958  0.77255  0.65047  0.73772
    110   2.42300  4.25021  3.64128  3.25339  3.87237  3.22662  4.20034  2.94948  3.20394  2.89510  3.86039  3.45985  3.88489  3.52723  3.49916  1.49740  2.83981  1.75778  5.35483  4.10355    117 - -
          2.68618  4.42225  2.77519  2.73123  3.46354  2.40513  3.72494  3.29354  2.67741  2.69355  4.24690  2.90347  2.73739  3.18146  2.89801  2.37887  2.77519  2.98518  4.58477  3.61503
          0.02527  4.08667  4.80901  0.61958  0.77255  0.65047  0.73772
    111   2.82224  4.42927  3.98723  3.52523  3.40812  3.77406  4.32578  2.42336  3.35100  1.23781  3.32511  3.80372  4.24555  3.70543  3.59459  3.15423  2.22316  2.33525  5.15252  3.93853    118 - -
          2.68618  4.42225  2.77519  2.73123  3.46354  2.40513  3.72494  3.29354  2.67741  2.69355  4.24690  2.90347  2.73739  3.18146  2.89801  2.37887  2.77519  2.98518  4.58477  3.61503
          0.02527  4.08667  4.80901  0.61958  0.77255  0.65047  0.73772
    112   1.95940  4.70248  3.34446  2.83778  4.24676  3.41007  3.82204  3.59242  2.36142  3.21785  4.10632  3.22360  3.92988  3.00407  1.46627  2.79273  3.00528  3.25461  5.43501  4.19794    119 - -
          2.68618  4.42225  2.77519  2.73123  3.46354  2.40513  3.72494  3.29354  2.67741  2.69355  4.24690  2.90347  2.73739  3.18146  2.89801  2.37887  2.77519  2.98518  4.58477  3.61503
          0.02527  4.08667  4.80901  0.61958  0.77255  0.65047  0.73772
    113   2.35198  4.33701  3.30960  2.91732  4.21670  3.09815  4.03761  3.61988  2.93836  3.28596  4.11385  3.22111  2.37416  3.26192  3.31093  1.70691  1.96057  3.16016  5.53912  4.28503    120 - -
          2.68618  4.42225  2.77519  2.73123  3.46354  2.40513  3.72494  3.29354  2.67741  2.69355  4.24690  2.90347  2.73739  3.18146  2.89801  2.37887  2.77519  2.98518  4.58477  3.61503
          0.02527  4.08667  4.80901  0.61958  0.77255  0.65047  0.73772
    114   2.02132  4.93060  2.90852  2.02966  4.27279  3.41608  3.66351  3.67703  2.34521  3.24988  4.07047  2.96703  3.85699  2.80781  2.14914  2.71218  2.94231  3.32929  5.44689  4.12343    121 - -
          2.68618  4.42225  2.77519  2.73123  3.46354  2.40513  3.72494  3.29354  2.67741  2.69355  4.24690  2.90347  2.73739  3.18146  2.89801  2.37887  2.77519  2.98518  4.58477  3.61503
          0.20075  4.08667  1.80128  0.61958  0.77255  0.65047  0.73772
    115   2.75736  4.52634  3.39331  2.92001  2.00868  3.58935  3.74805  2.94027  2.02983  2.54740  3.58860  3.31120  4.01038  3.15368  2.99674  2.92375  3.00430  2.75853  4.69213  3.22862    122 - -
          2.68618  4.42225  2.77519  2.73123  3.46354  2.40513  3.72494  3.29354  2.67741  2.69355  4.24690  2.90347  2.73739  3.18146  2.89801  2.37887  2.77519  2.98518  4.58477  3.61503
          0.03004  3.91596  4.63831  0.61958  0.77255  0.79073  0.60424
    116   1.46378  4.21864  3.28168  2.98495  4.12480  3.00370  4.08658  3.43037  3.02420  3.17612  4.07003  3.23125  2.15635  3.35152  3.34914  2.45789  2.73814  3.00595  5.48942  4.25986    123 - -
          2.68618  4.42225  2.77519  2.73123  3.46354  2.40513  3.72494  3.29354  2.67741  2.69355  4.24690  2.90347  2.73739  3.18146  2.89801  2.37887  2.77519  2.98518  4.58477  3.61503
          0.03004  3.91596  4.63831  0.61958  0.77255  0.79073  0.60424
    117   2.70993  4.57782  2.19752  2.68509  3.72641  3.48931  3.89570  1.86032  2.83946  2.64894  3.69061  3.16567  3.96737  3.14412  3.25366  2.86489  2.98036  2.48543  5.23396  3.91387    124 - -
          2.68618  4.42225  2.77519  2.73123  3.46354  2.40513  3.72494  3.29354  2.67741  2.69355  4.24690  2.90347  2.73739  3.18146  2.89801  2.37887  2.77519  2.98518  4.58477  3.61503
          0.03004  3.91596  4.63831  0.61958  0.77255  0.79073  0.60424
    118   2.80909  4.55940  3.42092  3.26609  4.25785  3.24444  4.34012  3.81425  3.32707  3.43645  4.48804  3.56850  0.75062  3.71453  3.56783  2.97790  3.25403  3.45469  5.43267  4.37905    125 - -
          2.68618  4.42225  2.77519  2.73123  3.46354  2.40513  3.72494  3.29354  2.67741  2.69355  4.24690  2.90347  2.73739  3.18146  2.89801  2.37887  2.77519  2.98518  4.58477  3.61503
          0.03004  3.91596  4.63831  0.61958  0.77255  0.53721  0.87798
    119   1.45604  4.64987  3.11388  2.72671  4.20020  3.33457  3.85601  3.50855  1.95574  3.19863  4.07729  3.14697  3.88576  3.04875  2.87247  2.72648  2.95584  3.16777  5.45911  4.19035    126 - -
          2.68618  4.42225  2.77519  2.73123  3.46354  2.40513  3.72494  3.29354  2.67741  2.69355  4.24690  2.90347  2.73739  3.18146  2.89801  2.37887  2.77519  2.98518  4.58477  3.61503
          0.02527  4.08667  4.80901  0.61958  0.77255  0.65047  0.73772
    120   2.84784  5.38674  1.85552  1.65145  4.69304  3.31018  3.70746  4.18808  2.01891  3.67254  4.47303  2.76803  3.84864  2.84516  3.09404  2.76379  3.10594  3.76219  5.81823  4.36422    127 - -
          2.68618  4.42225  2.77519  2.73123  3.46354  2.40513  3.72494  3.29354  2.67741  2.69355  4.24690  2.90347  2.73739  3.18146  2.89801  2.37887  2.77519  2.98518  4.58477  3.61503
          0.02527  4.08667  4.80901  0.61958  0.77255  0.65047  0.73772
    121   1.39377  4.78255  1.96950  2.48428  4.39026  3.22768  3.90903  3.74130  2.85556  3.43514  4.29918  2.97668  3.84649  3.10122  3.33306  2.70005  3.00502  3.35024  5.68051  4.32770    128 - -
          2.68618  4.42225  2.77519  2.73123  3.46354  2.40513  3.72494  3.29354  2.67741  2.69355  4.24690  2.90347  2.73739  3.18146  2.89801  2.37887  2.77519  2.98518  4.58477  3.61503
          0.02527  4.08667  4.80901  0.61958  0.77255  0.65047  0.73772
    122   2.13466  4.96711  2.86701  1.87787  4.30811  3.40920  3.65820  3.71925  2.34726  3.28242  4.09792  2.94719  3.85223  2.79846  2.20651  2.70807  2.94666  3.36399  5.47188  4.13846    129 - -
          2.68618  4.42225  2.77519  2.73123  3.46354  2.40513  3.72494  3.29354  2.67741  2.69355  4.24690  2.90347  2.73739  3.18146  2.89801  2.37887  2.77519  2.98518  4.58477  3.61503
          0.02527  4.08667  4.80901  0.61958  0.77255  0.65047  0.73772
    123   2.55656  4.34183  3.63549  3.24394  3.79568  3.37134  4.20326  2.79011  3.17929  2.71712  3.76547  3.50949  1.75519  3.52645  3.47648  2.79025  2.93868  1.71067  5.32196  4.07778    130 - -
          2.68618  4.42225  2.77519  2.73123  3.46354  2.40513  3.72494  3.29354  2.67741  2.69355  4.24690  2.90347  2.73739  3.18146  2.89801  2.37887  2.77519  2.98518  4.58477  3.61503
          0.02527  4.08667  4.80901  0.61958  0.77255  0.39503  1.11981
    124   2.97569  2.47724  4.60062  4.09023  3.32929  4.01692  4.59396  2.35889  3.88941  1.01045  3.26582  4.21846  4.45520  4.12843  4.02860  3.41760  3.27261  2.29676  5.12948  3.93018    131 - -
          2.68618  4.42225  2.77519  2.73123  3.46354  2.40513  3.72494  3.29354  2.67741  2.69355  4.24690  2.90347  2.73739  3.18146  2.89801  2.37887  2.77519  2.98518  4.58477  3.61503
          0.02178  4.23360  4.95595  0.61958  0.77255  0.48576  0.95510
    125   1.75768  4.77962  2.93134  1.92748  4.23736  3.36321  3.82025  3.59417  2.65412  3.25304  4.08727  3.04478  3.87827  2.99020  3.09814  2.70052  2.23695  3.24076  5.51241  4.18578    132 - -
          2.68618  4.42225  2.77519  2.73123  3.46354  2.40513  3.72494  3.29354  2.67741  2.69355  4.24690  2.90347  2.73739  3.18146  2.89801  2.37887  2.77519  2.98518  4.58477  3.61503
          0.02178  4.23360  4.95595  0.61958  0.77255  0.48576  0.95510
    126   3.25507  4.51858  5.12347  4.64128  3.75973  4.70335  5.34751  1.19332  4.54396  2.23310  3.53814  4.82763  4.98638  4.79918  4.72287  4.11156  3.52054  1.03183  5.78112  4.57282    133 - -
          2.68618  4.42225  2.77519  2.73123  3.46354  2.40513  3.72494  3.29354  2.67741  2.69355  4.24690  2.90347  2.73739  3.18146  2.89801  2.37887  2.77519  2.98518  4.58477  3.61503
          0.02178  4.23360  4.95595  0.61958  0.77255  0.48576  0.95510
    127   2.66314  4.59008  3.33128  2.78095  3.84903  3.51461  3.81059  2.41472  2.58621  2.88169  3.76601  3.21779  3.94752  3.03395  2.17524  1.88804  2.92125  2.91925  5.20209  3.93477    134 - -
          2.68618  4.42225  2.77519  2.73123  3.46354  2.40513  3.72494  3.29354  2.67741  2.69355  4.24690  2.90347  2.73739  3.18146  2.89801  2.37887  2.77519  2.98518  4.58477  3.61503
          0.02178  4.23360  4.95595  0.61958  0.77255  0.48576  0.95510
    128   2.87689  5.05341  3.29000  2.68750  4.43421  3.60328  3.69417  3.81083  1.77904  3.33861  4.17198  3.14847  3.99426  2.83164  1.86906  2.89286  1.92013  3.47674  5.48003  4.22756    135 - -
          2.68618  4.42225  2.77519  2.73123  3.46354  2.40513  3.72494  3.29354  2.67741  2.69355  4.24690  2.90347  2.73739  3.18146  2.89801  2.37887  2.77519  2.98518  4.58477  3.61503
          0.02178  4.23360  4.95595  0.61958  0.77255  0.48576  0.95510
    129   3.52865  4.84464  5.07672  4.52454  3.12700  4.75818  5.03907  2.32003  4.32736  0.76160  2.05484  4.78981  4.90837  4.43256  4.42169  4.13149  3.74764  2.51094  5.27028  4.21808    136 - -
          2.68618  4.42225  2.77519  2.73123  3.46354  2.40513  3.72494  3.29354  2.67741  2.69355  4.24690  2.90347  2.73739  3.18146  2.89801  2.37887  2.77519  2.98518  4.58477  3.61503
          0.02178  4.23360  4.95595  0.61958  0.77255  0.48576  0.95510
    130   3.46400  5.24621  3.99606  3.44964  4.69592  3.86135  4.15587  4.27715  2.47524  3.72725  4.73087  3.77467  4.35812  3.36962  0.54407  3.53904  3.71273  3.98842  5.63863  4.55949    137 - -
          2.68618  4.42225  2.77519  2.73123  3.46354  2.40513  3.72494  3.29354  2.67741  2.69355  4.24690  2.90347  2.73739  3.18146  2.89801  2.37887  2.77519  2.98518  4.58477  3.61503
          0.02178  4.23360  4.95595  0.61958  0.77255  0.48576  0.95510
    131   3.17825  4.90188  3.92450  3.87684  4.98229  0.34026  4.95917  4.68548  4.10628  4.28774  5.27734  4.09062  4.30286  4.40253  4.28779  3.36285  3.68707  4.14363  5.96622  5.10169    138 - -
          2.68618  4.42225  2.77519  2.73123  3.46354  2.40513  3.72494  3.29354  2.67741  2.69355  4.24690  2.90347  2.73739  3.18146  2.89801  2.37887  2.77519  2.98518  4.58477  3.61503
          0.02178  4.23360  4.95595  0.61958  0.77255  0.48576  0.95510
    132   2.81519  4.95021  2.87560  2.63970  4.51503  1.56030  3.95247  4.01956  2.71883  3.58063  4.43462  3.11971  3.97082  1.66157  3.09524  2.85488  3.14834  3.60812  5.70860  4.39269    139 - -
          2.68618  4.42225  2.77519  2.73123  3.46354  2.40513  3.72494  3.29354  2.67741  2.69355  4.24690  2.90347  2.73739  3.18146  2.89801  2.37887  2.77519  2.98518  4.58477  3.61503
          0.02178  4.23360  4.95595  0.61958  0.77255  0.48576  0.95510
    133   3.21386  4.55248  4.86876  4.31478  1.75780  4.42499  4.61659  2.27003  4.17638  1.33284  3.07361  4.46407  4.67926  4.27715  4.26843  3.76272  3.44307  1.78074  4.94547  3.65840    140 - -
          2.68618  4.42225  2.77519  2.73123  3.46354  2.40513  3.72494  3.29354  2.67741  2.69355  4.24690  2.90347  2.73739  3.18146  2.89801  2.37887  2.77519  2.98518  4.58477  3.61503
          0.02178  4.23360  4.95595  0.61958  0.77255  0.48576  0.95510
    134   0.98956  4.26164  3.79096  3.47785  4.32926  3.11286  4.44709  3.49483  3.45644  3.35968  4.25948  3.55059  3.86547  3.75366  3.72660  2.57046  1.92246  3.06057  5.73915  4.54838    141 - -
          2.68618  4.42225  2.77519  2.73123  3.46354  2.40513  3.72494  3.29354  2.67741  2.69355  4.24690  2.90347  2.73739  3.18146  2.89801  2.37887  2.77519  2.98518  4.58477  3.61503
          0.02178  4.23360  4.95595  0.61958  0.77255  0.48576  0.95510
    135   2.88128  4.93756  1.32865  2.58988  4.11127  3.51296  3.95898  2.23357  2.89483  3.06436  4.07466  3.11466  4.03621  3.16512  3.36503  2.94489  3.16019  2.94886  5.54704  4.17737    142 - -
          2.68618  4.42225  2.77519  2.73123  3.46354  2.40513  3.72494  3.29354  2.67741  2.69355  4.24690  2.90347  2.73739  3.18146  2.89801  2.37887  2.77519  2.98518  4.58477  3.61503
          0.02178  4.23360  4.95595  0.61958  0.77255  0.48576  0.95510
    136   1.98968  5.20583  1.94811  2.32231  4.62653  3.33724  3.81388  4.09960  2.71816  3.64184  4.45139  1.76369  3.89630  2.96423  3.24664  2.78199  3.11002  3.67842  5.81957  4.39194    143 - -
          2.68618  4.42225  2.77519  2.73123  3.46354  2.40513  3.72494  3.29354  2.67741  2.69355  4.24690  2.90347  2.73739  3.18146  2.89801  2.37887  2.77519  2.98518  4.58477  3.61503
          0.02178  4.23360  4.95595  0.61958  0.77255  0.48576  0.95510
    137   2.16142  5.09413  1.70798  2.37843  4.46228  3.38773  3.72873  3.91069  2.52527  3.45745  4.25527  2.91818  3.87221  2.86447  2.35456  2.72268  3.00209  3.51747  5.63674  4.25042    144 - -
          2.68631  4.42238  2.77480  2.73136  3.46367  2.40526  3.72508  3.29367  2.67754  2.69319  4.24703  2.90360  2.73753  3.18159  2.89754  2.37900  2.77480  2.98531  4.58490  3.61516
          0.21460  1.68148  4.95595  1.19809  0.35921  0.48576  0.95510
    138   2.87160  5.19634  2.53347  1.18127  4.64070  3.35241  3.86806  4.11194  2.74697  3.67149  4.50940  2.92346  3.93545  3.03241  3.22885  2.06588  3.17536  3.70144  5.83873  4.42944    149 - -
          2.68618  4.42225  2.77519  2.73123  3.46354  2.40513  3.72494  3.29354  2.67741  2.69355  4.24690  2.90347  2.73739  3.18146  2.89801  2.37887  2.77519  2.98518  4.58477  3.61503
          0.02178  4.23360  4.95595  0.61958  0.77255  0.48576  0.95510
    139   3.44312  4.97146  4.10334  3.68379  2.41422  4.13497  1.96306  3.60662  3.34912  3.03523  4.15384  3.84933  4.52644  3.75110  3.55088  3.54301  3.67680  3.43553  1.26541  2.35708    150 - -
          2.68618  4.42225  2.77519  2.73123  3.46354  2.40513  3.72494  3.29354  2.67741  2.69355  4.24690  2.90347  2.73739  3.18146  2.89801  2.37887  2.77519  2.98518  4.58477  3.61503
          0.02178  4.23360  4.95595  0.61958  0.77255  0.48576  0.95510
    140   2.62563  4.56968  3.27106  2.71272  3.81073  3.49721  3.77489  3.18171  2.60741  2.85182  2.70031  3.16821  3.91356  2.99549  2.37818  2.28385  2.20507  2.90992  5.16661  3.89674    151 - -
          2.68618  4.42225  2.77519  2.73123  3.46354  2.40513  3.72494  3.29354  2.67741  2.69355  4.24690  2.90347  2.73739  3.18146  2.89801  2.37887  2.77519  2.98518  4.58477  3.61503
          0.02178  4.23360  4.95595  0.61958  0.77255  0.48576  0.95510
    141   2.24959  4.86474  2.40716  2.47368  4.12541  3.45217  3.67977  3.52809  2.45690  2.48270  3.95496  2.99141  3.86157  2.82940  2.25325  2.68628  2.89392  3.20271  5.37718  4.04118    152 - -
          2.68618  4.42225  2.77519  2.73123  3.46354  2.40513  3.72494  3.29354  2.67741  2.69355  4.24690  2.90347  2.73739  3.18146  2.89801  2.37887  2.77519  2.98518  4.58477  3.61503
          0.02178  4.23360  4.95595  0.61958  0.77255  0.48576  0.95510
    142   2.83741  5.19255  1.71415  2.34276  4.20361  3.40582  3.74949  3.92403  2.65432  3.46965  4.29915  2.19805  3.91255  2.92667  3.16436  2.80042  3.09295  3.55931  5.51484  2.43319    153 - -
          2.68618  4.42225  2.77519  2.73123  3.46354  2.40513  3.72494  3.29354  2.67741  2.69355  4.24690  2.90347  2.73739  3.18146  2.89801  2.37887  2.77519  2.98518  4.58477  3.61503
          0.02178  4.23360  4.95595  0.61958  0.77255  0.48576  0.95510
    143   3.30577  4.98562  3.95391  3.85563  4.79505  3.65354  4.88915  4.45211  3.94764  4.03120  5.10627  4.11909  0.36626  4.32429  4.13826  3.48781  3.77797  4.05253  5.86489  4.92527    154 - -
          2.68618  4.42225  2.77519  2.73123  3.46354  2.40513  3.72494  3.29354  2.67741  2.69355  4.24690  2.90347  2.73739  3.18146  2.89801  2.37887  2.77519  2.98518  4.58477  3.61503
          0.02178  4.23360  4.95595  0.61958  0.77255  0.48576  0.95510
    144   2.01419  4.63791  3.11123  2.69182  4.13982  3.32612  2.54308  3.59993  2.70845  3.22735  4.06004  3.13119  3.87094  3.06705  3.11768  1.64486  2.90582  3.22497  5.44622  4.12906    155 - -
          2.68618  4.42225  2.77519  2.73123  3.46354  2.40513  3.72494  3.29354  2.67741  2.69355  4.24690  2.90347  2.73739  3.18146  2.89801  2.37887  2.77519  2.98518  4.58477  3.61503
          0.02178  4.23360  4.95595  0.61958  0.77255  0.48576  0.95510
    145   3.05476  5.26247  3.14478  2.00277  4.66723  3.63769  3.75540  4.06707  2.18386  3.54150  4.39780  3.16874  4.06846  2.89524  1.20940  3.03619  3.26066  3.72455  5.61633  4.37641    156 - -
          2.68618  4.42225  2.77519  2.73123  3.46354  2.40513  3.72494  3.29354  2.67741  2.69355  4.24690  2.90347  2.73739  3.18146  2.89801  2.37887  2.77519  2.98518  4.58477  3.61503
          0.02178  4.23360  4.95595  0.61958  0.77255  0.48576  0.95510
    146   2.46141  4.42743  3.36181  3.13851  4.47135  3.13924  4.30457  3.94992  3.24526  3.61316  4.45890  3.38473  1.18236  3.56468  3.57136  1.81310  2.93716  3.41205  5.79246  4.54141    157 - -
          2.68618  4.42225  2.77519  2.73123  3.46354  2.40513  3.72494  3.29354  2.67741  2.69355  4.24690  2.90347  2.73739  3.18146  2.89801  2.37887  2.77519  2.98518  4.58477  3.61503
          0.02178  4.23360  4.95595  0.61958  0.77255  0.48576  0.95510
    147   1.12198  4.30217  4.02366  3.63788  3.96683  3.38129  4.50422  2.69214  3.56721  2.82854  3.88733  3.74316  4.05798  3.86375  3.82092  2.81614  2.97358  1.80049  5.54379  4.33377    158 - -
          2.68618  4.42225  2.77519  2.73123  3.46354  2.40513  3.72494  3.29354  2.67741  2.69355  4.24690  2.90347  2.73739  3.18146  2.89801  2.37887  2.77519  2.98518  4.58477  3.61503
          0.02178  4.23360  4.95595  0.61958  0.77255  0.48576  0.95510
    148   3.24573  4.51660  5.09576  4.61455  3.75984  4.67873  5.32489  1.34862  4.51456  2.24032  3.54251  4.80270  4.97091  4.77499  4.69728  4.08646  3.51305  0.92162  5.77301  4.56090    159 - -
          2.68618  4.42225  2.77519  2.73123  3.46354  2.40513  3.72494  3.29354  2.67741  2.69355  4.24690  2.90347  2.73739  3.18146  2.89801  2.37887  2.77519  2.98518  4.58477  3.61503
          0.02178  4.23360  4.95595  0.61958  0.77255  0.48576  0.95510
    149   3.26258  4.52979  5.11732  4.63650  3.73411  4.69875  5.33887  0.99321  4.53407  2.19696  3.51395  4.82468  4.98260  4.78580  4.71033  4.10839  3.52866  1.25946  5.76451  4.56169    160 - -
          2.68618  4.42225  2.77519  2.73123  3.46354  2.40513  3.72494  3.29354  2.67741  2.69355  4.24690  2.90347  2.73739  3.18146  2.89801  2.37887  2.77519  2.98518  4.58477  3.61503
          0.02178  4.23360  4.95595  0.61958  0.77255  0.48576  0.95510
    150   2.83817  2.56740  4.68325  4.22258  3.72139  3.89824  4.80999  2.07186  4.07507  2.47024  3.62266  4.25226  4.44190  4.32853  4.22945  3.32197  3.18757  0.95656  5.45502  4.24152    161 - -
          2.68618  4.42225  2.77519  2.73123  3.46354  2.40513  3.72494  3.29354  2.67741  2.69355  4.24690  2.90347  2.73739  3.18146  2.89801  2.37887  2.77519  2.98518  4.58477  3.61503
          0.02178  4.23360  4.95595  0.61958  0.77255  0.48576  0.95510
    151   2.39741  4.35748  3.42414  3.26638  4.63402  1.04223  4.44656  4.12899  3.46703  3.79257  4.60854  3.43539  3.84791  3.72524  3.77584  1.74560  2.91057  3.48684  5.94462  4.72906    162 - -
          2.68618  4.42225  2.77519  2.73123  3.46354  2.40513  3.72494  3.29354  2.67741  2.69355  4.24690  2.90347  2.73739  3.18146  2.89801  2.37887  2.77519  2.98518  4.58477  3.61503
          0.02178  4.23360  4.95595  0.61958  0.77255  0.48576  0.95510
    152   2.65437  4.49500  3.80190  3.59094  4.34097  3.31752  4.57380  3.51563  3.54145  3.36545  4.40416  3.72661  4.05523  3.92054  3.77120  2.86123  0.68051  3.16828  5.74388  4.56234    163 - -
          2.68618  4.42225  2.77519  2.73123  3.46354  2.40513  3.72494  3.29354  2.67741  2.69355  4.24690  2.90347  2.73739  3.18146  2.89801  2.37887  2.77519  2.98518  4.58477  3.61503
          0.02178  4.23360  4.95595  0.61958  0.77255  0.48576  0.95510
    153   3.21803  4.55546  4.87533  4.37808  3.50259  4.49243  5.00971  1.95731  4.22585  1.49983  3.33965  4.58489  4.80752  4.47090  4.39405  3.88290  3.48306  1.03475  5.47309  4.28000    164 - -
          2.68618  4.42225  2.77519  2.73123  3.46354  2.40513  3.72494  3.29354  2.67741  2.69355  4.24690  2.90347  2.73739  3.18146  2.89801  2.37887  2.77519  2.98518  4.58477  3.61503
          0.02178  4.23360  4.95595  0.61958  0.77255  0.48576  0.95510
    154   3.42491  5.56051  0.51309  2.63827  4.99709  3.52755  4.30957  4.67777  3.47063  4.22573  5.22680  3.20749  4.20643  3.55950  4.02484  3.35637  3.77603  4.28273  6.08910  4.82954    165 - -
          2.68618  4.42225  2.77519  2.73123  3.46354  2.40513  3.72494  3.29354  2.67741  2.69355  4.24690  2.90347  2.73739  3.18146  2.89801  2.37887  2.77519  2.98518  4.58477  3.61503
          0.02178  4.23360  4.95595  0.61958  0.77255  0.48576  0.95510
    155   2.89204  4.65732  3.56122  3.08386  3.57191  3.74343  4.01653  2.93410  2.80551  2.36175  1.51504  3.48717  4.16119  2.32534  3.08648  3.08393  3.14118  2.83604  5.15211  3.89642    166 - -
          2.68618  4.42225  2.77519  2.73123  3.46354  2.40513  3.72494  3.29354  2.67741  2.69355  4.24690  2.90347  2.73739  3.18146  2.89801  2.37887  2.77519  2.98518  4.58477  3.61503
          0.02178  4.23360  4.95595  0.61958  0.77255  0.48576  0.95510
    156   2.05875  4.29871  4.01319  3.50738  3.62707  3.68280  4.30828  1.58323  3.42111  2.51751  3.55015  3.75619  4.18115  3.71230  3.69011  3.03464  2.08221  2.17581  5.20526  3.99628    167 - -
          2.68618  4.42225  2.77519  2.73123  3.46354  2.40513  3.72494  3.29354  2.67741  2.69355  4.24690  2.90347  2.73739  3.18146  2.89801  2.37887  2.77519  2.98518  4.58477  3.61503
          0.02178  4.23360  4.95595  0.61958  0.77255  0.48576  0.95510
    157   2.51359  4.34969  3.73571  3.43015  4.10507  1.23513  4.40084  3.18007  3.42959  3.12875  4.09752  3.59397  3.97227  3.73819  3.70501  2.73318  2.96264  1.78554  5.56566  4.34225    168 - -
          2.68618  4.42225  2.77519  2.73123  3.46354  2.40513  3.72494  3.29354  2.67741  2.69355  4.24690  2.90347  2.73739  3.18146  2.89801  2.37887  2.77519  2.98518  4.58477  3.61503
          0.02178  4.23360  4.95595  0.61958  0.77255  0.48576  0.95510
    158   2.53457  4.45150  3.56868  3.41810  4.46443  3.17706  4.50861  4.04502  3.51780  3.74190  4.64650  3.57071  3.94881  3.83981  3.78028  0.65351  3.04458  3.49688  5.80953  4.55508    169 - -
          2.68618  4.42225  2.77519  2.73123  3.46354  2.40513  3.72494  3.29354  2.67741  2.69355  4.24690  2.90347  2.73739  3.18146  2.89801  2.37887  2.77519  2.98518  4.58477  3.61503
          0.02178  4.23360  4.95595  0.61958  0.77255  0.48576  0.95510
    159   3.46400  5.24621  3.99606  3.44964  4.69592  3.86135  4.15587  4.27715  2.47524  3.72725  4.73087  3.77467  4.35812  3.36962  0.54407  3.53904  3.71273  3.98842  5.63863  4.55949    170 - -
          2.68618  4.42225  2.77519  2.73123  3.46354  2.40513  3.72494  3.29354  2.67741  2.69355  4.24690  2.90347  2.73739  3.18146  2.89801  2.37887  2.77519  2.98518  4.58477  3.61503
          0.02178  4.23360  4.95595  0.61958  0.77255  0.48576  0.95510
    160   3.58824  4.95203  4.76940  4.42589  3.31640  4.43729  4.97080  2.55370  4.19142  0.53073  3.25261  4.66745  4.81992  4.47050  4.30210  4.07466  3.87104  2.68198  5.31026  4.11206    171 - -
          2.68618  4.42225  2.77519  2.73123  3.46354  2.40513  3.72494  3.29354  2.67741  2.69355  4.24690  2.90347  2.73739  3.18146  2.89801  2.37887  2.77519  2.98518  4.58477  3.61503
          0.02178  4.23360  4.95595  0.61958  0.77255  0.48576  0.95510
    161   3.58824  4.95203  4.76940  4.42589  3.31640  4.43729  4.97080  2.55370  4.19142  0.53073  3.25261  4.66745  4.81992  4.47050  4.30210  4.07466  3.87104  2.68198  5.31026  4.11206    172 - -
          2.68618  4.42225  2.77519  2.73123  3.46354  2.40513  3.72494  3.29354  2.67741  2.69355  4.24690  2.90347  2.73739  3.18146  2.89801  2.37887  2.77519  2.98518  4.58477  3.61503
          0.02178  4.23360  4.95595  0.61958  0.77255  0.48576  0.95510
    162   3.85615  5.03149  4.95739  4.67924  0.84731  4.59190  3.64016  3.45777  4.47568  2.72615  4.02484  4.31019  4.89236  4.38110  4.43648  3.99096  4.07652  3.41733  2.11871  2.03166    173 - -
          2.68618  4.42225  2.77519  2.73123  3.46354  2.40513  3.72494  3.29354  2.67741  2.69355  4.24690  2.90347  2.73739  3.18146  2.89801  2.37887  2.77519  2.98518  4.58477  3.61503
          0.02178  4.23360  4.95595  0.61958  0.77255  0.48576  0.95510
    163   2.75017  4.82222  3.31302  2.82338  4.40117  3.44796  3.85489  3.84583  2.39962  3.40927  4.25579  3.22961  3.97011  3.02322  1.51653  1.68782  3.05962  3.45869  5.54396  4.28063    174 - -
          2.68618  4.42225  2.77519  2.73123  3.46354  2.40513  3.72494  3.29354  2.67741  2.69355  4.24690  2.90347  2.73739  3.18146  2.89801  2.37887  2.77519  2.98518  4.58477  3.61503
          0.02178  4.23360  4.95595  0.61958  0.77255  0.48576  0.95510
    164   3.17825  4.90188  3.92450  3.87684  4.98229  0.34026  4.95917  4.68548  4.10628  4.28774  5.27734  4.09062  4.30286  4.40253  4.28779  3.36285  3.68707  4.14363  5.96622  5.10169    175 - -
          2.68618  4.42225  2.77519  2.73123  3.46354  2.40513  3.72494  3.29354  2.67741  2.69355  4.24690  2.90347  2.73739  3.18146  2.89801  2.37887  2.77519  2.98518  4.58477  3.61503
          0.02178  4.23360  4.95595  0.61958  0.77255  0.48576  0.95510
    165   3.81107  5.15155  4.39326  4.20357  2.40530  4.26798  3.85064  3.77611  4.05256  3.13268  4.41481  4.19781  4.73928  4.26738  4.15547  3.90543  4.10281  3.66530  4.05814  0.52717    176 - -
          2.68618  4.42225  2.77519  2.73123  3.46354  2.40513  3.72494  3.29354  2.67741  2.69355  4.24690  2.90347  2.73739  3.18146  2.89801  2.37887  2.77519  2.98518  4.58477  3.61503
          0.02178  4.23360  4.95595  0.61958  0.77255  0.48576  0.95510
    166   2.81074  4.91879  2.88568  2.67240  4.51697  1.31517  3.99164  4.02675  2.77571  3.59602  4.45699  3.14313  3.97702  1.94027  3.14792  2.86074  3.15865  3.60974  5.72315  4.41380    177 - -
          2.68618  4.42225  2.77519  2.73123  3.46354  2.40513  3.72494  3.29354  2.67741  2.69355  4.24690  2.90347  2.73739  3.18146  2.89801  2.37887  2.77519  2.98518  4.58477  3.61503
          0.02178  4.23360  4.95595  0.61958  0.77255  0.48576  0.95510
    167   2.89287  2.06439  4.59440  4.04626  3.40639  4.05473  4.55798  2.12004  3.89766  1.64561  3.31909  4.18530  4.44696  4.11429  4.04479  3.40418  3.16274  1.61914  5.13046  3.94241    178 - -
          2.68618  4.42225  2.77519  2.73123  3.46354  2.40513  3.72494  3.29354  2.67741  2.69355  4.24690  2.90347  2.73739  3.18146  2.89801  2.37887  2.77519  2.98518  4.58477  3.61503
          0.02178  4.23360  4.95595  0.61958  0.77255  0.48576  0.95510
    168   2.38658  4.35453  3.43443  3.23703  4.61276  1.49545  4.40568  4.09956  3.40610  3.75615  4.56573  3.41733  3.83778  3.67115  3.72879  1.23248  2.89181  3.46632  5.91967  4.69894    179 - -
          2.68618  4.42225  2.77519  2.73123  3.46354  2.40513  3.72494  3.29354  2.67741  2.69355  4.24690  2.90347  2.73739  3.18146  2.89801  2.37887  2.77519  2.98518  4.58477  3.61503
          0.02178  4.23360  4.95595  0.61958  0.77255  0.48576  0.95510
    169   2.91855  4.57968  3.87544  3.48747  1.58614  3.72107  4.07468  3.08398  3.44711  2.62201  3.74719  3.73898  1.58506  3.72362  3.70887  3.14692  3.24109  2.92403  4.68725  3.16459    180 - -
          2.68618  4.42225  2.77519  2.73123  3.46354  2.40513  3.72494  3.29354  2.67741  2.69355  4.24690  2.90347  2.73739  3.18146  2.89801  2.37887  2.77519  2.98518  4.58477  3.61503
          0.02178  4.23360  4.95595  0.61958  0.77255  0.48576  0.95510
    170   2.97341  4.99825  3.33831  2.81623  3.72372  3.68213  3.73687  3.65068  1.28720  3.19949  4.11318  3.25540  4.08519  2.98609  2.61566  3.01586  3.18752  3.37653  5.08672  2.25489    181 - -
          2.68618  4.42225  2.77519  2.73123  3.46354  2.40513  3.72494  3.29354  2.67741  2.69355  4.24690  2.90347  2.73739  3.18146  2.89801  2.37887  2.77519  2.98518  4.58477  3.61503
          0.02178  4.23360  4.95595  0.61958  0.77255  0.48576  0.95510
    171   2.60496  4.69055  3.22053  2.71324  4.24286  3.36880  3.82991  3.64852  2.53840  3.25734  4.08302  3.14692  3.88380  2.99931  2.07549  1.71513  2.26693  3.27034  5.47581  4.18952    182 - -
          2.68618  4.42225  2.77519  2.73123  3.46354  2.40513  3.72494  3.29354  2.67741  2.69355  4.24690  2.90347  2.73739  3.18146  2.89801  2.37887  2.77519  2.98518  4.58477  3.61503
          0.02178  4.23360  4.95595  0.61958  0.77255  0.48576  0.95510
    172   2.02534  4.81167  3.46594  2.94208  4.39142  3.50103  3.89203  3.74042  2.37992  3.34531  4.23319  3.31690  4.01997  3.06823  1.21969  2.89447  3.10988  3.39393  5.53502  4.31207    183 - -
          2.68618  4.42225  2.77519  2.73123  3.46354  2.40513  3.72494  3.29354  2.67741  2.69355  4.24690  2.90347  2.73739  3.18146  2.89801  2.37887  2.77519  2.98518  4.58477  3.61503
          0.02178  4.23360  4.95595  0.61958  0.77255  0.48576  0.95510
    173   2.45470  4.42499  3.36185  3.12552  4.46934  3.13720  4.29070  3.94487  3.22835  3.60509  4.44614  3.37570  1.27662  3.54584  3.56033  1.68086  2.92775  3.40653  5.78790  4.53623    184 - -
          2.68618  4.42225  2.77519  2.73123  3.46354  2.40513  3.72494  3.29354  2.67741  2.69355  4.24690  2.90347  2.73739  3.18146  2.89801  2.37887  2.77519  2.98518  4.58477  3.61503
          0.02178  4.23360  4.95595  0.61958  0.77255  0.48576  0.95510
    174   3.41504  4.69082  5.13792  4.61273  3.32594  4.76207  5.15456  1.23070  4.45360  1.14700  3.12232  4.83443  4.95227  4.59402  4.56225  4.15006  3.65148  2.02923  5.42594  4.31250    185 - -
          2.68618  4.42225  2.77519  2.73123  3.46354  2.40513  3.72494  3.29354  2.67741  2.69355  4.24690  2.90347  2.73739  3.18146  2.89801  2.37887  2.77519  2.98518  4.58477  3.61503
          0.02178  4.23360  4.95595  0.61958  0.77255  0.48576  0.95510
    175   3.00082  5.37440  1.74146  2.35944  4.38326  3.41165  1.46105  4.19202  2.80226  3.70669  4.56857  2.92159  3.98380  3.05481  3.30779  2.93638  3.27816  3.80807  5.67995  4.18989    186 - -
          2.68618  4.42225  2.77519  2.73123  3.46354  2.40513  3.72494  3.29354  2.67741  2.69355  4.24690  2.90347  2.73739  3.18146  2.89801  2.37887  2.77519  2.98518  4.58477  3.61503
          0.02178  4.23360  4.95595  0.61958  0.77255  0.48576  0.95510
    176   0.59738  4.41571  3.87247  3.69948  4.45472  3.22733  4.67233  3.63791  3.72639  3.50119  4.50470  3.74394  4.00207  4.03571  3.93997  2.76896  3.07227  3.22653  5.84338  4.69101    187 - -
          2.68618  4.42225  2.77519  2.73123  3.46354  2.40513  3.72494  3.29354  2.67741  2.69355  4.24690  2.90347  2.73739  3.18146  2.89801  2.37887  2.77519  2.98518  4.58477  3.61503
          0.02178  4.23360  4.95595  0.61958  0.77255  0.48576  0.95510
    177   1.15770  4.29596  3.63984  3.42173  4.55796  1.47159  4.49324  3.94370  3.52909  3.66999  4.50367  3.51266  3.84469  3.78869  3.81216  2.55034  2.87716  3.35919  5.89228  4.71430    188 - -
          2.68618  4.42225  2.77519  2.73123  3.46354  2.40513  3.72494  3.29354  2.67741  2.69355  4.24690  2.90347  2.73739  3.18146  2.89801  2.37887  2.77519  2.98518  4.58477  3.61503
          0.02178  4.23360  4.95595  0.61958  0.77255  0.48576  0.95510
    178   3.52406  4.82271  5.02135  4.53411  1.57513  4.65301  4.51669  2.48026  4.37918  0.98994  3.07002  4.62923  4.85880  4.40975  4.43473  4.02989  3.74675  2.63563  4.69512  3.22625    189 - -
          2.68618  4.42225  2.77519  2.73123  3.46354  2.40513  3.72494  3.29354  2.67741  2.69355  4.24690  2.90347  2.73739  3.18146  2.89801  2.37887  2.77519  2.98518  4.58477  3.61503
          0.02178  4.23360  4.95595  0.61958  0.77255  0.48576  0.95510
    179   2.96712  4.40377  4.41381  3.86061  3.37571  4.12571  4.50987  1.75784  3.72885  1.40851  3.24998  4.11210  4.46663  3.97681  3.93321  3.44792  2.16400  2.08172  5.14779  3.97927    190 - -
          2.68618  4.42225  2.77519  2.73123  3.46354  2.40513  3.72494  3.29354  2.67741  2.69355  4.24690  2.90347  2.73739  3.18146  2.89801  2.37887  2.77519  2.98518  4.58477  3.61503
          0.02178  4.23360  4.95595  0.61958  0.77255  0.48576  0.95510
    180   3.17825  4.90188  3.92450  3.87684  4.98229  0.34026  4.95917  4.68548  4.10628  4.28774  5.27734  4.09062  4.30286  4.40253  4.28779  3.36285  3.68707  4.14363  5.96622  5.10169    191 - -
          2.68618  4.42225  2.77519  2.73123  3.46354  2.40513  3.72494  3.29354  2.67741  2.69355  4.24690  2.90347  2.73739  3.18146  2.89801  2.37887  2.77519  2.98518  4.58477  3.61503
          0.02178  4.23360  4.95595  0.61958  0.77255  0.48576  0.95510
    181   2.71435  4.84570  3.03919  2.55246  4.06351  3.49253  3.71773  3.48697  2.46014  3.08521  2.57328  2.38087  3.91046  1.96185  2.85676  2.75986  2.95086  3.18667  5.34112  4.02003    192 - -
          2.68618  4.42225  2.77519  2.73123  3.46354  2.40513  3.72494  3.29354  2.67741  2.69355  4.24690  2.90347  2.73739  3.18146  2.89801  2.37887  2.77519  2.98518  4.58477  3.61503
          0.02178  4.23360  4.95595  0.61958  0.77255  0.48576  0.95510
    182   3.42491  5.56051  0.51309  2.63827  4.99709  3.52755  4.30957  4.67777  3.47063  4.22573  5.22680  3.20749  4.20643  3.55950  4.02484  3.35637  3.77603  4.28273  6.08910  4.82954    193 - -
          2.68618  4.42225  2.77519  2.73123  3.46354  2.40513  3.72494  3.29354  2.67741  2.69355  4.24690  2.90347  2.73739  3.18146  2.89801  2.37887  2.77519  2.98518  4.58477  3.61503
          0.02178  4.23360  4.95595  0.61958  0.77255  0.48576  0.95510
    183   0.98724  4.26157  3.79124  3.47851  4.32976  3.11272  4.44770  3.49506  3.45715  3.36011  4.26002  3.55088  3.86549  3.75436  3.72714  2.57044  1.92744  3.06070  5.73971  4.54901    194 - -
          2.68618  4.42225  2.77519  2.73123  3.46354  2.40513  3.72494  3.29354  2.67741  2.69355  4.24690  2.90347  2.73739  3.18146  2.89801  2.37887  2.77519  2.98518  4.58477  3.61503
          0.02178  4.23360  4.95595  0.61958  0.77255  0.48576  0.95510
    184   3.40915  4.71798  5.07804  4.50399  1.98569  4.64082  4.82049  2.36938  4.36259  1.01681  2.07725  4.68755  4.80772  4.38231  4.41331  3.98301  3.62096  2.55152  5.04740  3.88073    195 - -
          2.68618  4.42225  2.77519  2.73123  3.46354  2.40513  3.72494  3.29354  2.67741  2.69355  4.24690  2.90347  2.73739  3.18146  2.89801  2.37887  2.77519  2.98518  4.58477  3.61503
          0.02178  4.23360  4.95595  0.61958  0.77255  0.48576  0.95510
    185   3.00586  4.38626  4.62587  4.05222  3.02899  4.16665  4.35678  1.57097  3.86952  1.53413  3.11262  4.19059  4.46953  4.03870  3.97712  3.48534  3.23411  2.33034  2.47160  3.48514    196 - -
          2.68618  4.42225  2.77519  2.73123  3.46354  2.40513  3.72494  3.29354  2.67741  2.69355  4.24690  2.90347  2.73739  3.18146  2.89801  2.37887  2.77519  2.98518  4.58477  3.61503
          0.02178  4.23360  4.95595  0.61958  0.77255  0.48576  0.95510
    186   3.10634  4.56683  4.61548  4.30440  3.84465  4.08696  5.05393  2.10674  4.17897  2.47716  3.76782  4.43299  4.63814  4.51934  4.35517  3.62513  3.46571  0.66478  5.68519  4.43372    197 - -
          2.68618  4.42225  2.77519  2.73123  3.46354  2.40513  3.72494  3.29354  2.67741  2.69355  4.24690  2.90347  2.73739  3.18146  2.89801  2.37887  2.77519  2.98518  4.58477  3.61503
          0.02178  4.23360  4.95595  0.61958  0.77255  0.48576  0.95510
    187   2.98956  4.68371  3.67824  3.21632  3.11792  3.82722  1.91355  3.03568  2.94823  1.44886  3.64309  3.57256  4.23653  3.41104  3.21297  3.18028  3.23255  2.91083  4.71735  3.22305    198 - -
          2.68618  4.42225  2.77519  2.73123  3.46354  2.40513  3.72494  3.29354  2.67741  2.69355  4.24690  2.90347  2.73739  3.18146  2.89801  2.37887  2.77519  2.98518  4.58477  3.61503
          0.02178  4.23360  4.95595  0.61958  0.77255  0.48576  0.95510
    188   3.42491  5.56051  0.51309  2.63827  4.99709  3.52755  4.30957  4.67777  3.47063  4.22573  5.22680  3.20749  4.20643  3.55950  4.02484  3.35637  3.77603  4.28273  6.08910  4.82954    199 - -
          2.68618  4.42225  2.77519  2.73123  3.46354  2.40513  3.72494  3.29354  2.67741  2.69355  4.24690  2.90347  2.73739  3.18146  2.89801  2.37887  2.77519  2.98518  4.58477  3.61503
          0.02178  4.23360  4.95595  0.61958  0.77255  0.48576  0.95510
    189   3.32027  5.45795  2.70918  0.60255  4.85842  3.54927  4.18899  4.38912  3.12058  3.95378  4.92919  3.20787  4.17613  3.40794  3.55530  3.27483  3.63280  4.04145  5.95935  4.70411    200 - -
          2.68618  4.42225  2.77519  2.73123  3.46354  2.40513  3.72494  3.29354  2.67741  2.69355  4.24690  2.90347  2.73739  3.18146  2.89801  2.37887  2.77519  2.98518  4.58477  3.61503
          0.02178  4.23360  4.95595  0.61958  0.77255  0.48576  0.95510
    190   0.59738  4.41571  3.87247  3.69948  4.45472  3.22733  4.67233  3.63791  3.72639  3.50119  4.50470  3.74394  4.00207  4.03571  3.93997  2.76896  3.07227  3.22653  5.84338  4.69101    201 - -
          2.68618  4.42225  2.77519  2.73123  3.46354  2.40513  3.72494  3.29354  2.67741  2.69355  4.24690  2.90347  2.73739  3.18146  2.89801  2.37887  2.77519  2.98518  4.58477  3.61503
          0.02178  4.23360  4.95595  0.61958  0.77255  0.48576  0.95510
    191   3.47851  5.20265  3.56277  3.37357  3.60837  3.81220  0.56680  4.23998  3.21025  3.68011  4.76370  3.76209  4.39142  3.74895  3.44623  3.55065  3.80062  3.96848  5.06377  3.55214    202 - -
          2.68618  4.42225  2.77519  2.73123  3.46354  2.40513  3.72494  3.29354  2.67741  2.69355  4.24690  2.90347  2.73739  3.18146  2.89801  2.37887  2.77519  2.98518  4.58477  3.61503
          0.02178  4.23360  4.95595  0.61958  0.77255  0.48576  0.95510
    192   3.48428  4.76854  5.14499  4.61355  3.23316  4.79043  5.13542  1.65871  4.44179  0.82919  3.02650  4.85285  4.95604  4.55371  4.53766  4.17814  3.71415  2.20642  5.36585  4.27804    203 - -
          2.68618  4.42225  2.77519  2.73123  3.46354  2.40513  3.72494  3.29354  2.67741  2.69355  4.24690  2.90347  2.73739  3.18146  2.89801  2.37887  2.77519  2.98518  4.58477  3.61503
          0.02178  4.23360  4.95595  0.61958  0.77255  0.48576  0.95510
    193   2.81351  5.09449  2.60786  1.54449  4.57057  3.34635  3.86219  4.03343  2.72633  3.60278  4.43417  2.94918  3.92032  3.02616  3.19770  1.56046  3.12165  3.62390  5.77924  4.38830    204 - -
          2.68618  4.42225  2.77519  2.73123  3.46354  2.40513  3.72494  3.29354  2.67741  2.69355  4.24690  2.90347  2.73739  3.18146  2.89801  2.37887  2.77519  2.98518  4.58477  3.61503
          0.02178  4.23360  4.95595  0.61958  0.77255  0.48576  0.95510
    194   2.69214  4.84971  3.06620  2.59624  4.28811  3.42938  3.76443  3.68422  1.88265  3.27795  4.10410  3.07536  2.12928  2.91929  2.82709  2.73749  2.26176  3.32672  5.48812  4.18307    205 - -
          2.68618  4.42225  2.77519  2.73123  3.46354  2.40513  3.72494  3.29354  2.67741  2.69355  4.24690  2.90347  2.73739  3.18146  2.89801  2.37887  2.77519  2.98518  4.58477  3.61503
          0.02178  4.23360  4.95595  0.61958  0.77255  0.48576  0.95510
    195   1.74358  4.75609  3.01917  2.59936  4.24561  3.36021  3.81679  3.65906  2.60485  3.26589  4.09429  3.07229  2.58420  2.12644  3.02087  2.68846  2.93038  3.28811  5.50113  4.18449    206 - -
          2.68618  4.42225  2.77519  2.73123  3.46354  2.40513  3.72494  3.29354  2.67741  2.69355  4.24690  2.90347  2.73739  3.18146  2.89801  2.37887  2.77519  2.98518  4.58477  3.61503
          0.02178  4.23360  4.95595  0.61958  0.77255  0.48576  0.95510
    196   1.87061  4.42142  4.09246  3.68233  1.34870  3.69571  4.17257  2.77790  3.61185  2.42937  3.57558  3.83406  4.23304  3.84812  3.82416  3.09653  3.14476  2.62728  4.73851  3.25937    207 - -
          2.68618  4.42225  2.77519  2.73123  3.46354  2.40513  3.72494  3.29354  2.67741  2.69355  4.24690  2.90347  2.73739  3.18146  2.89801  2.37887  2.77519  2.98518  4.58477  3.61503
          0.02178  4.23360  4.95595  0.61958  0.77255  0.48576  0.95510
    197   2.15514  4.64590  3.25852  2.75681  3.82503  3.54246  3.83368  3.14648  2.63527  2.08809  3.73643  3.21311  3.97263  1.97173  3.00032  2.82745  2.95960  2.91683  5.22871  3.95246    208 - -
          2.68618  4.42225  2.77519  2.73123  3.46354  2.40513  3.72494  3.29354  2.67741  2.69355  4.24690  2.90347  2.73739  3.18146  2.89801  2.37887  2.77519  2.98518  4.58477  3.61503
          0.02178  4.23360  4.95595  0.61958  0.77255  0.48576  0.95510
    198   2.82003  5.06688  2.67681  1.30658  4.48686  3.38726  3.85008  3.84728  2.68173  3.48122  4.33773  2.97902  3.93473  3.01355  3.13265  2.82134  2.07863  3.48716  5.71193  4.34436    209 - -
          2.68618  4.42225  2.77519  2.73123  3.46354  2.40513  3.72494  3.29354  2.67741  2.69355  4.24690  2.90347  2.73739  3.18146  2.89801  2.37887  2.77519  2.98518  4.58477  3.61503
          0.02178  4.23360  4.95595  0.61958  0.77255  0.48576  0.95510
    199   2.80833  4.45308  3.96786  3.50030  3.53049  3.73848  4.32334  2.56181  3.34391  1.47357  3.46322  3.77809  4.23426  3.69623  3.60152  3.11444  1.63587  2.44033  5.21185  3.99055    210 - -
          2.68618  4.42225  2.77519  2.73123  3.46354  2.40513  3.72494  3.29354  2.67741  2.69355  4.24690  2.90347  2.73739  3.18146  2.89801  2.37887  2.77519  2.98518  4.58477  3.61503
          0.02178  4.23360  4.95595  0.61958  0.77255  0.48576  0.95510
    200   3.32539  4.67343  4.91762  4.40815  3.30471  4.54796  4.98839  2.13685  4.23804  0.89955  3.12466  4.63198  4.82004  4.42420  4.37541  3.93635  3.57977  1.66733  5.35459  4.22132    211 - -
          2.68618  4.42225  2.77519  2.73123  3.46354  2.40513  3.72494  3.29354  2.67741  2.69355  4.24690  2.90347  2.73739  3.18146  2.89801  2.37887  2.77519  2.98518  4.58477  3.61503
          0.02178  4.23360  4.95595  0.61958  0.77255  0.48576  0.95510
    201   2.62985  4.39195  3.45258  2.89994  2.48992  3.57515  3.84760  2.88675  2.28660  2.61028  3.51197  3.31146  3.97372  3.16180  3.18312  2.29274  2.87140  2.22897  4.96620  3.70604    212 - -
          2.68618  4.42225  2.77519  2.73123  3.46354  2.40513  3.72494  3.29354  2.67741  2.69355  4.24690  2.90347  2.73739  3.18146  2.89801  2.37887  2.77519  2.98518  4.58477  3.61503
          0.02178  4.23360  4.95595  0.61958  0.77255  0.48576  0.95510
    202   2.19779  4.79662  3.00298  2.14032  4.04702  3.46310  3.71349  3.41441  2.51831  3.06232  3.90074  3.02565  3.88108  2.32486  2.95688  2.71482  2.90432  2.33326  5.33615  4.01674    213 - -
          2.68618  4.42225  2.77519  2.73123  3.46354  2.40513  3.72494  3.29354  2.67741  2.69355  4.24690  2.90347  2.73739  3.18146  2.89801  2.37887  2.77519  2.98518  4.58477  3.61503
          0.02178  4.23360  4.95595  0.61958  0.77255  0.48576  0.95510
    203   3.38605  4.66220  5.11291  4.59700  3.38201  4.74344  5.16218  1.07297  4.43738  1.35058  3.18585  4.81602  4.95212  4.60834  4.56062  4.13565  3.62770  1.94967  5.46440  4.32546    214 - -
          2.68618  4.42225  2.77519  2.73123  3.46354  2.40513  3.72494  3.29354  2.67741  2.69355  4.24690  2.90347  2.73739  3.18146  2.89801  2.37887  2.77519  2.98518  4.58477  3.61503
          0.02178  4.23360  4.95595  0.61958  0.77255  0.48576  0.95510
    204   2.21370  4.79378  3.09327  2.17149  4.03416  3.49005  3.69086  3.42405  2.44509  3.04346  2.79972  3.04566  3.88531  2.85527  2.22601  2.71897  2.89775  3.12134  5.30564  3.99761    215 - -
          2.68618  4.42225  2.77519  2.73123  3.46354  2.40513  3.72494  3.29354  2.67741  2.69355  4.24690  2.90347  2.73739  3.18146  2.89801  2.37887  2.77519  2.98518  4.58477  3.61503
          0.02178  4.23360  4.95595  0.61958  0.77255  0.48576  0.95510
    205   2.74262  5.02349  2.83430  2.46655  4.45518  3.40342  3.74922  3.90490  2.02535  3.44663  4.25152  2.25676  3.89327  2.89066  2.88674  1.68419  3.01285  3.51039  5.61167  4.25947    216 - -
          2.68618  4.42225  2.77519  2.73123  3.46354  2.40513  3.72494  3.29354  2.67741  2.69355  4.24690  2.90347  2.73739  3.18146  2.89801  2.37887  2.77519  2.98518  4.58477  3.61503
          0.17220  4.23360  1.94009  0.61958  0.77255  0.48576  0.95510
    206   3.15353  5.29255  2.60012  0.75494  4.66825  3.42452  4.03707  4.16578  2.94600  3.75073  4.72105  3.07666  4.04102  3.25188  3.37298  3.11735  3.46126  3.82959  5.79918  4.52852    217 - -
          2.68618  4.42225  2.77519  2.73123  3.46354  2.40513  3.72494  3.29354  2.67741  2.69355  4.24690  2.90347  2.73739  3.18146  2.89801  2.37887  2.77519  2.98518  4.58477  3.61503
          0.02527  4.08667  4.80901  0.61958  0.77255  0.65047  0.73772
    207   2.88883  5.26928  2.54023  1.69249  4.57265  3.37927  3.72321  4.04298  2.45690  3.54887  4.39181  2.87121  3.89995  1.68652  2.86547  2.83389  3.13911  3.66822  5.69439  4.31416    218 - -
          2.68618  4.42225  2.77519  2.73123  3.46354  2.40513  3.72494  3.29354  2.67741  2.69355  4.24690  2.90347  2.73739  3.18146  2.89801  2.37887  2.77519  2.98518  4.58477  3.61503
          0.02527  4.08667  4.80901  0.61958  0.77255  0.39503  1.11981
    208   2.69253  4.74526  3.12225  2.63527  3.97425  3.48551  3.76583  3.39313  2.53280  2.33010  3.89084  3.11337  3.92396  1.95120  2.91630  2.09454  2.94639  3.10559  5.29647  3.98502    219 - -
          2.68618  4.42225  2.77519  2.73123  3.46354  2.40513  3.72494  3.29354  2.67741  2.69355  4.24690  2.90347  2.73739  3.18146  2.89801  2.37887  2.77519  2.98518  4.58477  3.61503
          0.02178  4.23360  4.95595  0.61958  0.77255  0.48576  0.95510
    209   3.46400  5.24621  3.99606  3.44964  4.69592  3.86135  4.15587  4.27715  2.47524  3.72725  4.73087  3.77467  4.35812  3.36962  0.54407  3.53904  3.71273  3.98842  5.63863  4.55949    220 - -
          2.68618  4.42225  2.77519  2.73123  3.46354  2.40513  3.72494  3.29354  2.67741  2.69355  4.24690  2.90347  2.73739  3.18146  2.89801  2.37887  2.77519  2.98518  4.58477  3.61503
          0.02178  4.23360  4.95595  0.61958  0.77255  0.48576  0.95510
    210   2.62870  2.95706  3.53573  2.96558  3.54268  3.57535  3.87336  2.88501  2.82124  2.03550  3.50339  3.35367  2.76210  3.19149  2.43989  2.84506  2.87648  2.65810  4.98119  3.74838    221 - -
          2.68618  4.42225  2.77519  2.73123  3.46354  2.40513  3.72494  3.29354  2.67741  2.69355  4.24690  2.90347  2.73739  3.18146  2.89801  2.37887  2.77519  2.98518  4.58477  3.61503
          0.02178  4.23360  4.95595  0.61958  0.77255  0.48576  0.95510
    211   2.77231  5.16323  2.96834  1.94416  4.51629  3.49068  3.64132  3.95529  1.92944  3.44110  4.22318  2.97221  2.72333  2.75569  2.14724  2.74376  2.99210  3.56283  5.56504  4.22278    222 - -
          2.68618  4.42225  2.77519  2.73123  3.46354  2.40513  3.72494  3.29354  2.67741  2.69355  4.24690  2.90347  2.73739  3.18146  2.89801  2.37887  2.77519  2.98518  4.58477  3.61503
          0.02178  4.23360  4.95595  0.61958  0.77255  0.48576  0.95510
    212   2.92428  5.28227  1.10175  2.33174  4.79356  3.30307  3.94956  4.32278  2.96916  3.87356  4.72410  2.88797  3.94735  3.12913  3.53373  2.01618  3.26342  3.86698  6.02054  4.55712    223 - -
          2.68618  4.42225  2.77519  2.73123  3.46354  2.40513  3.72494  3.29354  2.67741  2.69355  4.24690  2.90347  2.73739  3.18146  2.89801  2.37887  2.77519  2.98518  4.58477  3.61503
          0.02178  4.23360  4.95595  0.61958  0.77255  0.48576  0.95510
    213   2.80212  4.35138  3.97178  3.40052  1.95889  3.83780  4.03034  2.07066  3.20941  2.23088  3.31548  3.69453  4.19926  3.53672  2.32659  3.12593  3.03492  2.47626  4.75803  3.42777    224 - -
          2.68618  4.42225  2.77519  2.73123  3.46354  2.40513  3.72494  3.29354  2.67741  2.69355  4.24690  2.90347  2.73739  3.18146  2.89801  2.37887  2.77519  2.98518  4.58477  3.61503
          0.02178  4.23360  4.95595  0.61958  0.77255  0.48576  0.95510
    214   2.65058  2.63557  3.94444  3.35515  3.21945  3.70711  3.96811  2.62326  3.16207  1.95646  3.28059  3.61763  4.08123  3.47501  2.60884  2.99167  2.88373  2.43190  2.93090  3.49068    225 - -
          2.68618  4.42225  2.77519  2.73123  3.46354  2.40513  3.72494  3.29354  2.67741  2.69355  4.24690  2.90347  2.73739  3.18146  2.89801  2.37887  2.77519  2.98518  4.58477  3.61503
          0.02178  4.23360  4.95595  0.61958  0.77255  0.48576  0.95510
    215   2.69066  4.87440  2.87088  2.54436  4.40515  2.19278  3.84006  3.85521  2.63337  3.42969  4.24867  3.03596  2.00127  2.20641  3.05774  2.72851  3.00171  3.45254  5.62090  4.28538    226 - -
          2.68618  4.42225  2.77519  2.73123  3.46354  2.40513  3.72494  3.29354  2.67741  2.69355  4.24690  2.90347  2.73739  3.18146  2.89801  2.37887  2.77519  2.98518  4.58477  3.61503
          0.02178  4.23360  4.95595  0.61958  0.77255  0.48576  0.95510
    216   2.72473  4.30814  3.86383  3.32466  3.15707  2.38342  3.96517  2.75358  3.18106  1.65396  3.39957  3.60948  4.11837  3.48908  3.43152  3.02065  2.97453  2.57266  2.76397  3.35477    227 - -
          2.68618  4.42225  2.77519  2.73123  3.46354  2.40513  3.72494  3.29354  2.67741  2.69355  4.24690  2.90347  2.73739  3.18146  2.89801  2.37887  2.77519  2.98518  4.58477  3.61503
          0.02178  4.23360  4.95595  0.61958  0.77255  0.48576  0.95510
    217   2.79820  5.00431  3.14230  2.60159  4.30644  3.53245  2.58082  3.77808  2.26982  3.31566  4.13877  3.08492  3.94526  2.83988  1.77381  2.08886  3.02742  3.43166  5.44490  4.13280    228 - -
          2.68618  4.42225  2.77519  2.73123  3.46354  2.40513  3.72494  3.29354  2.67741  2.69355  4.24690  2.90347  2.73739  3.18146  2.89801  2.37887  2.77519  2.98518  4.58477  3.61503
          0.02178  4.23360  4.95595  0.61958  0.77255  0.48576  0.95510
    218   3.10634  4.56683  4.61548  4.30440  3.84465  4.08696  5.05393  2.10674  4.17897  2.47716  3.76782  4.43299  4.63814  4.51934  4.35517  3.62513  3.46571  0.66478  5.68519  4.43372    229 - -
          2.68618  4.42225  2.77519  2.73123  3.46354  2.40513  3.72494  3.29354  2.67741  2.69355  4.24690  2.90347  2.73739  3.18146  2.89801  2.37887  2.77519  2.98518  4.58477  3.61503
          0.02178  4.23360  4.95595  0.61958  0.77255  0.48576  0.95510
    219   2.73348  4.31230  3.95248  3.40902  3.42959  3.76236  4.17758  2.45877  3.30588  2.29165  2.43713  3.70631  2.49727  3.59502  3.57315  3.07273  2.99884  1.60635  5.02430  3.82115    230 - -
          2.68618  4.42225  2.77519  2.73123  3.46354  2.40513  3.72494  3.29354  2.67741  2.69355  4.24690  2.90347  2.73739  3.18146  2.89801  2.37887  2.77519  2.98518  4.58477  3.61503
          0.02178  4.23360  4.95595  0.61958  0.77255  0.48576  0.95510
    220   2.72989  4.99604  2.70851  1.62867  4.45379  2.23154  3.80411  3.88661  2.64679  3.46492  4.27853  2.95352  3.88424  2.95781  3.12146  2.73638  2.24161  3.49109  5.66787  4.29656    231 - -
          2.68618  4.42225  2.77519  2.73123  3.46354  2.40513  3.72494  3.29354  2.67741  2.69355  4.24690  2.90347  2.73739  3.18146  2.89801  2.37887  2.77519  2.98518  4.58477  3.61503
          0.02178  4.23360  4.95595  0.61958  0.77255  0.48576  0.95510
    221   3.52865  4.84464  5.07672  4.52454  3.12700  4.75818  5.03907  2.32003  4.32736  0.76160  2.05484  4.78981  4.90837  4.43256  4.42169  4.13149  3.74764  2.51094  5.27028  4.21808    232 - -
          2.68618  4.42225  2.77519  2.73123  3.46354  2.40513  3.72494  3.29354  2.67741  2.69355  4.24690  2.90347  2.73739  3.18146  2.89801  2.37887  2.77519  2.98518  4.58477  3.61503
          0.02178  4.23360  4.95595  0.61958  0.77255  0.48576  0.95510
    222   2.70892  4.75752  3.09817  2.72703  4.21574  3.40931  3.89410  3.59757  2.62172  3.22821  4.11896  3.17111  3.94745  2.07003  2.96925  2.79255  1.45731  3.26549  5.49948  4.20403    233 - -
          2.68618  4.42225  2.77519  2.73123  3.46354  2.40513  3.72494  3.29354  2.67741  2.69355  4.24690  2.90347  2.73739  3.18146  2.89801  2.37887  2.77519  2.98518  4.58477  3.61503
          0.02178  4.23360  4.95595  0.61958  0.77255  0.48576  0.95510
    223   1.20694  4.30525  4.05410  3.65977  3.93397  3.42409  4.51415  2.61096  3.58714  2.78360  3.84987  3.77152  4.08741  3.88159  3.83874  2.85503  2.98933  1.66182  5.52459  4.31476    234 - -
          2.68618  4.42225  2.77519  2.73123  3.46354  2.40513  3.72494  3.29354  2.67741  2.69355  4.24690  2.90347  2.73739  3.18146  2.89801  2.37887  2.77519  2.98518  4.58477  3.61503
          0.02178  4.23360  4.95595  0.61958  0.77255  0.48576  0.95510
    224   2.69774  4.39968  3.83658  3.34936  3.60074  3.60478  4.21195  2.69356  3.21015  2.41673  2.21610  3.63738  4.12066  3.56112  3.49059  2.96679  1.46354  2.53029  5.19861  3.98206    235 - -
          2.68618  4.42225  2.77519  2.73123  3.46354  2.40513  3.72494  3.29354  2.67741  2.69355  4.24690  2.90347  2.73739  3.18146  2.89801  2.37887  2.77519  2.98518  4.58477  3.61503
          0.02178  4.23360  4.95595  0.61958  0.77255  0.48576  0.95510
    225   2.44629  4.42355  3.36177  3.10505  4.46654  3.13547  4.26898  3.93842  3.20091  3.59391  4.42840  3.36208  1.51678  3.51645  3.54181  1.43097  2.91496  3.39970  5.78068  4.52740    236 - -
          2.68618  4.42225  2.77519  2.73123  3.46354  2.40513  3.72494  3.29354  2.67741  2.69355  4.24690  2.90347  2.73739  3.18146  2.89801  2.37887  2.77519  2.98518  4.58477  3.61503
          0.02178  4.23360  4.95595  0.61958  0.77255  0.48576  0.95510
    226   2.75564  4.46370  3.66809  3.08012  3.55122  3.71201  3.95305  2.75809  2.80564  2.44241  2.37566  3.46518  4.09327  3.25674  1.98162  2.98930  2.99084  2.08373  5.05476  3.83452    237 - -
          2.68618  4.42225  2.77519  2.73123  3.46354  2.40513  3.72494  3.29354  2.67741  2.69355  4.24690  2.90347  2.73739  3.18146  2.89801  2.37887  2.77519  2.98518  4.58477  3.61503
          0.02178  4.23360  4.95595  0.61958  0.77255  0.48576  0.95510
    227   1.78397  4.28263  3.65855  3.27757  4.31741  3.10311  4.29781  3.67755  3.27321  3.39836  4.23267  3.43883  3.82587  3.56730  3.59574  1.82673  1.40615  3.18816  5.67542  4.46472    238 - -
          2.68618  4.42225  2.77519  2.73123  3.46354  2.40513  3.72494  3.29354  2.67741  2.69355  4.24690  2.90347  2.73739  3.18146  2.89801  2.37887  2.77519  2.98518  4.58477  3.61503
          0.02178  4.23360  4.95595  0.61958  0.77255  0.48576  0.95510
    228   1.87724  5.12138  1.20447  2.40957  4.68476  3.31018  3.96444  4.08735  2.95364  3.72573  4.58818  2.94741  3.94230  3.14507  3.48758  2.84650  3.19907  3.67073  5.93169  4.51746    239 - -
          2.68618  4.42225  2.77519  2.73123  3.46354  2.40513  3.72494  3.29354  2.67741  2.69355  4.24690  2.90347  2.73739  3.18146  2.89801  2.37887  2.77519  2.98518  4.58477  3.61503
          0.17220  4.23360  1.94009  0.61958  0.77255  0.48576  0.95510
    229   2.50700  4.27980  3.55157  3.07274  3.66974  2.41824  4.01611  2.09716  3.01842  2.68234  3.61865  3.39000  3.92431  3.33899  3.34393  2.73562  1.98673  2.55202  5.13572  3.90506    240 - -
          2.68618  4.42225  2.77519  2.73123  3.46354  2.40513  3.72494  3.29354  2.67741  2.69355  4.24690  2.90347  2.73739  3.18146  2.89801  2.37887  2.77519  2.98518  4.58477  3.61503
          0.02527  4.08667  4.80901  0.61958  0.77255  0.65047  0.73772
    230   2.41512  4.35244  3.35139  3.04529  4.21467  3.12804  4.14970  3.53427  3.05147  3.26278  4.16152  3.31469  1.51226  3.40667  3.37497  2.58010  1.90044  3.12019  5.56945  4.33461    241 - -
          2.68618  4.42225  2.77519  2.73123  3.46354  2.40513  3.72494  3.29354  2.67741  2.69355  4.24690  2.90347  2.73739  3.18146  2.89801  2.37887  2.77519  2.98518  4.58477  3.61503
          0.02527  4.08667  4.80901  0.61958  0.77255  0.39503  1.11981
    231   2.69438  4.87122  1.89484  2.47572  4.12899  3.43056  3.74725  3.52360  2.58957  3.13868  2.55624  2.99663  2.77874  2.91322  3.05516  2.72867  2.94888  3.21127  5.42521  4.08202    242 - -
          2.68618  4.42225  2.77519  2.73123  3.46354  2.40513  3.72494  3.29354  2.67741  2.69355  4.24690  2.90347  2.73739  3.18146  2.89801  2.37887  2.77519  2.98518  4.58477  3.61503
          0.02178  4.23360  4.95595  0.61958  0.77255  0.48576  0.95510
    232   2.08665  4.67141  3.17354  2.64559  4.11612  3.38282  3.78690  3.51480  2.56681  3.14047  3.96687  3.10444  2.74518  2.95923  2.30177  2.66382  2.13778  3.16556  5.39087  4.09276    243 - -
          2.68618  4.42225  2.77519  2.73123  3.46354  2.40513  3.72494  3.29354  2.67741  2.69355  4.24690  2.90347  2.73739  3.18146  2.89801  2.37887  2.77519  2.98518  4.58477  3.61503
          0.02178  4.23360  4.95595  0.61958  0.77255  0.48576  0.95510
    233   2.64907  4.32788  3.58946  3.04229  2.61634  3.62910  3.90426  2.76646  2.98154  1.97265  3.42564  2.56718  4.02308  3.28329  3.30859  2.89730  2.30368  2.56149  4.87644  3.60565    244 - -
          2.68618  4.42225  2.77519  2.73123  3.46354  2.40513  3.72494  3.29354  2.67741  2.69355  4.24690  2.90347  2.73739  3.18146  2.89801  2.37887  2.77519  2.98518  4.58477  3.61503
          0.02178  4.23360  4.95595  0.61958  0.77255  0.48576  0.95510
    234   2.58689  4.40400  3.49168  2.97466  3.70048  3.46924  3.95674  2.98765  2.90533  2.69960  2.53822  3.34909  2.46180  3.24475  3.25611  2.78111  1.86715  2.74402  5.14753  3.90809    245 - -
          2.68618  4.42225  2.77519  2.73123  3.46354  2.40513  3.72494  3.29354  2.67741  2.69355  4.24690  2.90347  2.73739  3.18146  2.89801  2.37887  2.77519  2.98518  4.58477  3.61503
          0.02178  4.23360  4.95595  0.61958  0.77255  0.48576  0.95510
    235   1.92227  4.32009  3.80732  3.30608  3.60273  3.55533  4.16119  2.67203  3.21478  1.65229  3.53945  3.58934  4.06843  3.52696  3.50511  2.90241  2.19391  2.47307  5.14532  3.93466    246 - -
          2.68618  4.42225  2.77519  2.73123  3.46354  2.40513  3.72494  3.29354  2.67741  2.69355  4.24690  2.90347  2.73739  3.18146  2.89801  2.37887  2.77519  2.98518  4.58477  3.61503
          0.02178  4.23360  4.95595  0.61958  0.77255  0.48576  0.95510
    236   2.80640  4.32385  4.09828  3.56206  2.28116  3.84538  4.09191  2.59143  3.45074  1.42026  3.27896  3.79655  4.23229  3.68842  3.66505  2.38477  3.05684  2.47480  4.70307  3.34760    247 - -
          2.68618  4.42225  2.77519  2.73123  3.46354  2.40513  3.72494  3.29354  2.67741  2.69355  4.24690  2.90347  2.73739  3.18146  2.89801  2.37887  2.77519  2.98518  4.58477  3.61503
          0.02178  4.23360  4.95595  0.61958  0.77255  0.48576  0.95510
    237   2.68677  5.02305  2.29400  2.37881  4.34207  3.39577  2.51508  3.79870  2.49185  3.35122  4.14284  2.91713  3.84757  2.82281  2.97676  2.17904  2.33188  3.41937  5.54116  4.16046    248 - -
          2.68618  4.42225  2.77519  2.73123  3.46354  2.40513  3.72494  3.29354  2.67741  2.69355  4.24690  2.90347  2.73739  3.18146  2.89801  2.37887  2.77519  2.98518  4.58477  3.61503
          0.15336  4.23360  2.05824  0.61958  0.77255  0.48576  0.95510
    238   1.94380  4.60339  3.16761  2.70254  4.21403  2.29017  3.82635  3.61575  2.54964  3.23394  4.06441  3.12014  3.83422  3.00508  1.99745  2.63616  2.87550  3.22718  5.45530  4.17815    249 - -
          2.68618  4.42225  2.77519  2.73123  3.46354  2.40513  3.72494  3.29354  2.67741  2.69355  4.24690  2.90347  2.73739  3.18146  2.89801  2.37887  2.77519  2.98518  4.58477  3.61503
          0.02480  4.10504  4.82739  0.61958  0.77255  0.40385  1.10186
    239   2.84575  5.26448  2.63890  1.61294  4.61074  2.27488  3.73519  4.07101  1.97490  3.57599  4.37659  2.90448  3.90919  2.86900  2.93202  2.79791  3.09434  3.67033  5.72329  4.33331    250 - -
          2.68618  4.42225  2.77519  2.73123  3.46354  2.40513  3.72494  3.29354  2.67741  2.69355  4.24690  2.90347  2.73739  3.18146  2.89801  2.37887  2.77519  2.98518  4.58477  3.61503
          0.02178  4.23360  4.95595  0.61958  0.77255  0.48576  0.95510
    240   1.87724  5.12138  1.20447  2.40957  4.68476  3.31018  3.96444  4.08735  2.95364  3.72573  4.58818  2.94741  3.94230  3.14507  3.48758  2.84650  3.19907  3.67073  5.93169  4.51746    251 - -
          2.68618  4.42225  2.77519  2.73123  3.46354  2.40513  3.72494  3.29354  2.67741  2.69355  4.24690  2.90347  2.73739  3.18146  2.89801  2.37887  2.77519  2.98518  4.58477  3.61503
          0.02178  4.23360  4.95595  0.61958  0.77255  0.48576  0.95510
    241   2.73888  4.95897  2.18461  2.47772  3.96683  3.47560  3.69033  3.63978  2.49564  3.21378  4.04746  2.99833  3.90290  2.87179  2.30989  2.75171  2.97499  3.31228  5.28803  2.22199    252 - -
          2.68618  4.42225  2.77519  2.73123  3.46354  2.40513  3.72494  3.29354  2.67741  2.69355  4.24690  2.90347  2.73739  3.18146  2.89801  2.37887  2.77519  2.98518  4.58477  3.61503
          0.02178  4.23360  4.95595  0.61958  0.77255  0.48576  0.95510
    242   2.20917  5.11943  3.30305  2.69322  4.53170  3.61848  3.68799  3.90768  1.49851  3.40654  4.23563  3.15233  4.00668  2.81830  1.82926  2.91480  3.11766  3.56153  5.51923  4.27262    253 - -
          2.68618  4.42225  2.77519  2.73123  3.46354  2.40513  3.72494  3.29354  2.67741  2.69355  4.24690  2.90347  2.73739  3.18146  2.89801  2.37887  2.77519  2.98518  4.58477  3.61503
          0.02178  4.23360  4.95595  0.61958  0.77255  0.48576  0.95510
    243   2.91331  5.44245  1.94783  1.70569  4.71400  3.36709  1.93804  4.23511  2.67265  3.72705  4.53280  2.82653  3.91204  2.92147  3.20996  2.82989  3.17423  3.81477  5.86976  4.40655    254 - -
          2.68618  4.42225  2.77519  2.73123  3.46354  2.40513  3.72494  3.29354  2.67741  2.69355  4.24690  2.90347  2.73739  3.18146  2.89801  2.37887  2.77519  2.98518  4.58477  3.61503
          0.02178  4.23360  4.95595  0.61958  0.77255  0.48576  0.95510
    244   2.93995  5.45210  1.85237  1.81531  4.76635  3.35380  3.81725  4.26396  2.75313  3.76926  4.58684  2.82630  1.79448  2.96752  3.30998  2.85568  3.21343  3.84295  5.93218  4.46692    255 - -
          2.68618  4.42225  2.77519  2.73123  3.46354  2.40513  3.72494  3.29354  2.67741  2.69355  4.24690  2.90347  2.73739  3.18146  2.89801  2.37887  2.77519  2.98518  4.58477  3.61503
          0.02178  4.23360  4.95595  0.61958  0.77255  0.48576  0.95510
    245   2.68674  4.34188  4.10614  3.67167  3.80909  3.61374  4.50258  2.38310  3.56805  2.62070  3.71551  3.84708  4.20407  3.88386  3.82044  3.02203  1.61572  1.37047  5.43891  4.22236    256 - -
          2.68618  4.42225  2.77519  2.73123  3.46354  2.40513  3.72494  3.29354  2.67741  2.69355  4.24690  2.90347  2.73739  3.18146  2.89801  2.37887  2.77519  2.98518  4.58477  3.61503
          0.02178  4.23360  4.95595  0.61958  0.77255  0.48576  0.95510
    246   2.10428  4.31556  3.70666  3.16688  3.53226  3.60045  4.04039  2.65751  3.09831  2.02239  3.48038  3.50563  2.51401  3.39986  3.41512  2.90260  2.91180  2.03549  5.04044  3.82023    257 - -
          2.68618  4.42225  2.77519  2.73123  3.46354  2.40513  3.72494  3.29354  2.67741  2.69355  4.24690  2.90347  2.73739  3.18146  2.89801  2.37887  2.77519  2.98518  4.58477  3.61503
          0.02178  4.23360  4.95595  0.61958  0.77255  0.48576  0.95510
    247   2.85196  5.17641  3.12365  2.55782  4.55701  2.39524  3.65403  3.96934  1.80187  3.44534  4.24632  3.05360  3.95001  2.23841  2.01698  2.83066  3.05937  3.59534  5.55073  4.25610    258 - -
          2.68618  4.42225  2.77519  2.73123  3.46354  2.40513  3.72494  3.29354  2.67741  2.69355  4.24690  2.90347  2.73739  3.18146  2.89801  2.37887  2.77519  2.98518  4.58477  3.61503
          0.02178  4.23360  4.95595  0.61958  0.77255  0.48576  0.95510
    248   2.98144  5.05524  3.49338  2.82105  4.36275  3.71010  3.70747  3.71708  1.44092  2.19850  4.12589  3.24879  4.06912  2.85736  1.91824  3.01484  3.16645  3.43191  5.42086  4.20522    259 - -
          2.68618  4.42225  2.77519  2.73123  3.46354  2.40513  3.72494  3.29354  2.67741  2.69355  4.24690  2.90347  2.73739  3.18146  2.89801  2.37887  2.77519  2.98518  4.58477  3.61503
          0.02178  4.23360  4.95595  0.61958  0.77255  0.48576  0.95510
    249   2.79757  4.86163  3.35859  2.85497  4.43341  3.48364  3.84888  3.87472  2.34525  3.42726  4.28074  3.25356  3.99672  3.01576  1.30802  1.94640  3.09805  3.49428  5.54640  4.29573    260 - -
          2.68618  4.42225  2.77519  2.73123  3.46354  2.40513  3.72494  3.29354  2.67741  2.69355  4.24690  2.90347  2.73739  3.18146  2.89801  2.37887  2.77519  2.98518  4.58477  3.61503
          0.02178  4.23360  4.95595  0.61958  0.77255  0.48576  0.95510
    250   3.33620  4.68619  4.91905  4.41095  3.29344  4.55217  4.99002  2.15150  4.23779  0.87031  3.11333  4.63662  4.82292  4.42262  4.37390  3.94225  3.59073  1.72334  5.34999  4.21851    261 - -
          2.68618  4.42225  2.77519  2.73123  3.46354  2.40513  3.72494  3.29354  2.67741  2.69355  4.24690  2.90347  2.73739  3.18146  2.89801  2.37887  2.77519  2.98518  4.58477  3.61503
          0.02178  4.23360  4.95595  0.61958  0.77255  0.48576  0.95510
    251   2.15814  5.31697  1.86514  1.83536  4.65288  2.46343  3.76154  4.13785  2.64601  3.64755  4.44267  2.84019  3.88728  2.89939  3.18386  2.77644  3.10308  3.71753  5.81377  4.37110    262 - -
          2.68618  4.42225  2.77519  2.73123  3.46354  2.40513  3.72494  3.29354  2.67741  2.69355  4.24690  2.90347  2.73739  3.18146  2.89801  2.37887  2.77519  2.98518  4.58477  3.61503
          0.02178  4.23360  4.95595  0.61958  0.77255  0.48576  0.95510
    252   1.67625  4.33527  3.57563  3.07737  3.61989  3.40515  3.98646  3.08336  3.00473  2.78942  3.68380  3.39429  3.93972  3.33016  3.33046  2.10456  2.86682  2.80459  2.54237  3.78612    263 - -
          2.68618  4.42225  2.77519  2.73123  3.46354  2.40513  3.72494  3.29354  2.67741  2.69355  4.24690  2.90347  2.73739  3.18146  2.89801  2.37887  2.77519  2.98518  4.58477  3.61503
          0.02178  4.23360  4.95595  0.61958  0.77255  0.48576  0.95510
    253   3.00416  5.34117  2.84876  1.82793  4.72692  3.54255  3.74840  4.14235  1.25544  3.61598  4.45042  3.03495  4.00987  2.88355  2.60784  2.95635  3.22552  3.76999  5.70661  4.40173    264 - -
          2.68618  4.42225  2.77519  2.73123  3.46354  2.40513  3.72494  3.29354  2.67741  2.69355  4.24690  2.90347  2.73739  3.18146  2.89801  2.37887  2.77519  2.98518  4.58477  3.61503
          0.02178  4.23360  4.95595  0.61958  0.77255  0.48576  0.95510
    254   3.00416  5.34117  2.84876  1.82793  4.72692  3.54255  3.74840  4.14235  1.25544  3.61598  4.45042  3.03495  4.00987  2.88355  2.60784  2.95635  3.22552  3.76999  5.70661  4.40173    265 - -
          2.68618  4.42225  2.77519  2.73123  3.46354  2.40513  3.72494  3.29354  2.67741  2.69355  4.24690  2.90347  2.73739  3.18146  2.89801  2.37887  2.77519  2.98518  4.58477  3.61503
          0.02178  4.23360  4.95595  0.61958  0.77255  0.48576  0.95510
    255   2.20606  4.67836  3.06321  2.03957  3.94379  2.58832  3.76730  2.50581  2.62574  2.97454  3.82935  3.08240  3.89482  2.96222  3.06057  2.72743  2.89589  2.99259  5.28085  3.98023    266 - -
          2.68618  4.42225  2.77519  2.73123  3.46354  2.40513  3.72494  3.29354  2.67741  2.69355  4.24690  2.90347  2.73739  3.18146  2.89801  2.37887  2.77519  2.98518  4.58477  3.61503
          0.02178  4.23360  4.95595  0.61958  0.77255  0.48576  0.95510
    256   2.97554  2.43457  4.79016  4.22918  3.44418  4.25948  4.68417  1.61334  4.09345  1.78906  3.33078  4.35765  4.57972  4.28208  4.20994  3.59719  3.21986  1.50683  5.18998  4.01133    267 - -
          2.68618  4.42225  2.77519  2.73123  3.46354  2.40513  3.72494  3.29354  2.67741  2.69355  4.24690  2.90347  2.73739  3.18146  2.89801  2.37887  2.77519  2.98518  4.58477  3.61503
          0.02178  4.23360  4.95595  0.61958  0.77255  0.48576  0.95510
    257   2.82408  5.12773  3.14303  2.55791  4.48155  3.55700  2.68127  3.89945  1.82332  3.39370  4.19628  3.05339  3.93953  2.77153  1.95084  2.22700  3.03281  3.53439  5.51330  4.21474    268 - -
          2.68618  4.42225  2.77519  2.73123  3.46354  2.40513  3.72494  3.29354  2.67741  2.69355  4.24690  2.90347  2.73739  3.18146  2.89801  2.37887  2.77519  2.98518  4.58477  3.61503
          0.02178  4.23360  4.95595  0.61958  0.77255  0.48576  0.95510
    258   3.54514  4.84234  5.06469  4.56343  2.02231  4.70620  4.67334  2.42977  4.41194  0.79079  3.01023  4.70614  4.88923  4.44200  4.47102  4.08717  3.76612  2.60787  4.84852  3.45508    269 - -
          2.68618  4.42225  2.77519  2.73123  3.46354  2.40513  3.72494  3.29354  2.67741  2.69355  4.24690  2.90347  2.73739  3.18146  2.89801  2.37887  2.77519  2.98518  4.58477  3.61503
          0.02178  4.23360  4.95595  0.61958  0.77255  0.48576  0.95510
    259   2.68568  5.01538  2.20234  2.38442  4.27504  3.42384  2.70995  3.73186  2.44815  3.29018  4.08602  2.92307  3.84842  2.32887  2.92275  2.67843  2.92213  2.58206  5.48210  4.10628    270 - -
          2.68618  4.42225  2.77519  2.73123  3.46354  2.40513  3.72494  3.29354  2.67741  2.69355  4.24690  2.90347  2.73739  3.18146  2.89801  2.37887  2.77519  2.98518  4.58477  3.61503
          0.02178  4.23360  4.95595  0.61958  0.77255  0.48576  0.95510
    260   2.89945  4.98113  3.09886  2.75943  4.48762  3.49869  3.91606  3.91596  1.84069  3.48659  4.36116  3.21554  1.33568  3.09337  2.82283  2.94636  3.19432  3.55700  5.62227  4.36723    271 - -
          2.68618  4.42225  2.77519  2.73123  3.46354  2.40513  3.72494  3.29354  2.67741  2.69355  4.24690  2.90347  2.73739  3.18146  2.89801  2.37887  2.77519  2.98518  4.58477  3.61503
          0.02178  4.23360  4.95595  0.61958  0.77255  0.48576  0.95510
    261   2.65932  4.84821  2.97761  2.49066  4.13575  3.43923  3.70167  3.54904  2.48371  3.15382  3.97450  2.43867  2.75613  2.19849  2.92373  2.69412  2.90568  2.49758  5.39029  4.05758    272 - -
          2.68618  4.42225  2.77519  2.73123  3.46354  2.40513  3.72494  3.29354  2.67741  2.69355  4.24690  2.90347  2.73739  3.18146  2.89801  2.37887  2.77519  2.98518  4.58477  3.61503
          0.02178  4.23360  4.95595  0.61958  0.77255  0.48576  0.95510
    262   2.67724  4.95075  2.33358  2.41980  4.22099  3.43276  3.67502  3.64774  2.10389  2.39134  4.03540  2.95029  3.85551  2.81607  2.92189  2.21164  2.91523  3.30190  5.44601  4.09023    273 - -
          2.68618  4.42225  2.77519  2.73123  3.46354  2.40513  3.72494  3.29354  2.67741  2.69355  4.24690  2.90347  2.73739  3.18146  2.89801  2.37887  2.77519  2.98518  4.58477  3.61503
          0.02178  4.23360  4.95595  0.61958  0.77255  0.48576  0.95510
    263   1.87724  5.12138  1.20447  2.40957  4.68476  3.31018  3.96444  4.08735  2.95364  3.72573  4.58818  2.94741  3.94230  3.14507  3.48758  2.84650  3.19907  3.67073  5.93169  4.51746    274 - -
          2.68618  4.42225  2.77519  2.73123  3.46354  2.40513  3.72494  3.29354  2.67741  2.69355  4.24690  2.90347  2.73739  3.18146  2.89801  2.37887  2.77519  2.98518  4.58477  3.61503
          0.02178  4.23360  4.95595  0.61958  0.77255  0.48576  0.95510
    264   1.93724  5.05954  2.64650  1.27474  4.52733  3.36490  3.88226  3.88715  2.74653  3.52837  4.38673  2.97865  3.93544  3.05026  3.21108  2.82279  3.12636  3.51515  5.75902  4.38616    275 - -
          2.68618  4.42225  2.77519  2.73123  3.46354  2.40513  3.72494  3.29354  2.67741  2.69355  4.24690  2.90347  2.73739  3.18146  2.89801  2.37887  2.77519  2.98518  4.58477  3.61503
          0.02178  4.23360  4.95595  0.61958  0.77255  0.48576  0.95510
    265   3.12987  5.34188  3.52858  2.82986  4.82679  3.76328  3.67732  4.16719  1.35031  3.56552  4.40895  3.25129  4.11204  2.08873  1.64816  3.10141  3.28732  3.82277  5.58504  4.40636    276 - -
          2.68618  4.42225  2.77519  2.73123  3.46354  2.40513  3.72494  3.29354  2.67741  2.69355  4.24690  2.90347  2.73739  3.18146  2.89801  2.37887  2.77519  2.98518  4.58477  3.61503
          0.02178  4.23360  4.95595  0.61958  0.77255  0.48576  0.95510
    266   2.84626  4.87725  3.36497  2.75353  2.66488  3.63438  3.71633  3.50123  1.90839  3.08380  3.96097  3.20237  4.01022  2.90172  1.64491  2.90905  3.05503  3.22488  5.25801  3.96083    277 - -
          2.68618  4.42225  2.77519  2.73123  3.46354  2.40513  3.72494  3.29354  2.67741  2.69355  4.24690  2.90347  2.73739  3.18146  2.89801  2.37887  2.77519  2.98518  4.58477  3.61503
          0.02178  4.23360  4.95595  0.61958  0.77255  0.48576  0.95510
    267   2.02130  4.36430  4.29079  3.76050  3.46927  3.95929  4.46341  2.21657  3.64865  1.48524  3.35945  4.00075  4.37286  3.91155  3.87553  3.29929  3.14364  1.69157  5.18481  3.99861    278 - -
          2.68618  4.42225  2.77519  2.73123  3.46354  2.40513  3.72494  3.29354  2.67741  2.69355  4.24690  2.90347  2.73739  3.18146  2.89801  2.37887  2.77519  2.98518  4.58477  3.61503
          0.02178  4.23360  4.95595  0.61958  0.77255  0.48576  0.95510
    268   2.10973  4.41479  3.38838  2.87350  3.71565  3.43074  3.88991  3.10222  2.84509  2.80303  3.67847  3.26998  3.91482  3.16707  3.22128  2.16416  2.23585  2.82566  5.12573  2.48518    279 - -
          2.68618  4.42225  2.77519  2.73123  3.46354  2.40513  3.72494  3.29354  2.67741  2.69355  4.24690  2.90347  2.73739  3.18146  2.89801  2.37887  2.77519  2.98518  4.58477  3.61503
          0.02178  4.23360  4.95595  0.61958  0.77255  0.48576  0.95510
    269   2.70726  5.14979  2.29602  1.97399  4.46996  3.40641  3.65102  3.93553  2.41145  3.44410  4.21416  2.88482  3.84060  2.76735  2.21663  2.67256  2.35173  3.52945  5.59998  4.20230    280 - -
          2.68618  4.42225  2.77519  2.73123  3.46354  2.40513  3.72494  3.29354  2.67741  2.69355  4.24690  2.90347  2.73739  3.18146  2.89801  2.37887  2.77519  2.98518  4.58477  3.61503
          0.02178  4.23360  4.95595  0.61958  0.77255  0.48576  0.95510
    270   2.68995  5.09457  2.18827  2.02970  4.39342  3.41346  3.64723  3.84742  2.04036  3.37627  2.87207  2.89627  3.83802  2.76742  2.89408  2.66535  2.92520  3.45917  5.55032  4.16253    281 - -
          2.68618  4.42225  2.77519  2.73123  3.46354  2.40513  3.72494  3.29354  2.67741  2.69355  4.24690  2.90347  2.73739  3.18146  2.89801  2.37887  2.77519  2.98518  4.58477  3.61503
          0.02178  4.23360  4.95595  0.61958  0.77255  0.48576  0.95510
    271   2.75530  4.29419  4.12181  3.60657  3.55559  2.35463  4.34892  1.85334  3.51541  2.43937  3.48863  3.85212  4.26182  3.79401  3.76369  3.15140  3.04327  1.41795  5.15989  3.94640    282 - -
          2.68618  4.42225  2.77519  2.73123  3.46354  2.40513  3.72494  3.29354  2.67741  2.69355  4.24690  2.90347  2.73739  3.18146  2.89801  2.37887  2.77519  2.98518  4.58477  3.61503
          0.02178  4.23360  4.95595  0.61958  0.77255  0.48576  0.95510
    272   2.24681  4.82748  3.01769  2.10218  4.08735  3.47087  3.70144  3.44411  2.07430  3.09406  3.92652  3.02292  3.88200  2.86135  2.90379  2.71572  2.90893  2.34765  5.35487  4.03421    283 - -
          2.68618  4.42225  2.77519  2.73123  3.46354  2.40513  3.72494  3.29354  2.67741  2.69355  4.24690  2.90347  2.73739  3.18146  2.89801  2.37887  2.77519  2.98518  4.58477  3.61503
          0.02178  4.23360  4.95595  0.61958  0.77255  0.48576  0.95510
    273   2.81717  5.33839  2.06872  1.85582  4.65080  3.37334  3.71868  4.14281  2.55982  3.63106  4.41096  2.83535  2.44183  2.20363  3.08320  2.75031  3.06791  3.71610  5.77946  4.33771    284 - -
          2.68618  4.42225  2.77519  2.73123  3.46354  2.40513  3.72494  3.29354  2.67741  2.69355  4.24690  2.90347  2.73739  3.18146  2.89801  2.37887  2.77519  2.98518  4.58477  3.61503
          0.02178  4.23360  4.95595  0.61958  0.77255  0.48576  0.95510
    274   2.15533  4.36929  4.35951  3.82857  3.47201  4.01297  4.51207  2.16769  3.71348  1.47781  3.35634  4.06020  4.41488  3.97116  3.93048  3.35456  3.16907  1.57617  5.20435  4.02007    285 - -
          2.68618  4.42225  2.77519  2.73123  3.46354  2.40513  3.72494  3.29354  2.67741  2.69355  4.24690  2.90347  2.73739  3.18146  2.89801  2.37887  2.77519  2.98518  4.58477  3.61503
          0.02178  4.23360  4.95595  0.61958  0.77255  0.48576  0.95510
    275   2.19413  5.05256  2.03302  2.37026  4.45357  3.36004  3.73902  3.90528  2.57394  3.45696  4.24925  2.25102  3.85674  2.87622  3.07350  2.69689  2.29155  3.50240  5.64534  4.25331    286 - -
          2.68618  4.42225  2.77519  2.73123  3.46354  2.40513  3.72494  3.29354  2.67741  2.69355  4.24690  2.90347  2.73739  3.18146  2.89801  2.37887  2.77519  2.98518  4.58477  3.61503
          0.02178  4.23360  4.95595  0.61958  0.77255  0.48576  0.95510
    276   2.80810  4.43473  3.80247  3.23711  3.50431  3.81155  4.07503  2.53715  2.28807  1.64295  3.42750  3.60196  4.18436  3.41475  3.27313  3.10113  3.04410  1.84978  5.07109  3.85533    287 - -
          2.68618  4.42225  2.77519  2.73123  3.46354  2.40513  3.72494  3.29354  2.67741  2.69355  4.24690  2.90347  2.73739  3.18146  2.89801  2.37887  2.77519  2.98518  4.58477  3.61503
          0.02178  4.23360  4.95595  0.61958  0.77255  0.48576  0.95510
    277   2.70791  4.83241  3.09375  2.56345  4.05480  2.61836  2.53583  3.48108  2.05859  2.41984  3.92364  3.06036  3.90736  2.86441  2.79957  2.75546  2.93642  3.17585  5.31386  4.00179    288 - -
          2.68618  4.42225  2.77519  2.73123  3.46354  2.40513  3.72494  3.29354  2.67741  2.69355  4.24690  2.90347  2.73739  3.18146  2.89801  2.37887  2.77519  2.98518  4.58477  3.61503
          0.02178  4.23360  4.95595  0.61958  0.77255  0.48576  0.95510
    278   2.65454  2.63841  3.88474  3.31198  3.14231  3.70338  2.82481  2.65618  3.19803  2.37722  2.50630  3.58893  4.07748  3.46483  3.44103  2.98070  2.88772  2.45834  4.66489  2.53488    289 - -
          2.68618  4.42225  2.77519  2.73123  3.46354  2.40513  3.72494  3.29354  2.67741  2.69355  4.24690  2.90347  2.73739  3.18146  2.89801  2.37887  2.77519  2.98518  4.58477  3.61503
          0.02178  4.23360  4.95595  0.61958  0.77255  0.48576  0.95510
    279   2.12682  4.62585  3.30720  2.78096  3.95187  3.51345  3.84723  3.11679  1.78196  2.93345  3.83238  3.22335  3.96241  3.05403  2.96279  2.80359  2.94573  2.11194  5.30038  4.03251    290 - -
          2.68618  4.42225  2.77519  2.73123  3.46354  2.40513  3.72494  3.29354  2.67741  2.69355  4.24690  2.90347  2.73739  3.18146  2.89801  2.37887  2.77519  2.98518  4.58477  3.61503
          0.02178  4.23360  4.95595  0.61958  0.77255  0.48576  0.95510
    280   3.16304  5.79571  0.98316  1.70189  5.07641  3.33742  3.94086  4.62601  3.02935  4.10813  4.98810  2.79603  3.99430  3.11764  3.66977  3.01861  3.46589  4.18103  6.24732  4.70533    291 - -
          2.68391  4.42287  2.77582  2.73085  3.46416  2.40539  3.72557  3.29416  2.67707  2.69320  4.24752  2.90409  2.73802  3.18129  2.89803  2.37878  2.77529  2.98581  4.58217  3.61565
          0.21460  1.68148  4.95595  2.60327  0.07691  0.48576  0.95510
    281   2.62156  4.59339  3.31661  2.78182  3.96779  3.44190  3.83725  3.31647  2.60325  3.00141  3.86812  3.20704  3.91947  3.04619  2.14304  1.82020  2.91012  2.29217  5.29412  4.02320    311 - -
          2.68618  4.42225  2.77519  2.73123  3.46354  2.40513  3.72494  3.29354  2.67741  2.69355  4.24690  2.90347  2.73739  3.18146  2.89801  2.37887  2.77519  2.98518  4.58477  3.61503
          0.02178  4.23360  4.95595  0.61958  0.77255  0.48576  0.95510
    282   2.85583  4.93312  3.02465  2.76035  4.57962  1.21586  3.99048  4.02868  1.87099  3.60441  4.46335  3.21180  4.01159  3.17647  2.98472  2.91204  3.19158  3.62125  5.71501  4.46095    312 - -
          2.68618  4.42225  2.77519  2.73123  3.46354  2.40513  3.72494  3.29354  2.67741  2.69355  4.24690  2.90347  2.73739  3.18146  2.89801  2.37887  2.77519  2.98518  4.58477  3.61503
          0.02178  4.23360  4.95595  0.61958  0.77255  0.48576  0.95510
    283   2.75560  5.16926  2.66853  1.84030  4.50863  2.48745  3.70607  3.97488  2.50480  3.49449  4.28083  2.88592  3.86581  2.22863  2.99112  2.21232  3.00706  3.57185  5.66140  4.26045    313 - -
          2.68618  4.42225  2.77519  2.73123  3.46354  2.40513  3.72494  3.29354  2.67741  2.69355  4.24690  2.90347  2.73739  3.18146  2.89801  2.37887  2.77519  2.98518  4.58477  3.61503
          0.02178  4.23360  4.95595  0.61958  0.77255  0.48576  0.95510
    284   1.48047  4.26724  3.74675  3.30791  4.00653  3.22285  4.24546  3.20113  3.26891  3.05323  3.94752  3.49255  3.89054  3.56016  3.57800  1.80290  2.83997  2.03127  5.43784  4.22443    314 - -
          2.68618  4.42225  2.77519  2.73123  3.46354  2.40513  3.72494  3.29354  2.67741  2.69355  4.24690  2.90347  2.73739  3.18146  2.89801  2.37887  2.77519  2.98518  4.58477  3.61503
          0.02178  4.23360  4.95595  0.61958  0.77255  0.48576  0.95510
    285   3.29055  4.55372  5.13649  4.60604  3.50811  4.71119  5.18769  1.27055  4.49667  1.47114  3.29071  4.79865  4.93345  4.65963  4.62539  4.08707  3.53330  1.44274  5.53814  4.40615    315 - -
          2.68618  4.42225  2.77519  2.73123  3.46354  2.40513  3.72494  3.29354  2.67741  2.69355  4.24690  2.90347  2.73739  3.18146  2.89801  2.37887  2.77519  2.98518  4.58477  3.61503
          0.02178  4.23360  4.95595  0.61958  0.77255  0.48576  0.95510
    286   2.15533  4.36929  4.35951  3.82857  3.47201  4.01297  4.51207  2.16769  3.71348  1.47781  3.35634  4.06020  4.41488  3.97116  3.93048  3.35456  3.16907  1.57617  5.20435  4.02007    316 - -
          2.68618  4.42225  2.77519  2.73123  3.46354  2.40513  3.72494  3.29354  2.67741  2.69355  4.24690  2.90347  2.73739  3.18146  2.89801  2.37887  2.77519  2.98518  4.58477  3.61503
          0.02178  4.23360  4.95595  0.61958  0.77255  0.48576  0.95510
    287   3.10634  4.56683  4.61548  4.30440  3.84465  4.08696  5.05393  2.10674  4.17897  2.47716  3.76782  4.43299  4.63814  4.51934  4.35517  3.62513  3.46571  0.66478  5.68519  4.43372    317 - -
          2.68618  4.42225  2.77519  2.73123  3.46354  2.40513  3.72494  3.29354  2.67741  2.69355  4.24690  2.90347  2.73739  3.18146  2.89801  2.37887  2.77519  2.98518  4.58477  3.61503
          0.02178  4.23360  4.95595  0.61958  0.77255  0.48576  0.95510
    288   3.19907  4.59190  4.69238  4.22946  1.23842  4.26782  4.33448  2.40631  4.09613  2.01229  3.33285  4.30919  4.62944  4.23480  4.21528  3.64545  3.46650  1.77965  4.63962  3.12196    318 - -
          2.68618  4.42225  2.77519  2.73123  3.46354  2.40513  3.72494  3.29354  2.67741  2.69355  4.24690  2.90347  2.73739  3.18146  2.89801  2.37887  2.77519  2.98518  4.58477  3.61503
          0.02178  4.23360  4.95595  0.61958  0.77255  0.48576  0.95510
    289   2.88055  1.88613  4.56992  4.02737  3.42438  4.02402  4.55610  2.13257  3.87709  1.74424  3.34149  4.16624  4.43295  4.10287  4.03172  3.37858  3.15804  1.65875  5.14503  3.95124    319 - -
          2.68618  4.42225  2.77519  2.73123  3.46354  2.40513  3.72494  3.29354  2.67741  2.69355  4.24690  2.90347  2.73739  3.18146  2.89801  2.37887  2.77519  2.98518  4.58477  3.61503
          0.02178  4.23360  4.95595  0.61958  0.77255  0.48576  0.95510
    290   2.93928  5.12753  3.10470  2.67890  4.52649  3.55589  3.77546  4.00991  2.27654  3.51266  4.35875  1.65091  4.02152  2.92602  1.60470  2.94397  3.18325  3.64491  5.58105  4.29452    320 - -
          2.68618  4.42225  2.77519  2.73123  3.46354  2.40513  3.72494  3.29354  2.67741  2.69355  4.24690  2.90347  2.73739  3.18146  2.89801  2.37887  2.77519  2.98518  4.58477  3.61503
          0.02178  4.23360  4.95595  0.61958  0.77255  0.48576  0.95510
    291   2.63897  4.74165  3.07785  2.65132  4.26509  2.39563  3.83426  3.66334  2.06936  3.27969  4.10871  3.10857  3.89112  3.00560  2.96334  2.71011  1.70623  3.29169  5.50523  4.20760    321 - -
          2.68618  4.42225  2.77519  2.73123  3.46354  2.40513  3.72494  3.29354  2.67741  2.69355  4.24690  2.90347  2.73739  3.18146  2.89801  2.37887  2.77519  2.98518  4.58477  3.61503
          0.02178  4.23360  4.95595  0.61958  0.77255  0.48576  0.95510
    292   2.89992  4.36162  4.35681  3.81995  3.49923  4.03655  4.50945  2.12484  3.69807  1.69599  3.38761  4.06059  4.42688  3.96850  3.91985  3.37241  2.28495  1.38718  5.21492  4.02207    322 - -
          2.68618  4.42225  2.77519  2.73123  3.46354  2.40513  3.72494  3.29354  2.67741  2.69355  4.24690  2.90347  2.73739  3.18146  2.89801  2.37887  2.77519  2.98518  4.58477  3.61503
          0.02178  4.23360  4.95595  0.61958  0.77255  0.48576  0.95510
    293   2.95543  5.41855  1.49580  2.32378  4.74919  3.40273  3.80813  4.24056  1.58820  3.73940  4.56141  2.88741  3.94827  2.95438  3.10137  2.88160  3.21782  3.82941  5.86440  4.44455    323 - -
          2.68618  4.42225  2.77519  2.73123  3.46354  2.40513  3.72494  3.29354  2.67741  2.69355  4.24690  2.90347  2.73739  3.18146  2.89801  2.37887  2.77519  2.98518  4.58477  3.61503
          0.02178  4.23360  4.95595  0.61958  0.77255  0.48576  0.95510
    294   2.74989  5.20047  2.18761  1.92349  4.50201  3.39016  2.63012  3.97554  2.49706  3.49043  4.27043  2.86488  3.85532  2.81098  3.00143  2.70675  2.21538  3.57231  5.65513  4.24214    324 - -
          2.68618  4.42225  2.77519  2.73123  3.46354  2.40513  3.72494  3.29354  2.67741  2.69355  4.24690  2.90347  2.73739  3.18146  2.89801  2.37887  2.77519  2.98518  4.58477  3.61503
          0.02178  4.23360  4.95595  0.61958  0.77255  0.48576  0.95510
    295   1.97559  4.34895  4.30481  3.91044  3.86266  3.69679  4.70727  2.22602  3.82318  2.60677  3.74441  4.01933  4.30349  4.11645  4.04598  3.12816  3.12586  1.01322  5.56270  4.34907    325 - -
          2.68618  4.42225  2.77519  2.73123  3.46354  2.40513  3.72494  3.29354  2.67741  2.69355  4.24690  2.90347  2.73739  3.18146  2.89801  2.37887  2.77519  2.98518  4.58477  3.61503
          0.02178  4.23360  4.95595  0.61958  0.77255  0.48576  0.95510
    296   2.68321  5.01678  2.45579  2.42907  4.31429  3.45839  3.63453  3.74907  1.92235  3.28896  2.88431  2.95544  3.85301  2.75759  2.27857  2.67728  2.90986  3.38246  5.46790  4.11588    326 - -
          2.68618  4.42225  2.77519  2.73123  3.46354  2.40513  3.72494  3.29354  2.67741  2.69355  4.24690  2.90347  2.73739  3.18146  2.89801  2.37887  2.77519  2.98518  4.58477  3.61503
          0.02178  4.23360  4.95595  0.61958  0.77255  0.48576  0.95510
    297   2.09437  4.76850  3.14175  2.64667  4.23578  3.41545  3.78889  3.59211  1.70473  3.22844  4.06181  3.10909  3.89775  2.95115  2.86288  2.72007  2.12739  3.24236  5.46344  4.16853    327 - -
          2.68618  4.42225  2.77519  2.73123  3.46354  2.40513  3.72494  3.29354  2.67741  2.69355  4.24690  2.90347  2.73739  3.18146  2.89801  2.37887  2.77519  2.98518  4.58477  3.61503
          0.02178  4.23360  4.95595  0.61958  0.77255  0.48576  0.95510
    298   3.23932  4.51671  5.07343  4.59350  3.75661  4.65837  5.30656  1.42364  4.49062  2.24116  3.54292  4.78299  4.95819  4.75476  4.67582  4.06621  3.50836  0.88122  5.76479  4.55028    328 - -
          2.68618  4.42225  2.77519  2.73123  3.46354  2.40513  3.72494  3.29354  2.67741  2.69355  4.24690  2.90347  2.73739  3.18146  2.89801  2.37887  2.77519  2.98518  4.58477  3.61503
          0.02178  4.23360  4.95595  0.61958  0.77255  0.48576  0.95510
    299   2.11441  4.20125  4.01081  3.45738  2.46727  3.69607  4.13451  2.46273  3.36602  2.37384  3.35561  3.70217  4.12455  3.61741  3.60344  3.00844  2.31672  1.79224  4.91651  3.70903    329 - -
          2.68618  4.42225  2.77519  2.73123  3.46354  2.40513  3.72494  3.29354  2.67741  2.69355  4.24690  2.90347  2.73739  3.18146  2.89801  2.37887  2.77519  2.98518  4.58477  3.61503
          0.02178  4.23360  4.95595  0.61958  0.77255  0.48576  0.95510
    300   1.22763  4.68852  3.20599  2.82726  4.28614  3.38057  3.95373  3.60014  2.03056  3.29044  4.16723  3.23394  3.94963  3.15064  2.97638  2.78189  3.01831  3.24737  5.54747  4.28362    330 - -
          2.68618  4.42225  2.77519  2.73123  3.46354  2.40513  3.72494  3.29354  2.67741  2.69355  4.24690  2.90347  2.73739  3.18146  2.89801  2.37887  2.77519  2.98518  4.58477  3.61503
          0.02178  4.23360  4.95595  0.61958  0.77255  0.48576  0.95510
    301   2.69205  4.71050  3.15903  2.66065  2.67805  2.40004  3.76362  3.35461  1.78410  2.99455  3.86123  3.13334  3.93099  2.97508  2.94441  2.77817  2.94229  3.06836  5.21432  3.88248    331 - -
          2.68618  4.42225  2.77519  2.73123  3.46354  2.40513  3.72494  3.29354  2.67741  2.69355  4.24690  2.90347  2.73739  3.18146  2.89801  2.37887  2.77519  2.98518  4.58477  3.61503
          0.02178  4.23360  4.95595  0.61958  0.77255  0.48576  0.95510
    302   3.58824  4.95203  4.76940  4.42589  3.31640  4.43729  4.97080  2.55370  4.19142  0.53073  3.25261  4.66745  4.81992  4.47050  4.30210  4.07466  3.87104  2.68198  5.31026  4.11206    332 - -
          2.68618  4.42225  2.77519  2.73123  3.46354  2.40513  3.72494  3.29354  2.67741  2.69355  4.24690  2.90347  2.73739  3.18146  2.89801  2.37887  2.77519  2.98518  4.58477  3.61503
          0.02178  4.23360  4.95595  0.61958  0.77255  0.48576  0.95510
    303   2.91708  5.14351  3.25350  2.67045  4.54735  3.61177  3.68858  3.93781  1.66943  3.42659  4.25300  3.13721  2.09282  2.81818  1.93255  2.91373  3.12281  3.58708  5.53227  4.27852    333 - -
          2.68618  4.42225  2.77519  2.73123  3.46354  2.40513  3.72494  3.29354  2.67741  2.69355  4.24690  2.90347  2.73739  3.18146  2.89801  2.37887  2.77519  2.98518  4.58477  3.61503
          0.02178  4.23360  4.95595  0.61958  0.77255  0.48576  0.95510
    304   2.92539  5.06954  3.09752  2.72519  4.62705  2.25068  3.86429  4.05549  1.11825  3.58070  4.42811  3.18712  4.02730  3.02101  2.69747  2.94826  3.20379  3.66888  5.66609  4.41708    334 - -
          2.68618  4.42225  2.77519  2.73123  3.46354  2.40513  3.72494  3.29354  2.67741  2.69355  4.24690  2.90347  2.73739  3.18146  2.89801  2.37887  2.77519  2.98518  4.58477  3.61503
          0.02178  4.23360  4.95595  0.61958  0.77255  0.48576  0.95510
    305   2.68799  4.94679  2.87713  2.03279  4.22741  2.65612  3.68814  3.64677  2.47083  3.23267  4.04339  2.95867  3.86388  2.18184  2.92646  2.69899  2.92871  2.53360  5.45399  4.10340    335 - -
          2.68618  4.42225  2.77519  2.73123  3.46354  2.40513  3.72494  3.29354  2.67741  2.69355  4.24690  2.90347  2.73739  3.18146  2.89801  2.37887  2.77519  2.98518  4.58477  3.61503
          0.02178  4.23360  4.95595  0.61958  0.77255  0.48576  0.95510
    306   2.07589  4.43910  3.48281  2.92515  3.62067  3.61449  3.89399  2.78762  2.25664  2.18394  3.55186  3.34272  4.01234  3.18039  3.16377  2.87609  2.91285  2.11380  5.06929  3.82738    336 - -
          2.68618  4.42225  2.77519  2.73123  3.46354  2.40513  3.72494  3.29354  2.67741  2.69355  4.24690  2.90347  2.73739  3.18146  2.89801  2.37887  2.77519  2.98518  4.58477  3.61503
          0.32688  4.23360  1.33057  0.61958  0.77255  0.48576  0.95510
    307   2.71343  4.74957  3.17525  2.70072  4.20259  3.38654  3.73394  3.63826  2.29228  3.20655  4.08617  3.12675  2.24236  2.91321  1.68918  2.78207  2.99524  3.30143  5.36047  4.11803    337 - -
          2.68618  4.42225  2.77519  2.73123  3.46354  2.40513  3.72494  3.29354  2.67741  2.69355  4.24690  2.90347  2.73739  3.18146  2.89801  2.37887  2.77519  2.98518  4.58477  3.61503
          0.02943  3.93616  4.65850  0.61958  0.77255  0.77628  0.61640
    308   2.75232  5.04561  1.93236  2.33908  4.36805  3.32797  3.66838  3.84714  2.40732  3.38940  4.22419  2.87096  3.82714  2.82111  1.88390  2.73158  3.00897  3.47826  5.52404  4.16851    338 - -
          2.68620  4.42227  2.77522  2.73126  3.46356  2.40486  3.72497  3.29356  2.67743  2.69357  4.24692  2.90349  2.73742  3.18149  2.89803  2.37889  2.77522  2.98521  4.58479  3.61505
          0.23753  1.59976  4.65850  0.27826  1.41510  0.54761  0.86353
    309   3.12332  4.47972  4.71362  4.15894  2.21318  4.33208  4.57087  2.17225  4.03194  1.28508  3.02391  4.34995  4.59449  4.16437  4.15796  3.66564  3.35474  1.69377  4.95186  3.70022    340 - -
          2.68618  4.42225  2.77519  2.73123  3.46354  2.40513  3.72494  3.29354  2.67741  2.69355  4.24690  2.90347  2.73739  3.18146  2.89801  2.37887  2.77519  2.98518  4.58477  3.61503
          0.02527  4.08667  4.80901  0.61958  0.77255  0.39503  1.11981
    310   2.74669  4.96299  2.98161  1.78995  4.22944  3.49709  3.69673  2.61229  1.90921  3.20097  4.03853  3.01732  3.90966  2.84315  2.79119  2.76451  2.97491  3.26135  5.43992  4.11519    341 - -
          2.68618  4.42225  2.77519  2.73123  3.46354  2.40513  3.72494  3.29354  2.67741  2.69355  4.24690  2.90347  2.73739  3.18146  2.89801  2.37887  2.77519  2.98518  4.58477  3.61503
          0.02178  4.23360  4.95595  0.61958  0.77255  0.48576  0.95510
    311   2.67374  4.92697  2.23209  2.42758  4.18440  3.43541  3.68159  3.59987  2.47929  2.49726  4.00808  2.95716  3.85790  2.34811  2.94577  2.68783  2.35206  3.26487  5.42823  4.07548    342 - -
          2.68618  4.42225  2.77519  2.73123  3.46354  2.40513  3.72494  3.29354  2.67741  2.69355  4.24690  2.90347  2.73739  3.18146  2.89801  2.37887  2.77519  2.98518  4.58477  3.61503
          0.02178  4.23360  4.95595  0.61958  0.77255  0.48576  0.95510
    312   3.00443  4.73565  3.63715  3.17756  3.48916  3.85094  4.08807  2.87413  2.87984  1.21755  3.46696  3.58222  4.25140  2.15636  3.14880  3.20822  3.24547  2.83618  5.14770  3.87473    343 - -
          2.68618  4.42225  2.77519  2.73123  3.46354  2.40513  3.72494  3.29354  2.67741  2.69355  4.24690  2.90347  2.73739  3.18146  2.89801  2.37887  2.77519  2.98518  4.58477  3.61503
          0.02178  4.23360  4.95595  0.61958  0.77255  0.48576  0.95510
    313   1.60177  4.27673  3.75566  3.43146  4.29557  3.13247  4.41138  3.45649  3.40645  3.32133  4.22538  3.53448  3.87318  3.71266  3.68518  2.58520  1.18100  3.03888  5.70650  4.50909    344 - -
          2.68618  4.42225  2.77519  2.73123  3.46354  2.40513  3.72494  3.29354  2.67741  2.69355  4.24690  2.90347  2.73739  3.18146  2.89801  2.37887  2.77519  2.98518  4.58477  3.61503
          0.02178  4.23360  4.95595  0.61958  0.77255  0.48576  0.95510
    314   2.61747  4.55520  3.41137  3.23690  4.67377  1.01932  4.44289  4.17926  3.42942  3.81559  4.66681  3.50212  1.83718  3.71844  3.75380  2.77228  3.09866  3.61455  5.89205  4.74233    345 - -
          2.68618  4.42225  2.77519  2.73123  3.46354  2.40513  3.72494  3.29354  2.67741  2.69355  4.24690  2.90347  2.73739  3.18146  2.89801  2.37887  2.77519  2.98518  4.58477  3.61503
          0.02178  4.23360  4.95595  0.61958  0.77255  0.48576  0.95510
    315   2.76205  4.89173  3.17821  2.62975  4.16923  3.53062  2.45171  3.60650  2.33055  3.18712  4.02502  3.10668  3.94140  2.87204  2.13154  2.80420  1.95088  3.28745  5.37196  4.07291    346 - -
          2.68618  4.42225  2.77519  2.73123  3.46354  2.40513  3.72494  3.29354  2.67741  2.69355  4.24690  2.90347  2.73739  3.18146  2.89801  2.37887  2.77519  2.98518  4.58477  3.61503
          0.02178  4.23360  4.95595  0.61958  0.77255  0.48576  0.95510
    316   3.24234  4.57935  4.89309  4.38626  3.43291  4.50886  4.99263  2.00684  4.23227  1.27133  3.26246  4.59579  4.80581  4.45197  4.38783  3.89391  3.50150  1.19914  5.42323  4.25435    347 - -
          2.68618  4.42225  2.77519  2.73123  3.46354  2.40513  3.72494  3.29354  2.67741  2.69355  4.24690  2.90347  2.73739  3.18146  2.89801  2.37887  2.77519  2.98518  4.58477  3.61503
          0.02178  4.23360  4.95595  0.61958  0.77255  0.48576  0.95510
    317   2.91380  5.23169  1.93192  2.48216  4.58311  3.47582  3.79267  4.06917  2.48310  3.58113  4.40928  3.01181  3.96965  2.93848  1.39843  2.88334  3.16474  3.68663  5.68507  4.34002    348 - -
          2.68618  4.42225  2.77519  2.73123  3.46354  2.40513  3.72494  3.29354  2.67741  2.69355  4.24690  2.90347  2.73739  3.18146  2.89801  2.37887  2.77519  2.98518  4.58477  3.61503
          0.02178  4.23360  4.95595  0.61958  0.77255  0.48576  0.95510
    318   2.46955  4.36150  3.50327  3.09327  4.02652  1.76818  4.12965  3.32368  3.09565  3.08581  3.96666  3.37993  2.39768  3.40714  3.44120  2.65187  2.86803  1.96858  5.42482  4.18846    349 - -
          2.68618  4.42225  2.77519  2.73123  3.46354  2.40513  3.72494  3.29354  2.67741  2.69355  4.24690  2.90347  2.73739  3.18146  2.89801  2.37887  2.77519  2.98518  4.58477  3.61503
          0.02178  4.23360  4.95595  0.61958  0.77255  0.48576  0.95510
    319   2.19484  4.29775  4.35439  3.77486  2.34309  3.98895  4.28766  2.41410  3.65073  1.62742  2.18128  3.98485  4.31989  3.83996  3.81349  3.29003  3.08959  2.35250  4.86389  3.68457    350 - -
          2.68618  4.42225  2.77519  2.73123  3.46354  2.40513  3.72494  3.29354  2.67741  2.69355  4.24690  2.90347  2.73739  3.18146  2.89801  2.37887  2.77519  2.98518  4.58477  3.61503
          0.02178  4.23360  4.95595  0.61958  0.77255  0.48576  0.95510
    320   2.79426  5.14832  2.07383  1.63635  4.42960  3.39866  3.74897  3.80416  2.60829  3.42548  4.24884  2.89368  3.89236  2.89485  3.11549  2.76721  3.04746  2.32786  5.65132  4.25179    351 - -
          2.68618  4.42225  2.77519  2.73123  3.46354  2.40513  3.72494  3.29354  2.67741  2.69355  4.24690  2.90347  2.73739  3.18146  2.89801  2.37887  2.77519  2.98518  4.58477  3.61503
          0.02178  4.23360  4.95595  0.61958  0.77255  0.48576  0.95510
    321   2.93529  5.15679  3.26236  2.68788  4.58941  2.30884  3.69758  3.97690  1.73269  3.45723  4.28448  3.14941  4.01452  2.82717  1.61484  2.93133  3.14307  3.62110  5.55153  4.30573    352 - -
          2.68618  4.42225  2.77519  2.73123  3.46354  2.40513  3.72494  3.29354  2.67741  2.69355  4.24690  2.90347  2.73739  3.18146  2.89801  2.37887  2.77519  2.98518  4.58477  3.61503
          0.02178  4.23360  4.95595  0.61958  0.77255  0.48576  0.95510
    322   3.04091  5.38412  1.05334  2.37471  4.93488  1.90884  4.03179  4.48609  3.09470  4.01444  4.88225  2.93811  4.00318  3.22154  3.67537  2.98238  3.38505  4.01987  6.10497  4.68392    353 - -
          2.68618  4.42225  2.77519  2.73123  3.46354  2.40513  3.72494  3.29354  2.67741  2.69355  4.24690  2.90347  2.73739  3.18146  2.89801  2.37887  2.77519  2.98518  4.58477  3.61503
          0.17220  4.23360  1.94009  0.61958  0.77255  0.48576  0.95510
    323   2.61330  4.60989  2.40994  2.59241  3.84232  3.43466  3.75719  3.13816  2.63284  2.84320  2.47547  3.07596  3.87550  2.96439  3.06095  2.71503  2.25968  2.87612  5.21864  3.92272    354 - -
          2.68618  4.42225  2.77519  2.73123  3.46354  2.40513  3.72494  3.29354  2.67741  2.69355  4.24690  2.90347  2.73739  3.18146  2.89801  2.37887  2.77519  2.98518  4.58477  3.61503
          0.02527  4.08667  4.80901  0.61958  0.77255  0.65047  0.73772
    324   2.78529  4.49156  3.67554  3.25042  3.48819  3.62694  4.14979  2.75838  3.12038  1.37912  3.48666  3.58846  2.14312  3.49945  3.40188  3.02906  3.09277  2.64610  5.11851  3.86185    355 - -
          2.68618  4.42225  2.77519  2.73123  3.46354  2.40513  3.72494  3.29354  2.67741  2.69355  4.24690  2.90347  2.73739  3.18146  2.89801  2.37887  2.77519  2.98518  4.58477  3.61503
          0.02527  4.08667  4.80901  0.61958  0.77255  0.65047  0.73772
    325   1.30428  4.24224  3.89409  3.50031  3.86543  3.32734  4.38876  2.59520  3.43063  2.72057  3.78504  3.64262  3.98845  3.73741  3.69646  2.75567  2.90409  1.78212  5.44377  4.22703    356 - -
          2.68618  4.42225  2.77519  2.73123  3.46354  2.40513  3.72494  3.29354  2.67741  2.69355  4.24690  2.90347  2.73739  3.18146  2.89801  2.37887  2.77519  2.98518  4.58477  3.61503
          0.02527  4.08667  4.80901  0.61958  0.77255  0.65047  0.73772
    326   3.14972  5.23247  3.60219  2.89864  4.71213  3.74346  3.65580  4.04732  1.52287  3.47258  4.35263  3.27996  4.10531  2.79106  1.21959  3.14464  3.30520  3.73480  5.49493  4.35124    357 - -
          2.68618  4.42225  2.77519  2.73123  3.46354  2.40513  3.72494  3.29354  2.67741  2.69355  4.24690  2.90347  2.73739  3.18146  2.89801  2.37887  2.77519  2.98518  4.58477  3.61503
          0.02527  4.08667  4.80901  0.61958  0.77255  0.65047  0.73772
    327   2.89902  5.19616  3.09104  1.99273  4.59640  3.55503  3.61954  3.98934  1.71759  3.44676  4.26595  3.04211  3.94863  2.74224  1.77059  2.87064  3.09534  3.62608  5.52903  4.26437    358 - -
          2.68618  4.42225  2.77519  2.73123  3.46354  2.40513  3.72494  3.29354  2.67741  2.69355  4.24690  2.90347  2.73739  3.18146  2.89801  2.37887  2.77519  2.98518  4.58477  3.61503
          0.17994  4.08667  1.91131  0.61958  0.77255  0.65047  0.73772
    328   2.53020  4.60610  2.68415  2.53247  4.35731  1.75950  3.91427  3.87790  2.83050  3.49294  4.34178  1.88933  3.76321  3.12895  3.24264  2.60764  2.93099  3.40803  5.62126  4.29490    359 - -
          2.68618  4.42225  2.77519  2.73123  3.46354  2.40513  3.72494  3.29354  2.67741  2.69355  4.24690  2.90347  2.73739  3.18146  2.89801  2.37887  2.77519  2.98518  4.58477  3.61503
          0.02943  3.93616  4.65850  0.61958  0.77255  0.33934  1.24562
    329   2.12014  5.00969  2.72298  1.54438  4.43342  3.36547  3.78035  3.85967  2.61031  3.43808  4.25097  2.94719  2.66903  2.92937  3.08491  2.73042  3.01040  3.47224  5.64372  4.27086    360 - -
          2.68618  4.42225  2.77519  2.73123  3.46354  2.40513  3.72494  3.29354  2.67741  2.69355  4.24690  2.90347  2.73739  3.18146  2.89801  2.37887  2.77519  2.98518  4.58477  3.61503
          0.02178  4.23360  4.95595  0.61958  0.77255  0.48576  0.95510
    330   2.75783  4.30168  3.94204  3.38950  3.33314  3.81563  2.52572  1.70181  3.25288  2.33332  3.36515  3.69409  4.19198  3.56251  3.50925  3.10877  2.99857  1.87527  4.90481  3.64473    361 - -
          2.68618  4.42225  2.77519  2.73123  3.46354  2.40513  3.72494  3.29354  2.67741  2.69355  4.24690  2.90347  2.73739  3.18146  2.89801  2.37887  2.77519  2.98518  4.58477  3.61503
          0.02178  4.23360  4.95595  0.61958  0.77255  0.48576  0.95510
    331   3.18394  4.52574  4.84129  4.28855  1.77043  4.39600  4.59787  2.24738  4.15067  1.43536  3.10213  4.43560  4.66092  4.26340  4.24852  3.73297  3.41525  1.66356  4.94353  3.64925    362 - -
          2.68618  4.42225  2.77519  2.73123  3.46354  2.40513  3.72494  3.29354  2.67741  2.69355  4.24690  2.90347  2.73739  3.18146  2.89801  2.37887  2.77519  2.98518  4.58477  3.61503
          0.02178  4.23360  4.95595  0.61958  0.77255  0.48576  0.95510
    332   2.15993  4.70106  3.08061  2.58831  3.98532  3.44927  3.75337  3.35422  2.57778  3.01672  3.86263  2.40517  3.88685  2.38735  3.00293  2.71447  2.89330  2.27701  5.30078  3.99701    363 - -
          2.68618  4.42225  2.77519  2.73123  3.46354  2.40513  3.72494  3.29354  2.67741  2.69355  4.24690  2.90347  2.73739  3.18146  2.89801  2.37887  2.77519  2.98518  4.58477  3.61503
          0.02178  4.23360  4.95595  0.61958  0.77255  0.48576  0.95510
    333   2.89504  5.24351  3.01815  1.92180  4.62108  3.55437  3.67272  4.04066  2.19005  3.50493  4.31109  3.03671  3.96339  2.16767  1.70964  2.86139  3.10396  3.66241  5.60158  4.29888    364 - -
          2.68618  4.42225  2.77519  2.73123  3.46354  2.40513  3.72494  3.29354  2.67741  2.69355  4.24690  2.90347  2.73739  3.18146  2.89801  2.37887  2.77519  2.98518  4.58477  3.61503
          0.02178  4.23360  4.95595  0.61958  0.77255  0.48576  0.95510
    334   3.02679  4.54749  4.06116  3.59112  1.55407  2.23652  3.75320  3.05990  3.51438  2.66224  3.68744  3.76620  4.33768  3.71469  3.73855  3.26519  3.27246  2.87693  4.14518  1.89455    365 - -
          2.68618  4.42225  2.77519  2.73123  3.46354  2.40513  3.72494  3.29354  2.67741  2.69355  4.24690  2.90347  2.73739  3.18146  2.89801  2.37887  2.77519  2.98518  4.58477  3.61503
          0.02178  4.23360  4.95595  0.61958  0.77255  0.48576  0.95510
    335   3.52899  4.84494  5.07693  4.52483  3.12703  4.75853  5.03942  2.31998  4.32754  0.76017  2.05970  4.79016  4.90865  4.43280  4.42188  4.13193  3.74799  2.51094  5.27048  4.21825    366 - -
          2.68618  4.42225  2.77519  2.73123  3.46354  2.40513  3.72494  3.29354  2.67741  2.69355  4.24690  2.90347  2.73739  3.18146  2.89801  2.37887  2.77519  2.98518  4.58477  3.61503
          0.02178  4.23360  4.95595  0.61958  0.77255  0.48576  0.95510
    336   2.45470  4.42499  3.36185  3.12552  4.46934  3.13720  4.29070  3.94487  3.22835  3.60509  4.44614  3.37570  1.27662  3.54584  3.56033  1.68086  2.92775  3.40653  5.78790  4.53623    367 - -
          2.68618  4.42225  2.77519  2.73123  3.46354  2.40513  3.72494  3.29354  2.67741  2.69355  4.24690  2.90347  2.73739  3.18146  2.89801  2.37887  2.77519  2.98518  4.58477  3.61503
          0.17082  4.23360  1.94821  0.61958  0.77255  0.48576  0.95510
    337   2.75417  4.86148  2.88262  2.58948  4.27747  3.36451  3.83212  3.76629  2.55862  3.32848  4.21526  3.06644  1.67011  2.05968  2.91419  2.79980  3.05946  3.41391  5.51171  4.19815    368 - -
          2.68618  4.42225  2.77519  2.73123  3.46354  2.40513  3.72494  3.29354  2.67741  2.69355  4.24690  2.90347  2.73739  3.18146  2.89801  2.37887  2.77519  2.98518  4.58477  3.61503
          0.02523  4.08801  4.81036  0.61958  0.77255  0.64918  0.73913
    338   2.63679  4.30104  3.60072  3.06350  3.19115  3.60204  3.84172  2.77445  2.96963  2.46396  2.47618  3.41265  4.00573  3.28433  3.27541  2.29215  2.88371  2.56974  4.71252  2.31097    369 - -
          2.68618  4.42225  2.77519  2.73123  3.46354  2.40513  3.72494  3.29354  2.67741  2.69355  4.24690  2.90347  2.73739  3.18146  2.89801  2.37887  2.77519  2.98518  4.58477  3.61503
          0.02523  4.08801  4.81036  0.61958  0.77255  0.64918  0.73913
    339   2.73998  4.79057  3.18997  2.64406  3.99989  3.52045  3.68547  3.42016  2.30645  2.28540  3.90219  2.38841  3.92494  2.86656  1.96928  2.80432  2.96720  3.13639  5.25480  3.96301    370 - -
          2.68618  4.42225  2.77519  2.73123  3.46354  2.40513  3.72494  3.29354  2.67741  2.69355  4.24690  2.90347  2.73739  3.18146  2.89801  2.37887  2.77519  2.98518  4.58477  3.61503
          0.02523  4.08801  4.81036  0.61958  0.77255  0.64918  0.73913
    340   2.54540  4.59586  3.18371  2.68458  4.12198  3.31609  3.78918  3.51717  2.51580  3.14524  3.98153  3.11045  3.83381  2.97087  2.21283  2.03013  2.02063  3.15572  5.38249  4.10348    371 - -
          2.68618  4.42225  2.77519  2.73123  3.46354  2.40513  3.72494  3.29354  2.67741  2.69355  4.24690  2.90347  2.73739  3.18146  2.89801  2.37887  2.77519  2.98518  4.58477  3.61503
          0.02523  4.08801  4.81036  0.61958  0.77255  0.39566  1.11852
    341   2.77363  5.01609  2.72587  2.45658  4.34970  1.77551  2.50461  3.90124  2.63040  3.46192  4.28776  2.26431  3.91158  2.97665  3.07408  2.77969  3.06169  3.51593  5.59607  4.20462    372 - -
          2.68618  4.42225  2.77519  2.73123  3.46354  2.40513  3.72494  3.29354  2.67741  2.69355  4.24690  2.90347  2.73739  3.18146  2.89801  2.37887  2.77519  2.98518  4.58477  3.61503
          0.02178  4.23360  4.95595  0.61958  0.77255  0.48576  0.95510
    342   1.60749  4.28497  3.65426  3.27224  4.36353  3.09041  4.30300  3.73910  3.27259  3.44675  4.27208  3.43219  3.81801  3.56453  3.60033  1.40408  2.01628  3.22605  5.71042  4.49864    373 - -
          2.68618  4.42225  2.77519  2.73123  3.46354  2.40513  3.72494  3.29354  2.67741  2.69355  4.24690  2.90347  2.73739  3.18146  2.89801  2.37887  2.77519  2.98518  4.58477  3.61503
          0.02178  4.23360  4.95595  0.61958  0.77255  0.48576  0.95510
    343   2.76215  5.07993  2.90666  1.64237  4.42142  3.46413  3.68559  3.84474  2.35573  3.38144  4.18484  2.97821  3.89657  2.81581  2.19191  2.75130  2.38320  3.47526  5.54868  4.20613    374 - -
          2.68618  4.42225  2.77519  2.73123  3.46354  2.40513  3.72494  3.29354  2.67741  2.69355  4.24690  2.90347  2.73739  3.18146  2.89801  2.37887  2.77519  2.98518  4.58477  3.61503
          0.02178  4.23360  4.95595  0.61958  0.77255  0.48576  0.95510
    344   1.28150  4.29988  3.62915  3.41865  4.56939  1.31725  4.49727  3.95697  3.53380  3.68263  4.51638  3.51181  3.84611  3.79258  3.81674  2.55269  2.88119  3.36845  5.90157  4.72391    375 - -
          2.68618  4.42225  2.77519  2.73123  3.46354  2.40513  3.72494  3.29354  2.67741  2.69355  4.24690  2.90347  2.73739  3.18146  2.89801  2.37887  2.77519  2.98518  4.58477  3.61503
          0.02178  4.23360  4.95595  0.61958  0.77255  0.48576  0.95510
    345   2.19981  4.57070  3.46468  2.89532  3.81007  3.58892  3.86610  2.30738  2.61015  2.77988  3.71640  3.31118  4.01057  3.10336  1.78494  2.87563  2.96775  2.77600  5.19737  3.95207    376 - -
          2.68618  4.42225  2.77519  2.73123  3.46354  2.40513  3.72494  3.29354  2.67741  2.69355  4.24690  2.90347  2.73739  3.18146  2.89801  2.37887  2.77519  2.98518  4.58477  3.61503
          0.02178  4.23360  4.95595  0.61958  0.77255  0.48576  0.95510
    346   2.69744  4.89524  2.86636  2.53098  4.40765  2.35889  3.82460  3.85813  2.60913  3.42800  4.24492  3.02706  2.02173  2.07416  3.03385  2.72988  3.00165  3.45776  5.61611  4.27774    377 - -
          2.68618  4.42225  2.77519  2.73123  3.46354  2.40513  3.72494  3.29354  2.67741  2.69355  4.24690  2.90347  2.73739  3.18146  2.89801  2.37887  2.77519  2.98518  4.58477  3.61503
          0.02178  4.23360  4.95595  0.61958  0.77255  0.48576  0.95510
    347   2.78495  5.22529  2.07455  2.36249  4.55404  3.43058  3.67904  4.02422  2.39486  3.51523  4.29791  2.90740  3.88113  1.88302  2.23014  2.74150  3.02088  3.61849  5.64986  4.26241    378 - -
          2.68618  4.42225  2.77519  2.73123  3.46354  2.40513  3.72494  3.29354  2.67741  2.69355  4.24690  2.90347  2.73739  3.18146  2.89801  2.37887  2.77519  2.98518  4.58477  3.61503
          0.02178  4.23360  4.95595  0.61958  0.77255  0.48576  0.95510
    348   1.97719  4.80996  2.98571  2.56684  4.28365  3.37202  3.79510  3.70230  2.56549  3.29576  4.11985  3.05058  2.68477  1.83708  2.98238  2.69608  2.94230  3.32816  5.51914  4.19429    379 - -
          2.68618  4.42225  2.77519  2.73123  3.46354  2.40513  3.72494  3.29354  2.67741  2.69355  4.24690  2.90347  2.73739  3.18146  2.89801  2.37887  2.77519  2.98518  4.58477  3.61503
          0.17220  4.23360  1.94009  0.61958  0.77255  0.48576  0.95510
    349   2.72601  4.84463  2.80495  2.56756  4.38805  1.64189  3.87280  3.88424  2.64679  3.45802  4.31739  3.04457  3.88978  1.88423  3.02196  2.77184  3.05886  3.48506  5.60138  4.28615    380 - -
          2.68618  4.42225  2.77519  2.73123  3.46354  2.40513  3.72494  3.29354  2.67741  2.69355  4.24690  2.90347  2.73739  3.18146  2.89801  2.37887  2.77519  2.98518  4.58477  3.61503
          0.02527  4.08667  4.80901  0.61958  0.77255  0.39503  1.11981
    350   1.68621  4.34379  3.53473  3.12343  4.22787  3.16493  4.18058  3.57171  3.11861  3.28930  4.13590  3.37170  2.33549  3.43084  3.46889  2.57149  1.61010  3.13685  5.58453  4.35319    381 - -
          2.68618  4.42225  2.77519  2.73123  3.46354  2.40513  3.72494  3.29354  2.67741  2.69355  4.24690  2.90347  2.73739  3.18146  2.89801  2.37887  2.77519  2.98518  4.58477  3.61503
          0.02178  4.23360  4.95595  0.61958  0.77255  0.48576  0.95510
    351   2.87665  4.35605  4.30065  3.76524  3.51698  3.99675  4.47690  2.14310  3.64717  1.81103  3.41076  4.01440  4.39758  3.92510  3.87971  3.33160  2.14214  1.39650  5.21372  4.01549    382 - -
          2.68618  4.42225  2.77519  2.73123  3.46354  2.40513  3.72494  3.29354  2.67741  2.69355  4.24690  2.90347  2.73739  3.18146  2.89801  2.37887  2.77519  2.98518  4.58477  3.61503
          0.02178  4.23360  4.95595  0.61958  0.77255  0.48576  0.95510
    352   3.11872  4.49845  4.51536  4.02185  1.87042  4.14477  3.86048  2.77460  3.87881  2.38190  3.50811  4.03933  4.48203  3.99390  3.98708  3.46462  3.34987  1.83679  4.14393  1.55119    383 - -
          2.68618  4.42225  2.77519  2.73123  3.46354  2.40513  3.72494  3.29354  2.67741  2.69355  4.24690  2.90347  2.73739  3.18146  2.89801  2.37887  2.77519  2.98518  4.58477  3.61503
          0.02178  4.23360  4.95595  0.61958  0.77255  0.48576  0.95510
    353   3.24234  4.57935  4.89309  4.38626  3.43291  4.50886  4.99263  2.00684  4.23227  1.27133  3.26246  4.59579  4.80581  4.45197  4.38783  3.89391  3.50150  1.19914  5.42323  4.25435    384 - -
          2.68618  4.42225  2.77519  2.73123  3.46354  2.40513  3.72494  3.29354  2.67741  2.69355  4.24690  2.90347  2.73739  3.18146  2.89801  2.37887  2.77519  2.98518  4.58477  3.61503
          0.02178  4.23360  4.95595  0.61958  0.77255  0.48576  0.95510
    354   3.10634  4.56683  4.61548  4.30440  3.84465  4.08696  5.05393  2.10674  4.17897  2.47716  3.76782  4.43299  4.63814  4.51934  4.35517  3.62513  3.46571  0.66478  5.68519  4.43372    385 - -
          2.68618  4.42225  2.77519  2.73123  3.46354  2.40513  3.72494  3.29354  2.67741  2.69355  4.24690  2.90347  2.73739  3.18146  2.89801  2.37887  2.77519  2.98518  4.58477  3.61503
          0.02178  4.23360  4.95595  0.61958  0.77255  0.48576  0.95510
    355   1.19281  1.66628  4.24801  3.90631  4.13741  3.14065  4.60714  3.23999  3.78220  3.17381  4.11267  3.75227  3.90572  4.02996  3.95099  2.60757  2.85764  2.86658  5.61354  4.45048    386 - -
          2.68618  4.42225  2.77519  2.73123  3.46354  2.40513  3.72494  3.29354  2.67741  2.69355  4.24690  2.90347  2.73739  3.18146  2.89801  2.37887  2.77519  2.98518  4.58477  3.61503
          0.02178  4.23360  4.95595  0.61958  0.77255  0.48576  0.95510
    356   2.65437  4.49500  3.80190  3.59094  4.34097  3.31752  4.57380  3.51563  3.54145  3.36545  4.40416  3.72661  4.05523  3.92054  3.77120  2.86123  0.68051  3.16828  5.74388  4.56234    387 - -
          2.68618  4.42225  2.77519  2.73123  3.46354  2.40513  3.72494  3.29354  2.67741  2.69355  4.24690  2.90347  2.73739  3.18146  2.89801  2.37887  2.77519  2.98518  4.58477  3.61503
          0.02178  4.23360  4.95595  0.61958  0.77255  0.48576  0.95510
    357   2.68976  4.80224  2.95658  2.65915  4.36445  3.33703  3.91247  3.86271  2.67882  3.44808  4.29477  3.11385  3.91817  2.17890  3.05399  1.28532  3.03174  3.45455  5.61433  4.27972    388 - -
          2.68618  4.42225  2.77519  2.73123  3.46354  2.40513  3.72494  3.29354  2.67741  2.69355  4.24690  2.90347  2.73739  3.18146  2.89801  2.37887  2.77519  2.98518  4.58477  3.61503
          0.02178  4.23360  4.95595  0.61958  0.77255  0.48576  0.95510
    358   1.36555  4.27155  3.76237  3.42936  4.29362  3.12783  4.40613  3.46839  3.40471  3.32468  4.22216  3.53109  3.86787  3.70667  3.68604  2.57805  1.37531  3.04556  5.70150  4.50462    389 - -
          2.68618  4.42225  2.77519  2.73123  3.46354  2.40513  3.72494  3.29354  2.67741  2.69355  4.24690  2.90347  2.73739  3.18146  2.89801  2.37887  2.77519  2.98518  4.58477  3.61503
          0.02178  4.23360  4.95595  0.61958  0.77255  0.48576  0.95510
    359   2.75377  4.33784  3.92109  3.39643  3.42734  2.07484  4.17622  1.97282  3.29195  1.77890  3.38505  3.70180  4.18931  3.59237  3.56100  3.08723  3.01924  2.31731  5.02715  3.80576    390 - -
          2.68618  4.42225  2.77519  2.73123  3.46354  2.40513  3.72494  3.29354  2.67741  2.69355  4.24690  2.90347  2.73739  3.18146  2.89801  2.37887  2.77519  2.98518  4.58477  3.61503
          0.02178  4.23360  4.95595  0.61958  0.77255  0.48576  0.95510
    360   3.32027  5.45795  2.70918  0.60255  4.85842  3.54927  4.18899  4.38912  3.12058  3.95378  4.92919  3.20787  4.17613  3.40794  3.55530  3.27483  3.63280  4.04145  5.95935  4.70411    391 - -
          2.68618  4.42225  2.77519  2.73123  3.46354  2.40513  3.72494  3.29354  2.67741  2.69355  4.24690  2.90347  2.73739  3.18146  2.89801  2.37887  2.77519  2.98518  4.58477  3.61503
          0.02178  4.23360  4.95595  0.61958  0.77255  0.48576  0.95510
    361   3.10634  4.56683  4.61548  4.30440  3.84465  4.08696  5.05393  2.10674  4.17897  2.47716  3.76782  4.43299  4.63814  4.51934  4.35517  3.62513  3.46571  0.66478  5.68519  4.43372    392 - -
          2.68618  4.42225  2.77519  2.73123  3.46354  2.40513  3.72494  3.29354  2.67741  2.69355  4.24690  2.90347  2.73739  3.18146  2.89801  2.37887  2.77519  2.98518  4.58477  3.61503
          0.02178  4.23360  4.95595  0.61958  0.77255  0.48576  0.95510
    362   3.17825  4.90188  3.92450  3.87684  4.98229  0.34026  4.95917  4.68548  4.10628  4.28774  5.27734  4.09062  4.30286  4.40253  4.28779  3.36285  3.68707  4.14363  5.96622  5.10169    393 - -
          2.68618  4.42225  2.77519  2.73123  3.46354  2.40513  3.72494  3.29354  2.67741  2.69355  4.24690  2.90347  2.73739  3.18146  2.89801  2.37887  2.77519  2.98518  4.58477  3.61503
          0.02178  4.23360  4.95595  0.61958  0.77255  0.48576  0.95510
    363   1.41805  4.31349  4.12936  3.72529  3.88556  3.51442  4.55467  2.46037  3.64822  2.70737  3.79187  3.84239  4.15358  3.93920  3.89197  2.94071  3.02723  1.39942  5.50691  4.29714    394 - -
          2.68618  4.42225  2.77519  2.73123  3.46354  2.40513  3.72494  3.29354  2.67741  2.69355  4.24690  2.90347  2.73739  3.18146  2.89801  2.37887  2.77519  2.98518  4.58477  3.61503
          0.02178  4.23360  4.95595  0.61958  0.77255  0.48576  0.95510
    364   3.07469  5.61852  1.27491  2.23321  4.93757  3.33252  3.92046  4.51273  2.96702  4.00825  4.86818  1.58274  3.97376  3.09475  3.57336  2.96238  3.38126  4.06492  6.13020  4.61143    395 - -
          2.68618  4.42225  2.77519  2.73123  3.46354  2.40513  3.72494  3.29354  2.67741  2.69355  4.24690  2.90347  2.73739  3.18146  2.89801  2.37887  2.77519  2.98518  4.58477  3.61503
          0.02178  4.23360  4.95595  0.61958  0.77255  0.48576  0.95510
    365   3.43428  4.71103  5.14718  4.61832  3.29581  4.77237  5.15027  1.34141  4.45754  1.04015  3.08947  4.84344  4.95326  4.58434  4.55975  4.15915  3.66819  2.07926  5.40615  4.30423    396 - -
          2.68618  4.42225  2.77519  2.73123  3.46354  2.40513  3.72494  3.29354  2.67741  2.69355  4.24690  2.90347  2.73739  3.18146  2.89801  2.37887  2.77519  2.98518  4.58477  3.61503
          0.02178  4.23360  4.95595  0.61958  0.77255  0.48576  0.95510
    366   2.86053  5.18548  1.38056  2.36266  4.72360  3.30084  3.92863  4.23835  2.91032  3.79342  4.62959  2.90846  3.92840  3.10243  3.45335  1.62492  3.19740  3.78411  5.94766  4.50691    397 - -
          2.68618  4.42225  2.77519  2.73123  3.46354  2.40513  3.72494  3.29354  2.67741  2.69355  4.24690  2.90347  2.73739  3.18146  2.89801  2.37887  2.77519  2.98518  4.58477  3.61503
          0.02178  4.23360  4.95595  0.61958  0.77255  0.48576  0.95510
    367   1.61189  4.38810  4.02952  3.60432  1.58707  3.63933  4.17675  2.78412  3.53832  2.46306  3.57943  3.77733  4.18343  3.78573  3.76766  3.03345  3.09042  2.61744  4.81344  3.37103    398 - -
          2.68618  4.42225  2.77519  2.73123  3.46354  2.40513  3.72494  3.29354  2.67741  2.69355  4.24690  2.90347  2.73739  3.18146  2.89801  2.37887  2.77519  2.98518  4.58477  3.61503
          0.02178  4.23360  4.95595  0.61958  0.77255  0.48576  0.95510
    368   2.85462  5.13293  1.24214  2.40073  4.63058  3.32938  3.92814  4.03127  2.88725  3.66564  4.52540  2.94174  3.93928  3.10348  3.41019  2.84224  2.01945  3.63224  5.87557  4.46444    399 - -
          2.68618  4.42225  2.77519  2.73123  3.46354  2.40513  3.72494  3.29354  2.67741  2.69355  4.24690  2.90347  2.73739  3.18146  2.89801  2.37887  2.77519  2.98518  4.58477  3.61503
          0.02178  4.23360  4.95595  0.61958  0.77255  0.48576  0.95510
    369   1.98780  4.72201  3.14512  2.82441  3.92443  3.41561  1.40686  3.62312  2.76781  3.25235  4.15576  3.24190  3.98400  3.20642  3.10562  2.83489  3.07029  3.28742  5.31506  3.91573    400 - -
          2.68618  4.42225  2.77519  2.73123  3.46354  2.40513  3.72494  3.29354  2.67741  2.69355  4.24690  2.90347  2.73739  3.18146  2.89801  2.37887  2.77519  2.98518  4.58477  3.61503
          0.02178  4.23360  4.95595  0.61958  0.77255  0.48576  0.95510
    370   3.58824  4.95203  4.76940  4.42589  3.31640  4.43729  4.97080  2.55370  4.19142  0.53073  3.25261  4.66745  4.81992  4.47050  4.30210  4.07466  3.87104  2.68198  5.31026  4.11206    401 - -
          2.68618  4.42225  2.77519  2.73123  3.46354  2.40513  3.72494  3.29354  2.67741  2.69355  4.24690  2.90347  2.73739  3.18146  2.89801  2.37887  2.77519  2.98518  4.58477  3.61503
          0.02178  4.23360  4.95595  0.61958  0.77255  0.48576  0.95510
    371   3.21803  4.55546  4.87533  4.37808  3.50259  4.49243  5.00971  1.95731  4.22585  1.49983  3.33965  4.58489  4.80752  4.47090  4.39405  3.88290  3.48306  1.03475  5.47309  4.28000    402 - -
          2.68618  4.42225  2.77519  2.73123  3.46354  2.40513  3.72494  3.29354  2.67741  2.69355  4.24690  2.90347  2.73739  3.18146  2.89801  2.37887  2.77519  2.98518  4.58477  3.61503
          0.02178  4.23360  4.95595  0.61958  0.77255  0.48576  0.95510
    372   2.41094  1.72267  4.16862  3.78260  4.01604  3.21023  4.50845  3.11201  3.63773  3.04059  3.99491  3.72947  3.93886  3.92202  3.83182  2.66373  1.37391  2.78217  5.50181  4.32121    403 - -
          2.68618  4.42225  2.77519  2.73123  3.46354  2.40513  3.72494  3.29354  2.67741  2.69355  4.24690  2.90347  2.73739  3.18146  2.89801  2.37887  2.77519  2.98518  4.58477  3.61503
          0.02178  4.23360  4.95595  0.61958  0.77255  0.48576  0.95510
    373   2.97624  5.57448  1.51494  1.65446  4.86795  3.35023  3.81202  4.38763  2.75030  3.85883  4.67122  2.80066  3.92690  2.14214  3.31700  2.87008  3.24606  3.94626  6.00385  4.51092    404 - -
          2.68618  4.42225  2.77519  2.73123  3.46354  2.40513  3.72494  3.29354  2.67741  2.69355  4.24690  2.90347  2.73739  3.18146  2.89801  2.37887  2.77519  2.98518  4.58477  3.61503
          0.02178  4.23360  4.95595  0.61958  0.77255  0.48576  0.95510
    374   2.63383  4.56053  3.20147  2.76823  3.82821  3.44244  3.86906  3.23250  2.75790  1.87616  3.80865  2.36879  3.93284  3.11624  3.13891  2.04488  2.92348  2.95196  5.22049  3.92237    405 - -
          2.68618  4.42225  2.77519  2.73123  3.46354  2.40513  3.72494  3.29354  2.67741  2.69355  4.24690  2.90347  2.73739  3.18146  2.89801  2.37887  2.77519  2.98518  4.58477  3.61503
          0.02178  4.23360  4.95595  0.61958  0.77255  0.48576  0.95510
    375   1.74378  2.17057  3.94430  3.49502  4.01255  3.14615  4.32787  3.35597  3.42466  3.10325  3.96868  3.55797  3.85224  3.68581  3.69006  1.92173  1.97202  2.95859  5.43819  4.25215    406 - -
          2.68618  4.42225  2.77519  2.73123  3.46354  2.40513  3.72494  3.29354  2.67741  2.69355  4.24690  2.90347  2.73739  3.18146  2.89801  2.37887  2.77519  2.98518  4.58477  3.61503
          0.02178  4.23360  4.95595  0.61958  0.77255  0.48576  0.95510
    376   2.66439  4.81221  3.00034  2.57985  4.25837  3.39060  3.79382  3.67225  2.55021  3.26904  4.10107  3.06195  2.05676  2.12285  2.95381  2.71588  2.30530  3.31094  5.49809  4.17995    407 - -
          2.68618  4.42225  2.77519  2.73123  3.46354  2.40513  3.72494  3.29354  2.67741  2.69355  4.24690  2.90347  2.73739  3.18146  2.89801  2.37887  2.77519  2.98518  4.58477  3.61503
          0.02178  4.23360  4.95595  0.61958  0.77255  0.48576  0.95510
    377   2.04282  4.29160  4.31395  3.76517  1.92750  3.94203  4.28928  1.87077  3.65042  2.12641  3.26262  3.96379  4.31956  3.86560  3.83281  3.26226  3.08531  2.19971  4.88804  3.62491    408 - -
          2.68618  4.42225  2.77519  2.73123  3.46354  2.40513  3.72494  3.29354  2.67741  2.69355  4.24690  2.90347  2.73739  3.18146  2.89801  2.37887  2.77519  2.98518  4.58477  3.61503
          0.02178  4.23360  4.95595  0.61958  0.77255  0.48576  0.95510
    378   2.99636  5.57175  1.78150  1.43680  4.88586  2.10570  3.84413  4.40496  2.82300  3.88872  4.71246  2.80268  3.93690  2.99799  3.40968  2.89083  3.27743  3.96409  6.04226  4.54447    409 - -
          2.68618  4.42225  2.77519  2.73123  3.46354  2.40513  3.72494  3.29354  2.67741  2.69355  4.24690  2.90347  2.73739  3.18146  2.89801  2.37887  2.77519  2.98518  4.58477  3.61503
          0.02178  4.23360  4.95595  0.61958  0.77255  0.48576  0.95510
    379   1.66870  4.27986  3.64053  3.37929  4.50245  3.05421  4.43483  3.88942  3.43529  3.61527  4.44775  3.47971  3.82550  3.71720  3.72768  0.99945  2.84451  3.31699  5.85238  4.64461    410 - -
          2.68618  4.42225  2.77519  2.73123  3.46354  2.40513  3.72494  3.29354  2.67741  2.69355  4.24690  2.90347  2.73739  3.18146  2.89801  2.37887  2.77519  2.98518  4.58477  3.61503
          0.02178  4.23360  4.95595  0.61958  0.77255  0.48576  0.95510
    380   3.48857  4.81552  5.02663  4.47327  3.13116  4.70724  4.99149  2.32346  4.27717  0.92587  1.65667  4.73475  4.87423  4.39571  4.37885  4.07521  3.70923  2.50161  5.25199  4.19029    411 - -
          2.68618  4.42225  2.77519  2.73123  3.46354  2.40513  3.72494  3.29354  2.67741  2.69355  4.24690  2.90347  2.73739  3.18146  2.89801  2.37887  2.77519  2.98518  4.58477  3.61503
          0.02178  4.23360  4.95595  0.61958  0.77255  0.48576  0.95510
    381   2.21463  4.37136  3.54524  2.98818  3.51234  3.62314  3.91299  2.75809  2.91113  2.50414  2.58946  3.38620  4.01704  2.48628  3.25280  2.88557  2.89564  2.01839  4.98942  3.75941    412 - -
          2.68618  4.42225  2.77519  2.73123  3.46354  2.40513  3.72494  3.29354  2.67741  2.69355  4.24690  2.90347  2.73739  3.18146  2.89801  2.37887  2.77519  2.98518  4.58477  3.61503
          0.02178  4.23360  4.95595  0.61958  0.77255  0.48576  0.95510
    382   3.23179  5.19342  3.20426  2.98186  4.40924  3.64770  4.13718  4.11413  2.78056  3.57764  4.61160  3.43868  4.21660  0.70593  3.05026  3.27179  3.53617  3.82554  5.62166  4.34841    413 - -
          2.68618  4.42225  2.77519  2.73123  3.46354  2.40513  3.72494  3.29354  2.67741  2.69355  4.24690  2.90347  2.73739  3.18146  2.89801  2.37887  2.77519  2.98518  4.58477  3.61503
          0.02178  4.23360  4.95595  0.61958  0.77255  0.48576  0.95510
    383   3.46400  5.24621  3.99606  3.44964  4.69592  3.86135  4.15587  4.27715  2.47524  3.72725  4.73087  3.77467  4.35812  3.36962  0.54407  3.53904  3.71273  3.98842  5.63863  4.55949    414 - -
          2.68618  4.42225  2.77519  2.73123  3.46354  2.40513  3.72494  3.29354  2.67741  2.69355  4.24690  2.90347  2.73739  3.18146  2.89801  2.37887  2.77519  2.98518  4.58477  3.61503
          0.02178  4.23360  4.95595  0.61958  0.77255  0.48576  0.95510
    384   3.52641  4.82976  4.94495  4.49080  1.20453  4.59351  4.32427  2.56661  4.33007  1.30047  3.18661  4.53156  4.83473  4.37305  4.39073  3.97534  3.75509  2.68655  4.50367  2.95023    415 - -
          2.68618  4.42225  2.77519  2.73123  3.46354  2.40513  3.72494  3.29354  2.67741  2.69355  4.24690  2.90347  2.73739  3.18146  2.89801  2.37887  2.77519  2.98518  4.58477  3.61503
          0.02178  4.23360  4.95595  0.61958  0.77255  0.48576  0.95510
    385   3.17825  4.90188  3.92450  3.87684  4.98229  0.34026  4.95917  4.68548  4.10628  4.28774  5.27734  4.09062  4.30286  4.40253  4.28779  3.36285  3.68707  4.14363  5.96622  5.10169    416 - -
          2.68618  4.42225  2.77519  2.73123  3.46354  2.40513  3.72494  3.29354  2.67741  2.69355  4.24690  2.90347  2.73739  3.18146  2.89801  2.37887  2.77519  2.98518  4.58477  3.61503
          0.02178  4.23360  4.95595  0.61958  0.77255  0.48576  0.95510
    386   3.46400  5.24621  3.99606  3.44964  4.69592  3.86135  4.15587  4.27715  2.47524  3.72725  4.73087  3.77467  4.35812  3.36962  0.54407  3.53904  3.71273  3.98842  5.63863  4.55949    417 - -
          2.68618  4.42225  2.77519  2.73123  3.46354  2.40513  3.72494  3.29354  2.67741  2.69355  4.24690  2.90347  2.73739  3.18146  2.89801  2.37887  2.77519  2.98518  4.58477  3.61503
          0.02178  4.23360  4.95595  0.61958  0.77255  0.48576  0.95510
    387   3.20892  4.54853  4.86455  4.37371  3.53498  4.48238  5.01898  1.93919  4.22086  1.61165  3.37639  4.57948  4.80813  4.47914  4.39521  3.87698  3.47766  0.97305  5.49819  4.29269    418 - -
          2.68618  4.42225  2.77519  2.73123  3.46354  2.40513  3.72494  3.29354  2.67741  2.69355  4.24690  2.90347  2.73739  3.18146  2.89801  2.37887  2.77519  2.98518  4.58477  3.61503
          0.02178  4.23360  4.95595  0.61958  0.77255  0.48576  0.95510
    388   3.04586  5.53414  1.73014  2.26265  4.86838  3.33782  3.92113  4.44316  2.94617  3.95393  4.81217  1.20055  3.97248  3.09695  3.52979  2.94995  3.35427  4.00323  6.07011  4.57231    419 - -
          2.68618  4.42225  2.77519  2.73123  3.46354  2.40513  3.72494  3.29354  2.67741  2.69355  4.24690  2.90347  2.73739  3.18146  2.89801  2.37887  2.77519  2.98518  4.58477  3.61503
          0.02178  4.23360  4.95595  0.61958  0.77255  0.48576  0.95510
    389   3.46400  5.24621  3.99606  3.44964  4.69592  3.86135  4.15587  4.27715  2.47524  3.72725  4.73087  3.77467  4.35812  3.36962  0.54407  3.53904  3.71273  3.98842  5.63863  4.55949    420 - -
          2.68618  4.42225  2.77519  2.73123  3.46354  2.40513  3.72494  3.29354  2.67741  2.69355  4.24690  2.90347  2.73739  3.18146  2.89801  2.37887  2.77519  2.98518  4.58477  3.61503
          0.02178  4.23360  4.95595  0.61958  0.77255  0.48576  0.95510
    390   3.18394  4.52574  4.84129  4.28855  1.77043  4.39600  4.59787  2.24738  4.15067  1.43536  3.10213  4.43560  4.66092  4.26340  4.24852  3.73297  3.41525  1.66356  4.94353  3.64925    421 - -
          2.68618  4.42225  2.77519  2.73123  3.46354  2.40513  3.72494  3.29354  2.67741  2.69355  4.24690  2.90347  2.73739  3.18146  2.89801  2.37887  2.77519  2.98518  4.58477  3.61503
          0.02178  4.23360  4.95595  0.61958  0.77255  0.48576  0.95510
    391   3.17825  4.90188  3.92450  3.87684  4.98229  0.34026  4.95917  4.68548  4.10628  4.28774  5.27734  4.09062  4.30286  4.40253  4.28779  3.36285  3.68707  4.14363  5.96622  5.10169    422 - -
          2.68618  4.42225  2.77519  2.73123  3.46354  2.40513  3.72494  3.29354  2.67741  2.69355  4.24690  2.90347  2.73739  3.18146  2.89801  2.37887  2.77519  2.98518  4.58477  3.61503
          0.02178  4.23360  4.95595  0.61958  0.77255  0.48576  0.95510
    392   2.02526  5.37888  1.91020  1.52093  4.70298  3.35596  3.78842  4.18153  2.69743  3.69957  4.50707  2.83293  3.90544  2.93237  3.24399  2.81472  3.15534  3.76494  5.86939  4.41567    423 - -
          2.68618  4.42225  2.77519  2.73123  3.46354  2.40513  3.72494  3.29354  2.67741  2.69355  4.24690  2.90347  2.73739  3.18146  2.89801  2.37887  2.77519  2.98518  4.58477  3.61503
          0.17082  4.23360  1.94821  0.61958  0.77255  0.48576  0.95510
    393   2.93708  4.79657  3.61609  2.99749  3.82929  3.70183  3.81594  3.20770  2.30926  1.98692  3.80625  3.38098  4.09848  3.03566  1.45501  3.06035  3.15853  3.03767  5.19915  3.93788    424 - -
          2.68618  4.42225  2.77519  2.73123  3.46354  2.40513  3.72494  3.29354  2.67741  2.69355  4.24690  2.90347  2.73739  3.18146  2.89801  2.37887  2.77519  2.98518  4.58477  3.61503
          0.02523  4.08801  4.81036  0.61958  0.77255  0.39566  1.11852
    394   2.63773  4.62273  3.17558  2.66298  3.87076  2.59520  3.77396  3.24550  2.60987  2.20574  3.77177  3.13271  3.90805  2.35603  3.01030  2.74330  2.35896  2.96693  5.21894  3.93580    425 - -
          2.68618  4.42225  2.77519  2.73123  3.46354  2.40513  3.72494  3.29354  2.67741  2.69355  4.24690  2.90347  2.73739  3.18146  2.89801  2.37887  2.77519  2.98518  4.58477  3.61503
          0.02178  4.23360  4.95595  0.61958  0.77255  0.48576  0.95510
    395   2.11136  5.30038  1.49039  2.29075  4.70781  3.33306  3.83211  4.19228  2.76584  3.72336  4.53874  2.10758  3.91011  2.98532  3.31304  2.81668  3.16437  3.76357  5.89545  4.44648    426 - -
          2.68618  4.42225  2.77519  2.73123  3.46354  2.40513  3.72494  3.29354  2.67741  2.69355  4.24690  2.90347  2.73739  3.18146  2.89801  2.37887  2.77519  2.98518  4.58477  3.61503
          0.02178  4.23360  4.95595  0.61958  0.77255  0.48576  0.95510
    396   1.72986  2.34474  3.93085  3.49334  4.08035  1.92853  4.34704  3.43345  3.43110  3.17284  4.03053  3.55012  3.84126  3.69234  3.70127  2.54779  2.02121  3.01112  5.49559  4.31060    427 - -
          2.68618  4.42225  2.77519  2.73123  3.46354  2.40513  3.72494  3.29354  2.67741  2.69355  4.24690  2.90347  2.73739  3.18146  2.89801  2.37887  2.77519  2.98518  4.58477  3.61503
          0.02178  4.23360  4.95595  0.61958  0.77255  0.48576  0.95510
    397   2.73261  5.13843  2.77676  2.01254  4.44378  3.42241  2.66141  3.90746  2.41032  3.42483  4.20723  2.90555  3.85965  2.24270  2.86909  2.09512  2.96860  3.51614  5.58360  4.19831    428 - -
          2.68618  4.42225  2.77519  2.73123  3.46354  2.40513  3.72494  3.29354  2.67741  2.69355  4.24690  2.90347  2.73739  3.18146  2.89801  2.37887  2.77519  2.98518  4.58477  3.61503
          0.02178  4.23360  4.95595  0.61958  0.77255  0.48576  0.95510
    398   2.79137  4.29192  4.22022  3.70062  3.53789  2.54325  4.40271  1.50578  3.60200  2.39938  3.46505  3.93076  4.31500  3.87195  3.83253  3.22285  3.07161  1.57053  5.16342  3.95390    429 - -
          2.68618  4.42225  2.77519  2.73123  3.46354  2.40513  3.72494  3.29354  2.67741  2.69355  4.24690  2.90347  2.73739  3.18146  2.89801  2.37887  2.77519  2.98518  4.58477  3.61503
          0.02178  4.23360  4.95595  0.61958  0.77255  0.48576  0.95510
    399   2.18123  4.96014  2.28241  2.40677  4.27490  3.40200  2.75759  3.71448  2.50040  3.28716  4.08707  2.93836  3.84881  2.83368  2.97916  2.67592  2.21914  3.35025  5.49571  4.12934    430 - -
          2.68618  4.42225  2.77519  2.73123  3.46354  2.40513  3.72494  3.29354  2.67741  2.69355  4.24690  2.90347  2.73739  3.18146  2.89801  2.37887  2.77519  2.98518  4.58477  3.61503
          0.02178  4.23360  4.95595  0.61958  0.77255  0.48576  0.95510
    400   3.25860  4.52141  5.12790  4.64579  3.75410  4.70742  5.35035  1.11090  4.54794  2.22363  3.53192  4.83216  4.98873  4.80126  4.72548  4.11603  3.52384  1.11000  5.77920  4.57295    431 - -
          2.68618  4.42225  2.77519  2.73123  3.46354  2.40513  3.72494  3.29354  2.67741  2.69355  4.24690  2.90347  2.73739  3.18146  2.89801  2.37887  2.77519  2.98518  4.58477  3.61503
          0.02178  4.23360  4.95595  0.61958  0.77255  0.48576  0.95510
    401   3.10634  4.56683  4.61548  4.30440  3.84465  4.08696  5.05393  2.10674  4.17897  2.47716  3.76782  4.43299  4.63814  4.51934  4.35517  3.62513  3.46571  0.66478  5.68519  4.43372    432 - -
          2.68618  4.42225  2.77519  2.73123  3.46354  2.40513  3.72494  3.29354  2.67741  2.69355  4.24690  2.90347  2.73739  3.18146  2.89801  2.37887  2.77519  2.98518  4.58477  3.61503
          0.02178  4.23360  4.95595  0.61958  0.77255  0.48576  0.95510
    402   3.37950  5.03199  3.79112  3.41521  2.41320  4.05892  1.23840  3.67661  3.23179  3.09065  4.19901  3.67579  4.45711  3.60180  3.49142  3.42754  3.61318  3.48821  4.05085  1.71484    433 - -
          2.68618  4.42225  2.77519  2.73123  3.46354  2.40513  3.72494  3.29354  2.67741  2.69355  4.24690  2.90347  2.73739  3.18146  2.89801  2.37887  2.77519  2.98518  4.58477  3.61503
          0.02178  4.23360  4.95595  0.61958  0.77255  0.48576  0.95510
    403   2.64513  4.68831  3.17969  2.63187  3.95766  3.47810  3.74003  3.35187  2.51480  2.36569  3.83670  3.10738  2.83512  2.92721  2.32486  2.12071  2.89397  3.05545  5.26347  3.97230    434 - -
          2.68618  4.42225  2.77519  2.73123  3.46354  2.40513  3.72494  3.29354  2.67741  2.69355  4.24690  2.90347  2.73739  3.18146  2.89801  2.37887  2.77519  2.98518  4.58477  3.61503
          0.15336  4.23360  2.05824  0.61958  0.77255  0.48576  0.95510
    404   2.64425  4.88517  2.06569  2.39573  4.34448  3.29322  3.75589  3.76948  2.61561  3.36482  4.18066  2.91518  2.51716  2.91219  3.09947  2.66252  2.06113  3.37994  5.58076  4.21331    435 - -
          2.68618  4.42225  2.77519  2.73123  3.46354  2.40513  3.72494  3.29354  2.67741  2.69355  4.24690  2.90347  2.73739  3.18146  2.89801  2.37887  2.77519  2.98518  4.58477  3.61503
          0.02480  4.10504  4.82739  0.61958  0.77255  0.63252  0.75769
    405   2.80346  4.32072  4.07866  3.53219  2.27412  3.86248  4.15055  2.43148  3.42343  1.64959  3.19668  3.79891  4.23468  3.67063  3.65388  3.16972  2.10233  2.33850  4.80808  3.51681    436 - -
          2.68618  4.42225  2.77519  2.73123  3.46354  2.40513  3.72494  3.29354  2.67741  2.69355  4.24690  2.90347  2.73739  3.18146  2.89801  2.37887  2.77519  2.98518  4.58477  3.61503
          0.02480  4.10504  4.82739  0.61958  0.77255  0.63252  0.75769
    406   2.32236  4.28961  3.30343  3.11087  4.48949  1.37268  4.29210  3.97013  3.28494  3.63250  4.45154  3.31550  3.76158  3.55751  3.61130  1.55313  2.82021  3.36539  5.80182  4.57211    437 - -
          2.68618  4.42225  2.77519  2.73123  3.46354  2.40513  3.72494  3.29354  2.67741  2.69355  4.24690  2.90347  2.73739  3.18146  2.89801  2.37887  2.77519  2.98518  4.58477  3.61503
          0.02480  4.10504  4.82739  0.61958  0.77255  0.40385  1.10186
    407   3.27355  5.37021  3.76222  3.00139  4.89590  3.85312  3.71499  4.20901  1.24194  3.59620  4.47361  3.37126  4.19794  2.84365  1.29390  3.25572  3.41208  3.89142  5.58903  4.46595    438 - -
          2.68618  4.42225  2.77519  2.73123  3.46354  2.40513  3.72494  3.29354  2.67741  2.69355  4.24690  2.90347  2.73739  3.18146  2.89801  2.37887  2.77519  2.98518  4.58477  3.61503
          0.02178  4.23360  4.95595  0.61958  0.77255  0.48576  0.95510
    408   3.03993  5.63569  1.32332  1.75071  4.94556  2.23502  3.87053  4.47319  2.88442  3.95380  4.79012  2.79455  3.95058  3.03067  3.48981  2.92323  3.32801  4.02811  6.10808  4.59347    439 - -
          2.68618  4.42225  2.77519  2.73123  3.46354  2.40513  3.72494  3.29354  2.67741  2.69355  4.24690  2.90347  2.73739  3.18146  2.89801  2.37887  2.77519  2.98518  4.58477  3.61503
          0.02178  4.23360  4.95595  0.61958  0.77255  0.48576  0.95510
    409   2.12914  4.77081  3.00713  2.55110  4.25963  3.34939  3.77752  3.68848  2.57536  3.28028  4.08716  3.03539  2.47021  2.26689  3.01785  2.11469  2.89440  3.30257  5.49963  4.16939    440 - -
          2.68618  4.42225  2.77519  2.73123  3.46354  2.40513  3.72494  3.29354  2.67741  2.69355  4.24690  2.90347  2.73739  3.18146  2.89801  2.37887  2.77519  2.98518  4.58477  3.61503
          0.02178  4.23360  4.95595  0.61958  0.77255  0.48576  0.95510
    410   2.72073  4.83955  1.83989  2.50671  4.13348  2.46288  3.81404  2.31822  2.70391  3.15971  4.02392  3.02269  3.91399  2.99886  3.17228  2.77117  2.99165  3.14212  5.45694  4.11840    441 - -
          2.68618  4.42225  2.77519  2.73123  3.46354  2.40513  3.72494  3.29354  2.67741  2.69355  4.24690  2.90347  2.73739  3.18146  2.89801  2.37887  2.77519  2.98518  4.58477  3.61503
          0.02178  4.23360  4.95595  0.61958  0.77255  0.48576  0.95510
    411   2.83108  2.62520  4.05110  3.52021  1.74765  3.82444  2.34477  2.82953  3.39500  2.49651  3.48253  3.72022  4.21639  3.63445  3.61120  3.12947  3.07774  2.64244  4.36932  2.84706    442 - -
          2.68618  4.42225  2.77519  2.73123  3.46354  2.40513  3.72494  3.29354  2.67741  2.69355  4.24690  2.90347  2.73739  3.18146  2.89801  2.37887  2.77519  2.98518  4.58477  3.61503
          0.02178  4.23360  4.95595  0.61958  0.77255  0.48576  0.95510
    412   2.87274  5.34604  1.62797  2.28755  4.69433  2.20594  3.77949  4.18324  2.03149  3.68639  4.48833  2.85339  3.90548  2.92028  3.16331  2.80780  3.13972  3.76099  5.83993  4.40289    443 - -
          2.68618  4.42225  2.77519  2.73123  3.46354  2.40513  3.72494  3.29354  2.67741  2.69355  4.24690  2.90347  2.73739  3.18146  2.89801  2.37887  2.77519  2.98518  4.58477  3.61503
          0.02178  4.23360  4.95595  0.61958  0.77255  0.48576  0.95510
    413   2.67804  4.74544  2.94209  2.04465  4.11914  1.89121  3.84434  3.43968  2.70650  3.14515  4.00654  3.07897  3.91128  3.03727  3.13868  2.75324  2.96804  2.31406  5.43986  4.12715    444 - -
          2.68618  4.42225  2.77519  2.73123  3.46354  2.40513  3.72494  3.29354  2.67741  2.69355  4.24690  2.90347  2.73739  3.18146  2.89801  2.37887  2.77519  2.98518  4.58477  3.61503
          0.02178  4.23360  4.95595  0.61958  0.77255  0.48576  0.95510
    414   2.08799  4.74383  3.01005  2.14903  3.97950  3.45113  3.72728  3.39535  2.56805  3.03051  3.86868  3.03806  3.87873  2.90935  3.01215  2.22164  2.89424  3.09178  5.29373  2.79525    445 - -
          2.68618  4.42225  2.77519  2.73123  3.46354  2.40513  3.72494  3.29354  2.67741  2.69355  4.24690  2.90347  2.73739  3.18146  2.89801  2.37887  2.77519  2.98518  4.58477  3.61503
          0.15336  4.23360  2.05824  0.61958  0.77255  0.48576  0.95510
    415   1.09476  4.22535  3.51716  3.28415  4.41184  1.87160  4.36123  3.77698  3.37996  3.51486  4.35954  3.40759  3.76638  3.65258  3.67198  2.48041  2.79777  3.23122  5.75381  4.56467    446 - -
          2.68394  4.42305  2.77350  2.73164  3.46434  2.40564  3.72575  3.29434  2.67670  2.69320  4.24770  2.90427  2.73659  3.18164  2.89881  2.37911  2.77558  2.98599  4.58557  3.61583
          0.46794  1.76864  1.59383  3.00097  0.05102  0.40385  1.10186
    416   2.69909  4.96784  2.77485  2.40881  4.37489  3.35396  3.67726  3.81794  1.88865  3.36264  4.17499  2.24837  3.83801  2.82134  2.77515  2.07685  2.96238  3.43602  5.52755  4.18411    478 - -
          2.68618  4.42225  2.77519  2.73123  3.46354  2.40513  3.72494  3.29354  2.67741  2.69355  4.24690  2.90347  2.73739  3.18146  2.89801  2.37887  2.77519  2.98518  4.58477  3.61503
          0.02635  4.04534  4.76769  0.61958  0.77255  0.37708  1.15792
    417   2.70106  5.10904  2.13485  2.34768  4.43999  3.39764  3.66830  3.89972  2.03763  3.42410  4.20114  2.89331  2.73563  2.79017  2.93176  2.67464  2.39419  3.50009  5.59284  4.19939    479 - -
          2.68618  4.42225  2.77519  2.73123  3.46354  2.40513  3.72494  3.29354  2.67741  2.69355  4.24690  2.90347  2.73739  3.18146  2.89801  2.37887  2.77519  2.98518  4.58477  3.61503
          0.02178  4.23360  4.95595  0.61958  0.77255  0.48576  0.95510
    418   2.05082  4.29325  4.37855  3.82762  2.37146  3.99315  4.36581  1.54422  3.71226  2.13384  3.27504  4.02398  4.36223  3.92746  3.88997  3.31533  3.10573  2.10269  4.96765  3.73613    480 - -
          2.68618  4.42225  2.77519  2.73123  3.46354  2.40513  3.72494  3.29354  2.67741  2.69355  4.24690  2.90347  2.73739  3.18146  2.89801  2.37887  2.77519  2.98518  4.58477  3.61503
          0.02178  4.23360  4.95595  0.61958  0.77255  0.48576  0.95510
    419   2.76165  4.61570  2.02721  2.82791  3.75846  3.63978  3.95592  2.73848  2.87815  2.11320  3.67303  3.29903  4.06100  3.19574  3.29017  2.93061  3.01214  1.95694  5.26169  3.97168    481 - -
          2.68618  4.42225  2.77519  2.73123  3.46354  2.40513  3.72494  3.29354  2.67741  2.69355  4.24690  2.90347  2.73739  3.18146  2.89801  2.37887  2.77519  2.98518  4.58477  3.61503
          0.02178  4.23360  4.95595  0.61958  0.77255  0.48576  0.95510
    420   2.83687  4.80009  3.42590  2.81323  4.06156  3.64172  3.75671  3.35183  1.88137  3.02473  3.90994  3.24633  4.02488  2.94302  2.05579  2.92950  3.05154  1.84933  5.29391  4.05864    482 - -
          2.68618  4.42225  2.77519  2.73123  3.46354  2.40513  3.72494  3.29354  2.67741  2.69355  4.24690  2.90347  2.73739  3.18146  2.89801  2.37887  2.77519  2.98518  4.58477  3.61503
          0.02178  4.23360  4.95595  0.61958  0.77255  0.48576  0.95510
    421   2.19503  4.99096  2.90515  1.94981  4.33330  3.42113  3.67195  3.77143  2.41249  3.32095  4.11163  2.95133  3.85148  2.80135  2.35144  2.19162  2.92110  3.39520  5.50687  4.14864    483 - -
          2.68618  4.42225  2.77519  2.73123  3.46354  2.40513  3.72494  3.29354  2.67741  2.69355  4.24690  2.90347  2.73739  3.18146  2.89801  2.37887  2.77519  2.98518  4.58477  3.61503
          0.02178  4.23360  4.95595  0.61958  0.77255  0.48576  0.95510
    422   2.62534  2.83238  3.68510  3.11211  3.45160  3.60867  3.93509  2.75193  2.96066  1.97091  3.42380  3.45604  4.01783  3.30836  2.54086  2.88995  2.28413  2.53862  4.92061  3.70324    484 - -
          2.68618  4.42225  2.77519  2.73123  3.46354  2.40513  3.72494  3.29354  2.67741  2.69355  4.24690  2.90347  2.73739  3.18146  2.89801  2.37887  2.77519  2.98518  4.58477  3.61503
          0.02178  4.23360  4.95595  0.61958  0.77255  0.48576  0.95510
    423   2.16790  4.14090  4.20646  3.62064  3.17550  3.80476  4.11262  1.93063  3.48136  2.15264  2.48758  3.80936  4.16581  3.69620  3.64304  3.10004  2.92056  2.29455  2.89323  3.55180    485 - -
          2.68618  4.42225  2.77519  2.73123  3.46354  2.40513  3.72494  3.29354  2.67741  2.69355  4.24690  2.90347  2.73739  3.18146  2.89801  2.37887  2.77519  2.98518  4.58477  3.61503
          0.02178  4.23360  4.95595  0.61958  0.77255  0.48576  0.95510
    424   2.70964  5.15379  2.15162  2.34191  4.48210  3.40850  3.65069  3.95126  2.40073  3.45393  4.22273  2.88881  3.84245  2.24978  2.36086  2.19088  2.94720  3.54154  5.60372  4.20741    486 - -
          2.68618  4.42225  2.77519  2.73123  3.46354  2.40513  3.72494  3.29354  2.67741  2.69355  4.24690  2.90347  2.73739  3.18146  2.89801  2.37887  2.77519  2.98518  4.58477  3.61503
          0.02178  4.23360  4.95595  0.61958  0.77255  0.48576  0.95510
    425   2.56966  4.37822  3.50978  3.01189  3.64608  2.27134  3.95441  3.09458  2.93798  2.79484  3.68712  3.36110  3.94643  3.27729  3.27368  2.76524  1.82104  2.82114  2.76991  3.80434    487 - -
          2.68618  4.42225  2.77519  2.73123  3.46354  2.40513  3.72494  3.29354  2.67741  2.69355  4.24690  2.90347  2.73739  3.18146  2.89801  2.37887  2.77519  2.98518  4.58477  3.61503
          0.02178  4.23360  4.95595  0.61958  0.77255  0.48576  0.95510
    426   1.92657  4.46605  4.11738  3.67691  3.48702  3.80026  4.45462  2.50052  3.54008  1.14090  3.39833  3.91361  4.30453  3.85519  3.77096  3.19657  3.18408  2.41015  5.24162  4.04056    488 - -
          2.68618  4.42225  2.77519  2.73123  3.46354  2.40513  3.72494  3.29354  2.67741  2.69355  4.24690  2.90347  2.73739  3.18146  2.89801  2.37887  2.77519  2.98518  4.58477  3.61503
          0.02178  4.23360  4.95595  0.61958  0.77255  0.48576  0.95510
    427   2.63425  4.74322  3.10839  2.64440  4.23641  3.38459  3.80793  3.63373  2.01688  3.24883  4.07595  3.10401  3.88682  2.97539  2.92384  2.11329  1.77550  3.26901  5.47484  4.17586    489 - -
          2.68618  4.42225  2.77519  2.73123  3.46354  2.40513  3.72494  3.29354  2.67741  2.69355  4.24690  2.90347  2.73739  3.18146  2.89801  2.37887  2.77519  2.98518  4.58477  3.61503
          0.02178  4.23360  4.95595  0.61958  0.77255  0.48576  0.95510
    428   2.67474  4.44627  3.47861  2.91606  3.61967  3.61938  3.88261  2.80101  2.24761  2.18751  3.55035  3.33614  4.01139  3.16660  3.13801  2.87770  2.20812  2.12616  5.06405  3.82239    490 - -
          2.68618  4.42225  2.77519  2.73123  3.46354  2.40513  3.72494  3.29354  2.67741  2.69355  4.24690  2.90347  2.73739  3.18146  2.89801  2.37887  2.77519  2.98518  4.58477  3.61503
          0.02178  4.23360  4.95595  0.61958  0.77255  0.48576  0.95510
    429   3.48428  4.76854  5.14499  4.61355  3.23316  4.79043  5.13542  1.65871  4.44179  0.82919  3.02650  4.85285  4.95604  4.55371  4.53766  4.17814  3.71415  2.20642  5.36585  4.27804    491 - -
          2.68618  4.42225  2.77519  2.73123  3.46354  2.40513  3.72494  3.29354  2.67741  2.69355  4.24690  2.90347  2.73739  3.18146  2.89801  2.37887  2.77519  2.98518  4.58477  3.61503
          0.02178  4.23360  4.95595  0.61958  0.77255  0.48576  0.95510
    430   2.72746  4.93660  3.04589  2.52130  4.21540  2.45725  3.67923  3.62706  1.97551  2.53012  4.02287  3.02752  3.90050  2.26886  2.73817  2.74871  2.95459  3.29787  5.40938  4.09363    492 - -
          2.68618  4.42225  2.77519  2.73123  3.46354  2.40513  3.72494  3.29354  2.67741  2.69355  4.24690  2.90347  2.73739  3.18146  2.89801  2.37887  2.77519  2.98518  4.58477  3.61503
          0.02178  4.23360  4.95595  0.61958  0.77255  0.48576  0.95510
    431   2.83093  5.24635  2.72388  1.84610  4.53913  3.44598  2.56848  4.02517  2.40395  3.52100  4.31848  2.92147  3.90659  1.85548  2.82468  2.78622  3.06528  3.63340  5.64771  4.26366    493 - -
          2.68618  4.42225  2.77519  2.73123  3.46354  2.40513  3.72494  3.29354  2.67741  2.69355  4.24690  2.90347  2.73739  3.18146  2.89801  2.37887  2.77519  2.98518  4.58477  3.61503
          0.02178  4.23360  4.95595  0.61958  0.77255  0.48576  0.95510
    432   2.71842  4.29944  3.98118  3.46502  3.45187  2.51959  4.21391  2.46214  3.36070  1.60050  3.40862  3.73224  4.17709  3.64945  3.61349  3.06091  3.00123  1.76189  5.04317  3.83011    494 - -
          2.68618  4.42225  2.77519  2.73123  3.46354  2.40513  3.72494  3.29354  2.67741  2.69355  4.24690  2.90347  2.73739  3.18146  2.89801  2.37887  2.77519  2.98518  4.58477  3.61503
          0.02178  4.23360  4.95595  0.61958  0.77255  0.48576  0.95510
    433   2.66542  4.82299  3.03047  2.52264  4.10532  3.45853  3.70428  3.50102  2.06035  3.11931  3.94568  2.45269  2.76561  2.86380  2.88878  2.70904  2.90816  2.35310  5.36305  4.04367    495 - -
          2.68618  4.42225  2.77519  2.73123  3.46354  2.40513  3.72494  3.29354  2.67741  2.69355  4.24690  2.90347  2.73739  3.18146  2.89801  2.37887  2.77519  2.98518  4.58477  3.61503
          0.02178  4.23360  4.95595  0.61958  0.77255  0.48576  0.95510
    434   2.73458  4.77950  3.16146  2.67184  4.06628  2.06120  3.77510  3.44124  1.90136  2.32989  3.94650  3.14052  3.94836  2.96006  2.81962  2.80932  2.98568  3.14759  5.34199  4.05644    496 - -
          2.68618  4.42225  2.77519  2.73123  3.46354  2.40513  3.72494  3.29354  2.67741  2.69355  4.24690  2.90347  2.73739  3.18146  2.89801  2.37887  2.77519  2.98518  4.58477  3.61503
          0.02178  4.23360  4.95595  0.61958  0.77255  0.48576  0.95510
    435   3.16140  5.34805  3.57664  2.86489  4.83905  3.78490  3.68295  4.17074  1.57265  3.56739  4.41793  3.27580  4.13085  2.14313  1.34544  3.13496  3.31336  3.83369  5.58322  4.41748    497 - -
          2.68633  4.42240  2.77452  2.73099  3.46369  2.40528  3.72510  3.29369  2.67756  2.69370  4.24705  2.90362  2.73755  3.18162  2.89675  2.37902  2.77535  2.98534  4.58492  3.61518
          0.39843  1.89720  1.72238  1.49325  0.25443  0.48576  0.95510
    436   1.79174  4.49665  2.93353  2.66356  4.33175  2.16246  3.94606  3.76219  2.84703  3.39609  4.21737  2.06704  3.76318  3.14570  3.26496  2.54243  2.83999  3.29261  5.61564  4.31516    504 - -
          2.68618  4.42225  2.77519  2.73123  3.46354  2.40513  3.72494  3.29354  2.67741  2.69355  4.24690  2.90347  2.73739  3.18146  2.89801  2.37887  2.77519  2.98518  4.58477  3.61503
          0.02635  4.04534  4.76769  0.61958  0.77255  0.68858  0.69774
    437   2.66102  4.77416  2.96257  2.59422  4.30172  3.32658  3.77023  3.72760  1.84049  3.32030  4.16518  3.04871  3.86108  2.94137  2.76043  1.61894  2.96892  3.34922  5.49162  4.19314    505 - -
          2.68618  4.42225  2.77519  2.73123  3.46354  2.40513  3.72494  3.29354  2.67741  2.69355  4.24690  2.90347  2.73739  3.18146  2.89801  2.37887  2.77519  2.98518  4.58477  3.61503
          0.02635  4.04534  4.76769  0.61958  0.77255  0.68858  0.69774
    438   2.75359  4.77657  3.22240  2.77194  4.25788  3.41682  3.81789  3.70439  2.39877  3.27613  4.15828  3.19273  1.70660  3.00360  1.86606  2.82909  3.04946  3.36001  5.42539  4.18579    506 - -
          2.68618  4.42225  2.77519  2.73123  3.46354  2.40513  3.72494  3.29354  2.67741  2.69355  4.24690  2.90347  2.73739  3.18146  2.89801  2.37887  2.77519  2.98518  4.58477  3.61503
          0.02635  4.04534  4.76769  0.61958  0.77255  0.68858  0.69774
    439   1.42626  4.23058  3.88540  3.48536  3.81956  3.34521  4.37117  2.51402  3.41409  2.66232  3.73545  3.63988  3.99338  3.72238  3.68083  2.76965  2.89969  1.68551  5.40953  4.19144    507 - -
          2.68618  4.42225  2.77519  2.73123  3.46354  2.40513  3.72494  3.29354  2.67741  2.69355  4.24690  2.90347  2.73739  3.18146  2.89801  2.37887  2.77519  2.98518  4.58477  3.61503
          0.02635  4.04534  4.76769  0.61958  0.77255  0.68858  0.69774
    440   1.51372  4.80205  1.87532  2.43579  4.38564  3.21525  3.87433  3.73999  2.81975  3.42767  4.29102  2.93752  3.82900  3.06285  3.30432  2.68968  2.99741  3.35115  5.67030  4.30884    508 - -
          2.68618  4.42225  2.77519  2.73123  3.46354  2.40513  3.72494  3.29354  2.67741  2.69355  4.24690  2.90347  2.73739  3.18146  2.89801  2.37887  2.77519  2.98518  4.58477  3.61503
          0.02635  4.04534  4.76769  0.61958  0.77255  0.37708  1.15792
    441   3.54486  4.84204  5.06443  4.56325  2.01697  4.70569  4.67172  2.43025  4.41174  0.79251  3.01067  4.70542  4.88889  4.44170  4.47071  4.08656  3.76583  2.60816  4.84691  3.45266    509 - -
          2.68618  4.42225  2.77519  2.73123  3.46354  2.40513  3.72494  3.29354  2.67741  2.69355  4.24690  2.90347  2.73739  3.18146  2.89801  2.37887  2.77519  2.98518  4.58477  3.61503
          0.02178  4.23360  4.95595  0.61958  0.77255  0.48576  0.95510
    442   2.76237  5.05416  1.81027  2.39705  4.67322  1.79376  3.90008  4.16016  2.84047  3.70745  4.51877  2.92709  3.89246  3.06334  3.36573  2.03113  3.10080  3.69324  5.88347  4.47200    510 - -
          2.68618  4.42225  2.77519  2.73123  3.46354  2.40513  3.72494  3.29354  2.67741  2.69355  4.24690  2.90347  2.73739  3.18146  2.89801  2.37887  2.77519  2.98518  4.58477  3.61503
          0.02178  4.23360  4.95595  0.61958  0.77255  0.48576  0.95510
    443   2.71760  4.59654  3.30014  1.80800  3.74196  3.61105  3.87547  2.86515  2.75406  2.64559  2.70887  3.25610  4.01016  3.10650  3.15020  2.87038  2.95737  2.15998  5.20131  3.93287    511 - -
          2.68618  4.42225  2.77519  2.73123  3.46354  2.40513  3.72494  3.29354  2.67741  2.69355  4.24690  2.90347  2.73739  3.18146  2.89801  2.37887  2.77519  2.98518  4.58477  3.61503
          0.02178  4.23360  4.95595  0.61958  0.77255  0.48576  0.95510
    444   2.06338  4.40309  4.42818  3.88184  3.39254  4.12230  4.53360  1.74757  3.75993  1.40945  3.26521  4.12653  4.47292  4.00175  3.96385  3.45032  3.21797  2.06325  5.16862  3.99893    512 - -
          2.68618  4.42225  2.77519  2.73123  3.46354  2.40513  3.72494  3.29354  2.67741  2.69355  4.24690  2.90347  2.73739  3.18146  2.89801  2.37887  2.77519  2.98518  4.58477  3.61503
          0.02178  4.23360  4.95595  0.61958  0.77255  0.48576  0.95510
    445   2.07413  5.04660  1.58636  2.39447  4.55124  3.32190  3.83675  3.99872  2.73090  3.56952  4.38165  2.92795  2.50552  2.99141  3.24087  2.74375  3.05612  3.57787  5.76461  4.36756    513 - -
          2.68618  4.42225  2.77519  2.73123  3.46354  2.40513  3.72494  3.29354  2.67741  2.69355  4.24690  2.90347  2.73739  3.18146  2.89801  2.37887  2.77519  2.98518  4.58477  3.61503
          0.02178  4.23360  4.95595  0.61958  0.77255  0.48576  0.95510
    446   2.62835  4.32063  3.59957  3.05792  3.48736  2.46079  3.94666  2.20629  2.99233  2.06483  3.45349  3.42586  2.83411  3.30091  3.31842  2.87809  2.88486  2.53854  4.96759  3.73927    514 - -
          2.68618  4.42225  2.77519  2.73123  3.46354  2.40513  3.72494  3.29354  2.67741  2.69355  4.24690  2.90347  2.73739  3.18146  2.89801  2.37887  2.77519  2.98518  4.58477  3.61503
          0.02178  4.23360  4.95595  0.61958  0.77255  0.48576  0.95510
    447   2.21358  5.12046  3.30414  2.69395  4.53310  3.61918  3.68797  3.90891  1.49553  3.40736  4.23652  3.15287  4.00722  2.81824  1.82818  2.91573  3.11851  3.56276  5.51961  4.27334    515 - -
          2.68618  4.42225  2.77519  2.73123  3.46354  2.40513  3.72494  3.29354  2.67741  2.69355  4.24690  2.90347  2.73739  3.18146  2.89801  2.37887  2.77519  2.98518  4.58477  3.61503
          0.02178  4.23360  4.95595  0.61958  0.77255  0.48576  0.95510
    448   2.24810  5.27177  2.09829  1.81410  4.58959  3.38372  3.69326  4.07104  2.03401  3.56622  4.34081  2.85074  3.86062  2.81529  3.01176  2.72037  3.02178  3.65045  5.71625  4.29007    516 - -
          2.68618  4.42225  2.77519  2.73123  3.46354  2.40513  3.72494  3.29354  2.67741  2.69355  4.24690  2.90347  2.73739  3.18146  2.89801  2.37887  2.77519  2.98518  4.58477  3.61503
          0.02178  4.23360  4.95595  0.61958  0.77255  0.48576  0.95510
    449   2.19195  5.05710  2.95843  1.93592  4.41144  3.47780  3.69232  3.82638  2.33706  3.36729  4.17622  3.00485  3.90854  2.82519  1.84453  2.76669  3.00579  3.46253  5.53473  4.20652    517 - -
          2.68618  4.42225  2.77519  2.73123  3.46354  2.40513  3.72494  3.29354  2.67741  2.69355  4.24690  2.90347  2.73739  3.18146  2.89801  2.37887  2.77519  2.98518  4.58477  3.61503
          0.02178  4.23360  4.95595  0.61958  0.77255  0.48576  0.95510
    450   2.87222  4.53840  3.75471  3.20040  3.43262  3.85706  4.09169  2.07191  3.02550  1.69914  3.34092  3.59935  4.21253  2.01780  3.33015  3.13472  3.10251  2.53582  5.08418  3.86368    518 - -
          2.68618  4.42225  2.77519  2.73123  3.46354  2.40513  3.72494  3.29354  2.67741  2.69355  4.24690  2.90347  2.73739  3.18146  2.89801  2.37887  2.77519  2.98518  4.58477  3.61503
          0.02178  4.23360  4.95595  0.61958  0.77255  0.48576  0.95510
    451   2.13430  4.68514  3.07794  1.80491  4.00293  3.47274  3.84848  3.13807  2.70511  2.98383  3.88108  3.13604  3.93993  3.04585  3.13069  2.77918  2.94908  2.12520  5.36730  4.06675    519 - -
          2.68618  4.42225  2.77519  2.73123  3.46354  2.40513  3.72494  3.29354  2.67741  2.69355  4.24690  2.90347  2.73739  3.18146  2.89801  2.37887  2.77519  2.98518  4.58477  3.61503
          0.02178  4.23360  4.95595  0.61958  0.77255  0.48576  0.95510
    452   1.17981  4.54357  3.12255  2.88308  4.39599  3.20545  4.13156  3.79230  3.04088  3.49091  4.34226  1.97618  3.88388  3.35752  3.42024  2.66070  2.95918  3.33768  5.71461  4.42225    520 - -
          2.68618  4.42225  2.77519  2.73123  3.46354  2.40513  3.72494  3.29354  2.67741  2.69355  4.24690  2.90347  2.73739  3.18146  2.89801  2.37887  2.77519  2.98518  4.58477  3.61503
          0.02178  4.23360  4.95595  0.61958  0.77255  0.48576  0.95510
    453   1.85936  4.27523  3.71677  3.24425  1.93642  3.41767  4.06612  2.96695  3.20280  2.70345  3.63156  3.49998  3.97305  3.48127  3.49833  2.09389  2.87883  2.70778  5.00911  3.70907    521 - -
          2.68618  4.42225  2.77519  2.73123  3.46354  2.40513  3.72494  3.29354  2.67741  2.69355  4.24690  2.90347  2.73739  3.18146  2.89801  2.37887  2.77519  2.98518  4.58477  3.61503
          0.02178  4.23360  4.95595  0.61958  0.77255  0.48576  0.95510
    454   1.78406  4.28280  3.65818  3.27700  4.31757  3.10314  4.29744  3.67794  3.27267  3.39852  4.23274  3.43853  3.82580  3.56677  3.59537  1.82247  1.40914  3.18845  5.67544  4.46466    522 - -
          2.68618  4.42225  2.77519  2.73123  3.46354  2.40513  3.72494  3.29354  2.67741  2.69355  4.24690  2.90347  2.73739  3.18146  2.89801  2.37887  2.77519  2.98518  4.58477  3.61503
          0.02178  4.23360  4.95595  0.61958  0.77255  0.48576  0.95510
    455   2.84339  4.95632  2.95298  2.67029  4.39582  3.43869  3.91945  3.89610  2.63899  3.44877  4.33417  3.14692  1.44861  1.97064  2.99122  2.88583  3.15278  3.53377  5.61469  4.30330    523 - -
          2.68618  4.42225  2.77519  2.73123  3.46354  2.40513  3.72494  3.29354  2.67741  2.69355  4.24690  2.90347  2.73739  3.18146  2.89801  2.37887  2.77519  2.98518  4.58477  3.61503
          0.02178  4.23360  4.95595  0.61958  0.77255  0.48576  0.95510
    456   2.52775  4.34170  3.64078  3.17342  3.85011  3.37537  4.13564  2.95113  3.11785  2.84294  3.78408  3.46043  1.91620  3.44036  3.44466  2.74526  2.18742  1.90210  5.31011  4.08173    524 - -
          2.68618  4.42225  2.77519  2.73123  3.46354  2.40513  3.72494  3.29354  2.67741  2.69355  4.24690  2.90347  2.73739  3.18146  2.89801  2.37887  2.77519  2.98518  4.58477  3.61503
          0.02178  4.23360  4.95595  0.61958  0.77255  0.48576  0.95510
    457   2.73501  4.52271  3.63722  3.20430  3.71132  3.55023  4.15801  2.99823  3.08200  2.57582  2.32915  3.53892  1.41288  3.46842  3.38352  2.94382  3.06833  2.82457  5.26319  4.01381    525 - -
          2.68618  4.42225  2.77519  2.73123  3.46354  2.40513  3.72494  3.29354  2.67741  2.69355  4.24690  2.90347  2.73739  3.18146  2.89801  2.37887  2.77519  2.98518  4.58477  3.61503
          0.02178  4.23360  4.95595  0.61958  0.77255  0.48576  0.95510
    458   2.66905  4.43483  3.59119  3.04025  3.70700  3.57740  3.96195  2.82838  2.81344  2.69630  3.63779  3.41130  4.02864  3.25067  2.33594  2.88430  2.31258  1.64981  5.14548  3.91386    526 - -
          2.68618  4.42225  2.77519  2.73123  3.46354  2.40513  3.72494  3.29354  2.67741  2.69355  4.24690  2.90347  2.73739  3.18146  2.89801  2.37887  2.77519  2.98518  4.58477  3.61503
          0.02178  4.23360  4.95595  0.61958  0.77255  0.48576  0.95510
    459   2.91620  4.57905  3.49992  2.25287  3.72012  3.81947  4.19637  1.27566  3.12691  2.53161  3.63954  3.56862  4.25404  3.50007  3.45163  3.19435  3.17274  2.29491  5.31237  4.05648    527 - -
          2.68618  4.42225  2.77519  2.73123  3.46354  2.40513  3.72494  3.29354  2.67741  2.69355  4.24690  2.90347  2.73739  3.18146  2.89801  2.37887  2.77519  2.98518  4.58477  3.61503
          0.02178  4.23360  4.95595  0.61958  0.77255  0.48576  0.95510
    460   3.41504  4.69082  5.13792  4.61273  3.32594  4.76207  5.15456  1.23070  4.45360  1.14700  3.12232  4.83443  4.95227  4.59402  4.56225  4.15006  3.65148  2.02923  5.42594  4.31250    528 - -
          2.68618  4.42225  2.77519  2.73123  3.46354  2.40513  3.72494  3.29354  2.67741  2.69355  4.24690  2.90347  2.73739  3.18146  2.89801  2.37887  2.77519  2.98518  4.58477  3.61503
          0.02178  4.23360  4.95595  0.61958  0.77255  0.48576  0.95510
    461   2.46114  4.42731  3.36182  3.13804  4.47128  3.13915  4.30407  3.94973  3.24466  3.61286  4.45842  3.38440  1.18536  3.56400  3.57098  1.80852  2.93680  3.41184  5.79231  4.54123    529 - -
          2.68618  4.42225  2.77519  2.73123  3.46354  2.40513  3.72494  3.29354  2.67741  2.69355  4.24690  2.90347  2.73739  3.18146  2.89801  2.37887  2.77519  2.98518  4.58477  3.61503
          0.02178  4.23360  4.95595  0.61958  0.77255  0.48576  0.95510
    462   2.84848  4.31458  4.23139  3.66673  3.37142  3.98589  4.33353  1.82961  3.56146  1.76947  3.28362  3.93370  2.51689  3.80960  3.78690  3.28708  3.08963  1.77145  5.03876  3.85268    530 - -
          2.68618  4.42225  2.77519  2.73123  3.46354  2.40513  3.72494  3.29354  2.67741  2.69355  4.24690  2.90347  2.73739  3.18146  2.89801  2.37887  2.77519  2.98518  4.58477  3.61503
          0.02178  4.23360  4.95595  0.61958  0.77255  0.48576  0.95510
    463   2.58527  4.73109  2.93024  2.61280  4.43952  3.26097  3.91354  3.90257  2.76248  3.48922  4.29441  2.06134  2.45834  3.08267  3.20541  1.65406  2.94400  3.44521  5.67982  4.34291    531 - -
          2.68618  4.42225  2.77519  2.73123  3.46354  2.40513  3.72494  3.29354  2.67741  2.69355  4.24690  2.90347  2.73739  3.18146  2.89801  2.37887  2.77519  2.98518  4.58477  3.61503
          0.17220  4.23360  1.94009  0.61958  0.77255  0.48576  0.95510
    464   2.74571  4.78109  1.65209  2.55712  4.07853  3.40404  3.90449  3.11014  2.83649  3.04862  4.01979  3.06371  3.94313  3.11125  3.29773  2.82703  3.04396  1.93251  5.49078  4.13847    532 - -
          2.68618  4.42225  2.77519  2.73123  3.46354  2.40513  3.72494  3.29354  2.67741  2.69355  4.24690  2.90347  2.73739  3.18146  2.89801  2.37887  2.77519  2.98518  4.58477  3.61503
          0.02527  4.08667  4.80901  0.61958  0.77255  0.39503  1.11981
    465   3.29185  4.61229  4.90850  4.40608  1.54363  4.48163  4.54406  1.43041  4.26404  1.83632  3.19781  4.50772  4.75168  4.36608  4.35171  3.84571  3.53039  2.24309  4.81485  3.37937    533 - -
          2.68618  4.42225  2.77519  2.73123  3.46354  2.40513  3.72494  3.29354  2.67741  2.69355  4.24690  2.90347  2.73739  3.18146  2.89801  2.37887  2.77519  2.98518  4.58477  3.61503
          0.02178  4.23360  4.95595  0.61958  0.77255  0.48576  0.95510
    466   1.92312  4.36934  3.60741  3.12166  3.65009  3.49321  4.05618  2.88159  3.05386  1.70376  3.59808  3.45465  2.57933  3.38109  3.37584  2.83307  2.92149  2.66328  5.14844  3.91981    534 - -
          2.68618  4.42225  2.77519  2.73123  3.46354  2.40513  3.72494  3.29354  2.67741  2.69355  4.24690  2.90347  2.73739  3.18146  2.89801  2.37887  2.77519  2.98518  4.58477  3.61503
          0.02178  4.23360  4.95595  0.61958  0.77255  0.48576  0.95510
    467   2.03782  4.35830  4.24363  3.70405  1.86886  3.93653  4.22238  2.47590  3.59128  1.67608  3.23511  3.92314  4.31395  3.81023  3.78896  3.25547  3.12245  2.38804  4.80146  3.48168    535 - -
          2.68618  4.42225  2.77519  2.73123  3.46354  2.40513  3.72494  3.29354  2.67741  2.69355  4.24690  2.90347  2.73739  3.18146  2.89801  2.37887  2.77519  2.98518  4.58477  3.61503
          0.02178  4.23360  4.95595  0.61958  0.77255  0.48576  0.95510
    468   2.75804  4.99632  1.81931  2.42148  4.07082  3.41717  3.74548  3.71507  2.63543  3.30017  4.13580  2.95531  3.90108  2.93110  3.12053  2.16305  3.01638  3.37435  5.40168  2.47651    536 - -
          2.68618  4.42225  2.77519  2.73123  3.46354  2.40513  3.72494  3.29354  2.67741  2.69355  4.24690  2.90347  2.73739  3.18146  2.89801  2.37887  2.77519  2.98518  4.58477  3.61503
          0.02178  4.23360  4.95595  0.61958  0.77255  0.48576  0.95510
    469   2.20804  4.31431  3.63123  3.07506  3.42387  3.63991  2.74707  2.71730  2.98529  1.96146  3.41385  3.44308  4.03304  3.30198  3.30044  2.91067  2.89186  2.07992  4.91246  3.67439    537 - -
          2.68618  4.42225  2.77519  2.73123  3.46354  2.40513  3.72494  3.29354  2.67741  2.69355  4.24690  2.90347  2.73739  3.18146  2.89801  2.37887  2.77519  2.98518  4.58477  3.61503
          0.02178  4.23360  4.95595  0.61958  0.77255  0.48576  0.95510
    470   2.74046  4.57354  3.49749  2.90929  3.65852  3.61055  3.80650  3.14993  2.54973  2.80688  3.70922  3.31281  4.01331  3.07917  2.10199  2.89561  2.28577  2.90609  2.28679  3.74948    538 - -
          2.68618  4.42225  2.77519  2.73123  3.46354  2.40513  3.72494  3.29354  2.67741  2.69355  4.24690  2.90347  2.73739  3.18146  2.89801  2.37887  2.77519  2.98518  4.58477  3.61503
          0.02178  4.23360  4.95595  0.61958  0.77255  0.48576  0.95510
    471   1.69771  4.75403  2.17652  2.56697  4.31833  3.30952  3.86842  3.68902  2.73973  3.34423  4.16996  3.04705  3.86480  3.03928  3.20306  2.67442  2.06856  3.30147  5.59226  4.25713    539 - -
          2.68618  4.42225  2.77519  2.73123  3.46354  2.40513  3.72494  3.29354  2.67741  2.69355  4.24690  2.90347  2.73739  3.18146  2.89801  2.37887  2.77519  2.98518  4.58477  3.61503
          0.02178  4.23360  4.95595  0.61958  0.77255  0.48576  0.95510
    472   3.58824  4.95203  4.76940  4.42589  3.31640  4.43729  4.97080  2.55370  4.19142  0.53073  3.25261  4.66745  4.81992  4.47050  4.30210  4.07466  3.87104  2.68198  5.31026  4.11206    540 - -
          2.68618  4.42225  2.77519  2.73123  3.46354  2.40513  3.72494  3.29354  2.67741  2.69355  4.24690  2.90347  2.73739  3.18146  2.89801  2.37887  2.77519  2.98518  4.58477  3.61503
          0.02178  4.23360  4.95595  0.61958  0.77255  0.48576  0.95510
    473   2.59908  4.65987  3.22296  2.74190  4.22968  2.22021  3.86221  3.63082  2.59174  3.25073  4.08189  3.16643  3.88797  3.04099  2.19937  2.69146  1.80877  3.25394  5.47882  4.19968    541 - -
          2.68618  4.42225  2.77519  2.73123  3.46354  2.40513  3.72494  3.29354  2.67741  2.69355  4.24690  2.90347  2.73739  3.18146  2.89801  2.37887  2.77519  2.98518  4.58477  3.61503
          0.02178  4.23360  4.95595  0.61958  0.77255  0.48576  0.95510
    474   2.33342  2.33214  3.92910  3.50283  4.11311  3.12015  4.36175  3.45008  3.42669  3.20493  4.06655  3.55451  3.84421  3.70217  3.69297  1.33735  2.01603  3.02311  5.52694  4.33837    542 - -
          2.68618  4.42225  2.77519  2.73123  3.46354  2.40513  3.72494  3.29354  2.67741  2.69355  4.24690  2.90347  2.73739  3.18146  2.89801  2.37887  2.77519  2.98518  4.58477  3.61503
          0.02178  4.23360  4.95595  0.61958  0.77255  0.48576  0.95510
    475   2.79815  4.32645  4.01774  3.43741  3.37793  3.88312  4.16837  1.99091  3.27163  1.83286  3.30461  3.75070  4.23538  3.59211  2.37608  3.16730  3.03107  1.85698  4.98637  3.79115    543 - -
          2.68618  4.42225  2.77519  2.73123  3.46354  2.40513  3.72494  3.29354  2.67741  2.69355  4.24690  2.90347  2.73739  3.18146  2.89801  2.37887  2.77519  2.98518  4.58477  3.61503
          0.21460  4.23360  1.72238  0.61958  0.77255  0.48576  0.95510
    476   3.20959  5.03035  3.71877  3.19774  4.42919  3.66024  3.96308  3.98562  2.32561  3.47026  4.46869  3.54281  4.15691  3.17724  0.74385  3.28713  3.46537  3.70278  5.44365  4.32198    544 - -
          2.68618  4.42225  2.77519  2.73123  3.46354  2.40513  3.72494  3.29354  2.67741  2.69355  4.24690  2.90347  2.73739  3.18146  2.89801  2.37887  2.77519  2.98518  4.58477  3.61503
          0.02635  4.04534  4.76769  0.61958  0.77255  0.68858  0.69774
    477   2.01004  4.73342  2.93454  2.60055  4.19857  3.31873  3.80935  3.58746  2.53645  3.20599  4.10114  3.05819  3.86547  1.64500  2.89142  2.71884  2.96693  3.24739  5.46851  4.15885    545 - -
          2.68618  4.42225  2.77519  2.73123  3.46354  2.40513  3.72494  3.29354  2.67741  2.69355  4.24690  2.90347  2.73739  3.18146  2.89801  2.37887  2.77519  2.98518  4.58477  3.61503
          0.02635  4.04534  4.76769  0.61958  0.77255  0.68858  0.69774
    478   2.74394  4.83429  3.11663  2.65644  4.28964  3.43468  3.73165  3.60946  1.47343  3.23599  4.10792  3.10300  3.91341  2.89437  2.57682  2.79799  2.14539  3.28222  5.44284  4.18001    546 - -
          2.68618  4.42225  2.77519  2.73123  3.46354  2.40513  3.72494  3.29354  2.67741  2.69355  4.24690  2.90347  2.73739  3.18146  2.89801  2.37887  2.77519  2.98518  4.58477  3.61503
          0.02635  4.04534  4.76769  0.61958  0.77255  0.68858  0.69774
    479   3.30859  4.67852  4.73663  4.18892  3.06957  4.48786  4.77519  2.23152  3.99344  0.95693  2.00529  4.47164  4.69965  4.17739  4.14013  3.84471  3.53564  2.36655  5.13997  4.03902    547 - -
          2.68618  4.42225  2.77519  2.73123  3.46354  2.40513  3.72494  3.29354  2.67741  2.69355  4.24690  2.90347  2.73739  3.18146  2.89801  2.37887  2.77519  2.98518  4.58477  3.61503
          0.02635  4.04534  4.76769  0.61958  0.77255  0.68858  0.69774
    480   2.99668  4.72180  3.62308  3.48942  4.46449  3.39968  4.55004  4.05769  3.56217  3.66442  4.72374  3.77722  0.56089  3.94563  3.78542  3.17028  3.45247  3.68277  5.60045  4.58852    548 - -
          2.68620  4.42227  2.77522  2.73126  3.46356  2.40515  3.72497  3.29356  2.67743  2.69357  4.24692  2.90349  2.73742  3.18149  2.89803  2.37861  2.77522  2.98521  4.58479  3.61506
          0.21191  1.70123  4.76769  0.27696  1.41916  0.37708  1.15792
    481   2.55801  4.55505  3.14856  2.78500  4.12680  1.85887  3.96898  3.48748  2.86269  3.19402  4.04910  2.11411  3.88603  3.18823  3.26422  2.68001  2.91418  2.23205  5.47022  4.17972    550 - -
          2.68618  4.42225  2.77519  2.73123  3.46354  2.40513  3.72494  3.29354  2.67741  2.69355  4.24690  2.90347  2.73739  3.18146  2.89801  2.37887  2.77519  2.98518  4.58477  3.61503
          0.02178  4.23360  4.95595  0.61958  0.77255  0.48576  0.95510
    482   2.91071  5.27365  1.52424  2.42063  4.61422  3.44230  3.79977  4.11175  2.55442  3.62280  4.44663  2.96448  3.95455  2.94611  1.74565  2.86829  3.16822  3.71847  5.73478  4.36134    551 - -
          2.68618  4.42225  2.77519  2.73123  3.46354  2.40513  3.72494  3.29354  2.67741  2.69355  4.24690  2.90347  2.73739  3.18146  2.89801  2.37887  2.77519  2.98518  4.58477  3.61503
          0.02178  4.23360  4.95595  0.61958  0.77255  0.48576  0.95510
    483   1.91067  4.38996  3.51488  3.01587  3.74660  3.42731  4.00071  3.02470  2.95829  2.74133  2.50588  3.36882  2.07861  3.29012  3.30614  2.75883  2.88524  2.77022  5.19609  3.95884    552 - -
          2.68618  4.42225  2.77519  2.73123  3.46354  2.40513  3.72494  3.29354  2.67741  2.69355  4.24690  2.90347  2.73739  3.18146  2.89801  2.37887  2.77519  2.98518  4.58477  3.61503
          0.02178  4.23360  4.95595  0.61958  0.77255  0.48576  0.95510
    484   2.96334  5.18680  1.80617  2.49394  4.70922  3.37683  4.03120  4.22705  3.01691  3.79931  4.66998  3.03280  1.21140  3.22467  3.52843  2.95158  3.30102  3.80740  5.90879  4.55006    553 - -
          2.68618  4.42225  2.77519  2.73123  3.46354  2.40513  3.72494  3.29354  2.67741  2.69355  4.24690  2.90347  2.73739  3.18146  2.89801  2.37887  2.77519  2.98518  4.58477  3.61503
          0.02178  4.23360  4.95595  0.61958  0.77255  0.48576  0.95510
    485   3.23932  4.51671  5.07343  4.59350  3.75661  4.65837  5.30656  1.42364  4.49062  2.24116  3.54292  4.78299  4.95819  4.75476  4.67582  4.06621  3.50836  0.88122  5.76479  4.55028    554 - -
          2.68618  4.42225  2.77519  2.73123  3.46354  2.40513  3.72494  3.29354  2.67741  2.69355  4.24690  2.90347  2.73739  3.18146  2.89801  2.37887  2.77519  2.98518  4.58477  3.61503
          0.02178  4.23360  4.95595  0.61958  0.77255  0.48576  0.95510
    486   2.18892  4.98162  2.83364  2.04761  4.29034  3.41229  2.51662  3.73267  2.48231  3.29895  4.10019  2.94180  3.85767  2.83315  2.94798  2.18695  2.93693  3.36955  5.50151  4.13783    555 - -
          2.68618  4.42225  2.77519  2.73123  3.46354  2.40513  3.72494  3.29354  2.67741  2.69355  4.24690  2.90347  2.73739  3.18146  2.89801  2.37887  2.77519  2.98518  4.58477  3.61503
          0.02178  4.23360  4.95595  0.61958  0.77255  0.48576  0.95510
    487   2.96320  5.18544  1.81092  2.49529  4.70853  3.37698  4.03205  4.22635  3.01777  3.79893  4.66978  3.03389  1.20798  3.22573  3.52889  2.95184  3.30111  3.80677  5.90825  4.55009    556 - -
          2.68618  4.42225  2.77519  2.73123  3.46354  2.40513  3.72494  3.29354  2.67741  2.69355  4.24690  2.90347  2.73739  3.18146  2.89801  2.37887  2.77519  2.98518  4.58477  3.61503
          0.02178  4.23360  4.95595  0.61958  0.77255  0.48576  0.95510
    488   3.83176  5.06605  4.74382  4.43105  2.07771  4.51111  3.59951  3.63801  4.17486  2.96182  4.20539  4.19671  4.83615  4.23963  4.22214  3.91242  4.05354  3.53575  1.07482  1.51577    557 - -
          2.68618  4.42225  2.77519  2.73123  3.46354  2.40513  3.72494  3.29354  2.67741  2.69355  4.24690  2.90347  2.73739  3.18146  2.89801  2.37887  2.77519  2.98518  4.58477  3.61503
          0.02178  4.23360  4.95595  0.61958  0.77255  0.48576  0.95510
    489   3.46873  4.74960  5.15051  4.61871  3.25098  4.78686  5.14162  1.55382  4.45173  0.88702  3.04318  4.85284  4.95561  4.56486  4.54796  4.17360  3.69943  2.16624  5.37757  4.28801    558 - -
          2.68618  4.42225  2.77519  2.73123  3.46354  2.40513  3.72494  3.29354  2.67741  2.69355  4.24690  2.90347  2.73739  3.18146  2.89801  2.37887  2.77519  2.98518  4.58477  3.61503
          0.02178  4.23360  4.95595  0.61958  0.77255  0.48576  0.95510
    490   3.07367  5.14439  3.40800  2.86090  4.17302  3.70817  1.49649  3.92998  2.18772  3.41488  4.30279  3.28538  4.11687  2.94604  1.73587  3.09115  3.27705  3.62139  5.34161  4.00166    559 - -
          2.68618  4.42225  2.77519  2.73123  3.46354  2.40513  3.72494  3.29354  2.67741  2.69355  4.24690  2.90347  2.73739  3.18146  2.89801  2.37887  2.77519  2.98518  4.58477  3.61503
          0.02178  4.23360  4.95595  0.61958  0.77255  0.48576  0.95510
    491   2.61747  4.55520  3.41137  3.23690  4.67377  1.01932  4.44289  4.17926  3.42942  3.81559  4.66681  3.50212  1.83718  3.71844  3.75380  2.77228  3.09866  3.61455  5.89205  4.74233    560 - -
          2.68618  4.42225  2.77519  2.73123  3.46354  2.40513  3.72494  3.29354  2.67741  2.69355  4.24690  2.90347  2.73739  3.18146  2.89801  2.37887  2.77519  2.98518  4.58477  3.61503
          0.02178  4.23360  4.95595  0.61958  0.77255  0.48576  0.95510
    492   2.78509  4.50424  2.50846  3.03714  3.58134  3.73268  4.05337  2.58398  3.04810  1.61781  3.50639  3.46514  4.13582  3.35341  3.41486  3.02590  3.03299  1.96853  5.15386  3.90054    561 - -
          2.68618  4.42225  2.77519  2.73123  3.46354  2.40513  3.72494  3.29354  2.67741  2.69355  4.24690  2.90347  2.73739  3.18146  2.89801  2.37887  2.77519  2.98518  4.58477  3.61503
          0.02178  4.23360  4.95595  0.61958  0.77255  0.48576  0.95510
    493   2.10697  4.79410  2.23242  2.52078  4.33907  3.31552  3.80322  3.76929  2.63939  3.36154  4.16169  3.01170  3.84040  2.95562  3.10970  1.97914  2.23098  3.36019  5.57550  4.22878    562 - -
          2.68618  4.42225  2.77519  2.73123  3.46354  2.40513  3.72494  3.29354  2.67741  2.69355  4.24690  2.90347  2.73739  3.18146  2.89801  2.37887  2.77519  2.98518  4.58477  3.61503
          0.02178  4.23360  4.95595  0.61958  0.77255  0.48576  0.95510
    494   2.91483  5.47815  1.80199  1.51706  4.78696  3.36623  3.77095  4.29055  2.02944  3.76537  4.56257  2.82081  3.90894  2.90744  3.17768  2.82542  3.17427  3.85517  5.90582  4.44161    563 - -
          2.68618  4.42225  2.77519  2.73123  3.46354  2.40513  3.72494  3.29354  2.67741  2.69355  4.24690  2.90347  2.73739  3.18146  2.89801  2.37887  2.77519  2.98518  4.58477  3.61503
          0.02178  4.23360  4.95595  0.61958  0.77255  0.48576  0.95510
    495   2.73058  4.80157  2.26615  2.58149  3.85781  3.47879  3.77658  3.46758  2.66842  3.08802  3.95085  3.08228  2.45032  2.99701  3.10803  2.79070  2.98466  3.16995  2.25502  3.84311    564 - -
          2.68618  4.42225  2.77519  2.73123  3.46354  2.40513  3.72494  3.29354  2.67741  2.69355  4.24690  2.90347  2.73739  3.18146  2.89801  2.37887  2.77519  2.98518  4.58477  3.61503
          0.02178  4.23360  4.95595  0.61958  0.77255  0.48576  0.95510
    496   2.78441  5.21058  2.86684  1.99401  4.56061  3.46822  3.65284  4.01214  2.29473  3.49053  4.26959  2.30789  3.88907  2.26268  2.06907  2.74565  3.00896  3.60904  5.61129  4.25062    565 - -
          2.68623  4.42230  2.77524  2.73128  3.46359  2.40517  3.72499  3.29359  2.67746  2.69360  4.24694  2.90351  2.73668  3.18151  2.89805  2.37892  2.77524  2.98523  4.58482  3.61508
          0.32527  1.30702  4.95595  0.18730  1.76723  0.48576  0.95510
    497   2.76815  4.49498  3.74781  3.34115  3.72250  3.60998  4.27264  1.97341  3.24491  2.58451  3.70764  3.64945  1.38983  3.61162  3.53462  3.02080  3.10834  2.56518  5.30704  4.05142    567 - -
          2.68618  4.42225  2.77519  2.73123  3.46354  2.40513  3.72494  3.29354  2.67741  2.69355  4.24690  2.90347  2.73739  3.18146  2.89801  2.37887  2.77519  2.98518  4.58477  3.61503
          0.02178  4.23360  4.95595  0.61958  0.77255  0.48576  0.95510
    498   2.18150  5.15560  2.01674  1.95593  4.48380  3.37942  3.71323  3.93885  2.54607  3.47805  4.26789  2.87693  3.86149  2.84538  3.05462  2.71519  2.31344  3.54272  5.66001  4.25322    568 - -
          2.68618  4.42225  2.77519  2.73123  3.46354  2.40513  3.72494  3.29354  2.67741  2.69355  4.24690  2.90347  2.73739  3.18146  2.89801  2.37887  2.77519  2.98518  4.58477  3.61503
          0.02178  4.23360  4.95595  0.61958  0.77255  0.48576  0.95510
    499   1.95249  4.28203  3.86981  3.40520  3.86793  3.37893  4.29251  2.77035  3.33931  2.82345  3.79273  3.60287  4.00056  3.63572  3.63214  2.77084  1.56025  1.89574  5.37114  4.16134    569 - -
          2.68618  4.42225  2.77519  2.73123  3.46354  2.40513  3.72494  3.29354  2.67741  2.69355  4.24690  2.90347  2.73739  3.18146  2.89801  2.37887  2.77519  2.98518  4.58477  3.61503
          0.02178  4.23360  4.95595  0.61958  0.77255  0.48576  0.95510
    500   2.86856  4.76216  3.35317  2.85967  2.14955  3.68836  2.04660  3.33943  2.75518  2.90938  3.85637  3.28969  4.08261  2.31242  3.11552  2.96047  3.09909  3.10056  4.61299  3.04402    570 - -
          2.68618  4.42225  2.77519  2.73123  3.46354  2.40513  3.72494  3.29354  2.67741  2.69355  4.24690  2.90347  2.73739  3.18146  2.89801  2.37887  2.77519  2.98518  4.58477  3.61503
          0.02178  4.23360  4.95595  0.61958  0.77255  0.48576  0.95510
    501   3.24573  4.51660  5.09576  4.61455  3.75984  4.67873  5.32489  1.34862  4.51456  2.24032  3.54251  4.80270  4.97091  4.77499  4.69728  4.08646  3.51305  0.92162  5.77301  4.56090    571 - -
          2.68618  4.42225  2.77519  2.73123  3.46354  2.40513  3.72494  3.29354  2.67741  2.69355  4.24690  2.90347  2.73739  3.18146  2.89801  2.37887  2.77519  2.98518  4.58477  3.61503
          0.02178  4.23360  4.95595  0.61958  0.77255  0.48576  0.95510
    502   1.56121  4.32042  4.17780  3.77272  3.87000  3.56625  4.58943  2.38479  3.69292  2.67296  3.77014  3.88905  4.19412  3.98292  3.93089  2.99208  3.05218  1.26841  5.51105  4.30089    572 - -
          2.68618  4.42225  2.77519  2.73123  3.46354  2.40513  3.72494  3.29354  2.67741  2.69355  4.24690  2.90347  2.73739  3.18146  2.89801  2.37887  2.77519  2.98518  4.58477  3.61503
          0.02178  4.23360  4.95595  0.61958  0.77255  0.48576  0.95510
    503   3.80752  5.01348  4.89668  4.59708  1.41570  4.54919  3.66224  3.42722  4.39374  2.70615  4.00068  4.28910  4.86154  4.34518  4.38407  3.95424  4.03273  3.38510  1.20179  2.06883    573 - -
          2.68618  4.42225  2.77519  2.73123  3.46354  2.40513  3.72494  3.29354  2.67741  2.69355  4.24690  2.90347  2.73739  3.18146  2.89801  2.37887  2.77519  2.98518  4.58477  3.61503
          0.02178  4.23360  4.95595  0.61958  0.77255  0.48576  0.95510
    504   3.46400  5.24621  3.99606  3.44964  4.69592  3.86135  4.15587  4.27715  2.47524  3.72725  4.73087  3.77467  4.35812  3.36962  0.54407  3.53904  3.71273  3.98842  5.63863  4.55949    574 - -
          2.68618  4.42225  2.77519  2.73123  3.46354  2.40513  3.72494  3.29354  2.67741  2.69355  4.24690  2.90347  2.73739  3.18146  2.89801  2.37887  2.77519  2.98518  4.58477  3.61503
          0.02178  4.23360  4.95595  0.61958  0.77255  0.48576  0.95510
    505   2.89415  5.44458  1.93622  1.53537  4.75761  3.37256  3.75679  4.25634  1.91570  3.73242  4.52535  2.82887  3.90305  2.89028  3.13022  2.81057  3.15012  3.82349  5.87150  4.41710    575 - -
          2.68618  4.42225  2.77519  2.73123  3.46354  2.40513  3.72494  3.29354  2.67741  2.69355  4.24690  2.90347  2.73739  3.18146  2.89801  2.37887  2.77519  2.98518  4.58477  3.61503
          0.02178  4.23360  4.95595  0.61958  0.77255  0.48576  0.95510
    506   2.92308  5.46113  1.86120  1.49273  4.78071  3.34877  3.80127  4.28530  2.72924  3.77846  4.58603  2.81630  3.91326  2.94626  3.28940  1.98200  3.19468  3.85303  5.93502  4.46159    576 - -
          2.68618  4.42225  2.77519  2.73123  3.46354  2.40513  3.72494  3.29354  2.67741  2.69355  4.24690  2.90347  2.73739  3.18146  2.89801  2.37887  2.77519  2.98518  4.58477  3.61503
          0.02178  4.23360  4.95595  0.61958  0.77255  0.48576  0.95510
    507   3.20892  4.54853  4.86455  4.37371  3.53498  4.48238  5.01898  1.93919  4.22086  1.61165  3.37639  4.57948  4.80813  4.47914  4.39521  3.87698  3.47766  0.97305  5.49819  4.29269    577 - -
          2.68618  4.42225  2.77519  2.73123  3.46354  2.40513  3.72494  3.29354  2.67741  2.69355  4.24690  2.90347  2.73739  3.18146  2.89801  2.37887  2.77519  2.98518  4.58477  3.61503
          0.02178  4.23360  4.95595  0.61958  0.77255  0.48576  0.95510
    508   2.63727  4.58974  3.18662  2.77665  3.79434  1.84004  3.88261  3.37903  2.81048  3.03385  3.90657  3.20711  2.54464  3.14638  3.20433  2.75865  2.94440  3.07027  5.19955  2.52798    578 - -
          2.68618  4.42225  2.77519  2.73123  3.46354  2.40513  3.72494  3.29354  2.67741  2.69355  4.24690  2.90347  2.73739  3.18146  2.89801  2.37887  2.77519  2.98518  4.58477  3.61503
          0.17220  4.23360  1.94009  0.61958  0.77255  0.48576  0.95510
    509   2.61452  2.85731  2.27922  2.80287  3.63415  3.49888  3.85411  2.86144  2.80473  2.10442  3.59582  3.23783  3.93881  3.12568  3.19249  2.78860  2.87837  2.63508  5.08658  3.80964    579 - -
          2.68618  4.42225  2.77519  2.73123  3.46354  2.40513  3.72494  3.29354  2.67741  2.69355  4.24690  2.90347  2.73739  3.18146  2.89801  2.37887  2.77519  2.98518  4.58477  3.61503
          0.02527  4.08667  4.80901  0.61958  0.77255  0.65047  0.73772
    510   3.19134  4.48834  4.91524  4.37597  3.38619  4.54917  4.98377  1.52471  4.26120  1.38064  3.18191  4.59803  4.78794  4.44048  4.41339  3.91017  3.43268  1.43397  5.38922  4.25534    580 - -
          2.68618  4.42225  2.77519  2.73123  3.46354  2.40513  3.72494  3.29354  2.67741  2.69355  4.24690  2.90347  2.73739  3.18146  2.89801  2.37887  2.77519  2.98518  4.58477  3.61503
          0.02527  4.08667  4.80901  0.61958  0.77255  0.65047  0.73772
    511   1.54105  4.20845  3.54659  3.16660  4.22394  3.02702  4.19691  3.57702  3.16602  3.30171  4.13835  3.34297  3.74436  3.46317  3.49293  1.75042  1.94589  3.09617  5.58165  4.36708    581 - -
          2.68618  4.42225  2.77519  2.73123  3.46354  2.40513  3.72494  3.29354  2.67741  2.69355  4.24690  2.90347  2.73739  3.18146  2.89801  2.37887  2.77519  2.98518  4.58477  3.61503
          0.02527  4.08667  4.80901  0.61958  0.77255  0.65047  0.73772
    512   2.95352  4.70232  3.67074  3.59997  4.72814  0.46378  4.70214  4.38481  3.81008  4.01034  4.99153  3.83577  4.09997  4.11765  4.01779  3.13240  3.45141  3.87172  5.76158  4.83904    582 - -
          2.68606  4.42247  2.77541  2.73105  3.46376  2.40535  3.72516  3.29306  2.67763  2.69270  4.24530  2.90368  2.73761  3.18112  2.89823  2.37909  2.77504  2.98540  4.58499  3.61525
          0.38804  1.16009  4.80901  1.34647  0.30132  0.39503  1.11981
    513   2.69887  2.11333  4.23525  3.67751  3.18454  3.77665  4.14174  2.43267  3.53168  2.31531  3.31312  3.83583  4.18871  3.76122  3.69888  3.09900  2.95992  1.76244  4.75766  2.55298    588 - -
          2.68618  4.42225  2.77519  2.73123  3.46354  2.40513  3.72494  3.29354  2.67741  2.69355  4.24690  2.90347  2.73739  3.18146  2.89801  2.37887  2.77519  2.98518  4.58477  3.61503
          0.02178  4.23360  4.95595  0.61958  0.77255  0.48576  0.95510
    514   2.72340  4.98622  2.72395  1.93221  4.44357  3.35223  3.80009  3.89131  2.63461  3.45959  4.27136  2.95752  2.05718  2.95364  3.10377  1.98821  3.01617  3.49300  5.65655  4.28657    589 - -
          2.68618  4.42225  2.77519  2.73123  3.46354  2.40513  3.72494  3.29354  2.67741  2.69355  4.24690  2.90347  2.73739  3.18146  2.89801  2.37887  2.77519  2.98518  4.58477  3.61503
          0.02178  4.23360  4.95595  0.61958  0.77255  0.48576  0.95510
    515   2.41311  4.39884  3.40747  3.02394  4.33405  3.15443  4.14328  3.74419  3.04897  3.40663  4.22961  3.31090  1.81356  3.36853  3.41797  1.76164  2.01412  3.26286  5.65229  4.40201    590 - -
          2.68618  4.42225  2.77519  2.73123  3.46354  2.40513  3.72494  3.29354  2.67741  2.69355  4.24690  2.90347  2.73739  3.18146  2.89801  2.37887  2.77519  2.98518  4.58477  3.61503
          0.02178  4.23360  4.95595  0.61958  0.77255  0.48576  0.95510
    516   2.99016  5.42571  2.50328  1.15496  4.72831  3.41841  3.81553  4.21817  2.60788  3.71262  4.55729  2.90118  3.96787  2.19892  3.04974  2.91654  3.24990  3.82710  5.85216  4.44228    591 - -
          2.68618  4.42225  2.77519  2.73123  3.46354  2.40513  3.72494  3.29354  2.67741  2.69355  4.24690  2.90347  2.73739  3.18146  2.89801  2.37887  2.77519  2.98518  4.58477  3.61503
          0.02178  4.23360  4.95595  0.61958  0.77255  0.48576  0.95510
    517   2.03636  5.22548  1.69994  2.31391  4.57021  3.36790  3.76095  4.03812  2.62050  3.57060  4.37412  2.87148  3.88789  2.19886  3.13281  2.76721  3.07684  3.63475  5.74817  4.32846    592 - -
          2.68618  4.42225  2.77519  2.73123  3.46354  2.40513  3.72494  3.29354  2.67741  2.69355  4.24690  2.90347  2.73739  3.18146  2.89801  2.37887  2.77519  2.98518  4.58477  3.61503
          0.02178  4.23360  4.95595  0.61958  0.77255  0.48576  0.95510
    518   3.27456  4.66037  4.63902  4.12481  2.79782  4.29840  4.24118  2.64614  3.86160  0.93827  3.22481  4.25449  4.60423  4.08622  3.98222  3.67138  3.50485  2.70461  2.44363  3.07851    593 - -
          2.68618  4.42225  2.77519  2.73123  3.46354  2.40513  3.72494  3.29354  2.67741  2.69355  4.24690  2.90347  2.73739  3.18146  2.89801  2.37887  2.77519  2.98518  4.58477  3.61503
          0.02178  4.23360  4.95595  0.61958  0.77255  0.48576  0.95510
    519   2.83687  4.48859  3.76325  3.21788  3.43486  3.82372  4.09151  2.61120  3.05267  1.55699  3.35250  3.60091  4.19426  2.31096  3.35061  3.11014  3.07421  2.00564  5.06481  3.84659    594 - -
          2.68618  4.42225  2.77519  2.73123  3.46354  2.40513  3.72494  3.29354  2.67741  2.69355  4.24690  2.90347  2.73739  3.18146  2.89801  2.37887  2.77519  2.98518  4.58477  3.61503
          0.02178  4.23360  4.95595  0.61958  0.77255  0.48576  0.95510
    520   3.32027  5.45795  2.70918  0.60255  4.85842  3.54927  4.18899  4.38912  3.12058  3.95378  4.92919  3.20787  4.17613  3.40794  3.55530  3.27483  3.63280  4.04145  5.95935  4.70411    595 - -
          2.68618  4.42225  2.77519  2.73123  3.46354  2.40513  3.72494  3.29354  2.67741  2.69355  4.24690  2.90347  2.73739  3.18146  2.89801  2.37887  2.77519  2.98518  4.58477  3.61503
          0.02178  4.23360  4.95595  0.61958  0.77255  0.48576  0.95510
    521   2.88128  4.93756  1.32865  2.58988  4.11127  3.51296  3.95898  2.23357  2.89483  3.06436  4.07466  3.11466  4.03621  3.16512  3.36503  2.94489  3.16019  2.94886  5.54704  4.17737    596 - -
          2.68618  4.42225  2.77519  2.73123  3.46354  2.40513  3.72494  3.29354  2.67741  2.69355  4.24690  2.90347  2.73739  3.18146  2.89801  2.37887  2.77519  2.98518  4.58477  3.61503
          0.02178  4.23360  4.95595  0.61958  0.77255  0.48576  0.95510
    522   2.93789  4.37854  4.33229  3.78397  2.95980  4.03305  4.14821  2.46121  3.63546  1.62647  3.27300  3.97350  4.37359  3.85451  3.81087  3.34200  3.17255  1.87201  4.63721  1.88677    597 - -
          2.68618  4.42225  2.77519  2.73123  3.46354  2.40513  3.72494  3.29354  2.67741  2.69355  4.24690  2.90347  2.73739  3.18146  2.89801  2.37887  2.77519  2.98518  4.58477  3.61503
          0.02178  4.23360  4.95595  0.61958  0.77255  0.48576  0.95510
    523   2.65207  4.78330  3.01929  2.59333  4.22984  3.38690  3.80021  3.64034  2.56705  3.24500  4.07877  3.07111  2.10973  2.25195  2.97184  2.71033  2.11915  3.28262  5.48138  4.16704    598 - -
          2.68618  4.42225  2.77519  2.73123  3.46354  2.40513  3.72494  3.29354  2.67741  2.69355  4.24690  2.90347  2.73739  3.18146  2.89801  2.37887  2.77519  2.98518  4.58477  3.61503
          0.02178  4.23360  4.95595  0.61958  0.77255  0.48576  0.95510
    524   2.14721  4.53403  3.51275  2.94773  3.70964  3.60728  3.88373  2.99658  2.65730  1.79977  3.63568  3.34981  4.02536  3.14474  2.15411  2.89931  2.97233  2.78509  5.13461  3.89687    599 - -
          2.68618  4.42225  2.77519  2.73123  3.46354  2.40513  3.72494  3.29354  2.67741  2.69355  4.24690  2.90347  2.73739  3.18146  2.89801  2.37887  2.77519  2.98518  4.58477  3.61503
          0.02178  4.23360  4.95595  0.61958  0.77255  0.48576  0.95510
    525   2.17535  4.68869  3.30477  2.74500  3.85226  3.55991  3.75993  3.29966  1.74534  2.94209  3.81733  3.19494  3.96541  2.97606  2.80400  2.83114  2.96335  3.02971  2.71580  3.88576    600 - -
          2.68618  4.42225  2.77519  2.73123  3.46354  2.40513  3.72494  3.29354  2.67741  2.69355  4.24690  2.90347  2.73739  3.18146  2.89801  2.37887  2.77519  2.98518  4.58477  3.61503
          0.02178  4.23360  4.95595  0.61958  0.77255  0.48576  0.95510
    526   2.89054  4.90570  3.37208  2.92069  4.42946  3.53309  3.94437  3.88608  2.49232  3.44233  4.32557  3.33078  1.36781  3.12915  1.79054  2.96564  3.19092  3.53095  5.56186  4.33963    601 - -
          2.68618  4.42225  2.77519  2.73123  3.46354  2.40513  3.72494  3.29354  2.67741  2.69355  4.24690  2.90347  2.73739  3.18146  2.89801  2.37887  2.77519  2.98518  4.58477  3.61503
          0.02178  4.23360  4.95595  0.61958  0.77255  0.48576  0.95510
    527   2.87123  4.91018  3.07366  2.76449  3.99841  3.49006  1.78091  3.81962  2.72935  3.38722  4.27963  3.22501  1.62550  3.17424  3.08020  2.93089  3.17560  3.47830  5.34612  3.93874    602 - -
          2.68618  4.42225  2.77519  2.73123  3.46354  2.40513  3.72494  3.29354  2.67741  2.69355  4.24690  2.90347  2.73739  3.18146  2.89801  2.37887  2.77519  2.98518  4.58477  3.61503
          0.02178  4.23360  4.95595  0.61958  0.77255  0.48576  0.95510
    528   2.80755  5.19991  1.94542  1.61711  4.48759  3.38997  3.74841  3.88619  2.61043  3.48187  4.29847  2.87747  3.89081  2.89092  3.12474  2.76951  3.06194  2.48912  5.69228  4.28087    603 - -
          2.68618  4.42225  2.77519  2.73123  3.46354  2.40513  3.72494  3.29354  2.67741  2.69355  4.24690  2.90347  2.73739  3.18146  2.89801  2.37887  2.77519  2.98518  4.58477  3.61503
          0.02178  4.23360  4.95595  0.61958  0.77255  0.48576  0.95510
    529   3.52865  4.84464  5.07672  4.52454  3.12700  4.75818  5.03907  2.32003  4.32736  0.76160  2.05484  4.78981  4.90837  4.43256  4.42169  4.13149  3.74764  2.51094  5.27028  4.21808    604 - -
          2.68618  4.42225  2.77519  2.73123  3.46354  2.40513  3.72494  3.29354  2.67741  2.69355  4.24690  2.90347  2.73739  3.18146  2.89801  2.37887  2.77519  2.98518  4.58477  3.61503
          0.02178  4.23360  4.95595  0.61958  0.77255  0.48576  0.95510
    530   2.14721  4.53403  3.51275  2.94773  3.70964  3.60728  3.88373  2.99658  2.65730  1.79977  3.63568  3.34981  4.02536  3.14474  2.15411  2.89931  2.97233  2.78509  5.13461  3.89687    605 - -
          2.68618  4.42225  2.77519  2.73123  3.46354  2.40513  3.72494  3.29354  2.67741  2.69355  4.24690  2.90347  2.73739  3.18146  2.89801  2.37887  2.77519  2.98518  4.58477  3.61503
          0.02178  4.23360  4.95595  0.61958  0.77255  0.48576  0.95510
    531   2.08242  5.03066  2.97873  2.03542  4.38481  3.47915  3.69658  3.79565  2.34225  3.34480  4.15705  3.01492  3.90986  2.83223  1.84549  2.76679  3.00118  3.43690  5.51908  4.19575    606 - -
          2.68618  4.42225  2.77519  2.73123  3.46354  2.40513  3.72494  3.29354  2.67741  2.69355  4.24690  2.90347  2.73739  3.18146  2.89801  2.37887  2.77519  2.98518  4.58477  3.61503
          0.02178  4.23360  4.95595  0.61958  0.77255  0.48576  0.95510
    532   2.14371  5.44586  1.55230  1.68216  4.76534  3.34950  3.80951  4.25245  2.74502  3.76374  4.57792  2.82077  3.91723  2.95741  3.30611  2.84294  3.19982  3.82989  5.93117  4.46172    607 - -
          2.68618  4.42225  2.77519  2.73123  3.46354  2.40513  3.72494  3.29354  2.67741  2.69355  4.24690  2.90347  2.73739  3.18146  2.89801  2.37887  2.77519  2.98518  4.58477  3.61503
          0.02178  4.23360  4.95595  0.61958  0.77255  0.48576  0.95510
    533   2.09971  4.73659  3.07553  2.55555  3.98065  3.46834  3.71615  3.37540  2.52262  3.00834  2.77626  2.48438  3.88093  2.34310  2.94983  2.71044  2.88627  3.07606  5.28411  3.97572    608 - -
          2.68618  4.42225  2.77519  2.73123  3.46354  2.40513  3.72494  3.29354  2.67741  2.69355  4.24690  2.90347  2.73739  3.18146  2.89801  2.37887  2.77519  2.98518  4.58477  3.61503
          0.02178  4.23360  4.95595  0.61958  0.77255  0.48576  0.95510
    534   2.57143  4.42491  3.38998  2.85922  3.69154  3.45374  3.86682  3.09156  2.80858  2.78186  3.65752  3.26330  2.69287  3.14290  3.18154  2.23772  2.25362  2.82088  2.71554  3.83608    609 - -
          2.68618  4.42225  2.77519  2.73123  3.46354  2.40513  3.72494  3.29354  2.67741  2.69355  4.24690  2.90347  2.73739  3.18146  2.89801  2.37887  2.77519  2.98518  4.58477  3.61503
          0.02178  4.23360  4.95595  0.61958  0.77255  0.48576  0.95510
    535   2.33637  2.36531  3.82809  3.38244  4.12488  2.17171  4.29532  3.51370  3.33271  3.21935  4.06503  3.49539  3.83171  3.60829  3.63161  1.72388  1.96782  3.07270  5.51965  4.32285    610 - -
          2.68618  4.42225  2.77519  2.73123  3.46354  2.40513  3.72494  3.29354  2.67741  2.69355  4.24690  2.90347  2.73739  3.18146  2.89801  2.37887  2.77519  2.98518  4.58477  3.61503
          0.02178  4.23360  4.95595  0.61958  0.77255  0.48576  0.95510
    536   2.72036  4.62557  3.37879  2.81138  3.83955  3.57653  3.80915  2.26049  2.53618  2.83449  3.74708  3.24790  2.69733  3.03175  1.90533  2.85209  2.96135  2.90117  5.19471  3.93879    611 - -
          2.68618  4.42225  2.77519  2.73123  3.46354  2.40513  3.72494  3.29354  2.67741  2.69355  4.24690  2.90347  2.73739  3.18146  2.89801  2.37887  2.77519  2.98518  4.58477  3.61503
          0.02178  4.23360  4.95595  0.61958  0.77255  0.48576  0.95510
    537   2.83460  4.33399  4.19531  3.66270  3.52682  3.93835  4.40095  1.76480  3.56326  2.33319  3.43743  3.92932  2.46432  3.84262  3.81145  3.26580  3.10287  1.41995  5.17938  3.97144    612 - -
          2.68618  4.42225  2.77519  2.73123  3.46354  2.40513  3.72494  3.29354  2.67741  2.69355  4.24690  2.90347  2.73739  3.18146  2.89801  2.37887  2.77519  2.98518  4.58477  3.61503
          0.02178  4.23360  4.95595  0.61958  0.77255  0.48576  0.95510
    538   3.43336  4.73248  4.76810  4.33687  1.37299  4.39500  3.80108  2.97837  4.17390  1.60750  3.57793  4.21500  4.68982  4.19129  4.21783  3.73195  3.65338  2.94591  3.98405  1.71542    613 - -
          2.68618  4.42225  2.77519  2.73123  3.46354  2.40513  3.72494  3.29354  2.67741  2.69355  4.24690  2.90347  2.73739  3.18146  2.89801  2.37887  2.77519  2.98518  4.58477  3.61503
          0.02178  4.23360  4.95595  0.61958  0.77255  0.48576  0.95510
    539   2.88925  5.44165  1.95466  1.79583  4.75345  3.35506  3.76933  4.25882  2.66947  3.74234  4.53636  2.00653  3.89772  2.90614  3.22210  2.12566  3.15206  3.82346  5.89259  4.42439    614 - -
          2.68618  4.42225  2.77519  2.73123  3.46354  2.40513  3.72494  3.29354  2.67741  2.69355  4.24690  2.90347  2.73739  3.18146  2.89801  2.37887  2.77519  2.98518  4.58477  3.61503
          0.02178  4.23360  4.95595  0.61958  0.77255  0.48576  0.95510
    540   2.68651  5.06789  2.19625  2.00442  4.36370  3.41638  3.65188  3.80754  2.42144  3.35056  4.13356  2.90544  3.84052  2.77511  2.39476  2.66764  2.92248  2.61224  5.53298  4.15075    615 - -
          2.68618  4.42225  2.77519  2.73123  3.46354  2.40513  3.72494  3.29354  2.67741  2.69355  4.24690  2.90347  2.73739  3.18146  2.89801  2.37887  2.77519  2.98518  4.58477  3.61503
          0.02178  4.23360  4.95595  0.61958  0.77255  0.48576  0.95510
    541   2.02141  4.36402  4.29132  3.76098  3.46976  3.95969  4.46375  2.21553  3.64918  1.48805  3.36000  4.00115  4.37317  3.91206  3.87603  3.29967  3.14361  1.68799  5.18508  3.99877    616 - -
          2.68618  4.42225  2.77519  2.73123  3.46354  2.40513  3.72494  3.29354  2.67741  2.69355  4.24690  2.90347  2.73739  3.18146  2.89801  2.37887  2.77519  2.98518  4.58477  3.61503
          0.02178  4.23360  4.95595  0.61958  0.77255  0.48576  0.95510
    542   2.87011  5.24343  3.09293  2.04795  4.63934  3.56303  3.64649  4.05742  1.82279  3.50563  4.29854  3.03906  3.95080  2.06641  1.99986  2.83511  3.07395  3.66753  5.58873  4.28808    617 - -
          2.68618  4.42225  2.77519  2.73123  3.46354  2.40513  3.72494  3.29354  2.67741  2.69355  4.24690  2.90347  2.73739  3.18146  2.89801  2.37887  2.77519  2.98518  4.58477  3.61503
          0.02178  4.23360  4.95595  0.61958  0.77255  0.48576  0.95510
    543   2.78365  5.00543  3.06636  1.98112  4.24079  3.53014  3.67820  3.70192  1.67049  3.25559  4.08061  3.04631  3.92883  2.82472  2.66480  2.79448  3.00276  3.37126  2.96203  4.09034    618 - -
          2.68618  4.42225  2.77519  2.73123  3.46354  2.40513  3.72494  3.29354  2.67741  2.69355  4.24690  2.90347  2.73739  3.18146  2.89801  2.37887  2.77519  2.98518  4.58477  3.61503
          0.02178  4.23360  4.95595  0.61958  0.77255  0.48576  0.95510
    544   3.29372  4.56738  5.10741  4.56853  3.44263  4.68396  5.12907  1.54794  4.45341  1.26097  3.22850  4.76518  4.90299  4.60008  4.57454  4.05317  3.53317  1.42010  5.47266  4.35580    619 - -
          2.68618  4.42225  2.77519  2.73123  3.46354  2.40513  3.72494  3.29354  2.67741  2.69355  4.24690  2.90347  2.73739  3.18146  2.89801  2.37887  2.77519  2.98518  4.58477  3.61503
          0.02178  4.23360  4.95595  0.61958  0.77255  0.48576  0.95510
    545   1.55639  4.68753  3.08706  2.68602  4.29659  2.33500  3.88334  3.69915  2.09209  3.32106  4.14707  3.12688  3.87858  3.06031  3.05347  2.68258  2.93459  3.30430  5.54779  4.25168    620 - -
          2.68618  4.42225  2.77519  2.73123  3.46354  2.40513  3.72494  3.29354  2.67741  2.69355  4.24690  2.90347  2.73739  3.18146  2.89801  2.37887  2.77519  2.98518  4.58477  3.61503
          0.02178  4.23360  4.95595  0.61958  0.77255  0.48576  0.95510
    546   2.24726  4.99020  3.08423  2.52845  4.35596  3.48643  3.67141  3.77379  1.84440  3.31299  4.11524  3.02862  3.89563  2.80169  2.16027  2.20677  2.96143  3.41007  5.48000  4.16419    621 - -
          2.68618  4.42225  2.77519  2.73123  3.46354  2.40513  3.72494  3.29354  2.67741  2.69355  4.24690  2.90347  2.73739  3.18146  2.89801  2.37887  2.77519  2.98518  4.58477  3.61503
          0.02178  4.23360  4.95595  0.61958  0.77255  0.48576  0.95510
    547   2.79459  5.20857  2.27514  2.40197  4.54590  3.45690  3.67248  4.00543  2.34089  3.49429  4.28101  2.93748  3.89385  2.10011  1.82610  2.75657  3.02482  3.60719  5.62251  4.25518    622 - -
          2.68618  4.42225  2.77519  2.73123  3.46354  2.40513  3.72494  3.29354  2.67741  2.69355  4.24690  2.90347  2.73739  3.18146  2.89801  2.37887  2.77519  2.98518  4.58477  3.61503
          0.02178  4.23360  4.95595  0.61958  0.77255  0.48576  0.95510
    548   1.25632  2.29017  4.04391  3.64647  4.16109  3.08416  4.45333  3.49451  3.56899  3.25935  4.11842  3.60738  3.83524  3.81912  3.80319  1.79390  2.79200  3.04283  5.58116  4.40906    623 - -
          2.68618  4.42225  2.77519  2.73123  3.46354  2.40513  3.72494  3.29354  2.67741  2.69355  4.24690  2.90347  2.73739  3.18146  2.89801  2.37887  2.77519  2.98518  4.58477  3.61503
          0.32688  4.23360  1.33057  0.61958  0.77255  0.48576  0.95510
    549   2.50313  4.27545  3.56319  3.16033  3.68918  3.33263  4.11614  2.66413  3.09123  2.60207  3.65488  3.43926  2.26001  3.44007  3.39077  2.74204  2.87298  1.63913  5.22368  3.97774    624 - -
          2.68618  4.42225  2.77519  2.73123  3.46354  2.40513  3.72494  3.29354  2.67741  2.69355  4.24690  2.90347  2.73739  3.18146  2.89801  2.37887  2.77519  2.98518  4.58477  3.61503
          0.02943  3.93616  4.65850  0.61958  0.77255  0.54761  0.86353
    550   1.99475  4.72151  2.97999  2.57095  4.26604  2.39462  3.77218  3.66751  1.83743  3.27331  4.09818  3.03425  3.83288  2.93733  2.88992  2.65568  2.90374  3.28436  5.48556  4.18174    625 - -
          2.68618  4.42225  2.77519  2.73123  3.46354  2.40513  3.72494  3.29354  2.67741  2.69355  4.24690  2.90347  2.73739  3.18146  2.89801  2.37887  2.77519  2.98518  4.58477  3.61503
          0.02527  4.08667  4.80901  0.61958  0.77255  0.65047  0.73772
    551   2.69259  4.73073  3.13058  2.70064  4.19664  3.40335  3.79756  3.50842  1.86305  3.17692  4.05658  3.13650  3.91080  2.97942  2.73791  2.77425  1.63473  3.18671  5.42544  4.15899    626 - -
          2.68618  4.42225  2.77519  2.73123  3.46354  2.40513  3.72494  3.29354  2.67741  2.69355  4.24690  2.90347  2.73739  3.18146  2.89801  2.37887  2.77519  2.98518  4.58477  3.61503
          0.02527  4.08667  4.80901  0.61958  0.77255  0.65047  0.73772
    552   2.75353  4.87851  2.87622  2.57078  4.28613  3.36914  3.81319  3.77191  2.53273  3.33022  4.21043  3.05265  1.81152  1.92374  2.89196  2.79321  3.05204  3.41843  5.51113  4.19455    627 - -
          2.68618  4.42225  2.77519  2.73123  3.46354  2.40513  3.72494  3.29354  2.67741  2.69355  4.24690  2.90347  2.73739  3.18146  2.89801  2.37887  2.77519  2.98518  4.58477  3.61503
          0.02527  4.08667  4.80901  0.61958  0.77255  0.65047  0.73772
    553   2.58427  4.32409  3.71435  3.31162  3.73946  3.43125  4.23507  2.64529  3.24036  2.64205  3.70036  3.56828  2.13678  3.57915  3.52689  2.84429  2.95408  1.43730  5.28997  4.05283    628 - -
          2.68618  4.42225  2.77519  2.73123  3.46354  2.40513  3.72494  3.29354  2.67741  2.69355  4.24690  2.90347  2.73739  3.18146  2.89801  2.37887  2.77519  2.98518  4.58477  3.61503
          0.02527  4.08667  4.80901  0.61958  0.77255  0.65047  0.73772
    554   3.16346  4.59268  4.37307  3.87587  2.62441  4.11402  3.97794  2.71316  3.59951  1.44245  3.33435  4.01572  4.45827  3.88063  3.75414  3.48927  3.40049  2.70397  1.74959  2.76920    629 - -
          2.68618  4.42225  2.77519  2.73123  3.46354  2.40513  3.72494  3.29354  2.67741  2.69355  4.24690  2.90347  2.73739  3.18146  2.89801  2.37887  2.77519  2.98518  4.58477  3.61503
          0.02527  4.08667  4.80901  0.61958  0.77255  0.65047  0.73772
    555   3.11218  4.48397  4.66930  4.17205  3.42067  4.33762  4.83976  1.93111  4.01665  1.52489  3.27421  4.40208  4.67349  4.28497  4.20672  3.72141  3.38034  1.14446  5.36273  4.15617    630 - -
          2.68618  4.42225  2.77519  2.73123  3.46354  2.40513  3.72494  3.29354  2.67741  2.69355  4.24690  2.90347  2.73739  3.18146  2.89801  2.37887  2.77519  2.98518  4.58477  3.61503
          0.02527  4.08667  4.80901  0.61958  0.77255  0.65047  0.73772
    556   3.19102  4.48137  4.93515  4.39972  3.41869  4.56497  5.01485  1.38990  4.28724  1.48458  3.21267  4.61853  4.80477  4.47289  4.44156  3.92950  3.43394  1.43894  5.42191  4.28109    631 - -
          2.68618  4.42225  2.77519  2.73123  3.46354  2.40513  3.72494  3.29354  2.67741  2.69355  4.24690  2.90347  2.73739  3.18146  2.89801  2.37887  2.77519  2.98518  4.58477  3.61503
          0.02527  4.08667  4.80901  0.61958  0.77255  0.65047  0.73772
    557   2.68630  4.83064  2.21237  2.42450  4.05932  3.39249  3.72573  2.30853  2.59751  3.09740  3.95768  2.26040  3.86220  2.90587  3.06415  2.72469  2.94011  3.09625  5.37800  4.02778    632 - -
          2.68618  4.42225  2.77519  2.73123  3.46354  2.40513  3.72494  3.29354  2.67741  2.69355  4.24690  2.90347  2.73739  3.18146  2.89801  2.37887  2.77519  2.98518  4.58477  3.61503
          0.02527  4.08667  4.80901  0.61958  0.77255  0.65047  0.73772
    558   1.94623  5.01584  1.35588  2.34550  4.55300  3.24147  3.87765  3.93897  2.85305  3.59227  4.45778  2.88037  3.86400  3.05861  3.37658  2.76347  3.10460  3.53777  5.80957  4.40394    633 - -
          2.68618  4.42225  2.77519  2.73123  3.46354  2.40513  3.72494  3.29354  2.67741  2.69355  4.24690  2.90347  2.73739  3.18146  2.89801  2.37887  2.77519  2.98518  4.58477  3.61503
          0.02527  4.08667  4.80901  0.61958  0.77255  0.65047  0.73772
    559   2.87381  5.18661  1.36956  2.31650  4.63669  3.28291  3.87166  4.14523  2.84567  3.70150  4.55796  2.87089  2.03094  3.04986  3.37874  2.83614  3.18999  3.72899  5.83374  4.43397    634 - -
          2.68618  4.42225  2.77519  2.73123  3.46354  2.40513  3.72494  3.29354  2.67741  2.69355  4.24690  2.90347  2.73739  3.18146  2.89801  2.37887  2.77519  2.98518  4.58477  3.61503
          0.02527  4.08667  4.80901  0.61958  0.77255  0.65047  0.73772
    560   2.62830  4.84171  2.04688  2.40765  4.39539  2.25360  3.80356  3.82873  2.69773  3.42660  4.24473  2.91768  3.81562  2.96947  3.18600  2.65606  1.99646  3.41528  5.63870  4.27239    635 - -
          2.68618  4.42225  2.77519  2.73123  3.46354  2.40513  3.72494  3.29354  2.67741  2.69355  4.24690  2.90347  2.73739  3.18146  2.89801  2.37887  2.77519  2.98518  4.58477  3.61503
          0.02527  4.08667  4.80901  0.61958  0.77255  0.65047  0.73772
    561   2.67240  4.78603  2.97990  2.61321  4.32529  3.33778  3.79186  3.75347  1.86416  3.34505  4.18853  3.06653  3.87587  2.96294  2.78720  1.54203  2.98341  3.37093  5.51514  4.21616    636 - -
          2.68618  4.42225  2.77519  2.73123  3.46354  2.40513  3.72494  3.29354  2.67741  2.69355  4.24690  2.90347  2.73739  3.18146  2.89801  2.37887  2.77519  2.98518  4.58477  3.61503
          0.02527  4.08667  4.80901  0.61958  0.77255  0.65047  0.73772
    562   2.73067  4.54130  3.37677  2.93549  3.69838  3.56705  3.94861  2.80489  2.76201  2.61364  3.66268  3.34488  4.03385  2.11569  3.07579  2.91662  3.00798  1.64349  5.19232  3.91384    637 - -
          2.68618  4.42225  2.77519  2.73123  3.46354  2.40513  3.72494  3.29354  2.67741  2.69355  4.24690  2.90347  2.73739  3.18146  2.89801  2.37887  2.77519  2.98518  4.58477  3.61503
          0.02527  4.08667  4.80901  0.61958  0.77255  0.65047  0.73772
    563   2.77711  5.25970  1.98624  1.72969  4.57399  3.33845  3.66794  4.05370  2.47204  3.54974  4.33922  2.80683  3.83371  2.79744  2.28281  2.71646  3.02493  3.64064  5.69701  4.27602    638 - -
          2.68618  4.42225  2.77519  2.73123  3.46354  2.40513  3.72494  3.29354  2.67741  2.69355  4.24690  2.90347  2.73739  3.18146  2.89801  2.37887  2.77519  2.98518  4.58477  3.61503
          0.02527  4.08667  4.80901  0.61958  0.77255  0.65047  0.73772
    564   2.58427  4.32409  3.71435  3.31162  3.73946  3.43125  4.23507  2.64529  3.24036  2.64205  3.70036  3.56828  2.13678  3.57915  3.52689  2.84429  2.95408  1.43730  5.28997  4.05283    639 - -
          2.68618  4.42225  2.77519  2.73123  3.46354  2.40513  3.72494  3.29354  2.67741  2.69355  4.24690  2.90347  2.73739  3.18146  2.89801  2.37887  2.77519  2.98518  4.58477  3.61503
          0.02527  4.08667  4.80901  0.61958  0.77255  0.39503  1.11981
    565   2.67877  4.40775  3.56436  2.99104  3.56089  3.63833  3.90607  2.77533  2.82849  2.09523  3.50067  3.38868  4.02928  3.21400  2.30641  2.90333  2.36457  2.10521  5.02264  3.79211    640 - -
          2.68618  4.42225  2.77519  2.73123  3.46354  2.40513  3.72494  3.29354  2.67741  2.69355  4.24690  2.90347  2.73739  3.18146  2.89801  2.37887  2.77519  2.98518  4.58477  3.61503
          0.02178  4.23360  4.95595  0.61958  0.77255  0.48576  0.95510
    566   2.56251  4.30739  3.75213  3.27629  3.74762  3.44968  4.17620  2.75733  3.21018  2.72686  3.68841  3.54334  2.52345  3.52080  3.51402  2.81618  2.21057  1.50449  5.24169  4.02261    641 - -
          2.68618  4.42225  2.77519  2.73123  3.46354  2.40513  3.72494  3.29354  2.67741  2.69355  4.24690  2.90347  2.73739  3.18146  2.89801  2.37887  2.77519  2.98518  4.58477  3.61503
          0.02178  4.23360  4.95595  0.61958  0.77255  0.48576  0.95510
    567   3.32458  4.67248  4.91750  4.40794  3.30558  4.54763  4.98827  2.13575  4.23805  0.90185  3.12555  4.63163  4.81983  4.42433  4.37552  3.93590  3.57896  1.66311  5.35495  4.22152    642 - -
          2.68618  4.42225  2.77519  2.73123  3.46354  2.40513  3.72494  3.29354  2.67741  2.69355  4.24690  2.90347  2.73739  3.18146  2.89801  2.37887  2.77519  2.98518  4.58477  3.61503
          0.02178  4.23360  4.95595  0.61958  0.77255  0.48576  0.95510
    568   2.95829  5.25433  2.53264  1.30654  4.75224  1.67807  3.95284  4.23984  2.87519  3.78940  4.64022  2.96940  3.98175  3.12878  3.36777  2.92534  3.27425  3.81883  5.91972  4.54103    643 - -
          2.68618  4.42225  2.77519  2.73123  3.46354  2.40513  3.72494  3.29354  2.67741  2.69355  4.24690  2.90347  2.73739  3.18146  2.89801  2.37887  2.77519  2.98518  4.58477  3.61503
          0.02178  4.23360  4.95595  0.61958  0.77255  0.48576  0.95510
    569   2.09165  5.24438  2.11575  1.94475  4.56076  3.38688  3.68896  4.03747  2.03832  3.53909  4.31475  2.85720  3.85819  2.81125  2.99903  2.71392  3.00967  3.62229  5.69351  4.27337    644 - -
          2.68618  4.42225  2.77519  2.73123  3.46354  2.40513  3.72494  3.29354  2.67741  2.69355  4.24690  2.90347  2.73739  3.18146  2.89801  2.37887  2.77519  2.98518  4.58477  3.61503
          0.02178  4.23360  4.95595  0.61958  0.77255  0.48576  0.95510
    570   2.71274  4.59852  3.38435  2.84769  3.82179  2.35938  3.83657  3.19321  2.58212  1.85659  3.75843  3.26956  3.98594  3.07465  2.22933  2.85287  2.96761  2.94146  5.18477  3.92771    645 - -
          2.68618  4.42225  2.77519  2.73123  3.46354  2.40513  3.72494  3.29354  2.67741  2.69355  4.24690  2.90347  2.73739  3.18146  2.89801  2.37887  2.77519  2.98518  4.58477  3.61503
          0.02178  4.23360  4.95595  0.61958  0.77255  0.48576  0.95510
    571   2.82731  4.47667  2.38140  3.17527  3.69723  3.83878  4.19011  1.91941  3.18562  2.53524  3.59208  3.59350  4.23500  3.49137  3.55283  3.13432  3.07846  1.48984  5.28206  4.02672    646 - -
          2.68618  4.42225  2.77519  2.73123  3.46354  2.40513  3.72494  3.29354  2.67741  2.69355  4.24690  2.90347  2.73739  3.18146  2.89801  2.37887  2.77519  2.98518  4.58477  3.61503
          0.02178  4.23360  4.95595  0.61958  0.77255  0.48576  0.95510
    572   2.67035  4.83579  1.83752  2.50294  4.24129  3.36754  3.81341  3.59613  2.68192  3.27070  4.10851  3.00998  3.88193  2.98313  3.15386  2.01139  2.96298  2.37966  5.52829  4.17874    647 - -
          2.68618  4.42225  2.77519  2.73123  3.46354  2.40513  3.72494  3.29354  2.67741  2.69355  4.24690  2.90347  2.73739  3.18146  2.89801  2.37887  2.77519  2.98518  4.58477  3.61503
          0.02178  4.23360  4.95595  0.61958  0.77255  0.48576  0.95510
    573   2.12529  4.76386  3.21004  2.69808  4.27467  3.41484  3.80418  3.67196  2.46473  3.26826  4.10035  3.14265  2.40125  2.96708  1.76032  2.73152  2.95652  3.30633  5.47903  4.19678    648 - -
          2.68618  4.42225  2.77519  2.73123  3.46354  2.40513  3.72494  3.29354  2.67741  2.69355  4.24690  2.90347  2.73739  3.18146  2.89801  2.37887  2.77519  2.98518  4.58477  3.61503
          0.02178  4.23360  4.95595  0.61958  0.77255  0.48576  0.95510
    574   2.79122  5.09269  1.93640  2.39551  4.64390  1.80222  3.88321  4.12661  2.80806  3.67399  4.48801  2.93192  2.24527  3.04439  3.32826  2.78080  3.11284  3.68209  5.84481  4.44421    649 - -
          2.68618  4.42225  2.77519  2.73123  3.46354  2.40513  3.72494  3.29354  2.67741  2.69355  4.24690  2.90347  2.73739  3.18146  2.89801  2.37887  2.77519  2.98518  4.58477  3.61503
          0.02178  4.23360  4.95595  0.61958  0.77255  0.48576  0.95510
    575   2.96034  5.42653  1.45354  2.31981  4.75587  3.40028  3.81225  4.24877  1.62695  3.74789  4.57117  2.88453  3.94939  2.95943  3.11698  2.88497  3.22394  3.83703  5.87348  4.45074    650 - -
          2.68618  4.42225  2.77519  2.73123  3.46354  2.40513  3.72494  3.29354  2.67741  2.69355  4.24690  2.90347  2.73739  3.18146  2.89801  2.37887  2.77519  2.98518  4.58477  3.61503
          0.02178  4.23360  4.95595  0.61958  0.77255  0.48576  0.95510
    576   2.69920  4.64448  3.09785  2.19135  3.84306  3.50402  3.82394  3.18798  2.69107  1.79079  3.77465  3.15430  3.95147  3.05340  3.08364  2.21642  2.95346  2.93394  5.22812  3.94047    651 - -
          2.68618  4.42225  2.77519  2.73123  3.46354  2.40513  3.72494  3.29354  2.67741  2.69355  4.24690  2.90347  2.73739  3.18146  2.89801  2.37887  2.77519  2.98518  4.58477  3.61503
          0.02178  4.23360  4.95595  0.61958  0.77255  0.48576  0.95510
    577   2.21340  4.31306  3.75783  3.19082  3.48355  3.71086  4.02657  2.06415  3.07049  2.46504  3.43309  3.54279  4.10152  3.40023  2.51458  2.98869  2.93463  1.85674  4.99178  3.77314    652 - -
          2.68618  4.42225  2.77519  2.73123  3.46354  2.40513  3.72494  3.29354  2.67741  2.69355  4.24690  2.90347  2.73739  3.18146  2.89801  2.37887  2.77519  2.98518  4.58477  3.61503
          0.02178  4.23360  4.95595  0.61958  0.77255  0.48576  0.95510
    578   2.67892  4.43910  3.49809  2.92579  3.56129  3.62613  3.86468  2.34490  2.77252  2.10830  3.50286  3.34024  2.61483  3.15899  2.42390  2.88187  2.91181  2.65658  5.01471  3.77732    653 - -
          2.68618  4.42225  2.77519  2.73123  3.46354  2.40513  3.72494  3.29354  2.67741  2.69355  4.24690  2.90347  2.73739  3.18146  2.89801  2.37887  2.77519  2.98518  4.58477  3.61503
          0.02178  4.23360  4.95595  0.61958  0.77255  0.48576  0.95510
    579   2.02481  4.86525  2.75491  1.98100  4.44978  1.70059  3.89499  3.87160  2.77628  3.47914  4.30544  3.01312  3.88979  3.06860  3.23968  2.73060  3.02378  3.46127  5.69845  4.34957    654 - -
          2.68618  4.42225  2.77519  2.73123  3.46354  2.40513  3.72494  3.29354  2.67741  2.69355  4.24690  2.90347  2.73739  3.18146  2.89801  2.37887  2.77519  2.98518  4.58477  3.61503
          0.02178  4.23360  4.95595  0.61958  0.77255  0.48576  0.95510
    580   2.72594  5.17449  2.22369  2.33782  4.50398  2.55666  3.66015  3.97407  2.41413  3.47480  4.24576  2.88634  3.84913  2.13703  2.35443  2.68780  2.96474  3.56330  5.62342  4.22501    655 - -
          2.68618  4.42225  2.77519  2.73123  3.46354  2.40513  3.72494  3.29354  2.67741  2.69355  4.24690  2.90347  2.73739  3.18146  2.89801  2.37887  2.77519  2.98518  4.58477  3.61503
          0.02178  4.23360  4.95595  0.61958  0.77255  0.48576  0.95510
    581   2.63199  2.09464  3.90131  3.34048  3.50954  3.59966  4.08325  2.65475  3.11435  2.52610  3.48561  3.60358  4.06975  3.48877  2.48883  2.92987  2.92154  1.86019  5.00792  3.79629    656 - -
          2.68618  4.42225  2.77519  2.73123  3.46354  2.40513  3.72494  3.29354  2.67741  2.69355  4.24690  2.90347  2.73739  3.18146  2.89801  2.37887  2.77519  2.98518  4.58477  3.61503
          0.02178  4.23360  4.95595  0.61958  0.77255  0.48576  0.95510
    582   2.85391  4.38758  4.09917  3.53938  3.32391  3.91878  4.26596  2.43936  3.41107  1.60237  2.35127  3.83951  4.28537  3.68887  3.65675  3.22121  1.90483  2.35619  5.02333  3.84803    657 - -
          2.68618  4.42225  2.77519  2.73123  3.46354  2.40513  3.72494  3.29354  2.67741  2.69355  4.24690  2.90347  2.73739  3.18146  2.89801  2.37887  2.77519  2.98518  4.58477  3.61503
          0.02178  4.23360  4.95595  0.61958  0.77255  0.48576  0.95510
    583   3.23932  4.51671  5.07343  4.59350  3.75661  4.65837  5.30656  1.42364  4.49062  2.24116  3.54292  4.78299  4.95819  4.75476  4.67582  4.06621  3.50836  0.88122  5.76479  4.55028    658 - -
          2.68618  4.42225  2.77519  2.73123  3.46354  2.40513  3.72494  3.29354  2.67741  2.69355  4.24690  2.90347  2.73739  3.18146  2.89801  2.37887  2.77519  2.98518  4.58477  3.61503
          0.02178  4.23360  4.95595  0.61958  0.77255  0.48576  0.95510
    584   3.32458  4.67248  4.91750  4.40794  3.30558  4.54763  4.98827  2.13575  4.23805  0.90185  3.12555  4.63163  4.81983  4.42433  4.37552  3.93590  3.57896  1.66311  5.35495  4.22152    659 - -
          2.68618  4.42225  2.77519  2.73123  3.46354  2.40513  3.72494  3.29354  2.67741  2.69355  4.24690  2.90347  2.73739  3.18146  2.89801  2.37887  2.77519  2.98518  4.58477  3.61503
          0.02178  4.23360  4.95595  0.61958  0.77255  0.48576  0.95510
    585   2.06344  4.40283  4.42900  3.88265  3.39299  4.12278  4.53414  1.74403  3.76075  1.41194  3.26567  4.12716  4.47332  4.00253  3.96456  3.45082  3.21802  2.06204  5.16895  3.99920    660 - -
          2.68618  4.42225  2.77519  2.73123  3.46354  2.40513  3.72494  3.29354  2.67741  2.69355  4.24690  2.90347  2.73739  3.18146  2.89801  2.37887  2.77519  2.98518  4.58477  3.61503
          0.02178  4.23360  4.95595  0.61958  0.77255  0.48576  0.95510
    586   3.30577  4.98562  3.95391  3.85563  4.79505  3.65354  4.88915  4.45211  3.94764  4.03120  5.10627  4.11909  0.36626  4.32429  4.13826  3.48781  3.77797  4.05253  5.86489  4.92527    661 - -
          2.68618  4.42225  2.77519  2.73123  3.46354  2.40513  3.72494  3.29354  2.67741  2.69355  4.24690  2.90347  2.73739  3.18146  2.89801  2.37887  2.77519  2.98518  4.58477  3.61503
          0.02178  4.23360  4.95595  0.61958  0.77255  0.48576  0.95510
    587   2.41311  4.39884  3.40747  3.02394  4.33405  3.15443  4.14328  3.74419  3.04897  3.40663  4.22961  3.31090  1.81356  3.36853  3.41797  1.76164  2.01412  3.26286  5.65229  4.40201    662 - -
          2.68618  4.42225  2.77519  2.73123  3.46354  2.40513  3.72494  3.29354  2.67741  2.69355  4.24690  2.90347  2.73739  3.18146  2.89801  2.37887  2.77519  2.98518  4.58477  3.61503
          0.02178  4.23360  4.95595  0.61958  0.77255  0.48576  0.95510
    588   2.17506  5.03597  2.13668  2.38196  4.41012  2.60387  3.69125  3.86518  2.47704  3.40316  4.18561  2.91762  3.84298  2.81880  2.32899  2.66884  2.93657  3.46581  5.58121  4.19890    663 - -
          2.68618  4.42225  2.77519  2.73123  3.46354  2.40513  3.72494  3.29354  2.67741  2.69355  4.24690  2.90347  2.73739  3.18146  2.89801  2.37887  2.77519  2.98518  4.58477  3.61503
          0.02178  4.23360  4.95595  0.61958  0.77255  0.48576  0.95510
    589   2.14007  4.31154  3.55914  3.03051  3.51614  2.41276  3.93208  2.86050  2.98294  2.60955  3.51265  3.38925  3.97312  3.28431  3.31646  2.81624  2.85917  2.12100  4.97515  2.63428    664 - -
          2.68618  4.42225  2.77519  2.73123  3.46354  2.40513  3.72494  3.29354  2.67741  2.69355  4.24690  2.90347  2.73739  3.18146  2.89801  2.37887  2.77519  2.98518  4.58477  3.61503
          0.02178  4.23360  4.95595  0.61958  0.77255  0.48576  0.95510
    590   2.39267  4.35521  3.42779  3.25789  4.62821  1.12436  4.43441  4.12014  3.44935  3.78136  4.59489  3.42965  3.84399  3.70891  3.76263  1.61577  2.90358  3.48000  5.93789  4.72106    665 - -
          2.68628  4.42235  2.77529  2.73133  3.46364  2.40522  3.72504  3.29364  2.67750  2.69365  4.24699  2.90296  2.73698  3.18156  2.89810  2.37896  2.77529  2.98528  4.58487  3.61391
          0.21460  1.68148  4.95595  0.96856  0.47744  0.48576  0.95510
    591   3.17825  4.90188  3.92450  3.87684  4.98229  0.34026  4.95917  4.68548  4.10628  4.28774  5.27734  4.09062  4.30286  4.40253  4.28779  3.36285  3.68707  4.14363  5.96622  5.10169    669 - -
          2.68618  4.42225  2.77519  2.73123  3.46354  2.40513  3.72494  3.29354  2.67741  2.69355  4.24690  2.90347  2.73739  3.18146  2.89801  2.37887  2.77519  2.98518  4.58477  3.61503
          0.02178  4.23360  4.95595  0.61958  0.77255  0.48576  0.95510
    592   3.24933  4.66577  4.45792  3.97951  2.71762  4.25271  4.11595  2.67855  3.77244  1.00260  3.31713  4.13392  4.57254  4.00202  3.92720  3.60430  3.48203  2.69320  4.45787  2.05131    670 - -
          2.68618  4.42225  2.77519  2.73123  3.46354  2.40513  3.72494  3.29354  2.67741  2.69355  4.24690  2.90347  2.73739  3.18146  2.89801  2.37887  2.77519  2.98518  4.58477  3.61503
          0.02178  4.23360  4.95595  0.61958  0.77255  0.48576  0.95510
    593   2.20836  5.46657  1.50384  1.67358  4.78439  3.34782  3.81571  4.27410  2.75889  3.78326  4.59965  2.81738  3.92083  2.96479  3.32418  2.85154  3.21336  3.84973  5.94984  4.47557    671 - -
          2.68618  4.42225  2.77519  2.73123  3.46354  2.40513  3.72494  3.29354  2.67741  2.69355  4.24690  2.90347  2.73739  3.18146  2.89801  2.37887  2.77519  2.98518  4.58477  3.61503
          0.17220  4.23360  1.94009  0.61958  0.77255  0.48576  0.95510
    594   2.64503  4.75257  2.70746  2.56766  4.50040  2.01539  3.98342  4.03527  2.90272  3.63219  4.47694  1.39902  3.85172  3.18988  3.33067  2.70702  3.04008  3.55486  5.74615  4.40681    672 - -
          2.68618  4.42225  2.77519  2.73123  3.46354  2.40513  3.72494  3.29354  2.67741  2.69355  4.24690  2.90347  2.73739  3.18146  2.89801  2.37887  2.77519  2.98518  4.58477  3.61503
          0.02527  4.08667  4.80901  0.61958  0.77255  0.65047  0.73772
    595   1.45103  4.22912  3.45810  3.24211  4.42688  1.38855  4.34545  3.79953  3.36033  3.53191  4.37616  3.38202  3.75687  3.63247  3.65727  2.47484  2.79647  3.24543  5.76161  4.56929    673 - -
          2.68618  4.42225  2.77519  2.73123  3.46354  2.40513  3.72494  3.29354  2.67741  2.69355  4.24690  2.90347  2.73739  3.18146  2.89801  2.37887  2.77519  2.98518  4.58477  3.61503
          0.02527  4.08667  4.80901  0.61958  0.77255  0.65047  0.73772
    596   2.58265  4.35921  3.54679  3.13397  3.66536  2.03377  4.07371  2.95754  3.05095  2.64073  1.76532  3.44132  3.96373  3.40902  3.34791  2.80062  2.92865  2.73219  5.16269  3.92041    674 - -
          2.68618  4.42225  2.77519  2.73123  3.46354  2.40513  3.72494  3.29354  2.67741  2.69355  4.24690  2.90347  2.73739  3.18146  2.89801  2.37887  2.77519  2.98518  4.58477  3.61503
          0.02527  4.08667  4.80901  0.61958  0.77255  0.65047  0.73772
    597   2.90982  4.67050  3.68938  3.09846  3.61225  3.73891  3.90493  2.96017  2.51179  1.52267  3.59281  3.46991  4.13264  3.16811  1.87805  3.09065  3.14014  2.83910  5.11101  3.85579    675 - -
          2.68618  4.42225  2.77519  2.73123  3.46354  2.40513  3.72494  3.29354  2.67741  2.69355  4.24690  2.90347  2.73739  3.18146  2.89801  2.37887  2.77519  2.98518  4.58477  3.61503
          0.02527  4.08667  4.80901  0.61958  0.77255  0.65047  0.73772
    598   2.97816  5.48889  1.23986  2.16701  4.80633  3.25566  3.83845  4.37409  2.87500  3.88469  4.74517  1.91744  3.89238  3.01409  3.46974  2.87511  3.28448  3.93661  6.00964  4.50276    676 - -
          2.68618  4.42225  2.77519  2.73123  3.46354  2.40513  3.72494  3.29354  2.67741  2.69355  4.24690  2.90347  2.73739  3.18146  2.89801  2.37887  2.77519  2.98518  4.58477  3.61503
          0.02527  4.08667  4.80901  0.61958  0.77255  0.65047  0.73772
    599   2.01233  4.39384  3.28558  2.85407  3.62176  2.34597  3.87479  3.13457  2.85774  2.83269  3.72229  3.23608  3.88076  3.18236  3.22097  2.69922  2.84946  2.84797  5.06139  2.29308    677 - -
          2.68618  4.42225  2.77519  2.73123  3.46354  2.40513  3.72494  3.29354  2.67741  2.69355  4.24690  2.90347  2.73739  3.18146  2.89801  2.37887  2.77519  2.98518  4.58477  3.61503
          0.02527  4.08667  4.80901  0.61958  0.77255  0.65047  0.73772
    600   2.60763  4.82463  2.04512  2.41558  4.36253  3.25270  3.78035  3.79509  2.65269  3.39162  4.20438  2.92282  3.80768  2.94091  3.13509  1.89434  2.21540  3.38493  5.60294  4.23807    678 - -
          2.68618  4.42225  2.77519  2.73123  3.46354  2.40513  3.72494  3.29354  2.67741  2.69355  4.24690  2.90347  2.73739  3.18146  2.89801  2.37887  2.77519  2.98518  4.58477  3.61503
          0.02527  4.08667  4.80901  0.61958  0.77255  0.65047  0.73772
    601   1.61163  4.21389  3.44664  3.15041  4.39648  1.76780  4.25046  3.82271  3.23618  3.49568  4.30542  3.31968  3.72249  3.50796  3.56872  1.75708  2.74147  3.24711  5.72398  4.50934    679 - -
          2.68618  4.42225  2.77519  2.73123  3.46354  2.40513  3.72494  3.29354  2.67741  2.69355  4.24690  2.90347  2.73739  3.18146  2.89801  2.37887  2.77519  2.98518  4.58477  3.61503
          0.02527  4.08667  4.80901  0.61958  0.77255  0.65047  0.73772
    602   1.99820  4.62514  3.05458  2.61706  4.10410  3.31581  3.78986  3.46782  2.57836  3.11934  3.96921  3.06923  3.83298  2.08035  2.97277  2.64577  2.21984  3.12362  5.39293  4.09712    680 - -
          2.68618  4.42225  2.77519  2.73123  3.46354  2.40513  3.72494  3.29354  2.67741  2.69355  4.24690  2.90347  2.73739  3.18146  2.89801  2.37887  2.77519  2.98518  4.58477  3.61503
          0.02527  4.08667  4.80901  0.61958  0.77255  0.65047  0.73772
    603   2.75746  4.67631  3.22263  2.75321  3.12154  3.56660  2.31964  3.29866  2.69467  2.90193  3.81626  3.19162  3.98451  3.06364  3.06908  2.21723  3.00094  3.03848  4.64548  2.27754    681 - -
          2.68618  4.42225  2.77519  2.73123  3.46354  2.40513  3.72494  3.29354  2.67741  2.69355  4.24690  2.90347  2.73739  3.18146  2.89801  2.37887  2.77519  2.98518  4.58477  3.61503
          0.17994  4.08667  1.91131  0.61958  0.77255  0.65047  0.73772
    604   2.66313  4.62014  2.04817  2.59539  3.90356  3.37735  3.87547  2.89372  2.80972  2.86686  3.85451  3.08009  3.90439  3.10076  3.24499  2.78126  2.96151  1.82267  5.34942  4.01803    682 - -
          2.68618  4.42225  2.77519  2.73123  3.46354  2.40513  3.72494  3.29354  2.67741  2.69355  4.24690  2.90347  2.73739  3.18146  2.89801  2.37887  2.77519  2.98518  4.58477  3.61503
          0.02943  3.93616  4.65850  0.61958  0.77255  0.77628  0.61640
    605   2.61193  4.37443  3.49855  3.03503  3.50037  3.46853  3.97812  2.76672  2.91452  2.35389  2.08092  3.39007  2.37749  3.29117  3.22277  2.83000  2.91760  2.60696  5.06166  3.81661    683 - -
          2.68618  4.42225  2.77519  2.73123  3.46354  2.40513  3.72494  3.29354  2.67741  2.69355  4.24690  2.90347  2.73739  3.18146  2.89801  2.37887  2.77519  2.98518  4.58477  3.61503
          0.02943  3.93616  4.65850  0.61958  0.77255  0.77628  0.61640
    606   2.72311  4.82620  2.93793  2.56376  4.26640  3.35876  3.71796  3.67771  1.72927  3.25951  4.12768  3.03050  2.09597  2.88945  2.64905  2.76561  3.00081  3.33443  5.42554  4.15301    684 - -
          2.68541  4.42245  2.77539  2.73042  3.46373  2.40496  3.72514  3.29374  2.67760  2.69374  4.24709  2.90366  2.73759  3.18166  2.89820  2.37906  2.77486  2.98538  4.58496  3.61523
          0.30117  1.38404  4.65850  1.54180  0.24079  0.77628  0.61640
    607   2.85835  4.38338  4.21331  3.87846  3.59683  3.78959  4.66923  2.04800  3.74720  2.27285  3.55237  4.05804  4.34658  4.10244  3.95355  3.29716  3.21837  0.94832  5.39201  4.12755    691 - -
          2.68618  4.42225  2.77519  2.73123  3.46354  2.40513  3.72494  3.29354  2.67741  2.69355  4.24690  2.90347  2.73739  3.18146  2.89801  2.37887  2.77519  2.98518  4.58477  3.61503
          0.02943  3.93616  4.65850  0.61958  0.77255  0.54761  0.86353
    608   1.81660  4.21196  3.63688  3.20047  3.90858  3.17731  4.15103  3.06711  3.16236  2.94380  3.84917  3.40961  3.83159  3.46197  3.47606  1.75117  2.77982  1.95459  5.34623  4.12689    692 - -
          2.68618  4.42225  2.77519  2.73123  3.46354  2.40513  3.72494  3.29354  2.67741  2.69355  4.24690  2.90347  2.73739  3.18146  2.89801  2.37887  2.77519  2.98518  4.58477  3.61503
          0.02527  4.08667  4.80901  0.61958  0.77255  0.65047  0.73772
    609   2.69766  4.99261  2.24586  2.36778  4.15370  3.39857  3.64337  3.69566  1.89968  3.25761  4.07313  2.90218  3.83851  2.79612  2.87700  2.69091  2.93488  3.34705  5.39940  2.70846    693 - -
          2.68618  4.42225  2.77519  2.73123  3.46354  2.40513  3.72494  3.29354  2.67741  2.69355  4.24690  2.90347  2.73739  3.18146  2.89801  2.37887  2.77519  2.98518  4.58477  3.61503
          0.02527  4.08667  4.80901  0.61958  0.77255  0.65047  0.73772
    610   3.02680  5.62682  1.30244  1.49803  4.91042  3.26295  3.82805  4.44123  2.87078  3.93319  4.79465  2.72312  3.89757  2.99750  3.48357  2.89818  3.31999  4.00609  6.07948  4.55989    694 - -
          2.68618  4.42225  2.77519  2.73123  3.46354  2.40513  3.72494  3.29354  2.67741  2.69355  4.24690  2.90347  2.73739  3.18146  2.89801  2.37887  2.77519  2.98518  4.58477  3.61503
          0.02527  4.08667  4.80901  0.61958  0.77255  0.65047  0.73772
    611   3.19626  4.49195  4.92278  4.38344  3.38221  4.55544  4.98931  1.48995  4.26839  1.37496  3.17681  4.60528  4.79195  4.44523  4.41889  3.91695  3.43730  1.46956  5.38948  4.25767    695 - -
          2.68618  4.42225  2.77519  2.73123  3.46354  2.40513  3.72494  3.29354  2.67741  2.69355  4.24690  2.90347  2.73739  3.18146  2.89801  2.37887  2.77519  2.98518  4.58477  3.61503
          0.02527  4.08667  4.80901  0.61958  0.77255  0.39503  1.11981
    612   1.79489  4.57736  3.20157  2.16835  3.89886  3.48225  3.89588  3.02451  2.78500  2.89096  3.79941  3.21214  3.95649  3.12235  3.18911  2.79254  2.93397  2.06452  5.29729  4.01937    696 - -
          2.68618  4.42225  2.77519  2.73123  3.46354  2.40513  3.72494  3.29354  2.67741  2.69355  4.24690  2.90347  2.73739  3.18146  2.89801  2.37887  2.77519  2.98518  4.58477  3.61503
          0.02178  4.23360  4.95595  0.61958  0.77255  0.48576  0.95510
    613   2.69843  4.86270  1.92398  2.49211  3.99045  3.43270  3.73773  3.57053  2.60284  3.17471  4.01256  3.00692  3.89157  2.92608  3.06414  2.07508  2.95527  3.24485  2.93575  3.92873    697 - -
          2.68618  4.42225  2.77519  2.73123  3.46354  2.40513  3.72494  3.29354  2.67741  2.69355  4.24690  2.90347  2.73739  3.18146  2.89801  2.37887  2.77519  2.98518  4.58477  3.61503
          0.02178  4.23360  4.95595  0.61958  0.77255  0.48576  0.95510
    614   2.71963  4.83309  3.14809  2.59357  4.08396  2.60800  3.69927  3.48464  2.37998  2.29095  3.92659  3.08234  3.91825  2.29429  2.27082  2.77033  2.94639  3.18204  5.32490  4.03071    698 - -
          2.68618  4.42225  2.77519  2.73123  3.46354  2.40513  3.72494  3.29354  2.67741  2.69355  4.24690  2.90347  2.73739  3.18146  2.89801  2.37887  2.77519  2.98518  4.58477  3.61503
          0.02178  4.23360  4.95595  0.61958  0.77255  0.48576  0.95510
    615   1.81364  4.45454  3.89675  3.46349  3.25428  3.58664  4.08668  3.08980  3.27999  2.74358  3.76919  3.67877  4.13799  3.64442  3.51710  3.00231  3.10558  2.86977  1.43926  3.36030    699 - -
          2.68618  4.42225  2.77519  2.73123  3.46354  2.40513  3.72494  3.29354  2.67741  2.69355  4.24690  2.90347  2.73739  3.18146  2.89801  2.37887  2.77519  2.98518  4.58477  3.61503
          0.02178  4.23360  4.95595  0.61958  0.77255  0.48576  0.95510
    616   2.84086  4.29010  4.30680  3.72672  2.41924  3.96592  4.26147  2.42653  3.60491  1.61876  2.32523  3.94811  4.29925  3.80327  3.77816  3.26355  2.18042  2.35765  4.85950  3.68020    700 - -
          2.68618  4.42225  2.77519  2.73123  3.46354  2.40513  3.72494  3.29354  2.67741  2.69355  4.24690  2.90347  2.73739  3.18146  2.89801  2.37887  2.77519  2.98518  4.58477  3.61503
          0.02178  4.23360  4.95595  0.61958  0.77255  0.48576  0.95510
    617   1.78780  4.35836  3.43653  3.13964  4.47916  1.44278  4.28012  3.90329  3.23986  3.56721  4.38156  3.36694  2.23662  3.52278  3.59215  2.54461  2.85660  3.35042  5.79338  4.56550    701 - -
          2.68618  4.42225  2.77519  2.73123  3.46354  2.40513  3.72494  3.29354  2.67741  2.69355  4.24690  2.90347  2.73739  3.18146  2.89801  2.37887  2.77519  2.98518  4.58477  3.61503
          0.17220  4.23360  1.94009  0.61958  0.77255  0.48576  0.95510
    618   2.78758  5.21906  1.95913  1.78481  4.53449  3.31027  3.71304  3.99060  2.59668  3.53395  4.34422  2.79804  3.83954  2.85781  3.12201  2.73444  2.08624  3.59574  5.71936  4.29163    702 - -
          2.68618  4.42225  2.77519  2.73123  3.46354  2.40513  3.72494  3.29354  2.67741  2.69355  4.24690  2.90347  2.73739  3.18146  2.89801  2.37887  2.77519  2.98518  4.58477  3.61503
          0.02527  4.08667  4.80901  0.61958  0.77255  0.65047  0.73772
    619   2.95791  5.56921  1.58331  1.68569  4.85488  3.26661  3.77893  4.38298  2.77267  3.85935  4.68979  1.96201  3.87241  2.93515  3.36824  2.83995  3.23864  3.94088  6.01112  4.49729    703 - -
          2.68618  4.42225  2.77519  2.73123  3.46354  2.40513  3.72494  3.29354  2.67741  2.69355  4.24690  2.90347  2.73739  3.18146  2.89801  2.37887  2.77519  2.98518  4.58477  3.61503
          0.02527  4.08667  4.80901  0.61958  0.77255  0.65047  0.73772
    620   2.82839  4.73952  2.10257  2.70564  3.72630  3.53553  3.93546  3.01065  2.89340  1.49360  3.74984  3.19674  4.02526  3.19352  3.30594  2.94545  3.09748  2.84149  5.25193  3.91593    704 - -
          2.68618  4.42225  2.77519  2.73123  3.46354  2.40513  3.72494  3.29354  2.67741  2.69355  4.24690  2.90347  2.73739  3.18146  2.89801  2.37887  2.77519  2.98518  4.58477  3.61503
          0.02527  4.08667  4.80901  0.61958  0.77255  0.65047  0.73772
    621   2.77304  4.80412  3.25156  2.81498  4.39929  1.93154  3.85983  3.84913  2.41458  3.41045  4.27127  3.22457  3.94909  3.04009  1.44752  2.84708  3.08414  3.46810  5.50996  4.29001    705 - -
          2.68618  4.42225  2.77519  2.73123  3.46354  2.40513  3.72494  3.29354  2.67741  2.69355  4.24690  2.90347  2.73739  3.18146  2.89801  2.37887  2.77519  2.98518  4.58477  3.61503
          0.02527  4.08667  4.80901  0.61958  0.77255  0.65047  0.73772
    622   1.61675  4.27909  3.42895  3.02681  4.14741  3.09675  4.09414  3.47856  3.02614  3.20359  4.05514  3.28610  2.26934  3.34262  3.37737  2.50395  2.00680  3.05213  5.50487  4.27077    706 - -
          2.68618  4.42225  2.77519  2.73123  3.46354  2.40513  3.72494  3.29354  2.67741  2.69355  4.24690  2.90347  2.73739  3.18146  2.89801  2.37887  2.77519  2.98518  4.58477  3.61503
          0.20075  4.08667  1.80128  0.61958  0.77255  0.65047  0.73772
    623   2.56463  4.59886  3.12387  2.68341  4.13281  3.27179  3.74934  3.57940  2.37566  3.18420  4.04392  3.08826  3.81376  2.93828  1.98485  1.78557  2.88809  3.21038  5.35684  4.07847    707 - -
          2.68618  4.42225  2.77519  2.73123  3.46354  2.40513  3.72494  3.29354  2.67741  2.69355  4.24690  2.90347  2.73739  3.18146  2.89801  2.37887  2.77519  2.98518  4.58477  3.61503
          0.03004  3.91596  4.63831  0.61958  0.77255  0.79073  0.60424
    624   2.87758  4.95086  3.22892  2.68234  4.03150  3.54097  2.36422  3.70369  2.06400  3.21331  4.09554  3.11547  3.94794  2.79253  1.63806  2.90283  3.08493  3.39924  5.20535  3.87842    708 - -
          2.68618  4.42225  2.77519  2.73123  3.46354  2.40513  3.72494  3.29354  2.67741  2.69355  4.24690  2.90347  2.73739  3.18146  2.89801  2.37887  2.77519  2.98518  4.58477  3.61503
          0.03004  3.91596  4.63831  0.61958  0.77255  0.33356  1.26007
    625   3.16236  5.27479  3.52693  2.90074  4.69386  3.76279  3.73518  4.09306  2.02066  3.52097  4.40235  3.30573  4.14571  2.07232  1.12396  3.15755  3.33670  3.77470  5.55874  4.37457    709 - -
          2.68618  4.42225  2.77519  2.73123  3.46354  2.40513  3.72494  3.29354  2.67741  2.69355  4.24690  2.90347  2.73739  3.18146  2.89801  2.37887  2.77519  2.98518  4.58477  3.61503
          0.02178  4.23360  4.95595  0.61958  0.77255  0.48576  0.95510
    626   2.97230  5.28113  3.18335  1.94494  4.70002  3.62654  3.67150  4.09036  1.71626  3.53028  4.34704  3.10941  4.01364  2.79080  1.61314  2.93950  3.16417  3.72122  5.59696  4.33899    710 - -
          2.68618  4.42225  2.77519  2.73123  3.46354  2.40513  3.72494  3.29354  2.67741  2.69355  4.24690  2.90347  2.73739  3.18146  2.89801  2.37887  2.77519  2.98518  4.58477  3.61503
          0.02178  4.23360  4.95595  0.61958  0.77255  0.48576  0.95510
    627   1.90095  1.97226  4.27896  3.76505  3.54693  3.64759  4.38507  1.90529  3.64033  2.47061  3.49742  3.88075  4.17794  3.88690  3.83273  3.02211  2.97630  2.17095  5.13336  3.93846    711 - -
          2.68618  4.42225  2.77519  2.73123  3.46354  2.40513  3.72494  3.29354  2.67741  2.69355  4.24690  2.90347  2.73739  3.18146  2.89801  2.37887  2.77519  2.98518  4.58477  3.61503
          0.02178  4.23360  4.95595  0.61958  0.77255  0.48576  0.95510
    628   2.69379  4.88177  2.35436  2.50479  4.15514  3.46392  3.71122  3.51712  2.46932  3.15806  3.99435  3.01716  3.88884  2.86544  1.97659  2.72630  2.93574  2.33807  5.40750  4.07477    712 - -
          2.68618  4.42225  2.77519  2.73123  3.46354  2.40513  3.72494  3.29354  2.67741  2.69355  4.24690  2.90347  2.73739  3.18146  2.89801  2.37887  2.77519  2.98518  4.58477  3.61503
          0.02178  4.23360  4.95595  0.61958  0.77255  0.48576  0.95510
    629   2.86304  4.30944  4.29919  3.73379  3.36962  4.01817  4.37091  1.71863  3.62397  1.76255  3.27955  3.98438  2.70076  3.86401  3.83518  3.32309  3.10374  1.74287  5.04653  3.86315    713 - -
          2.68618  4.42225  2.77519  2.73123  3.46354  2.40513  3.72494  3.29354  2.67741  2.69355  4.24690  2.90347  2.73739  3.18146  2.89801  2.37887  2.77519  2.98518  4.58477  3.61503
          0.02178  4.23360  4.95595  0.61958  0.77255  0.48576  0.95510
    630   2.94647  4.36766  4.45059  3.88477  3.00964  4.06273  4.23964  2.44172  3.70460  1.53870  3.17582  4.05222  4.39332  3.91397  3.84921  3.37731  3.18017  1.88240  2.11635  3.37576    714 - -
          2.68618  4.42225  2.77519  2.73123  3.46354  2.40513  3.72494  3.29354  2.67741  2.69355  4.24690  2.90347  2.73739  3.18146  2.89801  2.37887  2.77519  2.98518  4.58477  3.61503
          0.02178  4.23360  4.95595  0.61958  0.77255  0.48576  0.95510
    631   2.77272  5.17579  1.79519  2.34067  4.51261  3.39193  3.71996  3.96444  2.02977  3.49936  4.29376  2.89096  3.87598  2.85261  3.00609  2.73786  2.18300  3.56868  5.67203  4.27205    715 - -
          2.68618  4.42225  2.77519  2.73123  3.46354  2.40513  3.72494  3.29354  2.67741  2.69355  4.24690  2.90347  2.73739  3.18146  2.89801  2.37887  2.77519  2.98518  4.58477  3.61503
          0.02178  4.23360  4.95595  0.61958  0.77255  0.48576  0.95510
    632   3.10115  5.64976  1.03049  2.23013  4.96712  3.33002  3.93907  4.55210  3.00947  4.04827  4.91887  1.97337  3.98303  3.11827  3.62758  2.98326  3.41353  4.10200  6.16630  4.63848    716 - -
          2.68618  4.42225  2.77519  2.73123  3.46354  2.40513  3.72494  3.29354  2.67741  2.69355  4.24690  2.90347  2.73739  3.18146  2.89801  2.37887  2.77519  2.98518  4.58477  3.61503
          0.02178  4.23360  4.95595  0.61958  0.77255  0.48576  0.95510
    633   2.79524  5.02368  2.16850  1.95002  4.23178  3.43357  3.77128  3.61699  2.64319  1.84718  4.10311  2.94858  3.91685  2.93993  3.12528  2.79937  3.04400  3.31132  5.52457  4.15921    717 - -
          2.68618  4.42225  2.77519  2.73123  3.46354  2.40513  3.72494  3.29354  2.67741  2.69355  4.24690  2.90347  2.73739  3.18146  2.89801  2.37887  2.77519  2.98518  4.58477  3.61503
          0.02178  4.23360  4.95595  0.61958  0.77255  0.48576  0.95510
    634   2.35391  4.32468  3.51006  3.19157  4.47802  1.53632  4.29912  3.90884  3.25956  3.57170  4.37936  3.38711  3.81398  3.54502  3.60239  1.67648  2.01177  3.34094  5.79628  4.57317    718 - -
          2.68644  4.42251  2.77387  2.73149  3.46380  2.40466  3.72521  3.29380  2.67767  2.69332  4.24716  2.90373  2.73766  3.18173  2.89767  2.37913  2.77493  2.98545  4.58503  3.61529
          0.21460  1.68148  4.95595  1.79711  0.18125  0.48576  0.95510
    635   2.59259  4.58479  3.16286  2.75757  4.04319  3.35960  3.91612  3.38539  2.78394  3.10074  3.97011  2.30209  1.88349  3.13286  3.18118  2.71054  2.91987  2.31592  5.39531  4.10011    727 - -
          2.68618  4.42225  2.77519  2.73123  3.46354  2.40513  3.72494  3.29354  2.67741  2.69355  4.24690  2.90347  2.73739  3.18146  2.89801  2.37887  2.77519  2.98518  4.58477  3.61503
          0.02178  4.23360  4.95595  0.61958  0.77255  0.48576  0.95510
    636   2.67434  4.55055  3.30283  2.75974  3.56825  3.56931  3.77128  3.08259  2.67900  2.23333  3.63500  3.21230  2.86931  2.40552  3.05791  2.81475  2.90618  2.84217  4.99782  2.53694    728 - -
          2.68618  4.42225  2.77519  2.73123  3.46354  2.40513  3.72494  3.29354  2.67741  2.69355  4.24690  2.90347  2.73739  3.18146  2.89801  2.37887  2.77519  2.98518  4.58477  3.61503
          0.02178  4.23360  4.95595  0.61958  0.77255  0.48576  0.95510
    637   1.70430  4.27667  3.72248  3.28400  4.02588  3.21882  4.23618  3.22796  3.24819  3.07284  3.96408  3.47835  3.88627  3.54240  3.56344  1.55728  2.83995  2.04087  5.45125  4.23487    729 - -
          2.68618  4.42225  2.77519  2.73123  3.46354  2.40513  3.72494  3.29354  2.67741  2.69355  4.24690  2.90347  2.73739  3.18146  2.89801  2.37887  2.77519  2.98518  4.58477  3.61503
          0.02178  4.23360  4.95595  0.61958  0.77255  0.48576  0.95510
    638   2.97987  5.23006  1.62080  2.45859  4.86262  1.19958  4.06870  4.40291  3.11445  3.95477  4.81916  3.00235  4.00213  3.26545  3.66199  2.95780  3.34066  3.93361  6.04198  4.66535    730 - -
          2.68618  4.42225  2.77519  2.73123  3.46354  2.40513  3.72494  3.29354  2.67741  2.69355  4.24690  2.90347  2.73739  3.18146  2.89801  2.37887  2.77519  2.98518  4.58477  3.61503
          0.02178  4.23360  4.95595  0.61958  0.77255  0.48576  0.95510
    639   2.18418  4.40889  4.25082  3.69528  3.28960  3.99920  4.36850  2.39317  3.56306  1.52172  1.89027  3.96623  4.35744  3.81470  3.78043  3.31384  3.16110  2.33801  5.04521  3.88671    731 - -
          2.68618  4.42225  2.77519  2.73123  3.46354  2.40513  3.72494  3.29354  2.67741  2.69355  4.24690  2.90347  2.73739  3.18146  2.89801  2.37887  2.77519  2.98518  4.58477  3.61503
          0.02178  4.23360  4.95595  0.61958  0.77255  0.48576  0.95510
    640   2.99853  5.04863  3.53568  2.85112  4.35404  3.72633  3.71281  3.70417  1.70501  2.18453  4.12063  3.27005  4.08268  2.86566  1.57485  3.03736  3.18071  3.42481  5.41246  4.20503    732 - -
          2.68618  4.42225  2.77519  2.73123  3.46354  2.40513  3.72494  3.29354  2.67741  2.69355  4.24690  2.90347  2.73739  3.18146  2.89801  2.37887  2.77519  2.98518  4.58477  3.61503
          0.02178  4.23360  4.95595  0.61958  0.77255  0.48576  0.95510
    641   2.66716  4.58816  3.26157  2.13550  2.71864  3.55555  3.76239  3.10855  2.62337  2.25799  3.65391  3.17594  3.94095  2.99879  2.45997  2.79203  2.89677  2.86678  5.09167  3.79712    733 - -
          2.68618  4.42225  2.77519  2.73123  3.46354  2.40513  3.72494  3.29354  2.67741  2.69355  4.24690  2.90347  2.73739  3.18146  2.89801  2.37887  2.77519  2.98518  4.58477  3.61503
          0.02178  4.23360  4.95595  0.61958  0.77255  0.48576  0.95510
    642   2.66840  4.61223  3.24656  2.12630  3.80251  3.55264  3.76870  2.49395  2.59606  2.81125  3.69894  3.16455  3.93982  2.98305  2.39279  2.78802  2.89912  2.30124  5.17145  3.89596    734 - -
          2.68618  4.42225  2.77519  2.73123  3.46354  2.40513  3.72494  3.29354  2.67741  2.69355  4.24690  2.90347  2.73739  3.18146  2.89801  2.37887  2.77519  2.98518  4.58477  3.61503
          0.02178  4.23360  4.95595  0.61958  0.77255  0.48576  0.95510
    643   2.04165  4.63385  3.41193  2.84219  3.86976  3.56850  3.82763  3.17416  2.52913  2.21253  3.77221  3.26749  3.99203  3.04691  1.86935  2.85639  2.97532  2.93035  5.22504  3.97235    735 - -
          2.68618  4.42225  2.77519  2.73123  3.46354  2.40513  3.72494  3.29354  2.67741  2.69355  4.24690  2.90347  2.73739  3.18146  2.89801  2.37887  2.77519  2.98518  4.58477  3.61503
          0.17082  4.23360  1.94821  0.61958  0.77255  0.48576  0.95510
    644   1.94360  4.49166  3.30823  2.79940  3.82217  3.45056  3.84641  2.97325  2.13652  2.81321  3.72490  3.22059  3.91816  3.07951  3.01815  2.75497  2.88189  2.11298  5.20998  3.95136    736 - -
          2.68618  4.42225  2.77519  2.73123  3.46354  2.40513  3.72494  3.29354  2.67741  2.69355  4.24690  2.90347  2.73739  3.18146  2.89801  2.37887  2.77519  2.98518  4.58477  3.61503
          0.02523  4.08801  4.81036  0.61958  0.77255  0.39566  1.11852
    645   2.03993  4.34409  3.52843  3.02768  3.75357  2.40666  4.00020  3.05142  2.98634  2.03068  3.69906  3.36415  3.92402  3.30058  3.33434  2.72210  2.17547  2.77211  5.18168  3.94822    737 - -
          2.68618  4.42225  2.77519  2.73123  3.46354  2.40513  3.72494  3.29354  2.67741  2.69355  4.24690  2.90347  2.73739  3.18146  2.89801  2.37887  2.77519  2.98518  4.58477  3.61503
          0.02178  4.23360  4.95595  0.61958  0.77255  0.48576  0.95510
    646   2.19977  4.40601  4.53799  3.99560  3.44220  4.20165  4.63019  1.42486  3.87150  1.59684  3.30674  4.22448  4.54254  4.11123  4.06436  3.53722  3.25448  1.95516  5.23568  4.06180    738 - -
          2.68618  4.42225  2.77519  2.73123  3.46354  2.40513  3.72494  3.29354  2.67741  2.69355  4.24690  2.90347  2.73739  3.18146  2.89801  2.37887  2.77519  2.98518  4.58477  3.61503
          0.02178  4.23360  4.95595  0.61958  0.77255  0.48576  0.95510
    647   1.90723  5.00580  1.61351  2.42025  4.61162  2.26282  3.89255  4.06919  2.82002  3.64056  4.45423  2.94438  3.88823  3.05585  3.33559  2.74571  3.07386  3.62089  5.83168  4.43576    739 - -
          2.68618  4.42225  2.77519  2.73123  3.46354  2.40513  3.72494  3.29354  2.67741  2.69355  4.24690  2.90347  2.73739  3.18146  2.89801  2.37887  2.77519  2.98518  4.58477  3.61503
          0.02178  4.23360  4.95595  0.61958  0.77255  0.48576  0.95510
    648   2.85354  4.41522  3.87678  2.42741  3.61619  3.92788  4.26938  1.85331  3.30172  2.43920  3.51310  3.73877  4.30238  3.62166  3.61771  3.22578  3.09889  1.38347  5.22802  3.99788    740 - -
          2.68618  4.42225  2.77519  2.73123  3.46354  2.40513  3.72494  3.29354  2.67741  2.69355  4.24690  2.90347  2.73739  3.18146  2.89801  2.37887  2.77519  2.98518  4.58477  3.61503
          0.02178  4.23360  4.95595  0.61958  0.77255  0.48576  0.95510
    649   2.71167  5.14361  2.29762  2.36931  4.47713  3.42957  3.63952  3.93801  2.02041  3.43680  4.20624  2.90962  2.60058  2.75286  2.27543  2.67978  2.94360  3.53235  5.58027  4.19843    741 - -
          2.68618  4.42225  2.77519  2.73123  3.46354  2.40513  3.72494  3.29354  2.67741  2.69355  4.24690  2.90347  2.73739  3.18146  2.89801  2.37887  2.77519  2.98518  4.58477  3.61503
          0.02178  4.23360  4.95595  0.61958  0.77255  0.48576  0.95510
    650   2.46114  4.42731  3.36182  3.13804  4.47128  3.13915  4.30407  3.94973  3.24466  3.61286  4.45842  3.38440  1.18536  3.56400  3.57098  1.80852  2.93680  3.41184  5.79231  4.54123    742 - -
          2.68618  4.42225  2.77519  2.73123  3.46354  2.40513  3.72494  3.29354  2.67741  2.69355  4.24690  2.90347  2.73739  3.18146  2.89801  2.37887  2.77519  2.98518  4.58477  3.61503
          0.02178  4.23360  4.95595  0.61958  0.77255  0.48576  0.95510
    651   3.04091  5.38412  1.05334  2.37471  4.93488  1.90884  4.03179  4.48609  3.09470  4.01444  4.88225  2.93811  4.00318  3.22154  3.67537  2.98238  3.38505  4.01987  6.10497  4.68392    743 - -
          2.68618  4.42225  2.77519  2.73123  3.46354  2.40513  3.72494  3.29354  2.67741  2.69355  4.24690  2.90347  2.73739  3.18146  2.89801  2.37887  2.77519  2.98518  4.58477  3.61503
          0.02178  4.23360  4.95595  0.61958  0.77255  0.48576  0.95510
    652   1.82057  4.22345  3.99967  3.44027  3.24007  3.73300  4.06342  2.05429  3.30979  2.30834  3.31158  3.69112  4.13329  3.58081  3.53636  3.03579  2.93857  2.37518  2.64333  3.53598    744 - -
          2.68618  4.42225  2.77519  2.73123  3.46354  2.40513  3.72494  3.29354  2.67741  2.69355  4.24690  2.90347  2.73739  3.18146  2.89801  2.37887  2.77519  2.98518  4.58477  3.61503
          0.02178  4.23360  4.95595  0.61958  0.77255  0.48576  0.95510
    653   2.81490  5.24195  2.64188  1.63229  4.56550  3.40844  3.71973  4.03251  2.49303  3.54089  4.33739  2.89218  2.61305  2.08575  2.95586  2.76903  3.06175  3.63367  5.69696  4.29863    745 - -
          2.68618  4.42225  2.77519  2.73123  3.46354  2.40513  3.72494  3.29354  2.67741  2.69355  4.24690  2.90347  2.73739  3.18146  2.89801  2.37887  2.77519  2.98518  4.58477  3.61503
          0.02178  4.23360  4.95595  0.61958  0.77255  0.48576  0.95510
    654   2.84847  4.81664  3.04546  1.45176  3.98248  3.59477  3.93260  2.09224  2.76967  2.86527  3.88691  3.20350  4.05583  3.13836  3.17240  2.95321  3.10292  2.78209  5.42490  4.11229    746 - -
          2.68618  4.42225  2.77519  2.73123  3.46354  2.40513  3.72494  3.29354  2.67741  2.69355  4.24690  2.90347  2.73739  3.18146  2.89801  2.37887  2.77519  2.98518  4.58477  3.61503
          0.02178  4.23360  4.95595  0.61958  0.77255  0.48576  0.95510
    655   2.23072  4.36422  3.66083  3.10243  3.45527  3.70390  3.98065  2.04810  3.00371  1.97923  3.39600  3.48376  4.08241  2.50952  3.32210  2.97120  2.94075  2.46663  4.98002  3.76038    747 - -
          2.68618  4.42225  2.77519  2.73123  3.46354  2.40513  3.72494  3.29354  2.67741  2.69355  4.24690  2.90347  2.73739  3.18146  2.89801  2.37887  2.77519  2.98518  4.58477  3.61503
          0.02178  4.23360  4.95595  0.61958  0.77255  0.48576  0.95510
    656   2.81997  5.22509  1.93716  1.61088  4.48759  3.39349  3.74539  3.92747  2.60408  2.47236  4.30647  2.87405  3.89368  2.88829  3.11561  2.77678  3.07168  3.55820  5.69141  4.27706    748 - -
          2.68618  4.42225  2.77519  2.73123  3.46354  2.40513  3.72494  3.29354  2.67741  2.69355  4.24690  2.90347  2.73739  3.18146  2.89801  2.37887  2.77519  2.98518  4.58477  3.61503
          0.02178  4.23360  4.95595  0.61958  0.77255  0.48576  0.95510
    657   2.91483  5.47815  1.80199  1.51706  4.78696  3.36623  3.77095  4.29055  2.02944  3.76537  4.56257  2.82081  3.90894  2.90744  3.17768  2.82542  3.17427  3.85517  5.90582  4.44161    749 - -
          2.68618  4.42225  2.77519  2.73123  3.46354  2.40513  3.72494  3.29354  2.67741  2.69355  4.24690  2.90347  2.73739  3.18146  2.89801  2.37887  2.77519  2.98518  4.58477  3.61503
          0.15336  4.23360  2.05824  0.61958  0.77255  0.48576  0.95510
    658   2.75575  4.74509  2.95475  1.62316  4.00356  3.48173  3.87820  3.01800  2.72044  2.92762  3.90600  3.12500  3.97120  3.08193  3.12681  2.85531  3.02826  1.96102  5.40951  4.09512    750 - -
          2.68618  4.42225  2.77519  2.73123  3.46354  2.40513  3.72494  3.29354  2.67741  2.69355  4.24690  2.90347  2.73739  3.18146  2.89801  2.37887  2.77519  2.98518  4.58477  3.61503
          0.02480  4.10504  4.82739  0.61958  0.77255  0.63252  0.75769
    659   1.91337  4.29666  3.52244  3.05432  3.70687  3.34045  4.01152  2.95405  2.99578  1.92344  3.66869  3.36600  3.89984  3.32431  3.32278  2.03062  2.83357  2.68890  5.16426  3.92460    751 - -
          2.68618  4.42225  2.77519  2.73123  3.46354  2.40513  3.72494  3.29354  2.67741  2.69355  4.24690  2.90347  2.73739  3.18146  2.89801  2.37887  2.77519  2.98518  4.58477  3.61503
          0.02480  4.10504  4.82739  0.61958  0.77255  0.63252  0.75769
    660   1.81134  4.51783  2.96825  2.70056  4.37961  1.95085  3.98483  3.81407  2.88879  3.44465  4.26300  2.09072  3.78841  3.18405  3.30741  2.56409  2.86539  3.33370  5.66077  4.36099    752 - -
          2.68618  4.42225  2.77519  2.73123  3.46354  2.40513  3.72494  3.29354  2.67741  2.69355  4.24690  2.90347  2.73739  3.18146  2.89801  2.37887  2.77519  2.98518  4.58477  3.61503
          0.02480  4.10504  4.82739  0.61958  0.77255  0.40385  1.10186
    661   1.55045  4.95401  2.72810  1.58006  4.44537  3.35943  3.89268  3.79307  2.75328  3.45315  4.31214  3.01566  3.92779  3.06682  3.20494  2.79746  3.08457  3.42754  5.69894  4.34665    753 - -
          2.68618  4.42225  2.77519  2.73123  3.46354  2.40513  3.72494  3.29354  2.67741  2.69355  4.24690  2.90347  2.73739  3.18146  2.89801  2.37887  2.77519  2.98518  4.58477  3.61503
          0.02178  4.23360  4.95595  0.61958  0.77255  0.48576  0.95510
    662   2.81692  5.30993  1.90567  1.89147  4.63641  3.36482  3.73645  4.12458  2.59777  3.62551  4.41173  2.83976  2.59129  2.86807  3.12845  2.14286  3.07476  3.70179  5.78417  4.34409    754 - -
          2.68618  4.42225  2.77519  2.73123  3.46354  2.40513  3.72494  3.29354  2.67741  2.69355  4.24690  2.90347  2.73739  3.18146  2.89801  2.37887  2.77519  2.98518  4.58477  3.61503
          0.02178  4.23360  4.95595  0.61958  0.77255  0.48576  0.95510
    663   2.54379  4.32285  3.59463  3.09994  2.47024  3.42289  4.00494  3.00458  3.05835  2.73442  3.64775  3.41504  3.95290  3.35897  3.38790  2.00362  1.81038  2.74117  5.06091  3.77946    755 - -
          2.68618  4.42225  2.77519  2.73123  3.46354  2.40513  3.72494  3.29354  2.67741  2.69355  4.24690  2.90347  2.73739  3.18146  2.89801  2.37887  2.77519  2.98518  4.58477  3.61503
          0.02178  4.23360  4.95595  0.61958  0.77255  0.48576  0.95510
    664   2.79346  4.25185  4.24104  3.67687  3.36784  2.72078  4.29630  1.83546  3.56467  1.75590  3.30707  3.91313  4.29685  3.80777  3.77195  3.23688  3.03804  1.72361  4.98854  3.79489    756 - -
          2.68618  4.42225  2.77519  2.73123  3.46354  2.40513  3.72494  3.29354  2.67741  2.69355  4.24690  2.90347  2.73739  3.18146  2.89801  2.37887  2.77519  2.98518  4.58477  3.61503
          0.02178  4.23360  4.95595  0.61958  0.77255  0.48576  0.95510
    665   2.82706  5.09492  3.17883  2.58211  4.43720  3.56881  2.44740  3.84558  1.82266  3.35454  4.16488  3.07176  3.94770  2.78152  2.03916  2.82271  2.39959  3.49356  5.48716  4.19827    757 - -
          2.68618  4.42225  2.77519  2.73123  3.46354  2.40513  3.72494  3.29354  2.67741  2.69355  4.24690  2.90347  2.73739  3.18146  2.89801  2.37887  2.77519  2.98518  4.58477  3.61503
          0.02178  4.23360  4.95595  0.61958  0.77255  0.48576  0.95510
    666   2.90622  4.94394  3.38127  2.89599  4.45430  3.55496  3.90123  3.90033  2.41310  3.44339  4.31971  3.31138  1.63121  3.07524  1.52827  2.97007  3.19009  3.54739  5.55640  4.33480    758 - -
          2.68618  4.42225  2.77519  2.73123  3.46354  2.40513  3.72494  3.29354  2.67741  2.69355  4.24690  2.90347  2.73739  3.18146  2.89801  2.37887  2.77519  2.98518  4.58477  3.61503
          0.02178  4.23360  4.95595  0.61958  0.77255  0.48576  0.95510
    667   2.78971  2.67593  4.47770  3.90500  2.24718  3.91109  4.03700  2.53577  3.73332  1.77596  3.20545  3.95822  4.26176  3.87696  3.81054  3.22052  3.02120  2.39523  2.53281  3.06683    759 - -
          2.68618  4.42225  2.77519  2.73123  3.46354  2.40513  3.72494  3.29354  2.67741  2.69355  4.24690  2.90347  2.73739  3.18146  2.89801  2.37887  2.77519  2.98518  4.58477  3.61503
          0.02178  4.23360  4.95595  0.61958  0.77255  0.48576  0.95510
    668   3.03507  4.42282  4.60325  4.03347  2.98407  4.17904  4.32816  1.89036  3.84832  1.44439  3.11160  4.18147  4.47893  4.02254  3.96479  3.49695  3.26224  2.40005  2.08221  3.41457    760 - -
          2.68618  4.42225  2.77519  2.73123  3.46354  2.40513  3.72494  3.29354  2.67741  2.69355  4.24690  2.90347  2.73739  3.18146  2.89801  2.37887  2.77519  2.98518  4.58477  3.61503
          0.02178  4.23360  4.95595  0.61958  0.77255  0.48576  0.95510
    669   2.70069  4.76786  3.17884  2.61331  3.88464  3.53216  2.70516  3.39041  2.44077  3.00863  3.85589  3.09835  3.91940  2.88866  2.18100  2.76645  2.34334  3.10035  5.19884  2.83954    761 - -
          2.68618  4.42225  2.77519  2.73123  3.46354  2.40513  3.72494  3.29354  2.67741  2.69355  4.24690  2.90347  2.73739  3.18146  2.89801  2.37887  2.77519  2.98518  4.58477  3.61503
          0.02178  4.23360  4.95595  0.61958  0.77255  0.48576  0.95510
    670   3.34858  4.66441  4.77519  4.30845  1.78219  4.35944  3.90207  2.84967  4.13213  1.54289  3.42697  4.23320  4.65072  4.17438  4.17971  3.69426  3.56957  2.84482  1.82028  2.47419    762 - -
          2.68618  4.42225  2.77519  2.73123  3.46354  2.40513  3.72494  3.29354  2.67741  2.69355  4.24690  2.90347  2.73739  3.18146  2.89801  2.37887  2.77519  2.98518  4.58477  3.61503
          0.02178  4.23360  4.95595  0.61958  0.77255  0.48576  0.95510
    671   3.08255  4.66034  3.97330  3.45130  1.96267  3.97941  3.70362  3.16682  3.26165  2.72233  3.75962  3.68966  4.33750  3.57241  2.15384  3.26864  3.30882  2.98752  4.15272  1.52343    763 - -
          2.68618  4.42225  2.77519  2.73123  3.46354  2.40513  3.72494  3.29354  2.67741  2.69355  4.24690  2.90347  2.73739  3.18146  2.89801  2.37887  2.77519  2.98518  4.58477  3.61503
          0.02178  4.23360  4.95595  0.61958  0.77255  0.48576  0.95510
    672   2.65872  4.50782  3.31098  2.30908  3.67181  3.56750  3.83169  2.93603  2.74856  2.10114  3.59679  3.23688  2.78846  3.08818  3.13704  2.82109  2.89758  2.21812  5.09818  3.83809    764 - -
          2.68618  4.42225  2.77519  2.73123  3.46354  2.40513  3.72494  3.29354  2.67741  2.69355  4.24690  2.90347  2.73739  3.18146  2.89801  2.37887  2.77519  2.98518  4.58477  3.61503
          0.02178  4.23360  4.95595  0.61958  0.77255  0.48576  0.95510
    673   2.16183  4.36915  3.61443  3.04694  3.52941  3.64420  3.94062  2.71204  2.90867  2.11227  3.47570  3.42920  4.04167  3.26989  2.46338  2.91554  2.91527  1.97326  5.00638  3.77950    765 - -
          2.68618  4.42225  2.77519  2.73123  3.46354  2.40513  3.72494  3.29354  2.67741  2.69355  4.24690  2.90347  2.73739  3.18146  2.89801  2.37887  2.77519  2.98518  4.58477  3.61503
          0.32527  4.23360  1.33497  0.61958  0.77255  0.48576  0.95510
    674   2.76882  5.00383  2.43980  1.52858  4.47554  2.01762  3.78837  3.93369  2.68502  3.51660  4.37559  2.84196  3.82256  2.97020  3.15006  2.75684  3.08174  3.54142  5.67189  4.31549    766 - -
          2.68618  4.42225  2.77519  2.73123  3.46354  2.40513  3.72494  3.29354  2.67741  2.69355  4.24690  2.90347  2.73739  3.18146  2.89801  2.37887  2.77519  2.98518  4.58477  3.61503
          0.02939  3.93772  4.66007  0.61958  0.77255  0.33980  1.24448
    675   1.79542  4.34440  3.53131  3.04629  3.95094  3.27135  4.05865  3.28232  3.02142  3.01473  3.87971  3.35003  2.47785  3.32945  3.38174  2.05488  2.83017  2.14922  5.34477  4.10797    767 - -
          2.68618  4.42225  2.77519  2.73123  3.46354  2.40513  3.72494  3.29354  2.67741  2.69355  4.24690  2.90347  2.73739  3.18146  2.89801  2.37887  2.77519  2.98518  4.58477  3.61503
          0.02178  4.23360  4.95595  0.61958  0.77255  0.48576  0.95510
    676   2.04061  4.50009  3.33569  2.78607  3.75735  3.49242  3.82151  2.40573  2.69414  2.80351  3.67921  3.22010  3.92588  3.06531  2.39751  2.27285  2.87139  2.83049  5.13994  3.88041    768 - -
          2.68618  4.42225  2.77519  2.73123  3.46354  2.40513  3.72494  3.29354  2.67741  2.69355  4.24690  2.90347  2.73739  3.18146  2.89801  2.37887  2.77519  2.98518  4.58477  3.61503
          0.02178  4.23360  4.95595  0.61958  0.77255  0.48576  0.95510
    677   2.43466  4.32884  3.55496  3.08116  3.98292  2.32952  4.08840  3.32963  3.05819  3.05317  3.91296  3.36458  3.86525  3.36274  3.41236  1.97621  1.94969  2.14211  5.37393  4.14141    769 - -
          2.68618  4.42225  2.77519  2.73123  3.46354  2.40513  3.72494  3.29354  2.67741  2.69355  4.24690  2.90347  2.73739  3.18146  2.89801  2.37887  2.77519  2.98518  4.58477  3.61503
          0.02178  4.23360  4.95595  0.61958  0.77255  0.48576  0.95510
    678   2.09990  4.83157  2.89580  1.92285  4.28797  2.52694  3.77586  3.70886  2.60240  3.30700  4.11597  2.99978  3.85372  2.93031  3.06633  2.66875  2.25665  3.32837  5.53082  4.18654    770 - -
          2.68618  4.42225  2.77519  2.73123  3.46354  2.40513  3.72494  3.29354  2.67741  2.69355  4.24690  2.90347  2.73739  3.18146  2.89801  2.37887  2.77519  2.98518  4.58477  3.61503
          0.02178  4.23360  4.95595  0.61958  0.77255  0.48576  0.95510
    679   3.02453  5.61254  1.44683  1.71173  4.92447  2.08289  3.86167  4.44902  2.86389  3.93093  4.76281  2.79723  3.94578  3.01971  3.46300  2.91188  3.31033  4.00540  6.08531  4.57657    771 - -
          2.68618  4.42225  2.77519  2.73123  3.46354  2.40513  3.72494  3.29354  2.67741  2.69355  4.24690  2.90347  2.73739  3.18146  2.89801  2.37887  2.77519  2.98518  4.58477  3.61503
          0.02178  4.23360  4.95595  0.61958  0.77255  0.48576  0.95510
    680   2.66566  4.94700  2.16057  2.42685  4.42760  2.49683  3.77257  3.87936  2.61212  3.44023  4.23472  2.94813  2.43308  2.91607  3.10187  2.67672  2.25494  3.46652  5.63505  4.25985    772 - -
          2.68618  4.42225  2.77519  2.73123  3.46354  2.40513  3.72494  3.29354  2.67741  2.69355  4.24690  2.90347  2.73739  3.18146  2.89801  2.37887  2.77519  2.98518  4.58477  3.61503
          0.02178  4.23360  4.95595  0.61958  0.77255  0.48576  0.95510
    681   1.95656  5.01166  1.69347  2.40978  4.52062  3.32205  3.83188  3.96448  2.71746  3.53933  4.34997  2.93844  2.51115  2.98615  3.22152  2.73056  3.03614  3.54624  5.73743  4.34784    773 - -
          2.68618  4.42225  2.77519  2.73123  3.46354  2.40513  3.72494  3.29354  2.67741  2.69355  4.24690  2.90347  2.73739  3.18146  2.89801  2.37887  2.77519  2.98518  4.58477  3.61503
          0.02178  4.23360  4.95595  0.61958  0.77255  0.48576  0.95510
    682   2.58567  4.68556  3.15229  2.71843  4.36167  1.87629  3.88590  3.79646  2.62095  3.38685  4.20080  3.14420  3.87309  3.05481  2.18631  1.91342  2.92959  3.37013  5.58006  4.28612    774 - -
          2.68618  4.42225  2.77519  2.73123  3.46354  2.40513  3.72494  3.29354  2.67741  2.69355  4.24690  2.90347  2.73739  3.18146  2.89801  2.37887  2.77519  2.98518  4.58477  3.61503
          0.02178  4.23360  4.95595  0.61958  0.77255  0.48576  0.95510
    683   2.58965  4.66301  3.22489  2.72137  4.21509  3.35854  3.84064  3.61940  2.57166  3.23656  4.06394  3.15166  3.87887  3.01492  2.21654  1.74871  2.07799  3.24367  5.46434  4.17850    775 - -
          2.68618  4.42225  2.77519  2.73123  3.46354  2.40513  3.72494  3.29354  2.67741  2.69355  4.24690  2.90347  2.73739  3.18146  2.89801  2.37887  2.77519  2.98518  4.58477  3.61503
          0.02178  4.23360  4.95595  0.61958  0.77255  0.48576  0.95510
    684   2.95498  5.27852  3.15835  1.94293  4.69410  3.61341  3.66811  4.09012  1.48491  3.53056  4.34292  3.09466  4.00229  2.78619  1.91919  2.92087  3.14955  3.71626  5.59937  4.33275    776 - -
          2.68618  4.42225  2.77519  2.73123  3.46354  2.40513  3.72494  3.29354  2.67741  2.69355  4.24690  2.90347  2.73739  3.18146  2.89801  2.37887  2.77519  2.98518  4.58477  3.61503
          0.02178  4.23360  4.95595  0.61958  0.77255  0.48576  0.95510
    685   2.70217  5.12138  2.14472  2.34685  4.45106  3.40178  3.66105  3.91489  2.42858  3.43180  4.20576  2.36799  3.84199  2.78058  2.32419  2.67327  2.34760  3.51192  5.59355  4.19948    777 - -
          2.68618  4.42225  2.77519  2.73123  3.46354  2.40513  3.72494  3.29354  2.67741  2.69355  4.24690  2.90347  2.73739  3.18146  2.89801  2.37887  2.77519  2.98518  4.58477  3.61503
          0.02178  4.23360  4.95595  0.61958  0.77255  0.48576  0.95510
    686   2.06765  4.82124  2.09945  2.50234  4.35812  3.31837  3.79789  3.79055  2.63472  3.37841  4.17729  2.99924  3.84210  2.94826  3.10912  2.08640  2.29139  3.38005  5.58885  4.23649    778 - -
          2.68618  4.42225  2.77519  2.73123  3.46354  2.40513  3.72494  3.29354  2.67741  2.69355  4.24690  2.90347  2.73739  3.18146  2.89801  2.37887  2.77519  2.98518  4.58477  3.61503
          0.02178  4.23360  4.95595  0.61958  0.77255  0.48576  0.95510
    687   1.92099  4.61281  3.21483  2.70740  4.16337  2.40887  3.84622  3.56739  2.64167  3.19532  4.01841  3.13972  3.85522  3.02481  2.28930  2.64033  2.25743  3.19191  5.44144  4.15075    779 - -
          2.68618  4.42225  2.77519  2.73123  3.46354  2.40513  3.72494  3.29354  2.67741  2.69355  4.24690  2.90347  2.73739  3.18146  2.89801  2.37887  2.77519  2.98518  4.58477  3.61503
          0.02178  4.23360  4.95595  0.61958  0.77255  0.48576  0.95510
    688   2.71989  4.91051  1.62565  2.46867  4.32906  2.44833  3.84113  3.68454  2.73554  3.35651  4.19853  2.98739  3.89763  3.01255  3.22185  2.74980  3.01834  2.36668  5.60881  4.24720    780 - -
          2.68618  4.42225  2.77519  2.73123  3.46354  2.40513  3.72494  3.29354  2.67741  2.69355  4.24690  2.90347  2.73739  3.18146  2.89801  2.37887  2.77519  2.98518  4.58477  3.61503
          0.02178  4.23360  4.95595  0.61958  0.77255  0.48576  0.95510
    689   2.20065  5.22127  2.55014  1.47307  4.58959  3.36734  3.78038  4.04886  2.63564  3.58927  4.39853  2.17246  3.89939  2.92575  3.13550  2.78629  3.09906  3.64597  5.76654  4.35262    781 - -
          2.68618  4.42225  2.77519  2.73123  3.46354  2.40513  3.72494  3.29354  2.67741  2.69355  4.24690  2.90347  2.73739  3.18146  2.89801  2.37887  2.77519  2.98518  4.58477  3.61503
          0.02178  4.23360  4.95595  0.61958  0.77255  0.48576  0.95510
    690   2.78242  4.77100  3.32713  2.74946  4.00462  3.59509  3.75375  3.34142  2.37332  2.98621  3.87404  3.20055  3.98882  2.28353  2.03292  2.87132  3.00672  1.96948  5.27613  4.01769    782 - -
          2.68618  4.42225  2.77519  2.73123  3.46354  2.40513  3.72494  3.29354  2.67741  2.69355  4.24690  2.90347  2.73739  3.18146  2.89801  2.37887  2.77519  2.98518  4.58477  3.61503
          0.02178  4.23360  4.95595  0.61958  0.77255  0.48576  0.95510
    691   2.16743  4.63678  3.14187  2.16972  3.88205  3.48292  3.77423  3.19404  2.62945  2.37698  3.77334  3.11807  3.90751  2.97805  3.05022  2.74113  2.21045  2.92133  5.23644  3.94687    783 - -
          2.68618  4.42225  2.77519  2.73123  3.46354  2.40513  3.72494  3.29354  2.67741  2.69355  4.24690  2.90347  2.73739  3.18146  2.89801  2.37887  2.77519  2.98518  4.58477  3.61503
          0.02178  4.23360  4.95595  0.61958  0.77255  0.48576  0.95510
    692   3.27702  4.66210  4.64537  4.12999  2.80735  4.30413  4.25515  2.63815  3.86732  0.91125  3.21478  4.26250  4.60788  4.09088  3.98758  3.67725  3.50708  2.70090  2.55565  3.09950    784 - -
          2.68618  4.42225  2.77519  2.73123  3.46354  2.40513  3.72494  3.29354  2.67741  2.69355  4.24690  2.90347  2.73739  3.18146  2.89801  2.37887  2.77519  2.98518  4.58477  3.61503
          0.02178  4.23360  4.95595  0.61958  0.77255  0.48576  0.95510
    693   2.63377  4.57948  3.23327  2.69377  3.77075  3.50169  3.76586  3.18692  2.62116  2.85063  3.71428  3.15593  3.91465  2.43497  3.01417  2.24232  2.31999  2.91626  2.82686  3.84914    785 - -
          2.68618  4.42225  2.77519  2.73123  3.46354  2.40513  3.72494  3.29354  2.67741  2.69355  4.24690  2.90347  2.73739  3.18146  2.89801  2.37887  2.77519  2.98518  4.58477  3.61503
          0.02178  4.23360  4.95595  0.61958  0.77255  0.48576  0.95510
    694   2.62148  4.79396  2.24830  2.51356  4.23786  2.31134  3.78818  3.65320  2.63657  3.26736  4.08307  3.01191  3.85512  2.95045  3.10466  2.12095  2.91561  2.49428  5.50359  4.16391    786 - -
          2.68618  4.42225  2.77519  2.73123  3.46354  2.40513  3.72494  3.29354  2.67741  2.69355  4.24690  2.90347  2.73739  3.18146  2.89801  2.37887  2.77519  2.98518  4.58477  3.61503
          0.02178  4.23360  4.95595  0.61958  0.77255  0.48576  0.95510
    695   3.47851  5.20265  3.56277  3.37357  3.60837  3.81220  0.56680  4.23998  3.21025  3.68011  4.76370  3.76209  4.39142  3.74895  3.44623  3.55065  3.80062  3.96848  5.06377  3.55214    787 - -
          2.68618  4.42225  2.77519  2.73123  3.46354  2.40513  3.72494  3.29354  2.67741  2.69355  4.24690  2.90347  2.73739  3.18146  2.89801  2.37887  2.77519  2.98518  4.58477  3.61503
          0.02178  4.23360  4.95595  0.61958  0.77255  0.48576  0.95510
    696   2.57434  4.34949  3.58658  3.12224  3.69619  2.23578  4.05902  2.95089  3.05662  1.68419  3.65815  3.44003  3.97955  3.38771  3.37276  2.79654  2.23053  2.70532  5.16636  3.93530    788 - -
          2.68618  4.42225  2.77519  2.73123  3.46354  2.40513  3.72494  3.29354  2.67741  2.69355  4.24690  2.90347  2.73739  3.18146  2.89801  2.37887  2.77519  2.98518  4.58477  3.61503
          0.02178  4.23360  4.95595  0.61958  0.77255  0.48576  0.95510
    697   2.95026  5.32748  1.21208  2.38962  4.66056  3.42090  3.84091  4.17532  2.66179  3.69103  4.52594  2.94348  3.96532  2.99623  2.16979  2.89758  3.21962  3.77770  5.80347  4.41017    789 - -
          2.68618  4.42225  2.77519  2.73123  3.46354  2.40513  3.72494  3.29354  2.67741  2.69355  4.24690  2.90347  2.73739  3.18146  2.89801  2.37887  2.77519  2.98518  4.58477  3.61503
          0.02178  4.23360  4.95595  0.61958  0.77255  0.48576  0.95510
    698   2.71535  5.15330  2.26224  2.33683  4.49180  3.39646  3.66722  3.96343  2.43749  3.47033  4.24187  2.29743  3.84504  2.78600  2.20714  2.18220  2.95911  3.55160  5.62405  4.22319    790 - -
          2.68618  4.42225  2.77519  2.73123  3.46354  2.40513  3.72494  3.29354  2.67741  2.69355  4.24690  2.90347  2.73739  3.18146  2.89801  2.37887  2.77519  2.98518  4.58477  3.61503
          0.02178  4.23360  4.95595  0.61958  0.77255  0.48576  0.95510
    699   1.98059  4.34938  4.30624  3.91209  3.86276  3.69830  4.70882  2.22444  3.82474  2.60611  3.74429  4.02089  4.30480  4.11810  4.04737  3.12979  3.12680  1.01092  5.56356  4.34986    791 - -
          2.68618  4.42225  2.77519  2.73123  3.46354  2.40513  3.72494  3.29354  2.67741  2.69355  4.24690  2.90347  2.73739  3.18146  2.89801  2.37887  2.77519  2.98518  4.58477  3.61503
          0.02178  4.23360  4.95595  0.61958  0.77255  0.48576  0.95510
    700   2.63336  4.47432  3.29343  2.26277  2.67537  2.49737  3.81985  2.98424  2.77326  2.70170  3.59354  3.22610  3.94694  3.09296  3.16491  2.79792  2.87703  2.28482  5.05231  3.78104    792 - -
          2.68618  4.42225  2.77519  2.73123  3.46354  2.40513  3.72494  3.29354  2.67741  2.69355  4.24690  2.90347  2.73739  3.18146  2.89801  2.37887  2.77519  2.98518  4.58477  3.61503
          0.02178  4.23360  4.95595  0.61958  0.77255  0.48576  0.95510
    701   2.91927  5.48120  1.89915  1.41355  4.78907  3.36618  3.77402  4.29226  2.08523  3.76821  4.56705  2.82100  3.91091  2.91139  3.18312  2.82940  3.17924  3.85789  5.90947  4.44505    793 - -
          2.68618  4.42225  2.77519  2.73123  3.46354  2.40513  3.72494  3.29354  2.67741  2.69355  4.24690  2.90347  2.73739  3.18146  2.89801  2.37887  2.77519  2.98518  4.58477  3.61503
          0.02178  4.23360  4.95595  0.61958  0.77255  0.48576  0.95510
    702   2.64838  4.48001  3.36548  2.80827  2.66834  3.56706  3.79958  2.99422  2.71907  2.69209  3.58517  2.57784  3.95849  3.07955  2.32038  2.81396  2.88391  2.24916  5.00617  3.71875    794 - -
          2.68618  4.42225  2.77519  2.73123  3.46354  2.40513  3.72494  3.29354  2.67741  2.69355  4.24690  2.90347  2.73739  3.18146  2.89801  2.37887  2.77519  2.98518  4.58477  3.61503
          0.02178  4.23360  4.95595  0.61958  0.77255  0.48576  0.95510
    703   0.95767  4.26077  3.79494  3.48747  4.33662  3.11085  4.45599  3.49804  3.46691  3.36598  4.26747  3.55484  3.86594  3.76387  3.73445  2.57029  1.99362  3.06248  5.74747  4.55775    795 - -
          2.68618  4.42225  2.77519  2.73123  3.46354  2.40513  3.72494  3.29354  2.67741  2.69355  4.24690  2.90347  2.73739  3.18146  2.89801  2.37887  2.77519  2.98518  4.58477  3.61503
          0.02178  4.23360  4.95595  0.61958  0.77255  0.48576  0.95510
    704   2.12019  4.83470  3.02803  2.60559  4.38743  2.24174  3.80802  3.79871  1.63291  3.38103  4.19657  3.07650  3.89176  2.96199  2.89427  2.71703  2.97147  3.40300  5.57204  4.26195    796 - -
          2.68618  4.42225  2.77519  2.73123  3.46354  2.40513  3.72494  3.29354  2.67741  2.69355  4.24690  2.90347  2.73739  3.18146  2.89801  2.37887  2.77519  2.98518  4.58477  3.61503
          0.02178  4.23360  4.95595  0.61958  0.77255  0.48576  0.95510
    705   2.26032  5.11442  2.88115  2.41723  4.45257  3.45176  3.66100  3.89685  1.95940  3.41049  4.19678  2.32604  3.87567  2.13182  2.75781  2.72047  2.97444  3.50995  5.56229  4.20373    797 - -
          2.68618  4.42225  2.77519  2.73123  3.46354  2.40513  3.72494  3.29354  2.67741  2.69355  4.24690  2.90347  2.73739  3.18146  2.89801  2.37887  2.77519  2.98518  4.58477  3.61503
          0.02178  4.23360  4.95595  0.61958  0.77255  0.48576  0.95510
    706   2.99852  4.36063  4.68480  4.12092  2.11318  4.13911  4.19616  1.99141  3.95322  1.55976  3.12640  4.17357  4.44532  4.05348  4.01291  3.45640  3.22388  2.46620  2.43077  3.13472    798 - -
          2.68618  4.42225  2.77519  2.73123  3.46354  2.40513  3.72494  3.29354  2.67741  2.69355  4.24690  2.90347  2.73739  3.18146  2.89801  2.37887  2.77519  2.98518  4.58477  3.61503
          0.02178  4.23360  4.95595  0.61958  0.77255  0.48576  0.95510
    707   1.74176  4.25144  3.82133  3.37842  3.88820  3.29315  4.26379  2.97686  3.32882  2.91395  3.83671  3.55424  3.93922  3.61386  3.61732  1.97482  2.86281  1.59977  5.35553  4.14672    799 - -
          2.68618  4.42225  2.77519  2.73123  3.46354  2.40513  3.72494  3.29354  2.67741  2.69355  4.24690  2.90347  2.73739  3.18146  2.89801  2.37887  2.77519  2.98518  4.58477  3.61503
          0.02178  4.23360  4.95595  0.61958  0.77255  0.48576  0.95510
    708   2.20862  5.16375  2.22150  1.99463  4.48432  3.40116  3.66031  3.95159  2.43208  3.46055  4.23228  2.87970  3.84405  2.77834  2.21557  2.68056  2.95715  3.54436  5.61755  4.21580    800 - -
          2.68618  4.42225  2.77519  2.73123  3.46354  2.40513  3.72494  3.29354  2.67741  2.69355  4.24690  2.90347  2.73739  3.18146  2.89801  2.37887  2.77519  2.98518  4.58477  3.61503
          0.17220  4.23360  1.94009  0.61958  0.77255  0.48576  0.95510
    709   2.01808  4.94436  3.18613  2.61724  4.32495  3.51464  3.65510  3.70346  1.80422  3.25293  4.08823  3.08172  3.92280  2.79855  1.95629  2.80947  3.00831  3.37022  5.41511  4.15286    801 - -
          2.68618  4.42225  2.77519  2.73123  3.46354  2.40513  3.72494  3.29354  2.67741  2.69355  4.24690  2.90347  2.73739  3.18146  2.89801  2.37887  2.77519  2.98518  4.58477  3.61503
          0.02527  4.08667  4.80901  0.61958  0.77255  0.65047  0.73772
    710   3.16038  4.53451  4.69361  4.18525  3.30814  4.36815  4.82145  2.02048  4.02426  1.16961  3.14914  4.42276  4.67709  4.25970  4.19801  3.74621  3.42030  1.45560  5.29075  4.11907    802 - -
          2.68618  4.42225  2.77519  2.73123  3.46354  2.40513  3.72494  3.29354  2.67741  2.69355  4.24690  2.90347  2.73739  3.18146  2.89801  2.37887  2.77519  2.98518  4.58477  3.61503
          0.02527  4.08667  4.80901  0.61958  0.77255  0.65047  0.73772
    711   2.95352  4.70232  3.67074  3.59997  4.72814  0.46378  4.70214  4.38481  3.81008  4.01034  4.99153  3.83577  4.09997  4.11765  4.01779  3.13240  3.45141  3.87172  5.76158  4.83904    803 - -
          2.68618  4.42225  2.77519  2.73123  3.46354  2.40513  3.72494  3.29354  2.67741  2.69355  4.24690  2.90347  2.73739  3.18146  2.89801  2.37887  2.77519  2.98518  4.58477  3.61503
          0.02527  4.08667  4.80901  0.61958  0.77255  0.65047  0.73772
    712   3.40387  4.80563  4.53263  4.17866  3.23096  4.25183  4.76770  2.45190  3.94442  0.65012  3.19624  4.43337  4.65366  4.26095  4.08330  3.85569  3.69021  2.54387  5.18248  3.95351    804 - -
          2.68618  4.42225  2.77519  2.73123  3.46354  2.40513  3.72494  3.29354  2.67741  2.69355  4.24690  2.90347  2.73739  3.18146  2.89801  2.37887  2.77519  2.98518  4.58477  3.61503
          0.02527  4.08667  4.80901  0.61958  0.77255  0.65047  0.73772
    713   2.50636  4.45397  3.25135  3.05127  4.49091  1.31967  4.25939  3.97816  3.22167  3.61959  4.47319  3.34467  1.76598  3.52312  3.55942  2.65483  2.97097  3.44944  5.72643  4.55032    805 - -
          2.68618  4.42225  2.77519  2.73123  3.46354  2.40513  3.72494  3.29354  2.67741  2.69355  4.24690  2.90347  2.73739  3.18146  2.89801  2.37887  2.77519  2.98518  4.58477  3.61503
          0.02527  4.08667  4.80901  0.61958  0.77255  0.65047  0.73772
    714   2.08880  5.28364  1.89816  1.65444  4.60579  3.29596  3.73180  4.07215  2.64262  3.60620  4.42009  2.77943  3.84610  2.87934  3.18419  2.75591  3.09127  3.66668  5.78622  4.34122    806 - -
          2.68618  4.42225  2.77519  2.73123  3.46354  2.40513  3.72494  3.29354  2.67741  2.69355  4.24690  2.90347  2.73739  3.18146  2.89801  2.37887  2.77519  2.98518  4.58477  3.61503
          0.02527  4.08667  4.80901  0.61958  0.77255  0.65047  0.73772
    715   2.61414  4.36911  3.59121  3.17120  3.53033  3.45930  4.06912  2.83084  3.06043  1.53476  3.59194  3.47450  4.00549  3.42857  3.34857  1.90697  2.95124  2.63736  5.08745  3.79080    807 - -
          2.68618  4.42225  2.77519  2.73123  3.46354  2.40513  3.72494  3.29354  2.67741  2.69355  4.24690  2.90347  2.73739  3.18146  2.89801  2.37887  2.77519  2.98518  4.58477  3.61503
          0.17994  4.08667  1.91131  0.61958  0.77255  0.65047  0.73772
    716   2.76771  4.67788  3.01710  1.96955  3.71422  3.50926  3.82686  2.94758  2.64610  1.81162  3.67653  3.14974  3.96613  3.06196  3.00248  2.88572  3.01920  2.77367  5.19592  3.89362    808 - -
          2.68618  4.42225  2.77519  2.73123  3.46354  2.40513  3.72494  3.29354  2.67741  2.69355  4.24690  2.90347  2.73739  3.18146  2.89801  2.37887  2.77519  2.98518  4.58477  3.61503
          0.02943  3.93616  4.65850  0.61958  0.77255  0.33934  1.24562
    717   2.08628  4.57461  2.33590  2.78388  3.93832  3.47314  3.95873  2.95267  2.88831  2.91629  3.84116  3.23395  3.97578  3.19056  3.30720  2.81138  2.95931  1.69087  5.35988  4.07526    809 - -
          2.68618  4.42225  2.77519  2.73123  3.46354  2.40513  3.72494  3.29354  2.67741  2.69355  4.24690  2.90347  2.73739  3.18146  2.89801  2.37887  2.77519  2.98518  4.58477  3.61503
          0.02178  4.23360  4.95595  0.61958  0.77255  0.48576  0.95510
    718   2.97090  5.35091  2.74047  1.47908  4.71630  3.49701  3.75378  4.15040  1.55464  3.63187  4.45850  2.98323  3.98196  2.88973  2.72429  2.91640  3.20279  3.76707  5.73738  4.39858    810 - -
          2.68618  4.42225  2.77519  2.73123  3.46354  2.40513  3.72494  3.29354  2.67741  2.69355  4.24690  2.90347  2.73739  3.18146  2.89801  2.37887  2.77519  2.98518  4.58477  3.61503
          0.02178  4.23360  4.95595  0.61958  0.77255  0.48576  0.95510
    719   1.28274  4.90108  1.82749  2.52881  4.52881  3.29603  3.98260  3.90122  2.93728  3.57391  4.43083  3.02949  3.92063  3.17025  3.42782  2.77958  3.09722  3.49339  5.80354  4.43936    811 - -
          2.68618  4.42225  2.77519  2.73123  3.46354  2.40513  3.72494  3.29354  2.67741  2.69355  4.24690  2.90347  2.73739  3.18146  2.89801  2.37887  2.77519  2.98518  4.58477  3.61503
          0.02178  4.23360  4.95595  0.61958  0.77255  0.48576  0.95510
    720   3.17041  4.50550  4.86179  4.30539  2.30978  4.41374  4.69236  2.16465  4.17232  1.38807  3.12075  4.46692  4.67762  4.29773  4.27709  3.75268  3.40355  1.39277  5.06521  3.83448    812 - -
          2.68618  4.42225  2.77519  2.73123  3.46354  2.40513  3.72494  3.29354  2.67741  2.69355  4.24690  2.90347  2.73739  3.18146  2.89801  2.37887  2.77519  2.98518  4.58477  3.61503
          0.02178  4.23360  4.95595  0.61958  0.77255  0.48576  0.95510
    721   2.73665  4.73140  3.19650  2.20634  3.96388  3.55338  3.76948  3.24365  2.49182  2.95953  3.84160  3.15616  3.96186  2.96439  2.24899  2.82913  2.97002  1.85081  5.27560  3.99972    813 - -
          2.68618  4.42225  2.77519  2.73123  3.46354  2.40513  3.72494  3.29354  2.67741  2.69355  4.24690  2.90347  2.73739  3.18146  2.89801  2.37887  2.77519  2.98518  4.58477  3.61503
          0.02178  4.23360  4.95595  0.61958  0.77255  0.48576  0.95510
    722   2.68963  4.39665  3.57120  3.01038  3.49756  3.66668  3.92911  2.25544  2.91162  2.03280  3.43620  3.41212  4.04678  2.48514  3.24665  2.92619  2.21026  2.54172  4.99666  3.76860    814 - -
          2.68618  4.42225  2.77519  2.73123  3.46354  2.40513  3.72494  3.29354  2.67741  2.69355  4.24690  2.90347  2.73739  3.18146  2.89801  2.37887  2.77519  2.98518  4.58477  3.61503
          0.02178  4.23360  4.95595  0.61958  0.77255  0.48576  0.95510
    723   0.59738  4.41571  3.87247  3.69948  4.45472  3.22733  4.67233  3.63791  3.72639  3.50119  4.50470  3.74394  4.00207  4.03571  3.93997  2.76896  3.07227  3.22653  5.84338  4.69101    815 - -
          2.68618  4.42225  2.77519  2.73123  3.46354  2.40513  3.72494  3.29354  2.67741  2.69355  4.24690  2.90347  2.73739  3.18146  2.89801  2.37887  2.77519  2.98518  4.58477  3.61503
          0.02178  4.23360  4.95595  0.61958  0.77255  0.48576  0.95510
    724   0.98251  4.29139  3.65762  3.43480  4.54381  1.77783  4.49542  3.92406  3.53300  3.65492  4.49080  3.51927  3.84543  3.79378  3.81288  2.55065  2.87540  3.34642  5.88188  4.70518    816 - -
          2.68618  4.42225  2.77519  2.73123  3.46354  2.40513  3.72494  3.29354  2.67741  2.69355  4.24690  2.90347  2.73739  3.18146  2.89801  2.37887  2.77519  2.98518  4.58477  3.61503
          0.02178  4.23360  4.95595  0.61958  0.77255  0.48576  0.95510
    725   3.28860  5.35298  3.77905  3.03032  4.87013  3.85819  3.73040  4.18866  1.56088  3.58714  4.47340  3.39208  4.21035  2.86366  1.02644  3.27828  3.42985  3.87838  5.58398  4.46505    817 - -
          2.68618  4.42225  2.77519  2.73123  3.46354  2.40513  3.72494  3.29354  2.67741  2.69355  4.24690  2.90347  2.73739  3.18146  2.89801  2.37887  2.77519  2.98518  4.58477  3.61503
          0.02178  4.23360  4.95595  0.61958  0.77255  0.48576  0.95510
    726   2.69367  2.86248  3.97448  3.40166  3.03390  3.74521  2.52600  2.66751  3.26092  1.95960  3.31940  3.64610  4.11648  3.52594  3.48131  3.02880  2.92643  2.47531  2.85076  3.21770    818 - -
          2.68618  4.42225  2.77519  2.73123  3.46354  2.40513  3.72494  3.29354  2.67741  2.69355  4.24690  2.90347  2.73739  3.18146  2.89801  2.37887  2.77519  2.98518  4.58477  3.61503
          0.02178  4.23360  4.95595  0.61958  0.77255  0.48576  0.95510
    727   3.47851  5.20265  3.56277  3.37357  3.60837  3.81220  0.56680  4.23998  3.21025  3.68011  4.76370  3.76209  4.39142  3.74895  3.44623  3.55065  3.80062  3.96848  5.06377  3.55214    819 - -
          2.68618  4.42225  2.77519  2.73123  3.46354  2.40513  3.72494  3.29354  2.67741  2.69355  4.24690  2.90347  2.73739  3.18146  2.89801  2.37887  2.77519  2.98518  4.58477  3.61503
          0.02178  4.23360  4.95595  0.61958  0.77255  0.48576  0.95510
    728   3.42491  5.56051  0.51309  2.63827  4.99709  3.52755  4.30957  4.67777  3.47063  4.22573  5.22680  3.20749  4.20643  3.55950  4.02484  3.35637  3.77603  4.28273  6.08910  4.82954    820 - -
          2.68618  4.42225  2.77519  2.73123  3.46354  2.40513  3.72494  3.29354  2.67741  2.69355  4.24690  2.90347  2.73739  3.18146  2.89801  2.37887  2.77519  2.98518  4.58477  3.61503
          0.02178  4.23360  4.95595  0.61958  0.77255  0.48576  0.95510
    729   2.82042  4.51587  2.37693  3.08308  3.53442  3.79046  4.08067  2.03936  3.08262  1.64168  3.45121  3.51145  4.17279  3.38547  3.44438  3.07462  3.05999  2.40189  5.14247  3.89574    821 - -
          2.68618  4.42225  2.77519  2.73123  3.46354  2.40513  3.72494  3.29354  2.67741  2.69355  4.24690  2.90347  2.73739  3.18146  2.89801  2.37887  2.77519  2.98518  4.58477  3.61503
          0.02178  4.23360  4.95595  0.61958  0.77255  0.48576  0.95510
    730   3.17825  4.90188  3.92450  3.87684  4.98229  0.34026  4.95917  4.68548  4.10628  4.28774  5.27734  4.09062  4.30286  4.40253  4.28779  3.36285  3.68707  4.14363  5.96622  5.10169    822 - -
          2.68618  4.42225  2.77519  2.73123  3.46354  2.40513  3.72494  3.29354  2.67741  2.69355  4.24690  2.90347  2.73739  3.18146  2.89801  2.37887  2.77519  2.98518  4.58477  3.61503
          0.02178  4.23360  4.95595  0.61958  0.77255  0.48576  0.95510
    731   3.34742  5.28933  3.54519  3.11791  4.76074  3.77852  4.01904  4.21785  0.63101  3.71073  4.66729  3.52035  4.26525  3.20040  2.57524  3.37443  3.58057  3.91069  5.67618  4.54980    823 - -
          2.68618  4.42225  2.77519  2.73123  3.46354  2.40513  3.72494  3.29354  2.67741  2.69355  4.24690  2.90347  2.73739  3.18146  2.89801  2.37887  2.77519  2.98518  4.58477  3.61503
          0.02178  4.23360  4.95595  0.61958  0.77255  0.48576  0.95510
    732   2.12078  5.09927  2.29539  2.36271  4.42097  3.41532  3.64777  3.87903  2.39464  3.39790  4.17249  2.90448  3.84069  2.25864  2.36599  2.66754  2.92906  3.48273  5.56086  4.17616    824 - -
          2.68618  4.42225  2.77519  2.73123  3.46354  2.40513  3.72494  3.29354  2.67741  2.69355  4.24690  2.90347  2.73739  3.18146  2.89801  2.37887  2.77519  2.98518  4.58477  3.61503
          0.02178  4.23360  4.95595  0.61958  0.77255  0.48576  0.95510
    733   2.91071  5.27365  1.52424  2.42063  4.61422  3.44230  3.79977  4.11175  2.55442  3.62280  4.44663  2.96448  3.95455  2.94611  1.74565  2.86829  3.16822  3.71847  5.73478  4.36134    825 - -
          2.68618  4.42225  2.77519  2.73123  3.46354  2.40513  3.72494  3.29354  2.67741  2.69355  4.24690  2.90347  2.73739  3.18146  2.89801  2.37887  2.77519  2.98518  4.58477  3.61503
          0.02178  4.23360  4.95595  0.61958  0.77255  0.48576  0.95510
    734   2.74930  4.75107  3.22303  2.71325  3.98080  3.54496  3.78412  3.33975  2.05041  2.28514  3.87525  3.17553  2.00950  2.97957  2.81914  2.83827  2.99238  3.07406  5.29217  4.01371    826 - -
          2.68618  4.42225  2.77519  2.73123  3.46354  2.40513  3.72494  3.29354  2.67741  2.69355  4.24690  2.90347  2.73739  3.18146  2.89801  2.37887  2.77519  2.98518  4.58477  3.61503
          0.02178  4.23360  4.95595  0.61958  0.77255  0.48576  0.95510
    735   2.79922  4.46964  3.75680  3.17137  3.60117  3.78035  4.03757  2.05504  2.88171  2.47227  3.51866  3.54866  4.16108  3.34344  1.83750  3.06660  3.03788  1.98840  5.12629  3.90061    827 - -
          2.68618  4.42225  2.77519  2.73123  3.46354  2.40513  3.72494  3.29354  2.67741  2.69355  4.24690  2.90347  2.73739  3.18146  2.89801  2.37887  2.77519  2.98518  4.58477  3.61503
          0.02178  4.23360  4.95595  0.61958  0.77255  0.48576  0.95510
    736   3.11335  4.47421  4.64305  4.12176  1.58577  4.18341  3.98931  2.70294  3.95368  2.08282  2.09510  4.13287  4.49609  4.04824  4.02621  3.50402  3.33856  2.65977  2.50244  2.71766    828 - -
          2.68618  4.42225  2.77519  2.73123  3.46354  2.40513  3.72494  3.29354  2.67741  2.69355  4.24690  2.90347  2.73739  3.18146  2.89801  2.37887  2.77519  2.98518  4.58477  3.61503
          0.02178  4.23360  4.95595  0.61958  0.77255  0.48576  0.95510
    737   3.23179  5.19342  3.20426  2.98186  4.40924  3.64770  4.13718  4.11413  2.78056  3.57764  4.61160  3.43868  4.21660  0.70593  3.05026  3.27179  3.53617  3.82554  5.62166  4.34841    829 - -
          2.68618  4.42225  2.77519  2.73123  3.46354  2.40513  3.72494  3.29354  2.67741  2.69355  4.24690  2.90347  2.73739  3.18146  2.89801  2.37887  2.77519  2.98518  4.58477  3.61503
          0.02178  4.23360  4.95595  0.61958  0.77255  0.48576  0.95510
    738   1.91082  4.57724  3.31876  2.80651  4.10365  3.36639  3.88380  3.45756  2.64470  3.12636  3.97736  3.21151  3.89374  3.08171  2.24014  2.69225  1.81547  3.11371  5.40224  4.13643    830 - -
          2.68618  4.42225  2.77519  2.73123  3.46354  2.40513  3.72494  3.29354  2.67741  2.69355  4.24690  2.90347  2.73739  3.18146  2.89801  2.37887  2.77519  2.98518  4.58477  3.61503
          0.02178  4.23360  4.95595  0.61958  0.77255  0.48576  0.95510
    739   1.97816  4.26442  3.71565  3.17109  3.51025  3.54338  4.01446  2.73014  3.10264  2.54508  2.51441  3.48767  4.00730  3.39308  3.40995  2.23122  2.86829  2.07427  4.99297  3.77607    831 - -
          2.68618  4.42225  2.77519  2.73123  3.46354  2.40513  3.72494  3.29354  2.67741  2.69355  4.24690  2.90347  2.73739  3.18146  2.89801  2.37887  2.77519  2.98518  4.58477  3.61503
          0.02178  4.23360  4.95595  0.61958  0.77255  0.48576  0.95510
    740   3.48481  4.76921  5.14470  4.61330  3.23257  4.79050  5.13516  1.66242  4.44134  0.82732  3.02597  4.85279  4.95603  4.55329  4.53722  4.17825  3.71466  2.20782  5.36544  4.27764    832 - -
          2.68618  4.42225  2.77519  2.73123  3.46354  2.40513  3.72494  3.29354  2.67741  2.69355  4.24690  2.90347  2.73739  3.18146  2.89801  2.37887  2.77519  2.98518  4.58477  3.61503
          0.02178  4.23360  4.95595  0.61958  0.77255  0.48576  0.95510
    741   3.17825  4.90188  3.92450  3.87684  4.98229  0.34026  4.95917  4.68548  4.10628  4.28774  5.27734  4.09062  4.30286  4.40253  4.28779  3.36285  3.68707  4.14363  5.96622  5.10169    833 - -
          2.68618  4.42225  2.77519  2.73123  3.46354  2.40513  3.72494  3.29354  2.67741  2.69355  4.24690  2.90347  2.73739  3.18146  2.89801  2.37887  2.77519  2.98518  4.58477  3.61503
          0.02178  4.23360  4.95595  0.61958  0.77255  0.48576  0.95510
    742   1.37540  4.59046  3.05879  2.82155  4.41422  3.21941  4.09572  3.81862  2.99477  3.50491  4.35320  1.68154  3.88630  3.31139  3.38694  2.67245  2.97284  3.36619  5.72068  4.41595    834 - -
          2.68618  4.42225  2.77519  2.73123  3.46354  2.40513  3.72494  3.29354  2.67741  2.69355  4.24690  2.90347  2.73739  3.18146  2.89801  2.37887  2.77519  2.98518  4.58477  3.61503
          0.02178  4.23360  4.95595  0.61958  0.77255  0.48576  0.95510
    743   1.88344  2.64228  3.55139  3.00623  3.89757  3.39109  3.96289  3.22385  2.77982  2.94133  3.82234  3.34538  3.92745  3.22000  1.85502  2.72923  2.88757  2.92086  5.26752  4.03371    835 - -
          2.68618  4.42225  2.77519  2.73123  3.46354  2.40513  3.72494  3.29354  2.67741  2.69355  4.24690  2.90347  2.73739  3.18146  2.89801  2.37887  2.77519  2.98518  4.58477  3.61503
          0.02178  4.23360  4.95595  0.61958  0.77255  0.48576  0.95510
    744   2.13942  4.66602  2.34837  2.60917  4.05934  3.38427  3.80930  3.40289  2.67355  3.09207  3.93360  3.08471  3.87193  2.99513  3.11906  2.14199  2.88738  2.22988  5.37896  4.07049    836 - -
          2.68670  4.42278  2.77519  2.72974  3.46301  2.40529  3.72547  3.29406  2.67793  2.69261  4.24742  2.90399  2.73741  3.18120  2.89674  2.37904  2.77572  2.98571  4.58529  3.61556
          0.21460  1.68148  4.95595  2.43965  0.09123  0.48576  0.95510
    745   2.72991  4.63064  3.36347  2.80548  3.66431  3.58251  3.77227  3.21608  2.54802  2.86889  3.75889  3.23989  3.98626  3.03141  2.14003  2.85512  2.30099  2.96004  5.05616  2.15801    853 - -
          2.68618  4.42225  2.77519  2.73123  3.46354  2.40513  3.72494  3.29354  2.67741  2.69355  4.24690  2.90347  2.73739  3.18146  2.89801  2.37887  2.77519  2.98518  4.58477  3.61503
          0.02178  4.23360  4.95595  0.61958  0.77255  0.48576  0.95510
    746   2.89054  4.90570  3.37208  2.92069  4.42946  3.53309  3.94437  3.88608  2.49232  3.44233  4.32557  3.33078  1.36781  3.12915  1.79054  2.96564  3.19092  3.53095  5.56186  4.33963    854 - -
          2.68618  4.42225  2.77519  2.73123  3.46354  2.40513  3.72494  3.29354  2.67741  2.69355  4.24690  2.90347  2.73739  3.18146  2.89801  2.37887  2.77519  2.98518  4.58477  3.61503
          0.02178  4.23360  4.95595  0.61958  0.77255  0.48576  0.95510
    747   2.04848  4.43699  3.36294  2.87858  3.88127  2.40833  3.93862  3.23736  2.86308  2.21926  3.80736  3.26213  2.40520  3.18977  3.24486  2.68594  2.85654  2.92859  5.26744  4.01156    855 - -
          2.68618  4.42225  2.77519  2.73123  3.46354  2.40513  3.72494  3.29354  2.67741  2.69355  4.24690  2.90347  2.73739  3.18146  2.89801  2.37887  2.77519  2.98518  4.58477  3.61503
          0.02178  4.23360  4.95595  0.61958  0.77255  0.48576  0.95510
    748   2.15161  4.38261  4.33803  3.80880  3.44919  3.99689  4.49823  2.21119  3.69146  1.35956  3.33098  4.04426  4.40266  3.94935  3.90981  3.33949  3.17168  1.72844  5.19243  4.01318    856 - -
          2.68618  4.42225  2.77519  2.73123  3.46354  2.40513  3.72494  3.29354  2.67741  2.69355  4.24690  2.90347  2.73739  3.18146  2.89801  2.37887  2.77519  2.98518  4.58477  3.61503
          0.02178  4.23360  4.95595  0.61958  0.77255  0.48576  0.95510
    749   2.60986  4.62024  3.20292  2.67015  3.93799  3.44686  3.78198  3.28962  2.12507  2.97095  3.82245  3.13256  3.89241  2.98006  3.00524  2.09315  2.34049  2.35299  5.26694  3.98203    857 - -
          2.68618  4.42225  2.77519  2.73123  3.46354  2.40513  3.72494  3.29354  2.67741  2.69355  4.24690  2.90347  2.73739  3.18146  2.89801  2.37887  2.77519  2.98518  4.58477  3.61503
          0.02178  4.23360  4.95595  0.61958  0.77255  0.48576  0.95510
    750   2.72029  4.67408  3.26907  2.74361  3.89766  3.54510  3.78766  3.25581  1.94952  1.92553  3.80773  3.19518  3.96526  2.99933  2.84937  2.22635  2.96364  2.99339  5.22981  3.95853    858 - -
          2.68618  4.42225  2.77519  2.73123  3.46354  2.40513  3.72494  3.29354  2.67741  2.69355  4.24690  2.90347  2.73739  3.18146  2.89801  2.37887  2.77519  2.98518  4.58477  3.61503
          0.02178  4.23360  4.95595  0.61958  0.77255  0.48576  0.95510
    751   1.52546  4.52338  3.16363  2.82748  4.38951  3.19086  4.04826  3.82078  2.93724  3.45548  4.26911  2.18834  3.83946  3.24719  3.34621  1.80732  2.88728  3.34273  5.67721  4.38886    859 - -
          2.68618  4.42225  2.77519  2.73123  3.46354  2.40513  3.72494  3.29354  2.67741  2.69355  4.24690  2.90347  2.73739  3.18146  2.89801  2.37887  2.77519  2.98518  4.58477  3.61503
          0.02178  4.23360  4.95595  0.61958  0.77255  0.48576  0.95510
    752   3.08156  5.29172  3.48089  2.79819  4.72076  3.73642  2.45028  4.09680  1.38205  3.52054  4.36066  3.22925  4.08955  2.79958  1.68602  3.06030  3.24789  3.75498  5.55408  4.35108    860 - -
          2.68618  4.42225  2.77519  2.73123  3.46354  2.40513  3.72494  3.29354  2.67741  2.69355  4.24690  2.90347  2.73739  3.18146  2.89801  2.37887  2.77519  2.98518  4.58477  3.61503
          0.02178  4.23360  4.95595  0.61958  0.77255  0.48576  0.95510
    753   2.73865  4.32660  3.90738  3.36734  3.41392  3.76114  4.14547  1.99280  3.26210  1.79769  3.37834  3.67754  4.17257  3.56077  3.53617  1.92673  2.99991  2.32398  5.00245  3.77723    861 - -
          2.68618  4.42225  2.77519  2.73123  3.46354  2.40513  3.72494  3.29354  2.67741  2.69355  4.24690  2.90347  2.73739  3.18146  2.89801  2.37887  2.77519  2.98518  4.58477  3.61503
          0.02178  4.23360  4.95595  0.61958  0.77255  0.48576  0.95510
    754   2.40883  4.41518  3.31101  3.02031  4.51348  1.61616  4.21376  3.96876  3.14843  3.60178  4.40523  3.30193  2.07896  3.43582  3.52580  1.83237  2.86987  3.40494  5.80528  4.55201    862 - -
          2.68618  4.42225  2.77519  2.73123  3.46354  2.40513  3.72494  3.29354  2.67741  2.69355  4.24690  2.90347  2.73739  3.18146  2.89801  2.37887  2.77519  2.98518  4.58477  3.61503
          0.02178  4.23360  4.95595  0.61958  0.77255  0.48576  0.95510
    755   2.70980  5.01156  3.00610  2.47714  4.36289  3.46277  3.66296  3.79584  2.32551  3.32970  4.12373  2.99045  2.73698  2.29954  2.11239  2.20553  2.94518  3.42304  5.49617  4.15972    863 - -
          2.68618  4.42225  2.77519  2.73123  3.46354  2.40513  3.72494  3.29354  2.67741  2.69355  4.24690  2.90347  2.73739  3.18146  2.89801  2.37887  2.77519  2.98518  4.58477  3.61503
          0.02178  4.23360  4.95595  0.61958  0.77255  0.48576  0.95510
    756   2.77215  4.89174  3.22927  2.63475  4.14703  2.59964  3.68794  3.55793  1.94906  3.14158  3.97856  3.11249  3.94659  2.84651  2.03025  2.81504  2.98771  3.25160  2.97199  4.05725    864 - -
          2.68618  4.42225  2.77519  2.73123  3.46354  2.40513  3.72494  3.29354  2.67741  2.69355  4.24690  2.90347  2.73739  3.18146  2.89801  2.37887  2.77519  2.98518  4.58477  3.61503
          0.02178  4.23360  4.95595  0.61958  0.77255  0.48576  0.95510
    757   2.14267  4.30238  3.56832  3.02032  3.43532  2.71012  3.89566  2.81155  2.95952  2.53265  2.58434  3.39114  3.98897  3.26228  3.28734  2.85246  2.85885  2.58907  4.90099  2.51578    865 - -
          2.68618  4.42225  2.77519  2.73123  3.46354  2.40513  3.72494  3.29354  2.67741  2.69355  4.24690  2.90347  2.73739  3.18146  2.89801  2.37887  2.77519  2.98518  4.58477  3.61503
          0.02178  4.23360  4.95595  0.61958  0.77255  0.48576  0.95510
    758   2.15085  4.55154  3.30286  2.74987  3.77276  2.66748  3.78769  3.17525  2.62189  2.84362  3.71045  3.19428  3.92588  3.02236  2.35967  2.76590  2.88587  2.90522  2.78288  3.86439    866 - -
          2.68618  4.42225  2.77519  2.73123  3.46354  2.40513  3.72494  3.29354  2.67741  2.69355  4.24690  2.90347  2.73739  3.18146  2.89801  2.37887  2.77519  2.98518  4.58477  3.61503
          0.02178  4.23360  4.95595  0.61958  0.77255  0.48576  0.95510
    759   2.77704  5.13368  3.01107  2.48015  4.49241  3.50110  3.64852  3.92492  1.88268  3.41917  4.20797  2.22586  2.71924  2.76631  2.17055  2.75621  2.99753  3.54077  5.54728  4.21694    867 - -
          2.68618  4.42225  2.77519  2.73123  3.46354  2.40513  3.72494  3.29354  2.67741  2.69355  4.24690  2.90347  2.73739  3.18146  2.89801  2.37887  2.77519  2.98518  4.58477  3.61503
          0.02178  4.23360  4.95595  0.61958  0.77255  0.48576  0.95510
    760   2.82184  4.37109  3.99961  3.42313  3.49833  3.88727  4.19183  1.63062  3.18645  2.34804  3.42175  3.74608  4.25719  3.57817  2.31605  3.18493  3.06306  1.79352  5.08833  3.87771    868 - -
          2.68618  4.42225  2.77519  2.73123  3.46354  2.40513  3.72494  3.29354  2.67741  2.69355  4.24690  2.90347  2.73739  3.18146  2.89801  2.37887  2.77519  2.98518  4.58477  3.61503
          0.02178  4.23360  4.95595  0.61958  0.77255  0.48576  0.95510
    761   1.66443  4.81419  2.10330  2.52534  4.44938  3.27947  3.88383  3.88550  2.76844  3.48409  4.29336  3.01407  3.86010  3.04879  3.24745  1.91703  2.96964  3.45073  5.69392  4.33819    869 - -
          2.68618  4.42225  2.77519  2.73123  3.46354  2.40513  3.72494  3.29354  2.67741  2.69355  4.24690  2.90347  2.73739  3.18146  2.89801  2.37887  2.77519  2.98518  4.58477  3.61503
          0.02178  4.23360  4.95595  0.61958  0.77255  0.48576  0.95510
    762   2.68491  4.61274  3.28702  2.27396  3.76980  3.56791  3.76429  3.12640  2.56446  2.25594  2.55033  3.18372  3.94939  2.98431  2.35222  2.80660  2.91134  2.88736  5.14376  3.87976    870 - -
          2.68618  4.42225  2.77519  2.73123  3.46354  2.40513  3.72494  3.29354  2.67741  2.69355  4.24690  2.90347  2.73739  3.18146  2.89801  2.37887  2.77519  2.98518  4.58477  3.61503
          0.02178  4.23360  4.95595  0.61958  0.77255  0.48576  0.95510
    763   2.60496  4.69055  3.22053  2.71324  4.24286  3.36880  3.82991  3.64852  2.53840  3.25734  4.08302  3.14692  3.88380  2.99931  2.07549  1.71513  2.26693  3.27034  5.47581  4.18952    871 - -
          2.68618  4.42225  2.77519  2.73123  3.46354  2.40513  3.72494  3.29354  2.67741  2.69355  4.24690  2.90347  2.73739  3.18146  2.89801  2.37887  2.77519  2.98518  4.58477  3.61503
          0.15336  4.23360  2.05824  0.61958  0.77255  0.48576  0.95510
    764   2.74817  4.68914  2.18378  2.67099  3.78539  3.49376  3.88157  3.07556  2.80647  2.72244  1.79389  3.15667  3.97295  3.11992  3.22142  2.86085  3.01652  2.87413  5.25802  3.94546    872 - -
          2.68618  4.42225  2.77519  2.73123  3.46354  2.40513  3.72494  3.29354  2.67741  2.69355  4.24690  2.90347  2.73739  3.18146  2.89801  2.37887  2.77519  2.98518  4.58477  3.61503
          0.02480  4.10504  4.82739  0.61958  0.77255  0.40385  1.10186
    765   1.91842  4.41499  3.42916  2.96732  3.59139  3.42716  3.93315  3.14095  2.94500  2.84150  3.73492  3.33026  3.94671  3.26646  3.29769  2.12175  2.89733  2.86150  5.04933  2.03460    873 - -
          2.68618  4.42225  2.77519  2.73123  3.46354  2.40513  3.72494  3.29354  2.67741  2.69355  4.24690  2.90347  2.73739  3.18146  2.89801  2.37887  2.77519  2.98518  4.58477  3.61503
          0.02178  4.23360  4.95595  0.61958  0.77255  0.48576  0.95510
    766   2.85159  4.87557  3.34826  2.92958  4.52758  1.49628  3.98091  3.98778  2.54352  3.54440  4.40340  3.33028  4.03587  3.16407  1.51258  2.93069  3.17788  3.58874  5.62898  4.41817    874 - -
          2.68618  4.42225  2.77519  2.73123  3.46354  2.40513  3.72494  3.29354  2.67741  2.69355  4.24690  2.90347  2.73739  3.18146  2.89801  2.37887  2.77519  2.98518  4.58477  3.61503
          0.02178  4.23360  4.95595  0.61958  0.77255  0.48576  0.95510
    767   2.76415  4.41194  3.71815  3.17410  3.30541  3.74163  2.16543  2.70295  3.01955  1.95559  3.43975  3.53218  4.12726  3.37777  3.31304  3.02667  3.00383  1.94298  4.86140  3.53162    875 - -
          2.68618  4.42225  2.77519  2.73123  3.46354  2.40513  3.72494  3.29354  2.67741  2.69355  4.24690  2.90347  2.73739  3.18146  2.89801  2.37887  2.77519  2.98518  4.58477  3.61503
          0.02178  4.23360  4.95595  0.61958  0.77255  0.48576  0.95510
    768   2.93103  5.20409  2.61791  1.47445  4.62665  3.40608  3.90858  4.08913  2.76960  3.65017  4.50657  2.99191  1.65859  3.07915  3.22979  2.90854  3.22616  3.70342  5.80649  4.44502    876 - -
          2.68618  4.42225  2.77519  2.73123  3.46354  2.40513  3.72494  3.29354  2.67741  2.69355  4.24690  2.90347  2.73739  3.18146  2.89801  2.37887  2.77519  2.98518  4.58477  3.61503
          0.02178  4.23360  4.95595  0.61958  0.77255  0.48576  0.95510
    769   2.64715  4.44656  3.40050  2.84540  2.71696  3.57840  3.81678  2.94966  2.25245  2.17966  3.54439  3.27419  3.96855  3.11264  3.12586  2.19005  2.88258  2.71989  4.97934  3.70061    877 - -
          2.68618  4.42225  2.77519  2.73123  3.46354  2.40513  3.72494  3.29354  2.67741  2.69355  4.24690  2.90347  2.73739  3.18146  2.89801  2.37887  2.77519  2.98518  4.58477  3.61503
          0.02178  4.23360  4.95595  0.61958  0.77255  0.48576  0.95510
    770   3.17825  4.90188  3.92450  3.87684  4.98229  0.34026  4.95917  4.68548  4.10628  4.28774  5.27734  4.09062  4.30286  4.40253  4.28779  3.36285  3.68707  4.14363  5.96622  5.10169    878 - -
          2.68618  4.42225  2.77519  2.73123  3.46354  2.40513  3.72494  3.29354  2.67741  2.69355  4.24690  2.90347  2.73739  3.18146  2.89801  2.37887  2.77519  2.98518  4.58477  3.61503
          0.02178  4.23360  4.95595  0.61958  0.77255  0.48576  0.95510
    771   2.74518  4.50787  3.70324  3.27495  3.18508  3.54215  3.96173  3.28662  3.12843  2.91884  3.88396  3.54269  4.09058  3.49983  3.40466  1.63698  3.08366  3.02140  1.72032  3.21870    879 - -
          2.68618  4.42225  2.77519  2.73123  3.46354  2.40513  3.72494  3.29354  2.67741  2.69355  4.24690  2.90347  2.73739  3.18146  2.89801  2.37887  2.77519  2.98518  4.58477  3.61503
          0.02178  4.23360  4.95595  0.61958  0.77255  0.48576  0.95510
    772   3.01760  4.81360  3.77059  3.14594  3.78786  3.81318  3.93240  3.14784  2.45291  1.61758  3.75251  3.51595  4.20089  3.17039  1.50994  3.17242  3.23822  3.01598  5.22805  3.98208    880 - -
          2.68618  4.42225  2.77519  2.73123  3.46354  2.40513  3.72494  3.29354  2.67741  2.69355  4.24690  2.90347  2.73739  3.18146  2.89801  2.37887  2.77519  2.98518  4.58477  3.61503
          0.02178  4.23360  4.95595  0.61958  0.77255  0.48576  0.95510
    773   2.87405  4.54805  3.66557  3.19323  3.25951  3.76827  1.84374  1.74375  2.98183  2.54961  3.60807  3.55000  4.18511  3.40791  3.25818  3.10457  3.12429  2.65827  4.82755  3.39891    881 - -
          2.68618  4.42225  2.77519  2.73123  3.46354  2.40513  3.72494  3.29354  2.67741  2.69355  4.24690  2.90347  2.73739  3.18146  2.89801  2.37887  2.77519  2.98518  4.58477  3.61503
          0.02178  4.23360  4.95595  0.61958  0.77255  0.48576  0.95510
    774   3.12022  5.75389  1.37106  1.25231  5.03701  3.33831  3.91054  4.58065  2.96452  4.05692  4.91776  2.79344  3.97811  3.07933  3.58932  2.98339  3.41478  4.13375  6.19764  4.66389    882 - -
          2.68618  4.42225  2.77519  2.73123  3.46354  2.40513  3.72494  3.29354  2.67741  2.69355  4.24690  2.90347  2.73739  3.18146  2.89801  2.37887  2.77519  2.98518  4.58477  3.61503
          0.02178  4.23360  4.95595  0.61958  0.77255  0.48576  0.95510
    775   2.01971  4.28068  4.14078  3.59602  3.54144  3.84624  4.33204  1.80409  3.51066  2.43175  3.46553  3.85398  4.27043  3.77885  3.76497  3.16889  2.33395  1.67471  5.13792  3.93055    883 - -
          2.68618  4.42225  2.77519  2.73123  3.46354  2.40513  3.72494  3.29354  2.67741  2.69355  4.24690  2.90347  2.73739  3.18146  2.89801  2.37887  2.77519  2.98518  4.58477  3.61503
          0.02178  4.23360  4.95595  0.61958  0.77255  0.48576  0.95510
    776   0.94823  4.25635  3.70789  3.44455  4.46517  3.05216  4.46300  3.83003  3.48561  3.57482  4.41436  3.51042  3.82716  3.76127  3.76221  1.76015  2.83785  3.27495  5.82997  4.63291    884 - -
          2.68618  4.42225  2.77519  2.73123  3.46354  2.40513  3.72494  3.29354  2.67741  2.69355  4.24690  2.90347  2.73739  3.18146  2.89801  2.37887  2.77519  2.98518  4.58477  3.61503
          0.02178  4.23360  4.95595  0.61958  0.77255  0.48576  0.95510
    777   2.61136  4.71128  2.89497  2.68872  4.49217  3.22931  4.03249  4.02048  2.92147  3.62392  4.45041  1.67742  3.88601  3.23142  3.33941  1.42902  3.01227  3.52854  5.76539  4.41486    885 - -
          2.68618  4.42225  2.77519  2.73123  3.46354  2.40513  3.72494  3.29354  2.67741  2.69355  4.24690  2.90347  2.73739  3.18146  2.89801  2.37887  2.77519  2.98518  4.58477  3.61503
          0.34768  4.23360  1.27591  0.61958  0.77255  0.48576  0.95510
    778   1.46378  4.21864  3.28168  2.98495  4.12480  3.00370  4.08658  3.43037  3.02420  3.17612  4.07003  3.23125  2.15635  3.35152  3.34914  2.45789  2.73814  3.00595  5.48942  4.25986    886 - -
          2.68618  4.42225  2.77519  2.73123  3.46354  2.40513  3.72494  3.29354  2.67741  2.69355  4.24690  2.90347  2.73739  3.18146  2.89801  2.37887  2.77519  2.98518  4.58477  3.61503
          0.03004  3.91596  4.63831  0.61958  0.77255  0.79073  0.60424
    779   3.03617  5.17139  0.85765  2.36200  4.55420  3.24348  3.96918  4.15224  3.06149  3.75277  4.73169  2.92060  3.89933  3.20830  3.58372  2.99353  3.37563  3.78675  5.71438  4.41975    887 - -
          2.68618  4.42225  2.77519  2.73123  3.46354  2.40513  3.72494  3.29354  2.67741  2.69355  4.24690  2.90347  2.73739  3.18146  2.89801  2.37887  2.77519  2.98518  4.58477  3.61503
          0.03004  3.91596  4.63831  0.61958  0.77255  0.79073  0.60424
    780   2.82497  4.66571  3.50701  2.92063  3.67587  3.61090  3.76706  3.04741  2.32556  1.95356  3.67527  3.30930  4.01663  3.00294  1.75746  2.96359  3.05632  2.88155  5.09097  3.81564    888 - -
          2.68618  4.42225  2.77519  2.73123  3.46354  2.40513  3.72494  3.29354  2.67741  2.69355  4.24690  2.90347  2.73739  3.18146  2.89801  2.37887  2.77519  2.98518  4.58477  3.61503
          0.03004  3.91596  4.63831  0.61958  0.77255  0.53721  0.87798
    781   2.15278  4.30111  3.77541  3.24350  3.13183  3.69957  3.94135  2.61792  3.13128  1.76790  3.33871  3.55692  4.09488  3.43310  3.40417  2.99602  2.95087  2.45734  4.71135  2.40676    889 - -
          2.68618  4.42225  2.77519  2.73123  3.46354  2.40513  3.72494  3.29354  2.67741  2.69355  4.24690  2.90347  2.73739  3.18146  2.89801  2.37887  2.77519  2.98518  4.58477  3.61503
          0.02527  4.08667  4.80901  0.61958  0.77255  0.65047  0.73772
    782   2.83326  5.06587  2.58565  1.64682  4.48083  3.33469  3.83148  3.92706  2.68089  3.50656  4.36919  2.93632  1.75581  3.00638  3.12676  2.82501  3.12861  3.55585  5.67979  4.33103    890 - -
          2.68618  4.42225  2.77519  2.73123  3.46354  2.40513  3.72494  3.29354  2.67741  2.69355  4.24690  2.90347  2.73739  3.18146  2.89801  2.37887  2.77519  2.98518  4.58477  3.61503
          0.02527  4.08667  4.80901  0.61958  0.77255  0.65047  0.73772
    783   2.87589  5.16974  2.45950  1.23657  4.63251  2.18000  3.85585  4.10915  2.76462  3.66757  4.52056  2.88674  3.89937  3.03109  3.24964  2.84306  3.18409  3.70235  5.80645  4.42965    891 - -
          2.68618  4.42225  2.77519  2.73123  3.46354  2.40513  3.72494  3.29354  2.67741  2.69355  4.24690  2.90347  2.73739  3.18146  2.89801  2.37887  2.77519  2.98518  4.58477  3.61503
          0.02527  4.08667  4.80901  0.61958  0.77255  0.39503  1.11981
    784   2.78521  4.40556  3.77718  3.24283  1.97126  3.77471  3.98445  2.69804  3.14170  2.30996  3.38535  3.58503  4.15623  2.32697  3.43332  3.06055  3.02566  2.03972  4.78445  3.42513    892 - -
          2.68618  4.42225  2.77519  2.73123  3.46354  2.40513  3.72494  3.29354  2.67741  2.69355  4.24690  2.90347  2.73739  3.18146  2.89801  2.37887  2.77519  2.98518  4.58477  3.61503
          0.02178  4.23360  4.95595  0.61958  0.77255  0.48576  0.95510
    785   2.03458  4.31478  3.66826  3.19766  3.66654  3.43708  4.09603  2.90608  3.12725  1.58497  3.63559  3.48515  3.98564  3.44545  3.43052  2.10775  2.89754  2.66453  5.15347  3.92546    893 - -
          2.68618  4.42225  2.77519  2.73123  3.46354  2.40513  3.72494  3.29354  2.67741  2.69355  4.24690  2.90347  2.73739  3.18146  2.89801  2.37887  2.77519  2.98518  4.58477  3.61503
          0.02178  4.23360  4.95595  0.61958  0.77255  0.48576  0.95510
    786   2.69821  4.85868  2.90793  1.67084  4.12870  2.61063  3.74235  3.51871  2.55709  3.14201  2.72509  3.01033  3.89153  2.90946  3.00113  2.73662  2.94938  3.20473  5.41085  4.07954    894 - -
          2.68618  4.42225  2.77519  2.73123  3.46354  2.40513  3.72494  3.29354  2.67741  2.69355  4.24690  2.90347  2.73739  3.18146  2.89801  2.37887  2.77519  2.98518  4.58477  3.61503
          0.02178  4.23360  4.95595  0.61958  0.77255  0.48576  0.95510
    787   2.97375  4.74269  3.63926  3.10716  3.72164  3.79576  3.97588  2.98841  1.86296  1.33035  3.66331  3.49999  4.19306  3.22938  2.83884  3.15190  3.20214  2.86171  5.21801  3.97769    895 - -
          2.68618  4.42225  2.77519  2.73123  3.46354  2.40513  3.72494  3.29354  2.67741  2.69355  4.24690  2.90347  2.73739  3.18146  2.89801  2.37887  2.77519  2.98518  4.58477  3.61503
          0.02178  4.23360  4.95595  0.61958  0.77255  0.48576  0.95510
    788   2.38709  4.35489  3.43913  3.23736  4.60707  1.80031  4.40237  4.09377  3.39966  3.75069  4.56072  3.41789  3.83813  3.66740  3.72223  1.05074  2.89142  3.46327  5.91413  4.69274    896 - -
          2.68618  4.42225  2.77519  2.73123  3.46354  2.40513  3.72494  3.29354  2.67741  2.69355  4.24690  2.90347  2.73739  3.18146  2.89801  2.37887  2.77519  2.98518  4.58477  3.61503
          0.02178  4.23360  4.95595  0.61958  0.77255  0.48576  0.95510
    789   3.10576  5.71416  1.69745  1.04765  5.00268  3.34390  3.90574  4.53928  2.94292  4.02305  4.88102  2.80347  3.97677  3.07347  3.55398  2.97612  3.39811  4.09857  6.16280  4.64303    897 - -
          2.68618  4.42225  2.77519  2.73123  3.46354  2.40513  3.72494  3.29354  2.67741  2.69355  4.24690  2.90347  2.73739  3.18146  2.89801  2.37887  2.77519  2.98518  4.58477  3.61503
          0.02178  4.23360  4.95595  0.61958  0.77255  0.48576  0.95510
    790   2.93717  5.51274  1.91268  1.46204  4.81252  3.35790  3.78813  4.32399  2.69412  3.79903  4.60238  2.81114  3.91506  2.02577  3.24345  2.84160  3.20122  3.88706  5.94316  4.46639    898 - -
          2.68618  4.42225  2.77519  2.73123  3.46354  2.40513  3.72494  3.29354  2.67741  2.69355  4.24690  2.90347  2.73739  3.18146  2.89801  2.37887  2.77519  2.98518  4.58477  3.61503
          0.02178  4.23360  4.95595  0.61958  0.77255  0.48576  0.95510
    791   2.87606  4.36745  4.27208  3.73206  3.44595  3.97809  4.43377  2.22418  3.60977  1.48718  3.33811  3.98621  4.37286  3.88033  3.83839  3.30844  2.14348  1.70326  5.15724  3.97138    899 - -
          2.68618  4.42225  2.77519  2.73123  3.46354  2.40513  3.72494  3.29354  2.67741  2.69355  4.24690  2.90347  2.73739  3.18146  2.89801  2.37887  2.77519  2.98518  4.58477  3.61503
          0.02178  4.23360  4.95595  0.61958  0.77255  0.48576  0.95510
    792   2.09231  4.97064  2.95489  2.46124  4.31904  3.43685  3.67922  3.74988  2.03811  3.30326  4.10087  2.97831  3.86519  2.26560  2.81517  2.19233  2.93164  3.38133  5.49037  4.14689    900 - -
          2.68628  4.42235  2.77476  2.73133  3.46364  2.40522  3.72368  3.29364  2.67750  2.69365  4.24699  2.90356  2.73698  3.18156  2.89810  2.37896  2.77529  2.98528  4.58487  3.61513
          0.21460  1.68148  4.95595  0.96856  0.47744  0.48576  0.95510
    793   2.08502  5.18262  1.08185  2.38940  4.73314  3.31278  3.97689  4.14218  2.98690  3.77795  4.64953  2.93451  3.95453  3.16017  3.53330  2.87516  3.24079  3.72439  5.97860  4.55113    904 - -
          2.68618  4.42225  2.77519  2.73123  3.46354  2.40513  3.72494  3.29354  2.67741  2.69355  4.24690  2.90347  2.73739  3.18146  2.89801  2.37887  2.77519  2.98518  4.58477  3.61503
          0.02178  4.23360  4.95595  0.61958  0.77255  0.48576  0.95510
    794   3.54891  4.84648  5.06739  4.56540  2.09327  4.71273  4.69450  2.42367  4.41412  0.76898  3.00477  4.71528  4.89364  4.44584  4.47482  4.09501  3.77001  2.60388  4.86971  3.48678    905 - -
          2.68618  4.42225  2.77519  2.73123  3.46354  2.40513  3.72494  3.29354  2.67741  2.69355  4.24690  2.90347  2.73739  3.18146  2.89801  2.37887  2.77519  2.98518  4.58477  3.61503
          0.02178  4.23360  4.95595  0.61958  0.77255  0.48576  0.95510
    795   3.20892  4.54853  4.86455  4.37371  3.53498  4.48238  5.01898  1.93919  4.22086  1.61165  3.37639  4.57948  4.80813  4.47914  4.39521  3.87698  3.47766  0.97305  5.49819  4.29269    906 - -
          2.68618  4.42225  2.77519  2.73123  3.46354  2.40513  3.72494  3.29354  2.67741  2.69355  4.24690  2.90347  2.73739  3.18146  2.89801  2.37887  2.77519  2.98518  4.58477  3.61503
          0.02178  4.23360  4.95595  0.61958  0.77255  0.48576  0.95510
    796   2.83336  4.47560  3.80102  3.21876  3.42262  3.82293  4.04408  2.68001  2.26188  1.56519  2.29520  3.59033  4.17770  3.37620  3.22052  3.10365  3.05955  2.58015  5.02538  3.82736    907 - -
          2.68618  4.42225  2.77519  2.73123  3.46354  2.40513  3.72494  3.29354  2.67741  2.69355  4.24690  2.90347  2.73739  3.18146  2.89801  2.37887  2.77519  2.98518  4.58477  3.61503
          0.02178  4.23360  4.95595  0.61958  0.77255  0.48576  0.95510
    797   3.37950  5.03199  3.79112  3.41521  2.41320  4.05892  1.23840  3.67661  3.23179  3.09065  4.19901  3.67579  4.45711  3.60180  3.49142  3.42754  3.61318  3.48821  4.05085  1.71484    908 - -
          2.68618  4.42225  2.77519  2.73123  3.46354  2.40513  3.72494  3.29354  2.67741  2.69355  4.24690  2.90347  2.73739  3.18146  2.89801  2.37887  2.77519  2.98518  4.58477  3.61503
          0.02178  4.23360  4.95595  0.61958  0.77255  0.48576  0.95510
    798   3.33620  4.68619  4.91905  4.41095  3.29344  4.55217  4.99002  2.15150  4.23779  0.87031  3.11333  4.63662  4.82292  4.42262  4.37390  3.94225  3.59073  1.72334  5.34999  4.21851    909 - -
          2.68618  4.42225  2.77519  2.73123  3.46354  2.40513  3.72494  3.29354  2.67741  2.69355  4.24690  2.90347  2.73739  3.18146  2.89801  2.37887  2.77519  2.98518  4.58477  3.61503
          0.02178  4.23360  4.95595  0.61958  0.77255  0.48576  0.95510
    799   3.23546  4.51697  5.05991  4.58096  3.75444  4.64571  5.29559  1.46097  4.47618  2.24136  3.54306  4.77108  4.95037  4.74260  4.66277  4.05378  3.50564  0.86367  5.75976  4.54377    910 - -
          2.68618  4.42225  2.77519  2.73123  3.46354  2.40513  3.72494  3.29354  2.67741  2.69355  4.24690  2.90347  2.73739  3.18146  2.89801  2.37887  2.77519  2.98518  4.58477  3.61503
          0.02178  4.23360  4.95595  0.61958  0.77255  0.48576  0.95510
    800   1.60749  4.34207  3.57023  3.12152  3.81741  2.31388  4.09140  3.08201  3.08405  1.97997  3.77351  3.41919  3.93697  3.40194  3.41220  2.72504  2.88011  2.79787  5.26262  4.02956    911 - -
          2.68618  4.42225  2.77519  2.73123  3.46354  2.40513  3.72494  3.29354  2.67741  2.69355  4.24690  2.90347  2.73739  3.18146  2.89801  2.37887  2.77519  2.98518  4.58477  3.61503
          0.02178  4.23360  4.95595  0.61958  0.77255  0.48576  0.95510
    801   1.73467  4.28687  3.65022  3.26209  4.32202  3.10327  4.28738  3.68921  3.25804  3.40308  4.23436  3.43053  3.82349  3.55232  3.58565  1.70234  1.54342  3.19638  5.67603  4.46306    912 - -
          2.68618  4.42225  2.77519  2.73123  3.46354  2.40513  3.72494  3.29354  2.67741  2.69355  4.24690  2.90347  2.73739  3.18146  2.89801  2.37887  2.77519  2.98518  4.58477  3.61503
          0.02178  4.23360  4.95595  0.61958  0.77255  0.48576  0.95510
    802   3.47851  5.20265  3.56277  3.37357  3.60837  3.81220  0.56680  4.23998  3.21025  3.68011  4.76370  3.76209  4.39142  3.74895  3.44623  3.55065  3.80062  3.96848  5.06377  3.55214    913 - -
          2.68618  4.42225  2.77519  2.73123  3.46354  2.40513  3.72494  3.29354  2.67741  2.69355  4.24690  2.90347  2.73739  3.18146  2.89801  2.37887  2.77519  2.98518  4.58477  3.61503
          0.02178  4.23360  4.95595  0.61958  0.77255  0.48576  0.95510
    803   3.47851  5.20265  3.56277  3.37357  3.60837  3.81220  0.56680  4.23998  3.21025  3.68011  4.76370  3.76209  4.39142  3.74895  3.44623  3.55065  3.80062  3.96848  5.06377  3.55214    914 - -
          2.68618  4.42225  2.77519  2.73123  3.46354  2.40513  3.72494  3.29354  2.67741  2.69355  4.24690  2.90347  2.73739  3.18146  2.89801  2.37887  2.77519  2.98518  4.58477  3.61503
          0.02178  4.23360  4.95595  0.61958  0.77255  0.48576  0.95510
    804   3.17825  4.90188  3.92450  3.87684  4.98229  0.34026  4.95917  4.68548  4.10628  4.28774  5.27734  4.09062  4.30286  4.40253  4.28779  3.36285  3.68707  4.14363  5.96622  5.10169    915 - -
          2.68618  4.42225  2.77519  2.73123  3.46354  2.40513  3.72494  3.29354  2.67741  2.69355  4.24690  2.90347  2.73739  3.18146  2.89801  2.37887  2.77519  2.98518  4.58477  3.61503
          0.02178  4.23360  4.95595  0.61958  0.77255  0.48576  0.95510
    805   3.04623  4.95987  3.59381  3.00062  3.52823  3.76697  3.75802  3.60658  2.35469  3.13717  4.08910  3.38778  4.15872  3.06345  1.23959  3.11671  3.25688  3.35822  4.94239  2.30481    916 - -
          2.68618  4.42225  2.77519  2.73123  3.46354  2.40513  3.72494  3.29354  2.67741  2.69355  4.24690  2.90347  2.73739  3.18146  2.89801  2.37887  2.77519  2.98518  4.58477  3.61503
          0.02178  4.23360  4.95595  0.61958  0.77255  0.48576  0.95510
    806   2.07639  4.48591  3.26000  2.78680  2.45609  2.56673  3.86506  3.18909  2.80686  2.87530  3.74485  2.40502  3.90750  3.12242  3.20546  2.72569  2.87136  2.90293  5.17039  3.88375    917 - -
          2.68618  4.42225  2.77519  2.73123  3.46354  2.40513  3.72494  3.29354  2.67741  2.69355  4.24690  2.90347  2.73739  3.18146  2.89801  2.37887  2.77519  2.98518  4.58477  3.61503
          0.02178  4.23360  4.95595  0.61958  0.77255  0.48576  0.95510
    807   3.46400  5.24621  3.99606  3.44964  4.69592  3.86135  4.15587  4.27715  2.47524  3.72725  4.73087  3.77467  4.35812  3.36962  0.54407  3.53904  3.71273  3.98842  5.63863  4.55949    918 - -
          2.68618  4.42225  2.77519  2.73123  3.46354  2.40513  3.72494  3.29354  2.67741  2.69355  4.24690  2.90347  2.73739  3.18146  2.89801  2.37887  2.77519  2.98518  4.58477  3.61503
          0.02178  4.23360  4.95595  0.61958  0.77255  0.48576  0.95510
    808   2.41236  4.41867  3.30665  3.01495  4.50583  1.91544  4.20841  3.96019  3.14105  3.59378  4.39852  3.29971  1.74096  3.43038  3.51850  1.83562  2.87158  3.40127  5.79827  4.54418    919 - -
          2.68624  4.42231  2.77526  2.73130  3.46360  2.40483  3.72501  3.29360  2.67747  2.69361  4.24696  2.90353  2.73695  3.18153  2.89807  2.37893  2.77526  2.98525  4.58483  3.61509
          0.21460  1.68148  4.95595  0.67016  0.71667  0.48576  0.95510
    809   2.65873  4.59490  3.23797  2.75070  3.76372  3.48912  2.16066  3.22142  2.68106  2.89620  3.78381  3.19668  2.50183  3.06442  3.05856  2.78238  2.92617  2.28164  5.15760  3.83656    922 - -
          2.68618  4.42225  2.77519  2.73123  3.46354  2.40513  3.72494  3.29354  2.67741  2.69355  4.24690  2.90347  2.73739  3.18146  2.89801  2.37887  2.77519  2.98518  4.58477  3.61503
          0.02178  4.23360  4.95595  0.61958  0.77255  0.48576  0.95510
    810   3.18394  4.52574  4.84129  4.28855  1.77043  4.39600  4.59787  2.24738  4.15067  1.43536  3.10213  4.43560  4.66092  4.26340  4.24852  3.73297  3.41525  1.66356  4.94353  3.64925    923 - -
          2.68618  4.42225  2.77519  2.73123  3.46354  2.40513  3.72494  3.29354  2.67741  2.69355  4.24690  2.90347  2.73739  3.18146  2.89801  2.37887  2.77519  2.98518  4.58477  3.61503
          0.02178  4.23360  4.95595  0.61958  0.77255  0.48576  0.95510
    811   2.35294  2.15395  3.82324  3.40267  4.11942  3.13358  4.31016  3.50010  3.34094  3.22031  4.07649  3.51043  1.75528  3.63119  3.62711  1.84371  2.81194  3.06777  5.52015  4.31837    924 - -
          2.68618  4.42225  2.77519  2.73123  3.46354  2.40513  3.72494  3.29354  2.67741  2.69355  4.24690  2.90347  2.73739  3.18146  2.89801  2.37887  2.77519  2.98518  4.58477  3.61503
          0.02178  4.23360  4.95595  0.61958  0.77255  0.48576  0.95510
    812   2.80563  4.54890  3.51382  1.94445  3.59433  3.75633  4.01792  2.09919  2.94477  1.87177  3.49307  3.44477  4.13498  3.29286  3.30474  3.02931  3.04065  2.47227  5.16511  3.92162    925 - -
          2.68618  4.42225  2.77519  2.73123  3.46354  2.40513  3.72494  3.29354  2.67741  2.69355  4.24690  2.90347  2.73739  3.18146  2.89801  2.37887  2.77519  2.98518  4.58477  3.61503
          0.02178  4.23360  4.95595  0.61958  0.77255  0.48576  0.95510
    813   2.66455  4.85706  2.99038  2.55961  4.35587  3.38084  3.77818  3.78708  2.00060  3.35874  4.16875  3.04453  2.68305  2.92846  2.90590  1.66674  2.95549  3.39574  5.54900  4.22411    926 - -
          2.68618  4.42225  2.77519  2.73123  3.46354  2.40513  3.72494  3.29354  2.67741  2.69355  4.24690  2.90347  2.73739  3.18146  2.89801  2.37887  2.77519  2.98518  4.58477  3.61503
          0.02178  4.23360  4.95595  0.61958  0.77255  0.48576  0.95510
    814   2.98076  5.30251  2.50952  1.06712  4.77695  2.16182  3.94659  4.26896  2.87032  3.81153  4.66319  2.95705  3.98555  3.12062  3.36805  2.93735  3.29122  3.84868  5.93623  4.54957    927 - -
          2.68618  4.42225  2.77519  2.73123  3.46354  2.40513  3.72494  3.29354  2.67741  2.69355  4.24690  2.90347  2.73739  3.18146  2.89801  2.37887  2.77519  2.98518  4.58477  3.61503
          0.02178  4.23360  4.95595  0.61958  0.77255  0.48576  0.95510
    815   2.22900  4.97712  2.26725  2.39946  4.29104  3.40119  2.52393  3.73369  2.49951  3.30258  4.10124  2.93301  3.84959  2.83212  2.97959  2.67855  2.33140  3.36680  5.50730  4.13749    928 - -
          2.68618  4.42225  2.77519  2.73123  3.46354  2.40513  3.72494  3.29354  2.67741  2.69355  4.24690  2.90347  2.73739  3.18146  2.89801  2.37887  2.77519  2.98518  4.58477  3.61503
          0.02178  4.23360  4.95595  0.61958  0.77255  0.48576  0.95510
    816   2.87844  4.54190  3.90119  3.57086  1.17143  1.95604  4.10038  3.21179  3.57061  2.83094  3.88998  3.76500  4.21680  3.81803  3.80675  3.10792  3.23387  2.99655  4.67284  3.13420    929 - -
          2.68618  4.42225  2.77519  2.73123  3.46354  2.40513  3.72494  3.29354  2.67741  2.69355  4.24690  2.90347  2.73739  3.18146  2.89801  2.37887  2.77519  2.98518  4.58477  3.61503
          0.02178  4.23360  4.95595  0.61958  0.77255  0.48576  0.95510
    817   2.07262  5.02748  1.68088  2.40334  4.53499  3.32194  3.83518  3.98056  2.72501  3.55379  4.36549  2.93412  2.32916  2.98989  3.23153  2.73742  3.04626  3.56119  5.75055  4.35770    930 - -
          2.68618  4.42225  2.77519  2.73123  3.46354  2.40513  3.72494  3.29354  2.67741  2.69355  4.24690  2.90347  2.73739  3.18146  2.89801  2.37887  2.77519  2.98518  4.58477  3.61503
          0.02178  4.23360  4.95595  0.61958  0.77255  0.48576  0.95510
    818   2.06104  4.34148  3.53704  2.99015  3.43688  3.59246  3.88381  2.82885  2.92743  2.09609  3.46019  3.37518  2.86058  3.23935  3.26416  2.86093  2.87600  2.61115  4.90877  2.66260    931 - -
          2.68618  4.42225  2.77519  2.73123  3.46354  2.40513  3.72494  3.29354  2.67741  2.69355  4.24690  2.90347  2.73739  3.18146  2.89801  2.37887  2.77519  2.98518  4.58477  3.61503
          0.02178  4.23360  4.95595  0.61958  0.77255  0.48576  0.95510
    819   2.69172  5.01095  2.28072  2.04198  4.26587  3.41965  3.67371  3.72264  2.47749  3.28623  4.08542  2.92122  2.59942  2.81165  2.95966  2.68580  2.93015  3.36451  3.07014  4.10849    932 - -
          2.68618  4.42225  2.77519  2.73123  3.46354  2.40513  3.72494  3.29354  2.67741  2.69355  4.24690  2.90347  2.73739  3.18146  2.89801  2.37887  2.77519  2.98518  4.58477  3.61503
          0.02178  4.23360  4.95595  0.61958  0.77255  0.48576  0.95510
    820   3.13206  5.20855  3.52563  2.90886  4.35940  3.75509  2.36709  4.00948  2.08724  3.46646  4.35054  3.31536  4.14212  2.90940  1.14200  3.14046  3.31604  3.69856  5.41516  4.13340    933 - -
          2.68618  4.42225  2.77519  2.73123  3.46354  2.40513  3.72494  3.29354  2.67741  2.69355  4.24690  2.90347  2.73739  3.18146  2.89801  2.37887  2.77519  2.98518  4.58477  3.61503
          0.17220  4.23360  1.94009  0.61958  0.77255  0.48576  0.95510
    821   2.60350  4.72964  2.93161  2.52894  4.08647  3.33025  2.34559  3.59249  2.54683  3.19372  4.02517  3.00971  2.62639  2.92522  2.96181  2.06473  2.89633  3.23401  5.37401  4.02559    934 - -
          2.68618  4.42225  2.77519  2.73123  3.46354  2.40513  3.72494  3.29354  2.67741  2.69355  4.24690  2.90347  2.73739  3.18146  2.89801  2.37887  2.77519  2.98518  4.58477  3.61503
          0.02527  4.08667  4.80901  0.61958  0.77255  0.65047  0.73772
    822   2.86614  5.41607  1.86305  1.72198  4.71251  3.29929  3.72207  4.21605  2.61890  3.70104  4.50739  2.75591  3.85194  1.96605  3.15851  2.77637  3.12885  3.78898  5.85083  4.38444    935 - -
          2.68618  4.42225  2.77519  2.73123  3.46354  2.40513  3.72494  3.29354  2.67741  2.69355  4.24690  2.90347  2.73739  3.18146  2.89801  2.37887  2.77519  2.98518  4.58477  3.61503
          0.02527  4.08667  4.80901  0.61958  0.77255  0.65047  0.73772
    823   2.14404  5.31726  1.72124  1.73175  4.63761  3.29080  3.74034  4.10857  2.66421  3.63864  4.45533  2.77082  3.85013  2.88954  3.21330  2.76807  3.11194  3.69956  5.81683  4.36355    936 - -
          2.68618  4.42225  2.77519  2.73123  3.46354  2.40513  3.72494  3.29354  2.67741  2.69355  4.24690  2.90347  2.73739  3.18146  2.89801  2.37887  2.77519  2.98518  4.58477  3.61503
          0.02527  4.08667  4.80901  0.61958  0.77255  0.65047  0.73772
    824   1.99750  4.85189  2.07265  2.40357  4.37081  3.25958  3.78498  3.79569  2.66637  3.39696  4.21637  2.91649  2.27679  2.94746  3.15287  2.65586  2.94543  3.39319  5.61360  4.24701    937 - -
          2.68618  4.42225  2.77519  2.73123  3.46354  2.40513  3.72494  3.29354  2.67741  2.69355  4.24690  2.90347  2.73739  3.18146  2.89801  2.37887  2.77519  2.98518  4.58477  3.61503
          0.02527  4.08667  4.80901  0.61958  0.77255  0.65047  0.73772
    825   1.90707  2.21454  4.17984  3.69995  3.62455  3.42019  4.36727  2.43001  3.58478  2.56054  3.56924  3.76245  4.02935  3.83389  3.78657  2.82232  2.87030  1.69470  5.19225  4.00039    938 - -
          2.68618  4.42225  2.77519  2.73123  3.46354  2.40513  3.72494  3.29354  2.67741  2.69355  4.24690  2.90347  2.73739  3.18146  2.89801  2.37887  2.77519  2.98518  4.58477  3.61503
          0.02527  4.08667  4.80901  0.61958  0.77255  0.39503  1.11981
    826   2.06639  4.82301  3.03077  2.60742  4.37687  2.24196  3.81058  3.78817  1.67110  3.37343  4.18899  3.07734  3.88883  2.96561  2.90748  2.71158  2.96556  3.39276  5.56773  4.25742    939 - -
          2.68618  4.42225  2.77519  2.73123  3.46354  2.40513  3.72494  3.29354  2.67741  2.69355  4.24690  2.90347  2.73739  3.18146  2.89801  2.37887  2.77519  2.98518  4.58477  3.61503
          0.02178  4.23360  4.95595  0.61958  0.77255  0.48576  0.95510
    827   1.33872  4.27477  3.67907  3.29713  4.34497  3.09028  4.31420  3.71517  3.29365  3.42910  4.25781  3.44505  3.81966  3.58288  3.61532  1.68841  2.01385  3.20887  5.69890  4.49095    940 - -
          2.68618  4.42225  2.77519  2.73123  3.46354  2.40513  3.72494  3.29354  2.67741  2.69355  4.24690  2.90347  2.73739  3.18146  2.89801  2.37887  2.77519  2.98518  4.58477  3.61503
          0.02178  4.23360  4.95595  0.61958  0.77255  0.48576  0.95510
    828   2.56833  4.28468  3.65602  3.12723  3.57115  2.50684  4.00959  2.18532  3.07193  2.62095  3.53637  3.45205  3.98663  3.36751  3.39248  2.08485  2.86458  2.09331  5.03896  3.81514    941 - -
          2.68618  4.42225  2.77519  2.73123  3.46354  2.40513  3.72494  3.29354  2.67741  2.69355  4.24690  2.90347  2.73739  3.18146  2.89801  2.37887  2.77519  2.98518  4.58477  3.61503
          0.02178  4.23360  4.95595  0.61958  0.77255  0.48576  0.95510
    829   2.12946  4.23499  3.72012  3.17603  3.42787  2.55921  3.97599  2.77704  3.09589  2.52293  3.43486  3.48286  3.99620  3.38502  3.38721  2.84772  2.85195  2.07069  2.68460  3.67688    942 - -
          2.68618  4.42225  2.77519  2.73123  3.46354  2.40513  3.72494  3.29354  2.67741  2.69355  4.24690  2.90347  2.73739  3.18146  2.89801  2.37887  2.77519  2.98518  4.58477  3.61503
          0.02178  4.23360  4.95595  0.61958  0.77255  0.48576  0.95510
    830   1.86915  4.59780  3.25529  2.77550  4.24142  3.30627  3.89988  3.64907  2.66502  3.27449  4.09972  3.18088  3.86555  3.08230  2.29110  1.65580  2.89100  3.24944  5.50516  4.22397    943 - -
          2.68618  4.42225  2.77519  2.73123  3.46354  2.40513  3.72494  3.29354  2.67741  2.69355  4.24690  2.90347  2.73739  3.18146  2.89801  2.37887  2.77519  2.98518  4.58477  3.61503
          0.02178  4.23360  4.95595  0.61958  0.77255  0.48576  0.95510
    831   3.12937  5.76777  1.25308  1.35618  5.04933  3.33715  3.91590  4.59509  2.97798  4.07077  4.93496  2.79193  3.98081  3.08608  3.60754  2.99004  3.42554  4.14736  6.21160  4.67397    944 - -
          2.68618  4.42225  2.77519  2.73123  3.46354  2.40513  3.72494  3.29354  2.67741  2.69355  4.24690  2.90347  2.73739  3.18146  2.89801  2.37887  2.77519  2.98518  4.58477  3.61503
          0.02178  4.23360  4.95595  0.61958  0.77255  0.48576  0.95510
    832   2.00435  4.20450  4.02327  3.47205  3.29251  3.69315  4.09609  2.53469  3.34358  2.35971  3.34488  3.70168  4.12088  3.61135  3.56456  3.00958  2.92563  1.64918  2.82255  3.59236    945 - -
          2.68618  4.42225  2.77519  2.73123  3.46354  2.40513  3.72494  3.29354  2.67741  2.69355  4.24690  2.90347  2.73739  3.18146  2.89801  2.37887  2.77519  2.98518  4.58477  3.61503
          0.02178  4.23360  4.95595  0.61958  0.77255  0.48576  0.95510
    833   2.56377  4.44635  3.38226  2.91484  3.84258  2.39045  3.95786  3.20306  2.88117  2.88824  2.34968  3.29454  2.05315  3.22257  3.24534  2.72953  2.88791  2.91356  5.24567  3.99258    946 - -
          2.68618  4.42225  2.77519  2.73123  3.46354  2.40513  3.72494  3.29354  2.67741  2.69355  4.24690  2.90347  2.73739  3.18146  2.89801  2.37887  2.77519  2.98518  4.58477  3.61503
          0.02178  4.23360  4.95595  0.61958  0.77255  0.48576  0.95510
    834   2.74725  4.99143  3.01344  2.54895  4.42853  3.45063  3.72757  3.87071  2.35950  3.40419  4.21189  2.16990  3.91073  2.86576  1.80244  2.15266  3.00659  3.48566  5.55180  4.23070    947 - -
          2.68618  4.42225  2.77519  2.73123  3.46354  2.40513  3.72494  3.29354  2.67741  2.69355  4.24690  2.90347  2.73739  3.18146  2.89801  2.37887  2.77519  2.98518  4.58477  3.61503
          0.02178  4.23360  4.95595  0.61958  0.77255  0.48576  0.95510
    835   2.95147  4.83843  3.64637  3.00989  3.96152  3.73224  3.85067  3.30766  2.33892  2.82846  2.48018  3.40025  4.12594  3.05471  1.29880  3.06845  3.17311  3.11964  5.29171  4.05997    948 - -
          2.68618  4.42225  2.77519  2.73123  3.46354  2.40513  3.72494  3.29354  2.67741  2.69355  4.24690  2.90347  2.73739  3.18146  2.89801  2.37887  2.77519  2.98518  4.58477  3.61503
          0.02178  4.23360  4.95595  0.61958  0.77255  0.48576  0.95510
    836   2.96682  4.44578  4.17868  3.67287  1.54219  3.95522  3.82679  2.86654  3.56039  2.48469  3.52977  3.82284  4.32687  3.75537  3.75233  3.26335  2.24704  2.70493  4.22621  1.99608    949 - -
          2.68618  4.42225  2.77519  2.73123  3.46354  2.40513  3.72494  3.29354  2.67741  2.69355  4.24690  2.90347  2.73739  3.18146  2.89801  2.37887  2.77519  2.98518  4.58477  3.61503
          0.02178  4.23360  4.95595  0.61958  0.77255  0.48576  0.95510
    837   2.05391  2.71180  3.41792  2.90660  3.81776  2.42827  2.43350  3.20592  2.86499  2.89520  3.76073  3.28009  3.89371  3.19481  3.23701  2.68846  2.84418  2.90141  5.21021  3.95653    950 - -
          2.68618  4.42225  2.77519  2.73123  3.46354  2.40513  3.72494  3.29354  2.67741  2.69355  4.24690  2.90347  2.73739  3.18146  2.89801  2.37887  2.77519  2.98518  4.58477  3.61503
          0.02178  4.23360  4.95595  0.61958  0.77255  0.48576  0.95510
    838   3.17144  5.27565  3.54092  2.91265  4.69529  3.76828  3.73826  4.09489  2.01843  3.52203  4.40617  3.31412  4.15153  2.13662  1.09200  3.16777  3.34507  3.77844  5.55833  4.37709    951 - -
          2.68618  4.42225  2.77519  2.73123  3.46354  2.40513  3.72494  3.29354  2.67741  2.69355  4.24690  2.90347  2.73739  3.18146  2.89801  2.37887  2.77519  2.98518  4.58477  3.61503
          0.02178  4.23360  4.95595  0.61958  0.77255  0.48576  0.95510
    839   3.58824  4.95203  4.76940  4.42589  3.31640  4.43729  4.97080  2.55370  4.19142  0.53073  3.25261  4.66745  4.81992  4.47050  4.30210  4.07466  3.87104  2.68198  5.31026  4.11206    952 - -
          2.68618  4.42225  2.77519  2.73123  3.46354  2.40513  3.72494  3.29354  2.67741  2.69355  4.24690  2.90347  2.73739  3.18146  2.89801  2.37887  2.77519  2.98518  4.58477  3.61503
          0.02178  4.23360  4.95595  0.61958  0.77255  0.48576  0.95510
    840   2.91581  5.23314  2.66797  2.44154  4.54666  3.43170  3.80804  4.09723  2.53753  3.61034  4.45189  1.61292  3.96471  1.74564  2.93202  2.88307  3.18540  3.70865  5.70743  4.31825    953 - -
          2.68618  4.42225  2.77519  2.73123  3.46354  2.40513  3.72494  3.29354  2.67741  2.69355  4.24690  2.90347  2.73739  3.18146  2.89801  2.37887  2.77519  2.98518  4.58477  3.61503
          0.02178  4.23360  4.95595  0.61958  0.77255  0.48576  0.95510
    841   2.82064  5.30403  1.97170  1.88808  4.62800  3.40294  3.70855  4.10633  2.48400  3.59459  4.37889  2.87103  3.88575  2.83385  1.89624  2.76210  3.06462  3.69013  5.73351  4.31994    954 - -
          2.68618  4.42225  2.77519  2.73123  3.46354  2.40513  3.72494  3.29354  2.67741  2.69355  4.24690  2.90347  2.73739  3.18146  2.89801  2.37887  2.77519  2.98518  4.58477  3.61503
          0.02178  4.23360  4.95595  0.61958  0.77255  0.48576  0.95510
    842   2.98487  5.28908  3.21886  2.05820  4.71670  3.63982  3.66970  4.10252  1.46027  3.53606  4.35390  3.12225  4.02172  2.78817  1.78883  2.95185  3.17332  3.73394  5.59613  4.34573    955 - -
          2.68618  4.42225  2.77519  2.73123  3.46354  2.40513  3.72494  3.29354  2.67741  2.69355  4.24690  2.90347  2.73739  3.18146  2.89801  2.37887  2.77519  2.98518  4.58477  3.61503
          0.02178  4.23360  4.95595  0.61958  0.77255  0.48576  0.95510
    843   3.81107  5.15155  4.39326  4.20357  2.40530  4.26798  3.85064  3.77611  4.05256  3.13268  4.41481  4.19781  4.73928  4.26738  4.15547  3.90543  4.10281  3.66530  4.05814  0.52717    956 - -
          2.68618  4.42225  2.77519  2.73123  3.46354  2.40513  3.72494  3.29354  2.67741  2.69355  4.24690  2.90347  2.73739  3.18146  2.89801  2.37887  2.77519  2.98518  4.58477  3.61503
          0.02178  4.23360  4.95595  0.61958  0.77255  0.48576  0.95510
    844   3.17825  4.90188  3.92450  3.87684  4.98229  0.34026  4.95917  4.68548  4.10628  4.28774  5.27734  4.09062  4.30286  4.40253  4.28779  3.36285  3.68707  4.14363  5.96622  5.10169    957 - -
          2.68618  4.42225  2.77519  2.73123  3.46354  2.40513  3.72494  3.29354  2.67741  2.69355  4.24690  2.90347  2.73739  3.18146  2.89801  2.37887  2.77519  2.98518  4.58477  3.61503
          0.02178  4.23360  4.95595  0.61958  0.77255  0.48576  0.95510
    845   2.06933  4.75348  3.20651  2.69546  4.26374  3.40907  3.80579  3.66151  2.47722  3.26070  4.09221  3.14039  2.40472  2.96968  1.80922  2.72431  2.94931  3.29589  5.47491  4.19112    958 - -
          2.68618  4.42225  2.77519  2.73123  3.46354  2.40513  3.72494  3.29354  2.67741  2.69355  4.24690  2.90347  2.73739  3.18146  2.89801  2.37887  2.77519  2.98518  4.58477  3.61503
          0.02178  4.23360  4.95595  0.61958  0.77255  0.48576  0.95510
    846   3.87370  5.08440  4.78695  4.48750  2.05200  4.54447  3.58419  3.66729  4.23890  2.98152  4.23116  4.21389  4.86157  4.26907  4.27005  3.94153  4.09250  3.56595  1.18345  1.34612    959 - -
          2.68618  4.42225  2.77519  2.73123  3.46354  2.40513  3.72494  3.29354  2.67741  2.69355  4.24690  2.90347  2.73739  3.18146  2.89801  2.37887  2.77519  2.98518  4.58477  3.61503
          0.02178  4.23360  4.95595  0.61958  0.77255  0.48576  0.95510
    847   2.62439  4.74109  2.99981  2.62376  4.29741  1.92080  3.85854  3.71714  2.65521  3.32540  4.15179  3.08668  3.87897  2.23145  3.06485  2.69277  2.06567  3.32803  5.55013  4.23700    960 - -
          2.68618  4.42225  2.77519  2.73123  3.46354  2.40513  3.72494  3.29354  2.67741  2.69355  4.24690  2.90347  2.73739  3.18146  2.89801  2.37887  2.77519  2.98518  4.58477  3.61503
          0.02178  4.23360  4.95595  0.61958  0.77255  0.48576  0.95510
    848   3.58824  4.95203  4.76940  4.42589  3.31640  4.43729  4.97080  2.55370  4.19142  0.53073  3.25261  4.66745  4.81992  4.47050  4.30210  4.07466  3.87104  2.68198  5.31026  4.11206    961 - -
          2.68618  4.42225  2.77519  2.73123  3.46354  2.40513  3.72494  3.29354  2.67741  2.69355  4.24690  2.90347  2.73739  3.18146  2.89801  2.37887  2.77519  2.98518  4.58477  3.61503
          0.02178  4.23360  4.95595  0.61958  0.77255  0.48576  0.95510
    849   0.59738  4.41571  3.87247  3.69948  4.45472  3.22733  4.67233  3.63791  3.72639  3.50119  4.50470  3.74394  4.00207  4.03571  3.93997  2.76896  3.07227  3.22653  5.84338  4.69101    962 - -
          2.68618  4.42225  2.77519  2.73123  3.46354  2.40513  3.72494  3.29354  2.67741  2.69355  4.24690  2.90347  2.73739  3.18146  2.89801  2.37887  2.77519  2.98518  4.58477  3.61503
          0.02178  4.23360  4.95595  0.61958  0.77255  0.48576  0.95510
    850   3.37562  4.77994  4.43059  4.00355  2.42805  4.27039  3.84728  2.97865  3.79047  1.63459  3.64434  4.06984  4.61241  4.00459  3.93920  3.63146  3.61095  2.92854  4.11496  1.13600    963 - -
          2.68618  4.42225  2.77519  2.73123  3.46354  2.40513  3.72494  3.29354  2.67741  2.69355  4.24690  2.90347  2.73739  3.18146  2.89801  2.37887  2.77519  2.98518  4.58477  3.61503
          0.02178  4.23360  4.95595  0.61958  0.77255  0.48576  0.95510
    851   3.30224  4.64649  4.91330  4.40208  3.33154  4.53801  4.98559  2.10458  4.23760  0.97154  3.15258  4.62175  4.81423  4.42856  4.37816  3.92367  3.55680  1.54570  5.36625  4.22721    964 - -
          2.68618  4.42225  2.77519  2.73123  3.46354  2.40513  3.72494  3.29354  2.67741  2.69355  4.24690  2.90347  2.73739  3.18146  2.89801  2.37887  2.77519  2.98518  4.58477  3.61503
          0.02178  4.23360  4.95595  0.61958  0.77255  0.48576  0.95510
    852   3.32027  5.45795  2.70918  0.60255  4.85842  3.54927  4.18899  4.38912  3.12058  3.95378  4.92919  3.20787  4.17613  3.40794  3.55530  3.27483  3.63280  4.04145  5.95935  4.70411    965 - -
          2.68618  4.42225  2.77519  2.73123  3.46354  2.40513  3.72494  3.29354  2.67741  2.69355  4.24690  2.90347  2.73739  3.18146  2.89801  2.37887  2.77519  2.98518  4.58477  3.61503
          0.02178  4.23360  4.95595  0.61958  0.77255  0.48576  0.95510
    853   1.19459  4.26638  3.68017  3.39912  4.47257  3.05424  4.43274  3.85246  3.44057  3.58062  4.41262  3.48856  3.82281  3.71874  3.73150  1.38051  2.83451  3.29068  5.82746  4.62536    966 - -
          2.68618  4.42225  2.77519  2.73123  3.46354  2.40513  3.72494  3.29354  2.67741  2.69355  4.24690  2.90347  2.73739  3.18146  2.89801  2.37887  2.77519  2.98518  4.58477  3.61503
          0.02178  4.23360  4.95595  0.61958  0.77255  0.48576  0.95510
    854   3.42048  4.70608  5.15854  4.58585  3.18472  4.73171  5.05153  1.60965  4.44707  1.05147  2.10289  4.80147  4.88505  4.49383  4.51295  4.08672  3.63841  2.28084  5.28522  4.25137    967 - -
          2.68618  4.42225  2.77519  2.73123  3.46354  2.40513  3.72494  3.29354  2.67741  2.69355  4.24690  2.90347  2.73739  3.18146  2.89801  2.37887  2.77519  2.98518  4.58477  3.61503
          0.02178  4.23360  4.95595  0.61958  0.77255  0.48576  0.95510
    855   3.25499  4.59306  4.89898  4.38973  3.40543  4.51548  4.98813  2.03013  4.23398  1.18602  3.23238  4.60110  4.80629  4.44479  4.38501  3.89958  3.51244  1.27846  5.40574  4.24565    968 - -
          2.68618  4.42225  2.77519  2.73123  3.46354  2.40513  3.72494  3.29354  2.67741  2.69355  4.24690  2.90347  2.73739  3.18146  2.89801  2.37887  2.77519  2.98518  4.58477  3.61503
          0.02178  4.23360  4.95595  0.61958  0.77255  0.48576  0.95510
    856   3.46400  5.24621  3.99606  3.44964  4.69592  3.86135  4.15587  4.27715  2.47524  3.72725  4.73087  3.77467  4.35812  3.36962  0.54407  3.53904  3.71273  3.98842  5.63863  4.55949    969 - -
          2.68618  4.42225  2.77519  2.73123  3.46354  2.40513  3.72494  3.29354  2.67741  2.69355  4.24690  2.90347  2.73739  3.18146  2.89801  2.37887  2.77519  2.98518  4.58477  3.61503
          0.02178  4.23360  4.95595  0.61958  0.77255  0.48576  0.95510
    857   1.65234  4.43399  4.02484  3.58087  3.54212  3.71204  4.39024  2.55495  3.45742  1.34170  3.46814  3.82388  4.23658  3.77835  3.70533  3.10447  3.12468  2.43417  5.24356  4.03134    970 - -
          2.68618  4.42225  2.77519  2.73123  3.46354  2.40513  3.72494  3.29354  2.67741  2.69355  4.24690  2.90347  2.73739  3.18146  2.89801  2.37887  2.77519  2.98518  4.58477  3.61503
          0.02178  4.23360  4.95595  0.61958  0.77255  0.48576  0.95510
    858   0.59738  4.41571  3.87247  3.69948  4.45472  3.22733  4.67233  3.63791  3.72639  3.50119  4.50470  3.74394  4.00207  4.03571  3.93997  2.76896  3.07227  3.22653  5.84338  4.69101    971 - -
          2.68618  4.42225  2.77519  2.73123  3.46354  2.40513  3.72494  3.29354  2.67741  2.69355  4.24690  2.90347  2.73739  3.18146  2.89801  2.37887  2.77519  2.98518  4.58477  3.61503
          0.02178  4.23360  4.95595  0.61958  0.77255  0.48576  0.95510
    859   3.42491  5.56051  0.51309  2.63827  4.99709  3.52755  4.30957  4.67777  3.47063  4.22573  5.22680  3.20749  4.20643  3.55950  4.02484  3.35637  3.77603  4.28273  6.08910  4.82954    972 - -
          2.68618  4.42225  2.77519  2.73123  3.46354  2.40513  3.72494  3.29354  2.67741  2.69355  4.24690  2.90347  2.73739  3.18146  2.89801  2.37887  2.77519  2.98518  4.58477  3.61503
          0.02178  4.23360  4.95595  0.61958  0.77255  0.48576  0.95510
    860   2.14518  4.45353  4.00779  3.49272  2.67630  3.86932  3.80145  2.94674  3.35397  2.58419  3.58168  3.70586  4.25582  3.61603  3.58448  3.17349  3.15464  2.75896  1.85564  2.10102    973 - -
          2.68618  4.42225  2.77519  2.73123  3.46354  2.40513  3.72494  3.29354  2.67741  2.69355  4.24690  2.90347  2.73739  3.18146  2.89801  2.37887  2.77519  2.98518  4.58477  3.61503
          0.02178  4.23360  4.95595  0.61958  0.77255  0.48576  0.95510
    861   2.22016  4.52654  2.39650  2.75859  3.72861  3.54760  3.83563  2.92825  2.75296  2.72967  2.68061  3.21815  3.95596  3.07725  3.16163  2.79942  2.89229  2.20398  5.14715  3.87816    974 - -
          2.68618  4.42225  2.77519  2.73123  3.46354  2.40513  3.72494  3.29354  2.67741  2.69355  4.24690  2.90347  2.73739  3.18146  2.89801  2.37887  2.77519  2.98518  4.58477  3.61503
          0.02178  4.23360  4.95595  0.61958  0.77255  0.48576  0.95510
    862   1.76812  4.49760  3.35831  2.86661  3.81712  3.47470  3.91799  3.03271  2.80159  2.81795  3.73746  3.27956  3.95657  2.36081  3.16914  2.78431  2.91235  2.05760  5.22998  3.97118    975 - -
          2.68618  4.42225  2.77519  2.73123  3.46354  2.40513  3.72494  3.29354  2.67741  2.69355  4.24690  2.90347  2.73739  3.18146  2.89801  2.37887  2.77519  2.98518  4.58477  3.61503
          0.02178  4.23360  4.95595  0.61958  0.77255  0.48576  0.95510
    863   2.53457  4.45150  3.56868  3.41810  4.46443  3.17706  4.50861  4.04502  3.51780  3.74190  4.64650  3.57071  3.94881  3.83981  3.78028  0.65351  3.04458  3.49688  5.80953  4.55508    976 - -
          2.68618  4.42225  2.77519  2.73123  3.46354  2.40513  3.72494  3.29354  2.67741  2.69355  4.24690  2.90347  2.73739  3.18146  2.89801  2.37887  2.77519  2.98518  4.58477  3.61503
          0.02178  4.23360  4.95595  0.61958  0.77255  0.48576  0.95510
    864   2.24901  5.08341  3.00646  2.53199  4.44911  3.50679  3.69679  3.86086  1.87955  3.38796  4.20407  3.03475  3.93434  1.74588  2.63803  2.80710  3.04178  3.50029  5.54191  4.23031    977 - -
          2.68618  4.42225  2.77519  2.73123  3.46354  2.40513  3.72494  3.29354  2.67741  2.69355  4.24690  2.90347  2.73739  3.18146  2.89801  2.37887  2.77519  2.98518  4.58477  3.61503
          0.01471  4.22653        *  0.61958  0.77255  0.00000        *
//
