# Supplementary material for: MacSyFinder: A Program to Mine Genomes for Molecular Systems with an Application to CRISPR-Cas Systems
Source: PLoS One. 2014 Oct 17;9(10):e110726. doi: 10.1371/journal.pone.0110726 (PMC4201578; doi:10.1371/journal.pone.0110726)
Supplement: Data S2 — The Cas-Finder: models and profiles (compressed tarball archive). (ZIP) [file pone.0110726.s011.zip › Cas-Finder_macsyfinder/CASprofiles/cas3a_TypeI.hmm]

HMMER3/b [3.0 | March 2010]
NAME  TIGR01596
ACC   TIGR01596
DESC  cas3_HD: CRISPR-associated endonuclease Cas3-HD
LENG  178
ALPH  amino
RF    no
CS    no
MAP   yes
DATE  Sun Apr 11 22:10:57 2010
NSEQ  146
EFFN  13.442444
CKSUM 1224248819
GA    43.45 43.45;
TC    43.45 43.45;
NC    42.80 42.80;
STATS LOCAL MSV      -10.4123  0.70686
STATS LOCAL VITERBI  -11.4863  0.70686
STATS LOCAL FORWARD   -4.5141  0.70686
HMM          A        C        D        E        F        G        H        I        K        L        M        N        P        Q        R        S        T        V        W        Y   
            m->m     m->i     m->d     i->m     i->i     d->m     d->d
  COMPO   2.45891  4.40014  2.78176  2.64705  3.20562  2.82519  3.16408  2.97974  2.66006  2.27601  4.03222  3.18335  3.36984  3.16714  2.92446  2.67778  3.03712  2.92450  4.31147  3.48378
          2.68618  4.42225  2.77519  2.73123  3.46354  2.40513  3.72494  3.29354  2.67741  2.69355  4.24690  2.90347  2.73739  3.18146  2.89801  2.37887  2.77519  2.98518  4.58477  3.61503
          0.00290  6.24141  6.96376  0.61958  0.77255  0.00000        *
      1   3.38189  5.39415  6.02354  5.41167  3.78052  5.24187  5.57369  2.69120  5.20316  0.37310  3.68484  4.77389  5.56642  5.29706  5.19786  4.56164  4.27292  2.63121  5.99940  4.26646      1 - -
          2.68618  4.42225  2.77519  2.73123  3.46354  2.40513  3.72494  3.29354  2.67741  2.69355  4.24690  2.90347  2.73739  3.18146  2.89801  2.37887  2.77519  2.98518  4.58477  3.61503
          0.00290  6.24141  6.96376  0.61958  0.77255  0.48576  0.95510
      2   2.37966  4.27608  2.59605  2.21965  4.33955  4.36447  3.70213  3.61516  2.02309  2.37048  5.08530  3.46635  3.14014  3.41216  2.59427  2.74607  2.89966  2.62621  4.91030  3.91370      2 - -
          2.68618  4.42225  2.77519  2.73123  3.46354  2.40513  3.72494  3.29354  2.67741  2.69355  4.24690  2.90347  2.73739  3.18146  2.89801  2.37887  2.77519  2.98518  4.58477  3.61503
          0.00290  6.24141  6.96376  0.61958  0.77255  0.48576  0.95510
      3   2.58953  3.14475  2.02824  1.37348  4.38026  3.37919  3.76092  4.91748  2.56241  4.39260  5.12845  3.51106  4.74609  2.82731  3.17590  3.13813  3.34857  3.62501  3.98929  2.79121      3 - -
          2.68618  4.42225  2.77519  2.73123  3.46354  2.40513  3.72494  3.29354  2.67741  2.69355  4.24690  2.90347  2.73739  3.18146  2.89801  2.37887  2.77519  2.98518  4.58477  3.61503
          0.00290  6.24141  6.96376  0.61958  0.77255  0.48576  0.95510
      4   5.22007  7.01173  5.20970  4.29382  4.82104  5.61033  0.15827  4.59505  3.89487  5.12676  6.19278  5.16050  6.03788  4.80880  3.71702  5.19387  5.38226  5.57211  6.31146  4.23674      4 - -
          2.68618  4.42225  2.77519  2.73123  3.46354  2.40513  3.72494  3.29354  2.67741  2.69355  4.24690  2.90347  2.73739  3.18146  2.89801  2.37887  2.77519  2.98518  4.58477  3.61503
          0.00290  6.24141  6.96376  0.61958  0.77255  0.48576  0.95510
      5   2.82124  3.05174  5.63305  5.02026  4.17933  3.94206  5.20321  2.81613  4.81328  1.12336  2.65596  3.67262  5.23564  4.52650  4.83451  2.19733  2.09051  2.58599  5.70797  4.10111      5 - -
          2.68618  4.42225  2.77519  2.73123  3.46354  2.40513  3.72494  3.29354  2.67741  2.69355  4.24690  2.90347  2.73739  3.18146  2.89801  2.37887  2.77519  2.98518  4.58477  3.61503
          0.00290  6.24141  6.96376  0.61958  0.77255  0.48576  0.95510
      6   2.56067  4.81513  3.10140  2.10714  3.49595  3.37411  3.70973  3.21866  2.71540  1.65625  4.07962  2.89940  4.78512  3.08555  2.84064  2.93168  3.15610  3.46165  3.72775  3.64066      6 - -
          2.68618  4.42225  2.77519  2.73123  3.46354  2.40513  3.72494  3.29354  2.67741  2.69355  4.24690  2.90347  2.73739  3.18146  2.89801  2.37887  2.77519  2.98518  4.58477  3.61503
          0.00290  6.24141  6.96376  0.61958  0.77255  0.48576  0.95510
      7   2.38668  6.09052  1.29175  2.50182  5.43622  2.61628  3.94746  4.45461  2.80757  2.86681  4.28061  2.27400  4.35889  3.28318  3.30762  2.94205  3.16337  4.05640  6.52283  5.11150      7 - -
          2.68618  4.42225  2.77519  2.73123  3.46354  2.40513  3.72494  3.29354  2.67741  2.69355  4.24690  2.90347  2.73739  3.18146  2.89801  2.37887  2.77519  2.98518  4.58477  3.61503
          0.00290  6.24141  6.96376  0.61958  0.77255  0.48576  0.95510
      8   2.50089  4.48572  5.64034  5.02801  4.18561  4.37823  5.21072  2.98755  4.82094  2.45039  3.97587  5.02860  5.24139  4.95907  4.00302  3.17032  1.87889  0.78956  5.71507  4.53823      8 - -
          2.68618  4.42225  2.77519  2.73123  3.46354  2.40513  3.72494  3.29354  2.67741  2.69355  4.24690  2.90347  2.73739  3.18146  2.89801  2.37887  2.77519  2.98518  4.58477  3.61503
          0.00290  6.24141  6.96376  0.61958  0.77255  0.48576  0.95510
      9   1.26422  5.15245  5.22030  4.63019  3.53416  2.27307  4.23359  2.54857  3.04113  1.83424  3.88591  4.02694  5.17404  4.37645  3.75737  2.99753  3.53132  2.96189  4.26849  3.23466      9 - -
          2.68618  4.42225  2.77519  2.73123  3.46354  2.40513  3.72494  3.29354  2.67741  2.69355  4.24690  2.90347  2.73739  3.18146  2.89801  2.37887  2.77519  2.98518  4.58477  3.61503
          0.00290  6.24141  6.96376  0.61958  0.77255  0.48576  0.95510
     10   1.60697  3.65150  3.11548  1.80674  4.19706  3.48402  3.88787  3.62629  2.14834  3.83880  4.58034  2.38948  4.74661  2.90994  3.03384  3.04376  3.80991  3.91421  6.51901  3.52244     10 - -
          2.68618  4.42225  2.77519  2.73123  3.46354  2.40513  3.72494  3.29354  2.67741  2.69355  4.24690  2.90347  2.73739  3.18146  2.89801  2.37887  2.77519  2.98518  4.58477  3.61503
          0.00290  6.24141  6.96376  0.61958  0.77255  0.48576  0.95510
     11   2.16682  3.62055  5.47573  3.44134  3.74023  4.84900  5.17210  2.55181  3.54364  2.08734  3.16748  3.16561  5.21466  3.95072  2.61992  3.81436  3.52352  1.43944  4.39984  2.63544     11 - -
          2.68618  4.42225  2.77519  2.73123  3.46354  2.40513  3.72494  3.29354  2.67741  2.69355  4.24690  2.90347  2.73739  3.18146  2.89801  2.37887  2.77519  2.98518  4.58477  3.61503
          0.00290  6.24141  6.96376  0.61958  0.77255  0.48576  0.95510
     12   1.12768  3.64675  5.66462  5.04969  2.53011  2.49412  5.20897  3.02099  4.37795  2.01867  3.32842  5.03615  5.23950  4.96826  4.84623  2.86745  2.87818  2.77186  5.70455  3.29631     12 - -
          2.68618  4.42225  2.77519  2.73123  3.46354  2.40513  3.72494  3.29354  2.67741  2.69355  4.24690  2.90347  2.73739  3.18146  2.89801  2.37887  2.77519  2.98518  4.58477  3.61503
          0.00290  6.24141  6.96376  0.61958  0.77255  0.48576  0.95510
     13   2.34628  4.71777  2.98185  1.75890  5.43252  2.50485  4.09179  4.16381  2.29853  2.76918  3.82977  2.96181  4.74600  2.97352  2.19641  2.93562  3.10539  4.47833  4.47735  3.65361     13 - -
          2.68643  4.42182  2.77584  2.73122  3.46334  2.40770  3.72529  3.29161  2.67706  2.68709  4.24433  2.90413  2.73978  3.18256  2.89848  2.38030  2.77711  2.98494  4.56661  3.61390
          2.07514  0.81950  0.83516  1.43968  0.27050  0.48576  0.95510
     14   2.50421  4.37125  2.75025  2.30769  3.57446  2.73064  3.83930  3.21696  2.38042  2.18549  4.72850  2.52961  3.61902  3.13653  2.78763  2.41910  3.44410  3.68822  6.12618  4.26738     25 - -
          2.68618  4.42225  2.77519  2.73123  3.46354  2.40513  3.72494  3.29354  2.67741  2.69355  4.24690  2.90347  2.73739  3.18146  2.89801  2.37887  2.77519  2.98518  4.58477  3.61503
          0.02550  5.67426  3.82858  0.61958  0.77255  2.02582  0.14143
     15   2.59673  5.41810  2.89780  2.59942  3.17168  4.05596  4.26025  3.00942  2.96940  1.78434  3.64533  2.96297  2.68503  3.15907  2.99647  2.32568  2.95410  3.74889  5.92195  3.34781     26 - -
          2.68618  4.42225  2.77519  2.73123  3.46354  2.40513  3.72494  3.29354  2.67741  2.69355  4.24690  2.90347  2.73739  3.18146  2.89801  2.37887  2.77519  2.98518  4.58477  3.61503
          0.00515  5.66749  6.38983  0.61958  0.77255  1.83242  0.17438
     16   2.63345  4.78052  2.76029  2.44792  5.08742  3.22191  3.86626  3.53933  2.10642  4.04748  4.78268  2.54128  2.36046  2.70564  2.43490  2.72302  2.83734  3.26837  6.17462  3.36641     27 - -
          2.68618  4.42225  2.77519  2.73123  3.46354  2.40513  3.72494  3.29354  2.67741  2.69355  4.24690  2.90347  2.73739  3.18146  2.89801  2.37887  2.77519  2.98518  4.58477  3.61503
          0.00494  5.70790  6.43025  0.61958  0.77255  1.42451  0.27526
     17   2.60897  3.74405  3.02958  2.76302  4.00890  2.90243  3.92538  3.32469  2.65688  2.99446  4.79487  2.33007  3.49132  2.63486  2.35929  2.46846  2.88161  2.57310  6.19472  3.86485     28 - -
          2.68618  4.42225  2.77519  2.73123  3.46354  2.40513  3.72494  3.29354  2.67741  2.69355  4.24690  2.90347  2.73739  3.18146  2.89801  2.37887  2.77519  2.98518  4.58477  3.61503
          0.00448  5.80699  6.52934  0.61958  0.77255  1.52476  0.24548
     18   2.43543  5.05944  3.89555  3.31049  3.01015  4.04620  4.65158  2.34647  2.98332  1.59147  3.80318  3.46893  4.76777  3.17943  3.23104  3.02325  2.51507  2.10803  5.64787  3.67268     29 - -
          2.68618  4.42225  2.77519  2.73123  3.46354  2.40513  3.72494  3.29354  2.67741  2.69355  4.24690  2.90347  2.73739  3.18146  2.89801  2.37887  2.77519  2.98518  4.58477  3.61503
          0.00424  5.86103  6.58338  0.61958  0.77255  1.89367  0.16313
     19   2.85898  5.64811  2.82665  3.11536  2.65672  3.47574  3.32409  3.11355  2.49212  2.24264  4.70886  3.31546  3.90063  2.83898  1.83871  2.63369  3.33673  3.58800  3.85936  3.65248     30 - -
          2.68618  4.42225  2.77519  2.73123  3.46354  2.40513  3.72494  3.29354  2.67741  2.69355  4.24690  2.90347  2.73739  3.18146  2.89801  2.37887  2.77519  2.98518  4.58477  3.61503
          0.01859  5.86103  4.16225  0.61958  0.77255  1.63118  0.21778
     20   2.51857  4.64999  2.58450  2.24318  5.18800  3.87557  3.44684  3.60489  2.24908  2.71096  4.38644  3.03479  2.45494  2.44447  2.54247  2.59243  3.10649  3.50840  6.27566  4.86473     31 - -
          2.68618  4.42225  2.77519  2.73123  3.46354  2.40513  3.72494  3.29354  2.67741  2.69355  4.24690  2.90347  2.73739  3.18146  2.89801  2.37887  2.77519  2.98518  4.58477  3.61503
          0.00418  5.87443  6.59678  0.61958  0.77255  0.28034  1.40866
     21   2.57366  6.03682  3.37455  2.51213  3.42524  3.26038  3.73722  3.91760  1.74146  3.11632  4.37914  2.60668  4.70350  2.75091  2.06672  2.77756  2.84202  3.53564  3.84461  4.20397     32 - -
          2.68618  4.42225  2.77519  2.73123  3.46354  2.40513  3.72494  3.29354  2.67741  2.69355  4.24690  2.90347  2.73739  3.18146  2.89801  2.37887  2.77519  2.98518  4.58477  3.61503
          0.00308  6.17877  6.90112  0.61958  0.77255  0.60051  0.79525
     22   3.05742  5.06016  4.15616  3.62218  1.83881  4.26380  3.76230  1.75920  4.78465  1.45847  3.72149  4.08114  5.20845  4.92327  4.51752  3.93785  3.47021  2.60302  4.26826  2.39236     33 - -
          2.68618  4.42225  2.77519  2.73123  3.46354  2.40513  3.72494  3.29354  2.67741  2.69355  4.24690  2.90347  2.73739  3.18146  2.89801  2.37887  2.77519  2.98518  4.58477  3.61503
          0.00300  6.20657  6.92891  0.61958  0.77255  0.63098  0.75944
     23   1.62296  4.98611  3.02892  2.48958  3.21720  2.48451  4.53722  3.79419  2.81235  2.29466  5.06499  2.98322  4.31410  3.10510  3.35634  2.30443  2.99310  3.76904  6.46504  3.79598     34 - -
          2.68618  4.42225  2.77519  2.73123  3.46354  2.40513  3.72494  3.29354  2.67741  2.69355  4.24690  2.90347  2.73739  3.18146  2.89801  2.37887  2.77519  2.98518  4.58477  3.61503
          0.00297  6.21656  6.93891  0.61958  0.77255  0.51089  0.91619
     24   2.23322  5.10865  2.26604  2.02662  4.76093  3.15483  3.97621  3.36059  2.63735  3.37796  5.12294  2.69944  3.41115  2.71694  2.42592  2.66149  2.90524  3.70930  6.51475  3.51677     35 - -
          2.68618  4.42225  2.77519  2.73123  3.46354  2.40513  3.72494  3.29354  2.67741  2.69355  4.24690  2.90347  2.73739  3.18146  2.89801  2.37887  2.77519  2.98518  4.58477  3.61503
          0.00293  6.22996  6.95231  0.61958  0.77255  0.59110  0.80680
     25   2.44313  4.68938  2.47340  2.37269  3.97583  3.21591  3.49751  2.79538  2.08109  2.66744  5.11099  2.99524  3.05696  3.36713  2.74882  2.54188  2.91693  3.83147  5.31662  3.86609     36 - -
          2.68618  4.42225  2.77519  2.73123  3.46354  2.40513  3.72494  3.29354  2.67741  2.69355  4.24690  2.90347  2.73739  3.18146  2.89801  2.37887  2.77519  2.98518  4.58477  3.61503
          0.00293  6.22996  6.95231  0.61958  0.77255  0.59110  0.80680
     26   2.41149  3.50504  4.61562  4.42159  2.00826  4.38512  4.47151  1.84705  3.87944  1.85884  3.98092  3.27916  4.41687  4.30909  3.77770  2.60762  2.76908  2.65278  3.90906  3.37071     37 - -
          2.68618  4.42225  2.77519  2.73123  3.46354  2.40513  3.72494  3.29354  2.67741  2.69355  4.24690  2.90347  2.73739  3.18146  2.89801  2.37887  2.77519  2.98518  4.58477  3.61503
          0.00293  6.22996  6.95231  0.61958  0.77255  0.42511  1.06044
     27   3.04740  4.29216  2.96222  2.38792  4.72893  1.26305  4.29137  4.10637  3.18679  3.07272  5.11303  2.54063  2.60267  3.17402  3.18297  2.56133  3.81099  3.55178  6.50794  4.25187     38 - -
          2.68702  4.42071  2.77218  2.72716  3.46369  2.40611  3.72754  3.29182  2.67580  2.69312  4.24842  2.90414  2.73698  3.18244  2.89984  2.37984  2.77643  2.98668  4.58574  3.61634
          1.46385  0.54103  1.67930  1.37992  0.28982  0.48576  0.95510
     28   2.83842  5.94658  2.14185  2.12066  4.49550  3.37321  3.28359  3.45713  2.28966  2.71064  4.31052  3.46576  3.36730  2.43585  2.45234  2.98507  2.91086  2.94038  6.37960  4.96898     52 - -
          2.68618  4.42225  2.77519  2.73123  3.46354  2.40513  3.72494  3.29354  2.67741  2.69355  4.24690  2.90347  2.73739  3.18146  2.89801  2.37887  2.77519  2.98518  4.58477  3.61503
          0.00356  6.03616  6.75851  0.61958  0.77255  0.14722  1.98852
     29   2.14438  4.05566  3.64568  4.03182  2.24268  3.35427  4.51023  2.42111  3.95756  1.53775  3.08813  4.59532  4.16138  3.47927  4.78000  3.46565  3.01752  2.36492  3.38149  3.56983     53 - -
          2.68618  4.42225  2.77519  2.73123  3.46354  2.40513  3.72494  3.29354  2.67741  2.69355  4.24690  2.90347  2.73739  3.18146  2.89801  2.37887  2.77519  2.98518  4.58477  3.61503
          0.00290  6.24141  6.96376  0.61958  0.77255  0.48576  0.95510
     30   2.80388  6.04327  3.18061  2.43126  4.12947  2.79393  4.02425  3.29205  2.19700  2.96440  5.08926  3.83896  2.91374  3.15949  1.87205  3.01732  3.53497  3.06150  2.40964  3.93491     54 - -
          2.68618  4.42225  2.77519  2.73123  3.46354  2.40513  3.72494  3.29354  2.67741  2.69355  4.24690  2.90347  2.73739  3.18146  2.89801  2.37887  2.77519  2.98518  4.58477  3.61503
          0.00290  6.24141  6.96376  0.61958  0.77255  0.48576  0.95510
     31   2.56913  5.18899  2.47465  1.80619  4.95215  4.03190  3.37938  4.16195  2.38337  2.95995  5.13205  2.59218  4.13789  2.55106  2.29473  2.38014  3.01180  3.82839  6.52368  4.56844     55 - -
          2.68618  4.42225  2.77519  2.73123  3.46354  2.40513  3.72494  3.29354  2.67741  2.69355  4.24690  2.90347  2.73739  3.18146  2.89801  2.37887  2.77519  2.98518  4.58477  3.61503
          0.00290  6.24141  6.96376  0.61958  0.77255  0.48576  0.95510
     32   2.61350  3.32025  4.88883  5.01381  2.91935  3.49156  4.55978  2.28331  4.39875  1.36062  2.88874  4.22744  4.28484  3.69380  2.90592  3.82450  3.29079  2.30926  2.62742  4.10225     56 - -
          2.68618  4.42225  2.77519  2.73123  3.46354  2.40513  3.72494  3.29354  2.67741  2.69355  4.24690  2.90347  2.73739  3.18146  2.89801  2.37887  2.77519  2.98518  4.58477  3.61503
          0.00290  6.24141  6.96376  0.61958  0.77255  0.48576  0.95510
     33   1.93271  4.19628  5.65531  4.10007  2.69947  2.59997  5.20728  2.55735  4.82924  1.31584  3.51289  4.16113  5.23837  4.96333  4.01311  3.45386  3.50320  1.78521  5.70553  4.52923     57 - -
          2.68618  4.42225  2.77519  2.73123  3.46354  2.40513  3.72494  3.29354  2.67741  2.69355  4.24690  2.90347  2.73739  3.18146  2.89801  2.37887  2.77519  2.98518  4.58477  3.61503
          0.00290  6.24141  6.96376  0.61958  0.77255  0.48576  0.95510
     34   2.27146  3.96570  3.25199  2.16515  2.81096  2.96794  3.89389  3.96347  1.96747  2.61145  4.48134  3.90601  4.02660  3.53796  2.60064  2.81520  3.82402  2.76811  5.41747  2.83407     58 - -
          2.68618  4.42225  2.77519  2.73123  3.46354  2.40513  3.72494  3.29354  2.67741  2.69355  4.24690  2.90347  2.73739  3.18146  2.89801  2.37887  2.77519  2.98518  4.58477  3.61503
          0.00290  6.24141  6.96376  0.61958  0.77255  0.48576  0.95510
     35   2.69799  4.23556  4.62506  4.49802  2.12180  4.85848  4.47087  2.22520  3.21077  1.52184  3.60349  3.15115  4.50721  4.05488  3.93651  3.84513  3.32807  2.44710  2.94843  2.55838     59 - -
          2.68618  4.42225  2.77519  2.73123  3.46354  2.40513  3.72494  3.29354  2.67741  2.69355  4.24690  2.90347  2.73739  3.18146  2.89801  2.37887  2.77519  2.98518  4.58477  3.61503
          0.00290  6.24141  6.96376  0.61958  0.77255  0.48576  0.95510
     36   1.24982  3.38160  5.68349  5.06726  2.98729  3.89219  4.77497  2.04404  4.84933  1.60271  3.15819  5.04460  5.24177  4.97819  4.85313  3.26659  2.90705  2.78067  4.05783  4.52688     60 - -
          2.68618  4.42225  2.77519  2.73123  3.46354  2.40513  3.72494  3.29354  2.67741  2.69355  4.24690  2.90347  2.73739  3.18146  2.89801  2.37887  2.77519  2.98518  4.58477  3.61503
          0.00290  6.24141  6.96376  0.61958  0.77255  0.48576  0.95510
     37   1.56414  2.36520  5.66679  5.05329  4.18501  1.59166  5.21789  2.03823  4.84105  2.44404  4.21099  5.04147  5.24573  4.97461  4.85351  3.62497  3.42996  2.13256  5.71529  4.15953     61 - -
          2.68618  4.42225  2.77519  2.73123  3.46354  2.40513  3.72494  3.29354  2.67741  2.69355  4.24690  2.90347  2.73739  3.18146  2.89801  2.37887  2.77519  2.98518  4.58477  3.61503
          0.00290  6.24141  6.96376  0.61958  0.77255  0.48576  0.95510
     38   1.99574  3.77453  4.37339  3.64544  2.58821  2.70593  5.18483  2.54784  3.29798  1.31132  3.24031  4.97711  5.22327  4.37870  4.28977  3.55457  3.93574  2.82299  5.12120  2.53858     62 - -
          2.68618  4.42225  2.77519  2.73123  3.46354  2.40513  3.72494  3.29354  2.67741  2.69355  4.24690  2.90347  2.73739  3.18146  2.89801  2.37887  2.77519  2.98518  4.58477  3.61503
          0.00290  6.24141  6.96376  0.61958  0.77255  0.48576  0.95510
     39   2.99114  3.58823  5.68563  5.06926  2.69070  4.08790  5.21274  2.89404  4.85085  0.91404  3.03485  5.04556  5.24203  4.97932  4.85391  3.17564  2.86903  2.88331  3.34407  2.36381     63 - -
          2.68618  4.42225  2.77519  2.73123  3.46354  2.40513  3.72494  3.29354  2.67741  2.69355  4.24690  2.90347  2.73739  3.18146  2.89801  2.37887  2.77519  2.98518  4.58477  3.61503
          0.00290  6.24141  6.96376  0.61958  0.77255  0.48576  0.95510
     40   7.20572  7.97307  7.21324  7.27382  7.11020  6.55756  0.01146  8.26108  7.37294  7.33848  8.67543  7.57176  7.19701  7.75056  7.27336  7.46668  7.61374  7.91781  8.09394  7.11717     64 - -
          2.68618  4.42225  2.77519  2.73123  3.46354  2.40513  3.72494  3.29354  2.67741  2.69355  4.24690  2.90347  2.73739  3.18146  2.89801  2.37887  2.77519  2.98518  4.58477  3.61503
          0.00290  6.24141  6.96376  0.61958  0.77255  0.48576  0.95510
     41   6.80806  8.02732  0.01558  5.99147  7.98043  6.29129  7.49178  8.23644  6.97788  7.40440  8.65308  6.54425  6.96952  6.98901  7.25921  6.82470  7.19546  7.79730  8.45644  7.99748     65 - -
          2.68618  4.42225  2.77519  2.73123  3.46354  2.40513  3.72494  3.29354  2.67741  2.69355  4.24690  2.90347  2.73739  3.18146  2.89801  2.37887  2.77519  2.98518  4.58477  3.61503
          0.00290  6.24141  6.96376  0.61958  0.77255  0.48576  0.95510
     42   2.73231  5.08047  5.68546  5.06909  2.29007  4.53282  5.21276  1.54384  4.45925  1.13003  3.60067  5.04551  5.24206  4.97925  4.85389  3.27490  3.52330  2.42463  4.48103  3.42489     66 - -
          2.68618  4.42225  2.77519  2.73123  3.46354  2.40513  3.72494  3.29354  2.67741  2.69355  4.24690  2.90347  2.73739  3.18146  2.89801  2.37887  2.77519  2.98518  4.58477  3.61503
          0.00290  6.24141  6.96376  0.61958  0.77255  0.48576  0.95510
     43   3.46967  6.38468  6.44658  6.52398  7.23457  0.06958  7.26133  6.88767  6.71012  6.51536  7.30035  6.04744  6.00576  6.76879  6.66236  4.73740  5.11713  5.89999  8.32238  7.53747     67 - -
          2.68618  4.42225  2.77519  2.73123  3.46354  2.40513  3.72494  3.29354  2.67741  2.69355  4.24690  2.90347  2.73739  3.18146  2.89801  2.37887  2.77519  2.98518  4.58477  3.61503
          0.00290  6.24141  6.96376  0.61958  0.77255  0.48576  0.95510
     44   6.76498  7.87601  7.01175  6.65299  7.85037  6.42203  7.16463  7.80701  0.01847  6.97855  8.09834  6.93037  6.99169  6.51117  5.63183  6.90279  7.00993  7.46545  8.23482  7.73631     68 - -
          2.68618  4.42225  2.77519  2.73123  3.46354  2.40513  3.72494  3.29354  2.67741  2.69355  4.24690  2.90347  2.73739  3.18146  2.89801  2.37887  2.77519  2.98518  4.58477  3.61503
          0.00290  6.24141  6.96376  0.61958  0.77255  0.48576  0.95510
     45   1.50436  2.88018  5.66940  4.59222  2.35213  4.30687  5.20982  1.95829  4.83930  2.52980  3.78157  5.03829  5.24007  4.31623  3.70834  3.01795  3.29019  2.19788  5.70403  2.38179     69 - -
          2.68618  4.42225  2.77519  2.73123  3.46354  2.40513  3.72494  3.29354  2.67741  2.69355  4.24690  2.90347  2.73739  3.18146  2.89801  2.37887  2.77519  2.98518  4.58477  3.61503
          0.00290  6.24141  6.96376  0.61958  0.77255  0.48576  0.95510
     46   2.18963  4.85714  2.46279  3.29891  4.33296  3.86169  3.26773  3.85415  3.18941  3.78640  5.08128  1.99980  4.75850  3.55424  3.35976  1.71522  1.69313  4.15116  6.48155  5.08550     70 - -
          2.68618  4.42225  2.77519  2.73123  3.46354  2.40513  3.72494  3.29354  2.67741  2.69355  4.24690  2.90347  2.73739  3.18146  2.89801  2.37887  2.77519  2.98518  4.58477  3.61503
          0.00290  6.24141  6.96376  0.61958  0.77255  0.48576  0.95510
     47   2.84171  4.18266  3.02057  2.12194  4.21633  3.61350  3.70365  3.84634  2.54757  2.96062  5.12353  3.68238  1.67563  2.98555  2.66101  2.24528  3.01075  3.93599  6.51664  3.67977     71 - -
          2.68618  4.42225  2.77519  2.73123  3.46354  2.40513  3.72494  3.29354  2.67741  2.69355  4.24690  2.90347  2.73739  3.18146  2.89801  2.37887  2.77519  2.98518  4.58477  3.61503
          0.00290  6.24141  6.96376  0.61958  0.77255  0.48576  0.95510
     48   1.87228  5.27101  3.28850  2.23286  3.16248  2.03574  3.93512  3.28318  2.52266  3.76226  5.12556  2.86285  3.27963  3.10803  2.97565  2.79219  3.16918  4.18207  6.51832  3.06480     72 - -
          2.68618  4.42225  2.77519  2.73123  3.46354  2.40513  3.72494  3.29354  2.67741  2.69355  4.24690  2.90347  2.73739  3.18146  2.89801  2.37887  2.77519  2.98518  4.58477  3.61503
          0.00290  6.24141  6.96376  0.61958  0.77255  0.48576  0.95510
     49   6.39733  7.19962  7.11881  7.15278  0.18639  6.76271  5.28224  4.65255  6.90958  4.89980  3.97421  6.24090  6.98976  6.43972  6.62482  6.18247  6.57234  5.85398  3.05421  2.75285     73 - -
          2.68618  4.42225  2.77519  2.73123  3.46354  2.40513  3.72494  3.29354  2.67741  2.69355  4.24690  2.90347  2.73739  3.18146  2.89801  2.37887  2.77519  2.98518  4.58477  3.61503
          0.00290  6.24141  6.96376  0.61958  0.77255  0.48576  0.95510
     50   3.43063  6.62097  3.46993  3.67509  5.99524  4.74194  5.00486  5.45226  3.34790  4.32101  5.71165  3.83145  5.21810  0.30137  3.82276  4.11596  3.91482  5.03965  7.02795  5.65544     74 - -
          2.68618  4.42225  2.77519  2.73123  3.46354  2.40513  3.72494  3.29354  2.67741  2.69355  4.24690  2.90347  2.73739  3.18146  2.89801  2.37887  2.77519  2.98518  4.58477  3.61503
          0.00290  6.24141  6.96376  0.61958  0.77255  0.48576  0.95510
     51   2.29822  4.15629  2.32752  2.30091  4.73721  3.70503  4.53962  3.86140  1.78835  3.65548  3.93508  2.64663  4.74598  2.47214  2.22490  2.96127  3.11827  4.18892  5.19020  3.92681     75 - -
          2.68618  4.42225  2.77519  2.73123  3.46354  2.40513  3.72494  3.29354  2.67741  2.69355  4.24690  2.90347  2.73739  3.18146  2.89801  2.37887  2.77519  2.98518  4.58477  3.61503
          0.00290  6.24141  6.96376  0.61958  0.77255  0.48576  0.95510
     52   3.02827  5.96235  3.65996  3.33845  4.39950  3.73570  3.90212  4.24009  1.57055  2.99857  3.38487  3.06644  4.77658  2.35159  2.06658  3.12619  3.81917  3.39861  4.60637  1.97113     76 - -
          2.68618  4.42225  2.77519  2.73123  3.46354  2.40513  3.72494  3.29354  2.67741  2.69355  4.24690  2.90347  2.73739  3.18146  2.89801  2.37887  2.77519  2.98518  4.58477  3.61503
          0.00290  6.24141  6.96376  0.61958  0.77255  0.48576  0.95510
     53   3.19465  3.51594  3.85018  4.30075  3.48554  4.86316  5.19158  1.72420  2.72148  1.28275  3.70392  4.50269  4.11885  3.92985  3.83569  4.17019  3.93674  1.89469  3.89934  3.49365     77 - -
          2.68441  4.42516  2.77417  2.72940  3.46587  2.40656  3.72550  3.29290  2.67406  2.69193  4.24366  2.90394  2.73826  3.18321  2.89829  2.38091  2.77660  2.98752  4.57844  3.61360
          2.62394  0.77570  0.76120  1.74816  0.19128  0.48576  0.95510
     54   2.42762  5.66719  2.46917  2.20355  3.92292  2.73459  4.14227  3.66383  2.28503  2.47138  4.03251  2.84145  2.75706  3.10072  2.87048  2.57838  3.40843  3.73211  6.10510  3.71463     95 - -
          2.68618  4.42225  2.77519  2.73123  3.46354  2.40513  3.72494  3.29354  2.67741  2.69355  4.24690  2.90347  2.73739  3.18146  2.89801  2.37887  2.77519  2.98518  4.58477  3.61503
          0.00543  5.61376  6.33610  0.61958  0.77255  1.53099  0.24376
     55   2.77206  5.71228  2.66165  2.49154  3.12384  2.41047  3.96795  3.09692  2.46822  2.32706  4.75711  2.43787  3.47255  2.99462  2.97391  2.79117  2.85699  3.13049  6.15454  4.75331     96 - -
          2.68618  4.42225  2.77519  2.73123  3.46354  2.40513  3.72494  3.29354  2.67741  2.69355  4.24690  2.90347  2.73739  3.18146  2.89801  2.37887  2.77519  2.98518  4.58477  3.61503
          0.00488  5.72020  6.44255  0.61958  0.77255  1.33023  0.30709
     56   2.54464  4.05202  3.12296  2.37351  3.26429  3.06427  3.90129  3.86642  2.07138  3.15073  3.63312  2.83031  2.75457  3.19135  2.34032  3.14716  3.24182  2.80416  6.19737  3.19660     97 - -
          2.68618  4.42225  2.77519  2.73123  3.46354  2.40513  3.72494  3.29354  2.67741  2.69355  4.24690  2.90347  2.73739  3.18146  2.89801  2.37887  2.77519  2.98518  4.58477  3.61503
          0.00436  5.83383  6.55617  0.61958  0.77255  1.29735  0.31918
     57   2.48205  5.85716  2.37465  2.35073  4.07344  3.00453  3.54532  3.16315  2.36776  3.30453  4.28801  2.48487  2.69665  2.94148  3.02615  2.69145  3.41214  2.89349  5.17223  3.52384     98 - -
          2.68618  4.42225  2.77519  2.73123  3.46354  2.40513  3.72494  3.29354  2.67741  2.69355  4.24690  2.90347  2.73739  3.18146  2.89801  2.37887  2.77519  2.98518  4.58477  3.61503
          0.00402  5.91524  6.63759  0.61958  0.77255  0.84981  0.55774
     58   2.38261  4.75436  2.62220  2.32386  3.72482  3.02943  2.89284  3.18995  2.50710  3.24314  4.98695  2.85987  2.84102  2.72667  2.88279  2.98679  3.07367  3.33026  6.38022  2.79890     99 - -
          2.68618  4.42225  2.77519  2.73123  3.46354  2.40513  3.72494  3.29354  2.67741  2.69355  4.24690  2.90347  2.73739  3.18146  2.89801  2.37887  2.77519  2.98518  4.58477  3.61503
          0.00353  6.04469  6.76704  0.61958  0.77255  0.83049  0.57241
     59   2.60559  4.33989  2.30061  2.24577  4.64987  2.91809  4.46183  3.31651  2.33420  3.07312  3.79803  3.74720  2.56403  2.82932  2.58166  2.81438  2.95387  2.85568  6.40504  3.74948    100 - -
          2.68618  4.42225  2.77519  2.73123  3.46354  2.40513  3.72494  3.29354  2.67741  2.69355  4.24690  2.90347  2.73739  3.18146  2.89801  2.37887  2.77519  2.98518  4.58477  3.61503
          0.00329  6.11457  6.83691  0.61958  0.77255  0.49116  0.94654
     60   2.80179  4.60905  3.03365  1.81297  4.56218  2.70156  3.62739  3.36690  2.12016  3.22069  4.41138  2.97633  3.75630  2.76167  2.00858  2.72639  3.07327  4.12658  6.48939  5.07798    101 - -
          2.68618  4.42225  2.77519  2.73123  3.46354  2.40513  3.72494  3.29354  2.67741  2.69355  4.24690  2.90347  2.73739  3.18146  2.89801  2.37887  2.77519  2.98518  4.58477  3.61503
          0.00304  6.19372  6.91607  0.61958  0.77255  0.81110  0.58765
     61   3.08411  6.06041  2.45995  1.96470  5.40665  1.72081  3.85358  4.04739  2.14591  4.00102  5.10076  2.96310  2.97461  3.21998  3.33511  2.46911  2.99691  3.27733  6.49240  4.53828    102 - -
          2.68618  4.42225  2.77519  2.73123  3.46354  2.40513  3.72494  3.29354  2.67741  2.69355  4.24690  2.90347  2.73739  3.18146  2.89801  2.37887  2.77519  2.98518  4.58477  3.61503
          0.00303  6.19706  6.91940  0.61958  0.77255  0.46481  0.98955
     62   2.84221  3.41340  2.32608  2.41222  4.31318  2.45759  3.27000  4.01130  2.10926  2.61596  4.72139  2.79175  3.15923  3.33042  2.58693  2.75684  3.10931  3.76521  6.50974  4.17157    103 - -
          2.68618  4.42225  2.77519  2.73123  3.46354  2.40513  3.72494  3.29354  2.67741  2.69355  4.24690  2.90347  2.73739  3.18146  2.89801  2.37887  2.77519  2.98518  4.58477  3.61503
          0.00294  6.22651  6.94886  0.61958  0.77255  0.62060  0.77137
     63   2.71955  4.17825  2.73062  2.69651  4.10883  2.44386  4.01661  3.42366  2.12943  3.32038  4.30310  3.10745  2.56100  3.48941  2.20000  2.42704  3.14921  3.53446  6.49900  3.25467    104 - -
          2.68618  4.42225  2.77519  2.73123  3.46354  2.40513  3.72494  3.29354  2.67741  2.69355  4.24690  2.90347  2.73739  3.18146  2.89801  2.37887  2.77519  2.98518  4.58477  3.61503
          0.00294  6.22651  6.94886  0.61958  0.77255  0.52458  0.89601
     64   3.33720  6.03320  3.44736  2.18037  4.25478  2.39044  4.54780  3.54970  2.01401  2.98365  3.82745  3.59019  2.74037  2.68407  2.68130  2.73260  3.70370  3.06503  2.65714  3.47631    105 - -
          2.68618  4.42225  2.77519  2.73123  3.46354  2.40513  3.72494  3.29354  2.67741  2.69355  4.24690  2.90347  2.73739  3.18146  2.89801  2.37887  2.77519  2.98518  4.58477  3.61503
          0.00292  6.23294  6.95529  0.61958  0.77255  0.56489  0.84030
     65   2.59817  6.08399  2.78986  1.85740  4.19604  2.30398  3.24633  4.05377  2.17293  2.63811  5.12455  2.88934  4.73954  3.17240  2.68404  2.47369  3.39692  3.65059  6.51644  3.74750    106 - -
          2.68618  4.42225  2.77519  2.73123  3.46354  2.40513  3.72494  3.29354  2.67741  2.69355  4.24690  2.90347  2.73739  3.18146  2.89801  2.37887  2.77519  2.98518  4.58477  3.61503
          0.00292  6.23294  6.95529  0.61958  0.77255  0.43928  1.03423
     66   2.54566  4.22241  4.49369  3.04630  2.20396  3.93173  3.82919  2.13139  3.23719  2.28720  3.72607  4.35281  3.75880  4.34444  4.15857  2.56372  3.27115  1.77944  4.47675  2.93671    107 - -
          2.68618  4.42225  2.77519  2.73123  3.46354  2.40513  3.72494  3.29354  2.67741  2.69355  4.24690  2.90347  2.73739  3.18146  2.89801  2.37887  2.77519  2.98518  4.58477  3.61503
          0.00986  6.24141  4.84501  0.61958  0.77255  0.48576  0.95510
     67   3.04750  6.08597  1.84413  2.71370  5.43184  2.82277  3.52019  4.31458  3.04832  4.39160  5.12643  2.66915  2.03341  3.45932  1.57836  3.19152  3.44059  4.24970  5.13463  3.81764    108 - -
          2.68648  4.42385  2.77470  2.73201  3.46202  2.40592  3.72330  3.29444  2.67622  2.69356  4.24823  2.90396  2.73748  3.18134  2.89664  2.37907  2.77563  2.98521  4.58418  3.61467
          0.28275  1.40512  6.95681  1.95766  0.15221  0.44696  1.02046
     68   4.34373  6.93246  4.81306  4.80143  5.79790  5.29870  0.10246  6.56079  4.72977  5.89536  6.92579  5.19721  6.00844  4.41534  4.95346  4.99853  5.38503  6.02960  7.21377  5.66847    120 - -
          2.68618  4.42225  2.77519  2.73123  3.46354  2.40513  3.72494  3.29354  2.67741  2.69355  4.24690  2.90347  2.73739  3.18146  2.89801  2.37887  2.77519  2.98518  4.58477  3.61503
          0.00290  6.24141  6.96376  0.61958  0.77255  0.48576  0.95510
     69   1.93685  6.09076  2.92360  1.64990  5.43651  2.48976  4.53900  4.92297  3.09295  4.39634  5.13125  2.68150  3.82236  3.46440  3.53470  1.51925  3.37909  4.10764  4.78078  4.57187    121 - -
          2.68618  4.42225  2.77519  2.73123  3.46354  2.40513  3.72494  3.29354  2.67741  2.69355  4.24690  2.90347  2.73739  3.18146  2.89801  2.37887  2.77519  2.98518  4.58477  3.61503
          0.00290  6.24141  6.96376  0.61958  0.77255  0.48576  0.95510
     70   3.01187  4.16466  4.16773  3.10452  2.27315  4.08454  3.95344  2.16648  3.72258  1.94490  3.59360  4.86029  3.63843  4.76455  3.21538  2.99245  2.01488  2.20929  4.97582  3.12855    122 - -
          2.68618  4.42225  2.77519  2.73123  3.46354  2.40513  3.72494  3.29354  2.67741  2.69355  4.24690  2.90347  2.73739  3.18146  2.89801  2.37887  2.77519  2.98518  4.58477  3.61503
          0.00290  6.24141  6.96376  0.61958  0.77255  0.48576  0.95510
     71   1.61196  4.34168  5.67996  5.06397  3.11607  4.30493  5.21171  2.69959  3.99181  1.14957  3.78754  5.04302  3.80962  4.97633  4.58639  3.33469  3.93968  2.34442  3.23997  2.92812    123 - -
          2.68618  4.42225  2.77519  2.73123  3.46354  2.40513  3.72494  3.29354  2.67741  2.69355  4.24690  2.90347  2.73739  3.18146  2.89801  2.37887  2.77519  2.98518  4.58477  3.61503
          0.00290  6.24141  6.96376  0.61958  0.77255  0.48576  0.95510
     72   3.65248  4.77000  5.56478  4.37087  6.36531  1.10039  6.18289  5.83838  5.18027  5.48195  6.24709  5.20152  4.53246  5.44270  4.51048  0.67634  2.99730  5.11621  7.66356  6.49294    124 - -
          2.68618  4.42225  2.77519  2.73123  3.46354  2.40513  3.72494  3.29354  2.67741  2.69355  4.24690  2.90347  2.73739  3.18146  2.89801  2.37887  2.77519  2.98518  4.58477  3.61503
          0.00290  6.24141  6.96376  0.61958  0.77255  0.48576  0.95510
     73   1.37001  5.60203  3.90098  2.90083  3.52578  2.99639  3.76284  2.97574  3.43155  1.86667  4.68953  4.11344  3.82820  2.88473  3.77992  2.58843  3.19305  2.91709  6.14526  3.57547    125 - -
          2.68620  4.42227  2.77521  2.73109  3.46356  2.40515  3.72496  3.29356  2.67743  2.69357  4.24692  2.90349  2.73741  3.18123  2.89803  2.37889  2.77521  2.98520  4.58479  3.61505
          0.17007  4.10877  1.96636  0.31323  1.31336  0.48576  0.95510
     74   1.81228  5.03565  5.12701  3.37954  2.60837  3.98172  4.18618  2.35400  2.82812  1.78326  3.46396  4.70973  3.52194  3.41865  3.81629  3.65498  3.81260  2.51256  3.46810  2.58104    127 - -
          2.68618  4.42225  2.77519  2.73123  3.46354  2.40513  3.72494  3.29354  2.67741  2.69355  4.24690  2.90347  2.73739  3.18146  2.89801  2.37887  2.77519  2.98518  4.58477  3.61503
          0.00684  6.09173  5.39158  0.61958  0.77255  1.04253  0.43473
     75   2.50806  4.98368  5.58565  4.50272  1.48464  4.22947  5.11509  2.46829  4.75175  1.39989  4.10254  4.94722  5.14464  4.88073  4.75583  4.09285  3.24049  2.54597  3.44342  2.32371    128 - -
          2.68618  4.42225  2.77519  2.73123  3.46354  2.40513  3.72494  3.29354  2.67741  2.69355  4.24690  2.90347  2.73739  3.18146  2.89801  2.37887  2.77519  2.98518  4.58477  3.61503
          0.02584  6.11369  3.75930  0.61958  0.77255  1.26048  0.33340
     76   2.33512  4.28798  4.62105  4.94861  2.72574  3.51531  5.09719  2.22760  4.12355  1.48806  3.81414  4.92820  5.12688  4.86143  4.73711  3.34315  2.64691  1.85390  2.86077  3.00338    129 - -
          2.68618  4.42225  2.77519  2.73123  3.46354  2.40513  3.72494  3.29354  2.67741  2.69355  4.24690  2.90347  2.73739  3.18146  2.89801  2.37887  2.77519  2.98518  4.58477  3.61503
          0.04129  6.09122  3.26537  0.61958  0.77255  1.05102  0.43014
     77   2.85149  4.69372  2.57548  2.74551  3.58056  3.21153  3.91761  3.85107  2.34771  3.09240  3.81722  2.85392  2.72323  2.73736  2.61386  3.12664  2.96166  3.85662  3.35532  2.22954    130 - -
          2.68618  4.42225  2.77519  2.73123  3.46354  2.40513  3.72494  3.29354  2.67741  2.69355  4.24690  2.90347  2.73739  3.18146  2.89801  2.37887  2.77519  2.98518  4.58477  3.61503
          0.03425  6.07908  3.46169  0.61958  0.77255  1.38680  0.28751
     78   2.45883  4.66793  2.23035  2.29513  3.03569  2.98382  2.99334  4.76755  2.53655  2.89414  4.36198  3.00165  3.22253  2.92760  2.85130  2.69237  3.38648  3.33351  4.56398  3.12712    131 - -
          2.68618  4.42225  2.77519  2.73123  3.46354  2.40513  3.72494  3.29354  2.67741  2.69355  4.24690  2.90347  2.73739  3.18146  2.89801  2.37887  2.77519  2.98518  4.58477  3.61503
          0.03663  6.04835  3.39294  0.61958  0.77255  1.48390  0.25715
     79   2.61720  4.37444  3.41636  2.96370  2.66474  4.04344  3.35463  2.17456  2.96274  1.62389  3.78122  3.12733  4.92549  4.27442  3.85933  2.82187  3.73883  2.68543  3.21508  3.10368    132 - -
          2.68618  4.42225  2.77519  2.73123  3.46354  2.40513  3.72494  3.29354  2.67741  2.69355  4.24690  2.90347  2.73739  3.18146  2.89801  2.37887  2.77519  2.98518  4.58477  3.61503
          0.09872  6.01534  2.39069  0.61958  0.77255  1.02611  0.44379
     80   2.62315  4.46393  3.05643  3.87880  2.83395  3.23280  3.88483  2.67031  2.97576  1.26024  3.80072  3.95016  4.90481  3.46237  3.43963  3.40104  3.02581  2.73010  3.92412  3.07269    133 - -
          2.68589  4.42253  2.77563  2.72850  3.46327  2.40630  3.72360  3.29145  2.67780  2.69054  4.24965  2.90419  2.73690  3.18357  2.89658  2.37929  2.77798  2.98800  4.57774  3.61568
          1.07995  0.49074  3.03210  1.75076  0.19073  0.34088  1.24182
     81   2.48954  6.02080  2.97312  1.97396  5.36565  3.20990  3.60846  3.09974  2.32815  2.63971  4.68030  2.49594  3.54800  2.67238  2.73433  2.78518  2.87547  3.04418  5.44626  4.27093    149 - -
          2.68618  4.42225  2.77519  2.73123  3.46354  2.40513  3.72494  3.29354  2.67741  2.69355  4.24690  2.90347  2.73739  3.18146  2.89801  2.37887  2.77519  2.98518  4.58477  3.61503
          0.00319  6.14450  6.86685  0.61958  0.77255  0.64851  0.73987
     82   2.40870  3.70407  2.46767  2.07398  3.04374  2.98770  3.63354  3.72835  2.30507  2.89089  5.08464  2.81989  4.22783  2.93016  2.85319  2.60849  2.82301  3.48891  5.47075  4.42849    150 - -
          2.68618  4.42225  2.77519  2.73123  3.46354  2.40513  3.72494  3.29354  2.67741  2.69355  4.24690  2.90347  2.73739  3.18146  2.89801  2.37887  2.77519  2.98518  4.58477  3.61503
          0.00306  6.18638  6.90873  0.61958  0.77255  0.74704  0.64201
     83   2.90614  4.00730  2.91399  2.59272  3.75070  2.94180  3.27827  3.14380  2.22168  2.37738  4.11671  3.14356  3.15227  2.91119  2.64812  2.64783  2.59977  3.38699  4.49653  3.80221    151 - -
          2.68618  4.42225  2.77519  2.73123  3.46354  2.40513  3.72494  3.29354  2.67741  2.69355  4.24690  2.90347  2.73739  3.18146  2.89801  2.37887  2.77519  2.98518  4.58477  3.61503
          0.00303  6.19780  6.92015  0.61958  0.77255  0.72294  0.66421
     84   2.62982  4.76554  2.85498  2.17990  2.58329  2.19544  4.51874  3.57996  2.42132  2.85696  4.73975  2.80478  2.88479  3.06507  2.72354  2.86932  3.46108  3.13263  6.48409  5.07774    152 - -
          2.68618  4.42225  2.77519  2.73123  3.46354  2.40513  3.72494  3.29354  2.67741  2.69355  4.24690  2.90347  2.73739  3.18146  2.89801  2.37887  2.77519  2.98518  4.58477  3.61503
          0.00300  6.20550  6.92785  0.61958  0.77255  0.53214  0.88514
     85   2.74798  3.99359  2.91039  2.27781  3.32075  3.20723  3.74927  3.06696  2.64538  2.13337  3.45117  3.20128  3.31226  3.35956  2.82870  2.77658  3.23525  3.50691  2.99873  3.21127    153 - -
          2.68618  4.42225  2.77519  2.73123  3.46354  2.40513  3.72494  3.29354  2.67741  2.69355  4.24690  2.90347  2.73739  3.18146  2.89801  2.37887  2.77519  2.98518  4.58477  3.61503
          0.00295  6.22385  6.94619  0.61958  0.77255  0.53534  0.88061
     86   2.69833  5.01299  2.27188  2.14652  5.42923  3.04995  3.66569  4.51341  2.71176  2.65776  4.46447  2.71895  2.59859  2.65600  2.63578  2.32718  3.38715  4.25708  4.06694  3.69650    154 - -
          2.68618  4.42225  2.77519  2.73123  3.46354  2.40513  3.72494  3.29354  2.67741  2.69355  4.24690  2.90347  2.73739  3.18146  2.89801  2.37887  2.77519  2.98518  4.58477  3.61503
          0.00293  6.23109  6.95344  0.61958  0.77255  0.53523  0.88076
     87   2.56100  4.44955  2.77685  1.88181  4.04769  2.76288  4.00676  3.66530  2.06058  3.14085  3.75098  2.75916  3.08035  3.19926  2.46831  2.68781  3.25467  4.21778  4.40230  4.64117    155 - -
          2.68618  4.42225  2.77519  2.73123  3.46354  2.40513  3.72494  3.29354  2.67741  2.69355  4.24690  2.90347  2.73739  3.18146  2.89801  2.37887  2.77519  2.98518  4.58477  3.61503
          0.00292  6.23409  6.95643  0.61958  0.77255  0.55456  0.85407
     88   2.81617  6.08492  2.33050  1.83931  3.23694  3.33227  3.43490  4.38198  2.35431  2.65948  4.50950  2.83111  3.13283  3.14077  2.66480  2.83915  2.95360  3.99809  6.51734  3.21432    156 - -
          2.68618  4.42225  2.77519  2.73123  3.46354  2.40513  3.72494  3.29354  2.67741  2.69355  4.24690  2.90347  2.73739  3.18146  2.89801  2.37887  2.77519  2.98518  4.58477  3.61503
          0.00292  6.23409  6.95643  0.61958  0.77255  0.55456  0.85407
     89   2.81513  4.03783  2.74024  3.09288  2.58831  3.21131  3.35479  3.19318  3.61900  1.59952  4.10204  3.36496  3.65550  3.61419  3.88822  3.03391  2.85777  2.32171  3.56103  3.32647    157 - -
          2.68618  4.42225  2.77519  2.73123  3.46354  2.40513  3.72494  3.29354  2.67741  2.69355  4.24690  2.90347  2.73739  3.18146  2.89801  2.37887  2.77519  2.98518  4.58477  3.61503
          0.00292  6.23409  6.95643  0.61958  0.77255  0.44502  1.02390
     90   1.78908  3.95020  3.31252  3.67102  3.20602  2.73994  4.75430  2.96734  2.56456  2.56938  3.29556  2.96811  2.79189  3.73004  2.45509  2.93256  3.02427  3.49289  4.31118  3.58293    158 - -
          2.68618  4.42225  2.77519  2.73123  3.46354  2.40513  3.72494  3.29354  2.67741  2.69355  4.24690  2.90347  2.73739  3.18146  2.89801  2.37887  2.77519  2.98518  4.58477  3.61503
          0.00290  6.24141  6.96376  0.61958  0.77255  0.48576  0.95510
     91   2.85695  4.29088  3.02770  2.37774  4.27405  3.44433  4.04764  3.35315  2.28056  2.06731  3.28379  3.10570  3.88657  2.47108  2.61681  3.20060  3.27827  3.23869  3.82515  2.79936    159 - -
          2.68618  4.42225  2.77519  2.73123  3.46354  2.40513  3.72494  3.29354  2.67741  2.69355  4.24690  2.90347  2.73739  3.18146  2.89801  2.37887  2.77519  2.98518  4.58477  3.61503
          0.00290  6.24141  6.96376  0.61958  0.77255  0.48576  0.95510
     92   2.31009  4.47585  4.31739  4.15575  3.15212  3.69867  4.64210  2.01235  4.05084  1.66097  2.91770  3.37396  3.13027  4.01882  4.10963  3.14830  3.00623  2.05803  3.43596  3.75260    160 - -
          2.68618  4.42225  2.77519  2.73123  3.46354  2.40513  3.72494  3.29354  2.67741  2.69355  4.24690  2.90347  2.73739  3.18146  2.89801  2.37887  2.77519  2.98518  4.58477  3.61503
          0.00290  6.24141  6.96376  0.61958  0.77255  0.48576  0.95510
     93   2.52936  4.45914  5.68010  5.06410  2.59869  3.14692  4.13110  1.94704  4.84691  1.47886  3.34950  3.52773  5.24135  4.52543  4.85189  3.10157  3.49455  1.76050  3.45798  3.91616    161 - -
          2.68618  4.42225  2.77519  2.73123  3.46354  2.40513  3.72494  3.29354  2.67741  2.69355  4.24690  2.90347  2.73739  3.18146  2.89801  2.37887  2.77519  2.98518  4.58477  3.61503
          0.00290  6.24141  6.96376  0.61958  0.77255  0.48576  0.95510
     94   1.39120  4.92909  3.79565  3.41504  3.21089  2.62509  4.82166  3.00908  2.97150  2.52638  3.29191  3.40846  4.96436  3.38278  3.64812  2.48277  2.92128  3.29081  4.14597  2.81923    162 - -
          2.68618  4.42225  2.77519  2.73123  3.46354  2.40513  3.72494  3.29354  2.67741  2.69355  4.24690  2.90347  2.73739  3.18146  2.89801  2.37887  2.77519  2.98518  4.58477  3.61503
          0.00290  6.24141  6.96376  0.61958  0.77255  0.48576  0.95510
     95   2.20822  5.02338  3.12790  3.02248  3.17037  4.50478  3.75831  2.83340  3.14050  1.85599  3.33028  3.16463  3.96347  2.67347  3.81390  2.75071  3.09686  2.97457  6.15798  2.24480    163 - -
          2.68618  4.42225  2.77519  2.73123  3.46354  2.40513  3.72494  3.29354  2.67741  2.69355  4.24690  2.90347  2.73739  3.18146  2.89801  2.37887  2.77519  2.98518  4.58477  3.61503
          0.00290  6.24141  6.96376  0.61958  0.77255  0.48576  0.95510
     96   1.18539  2.48345  5.59490  4.38294  3.53530  3.20695  5.19601  2.22910  4.78565  2.61238  3.97439  5.00419  4.29922  4.51316  4.27915  2.67356  3.05665  1.99347  5.71221  4.53450    164 - -
          2.68618  4.42225  2.77519  2.73123  3.46354  2.40513  3.72494  3.29354  2.67741  2.69355  4.24690  2.90347  2.73739  3.18146  2.89801  2.37887  2.77519  2.98518  4.58477  3.61503
          0.00290  6.24141  6.96376  0.61958  0.77255  0.48576  0.95510
     97   2.82149  5.13838  5.74312  5.13262  3.99167  4.18870  5.29699  0.95291  4.92096  2.45045  4.26389  5.11725  4.50166  5.05463  4.93141  3.78736  3.33824  1.23170  5.78813  4.61095    165 - -
          2.68618  4.42225  2.77519  2.73123  3.46354  2.40513  3.72494  3.29354  2.67741  2.69355  4.24690  2.90347  2.73739  3.18146  2.89801  2.37887  2.77519  2.98518  4.58477  3.61503
          0.00290  6.24141  6.96376  0.61958  0.77255  0.48576  0.95510
     98   1.53561  4.06397  5.53791  4.36467  3.46739  2.33227  4.27275  2.52362  3.58701  1.81154  3.34072  4.97716  4.54143  4.89928  3.57144  2.46204  3.18738  2.68271  4.28400  3.21553    166 - -
          2.68618  4.42225  2.77519  2.73123  3.46354  2.40513  3.72494  3.29354  2.67741  2.69355  4.24690  2.90347  2.73739  3.18146  2.89801  2.37887  2.77519  2.98518  4.58477  3.61503
          0.00822  6.24141  5.07725  0.61958  0.77255  0.48576  0.95510
     99   2.29121  4.16347  4.06767  3.50873  2.72322  1.70589  2.97576  4.33227  2.53914  2.83243  4.79363  3.02258  4.84775  3.84225  2.71750  2.27309  2.72031  4.03363  4.55656  3.27862    167 - -
          2.68629  4.42236  2.77531  2.73135  3.46365  2.40500  3.72280  3.29365  2.67752  2.69337  4.24701  2.90358  2.73751  3.18158  2.89776  2.37898  2.77531  2.98530  4.58488  3.61514
          0.08829  2.48225  6.95846  0.09649  2.38618  0.45552  1.00545
    100   5.93715  7.36134  4.48968  5.63495  3.62849  6.07079  0.09081  6.41642  6.17895  5.53433  6.89216  5.85679  6.65207  6.18565  6.35692  5.85874  6.28791  6.25730  5.99454  4.25889    169 - -
          2.68618  4.42225  2.77519  2.73123  3.46354  2.40513  3.72494  3.29354  2.67741  2.69355  4.24690  2.90347  2.73739  3.18146  2.89801  2.37887  2.77519  2.98518  4.58477  3.61503
          0.00290  6.24141  6.96376  0.61958  0.77255  0.48576  0.95510
    101   4.84419  4.81575  5.83262  4.87030  5.25244  5.50767  0.27522  5.23910  3.29779  3.69763  5.69052  5.10457  5.81855  4.50256  2.60599  4.93589  4.97160  5.01307  6.52493  4.01109    170 - -
          2.68618  4.42225  2.77519  2.73123  3.46354  2.40513  3.72494  3.29354  2.67741  2.69355  4.24690  2.90347  2.73739  3.18146  2.89801  2.37887  2.77519  2.98518  4.58477  3.61503
          0.00290  6.24141  6.96376  0.61958  0.77255  0.48576  0.95510
    102   2.57653  6.08805  3.41598  2.74183  5.43262  1.11066  3.51207  4.91824  2.68632  3.84332  5.12885  3.39474  4.74603  3.26120  3.02116  2.20649  2.93717  4.47842  3.32916  3.99208    171 - -
          2.68728  4.41899  2.77350  2.73128  3.46190  2.40578  3.72579  3.29084  2.67868  2.69108  4.24445  2.90325  2.73751  3.18179  2.89880  2.37998  2.77646  2.98657  4.58640  3.61244
          0.76572  0.89356  2.07306  1.45324  0.26633  0.48576  0.95510
    103   2.65777  4.84409  2.91042  2.43678  3.80628  2.19994  4.12976  4.33051  2.40915  2.99042  5.02476  2.83986  2.68576  3.39656  2.03443  2.84197  2.97147  3.45497  4.93618  3.44351    194 - -
          2.68618  4.42225  2.77519  2.73123  3.46354  2.40513  3.72494  3.29354  2.67741  2.69355  4.24690  2.90347  2.73739  3.18146  2.89801  2.37887  2.77519  2.98518  4.58477  3.61503
          0.00331  6.10805  6.83039  0.61958  0.77255  0.79753  0.59864
    104   2.78672  4.51996  3.27563  2.80470  3.04213  4.04875  4.74101  2.83110  3.09863  1.57088  3.93007  3.44178  2.39041  3.16974  3.04598  3.50731  2.73968  2.67022  4.94858  3.22804    195 - -
          2.68618  4.42225  2.77519  2.73123  3.46354  2.40513  3.72494  3.29354  2.67741  2.69355  4.24690  2.90347  2.73739  3.18146  2.89801  2.37887  2.77519  2.98518  4.58477  3.61503
          0.00317  6.15203  6.87438  0.61958  0.77255  0.86355  0.54759
    105   2.78664  5.93799  2.98822  2.51920  3.12502  3.43428  3.37101  2.39663  2.58224  2.30876  4.41198  3.29820  2.97840  3.09952  3.39184  2.39337  2.66955  2.70978  6.39694  3.87346    196 - -
          2.68618  4.42225  2.77519  2.73123  3.46354  2.40513  3.72494  3.29354  2.67741  2.69355  4.24690  2.90347  2.73739  3.18146  2.89801  2.37887  2.77519  2.98518  4.58477  3.61503
          0.00311  6.16961  6.89196  0.61958  0.77255  0.76677  0.62457
    106   3.28746  5.15310  1.88434  2.61110  3.58864  2.97595  4.50337  3.33002  2.52862  4.03667  3.59679  2.14421  3.09408  3.22833  2.68889  2.43878  2.75927  3.78338  6.47837  3.31854    197 - -
          2.68618  4.42225  2.77519  2.73123  3.46354  2.40513  3.72494  3.29354  2.67741  2.69355  4.24690  2.90347  2.73739  3.18146  2.89801  2.37887  2.77519  2.98518  4.58477  3.61503
          0.00306  6.18744  6.90978  0.61958  0.77255  0.81697  0.58298
    107   2.77915  3.72045  2.17092  2.70401  2.92804  2.99854  3.91163  3.51656  2.74697  2.26933  3.98963  3.20963  2.96660  3.60910  2.91470  2.87484  3.14054  2.64915  4.43951  3.26352    198 - -
          2.68618  4.42225  2.77519  2.73123  3.46354  2.40513  3.72494  3.29354  2.67741  2.69355  4.24690  2.90347  2.73739  3.18146  2.89801  2.37887  2.77519  2.98518  4.58477  3.61503
          0.00304  6.19316  6.91550  0.61958  0.77255  0.76893  0.62271
    108   2.67619  6.05978  2.06566  2.41467  5.40488  2.61277  3.21074  3.23829  2.36606  2.58215  4.03670  2.71510  2.99587  3.07776  2.98757  2.59245  3.55783  3.51910  6.49245  3.86003    199 - -
          2.68618  4.42225  2.77519  2.73123  3.46354  2.40513  3.72494  3.29354  2.67741  2.69355  4.24690  2.90347  2.73739  3.18146  2.89801  2.37887  2.77519  2.98518  4.58477  3.61503
          0.00302  6.19974  6.92208  0.61958  0.77255  0.51490  0.91021
    109   3.08547  6.07889  2.06726  2.07335  4.93548  2.26940  3.76720  4.31040  2.20528  3.42280  4.48902  2.71112  3.84576  3.01893  2.79918  2.25101  2.96713  4.47021  6.51082  3.46396    200 - -
          2.68618  4.42225  2.77519  2.73123  3.46354  2.40513  3.72494  3.29354  2.67741  2.69355  4.24690  2.90347  2.73739  3.18146  2.89801  2.37887  2.77519  2.98518  4.58477  3.61503
          0.00295  6.22301  6.94535  0.61958  0.77255  0.64956  0.73872
    110   2.42336  4.74594  3.04822  2.45672  2.57790  3.14341  3.59470  2.60991  2.74701  2.13249  4.93686  3.29070  3.48572  3.44161  2.59115  3.11147  2.85959  3.30287  4.68946  3.29657    201 - -
          2.68618  4.42225  2.77519  2.73123  3.46354  2.40513  3.72494  3.29354  2.67741  2.69355  4.24690  2.90347  2.73739  3.18146  2.89801  2.37887  2.77519  2.98518  4.58477  3.61503
          0.00295  6.22301  6.94535  0.61958  0.77255  0.54545  0.86650
    111   2.72025  6.07894  2.54313  2.31078  2.98192  2.61666  3.36993  3.33850  2.46953  2.69327  3.78588  2.90840  3.77509  2.77302  2.40932  2.84961  2.83947  4.28901  6.51220  3.72655    202 - -
          2.68618  4.42225  2.77519  2.73123  3.46354  2.40513  3.72494  3.29354  2.67741  2.69355  4.24690  2.90347  2.73739  3.18146  2.89801  2.37887  2.77519  2.98518  4.58477  3.61503
          0.00293  6.23003  6.95237  0.61958  0.77255  0.59055  0.80749
    112   2.69344  4.83322  3.02592  1.77518  4.17598  2.53008  3.73451  3.11437  2.52380  3.60262  4.51281  3.13982  2.60857  2.91304  3.12747  2.28487  3.25600  3.64008  3.62947  4.10019    203 - -
          2.68618  4.42225  2.77519  2.73123  3.46354  2.40513  3.72494  3.29354  2.67741  2.69355  4.24690  2.90347  2.73739  3.18146  2.89801  2.37887  2.77519  2.98518  4.58477  3.61503
          0.00293  6.23003  6.95237  0.61958  0.77255  0.51050  0.91677
    113   2.89127  6.05178  2.76681  2.59896  3.64232  3.34755  4.22756  3.00321  2.28927  1.99025  4.22785  2.76988  3.77195  3.28416  2.43497  2.67188  2.55682  3.31206  6.49332  3.46133    204 - -
          2.68583  4.42359  2.77309  2.72408  3.46347  2.41037  3.72935  3.28732  2.67701  2.68894  4.24915  2.90431  2.74105  3.18090  2.89593  2.38217  2.77881  2.98582  4.57819  3.61243
          0.75579  0.81331  2.44213  2.57429  0.07927  0.45141  1.01262
    114   2.56969  3.85885  2.61572  2.69754  3.82183  3.65781  4.10105  2.74719  2.84403  2.16534  3.83045  2.78298  3.26722  2.77061  3.23500  2.50501  2.88782  2.65196  6.33481  3.60038    235 - -
          2.68618  4.42225  2.77519  2.73123  3.46354  2.40513  3.72494  3.29354  2.67741  2.69355  4.24690  2.90347  2.73739  3.18146  2.89801  2.37887  2.77519  2.98518  4.58477  3.61503
          0.00317  6.15203  6.87438  0.61958  0.77255  0.79555  0.60026
    115   2.41731  4.54293  2.32297  2.00409  3.70030  2.89269  3.81429  3.83905  2.42742  3.33540  4.29828  2.73711  3.54908  3.14961  2.64997  2.50333  3.02340  3.26468  5.00643  3.73463    236 - -
          2.68618  4.42225  2.77519  2.73123  3.46354  2.40513  3.72494  3.29354  2.67741  2.69355  4.24690  2.90347  2.73739  3.18146  2.89801  2.37887  2.77519  2.98518  4.58477  3.61503
          0.00309  6.17559  6.89793  0.61958  0.77255  0.63521  0.75465
    116   2.47199  5.99348  2.92588  2.64428  3.41796  4.04691  3.55890  2.24868  2.41541  2.19221  4.46261  2.82793  3.65766  3.02914  2.37547  3.16265  3.25765  3.07169  6.44409  3.30671    237 - -
          2.68618  4.42225  2.77519  2.73123  3.46354  2.40513  3.72494  3.29354  2.67741  2.69355  4.24690  2.90347  2.73739  3.18146  2.89801  2.37887  2.77519  2.98518  4.58477  3.61503
          0.00301  6.20194  6.92429  0.61958  0.77255  0.80617  0.59161
    117   2.74026  4.55161  2.65948  1.97803  3.50160  2.94237  4.02140  3.38205  2.28851  2.42683  5.08800  3.07926  3.77496  2.79962  2.72536  2.65172  3.01273  3.48112  4.52133  3.53187    238 - -
          2.68618  4.42225  2.77519  2.73123  3.46354  2.40513  3.72494  3.29354  2.67741  2.69355  4.24690  2.90347  2.73739  3.18146  2.89801  2.37887  2.77519  2.98518  4.58477  3.61503
          0.00301  6.20194  6.92429  0.61958  0.77255  0.80617  0.59161
    118   2.58402  4.99732  2.38093  1.87242  3.49841  3.39697  3.99237  3.89859  2.07827  2.51335  4.70510  2.63049  3.86964  2.98410  2.51973  2.92789  3.24799  3.51097  6.49365  5.08281    239 - -
          2.68618  4.42225  2.77519  2.73123  3.46354  2.40513  3.72494  3.29354  2.67741  2.69355  4.24690  2.90347  2.73739  3.18146  2.89801  2.37887  2.77519  2.98518  4.58477  3.61503
          0.00301  6.20194  6.92429  0.61958  0.77255  0.41028  1.08905
    119   2.76948  6.06103  2.70665  2.38498  3.13084  3.05139  3.91692  3.03885  2.42746  2.85433  5.10432  3.18864  2.80578  3.07503  2.21280  3.14965  3.24683  3.48617  4.60423  2.45608    240 - -
          2.68618  4.42225  2.77519  2.73123  3.46354  2.40513  3.72494  3.29354  2.67741  2.69355  4.24690  2.90347  2.73739  3.18146  2.89801  2.37887  2.77519  2.98518  4.58477  3.61503
          0.00292  6.23330  6.95565  0.61958  0.77255  0.56168  0.84456
    120   3.11692  3.19092  3.15750  2.22241  2.99715  3.86909  3.48876  2.42776  2.68598  2.42815  4.13007  3.19564  3.53970  3.07484  2.76684  3.25277  3.71051  2.82786  3.16497  2.84436    241 - -
          2.68618  4.42225  2.77519  2.73123  3.46354  2.40513  3.72494  3.29354  2.67741  2.69355  4.24690  2.90347  2.73739  3.18146  2.89801  2.37887  2.77519  2.98518  4.58477  3.61503
          0.00292  6.23330  6.95565  0.61958  0.77255  0.56168  0.84456
    121   2.79877  4.57034  2.69217  2.52000  3.60903  3.08409  3.97172  2.90562  2.53636  1.96860  4.59941  3.10850  2.92863  2.77399  2.84392  2.56532  2.96939  3.39432  5.36949  3.90698    242 - -
          2.68618  4.42225  2.77519  2.73123  3.46354  2.40513  3.72494  3.29354  2.67741  2.69355  4.24690  2.90347  2.73739  3.18146  2.89801  2.37887  2.77519  2.98518  4.58477  3.61503
          0.00292  6.23330  6.95565  0.61958  0.77255  0.49919  0.93401
    122   2.36613  6.08821  2.15065  2.00111  4.61541  2.67486  3.38722  3.85729  2.30175  3.09330  4.62159  3.06522  3.72888  2.76960  2.78503  2.70609  3.23284  2.91063  6.52037  5.10889    243 - -
          2.68618  4.42225  2.77519  2.73123  3.46354  2.40513  3.72494  3.29354  2.67741  2.69355  4.24690  2.90347  2.73739  3.18146  2.89801  2.37887  2.77519  2.98518  4.58477  3.61503
          0.00291  6.23739  6.95974  0.61958  0.77255  0.52421  0.89654
    123   2.78074  6.04939  2.37347  1.94215  3.54761  3.53993  4.07643  3.33861  2.90044  2.74479  3.64060  3.05187  3.03778  3.04940  2.41980  2.97843  2.93517  3.40521  3.27684  3.30075    244 - -
          2.68618  4.42225  2.77519  2.73123  3.46354  2.40513  3.72494  3.29354  2.67741  2.69355  4.24690  2.90347  2.73739  3.18146  2.89801  2.37887  2.77519  2.98518  4.58477  3.61503
          0.00852  6.23739  5.03158  0.61958  0.77255  0.52421  0.89654
    124   2.20199  3.86687  2.51577  2.37090  3.82660  2.82850  3.67164  2.66572  2.47924  2.56659  4.73141  2.70960  3.98374  3.15800  2.79351  2.87695  2.90253  3.66118  6.49931  3.82968    245 - -
          2.68618  4.42225  2.77519  2.73123  3.46354  2.40513  3.72494  3.29354  2.67741  2.69355  4.24690  2.90347  2.73739  3.18146  2.89801  2.37887  2.77519  2.98518  4.58477  3.61503
          0.00292  6.23179  6.95414  0.61958  0.77255  0.57507  0.82705
    125   2.48630  4.84169  2.32817  2.39512  3.41243  2.98562  3.25180  3.31120  2.45611  2.24296  4.20665  3.51950  3.49147  3.20365  2.76292  2.86371  3.30042  2.83054  4.60115  3.57333    246 - -
          2.68618  4.42225  2.77519  2.73123  3.46354  2.40513  3.72494  3.29354  2.67741  2.69355  4.24690  2.90347  2.73739  3.18146  2.89801  2.37887  2.77519  2.98518  4.58477  3.61503
          0.14934  6.23179  1.98952  0.61958  0.77255  0.57507  0.82705
    126   2.42550  5.97301  2.50397  2.43421  3.68178  2.71362  3.90380  3.63880  2.36134  2.66619  3.47116  2.98533  2.84375  2.80665  2.95814  2.60751  2.64743  4.06167  4.92006  4.09498    247 - -
          2.68618  4.42225  2.77519  2.73123  3.46354  2.40513  3.72494  3.29354  2.67741  2.69355  4.24690  2.90347  2.73739  3.18146  2.89801  2.37887  2.77519  2.98518  4.58477  3.61503
          0.00339  6.08584  6.80818  0.61958  0.77255  1.08739  0.41112
    127   2.59029  5.08342  2.70237  2.22239  4.40664  2.69434  3.89527  2.92725  2.76404  2.47519  3.75850  2.84303  2.83414  3.04815  2.65188  2.72398  2.92758  3.28804  6.40937  3.64413    248 - -
          2.68618  4.42225  2.77519  2.73123  3.46354  2.40513  3.72494  3.29354  2.67741  2.69355  4.24690  2.90347  2.73739  3.18146  2.89801  2.37887  2.77519  2.98518  4.58477  3.61503
          0.00331  6.10901  6.83135  0.61958  0.77255  0.19128  1.74815
    128   2.50367  5.25225  3.74174  3.45501  2.86562  3.81085  3.61653  2.99900  3.43046  1.65122  3.35386  4.11190  3.70619  4.06863  3.87446  3.17735  2.79187  2.48780  2.15544  2.78075    249 - -
          2.68618  4.42225  2.77519  2.73123  3.46354  2.40513  3.72494  3.29354  2.67741  2.69355  4.24690  2.90347  2.73739  3.18146  2.89801  2.37887  2.77519  2.98518  4.58477  3.61503
          0.00290  6.24141  6.96376  0.61958  0.77255  0.48576  0.95510
    129   2.73928  5.99108  3.08300  2.62594  3.76183  2.91838  4.16130  2.74501  2.67617  2.12793  3.87273  2.73074  4.37341  2.82589  2.10995  2.72827  3.45288  2.72288  4.34658  4.20106    250 - -
          2.68618  4.42225  2.77519  2.73123  3.46354  2.40513  3.72494  3.29354  2.67741  2.69355  4.24690  2.90347  2.73739  3.18146  2.89801  2.37887  2.77519  2.98518  4.58477  3.61503
          0.00290  6.24141  6.96376  0.61958  0.77255  0.48576  0.95510
    130   2.61630  4.01681  2.23081  1.83271  4.10869  3.51993  3.50319  3.66418  2.24023  2.74641  5.12773  3.31598  3.51481  2.64502  2.90584  2.61850  2.93427  3.62720  5.22587  4.31175    251 - -
          2.68618  4.42225  2.77519  2.73123  3.46354  2.40513  3.72494  3.29354  2.67741  2.69355  4.24690  2.90347  2.73739  3.18146  2.89801  2.37887  2.77519  2.98518  4.58477  3.61503
          0.00290  6.24141  6.96376  0.61958  0.77255  0.48576  0.95510
    131   2.27713  5.10013  2.73049  1.78419  3.26035  3.59951  3.13944  3.28467  2.59473  2.54178  5.10487  3.13162  4.01951  2.82152  3.26198  2.87113  2.93173  3.37930  3.48256  4.01194    252 - -
          2.68618  4.42225  2.77519  2.73123  3.46354  2.40513  3.72494  3.29354  2.67741  2.69355  4.24690  2.90347  2.73739  3.18146  2.89801  2.37887  2.77519  2.98518  4.58477  3.61503
          0.00290  6.24141  6.96376  0.61958  0.77255  0.48576  0.95510
    132   2.61962  5.14761  4.06706  3.67253  2.19855  3.94583  5.11891  1.95299  4.32893  1.53991  3.50859  4.32296  3.97861  3.37026  2.85187  2.96072  3.66840  2.44247  3.42552  3.80331    253 - -
          2.68618  4.42225  2.77519  2.73123  3.46354  2.40513  3.72494  3.29354  2.67741  2.69355  4.24690  2.90347  2.73739  3.18146  2.89801  2.37887  2.77519  2.98518  4.58477  3.61503
          0.01048  6.24141  4.76976  0.61958  0.77255  0.48576  0.95510
    133   2.34080  4.92901  2.64906  2.02252  4.32425  2.59577  4.24197  3.83751  2.41648  2.61950  5.12402  2.82213  3.35731  2.94266  2.73146  2.57498  2.68134  3.56420  6.51611  4.19253    254 - -
          2.68618  4.42225  2.77519  2.73123  3.46354  2.40513  3.72494  3.29354  2.67741  2.69355  4.24690  2.90347  2.73739  3.18146  2.89801  2.37887  2.77519  2.98518  4.58477  3.61503
          0.00828  6.23385  5.06968  0.61958  0.77255  0.55673  0.85116
    134   2.42770  6.07987  2.11854  1.60391  4.40770  3.43510  3.92469  3.74796  2.44657  3.62441  4.62129  3.21417  3.96113  2.93506  2.38460  2.85398  3.32396  3.11958  5.22466  3.51738    255 - -
          2.68618  4.42225  2.77519  2.73123  3.46354  2.40513  3.72494  3.29354  2.67741  2.69355  4.24690  2.90347  2.73739  3.18146  2.89801  2.37887  2.77519  2.98518  4.58477  3.61503
          0.00293  6.22850  6.95085  0.61958  0.77255  0.60370  0.79138
    135   2.86744  5.31407  3.13883  2.62794  2.26516  3.90561  3.93016  2.51666  3.43932  1.46894  3.43239  3.24896  4.59231  3.68008  3.70893  3.90980  3.36284  2.25268  4.74451  3.30682    256 - -
          2.68624  4.42146  2.77526  2.73100  3.46360  2.40519  3.72451  3.29360  2.67730  2.69361  4.24696  2.90353  2.73746  3.18152  2.89807  2.37893  2.77526  2.98524  4.58483  3.61477
          0.07242  3.73822  3.07774  0.66909  0.71780  0.60370  0.79138
    136   2.64623  3.82746  3.55461  2.93898  2.07180  3.95809  5.00883  2.46457  3.49006  1.62107  3.75605  3.88007  3.71746  3.64052  3.86517  2.92784  3.63539  2.30853  4.44537  2.91341    259 - -
          2.68618  4.42225  2.77519  2.73123  3.46354  2.40513  3.72494  3.29354  2.67741  2.69355  4.24690  2.90347  2.73739  3.18146  2.89801  2.37887  2.77519  2.98518  4.58477  3.61503
          0.03717  6.18235  3.36895  0.61958  0.77255  0.93023  0.50164
    137   2.93691  6.02468  2.17569  2.13963  3.46688  2.88322  3.96963  4.58809  2.47603  3.18008  4.72452  2.94891  2.62622  2.69193  2.33055  2.70684  3.20822  3.59205  3.95087  3.97004    260 - -
          2.68618  4.42225  2.77519  2.73123  3.46354  2.40513  3.72494  3.29354  2.67741  2.69355  4.24690  2.90347  2.73739  3.18146  2.89801  2.37887  2.77519  2.98518  4.58477  3.61503
          0.04268  6.14835  3.22779  0.61958  0.77255  1.11014  0.39975
    138   2.85549  4.87739  2.41020  2.03876  3.11376  3.29613  4.07359  3.57213  2.45022  2.58157  4.57685  2.92150  3.22635  3.22378  3.13594  2.95416  2.70522  2.91607  4.04569  3.02332    261 - -
          2.68618  4.42225  2.77519  2.73123  3.46354  2.40513  3.72494  3.29354  2.67741  2.69355  4.24690  2.90347  2.73739  3.18146  2.89801  2.37887  2.77519  2.98518  4.58477  3.61503
          0.11264  6.10898  2.26044  0.61958  0.77255  1.27891  0.32620
    139   2.60905  5.09101  3.21653  2.37421  3.76031  2.84133  3.99576  2.64018  2.58595  2.60729  4.15221  2.54477  3.11928  3.28686  2.69684  2.51226  3.04471  2.51073  6.29048  4.44993    262 - -
          2.68618  4.42225  2.77519  2.73123  3.46354  2.40513  3.72494  3.29354  2.67741  2.69355  4.24690  2.90347  2.73739  3.18146  2.89801  2.37887  2.77519  2.98518  4.58477  3.61503
          0.09114  6.00003  2.46942  0.61958  0.77255  1.61479  0.22181
    140   2.21320  5.81493  3.15413  2.40275  2.86799  3.94649  3.88002  3.10216  2.49565  2.31374  4.12900  2.73003  3.54607  2.86312  2.79948  2.54498  2.61803  3.53289  6.26141  3.87209    263 - -
          2.68618  4.42225  2.77519  2.73123  3.46354  2.40513  3.72494  3.29354  2.67741  2.69355  4.24690  2.90347  2.73739  3.18146  2.89801  2.37887  2.77519  2.98518  4.58477  3.61503
          0.11828  5.91292  2.21777  0.61958  0.77255  1.80275  0.18014
    141   2.81011  5.79486  2.51341  2.23797  5.13928  3.34048  4.24689  2.91104  2.20444  2.38971  4.04812  2.65949  2.76734  3.04237  2.62521  2.31912  3.14523  4.18515  6.22793  4.81737    264 - -
          2.68618  4.42225  2.77519  2.73123  3.46354  2.40513  3.72494  3.29354  2.67741  2.69355  4.24690  2.90347  2.73739  3.18146  2.89801  2.37887  2.77519  2.98518  4.58477  3.61503
          0.14775  5.79914  2.00750  0.61958  0.77255  1.98710  0.14745
    142   2.54166  5.55398  2.63025  2.31928  3.75274  3.02604  3.48714  3.15218  2.66938  2.26826  4.04303  3.40590  2.78428  3.06759  3.17386  2.49159  3.28221  2.44915  6.02608  3.96774    265 - -
          2.68588  4.41979  2.77447  2.73080  3.46284  2.40675  3.72754  3.29027  2.67868  2.68884  4.24587  2.90564  2.73788  3.18206  2.89662  2.37948  2.77812  2.98688  4.57817  3.61303
          1.42848  0.27624  6.37894  2.14137  0.12499  0.09473  2.40376
    143   2.46173  3.86261  2.95134  2.28208  3.10821  3.71573  3.75321  3.90430  2.51350  2.06168  4.56042  3.11552  3.88912  2.82703  3.05491  2.65586  3.09055  3.37014  2.97835  3.32565    279 - -
          2.68618  4.42225  2.77519  2.73123  3.46354  2.40513  3.72494  3.29354  2.67741  2.69355  4.24690  2.90347  2.73739  3.18146  2.89801  2.37887  2.77519  2.98518  4.58477  3.61503
          0.00293  6.23152  6.95386  0.61958  0.77255  0.51503  0.91002
    144   2.92149  5.98264  2.56135  2.02904  2.77485  3.31550  3.85266  2.93638  2.69138  2.10576  4.21999  3.73666  3.39965  3.24803  2.58601  2.79730  2.90353  3.32848  4.93012  3.59350    280 - -
          2.68618  4.42225  2.77519  2.73123  3.46354  2.40513  3.72494  3.29354  2.67741  2.69355  4.24690  2.90347  2.73739  3.18146  2.89801  2.37887  2.77519  2.98518  4.58477  3.61503
          0.00291  6.23561  6.95796  0.61958  0.77255  0.54065  0.87315
    145   2.82763  5.99864  3.02312  2.40016  2.89097  3.43431  3.56081  2.60148  2.50730  2.35259  4.16712  3.21267  2.46315  2.94606  2.99961  2.84653  3.02164  3.23901  3.98206  3.72264    281 - -
          2.68618  4.42225  2.77519  2.73123  3.46354  2.40513  3.72494  3.29354  2.67741  2.69355  4.24690  2.90347  2.73739  3.18146  2.89801  2.37887  2.77519  2.98518  4.58477  3.61503
          0.00291  6.23561  6.95796  0.61958  0.77255  0.54065  0.87315
    146   2.41564  5.90598  2.42043  2.72756  3.06364  3.16797  4.59188  2.67161  2.74772  2.23108  3.76362  3.36868  2.89471  3.26917  2.92294  2.84772  2.96521  2.55837  6.38417  3.87622    282 - -
          2.68618  4.42225  2.77519  2.73123  3.46354  2.40513  3.72494  3.29354  2.67741  2.69355  4.24690  2.90347  2.73739  3.18146  2.89801  2.37887  2.77519  2.98518  4.58477  3.61503
          0.00291  6.23561  6.95796  0.61958  0.77255  0.54065  0.87315
    147   2.75175  3.60035  2.63972  2.20854  3.56564  3.21268  3.97425  3.13518  2.37870  2.70299  4.45705  3.57894  2.39381  2.56585  2.58907  2.98725  3.24578  3.46226  5.31290  3.54868    283 - -
          2.68618  4.42225  2.77519  2.73123  3.46354  2.40513  3.72494  3.29354  2.67741  2.69355  4.24690  2.90347  2.73739  3.18146  2.89801  2.37887  2.77519  2.98518  4.58477  3.61503
          0.00291  6.23561  6.95796  0.61958  0.77255  0.54065  0.87315
    148   2.87139  6.07824  2.94783  2.41480  2.74618  3.68088  2.89994  3.48897  2.05579  2.39344  5.11970  3.35839  3.55335  2.92169  2.78324  2.63588  2.54980  3.77318  6.51276  3.08531    284 - -
          2.68618  4.42225  2.77519  2.73123  3.46354  2.40513  3.72494  3.29354  2.67741  2.69355  4.24690  2.90347  2.73739  3.18146  2.89801  2.37887  2.77519  2.98518  4.58477  3.61503
          0.00291  6.23561  6.95796  0.61958  0.77255  0.45291  1.00999
    149   2.57866  5.32227  2.94987  2.38589  3.86553  2.94650  4.18375  3.09842  2.52645  2.17394  5.09014  3.20444  3.02659  2.83983  2.90792  2.55488  2.68573  3.20777  4.22634  3.26462    285 - -
          2.68618  4.42225  2.77519  2.73123  3.46354  2.40513  3.72494  3.29354  2.67741  2.69355  4.24690  2.90347  2.73739  3.18146  2.89801  2.37887  2.77519  2.98518  4.58477  3.61503
          0.00290  6.24141  6.96376  0.61958  0.77255  0.48576  0.95510
    150   2.81311  6.05120  2.78626  2.65683  3.88669  3.01725  3.47698  2.75939  2.69975  2.07751  5.09628  3.44117  3.32252  3.05220  2.47550  2.45427  2.95206  3.92227  2.82458  3.61972    286 - -
          2.68618  4.42225  2.77519  2.73123  3.46354  2.40513  3.72494  3.29354  2.67741  2.69355  4.24690  2.90347  2.73739  3.18146  2.89801  2.37887  2.77519  2.98518  4.58477  3.61503
          0.00290  6.24141  6.96376  0.61958  0.77255  0.48576  0.95510
    151   2.98988  5.10598  2.35637  2.04428  3.74419  2.90454  3.99204  2.92351  2.54363  2.95368  4.72120  2.77801  3.36603  3.16243  2.90810  2.34515  3.18503  2.77224  4.98813  3.54044    287 - -
          2.68618  4.42225  2.77519  2.73123  3.46354  2.40513  3.72494  3.29354  2.67741  2.69355  4.24690  2.90347  2.73739  3.18146  2.89801  2.37887  2.77519  2.98518  4.58477  3.61503
          0.00290  6.24141  6.96376  0.61958  0.77255  0.48576  0.95510
    152   2.59180  5.22684  2.45759  2.16943  3.59848  3.18830  4.54094  3.34513  2.09864  3.66559  5.12476  2.75061  3.01577  2.89347  2.92799  2.58626  3.00467  3.52800  3.15220  3.42922    288 - -
          2.68618  4.42225  2.77519  2.73123  3.46354  2.40513  3.72494  3.29354  2.67741  2.69355  4.24690  2.90347  2.73739  3.18146  2.89801  2.37887  2.77519  2.98518  4.58477  3.61503
          0.00290  6.24141  6.96376  0.61958  0.77255  0.48576  0.95510
    153   2.52756  4.87851  2.99207  1.98432  4.18906  2.85982  4.00138  3.12492  2.38105  2.52201  5.12041  3.26035  3.09882  2.71003  2.61862  2.85048  3.10763  3.00492  6.51405  3.35181    289 - -
          2.68618  4.42225  2.77519  2.73123  3.46354  2.40513  3.72494  3.29354  2.67741  2.69355  4.24690  2.90347  2.73739  3.18146  2.89801  2.37887  2.77519  2.98518  4.58477  3.61503
          0.00290  6.24141  6.96376  0.61958  0.77255  0.48576  0.95510
    154   2.90086  6.08309  2.36589  2.22195  4.45515  2.99772  4.10485  3.85784  2.40646  2.26644  3.77386  2.51117  2.50555  2.96098  2.88199  2.86936  3.42942  3.17307  4.07941  5.10811    290 - -
          2.68618  4.42225  2.77519  2.73123  3.46354  2.40513  3.72494  3.29354  2.67741  2.69355  4.24690  2.90347  2.73739  3.18146  2.89801  2.37887  2.77519  2.98518  4.58477  3.61503
          0.00290  6.24141  6.96376  0.61958  0.77255  0.48576  0.95510
    155   2.55511  4.38268  2.27176  2.34533  4.40385  2.80485  4.53967  3.72803  2.57919  3.25348  4.67121  2.76282  2.20226  3.19099  2.42343  2.36194  3.01108  3.68159  6.52092  5.11030    291 - -
          2.68618  4.42225  2.77519  2.73123  3.46354  2.40513  3.72494  3.29354  2.67741  2.69355  4.24690  2.90347  2.73739  3.18146  2.89801  2.37887  2.77519  2.98518  4.58477  3.61503
          0.00290  6.24141  6.96376  0.61958  0.77255  0.48576  0.95510
    156   2.72225  6.05513  2.70304  2.66514  2.61039  3.45693  3.43029  2.20963  2.40505  2.79721  3.84022  2.87103  3.39760  2.79803  2.74026  2.75894  3.37366  3.23113  6.49693  3.85216    292 - -
          2.68491  4.42331  2.77526  2.73074  3.46318  2.40572  3.72607  3.29225  2.67754  2.69273  4.24892  2.90400  2.73835  3.18218  2.89619  2.37905  2.77569  2.98469  4.58679  3.61623
          0.41884  1.37504  2.41504  1.70254  0.20116  0.48576  0.95510
    157   2.46518  4.36859  2.75764  1.94394  4.73981  3.56347  3.63897  3.79438  2.28355  2.71405  3.84146  3.16465  3.04238  2.62313  2.47523  2.59185  3.07785  3.39600  6.45530  4.04209    302 - -
          2.68618  4.42225  2.77519  2.73123  3.46354  2.40513  3.72494  3.29354  2.67741  2.69355  4.24690  2.90347  2.73739  3.18146  2.89801  2.37887  2.77519  2.98518  4.58477  3.61503
          0.00318  6.14884  6.87119  0.61958  0.77255  0.85329  0.55514
    158   2.63381  4.46404  2.61267  3.11172  2.67250  4.10202  3.90836  2.65652  2.78919  1.96770  3.78225  3.10758  3.09645  3.60495  2.49226  2.58670  3.25832  3.10240  4.75179  3.44879    303 - -
          2.68618  4.42225  2.77519  2.73123  3.46354  2.40513  3.72494  3.29354  2.67741  2.69355  4.24690  2.90347  2.73739  3.18146  2.89801  2.37887  2.77519  2.98518  4.58477  3.61503
          0.00312  6.16869  6.89104  0.61958  0.77255  0.93574  0.49806
    159   2.63550  6.03847  2.75768  2.73913  3.07961  2.45661  4.05253  4.86717  2.34563  3.61862  4.68115  3.22376  3.66702  2.60981  2.35055  2.78856  2.94370  3.71151  4.37308  2.08942    304 - -
          2.68618  4.42225  2.77519  2.73123  3.46354  2.40513  3.72494  3.29354  2.67741  2.69355  4.24690  2.90347  2.73739  3.18146  2.89801  2.37887  2.77519  2.98518  4.58477  3.61503
          0.00310  6.17370  6.89605  0.61958  0.77255  0.88909  0.52938
    160   2.98709  4.21317  3.13254  2.79266  2.63014  2.85707  3.75228  2.70956  2.73061  1.86603  3.38219  3.44949  2.85529  3.07821  2.51997  3.46640  3.15488  3.08357  4.88767  4.30770    305 - -
          2.68618  4.42225  2.77519  2.73123  3.46354  2.40513  3.72494  3.29354  2.67741  2.69355  4.24690  2.90347  2.73739  3.18146  2.89801  2.37887  2.77519  2.98518  4.58477  3.61503
          0.00308  6.18008  6.90243  0.61958  0.77255  0.73988  0.64850
    161   2.28488  3.75481  3.42982  3.01283  2.84462  4.21832  3.98688  3.26749  2.84109  1.43404  3.71341  3.66393  3.46704  3.46484  3.16647  3.35706  3.07255  2.74209  3.93870  3.05118    306 - -
          2.68618  4.42225  2.77519  2.73123  3.46354  2.40513  3.72494  3.29354  2.67741  2.69355  4.24690  2.90347  2.73739  3.18146  2.89801  2.37887  2.77519  2.98518  4.58477  3.61503
          0.00303  6.19511  6.91745  0.61958  0.77255  0.77089  0.62101
    162   2.09491  3.73446  5.00355  3.62231  3.27217  3.24733  4.40773  2.62271  4.31855  2.11256  3.58271  3.62030  4.36426  2.98282  3.53715  2.30552  2.31400  2.43447  5.77096  2.43747    307 - -
          2.68618  4.42225  2.77519  2.73123  3.46354  2.40513  3.72494  3.29354  2.67741  2.69355  4.24690  2.90347  2.73739  3.18146  2.89801  2.37887  2.77519  2.98518  4.58477  3.61503
          0.00302  6.20063  6.92298  0.61958  0.77255  0.81501  0.58454
    163   3.27431  5.97913  3.59371  3.01194  5.28947  3.80200  3.23690  2.54285  2.42590  2.95367  4.19797  2.88390  3.68043  2.63689  1.78548  3.10578  3.27753  2.15440  2.86988  5.04420    308 - -
          2.68618  4.42225  2.77519  2.73123  3.46354  2.40513  3.72494  3.29354  2.67741  2.69355  4.24690  2.90347  2.73739  3.18146  2.89801  2.37887  2.77519  2.98518  4.58477  3.61503
          0.00302  6.20063  6.92298  0.61958  0.77255  0.64731  0.74119
    164   3.04150  5.06563  4.89005  4.98929  2.10087  4.84805  4.39714  2.16244  3.67296  1.30337  2.33596  4.32438  5.21220  3.32107  3.46587  4.15733  3.23678  2.76674  3.67462  2.97409    309 - -
          2.68618  4.42225  2.77519  2.73123  3.46354  2.40513  3.72494  3.29354  2.67741  2.69355  4.24690  2.90347  2.73739  3.18146  2.89801  2.37887  2.77519  2.98518  4.58477  3.61503
          0.00851  6.21255  5.04104  0.61958  0.77255  0.62662  0.76441
    165   3.08337  3.88235  5.66014  3.78828  2.48533  4.85689  3.85351  2.15215  4.24063  0.87025  3.60306  5.02256  5.22050  4.95597  4.83128  4.16859  3.36623  2.32999  5.68183  3.19981    310 - -
          2.68618  4.42225  2.77519  2.73123  3.46354  2.40513  3.72494  3.29354  2.67741  2.69355  4.24690  2.90347  2.73739  3.18146  2.89801  2.37887  2.77519  2.98518  4.58477  3.61503
          0.01789  6.21418  4.15235  0.61958  0.77255  0.71859  0.66834
    166   1.79193  4.31396  4.28690  3.28421  1.95453  4.52949  4.76338  3.73319  2.33111  2.41884  3.94060  3.38610  4.91287  3.04963  2.77920  2.93121  2.97035  3.75798  4.09544  2.48902    311 - -
          2.68618  4.42225  2.77519  2.73123  3.46354  2.40513  3.72494  3.29354  2.67741  2.69355  4.24690  2.90347  2.73739  3.18146  2.89801  2.37887  2.77519  2.98518  4.58477  3.61503
          0.00302  6.19931  6.92166  0.61958  0.77255  0.32074  1.29320
    167   2.30975  6.38579  3.64571  3.16885  5.81461  1.02012  4.93297  5.30295  3.57140  4.79878  5.56581  4.08750  4.46555  3.73042  4.26707  1.15539  3.86250  4.85560  6.94649  5.52424    312 - -
          2.68618  4.42225  2.77519  2.73123  3.46354  2.40513  3.72494  3.29354  2.67741  2.69355  4.24690  2.90347  2.73739  3.18146  2.89801  2.37887  2.77519  2.98518  4.58477  3.61503
          0.00290  6.24141  6.96376  0.61958  0.77255  0.48576  0.95510
    168   2.10461  2.29943  5.67204  5.05660  3.10024  4.87669  5.21029  2.69709  4.23645  1.07882  3.32021  3.70745  4.03301  4.97217  4.01564  3.46322  2.95532  2.60441  4.66530  4.02385    313 - -
          2.68618  4.42225  2.77519  2.73123  3.46354  2.40513  3.72494  3.29354  2.67741  2.69355  4.24690  2.90347  2.73739  3.18146  2.89801  2.37887  2.77519  2.98518  4.58477  3.61503
          0.00290  6.24141  6.96376  0.61958  0.77255  0.48576  0.95510
    169   2.84910  3.70672  5.69245  5.07657  3.69999  4.88737  5.22225  2.37690  4.85889  0.74344  3.65080  5.05403  5.25045  4.37190  4.86269  3.87261  2.91481  1.91593  5.71170  4.53613    314 - -
          2.68618  4.42225  2.77519  2.73123  3.46354  2.40513  3.72494  3.29354  2.67741  2.69355  4.24690  2.90347  2.73739  3.18146  2.89801  2.37887  2.77519  2.98518  4.58477  3.61503
          0.00290  6.24141  6.96376  0.61958  0.77255  0.48576  0.95510
    170   3.22514  4.79008  5.03586  3.78813  4.30131  4.76775  3.70994  1.57578  3.55288  2.29895  2.54663  3.16983  5.13889  3.49026  4.03150  2.58705  2.32386  1.73748  5.80167  4.28068    315 - -
          2.68618  4.42225  2.77519  2.73123  3.46354  2.40513  3.72494  3.29354  2.67741  2.69355  4.24690  2.90347  2.73739  3.18146  2.89801  2.37887  2.77519  2.98518  4.58477  3.61503
          0.00290  6.24141  6.96376  0.61958  0.77255  0.48576  0.95510
    171   2.37287  5.55670  1.83631  3.16857  4.08752  3.80575  4.75966  3.49249  3.22812  1.78996  3.19156  3.86054  4.91756  3.98987  2.47712  2.71893  2.75853  2.32955  5.03508  4.44830    316 - -
          2.68618  4.42225  2.77519  2.73123  3.46354  2.40513  3.72494  3.29354  2.67741  2.69355  4.24690  2.90347  2.73739  3.18146  2.89801  2.37887  2.77519  2.98518  4.58477  3.61503
          0.00290  6.24141  6.96376  0.61958  0.77255  0.48576  0.95510
    172   0.72414  2.59091  4.49562  4.17552  4.29511  4.25036  5.07300  3.05982  4.37736  2.97040  4.30267  4.72376  5.14594  4.61032  4.19847  2.05341  3.71181  3.13718  5.79749  4.10352    317 - -
          2.68618  4.42225  2.77519  2.73123  3.46354  2.40513  3.72494  3.29354  2.67741  2.69355  4.24690  2.90347  2.73739  3.18146  2.89801  2.37887  2.77519  2.98518  4.58477  3.61503
          0.00290  6.24141  6.96376  0.61958  0.77255  0.48576  0.95510
    173   5.07025  8.00568  0.14018  3.55451  7.20645  4.96968  5.69963  6.85977  4.31582  6.24213  7.24184  3.65275  5.70985  4.38746  4.59160  4.83347  5.41287  6.34153  8.38472  6.66392    318 - -
          2.68618  4.42225  2.77519  2.73123  3.46354  2.40513  3.72494  3.29354  2.67741  2.69355  4.24690  2.90347  2.73739  3.18146  2.89801  2.37887  2.77519  2.98518  4.58477  3.61503
          0.00290  6.24141  6.96376  0.61958  0.77255  0.48576  0.95510
    174   3.20825  5.92468  3.65169  3.22781  2.82676  4.20710  1.98082  3.99994  2.25334  4.20105  4.98353  3.51962  4.78703  3.52199  1.94136  3.43288  3.57834  3.94025  1.69378  2.82037    319 - -
          2.68618  4.42225  2.77519  2.73123  3.46354  2.40513  3.72494  3.29354  2.67741  2.69355  4.24690  2.90347  2.73739  3.18146  2.89801  2.37887  2.77519  2.98518  4.58477  3.61503
          0.00290  6.24141  6.96376  0.61958  0.77255  0.48576  0.95510
    175   2.66411  4.43745  4.52065  3.77623  2.96048  4.84315  4.48344  2.00781  3.19790  1.31431  3.27698  4.92787  5.20921  3.91442  3.58061  2.60733  2.68886  2.72563  4.70286  2.89250    320 - -
          2.68618  4.42225  2.77519  2.73123  3.46354  2.40513  3.72494  3.29354  2.67741  2.69355  4.24690  2.90347  2.73739  3.18146  2.89801  2.37887  2.77519  2.98518  4.58477  3.61503
          0.00290  6.24141  6.96376  0.61958  0.77255  0.48576  0.95510
    176   1.35283  6.06517  1.75641  3.05500  5.39918  1.92218  3.46450  3.81809  3.28634  3.79193  5.10879  3.34345  4.27215  3.46894  3.62379  2.45239  3.81220  3.63232  6.50454  5.10029    321 - -
          2.68618  4.42225  2.77519  2.73123  3.46354  2.40513  3.72494  3.29354  2.67741  2.69355  4.24690  2.90347  2.73739  3.18146  2.89801  2.37887  2.77519  2.98518  4.58477  3.61503
          0.03126  6.24141  3.54636  0.61958  0.77255  0.48576  0.95510
    177   2.11958  5.51066  4.59515  4.04632  4.37250  4.59665  5.02695  4.16307  3.69621  3.41372  4.74178  4.02169  5.06070  4.31860  4.37876  0.79778  1.62658  3.47380  6.21178  4.96942    322 - -
          2.68618  4.42225  2.77519  2.73123  3.46354  2.40513  3.72494  3.29354  2.67741  2.69355  4.24690  2.90347  2.73739  3.18146  2.89801  2.37887  2.77519  2.98518  4.58477  3.61503
          0.01967  6.21313  4.04714  0.61958  0.77255  0.72642  0.66094
    178   1.59377  4.53449  2.79453  2.33259  4.23028  2.57022  3.63824  3.97550  3.16229  3.99802  3.37117  2.49806  4.71776  3.08420  3.10388  1.95612  3.42555  3.82235  6.47807  4.04071    323 - -
          2.68618  4.42225  2.77519  2.73123  3.46354  2.40513  3.72494  3.29354  2.67741  2.69355  4.24690  2.90347  2.73739  3.18146  2.89801  2.37887  2.77519  2.98518  4.58477  3.61503
          0.00204  6.19551        *  0.61958  0.77255  0.00000        *
//
