# Supplementary material for: MacSyFinder: A Program to Mine Genomes for Molecular Systems with an Application to CRISPR-Cas Systems
Source: PLoS One. 2014 Oct 17;9(10):e110726. doi: 10.1371/journal.pone.0110726 (PMC4201578; doi:10.1371/journal.pone.0110726)
Supplement: Data S2 — The Cas-Finder: models and profiles (compressed tarball archive). (ZIP) [file pone.0110726.s011.zip › Cas-Finder_macsyfinder/CASprofiles/cas4_TypeI-II.hmm]

HMMER3/b [3.0 | March 2010]
NAME  TIGR00372
ACC   TIGR00372
DESC  cas4: CRISPR-associated protein Cas4
LENG  180
ALPH  amino
RF    no
CS    no
MAP   yes
DATE  Sun Apr 11 22:00:14 2010
NSEQ  16
EFFN  3.910156
CKSUM 992915147
GA    65.00 65.00;
TC    65.00 65.00;
NC    59.90 59.90;
STATS LOCAL MSV      -10.3301  0.70670
STATS LOCAL VITERBI  -11.3767  0.70670
STATS LOCAL FORWARD   -4.7472  0.70670
HMM          A        C        D        E        F        G        H        I        K        L        M        N        P        Q        R        S        T        V        W        Y   
            m->m     m->i     m->d     i->m     i->i     d->m     d->d
  COMPO   2.59488  3.55018  3.11355  2.50087  3.54585  3.07869  3.72618  2.79464  2.51756  2.51143  3.66766  3.26249  3.31027  3.06486  2.85409  2.75735  2.96550  2.57748  4.70173  3.13194
          2.68618  4.42225  2.77519  2.73123  3.46354  2.40513  3.72494  3.29354  2.67741  2.69355  4.24690  2.90347  2.73739  3.18146  2.89801  2.37887  2.77519  2.98518  4.58477  3.61503
          0.00874  5.13989  5.86223  0.61958  0.77255  0.00000        *
      1   2.98400  4.41094  3.10384  4.05398  2.94555  4.11825  4.43511  1.52575  3.89961  2.04072  2.36708  4.17696  3.34176  4.08500  3.03736  3.41567  3.21610  2.14957  5.02859  3.84494      1 - -
          2.68618  4.42225  2.77519  2.73123  3.46354  2.40513  3.72494  3.29354  2.67741  2.69355  4.24690  2.90347  2.73739  3.18146  2.89801  2.37887  2.77519  2.98518  4.58477  3.61503
          0.00874  5.13989  5.86223  0.61958  0.77255  0.48576  0.95510
      2   2.31991  5.24369  2.85648  2.72709  4.51358  3.75070  3.94933  2.50748  2.72422  3.51704  4.30669  2.40197  2.76123  3.07855  2.74077  2.30690  2.28817  3.02983  5.72639  4.36703      2 - -
          2.68618  4.42225  2.77519  2.73123  3.46354  2.40513  3.72494  3.29354  2.67741  2.69355  4.24690  2.90347  2.73739  3.18146  2.89801  2.37887  2.77519  2.98518  4.58477  3.61503
          0.00874  5.13989  5.86223  0.61958  0.77255  0.48576  0.95510
      3   2.97182  4.62910  3.95971  2.61484  3.76118  2.38649  4.24744  2.35070  3.33528  2.47996  3.73856  3.76508  2.22192  3.62423  3.65976  3.23355  2.59771  1.84925  5.22604  4.00301      3 - -
          2.68618  4.42225  2.77519  2.73123  3.46354  2.40513  3.72494  3.29354  2.67741  2.69355  4.24690  2.90347  2.73739  3.18146  2.89801  2.37887  2.77519  2.98518  4.58477  3.61503
          0.00874  5.13989  5.86223  0.61958  0.77255  0.48576  0.95510
      4   2.58376  4.41804  4.60367  4.00978  2.64660  4.10473  4.42222  2.85741  3.86300  1.97044  3.53447  4.15012  4.47413  4.05622  3.99009  1.34306  2.76810  2.31079  3.48761  3.84652      4 - -
          2.68618  4.42225  2.77519  2.73123  3.46354  2.40513  3.72494  3.29354  2.67741  2.69355  4.24690  2.90347  2.73739  3.18146  2.89801  2.37887  2.77519  2.98518  4.58477  3.61503
          0.00874  5.13989  5.86223  0.61958  0.77255  0.48576  0.95510
      5   2.31518  4.82479  2.16277  3.06839  3.98698  3.87769  4.11101  2.86983  3.04118  2.65754  3.05238  3.52698  4.26118  2.89566  2.88233  3.10532  2.67878  2.70275  5.38535  2.16811      5 - -
          2.68618  4.42225  2.77519  2.73123  3.46354  2.40513  3.72494  3.29354  2.67741  2.69355  4.24690  2.90347  2.73739  3.18146  2.89801  2.37887  2.77519  2.98518  4.58477  3.61503
          0.00874  5.13989  5.86223  0.61958  0.77255  0.48576  0.95510
      6   2.54484  4.94999  5.75130  5.22770  4.17458  5.16136  5.70006  1.63522  5.11200  1.40952  3.98523  5.32026  5.42468  5.29036  5.20033  4.54141  3.95218  1.02669  6.07956  4.90101      6 - -
          2.68618  4.42225  2.77519  2.73123  3.46354  2.40513  3.72494  3.29354  2.67741  2.69355  4.24690  2.90347  2.73739  3.18146  2.89801  2.37887  2.77519  2.98518  4.58477  3.61503
          0.00874  5.13989  5.86223  0.61958  0.77255  0.48576  0.95510
      7   2.62894  5.36135  3.22832  2.67147  4.67144  3.72955  3.91935  4.13232  1.96868  2.33972  4.41180  2.27103  4.12191  2.64738  2.44561  2.41683  2.62792  3.13032  5.81511  4.42804      7 - -
          2.68618  4.42225  2.77519  2.73123  3.46354  2.40513  3.72494  3.29354  2.67741  2.69355  4.24690  2.90347  2.73739  3.18146  2.89801  2.37887  2.77519  2.98518  4.58477  3.61503
          0.00874  5.13989  5.86223  0.61958  0.77255  0.48576  0.95510
      8   2.61218  5.42309  2.38385  1.73780  4.75641  3.71580  2.68990  3.20562  2.64573  3.72333  4.46699  3.18766  4.11009  2.03903  3.13675  2.90723  2.74281  3.80744  5.86267  3.47862      8 - -
          2.68618  4.42225  2.77519  2.73123  3.46354  2.40513  3.72494  3.29354  2.67741  2.69355  4.24690  2.90347  2.73739  3.18146  2.89801  2.37887  2.77519  2.98518  4.58477  3.61503
          0.00874  5.13989  5.86223  0.61958  0.77255  0.48576  0.95510
      9   2.51420  5.11950  5.31165  4.84806  2.41900  4.80663  4.40520  3.47399  4.66993  2.00285  4.12138  4.72612  5.13678  4.71159  4.69771  4.13950  4.02132  3.36613  4.62476  0.71673      9 - -
          2.68618  4.42225  2.77519  2.73123  3.46354  2.40513  3.72494  3.29354  2.67741  2.69355  4.24690  2.90347  2.73739  3.18146  2.89801  2.37887  2.77519  2.98518  4.58477  3.61503
          0.00874  5.13989  5.86223  0.61958  0.77255  0.48576  0.95510
     10   2.01527  4.51975  4.20900  2.60582  3.63266  4.03372  3.36056  2.21876  3.54424  1.71937  3.63168  3.92371  4.40685  3.79924  3.79591  2.71258  3.20413  1.99939  5.12443  3.92073     10 - -
          2.68618  4.42225  2.77519  2.73123  3.46354  2.40513  3.72494  3.29354  2.67741  2.69355  4.24690  2.90347  2.73739  3.18146  2.89801  2.37887  2.77519  2.98518  4.58477  3.61503
          0.00874  5.13989  5.86223  0.61958  0.77255  0.48576  0.95510
     11   3.60631  4.93281  5.27752  4.78303  1.86829  4.66061  4.34990  1.64018  4.57832  3.03250  4.05234  4.63366  4.99987  4.62579  2.84437  3.98567  3.83320  3.22914  3.15125  1.20872     11 - -
          2.68618  4.42225  2.77519  2.73123  3.46354  2.40513  3.72494  3.29354  2.67741  2.69355  4.24690  2.90347  2.73739  3.18146  2.89801  2.37887  2.77519  2.98518  4.58477  3.61503
          0.00874  5.13989  5.86223  0.61958  0.77255  0.48576  0.95510
     12   3.60568  0.39472  5.68049  5.40476  4.55699  4.46740  5.81857  2.35721  5.15997  3.26737  4.55407  5.14918  5.15176  5.41087  5.20576  4.00959  4.05268  2.95274  6.34677  5.10873     12 - -
          2.68618  4.42225  2.77519  2.73123  3.46354  2.40513  3.72494  3.29354  2.67741  2.69355  4.24690  2.90347  2.73739  3.18146  2.89801  2.37887  2.77519  2.98518  4.58477  3.61503
          0.00874  5.13989  5.86223  0.61958  0.77255  0.48576  0.95510
     13   3.30287  5.69633  3.15100  2.36462  5.11165  3.88181  4.22308  4.57302  2.24829  4.07099  4.86867  3.39941  0.95655  3.35643  3.38711  2.29416  3.56301  4.15696  6.21153  4.82956     13 - -
          2.68618  4.42225  2.77519  2.73123  3.46354  2.40513  3.72494  3.29354  2.67741  2.69355  4.24690  2.90347  2.73739  3.18146  2.89801  2.37887  2.77519  2.98518  4.58477  3.61503
          0.00874  5.13989  5.86223  0.61958  0.77255  0.48576  0.95510
     14   2.41072  5.46565  3.62608  3.01280  4.78620  3.98909  2.58191  4.19283  2.60098  2.77631  4.53432  3.49844  4.36283  2.61131  1.06924  3.23624  3.43747  3.85312  5.86555  4.58057     14 - -
          2.68618  4.42225  2.77519  2.73123  3.46354  2.40513  3.72494  3.29354  2.67741  2.69355  4.24690  2.90347  2.73739  3.18146  2.89801  2.37887  2.77519  2.98518  4.58477  3.61503
          0.00874  5.13989  5.86223  0.61958  0.77255  0.48576  0.95510
     15   2.59125  4.69008  3.82988  3.26203  3.04701  3.93897  4.19023  2.40899  1.97364  2.27504  3.79265  3.67057  4.31836  2.91460  2.12943  3.18285  3.19423  2.52941  5.27061  3.21034     15 - -
          2.68618  4.42225  2.77519  2.73123  3.46354  2.40513  3.72494  3.29354  2.67741  2.69355  4.24690  2.90347  2.73739  3.18146  2.89801  2.37887  2.77519  2.98518  4.58477  3.61503
          0.00874  5.13989  5.86223  0.61958  0.77255  0.48576  0.95510
     16   2.04201  2.74785  4.88728  4.27767  3.47079  4.15588  4.48812  2.07632  4.07855  1.75587  3.49346  4.29572  2.74810  4.22330  4.11190  3.46488  3.22391  1.92185  5.00205  3.02764     16 - -
          2.68618  4.42225  2.77519  2.73123  3.46354  2.40513  3.72494  3.29354  2.67741  2.69355  4.24690  2.90347  2.73739  3.18146  2.89801  2.37887  2.77519  2.98518  4.58477  3.61503
          0.00874  5.13989  5.86223  0.61958  0.77255  0.48576  0.95510
     17   2.66117  4.75082  4.41010  3.84996  2.28315  4.24605  4.29262  3.22852  3.72787  2.92290  3.86760  4.09472  4.61107  2.82783  2.93474  3.52490  3.45121  3.03166  1.52497  1.87181     17 - -
          2.68618  4.42225  2.77519  2.73123  3.46354  2.40513  3.72494  3.29354  2.67741  2.69355  4.24690  2.90347  2.73739  3.18146  2.89801  2.37887  2.77519  2.98518  4.58477  3.61503
          0.00874  5.13989  5.86223  0.61958  0.77255  0.48576  0.95510
     18   3.04551  4.43951  4.85195  4.25147  2.06358  4.19521  4.47899  2.51480  4.06451  1.56229  3.52549  4.29953  4.55526  4.21802  3.16906  3.50156  2.75754  2.67767  4.98514  1.72598     18 - -
          2.68618  4.42225  2.77519  2.73123  3.46354  2.40513  3.72494  3.29354  2.67741  2.69355  4.24690  2.90347  2.73739  3.18146  2.89801  2.37887  2.77519  2.98518  4.58477  3.61503
          0.00874  5.13989  5.86223  0.61958  0.77255  0.48576  0.95510
     19   2.94844  5.01475  3.44182  1.98385  3.35645  3.81243  4.02606  2.62703  2.86770  2.82930  2.19675  2.92637  4.19999  2.77606  2.29830  2.65775  3.17980  3.32687  5.54264  4.23806     19 - -
          2.68618  4.42225  2.77519  2.73123  3.46354  2.40513  3.72494  3.29354  2.67741  2.69355  4.24690  2.90347  2.73739  3.18146  2.89801  2.37887  2.77519  2.98518  4.58477  3.61503
          0.00874  5.13989  5.86223  0.61958  0.77255  0.48576  0.95510
     20   2.54097  5.13868  3.34805  2.43482  3.37382  3.77657  3.17950  3.79091  2.00847  2.66437  3.30977  3.30894  4.16625  3.13216  2.72274  2.38969  2.73589  3.46948  5.64247  2.54694     20 - -
          2.68618  4.42225  2.77519  2.73123  3.46354  2.40513  3.72494  3.29354  2.67741  2.69355  4.24690  2.90347  2.73739  3.18146  2.89801  2.37887  2.77519  2.98518  4.58477  3.61503
          0.00874  5.13989  5.86223  0.61958  0.77255  0.48576  0.95510
     21   2.96919  2.79591  4.14845  3.57181  3.65462  4.01884  3.24416  2.63339  2.15420  2.13140  2.89140  3.88403  4.39263  3.75433  2.66135  3.28624  2.31464  2.19816  5.14010  3.93274     21 - -
          2.68618  4.42225  2.77519  2.73123  3.46354  2.40513  3.72494  3.29354  2.67741  2.69355  4.24690  2.90347  2.73739  3.18146  2.89801  2.37887  2.77519  2.98518  4.58477  3.61503
          0.00874  5.13989  5.86223  0.61958  0.77255  0.48576  0.95510
     22   2.35542  5.05494  3.41045  2.51354  4.26848  2.06076  3.23139  3.67097  2.83818  2.21228  2.83192  3.35821  4.18928  2.76879  2.74267  3.00982  3.17899  3.37284  5.57523  3.09087     22 - -
          2.68618  4.42225  2.77519  2.73123  3.46354  2.40513  3.72494  3.29354  2.67741  2.69355  4.24690  2.90347  2.73739  3.18146  2.89801  2.37887  2.77519  2.98518  4.58477  3.61503
          0.00874  5.13989  5.86223  0.61958  0.77255  0.48576  0.95510
     23   2.60095  5.26391  2.78750  2.71552  3.31239  2.07162  3.94275  2.58904  2.33411  3.02502  4.32371  3.24850  3.25272  2.67205  2.37122  2.94298  3.17174  3.61643  5.74079  4.37656     23 - -
          2.68618  4.42225  2.77519  2.73123  3.46354  2.40513  3.72494  3.29354  2.67741  2.69355  4.24690  2.90347  2.73739  3.18146  2.89801  2.37887  2.77519  2.98518  4.58477  3.61503
          0.00874  5.13989  5.86223  0.61958  0.77255  0.48576  0.95510
     24   2.29697  4.55552  4.10328  2.43958  3.02546  4.00826  4.28527  2.33122  3.45465  2.44017  3.66539  3.85542  2.51360  3.72337  3.73688  2.13916  3.19944  2.22369  5.15430  3.20443     24 - -
          2.68618  4.42225  2.77519  2.73123  3.46354  2.40513  3.72494  3.29354  2.67741  2.69355  4.24690  2.90347  2.73739  3.18146  2.89801  2.37887  2.77519  2.98518  4.58477  3.61503
          0.00874  5.13989  5.86223  0.61958  0.77255  0.48576  0.95510
     25   2.94842  4.99576  3.45680  1.80646  3.29240  3.81764  4.03308  2.90245  2.55131  2.64661  4.07843  3.39430  2.49629  3.22283  2.57327  2.59033  3.17984  3.30532  3.59888  3.35877     25 - -
          2.68618  4.42225  2.77519  2.73123  3.46354  2.40513  3.72494  3.29354  2.67741  2.69355  4.24690  2.90347  2.73739  3.18146  2.89801  2.37887  2.77519  2.98518  4.58477  3.61503
          0.00874  5.13989  5.86223  0.61958  0.77255  0.48576  0.95510
     26   2.48743  5.40129  2.79610  2.21863  4.72743  2.99043  3.90696  2.88851  2.24629  3.08566  3.43476  3.19294  3.28496  2.62255  2.39606  2.56590  3.16792  3.78172  5.84547  3.29261     26 - -
          2.68618  4.42225  2.77519  2.73123  3.46354  2.40513  3.72494  3.29354  2.67741  2.69355  4.24690  2.90347  2.73739  3.18146  2.89801  2.37887  2.77519  2.98518  4.58477  3.61503
          0.00874  5.13989  5.86223  0.61958  0.77255  0.48576  0.95510
     27   2.94307  5.15471  2.86184  2.24449  2.80443  3.07922  3.15298  2.93810  2.77295  3.41439  4.22446  3.30027  2.87417  3.12307  2.72771  2.39697  2.76615  2.87134  3.22982  4.31752     27 - -
          2.68618  4.42225  2.77519  2.73123  3.46354  2.40513  3.72494  3.29354  2.67741  2.69355  4.24690  2.90347  2.73739  3.18146  2.89801  2.37887  2.77519  2.98518  4.58477  3.61503
          0.00874  5.13989  5.86223  0.61958  0.77255  0.48576  0.95510
     28   2.93887  5.44360  2.78363  2.16774  4.78605  3.71188  3.90026  4.27025  2.39418  3.08029  4.48512  2.46648  2.32781  2.99761  2.66276  1.89694  2.76393  3.83286  5.87771  4.46818     28 - -
          2.68618  4.42225  2.77519  2.73123  3.46354  2.40513  3.72494  3.29354  2.67741  2.69355  4.24690  2.90347  2.73739  3.18146  2.89801  2.37887  2.77519  2.98518  4.58477  3.61503
          0.00874  5.13989  5.86223  0.61958  0.77255  0.48576  0.95510
     29   2.93866  5.34303  3.23103  1.58622  4.64624  2.99264  3.92184  3.28104  2.67542  3.01741  4.39501  2.80029  3.32524  2.66898  3.16004  2.61535  2.21635  3.71099  5.80165  3.42194     29 - -
          2.68618  4.42225  2.77519  2.73123  3.46354  2.40513  3.72494  3.29354  2.67741  2.69355  4.24690  2.90347  2.73739  3.18146  2.89801  2.37887  2.77519  2.98518  4.58477  3.61503
          0.11860  5.13989  2.24452  0.61958  0.77255  0.48576  0.95510
     30   2.49522  5.20834  2.78092  1.96133  3.46328  3.70021  3.89706  3.91863  2.16146  3.48204  4.26892  3.20389  4.09170  3.02403  2.72522  2.89739  3.12426  2.12158  5.68690  2.82238     30 - -
          2.68568  4.42262  2.77556  2.73160  3.46211  2.40549  3.72531  3.29391  2.67724  2.69392  4.24726  2.90383  2.73670  3.18183  2.89750  2.37900  2.77505  2.98465  4.58514  3.61540
          0.93168  1.10111  1.29607  0.94523  0.49198  0.77430  0.61809
     31   2.42751  4.98523  3.16820  2.60986  3.26217  3.60140  3.80305  3.64693  2.26837  3.24576  4.05610  3.12995  2.99858  2.95061  2.13650  2.11389  3.00508  3.32039  5.48444  3.19329     34 - -
          2.68618  4.42225  2.77519  2.73123  3.46354  2.40513  3.72494  3.29354  2.67741  2.69355  4.24690  2.90347  2.73739  3.18146  2.89801  2.37887  2.77519  2.98518  4.58477  3.61503
          0.01339  4.71573  5.43808  0.61958  0.77255  0.31404  1.31115
     32   3.35308  4.69399  5.24332  4.65271  3.65161  4.58819  4.94482  2.25966  4.48037  1.74059  1.37715  4.71928  4.89805  4.60382  4.52565  3.91388  2.00270  1.94302  5.38597  4.24205     35 - -
          2.68618  4.42225  2.77519  2.73123  3.46354  2.40513  3.72494  3.29354  2.67741  2.69355  4.24690  2.90347  2.73739  3.18146  2.89801  2.37887  2.77519  2.98518  4.58477  3.61503
          0.00928  5.08054  5.80288  0.61958  0.77255  0.65709  0.73055
     33   2.30376  5.00430  3.40151  1.84530  4.21199  3.78079  3.20794  2.03112  2.82815  2.71633  4.08442  2.77104  4.16875  3.17244  2.80548  2.99146  3.15283  2.83462  5.52921  4.22105     36 - -
          2.68618  4.42225  2.77519  2.73123  3.46354  2.40513  3.72494  3.29354  2.67741  2.69355  4.24690  2.90347  2.73739  3.18146  2.89801  2.37887  2.77519  2.98518  4.58477  3.61503
          0.00928  5.08054  5.80288  0.61958  0.77255  0.65709  0.73055
     34   2.33012  5.30832  3.29341  1.67500  4.58932  3.79320  3.99074  4.00502  1.83864  1.79815  4.37684  3.30244  4.19710  3.12385  3.14495  3.02728  3.25227  3.65826  5.78018  4.43560     37 - -
          2.68618  4.42225  2.77519  2.73123  3.46354  2.40513  3.72494  3.29354  2.67741  2.69355  4.24690  2.90347  2.73739  3.18146  2.89801  2.37887  2.77519  2.98518  4.58477  3.61503
          0.00928  5.08054  5.80288  0.61958  0.77255  0.39184  1.12643
     35   3.15578  5.08005  4.59615  4.61982  5.79171  0.29515  5.69702  5.39195  4.95072  5.04985  5.82577  4.48542  4.66796  5.07962  5.09677  2.43065  3.73735  4.48684  7.06514  5.99216     38 - -
          2.68618  4.42225  2.77519  2.73123  3.46354  2.40513  3.72494  3.29354  2.67741  2.69355  4.24690  2.90347  2.73739  3.18146  2.89801  2.37887  2.77519  2.98518  4.58477  3.61503
          0.00874  5.13989  5.86223  0.61958  0.77255  0.48576  0.95510
     36   2.98658  5.45803  2.65567  2.68828  4.80219  3.75621  3.92666  4.27268  1.70356  3.75374  3.04044  3.22833  4.14694  2.59063  1.68715  2.95366  2.45757  3.84898  5.88289  4.49372     39 - -
          2.68618  4.42225  2.77519  2.73123  3.46354  2.40513  3.72494  3.29354  2.67741  2.69355  4.24690  2.90347  2.73739  3.18146  2.89801  2.37887  2.77519  2.98518  4.58477  3.61503
          0.00874  5.13989  5.86223  0.61958  0.77255  0.48576  0.95510
     37   2.61771  5.00378  3.45206  1.88305  4.20488  3.13373  4.03159  3.59883  2.18180  1.85430  3.02818  3.39107  4.20413  3.21920  3.31931  3.02921  2.75446  2.81520  5.53429  4.23240     40 - -
          2.68618  4.42225  2.77519  2.73123  3.46354  2.40513  3.72494  3.29354  2.67741  2.69355  4.24690  2.90347  2.73739  3.18146  2.89801  2.37887  2.77519  2.98518  4.58477  3.61503
          0.00874  5.13989  5.86223  0.61958  0.77255  0.48576  0.95510
     38   2.35777  4.50255  5.09714  4.49439  3.59003  4.35023  4.70045  1.32934  4.29632  1.85443  2.87005  4.50400  4.69778  4.43220  4.31972  3.66818  3.37930  1.72363  5.18216  3.05972     41 - -
          2.68618  4.42225  2.77519  2.73123  3.46354  2.40513  3.72494  3.29354  2.67741  2.69355  4.24690  2.90347  2.73739  3.18146  2.89801  2.37887  2.77519  2.98518  4.58477  3.61503
          0.00874  5.13989  5.86223  0.61958  0.77255  0.48576  0.95510
     39   3.03539  5.52525  2.36687  2.38255  4.84533  3.75124  1.54253  4.33202  2.74874  3.82164  4.57530  3.21998  4.17536  2.17530  3.24634  2.64559  3.27122  3.90679  5.96097  2.68957     42 - -
          2.68618  4.42225  2.77519  2.73123  3.46354  2.40513  3.72494  3.29354  2.67741  2.69355  4.24690  2.90347  2.73739  3.18146  2.89801  2.37887  2.77519  2.98518  4.58477  3.61503
          0.00874  5.13989  5.86223  0.61958  0.77255  0.48576  0.95510
     40   2.34469  5.42253  2.77922  1.33664  4.75590  3.71618  3.90562  4.23369  2.33901  3.72272  4.46652  3.18816  4.11029  3.00603  2.73999  2.52430  3.17120  3.03107  5.86213  3.49414     43 - -
          2.68618  4.42225  2.77519  2.73123  3.46354  2.40513  3.72494  3.29354  2.67741  2.69355  4.24690  2.90347  2.73739  3.18146  2.89801  2.37887  2.77519  2.98518  4.58477  3.61503
          0.00874  5.13989  5.86223  0.61958  0.77255  0.48576  0.95510
     41   2.58661  5.42665  2.70059  1.85527  4.76132  2.58847  3.90608  4.23999  2.64557  3.72753  4.47059  3.18760  4.11065  2.65912  2.06168  2.90792  2.72871  2.49037  5.86574  4.46099     44 - -
          2.68618  4.42225  2.77519  2.73123  3.46354  2.40513  3.72494  3.29354  2.67741  2.69355  4.24690  2.90347  2.73739  3.18146  2.89801  2.37887  2.77519  2.98518  4.58477  3.61503
          0.00874  5.13989  5.86223  0.61958  0.77255  0.48576  0.95510
     42   1.84022  5.28262  2.74785  2.45576  4.56412  3.74270  3.93790  4.00746  2.12866  2.16039  4.34066  3.24074  4.13442  3.06003  2.73167  2.60815  3.17165  3.04463  5.75528  3.39136     45 - -
          2.68618  4.42225  2.77519  2.73123  3.46354  2.40513  3.72494  3.29354  2.67741  2.69355  4.24690  2.90347  2.73739  3.18146  2.89801  2.37887  2.77519  2.98518  4.58477  3.61503
          0.14880  5.13989  2.02191  0.61958  0.77255  0.48576  0.95510
     43   2.52596  5.38242  2.69522  1.84884  4.72476  2.76162  2.64767  4.20880  2.29415  3.68645  4.42394  3.12011  3.09966  2.93707  2.41774  2.84154  3.10939  3.09338  5.81660  4.40726     46 - -
          2.68618  4.42225  2.77519  2.73123  3.46354  2.40513  3.72494  3.29354  2.67741  2.69355  4.24690  2.90347  2.73739  3.18146  2.89801  2.37887  2.77519  2.98518  4.58477  3.61503
          0.06937  5.00113  2.80861  0.61958  0.77255  0.83654  0.56776
     44   2.85445  5.31704  3.12222  2.30472  4.64298  3.04126  3.82394  4.11513  2.16111  2.94940  4.36293  2.55904  4.02833  2.50233  2.38126  2.48252  2.67863  2.52337  5.76104  4.36273     47 - -
          2.68592  4.42264  2.77519  2.73162  3.46324  2.40522  3.72534  3.29334  2.67750  2.69363  4.24729  2.90341  2.73779  3.18185  2.89709  2.37851  2.77519  2.98514  4.58516  3.61542
          0.56703  0.84554  5.66477  0.85162  0.55638  0.27886  1.41325
     45   2.56488  4.37425  4.84394  4.23578  1.78731  4.14200  4.46986  2.39919  4.04320  2.05487  3.49000  4.26972  4.50626  3.08370  4.08797  3.44889  2.73349  1.82282  4.99447  2.60734     52 - -
          2.68618  4.42225  2.77519  2.73123  3.46354  2.40513  3.72494  3.29354  2.67741  2.69355  4.24690  2.90347  2.73739  3.18146  2.89801  2.37887  2.77519  2.98518  4.58477  3.61503
          0.00874  5.13989  5.86223  0.61958  0.77255  0.48576  0.95510
     46   2.11485  4.56494  3.20883  3.52369  3.68542  4.01143  4.28948  2.48979  2.92753  1.68278  3.67568  3.85444  4.38675  3.72224  3.73709  2.46614  3.20512  1.81681  5.16687  3.95538     53 - -
          2.68618  4.42225  2.77519  2.73123  3.46354  2.40513  3.72494  3.29354  2.67741  2.69355  4.24690  2.90347  2.73739  3.18146  2.89801  2.37887  2.77519  2.98518  4.58477  3.61503
          0.00874  5.13989  5.86223  0.61958  0.77255  0.48576  0.95510
     47   2.95289  5.44810  2.75616  2.38346  3.37987  3.72356  3.90933  4.27028  1.49059  3.74976  4.49074  2.77590  4.11795  3.00806  1.87264  2.91713  2.74821  3.83717  5.88059  4.47603     54 - -
          2.68618  4.42225  2.77519  2.73123  3.46354  2.40513  3.72494  3.29354  2.67741  2.69355  4.24690  2.90347  2.73739  3.18146  2.89801  2.37887  2.77519  2.98518  4.58477  3.61503
          0.15447  5.13989  1.98580  0.61958  0.77255  0.48576  0.95510
     48   2.29617  5.38098  2.50616  2.57173  4.72361  2.92341  3.84056  4.20732  2.10495  3.68584  4.42403  2.31441  4.04561  2.93837  2.65428  2.04543  2.63519  3.77068  5.81672  4.40754     55 - -
          2.68618  4.42225  2.77519  2.73123  3.46354  2.40513  3.72494  3.29354  2.67741  2.69355  4.24690  2.90347  2.73739  3.18146  2.89801  2.37887  2.77519  2.98518  4.58477  3.61503
          0.07802  4.99552  2.68406  0.61958  0.77255  0.84760  0.55939
     49   2.86194  5.08611  3.24920  2.68912  4.33341  3.68583  3.88278  3.01726  2.07232  2.06930  4.15468  2.59515  4.07515  2.62513  2.47537  2.46972  3.09224  3.42327  5.58020  3.22500     56 - -
          2.68618  4.42225  2.77519  2.73123  3.46354  2.40513  3.72494  3.29354  2.67741  2.69355  4.24690  2.90347  2.73739  3.18146  2.89801  2.37887  2.77519  2.98518  4.58477  3.61503
          0.11310  4.92832  2.30555  0.61958  0.77255  0.96722  0.47826
     50   2.84802  5.01519  3.26687  2.70529  2.96709  1.96443  3.86882  3.66318  2.34455  2.70559  4.09065  2.75992  4.06542  3.02518  2.05780  2.88939  3.07699  3.34856  5.51233  4.19031     57 - -
          2.68633  4.42240  2.77535  2.73138  3.46284  2.40528  3.72510  3.29369  2.67756  2.69370  4.24705  2.90304  2.73755  3.18085  2.89816  2.37834  2.77535  2.98534  4.58492  3.61518
          0.60316  1.73524  1.28532  0.90207  0.52042  0.76833  0.62322
     51   2.74727  4.82041  3.23219  2.08145  2.76331  2.94898  3.82150  3.42323  2.65940  2.64696  3.90161  2.63406  3.99632  3.00376  2.55540  2.82027  2.97871  2.49692  5.34672  4.04047     62 - -
          2.68618  4.42225  2.77519  2.73123  3.46354  2.40513  3.72494  3.29354  2.67741  2.69355  4.24690  2.90347  2.73739  3.18146  2.89801  2.37887  2.77519  2.98518  4.58477  3.61503
          0.01437  4.64536  5.36771  0.61958  0.77255  0.89285  0.52676
     52   2.45417  3.38156  2.46140  1.83493  4.36828  2.51942  3.81392  2.94198  2.59254  3.37309  4.16490  3.11952  4.00297  2.94502  3.06749  2.81026  2.65178  3.44679  5.58531  4.22736     63 - -
          2.68618  4.42225  2.77519  2.73123  3.46354  2.40513  3.72494  3.29354  2.67741  2.69355  4.24690  2.90347  2.73739  3.18146  2.89801  2.37887  2.77519  2.98518  4.58477  3.61503
          0.01240  4.79200  5.51435  0.61958  0.77255  0.93609  0.49784
     53   2.88105  4.40320  4.17444  2.88042  3.53253  3.96255  4.26495  2.33223  3.50613  2.28416  3.52298  3.87566  4.33480  3.75803  3.74525  2.66371  2.31525  1.33846  5.04254  3.84029     64 - -
          2.68618  4.42225  2.77519  2.73123  3.46354  2.40513  3.72494  3.29354  2.67741  2.69355  4.24690  2.90347  2.73739  3.18146  2.89801  2.37887  2.77519  2.98518  4.58477  3.61503
          0.01163  4.85569  5.57804  0.61958  0.77255  0.85978  0.55035
     54   2.51457  5.19431  3.17248  1.92065  4.47840  3.65094  3.84277  3.13835  1.88676  2.93513  4.25206  3.14828  3.25358  2.96433  2.32657  2.84745  3.08090  3.55183  3.60712  4.29650     65 - -
          2.68618  4.42225  2.77519  2.73123  3.46354  2.40513  3.72494  3.29354  2.67741  2.69355  4.24690  2.90347  2.73739  3.18146  2.89801  2.37887  2.77519  2.98518  4.58477  3.61503
          0.01096  4.91440  5.63675  0.61958  0.77255  0.26466  1.45871
     55   2.32381  4.98990  3.46491  1.93199  4.18773  3.82174  4.03768  2.50359  2.23600  2.57001  4.07326  3.40099  4.20882  2.78510  3.32806  3.03530  2.77809  2.22948  5.52325  4.22451     66 - -
          2.68618  4.42225  2.77519  2.73123  3.46354  2.40513  3.72494  3.29354  2.67741  2.69355  4.24690  2.90347  2.73739  3.18146  2.89801  2.37887  2.77519  2.98518  4.58477  3.61503
          0.00874  5.13989  5.86223  0.61958  0.77255  0.48576  0.95510
     56   2.94436  5.34394  3.23358  1.38924  4.64664  3.73365  3.92703  4.10276  2.05735  3.63098  4.39729  3.22060  3.29870  3.03979  3.16247  2.61259  2.74350  2.62957  5.80353  3.27700     67 - -
          2.68618  4.42225  2.77519  2.73123  3.46354  2.40513  3.72494  3.29354  2.67741  2.69355  4.24690  2.90347  2.73739  3.18146  2.89801  2.37887  2.77519  2.98518  4.58477  3.61503
          0.05364  5.13989  3.07112  0.61958  0.77255  0.48576  0.95510
     57   2.95935  5.39452  3.24117  2.18045  4.71877  3.73715  3.15971  4.18347  1.70983  3.68441  4.44278  3.21568  4.12725  3.01686  2.08531  2.55127  3.18711  3.77634  3.50604  2.50569     68 - -
          2.68618  4.42225  2.77519  2.73123  3.46354  2.40513  3.72494  3.29354  2.67741  2.69355  4.24690  2.90347  2.73739  3.18146  2.89801  2.37887  2.77519  2.98518  4.58477  3.61503
          0.00914  5.09539  5.81773  0.61958  0.77255  0.61780  0.77463
     58   2.28509  5.46828  2.67673  1.63534  4.81029  2.94715  3.91466  4.29657  2.38390  3.77372  4.51461  3.17290  2.77421  3.01497  3.16026  1.97908  3.19285  3.85829  5.90466  4.49036     69 - -
          2.68618  4.42225  2.77519  2.73123  3.46354  2.40513  3.72494  3.29354  2.67741  2.69355  4.24690  2.90347  2.73739  3.18146  2.89801  2.37887  2.77519  2.98518  4.58477  3.61503
          0.00914  5.09539  5.81773  0.61958  0.77255  0.41125  1.08714
     59   3.30439  4.69473  4.94830  4.38703  3.90961  4.51085  4.90333  1.41309  2.98069  2.80414  3.84548  4.55547  3.30486  4.47226  4.35828  3.83621  3.54930  0.96432  5.53125  4.33498     70 - -
          2.68618  4.42225  2.77519  2.73123  3.46354  2.40513  3.72494  3.29354  2.67741  2.69355  4.24690  2.90347  2.73739  3.18146  2.89801  2.37887  2.77519  2.98518  4.58477  3.61503
          0.00874  5.13989  5.86223  0.61958  0.77255  0.48576  0.95510
     60   2.97139  3.41897  4.29865  2.34275  2.91529  4.05012  3.31129  2.10349  3.61765  2.32311  3.60149  3.97675  2.28990  3.85876  3.08758  3.32740  3.20336  2.74496  3.49735  2.71208     71 - -
          2.68618  4.42225  2.77519  2.73123  3.46354  2.40513  3.72494  3.29354  2.67741  2.69355  4.24690  2.90347  2.73739  3.18146  2.89801  2.37887  2.77519  2.98518  4.58477  3.61503
          0.00874  5.13989  5.86223  0.61958  0.77255  0.48576  0.95510
     61   2.58466  4.41600  4.90164  4.29349  3.48793  4.19578  4.52512  1.69953  4.09609  1.23134  3.49708  4.32636  4.55467  4.24509  3.06329  3.50470  3.26287  2.21228  3.51331  3.86478     72 - -
          2.68618  4.42225  2.77519  2.73123  3.46354  2.40513  3.72494  3.29354  2.67741  2.69355  4.24690  2.90347  2.73739  3.18146  2.89801  2.37887  2.77519  2.98518  4.58477  3.61503
          0.00874  5.13989  5.86223  0.61958  0.77255  0.48576  0.95510
     62   2.57618  5.45778  2.77538  2.01354  4.80318  2.73586  3.90377  4.28967  1.93588  3.76299  4.49887  2.63291  4.10944  3.00056  2.06352  2.34261  3.17670  3.84870  5.88978  4.47802     73 - -
          2.68618  4.42225  2.77519  2.73123  3.46354  2.40513  3.72494  3.29354  2.67741  2.69355  4.24690  2.90347  2.73739  3.18146  2.89801  2.37887  2.77519  2.98518  4.58477  3.61503
          0.00874  5.13989  5.86223  0.61958  0.77255  0.48576  0.95510
     63   2.60897  5.32824  2.80775  2.43282  3.09729  3.09779  3.21031  3.23236  2.68201  3.61312  4.38168  2.65593  3.17644  3.03966  3.16543  1.64836  3.17005  3.69319  5.79034  3.47216     74 - -
          2.68618  4.42225  2.77519  2.73123  3.46354  2.40513  3.72494  3.29354  2.67741  2.69355  4.24690  2.90347  2.73739  3.18146  2.89801  2.37887  2.77519  2.98518  4.58477  3.61503
          0.10591  5.13989  2.35768  0.61958  0.77255  0.48576  0.95510
     64   2.54810  5.40787  2.72200  2.28074  4.74825  2.37519  3.86691  4.23169  1.72671  3.71133  4.45080  2.48497  2.91565  2.96555  3.09973  2.86929  3.13803  3.01037  5.84338  4.43379     75 - -
          2.68618  4.42225  2.77519  2.73123  3.46354  2.40513  3.72494  3.29354  2.67741  2.69355  4.24690  2.90347  2.73739  3.18146  2.89801  2.37887  2.77519  2.98518  4.58477  3.61503
          0.22792  5.04360  1.62272  0.61958  0.77255  0.74636  0.64262
     65   2.89004  5.26386  3.20206  2.62943  4.58224  2.92373  3.82398  4.02553  1.53549  3.54199  4.31817  3.15598  4.05451  2.39828  2.19921  2.87522  3.11367  2.91371  5.69730  3.10138     76 - -
          2.68618  4.42225  2.77519  2.73123  3.46354  2.40513  3.72494  3.29354  2.67741  2.69355  4.24690  2.90347  2.73739  3.18146  2.89801  2.37887  2.77519  2.98518  4.58477  3.61503
          0.01196  4.82765  5.54999  0.61958  0.77255  1.11159  0.39904
     66   2.85965  4.44175  4.00053  3.42405  3.50171  3.89461  4.14688  2.90200  3.29783  1.68593  3.54759  2.89037  4.26839  3.59975  2.76563  3.16467  3.09080  2.22198  4.99388  1.93032     77 - -
          2.68631  4.42238  2.77532  2.73136  3.46366  2.40484  3.72507  3.29367  2.67714  2.69367  4.24444  2.90359  2.73752  3.18159  2.89813  2.37899  2.77532  2.98531  4.58228  3.61516
          0.21710  1.65412  5.54999  0.67915  0.70734  0.57794  0.82338
     67   2.88124  5.35508  2.64868  2.17940  4.68499  1.77956  3.07124  4.16029  2.23022  2.99720  4.40010  3.13033  4.05174  2.59058  3.07644  2.85022  3.11249  3.73767  3.68611  4.39476     80 - -
          2.68618  4.42225  2.77519  2.73123  3.46354  2.40513  3.72494  3.29354  2.67741  2.69355  4.24690  2.90347  2.73739  3.18146  2.89801  2.37887  2.77519  2.98518  4.58477  3.61503
          0.01011  4.99552  5.71787  0.61958  0.77255  0.46265  0.99321
     68   2.71303  4.64507  5.16712  4.58342  3.69980  4.52041  4.89968  1.44978  4.41434  1.09111  3.62605  4.65134  3.34816  4.56407  4.47638  3.84694  3.53105  2.12494  5.38093  4.21809     81 - -
          2.68618  4.42225  2.77519  2.73123  3.46354  2.40513  3.72494  3.29354  2.67741  2.69355  4.24690  2.90347  2.73739  3.18146  2.89801  2.37887  2.77519  2.98518  4.58477  3.61503
          0.00916  5.09347  5.81582  0.61958  0.77255  0.40862  1.09233
     69   2.57433  3.48140  3.63828  3.07516  3.98069  3.87997  2.57299  2.46559  2.06966  2.66256  3.91442  3.53211  4.26333  2.78390  3.44910  2.42023  2.66899  2.43010  5.38088  4.11874     82 - -
          2.68618  4.42225  2.77519  2.73123  3.46354  2.40513  3.72494  3.29354  2.67741  2.69355  4.24690  2.90347  2.73739  3.18146  2.89801  2.37887  2.77519  2.98518  4.58477  3.61503
          0.00874  5.13989  5.86223  0.61958  0.77255  0.48576  0.95510
     70   3.69376  5.74422  3.93874  3.58179  5.53517  0.50329  4.56072  4.93245  2.42516  4.38451  5.25893  3.96909  4.76116  3.72148  2.52038  3.73413  3.99052  4.51523  6.39942  5.24336     83 - -
          2.68618  4.42225  2.77519  2.73123  3.46354  2.40513  3.72494  3.29354  2.67741  2.69355  4.24690  2.90347  2.73739  3.18146  2.89801  2.37887  2.77519  2.98518  4.58477  3.61503
          0.05270  5.13989  3.09057  0.61958  0.77255  0.48576  0.95510
     71   2.96511  3.45853  3.93303  3.35731  3.77258  3.96168  4.21769  2.34796  2.00944  2.84445  3.74525  3.73511  4.33979  3.57923  2.41835  2.66570  3.19672  1.57769  5.22769  4.00436     84 - -
          2.68618  4.42225  2.77519  2.73123  3.46354  2.40513  3.72494  3.29354  2.67741  2.69355  4.24690  2.90347  2.73739  3.18146  2.89801  2.37887  2.77519  2.98518  4.58477  3.61503
          0.00913  5.09632  5.81867  0.61958  0.77255  0.41254  1.08460
     72   2.24694  4.53436  3.26100  3.64602  3.65589  4.04689  4.34194  1.76369  3.56165  2.43403  3.65137  3.93937  2.32982  3.81730  3.81586  2.80547  3.21967  1.81409  5.15086  3.94639     85 - -
          2.68618  4.42225  2.77519  2.73123  3.46354  2.40513  3.72494  3.29354  2.67741  2.69355  4.24690  2.90347  2.73739  3.18146  2.89801  2.37887  2.77519  2.98518  4.58477  3.61503
          0.00874  5.13989  5.86223  0.61958  0.77255  0.48576  0.95510
     73   4.12026  6.33041  0.28738  3.30106  5.40697  4.25668  4.99626  5.06669  4.19889  2.97095  5.75072  3.87170  4.94739  4.25738  4.78339  4.04785  4.47609  4.77829  6.76297  5.32238     86 - -
          2.68618  4.42225  2.77519  2.73123  3.46354  2.40513  3.72494  3.29354  2.67741  2.69355  4.24690  2.90347  2.73739  3.18146  2.89801  2.37887  2.77519  2.98518  4.58477  3.61503
          0.00874  5.13989  5.86223  0.61958  0.77255  0.48576  0.95510
     74   2.01206  4.40249  4.65223  3.11001  2.49692  3.07619  4.42827  2.04986  3.89857  2.30988  3.51948  4.17325  4.47787  4.08259  4.00761  2.82594  3.20878  1.82302  5.01930  2.95700     87 - -
          2.68618  4.42225  2.77519  2.73123  3.46354  2.40513  3.72494  3.29354  2.67741  2.69355  4.24690  2.90347  2.73739  3.18146  2.89801  2.37887  2.77519  2.98518  4.58477  3.61503
          0.00874  5.13989  5.86223  0.61958  0.77255  0.48576  0.95510
     75   3.00524  4.38386  4.92841  4.31691  3.45854  4.17243  4.49941  1.87115  4.10961  1.75723  3.48764  4.32051  4.53394  4.24778  3.20471  3.48281  3.23729  1.42966  3.39386  2.74734     88 - -
          2.68618  4.42225  2.77519  2.73123  3.46354  2.40513  3.72494  3.29354  2.67741  2.69355  4.24690  2.90347  2.73739  3.18146  2.89801  2.37887  2.77519  2.98518  4.58477  3.61503
          0.00874  5.13989  5.86223  0.61958  0.77255  0.48576  0.95510
     76   2.25823  4.84831  3.60508  2.36210  4.01511  3.86939  4.09964  3.39186  2.21970  2.11104  3.17240  3.50730  4.25340  3.34341  2.87231  3.09486  2.78100  2.17394  5.40506  3.12666     89 - -
          2.68618  4.42225  2.77519  2.73123  3.46354  2.40513  3.72494  3.29354  2.67741  2.69355  4.24690  2.90347  2.73739  3.18146  2.89801  2.37887  2.77519  2.98518  4.58477  3.61503
          0.00874  5.13989  5.86223  0.61958  0.77255  0.48576  0.95510
     77   2.94281  5.16650  3.32963  1.89435  3.32249  2.78021  3.10395  3.17462  2.47723  3.42773  3.28503  3.29431  4.15940  2.64561  2.79780  2.61927  3.17411  2.87813  3.03823  4.32405     90 - -
          2.68618  4.42225  2.77519  2.73123  3.46354  2.40513  3.72494  3.29354  2.67741  2.69355  4.24690  2.90347  2.73739  3.18146  2.89801  2.37887  2.77519  2.98518  4.58477  3.61503
          0.00874  5.13989  5.86223  0.61958  0.77255  0.48576  0.95510
     78   2.29858  5.15259  2.55417  2.22658  3.02743  3.12344  3.17844  2.93662  2.47791  2.54376  4.22253  3.30141  4.16270  3.12428  2.80867  2.97510  3.17449  2.55737  5.65355  4.31636     91 - -
          2.68618  4.42225  2.77519  2.73123  3.46354  2.40513  3.72494  3.29354  2.67741  2.69355  4.24690  2.90347  2.73739  3.18146  2.89801  2.37887  2.77519  2.98518  4.58477  3.61503
          0.00874  5.13989  5.86223  0.61958  0.77255  0.48576  0.95510
     79   2.94784  5.43417  1.99797  2.00297  4.76826  2.32777  3.91168  4.24723  2.65316  3.73479  4.47847  3.18971  2.95939  3.01227  2.24523  2.91405  3.17955  3.15311  5.87319  3.29277     92 - -
          2.68618  4.42225  2.77519  2.73123  3.46354  2.40513  3.72494  3.29354  2.67741  2.69355  4.24690  2.90347  2.73739  3.18146  2.89801  2.37887  2.77519  2.98518  4.58477  3.61503
          0.00874  5.13989  5.86223  0.61958  0.77255  0.48576  0.95510
     80   2.61083  5.40978  2.40509  2.64715  4.73878  1.84383  3.90873  2.99500  2.41448  3.70861  4.45584  2.43550  4.11234  3.01090  2.72396  2.52557  2.77295  3.79200  5.85331  4.45252     93 - -
          2.68605  4.42278  2.77572  2.73083  3.46332  2.40423  3.72547  3.29208  2.67686  2.69368  4.24743  2.90400  2.73793  3.18199  2.89854  2.37900  2.77533  2.98571  4.58530  3.61419
          0.62111  1.25618  1.72646  1.33137  0.30668  0.48576  0.95510
     81   2.48962  5.26810  3.14505  1.56889  3.44756  2.91974  3.83888  4.03263  2.59085  3.55633  4.31964  3.13135  2.88128  2.58487  2.67028  2.84023  3.08896  3.63745  5.72504  3.19812    102 - -
          2.68618  4.42225  2.77519  2.73123  3.46354  2.40513  3.72494  3.29354  2.67741  2.69355  4.24690  2.90347  2.73739  3.18146  2.89801  2.37887  2.77519  2.98518  4.58477  3.61503
          0.01061  4.94743  5.66978  0.61958  0.77255  0.28160  1.40476
     82   2.59218  4.45040  4.43623  3.84909  2.93809  4.07594  4.37867  2.47055  2.83331  1.91778  3.56516  4.05688  2.19354  3.94926  3.90976  2.58649  3.20568  2.37676  5.06161  2.34212    103 - -
          2.68618  4.42225  2.77519  2.73123  3.46354  2.40513  3.72494  3.29354  2.67741  2.69355  4.24690  2.90347  2.73739  3.18146  2.89801  2.37887  2.77519  2.98518  4.58477  3.61503
          0.00874  5.13989  5.86223  0.61958  0.77255  0.48576  0.95510
     83   2.58383  4.37233  4.85657  4.24782  2.85515  4.14422  4.47373  2.15438  4.05298  2.03050  3.49070  4.27617  4.50853  4.20162  4.09381  2.32846  2.38313  1.56061  4.99515  3.06024    104 - -
          2.68618  4.42225  2.77519  2.73123  3.46354  2.40513  3.72494  3.29354  2.67741  2.69355  4.24690  2.90347  2.73739  3.18146  2.89801  2.37887  2.77519  2.98518  4.58477  3.61503
          0.00874  5.13989  5.86223  0.61958  0.77255  0.48576  0.95510
     84   3.04268  4.95555  2.94616  2.59827  4.14912  3.90738  4.18486  2.85773  3.10460  3.18085  4.06530  3.53562  1.43161  3.41998  3.52550  3.17446  3.28248  1.72179  5.54440  4.26584    105 - -
          2.68618  4.42225  2.77519  2.73123  3.46354  2.40513  3.72494  3.29354  2.67741  2.69355  4.24690  2.90347  2.73739  3.18146  2.89801  2.37887  2.77519  2.98518  4.58477  3.61503
          0.00874  5.13989  5.86223  0.61958  0.77255  0.48576  0.95510
     85   2.61047  4.40306  4.89608  4.28974  3.49675  4.18765  3.37875  1.75195  4.09547  2.02140  3.51689  4.31949  4.54921  4.24553  4.13745  3.49693  3.25219  1.26474  5.03632  3.00987    106 - -
          2.68618  4.42225  2.77519  2.73123  3.46354  2.40513  3.72494  3.29354  2.67741  2.69355  4.24690  2.90347  2.73739  3.18146  2.89801  2.37887  2.77519  2.98518  4.58477  3.61503
          0.00874  5.13989  5.86223  0.61958  0.77255  0.48576  0.95510
     86   3.68931  6.38318  1.82954  0.68106  5.66927  3.92208  4.46477  5.22239  2.28461  4.66174  5.50362  3.36306  4.55102  3.62373  4.08668  3.54586  3.97591  4.75412  6.79461  5.24804    107 - -
          2.68618  4.42225  2.77519  2.73123  3.46354  2.40513  3.72494  3.29354  2.67741  2.69355  4.24690  2.90347  2.73739  3.18146  2.89801  2.37887  2.77519  2.98518  4.58477  3.61503
          0.00874  5.13989  5.86223  0.61958  0.77255  0.48576  0.95510
     87   2.52185  4.37730  4.90295  4.29245  2.83018  4.16150  4.49222  1.91677  4.09044  2.02277  3.49015  4.30476  4.52427  4.23231  3.14843  3.47095  3.22783  1.61396  5.00062  2.16017    108 - -
          2.68618  4.42225  2.77519  2.73123  3.46354  2.40513  3.72494  3.29354  2.67741  2.69355  4.24690  2.90347  2.73739  3.18146  2.89801  2.37887  2.77519  2.98518  4.58477  3.61503
          0.00874  5.13989  5.86223  0.61958  0.77255  0.48576  0.95510
     88   2.68539  5.58950  3.62361  3.06293  5.02370  4.01118  2.75314  4.43415  0.75173  3.91505  4.72347  3.54328  4.41865  3.25982  2.93179  3.30208  2.88317  4.05608  6.01602  4.73441    109 - -
          2.68618  4.42225  2.77519  2.73123  3.46354  2.40513  3.72494  3.29354  2.67741  2.69355  4.24690  2.90347  2.73739  3.18146  2.89801  2.37887  2.77519  2.98518  4.58477  3.61503
          0.00874  5.13989  5.86223  0.61958  0.77255  0.48576  0.95510
     89   2.32969  5.33532  3.24354  2.38888  4.63530  3.73681  3.23984  4.08911  2.41451  2.21233  4.38871  3.22507  4.12887  3.04136  2.24138  2.01870  2.47942  3.70162  5.79529  4.41574    110 - -
          2.68618  4.42225  2.77519  2.73123  3.46354  2.40513  3.72494  3.29354  2.67741  2.69355  4.24690  2.90347  2.73739  3.18146  2.89801  2.37887  2.77519  2.98518  4.58477  3.61503
          0.00874  5.13989  5.86223  0.61958  0.77255  0.48576  0.95510
     90   1.83442  4.73967  3.93735  3.39753  2.69228  1.67480  4.31875  3.36223  3.36012  3.06981  3.95831  3.76400  4.35943  3.65720  3.70986  1.85780  3.25705  3.11137  5.39390  3.09157    111 - -
          2.68618  4.42225  2.77519  2.73123  3.46354  2.40513  3.72494  3.29354  2.67741  2.69355  4.24690  2.90347  2.73739  3.18146  2.89801  2.37887  2.77519  2.98518  4.58477  3.61503
          0.00874  5.13989  5.86223  0.61958  0.77255  0.48576  0.95510
     91   2.94320  5.42590  2.70660  2.64614  4.76136  3.71991  3.90585  4.23867  1.69987  2.72182  4.46960  3.19171  3.33325  2.25872  2.13883  2.59033  3.17388  3.04335  5.86327  4.46100    112 - -
          2.68618  4.42225  2.77519  2.73123  3.46354  2.40513  3.72494  3.29354  2.67741  2.69355  4.24690  2.90347  2.73739  3.18146  2.89801  2.37887  2.77519  2.98518  4.58477  3.61503
          0.00874  5.13989  5.86223  0.61958  0.77255  0.48576  0.95510
     92   2.03774  5.36693  2.75905  2.66471  4.67978  3.06628  3.91622  4.14319  2.20655  2.79628  4.41685  3.20680  2.52046  3.02427  2.22795  2.60638  3.16971  3.01114  5.82006  4.42996    113 - -
          2.68618  4.42225  2.77519  2.73123  3.46354  2.40513  3.72494  3.29354  2.67741  2.69355  4.24690  2.90347  2.73739  3.18146  2.89801  2.37887  2.77519  2.98518  4.58477  3.61503
          0.20934  5.13989  1.69813  0.61958  0.77255  0.48576  0.95510
     93   2.86278  5.36535  2.54327  2.23744  4.70579  2.65355  3.82337  3.30232  2.06090  3.66873  4.40795  2.47901  2.65246  2.92188  3.05635  2.20355  3.09459  3.75364  5.80050  4.39067    114 - -
          2.68635  4.42242  2.77537  2.73141  3.46371  2.40495  3.72512  3.29371  2.67712  2.69325  4.24707  2.90315  2.73757  3.18164  2.89770  2.37904  2.77537  2.98536  4.58232  3.61520
          0.33934  1.84928  2.03711  1.01541  0.44981  0.40950  1.09059
     94   2.87187  5.24522  3.17869  2.34836  4.53827  3.04140  3.86029  3.98825  2.10717  2.15339  4.30033  2.76731  2.61934  2.97706  2.62015  2.86252  2.71424  2.94771  5.71002  4.33421    118 - -
          2.68618  4.42225  2.77519  2.73123  3.46354  2.40513  3.72494  3.29354  2.67741  2.69355  4.24690  2.90347  2.73739  3.18146  2.89801  2.37887  2.77519  2.98518  4.58477  3.61503
          0.07947  4.97787  2.66641  0.61958  0.77255  0.29988  1.35058
     95   2.91767  5.15300  2.74336  2.46699  2.87124  3.74137  2.28891  3.82381  2.44678  3.41559  4.22075  3.26338  4.13159  3.08518  2.23854  2.94240  3.14891  2.91756  3.66100  2.64205    119 - -
          2.68618  4.42225  2.77519  2.73123  3.46354  2.40513  3.72494  3.29354  2.67741  2.69355  4.24690  2.90347  2.73739  3.18146  2.89801  2.37887  2.77519  2.98518  4.58477  3.61503
          0.05693  5.08198  3.01322  0.61958  0.77255  0.39364  1.12270
     96   2.92063  5.41910  2.44877  1.79674  4.75893  3.04170  3.88293  4.24127  2.13583  2.45344  4.46142  3.16318  4.08836  2.98123  2.72574  2.28693  2.67697  3.80698  5.85473  4.44678    120 - -
          2.68659  4.42266  2.77560  2.73164  3.46307  2.40483  3.72535  3.29335  2.67782  2.69361  4.24731  2.90388  2.73704  3.18187  2.89678  2.37928  2.77560  2.98396  4.58287  3.61442
          0.37166  1.17948  5.81773  1.05907  0.42584  0.41125  1.08714
     97   1.85442  5.45814  2.69231  2.38066  4.79880  3.71750  2.14510  4.28301  2.33482  3.76159  4.50095  2.31737  4.11668  3.01195  3.14776  2.56475  2.73207  3.84661  5.89295  4.48232    124 - -
          2.68618  4.42225  2.77519  2.73123  3.46354  2.40513  3.72494  3.29354  2.67741  2.69355  4.24690  2.90347  2.73739  3.18146  2.89801  2.37887  2.77519  2.98518  4.58477  3.61503
          0.00874  5.13989  5.86223  0.61958  0.77255  0.48576  0.95510
     98   2.18685  4.81849  2.06588  3.13713  3.17581  3.91721  1.78019  3.34777  3.10695  3.03488  3.91607  3.58179  4.29939  3.42444  3.49987  3.14946  3.21730  2.61648  3.61935  3.11441    125 - -
          2.68618  4.42225  2.77519  2.73123  3.46354  2.40513  3.72494  3.29354  2.67741  2.69355  4.24690  2.90347  2.73739  3.18146  2.89801  2.37887  2.77519  2.98518  4.58477  3.61503
          0.00874  5.13989  5.86223  0.61958  0.77255  0.48576  0.95510
     99   3.00726  5.28758  3.36616  2.10696  4.56551  3.80923  3.98071  3.07674  1.41606  2.94038  4.35014  3.31742  4.19585  3.11149  2.21705  3.01661  3.23322  2.58790  5.75431  4.41381    126 - -
          2.68618  4.42225  2.77519  2.73123  3.46354  2.40513  3.72494  3.29354  2.67741  2.69355  4.24690  2.90347  2.73739  3.18146  2.89801  2.37887  2.77519  2.98518  4.58477  3.61503
          0.00874  5.13989  5.86223  0.61958  0.77255  0.48576  0.95510
    100   2.58355  4.36494  4.90792  4.29566  2.41361  4.14936  4.47818  2.79504  4.08923  1.88073  2.21590  4.29822  4.51296  4.22728  3.18940  3.45905  3.21655  1.99895  3.46811  2.15251    127 - -
          2.68618  4.42225  2.77519  2.73123  3.46354  2.40513  3.72494  3.29354  2.67741  2.69355  4.24690  2.90347  2.73739  3.18146  2.89801  2.37887  2.77519  2.98518  4.58477  3.61503
          0.00874  5.13989  5.86223  0.61958  0.77255  0.48576  0.95510
    101   3.84382  5.86691  3.78897  3.70301  5.72360  2.44365  5.05995  5.39923  3.81118  4.87719  5.78103  4.14862  4.92191  0.34514  4.11470  3.89788  4.25110  4.87109  6.76813  5.56931    128 - -
          2.68618  4.42225  2.77519  2.73123  3.46354  2.40513  3.72494  3.29354  2.67741  2.69355  4.24690  2.90347  2.73739  3.18146  2.89801  2.37887  2.77519  2.98518  4.58477  3.61503
          0.00874  5.13989  5.86223  0.61958  0.77255  0.48576  0.95510
    102   2.02921  4.52864  5.03276  4.43149  3.56143  4.34274  4.67965  2.32114  4.24434  1.06632  3.53875  4.47378  4.68806  4.38446  4.28746  3.65696  3.38971  2.06195  5.17125  2.75503    129 - -
          2.68618  4.42225  2.77519  2.73123  3.46354  2.40513  3.72494  3.29354  2.67741  2.69355  4.24690  2.90347  2.73739  3.18146  2.89801  2.37887  2.77519  2.98518  4.58477  3.61503
          0.00874  5.13989  5.86223  0.61958  0.77255  0.48576  0.95510
    103   2.05519  2.79697  4.30477  3.72289  3.59557  4.05151  4.34470  2.94178  3.01967  1.83756  3.60056  3.98053  4.42305  2.53065  3.84351  3.32930  2.76245  1.91945  5.09456  3.12632    130 - -
          2.68618  4.42225  2.77519  2.73123  3.46354  2.40513  3.72494  3.29354  2.67741  2.69355  4.24690  2.90347  2.73739  3.18146  2.89801  2.37887  2.77519  2.98518  4.58477  3.61503
          0.00874  5.13989  5.86223  0.61958  0.77255  0.48576  0.95510
    104   1.22252  4.48834  4.90609  4.31092  2.40462  4.25314  4.52052  2.09600  4.12859  2.23731  3.55471  4.35552  4.60957  4.27511  4.18486  3.56181  3.33188  2.67924  5.00671  2.38257    131 - -
          2.68618  4.42225  2.77519  2.73123  3.46354  2.40513  3.72494  3.29354  2.67741  2.69355  4.24690  2.90347  2.73739  3.18146  2.89801  2.37887  2.77519  2.98518  4.58477  3.61503
          0.00874  5.13989  5.86223  0.61958  0.77255  0.48576  0.95510
    105   3.67418  5.76365  3.42088  2.61031  4.01040  4.18574  4.33402  4.44623  3.21842  3.94484  4.89457  3.70473  4.68574  2.01924  3.55501  3.65720  3.91341  4.16388  5.50569  0.73459    132 - -
          2.68618  4.42225  2.77519  2.73123  3.46354  2.40513  3.72494  3.29354  2.67741  2.69355  4.24690  2.90347  2.73739  3.18146  2.89801  2.37887  2.77519  2.98518  4.58477  3.61503
          0.00874  5.13989  5.86223  0.61958  0.77255  0.48576  0.95510
    106   1.25846  4.43087  4.80493  4.20582  2.79777  4.18183  4.51625  2.43647  4.03395  1.82972  3.53517  4.28286  4.54657  4.20097  4.11169  2.79164  3.26219  2.14751  5.06728  3.88701    133 - -
          2.68618  4.42225  2.77519  2.73123  3.46354  2.40513  3.72494  3.29354  2.67741  2.69355  4.24690  2.90347  2.73739  3.18146  2.89801  2.37887  2.77519  2.98518  4.58477  3.61503
          0.00874  5.13989  5.86223  0.61958  0.77255  0.48576  0.95510
    107   2.98106  4.38111  4.78858  4.18355  3.47073  4.13236  3.31624  2.45074  2.81911  1.70403  2.87341  4.24159  4.49742  4.16130  4.06363  3.43672  3.21315  2.05924  2.73557  2.10123    134 - -
          2.68618  4.42225  2.77519  2.73123  3.46354  2.40513  3.72494  3.29354  2.67741  2.69355  4.24690  2.90347  2.73739  3.18146  2.89801  2.37887  2.77519  2.98518  4.58477  3.61503
          0.00874  5.13989  5.86223  0.61958  0.77255  0.48576  0.95510
    108   2.02511  2.74654  4.88861  3.26365  2.91748  4.16266  4.49304  2.09869  4.08095  1.52062  2.39227  4.30028  4.52490  4.22497  4.11552  3.47132  3.23106  2.61160  5.00607  3.82986    135 - -
          2.68618  4.42225  2.77519  2.73123  3.46354  2.40513  3.72494  3.29354  2.67741  2.69355  4.24690  2.90347  2.73739  3.18146  2.89801  2.37887  2.77519  2.98518  4.58477  3.61503
          0.00874  5.13989  5.86223  0.61958  0.77255  0.48576  0.95510
    109   2.68065  4.55240  5.12119  4.52399  3.63660  4.41087  4.76680  1.98597  4.33672  1.28308  2.80407  4.55415  4.75321  4.47830  4.37384  3.73029  2.13736  1.82101  5.25130  4.08044    136 - -
          2.68618  4.42225  2.77519  2.73123  3.46354  2.40513  3.72494  3.29354  2.67741  2.69355  4.24690  2.90347  2.73739  3.18146  2.89801  2.37887  2.77519  2.98518  4.58477  3.61503
          0.00874  5.13989  5.86223  0.61958  0.77255  0.48576  0.95510
    110   2.96743  5.48315  2.25625  1.56306  4.82837  2.89562  3.92080  4.31569  2.01026  3.78769  4.52522  3.18832  4.12460  2.65064  2.45093  2.56780  3.19965  3.87416  5.91377  4.50038    137 - -
          2.68618  4.42225  2.77519  2.73123  3.46354  2.40513  3.72494  3.29354  2.67741  2.69355  4.24690  2.90347  2.73739  3.18146  2.89801  2.37887  2.77519  2.98518  4.58477  3.61503
          0.00874  5.13989  5.86223  0.61958  0.77255  0.48576  0.95510
    111   2.36043  5.43835  2.57308  1.56367  4.77900  3.71310  3.18765  3.11948  2.21129  3.74151  4.48034  3.18229  4.10689  2.99882  2.39091  2.90304  2.77337  3.82665  5.87341  4.46549    138 - -
          2.68618  4.42225  2.77519  2.73123  3.46354  2.40513  3.72494  3.29354  2.67741  2.69355  4.24690  2.90347  2.73739  3.18146  2.89801  2.37887  2.77519  2.98518  4.58477  3.61503
          0.00874  5.13989  5.86223  0.61958  0.77255  0.48576  0.95510
    112   2.60996  5.40132  3.20483  2.33578  4.72741  3.71844  3.19040  4.20003  2.29461  2.99282  2.58339  2.47712  2.96607  3.01017  2.24947  2.60676  2.69538  3.78173  5.84544  4.44648    139 - -
          2.68618  4.42225  2.77519  2.73123  3.46354  2.40513  3.72494  3.29354  2.67741  2.69355  4.24690  2.90347  2.73739  3.18146  2.89801  2.37887  2.77519  2.98518  4.58477  3.61503
          0.00874  5.13989  5.86223  0.61958  0.77255  0.48576  0.95510
    113   2.95629  4.99345  3.47347  2.91205  4.19037  2.40045  4.03976  3.58448  2.43311  2.82549  4.07707  3.40653  4.21334  3.23213  2.44511  2.37415  2.75584  3.30274  3.19102  2.02527    140 - -
          2.68618  4.42225  2.77519  2.73123  3.46354  2.40513  3.72494  3.29354  2.67741  2.69355  4.24690  2.90347  2.73739  3.18146  2.89801  2.37887  2.77519  2.98518  4.58477  3.61503
          0.43572  5.13989  1.05744  0.61958  0.77255  0.48576  0.95510
    114   2.45347  5.23456  3.04325  2.51462  4.58333  2.16323  3.77470  4.05080  2.51084  3.55424  4.31082  2.24688  3.97040  2.41566  2.34895  2.39831  3.03650  3.63515  5.70377  4.31310    141 - -
          2.68618  4.42225  2.77519  2.73123  3.46354  2.40513  3.72494  3.29354  2.67741  2.69355  4.24690  2.90347  2.73739  3.18146  2.89801  2.37887  2.77519  2.98518  4.58477  3.61503
          0.22722  4.71753  1.63825  0.61958  0.77255  0.85485  0.55399
    115   2.34830  3.09370  4.00680  3.42776  3.40890  3.81871  4.10537  2.07027  2.62255  2.49507  3.40885  3.71457  4.19143  2.85484  3.58167  3.09144  2.98621  2.01426  4.90171  2.79730    142 - -
          2.68618  4.42225  2.77519  2.73123  3.46354  2.40513  3.72494  3.29354  2.67741  2.69355  4.24690  2.90347  2.73739  3.18146  2.89801  2.37887  2.77519  2.98518  4.58477  3.61503
          0.01416  4.66016  5.38251  0.61958  0.77255  0.66142  0.72591
    116   2.09936  5.32867  3.09787  1.89998  4.66709  3.03946  3.80741  4.14487  2.08711  3.63101  4.37471  3.09138  4.01359  2.90762  2.27494  2.42327  2.66284  3.71652  5.76744  4.36488    143 - -
          2.68618  4.42225  2.77519  2.73123  3.46354  2.40513  3.72494  3.29354  2.67741  2.69355  4.24690  2.90347  2.73739  3.18146  2.89801  2.37887  2.77519  2.98518  4.58477  3.61503
          0.01115  4.89789  5.62023  0.61958  0.77255  0.75495  0.63494
    117   1.98052  4.72953  5.41268  4.87127  3.99509  4.82235  5.31465  1.30543  4.74189  2.69623  2.76009  4.96231  5.12713  4.93609  4.84030  4.18104  3.69301  1.14684  5.77699  4.58339    144 - -
          2.68618  4.42225  2.77519  2.73123  3.46354  2.40513  3.72494  3.29354  2.67741  2.69355  4.24690  2.90347  2.73739  3.18146  2.89801  2.37887  2.77519  2.98518  4.58477  3.61503
          0.06641  4.96710  2.85965  0.61958  0.77255  0.68590  0.70045
    118   2.50980  3.60422  2.65075  2.58842  4.60886  3.64964  3.84073  4.07312  2.27120  3.58713  4.34454  2.34002  3.17871  2.94830  2.69754  2.14483  2.68747  2.68033  5.74750  4.35651    145 - -
          2.68605  4.42245  2.77480  2.73143  3.46255  2.40532  3.72514  3.29274  2.67760  2.69374  4.24709  2.90366  2.73759  3.18166  2.89820  2.37906  2.77539  2.98412  4.58496  3.61523
          0.34564  1.50592  2.65328  0.79992  0.59668  0.68623  0.70011
    119   2.53295  5.36833  2.49058  2.32190  4.71208  3.63432  3.15194  4.19640  1.90545  3.67247  4.40975  3.10240  4.02863  2.91914  2.07610  2.24090  2.68520  3.75835  5.80118  4.39197    150 - -
          2.68618  4.42225  2.77519  2.73123  3.46354  2.40513  3.72494  3.29354  2.67741  2.69355  4.24690  2.90347  2.73739  3.18146  2.89801  2.37887  2.77519  2.98518  4.58477  3.61503
          0.01054  4.95406  5.67641  0.61958  0.77255  0.28534  1.39334
    120   2.31335  5.09068  3.38894  2.46101  4.32151  1.55377  4.00977  3.72906  2.82684  3.35059  4.17527  3.34617  4.18616  3.17435  2.85953  2.44741  3.18525  2.55350  5.61315  3.20832    151 - -
          2.68618  4.42225  2.77519  2.73123  3.46354  2.40513  3.72494  3.29354  2.67741  2.69355  4.24690  2.90347  2.73739  3.18146  2.89801  2.37887  2.77519  2.98518  4.58477  3.61503
          0.00874  5.13989  5.86223  0.61958  0.77255  0.48576  0.95510
    121   2.06952  4.58087  4.04635  2.91737  2.74467  3.99559  4.26650  2.67675  2.83829  2.08447  3.68934  3.81821  4.37108  3.68118  2.91864  3.25583  3.19952  2.84478  5.17547  1.82239    152 - -
          2.68618  4.42225  2.77519  2.73123  3.46354  2.40513  3.72494  3.29354  2.67741  2.69355  4.24690  2.90347  2.73739  3.18146  2.89801  2.37887  2.77519  2.98518  4.58477  3.61503
          0.00874  5.13989  5.86223  0.61958  0.77255  0.48576  0.95510
    122   2.55030  4.45858  4.87247  4.27192  3.53338  4.22846  4.56305  1.50708  4.09416  1.39525  2.80295  4.33844  2.92726  4.25341  4.16090  3.53662  2.77612  2.60121  5.09623  3.92146    153 - -
          2.68618  4.42225  2.77519  2.73123  3.46354  2.40513  3.72494  3.29354  2.67741  2.69355  4.24690  2.90347  2.73739  3.18146  2.89801  2.37887  2.77519  2.98518  4.58477  3.61503
          0.00874  5.13989  5.86223  0.61958  0.77255  0.48576  0.95510
    123   2.98118  3.20999  4.91988  4.30645  2.50936  3.21712  3.37903  2.39145  4.09682  1.62905  3.47789  4.30191  4.51165  4.23255  4.11371  3.45812  3.21335  1.65320  4.97925  2.62919    154 - -
          2.68618  4.42225  2.77519  2.73123  3.46354  2.40513  3.72494  3.29354  2.67741  2.69355  4.24690  2.90347  2.73739  3.18146  2.89801  2.37887  2.77519  2.98518  4.58477  3.61503
          0.00874  5.13989  5.86223  0.61958  0.77255  0.48576  0.95510
    124   3.46126  4.79249  5.31821  4.76091  2.28601  4.62562  4.66215  2.24979  4.56495  2.23986  3.70935  4.71008  4.94519  4.63712  4.56683  3.95155  3.69006  2.08450  4.97369  1.00112    155 - -
          2.68618  4.42225  2.77519  2.73123  3.46354  2.40513  3.72494  3.29354  2.67741  2.69355  4.24690  2.90347  2.73739  3.18146  2.89801  2.37887  2.77519  2.98518  4.58477  3.61503
          0.00874  5.13989  5.86223  0.61958  0.77255  0.48576  0.95510
    125   2.59361  4.83306  3.62140  3.05864  3.99690  3.10732  4.10672  2.42207  2.45379  2.38385  3.22237  3.51956  2.86795  3.35697  2.49387  2.62625  2.41853  3.12231  5.39228  3.13707    156 - -
          2.68618  4.42225  2.77519  2.73123  3.46354  2.40513  3.72494  3.29354  2.67741  2.69355  4.24690  2.90347  2.73739  3.18146  2.89801  2.37887  2.77519  2.98518  4.58477  3.61503
          0.00874  5.13989  5.86223  0.61958  0.77255  0.48576  0.95510
    126   2.93769  5.42814  3.19420  2.02750  4.76519  2.82285  3.18860  3.22704  2.40054  3.00765  4.47102  2.22696  4.10752  2.63115  2.41454  2.90381  2.37934  3.81449  5.86541  4.45993    157 - -
          2.68618  4.42225  2.77519  2.73123  3.46354  2.40513  3.72494  3.29354  2.67741  2.69355  4.24690  2.90347  2.73739  3.18146  2.89801  2.37887  2.77519  2.98518  4.58477  3.61503
          0.00874  5.13989  5.86223  0.61958  0.77255  0.48576  0.95510
    127   2.26080  5.43439  3.18953  2.14095  4.77413  2.72650  3.89987  4.25632  2.63671  3.73742  4.47656  2.57005  3.06845  2.42321  2.73851  2.31065  2.46145  3.82218  5.87035  3.44201    158 - -
          2.68618  4.42225  2.77519  2.73123  3.46354  2.40513  3.72494  3.29354  2.67741  2.69355  4.24690  2.90347  2.73739  3.18146  2.89801  2.37887  2.77519  2.98518  4.58477  3.61503
          0.00874  5.13989  5.86223  0.61958  0.77255  0.48576  0.95510
    128   2.94203  5.39476  2.34063  2.65606  4.71681  1.77689  3.19012  4.18631  2.41791  3.68978  2.80760  2.74530  4.11659  3.01755  2.48775  2.91548  3.17316  3.12217  5.84107  4.44521    159 - -
          2.68618  4.42225  2.77519  2.73123  3.46354  2.40513  3.72494  3.29354  2.67741  2.69355  4.24690  2.90347  2.73739  3.18146  2.89801  2.37887  2.77519  2.98518  4.58477  3.61503
          0.00874  5.13989  5.86223  0.61958  0.77255  0.48576  0.95510
    129   2.95342  5.41342  3.22265  2.01617  3.34902  3.73195  3.91502  4.21290  1.86143  2.81053  4.45942  3.20720  4.12406  2.65530  2.13603  2.07181  3.18332  3.79579  5.85286  4.45864    160 - -
          2.68618  4.42225  2.77519  2.73123  3.46354  2.40513  3.72494  3.29354  2.67741  2.69355  4.24690  2.90347  2.73739  3.18146  2.89801  2.37887  2.77519  2.98518  4.58477  3.61503
          0.00874  5.13989  5.86223  0.61958  0.77255  0.48576  0.95510
    130   2.96179  5.15223  3.36956  2.43609  3.41332  3.07955  3.98910  3.80431  1.63048  2.85598  4.22368  3.32462  4.18057  3.14059  2.23838  2.99796  3.19174  2.08774  5.65190  4.32243    161 - -
          2.68618  4.42225  2.77519  2.73123  3.46354  2.40513  3.72494  3.29354  2.67741  2.69355  4.24690  2.90347  2.73739  3.18146  2.89801  2.37887  2.77519  2.98518  4.58477  3.61503
          0.00874  5.13989  5.86223  0.61958  0.77255  0.48576  0.95510
    131   2.97090  4.62299  3.96726  2.50625  3.75062  3.98032  4.24425  2.22743  2.82492  1.86213  3.72936  3.76768  4.35712  2.98998  3.65363  3.23490  2.27302  1.85090  5.21573  3.99396    162 - -
          2.68634  4.42241  2.77536  2.73139  3.46252  2.40529  3.72511  3.29298  2.67721  2.69371  4.24706  2.90363  2.73756  3.18163  2.89817  2.37903  2.77536  2.98535  4.58493  3.61238
          0.72745  1.04636  1.79788  0.07157  2.67263  0.48576  0.95510
    132   2.86642  5.31247  2.69063  1.59278  4.63120  3.64751  3.83879  4.09920  2.58406  2.99403  4.36040  2.62805  4.04163  2.94457  2.14289  2.84115  3.09768  2.94293  5.76046  3.33431    164 - -
          2.68618  4.42225  2.77519  2.73123  3.46354  2.40513  3.72494  3.29354  2.67741  2.69355  4.24690  2.90347  2.73739  3.18146  2.89801  2.37887  2.77519  2.98518  4.58477  3.61503
          0.08254  4.96219  2.62795  0.61958  0.77255  0.67731  0.70924
    133   3.23280  4.56867  5.18346  4.58813  3.54905  4.46864  4.82240  1.95268  4.40158  1.76797  2.31216  4.61977  4.78457  4.51691  4.42454  3.79469  3.46491  1.16847  5.25502  2.96973    165 - -
          2.68618  4.42225  2.77519  2.73123  3.46354  2.40513  3.72494  3.29354  2.67741  2.69355  4.24690  2.90347  2.73739  3.18146  2.89801  2.37887  2.77519  2.98518  4.58477  3.61503
          0.01055  4.95260  5.67495  0.61958  0.77255  0.62513  0.76613
    134   2.55491  5.33992  3.16269  1.64952  4.66037  3.67373  3.86392  3.27947  2.29818  3.63462  4.38756  3.15158  2.91664  2.30551  3.09620  2.29049  3.12225  3.04138  5.78783  4.39266    166 - -
          2.68618  4.42225  2.77519  2.73123  3.46354  2.40513  3.72494  3.29354  2.67741  2.69355  4.24690  2.90347  2.73739  3.18146  2.89801  2.37887  2.77519  2.98518  4.58477  3.61503
          0.00976  5.03000  5.75235  0.61958  0.77255  0.77656  0.61616
    135   2.98709  4.36159  4.91844  4.30663  2.78141  4.15851  4.48742  1.74400  4.10064  1.78878  2.72163  4.30991  3.34354  4.23043  4.11839  3.47012  3.21853  2.25121  4.97526  1.96608    167 - -
          2.68618  4.42225  2.77519  2.73123  3.46354  2.40513  3.72494  3.29354  2.67741  2.69355  4.24690  2.90347  2.73739  3.18146  2.89801  2.37887  2.77519  2.98518  4.58477  3.61503
          0.00976  5.03000  5.75235  0.61958  0.77255  0.51131  0.91556
    136   2.95438  5.46297  2.06374  2.25367  4.80423  3.02402  3.91022  4.29010  2.65769  3.76753  4.50832  2.74102  4.10989  3.01035  2.65231  1.88662  2.04508  3.85232  5.89861  4.48491    168 - -
          2.68618  4.42225  2.77519  2.73123  3.46354  2.40513  3.72494  3.29354  2.67741  2.69355  4.24690  2.90347  2.73739  3.18146  2.89801  2.37887  2.77519  2.98518  4.58477  3.61503
          0.00917  5.09233  5.81468  0.61958  0.77255  0.62606  0.76506
    137   2.93077  5.42458  3.18036  1.50607  4.76640  3.70261  3.88714  4.24637  2.10856  3.72612  4.46731  3.17233  2.75993  2.38385  2.70307  2.53301  3.16111  2.93326  5.85703  4.45326    169 - -
          2.68618  4.42225  2.77519  2.73123  3.46354  2.40513  3.72494  3.29354  2.67741  2.69355  4.24690  2.90347  2.73739  3.18146  2.89801  2.37887  2.77519  2.98518  4.58477  3.61503
          0.00917  5.09233  5.81468  0.61958  0.77255  0.40708  1.09540
    138   2.61089  5.42169  2.26175  1.88806  4.75485  3.71554  3.90515  4.23271  2.39179  3.72191  4.46565  2.63932  4.10963  3.00555  3.13634  2.26832  2.69716  2.52943  5.86151  3.28035    170 - -
          2.68618  4.42225  2.77519  2.73123  3.46354  2.40513  3.72494  3.29354  2.67741  2.69355  4.24690  2.90347  2.73739  3.18146  2.89801  2.37887  2.77519  2.98518  4.58477  3.61503
          0.00874  5.13989  5.86223  0.61958  0.77255  0.48576  0.95510
    139   2.96161  5.26707  2.27943  1.93870  4.53094  3.76149  3.25631  3.97252  2.73225  1.56430  4.32909  3.26640  4.15645  3.09143  2.77412  2.96698  3.19289  3.61704  3.71023  4.38072    171 - -
          2.68618  4.42225  2.77519  2.73123  3.46354  2.40513  3.72494  3.29354  2.67741  2.69355  4.24690  2.90347  2.73739  3.18146  2.89801  2.37887  2.77519  2.98518  4.58477  3.61503
          0.00874  5.13989  5.86223  0.61958  0.77255  0.48576  0.95510
    140   2.95575  4.81234  3.02306  3.08465  2.50214  3.88335  4.11795  3.34524  2.59679  2.65547  3.16610  3.53933  3.06791  3.37797  1.73825  3.11240  3.18730  2.38619  5.37462  3.30819    172 - -
          2.68618  4.42225  2.77519  2.73123  3.46354  2.40513  3.72494  3.29354  2.67741  2.69355  4.24690  2.90347  2.73739  3.18146  2.89801  2.37887  2.77519  2.98518  4.58477  3.61503
          0.00874  5.13989  5.86223  0.61958  0.77255  0.48576  0.95510
    141   2.50671  5.46086  3.27716  2.42156  4.80422  3.77511  3.93962  4.26842  1.30811  3.75315  4.50780  3.24977  4.16508  3.04294  2.11344  2.33227  3.23322  3.85194  5.88376  3.35374    173 - -
          2.68618  4.42225  2.77519  2.73123  3.46354  2.40513  3.72494  3.29354  2.67741  2.69355  4.24690  2.90347  2.73739  3.18146  2.89801  2.37887  2.77519  2.98518  4.58477  3.61503
          0.00874  5.13989  5.86223  0.61958  0.77255  0.48576  0.95510
    142   2.37163  5.34896  2.34914  2.03619  3.35176  3.72814  3.91988  4.11356  1.85441  3.04728  4.40022  3.21277  4.12062  3.03065  3.15736  2.58950  2.74058  3.13262  5.80603  3.47773    174 - -
          2.68618  4.42225  2.77519  2.73123  3.46354  2.40513  3.72494  3.29354  2.67741  2.69355  4.24690  2.90347  2.73739  3.18146  2.89801  2.37887  2.77519  2.98518  4.58477  3.61503
          0.00874  5.13989  5.86223  0.61958  0.77255  0.48576  0.95510
    143   1.72459  4.50293  4.52471  2.88796  3.62707  4.16159  4.47770  2.02607  3.82334  2.09095  3.62374  4.14822  4.52804  4.04521  4.00419  3.45198  2.23494  1.82743  5.15474  3.96160    175 - -
          2.68618  4.42225  2.77519  2.73123  3.46354  2.40513  3.72494  3.29354  2.67741  2.69355  4.24690  2.90347  2.73739  3.18146  2.89801  2.37887  2.77519  2.98518  4.58477  3.61503
          0.00874  5.13989  5.86223  0.61958  0.77255  0.48576  0.95510
    144   3.03941  4.56410  4.31519  1.87778  3.68110  4.12177  4.41535  2.18868  2.97098  2.11465  2.95104  4.02261  4.48903  3.89906  3.88694  3.39822  3.27205  1.51178  5.19987  3.99854    176 - -
          2.68618  4.42225  2.77519  2.73123  3.46354  2.40513  3.72494  3.29354  2.67741  2.69355  4.24690  2.90347  2.73739  3.18146  2.89801  2.37887  2.77519  2.98518  4.58477  3.61503
          0.00874  5.13989  5.86223  0.61958  0.77255  0.48576  0.95510
    145   2.34199  5.45179  3.19470  2.02165  4.79712  2.90810  3.18499  4.28054  1.70063  3.75546  4.49322  2.81029  4.11236  3.00078  2.18730  2.90991  2.77486  3.84275  5.88272  4.47542    177 - -
          2.68618  4.42225  2.77519  2.73123  3.46354  2.40513  3.72494  3.29354  2.67741  2.69355  4.24690  2.90347  2.73739  3.18146  2.89801  2.37887  2.77519  2.98518  4.58477  3.61503
          0.00874  5.13989  5.86223  0.61958  0.77255  0.48576  0.95510
    146   2.07142  4.38709  4.90436  4.29519  3.48071  4.17300  4.50592  1.92968  4.09635  1.81447  2.89531  4.31324  4.53514  4.24042  4.12920  3.48253  2.17031  2.01280  5.01737  2.75644    178 - -
          2.68618  4.42225  2.77519  2.73123  3.46354  2.40513  3.72494  3.29354  2.67741  2.69355  4.24690  2.90347  2.73739  3.18146  2.89801  2.37887  2.77519  2.98518  4.58477  3.61503
          0.00874  5.13989  5.86223  0.61958  0.77255  0.48576  0.95510
    147   2.02724  4.41532  4.92670  4.31838  2.61536  4.20428  4.53654  1.57113  3.19220  1.68621  2.85738  4.34201  4.56263  4.26414  4.15646  3.51422  3.26678  2.33362  5.04392  3.86990    179 - -
          2.68618  4.42225  2.77519  2.73123  3.46354  2.40513  3.72494  3.29354  2.67741  2.69355  4.24690  2.90347  2.73739  3.18146  2.89801  2.37887  2.77519  2.98518  4.58477  3.61503
          0.00874  5.13989  5.86223  0.61958  0.77255  0.48576  0.95510
    148   2.58725  5.44050  2.70796  1.69811  4.78236  3.00060  3.89947  4.26600  2.20724  3.74431  4.48209  3.18044  4.10549  2.38640  2.60537  2.90126  3.16875  3.16519  5.87496  2.69660    180 - -
          2.68618  4.42225  2.77519  2.73123  3.46354  2.40513  3.72494  3.29354  2.67741  2.69355  4.24690  2.90347  2.73739  3.18146  2.89801  2.37887  2.77519  2.98518  4.58477  3.61503
          0.00874  5.13989  5.86223  0.61958  0.77255  0.48576  0.95510
    149   2.60389  5.44318  2.41781  1.89786  4.78577  3.06428  3.89960  4.27006  1.88226  2.92559  4.48459  2.80029  4.10554  2.33387  3.12783  2.90135  3.16935  3.83251  3.57054  4.46762    181 - -
          2.68618  4.42225  2.77519  2.73123  3.46354  2.40513  3.72494  3.29354  2.67741  2.69355  4.24690  2.90347  2.73739  3.18146  2.89801  2.37887  2.77519  2.98518  4.58477  3.61503
          0.00874  5.13989  5.86223  0.61958  0.77255  0.48576  0.95510
    150   2.26853  4.86224  5.57550  5.03346  4.07898  4.96072  5.45343  0.91466  4.89874  2.74095  2.04096  5.11359  5.25871  5.07710  4.98234  4.32238  3.82950  1.73362  5.88754  4.70567    182 - -
          2.68618  4.42225  2.77519  2.73123  3.46354  2.40513  3.72494  3.29354  2.67741  2.69355  4.24690  2.90347  2.73739  3.18146  2.89801  2.37887  2.77519  2.98518  4.58477  3.61503
          0.00874  5.13989  5.86223  0.61958  0.77255  0.48576  0.95510
    151   2.61478  5.44929  3.19779  1.82778  4.79430  3.71914  3.15591  4.27713  2.05177  3.05939  4.49070  2.70497  4.11207  2.67180  1.96775  2.90949  2.76617  3.84006  5.88021  4.47369    183 - -
          2.68618  4.42225  2.77519  2.73123  3.46354  2.40513  3.72494  3.29354  2.67741  2.69355  4.24690  2.90347  2.73739  3.18146  2.89801  2.37887  2.77519  2.98518  4.58477  3.61503
          0.00874  5.13989  5.86223  0.61958  0.77255  0.48576  0.95510
    152   2.94488  5.45253  2.73313  1.78866  4.79595  3.06188  3.90433  4.28095  1.81008  2.51053  4.49406  2.48553  4.10994  3.00170  2.75888  2.58080  3.17629  3.84237  5.88562  4.47523    184 - -
          2.68618  4.42225  2.77519  2.73123  3.46354  2.40513  3.72494  3.29354  2.67741  2.69355  4.24690  2.90347  2.73739  3.18146  2.89801  2.37887  2.77519  2.98518  4.58477  3.61503
          0.00874  5.13989  5.86223  0.61958  0.77255  0.48576  0.95510
    153   2.23795  4.38681  4.92157  4.31153  3.47963  4.17735  4.51117  1.97621  4.10961  1.72716  2.79015  4.32257  4.53909  4.25079  4.13724  3.48761  2.24662  1.90958  5.01769  2.75561    185 - -
          2.68618  4.42225  2.77519  2.73123  3.46354  2.40513  3.72494  3.29354  2.67741  2.69355  4.24690  2.90347  2.73739  3.18146  2.89801  2.37887  2.77519  2.98518  4.58477  3.61503
          0.00874  5.13989  5.86223  0.61958  0.77255  0.48576  0.95510
    154   2.57019  4.39899  4.78541  3.07640  2.86286  4.14808  4.47230  2.02497  4.00447  1.35521  2.80867  4.25074  4.51136  3.20653  4.07431  3.45191  3.22886  2.10501  5.01850  3.83987    186 - -
          2.68618  4.42225  2.77519  2.73123  3.46354  2.40513  3.72494  3.29354  2.67741  2.69355  4.24690  2.90347  2.73739  3.18146  2.89801  2.37887  2.77519  2.98518  4.58477  3.61503
          0.00874  5.13989  5.86223  0.61958  0.77255  0.48576  0.95510
    155   2.94567  5.45761  2.69786  1.76993  4.80233  3.71332  3.90451  4.28869  2.05750  3.15607  4.49879  2.23276  4.10980  2.16359  3.13452  2.56288  2.76608  3.84814  5.88998  4.47813    187 - -
          2.68618  4.42225  2.77519  2.73123  3.46354  2.40513  3.72494  3.29354  2.67741  2.69355  4.24690  2.90347  2.73739  3.18146  2.89801  2.37887  2.77519  2.98518  4.58477  3.61503
          0.00874  5.13989  5.86223  0.61958  0.77255  0.48576  0.95510
    156   2.93619  5.43969  2.70862  2.20127  4.78175  2.17087  3.20264  4.26560  2.35378  3.08208  3.43614  2.56936  4.10440  2.99568  2.60560  2.31270  2.76322  3.82871  5.87415  4.46503    188 - -
          2.68618  4.42225  2.77519  2.73123  3.46354  2.40513  3.72494  3.29354  2.67741  2.69355  4.24690  2.90347  2.73739  3.18146  2.89801  2.37887  2.77519  2.98518  4.58477  3.61503
          0.21463  5.13989  1.67502  0.61958  0.77255  0.48576  0.95510
    157   2.98112  5.44188  2.08977  1.68554  4.77116  1.92109  3.93837  4.24417  2.73102  3.75164  4.51755  3.14584  4.11221  3.05456  3.23563  2.94288  2.53486  2.88505  5.90864  4.49679    189 - -
          2.68618  4.42225  2.77519  2.73123  3.46354  2.40513  3.72494  3.29354  2.67741  2.69355  4.24690  2.90347  2.73739  3.18146  2.89801  2.37887  2.77519  2.98518  4.58477  3.61503
          0.01073  4.93598  5.65833  0.61958  0.77255  0.40512  1.09931
    158   2.94783  4.52519  4.10882  2.38139  3.63939  3.99367  4.27146  2.29433  1.99721  1.92314  3.63427  3.85099  4.36756  3.71949  3.72489  3.25993  3.17961  2.14386  3.49199  2.99230    190 - -
          2.68618  4.42225  2.77519  2.73123  3.46354  2.40513  3.72494  3.29354  2.67741  2.69355  4.24690  2.90347  2.73739  3.18146  2.89801  2.37887  2.77519  2.98518  4.58477  3.61503
          0.00916  5.09331  5.81565  0.61958  0.77255  0.40840  1.09277
    159   2.96141  4.68959  3.82710  2.71122  3.82742  3.93764  4.18956  3.18909  2.41480  1.97285  2.59796  3.66889  2.50550  3.51812  3.57053  3.18128  2.42095  2.46701  5.27037  2.73249    191 - -
          2.68618  4.42225  2.77519  2.73123  3.46354  2.40513  3.72494  3.29354  2.67741  2.69355  4.24690  2.90347  2.73739  3.18146  2.89801  2.37887  2.77519  2.98518  4.58477  3.61503
          0.00874  5.13989  5.86223  0.61958  0.77255  0.48576  0.95510
    160   3.67251  5.40477  4.93299  4.76978  4.87983  4.33394  5.59216  2.63370  4.66614  3.76537  5.00126  4.83160  0.31317  5.04627  4.82523  3.92906  4.14961  3.77256  6.45636  5.23912    192 - -
          2.68618  4.42225  2.77519  2.73123  3.46354  2.40513  3.72494  3.29354  2.67741  2.69355  4.24690  2.90347  2.73739  3.18146  2.89801  2.37887  2.77519  2.98518  4.58477  3.61503
          0.42796  5.13989  1.07206  0.61958  0.77255  0.48576  0.95510
    161   2.46263  5.03362  3.13914  2.58154  4.28962  3.59162  3.00348  3.71670  2.25826  3.29992  4.09944  3.10784  2.70456  2.92854  2.63803  2.37653  2.58870  2.73335  5.52382  3.15713    193 - -
          2.68618  4.42225  2.77519  2.73123  3.46354  2.40513  3.72494  3.29354  2.67741  2.69355  4.24690  2.90347  2.73739  3.18146  2.89801  2.37887  2.77519  2.98518  4.58477  3.61503
          0.01326  4.72519  5.44754  0.61958  0.77255  0.44293  1.02765
    162   2.90995  4.87215  3.48119  2.58370  4.06048  3.79678  4.02817  2.87145  2.90581  3.10694  3.96683  3.40929  1.57460  2.68701  3.32731  3.02292  2.38154  2.36819  5.42541  4.14351    194 - -
          2.68618  4.42225  2.77519  2.73123  3.46354  2.40513  3.72494  3.29354  2.67741  2.69355  4.24690  2.90347  2.73739  3.18146  2.89801  2.37887  2.77519  2.98518  4.58477  3.61503
          0.07608  5.01978  2.70832  0.61958  0.77255  0.49700  0.93740
    163   2.16587  5.33470  3.16589  2.33362  4.65369  3.67484  3.11186  4.12105  2.61135  3.62916  4.38339  2.77378  2.21454  2.97137  2.56669  2.28173  2.63927  3.10814  5.78446  4.39052    195 - -
          2.68618  4.42225  2.77519  2.73123  3.46354  2.40513  3.72494  3.29354  2.67741  2.69355  4.24690  2.90347  2.73739  3.18146  2.89801  2.37887  2.77519  2.98518  4.58477  3.61503
          0.13972  5.03152  2.08853  0.61958  0.77255  0.77325  0.61898
    164   2.84817  4.70701  3.53789  2.97435  3.04160  3.77479  4.00851  2.77618  2.02828  2.92927  3.80227  2.85182  3.05929  3.26761  2.40419  3.00373  3.07965  2.59320  3.04885  3.13403    196 - -
          2.68618  4.42225  2.77519  2.73123  3.46354  2.40513  3.72494  3.29354  2.67741  2.69355  4.24690  2.90347  2.73739  3.18146  2.89801  2.37887  2.77519  2.98518  4.58477  3.61503
          0.01109  4.90289  5.62524  0.61958  0.77255  0.50736  0.92152
    165   2.92089  5.31156  3.20688  2.65800  4.61386  3.02311  3.14629  4.07209  1.71776  3.60024  4.36956  3.19541  3.12276  3.01313  3.11505  1.87537  3.15230  3.68311  5.76955  2.41090    197 - -
          2.68618  4.42225  2.77519  2.73123  3.46354  2.40513  3.72494  3.29354  2.67741  2.69355  4.24690  2.90347  2.73739  3.18146  2.89801  2.37887  2.77519  2.98518  4.58477  3.61503
          0.11814  5.04775  2.25371  0.61958  0.77255  0.35572  1.20620
    166   2.89860  5.18885  3.24990  2.69437  3.23378  2.41426  3.91381  3.89561  2.15729  3.46751  4.25949  2.77593  2.34992  3.04518  3.16470  2.08737  2.72347  3.01488  5.68019  4.32370    198 - -
          2.68618  4.42225  2.77519  2.73123  3.46354  2.40513  3.72494  3.29354  2.67741  2.69355  4.24690  2.90347  2.73739  3.18146  2.89801  2.37887  2.77519  2.98518  4.58477  3.61503
          0.00964  5.04236  5.76471  0.61958  0.77255  0.35051  1.21851
    167   2.60318  5.38985  3.21179  2.16708  4.71131  3.10608  3.91111  4.18036  2.19688  3.68479  4.43712  3.19934  2.37325  3.01580  2.16648  2.29369  3.17008  3.12104  3.40808  4.44150    199 - -
          2.68618  4.42225  2.77519  2.73123  3.46354  2.40513  3.72494  3.29354  2.67741  2.69355  4.24690  2.90347  2.73739  3.18146  2.89801  2.37887  2.77519  2.98518  4.58477  3.61503
          0.00874  5.13989  5.86223  0.61958  0.77255  0.48576  0.95510
    168   3.00135  5.45192  3.27510  2.31805  4.79064  3.77171  2.86896  4.25557  1.26094  2.97104  4.49839  2.79488  4.16115  3.04062  2.67721  2.97179  3.22744  3.84086  5.87594  2.93253    200 - -
          2.68618  4.42225  2.77519  2.73123  3.46354  2.40513  3.72494  3.29354  2.67741  2.69355  4.24690  2.90347  2.73739  3.18146  2.89801  2.37887  2.77519  2.98518  4.58477  3.61503
          0.00874  5.13989  5.86223  0.61958  0.77255  0.48576  0.95510
    169   4.69879  0.06641  6.09783  6.13009  6.17916  4.91337  6.59452  5.83126  6.10127  5.50628  6.69180  5.98209  5.65214  6.38542  5.97345  4.96362  5.24274  5.41559  7.08205  6.41603    201 - -
          2.68618  4.42225  2.77519  2.73123  3.46354  2.40513  3.72494  3.29354  2.67741  2.69355  4.24690  2.90347  2.73739  3.18146  2.89801  2.37887  2.77519  2.98518  4.58477  3.61503
          0.00874  5.13989  5.86223  0.61958  0.77255  0.48576  0.95510
    170   2.34542  5.44437  2.81247  2.32969  4.78800  2.60307  3.89834  4.27292  1.77718  3.74897  4.48549  2.78008  3.28356  2.64482  2.66193  2.90004  3.16835  2.65580  5.87782  4.46777    202 - -
          2.68618  4.42225  2.77519  2.73123  3.46354  2.40513  3.72494  3.29354  2.67741  2.69355  4.24690  2.90347  2.73739  3.18146  2.89801  2.37887  2.77519  2.98518  4.58477  3.61503
          0.00874  5.13989  5.86223  0.61958  0.77255  0.48576  0.95510
    171   2.53596  4.96477  2.89557  2.92366  2.30449  3.12466  4.04580  2.94884  2.33908  2.74635  4.04976  2.81997  4.21402  3.24543  3.34378  2.38619  3.18082  3.27018  5.50177  2.42015    203 - -
          2.68618  4.42225  2.77519  2.73123  3.46354  2.40513  3.72494  3.29354  2.67741  2.69355  4.24690  2.90347  2.73739  3.18146  2.89801  2.37887  2.77519  2.98518  4.58477  3.61503
          0.00874  5.13989  5.86223  0.61958  0.77255  0.48576  0.95510
    172   4.69879  0.06641  6.09783  6.13009  6.17916  4.91337  6.59452  5.83126  6.10127  5.50628  6.69180  5.98209  5.65214  6.38542  5.97345  4.96362  5.24274  5.41559  7.08205  6.41603    204 - -
          2.68618  4.42225  2.77519  2.73123  3.46354  2.40513  3.72494  3.29354  2.67741  2.69355  4.24690  2.90347  2.73739  3.18146  2.89801  2.37887  2.77519  2.98518  4.58477  3.61503
          0.00874  5.13989  5.86223  0.61958  0.77255  0.48576  0.95510
    173   2.37105  3.52324  3.32025  2.48612  4.43158  3.01289  3.96712  3.85504  2.75712  3.44575  4.24979  3.28686  2.09843  2.46642  2.72113  2.34464  3.17393  2.80644  3.68918  4.33298    205 - -
          2.68618  4.42225  2.77519  2.73123  3.46354  2.40513  3.72494  3.29354  2.67741  2.69355  4.24690  2.90347  2.73739  3.18146  2.89801  2.37887  2.77519  2.98518  4.58477  3.61503
          0.00874  5.13989  5.86223  0.61958  0.77255  0.48576  0.95510
    174   3.36236  3.06486  5.19443  4.64006  1.92538  4.48971  4.48133  3.06047  4.43587  2.04192  3.75031  4.56389  4.83242  4.51581  4.43734  3.81033  3.59220  2.49553  4.80121  1.07406    206 - -
          2.68618  4.42225  2.77519  2.73123  3.46354  2.40513  3.72494  3.29354  2.67741  2.69355  4.24690  2.90347  2.73739  3.18146  2.89801  2.37887  2.77519  2.98518  4.58477  3.61503
          0.00874  5.13989  5.86223  0.61958  0.77255  0.48576  0.95510
    175   2.94731  5.22248  3.30452  2.74674  3.28815  3.11841  3.95886  3.91362  2.44869  3.49076  4.28707  2.34914  4.15233  3.09326  1.50377  2.49356  3.17827  2.97445  5.70809  3.42503    207 - -
          2.68621  4.42228  2.77522  2.73126  3.46356  2.40485  3.72497  3.29357  2.67743  2.69357  4.24692  2.90349  2.73742  3.18149  2.89803  2.37889  2.77522  2.98521  4.58479  3.61506
          0.06863  2.75701  5.86223  0.27048  1.43976  0.48576  0.95510
    176   2.61028  5.43344  2.75845  1.87589  4.77270  3.71227  3.90008  4.25459  2.37976  3.10470  4.47566  2.73708  4.10574  2.99833  2.43218  2.20494  2.68804  3.82096  5.86958  2.69649    209 - -
          2.68618  4.42225  2.77519  2.73123  3.46354  2.40513  3.72494  3.29354  2.67741  2.69355  4.24690  2.90347  2.73739  3.18146  2.89801  2.37887  2.77519  2.98518  4.58477  3.61503
          0.00874  5.13989  5.86223  0.61958  0.77255  0.48576  0.95510
    177   2.99048  4.42583  4.61291  2.65153  2.30574  4.11848  4.42756  1.62188  3.87236  2.60866  3.53894  4.16033  4.48502  3.17160  3.99885  3.41411  3.22260  1.79691  5.03380  2.57489    210 - -
          2.68618  4.42225  2.77519  2.73123  3.46354  2.40513  3.72494  3.29354  2.67741  2.69355  4.24690  2.90347  2.73739  3.18146  2.89801  2.37887  2.77519  2.98518  4.58477  3.61503
          0.00874  5.13989  5.86223  0.61958  0.77255  0.48576  0.95510
    178   4.69879  0.06641  6.09783  6.13009  6.17916  4.91337  6.59452  5.83126  6.10127  5.50628  6.69180  5.98209  5.65214  6.38542  5.97345  4.96362  5.24274  5.41559  7.08205  6.41603    211 - -
          2.68618  4.42225  2.77519  2.73123  3.46354  2.40513  3.72494  3.29354  2.67741  2.69355  4.24690  2.90347  2.73739  3.18146  2.89801  2.37887  2.77519  2.98518  4.58477  3.61503
          0.00874  5.13989  5.86223  0.61958  0.77255  0.48576  0.95510
    179   2.94959  4.96481  3.48435  2.51201  4.15657  3.12461  4.04590  3.54702  2.26877  2.09264  4.04979  3.41562  2.71405  2.72168  3.34310  3.04276  2.76180  2.48571  3.66363  2.83477    212 - -
          2.68618  4.42225  2.77519  2.73123  3.46354  2.40513  3.72494  3.29354  2.67741  2.69355  4.24690  2.90347  2.73739  3.18146  2.89801  2.37887  2.77519  2.98518  4.58477  3.61503
          0.10974  5.13989  2.32207  0.61958  0.77255  0.48576  0.95510
    180   2.54881  4.60000  3.85097  3.28239  3.02554  3.15692  4.16860  2.57965  3.23116  2.81008  3.70637  2.99727  1.91243  3.52569  3.56945  2.20985  3.14606  2.54422  5.18764  2.91451    213 - -
          2.68618  4.42225  2.77519  2.73123  3.46354  2.40513  3.72494  3.29354  2.67741  2.69355  4.24690  2.90347  2.73739  3.18146  2.89801  2.37887  2.77519  2.98518  4.58477  3.61503
          0.00652  5.03667        *  0.61958  0.77255  0.00000        *
//
