# Supplementary material for: MacSyFinder: A Program to Mine Genomes for Molecular Systems with an Application to CRISPR-Cas Systems
Source: PLoS One. 2014 Oct 17;9(10):e110726. doi: 10.1371/journal.pone.0110726 (PMC4201578; doi:10.1371/journal.pone.0110726)
Supplement: Data S2 — The Cas-Finder: models and profiles (compressed tarball archive). (ZIP) [file pone.0110726.s011.zip › Cas-Finder_macsyfinder/CASprofiles/cas4_TypeIA.hmm]

HMMER3/b [3.0 | March 2010]
NAME  TIGR01896
ACC   TIGR01896
DESC  cas_AF1879: CRISPR-associated protein Cas4/Csa1, subtype I-A/APERN
LENG  273
ALPH  amino
RF    no
CS    no
MAP   yes
DATE  Sun Apr 11 22:13:22 2010
NSEQ  6
EFFN  1.098633
CKSUM 474234552
GA    103.35 103.35;
TC    103.35 103.35;
NC    88.00 88.00;
STATS LOCAL MSV      -11.1691  0.70208
STATS LOCAL VITERBI  -11.8027  0.70208
STATS LOCAL FORWARD   -5.0188  0.70208
HMM          A        C        D        E        F        G        H        I        K        L        M        N        P        Q        R        S        T        V        W        Y   
            m->m     m->i     m->d     i->m     i->i     d->m     d->d
  COMPO   2.49241  3.93562  2.95099  2.64003  3.48030  2.84137  3.74111  2.81314  2.72547  2.43944  3.68323  3.20390  3.20313  3.19409  2.85180  2.70073  2.95978  2.50527  4.58811  3.42466
          2.68618  4.42225  2.77519  2.73123  3.46354  2.40513  3.72494  3.29354  2.67741  2.69355  4.24690  2.90347  2.73739  3.18146  2.89801  2.37887  2.77519  2.98518  4.58477  3.61503
          0.02159  4.24222  4.96457  0.61958  0.77255  0.00000        *
      1   3.04361  4.68213  3.97873  3.41540  3.49057  3.92425  4.14503  2.82390  2.86054  1.05447  3.46249  3.74665  4.31264  3.46869  2.32354  3.30007  3.28263  2.77571  5.13030  3.89353      1 - -
          2.68618  4.42225  2.77519  2.73123  3.46354  2.40513  3.72494  3.29354  2.67741  2.69355  4.24690  2.90347  2.73739  3.18146  2.89801  2.37887  2.77519  2.98518  4.58477  3.61503
          0.02159  4.24222  4.96457  0.61958  0.77255  0.48576  0.95510
      2   2.71883  4.83503  3.17996  2.24486  4.07207  3.53802  3.68486  3.47346  2.10876  2.53375  3.91079  3.08359  3.91785  2.84731  2.11947  2.76850  2.93824  3.17215  3.32060  4.01504      2 - -
          2.68618  4.42225  2.77519  2.73123  3.46354  2.40513  3.72494  3.29354  2.67741  2.69355  4.24690  2.90347  2.73739  3.18146  2.89801  2.37887  2.77519  2.98518  4.58477  3.61503
          0.02159  4.24222  4.96457  0.61958  0.77255  0.48576  0.95510
      3   2.65195  4.86947  2.52900  2.46610  3.08685  3.44884  3.67370  3.55293  2.46281  3.14624  3.96032  2.98542  3.85733  2.82533  2.04368  2.30694  2.88912  3.22100  5.36029  4.00910      3 - -
          2.68618  4.42225  2.77519  2.73123  3.46354  2.40513  3.72494  3.29354  2.67741  2.69355  4.24690  2.90347  2.73739  3.18146  2.89801  2.37887  2.77519  2.98518  4.58477  3.61503
          0.02159  4.24222  4.96457  0.61958  0.77255  0.48576  0.95510
      4   2.35407  4.70498  3.34241  2.75298  3.92176  3.59421  3.75186  3.27452  2.07179  1.92005  3.79862  3.20354  3.97815  2.95319  2.30601  2.85509  2.97261  3.01442  5.21824  3.96657      4 - -
          2.68618  4.42225  2.77519  2.73123  3.46354  2.40513  3.72494  3.29354  2.67741  2.69355  4.24690  2.90347  2.73739  3.18146  2.89801  2.37887  2.77519  2.98518  4.58477  3.61503
          0.02159  4.24222  4.96457  0.61958  0.77255  0.48576  0.95510
      5   2.68291  4.72058  3.20425  2.62524  3.93050  3.53383  2.58588  3.31983  2.17691  2.95421  2.94962  3.10816  3.91554  2.89417  2.39612  2.76200  2.90703  2.55193  5.22721  3.94265      5 - -
          2.68618  4.42225  2.77519  2.73123  3.46354  2.40513  3.72494  3.29354  2.67741  2.69355  4.24690  2.90347  2.73739  3.18146  2.89801  2.37887  2.77519  2.98518  4.58477  3.61503
          0.02159  4.24222  4.96457  0.61958  0.77255  0.48576  0.95510
      6   2.63789  4.31084  3.60160  3.02931  3.44325  3.63450  3.89897  2.37943  2.93638  2.48738  2.72048  3.40944  4.01434  3.25642  2.34754  2.51010  2.87163  2.20132  4.91104  3.68686      6 - -
          2.68618  4.42225  2.77519  2.73123  3.46354  2.40513  3.72494  3.29354  2.67741  2.69355  4.24690  2.90347  2.73739  3.18146  2.89801  2.37887  2.77519  2.98518  4.58477  3.61503
          0.02159  4.24222  4.96457  0.61958  0.77255  0.48576  0.95510
      7   2.63873  4.66505  3.16469  2.60042  3.86522  3.50611  3.71279  2.77057  2.21373  2.90411  3.75117  3.08980  3.89258  2.90666  2.51940  2.36922  2.49864  2.97571  5.19388  3.13062      7 - -
          2.68618  4.42225  2.77519  2.73123  3.46354  2.40513  3.72494  3.29354  2.67741  2.69355  4.24690  2.90347  2.73739  3.18146  2.89801  2.37887  2.77519  2.98518  4.58477  3.61503
          0.02159  4.24222  4.96457  0.61958  0.77255  0.48576  0.95510
      8   2.65112  4.67893  3.20202  2.65174  3.92189  2.32507  3.74510  3.34781  2.52338  2.98497  3.83217  3.12245  3.90627  2.94048  2.21129  2.33176  2.89997  3.05235  3.35987  3.93923      8 - -
          2.68618  4.42225  2.77519  2.73123  3.46354  2.40513  3.72494  3.29354  2.67741  2.69355  4.24690  2.90347  2.73739  3.18146  2.89801  2.37887  2.77519  2.98518  4.58477  3.61503
          0.02159  4.24222  4.96457  0.61958  0.77255  0.48576  0.95510
      9   2.05945  4.44096  3.34164  2.44950  2.82893  2.88593  3.81493  2.96101  2.77615  2.30819  3.55228  3.24061  3.94523  3.09496  3.16191  2.79642  2.86045  2.72161  5.02155  3.76494      9 - -
          2.68618  4.42225  2.77519  2.73123  3.46354  2.40513  3.72494  3.29354  2.67741  2.69355  4.24690  2.90347  2.73739  3.18146  2.89801  2.37887  2.77519  2.98518  4.58477  3.61503
          0.02159  4.24222  4.96457  0.61958  0.77255  0.48576  0.95510
     10   2.61669  4.71459  3.11538  2.57014  4.00319  2.77875  3.72134  3.40649  2.52558  3.03365  3.05921  3.06063  2.51905  2.89470  2.49619  2.36936  2.86826  3.09312  5.29792  3.99069     10 - -
          2.68618  4.42225  2.77519  2.73123  3.46354  2.40513  3.72494  3.29354  2.67741  2.69355  4.24690  2.90347  2.73739  3.18146  2.89801  2.37887  2.77519  2.98518  4.58477  3.61503
          0.02159  4.24222  4.96457  0.61958  0.77255  0.48576  0.95510
     11   2.70226  4.89709  1.93085  2.48321  4.16799  3.45059  3.73000  3.51972  2.52600  3.17549  4.01565  3.00283  3.89107  2.88709  2.44079  2.73180  2.94945  2.25429  5.43502  4.09210     11 - -
          2.68618  4.42225  2.77519  2.73123  3.46354  2.40513  3.72494  3.29354  2.67741  2.69355  4.24690  2.90347  2.73739  3.18146  2.89801  2.37887  2.77519  2.98518  4.58477  3.61503
          0.02159  4.24222  4.96457  0.61958  0.77255  0.48576  0.95510
     12   2.21741  4.96644  2.77579  1.82529  4.40440  2.61785  3.76178  3.84939  2.58826  3.41352  4.21243  2.95046  2.45703  2.90574  3.06900  2.69287  2.96680  3.45157  5.61252  4.24160     12 - -
          2.68618  4.42225  2.77519  2.73123  3.46354  2.40513  3.72494  3.29354  2.67741  2.69355  4.24690  2.90347  2.73739  3.18146  2.89801  2.37887  2.77519  2.98518  4.58477  3.61503
          0.02159  4.24222  4.96457  0.61958  0.77255  0.48576  0.95510
     13   3.26314  4.52429  5.13841  4.65680  3.76547  4.71620  5.36262  1.15094  4.56013  2.23590  3.54239  4.84207  4.99698  4.81426  4.73782  4.12537  3.52841  1.06193  5.79089  4.58327     13 - -
          2.68618  4.42225  2.77519  2.73123  3.46354  2.40513  3.72494  3.29354  2.67741  2.69355  4.24690  2.90347  2.73739  3.18146  2.89801  2.37887  2.77519  2.98518  4.58477  3.61503
          0.02159  4.24222  4.96457  0.61958  0.77255  0.48576  0.95510
     14   2.64921  4.86513  2.93728  2.19919  4.13760  2.77515  3.68909  3.56432  2.49754  3.16061  3.97299  2.97656  3.06108  2.84033  2.96285  2.05768  2.89272  3.22851  5.39415  3.05028     14 - -
          2.68618  4.42225  2.77519  2.73123  3.46354  2.40513  3.72494  3.29354  2.67741  2.69355  4.24690  2.90347  2.73739  3.18146  2.89801  2.37887  2.77519  2.98518  4.58477  3.61503
          0.02159  4.24222  4.96457  0.61958  0.77255  0.48576  0.95510
     15   2.30629  5.27425  2.19590  1.53935  4.60004  3.37298  3.73220  4.07858  2.58364  3.58949  4.37632  2.85237  2.88218  2.86345  3.10734  2.74822  3.05878  3.66332  5.75386  4.32304     15 - -
          2.68618  4.42225  2.77519  2.73123  3.46354  2.40513  3.72494  3.29354  2.67741  2.69355  4.24690  2.90347  2.73739  3.18146  2.89801  2.37887  2.77519  2.98518  4.58477  3.61503
          0.02159  4.24222  4.96457  0.61958  0.77255  0.48576  0.95510
     16   3.33083  5.46800  2.71637  0.59435  4.87006  3.55719  4.19870  4.40282  3.13172  3.96629  4.94216  3.21639  4.18470  3.41799  3.56682  3.28491  3.64369  4.05451  5.96913  4.71505     16 - -
          2.68618  4.42225  2.77519  2.73123  3.46354  2.40513  3.72494  3.29354  2.67741  2.69355  4.24690  2.90347  2.73739  3.18146  2.89801  2.37887  2.77519  2.98518  4.58477  3.61503
          0.02159  4.24222  4.96457  0.61958  0.77255  0.48576  0.95510
     17   3.26696  4.68231  4.48766  4.00687  2.79596  4.28438  4.20963  2.62931  3.79406  0.90284  3.26228  4.18164  4.59702  4.03081  3.94887  3.64170  3.50002  2.66795  4.56465  2.33780     17 - -
          2.68618  4.42225  2.77519  2.73123  3.46354  2.40513  3.72494  3.29354  2.67741  2.69355  4.24690  2.90347  2.73739  3.18146  2.89801  2.37887  2.77519  2.98518  4.58477  3.61503
          0.02159  4.24222  4.96457  0.61958  0.77255  0.48576  0.95510
     18   3.47647  5.25653  4.00963  3.46221  4.70866  3.87111  4.16569  4.29123  2.48332  3.73972  4.74369  3.78626  4.36800  3.37954  0.53612  3.55149  3.72495  4.00225  5.64812  4.57106     18 - -
          2.68618  4.42225  2.77519  2.73123  3.46354  2.40513  3.72494  3.29354  2.67741  2.69355  4.24690  2.90347  2.73739  3.18146  2.89801  2.37887  2.77519  2.98518  4.58477  3.61503
          0.02159  4.24222  4.96457  0.61958  0.77255  0.48576  0.95510
     19   3.19198  4.91400  3.93990  3.89361  4.99749  0.33415  4.97460  4.70357  4.12416  4.30435  5.29453  4.10608  4.31513  4.41974  4.30400  3.37693  3.70142  4.16003  5.97837  5.11743     19 - -
          2.68618  4.42225  2.77519  2.73123  3.46354  2.40513  3.72494  3.29354  2.67741  2.69355  4.24690  2.90347  2.73739  3.18146  2.89801  2.37887  2.77519  2.98518  4.58477  3.61503
          0.02159  4.24222  4.96457  0.61958  0.77255  0.48576  0.95510
     20   4.02374  5.25192  4.70225  4.51105  3.14651  4.18498  4.43425  4.08406  4.23777  3.40741  4.69703  4.59170  4.73593  4.60471  4.29494  4.22365  4.34649  3.98336  0.38449  3.13200     20 - -
          2.68618  4.42225  2.77519  2.73123  3.46354  2.40513  3.72494  3.29354  2.67741  2.69355  4.24690  2.90347  2.73739  3.18146  2.89801  2.37887  2.77519  2.98518  4.58477  3.61503
          0.02159  4.24222  4.96457  0.61958  0.77255  0.48576  0.95510
     21   2.83882  5.17848  3.08000  2.53201  4.53253  3.54935  2.35203  3.96299  1.91044  3.44304  4.24099  2.19948  3.94047  2.77312  2.15180  2.81521  3.04833  3.58720  5.54957  4.23925     21 - -
          2.68618  4.42225  2.77519  2.73123  3.46354  2.40513  3.72494  3.29354  2.67741  2.69355  4.24690  2.90347  2.73739  3.18146  2.89801  2.37887  2.77519  2.98518  4.58477  3.61503
          0.02159  4.24222  4.96457  0.61958  0.77255  0.48576  0.95510
     22   3.93683  5.11744  4.84528  4.56539  2.03119  4.59115  3.57500  3.71363  4.32223  3.01248  4.27263  4.24254  4.89988  4.31241  4.33244  3.98661  4.15245  3.61498  1.39647  1.11143     22 - -
          2.68618  4.42225  2.77519  2.73123  3.46354  2.40513  3.72494  3.29354  2.67741  2.69355  4.24690  2.90347  2.73739  3.18146  2.89801  2.37887  2.77519  2.98518  4.58477  3.61503
          0.02159  4.24222  4.96457  0.61958  0.77255  0.48576  0.95510
     23   2.74750  5.07410  2.30496  2.36478  4.29697  2.67365  3.71848  3.80547  2.56506  3.36703  4.17566  2.05387  3.87651  2.86860  3.06118  2.73214  2.99691  3.44244  5.53925  2.57030     23 - -
          2.68618  4.42225  2.77519  2.73123  3.46354  2.40513  3.72494  3.29354  2.67741  2.69355  4.24690  2.90347  2.73739  3.18146  2.89801  2.37887  2.77519  2.98518  4.58477  3.61503
          0.12972  4.24222  2.23231  0.61958  0.77255  0.48576  0.95510
     24   2.65584  4.91745  2.91982  1.87526  4.19125  3.42644  3.63795  3.61067  2.11532  3.18759  3.11322  2.94321  3.83569  2.77732  2.81798  2.34191  2.88821  3.26854  5.40081  4.05802     24 - -
          2.68618  4.42225  2.77519  2.73123  3.46354  2.40513  3.72494  3.29354  2.67741  2.69355  4.24690  2.90347  2.73739  3.18146  2.89801  2.37887  2.77519  2.98518  4.58477  3.61503
          0.02402  4.13653  4.85888  0.61958  0.77255  0.61024  0.78355
     25   3.14165  4.84596  3.77862  3.66163  4.62078  3.51895  4.71022  4.24340  3.74340  3.83756  4.90398  3.93796  0.45635  4.12377  3.95183  3.31917  3.60539  3.85690  5.72606  4.74756     25 - -
          2.68618  4.42225  2.77519  2.73123  3.46354  2.40513  3.72494  3.29354  2.67741  2.69355  4.24690  2.90347  2.73739  3.18146  2.89801  2.37887  2.77519  2.98518  4.58477  3.61503
          0.02402  4.13653  4.85888  0.61958  0.77255  0.61024  0.78355
     26   3.14165  4.84596  3.77862  3.66163  4.62078  3.51895  4.71022  4.24340  3.74340  3.83756  4.90398  3.93796  0.45635  4.12377  3.95183  3.31917  3.60539  3.85690  5.72606  4.74756     26 - -
          2.68618  4.42225  2.77519  2.73123  3.46354  2.40513  3.72494  3.29354  2.67741  2.69355  4.24690  2.90347  2.73739  3.18146  2.89801  2.37887  2.77519  2.98518  4.58477  3.61503
          0.02402  4.13653  4.85888  0.61958  0.77255  0.41512  1.07958
     27   3.25836  4.52881  5.08027  4.55871  3.60106  4.68130  5.18948  1.60032  4.45202  1.71810  3.39157  4.75908  4.92878  4.65914  4.60981  4.05892  3.50727  1.00155  5.60000  4.43254     27 - -
          2.68618  4.42225  2.77519  2.73123  3.46354  2.40513  3.72494  3.29354  2.67741  2.69355  4.24690  2.90347  2.73739  3.18146  2.89801  2.37887  2.77519  2.98518  4.58477  3.61503
          0.02159  4.24222  4.96457  0.61958  0.77255  0.48576  0.95510
     28   2.70918  4.81199  3.15384  2.59007  4.00772  3.52925  3.69434  3.43489  1.76461  3.04695  3.89061  3.08173  3.91596  2.42896  2.78207  2.76388  2.93281  2.59722  5.27893  2.95500     28 - -
          2.68618  4.42225  2.77519  2.73123  3.46354  2.40513  3.72494  3.29354  2.67741  2.69355  4.24690  2.90347  2.73739  3.18146  2.89801  2.37887  2.77519  2.98518  4.58477  3.61503
          0.02159  4.24222  4.96457  0.61958  0.77255  0.48576  0.95510
     29   2.68427  4.60196  3.45533  3.29456  4.69234  2.08663  4.49033  4.20832  3.47763  3.84664  4.71383  3.55987  0.86527  3.77929  3.78662  2.84132  3.16507  3.65863  5.89474  4.76738     29 - -
          2.68618  4.42225  2.77519  2.73123  3.46354  2.40513  3.72494  3.29354  2.67741  2.69355  4.24690  2.90347  2.73739  3.18146  2.89801  2.37887  2.77519  2.98518  4.58477  3.61503
          0.02159  4.24222  4.96457  0.61958  0.77255  0.48576  0.95510
     30   2.73592  4.98057  3.05696  2.53509  4.34864  3.48130  3.69177  3.76798  2.06079  3.31425  4.12190  3.03460  2.10598  2.82747  2.33849  2.29077  2.97519  3.40726  5.48780  4.17251     30 - -
          2.68618  4.42225  2.77519  2.73123  3.46354  2.40513  3.72494  3.29354  2.67741  2.69355  4.24690  2.90347  2.73739  3.18146  2.89801  2.37887  2.77519  2.98518  4.58477  3.61503
          0.02159  4.24222  4.96457  0.61958  0.77255  0.48576  0.95510
     31   1.96069  4.71911  3.13830  2.62174  4.21990  3.36497  3.78578  3.63788  2.54680  3.23769  4.04951  3.08527  2.84198  2.94474  2.11963  2.20726  2.88431  3.25982  5.46080  4.15136     31 - -
          2.68618  4.42225  2.77519  2.73123  3.46354  2.40513  3.72494  3.29354  2.67741  2.69355  4.24690  2.90347  2.73739  3.18146  2.89801  2.37887  2.77519  2.98518  4.58477  3.61503
          0.02159  4.24222  4.96457  0.61958  0.77255  0.48576  0.95510
     32   2.94627  4.62830  3.65270  3.18716  2.78893  3.81635  3.75927  3.12829  3.08535  2.20188  3.74389  2.53978  4.21285  3.41588  3.38762  3.11939  3.18527  2.92765  4.38547  1.47811     32 - -
          2.68593  4.42229  2.77523  2.73127  3.46358  2.40495  3.72498  3.29358  2.67744  2.69359  4.24693  2.90350  2.73743  3.18150  2.89804  2.37890  2.77523  2.98522  4.58481  3.61507
          0.25115  1.53657  4.96457  0.21912  1.62568  0.48576  0.95510
     33   2.25227  4.28160  4.05174  3.50560  3.46174  3.77896  4.23974  2.36845  3.40851  1.60981  3.39403  3.77224  4.20556  3.68054  3.66179  3.09708  2.38417  1.89017  5.05347  3.85554     34 - -
          2.68618  4.42225  2.77519  2.73123  3.46354  2.40513  3.72494  3.29354  2.67741  2.69355  4.24690  2.90347  2.73739  3.18146  2.89801  2.37887  2.77519  2.98518  4.58477  3.61503
          0.02159  4.24222  4.96457  0.61958  0.77255  0.48576  0.95510
     34   2.73572  4.74000  3.29728  2.76042  4.04118  2.01518  3.79806  3.43532  2.46074  2.41550  3.93856  3.20284  3.96720  2.99137  1.95254  2.82721  2.99390  3.14321  5.31974  4.04674     35 - -
          2.68618  4.42225  2.77519  2.73123  3.46354  2.40513  3.72494  3.29354  2.67741  2.69355  4.24690  2.90347  2.73739  3.18146  2.89801  2.37887  2.77519  2.98518  4.58477  3.61503
          0.02159  4.24222  4.96457  0.61958  0.77255  0.48576  0.95510
     35   2.96467  4.58468  3.98488  3.56769  3.45765  3.83999  4.37466  2.71934  3.41371  0.95809  3.42118  3.86517  2.65133  3.77011  3.65286  3.26219  3.26769  2.67192  5.18347  3.95984     36 - -
          2.68618  4.42225  2.77519  2.73123  3.46354  2.40513  3.72494  3.29354  2.67741  2.69355  4.24690  2.90347  2.73739  3.18146  2.89801  2.37887  2.77519  2.98518  4.58477  3.61503
          0.02159  4.24222  4.96457  0.61958  0.77255  0.48576  0.95510
     36   1.89503  4.29701  3.64188  3.26348  4.36771  3.09992  4.30077  3.74079  3.26550  3.44955  4.27620  3.43147  3.82538  3.56059  3.59461  1.36118  1.75773  3.23118  5.71374  4.49979     37 - -
          2.68618  4.42225  2.77519  2.73123  3.46354  2.40513  3.72494  3.29354  2.67741  2.69355  4.24690  2.90347  2.73739  3.18146  2.89801  2.37887  2.77519  2.98518  4.58477  3.61503
          0.02159  4.24222  4.96457  0.61958  0.77255  0.48576  0.95510
     37   3.23299  4.53130  5.02360  4.46023  3.32721  4.55941  4.94198  1.77250  4.33633  1.34014  2.46192  4.63832  4.78774  4.45137  4.43247  3.90688  3.46403  1.44744  5.30000  4.20244     38 - -
          2.68618  4.42225  2.77519  2.73123  3.46354  2.40513  3.72494  3.29354  2.67741  2.69355  4.24690  2.90347  2.73739  3.18146  2.89801  2.37887  2.77519  2.98518  4.58477  3.61503
          0.02159  4.24222  4.96457  0.61958  0.77255  0.48576  0.95510
     38   2.39775  4.36036  3.45886  3.26677  4.61138  2.23898  4.42540  4.10278  3.42595  3.76431  4.57830  3.43800  3.84966  3.69689  3.73979  0.87659  2.90490  3.47244  5.92110  4.70162     39 - -
          2.68618  4.42225  2.77519  2.73123  3.46354  2.40513  3.72494  3.29354  2.67741  2.69355  4.24690  2.90347  2.73739  3.18146  2.89801  2.37887  2.77519  2.98518  4.58477  3.61503
          0.02159  4.24222  4.96457  0.61958  0.77255  0.48576  0.95510
     39   3.18255  5.80511  0.90920  1.82201  5.08836  3.34443  3.95890  4.63937  3.05758  4.12645  5.01410  2.80675  4.00657  3.13892  3.70061  3.03737  3.48868  4.19669  6.26278  4.72256     40 - -
          2.68618  4.42225  2.77519  2.73123  3.46354  2.40513  3.72494  3.29354  2.67741  2.69355  4.24690  2.90347  2.73739  3.18146  2.89801  2.37887  2.77519  2.98518  4.58477  3.61503
          0.02159  4.24222  4.96457  0.61958  0.77255  0.48576  0.95510
     40   3.16407  4.46478  4.99812  4.43593  2.54157  4.48269  4.85509  1.51582  4.30579  1.58093  3.17557  4.57727  4.73549  4.42748  4.39088  3.82809  3.39773  1.47697  5.23076  4.08256     41 - -
          2.68618  4.42225  2.77519  2.73123  3.46354  2.40513  3.72494  3.29354  2.67741  2.69355  4.24690  2.90347  2.73739  3.18146  2.89801  2.37887  2.77519  2.98518  4.58477  3.61503
          0.02159  4.24222  4.96457  0.61958  0.77255  0.48576  0.95510
     41   1.51895  4.28121  3.83914  3.37745  3.92137  3.32609  4.28140  2.90302  3.31709  2.90001  3.84811  3.56914  3.96499  3.61234  3.61656  2.72174  1.81176  2.08110  5.40171  4.19191     42 - -
          2.68618  4.42225  2.77519  2.73123  3.46354  2.40513  3.72494  3.29354  2.67741  2.69355  4.24690  2.90347  2.73739  3.18146  2.89801  2.37887  2.77519  2.98518  4.58477  3.61503
          0.02159  4.24222  4.96457  0.61958  0.77255  0.48576  0.95510
     42   2.73562  4.73044  3.03593  2.68355  3.63971  2.15476  3.81673  3.45594  2.77278  3.08577  3.96686  2.43052  3.96576  3.10482  3.18064  2.82137  3.01703  3.15746  5.08590  1.99081     43 - -
          2.68618  4.42225  2.77519  2.73123  3.46354  2.40513  3.72494  3.29354  2.67741  2.69355  4.24690  2.90347  2.73739  3.18146  2.89801  2.37887  2.77519  2.98518  4.58477  3.61503
          0.12972  4.24222  2.23231  0.61958  0.77255  0.48576  0.95510
     43   2.81427  5.19115  2.08542  2.29570  4.57165  1.71837  3.76642  4.04272  2.18748  3.57877  4.39574  2.84991  3.87277  2.91844  3.13012  2.77319  3.09255  3.63875  5.75031  4.34124     44 - -
          2.68618  4.42225  2.77519  2.73123  3.46354  2.40513  3.72494  3.29354  2.67741  2.69355  4.24690  2.90347  2.73739  3.18146  2.89801  2.37887  2.77519  2.98518  4.58477  3.61503
          0.02402  4.13653  4.85888  0.61958  0.77255  0.41512  1.07958
     44   2.67582  4.25311  3.82619  3.27203  3.20656  2.82099  3.95662  2.66125  3.17565  2.06101  3.35898  3.57321  4.08896  3.45325  3.44152  2.98395  2.91722  2.12393  4.73703  2.09695     45 - -
          2.68618  4.42225  2.77519  2.73123  3.46354  2.40513  3.72494  3.29354  2.67741  2.69355  4.24690  2.90347  2.73739  3.18146  2.89801  2.37887  2.77519  2.98518  4.58477  3.61503
          0.02159  4.24222  4.96457  0.61958  0.77255  0.48576  0.95510
     45   3.08514  0.42365  4.66270  4.49791  4.42709  3.61519  5.06630  3.65213  4.33530  3.54099  4.67945  4.39084  4.34820  4.66624  4.38781  3.35520  3.58368  3.36644  5.74282  4.70731     46 - -
          2.68618  4.42225  2.77519  2.73123  3.46354  2.40513  3.72494  3.29354  2.67741  2.69355  4.24690  2.90347  2.73739  3.18146  2.89801  2.37887  2.77519  2.98518  4.58477  3.61503
          0.02159  4.24222  4.96457  0.61958  0.77255  0.48576  0.95510
     46   2.93347  5.45198  1.95677  1.65240  4.76555  3.35914  3.81130  4.26390  2.73777  3.76541  4.57834  2.82940  1.89891  2.95874  3.29213  2.84970  3.20443  3.84076  5.92560  4.46100     47 - -
          2.68618  4.42225  2.77519  2.73123  3.46354  2.40513  3.72494  3.29354  2.67741  2.69355  4.24690  2.90347  2.73739  3.18146  2.89801  2.37887  2.77519  2.98518  4.58477  3.61503
          0.02159  4.24222  4.96457  0.61958  0.77255  0.48576  0.95510
     47   2.44644  4.31480  3.65000  3.19228  3.99156  3.25739  4.16748  3.22165  3.14745  3.03846  3.92782  3.43693  3.89581  3.45887  3.47768  1.73137  1.65443  2.23268  5.40863  4.18200     48 - -
          2.68618  4.42225  2.77519  2.73123  3.46354  2.40513  3.72494  3.29354  2.67741  2.69355  4.24690  2.90347  2.73739  3.18146  2.89801  2.37887  2.77519  2.98518  4.58477  3.61503
          0.02159  4.24222  4.96457  0.61958  0.77255  0.48576  0.95510
     48   2.88805  5.10855  3.17297  2.64914  4.53515  1.87722  3.71606  3.93539  1.70659  3.43799  4.26269  3.12191  3.99103  2.85032  2.08466  2.89063  3.11213  3.57556  5.55434  4.28835     49 - -
          2.68618  4.42225  2.77519  2.73123  3.46354  2.40513  3.72494  3.29354  2.67741  2.69355  4.24690  2.90347  2.73739  3.18146  2.89801  2.37887  2.77519  2.98518  4.58477  3.61503
          0.02159  4.24222  4.96457  0.61958  0.77255  0.48576  0.95510
     49   3.47647  5.25653  4.00963  3.46221  4.70866  3.87111  4.16569  4.29123  2.48332  3.73972  4.74369  3.78626  4.36800  3.37954  0.53612  3.55149  3.72495  4.00225  5.64812  4.57106     50 - -
          2.68618  4.42225  2.77519  2.73123  3.46354  2.40513  3.72494  3.29354  2.67741  2.69355  4.24690  2.90347  2.73739  3.18146  2.89801  2.37887  2.77519  2.98518  4.58477  3.61503
          0.02159  4.24222  4.96457  0.61958  0.77255  0.48576  0.95510
     50   2.87318  5.26088  1.42768  2.32227  4.30630  3.39665  3.77331  4.00558  2.69194  3.54422  4.37469  2.35249  3.92282  2.94730  3.21361  2.82414  3.13373  3.63132  5.60169  2.77600     51 - -
          2.68618  4.42225  2.77519  2.73123  3.46354  2.40513  3.72494  3.29354  2.67741  2.69355  4.24690  2.90347  2.73739  3.18146  2.89801  2.37887  2.77519  2.98518  4.58477  3.61503
          0.02159  4.24222  4.96457  0.61958  0.77255  0.48576  0.95510
     51   3.00881  4.36872  4.65060  4.10000  3.54113  4.28242  4.71309  1.69614  3.98991  1.88183  3.40490  4.31056  4.60559  4.22460  4.17605  3.61542  2.49179  1.24355  5.30651  4.11800     52 - -
          2.68618  4.42225  2.77519  2.73123  3.46354  2.40513  3.72494  3.29354  2.67741  2.69355  4.24690  2.90347  2.73739  3.18146  2.89801  2.37887  2.77519  2.98518  4.58477  3.61503
          0.02159  4.24222  4.96457  0.61958  0.77255  0.48576  0.95510
     52   3.82552  5.16239  4.40706  4.21957  2.41037  4.27886  3.85772  3.78972  4.06845  3.14387  4.42752  4.20983  4.75021  4.28091  4.16927  3.91870  4.11744  3.67937  4.06331  0.51975     53 - -
          2.68618  4.42225  2.77519  2.73123  3.46354  2.40513  3.72494  3.29354  2.67741  2.69355  4.24690  2.90347  2.73739  3.18146  2.89801  2.37887  2.77519  2.98518  4.58477  3.61503
          0.02159  4.24222  4.96457  0.61958  0.77255  0.48576  0.95510
     53   3.37342  4.72756  4.93373  4.43123  3.26936  4.57161  5.00466  2.19454  4.24803  0.79542  3.08986  4.66021  4.83910  4.42969  4.37938  3.96824  3.62891  1.87540  5.34469  4.21655     54 - -
          2.68618  4.42225  2.77519  2.73123  3.46354  2.40513  3.72494  3.29354  2.67741  2.69355  4.24690  2.90347  2.73739  3.18146  2.89801  2.37887  2.77519  2.98518  4.58477  3.61503
          0.02159  4.24222  4.96457  0.61958  0.77255  0.48576  0.95510
     54   3.27856  5.37718  3.76688  3.00507  4.90457  3.85790  3.71878  4.21721  1.19619  3.60285  4.47985  3.37516  4.20230  2.84711  1.33642  3.26005  3.41674  3.89902  5.59460  4.47170     55 - -
          2.68618  4.42225  2.77519  2.73123  3.46354  2.40513  3.72494  3.29354  2.67741  2.69355  4.24690  2.90347  2.73739  3.18146  2.89801  2.37887  2.77519  2.98518  4.58477  3.61503
          0.13711  4.24222  2.17377  0.61958  0.77255  0.48576  0.95510
     55   2.90982  5.00503  3.37199  2.73429  4.21614  3.63966  3.65520  3.69664  1.83574  3.22948  4.08853  3.17429  4.00643  2.81465  1.51737  2.93805  3.10101  3.39664  5.32845  2.87378     56 - -
          2.68618  4.42225  2.77519  2.73123  3.46354  2.40513  3.72494  3.29354  2.67741  2.69355  4.24690  2.90347  2.73739  3.18146  2.89801  2.37887  2.77519  2.98518  4.58477  3.61503
          0.02420  4.12932  4.85166  0.61958  0.77255  0.41127  1.08710
     56   2.80312  4.46155  3.70922  3.26967  3.39503  3.70102  2.70226  2.73373  3.09475  2.60786  3.63267  3.59287  4.16707  3.49762  3.36105  3.06513  3.08411  1.22417  4.94640  3.57149     57 - -
          2.68618  4.42225  2.77519  2.73123  3.46354  2.40513  3.72494  3.29354  2.67741  2.69355  4.24690  2.90347  2.73739  3.18146  2.89801  2.37887  2.77519  2.98518  4.58477  3.61503
          0.02159  4.24222  4.96457  0.61958  0.77255  0.48576  0.95510
     57   2.99955  4.69295  3.74326  3.23809  3.60542  3.85145  4.07249  2.85972  2.16025  1.14391  3.55867  3.61006  4.25158  3.36351  2.99564  3.22321  3.23561  2.76473  5.18148  3.94559     58 - -
          2.68618  4.42225  2.77519  2.73123  3.46354  2.40513  3.72494  3.29354  2.67741  2.69355  4.24690  2.90347  2.73739  3.18146  2.89801  2.37887  2.77519  2.98518  4.58477  3.61503
          0.02159  4.24222  4.96457  0.61958  0.77255  0.48576  0.95510
     58   2.80304  5.08554  2.71285  2.44920  4.55034  1.78348  3.81016  4.00829  2.17361  3.54932  4.36597  2.00206  3.92014  2.96207  3.00075  2.79655  3.08977  3.60351  5.71221  4.34906     59 - -
          2.68618  4.42225  2.77519  2.73123  3.46354  2.40513  3.72494  3.29354  2.67741  2.69355  4.24690  2.90347  2.73739  3.18146  2.89801  2.37887  2.77519  2.98518  4.58477  3.61503
          0.02159  4.24222  4.96457  0.61958  0.77255  0.48576  0.95510
     59   2.64251  4.48088  3.33208  2.42169  3.64816  3.56840  3.81202  2.21048  2.73740  2.68518  3.57856  3.23277  3.95564  2.63574  3.12550  2.80894  2.45271  2.33250  5.06229  3.80487     60 - -
          2.68618  4.42225  2.77519  2.73123  3.46354  2.40513  3.72494  3.29354  2.67741  2.69355  4.24690  2.90347  2.73739  3.18146  2.89801  2.37887  2.77519  2.98518  4.58477  3.61503
          0.02159  4.24222  4.96457  0.61958  0.77255  0.48576  0.95510
     60   2.88891  5.07394  3.30995  2.68011  4.41249  3.62925  3.67726  3.79120  1.89703  3.31513  4.14795  3.14580  3.99844  2.38630  1.61294  2.90014  3.08674  2.63259  5.45912  4.20595     61 - -
          2.68618  4.42225  2.77519  2.73123  3.46354  2.40513  3.72494  3.29354  2.67741  2.69355  4.24690  2.90347  2.73739  3.18146  2.89801  2.37887  2.77519  2.98518  4.58477  3.61503
          0.02159  4.24222  4.96457  0.61958  0.77255  0.48576  0.95510
     61   1.97581  4.35663  3.51122  3.06265  4.08781  1.76259  4.10828  3.43602  3.05910  3.15310  4.00577  3.34982  2.58957  3.36484  3.42223  2.60303  2.83558  2.32217  5.46143  4.22338     62 - -
          2.68618  4.42225  2.77519  2.73123  3.46354  2.40513  3.72494  3.29354  2.67741  2.69355  4.24690  2.90347  2.73739  3.18146  2.89801  2.37887  2.77519  2.98518  4.58477  3.61503
          0.02159  4.24222  4.96457  0.61958  0.77255  0.48576  0.95510
     62   2.35031  5.14296  2.76276  1.86578  4.46802  3.40736  3.66127  3.93251  2.09930  3.44446  4.21736  2.43598  3.84642  2.77980  2.90397  2.34364  2.95222  3.52841  5.60361  4.20826     63 - -
          2.68618  4.42225  2.77519  2.73123  3.46354  2.40513  3.72494  3.29354  2.67741  2.69355  4.24690  2.90347  2.73739  3.18146  2.89801  2.37887  2.77519  2.98518  4.58477  3.61503
          0.12972  4.24222  2.23231  0.61958  0.77255  0.48576  0.95510
     63   2.29903  4.79303  2.96234  2.19251  4.05157  3.42091  3.66327  3.45454  2.46465  3.07032  3.89321  2.97292  2.95518  2.46563  2.91504  2.65937  2.85917  2.57877  5.32242  3.99370     64 - -
          2.68618  4.42225  2.77519  2.73123  3.46354  2.40513  3.72494  3.29354  2.67741  2.69355  4.24690  2.90347  2.73739  3.18146  2.89801  2.37887  2.77519  2.98518  4.58477  3.61503
          0.02402  4.13653  4.85888  0.61958  0.77255  0.41512  1.07958
     64   2.67008  4.99730  2.92555  2.11608  4.29606  2.79311  3.64823  3.73407  2.38885  3.28455  4.07311  2.50333  3.84598  2.77490  2.22882  2.66691  2.90371  2.79947  5.47379  4.11383     65 - -
          2.68618  4.42225  2.77519  2.73123  3.46354  2.40513  3.72494  3.29354  2.67741  2.69355  4.24690  2.90347  2.73739  3.18146  2.89801  2.37887  2.77519  2.98518  4.58477  3.61503
          0.02159  4.24222  4.96457  0.61958  0.77255  0.48576  0.95510
     65   1.86087  4.64906  3.13400  2.67520  4.20990  2.13996  3.85476  3.61422  2.23894  3.24094  4.06220  3.11932  3.85951  3.03073  3.07961  2.64976  2.40962  3.23192  5.48342  4.18345     66 - -
          2.68618  4.42225  2.77519  2.73123  3.46354  2.40513  3.72494  3.29354  2.67741  2.69355  4.24690  2.90347  2.73739  3.18146  2.89801  2.37887  2.77519  2.98518  4.58477  3.61503
          0.02159  4.24222  4.96457  0.61958  0.77255  0.48576  0.95510
     66   2.33998  4.87738  3.00262  2.46154  4.14410  2.81771  3.66106  3.56480  2.13682  2.64850  3.95960  2.98122  3.10806  2.47032  2.87648  2.66914  2.87899  3.22872  5.37853  4.04025     67 - -
          2.68618  4.42225  2.77519  2.73123  3.46354  2.40513  3.72494  3.29354  2.67741  2.69355  4.24690  2.90347  2.73739  3.18146  2.89801  2.37887  2.77519  2.98518  4.58477  3.61503
          0.02159  4.24222  4.96457  0.61958  0.77255  0.48576  0.95510
     67   3.48435  4.76491  5.20063  4.62698  3.16563  4.79532  5.09964  1.80830  4.48674  0.87475  2.24428  4.85894  4.92483  4.51735  4.54840  4.15373  3.69869  2.35376  5.30020  4.28287     68 - -
          2.68618  4.42225  2.77519  2.73123  3.46354  2.40513  3.72494  3.29354  2.67741  2.69355  4.24690  2.90347  2.73739  3.18146  2.89801  2.37887  2.77519  2.98518  4.58477  3.61503
          0.13711  4.24222  2.17377  0.61958  0.77255  0.48576  0.95510
     68   2.70351  4.57613  3.38379  2.78777  3.75959  3.58573  3.75346  3.05522  2.12011  2.37690  3.66250  3.22415  3.96347  2.98241  2.33011  2.84428  2.92545  2.10636  5.11193  3.86742     69 - -
          2.68618  4.42225  2.77519  2.73123  3.46354  2.40513  3.72494  3.29354  2.67741  2.69355  4.24690  2.90347  2.73739  3.18146  2.89801  2.37887  2.77519  2.98518  4.58477  3.61503
          0.02420  4.12932  4.85166  0.61958  0.77255  0.61776  0.77468
     69   2.79775  4.39769  3.75295  2.56956  2.12072  3.79580  3.99260  2.61930  3.16465  1.65500  3.29143  3.59111  4.16197  3.45475  3.45436  3.08514  3.03113  2.51020  4.77136  3.42840     70 - -
          2.68618  4.42225  2.77519  2.73123  3.46354  2.40513  3.72494  3.29354  2.67741  2.69355  4.24690  2.90347  2.73739  3.18146  2.89801  2.37887  2.77519  2.98518  4.58477  3.61503
          0.02420  4.12932  4.85166  0.61958  0.77255  0.41127  1.08710
     70   3.19198  4.91400  3.93990  3.89361  4.99749  0.33415  4.97460  4.70357  4.12416  4.30435  5.29453  4.10608  4.31513  4.41974  4.30400  3.37693  3.70142  4.16003  5.97837  5.11743     71 - -
          2.68618  4.42225  2.77519  2.73123  3.46354  2.40513  3.72494  3.29354  2.67741  2.69355  4.24690  2.90347  2.73739  3.18146  2.89801  2.37887  2.77519  2.98518  4.58477  3.61503
          0.02159  4.24222  4.96457  0.61958  0.77255  0.48576  0.95510
     71   1.93347  4.96827  2.84082  2.47640  4.38229  3.39562  3.76455  3.82318  2.52788  3.39087  4.20407  2.38364  3.88979  1.85404  2.95701  2.73427  2.99616  3.44254  5.58098  4.22883     72 - -
          2.68618  4.42225  2.77519  2.73123  3.46354  2.40513  3.72494  3.29354  2.67741  2.69355  4.24690  2.90347  2.73739  3.18146  2.89801  2.37887  2.77519  2.98518  4.58477  3.61503
          0.02159  4.24222  4.96457  0.61958  0.77255  0.48576  0.95510
     72   1.84015  4.30928  3.61505  3.06451  3.44094  3.60271  3.92891  2.76330  2.99313  2.16800  3.44128  3.42820  4.01398  3.29919  3.31485  2.87966  2.39005  2.54990  4.92064  2.83606     73 - -
          2.68618  4.42225  2.77519  2.73123  3.46354  2.40513  3.72494  3.29354  2.67741  2.69355  4.24690  2.90347  2.73739  3.18146  2.89801  2.37887  2.77519  2.98518  4.58477  3.61503
          0.02159  4.24222  4.96457  0.61958  0.77255  0.48576  0.95510
     73   3.30067  4.55828  5.15126  4.63180  3.57727  4.74327  5.25377  1.05391  4.52495  1.71516  3.35658  4.83051  4.97086  4.71356  4.67000  4.12752  3.54786  1.47953  5.61707  4.46605     74 - -
          2.68618  4.42225  2.77519  2.73123  3.46354  2.40513  3.72494  3.29354  2.67741  2.69355  4.24690  2.90347  2.73739  3.18146  2.89801  2.37887  2.77519  2.98518  4.58477  3.61503
          0.02159  4.24222  4.96457  0.61958  0.77255  0.48576  0.95510
     74   3.49244  5.21357  3.57555  3.38788  3.61821  3.82259  0.55687  4.25547  3.22453  3.69406  4.77891  3.77575  4.40256  3.76359  3.45960  3.56473  3.81515  3.98379  5.07320  3.56189     75 - -
          2.68618  4.42225  2.77519  2.73123  3.46354  2.40513  3.72494  3.29354  2.67741  2.69355  4.24690  2.90347  2.73739  3.18146  2.89801  2.37887  2.77519  2.98518  4.58477  3.61503
          0.02159  4.24222  4.96457  0.61958  0.77255  0.48576  0.95510
     75   2.76086  5.17376  2.80492  1.66815  4.50042  3.44261  3.66681  3.95245  2.10018  3.45716  4.23983  2.92239  3.87642  2.38266  2.80421  2.72700  2.45051  3.55775  5.60524  4.23064     76 - -
          2.68618  4.42225  2.77519  2.73123  3.46354  2.40513  3.72494  3.29354  2.67741  2.69355  4.24690  2.90347  2.73739  3.18146  2.89801  2.37887  2.77519  2.98518  4.58477  3.61503
          0.02159  4.24222  4.96457  0.61958  0.77255  0.48576  0.95510
     76   1.95190  4.28723  4.11855  3.57642  3.56010  3.82412  4.32725  1.95494  3.49321  2.45370  3.48384  3.83679  4.25856  3.76456  3.75344  3.14917  2.38628  1.58214  5.15165  3.94305     77 - -
          2.68618  4.42225  2.77519  2.73123  3.46354  2.40513  3.72494  3.29354  2.67741  2.69355  4.24690  2.90347  2.73739  3.18146  2.89801  2.37887  2.77519  2.98518  4.58477  3.61503
          0.02159  4.24222  4.96457  0.61958  0.77255  0.48576  0.95510
     77   3.04439  4.42212  4.56027  4.02977  1.56726  4.12742  4.00223  2.63663  3.88035  1.82825  3.31532  4.07879  4.45062  3.99722  3.97673  3.44188  3.27176  2.13630  4.32284  2.18179     78 - -
          2.68618  4.42225  2.77519  2.73123  3.46354  2.40513  3.72494  3.29354  2.67741  2.69355  4.24690  2.90347  2.73739  3.18146  2.89801  2.37887  2.77519  2.98518  4.58477  3.61503
          0.02159  4.24222  4.96457  0.61958  0.77255  0.48576  0.95510
     78   2.27917  4.55799  3.24560  2.68242  3.00400  3.52719  3.75063  3.11521  2.29313  2.40847  3.65243  3.15222  3.91375  2.97903  2.62824  2.43070  2.86127  2.85581  5.10751  3.83388     79 - -
          2.68618  4.42225  2.77519  2.73123  3.46354  2.40513  3.72494  3.29354  2.67741  2.69355  4.24690  2.90347  2.73739  3.18146  2.89801  2.37887  2.77519  2.98518  4.58477  3.61503
          0.02159  4.24222  4.96457  0.61958  0.77255  0.48576  0.95510
     79   2.72337  4.96571  3.09331  2.51910  4.25691  3.50892  3.65696  3.66867  1.86616  2.64887  4.03793  2.59605  3.89516  2.79249  2.30736  2.73688  2.45628  3.32939  5.41885  4.10318     80 - -
          2.68618  4.42225  2.77519  2.73123  3.46354  2.40513  3.72494  3.29354  2.67741  2.69355  4.24690  2.90347  2.73739  3.18146  2.89801  2.37887  2.77519  2.98518  4.58477  3.61503
          0.02159  4.24222  4.96457  0.61958  0.77255  0.48576  0.95510
     80   1.48015  4.34321  3.54938  3.07617  4.03383  3.23572  4.09720  3.37987  3.05387  3.10043  3.95700  3.36040  2.65248  3.36110  3.41301  2.09463  2.82943  2.39956  5.41623  4.18069     81 - -
          2.68618  4.42225  2.77519  2.73123  3.46354  2.40513  3.72494  3.29354  2.67741  2.69355  4.24690  2.90347  2.73739  3.18146  2.89801  2.37887  2.77519  2.98518  4.58477  3.61503
          0.02159  4.24222  4.96457  0.61958  0.77255  0.48576  0.95510
     81   2.80507  4.24272  4.32624  3.74958  2.51104  3.93540  4.22513  2.02657  3.61892  1.43842  3.15985  3.93957  4.28064  3.81664  3.77674  2.63845  3.03901  2.29063  4.80494  3.58373     82 - -
          2.68618  4.42225  2.77519  2.73123  3.46354  2.40513  3.72494  3.29354  2.67741  2.69355  4.24690  2.90347  2.73739  3.18146  2.89801  2.37887  2.77519  2.98518  4.58477  3.61503
          0.02159  4.24222  4.96457  0.61958  0.77255  0.48576  0.95510
     82   2.31977  5.20637  2.69595  1.79418  4.53180  3.41040  3.68952  3.99569  2.10851  3.50352  4.28562  2.15709  3.87132  2.81333  2.92402  2.72715  3.01041  3.59201  5.65838  4.26045     83 - -
          2.68618  4.42225  2.77519  2.73123  3.46354  2.40513  3.72494  3.29354  2.67741  2.69355  4.24690  2.90347  2.73739  3.18146  2.89801  2.37887  2.77519  2.98518  4.58477  3.61503
          0.02159  4.24222  4.96457  0.61958  0.77255  0.48576  0.95510
     83   2.30478  5.22136  1.96094  1.77903  4.54808  3.37776  3.72225  4.01314  2.56319  3.53852  4.32581  2.86406  3.86951  2.85300  3.07994  2.73207  2.42794  3.60678  5.71077  4.29077     84 - -
          2.68618  4.42225  2.77519  2.73123  3.46354  2.40513  3.72494  3.29354  2.67741  2.69355  4.24690  2.90347  2.73739  3.18146  2.89801  2.37887  2.77519  2.98518  4.58477  3.61503
          0.02159  4.24222  4.96457  0.61958  0.77255  0.48576  0.95510
     84   2.66055  4.15632  4.02646  3.44684  3.16312  3.74755  2.97220  2.17276  3.32917  2.00020  3.24090  3.68552  4.11342  3.56829  3.53644  3.03076  2.89230  1.89505  4.69930  2.78606     85 - -
          2.68618  4.42225  2.77519  2.73123  3.46354  2.40513  3.72494  3.29354  2.67741  2.69355  4.24690  2.90347  2.73739  3.18146  2.89801  2.37887  2.77519  2.98518  4.58477  3.61503
          0.02159  4.24222  4.96457  0.61958  0.77255  0.48576  0.95510
     85   2.97499  5.10530  3.45351  2.78829  4.47554  3.69023  3.70016  3.81715  1.57438  3.34296  4.19800  3.22402  4.05674  2.83905  1.52550  2.99281  3.16466  2.72804  5.47571  4.25662     86 - -
          2.68618  4.42225  2.77519  2.73123  3.46354  2.40513  3.72494  3.29354  2.67741  2.69355  4.24690  2.90347  2.73739  3.18146  2.89801  2.37887  2.77519  2.98518  4.58477  3.61503
          0.12972  4.24222  2.23231  0.61958  0.77255  0.48576  0.95510
     86   2.71243  4.84764  3.15614  2.57391  4.12262  3.50984  3.65683  2.82544  1.82442  3.10452  3.93868  3.05906  3.89705  2.81200  2.22280  2.32294  2.93358  3.20002  5.32321  4.03608     87 - -
          2.68618  4.42225  2.77519  2.73123  3.46354  2.40513  3.72494  3.29354  2.67741  2.69355  4.24690  2.90347  2.73739  3.18146  2.89801  2.37887  2.77519  2.98518  4.58477  3.61503
          0.02402  4.13653  4.85888  0.61958  0.77255  0.61024  0.78355
     87   2.71772  4.32351  3.75310  3.23254  3.07765  3.69554  3.89911  2.72733  3.11139  1.55710  3.39512  3.54148  4.09538  3.42222  3.38116  2.46409  2.96477  2.55162  4.64484  2.57770     88 - -
          2.68618  4.42225  2.77519  2.73123  3.46354  2.40513  3.72494  3.29354  2.67741  2.69355  4.24690  2.90347  2.73739  3.18146  2.89801  2.37887  2.77519  2.98518  4.58477  3.61503
          0.02402  4.13653  4.85888  0.61958  0.77255  0.41512  1.07958
     88   2.33507  4.17952  4.30932  3.72899  3.26276  3.90569  4.23194  1.72703  3.60028  1.95749  3.23687  3.91635  4.25851  3.81279  3.76248  3.20610  2.98611  1.85223  4.85686  2.86751     89 - -
          2.68618  4.42225  2.77519  2.73123  3.46354  2.40513  3.72494  3.29354  2.67741  2.69355  4.24690  2.90347  2.73739  3.18146  2.89801  2.37887  2.77519  2.98518  4.58477  3.61503
          0.02159  4.24222  4.96457  0.61958  0.77255  0.48576  0.95510
     89   2.63297  4.61532  3.14111  2.28198  3.80805  2.81274  3.74858  3.20424  2.62756  2.86876  3.72501  3.10880  3.90036  2.96318  3.05293  2.41288  2.87266  2.54166  5.16849  2.53688     90 - -
          2.68618  4.42225  2.77519  2.73123  3.46354  2.40513  3.72494  3.29354  2.67741  2.69355  4.24690  2.90347  2.73739  3.18146  2.89801  2.37887  2.77519  2.98518  4.58477  3.61503
          0.02159  4.24222  4.96457  0.61958  0.77255  0.48576  0.95510
     90   2.69948  5.07610  2.35081  2.04713  4.37560  2.73050  3.67535  3.82901  2.47835  2.78702  4.15829  2.89821  3.84631  2.80373  2.97254  2.08694  2.94222  3.44724  5.56030  4.17174     91 - -
          2.68618  4.42225  2.77519  2.73123  3.46354  2.40513  3.72494  3.29354  2.67741  2.69355  4.24690  2.90347  2.73739  3.18146  2.89801  2.37887  2.77519  2.98518  4.58477  3.61503
          0.02159  4.24222  4.96457  0.61958  0.77255  0.48576  0.95510
     91   2.09985  4.65065  3.05274  2.72157  4.22281  1.55852  2.64907  3.69491  2.80050  3.32275  4.16162  3.15214  3.89120  3.15004  3.20103  2.69693  2.95485  3.30010  5.52996  4.21404     92 - -
          2.68618  4.42225  2.77519  2.73123  3.46354  2.40513  3.72494  3.29354  2.67741  2.69355  4.24690  2.90347  2.73739  3.18146  2.89801  2.37887  2.77519  2.98518  4.58477  3.61503
          0.02159  4.24222  4.96457  0.61958  0.77255  0.48576  0.95510
     92   2.32048  4.90230  2.98006  2.15254  4.14085  3.46174  2.96139  3.57745  2.17933  3.16267  3.97319  2.98099  3.86182  2.80922  2.86804  2.68863  2.89881  3.24481  5.37778  2.64995     93 - -
          2.68618  4.42225  2.77519  2.73123  3.46354  2.40513  3.72494  3.29354  2.67741  2.69355  4.24690  2.90347  2.73739  3.18146  2.89801  2.37887  2.77519  2.98518  4.58477  3.61503
          0.02159  4.24222  4.96457  0.61958  0.77255  0.48576  0.95510
     93   2.65549  5.03179  2.22560  2.38127  4.33405  3.42620  3.62999  3.78260  2.15399  3.31800  4.09388  2.91844  3.06239  2.74829  2.45582  2.64235  2.88788  2.79541  5.49518  4.12028     94 - -
          2.68618  4.42225  2.77519  2.73123  3.46354  2.40513  3.72494  3.29354  2.67741  2.69355  4.24690  2.90347  2.73739  3.18146  2.89801  2.37887  2.77519  2.98518  4.58477  3.61503
          0.02159  4.24222  4.96457  0.61958  0.77255  0.48576  0.95510
     94   2.67300  4.48732  3.40877  2.84447  3.62044  3.59769  3.82892  2.95798  2.32365  2.23844  2.42194  3.27897  2.63079  3.09835  3.06530  2.84750  2.90497  2.74118  5.05037  3.80490     95 - -
          2.68618  4.42225  2.77519  2.73123  3.46354  2.40513  3.72494  3.29354  2.67741  2.69355  4.24690  2.90347  2.73739  3.18146  2.89801  2.37887  2.77519  2.98518  4.58477  3.61503
          0.02159  4.24222  4.96457  0.61958  0.77255  0.48576  0.95510
     95   2.63677  4.47743  2.70237  2.77657  2.82815  2.85006  3.77640  3.01064  2.75050  2.69554  3.57628  3.22337  3.94658  3.06835  3.14552  2.43422  2.86900  2.76741  3.45220  2.96362     96 - -
          2.68618  4.42225  2.77519  2.73123  3.46354  2.40513  3.72494  3.29354  2.67741  2.69355  4.24690  2.90347  2.73739  3.18146  2.89801  2.37887  2.77519  2.98518  4.58477  3.61503
          0.02159  4.24222  4.96457  0.61958  0.77255  0.48576  0.95510
     96   2.64179  4.82332  3.01815  2.48826  4.06616  3.45440  3.67930  3.49509  2.47206  3.09934  3.91745  2.54767  3.05855  2.48704  2.92046  2.09634  2.87868  3.17219  3.39790  4.00043     97 - -
          2.68618  4.42225  2.77519  2.73123  3.46354  2.40513  3.72494  3.29354  2.67741  2.69355  4.24690  2.90347  2.73739  3.18146  2.89801  2.37887  2.77519  2.98518  4.58477  3.61503
          0.02159  4.24222  4.96457  0.61958  0.77255  0.48576  0.95510
     97   2.62588  4.32183  3.53036  2.51004  3.45266  3.61166  3.87327  2.43095  2.91837  2.52491  3.42848  3.36612  3.99347  3.22169  3.25986  2.47532  2.85926  2.00647  4.91036  2.89438     98 - -
          2.68618  4.42225  2.77519  2.73123  3.46354  2.40513  3.72494  3.29354  2.67741  2.69355  4.24690  2.90347  2.73739  3.18146  2.89801  2.37887  2.77519  2.98518  4.58477  3.61503
          0.02159  4.24222  4.96457  0.61958  0.77255  0.48576  0.95510
     98   2.77181  4.30315  3.99472  3.42127  2.63866  3.84186  4.10801  2.51496  2.57762  1.50973  3.23890  3.72155  4.19570  3.57190  3.53872  3.12362  3.00328  2.09744  4.86858  3.64933     99 - -
          2.68618  4.42225  2.77519  2.73123  3.46354  2.40513  3.72494  3.29354  2.67741  2.69355  4.24690  2.90347  2.73739  3.18146  2.89801  2.37887  2.77519  2.98518  4.58477  3.61503
          0.02159  4.24222  4.96457  0.61958  0.77255  0.48576  0.95510
     99   2.68500  4.67015  3.18536  2.08586  3.85867  3.54257  3.75742  3.16285  2.26955  2.11134  3.74619  3.13598  3.93555  2.95996  2.95946  2.78578  2.91528  2.45951  5.21171  3.92918    100 - -
          2.68618  4.42225  2.77519  2.73123  3.46354  2.40513  3.72494  3.29354  2.67741  2.69355  4.24690  2.90347  2.73739  3.18146  2.89801  2.37887  2.77519  2.98518  4.58477  3.61503
          0.02159  4.24222  4.96457  0.61958  0.77255  0.48576  0.95510
    100   2.70772  5.08325  2.93311  2.15948  4.40879  2.82700  3.63985  3.85320  2.32466  3.36983  4.14961  2.94591  3.85969  2.36463  2.06431  2.68964  2.54357  3.46764  5.52625  4.16669    101 - -
          2.68618  4.42225  2.77519  2.73123  3.46354  2.40513  3.72494  3.29354  2.67741  2.69355  4.24690  2.90347  2.73739  3.18146  2.89801  2.37887  2.77519  2.98518  4.58477  3.61503
          0.02159  4.24222  4.96457  0.61958  0.77255  0.48576  0.95510
    101   2.61757  4.49367  3.32980  2.77019  3.70385  3.52097  3.80324  3.04971  2.69875  2.41327  3.63053  3.21405  3.93028  3.05283  2.56871  2.12029  2.40987  2.41921  5.09611  3.83604    102 - -
          2.68618  4.42225  2.77519  2.73123  3.46354  2.40513  3.72494  3.29354  2.67741  2.69355  4.24690  2.90347  2.73739  3.18146  2.89801  2.37887  2.77519  2.98518  4.58477  3.61503
          0.02159  4.24222  4.96457  0.61958  0.77255  0.48576  0.95510
    102   2.69825  4.17004  4.12692  3.55049  2.19695  3.79170  4.01952  2.55048  3.43112  1.93357  3.22601  3.75357  3.04864  3.64462  3.61314  3.08086  2.93020  2.06220  4.62976  2.72132    103 - -
          2.68618  4.42225  2.77519  2.73123  3.46354  2.40513  3.72494  3.29354  2.67741  2.69355  4.24690  2.90347  2.73739  3.18146  2.89801  2.37887  2.77519  2.98518  4.58477  3.61503
          0.02159  4.24222  4.96457  0.61958  0.77255  0.48576  0.95510
    103   2.66535  4.82795  3.07764  2.23961  4.06569  3.48812  3.67404  3.47058  2.42244  2.64971  2.98212  2.56188  3.87681  2.83035  2.19860  2.70652  2.89273  3.15881  5.32141  4.00477    104 - -
          2.68618  4.42225  2.77519  2.73123  3.46354  2.40513  3.72494  3.29354  2.67741  2.69355  4.24690  2.90347  2.73739  3.18146  2.89801  2.37887  2.77519  2.98518  4.58477  3.61503
          0.02159  4.24222  4.96457  0.61958  0.77255  0.48576  0.95510
    104   2.01594  5.13793  2.32224  2.06957  4.45591  3.39038  3.68784  3.91872  2.49977  3.44733  4.22879  2.47351  3.85091  2.81415  3.00279  2.69230  2.43961  3.52114  5.62329  4.22065    105 - -
          2.68618  4.42225  2.77519  2.73123  3.46354  2.40513  3.72494  3.29354  2.67741  2.69355  4.24690  2.90347  2.73739  3.18146  2.89801  2.37887  2.77519  2.98518  4.58477  3.61503
          0.02159  4.24222  4.96457  0.61958  0.77255  0.48576  0.95510
    105   2.65780  5.08868  2.43145  2.08988  4.40092  3.40920  3.62520  3.86510  2.38495  3.38058  4.14429  2.54064  3.81991  2.73739  2.47292  2.34620  2.89189  2.87373  5.54291  4.14926    106 - -
          2.68618  4.42225  2.77519  2.73123  3.46354  2.40513  3.72494  3.29354  2.67741  2.69355  4.24690  2.90347  2.73739  3.18146  2.89801  2.37887  2.77519  2.98518  4.58477  3.61503
          0.23267  4.24222  1.64398  0.61958  0.77255  0.48576  0.95510
    106   2.27150  5.02059  2.92577  2.05763  4.34881  3.43711  3.60318  3.76788  1.97346  3.29487  4.09819  2.93894  3.84565  2.73136  2.22587  2.70530  2.93763  3.40652  5.45278  4.12805    107 - -
          2.68618  4.42225  2.77519  2.73123  3.46354  2.40513  3.72494  3.29354  2.67741  2.69355  4.24690  2.90347  2.73739  3.18146  2.89801  2.37887  2.77519  2.98518  4.58477  3.61503
          0.14826  4.03615  2.11918  0.61958  0.77255  0.70580  0.68065
    107   3.07609  4.44570  4.55232  4.04163  2.15113  4.24537  4.42057  1.45100  3.91699  1.72372  3.07168  4.23498  4.53932  4.08904  4.07301  3.59903  3.31963  2.05004  4.79742  3.41467    108 - -
          2.68618  4.42225  2.77519  2.73123  3.46354  2.40513  3.72494  3.29354  2.67741  2.69355  4.24690  2.90347  2.73739  3.18146  2.89801  2.37887  2.77519  2.98518  4.58477  3.61503
          0.02998  3.91787  4.64022  0.61958  0.77255  0.62833  0.76246
    108   2.22045  4.44807  3.21624  2.34674  3.60237  3.48499  3.75131  2.94214  2.67645  2.66915  3.56089  3.15427  3.89029  3.01312  3.06700  2.74289  2.82864  2.35292  5.01593  2.82581    109 - -
          2.68590  4.42254  2.77549  2.73059  3.46383  2.40542  3.72524  3.29275  2.67740  2.69354  4.24719  2.90338  2.73769  3.18176  2.89765  2.37899  2.77549  2.98466  4.58506  3.61532
          0.48820  0.97381  4.75252  1.50544  0.25093  0.53278  0.88424
    109   2.23253  4.19449  3.82824  3.26134  2.70421  3.67289  3.99472  2.52534  3.17981  2.04245  3.27727  3.56660  3.02018  3.44424  3.44789  2.95409  2.86882  2.01677  4.82438  3.61263    121 - -
          2.68618  4.42225  2.77519  2.73123  3.46354  2.40513  3.72494  3.29354  2.67741  2.69355  4.24690  2.90347  2.73739  3.18146  2.89801  2.37887  2.77519  2.98518  4.58477  3.61503
          0.15363  4.13653  2.06808  0.61958  0.77255  0.61024  0.78355
    110   2.01772  2.35137  3.46082  2.95318  3.74257  3.31491  3.90835  3.01114  2.25006  2.78477  3.68100  3.28532  3.85420  3.19004  3.10029  2.66155  2.80129  2.72785  5.14534  3.91363    122 - -
          2.68618  4.42225  2.77519  2.73123  3.46354  2.40513  3.72494  3.29354  2.67741  2.69355  4.24690  2.90347  2.73739  3.18146  2.89801  2.37887  2.77519  2.98518  4.58477  3.61503
          0.02730  4.01021  4.73255  0.61958  0.77255  0.52117  0.90097
    111   1.84755  4.79745  2.81562  2.06365  4.25822  3.31890  3.78775  3.65643  2.62660  3.27890  4.11008  2.98421  2.35089  2.95700  3.07433  2.68112  2.93708  3.29015  5.51945  4.18419    123 - -
          2.68618  4.42225  2.77519  2.73123  3.46354  2.40513  3.72494  3.29354  2.67741  2.69355  4.24690  2.90347  2.73739  3.18146  2.89801  2.37887  2.77519  2.98518  4.58477  3.61503
          0.02402  4.13653  4.85888  0.61958  0.77255  0.61024  0.78355
    112   2.29479  5.06196  2.82627  2.08922  4.37576  3.40358  3.61787  3.82556  2.04156  3.34806  4.12792  2.89150  3.02664  2.38659  2.79322  2.65282  2.90686  3.43882  5.51312  4.14010    124 - -
          2.68618  4.42225  2.77519  2.73123  3.46354  2.40513  3.72494  3.29354  2.67741  2.69355  4.24690  2.90347  2.73739  3.18146  2.89801  2.37887  2.77519  2.98518  4.58477  3.61503
          0.02402  4.13653  4.85888  0.61958  0.77255  0.61024  0.78355
    113   2.30744  4.79604  2.95615  1.94332  4.03361  3.44107  3.67937  2.70005  2.47647  3.04170  3.88335  2.98910  3.85569  2.46763  2.91429  2.69338  2.88520  3.09885  5.31804  3.99544    125 - -
          2.68618  4.42225  2.77519  2.73123  3.46354  2.40513  3.72494  3.29354  2.67741  2.69355  4.24690  2.90347  2.73739  3.18146  2.89801  2.37887  2.77519  2.98518  4.58477  3.61503
          0.02402  4.13653  4.85888  0.61958  0.77255  0.41512  1.07958
    114   2.26779  4.16368  4.01633  3.44133  2.70741  2.86358  4.05740  2.20274  3.33789  1.77550  3.24353  3.69077  4.11665  3.57662  3.55485  3.02888  2.89491  2.32462  4.78674  3.58551    126 - -
          2.68618  4.42225  2.77519  2.73123  3.46354  2.40513  3.72494  3.29354  2.67741  2.69355  4.24690  2.90347  2.73739  3.18146  2.89801  2.37887  2.77519  2.98518  4.58477  3.61503
          0.12972  4.24222  2.23231  0.61958  0.77255  0.48576  0.95510
    115   2.60861  4.38812  2.73162  2.82333  3.41901  3.55496  3.77510  2.51550  2.78744  2.59854  3.48964  3.24955  3.93812  3.09936  3.16170  2.43591  2.84092  2.66919  3.20377  2.87627    127 - -
          2.68618  4.42225  2.77519  2.73123  3.46354  2.40513  3.72494  3.29354  2.67741  2.69355  4.24690  2.90347  2.73739  3.18146  2.89801  2.37887  2.77519  2.98518  4.58477  3.61503
          0.02402  4.13653  4.85888  0.61958  0.77255  0.61024  0.78355
    116   2.74712  5.23710  2.15534  1.99229  4.55541  3.35584  3.65894  4.03556  1.88822  3.52923  4.30532  2.82305  2.82205  2.78119  2.95552  2.69213  2.99153  3.61701  5.67729  4.25606    128 - -
          2.68618  4.42225  2.77519  2.73123  3.46354  2.40513  3.72494  3.29354  2.67741  2.69355  4.24690  2.90347  2.73739  3.18146  2.89801  2.37887  2.77519  2.98518  4.58477  3.61503
          0.02402  4.13653  4.85888  0.61958  0.77255  0.61024  0.78355
    117   2.89444  4.79279  3.41745  2.87131  3.08204  3.69362  2.60197  3.40353  2.54189  2.96913  3.90110  3.28230  4.07345  3.06176  2.26857  2.97435  3.11217  3.15418  4.60076  1.79929    129 - -
          2.68618  4.42225  2.77519  2.73123  3.46354  2.40513  3.72494  3.29354  2.67741  2.69355  4.24690  2.90347  2.73739  3.18146  2.89801  2.37887  2.77519  2.98518  4.58477  3.61503
          0.02402  4.13653  4.85888  0.61958  0.77255  0.61024  0.78355
    118   2.60154  2.46346  4.10337  3.55227  3.36263  2.70451  4.16600  1.99091  3.43929  2.36609  3.33911  3.73952  4.10303  3.68168  3.64427  2.98030  2.88503  1.89477  4.90656  3.70919    130 - -
          2.68618  4.42225  2.77519  2.73123  3.46354  2.40513  3.72494  3.29354  2.67741  2.69355  4.24690  2.90347  2.73739  3.18146  2.89801  2.37887  2.77519  2.98518  4.58477  3.61503
          0.02402  4.13653  4.85888  0.61958  0.77255  0.41512  1.07958
    119   2.33416  4.80278  3.03437  2.24764  4.05052  3.46717  3.69211  3.44743  2.48075  3.07019  3.89670  2.55099  3.87189  2.85421  2.53678  2.69944  2.88864  2.26479  5.32520  4.00517    131 - -
          2.68618  4.42225  2.77519  2.73123  3.46354  2.40513  3.72494  3.29354  2.67741  2.69355  4.24690  2.90347  2.73739  3.18146  2.89801  2.37887  2.77519  2.98518  4.58477  3.61503
          0.02159  4.24222  4.96457  0.61958  0.77255  0.48576  0.95510
    120   2.72557  5.10053  2.79019  1.67170  4.43187  3.41764  3.68179  3.88049  2.15114  3.41179  4.19872  2.91950  3.86329  2.80833  2.89395  2.27602  2.50343  3.49246  5.58362  4.20576    132 - -
          2.68618  4.42225  2.77519  2.73123  3.46354  2.40513  3.72494  3.29354  2.67741  2.69355  4.24690  2.90347  2.73739  3.18146  2.89801  2.37887  2.77519  2.98518  4.58477  3.61503
          0.02159  4.24222  4.96457  0.61958  0.77255  0.48576  0.95510
    121   2.84466  4.29682  4.26069  3.68313  3.36644  3.99242  4.31276  1.67181  3.52487  1.88132  3.28898  3.93768  4.33521  3.80243  2.82626  3.29192  3.08003  1.66166  5.01278  3.82537    133 - -
          2.68618  4.42225  2.77519  2.73123  3.46354  2.40513  3.72494  3.29354  2.67741  2.69355  4.24690  2.90347  2.73739  3.18146  2.89801  2.37887  2.77519  2.98518  4.58477  3.61503
          0.02159  4.24222  4.96457  0.61958  0.77255  0.48576  0.95510
    122   2.28787  4.42670  3.51765  2.95212  3.43385  3.62687  3.83625  2.91916  2.79162  2.26708  3.52683  3.35118  4.01291  3.17713  2.55730  2.88817  2.91727  2.69890  4.89672  2.12809    134 - -
          2.68618  4.42225  2.77519  2.73123  3.46354  2.40513  3.72494  3.29354  2.67741  2.69355  4.24690  2.90347  2.73739  3.18146  2.89801  2.37887  2.77519  2.98518  4.58477  3.61503
          0.23011  4.24222  1.65455  0.61958  0.77255  0.48576  0.95510
    123   2.57507  4.59172  3.14171  2.61631  3.90598  2.72399  3.71459  3.30003  2.48998  2.44831  3.79594  3.07511  3.84155  2.91082  2.36187  2.21640  2.84076  2.99734  5.21687  3.93248    135 - -
          2.68604  4.42239  2.77534  2.73137  3.46368  2.40527  3.72509  3.29271  2.67755  2.69291  4.24704  2.90331  2.73754  3.18161  2.89815  2.37901  2.77534  2.98533  4.58491  3.61445
          0.29387  1.40213  4.76099  1.21063  0.35384  0.70365  0.68276
    124   2.15683  4.49470  3.14674  2.65000  2.90337  2.72489  3.74478  3.12764  2.64029  2.79988  3.67123  3.10507  3.85102  2.44598  3.04460  2.68272  2.82042  2.85325  5.10523  3.81558    140 - -
          2.68618  4.42225  2.77519  2.73123  3.46354  2.40513  3.72494  3.29354  2.67741  2.69355  4.24690  2.90347  2.73739  3.18146  2.89801  2.37887  2.77519  2.98518  4.58477  3.61503
          0.02653  4.03864  4.76099  0.61958  0.77255  0.50852  0.91976
    125   2.65613  4.44617  3.36412  2.07612  3.51138  3.57605  3.81905  2.88813  2.77149  2.60951  3.53707  3.27083  3.97184  3.12202  3.13125  2.84063  2.89277  1.98426  3.32081  3.67388    141 - -
          2.68618  4.42225  2.77519  2.73123  3.46354  2.40513  3.72494  3.29354  2.67741  2.69355  4.24690  2.90347  2.73739  3.18146  2.89801  2.37887  2.77519  2.98518  4.58477  3.61503
          0.02359  4.15460  4.87694  0.61958  0.77255  0.42521  1.06026
    126   2.29750  4.56034  3.23777  2.67628  3.73805  3.52540  3.01304  3.11791  2.34227  2.39126  2.91542  3.14776  3.91174  2.97600  3.03104  2.43030  2.85989  2.85797  5.10938  3.83512    142 - -
          2.68618  4.42225  2.77519  2.73123  3.46354  2.40513  3.72494  3.29354  2.67741  2.69355  4.24690  2.90347  2.73739  3.18146  2.89801  2.37887  2.77519  2.98518  4.58477  3.61503
          0.02159  4.24222  4.96457  0.61958  0.77255  0.48576  0.95510
    127   1.99576  4.98921  2.76769  2.04661  4.39521  3.36962  3.74612  3.84188  2.56718  3.40294  4.20114  2.40845  3.86155  2.88819  3.04828  2.01819  2.96714  3.44990  5.60059  4.22703    143 - -
          2.68618  4.42225  2.77519  2.73123  3.46354  2.40513  3.72494  3.29354  2.67741  2.69355  4.24690  2.90347  2.73739  3.18146  2.89801  2.37887  2.77519  2.98518  4.58477  3.61503
          0.02159  4.24222  4.96457  0.61958  0.77255  0.48576  0.95510
    128   2.30636  4.57518  3.30432  2.72899  3.70477  3.56091  3.75149  3.13151  2.22692  2.79866  3.66826  3.18676  3.94183  2.99051  2.49284  2.79630  2.89426  2.87617  3.43882  2.58821    144 - -
          2.68618  4.42225  2.77519  2.73123  3.46354  2.40513  3.72494  3.29354  2.67741  2.69355  4.24690  2.90347  2.73739  3.18146  2.89801  2.37887  2.77519  2.98518  4.58477  3.61503
          0.02159  4.24222  4.96457  0.61958  0.77255  0.48576  0.95510
    129   1.94155  4.35843  4.30692  3.78999  3.59474  3.95385  4.52617  2.13335  3.68518  2.00626  3.48570  4.02254  4.39340  3.96421  3.92377  3.30577  3.14832  1.30559  5.28882  4.08328    145 - -
          2.68618  4.42225  2.77519  2.73123  3.46354  2.40513  3.72494  3.29354  2.67741  2.69355  4.24690  2.90347  2.73739  3.18146  2.89801  2.37887  2.77519  2.98518  4.58477  3.61503
          0.02159  4.24222  4.96457  0.61958  0.77255  0.48576  0.95510
    130   2.34328  4.68582  2.63116  2.55980  3.03965  3.48318  3.70438  3.28765  2.54703  2.57408  3.77288  3.05879  3.87524  2.89043  2.53184  2.38618  2.85704  2.99982  5.21700  3.91162    146 - -
          2.68618  4.42225  2.77519  2.73123  3.46354  2.40513  3.72494  3.29354  2.67741  2.69355  4.24690  2.90347  2.73739  3.18146  2.89801  2.37887  2.77519  2.98518  4.58477  3.61503
          0.02159  4.24222  4.96457  0.61958  0.77255  0.48576  0.95510
    131   2.33936  5.27606  2.18409  1.53346  4.61237  3.36775  3.74505  4.09178  2.60672  3.60469  4.39464  2.85287  3.88052  2.87902  3.13340  2.24314  3.07157  3.67503  5.77080  4.33828    147 - -
          2.68618  4.42225  2.77519  2.73123  3.46354  2.40513  3.72494  3.29354  2.67741  2.69355  4.24690  2.90347  2.73739  3.18146  2.89801  2.37887  2.77519  2.98518  4.58477  3.61503
          0.02159  4.24222  4.96457  0.61958  0.77255  0.48576  0.95510
    132   2.07982  4.51630  3.40551  2.84219  3.68999  3.60870  3.84964  2.42713  2.01809  2.34425  3.60604  3.28344  3.99732  3.10375  3.07370  2.85904  2.92191  2.66189  5.11422  3.86181    148 - -
          2.68618  4.42225  2.77519  2.73123  3.46354  2.40513  3.72494  3.29354  2.67741  2.69355  4.24690  2.90347  2.73739  3.18146  2.89801  2.37887  2.77519  2.98518  4.58477  3.61503
          0.13711  4.24222  2.17377  0.61958  0.77255  0.48576  0.95510
    133   1.98547  4.74275  3.20277  2.62834  3.99616  3.51362  3.68812  3.36312  2.08051  2.53453  3.84827  3.09986  3.90734  2.86527  2.31225  2.76719  2.92206  3.07669  5.25482  3.98093    149 - -
          2.68618  4.42225  2.77519  2.73123  3.46354  2.40513  3.72494  3.29354  2.67741  2.69355  4.24690  2.90347  2.73739  3.18146  2.89801  2.37887  2.77519  2.98518  4.58477  3.61503
          0.02420  4.12932  4.85166  0.61958  0.77255  0.41127  1.08710
    134   2.23417  4.38403  3.45865  2.91855  3.67201  3.46812  3.90497  2.98945  2.87819  2.32990  3.61641  3.30825  2.86282  3.19403  3.24734  2.05287  2.85139  2.29831  5.09588  3.85237    150 - -
          2.68618  4.42225  2.77519  2.73123  3.46354  2.40513  3.72494  3.29354  2.67741  2.69355  4.24690  2.90347  2.73739  3.18146  2.89801  2.37887  2.77519  2.98518  4.58477  3.61503
          0.02159  4.24222  4.96457  0.61958  0.77255  0.48576  0.95510
    135   2.34143  4.87295  2.58438  2.16581  2.65628  3.44674  3.66763  3.53882  2.46696  3.13528  3.94703  2.97114  3.85092  2.81584  2.50856  2.67228  2.88154  3.20928  5.36995  4.02597    151 - -
          2.68618  4.42225  2.77519  2.73123  3.46354  2.40513  3.72494  3.29354  2.67741  2.69355  4.24690  2.90347  2.73739  3.18146  2.89801  2.37887  2.77519  2.98518  4.58477  3.61503
          0.02159  4.24222  4.96457  0.61958  0.77255  0.48576  0.95510
    136   2.66885  4.27641  3.73378  3.16610  2.28170  3.68366  3.88247  2.74874  3.07479  2.11298  3.38050  3.49717  4.05785  3.36149  2.74245  2.46026  2.90053  2.54376  4.69525  2.76512    152 - -
          2.68618  4.42225  2.77519  2.73123  3.46354  2.40513  3.72494  3.29354  2.67741  2.69355  4.24690  2.90347  2.73739  3.18146  2.89801  2.37887  2.77519  2.98518  4.58477  3.61503
          0.02159  4.24222  4.96457  0.61958  0.77255  0.48576  0.95510
    137   2.57594  4.66320  3.17324  2.74434  4.35850  2.56559  3.90919  3.79465  2.65612  3.39078  4.20601  3.16129  3.87461  3.08252  2.32130  1.40770  2.92792  3.36445  5.58689  4.29548    153 - -
          2.68618  4.42225  2.77519  2.73123  3.46354  2.40513  3.72494  3.29354  2.67741  2.69355  4.24690  2.90347  2.73739  3.18146  2.89801  2.37887  2.77519  2.98518  4.58477  3.61503
          0.11121  4.24222  2.39824  0.61958  0.77255  0.48576  0.95510
    138   1.96436  4.88056  3.04755  2.52287  4.25004  2.76920  3.67683  3.66185  2.00994  3.23083  4.04408  3.01693  3.86702  2.82023  2.32227  2.70417  2.92342  3.30962  5.42625  4.11497    154 - -
          2.68618  4.42225  2.77519  2.73123  3.46354  2.40513  3.72494  3.29354  2.67741  2.69355  4.24690  2.90347  2.73739  3.18146  2.89801  2.37887  2.77519  2.98518  4.58477  3.61503
          0.02359  4.15460  4.87694  0.61958  0.77255  0.42521  1.06026
    139   2.18596  5.22017  1.02235  2.38531  4.76519  3.31895  3.99031  4.17897  3.01271  3.81304  4.69019  2.93390  3.96653  3.17541  3.56612  2.89623  3.26937  3.76004  6.01004  4.57563    155 - -
          2.68618  4.42225  2.77519  2.73123  3.46354  2.40513  3.72494  3.29354  2.67741  2.69355  4.24690  2.90347  2.73739  3.18146  2.89801  2.37887  2.77519  2.98518  4.58477  3.61503
          0.02159  4.24222  4.96457  0.61958  0.77255  0.48576  0.95510
    140   1.80831  4.28963  3.63449  3.38795  4.52121  3.05925  4.45038  3.91080  3.45149  3.63833  4.47298  3.48731  3.83385  3.73449  3.74060  0.92120  2.85641  3.33370  5.87136  4.66184    156 - -
          2.68618  4.42225  2.77519  2.73123  3.46354  2.40513  3.72494  3.29354  2.67741  2.69355  4.24690  2.90347  2.73739  3.18146  2.89801  2.37887  2.77519  2.98518  4.58477  3.61503
          0.02159  4.24222  4.96457  0.61958  0.77255  0.48576  0.95510
    141   2.29708  4.34168  3.57868  3.01221  3.50191  3.61437  3.90925  2.76302  2.91333  1.92399  3.45775  3.39688  4.01092  3.24631  2.64195  2.87892  2.48989  2.24742  4.96530  3.73828    157 - -
          2.68618  4.42225  2.77519  2.73123  3.46354  2.40513  3.72494  3.29354  2.67741  2.69355  4.24690  2.90347  2.73739  3.18146  2.89801  2.37887  2.77519  2.98518  4.58477  3.61503
          0.02159  4.24222  4.96457  0.61958  0.77255  0.48576  0.95510
    142   1.93456  4.29094  3.64477  3.19011  4.00087  2.47369  4.16463  3.33035  3.16925  3.07473  3.93871  3.42310  3.86921  3.46014  3.50325  1.78003  2.82585  1.89519  5.40423  4.18404    158 - -
          2.68618  4.42225  2.77519  2.73123  3.46354  2.40513  3.72494  3.29354  2.67741  2.69355  4.24690  2.90347  2.73739  3.18146  2.89801  2.37887  2.77519  2.98518  4.58477  3.61503
          0.02159  4.24222  4.96457  0.61958  0.77255  0.48576  0.95510
    143   2.64821  4.39020  2.74803  2.91861  2.16523  3.59524  3.86207  2.41230  2.90309  2.58545  3.50005  3.33011  3.99400  3.20253  3.26474  2.39293  2.88874  2.63358  4.92429  3.63585    159 - -
          2.68618  4.42225  2.77519  2.73123  3.46354  2.40513  3.72494  3.29354  2.67741  2.69355  4.24690  2.90347  2.73739  3.18146  2.89801  2.37887  2.77519  2.98518  4.58477  3.61503
          0.02159  4.24222  4.96457  0.61958  0.77255  0.48576  0.95510
    144   2.26425  4.19228  3.82456  3.25445  3.29405  2.86567  3.97020  2.30422  3.16601  1.86632  3.29814  3.55807  4.05620  3.43284  3.42856  2.95180  2.86409  2.41472  4.79555  2.87344    160 - -
          2.68618  4.42225  2.77519  2.73123  3.46354  2.40513  3.72494  3.29354  2.67741  2.69355  4.24690  2.90347  2.73739  3.18146  2.89801  2.37887  2.77519  2.98518  4.58477  3.61503
          0.34458  4.24222  1.28336  0.61958  0.77255  0.48576  0.95510
    145   1.89893  4.17263  3.70001  3.24801  3.74934  3.26785  4.16420  2.57398  3.18039  2.66503  3.66201  3.46619  3.88428  3.49222  3.47895  2.66141  2.16315  1.82849  5.26907  4.05389    161 - -
          2.68593  4.42229  2.77523  2.73127  3.46358  2.40516  3.72498  3.29358  2.67744  2.69359  4.24693  2.90350  2.73743  3.18150  2.89769  2.37890  2.77523  2.98522  4.58481  3.61507
          0.18257  1.84953  4.64969  0.66115  0.72620  0.59592  0.80086
    146   2.29745  4.32367  4.45110  3.93526  3.57970  4.10274  4.66725  1.35675  3.83745  2.24241  3.42900  4.16536  4.49511  4.11009  4.06658  3.45981  3.18145  1.46986  5.35858  4.15434    164 - -
          2.68618  4.42225  2.77519  2.73123  3.46354  2.40513  3.72494  3.29354  2.67741  2.69355  4.24690  2.90347  2.73739  3.18146  2.89801  2.37887  2.77519  2.98518  4.58477  3.61503
          0.02606  4.05610  4.77845  0.61958  0.77255  0.37723  1.15759
    147   3.32077  4.99835  3.96988  3.87330  4.81085  3.66582  4.90538  4.47112  3.96625  4.04878  5.12468  4.13560  0.35918  4.34254  4.15519  3.50323  3.79371  4.07035  5.87742  4.94140    165 - -
          2.68618  4.42225  2.77519  2.73123  3.46354  2.40513  3.72494  3.29354  2.67741  2.69355  4.24690  2.90347  2.73739  3.18146  2.89801  2.37887  2.77519  2.98518  4.58477  3.61503
          0.02159  4.24222  4.96457  0.61958  0.77255  0.48576  0.95510
    148   2.81269  4.19648  4.54504  3.96183  2.41033  3.97502  4.21273  2.04474  3.79689  2.05876  3.15909  4.04493  4.31344  3.94655  3.87794  3.28637  3.04419  1.52577  3.14837  3.39185    166 - -
          2.68618  4.42225  2.77519  2.73123  3.46354  2.40513  3.72494  3.29354  2.67741  2.69355  4.24690  2.90347  2.73739  3.18146  2.89801  2.37887  2.77519  2.98518  4.58477  3.61503
          0.02159  4.24222  4.96457  0.61958  0.77255  0.48576  0.95510
    149   1.83595  4.35255  3.56654  3.00957  3.45684  3.62894  2.90917  2.41360  2.92533  2.17279  3.44643  3.39795  4.01943  3.25002  3.25694  2.89222  2.89288  2.56583  4.93461  3.68719    167 - -
          2.68618  4.42225  2.77519  2.73123  3.46354  2.40513  3.72494  3.29354  2.67741  2.69355  4.24690  2.90347  2.73739  3.18146  2.89801  2.37887  2.77519  2.98518  4.58477  3.61503
          0.02159  4.24222  4.96457  0.61958  0.77255  0.48576  0.95510
    150   2.02304  4.26635  3.74702  3.25834  3.81055  3.32916  4.15743  2.99891  3.20602  2.85741  3.75961  3.49290  3.93219  3.49578  3.51708  2.23473  1.95177  1.80020  5.26074  4.04705    168 - -
          2.68618  4.42225  2.77519  2.73123  3.46354  2.40513  3.72494  3.29354  2.67741  2.69355  4.24690  2.90347  2.73739  3.18146  2.89801  2.37887  2.77519  2.98518  4.58477  3.61503
          0.02159  4.24222  4.96457  0.61958  0.77255  0.48576  0.95510
    151   3.01221  5.44718  2.48838  1.08365  4.74680  3.42021  3.83371  4.24047  2.63842  3.73612  4.58754  2.90448  3.97915  2.33915  3.08342  2.93575  3.27533  3.85044  5.87627  4.46275    169 - -
          2.68618  4.42225  2.77519  2.73123  3.46354  2.40513  3.72494  3.29354  2.67741  2.69355  4.24690  2.90347  2.73739  3.18146  2.89801  2.37887  2.77519  2.98518  4.58477  3.61503
          0.02159  4.24222  4.96457  0.61958  0.77255  0.48576  0.95510
    152   2.72085  4.23555  3.99888  3.43892  2.52836  3.77407  3.94904  2.64144  3.33821  2.35571  3.32698  3.68008  2.94871  3.57308  3.56175  3.06021  2.95643  1.89726  4.57644  2.14965    170 - -
          2.68618  4.42225  2.77519  2.73123  3.46354  2.40513  3.72494  3.29354  2.67741  2.69355  4.24690  2.90347  2.73739  3.18146  2.89801  2.37887  2.77519  2.98518  4.58477  3.61503
          0.02159  4.24222  4.96457  0.61958  0.77255  0.48576  0.95510
    153   2.34198  4.89858  3.00663  2.45532  4.17458  3.45106  3.65325  3.59795  2.17672  3.17716  3.97914  2.54050  2.97702  2.79108  2.50668  2.66421  2.87858  2.71125  5.39379  4.05238    171 - -
          2.68618  4.42225  2.77519  2.73123  3.46354  2.40513  3.72494  3.29354  2.67741  2.69355  4.24690  2.90347  2.73739  3.18146  2.89801  2.37887  2.77519  2.98518  4.58477  3.61503
          0.02159  4.24222  4.96457  0.61958  0.77255  0.48576  0.95510
    154   3.23571  4.52214  5.05072  4.57414  3.75832  4.63528  5.29109  1.51159  4.46675  2.24772  3.54971  4.76389  4.94679  4.73660  4.65473  4.04468  3.50782  0.83606  5.76148  4.54289    172 - -
          2.68618  4.42225  2.77519  2.73123  3.46354  2.40513  3.72494  3.29354  2.67741  2.69355  4.24690  2.90347  2.73739  3.18146  2.89801  2.37887  2.77519  2.98518  4.58477  3.61503
          0.02159  4.24222  4.96457  0.61958  0.77255  0.48576  0.95510
    155   3.04220  5.39851  0.95453  2.37529  4.85655  3.36863  3.99930  4.39448  3.02416  3.93035  4.80032  2.94074  2.50231  3.18332  3.58755  2.98079  3.36676  3.96028  6.03763  4.61710    173 - -
          2.68618  4.42225  2.77519  2.73123  3.46354  2.40513  3.72494  3.29354  2.67741  2.69355  4.24690  2.90347  2.73739  3.18146  2.89801  2.37887  2.77519  2.98518  4.58477  3.61503
          0.02159  4.24222  4.96457  0.61958  0.77255  0.48576  0.95510
    156   3.19198  4.91400  3.93990  3.89361  4.99749  0.33415  4.97460  4.70357  4.12416  4.30435  5.29453  4.10608  4.31513  4.41974  4.30400  3.37693  3.70142  4.16003  5.97837  5.11743    174 - -
          2.68618  4.42225  2.77519  2.73123  3.46354  2.40513  3.72494  3.29354  2.67741  2.69355  4.24690  2.90347  2.73739  3.18146  2.89801  2.37887  2.77519  2.98518  4.58477  3.61503
          0.02159  4.24222  4.96457  0.61958  0.77255  0.48576  0.95510
    157   2.57061  4.65704  3.17171  2.74556  4.35909  2.47810  3.91362  3.79575  2.66727  3.39286  4.20748  3.16146  3.87219  3.08754  2.35746  1.41991  2.92484  3.36329  5.59014  4.29821    175 - -
          2.68618  4.42225  2.77519  2.73123  3.46354  2.40513  3.72494  3.29354  2.67741  2.69355  4.24690  2.90347  2.73739  3.18146  2.89801  2.37887  2.77519  2.98518  4.58477  3.61503
          0.02159  4.24222  4.96457  0.61958  0.77255  0.48576  0.95510
    158   2.15701  4.43716  3.50893  3.06834  3.84611  3.40983  4.07986  3.07388  3.00687  2.20271  3.79348  3.40518  1.63019  3.36139  3.34214  2.77901  2.93844  2.81850  5.31106  4.06138    176 - -
          2.68618  4.42225  2.77519  2.73123  3.46354  2.40513  3.72494  3.29354  2.67741  2.69355  4.24690  2.90347  2.73739  3.18146  2.89801  2.37887  2.77519  2.98518  4.58477  3.61503
          0.02159  4.24222  4.96457  0.61958  0.77255  0.48576  0.95510
    159   3.29540  4.57468  5.08994  4.55011  3.43595  4.67420  5.11348  1.68353  4.43261  1.22515  3.22424  4.75085  4.89616  4.58195  4.55682  4.04178  3.53489  1.36064  5.46353  4.34622    177 - -
          2.68618  4.42225  2.77519  2.73123  3.46354  2.40513  3.72494  3.29354  2.67741  2.69355  4.24690  2.90347  2.73739  3.18146  2.89801  2.37887  2.77519  2.98518  4.58477  3.61503
          0.02159  4.24222  4.96457  0.61958  0.77255  0.48576  0.95510
    160   3.19198  4.91400  3.93990  3.89361  4.99749  0.33415  4.97460  4.70357  4.12416  4.30435  5.29453  4.10608  4.31513  4.41974  4.30400  3.37693  3.70142  4.16003  5.97837  5.11743    178 - -
          2.68618  4.42225  2.77519  2.73123  3.46354  2.40513  3.72494  3.29354  2.67741  2.69355  4.24690  2.90347  2.73739  3.18146  2.89801  2.37887  2.77519  2.98518  4.58477  3.61503
          0.02159  4.24222  4.96457  0.61958  0.77255  0.48576  0.95510
    161   3.55103  4.86472  5.09351  4.54550  3.13304  4.78009  5.06154  2.32241  4.34155  0.70124  2.26845  4.81306  4.92766  4.45065  4.43577  4.15872  3.77090  2.51514  5.28453  4.22910    179 - -
          2.68618  4.42225  2.77519  2.73123  3.46354  2.40513  3.72494  3.29354  2.67741  2.69355  4.24690  2.90347  2.73739  3.18146  2.89801  2.37887  2.77519  2.98518  4.58477  3.61503
          0.02159  4.24222  4.96457  0.61958  0.77255  0.48576  0.95510
    162   2.60205  4.70631  3.06314  2.65621  4.27498  3.33069  3.86421  3.69588  2.65603  3.30779  4.13319  3.10780  3.87511  2.36703  3.06102  1.49770  2.33761  3.30489  5.53365  4.22406    180 - -
          2.68618  4.42225  2.77519  2.73123  3.46354  2.40513  3.72494  3.29354  2.67741  2.69355  4.24690  2.90347  2.73739  3.18146  2.89801  2.37887  2.77519  2.98518  4.58477  3.61503
          0.23899  4.24222  1.61848  0.61958  0.77255  0.48576  0.95510
    163   2.72582  5.00823  1.61664  2.29422  4.52842  3.20561  3.81985  4.02529  2.78160  3.60325  4.44189  2.83110  3.82207  2.99613  3.30482  1.72397  3.06030  3.59148  5.76979  4.34852    181 - -
          2.68618  4.42225  2.77519  2.73123  3.46354  2.40513  3.72494  3.29354  2.67741  2.69355  4.24690  2.90347  2.73739  3.18146  2.89801  2.37887  2.77519  2.98518  4.58477  3.61503
          0.02676  4.03000  4.75234  0.61958  0.77255  0.71109  0.67553
    164   2.19292  4.59994  3.23502  2.68881  3.71512  3.48541  3.70202  3.20699  2.45264  2.85512  3.73818  3.13543  3.89910  2.93302  2.06553  2.76045  2.89297  2.93991  5.07550  2.78134    182 - -
          2.68618  4.42225  2.77519  2.73123  3.46354  2.40513  3.72494  3.29354  2.67741  2.69355  4.24690  2.90347  2.73739  3.18146  2.89801  2.37887  2.77519  2.98518  4.58477  3.61503
          0.02676  4.03000  4.75234  0.61958  0.77255  0.53293  0.88403
    165   2.92881  4.37246  4.31453  3.75992  3.03304  4.03951  4.23104  2.36712  3.61302  1.30010  3.15480  3.98363  4.36717  3.83849  3.79707  3.34912  3.16255  1.92573  4.76009  2.60310    183 - -
          2.68618  4.42225  2.77519  2.73123  3.46354  2.40513  3.72494  3.29354  2.67741  2.69355  4.24690  2.90347  2.73739  3.18146  2.89801  2.37887  2.77519  2.98518  4.58477  3.61503
          0.02403  4.13637  4.85872  0.61958  0.77255  0.41503  1.07975
    166   2.63425  4.51245  3.33497  2.76994  3.71519  3.53622  3.79694  3.05441  2.66609  2.36040  3.63813  3.21544  3.93849  3.04244  2.19235  2.43373  2.49083  2.42317  5.10164  3.84262    184 - -
          2.68618  4.42225  2.77519  2.73123  3.46354  2.40513  3.72494  3.29354  2.67741  2.69355  4.24690  2.90347  2.73739  3.18146  2.89801  2.37887  2.77519  2.98518  4.58477  3.61503
          0.02159  4.24222  4.96457  0.61958  0.77255  0.48576  0.95510
    167   2.71645  4.38151  3.99603  3.60807  3.79079  3.60256  4.45653  2.51650  3.52286  2.65061  3.74142  3.80966  2.64745  3.84841  3.77207  3.03109  3.08643  1.02560  5.39216  4.16655    185 - -
          2.68618  4.42225  2.77519  2.73123  3.46354  2.40513  3.72494  3.29354  2.67741  2.69355  4.24690  2.90347  2.73739  3.18146  2.89801  2.37887  2.77519  2.98518  4.58477  3.61503
          0.02159  4.24222  4.96457  0.61958  0.77255  0.48576  0.95510
    168   2.31838  5.14408  1.51066  2.36753  4.51502  3.38478  3.75461  3.96783  2.56886  3.51247  4.31594  2.91209  3.88835  2.89416  2.43486  2.75292  3.04474  3.57106  5.68930  4.29400    186 - -
          2.68618  4.42225  2.77519  2.73123  3.46354  2.40513  3.72494  3.29354  2.67741  2.69355  4.24690  2.90347  2.73739  3.18146  2.89801  2.37887  2.77519  2.98518  4.58477  3.61503
          0.02159  4.24222  4.96457  0.61958  0.77255  0.48576  0.95510
    169   1.53506  4.66821  2.50006  2.66143  3.98215  3.43778  3.86449  3.24753  2.75482  2.42160  3.89304  3.13580  3.92867  3.07302  3.18599  2.76314  2.94722  2.96869  5.35688  4.05057    187 - -
          2.68618  4.42225  2.77519  2.73123  3.46354  2.40513  3.72494  3.29354  2.67741  2.69355  4.24690  2.90347  2.73739  3.18146  2.89801  2.37887  2.77519  2.98518  4.58477  3.61503
          0.02159  4.24222  4.96457  0.61958  0.77255  0.48576  0.95510
    170   2.63702  4.31291  2.83312  3.01342  2.72528  2.91506  3.89425  2.41068  2.96718  1.95870  3.40223  3.39943  4.01160  3.25931  3.30219  2.88741  2.87067  2.53956  4.89133  3.65192    188 - -
          2.68618  4.42225  2.77519  2.73123  3.46354  2.40513  3.72494  3.29354  2.67741  2.69355  4.24690  2.90347  2.73739  3.18146  2.89801  2.37887  2.77519  2.98518  4.58477  3.61503
          0.02159  4.24222  4.96457  0.61958  0.77255  0.48576  0.95510
    171   2.26893  4.18462  4.04114  3.47039  3.33359  2.94197  4.11799  2.05533  3.37137  2.33921  2.72488  3.72506  4.15267  3.61928  3.59886  3.06223  2.92199  1.73766  4.87161  3.67229    189 - -
          2.68618  4.42225  2.77519  2.73123  3.46354  2.40513  3.72494  3.29354  2.67741  2.69355  4.24690  2.90347  2.73739  3.18146  2.89801  2.37887  2.77519  2.98518  4.58477  3.61503
          0.33123  4.24222  1.31832  0.61958  0.77255  0.48576  0.95510
    172   2.47592  4.38236  3.19909  2.77533  3.78800  2.40192  3.85253  3.14905  2.75160  2.20116  3.74996  3.16452  2.55237  3.10866  3.11411  2.62903  2.80719  2.85334  5.18304  3.91345    190 - -
          2.68618  4.42225  2.77519  2.73123  3.46354  2.40513  3.72494  3.29354  2.67741  2.69355  4.24690  2.90347  2.73739  3.18146  2.89801  2.37887  2.77519  2.98518  4.58477  3.61503
          0.02931  3.94030  4.66265  0.61958  0.77255  0.33715  1.25107
    173   2.32177  4.49812  3.28525  2.41416  3.65448  3.54764  3.78330  2.21740  2.70220  2.71413  3.59279  3.19814  3.93572  2.62833  3.09522  2.78682  2.86667  2.77595  5.05541  2.96143    191 - -
          2.68618  4.42225  2.77519  2.73123  3.46354  2.40513  3.72494  3.29354  2.67741  2.69355  4.24690  2.90347  2.73739  3.18146  2.89801  2.37887  2.77519  2.98518  4.58477  3.61503
          0.02159  4.24222  4.96457  0.61958  0.77255  0.48576  0.95510
    174   3.02526  4.40714  4.62435  4.05382  2.37426  4.16525  4.28070  2.49464  3.90614  1.23712  2.39352  4.17673  4.46059  4.02503  4.00165  3.47729  3.24892  2.50199  4.66550  2.50852    192 - -
          2.68618  4.42225  2.77519  2.73123  3.46354  2.40513  3.72494  3.29354  2.67741  2.69355  4.24690  2.90347  2.73739  3.18146  2.89801  2.37887  2.77519  2.98518  4.58477  3.61503
          0.02159  4.24222  4.96457  0.61958  0.77255  0.48576  0.95510
    175   2.54263  4.68823  3.04697  2.62051  4.34135  2.58239  3.85919  3.78131  2.69150  3.37291  4.17085  2.42851  2.22347  3.01907  3.14138  2.22190  2.38638  3.34784  5.58537  4.25988    193 - -
          2.68618  4.42225  2.77519  2.73123  3.46354  2.40513  3.72494  3.29354  2.67741  2.69355  4.24690  2.90347  2.73739  3.18146  2.89801  2.37887  2.77519  2.98518  4.58477  3.61503
          0.11349  4.24222  2.37613  0.61958  0.77255  0.48576  0.95510
    176   2.31905  4.35343  4.34716  3.82115  3.47303  4.01792  4.52376  2.08714  3.70531  1.58036  3.34987  4.05965  4.41659  3.97233  3.92801  3.36276  3.16186  1.44194  5.22142  4.03174    194 - -
          2.68622  4.42229  2.77492  2.73127  3.46358  2.40516  3.72498  3.29358  2.67744  2.69330  4.24693  2.90350  2.73743  3.18150  2.89804  2.37890  2.77523  2.98522  4.58481  3.61507
          0.14282  2.07581  4.87472  0.66113  0.72623  0.42393  1.06267
    177   3.23781  4.52194  5.05787  4.58063  3.75949  4.64227  5.29683  1.49527  4.47434  2.24760  3.54957  4.77020  4.95104  4.74292  4.66166  4.05144  3.50923  0.84262  5.76413  4.54639    197 - -
          2.68618  4.42225  2.77519  2.73123  3.46354  2.40513  3.72494  3.29354  2.67741  2.69355  4.24690  2.90347  2.73739  3.18146  2.89801  2.37887  2.77519  2.98518  4.58477  3.61503
          0.02159  4.24222  4.96457  0.61958  0.77255  0.48576  0.95510
    178   2.33869  4.37345  4.66689  4.11979  3.55816  4.29323  4.73858  1.68459  4.01399  1.88768  3.41822  4.32846  4.61898  4.24806  4.20119  3.62958  3.26502  1.24198  5.33040  4.14052    198 - -
          2.68618  4.42225  2.77519  2.73123  3.46354  2.40513  3.72494  3.29354  2.67741  2.69355  4.24690  2.90347  2.73739  3.18146  2.89801  2.37887  2.77519  2.98518  4.58477  3.61503
          0.02159  4.24222  4.96457  0.61958  0.77255  0.48576  0.95510
    179   2.22285  5.13911  2.59426  1.11116  4.59749  3.37296  3.90150  3.96009  2.77571  3.59587  4.46374  2.96930  3.95570  3.07085  3.24469  2.86220  3.18062  3.58656  5.82007  4.43547    199 - -
          2.68618  4.42225  2.77519  2.73123  3.46354  2.40513  3.72494  3.29354  2.67741  2.69355  4.24690  2.90347  2.73739  3.18146  2.89801  2.37887  2.77519  2.98518  4.58477  3.61503
          0.02159  4.24222  4.96457  0.61958  0.77255  0.48576  0.95510
    180   2.69422  4.13825  4.24350  3.65787  2.62775  2.87561  4.14194  2.08099  3.52746  2.15993  2.23225  3.83885  4.18327  3.73115  3.68296  3.12045  2.92804  2.00139  4.76790  3.58186    200 - -
          2.68618  4.42225  2.77519  2.73123  3.46354  2.40513  3.72494  3.29354  2.67741  2.69355  4.24690  2.90347  2.73739  3.18146  2.89801  2.37887  2.77519  2.98518  4.58477  3.61503
          0.02159  4.24222  4.96457  0.61958  0.77255  0.48576  0.95510
    181   3.09462  5.26999  3.28713  2.77167  4.52889  3.69436  2.61679  4.07501  1.05105  3.52732  4.39010  3.21890  4.10001  2.88300  2.35728  3.07901  3.28545  3.74140  5.52286  4.25115    201 - -
          2.68618  4.42225  2.77519  2.73123  3.46354  2.40513  3.72494  3.29354  2.67741  2.69355  4.24690  2.90347  2.73739  3.18146  2.89801  2.37887  2.77519  2.98518  4.58477  3.61503
          0.02159  4.24222  4.96457  0.61958  0.77255  0.48576  0.95510
    182   2.56985  4.24460  3.68158  3.13375  2.76605  2.75051  3.96595  2.78748  3.07421  2.53910  3.44365  3.45661  3.98625  3.35612  3.38137  2.42379  2.35185  1.95578  4.92905  3.70955    202 - -
          2.68618  4.42225  2.77519  2.73123  3.46354  2.40513  3.72494  3.29354  2.67741  2.69355  4.24690  2.90347  2.73739  3.18146  2.89801  2.37887  2.77519  2.98518  4.58477  3.61503
          0.02159  4.24222  4.96457  0.61958  0.77255  0.48576  0.95510
    183   2.96197  5.13520  1.92396  2.55560  4.83850  0.99043  4.13622  4.37957  3.18524  3.95084  4.82123  3.08023  4.02146  3.34581  3.70611  2.96862  3.34216  3.90443  6.02110  4.68672    203 - -
          2.68618  4.42225  2.77519  2.73123  3.46354  2.40513  3.72494  3.29354  2.67741  2.69355  4.24690  2.90347  2.73739  3.18146  2.89801  2.37887  2.77519  2.98518  4.58477  3.61503
          0.02159  4.24222  4.96457  0.61958  0.77255  0.48576  0.95510
    184   2.71359  4.98576  3.03706  2.50583  4.34938  3.46817  3.67780  3.77534  2.07528  3.31740  4.11689  3.01221  2.98140  2.80873  2.31144  1.81652  2.95250  3.40743  5.48967  4.16276    204 - -
          2.68618  4.42225  2.77519  2.73123  3.46354  2.40513  3.72494  3.29354  2.67741  2.69355  4.24690  2.90347  2.73739  3.18146  2.89801  2.37887  2.77519  2.98518  4.58477  3.61503
          0.02159  4.24222  4.96457  0.61958  0.77255  0.48576  0.95510
    185   2.30350  4.24815  3.72505  3.15147  3.26851  3.66158  3.89949  2.72158  3.04633  2.44298  3.35731  3.48529  4.03753  3.34432  2.76809  2.92694  2.87282  2.23116  3.21519  2.34492    205 - -
          2.68618  4.42225  2.77519  2.73123  3.46354  2.40513  3.72494  3.29354  2.67741  2.69355  4.24690  2.90347  2.73739  3.18146  2.89801  2.37887  2.77519  2.98518  4.58477  3.61503
          0.02159  4.24222  4.96457  0.61958  0.77255  0.48576  0.95510
    186   2.67861  5.01928  2.93037  2.16690  4.31551  3.44540  3.64160  3.75399  2.08292  3.29746  4.08402  2.94263  3.84840  2.17643  2.81328  2.32065  2.90872  2.76631  5.48011  4.12015    206 - -
          2.68618  4.42225  2.77519  2.73123  3.46354  2.40513  3.72494  3.29354  2.67741  2.69355  4.24690  2.90347  2.73739  3.18146  2.89801  2.37887  2.77519  2.98518  4.58477  3.61503
          0.02159  4.24222  4.96457  0.61958  0.77255  0.48576  0.95510
    187   2.32007  5.13170  2.80119  1.70107  4.46257  3.42654  3.67056  3.91619  2.40225  3.43312  4.21528  2.47477  3.86474  2.79273  2.37294  2.70675  2.97207  3.52214  5.59190  4.21329    207 - -
          2.68618  4.42225  2.77519  2.73123  3.46354  2.40513  3.72494  3.29354  2.67741  2.69355  4.24690  2.90347  2.73739  3.18146  2.89801  2.37887  2.77519  2.98518  4.58477  3.61503
          0.02159  4.24222  4.96457  0.61958  0.77255  0.48576  0.95510
    188   2.64703  4.62293  2.62273  2.64577  2.61453  3.52069  3.74458  3.16877  2.61690  2.83561  3.71018  3.12715  3.91455  2.96444  2.23576  2.75269  2.88135  2.51021  5.13434  3.82385    208 - -
          2.68618  4.42225  2.77519  2.73123  3.46354  2.40513  3.72494  3.29354  2.67741  2.69355  4.24690  2.90347  2.73739  3.18146  2.89801  2.37887  2.77519  2.98518  4.58477  3.61503
          0.02159  4.24222  4.96457  0.61958  0.77255  0.48576  0.95510
    189   2.84913  5.25256  2.23706  2.36270  4.50926  3.43072  1.74082  4.02243  2.09495  3.53472  4.34154  2.91188  3.91494  2.86996  2.93571  2.80371  3.09220  3.63629  5.66335  4.26152    209 - -
          2.68618  4.42225  2.77519  2.73123  3.46354  2.40513  3.72494  3.29354  2.67741  2.69355  4.24690  2.90347  2.73739  3.18146  2.89801  2.37887  2.77519  2.98518  4.58477  3.61503
          0.11893  4.24222  2.32525  0.61958  0.77255  0.48576  0.95510
    190   2.30537  5.08742  2.90557  1.82893  4.42032  3.44910  3.62856  3.85328  2.02189  3.36720  4.15849  2.94092  3.86148  2.75059  2.32029  2.71227  2.95734  3.47546  5.51674  4.17265    210 - -
          2.68618  4.42225  2.77519  2.73123  3.46354  2.40513  3.72494  3.29354  2.67741  2.69355  4.24690  2.90347  2.73739  3.18146  2.89801  2.37887  2.77519  2.98518  4.58477  3.61503
          0.02377  4.14706  4.86940  0.61958  0.77255  0.42092  1.06841
    191   2.30644  4.54061  4.25582  3.82987  3.43116  3.93756  4.57179  2.45076  3.66960  0.93990  3.32406  4.05931  4.41680  3.98129  3.87654  3.34747  3.29479  2.40548  5.26850  4.07968    211 - -
          2.68618  4.42225  2.77519  2.73123  3.46354  2.40513  3.72494  3.29354  2.67741  2.69355  4.24690  2.90347  2.73739  3.18146  2.89801  2.37887  2.77519  2.98518  4.58477  3.61503
          0.02159  4.24222  4.96457  0.61958  0.77255  0.48576  0.95510
    192   0.58960  4.42225  3.88356  3.71188  4.46564  3.23350  4.68334  3.65035  3.73909  3.51314  4.51617  3.75342  4.00910  4.04762  3.95146  2.77570  3.07964  3.23723  5.85324  4.70226    212 - -
          2.68618  4.42225  2.77519  2.73123  3.46354  2.40513  3.72494  3.29354  2.67741  2.69355  4.24690  2.90347  2.73739  3.18146  2.89801  2.37887  2.77519  2.98518  4.58477  3.61503
          0.02159  4.24222  4.96457  0.61958  0.77255  0.48576  0.95510
    193   3.50998  4.79815  5.14480  4.61552  3.21790  4.80082  5.13546  1.78526  4.43595  0.76525  3.01368  4.86039  4.96353  4.54840  4.53129  4.19141  3.73938  2.25962  5.35827  4.27016    213 - -
          2.68618  4.42225  2.77519  2.73123  3.46354  2.40513  3.72494  3.29354  2.67741  2.69355  4.24690  2.90347  2.73739  3.18146  2.89801  2.37887  2.77519  2.98518  4.58477  3.61503
          0.02159  4.24222  4.96457  0.61958  0.77255  0.48576  0.95510
    194   0.58960  4.42225  3.88356  3.71188  4.46564  3.23350  4.68334  3.65035  3.73909  3.51314  4.51617  3.75342  4.00910  4.04762  3.95146  2.77570  3.07964  3.23723  5.85324  4.70226    214 - -
          2.68618  4.42225  2.77519  2.73123  3.46354  2.40513  3.72494  3.29354  2.67741  2.69355  4.24690  2.90347  2.73739  3.18146  2.89801  2.37887  2.77519  2.98518  4.58477  3.61503
          0.02159  4.24222  4.96457  0.61958  0.77255  0.48576  0.95510
    195   3.19198  4.91400  3.93990  3.89361  4.99749  0.33415  4.97460  4.70357  4.12416  4.30435  5.29453  4.10608  4.31513  4.41974  4.30400  3.37693  3.70142  4.16003  5.97837  5.11743    215 - -
          2.68618  4.42225  2.77519  2.73123  3.46354  2.40513  3.72494  3.29354  2.67741  2.69355  4.24690  2.90347  2.73739  3.18146  2.89801  2.37887  2.77519  2.98518  4.58477  3.61503
          0.02159  4.24222  4.96457  0.61958  0.77255  0.48576  0.95510
    196   3.82552  5.16239  4.40706  4.21957  2.41037  4.27886  3.85772  3.78972  4.06845  3.14387  4.42752  4.20983  4.75021  4.28091  4.16927  3.91870  4.11744  3.67937  4.06331  0.51975    216 - -
          2.68618  4.42225  2.77519  2.73123  3.46354  2.40513  3.72494  3.29354  2.67741  2.69355  4.24690  2.90347  2.73739  3.18146  2.89801  2.37887  2.77519  2.98518  4.58477  3.61503
          0.02159  4.24222  4.96457  0.61958  0.77255  0.48576  0.95510
    197   0.81055  4.29480  3.69550  3.48214  4.54324  2.23474  4.52652  3.90873  3.57227  3.65511  4.49907  3.54850  3.85939  3.83492  3.83948  2.56587  2.88957  3.34045  5.88659  4.71609    217 - -
          2.68618  4.42225  2.77519  2.73123  3.46354  2.40513  3.72494  3.29354  2.67741  2.69355  4.24690  2.90347  2.73739  3.18146  2.89801  2.37887  2.77519  2.98518  4.58477  3.61503
          0.02159  4.24222  4.96457  0.61958  0.77255  0.48576  0.95510
    198   3.52693  4.84291  5.08148  4.52767  3.13020  4.75707  5.03813  2.32601  4.33246  0.80380  1.90607  4.79040  4.90798  4.43456  4.42511  4.12881  3.74558  2.51690  5.27028  4.21962    218 - -
          2.68618  4.42225  2.77519  2.73123  3.46354  2.40513  3.72494  3.29354  2.67741  2.69355  4.24690  2.90347  2.73739  3.18146  2.89801  2.37887  2.77519  2.98518  4.58477  3.61503
          0.02159  4.24222  4.96457  0.61958  0.77255  0.48576  0.95510
    199   0.58960  4.42225  3.88356  3.71188  4.46564  3.23350  4.68334  3.65035  3.73909  3.51314  4.51617  3.75342  4.00910  4.04762  3.95146  2.77570  3.07964  3.23723  5.85324  4.70226    219 - -
          2.68618  4.42225  2.77519  2.73123  3.46354  2.40513  3.72494  3.29354  2.67741  2.69355  4.24690  2.90347  2.73739  3.18146  2.89801  2.37887  2.77519  2.98518  4.58477  3.61503
          0.02159  4.24222  4.96457  0.61958  0.77255  0.48576  0.95510
    200   3.18524  4.48524  5.00880  4.44698  2.43536  4.50119  4.86104  1.34121  4.31710  1.60792  3.15763  4.59222  4.74753  4.43190  4.40092  3.84725  3.41793  1.68564  5.22297  4.07072    220 - -
          2.68618  4.42225  2.77519  2.73123  3.46354  2.40513  3.72494  3.29354  2.67741  2.69355  4.24690  2.90347  2.73739  3.18146  2.89801  2.37887  2.77519  2.98518  4.58477  3.61503
          0.02159  4.24222  4.96457  0.61958  0.77255  0.48576  0.95510
    201   3.33083  5.46800  2.71637  0.59435  4.87006  3.55719  4.19870  4.40282  3.13172  3.96629  4.94216  3.21639  4.18470  3.41799  3.56682  3.28491  3.64369  4.05451  5.96913  4.71505    221 - -
          2.68618  4.42225  2.77519  2.73123  3.46354  2.40513  3.72494  3.29354  2.67741  2.69355  4.24690  2.90347  2.73739  3.18146  2.89801  2.37887  2.77519  2.98518  4.58477  3.61503
          0.02159  4.24222  4.96457  0.61958  0.77255  0.48576  0.95510
    202   1.23125  4.27219  3.68564  3.40459  4.48332  3.05875  4.43922  3.86536  3.44658  3.59184  4.42271  3.49375  3.82778  3.72447  3.73796  1.32645  2.83981  3.30055  5.83696  4.63494    222 - -
          2.68618  4.42225  2.77519  2.73123  3.46354  2.40513  3.72494  3.29354  2.67741  2.69355  4.24690  2.90347  2.73739  3.18146  2.89801  2.37887  2.77519  2.98518  4.58477  3.61503
          0.02159  4.24222  4.96457  0.61958  0.77255  0.48576  0.95510
    203   2.35397  4.76178  2.29771  2.51183  3.97640  3.46797  3.68905  3.38717  2.51223  3.01336  3.84453  3.02200  3.86552  2.44316  2.96388  2.68875  2.86812  2.66567  3.41536  3.95499    223 - -
          2.68618  4.42225  2.77519  2.73123  3.46354  2.40513  3.72494  3.29354  2.67741  2.69355  4.24690  2.90347  2.73739  3.18146  2.89801  2.37887  2.77519  2.98518  4.58477  3.61503
          0.02159  4.24222  4.96457  0.61958  0.77255  0.48576  0.95510
    204   2.63297  4.29458  3.60060  2.54250  3.35525  3.63155  3.87334  2.77434  2.96122  2.00367  3.39606  3.40745  4.00875  3.26236  3.28219  2.88735  2.43577  2.56086  3.33555  2.80268    224 - -
          2.68618  4.42225  2.77519  2.73123  3.46354  2.40513  3.72494  3.29354  2.67741  2.69355  4.24690  2.90347  2.73739  3.18146  2.89801  2.37887  2.77519  2.98518  4.58477  3.61503
          0.02159  4.24222  4.96457  0.61958  0.77255  0.48576  0.95510
    205   2.97340  5.28831  2.52213  1.16254  4.77232  1.91654  3.95085  4.26309  2.87393  3.80700  4.65676  2.96417  3.98681  3.12478  3.37107  2.93377  3.28563  3.84134  5.93456  4.54943    225 - -
          2.68618  4.42225  2.77519  2.73123  3.46354  2.40513  3.72494  3.29354  2.67741  2.69355  4.24690  2.90347  2.73739  3.18146  2.89801  2.37887  2.77519  2.98518  4.58477  3.61503
          0.02159  4.24222  4.96457  0.61958  0.77255  0.48576  0.95510
    206   2.79653  4.27942  4.12833  3.56563  3.39657  3.92116  4.25159  1.92851  3.46051  1.79559  3.34096  2.82733  4.28060  3.72629  3.69913  3.21588  3.03601  1.63053  5.00252  3.79623    226 - -
          2.68618  4.42225  2.77519  2.73123  3.46354  2.40513  3.72494  3.29354  2.67741  2.69355  4.24690  2.90347  2.73739  3.18146  2.89801  2.37887  2.77519  2.98518  4.58477  3.61503
          0.02159  4.24222  4.96457  0.61958  0.77255  0.48576  0.95510
    207   3.32077  4.99835  3.96988  3.87330  4.81085  3.66582  4.90538  4.47112  3.96625  4.04878  5.12468  4.13560  0.35918  4.34254  4.15519  3.50323  3.79371  4.07035  5.87742  4.94140    227 - -
          2.68618  4.42225  2.77519  2.73123  3.46354  2.40513  3.72494  3.29354  2.67741  2.69355  4.24690  2.90347  2.73739  3.18146  2.89801  2.37887  2.77519  2.98518  4.58477  3.61503
          0.02159  4.24222  4.96457  0.61958  0.77255  0.48576  0.95510
    208   3.25248  4.52123  5.10902  4.62832  3.76758  4.69001  5.33874  1.34187  4.52913  2.24656  3.54898  4.81537  4.98060  4.78916  4.71114  4.09851  3.51967  0.91891  5.78333  4.57115    228 - -
          2.68618  4.42225  2.77519  2.73123  3.46354  2.40513  3.72494  3.29354  2.67741  2.69355  4.24690  2.90347  2.73739  3.18146  2.89801  2.37887  2.77519  2.98518  4.58477  3.61503
          0.02159  4.24222  4.96457  0.61958  0.77255  0.48576  0.95510
    209   3.43666  5.57132  0.50574  2.64747  5.00964  3.53639  4.32019  4.69283  3.48327  4.23935  5.24132  3.21688  4.21586  3.57060  4.03814  3.36759  3.78817  4.29705  6.09956  4.84155    229 - -
          2.68618  4.42225  2.77519  2.73123  3.46354  2.40513  3.72494  3.29354  2.67741  2.69355  4.24690  2.90347  2.73739  3.18146  2.89801  2.37887  2.77519  2.98518  4.58477  3.61503
          0.02159  4.24222  4.96457  0.61958  0.77255  0.48576  0.95510
    210   2.31952  4.53504  4.26789  3.78847  1.69507  4.03805  3.78250  2.97061  3.67810  2.56301  3.63045  3.88792  4.40796  3.84306  3.85195  3.35534  3.32026  2.81317  4.11490  1.48064    230 - -
          2.68618  4.42225  2.77519  2.73123  3.46354  2.40513  3.72494  3.29354  2.67741  2.69355  4.24690  2.90347  2.73739  3.18146  2.89801  2.37887  2.77519  2.98518  4.58477  3.61503
          0.02159  4.24222  4.96457  0.61958  0.77255  0.48576  0.95510
    211   3.19198  4.91400  3.93990  3.89361  4.99749  0.33415  4.97460  4.70357  4.12416  4.30435  5.29453  4.10608  4.31513  4.41974  4.30400  3.37693  3.70142  4.16003  5.97837  5.11743    231 - -
          2.68618  4.42225  2.77519  2.73123  3.46354  2.40513  3.72494  3.29354  2.67741  2.69355  4.24690  2.90347  2.73739  3.18146  2.89801  2.37887  2.77519  2.98518  4.58477  3.61503
          0.02159  4.24222  4.96457  0.61958  0.77255  0.48576  0.95510
    212   2.35530  4.17405  4.26644  3.68420  3.22733  3.87435  4.18968  2.05276  3.55599  1.70858  3.20705  3.87727  4.22802  3.76731  3.72087  3.17157  2.96827  1.91241  4.81870  2.73744    232 - -
          2.68618  4.42225  2.77519  2.73123  3.46354  2.40513  3.72494  3.29354  2.67741  2.69355  4.24690  2.90347  2.73739  3.18146  2.89801  2.37887  2.77519  2.98518  4.58477  3.61503
          0.02159  4.24222  4.96457  0.61958  0.77255  0.48576  0.95510
    213   2.81970  4.38190  3.94163  3.39497  3.22517  3.84276  2.94200  2.60103  3.21950  1.34311  3.30814  3.70323  4.21346  3.54989  3.46789  3.14087  3.05781  2.09533  4.84540  3.55071    233 - -
          2.68618  4.42225  2.77519  2.73123  3.46354  2.40513  3.72494  3.29354  2.67741  2.69355  4.24690  2.90347  2.73739  3.18146  2.89801  2.37887  2.77519  2.98518  4.58477  3.61503
          0.02159  4.24222  4.96457  0.61958  0.77255  0.48576  0.95510
    214   3.04485  2.77898  4.91675  4.38649  3.63975  4.37306  4.92194  1.41001  4.26695  2.31952  3.49436  4.51224  4.71234  4.48752  4.40702  3.73871  3.30663  1.15563  5.43621  4.23506    234 - -
          2.68618  4.42225  2.77519  2.73123  3.46354  2.40513  3.72494  3.29354  2.67741  2.69355  4.24690  2.90347  2.73739  3.18146  2.89801  2.37887  2.77519  2.98518  4.58477  3.61503
          0.02159  4.24222  4.96457  0.61958  0.77255  0.48576  0.95510
    215   2.67061  4.69857  3.07508  2.61328  3.84726  2.73623  3.75890  3.35241  2.61550  2.99299  3.84753  3.09740  3.91252  2.50434  3.03101  2.32716  2.92289  3.06085  5.20697  2.16885    235 - -
          2.68618  4.42225  2.77519  2.73123  3.46354  2.40513  3.72494  3.29354  2.67741  2.69355  4.24690  2.90347  2.73739  3.18146  2.89801  2.37887  2.77519  2.98518  4.58477  3.61503
          0.02159  4.24222  4.96457  0.61958  0.77255  0.48576  0.95510
    216   3.26809  4.52615  5.13447  4.61493  3.61792  4.71602  5.23644  1.38217  4.51365  1.74345  3.40163  4.80518  4.95480  4.71265  4.66274  4.09745  3.51631  1.11216  5.62611  4.46207    236 - -
          2.68618  4.42225  2.77519  2.73123  3.46354  2.40513  3.72494  3.29354  2.67741  2.69355  4.24690  2.90347  2.73739  3.18146  2.89801  2.37887  2.77519  2.98518  4.58477  3.61503
          0.02159  4.24222  4.96457  0.61958  0.77255  0.48576  0.95510
    217   2.24454  4.84726  3.02436  2.53402  4.26555  3.40584  3.73431  3.68366  2.47453  3.26821  4.07627  1.93163  3.86669  2.88106  2.40326  2.68302  2.45596  3.31521  5.47712  4.14947    237 - -
          2.68618  4.42225  2.77519  2.73123  3.46354  2.40513  3.72494  3.29354  2.67741  2.69355  4.24690  2.90347  2.73739  3.18146  2.89801  2.37887  2.77519  2.98518  4.58477  3.61503
          0.02159  4.24222  4.96457  0.61958  0.77255  0.48576  0.95510
    218   2.66891  4.24899  3.97815  3.46363  2.57632  2.35355  4.14317  2.54364  3.38311  2.42522  3.42610  3.70129  4.13114  3.64019  3.62553  3.00316  2.95585  1.52749  4.91301  3.64303    238 - -
          2.68618  4.42225  2.77519  2.73123  3.46354  2.40513  3.72494  3.29354  2.67741  2.69355  4.24690  2.90347  2.73739  3.18146  2.89801  2.37887  2.77519  2.98518  4.58477  3.61503
          0.02159  4.24222  4.96457  0.61958  0.77255  0.48576  0.95510
    219   2.75280  4.40462  3.67441  3.15775  2.66496  3.73011  3.97193  1.96026  3.10202  2.45859  3.47309  1.97463  4.12578  3.40203  3.42103  3.01568  2.99824  2.48888  4.84455  3.48515    239 - -
          2.68618  4.42225  2.77519  2.73123  3.46354  2.40513  3.72494  3.29354  2.67741  2.69355  4.24690  2.90347  2.73739  3.18146  2.89801  2.37887  2.77519  2.98518  4.58477  3.61503
          0.02159  4.24222  4.96457  0.61958  0.77255  0.48576  0.95510
    220   2.76160  5.26330  2.21429  1.96965  4.58886  2.66405  3.69172  4.07630  2.51249  3.56862  4.33797  2.43428  2.96399  2.81188  3.03153  2.31395  3.00936  3.64930  5.71807  4.28705    240 - -
          2.68618  4.42225  2.77519  2.73123  3.46354  2.40513  3.72494  3.29354  2.67741  2.69355  4.24690  2.90347  2.73739  3.18146  2.89801  2.37887  2.77519  2.98518  4.58477  3.61503
          0.02159  4.24222  4.96457  0.61958  0.77255  0.48576  0.95510
    221   2.51441  4.55655  3.10123  2.81638  4.42285  1.57362  4.06928  3.85357  2.96489  3.48981  4.31053  2.43708  3.85942  3.27369  3.36900  2.62927  1.90854  3.37712  5.71022  4.42148    241 - -
          2.68625  4.42232  2.77500  2.73130  3.46361  2.40520  3.72501  3.29361  2.67718  2.69362  4.24697  2.90353  2.73746  3.18153  2.89808  2.37859  2.77526  2.98525  4.58484  3.61510
          0.35375  1.23454  4.96457  0.35630  1.20484  0.48576  0.95510
    222   2.88837  4.31205  4.38464  3.82239  3.41536  4.07016  4.44237  1.81304  3.70920  1.87704  3.32214  4.05706  3.07153  3.94861  3.91083  3.38210  3.13133  1.38075  5.09895  3.91108    244 - -
          2.68618  4.42225  2.77519  2.73123  3.46354  2.40513  3.72494  3.29354  2.67741  2.69355  4.24690  2.90347  2.73739  3.18146  2.89801  2.37887  2.77519  2.98518  4.58477  3.61503
          0.02159  4.24222  4.96457  0.61958  0.77255  0.48576  0.95510
    223   2.85046  5.25624  2.82368  1.67424  4.59134  3.48428  2.72256  4.04822  1.74372  3.52810  4.32352  2.95935  3.92479  2.81005  2.69993  2.80746  3.07545  3.65560  5.64247  4.28717    245 - -
          2.68618  4.42225  2.77519  2.73123  3.46354  2.40513  3.72494  3.29354  2.67741  2.69355  4.24690  2.90347  2.73739  3.18146  2.89801  2.37887  2.77519  2.98518  4.58477  3.61503
          0.02159  4.24222  4.96457  0.61958  0.77255  0.48576  0.95510
    224   2.68947  4.17910  4.05329  3.47983  2.58469  3.77123  3.98558  1.96300  3.36842  1.99929  3.26191  2.79013  4.13579  3.59488  3.57087  3.05593  2.92104  2.39487  4.62197  2.68873    246 - -
          2.68618  4.42225  2.77519  2.73123  3.46354  2.40513  3.72494  3.29354  2.67741  2.69355  4.24690  2.90347  2.73739  3.18146  2.89801  2.37887  2.77519  2.98518  4.58477  3.61503
          0.02159  4.24222  4.96457  0.61958  0.77255  0.48576  0.95510
    225   2.78655  5.04423  3.13489  2.55712  4.37108  3.54184  3.66222  3.77678  1.63037  3.31136  4.12194  2.48194  3.92845  2.79232  2.20539  2.78971  3.00192  2.70889  5.46922  4.16800    247 - -
          2.68618  4.42225  2.77519  2.73123  3.46354  2.40513  3.72494  3.29354  2.67741  2.69355  4.24690  2.90347  2.73739  3.18146  2.89801  2.37887  2.77519  2.98518  4.58477  3.61503
          0.02159  4.24222  4.96457  0.61958  0.77255  0.48576  0.95510
    226   2.00097  2.95655  4.23405  3.64488  2.64028  3.73703  4.05979  2.48015  3.49978  2.23866  3.17823  3.78589  4.11262  3.69508  3.63156  3.03676  2.85638  2.05345  3.16791  3.46278    248 - -
          2.68618  4.42225  2.77519  2.73123  3.46354  2.40513  3.72494  3.29354  2.67741  2.69355  4.24690  2.90347  2.73739  3.18146  2.89801  2.37887  2.77519  2.98518  4.58477  3.61503
          0.02159  4.24222  4.96457  0.61958  0.77255  0.48576  0.95510
    227   2.69274  4.93237  3.01909  2.00703  4.19129  3.47929  3.66276  3.62034  2.37652  3.19513  4.00602  2.99831  3.87616  2.80439  2.09259  2.70936  2.51201  3.28433  5.39911  3.05235    249 - -
          2.68618  4.42225  2.77519  2.73123  3.46354  2.40513  3.72494  3.29354  2.67741  2.69355  4.24690  2.90347  2.73739  3.18146  2.89801  2.37887  2.77519  2.98518  4.58477  3.61503
          0.02159  4.24222  4.96457  0.61958  0.77255  0.48576  0.95510
    228   2.23543  4.30755  3.58765  3.04241  3.53681  3.52962  3.94319  2.83356  2.98620  1.91971  3.50054  3.40037  2.92783  3.28809  3.31998  2.41496  2.85736  2.27040  4.99487  3.76810    250 - -
          2.68618  4.42225  2.77519  2.73123  3.46354  2.40513  3.72494  3.29354  2.67741  2.69355  4.24690  2.90347  2.73739  3.18146  2.89801  2.37887  2.77519  2.98518  4.58477  3.61503
          0.02159  4.24222  4.96457  0.61958  0.77255  0.48576  0.95510
    229   2.83240  4.22696  4.47676  3.90485  2.48707  3.98194  4.17157  1.99542  3.75602  2.13601  3.22217  4.01324  4.32308  3.92011  3.86539  3.29069  3.06461  1.67658  4.63979  2.22786    251 - -
          2.68618  4.42225  2.77519  2.73123  3.46354  2.40513  3.72494  3.29354  2.67741  2.69355  4.24690  2.90347  2.73739  3.18146  2.89801  2.37887  2.77519  2.98518  4.58477  3.61503
          0.02159  4.24222  4.96457  0.61958  0.77255  0.48576  0.95510
    230   2.27951  4.45912  3.35041  2.79048  3.62315  3.54681  3.79987  2.99622  2.72835  2.69182  3.57176  3.23130  3.07201  3.07008  2.59866  2.78945  2.86040  2.34942  5.03152  2.61323    252 - -
          2.68618  4.42225  2.77519  2.73123  3.46354  2.40513  3.72494  3.29354  2.67741  2.69355  4.24690  2.90347  2.73739  3.18146  2.89801  2.37887  2.77519  2.98518  4.58477  3.61503
          0.02159  4.24222  4.96457  0.61958  0.77255  0.48576  0.95510
    231   3.28181  4.53609  5.15551  4.63738  3.61385  4.73635  5.25990  1.17314  4.53623  1.75766  3.39377  4.82812  4.96952  4.73127  4.68283  4.12040  3.52986  1.28839  5.63615  4.47612    253 - -
          2.68618  4.42225  2.77519  2.73123  3.46354  2.40513  3.72494  3.29354  2.67741  2.69355  4.24690  2.90347  2.73739  3.18146  2.89801  2.37887  2.77519  2.98518  4.58477  3.61503
          0.02159  4.24222  4.96457  0.61958  0.77255  0.48576  0.95510
    232   2.69907  4.93649  2.12594  2.46555  4.60706  2.02083  3.91301  4.08387  2.83173  3.64546  4.45207  2.97446  3.88101  3.07750  3.33520  1.59578  3.04767  3.61461  5.82789  4.44230    254 - -
          2.68618  4.42225  2.77519  2.73123  3.46354  2.40513  3.72494  3.29354  2.67741  2.69355  4.24690  2.90347  2.73739  3.18146  2.89801  2.37887  2.77519  2.98518  4.58477  3.61503
          0.02159  4.24222  4.96457  0.61958  0.77255  0.48576  0.95510
    233   2.97646  5.52962  1.41637  1.85453  4.83803  3.35115  3.83384  4.34767  2.79216  3.84009  4.66037  2.81525  2.27310  2.98539  3.36567  2.87903  3.25284  3.91605  5.99724  4.51282    255 - -
          2.68618  4.42225  2.77519  2.73123  3.46354  2.40513  3.72494  3.29354  2.67741  2.69355  4.24690  2.90347  2.73739  3.18146  2.89801  2.37887  2.77519  2.98518  4.58477  3.61503
          0.02159  4.24222  4.96457  0.61958  0.77255  0.48576  0.95510
    234   2.68738  5.06548  2.14172  2.35900  4.40067  2.71733  2.85510  3.86058  2.47960  3.39663  4.17764  2.90200  3.84172  2.80685  2.97294  2.31720  2.43663  3.46622  5.57678  4.18656    256 - -
          2.68618  4.42225  2.77519  2.73123  3.46354  2.40513  3.72494  3.29354  2.67741  2.69355  4.24690  2.90347  2.73739  3.18146  2.89801  2.37887  2.77519  2.98518  4.58477  3.61503
          0.02159  4.24222  4.96457  0.61958  0.77255  0.48576  0.95510
    235   2.41095  4.47252  4.42616  3.86769  3.24916  4.13684  4.49431  2.36065  3.72517  1.19412  2.11077  4.12393  4.46343  3.94917  3.91461  3.45777  3.26007  2.35189  5.08328  3.95007    257 - -
          2.68618  4.42225  2.77519  2.73123  3.46354  2.40513  3.72494  3.29354  2.67741  2.69355  4.24690  2.90347  2.73739  3.18146  2.89801  2.37887  2.77519  2.98518  4.58477  3.61503
          0.02159  4.24222  4.96457  0.61958  0.77255  0.48576  0.95510
    236   3.47647  5.25653  4.00963  3.46221  4.70866  3.87111  4.16569  4.29123  2.48332  3.73972  4.74369  3.78626  4.36800  3.37954  0.53612  3.55149  3.72495  4.00225  5.64812  4.57106    258 - -
          2.68618  4.42225  2.77519  2.73123  3.46354  2.40513  3.72494  3.29354  2.67741  2.69355  4.24690  2.90347  2.73739  3.18146  2.89801  2.37887  2.77519  2.98518  4.58477  3.61503
          0.02159  4.24222  4.96457  0.61958  0.77255  0.48576  0.95510
    237   2.85130  5.12186  3.19758  2.59924  4.48311  3.58287  3.66082  3.88336  1.92584  3.38279  4.19413  3.08521  3.96192  2.29565  1.88104  2.84402  2.14698  3.52893  5.50750  4.22659    259 - -
          2.68618  4.42225  2.77519  2.73123  3.46354  2.40513  3.72494  3.29354  2.67741  2.69355  4.24690  2.90347  2.73739  3.18146  2.89801  2.37887  2.77519  2.98518  4.58477  3.61503
          0.02159  4.24222  4.96457  0.61958  0.77255  0.48576  0.95510
    238   2.90191  5.26469  2.95335  1.46339  4.64047  3.54050  3.68606  4.06257  1.93794  3.52979  4.33561  3.02102  3.96323  2.80835  2.14263  2.86373  3.11528  3.68069  5.62957  4.31679    260 - -
          2.68618  4.42225  2.77519  2.73123  3.46354  2.40513  3.72494  3.29354  2.67741  2.69355  4.24690  2.90347  2.73739  3.18146  2.89801  2.37887  2.77519  2.98518  4.58477  3.61503
          0.02159  4.24222  4.96457  0.61958  0.77255  0.48576  0.95510
    239   3.39022  4.72184  4.85419  4.39638  1.08295  4.47661  4.32288  2.01092  4.24747  1.89624  3.27493  4.44801  4.76579  4.33407  4.33318  3.85281  3.63349  2.48541  4.54729  2.99679    261 - -
          2.68618  4.42225  2.77519  2.73123  3.46354  2.40513  3.72494  3.29354  2.67741  2.69355  4.24690  2.90347  2.73739  3.18146  2.89801  2.37887  2.77519  2.98518  4.58477  3.61503
          0.02159  4.24222  4.96457  0.61958  0.77255  0.48576  0.95510
    240   3.35537  4.70565  4.93322  4.42679  3.28585  4.56627  5.00207  2.17029  4.25017  0.83616  3.10497  4.65319  4.83427  4.43167  4.38328  3.95886  3.60996  1.78159  5.35137  4.22277    262 - -
          2.68618  4.42225  2.77519  2.73123  3.46354  2.40513  3.72494  3.29354  2.67741  2.69355  4.24690  2.90347  2.73739  3.18146  2.89801  2.37887  2.77519  2.98518  4.58477  3.61503
          0.02159  4.24222  4.96457  0.61958  0.77255  0.48576  0.95510
    241   3.11526  5.73560  1.59578  1.09274  5.02209  3.34626  3.91136  4.56196  2.95456  4.04168  4.89995  2.80362  3.98147  3.07915  3.57123  2.98261  3.40824  4.11805  6.18156  4.65577    263 - -
          2.68618  4.42225  2.77519  2.73123  3.46354  2.40513  3.72494  3.29354  2.67741  2.69355  4.24690  2.90347  2.73739  3.18146  2.89801  2.37887  2.77519  2.98518  4.58477  3.61503
          0.02159  4.24222  4.96457  0.61958  0.77255  0.48576  0.95510
    242   2.36493  4.79518  3.08526  2.22315  4.02825  3.48575  3.67837  3.42526  2.20159  2.61672  3.87184  3.03081  3.87400  2.83962  2.46897  2.70122  2.88127  2.60207  5.29946  3.98529    264 - -
          2.68618  4.42225  2.77519  2.73123  3.46354  2.40513  3.72494  3.29354  2.67741  2.69355  4.24690  2.90347  2.73739  3.18146  2.89801  2.37887  2.77519  2.98518  4.58477  3.61503
          0.02159  4.24222  4.96457  0.61958  0.77255  0.48576  0.95510
    243   3.47647  5.25653  4.00963  3.46221  4.70866  3.87111  4.16569  4.29123  2.48332  3.73972  4.74369  3.78626  4.36800  3.37954  0.53612  3.55149  3.72495  4.00225  5.64812  4.57106    265 - -
          2.68618  4.42225  2.77519  2.73123  3.46354  2.40513  3.72494  3.29354  2.67741  2.69355  4.24690  2.90347  2.73739  3.18146  2.89801  2.37887  2.77519  2.98518  4.58477  3.61503
          0.02159  4.24222  4.96457  0.61958  0.77255  0.48576  0.95510
    244   3.11877  5.66365  0.95457  2.23715  4.98239  3.33449  3.95557  4.57420  3.03786  4.07225  4.94909  2.12673  3.99360  3.13783  3.66057  2.99943  3.43493  4.12317  6.18601  4.65539    266 - -
          2.68618  4.42225  2.77519  2.73123  3.46354  2.40513  3.72494  3.29354  2.67741  2.69355  4.24690  2.90347  2.73739  3.18146  2.89801  2.37887  2.77519  2.98518  4.58477  3.61503
          0.02159  4.24222  4.96457  0.61958  0.77255  0.48576  0.95510
    245   2.31776  5.09392  2.91288  1.72070  4.44733  3.47045  3.69351  3.86994  2.35174  3.40224  4.20644  2.98738  3.90617  2.82362  1.97073  2.76476  3.01284  3.49797  5.56379  4.22428    267 - -
          2.68618  4.42225  2.77519  2.73123  3.46354  2.40513  3.72494  3.29354  2.67741  2.69355  4.24690  2.90347  2.73739  3.18146  2.89801  2.37887  2.77519  2.98518  4.58477  3.61503
          0.02159  4.24222  4.96457  0.61958  0.77255  0.48576  0.95510
    246   1.98687  4.34472  4.48668  3.93328  3.50996  4.15888  4.57850  1.77506  3.83115  1.90285  3.39224  4.16492  4.50428  4.07303  4.03814  3.48236  3.19170  1.45564  5.22899  4.03754    268 - -
          2.68618  4.42225  2.77519  2.73123  3.46354  2.40513  3.72494  3.29354  2.67741  2.69355  4.24690  2.90347  2.73739  3.18146  2.89801  2.37887  2.77519  2.98518  4.58477  3.61503
          0.02159  4.24222  4.96457  0.61958  0.77255  0.48576  0.95510
    247   2.36723  4.36769  4.58484  4.01433  3.32453  4.19668  4.55409  1.47299  3.88758  1.68243  2.47595  4.21826  4.50663  4.08236  4.04415  3.51481  3.21937  2.04951  5.10165  3.95017    269 - -
          2.68618  4.42225  2.77519  2.73123  3.46354  2.40513  3.72494  3.29354  2.67741  2.69355  4.24690  2.90347  2.73739  3.18146  2.89801  2.37887  2.77519  2.98518  4.58477  3.61503
          0.02159  4.24222  4.96457  0.61958  0.77255  0.48576  0.95510
    248   2.82402  5.32092  1.94969  1.76086  4.64341  3.39879  3.71389  4.12627  2.50391  3.61234  4.39471  2.86468  3.88598  2.83897  2.03750  2.76250  3.06959  3.70573  5.75144  4.33011    270 - -
          2.68618  4.42225  2.77519  2.73123  3.46354  2.40513  3.72494  3.29354  2.67741  2.69355  4.24690  2.90347  2.73739  3.18146  2.89801  2.37887  2.77519  2.98518  4.58477  3.61503
          0.02159  4.24222  4.96457  0.61958  0.77255  0.48576  0.95510
    249   2.33236  4.35568  4.53446  3.96102  3.29399  4.15340  4.49997  1.64850  3.83396  1.68667  2.17362  4.16843  4.46750  4.02837  3.99257  3.46729  3.19366  2.10665  5.05742  3.90721    271 - -
          2.68618  4.42225  2.77519  2.73123  3.46354  2.40513  3.72494  3.29354  2.67741  2.69355  4.24690  2.90347  2.73739  3.18146  2.89801  2.37887  2.77519  2.98518  4.58477  3.61503
          0.02159  4.24222  4.96457  0.61958  0.77255  0.48576  0.95510
    250   3.26376  4.52481  5.13913  4.65754  3.76443  4.71687  5.36306  1.13596  4.56076  2.23417  3.54125  4.84282  4.99736  4.81455  4.73821  4.12611  3.52899  1.07627  5.79050  4.58325    272 - -
          2.68618  4.42225  2.77519  2.73123  3.46354  2.40513  3.72494  3.29354  2.67741  2.69355  4.24690  2.90347  2.73739  3.18146  2.89801  2.37887  2.77519  2.98518  4.58477  3.61503
          0.02159  4.24222  4.96457  0.61958  0.77255  0.48576  0.95510
    251   2.30988  4.80297  2.54450  2.19745  4.03660  3.45801  3.67875  2.86268  2.49346  2.65269  3.88208  2.99887  3.85667  2.83762  2.95417  2.38857  2.86836  3.12203  5.31821  3.98890    273 - -
          2.68618  4.42225  2.77519  2.73123  3.46354  2.40513  3.72494  3.29354  2.67741  2.69355  4.24690  2.90347  2.73739  3.18146  2.89801  2.37887  2.77519  2.98518  4.58477  3.61503
          0.02159  4.24222  4.96457  0.61958  0.77255  0.48576  0.95510
    252   2.34702  5.03000  2.43107  2.36699  4.31946  3.41532  3.64223  3.77230  2.42042  3.31504  4.09478  2.53992  3.82976  2.44529  2.90613  2.30954  2.89510  3.39361  5.50081  3.10975    274 - -
          2.68618  4.42225  2.77519  2.73123  3.46354  2.40513  3.72494  3.29354  2.67741  2.69355  4.24690  2.90347  2.73739  3.18146  2.89801  2.37887  2.77519  2.98518  4.58477  3.61503
          0.02159  4.24222  4.96457  0.61958  0.77255  0.48576  0.95510
    253   2.78993  5.25413  2.17611  2.03342  4.57458  1.98709  3.71133  4.05097  2.52380  3.55615  4.33950  2.86579  3.87363  2.83863  2.45298  2.73924  3.03853  3.63954  5.71354  4.29585    275 - -
          2.68618  4.42225  2.77519  2.73123  3.46354  2.40513  3.72494  3.29354  2.67741  2.69355  4.24690  2.90347  2.73739  3.18146  2.89801  2.37887  2.77519  2.98518  4.58477  3.61503
          0.02159  4.24222  4.96457  0.61958  0.77255  0.48576  0.95510
    254   2.71080  4.85533  3.15586  2.58750  4.15065  3.50967  3.69656  3.54432  2.10734  3.14201  3.97062  3.07589  3.91050  2.85153  2.09644  2.04732  2.94282  2.59654  5.36458  4.06818    276 - -
          2.68618  4.42225  2.77519  2.73123  3.46354  2.40513  3.72494  3.29354  2.67741  2.69355  4.24690  2.90347  2.73739  3.18146  2.89801  2.37887  2.77519  2.98518  4.58477  3.61503
          0.02159  4.24222  4.96457  0.61958  0.77255  0.48576  0.95510
    255   3.43666  5.57132  0.50574  2.64747  5.00964  3.53639  4.32019  4.69283  3.48327  4.23935  5.24132  3.21688  4.21586  3.57060  4.03814  3.36759  3.78817  4.29705  6.09956  4.84155    277 - -
          2.68618  4.42225  2.77519  2.73123  3.46354  2.40513  3.72494  3.29354  2.67741  2.69355  4.24690  2.90347  2.73739  3.18146  2.89801  2.37887  2.77519  2.98518  4.58477  3.61503
          0.02159  4.24222  4.96457  0.61958  0.77255  0.48576  0.95510
    256   3.32077  4.99835  3.96988  3.87330  4.81085  3.66582  4.90538  4.47112  3.96625  4.04878  5.12468  4.13560  0.35918  4.34254  4.15519  3.50323  3.79371  4.07035  5.87742  4.94140    278 - -
          2.68618  4.42225  2.77519  2.73123  3.46354  2.40513  3.72494  3.29354  2.67741  2.69355  4.24690  2.90347  2.73739  3.18146  2.89801  2.37887  2.77519  2.98518  4.58477  3.61503
          0.02159  4.24222  4.96457  0.61958  0.77255  0.48576  0.95510
    257   3.19198  4.91400  3.93990  3.89361  4.99749  0.33415  4.97460  4.70357  4.12416  4.30435  5.29453  4.10608  4.31513  4.41974  4.30400  3.37693  3.70142  4.16003  5.97837  5.11743    279 - -
          2.68618  4.42225  2.77519  2.73123  3.46354  2.40513  3.72494  3.29354  2.67741  2.69355  4.24690  2.90347  2.73739  3.18146  2.89801  2.37887  2.77519  2.98518  4.58477  3.61503
          0.02159  4.24222  4.96457  0.61958  0.77255  0.48576  0.95510
    258   2.80614  4.34138  4.01199  3.43311  3.31803  3.87834  4.15542  2.48070  2.66261  1.44254  2.65145  3.74676  4.22625  3.58113  3.52444  3.16108  3.03675  2.06181  4.95115  3.76954    280 - -
          2.68618  4.42225  2.77519  2.73123  3.46354  2.40513  3.72494  3.29354  2.67741  2.69355  4.24690  2.90347  2.73739  3.18146  2.89801  2.37887  2.77519  2.98518  4.58477  3.61503
          0.02159  4.24222  4.96457  0.61958  0.77255  0.48576  0.95510
    259   1.55683  4.34571  3.50151  3.15374  4.39853  3.11291  4.25221  3.80929  3.19852  3.48336  4.30381  3.37658  1.69663  3.49630  3.54730  1.97595  2.84232  3.28926  5.72724  4.49627    281 - -
          2.68618  4.42225  2.77519  2.73123  3.46354  2.40513  3.72494  3.29354  2.67741  2.69355  4.24690  2.90347  2.73739  3.18146  2.89801  2.37887  2.77519  2.98518  4.58477  3.61503
          0.02159  4.24222  4.96457  0.61958  0.77255  0.48576  0.95510
    260   2.68415  4.86592  2.99097  2.17757  4.12698  3.46851  3.69580  3.51697  2.13343  3.13396  3.95973  3.01063  2.53011  2.85129  2.88739  2.71788  2.91969  2.37247  5.37821  4.05292    282 - -
          2.68618  4.42225  2.77519  2.73123  3.46354  2.40513  3.72494  3.29354  2.67741  2.69355  4.24690  2.90347  2.73739  3.18146  2.89801  2.37887  2.77519  2.98518  4.58477  3.61503
          0.02159  4.24222  4.96457  0.61958  0.77255  0.48576  0.95510
    261   2.30012  5.09470  2.37992  2.36897  4.45012  3.39892  3.68386  3.90683  1.69384  3.43363  4.21372  2.90970  3.85174  2.80799  2.92828  2.34100  2.95607  3.50576  5.60170  4.21452    283 - -
          2.68618  4.42225  2.77519  2.73123  3.46354  2.40513  3.72494  3.29354  2.67741  2.69355  4.24690  2.90347  2.73739  3.18146  2.89801  2.37887  2.77519  2.98518  4.58477  3.61503
          0.02159  4.24222  4.96457  0.61958  0.77255  0.48576  0.95510
    262   3.08514  0.42365  4.66270  4.49791  4.42709  3.61519  5.06630  3.65213  4.33530  3.54099  4.67945  4.39084  4.34820  4.66624  4.38781  3.35520  3.58368  3.36644  5.74282  4.70731    284 - -
          2.68618  4.42225  2.77519  2.73123  3.46354  2.40513  3.72494  3.29354  2.67741  2.69355  4.24690  2.90347  2.73739  3.18146  2.89801  2.37887  2.77519  2.98518  4.58477  3.61503
          0.02159  4.24222  4.96457  0.61958  0.77255  0.48576  0.95510
    263   2.70930  4.96740  2.17226  2.44213  4.52161  3.31037  3.85421  3.98877  2.73970  3.55381  4.36131  2.96063  1.91883  3.01209  3.23552  1.88049  3.02974  3.55569  5.74210  4.35830    285 - -
          2.68618  4.42225  2.77519  2.73123  3.46354  2.40513  3.72494  3.29354  2.67741  2.69355  4.24690  2.90347  2.73739  3.18146  2.89801  2.37887  2.77519  2.98518  4.58477  3.61503
          0.02159  4.24222  4.96457  0.61958  0.77255  0.48576  0.95510
    264   2.29875  5.17714  2.31119  2.06924  4.49318  3.39584  3.66535  3.96507  2.16076  3.47313  4.24337  2.87159  2.51383  2.78358  2.95331  2.68036  2.96099  3.55515  5.63183  4.22285    286 - -
          2.68618  4.42225  2.77519  2.73123  3.46354  2.40513  3.72494  3.29354  2.67741  2.69355  4.24690  2.90347  2.73739  3.18146  2.89801  2.37887  2.77519  2.98518  4.58477  3.61503
          0.02159  4.24222  4.96457  0.61958  0.77255  0.48576  0.95510
    265   2.67377  5.04845  2.36339  2.36933  4.39564  2.73057  3.67290  3.85271  2.14373  3.38718  4.16527  2.90894  3.83708  2.79678  2.94482  2.33883  2.21260  3.45599  5.56509  4.17913    287 - -
          2.68618  4.42225  2.77519  2.73123  3.46354  2.40513  3.72494  3.29354  2.67741  2.69355  4.24690  2.90347  2.73739  3.18146  2.89801  2.37887  2.77519  2.98518  4.58477  3.61503
          0.02159  4.24222  4.96457  0.61958  0.77255  0.48576  0.95510
    266   3.08514  0.42365  4.66270  4.49791  4.42709  3.61519  5.06630  3.65213  4.33530  3.54099  4.67945  4.39084  4.34820  4.66624  4.38781  3.35520  3.58368  3.36644  5.74282  4.70731    288 - -
          2.68618  4.42225  2.77519  2.73123  3.46354  2.40513  3.72494  3.29354  2.67741  2.69355  4.24690  2.90347  2.73739  3.18146  2.89801  2.37887  2.77519  2.98518  4.58477  3.61503
          0.02159  4.24222  4.96457  0.61958  0.77255  0.48576  0.95510
    267   2.61158  4.44200  3.70306  3.36399  4.00858  3.37206  4.34535  3.10445  3.30583  2.95706  4.00796  3.59404  1.16844  3.66306  3.59202  2.82522  3.03220  2.10941  5.51140  4.26365    289 - -
          2.68618  4.42225  2.77519  2.73123  3.46354  2.40513  3.72494  3.29354  2.67741  2.69355  4.24690  2.90347  2.73739  3.18146  2.89801  2.37887  2.77519  2.98518  4.58477  3.61503
          0.02159  4.24222  4.96457  0.61958  0.77255  0.48576  0.95510
    268   3.56058  4.86437  4.90344  4.48429  1.01589  4.56767  4.19779  2.66056  4.31798  1.54839  3.30469  4.47905  4.83677  4.36649  4.37934  3.96106  3.79602  2.75592  4.37086  2.76578    290 - -
          2.68618  4.42225  2.77519  2.73123  3.46354  2.40513  3.72494  3.29354  2.67741  2.69355  4.24690  2.90347  2.73739  3.18146  2.89801  2.37887  2.77519  2.98518  4.58477  3.61503
          0.02159  4.24222  4.96457  0.61958  0.77255  0.48576  0.95510
    269   2.81724  4.35240  3.98044  3.41347  2.85172  3.82854  3.84681  2.81384  3.22301  1.82631  3.44394  3.66071  4.18988  3.52742  2.63276  3.11105  3.04481  2.62848  2.95311  2.09140    291 - -
          2.68618  4.42225  2.77519  2.73123  3.46354  2.40513  3.72494  3.29354  2.67741  2.69355  4.24690  2.90347  2.73739  3.18146  2.89801  2.37887  2.77519  2.98518  4.58477  3.61503
          0.02159  4.24222  4.96457  0.61958  0.77255  0.48576  0.95510
    270   2.69626  5.13154  2.85135  1.90143  4.45554  3.42818  2.92967  3.91883  2.35238  3.42040  4.18689  2.53036  2.93393  2.74462  2.40709  2.66561  2.92731  3.51374  5.56721  4.18197    292 - -
          2.68618  4.42225  2.77519  2.73123  3.46354  2.40513  3.72494  3.29354  2.67741  2.69355  4.24690  2.90347  2.73739  3.18146  2.89801  2.37887  2.77519  2.98518  4.58477  3.61503
          0.02159  4.24222  4.96457  0.61958  0.77255  0.48576  0.95510
    271   2.68766  4.26528  3.80914  3.24374  3.17496  3.71835  2.41007  2.30467  3.14138  2.41108  3.35937  3.55663  4.09068  3.42467  3.41345  2.99028  2.92000  1.91830  4.70475  2.77270    293 - -
          2.68618  4.42225  2.77519  2.73123  3.46354  2.40513  3.72494  3.29354  2.67741  2.69355  4.24690  2.90347  2.73739  3.18146  2.89801  2.37887  2.77519  2.98518  4.58477  3.61503
          0.02159  4.24222  4.96457  0.61958  0.77255  0.48576  0.95510
    272   3.08514  0.42365  4.66270  4.49791  4.42709  3.61519  5.06630  3.65213  4.33530  3.54099  4.67945  4.39084  4.34820  4.66624  4.38781  3.35520  3.58368  3.36644  5.74282  4.70731    294 - -
          2.68618  4.42225  2.77519  2.73123  3.46354  2.40513  3.72494  3.29354  2.67741  2.69355  4.24690  2.90347  2.73739  3.18146  2.89801  2.37887  2.77519  2.98518  4.58477  3.61503
          0.02159  4.24222  4.96457  0.61958  0.77255  0.48576  0.95510
    273   2.67489  4.89986  3.01966  2.47981  4.12549  2.81123  2.51058  3.57912  2.10909  3.16142  3.97353  2.59918  3.86897  2.80903  2.83174  2.69693  2.90365  3.24747  3.51849  4.01776    295 - -
          2.68618  4.42225  2.77519  2.73123  3.46354  2.40513  3.72494  3.29354  2.67741  2.69355  4.24690  2.90347  2.73739  3.18146  2.89801  2.37887  2.77519  2.98518  4.58477  3.61503
          0.01458  4.23522        *  0.61958  0.77255  0.00000        *
//
