# Supplementary material for: MacSyFinder: A Program to Mine Genomes for Molecular Systems with an Application to CRISPR-Cas Systems
Source: PLoS One. 2014 Oct 17;9(10):e110726. doi: 10.1371/journal.pone.0110726 (PMC4201578; doi:10.1371/journal.pone.0110726)
Supplement: Data S2 — The Cas-Finder: models and profiles (compressed tarball archive). (ZIP) [file pone.0110726.s011.zip › Cas-Finder_macsyfinder/CASprofiles/cas4_TypeU.hmm]

HMMER3/b [3.0 | March 2010]
NAME  TIGR04328
ACC   TIGR04328
DESC  cas4_PREFRAN: CRISPR-associated protein Cas4, subtype PREFRAN
LENG  178
ALPH  amino
RF    no
CS    no
MAP   yes
DATE  Wed May 16 17:42:09 2012
NSEQ  3
EFFN  0.594727
CKSUM 1935733438
GA    70.00 70.00;
TC    70.00 70.00;
NC    60.00 60.00;
STATS LOCAL MSV      -10.2546  0.70688
STATS LOCAL VITERBI  -11.3838  0.70688
STATS LOCAL FORWARD   -4.5516  0.70688
HMM          A        C        D        E        F        G        H        I        K        L        M        N        P        Q        R        S        T        V        W        Y   
            m->m     m->i     m->d     i->m     i->i     d->m     d->d
  COMPO   2.67448  3.84631  2.89239  2.72090  3.12355  3.03176  3.65069  2.66315  2.60202  2.47987  3.68117  2.99617  3.59164  3.05089  3.05590  2.68694  2.90629  2.69419  4.86348  3.04874
          2.68618  4.42225  2.77519  2.73123  3.46354  2.40513  3.72494  3.29354  2.67741  2.69355  4.24690  2.90347  2.73739  3.18146  2.89801  2.37887  2.77519  2.98518  4.58477  3.61503
          0.02931  3.94034  4.66269  0.61958  0.77255  0.00000        *
      1   3.08399  4.48407  4.43164  4.05012  3.42023  4.13938  4.76577  0.99767  3.87956  1.99258  3.34522  4.28595  4.56421  4.22095  4.06838  3.64136  3.38201  1.84930  5.32499  4.06903      1 - -
          2.68618  4.42225  2.77519  2.73123  3.46354  2.40513  3.72494  3.29354  2.67741  2.69355  4.24690  2.90347  2.73739  3.18146  2.89801  2.37887  2.77519  2.98518  4.58477  3.61503
          0.02931  3.94034  4.66269  0.61958  0.77255  0.48576  0.95510
      2   2.72373  4.37003  3.81228  3.35510  3.40529  3.65025  4.20336  2.40097  3.18530  1.44913  3.33924  3.65413  4.13603  3.56022  3.44775  3.02885  2.21017  2.28889  5.10928  3.87452      2 - -
          2.68618  4.42225  2.77519  2.73123  3.46354  2.40513  3.72494  3.29354  2.67741  2.69355  4.24690  2.90347  2.73739  3.18146  2.89801  2.37887  2.77519  2.98518  4.58477  3.61503
          0.02931  3.94034  4.66269  0.61958  0.77255  0.48576  0.95510
      3   3.08894  4.45323  4.58257  4.07143  2.15854  4.26539  4.44465  1.41662  3.94606  1.73097  3.07957  4.26058  4.55684  4.11453  4.09775  3.62006  3.33222  2.04794  4.81620  3.43747      3 - -
          2.68618  4.42225  2.77519  2.73123  3.46354  2.40513  3.72494  3.29354  2.67741  2.69355  4.24690  2.90347  2.73739  3.18146  2.89801  2.37887  2.77519  2.98518  4.58477  3.61503
          0.02931  3.94034  4.66269  0.61958  0.77255  0.48576  0.95510
      4   1.68614  4.14434  3.43070  3.06861  4.13175  2.96325  4.11055  3.46018  3.07308  3.20346  4.04959  3.25913  3.67667  3.37803  3.39784  1.80368  1.99292  2.99720  5.49429  4.27646      4 - -
          2.68618  4.42225  2.77519  2.73123  3.46354  2.40513  3.72494  3.29354  2.67741  2.69355  4.24690  2.90347  2.73739  3.18146  2.89801  2.37887  2.77519  2.98518  4.58477  3.61503
          0.02931  3.94034  4.66269  0.61958  0.77255  0.48576  0.95510
      5   2.59713  4.52958  3.10423  2.17810  3.66153  3.43884  3.69546  3.09632  2.54849  2.76406  3.64914  3.08086  3.85765  2.93463  2.92875  2.71513  2.32994  2.83800  3.16853  3.73980      5 - -
          2.68618  4.42225  2.77519  2.73123  3.46354  2.40513  3.72494  3.29354  2.67741  2.69355  4.24690  2.90347  2.73739  3.18146  2.89801  2.37887  2.77519  2.98518  4.58477  3.61503
          0.02931  3.94034  4.66269  0.61958  0.77255  0.48576  0.95510
      6   3.23159  4.67380  4.29836  3.93863  3.16204  4.06818  4.57307  2.36993  3.70571  0.79597  3.16400  4.20752  4.49194  4.05780  3.87063  3.64710  3.52279  2.42486  5.06585  3.80480      6 - -
          2.68618  4.42225  2.77519  2.73123  3.46354  2.40513  3.72494  3.29354  2.67741  2.69355  4.24690  2.90347  2.73739  3.18146  2.89801  2.37887  2.77519  2.98518  4.58477  3.61503
          0.02931  3.94034  4.66269  0.61958  0.77255  0.48576  0.95510
      7   2.78016  4.77877  2.74677  2.63914  4.15296  3.22984  3.97654  3.87805  2.88596  3.51727  4.47219  1.04332  3.88508  3.24950  3.24285  2.84482  3.16432  3.49341  5.45111  4.09649      7 - -
          2.68618  4.42225  2.77519  2.73123  3.46354  2.40513  3.72494  3.29354  2.67741  2.69355  4.24690  2.90347  2.73739  3.18146  2.89801  2.37887  2.77519  2.98518  4.58477  3.61503
          0.02931  3.94034  4.66269  0.61958  0.77255  0.48576  0.95510
      8   3.06298  5.20112  0.82541  2.37852  4.58735  3.26250  3.99157  4.19107  3.08864  3.78738  4.76708  2.93825  3.92011  3.23091  3.61399  3.01777  3.40305  3.82307  5.74274  4.44919      8 - -
          2.68618  4.42225  2.77519  2.73123  3.46354  2.40513  3.72494  3.29354  2.67741  2.69355  4.24690  2.90347  2.73739  3.18146  2.89801  2.37887  2.77519  2.98518  4.58477  3.61503
          0.02931  3.94034  4.66269  0.61958  0.77255  0.48576  0.95510
      9   3.34516  4.72707  4.33172  4.05922  0.90690  4.01882  3.90809  2.86061  3.96457  2.21510  3.58083  4.09587  4.47597  4.11389  4.06753  3.61153  3.64637  2.85627  4.13728  2.49588      9 - -
          2.68618  4.42225  2.77519  2.73123  3.46354  2.40513  3.72494  3.29354  2.67741  2.69355  4.24690  2.90347  2.73739  3.18146  2.89801  2.37887  2.77519  2.98518  4.58477  3.61503
          0.02931  3.94034  4.66269  0.61958  0.77255  0.48576  0.95510
     10   3.08399  4.48407  4.43164  4.05012  3.42023  4.13938  4.76577  0.99767  3.87956  1.99258  3.34522  4.28595  4.56421  4.22095  4.06838  3.64136  3.38201  1.84930  5.32499  4.06903     10 - -
          2.68618  4.42225  2.77519  2.73123  3.46354  2.40513  3.72494  3.29354  2.67741  2.69355  4.24690  2.90347  2.73739  3.18146  2.89801  2.37887  2.77519  2.98518  4.58477  3.61503
          0.02931  3.94034  4.66269  0.61958  0.77255  0.48576  0.95510
     11   3.34516  4.72707  4.33172  4.05922  0.90690  4.01882  3.90809  2.86061  3.96457  2.21510  3.58083  4.09587  4.47597  4.11389  4.06753  3.61153  3.64637  2.85627  4.13728  2.49588     11 - -
          2.68618  4.42225  2.77519  2.73123  3.46354  2.40513  3.72494  3.29354  2.67741  2.69355  4.24690  2.90347  2.73739  3.18146  2.89801  2.37887  2.77519  2.98518  4.58477  3.61503
          0.02931  3.94034  4.66269  0.61958  0.77255  0.48576  0.95510
     12   2.66457  0.81261  4.19938  3.95453  3.93036  3.27314  4.58669  3.08554  3.78184  2.99796  4.12149  3.92342  3.98545  4.12517  3.89418  2.93635  3.13704  2.82554  5.33213  4.21755     12 - -
          2.68618  4.42225  2.77519  2.73123  3.46354  2.40513  3.72494  3.29354  2.67741  2.69355  4.24690  2.90347  2.73739  3.18146  2.89801  2.37887  2.77519  2.98518  4.58477  3.61503
          0.02931  3.94034  4.66269  0.61958  0.77255  0.48576  0.95510
     13   2.84269  4.58869  3.45720  3.30607  4.29533  3.27236  4.37791  3.85822  3.36917  3.47770  4.53049  3.60591  0.71059  3.75590  3.60698  3.01231  3.28961  3.49585  5.46325  4.41694     13 - -
          2.68618  4.42225  2.77519  2.73123  3.46354  2.40513  3.72494  3.29354  2.67741  2.69355  4.24690  2.90347  2.73739  3.18146  2.89801  2.37887  2.77519  2.98518  4.58477  3.61503
          0.02931  3.94034  4.66269  0.61958  0.77255  0.48576  0.95510
     14   2.88729  4.42911  3.92274  3.41738  2.68106  3.84866  3.82641  2.65831  3.24575  2.15519  2.34600  3.67120  4.21749  3.54677  3.48089  3.16628  3.12762  2.56556  4.34152  1.76093     14 - -
          2.68618  4.42225  2.77519  2.73123  3.46354  2.40513  3.72494  3.29354  2.67741  2.69355  4.24690  2.90347  2.73739  3.18146  2.89801  2.37887  2.77519  2.98518  4.58477  3.61503
          0.02931  3.94034  4.66269  0.61958  0.77255  0.48576  0.95510
     15   2.34890  4.27015  3.26591  3.08489  4.14409  2.99880  4.19285  3.67590  3.16323  3.39093  4.31141  3.29878  3.74321  3.50727  3.44713  0.99317  2.83413  3.19616  5.51117  4.22799     15 - -
          2.68618  4.42225  2.77519  2.73123  3.46354  2.40513  3.72494  3.29354  2.67741  2.69355  4.24690  2.90347  2.73739  3.18146  2.89801  2.37887  2.77519  2.98518  4.58477  3.61503
          0.02931  3.94034  4.66269  0.61958  0.77255  0.48576  0.95510
     16   3.16411  4.50559  4.68244  4.16703  3.23559  4.42257  4.80548  1.32340  3.99542  1.39105  3.07840  4.42819  4.68435  4.23853  4.17230  3.79667  3.41032  1.87112  5.24588  4.06104     16 - -
          2.68618  4.42225  2.77519  2.73123  3.46354  2.40513  3.72494  3.29354  2.67741  2.69355  4.24690  2.90347  2.73739  3.18146  2.89801  2.37887  2.77519  2.98518  4.58477  3.61503
          0.02931  3.94034  4.66269  0.61958  0.77255  0.48576  0.95510
     17   3.34570  4.80719  3.93862  3.68083  2.29698  3.90933  3.65121  3.34549  3.53640  2.78190  4.01351  3.80740  4.38165  3.82614  3.70616  3.47562  3.63274  3.21927  3.94331  0.86001     17 - -
          2.68618  4.42225  2.77519  2.73123  3.46354  2.40513  3.72494  3.29354  2.67741  2.69355  4.24690  2.90347  2.73739  3.18146  2.89801  2.37887  2.77519  2.98518  4.58477  3.61503
          0.02931  3.94034  4.66269  0.61958  0.77255  0.48576  0.95510
     18   3.24475  4.61395  4.59036  4.09539  2.00503  4.33913  4.32468  2.31175  3.95285  1.08211  2.97540  4.28059  4.59788  4.08780  4.09001  3.70235  3.47761  2.40916  4.61052  3.16134     18 - -
          2.68618  4.42225  2.77519  2.73123  3.46354  2.40513  3.72494  3.29354  2.67741  2.69355  4.24690  2.90347  2.73739  3.18146  2.89801  2.37887  2.77519  2.98518  4.58477  3.61503
          0.02931  3.94034  4.66269  0.61958  0.77255  0.48576  0.95510
     19   3.07046  4.87572  3.19316  2.96005  3.33312  3.50561  1.00705  3.78387  2.80129  3.26928  4.31760  3.36659  4.06194  3.32720  3.06288  3.14056  3.37618  3.51770  4.79727  3.28210     19 - -
          2.68618  4.42225  2.77519  2.73123  3.46354  2.40513  3.72494  3.29354  2.67741  2.69355  4.24690  2.90347  2.73739  3.18146  2.89801  2.37887  2.77519  2.98518  4.58477  3.61503
          0.02931  3.94034  4.66269  0.61958  0.77255  0.48576  0.95510
     20   2.50604  4.59631  2.71601  2.52233  4.26611  3.11211  3.86395  3.79416  2.74528  3.41617  4.26131  1.70796  3.75753  3.07174  3.15169  1.92764  2.89347  3.34361  5.55912  4.20138     20 - -
          2.68618  4.42225  2.77519  2.73123  3.46354  2.40513  3.72494  3.29354  2.67741  2.69355  4.24690  2.90347  2.73739  3.18146  2.89801  2.37887  2.77519  2.98518  4.58477  3.61503
          0.02931  3.94034  4.66269  0.61958  0.77255  0.48576  0.95510
     21   2.77246  4.24258  4.10443  3.55244  3.09611  3.88327  4.12809  1.86607  3.42942  2.07829  3.21279  3.80692  4.23569  3.68589  3.65120  3.18719  3.01249  1.74583  4.75829  2.49785     21 - -
          2.68618  4.42225  2.77519  2.73123  3.46354  2.40513  3.72494  3.29354  2.67741  2.69355  4.24690  2.90347  2.73739  3.18146  2.89801  2.37887  2.77519  2.98518  4.58477  3.61503
          0.02931  3.94034  4.66269  0.61958  0.77255  0.48576  0.95510
     22   3.34570  4.80719  3.93862  3.68083  2.29698  3.90933  3.65121  3.34549  3.53640  2.78190  4.01351  3.80740  4.38165  3.82614  3.70616  3.47562  3.63274  3.21927  3.94331  0.86001     22 - -
          2.68618  4.42225  2.77519  2.73123  3.46354  2.40513  3.72494  3.29354  2.67741  2.69355  4.24690  2.90347  2.73739  3.18146  2.89801  2.37887  2.77519  2.98518  4.58477  3.61503
          0.02931  3.94034  4.66269  0.61958  0.77255  0.48576  0.95510
     23   1.94205  4.25600  3.41911  2.96954  3.69465  3.25943  3.95224  2.91969  2.90858  2.09686  3.65828  3.28603  3.83104  3.25129  3.23782  2.09789  2.77909  2.64836  5.14711  3.89781     23 - -
          2.68618  4.42225  2.77519  2.73123  3.46354  2.40513  3.72494  3.29354  2.67741  2.69355  4.24690  2.90347  2.73739  3.18146  2.89801  2.37887  2.77519  2.98518  4.58477  3.61503
          0.02931  3.94034  4.66269  0.61958  0.77255  0.48576  0.95510
     24   2.87391  5.44278  1.72705  1.68402  4.72843  3.20823  3.70854  4.24378  2.68643  3.73651  4.56766  2.07726  3.80597  2.86555  3.26629  2.76671  3.15256  3.81556  5.89548  4.39936     24 - -
          2.68618  4.42225  2.77519  2.73123  3.46354  2.40513  3.72494  3.29354  2.67741  2.69355  4.24690  2.90347  2.73739  3.18146  2.89801  2.37887  2.77519  2.98518  4.58477  3.61503
          0.02931  3.94034  4.66269  0.61958  0.77255  0.48576  0.95510
     25   2.04283  4.20469  3.61498  3.12473  2.46919  3.39626  3.98327  2.66549  3.06836  2.46688  3.45935  3.41636  3.91617  3.36403  3.37285  2.74160  2.19810  2.44863  4.95903  3.69456     25 - -
          2.68618  4.42225  2.77519  2.73123  3.46354  2.40513  3.72494  3.29354  2.67741  2.69355  4.24690  2.90347  2.73739  3.18146  2.89801  2.37887  2.77519  2.98518  4.58477  3.61503
          0.02931  3.94034  4.66269  0.61958  0.77255  0.48576  0.95510
     26   2.72895  5.11104  1.88080  2.18855  4.51341  3.20807  3.70982  4.00728  2.63715  3.54711  4.36742  2.10039  3.78408  2.86853  3.16936  2.12210  3.02415  3.58859  5.72043  4.28511     26 - -
          2.68618  4.42225  2.77519  2.73123  3.46354  2.40513  3.72494  3.29354  2.67741  2.69355  4.24690  2.90347  2.73739  3.18146  2.89801  2.37887  2.77519  2.98518  4.58477  3.61503
          0.02931  3.94034  4.66269  0.61958  0.77255  0.48576  0.95510
     27   2.93487  5.48259  1.36889  1.64090  4.76783  3.19786  3.75337  4.28044  2.77934  3.79572  4.65937  2.66729  3.82493  2.92437  3.37355  2.81921  3.22650  3.86225  5.94917  4.45133     27 - -
          2.68618  4.42225  2.77519  2.73123  3.46354  2.40513  3.72494  3.29354  2.67741  2.69355  4.24690  2.90347  2.73739  3.18146  2.89801  2.37887  2.77519  2.98518  4.58477  3.61503
          0.02931  3.94034  4.66269  0.61958  0.77255  0.48576  0.95510
     28   2.03566  4.76960  1.98282  2.34999  4.37574  2.26471  3.78390  3.80616  2.71203  3.41520  4.24198  2.85667  3.75782  2.95940  3.20574  2.60576  2.91662  3.38189  5.62937  4.26124     28 - -
          2.68618  4.42225  2.77519  2.73123  3.46354  2.40513  3.72494  3.29354  2.67741  2.69355  4.24690  2.90347  2.73739  3.18146  2.89801  2.37887  2.77519  2.98518  4.58477  3.61503
          0.02931  3.94034  4.66269  0.61958  0.77255  0.48576  0.95510
     29   2.76192  4.30866  4.04933  3.58442  3.51750  3.79303  4.40460  1.40757  3.44968  2.21683  3.40725  3.84779  4.26329  3.78916  3.70288  3.17143  2.30554  1.91276  5.24464  4.02165     29 - -
          2.68618  4.42225  2.77519  2.73123  3.46354  2.40513  3.72494  3.29354  2.67741  2.69355  4.24690  2.90347  2.73739  3.18146  2.89801  2.37887  2.77519  2.98518  4.58477  3.61503
          0.02931  3.94034  4.66269  0.61958  0.77255  0.48576  0.95510
     30   3.34570  4.80719  3.93862  3.68083  2.29698  3.90933  3.65121  3.34549  3.53640  2.78190  4.01351  3.80740  4.38165  3.82614  3.70616  3.47562  3.63274  3.21927  3.94331  0.86001     30 - -
          2.68618  4.42225  2.77519  2.73123  3.46354  2.40513  3.72494  3.29354  2.67741  2.69355  4.24690  2.90347  2.73739  3.18146  2.89801  2.37887  2.77519  2.98518  4.58477  3.61503
          0.02931  3.94034  4.66269  0.61958  0.77255  0.48576  0.95510
     31   2.73361  4.78114  3.11006  2.59326  3.54589  3.50608  2.63940  3.41659  1.94558  2.99703  3.87440  3.06101  3.90151  2.84667  2.66172  2.78462  2.95340  3.13362  4.93698  2.64513     31 - -
          2.68618  4.42225  2.77519  2.73123  3.46354  2.40513  3.72494  3.29354  2.67741  2.69355  4.24690  2.90347  2.73739  3.18146  2.89801  2.37887  2.77519  2.98518  4.58477  3.61503
          0.02931  3.94034  4.66269  0.61958  0.77255  0.48576  0.95510
     32   1.65633  4.14566  3.36381  3.09371  4.22366  2.92473  4.17489  3.57455  3.14743  3.32207  4.17760  3.26259  3.67002  3.45096  3.45486  1.38818  2.69143  3.07165  5.58636  4.35762     32 - -
          2.68618  4.42225  2.77519  2.73123  3.46354  2.40513  3.72494  3.29354  2.67741  2.69355  4.24690  2.90347  2.73739  3.18146  2.89801  2.37887  2.77519  2.98518  4.58477  3.61503
          0.02931  3.94034  4.66269  0.61958  0.77255  0.48576  0.95510
     33   2.34833  4.18525  3.52226  3.07517  3.79238  3.17215  4.03746  2.92654  3.01947  2.81438  3.73363  3.32770  3.79511  3.34146  3.33876  2.01970  2.06356  2.01922  5.23571  4.00729     33 - -
          2.68618  4.42225  2.77519  2.73123  3.46354  2.40513  3.72494  3.29354  2.67741  2.69355  4.24690  2.90347  2.73739  3.18146  2.89801  2.37887  2.77519  2.98518  4.58477  3.61503
          0.02931  3.94034  4.66269  0.61958  0.77255  0.48576  0.95510
     34   2.30909  4.28743  3.14243  2.86701  4.21091  3.00395  4.03351  3.66320  2.94728  3.32804  4.17511  3.16106  2.29478  3.27660  3.29635  1.45161  2.75615  3.17597  5.53589  4.26933     34 - -
          2.68618  4.42225  2.77519  2.73123  3.46354  2.40513  3.72494  3.29354  2.67741  2.69355  4.24690  2.90347  2.73739  3.18146  2.89801  2.37887  2.77519  2.98518  4.58477  3.61503
          0.02931  3.94034  4.66269  0.61958  0.77255  0.48576  0.95510
     35   2.93519  4.92272  2.94836  2.70418  4.10024  3.41117  3.86307  3.74142  2.52029  3.23704  4.26303  3.16449  3.96563  1.11811  2.80313  2.98009  3.23212  3.46689  5.36028  4.05852     35 - -
          2.68618  4.42225  2.77519  2.73123  3.46354  2.40513  3.72494  3.29354  2.67741  2.69355  4.24690  2.90347  2.73739  3.18146  2.89801  2.37887  2.77519  2.98518  4.58477  3.61503
          0.02931  3.94034  4.66269  0.61958  0.77255  0.48576  0.95510
     36   2.65317  4.29939  3.81812  3.35065  3.55454  3.60391  4.23166  1.81925  3.22888  2.33187  3.46890  3.63924  4.11127  3.57995  3.51140  2.97558  1.82849  2.10305  5.19980  3.96624     36 - -
          2.68618  4.42225  2.77519  2.73123  3.46354  2.40513  3.72494  3.29354  2.67741  2.69355  4.24690  2.90347  2.73739  3.18146  2.89801  2.37887  2.77519  2.98518  4.58477  3.61503
          0.02931  3.94034  4.66269  0.61958  0.77255  0.48576  0.95510
     37   2.82239  5.04591  2.79058  2.45773  4.42009  3.39575  3.65337  3.86820  1.52009  3.39510  4.24451  2.19639  3.88097  2.80651  2.52279  2.81242  3.06725  3.51080  5.49876  4.19269     37 - -
          2.68618  4.42225  2.77519  2.73123  3.46354  2.40513  3.72494  3.29354  2.67741  2.69355  4.24690  2.90347  2.73739  3.18146  2.89801  2.37887  2.77519  2.98518  4.58477  3.61503
          0.02931  3.94034  4.66269  0.61958  0.77255  0.48576  0.95510
     38   2.75052  4.51919  3.43819  3.34624  4.48721  0.63166  4.46232  4.10337  3.53674  3.74898  4.72531  3.60246  3.91250  3.85552  3.76529  2.92439  3.23704  3.61859  5.56439  4.59141     38 - -
          2.68618  4.42225  2.77519  2.73123  3.46354  2.40513  3.72494  3.29354  2.67741  2.69355  4.24690  2.90347  2.73739  3.18146  2.89801  2.37887  2.77519  2.98518  4.58477  3.61503
          0.02931  3.94034  4.66269  0.61958  0.77255  0.48576  0.95510
     39   2.70082  4.88351  2.99289  2.50319  4.24409  3.41253  3.61912  3.66600  2.20154  3.21502  4.04631  2.98483  3.84730  2.22112  2.10615  2.18136  2.93962  3.32238  5.37901  4.08535     39 - -
          2.68618  4.42225  2.77519  2.73123  3.46354  2.40513  3.72494  3.29354  2.67741  2.69355  4.24690  2.90347  2.73739  3.18146  2.89801  2.37887  2.77519  2.98518  4.58477  3.61503
          0.02931  3.94034  4.66269  0.61958  0.77255  0.48576  0.95510
     40   2.15474  4.94079  2.13245  2.28914  4.21375  3.28811  2.61063  3.69883  2.51450  3.27850  4.10326  2.82810  3.78974  2.82049  2.99578  2.65785  2.92799  3.33958  5.46641  4.07619     40 - -
          2.68618  4.42225  2.77519  2.73123  3.46354  2.40513  3.72494  3.29354  2.67741  2.69355  4.24690  2.90347  2.73739  3.18146  2.89801  2.37887  2.77519  2.98518  4.58477  3.61503
          0.02931  3.94034  4.66269  0.61958  0.77255  0.48576  0.95510
     41   0.92023  4.22644  3.53189  3.32643  4.12032  3.04914  4.34041  3.25602  3.34444  3.13449  4.15898  3.45877  3.79479  3.67942  3.59023  2.57621  2.85827  2.89869  5.54070  4.34853     41 - -
          2.68618  4.42225  2.77519  2.73123  3.46354  2.40513  3.72494  3.29354  2.67741  2.69355  4.24690  2.90347  2.73739  3.18146  2.89801  2.37887  2.77519  2.98518  4.58477  3.61503
          0.02931  3.94034  4.66269  0.61958  0.77255  0.48576  0.95510
     42   3.07046  4.87572  3.19316  2.96005  3.33312  3.50561  1.00705  3.78387  2.80129  3.26928  4.31760  3.36659  4.06194  3.32720  3.06288  3.14056  3.37618  3.51770  4.79727  3.28210     42 - -
          2.68618  4.42225  2.77519  2.73123  3.46354  2.40513  3.72494  3.29354  2.67741  2.69355  4.24690  2.90347  2.73739  3.18146  2.89801  2.37887  2.77519  2.98518  4.58477  3.61503
          0.02931  3.94034  4.66269  0.61958  0.77255  0.48576  0.95510
     43   2.68677  4.80834  2.94464  2.55863  4.28991  3.33910  3.69885  3.70493  1.56179  3.28558  4.13787  3.01576  3.84917  2.86445  2.59703  2.09035  2.97223  3.34267  5.44093  4.15309     43 - -
          2.68618  4.42225  2.77519  2.73123  3.46354  2.40513  3.72494  3.29354  2.67741  2.69355  4.24690  2.90347  2.73739  3.18146  2.89801  2.37887  2.77519  2.98518  4.58477  3.61503
          0.02931  3.94034  4.66269  0.61958  0.77255  0.48576  0.95510
     44   1.64561  4.14896  3.31806  3.03009  4.27427  2.01829  4.14177  3.68805  3.12124  3.37042  4.18961  3.22293  3.65006  3.40032  3.45571  1.79463  2.67148  3.14102  5.60796  4.38701     44 - -
          2.68618  4.42225  2.77519  2.73123  3.46354  2.40513  3.72494  3.29354  2.67741  2.69355  4.24690  2.90347  2.73739  3.18146  2.89801  2.37887  2.77519  2.98518  4.58477  3.61503
          0.02931  3.94034  4.66269  0.61958  0.77255  0.48576  0.95510
     45   3.05412  4.39559  4.68441  4.19117  3.49709  4.35193  4.91677  1.23731  4.06945  2.00066  3.31404  4.42286  4.68082  4.34214  4.27552  3.73862  3.32399  1.34595  5.45726  4.25142     45 - -
          2.68618  4.42225  2.77519  2.73123  3.46354  2.40513  3.72494  3.29354  2.67741  2.69355  4.24690  2.90347  2.73739  3.18146  2.89801  2.37887  2.77519  2.98518  4.58477  3.61503
          0.02931  3.94034  4.66269  0.61958  0.77255  0.48576  0.95510
     46   3.06298  5.20112  0.82541  2.37852  4.58735  3.26250  3.99157  4.19107  3.08864  3.78738  4.76708  2.93825  3.92011  3.23091  3.61399  3.01777  3.40305  3.82307  5.74274  4.44919     46 - -
          2.68618  4.42225  2.77519  2.73123  3.46354  2.40513  3.72494  3.29354  2.67741  2.69355  4.24690  2.90347  2.73739  3.18146  2.89801  2.37887  2.77519  2.98518  4.58477  3.61503
          0.02931  3.94034  4.66269  0.61958  0.77255  0.48576  0.95510
     47   2.74733  5.07844  2.56616  1.87795  4.41995  2.45009  3.64675  3.85750  1.98105  3.39502  4.21635  2.83019  3.81786  2.79319  2.80283  2.71751  2.99871  3.48489  5.56358  4.20096     47 - -
          2.68618  4.42225  2.77519  2.73123  3.46354  2.40513  3.72494  3.29354  2.67741  2.69355  4.24690  2.90347  2.73739  3.18146  2.89801  2.37887  2.77519  2.98518  4.58477  3.61503
          0.02931  3.94034  4.66269  0.61958  0.77255  0.48576  0.95510
     48   2.69018  4.94519  2.66020  2.35914  4.36295  2.47850  3.66909  3.80592  1.94869  3.35708  4.18018  2.21370  3.81013  2.82200  2.79162  2.68973  2.96257  3.42533  5.52574  4.18120     48 - -
          2.68618  4.42225  2.77519  2.73123  3.46354  2.40513  3.72494  3.29354  2.67741  2.69355  4.24690  2.90347  2.73739  3.18146  2.89801  2.37887  2.77519  2.98518  4.58477  3.61503
          0.02931  3.94034  4.66269  0.61958  0.77255  0.48576  0.95510
     49   2.60985  4.43203  3.38533  2.82693  3.64593  3.50009  3.79108  2.32764  2.58233  2.61667  3.56649  3.23768  3.92137  3.04612  2.31238  2.78729  2.30634  2.61632  5.06316  3.81815     49 - -
          2.68618  4.42225  2.77519  2.73123  3.46354  2.40513  3.72494  3.29354  2.67741  2.69355  4.24690  2.90347  2.73739  3.18146  2.89801  2.37887  2.77519  2.98518  4.58477  3.61503
          0.02931  3.94034  4.66269  0.61958  0.77255  0.48576  0.95510
     50   2.69223  4.47663  3.35497  2.97831  2.89540  3.47447  3.71580  3.15154  2.92948  2.78470  3.76223  3.31428  3.98269  3.27541  3.24109  2.12312  2.99811  2.90366  4.46943  1.73958     50 - -
          2.68618  4.42225  2.77519  2.73123  3.46354  2.40513  3.72494  3.29354  2.67741  2.69355  4.24690  2.90347  2.73739  3.18146  2.89801  2.37887  2.77519  2.98518  4.58477  3.61503
          0.02931  3.94034  4.66269  0.61958  0.77255  0.48576  0.95510
     51   2.34890  4.27015  3.26591  3.08489  4.14409  2.99880  4.19285  3.67590  3.16323  3.39093  4.31141  3.29878  3.74321  3.50727  3.44713  0.99317  2.83413  3.19616  5.51117  4.22799     51 - -
          2.68618  4.42225  2.77519  2.73123  3.46354  2.40513  3.72494  3.29354  2.67741  2.69355  4.24690  2.90347  2.73739  3.18146  2.89801  2.37887  2.77519  2.98518  4.58477  3.61503
          0.02931  3.94034  4.66269  0.61958  0.77255  0.48576  0.95510
     52   2.44974  4.29490  3.48883  3.24414  4.02927  3.13189  4.25622  3.16468  3.18845  3.02576  4.07205  3.44254  3.84104  3.57991  3.44379  2.65178  1.06189  2.85239  5.46111  4.24594     52 - -
          2.68618  4.42225  2.77519  2.73123  3.46354  2.40513  3.72494  3.29354  2.67741  2.69355  4.24690  2.90347  2.73739  3.18146  2.89801  2.37887  2.77519  2.98518  4.58477  3.61503
          0.02931  3.94034  4.66269  0.61958  0.77255  0.48576  0.95510
     53   2.68677  4.80834  2.94464  2.55863  4.28991  3.33910  3.69885  3.70493  1.56179  3.28558  4.13787  3.01576  3.84917  2.86445  2.59703  2.09035  2.97223  3.34267  5.44093  4.15309     53 - -
          2.68618  4.42225  2.77519  2.73123  3.46354  2.40513  3.72494  3.29354  2.67741  2.69355  4.24690  2.90347  2.73739  3.18146  2.89801  2.37887  2.77519  2.98518  4.58477  3.61503
          0.02931  3.94034  4.66269  0.61958  0.77255  0.48576  0.95510
     54   3.03438  5.00059  3.21487  2.82380  4.40252  3.51641  3.79735  3.83606  0.94913  3.38642  4.34435  3.24524  4.01207  2.98508  2.44538  3.07199  3.28267  3.54006  5.42941  4.25198     54 - -
          2.68618  4.42225  2.77519  2.73123  3.46354  2.40513  3.72494  3.29354  2.67741  2.69355  4.24690  2.90347  2.73739  3.18146  2.89801  2.37887  2.77519  2.98518  4.58477  3.61503
          0.02931  3.94034  4.66269  0.61958  0.77255  0.48576  0.95510
     55   2.72071  5.09355  1.92260  2.19591  4.50076  3.20872  3.70945  3.99264  2.63294  3.53487  4.35463  2.10612  3.78288  2.86817  3.16195  2.08397  3.01643  3.57494  5.70952  4.27802     55 - -
          2.68618  4.42225  2.77519  2.73123  3.46354  2.40513  3.72494  3.29354  2.67741  2.69355  4.24690  2.90347  2.73739  3.18146  2.89801  2.37887  2.77519  2.98518  4.58477  3.61503
          0.02931  3.94034  4.66269  0.61958  0.77255  0.48576  0.95510
     56   2.67729  4.73813  1.73810  2.47554  4.03191  3.32514  3.82499  3.13779  2.74842  3.01995  3.98283  2.98307  3.86713  3.02835  3.20935  2.74809  2.97731  2.15932  5.43060  4.07129     56 - -
          2.68618  4.42225  2.77519  2.73123  3.46354  2.40513  3.72494  3.29354  2.67741  2.69355  4.24690  2.90347  2.73739  3.18146  2.89801  2.37887  2.77519  2.98518  4.58477  3.61503
          0.02931  3.94034  4.66269  0.61958  0.77255  0.48576  0.95510
     57   3.23159  4.67380  4.29836  3.93863  3.16204  4.06818  4.57307  2.36993  3.70571  0.79597  3.16400  4.20752  4.49194  4.05780  3.87063  3.64710  3.52279  2.42486  5.06585  3.80480     57 - -
          2.68618  4.42225  2.77519  2.73123  3.46354  2.40513  3.72494  3.29354  2.67741  2.69355  4.24690  2.90347  2.73739  3.18146  2.89801  2.37887  2.77519  2.98518  4.58477  3.61503
          0.02931  3.94034  4.66269  0.61958  0.77255  0.48576  0.95510
     58   2.76523  4.44072  3.62583  3.07997  3.34322  3.73787  3.97392  2.10307  2.89297  1.77798  3.27145  3.47889  4.10140  2.46688  3.19600  3.02154  2.99803  2.43036  4.98112  3.74376     58 - -
          2.68618  4.42225  2.77519  2.73123  3.46354  2.40513  3.72494  3.29354  2.67741  2.69355  4.24690  2.90347  2.73739  3.18146  2.89801  2.37887  2.77519  2.98518  4.58477  3.61503
          0.02931  3.94034  4.66269  0.61958  0.77255  0.48576  0.95510
     59   2.25070  4.21655  3.15360  2.96211  4.33550  1.50868  4.15339  3.80794  3.13281  3.47902  4.31053  3.19577  3.67376  3.41847  3.46260  1.73974  2.73774  3.24085  5.65468  4.41334     59 - -
          2.68618  4.42225  2.77519  2.73123  3.46354  2.40513  3.72494  3.29354  2.67741  2.69355  4.24690  2.90347  2.73739  3.18146  2.89801  2.37887  2.77519  2.98518  4.58477  3.61503
          0.02931  3.94034  4.66269  0.61958  0.77255  0.48576  0.95510
     60   2.81620  4.32330  4.07523  3.53483  3.35260  3.91671  4.31088  1.77825  3.40584  1.69735  3.23552  3.84279  4.28807  3.70905  3.66475  3.23576  2.31009  1.98494  5.09031  3.89155     60 - -
          2.68618  4.42225  2.77519  2.73123  3.46354  2.40513  3.72494  3.29354  2.67741  2.69355  4.24690  2.90347  2.73739  3.18146  2.89801  2.37887  2.77519  2.98518  4.58477  3.61503
          0.02931  3.94034  4.66269  0.61958  0.77255  0.48576  0.95510
     61   2.60379  4.85465  2.06166  2.31050  4.35604  3.20038  3.72397  3.81467  2.61373  3.39181  4.20825  2.83311  2.56938  2.88614  3.10766  2.05342  2.91631  3.40269  5.59026  4.20861     61 - -
          2.68618  4.42225  2.77519  2.73123  3.46354  2.40513  3.72494  3.29354  2.67741  2.69355  4.24690  2.90347  2.73739  3.18146  2.89801  2.37887  2.77519  2.98518  4.58477  3.61503
          0.02931  3.94034  4.66269  0.61958  0.77255  0.48576  0.95510
     62   3.01353  4.42773  4.45904  3.96464  3.34124  4.18231  4.67188  1.92782  3.80429  1.53540  3.21432  4.21884  4.54102  4.09721  4.01590  3.56156  3.28634  1.28596  5.25741  4.03497     62 - -
          2.68618  4.42225  2.77519  2.73123  3.46354  2.40513  3.72494  3.29354  2.67741  2.69355  4.24690  2.90347  2.73739  3.18146  2.89801  2.37887  2.77519  2.98518  4.58477  3.61503
          0.02931  3.94034  4.66269  0.61958  0.77255  0.48576  0.95510
     63   2.60214  4.26839  3.55432  3.03017  3.16130  3.56142  3.81651  2.23312  2.94143  2.43579  3.39399  3.37902  3.97338  3.25840  3.24847  2.29760  2.85412  2.48422  4.68910  2.52264     63 - -
          2.68618  4.42225  2.77519  2.73123  3.46354  2.40513  3.72494  3.29354  2.67741  2.69355  4.24690  2.90347  2.73739  3.18146  2.89801  2.37887  2.77519  2.98518  4.58477  3.61503
          0.02931  3.94034  4.66269  0.61958  0.77255  0.48576  0.95510
     64   2.31097  2.54649  3.37052  2.94139  3.89050  3.09677  3.96478  3.28237  2.90865  2.99087  3.84966  2.34036  3.73256  3.23809  3.25036  1.93270  2.71200  2.90525  5.27471  4.02553     64 - -
          2.68618  4.42225  2.77519  2.73123  3.46354  2.40513  3.72494  3.29354  2.67741  2.69355  4.24690  2.90347  2.73739  3.18146  2.89801  2.37887  2.77519  2.98518  4.58477  3.61503
          0.02931  3.94034  4.66269  0.61958  0.77255  0.48576  0.95510
     65   2.81549  5.12554  2.50623  1.52664  4.27193  3.32519  2.55447  3.87488  2.45597  3.40915  4.26254  2.83327  3.84516  2.84469  2.87405  2.77706  3.06872  3.52057  5.49704  4.08718     65 - -
          2.68618  4.42225  2.77519  2.73123  3.46354  2.40513  3.72494  3.29354  2.67741  2.69355  4.24690  2.90347  2.73739  3.18146  2.89801  2.37887  2.77519  2.98518  4.58477  3.61503
          0.02931  3.94034  4.66269  0.61958  0.77255  0.48576  0.95510
     66   2.83857  5.11077  2.99580  2.03348  4.48873  3.48944  3.57939  3.88178  1.75052  3.36204  4.18816  2.98375  3.89367  2.70834  1.91804  2.81658  3.03997  3.52896  5.46414  4.19514     66 - -
          2.68618  4.42225  2.77519  2.73123  3.46354  2.40513  3.72494  3.29354  2.67741  2.69355  4.24690  2.90347  2.73739  3.18146  2.89801  2.37887  2.77519  2.98518  4.58477  3.61503
          0.02931  3.94034  4.66269  0.61958  0.77255  0.48576  0.95510
     67   3.08165  4.57385  4.03841  3.58469  2.41745  3.98008  3.72299  2.77832  3.38871  1.74450  3.47109  3.76702  4.34270  3.67271  3.59499  3.32682  3.32127  2.70141  4.09289  1.51451     67 - -
          2.68618  4.42225  2.77519  2.73123  3.46354  2.40513  3.72494  3.29354  2.67741  2.69355  4.24690  2.90347  2.73739  3.18146  2.89801  2.37887  2.77519  2.98518  4.58477  3.61503
          0.02931  3.94034  4.66269  0.61958  0.77255  0.48576  0.95510
     68   2.51879  4.58150  2.70842  2.56006  4.35570  1.62311  3.93444  3.87738  2.85546  3.49697  4.34718  2.02617  3.76281  3.15404  3.26122  2.60304  2.92693  3.40224  5.62346  4.30346     68 - -
          2.68618  4.42225  2.77519  2.73123  3.46354  2.40513  3.72494  3.29354  2.67741  2.69355  4.24690  2.90347  2.73739  3.18146  2.89801  2.37887  2.77519  2.98518  4.58477  3.61503
          0.02931  3.94034  4.66269  0.61958  0.77255  0.48576  0.95510
     69   3.06354  4.48283  4.47545  3.97430  3.23353  4.21184  4.65672  2.01807  3.80462  1.20553  3.09679  4.23700  4.54779  4.07550  4.00377  3.58808  3.32956  1.60705  5.19214  3.99603     69 - -
          2.68618  4.42225  2.77519  2.73123  3.46354  2.40513  3.72494  3.29354  2.67741  2.69355  4.24690  2.90347  2.73739  3.18146  2.89801  2.37887  2.77519  2.98518  4.58477  3.61503
          0.02931  3.94034  4.66269  0.61958  0.77255  0.48576  0.95510
     70   2.67813  4.26148  3.89509  3.35542  3.39234  3.70894  4.16344  2.26058  3.24622  2.16829  2.45527  3.66073  4.13284  3.54943  3.52385  3.02806  2.27657  1.79758  5.03473  3.83371     70 - -
          2.68618  4.42225  2.77519  2.73123  3.46354  2.40513  3.72494  3.29354  2.67741  2.69355  4.24690  2.90347  2.73739  3.18146  2.89801  2.37887  2.77519  2.98518  4.58477  3.61503
          0.02931  3.94034  4.66269  0.61958  0.77255  0.48576  0.95510
     71   2.75052  4.51919  3.43819  3.34624  4.48721  0.63166  4.46232  4.10337  3.53674  3.74898  4.72531  3.60246  3.91250  3.85552  3.76529  2.92439  3.23704  3.61859  5.56439  4.59141     71 - -
          2.68618  4.42225  2.77519  2.73123  3.46354  2.40513  3.72494  3.29354  2.67741  2.69355  4.24690  2.90347  2.73739  3.18146  2.89801  2.37887  2.77519  2.98518  4.58477  3.61503
          0.02931  3.94034  4.66269  0.61958  0.77255  0.48576  0.95510
     72   3.03438  5.00059  3.21487  2.82380  4.40252  3.51641  3.79735  3.83606  0.94913  3.38642  4.34435  3.24524  4.01207  2.98508  2.44538  3.07199  3.28267  3.54006  5.42941  4.25198     72 - -
          2.68618  4.42225  2.77519  2.73123  3.46354  2.40513  3.72494  3.29354  2.67741  2.69355  4.24690  2.90347  2.73739  3.18146  2.89801  2.37887  2.77519  2.98518  4.58477  3.61503
          0.02931  3.94034  4.66269  0.61958  0.77255  0.48576  0.95510
     73   3.16411  4.50559  4.68244  4.16703  3.23559  4.42257  4.80548  1.32340  3.99542  1.39105  3.07840  4.42819  4.68435  4.23853  4.17230  3.79667  3.41032  1.87112  5.24588  4.06104     73 - -
          2.68618  4.42225  2.77519  2.73123  3.46354  2.40513  3.72494  3.29354  2.67741  2.69355  4.24690  2.90347  2.73739  3.18146  2.89801  2.37887  2.77519  2.98518  4.58477  3.61503
          0.02931  3.94034  4.66269  0.61958  0.77255  0.48576  0.95510
     74   3.06298  5.20112  0.82541  2.37852  4.58735  3.26250  3.99157  4.19107  3.08864  3.78738  4.76708  2.93825  3.92011  3.23091  3.61399  3.01777  3.40305  3.82307  5.74274  4.44919     74 - -
          2.68618  4.42225  2.77519  2.73123  3.46354  2.40513  3.72494  3.29354  2.67741  2.69355  4.24690  2.90347  2.73739  3.18146  2.89801  2.37887  2.77519  2.98518  4.58477  3.61503
          0.02931  3.94034  4.66269  0.61958  0.77255  0.48576  0.95510
     75   2.78126  4.27671  4.14779  3.62234  3.50418  3.89839  4.41498  1.64912  3.52074  2.21994  3.37582  3.89928  4.31040  3.81736  3.78396  3.23767  2.28872  1.55141  5.21776  4.00816     75 - -
          2.68618  4.42225  2.77519  2.73123  3.46354  2.40513  3.72494  3.29354  2.67741  2.69355  4.24690  2.90347  2.73739  3.18146  2.89801  2.37887  2.77519  2.98518  4.58477  3.61503
          0.02931  3.94034  4.66269  0.61958  0.77255  0.48576  0.95510
     76   3.47472  4.76633  4.47580  4.12619  1.18735  4.26813  3.47098  3.16247  3.98265  2.51728  3.77326  3.97985  4.58807  4.00837  4.05735  3.63069  3.70149  3.09009  3.63521  1.46587     76 - -
          2.68618  4.42225  2.77519  2.73123  3.46354  2.40513  3.72494  3.29354  2.67741  2.69355  4.24690  2.90347  2.73739  3.18146  2.89801  2.37887  2.77519  2.98518  4.58477  3.61503
          0.02931  3.94034  4.66269  0.61958  0.77255  0.48576  0.95510
     77   2.75944  4.73096  3.24469  2.69208  3.31159  3.55622  2.66150  3.35087  2.36914  2.93059  3.83078  3.13280  3.94037  2.90078  2.16704  2.82977  2.97745  3.08516  4.76166  2.45508     77 - -
          2.68618  4.42225  2.77519  2.73123  3.46354  2.40513  3.72494  3.29354  2.67741  2.69355  4.24690  2.90347  2.73739  3.18146  2.89801  2.37887  2.77519  2.98518  4.58477  3.61503
          0.02931  3.94034  4.66269  0.61958  0.77255  0.48576  0.95510
     78   2.73592  4.40123  3.63645  3.07201  3.43948  3.71616  3.94876  2.03810  2.29140  1.90456  3.36251  3.46068  4.08400  3.25826  3.10091  3.00190  2.96768  2.33102  5.00782  3.77675     78 - -
          2.68618  4.42225  2.77519  2.73123  3.46354  2.40513  3.72494  3.29354  2.67741  2.69355  4.24690  2.90347  2.73739  3.18146  2.89801  2.37887  2.77519  2.98518  4.58477  3.61503
          0.02931  3.94034  4.66269  0.61958  0.77255  0.48576  0.95510
     79   2.68005  5.00066  2.01569  2.24374  4.39255  3.23491  3.69378  3.84171  2.58296  3.41715  4.23783  2.16241  3.78153  2.85097  3.08895  2.66117  2.27006  3.45011  5.61448  4.21167     79 - -
          2.68618  4.42225  2.77519  2.73123  3.46354  2.40513  3.72494  3.29354  2.67741  2.69355  4.24690  2.90347  2.73739  3.18146  2.89801  2.37887  2.77519  2.98518  4.58477  3.61503
          0.02931  3.94034  4.66269  0.61958  0.77255  0.48576  0.95510
     80   2.84919  5.18081  2.55092  1.53417  4.51323  3.34963  3.66251  3.93690  1.90121  3.46458  4.31189  2.85022  3.85930  2.81262  2.70639  2.80339  3.09268  3.57567  5.60588  4.25983     80 - -
          2.68618  4.42225  2.77519  2.73123  3.46354  2.40513  3.72494  3.29354  2.67741  2.69355  4.24690  2.90347  2.73739  3.18146  2.89801  2.37887  2.77519  2.98518  4.58477  3.61503
          0.02931  3.94034  4.66269  0.61958  0.77255  0.48576  0.95510
     81   2.62908  4.63112  3.11382  2.74125  4.24060  1.66502  3.83992  3.69983  2.49342  3.29639  4.16390  3.14545  3.84363  3.04103  1.97330  2.72235  2.96875  3.31570  5.42299  4.19081     81 - -
          2.68618  4.42225  2.77519  2.73123  3.46354  2.40513  3.72494  3.29354  2.67741  2.69355  4.24690  2.90347  2.73739  3.18146  2.89801  2.37887  2.77519  2.98518  4.58477  3.61503
          0.02931  3.94034  4.66269  0.61958  0.77255  0.48576  0.95510
     82   2.69323  4.43322  3.50347  2.92156  3.28654  3.60521  3.73258  2.89097  2.11753  2.11282  3.48876  3.30674  3.98046  3.08349  2.86957  2.88495  2.91710  2.69335  2.95149  3.41009     82 - -
          2.68618  4.42225  2.77519  2.73123  3.46354  2.40513  3.72494  3.29354  2.67741  2.69355  4.24690  2.90347  2.73739  3.18146  2.89801  2.37887  2.77519  2.98518  4.58477  3.61503
          0.02931  3.94034  4.66269  0.61958  0.77255  0.48576  0.95510
     83   3.19966  4.55075  4.67864  4.15548  3.15675  4.43122  4.77847  1.60583  3.97951  1.12113  2.99398  4.42636  4.67665  4.20177  4.14844  3.80056  3.44040  1.99816  5.19063  4.02759     84 - -
          2.68618  4.42225  2.77519  2.73123  3.46354  2.40513  3.72494  3.29354  2.67741  2.69355  4.24690  2.90347  2.73739  3.18146  2.89801  2.37887  2.77519  2.98518  4.58477  3.61503
          0.02931  3.94034  4.66269  0.61958  0.77255  0.48576  0.95510
     84   3.03450  4.38416  4.65226  4.15887  3.51838  4.32284  4.89479  1.44810  4.03953  2.03990  3.33978  4.39215  4.66214  4.31936  4.25247  3.70787  3.30653  1.14990  5.46045  4.24693     85 - -
          2.68618  4.42225  2.77519  2.73123  3.46354  2.40513  3.72494  3.29354  2.67741  2.69355  4.24690  2.90347  2.73739  3.18146  2.89801  2.37887  2.77519  2.98518  4.58477  3.61503
          0.02931  3.94034  4.66269  0.61958  0.77255  0.48576  0.95510
     85   3.01114  5.13566  2.51701  0.93265  4.49046  3.31815  3.91096  3.95784  2.80005  3.56411  4.53524  2.97218  3.92598  3.12526  3.21584  2.98671  3.31593  3.63472  5.64926  4.37164     86 - -
          2.68618  4.42225  2.77519  2.73123  3.46354  2.40513  3.72494  3.29354  2.67741  2.69355  4.24690  2.90347  2.73739  3.18146  2.89801  2.37887  2.77519  2.98518  4.58477  3.61503
          0.02931  3.94034  4.66269  0.61958  0.77255  0.48576  0.95510
     86   3.08243  4.91669  3.58004  3.07709  4.28847  3.55732  3.87418  3.83493  2.26581  3.33854  4.33700  3.43162  4.05666  3.09119  0.87959  3.16336  3.34380  3.55596  5.34404  4.20115     87 - -
          2.68618  4.42225  2.77519  2.73123  3.46354  2.40513  3.72494  3.29354  2.67741  2.69355  4.24690  2.90347  2.73739  3.18146  2.89801  2.37887  2.77519  2.98518  4.58477  3.61503
          0.02931  3.94034  4.66269  0.61958  0.77255  0.48576  0.95510
     87   3.03438  5.00059  3.21487  2.82380  4.40252  3.51641  3.79735  3.83606  0.94913  3.38642  4.34435  3.24524  4.01207  2.98508  2.44538  3.07199  3.28267  3.54006  5.42941  4.25198     88 - -
          2.68618  4.42225  2.77519  2.73123  3.46354  2.40513  3.72494  3.29354  2.67741  2.69355  4.24690  2.90347  2.73739  3.18146  2.89801  2.37887  2.77519  2.98518  4.58477  3.61503
          0.02931  3.94034  4.66269  0.61958  0.77255  0.48576  0.95510
     88   2.77234  4.83540  3.22866  2.63353  3.98202  3.53405  3.60339  3.48884  1.80186  3.06052  3.92341  3.08589  3.91215  2.78095  2.03466  2.81969  2.97715  3.19951  5.19052  2.72463     89 - -
          2.68618  4.42225  2.77519  2.73123  3.46354  2.40513  3.72494  3.29354  2.67741  2.69355  4.24690  2.90347  2.73739  3.18146  2.89801  2.37887  2.77519  2.98518  4.58477  3.61503
          0.02931  3.94034  4.66269  0.61958  0.77255  0.48576  0.95510
     89   2.88806  5.08888  2.95373  2.53514  4.43569  3.48310  3.62171  3.85574  1.70271  3.34847  4.21314  3.01149  3.92177  1.77108  2.35660  2.87596  3.10080  3.52411  5.45684  4.19051     90 - -
          2.68618  4.42225  2.77519  2.73123  3.46354  2.40513  3.72494  3.29354  2.67741  2.69355  4.24690  2.90347  2.73739  3.18146  2.89801  2.37887  2.77519  2.98518  4.58477  3.61503
          0.02931  3.94034  4.66269  0.61958  0.77255  0.48576  0.95510
     90   3.09414  4.42417  4.70154  4.16355  3.33874  4.40776  4.83123  1.54113  4.04657  1.49983  3.14747  4.41736  4.67061  4.26440  4.23494  3.76059  3.33865  1.44656  5.31350  4.15764     91 - -
          2.68618  4.42225  2.77519  2.73123  3.46354  2.40513  3.72494  3.29354  2.67741  2.69355  4.24690  2.90347  2.73739  3.18146  2.89801  2.37887  2.77519  2.98518  4.58477  3.61503
          0.02931  3.94034  4.66269  0.61958  0.77255  0.48576  0.95510
     91   3.03438  5.00059  3.21487  2.82380  4.40252  3.51641  3.79735  3.83606  0.94913  3.38642  4.34435  3.24524  4.01207  2.98508  2.44538  3.07199  3.28267  3.54006  5.42941  4.25198     92 - -
          2.68618  4.42225  2.77519  2.73123  3.46354  2.40513  3.72494  3.29354  2.67741  2.69355  4.24690  2.90347  2.73739  3.18146  2.89801  2.37887  2.77519  2.98518  4.58477  3.61503
          0.02931  3.94034  4.66269  0.61958  0.77255  0.48576  0.95510
     92   2.64103  4.71530  2.92454  2.56630  4.11554  3.31873  3.74364  3.49796  2.43752  3.11325  4.01840  3.02607  3.84174  1.79001  2.77740  2.70741  2.26266  3.17936  5.38548  4.08103     93 - -
          2.68618  4.42225  2.77519  2.73123  3.46354  2.40513  3.72494  3.29354  2.67741  2.69355  4.24690  2.90347  2.73739  3.18146  2.89801  2.37887  2.77519  2.98518  4.58477  3.61503
          0.02931  3.94034  4.66269  0.61958  0.77255  0.48576  0.95510
     93   3.08399  4.48407  4.43164  4.05012  3.42023  4.13938  4.76577  0.99767  3.87956  1.99258  3.34522  4.28595  4.56421  4.22095  4.06838  3.64136  3.38201  1.84930  5.32499  4.06903     94 - -
          2.68618  4.42225  2.77519  2.73123  3.46354  2.40513  3.72494  3.29354  2.67741  2.69355  4.24690  2.90347  2.73739  3.18146  2.89801  2.37887  2.77519  2.98518  4.58477  3.61503
          0.02931  3.94034  4.66269  0.61958  0.77255  0.48576  0.95510
     94   3.46900  4.76317  4.47187  4.12110  1.16830  4.26489  3.47560  3.15303  3.97777  2.50768  3.76480  3.97934  4.58550  4.00632  4.05399  3.62777  3.69622  3.08215  3.64108  1.50165     95 - -
          2.68618  4.42225  2.77519  2.73123  3.46354  2.40513  3.72494  3.29354  2.67741  2.69355  4.24690  2.90347  2.73739  3.18146  2.89801  2.37887  2.77519  2.98518  4.58477  3.61503
          0.02931  3.94034  4.66269  0.61958  0.77255  0.48576  0.95510
     95   2.76884  5.08967  1.63823  2.29334  4.40641  3.30015  3.68807  3.89821  2.48449  3.44105  4.27885  2.83662  3.82329  2.84478  2.18560  2.73721  3.03379  3.52219  5.57730  4.20088     96 - -
          2.68618  4.42225  2.77519  2.73123  3.46354  2.40513  3.72494  3.29354  2.67741  2.69355  4.24690  2.90347  2.73739  3.18146  2.89801  2.37887  2.77519  2.98518  4.58477  3.61503
          0.02931  3.94034  4.66269  0.61958  0.77255  0.48576  0.95510
     96   2.75052  4.51919  3.43819  3.34624  4.48721  0.63166  4.46232  4.10337  3.53674  3.74898  4.72531  3.60246  3.91250  3.85552  3.76529  2.92439  3.23704  3.61859  5.56439  4.59141     97 - -
          2.68618  4.42225  2.77519  2.73123  3.46354  2.40513  3.72494  3.29354  2.67741  2.69355  4.24690  2.90347  2.73739  3.18146  2.89801  2.37887  2.77519  2.98518  4.58477  3.61503
          0.02931  3.94034  4.66269  0.61958  0.77255  0.48576  0.95510
     97   2.85960  4.70671  3.23054  2.82788  2.92823  3.60157  3.62953  3.27244  2.65461  2.81287  3.81671  3.23610  4.03112  2.26865  2.96301  2.95261  3.10007  3.05478  4.48682  1.77432     98 - -
          2.68618  4.42225  2.77519  2.73123  3.46354  2.40513  3.72494  3.29354  2.67741  2.69355  4.24690  2.90347  2.73739  3.18146  2.89801  2.37887  2.77519  2.98518  4.58477  3.61503
          0.02931  3.94034  4.66269  0.61958  0.77255  0.48576  0.95510
     98   2.76531  4.46754  3.53858  3.03607  3.59220  3.66898  3.94526  1.68629  2.16670  2.45408  3.52892  3.42489  4.08038  3.22873  2.97038  3.00792  3.01213  2.35293  5.11078  3.86241     99 - -
          2.68618  4.42225  2.77519  2.73123  3.46354  2.40513  3.72494  3.29354  2.67741  2.69355  4.24690  2.90347  2.73739  3.18146  2.89801  2.37887  2.77519  2.98518  4.58477  3.61503
          0.02931  3.94034  4.66269  0.61958  0.77255  0.48576  0.95510
     99   3.49563  4.78801  4.45889  4.11246  1.46348  4.27068  3.45140  3.21337  3.97093  2.57203  3.82312  3.96734  4.59196  3.99934  4.05158  3.63288  3.72210  3.13215  3.61525  1.16142    100 - -
          2.68618  4.42225  2.77519  2.73123  3.46354  2.40513  3.72494  3.29354  2.67741  2.69355  4.24690  2.90347  2.73739  3.18146  2.89801  2.37887  2.77519  2.98518  4.58477  3.61503
          0.02931  3.94034  4.66269  0.61958  0.77255  0.48576  0.95510
    100   2.93519  4.92272  2.94836  2.70418  4.10024  3.41117  3.86307  3.74142  2.52029  3.23704  4.26303  3.16449  3.96563  1.11811  2.80313  2.98009  3.23212  3.46689  5.36028  4.05852    101 - -
          2.68618  4.42225  2.77519  2.73123  3.46354  2.40513  3.72494  3.29354  2.67741  2.69355  4.24690  2.90347  2.73739  3.18146  2.89801  2.37887  2.77519  2.98518  4.58477  3.61503
          0.02931  3.94034  4.66269  0.61958  0.77255  0.48576  0.95510
    101   2.72373  4.37003  3.81228  3.35510  3.40529  3.65025  4.20336  2.40097  3.18530  1.44913  3.33924  3.65413  4.13603  3.56022  3.44775  3.02885  2.21017  2.28889  5.10928  3.87452    102 - -
          2.68618  4.42225  2.77519  2.73123  3.46354  2.40513  3.72494  3.29354  2.67741  2.69355  4.24690  2.90347  2.73739  3.18146  2.89801  2.37887  2.77519  2.98518  4.58477  3.61503
          0.02931  3.94034  4.66269  0.61958  0.77255  0.48576  0.95510
    102   3.47850  4.78868  4.40767  4.03562  1.93414  4.22806  3.42020  3.33908  3.82077  2.71881  3.91708  3.91697  4.55644  3.92880  3.92036  3.59381  3.70072  3.21834  2.17831  1.13774    103 - -
          2.68618  4.42225  2.77519  2.73123  3.46354  2.40513  3.72494  3.29354  2.67741  2.69355  4.24690  2.90347  2.73739  3.18146  2.89801  2.37887  2.77519  2.98518  4.58477  3.61503
          0.02931  3.94034  4.66269  0.61958  0.77255  0.48576  0.95510
    103   0.92023  4.22644  3.53189  3.32643  4.12032  3.04914  4.34041  3.25602  3.34444  3.13449  4.15898  3.45877  3.79479  3.67942  3.59023  2.57621  2.85827  2.89869  5.54070  4.34853    104 - -
          2.68618  4.42225  2.77519  2.73123  3.46354  2.40513  3.72494  3.29354  2.67741  2.69355  4.24690  2.90347  2.73739  3.18146  2.89801  2.37887  2.77519  2.98518  4.58477  3.61503
          0.02931  3.94034  4.66269  0.61958  0.77255  0.48576  0.95510
    104   2.93519  4.92272  2.94836  2.70418  4.10024  3.41117  3.86307  3.74142  2.52029  3.23704  4.26303  3.16449  3.96563  1.11811  2.80313  2.98009  3.23212  3.46689  5.36028  4.05852    105 - -
          2.68618  4.42225  2.77519  2.73123  3.46354  2.40513  3.72494  3.29354  2.67741  2.69355  4.24690  2.90347  2.73739  3.18146  2.89801  2.37887  2.77519  2.98518  4.58477  3.61503
          0.02931  3.94034  4.66269  0.61958  0.77255  0.48576  0.95510
    105   3.34570  4.80719  3.93862  3.68083  2.29698  3.90933  3.65121  3.34549  3.53640  2.78190  4.01351  3.80740  4.38165  3.82614  3.70616  3.47562  3.63274  3.21927  3.94331  0.86001    106 - -
          2.68618  4.42225  2.77519  2.73123  3.46354  2.40513  3.72494  3.29354  2.67741  2.69355  4.24690  2.90347  2.73739  3.18146  2.89801  2.37887  2.77519  2.98518  4.58477  3.61503
          0.02931  3.94034  4.66269  0.61958  0.77255  0.48576  0.95510
    106   3.34516  4.72707  4.33172  4.05922  0.90690  4.01882  3.90809  2.86061  3.96457  2.21510  3.58083  4.09587  4.47597  4.11389  4.06753  3.61153  3.64637  2.85627  4.13728  2.49588    107 - -
          2.68618  4.42225  2.77519  2.73123  3.46354  2.40513  3.72494  3.29354  2.67741  2.69355  4.24690  2.90347  2.73739  3.18146  2.89801  2.37887  2.77519  2.98518  4.58477  3.61503
          0.02931  3.94034  4.66269  0.61958  0.77255  0.48576  0.95510
    107   2.19693  1.74531  3.84749  3.48701  3.89313  2.97105  4.27496  3.19271  3.36837  3.01633  3.92259  3.46889  3.71207  3.66523  3.58415  1.75493  2.67677  2.79679  5.34228  4.12971    108 - -
          2.68618  4.42225  2.77519  2.73123  3.46354  2.40513  3.72494  3.29354  2.67741  2.69355  4.24690  2.90347  2.73739  3.18146  2.89801  2.37887  2.77519  2.98518  4.58477  3.61503
          0.02931  3.94034  4.66269  0.61958  0.77255  0.48576  0.95510
    108   3.23159  4.67380  4.29836  3.93863  3.16204  4.06818  4.57307  2.36993  3.70571  0.79597  3.16400  4.20752  4.49194  4.05780  3.87063  3.64710  3.52279  2.42486  5.06585  3.80480    109 - -
          2.68618  4.42225  2.77519  2.73123  3.46354  2.40513  3.72494  3.29354  2.67741  2.69355  4.24690  2.90347  2.73739  3.18146  2.89801  2.37887  2.77519  2.98518  4.58477  3.61503
          0.02931  3.94034  4.66269  0.61958  0.77255  0.48576  0.95510
    109   2.59721  2.86494  3.55113  3.00331  3.39833  3.54087  3.87046  2.68913  2.82671  1.98606  3.38694  3.36682  3.96184  2.52466  3.12671  2.83745  2.85524  2.50200  4.90483  3.65610    110 - -
          2.68618  4.42225  2.77519  2.73123  3.46354  2.40513  3.72494  3.29354  2.67741  2.69355  4.24690  2.90347  2.73739  3.18146  2.89801  2.37887  2.77519  2.98518  4.58477  3.61503
          0.02931  3.94034  4.66269  0.61958  0.77255  0.48576  0.95510
    110   3.01114  5.13566  2.51701  0.93265  4.49046  3.31815  3.91096  3.95784  2.80005  3.56411  4.53524  2.97218  3.92598  3.12526  3.21584  2.98671  3.31593  3.63472  5.64926  4.37164    111 - -
          2.68618  4.42225  2.77519  2.73123  3.46354  2.40513  3.72494  3.29354  2.67741  2.69355  4.24690  2.90347  2.73739  3.18146  2.89801  2.37887  2.77519  2.98518  4.58477  3.61503
          0.02931  3.94034  4.66269  0.61958  0.77255  0.48576  0.95510
    111   3.02314  4.56137  4.12245  3.72122  3.23830  3.88478  4.44067  2.42071  3.48552  1.82296  1.25372  3.99028  4.34594  3.86305  3.68284  3.37924  3.32987  2.43464  5.08805  3.85569    112 - -
          2.68618  4.42225  2.77519  2.73123  3.46354  2.40513  3.72494  3.29354  2.67741  2.69355  4.24690  2.90347  2.73739  3.18146  2.89801  2.37887  2.77519  2.98518  4.58477  3.61503
          0.02931  3.94034  4.66269  0.61958  0.77255  0.48576  0.95510
    112   2.75052  4.51919  3.43819  3.34624  4.48721  0.63166  4.46232  4.10337  3.53674  3.74898  4.72531  3.60246  3.91250  3.85552  3.76529  2.92439  3.23704  3.61859  5.56439  4.59141    113 - -
          2.68618  4.42225  2.77519  2.73123  3.46354  2.40513  3.72494  3.29354  2.67741  2.69355  4.24690  2.90347  2.73739  3.18146  2.89801  2.37887  2.77519  2.98518  4.58477  3.61503
          0.02931  3.94034  4.66269  0.61958  0.77255  0.48576  0.95510
    113   3.49563  4.78801  4.45889  4.11246  1.46348  4.27068  3.45140  3.21337  3.97093  2.57203  3.82312  3.96734  4.59196  3.99934  4.05158  3.63288  3.72210  3.13215  3.61525  1.16142    114 - -
          2.68618  4.42225  2.77519  2.73123  3.46354  2.40513  3.72494  3.29354  2.67741  2.69355  4.24690  2.90347  2.73739  3.18146  2.89801  2.37887  2.77519  2.98518  4.58477  3.61503
          0.02931  3.94034  4.66269  0.61958  0.77255  0.48576  0.95510
    114   2.79039  5.28900  1.94128  1.78596  4.59099  3.26396  3.65288  4.07242  1.99774  3.57246  4.38030  2.72767  3.79826  2.79376  3.00717  2.71435  3.04696  3.66194  5.72660  4.28862    115 - -
          2.68618  4.42225  2.77519  2.73123  3.46354  2.40513  3.72494  3.29354  2.67741  2.69355  4.24690  2.90347  2.73739  3.18146  2.89801  2.37887  2.77519  2.98518  4.58477  3.61503
          0.02931  3.94034  4.66269  0.61958  0.77255  0.48576  0.95510
    115   3.03572  4.38430  4.65557  4.16190  3.51812  4.32584  4.89709  1.43892  4.04282  2.03876  3.33894  4.39501  4.66402  4.32198  4.25535  3.71077  3.30745  1.15575  5.46106  4.24810    116 - -
          2.68618  4.42225  2.77519  2.73123  3.46354  2.40513  3.72494  3.29354  2.67741  2.69355  4.24690  2.90347  2.73739  3.18146  2.89801  2.37887  2.77519  2.98518  4.58477  3.61503
          0.02931  3.94034  4.66269  0.61958  0.77255  0.48576  0.95510
    116   2.78882  5.18345  2.51908  1.86566  4.50697  3.32569  3.63441  3.95756  1.95685  3.46655  4.28385  2.18374  3.82456  2.77503  2.76662  2.73772  3.03186  3.57440  5.61210  4.23601    117 - -
          2.68618  4.42225  2.77519  2.73123  3.46354  2.40513  3.72494  3.29354  2.67741  2.69355  4.24690  2.90347  2.73739  3.18146  2.89801  2.37887  2.77519  2.98518  4.58477  3.61503
          0.02931  3.94034  4.66269  0.61958  0.77255  0.48576  0.95510
    117   2.01563  4.49592  3.13991  2.67533  4.08173  3.22499  3.77805  3.47312  2.51416  3.11239  3.95423  3.08004  3.77463  2.96950  2.20650  2.03395  2.80484  3.10076  5.35207  4.07967    118 - -
          2.68618  4.42225  2.77519  2.73123  3.46354  2.40513  3.72494  3.29354  2.67741  2.69355  4.24690  2.90347  2.73739  3.18146  2.89801  2.37887  2.77519  2.98518  4.58477  3.61503
          0.02931  3.94034  4.66269  0.61958  0.77255  0.48576  0.95510
    118   3.08399  4.48407  4.43164  4.05012  3.42023  4.13938  4.76577  0.99767  3.87956  1.99258  3.34522  4.28595  4.56421  4.22095  4.06838  3.64136  3.38201  1.84930  5.32499  4.06903    119 - -
          2.68618  4.42225  2.77519  2.73123  3.46354  2.40513  3.72494  3.29354  2.67741  2.69355  4.24690  2.90347  2.73739  3.18146  2.89801  2.37887  2.77519  2.98518  4.58477  3.61503
          0.02931  3.94034  4.66269  0.61958  0.77255  0.48576  0.95510
    119   2.72215  5.03379  2.63657  1.91652  4.37034  3.33490  3.63289  3.80172  1.97725  3.34564  4.16435  2.85016  3.81543  2.77707  2.75815  2.17013  2.96930  3.43501  5.51888  4.16473    120 - -
          2.68618  4.42225  2.77519  2.73123  3.46354  2.40513  3.72494  3.29354  2.67741  2.69355  4.24690  2.90347  2.73739  3.18146  2.89801  2.37887  2.77519  2.98518  4.58477  3.61503
          0.02931  3.94034  4.66269  0.61958  0.77255  0.48576  0.95510
    120   3.10711  4.48338  4.53635  4.03679  1.70110  4.23042  4.28746  1.73799  3.90692  1.73538  3.08639  4.20026  4.52978  4.06237  4.05258  3.58420  3.34985  2.19303  4.62179  3.16436    121 - -
          2.68618  4.42225  2.77519  2.73123  3.46354  2.40513  3.72494  3.29354  2.67741  2.69355  4.24690  2.90347  2.73739  3.18146  2.89801  2.37887  2.77519  2.98518  4.58477  3.61503
          0.02931  3.94034  4.66269  0.61958  0.77255  0.48576  0.95510
    121   3.34570  4.80719  3.93862  3.68083  2.29698  3.90933  3.65121  3.34549  3.53640  2.78190  4.01351  3.80740  4.38165  3.82614  3.70616  3.47562  3.63274  3.21927  3.94331  0.86001    122 - -
          2.68618  4.42225  2.77519  2.73123  3.46354  2.40513  3.72494  3.29354  2.67741  2.69355  4.24690  2.90347  2.73739  3.18146  2.89801  2.37887  2.77519  2.98518  4.58477  3.61503
          0.02931  3.94034  4.66269  0.61958  0.77255  0.48576  0.95510
    122   2.65372  4.83491  2.56595  1.87362  4.31198  3.21937  3.76207  3.74631  2.61602  3.36086  4.21325  2.87689  3.79905  2.94360  3.05245  1.68573  2.97248  3.36545  5.56342  4.20378    123 - -
          2.68618  4.42225  2.77519  2.73123  3.46354  2.40513  3.72494  3.29354  2.67741  2.69355  4.24690  2.90347  2.73739  3.18146  2.89801  2.37887  2.77519  2.98518  4.58477  3.61503
          0.02931  3.94034  4.66269  0.61958  0.77255  0.48576  0.95510
    123   3.08747  4.45885  4.58708  4.05111  3.22564  4.31357  4.69822  1.34718  3.89214  1.68866  2.28703  4.31287  4.59233  4.12675  4.07455  3.66619  3.33176  1.92968  5.19205  4.04181    124 - -
          2.68618  4.42225  2.77519  2.73123  3.46354  2.40513  3.72494  3.29354  2.67741  2.69355  4.24690  2.90347  2.73739  3.18146  2.89801  2.37887  2.77519  2.98518  4.58477  3.61503
          0.02931  3.94034  4.66269  0.61958  0.77255  0.48576  0.95510
    124   2.54702  4.63565  2.21939  2.47030  4.03297  3.26814  3.74159  3.35948  2.62452  3.07303  3.93020  2.95792  3.78874  2.93072  3.07641  2.11926  2.84743  2.39233  5.35806  4.02783    125 - -
          2.68618  4.42225  2.77519  2.73123  3.46354  2.40513  3.72494  3.29354  2.67741  2.69355  4.24690  2.90347  2.73739  3.18146  2.89801  2.37887  2.77519  2.98518  4.58477  3.61503
          0.02931  3.94034  4.66269  0.61958  0.77255  0.48576  0.95510
    125   2.68460  4.91326  1.57123  2.30150  4.38157  3.20303  3.78220  3.74762  2.72015  3.41613  4.28547  2.83260  3.79886  2.96158  3.22091  2.69078  2.18975  3.37509  5.65081  4.25963    126 - -
          2.68618  4.42225  2.77519  2.73123  3.46354  2.40513  3.72494  3.29354  2.67741  2.69355  4.24690  2.90347  2.73739  3.18146  2.89801  2.37887  2.77519  2.98518  4.58477  3.61503
          0.02931  3.94034  4.66269  0.61958  0.77255  0.48576  0.95510
    126   2.77330  4.96150  2.65033  2.40427  3.89850  3.33684  2.45411  3.77583  2.48272  3.32186  4.19446  1.79092  3.86096  2.90105  2.86861  2.77304  3.04603  3.42871  5.24539  3.77630    127 - -
          2.68618  4.42225  2.77519  2.73123  3.46354  2.40513  3.72494  3.29354  2.67741  2.69355  4.24690  2.90347  2.73739  3.18146  2.89801  2.37887  2.77519  2.98518  4.58477  3.61503
          0.02931  3.94034  4.66269  0.61958  0.77255  0.48576  0.95510
    127   3.01071  5.11609  3.40117  2.76126  4.55468  3.62616  3.59570  3.90999  1.31244  3.36590  4.23965  3.16725  4.00366  2.73399  1.69727  3.01062  3.18398  3.59418  5.41809  4.24308    128 - -
          2.68618  4.42225  2.77519  2.73123  3.46354  2.40513  3.72494  3.29354  2.67741  2.69355  4.24690  2.90347  2.73739  3.18146  2.89801  2.37887  2.77519  2.98518  4.58477  3.61503
          0.02931  3.94034  4.66269  0.61958  0.77255  0.48576  0.95510
    128   2.57775  4.47368  3.19376  2.68270  3.57891  3.43573  2.72439  3.06375  2.58108  2.72675  2.70909  3.12473  3.86286  2.97324  2.94613  2.27511  2.83002  2.80749  4.98795  3.66838    129 - -
          2.68618  4.42225  2.77519  2.73123  3.46354  2.40513  3.72494  3.29354  2.67741  2.69355  4.24690  2.90347  2.73739  3.18146  2.89801  2.37887  2.77519  2.98518  4.58477  3.61503
          0.02931  3.94034  4.66269  0.61958  0.77255  0.48576  0.95510
    129   2.92898  4.42562  4.02420  3.53804  2.64450  3.91127  3.85593  1.96620  3.37652  2.19709  3.37273  3.75568  4.27943  3.65473  3.59425  3.24118  3.17266  2.41970  4.31216  1.70430    130 - -
          2.68618  4.42225  2.77519  2.73123  3.46354  2.40513  3.72494  3.29354  2.67741  2.69355  4.24690  2.90347  2.73739  3.18146  2.89801  2.37887  2.77519  2.98518  4.58477  3.61503
          0.02931  3.94034  4.66269  0.61958  0.77255  0.48576  0.95510
    130   2.67770  4.77339  2.82290  2.52481  4.16948  3.29862  3.76053  3.64958  2.49352  3.22069  4.11200  3.00034  1.94201  2.13672  2.84946  2.72799  2.98111  3.30691  5.41947  4.10546    131 - -
          2.68618  4.42225  2.77519  2.73123  3.46354  2.40513  3.72494  3.29354  2.67741  2.69355  4.24690  2.90347  2.73739  3.18146  2.89801  2.37887  2.77519  2.98518  4.58477  3.61503
          0.02931  3.94034  4.66269  0.61958  0.77255  0.48576  0.95510
    131   3.05448  4.39639  4.68353  4.19060  3.49562  4.35121  4.91611  1.23088  4.06838  1.99869  3.31282  4.42235  4.68041  4.34124  4.27435  3.73813  3.32448  1.35483  5.45633  4.25049    132 - -
          2.68618  4.42225  2.77519  2.73123  3.46354  2.40513  3.72494  3.29354  2.67741  2.69355  4.24690  2.90347  2.73739  3.18146  2.89801  2.37887  2.77519  2.98518  4.58477  3.61503
          0.02931  3.94034  4.66269  0.61958  0.77255  0.48576  0.95510
    132   2.82785  5.24261  1.55373  2.19642  4.55486  3.26192  3.70026  4.03486  1.96785  3.56969  4.40932  2.75967  3.82158  2.85764  3.04352  2.76240  3.09806  3.64372  5.71646  4.29815    133 - -
          2.68618  4.42225  2.77519  2.73123  3.46354  2.40513  3.72494  3.29354  2.67741  2.69355  4.24690  2.90347  2.73739  3.18146  2.89801  2.37887  2.77519  2.98518  4.58477  3.61503
          0.02931  3.94034  4.66269  0.61958  0.77255  0.48576  0.95510
    133   3.16411  4.50559  4.68244  4.16703  3.23559  4.42257  4.80548  1.32340  3.99542  1.39105  3.07840  4.42819  4.68435  4.23853  4.17230  3.79667  3.41032  1.87112  5.24588  4.06104    134 - -
          2.68618  4.42225  2.77519  2.73123  3.46354  2.40513  3.72494  3.29354  2.67741  2.69355  4.24690  2.90347  2.73739  3.18146  2.89801  2.37887  2.77519  2.98518  4.58477  3.61503
          0.02931  3.94034  4.66269  0.61958  0.77255  0.48576  0.95510
    134   2.84269  4.58869  3.45720  3.30607  4.29533  3.27236  4.37791  3.85822  3.36917  3.47770  4.53049  3.60591  0.71059  3.75590  3.60698  3.01231  3.28961  3.49585  5.46325  4.41694    135 - -
          2.68618  4.42225  2.77519  2.73123  3.46354  2.40513  3.72494  3.29354  2.67741  2.69355  4.24690  2.90347  2.73739  3.18146  2.89801  2.37887  2.77519  2.98518  4.58477  3.61503
          0.02931  3.94034  4.66269  0.61958  0.77255  0.48576  0.95510
    135   2.34690  2.59437  3.42549  2.96669  3.80034  3.16005  3.95507  3.10921  2.90487  2.87269  3.75259  2.33742  3.76766  3.24151  3.23810  2.53612  2.13209  2.77927  5.20569  3.96656    136 - -
          2.68618  4.42225  2.77519  2.73123  3.46354  2.40513  3.72494  3.29354  2.67741  2.69355  4.24690  2.90347  2.73739  3.18146  2.89801  2.37887  2.77519  2.98518  4.58477  3.61503
          0.02931  3.94034  4.66269  0.61958  0.77255  0.48576  0.95510
    136   2.72164  5.05835  2.43679  1.82200  4.42894  3.24929  3.68807  3.89331  2.54606  3.44595  4.26972  2.16394  3.79539  2.84531  3.02762  2.15016  3.00121  3.50278  5.62936  4.22909    137 - -
          2.68618  4.42225  2.77519  2.73123  3.46354  2.40513  3.72494  3.29354  2.67741  2.69355  4.24690  2.90347  2.73739  3.18146  2.89801  2.37887  2.77519  2.98518  4.58477  3.61503
          0.02931  3.94034  4.66269  0.61958  0.77255  0.48576  0.95510
    137   2.18960  4.96148  2.07275  2.27823  4.23379  3.28518  2.62617  3.72194  2.51673  3.29744  4.12115  2.81981  3.78959  2.81892  3.00168  2.66042  2.93515  3.35957  5.48211  4.08744    138 - -
          2.68618  4.42225  2.77519  2.73123  3.46354  2.40513  3.72494  3.29354  2.67741  2.69355  4.24690  2.90347  2.73739  3.18146  2.89801  2.37887  2.77519  2.98518  4.58477  3.61503
          0.02931  3.94034  4.66269  0.61958  0.77255  0.48576  0.95510
    138   2.82387  5.04591  2.79494  2.46054  4.42074  3.39743  3.65315  3.86833  1.50918  3.39489  4.24465  2.21399  3.88208  2.80627  2.51817  2.81414  3.06837  3.51127  5.49784  4.19294    139 - -
          2.68618  4.42225  2.77519  2.73123  3.46354  2.40513  3.72494  3.29354  2.67741  2.69355  4.24690  2.90347  2.73739  3.18146  2.89801  2.37887  2.77519  2.98518  4.58477  3.61503
          0.19184  3.94034  1.86355  0.61958  0.77255  0.48576  0.95510
    139   2.75025  4.62723  3.25774  2.76640  3.69614  3.51474  3.71899  2.97290  1.84713  2.06358  3.67782  3.18718  3.94076  2.94639  2.58821  2.87664  2.98860  2.78501  5.09775  3.81378    140 - -
          2.68618  4.42225  2.77519  2.73123  3.46354  2.40513  3.72494  3.29354  2.67741  2.69355  4.24690  2.90347  2.73739  3.18146  2.89801  2.37887  2.77519  2.98518  4.58477  3.61503
          0.03439  3.78289  4.50524  0.61958  0.77255  0.41071  1.08820
    140   2.71345  4.96477  2.47085  1.52844  4.39151  3.23154  3.74031  3.83496  2.60062  3.43026  4.28107  2.82863  3.80698  2.91361  3.05562  2.06887  3.01756  3.45270  5.62044  4.23704    141 - -
          2.68618  4.42225  2.77519  2.73123  3.46354  2.40513  3.72494  3.29354  2.67741  2.69355  4.24690  2.90347  2.73739  3.18146  2.89801  2.37887  2.77519  2.98518  4.58477  3.61503
          0.02931  3.94034  4.66269  0.61958  0.77255  0.48576  0.95510
    141   2.66305  4.77954  2.97672  2.10004  4.01431  3.43517  3.63022  3.37854  2.01233  2.99588  2.78649  2.98359  3.84379  2.79700  2.69579  2.70899  2.89019  3.08860  5.26847  3.97006    142 - -
          2.68618  4.42225  2.77519  2.73123  3.46354  2.40513  3.72494  3.29354  2.67741  2.69355  4.24690  2.90347  2.73739  3.18146  2.89801  2.37887  2.77519  2.98518  4.58477  3.61503
          0.02931  3.94034  4.66269  0.61958  0.77255  0.48576  0.95510
    142   3.24363  4.61503  4.53698  4.06832  1.55314  4.28515  4.13294  2.40182  3.92161  1.36852  3.08285  4.19999  4.57121  4.05583  4.05456  3.65301  3.48114  2.46984  4.39605  2.85449    143 - -
          2.68618  4.42225  2.77519  2.73123  3.46354  2.40513  3.72494  3.29354  2.67741  2.69355  4.24690  2.90347  2.73739  3.18146  2.89801  2.37887  2.77519  2.98518  4.58477  3.61503
          0.02931  3.94034  4.66269  0.61958  0.77255  0.48576  0.95510
    143   2.75608  4.85359  2.75383  1.66577  3.67130  3.40498  3.67356  3.45543  2.55187  3.05888  3.96979  2.96368  3.88127  2.92147  2.96070  2.78583  3.00451  3.17584  5.08581  2.53209    144 - -
          2.68618  4.42225  2.77519  2.73123  3.46354  2.40513  3.72494  3.29354  2.67741  2.69355  4.24690  2.90347  2.73739  3.18146  2.89801  2.37887  2.77519  2.98518  4.58477  3.61503
          0.02931  3.94034  4.66269  0.61958  0.77255  0.48576  0.95510
    144   2.79690  5.16905  1.96175  2.25854  4.49383  3.30154  3.67232  3.95683  1.62348  3.49068  4.32247  2.80792  3.82593  2.82235  2.88166  2.74862  3.05483  3.57499  5.63136  4.24675    145 - -
          2.68618  4.42225  2.77519  2.73123  3.46354  2.40513  3.72494  3.29354  2.67741  2.69355  4.24690  2.90347  2.73739  3.18146  2.89801  2.37887  2.77519  2.98518  4.58477  3.61503
          0.02931  3.94034  4.66269  0.61958  0.77255  0.48576  0.95510
    145   2.88229  4.45045  3.83026  3.31711  1.98971  3.82419  2.56545  2.82304  3.19154  1.87175  3.43599  3.58071  4.18420  3.46649  3.45206  3.11620  3.11334  2.69179  4.18407  2.59627    146 - -
          2.68618  4.42225  2.77519  2.73123  3.46354  2.40513  3.72494  3.29354  2.67741  2.69355  4.24690  2.90347  2.73739  3.18146  2.89801  2.37887  2.77519  2.98518  4.58477  3.61503
          0.02931  3.94034  4.66269  0.61958  0.77255  0.48576  0.95510
    146   2.75132  4.50914  3.24772  2.20850  3.64028  3.60881  3.95592  1.72517  2.84066  2.49292  3.56831  3.31479  4.04782  3.22680  3.18544  2.96444  3.00624  2.35469  5.17900  3.90806    147 - -
          2.68618  4.42225  2.77519  2.73123  3.46354  2.40513  3.72494  3.29354  2.67741  2.69355  4.24690  2.90347  2.73739  3.18146  2.89801  2.37887  2.77519  2.98518  4.58477  3.61503
          0.02931  3.94034  4.66269  0.61958  0.77255  0.48576  0.95510
    147   2.70357  4.88394  3.00090  2.50794  4.24555  3.41550  3.61879  3.66643  2.19605  3.21488  4.04669  2.98822  3.84931  2.25535  2.06922  2.18196  2.94174  3.32338  5.37794  4.08622    148 - -
          2.68618  4.42225  2.77519  2.73123  3.46354  2.40513  3.72494  3.29354  2.67741  2.69355  4.24690  2.90347  2.73739  3.18146  2.89801  2.37887  2.77519  2.98518  4.58477  3.61503
          0.02931  3.94034  4.66269  0.61958  0.77255  0.48576  0.95510
    148   2.56326  4.45830  3.22266  2.73536  3.74029  3.40473  3.79509  2.95497  2.62806  2.71752  3.65511  3.16289  3.87180  2.37681  2.98559  2.71333  2.31100  2.18360  5.14712  3.88251    149 - -
          2.68618  4.42225  2.77519  2.73123  3.46354  2.40513  3.72494  3.29354  2.67741  2.69355  4.24690  2.90347  2.73739  3.18146  2.89801  2.37887  2.77519  2.98518  4.58477  3.61503
          0.02931  3.94034  4.66269  0.61958  0.77255  0.48576  0.95510
    149   3.08896  4.45298  4.58361  4.07250  2.17943  4.26697  4.45070  1.40607  3.94732  1.73176  3.08050  4.26282  4.55839  4.11674  4.09964  3.62194  3.33241  2.04252  4.82379  3.44762    150 - -
          2.68618  4.42225  2.77519  2.73123  3.46354  2.40513  3.72494  3.29354  2.67741  2.69355  4.24690  2.90347  2.73739  3.18146  2.89801  2.37887  2.77519  2.98518  4.58477  3.61503
          0.02931  3.94034  4.66269  0.61958  0.77255  0.48576  0.95510
    150   2.83011  5.06418  3.04651  2.53088  4.44422  3.49248  3.58611  3.84412  1.74669  3.33507  4.16582  2.30008  3.89807  2.71953  1.91951  2.81975  3.03574  3.49629  5.43857  4.17549    151 - -
          2.68618  4.42225  2.77519  2.73123  3.46354  2.40513  3.72494  3.29354  2.67741  2.69355  4.24690  2.90347  2.73739  3.18146  2.89801  2.37887  2.77519  2.98518  4.58477  3.61503
          0.02931  3.94034  4.66269  0.61958  0.77255  0.48576  0.95510
    151   2.93519  4.92272  2.94836  2.70418  4.10024  3.41117  3.86307  3.74142  2.52029  3.23704  4.26303  3.16449  3.96563  1.11811  2.80313  2.98009  3.23212  3.46689  5.36028  4.05852    152 - -
          2.68618  4.42225  2.77519  2.73123  3.46354  2.40513  3.72494  3.29354  2.67741  2.69355  4.24690  2.90347  2.73739  3.18146  2.89801  2.37887  2.77519  2.98518  4.58477  3.61503
          0.02931  3.94034  4.66269  0.61958  0.77255  0.48576  0.95510
    152   2.94747  4.35876  4.28769  3.76967  1.95787  3.99590  3.83157  1.96427  3.64001  2.08027  3.25895  3.88209  4.32410  3.79588  3.79140  3.30652  3.17652  2.44587  4.17531  2.05884    153 - -
          2.68618  4.42225  2.77519  2.73123  3.46354  2.40513  3.72494  3.29354  2.67741  2.69355  4.24690  2.90347  2.73739  3.18146  2.89801  2.37887  2.77519  2.98518  4.58477  3.61503
          0.02931  3.94034  4.66269  0.61958  0.77255  0.48576  0.95510
    153   2.78016  4.77877  2.74677  2.63914  4.15296  3.22984  3.97654  3.87805  2.88596  3.51727  4.47219  1.04332  3.88508  3.24950  3.24285  2.84482  3.16432  3.49341  5.45111  4.09649    154 - -
          2.68618  4.42225  2.77519  2.73123  3.46354  2.40513  3.72494  3.29354  2.67741  2.69355  4.24690  2.90347  2.73739  3.18146  2.89801  2.37887  2.77519  2.98518  4.58477  3.61503
          0.02931  3.94034  4.66269  0.61958  0.77255  0.48576  0.95510
    154   2.56664  4.64105  2.75191  2.54054  4.23607  3.16492  3.85841  3.74729  2.71819  3.36844  4.23042  2.08626  1.83273  3.06829  3.11291  2.64005  2.93504  3.33271  5.51366  4.18197    155 - -
          2.68618  4.42225  2.77519  2.73123  3.46354  2.40513  3.72494  3.29354  2.67741  2.69355  4.24690  2.90347  2.73739  3.18146  2.89801  2.37887  2.77519  2.98518  4.58477  3.61503
          0.02931  3.94034  4.66269  0.61958  0.77255  0.48576  0.95510
    155   2.63910  4.31640  3.53772  3.00982  2.43753  3.59930  3.81751  2.69792  2.93834  2.34626  2.60612  2.56701  3.99381  3.24700  3.25904  2.87864  2.88262  2.52168  4.69340  3.32117    156 - -
          2.68618  4.42225  2.77519  2.73123  3.46354  2.40513  3.72494  3.29354  2.67741  2.69355  4.24690  2.90347  2.73739  3.18146  2.89801  2.37887  2.77519  2.98518  4.58477  3.61503
          0.02931  3.94034  4.66269  0.61958  0.77255  0.48576  0.95510
    156   2.93487  5.48259  1.36889  1.64090  4.76783  3.19786  3.75337  4.28044  2.77934  3.79572  4.65937  2.66729  3.82493  2.92437  3.37355  2.81921  3.22650  3.86225  5.94917  4.45133    157 - -
          2.68618  4.42225  2.77519  2.73123  3.46354  2.40513  3.72494  3.29354  2.67741  2.69355  4.24690  2.90347  2.73739  3.18146  2.89801  2.37887  2.77519  2.98518  4.58477  3.61503
          0.02931  3.94034  4.66269  0.61958  0.77255  0.48576  0.95510
    157   2.11340  4.52247  3.04420  2.62653  3.58334  3.37427  3.72077  3.17583  2.63995  2.84985  3.73469  2.43862  3.84760  2.99171  3.03049  2.69400  2.85378  2.89701  5.00806  2.61681    158 - -
          2.68618  4.42225  2.77519  2.73123  3.46354  2.40513  3.72494  3.29354  2.67741  2.69355  4.24690  2.90347  2.73739  3.18146  2.89801  2.37887  2.77519  2.98518  4.58477  3.61503
          0.02931  3.94034  4.66269  0.61958  0.77255  0.48576  0.95510
    158   2.49042  4.27893  3.49334  3.06741  3.62582  3.33249  4.02136  2.09135  2.99288  2.62963  3.63853  3.37192  3.90224  3.34600  3.30454  1.71483  2.84358  2.49677  5.13831  3.85763    159 - -
          2.68618  4.42225  2.77519  2.73123  3.46354  2.40513  3.72494  3.29354  2.67741  2.69355  4.24690  2.90347  2.73739  3.18146  2.89801  2.37887  2.77519  2.98518  4.58477  3.61503
          0.02931  3.94034  4.66269  0.61958  0.77255  0.48576  0.95510
    159   2.54302  4.39754  3.22247  2.76143  2.63906  3.39340  3.77830  2.98130  2.75159  2.69698  3.61222  2.43068  3.86646  3.08337  3.12492  2.70498  2.26371  2.72793  4.95047  3.60296    160 - -
          2.68618  4.42225  2.77519  2.73123  3.46354  2.40513  3.72494  3.29354  2.67741  2.69355  4.24690  2.90347  2.73739  3.18146  2.89801  2.37887  2.77519  2.98518  4.58477  3.61503
          0.18615  3.94034  1.89438  0.61958  0.77255  0.48576  0.95510
    160   2.72435  4.45938  3.48645  2.97707  2.16906  3.56669  3.71794  2.87221  2.70325  2.42174  3.50254  3.33670  3.98869  3.16468  2.22179  2.90604  2.97793  2.71069  4.57983  3.10186    161 - -
          2.68622  4.42229  2.77524  2.73127  3.46358  2.40517  3.72498  3.29358  2.67745  2.69359  4.24694  2.90313  2.73744  3.18100  2.89805  2.37891  2.77524  2.98522  4.58481  3.61507
          0.22716  1.64912  4.51074  0.66241  0.72486  0.41277  1.08417
    161   2.55916  4.45061  3.22843  2.74106  3.73555  3.40187  3.79829  2.95162  2.63574  2.71477  3.65170  3.16627  3.87083  2.41931  2.99299  2.71131  2.25747  2.19372  5.14390  3.88026    164 - -
          2.68618  4.42225  2.77519  2.73123  3.46354  2.40513  3.72494  3.29354  2.67741  2.69355  4.24690  2.90347  2.73739  3.18146  2.89801  2.37887  2.77519  2.98518  4.58477  3.61503
          0.02931  3.94034  4.66269  0.61958  0.77255  0.48576  0.95510
    162   2.78016  4.77877  2.74677  2.63914  4.15296  3.22984  3.97654  3.87805  2.88596  3.51727  4.47219  1.04332  3.88508  3.24950  3.24285  2.84482  3.16432  3.49341  5.45111  4.09649    165 - -
          2.68618  4.42225  2.77519  2.73123  3.46354  2.40513  3.72494  3.29354  2.67741  2.69355  4.24690  2.90347  2.73739  3.18146  2.89801  2.37887  2.77519  2.98518  4.58477  3.61503
          0.02931  3.94034  4.66269  0.61958  0.77255  0.48576  0.95510
    163   2.60812  4.51268  3.26079  2.71312  3.72621  3.46184  3.72759  2.45214  2.48808  2.72715  3.64539  3.14995  2.77573  2.95540  2.27723  2.74279  2.85719  2.79452  5.09752  3.83468    166 - -
          2.68618  4.42225  2.77519  2.73123  3.46354  2.40513  3.72494  3.29354  2.67741  2.69355  4.24690  2.90347  2.73739  3.18146  2.89801  2.37887  2.77519  2.98518  4.58477  3.61503
          0.02931  3.94034  4.66269  0.61958  0.77255  0.48576  0.95510
    164   2.78855  5.17760  2.53758  1.90115  4.50361  3.33206  3.63143  3.95182  1.90788  3.45991  4.27711  2.20498  3.82665  2.77134  2.74461  2.73909  3.02992  3.56988  5.60360  4.23236    167 - -
          2.68618  4.42225  2.77519  2.73123  3.46354  2.40513  3.72494  3.29354  2.67741  2.69355  4.24690  2.90347  2.73739  3.18146  2.89801  2.37887  2.77519  2.98518  4.58477  3.61503
          0.02931  3.94034  4.66269  0.61958  0.77255  0.48576  0.95510
    165   3.03438  5.00059  3.21487  2.82380  4.40252  3.51641  3.79735  3.83606  0.94913  3.38642  4.34435  3.24524  4.01207  2.98508  2.44538  3.07199  3.28267  3.54006  5.42941  4.25198    168 - -
          2.68618  4.42225  2.77519  2.73123  3.46354  2.40513  3.72494  3.29354  2.67741  2.69355  4.24690  2.90347  2.73739  3.18146  2.89801  2.37887  2.77519  2.98518  4.58477  3.61503
          0.02931  3.94034  4.66269  0.61958  0.77255  0.48576  0.95510
    166   2.66457  0.81261  4.19938  3.95453  3.93036  3.27314  4.58669  3.08554  3.78184  2.99796  4.12149  3.92342  3.98545  4.12517  3.89418  2.93635  3.13704  2.82554  5.33213  4.21755    169 - -
          2.68618  4.42225  2.77519  2.73123  3.46354  2.40513  3.72494  3.29354  2.67741  2.69355  4.24690  2.90347  2.73739  3.18146  2.89801  2.37887  2.77519  2.98518  4.58477  3.61503
          0.02931  3.94034  4.66269  0.61958  0.77255  0.48576  0.95510
    167   2.18052  4.96675  2.69518  1.94690  4.29767  3.34666  3.63801  3.69569  1.98781  3.27394  4.10182  2.87647  3.81864  2.78670  2.75698  2.69867  2.95018  3.34699  5.47221  4.13162    170 - -
          2.68618  4.42225  2.77519  2.73123  3.46354  2.40513  3.72494  3.29354  2.67741  2.69355  4.24690  2.90347  2.73739  3.18146  2.89801  2.37887  2.77519  2.98518  4.58477  3.61503
          0.02931  3.94034  4.66269  0.61958  0.77255  0.48576  0.95510
    168   2.72430  4.63443  3.15379  2.70407  2.38115  3.52811  2.59403  3.23467  2.68370  2.83463  3.76165  2.38178  3.94561  3.03150  3.06596  2.81643  2.96609  2.98222  4.55885  2.99921    171 - -
          2.68618  4.42225  2.77519  2.73123  3.46354  2.40513  3.72494  3.29354  2.67741  2.69355  4.24690  2.90347  2.73739  3.18146  2.89801  2.37887  2.77519  2.98518  4.58477  3.61503
          0.02931  3.94034  4.66269  0.61958  0.77255  0.48576  0.95510
    169   2.66457  0.81261  4.19938  3.95453  3.93036  3.27314  4.58669  3.08554  3.78184  2.99796  4.12149  3.92342  3.98545  4.12517  3.89418  2.93635  3.13704  2.82554  5.33213  4.21755    172 - -
          2.68618  4.42225  2.77519  2.73123  3.46354  2.40513  3.72494  3.29354  2.67741  2.69355  4.24690  2.90347  2.73739  3.18146  2.89801  2.37887  2.77519  2.98518  4.58477  3.61503
          0.02931  3.94034  4.66269  0.61958  0.77255  0.48576  0.95510
    170   3.08399  4.48407  4.43164  4.05012  3.42023  4.13938  4.76577  0.99767  3.87956  1.99258  3.34522  4.28595  4.56421  4.22095  4.06838  3.64136  3.38201  1.84930  5.32499  4.06903    173 - -
          2.68618  4.42225  2.77519  2.73123  3.46354  2.40513  3.72494  3.29354  2.67741  2.69355  4.24690  2.90347  2.73739  3.18146  2.89801  2.37887  2.77519  2.98518  4.58477  3.61503
          0.02931  3.94034  4.66269  0.61958  0.77255  0.48576  0.95510
    171   3.34570  4.80719  3.93862  3.68083  2.29698  3.90933  3.65121  3.34549  3.53640  2.78190  4.01351  3.80740  4.38165  3.82614  3.70616  3.47562  3.63274  3.21927  3.94331  0.86001    174 - -
          2.68618  4.42225  2.77519  2.73123  3.46354  2.40513  3.72494  3.29354  2.67741  2.69355  4.24690  2.90347  2.73739  3.18146  2.89801  2.37887  2.77519  2.98518  4.58477  3.61503
          0.02931  3.94034  4.66269  0.61958  0.77255  0.48576  0.95510
    172   1.85969  2.56450  3.44862  3.01017  3.84711  3.11234  3.99834  3.15494  2.96519  2.92330  3.79991  2.28384  3.74834  3.28866  3.29391  2.50352  2.71298  2.80498  5.25196  4.01719    175 - -
          2.68618  4.42225  2.77519  2.73123  3.46354  2.40513  3.72494  3.29354  2.67741  2.69355  4.24690  2.90347  2.73739  3.18146  2.89801  2.37887  2.77519  2.98518  4.58477  3.61503
          0.02931  3.94034  4.66269  0.61958  0.77255  0.48576  0.95510
    173   2.46742  4.57133  2.81237  2.51860  4.24358  3.13891  3.80885  3.69866  2.66695  3.30807  4.13078  2.25473  2.47762  2.99423  3.09168  1.98985  2.82949  3.26616  5.51257  4.18725    176 - -
          2.68618  4.42225  2.77519  2.73123  3.46354  2.40513  3.72494  3.29354  2.67741  2.69355  4.24690  2.90347  2.73739  3.18146  2.89801  2.37887  2.77519  2.98518  4.58477  3.61503
          0.02931  3.94034  4.66269  0.61958  0.77255  0.48576  0.95510
    174   3.23159  4.67380  4.29836  3.93863  3.16204  4.06818  4.57307  2.36993  3.70571  0.79597  3.16400  4.20752  4.49194  4.05780  3.87063  3.64710  3.52279  2.42486  5.06585  3.80480    177 - -
          2.68618  4.42225  2.77519  2.73123  3.46354  2.40513  3.72494  3.29354  2.67741  2.69355  4.24690  2.90347  2.73739  3.18146  2.89801  2.37887  2.77519  2.98518  4.58477  3.61503
          0.02931  3.94034  4.66269  0.61958  0.77255  0.48576  0.95510
    175   2.66457  0.81261  4.19938  3.95453  3.93036  3.27314  4.58669  3.08554  3.78184  2.99796  4.12149  3.92342  3.98545  4.12517  3.89418  2.93635  3.13704  2.82554  5.33213  4.21755    178 - -
          2.68618  4.42225  2.77519  2.73123  3.46354  2.40513  3.72494  3.29354  2.67741  2.69355  4.24690  2.90347  2.73739  3.18146  2.89801  2.37887  2.77519  2.98518  4.58477  3.61503
          0.02931  3.94034  4.66269  0.61958  0.77255  0.48576  0.95510
    176   2.80272  5.08739  1.38126  2.24265  4.61231  2.08986  3.83472  4.12980  2.85187  3.69283  4.55444  2.79421  3.81578  3.02365  3.39629  2.76974  3.13990  3.69396  5.80794  4.41368    179 - -
          2.68618  4.42225  2.77519  2.73123  3.46354  2.40513  3.72494  3.29354  2.67741  2.69355  4.24690  2.90347  2.73739  3.18146  2.89801  2.37887  2.77519  2.98518  4.58477  3.61503
          0.02931  3.94034  4.66269  0.61958  0.77255  0.48576  0.95510
    177   2.73057  4.84451  2.89868  2.55926  4.36136  2.25939  3.73630  3.78407  1.49944  3.35392  4.20943  3.02486  3.86066  2.90611  2.65865  2.76834  3.02089  3.41404  5.48234  4.21691    180 - -
          2.68618  4.42225  2.77519  2.73123  3.46354  2.40513  3.72494  3.29354  2.67741  2.69355  4.24690  2.90347  2.73739  3.18146  2.89801  2.37887  2.77519  2.98518  4.58477  3.61503
          0.02931  3.94034  4.66269  0.61958  0.77255  0.48576  0.95510
    178   2.44974  4.29490  3.48883  3.24414  4.02927  3.13189  4.25622  3.16468  3.18845  3.02576  4.07205  3.44254  3.84104  3.57991  3.44379  2.65178  1.06189  2.85239  5.46111  4.24594    181 - -
          2.68618  4.42225  2.77519  2.73123  3.46354  2.40513  3.72494  3.29354  2.67741  2.69355  4.24690  2.90347  2.73739  3.18146  2.89801  2.37887  2.77519  2.98518  4.58477  3.61503
          0.01982  3.93086        *  0.61958  0.77255  0.00000        *
//
