# Supplementary material for: MacSyFinder: A Program to Mine Genomes for Molecular Systems with an Application to CRISPR-Cas Systems
Source: PLoS One. 2014 Oct 17;9(10):e110726. doi: 10.1371/journal.pone.0110726 (PMC4201578; doi:10.1371/journal.pone.0110726)
Supplement: Data S2 — The Cas-Finder: models and profiles (compressed tarball archive). (ZIP) [file pone.0110726.s011.zip › Cas-Finder_macsyfinder/CASprofiles/cas5_TypeI.hmm]

HMMER3/b [3.0 | March 2010]
NAME  TIGR02593
ACC   TIGR02593
DESC  CRISPR_cas5: CRISPR-associated protein Cas5
LENG  43
ALPH  amino
RF    no
CS    no
MAP   yes
DATE  Sun Apr 11 22:18:55 2010
NSEQ  51
EFFN  33.839172
CKSUM 666541238
GA    17.80 15.00;
TC    17.80 15.00;
NC    15.80 14.00;
STATS LOCAL MSV       -7.8442  0.71938
STATS LOCAL VITERBI   -7.8871  0.71938
STATS LOCAL FORWARD   -4.4734  0.71938
HMM          A        C        D        E        F        G        H        I        K        L        M        N        P        Q        R        S        T        V        W        Y   
            m->m     m->i     m->d     i->m     i->i     d->m     d->d
  COMPO   2.35752  4.27785  3.88238  3.25281  2.88144  2.58742  3.97813  2.83147  2.97980  2.10249  4.04371  4.02512  2.62752  3.59779  2.89602  2.61084  2.73367  2.74932  4.27760  3.12905
          2.68618  4.42225  2.77519  2.73123  3.46354  2.40513  3.72494  3.29354  2.67741  2.69355  4.24690  2.90347  2.73739  3.18146  2.89801  2.37887  2.77519  2.98518  4.58477  3.61503
          0.00119  7.12872  7.85107  0.61958  0.77255  0.00000        *
      1   1.74735  2.94397  3.64301  3.21092  3.90873  2.88803  5.69300  2.43178  3.06756  3.25074  3.14390  3.64932  3.80546  5.09941  4.03955  3.20620  2.31082  2.30498  3.29118  2.77106      1 - -
          2.68618  4.42225  2.77519  2.73123  3.46354  2.40513  3.72494  3.29354  2.67741  2.69355  4.24690  2.90347  2.73739  3.18146  2.89801  2.37887  2.77519  2.98518  4.58477  3.61503
          0.00119  7.12872  7.85107  0.61958  0.77255  0.48576  0.95510
      2   6.40417  7.48411  8.48561  7.95912  1.98379  8.12322  8.48995  2.00678  7.92445  0.59922  5.29083  8.33046  7.85286  7.56442  7.78718  7.65276  6.59924  1.79770  8.06156  7.22778      2 - -
          2.68618  4.42225  2.77519  2.73123  3.46354  2.40513  3.72494  3.29354  2.67741  2.69355  4.24690  2.90347  2.73739  3.18146  2.89801  2.37887  2.77519  2.98518  4.58477  3.61503
          0.00119  7.12872  7.85107  0.61958  0.77255  0.48576  0.95510
      3   2.58239  4.24232  6.23091  3.77694  3.07930  5.59416  5.91792  2.30036  1.93500  1.78351  4.96758  5.69595  5.95969  3.23389  2.03185  3.81447  4.67756  1.96424  4.07634  3.03454      3 - -
          2.68618  4.42225  2.77519  2.73123  3.46354  2.40513  3.72494  3.29354  2.67741  2.69355  4.24690  2.90347  2.73739  3.18146  2.89801  2.37887  2.77519  2.98518  4.58477  3.61503
          0.00119  7.12872  7.85107  0.61958  0.77255  0.48576  0.95510
      4   2.44367  6.95963  7.77950  7.21458  1.70406  7.15391  7.54285  2.08542  7.07738  0.95748  3.89991  7.33357  7.27922  7.03405  7.04798  6.53717  5.95756  1.66234  7.66211  6.64264      4 - -
          2.68618  4.42225  2.77519  2.73123  3.46354  2.40513  3.72494  3.29354  2.67741  2.69355  4.24690  2.90347  2.73739  3.18146  2.89801  2.37887  2.77519  2.98518  4.58477  3.61503
          0.00119  7.12872  7.85107  0.61958  0.77255  0.48576  0.95510
      5   4.27904  4.22665  3.16703  1.78757  6.13393  5.05291  4.10809  5.61972  1.60145  4.04378  5.82981  4.52047  5.44636  3.29279  1.33328  3.22151  2.56139  3.16727  4.23076  3.83317      5 - -
          2.68618  4.42225  2.77519  2.73123  3.46354  2.40513  3.72494  3.29354  2.67741  2.69355  4.24690  2.90347  2.73739  3.18146  2.89801  2.37887  2.77519  2.98518  4.58477  3.61503
          0.00119  7.12872  7.85107  0.61958  0.77255  0.48576  0.95510
      6   2.52490  6.00145  6.63521  6.02655  3.03219  5.84431  6.19029  2.00135  5.81630  0.74618  5.06461  6.01235  6.19354  5.94080  5.82157  5.16216  3.45284  1.77599  6.66013  3.73435      6 - -
          2.68618  4.42225  2.77519  2.73123  3.46354  2.40513  3.72494  3.29354  2.67741  2.69355  4.24690  2.90347  2.73739  3.18146  2.89801  2.37887  2.77519  2.98518  4.58477  3.61503
          0.00119  7.12872  7.85107  0.61958  0.77255  0.48576  0.95510
      7   2.57795  6.79224  3.38835  2.23887  2.98458  5.05198  2.41288  5.62543  2.46446  5.09806  5.83258  3.55697  5.44547  3.33465  1.79098  1.91603  2.83244  5.18356  2.70745  3.69885      7 - -
          2.68618  4.42225  2.77519  2.73123  3.46354  2.40513  3.72494  3.29354  2.67741  2.69355  4.24690  2.90347  2.73739  3.18146  2.89801  2.37887  2.77519  2.98518  4.58477  3.61503
          0.11900  7.12872  2.19470  0.61958  0.77255  0.48576  0.95510
      8   1.72718  5.75903  6.05150  5.45251  2.28636  1.06095  5.79974  3.30884  5.28971  3.21548  4.87754  5.55440  3.68465  2.74428  5.38654  2.74301  3.17768  2.79481  6.37766  5.19502      8 - -
          2.68618  4.42225  2.77519  2.73123  3.46354  2.40513  3.72494  3.29354  2.67741  2.69355  4.24690  2.90347  2.73739  3.18146  2.89801  2.37887  2.77519  2.98518  4.58477  3.61503
          0.00134  7.01106  7.73341  0.61958  0.77255  0.47513  0.97234
      9   4.25140  6.72319  2.47395  2.76224  3.69890  3.01773  5.21956  5.52690  3.96123  2.82318  5.76829  4.50349  0.86580  3.34199  2.85743  2.56338  4.48267  5.10514  2.98776  5.76433      9 - -
          2.68632  4.42239  2.77533  2.73137  3.46368  2.40527  3.72508  3.29368  2.67755  2.69369  4.24704  2.90361  2.73753  3.18160  2.89815  2.37749  2.77533  2.98532  4.58491  3.61517
          0.04465  3.14056  7.80847  0.08164  2.54600  0.21508  1.64237
     10   2.86838  5.84938  6.23363  3.64814  2.43771  3.74996  3.81747  2.98536  5.45181  1.70862  2.54162  3.72458  5.96009  3.74393  2.83625  3.60388  2.09453  2.69375  3.34651  2.27683     11 - -
          2.68618  4.42225  2.77519  2.73123  3.46354  2.40513  3.72494  3.29354  2.67741  2.69355  4.24690  2.90347  2.73739  3.18146  2.89801  2.37887  2.77519  2.98518  4.58477  3.61503
          0.00119  7.12872  7.85107  0.61958  0.77255  0.48576  0.95510
     11   0.75155  5.90338  5.91232  5.32457  2.09134  2.78370  3.67755  4.35152  5.20196  4.09885  3.10855  5.52478  5.90577  2.42085  5.37647  3.45459  3.58923  3.44499  6.51536  3.35224     12 - -
          2.68618  4.42225  2.77519  2.73123  3.46354  2.40513  3.72494  3.29354  2.67741  2.69355  4.24690  2.90347  2.73739  3.18146  2.89801  2.37887  2.77519  2.98518  4.58477  3.61503
          0.00119  7.12872  7.85107  0.61958  0.77255  0.48576  0.95510
     12   3.05365  2.40573  5.20434  4.63852  2.99505  5.34464  2.54611  4.64656  3.55166  1.77255  5.24075  3.17315  5.72609  3.67995  4.95905  0.92631  4.61338  4.41624  6.71560  5.47458     13 - -
          2.68618  4.42225  2.77519  2.73123  3.46354  2.40513  3.72494  3.29354  2.67741  2.69355  4.24690  2.90347  2.73739  3.18146  2.89801  2.37887  2.77519  2.98518  4.58477  3.61503
          0.00119  7.12872  7.85107  0.61958  0.77255  0.48576  0.95510
     13   7.27147  8.06799  7.98412  8.02429  0.54658  7.62991  6.14354  3.16310  7.78184  5.82284  7.24761  7.10443  7.85926  7.30904  7.49532  7.05032  7.44717  2.66241  1.73735  2.11417     14 - -
          2.68618  4.42225  2.77519  2.73123  3.46354  2.40513  3.72494  3.29354  2.67741  2.69355  4.24690  2.90347  2.73739  3.18146  2.89801  2.37887  2.77519  2.98518  4.58477  3.61503
          0.00119  7.12872  7.85107  0.61958  0.77255  0.48576  0.95510
     14   3.02375  6.95375  5.38514  4.79200  6.65688  1.58109  5.86593  6.08337  1.78563  5.58858  6.37583  5.22782  5.98926  4.99424  1.21525  3.88717  1.74674  3.12209  7.70706  6.42558     15 - -
          2.68618  4.42225  2.77519  2.73123  3.46354  2.40513  3.72494  3.29354  2.67741  2.69355  4.24690  2.90347  2.73739  3.18146  2.89801  2.37887  2.77519  2.98518  4.58477  3.61503
          0.00119  7.12872  7.85107  0.61958  0.77255  0.48576  0.95510
     15   3.17565  6.79179  2.59244  2.95305  6.13791  3.52881  3.75438  2.31586  1.71789  3.54730  5.83217  2.13471  3.77397  3.38030  2.06388  3.42001  3.00343  3.48127  7.22385  3.01072     16 - -
          2.68618  4.42225  2.77519  2.73123  3.46354  2.40513  3.72494  3.29354  2.67741  2.69355  4.24690  2.90347  2.73739  3.18146  2.89801  2.37887  2.77519  2.98518  4.58477  3.61503
          0.03071  7.12872  3.52531  0.61958  0.77255  0.48576  0.95510
     16   3.25539  6.70827  3.28660  2.98725  3.96327  3.52494  2.93313  5.49407  3.98403  5.00202  5.75617  4.52521  0.63971  3.31546  3.40442  4.23883  4.49481  3.11968  7.15725  2.81761     17 - -
          2.68460  4.42313  2.77216  2.73211  3.46441  2.40533  3.72288  3.29442  2.67828  2.69141  4.24777  2.90434  2.73713  3.18234  2.89888  2.37974  2.77518  2.98606  4.58564  3.61591
          0.30343  1.34203  7.82158  0.01480  4.22031  0.25861  1.47894
     17   3.04894  6.24086  5.01122  1.68142  2.05435  5.27084  3.74334  4.78260  4.42313  3.07975  3.56795  4.91190  5.65474  3.23677  3.11126  2.30775  1.79807  3.30301  6.79878  2.21971     19 - -
          2.68618  4.42225  2.77519  2.73123  3.46354  2.40513  3.72494  3.29354  2.67741  2.69355  4.24690  2.90347  2.73739  3.18146  2.89801  2.37887  2.77519  2.98518  4.58477  3.61503
          0.00119  7.12872  7.85107  0.61958  0.77255  0.48576  0.95510
     18   2.60917  6.73040  3.67738  4.00404  2.61677  3.89648  4.18314  3.95814  2.37949  3.50530  2.47696  3.32030  4.11101  3.21466  2.55747  1.80753  1.76979  3.24733  7.17922  5.78477     20 - -
          2.68618  4.42225  2.77519  2.73123  3.46354  2.40513  3.72494  3.29354  2.67741  2.69355  4.24690  2.90347  2.73739  3.18146  2.89801  2.37887  2.77519  2.98518  4.58477  3.61503
          0.00119  7.12872  7.85107  0.61958  0.77255  0.48576  0.95510
     19   3.06789  6.69928  2.88201  3.20811  2.22273  2.31185  3.91275  2.55291  2.16913  3.71384  5.75052  3.20284  5.47078  4.38077  2.95317  2.06232  3.19025  3.24427  3.99267  2.61170     21 - -
          2.68618  4.42225  2.77519  2.73123  3.46354  2.40513  3.72494  3.29354  2.67741  2.69355  4.24690  2.90347  2.73739  3.18146  2.89801  2.37887  2.77519  2.98518  4.58477  3.61503
          0.00119  7.12872  7.85107  0.61958  0.77255  0.48576  0.95510
     20   2.36153  6.78780  2.63080  2.47774  2.97384  1.65857  5.24039  5.61739  2.62077  3.67433  5.82869  3.33208  5.44669  1.74736  4.46809  3.48942  2.95680  2.46303  7.22100  5.81055     22 - -
          2.68655  4.42262  2.77556  2.73160  3.46391  2.40324  3.72531  3.29391  2.67778  2.69392  4.24727  2.90384  2.73777  3.18183  2.89838  2.37743  2.77556  2.98555  4.58514  3.61540
          0.11455  2.22706  7.85107  0.03384  3.40291  0.48576  0.95510
     21   2.97595  6.38657  4.82917  1.43892  2.70783  3.79836  2.78010  3.96621  3.66216  2.69111  5.46849  3.17997  5.58290  4.59690  3.31603  2.56417  3.82963  2.08441  6.91626  2.13222     24 - -
          2.68618  4.42225  2.77519  2.73123  3.46354  2.40513  3.72494  3.29354  2.67741  2.69355  4.24690  2.90347  2.73739  3.18146  2.89801  2.37887  2.77519  2.98518  4.58477  3.61503
          0.00119  7.12872  7.85107  0.61958  0.77255  0.48576  0.95510
     22   1.91414  6.63397  4.64605  4.08738  5.91086  3.53701  5.30981  3.83898  1.73731  3.62142  5.69387  4.61914  5.50795  2.24121  1.11265  3.17467  4.54288  3.52748  7.10846  3.54456     25 - -
          2.68618  4.42225  2.77519  2.73123  3.46354  2.40513  3.72494  3.29354  2.67741  2.69355  4.24690  2.90347  2.73739  3.18146  2.89801  2.37887  2.77519  2.98518  4.58477  3.61503
          0.00119  7.12872  7.85107  0.61958  0.77255  0.48576  0.95510
     23   3.44526  3.92288  2.22606  2.45436  3.57595  5.07484  3.53076  5.48377  3.18192  1.82537  3.80951  4.55706  1.94247  2.89220  3.02279  2.49326  3.71263  2.51416  7.16497  4.18450     26 - -
          2.68618  4.42225  2.77519  2.73123  3.46354  2.40513  3.72494  3.29354  2.67741  2.69355  4.24690  2.90347  2.73739  3.18146  2.89801  2.37887  2.77519  2.98518  4.58477  3.61503
          0.00119  7.12872  7.85107  0.61958  0.77255  0.48576  0.95510
     24   4.86412  6.77957  7.51526  7.56998  7.77898  3.65947  7.91788  7.31100  7.40426  7.00614  7.71007  6.57080  3.41410  7.39980  7.27794  0.80521  0.79895  3.57104  9.11618  8.16419     27 - -
          2.68618  4.42225  2.77519  2.73123  3.46354  2.40513  3.72494  3.29354  2.67741  2.69355  4.24690  2.90347  2.73739  3.18146  2.89801  2.37887  2.77519  2.98518  4.58477  3.61503
          0.00119  7.12872  7.85107  0.61958  0.77255  0.48576  0.95510
     25   3.35932  5.92736  5.79515  2.77052  2.11734  3.25673  4.16200  4.38055  5.10603  1.82329  5.04107  3.58297  5.88162  4.00082  3.95689  4.79088  4.65615  2.96954  4.34017  0.95257     28 - -
          2.68618  4.42225  2.77519  2.73123  3.46354  2.40513  3.72494  3.29354  2.67741  2.69355  4.24690  2.90347  2.73739  3.18146  2.89801  2.37887  2.77519  2.98518  4.58477  3.61503
          0.00119  7.12872  7.85107  0.61958  0.77255  0.48576  0.95510
     26   3.12155  6.78483  2.57617  3.15335  6.12771  3.44532  2.75027  5.61214  3.97677  2.83096  4.28688  3.80698  1.05218  3.01510  2.80802  2.65778  3.77516  3.57336  7.21883  3.21065     29 - -
          2.68618  4.42225  2.77519  2.73123  3.46354  2.40513  3.72494  3.29354  2.67741  2.69355  4.24690  2.90347  2.73739  3.18146  2.89801  2.37887  2.77519  2.98518  4.58477  3.61503
          0.00119  7.12872  7.85107  0.61958  0.77255  0.48576  0.95510
     27   4.45303  3.82499  6.43015  3.55610  1.76244  5.62377  4.01582  2.68295  5.59565  1.29680  4.94489  3.51784  5.98734  5.72428  5.59902  4.93563  3.45092  1.30841  6.44779  3.20320     30 - -
          2.68618  4.42225  2.77519  2.73123  3.46354  2.40513  3.72494  3.29354  2.67741  2.69355  4.24690  2.90347  2.73739  3.18146  2.89801  2.37887  2.77519  2.98518  4.58477  3.61503
          0.00119  7.12872  7.85107  0.61958  0.77255  0.48576  0.95510
     28   5.31131  6.60701  7.36454  6.80666  5.54926  6.62207  7.10083  2.29249  6.64087  2.81632  3.14109  6.83677  0.34971  6.72785  6.65455  3.83471  5.55900  3.11813  7.43655  6.31630     31 - -
          2.68618  4.42225  2.77519  2.73123  3.46354  2.40513  3.72494  3.29354  2.67741  2.69355  4.24690  2.90347  2.73739  3.18146  2.89801  2.37887  2.77519  2.98518  4.58477  3.61503
          0.00119  7.12872  7.85107  0.61958  0.77255  0.48576  0.95510
     29   3.57974  6.21914  5.95711  5.42327  5.53529  3.23278  3.01164  4.89307  5.34118  2.77496  3.53144  5.62834  1.03736  5.59350  5.59129  2.33780  1.23393  4.64456  7.01289  5.81481     32 - -
          2.68618  4.42225  2.77519  2.73123  3.46354  2.40513  3.72494  3.29354  2.67741  2.69355  4.24690  2.90347  2.73739  3.18146  2.89801  2.37887  2.77519  2.98518  4.58477  3.61503
          0.00119  7.12872  7.85107  0.61958  0.77255  0.48576  0.95510
     30   5.16107  6.73270  6.48304  5.59026  5.89467  6.05109  6.00928  3.64544  1.90859  3.03637  5.82724  5.80554  0.92511  5.30329  1.61369  5.42144  5.33619  3.77190  7.19995  2.13475     33 - -
          2.68618  4.42225  2.77519  2.73123  3.46354  2.40513  3.72494  3.29354  2.67741  2.69355  4.24690  2.90347  2.73739  3.18146  2.89801  2.37887  2.77519  2.98518  4.58477  3.61503
          0.00119  7.12872  7.85107  0.61958  0.77255  0.48576  0.95510
     31   2.68266  6.78265  4.94914  2.99977  6.39823  5.25678  5.69967  5.86432  4.47984  5.39917  6.16108  4.94192  3.80082  2.70050  4.95272  0.59213  1.88675  3.45522  7.56389  6.19902     34 - -
          2.68618  4.42225  2.77519  2.73123  3.46354  2.40513  3.72494  3.29354  2.67741  2.69355  4.24690  2.90347  2.73739  3.18146  2.89801  2.37887  2.77519  2.98518  4.58477  3.61503
          0.00119  7.12872  7.85107  0.61958  0.77255  0.48576  0.95510
     32   0.83876  6.80243  6.73224  3.64757  7.52838  2.47320  7.57938  7.01147  6.89547  6.70361  3.61207  6.36051  6.45292  6.97933  6.99062  5.09634  0.89167  6.16153  8.88147  7.81714     35 - -
          2.68618  4.42225  2.77519  2.73123  3.46354  2.40513  3.72494  3.29354  2.67741  2.69355  4.24690  2.90347  2.73739  3.18146  2.89801  2.37887  2.77519  2.98518  4.58477  3.61503
          0.00119  7.12872  7.85107  0.61958  0.77255  0.48576  0.95510
     33   2.02854  3.65107  7.57380  7.06128  5.89886  6.97994  7.54745  1.72364  6.95602  0.91598  3.53192  7.15175  7.21466  7.12133  7.03447  6.37367  5.71594  1.52154  7.86999  6.70068     36 - -
          2.68618  4.42225  2.77519  2.73123  3.46354  2.40513  3.72494  3.29354  2.67741  2.69355  4.24690  2.90347  2.73739  3.18146  2.89801  2.37887  2.77519  2.98518  4.58477  3.61503
          0.00119  7.12872  7.85107  0.61958  0.77255  0.48576  0.95510
     34   2.70288  5.86533  6.12472  5.52665  3.83224  5.57653  5.89403  1.59097  1.98111  1.56526  4.98235  3.66271  5.94321  3.24371  2.50381  4.87461  3.59685  2.40352  6.48210  2.77753     37 - -
          2.68618  4.42225  2.77519  2.73123  3.46354  2.40513  3.72494  3.29354  2.67741  2.69355  4.24690  2.90347  2.73739  3.18146  2.89801  2.37887  2.77519  2.98518  4.58477  3.61503
          0.04274  7.12872  3.19315  0.61958  0.77255  0.48576  0.95510
     35   3.55785  7.34181  7.63772  7.71726  8.20776  0.04255  8.27131  7.89187  7.78202  7.49387  8.28678  7.09090  6.96585  7.83118  7.66312  5.72675  6.10215  6.89025  9.21266  8.54002     38 - -
          2.68618  4.42225  2.77519  2.73123  3.46354  2.40513  3.72494  3.29354  2.67741  2.69355  4.24690  2.90347  2.73739  3.18146  2.89801  2.37887  2.77519  2.98518  4.58477  3.61503
          0.00124  7.08722  7.80956  0.61958  0.77255  0.21813  1.62977
     36   1.97645  5.86569  6.47450  5.85849  3.45204  3.44646  3.87220  1.30496  5.64080  1.10177  2.30545  5.83633  6.02858  5.76567  5.64268  4.98146  4.72718  3.54194  6.48601  5.31357     39 - -
          2.68618  4.42225  2.77519  2.73123  3.46354  2.40513  3.72494  3.29354  2.67741  2.69355  4.24690  2.90347  2.73739  3.18146  2.89801  2.37887  2.77519  2.98518  4.58477  3.61503
          0.00119  7.12872  7.85107  0.61958  0.77255  0.48576  0.95510
     37   2.80715  3.86611  6.60495  5.99713  2.85312  5.81189  6.16225  1.72362  5.78679  0.72650  5.07094  5.98089  6.16610  5.91668  5.79413  2.77363  4.84770  2.35879  6.64026  5.46574     40 - -
          2.68618  4.42225  2.77519  2.73123  3.46354  2.40513  3.72494  3.29354  2.67741  2.69355  4.24690  2.90347  2.73739  3.18146  2.89801  2.37887  2.77519  2.98518  4.58477  3.61503
          0.00119  7.12872  7.85107  0.61958  0.77255  0.48576  0.95510
     38   1.80692  2.27044  2.63274  2.43654  6.06453  1.87215  3.22165  5.53545  2.91333  2.49566  3.49887  4.54237  5.45900  3.50068  4.48814  2.35969  4.51497  3.72514  7.18714  3.92575     41 - -
          2.68618  4.42225  2.77519  2.73123  3.46354  2.40513  3.72494  3.29354  2.67741  2.69355  4.24690  2.90347  2.73739  3.18146  2.89801  2.37887  2.77519  2.98518  4.58477  3.61503
          0.07671  7.12872  2.61675  0.61958  0.77255  0.48576  0.95510
     39   0.90376  3.54195  3.45845  3.93767  6.03041  3.02098  5.19804  5.50561  3.93961  5.00009  5.74628  2.10875  5.39898  3.41304  3.19563  2.02860  3.07598  3.13645  7.14363  5.74290     42 - -
          2.68618  4.42225  2.77519  2.73123  3.46354  2.40513  3.72494  3.29354  2.67741  2.69355  4.24690  2.90347  2.73739  3.18146  2.89801  2.37887  2.77519  2.98518  4.58477  3.61503
          0.00129  7.05330  7.77564  0.61958  0.77255  1.48700  0.25625
     40   0.87385  2.98392  7.10888  6.56648  5.63137  3.39567  6.89166  1.21422  6.40841  2.54718  5.52834  6.57009  6.70227  6.58006  6.45820  5.71548  5.28703  2.36291  7.34562  6.15079     43 - -
          2.68618  4.42225  2.77519  2.73123  3.46354  2.40513  3.72494  3.29354  2.67741  2.69355  4.24690  2.90347  2.73739  3.18146  2.89801  2.37887  2.77519  2.98518  4.58477  3.61503
          0.00129  7.05330  7.77564  0.61958  0.77255  0.15242  1.95634
     41   2.83295  2.22970  6.38588  5.77253  3.48735  5.61739  3.73089  4.26275  3.12239  1.09379  2.97475  5.77026  5.98137  5.70051  3.04173  3.70488  2.75438  3.21130  6.45180  1.96897     44 - -
          2.68618  4.42225  2.77519  2.73123  3.46354  2.40513  3.72494  3.29354  2.67741  2.69355  4.24690  2.90347  2.73739  3.18146  2.89801  2.37887  2.77519  2.98518  4.58477  3.61503
          0.00119  7.12872  7.85107  0.61958  0.77255  0.48576  0.95510
     42   2.38855  6.76363  5.73639  5.36406  5.53379  0.49312  3.71741  5.63402  5.32047  5.27135  6.18950  5.67492  6.28348  3.77269  5.63170  3.32053  5.28380  5.33150  1.97172  3.59619     45 - -
          2.68618  4.42225  2.77519  2.73123  3.46354  2.40513  3.72494  3.29354  2.67741  2.69355  4.24690  2.90347  2.73739  3.18146  2.89801  2.37887  2.77519  2.98518  4.58477  3.61503
          0.00119  7.12872  7.85107  0.61958  0.77255  0.48576  0.95510
     43   3.59829  6.55969  2.98509  2.69186  3.97596  5.12841  3.43632  1.80901  1.39013  2.13488  5.62599  4.64653  5.51881  4.46749  2.31355  4.32869  4.53938  4.89987  7.05139  2.25226     46 - -
          2.68618  4.42225  2.77519  2.73123  3.46354  2.40513  3.72494  3.29354  2.67741  2.69355  4.24690  2.90347  2.73739  3.18146  2.89801  2.37887  2.77519  2.98518  4.58477  3.61503
          0.00080  7.12833        *  0.61958  0.77255  0.00000        *
//
