# Supplementary material for: MacSyFinder: A Program to Mine Genomes for Molecular Systems with an Application to CRISPR-Cas Systems
Source: PLoS One. 2014 Oct 17;9(10):e110726. doi: 10.1371/journal.pone.0110726 (PMC4201578; doi:10.1371/journal.pone.0110726)
Supplement: Data S2 — The Cas-Finder: models and profiles (compressed tarball archive). (ZIP) [file pone.0110726.s011.zip › Cas-Finder_macsyfinder/CASprofiles/cas5_TypeIE.hmm]

HMMER3/b [3.0 | March 2010]
NAME  TIGR01868
ACC   TIGR01868
DESC  casD_Cas5e: CRISPR-associated protein Cas5/CasD, subtype I-E/ECOLI
LENG  230
ALPH  amino
RF    no
CS    no
MAP   yes
DATE  Sun Apr 11 22:13:11 2010
NSEQ  6
EFFN  1.532227
CKSUM 985378803
GA    68.95 68.95;
TC    68.95 68.95;
NC    66.95 66.95;
STATS LOCAL MSV      -10.5096  0.70376
STATS LOCAL VITERBI  -11.4977  0.70376
STATS LOCAL FORWARD   -4.9387  0.70376
HMM          A        C        D        E        F        G        H        I        K        L        M        N        P        Q        R        S        T        V        W        Y   
            m->m     m->i     m->d     i->m     i->i     d->m     d->d
  COMPO   2.37678  4.36384  2.95776  2.66614  3.47220  2.78801  3.78838  3.05272  2.76103  2.39161  3.71804  3.28601  3.15659  3.07639  2.63307  2.70026  2.78375  2.69472  4.59619  3.61495
          2.68618  4.42225  2.77519  2.73123  3.46354  2.40513  3.72494  3.29354  2.67741  2.69355  4.24690  2.90347  2.73739  3.18146  2.89801  2.37887  2.77519  2.98518  4.58477  3.61503
          0.01760  4.44452  5.16687  0.61958  0.77255  0.00000        *
      1   2.31503  5.03931  3.02580  2.48564  4.38366  3.48459  3.70970  3.82795  2.44289  3.36895  4.14888  3.01083  2.81603  2.36281  2.34425  2.01132  2.94743  3.44429  5.54861  4.18717      1 - -
          2.68618  4.42225  2.77519  2.73123  3.46354  2.40513  3.72494  3.29354  2.67741  2.69355  4.24690  2.90347  2.73739  3.18146  2.89801  2.37887  2.77519  2.98518  4.58477  3.61503
          0.01760  4.44452  5.16687  0.61958  0.77255  0.48576  0.95510
      2   2.82062  4.30444  4.16587  3.60481  2.27384  2.74946  3.97897  2.76950  3.49271  2.48015  3.42385  3.79911  4.24676  3.70447  3.68675  3.16742  2.42799  2.57696  2.76463  2.01363      2 - -
          2.68618  4.42225  2.77519  2.73123  3.46354  2.40513  3.72494  3.29354  2.67741  2.69355  4.24690  2.90347  2.73739  3.18146  2.89801  2.37887  2.77519  2.98518  4.58477  3.61503
          0.01760  4.44452  5.16687  0.61958  0.77255  0.48576  0.95510
      3   3.64526  4.89879  5.46311  4.89305  2.29369  4.95958  5.17299  1.82081  4.75287  0.77949  3.02199  5.05990  5.06822  4.70153  4.75014  4.32656  3.85538  2.54833  5.29571  4.18175      3 - -
          2.68618  4.42225  2.77519  2.73123  3.46354  2.40513  3.72494  3.29354  2.67741  2.69355  4.24690  2.90347  2.73739  3.18146  2.89801  2.37887  2.77519  2.98518  4.58477  3.61503
          0.01760  4.44452  5.16687  0.61958  0.77255  0.48576  0.95510
      4   3.17337  4.53450  4.83586  4.28071  3.45224  4.41042  4.81107  1.48914  4.13481  1.21952  3.29975  4.46940  4.71298  4.32846  4.27480  3.74956  2.44045  2.11099  5.30490  4.16287      4 - -
          2.68618  4.42225  2.77519  2.73123  3.46354  2.40513  3.72494  3.29354  2.67741  2.69355  4.24690  2.90347  2.73739  3.18146  2.89801  2.37887  2.77519  2.98518  4.58477  3.61503
          0.01760  4.44452  5.16687  0.61958  0.77255  0.48576  0.95510
      5   3.48326  4.77662  5.25296  4.68821  2.29659  4.75295  4.99547  2.36532  4.54598  0.85392  3.08101  4.84057  4.93795  4.57016  4.58501  4.10646  3.70428  1.86506  5.22325  4.05933      5 - -
          2.68618  4.42225  2.77519  2.73123  3.46354  2.40513  3.72494  3.29354  2.67741  2.69355  4.24690  2.90347  2.73739  3.18146  2.89801  2.37887  2.77519  2.98518  4.58477  3.61503
          0.01760  4.44452  5.16687  0.61958  0.77255  0.48576  0.95510
      6   2.74725  3.16827  3.30504  2.72456  3.90909  3.61027  2.73102  3.33195  2.55006  2.97558  3.83060  3.19923  3.99114  2.43972  2.08953  2.84053  2.97181  3.05854  3.06609  3.94208      6 - -
          2.68618  4.42225  2.77519  2.73123  3.46354  2.40513  3.72494  3.29354  2.67741  2.69355  4.24690  2.90347  2.73739  3.18146  2.89801  2.37887  2.77519  2.98518  4.58477  3.61503
          0.01760  4.44452  5.16687  0.61958  0.77255  0.48576  0.95510
      7   3.72741  4.97415  5.47133  4.93859  3.30946  5.07022  5.40358  1.80254  4.76477  0.63923  3.08196  5.17224  5.17285  4.79574  4.80947  4.47737  3.94985  2.41363  5.51054  4.46883      7 - -
          2.68618  4.42225  2.77519  2.73123  3.46354  2.40513  3.72494  3.29354  2.67741  2.69355  4.24690  2.90347  2.73739  3.18146  2.89801  2.37887  2.77519  2.98518  4.58477  3.61503
          0.01760  4.44452  5.16687  0.61958  0.77255  0.48576  0.95510
      8   2.01512  5.03909  2.94970  1.79222  4.29881  3.49989  3.72803  3.74454  2.50592  3.31207  4.11203  3.00716  3.91623  2.40998  2.97105  2.74322  2.97611  3.39191  5.51457  2.95759      8 - -
          2.68618  4.42225  2.77519  2.73123  3.46354  2.40513  3.72494  3.29354  2.67741  2.69355  4.24690  2.90347  2.73739  3.18146  2.89801  2.37887  2.77519  2.98518  4.58477  3.61503
          0.01760  4.44452  5.16687  0.61958  0.77255  0.48576  0.95510
      9   1.29686  4.43059  3.88340  3.71106  4.82519  1.01798  4.76195  4.23644  3.84153  3.95628  4.77729  3.72561  4.00005  4.07595  4.09302  2.69413  3.03627  3.58506  6.14956  5.00019      9 - -
          2.68618  4.42225  2.77519  2.73123  3.46354  2.40513  3.72494  3.29354  2.67741  2.69355  4.24690  2.90347  2.73739  3.18146  2.89801  2.37887  2.77519  2.98518  4.58477  3.61503
          0.01760  4.44452  5.16687  0.61958  0.77255  0.48576  0.95510
     10   3.68806  5.30787  4.35842  4.30170  5.19165  3.96537  5.29486  4.93364  4.41763  4.47345  5.57011  4.53660  0.22790  4.78429  4.56344  3.88074  4.17745  4.50336  6.17627  5.33050     10 - -
          2.68618  4.42225  2.77519  2.73123  3.46354  2.40513  3.72494  3.29354  2.67741  2.69355  4.24690  2.90347  2.73739  3.18146  2.89801  2.37887  2.77519  2.98518  4.58477  3.61503
          0.01760  4.44452  5.16687  0.61958  0.77255  0.48576  0.95510
     11   3.73197  5.01065  5.38235  4.82496  3.22392  4.99773  5.27435  2.44455  4.62719  0.84400  1.47019  5.07259  5.10155  4.66214  4.67391  4.38405  3.94483  2.67552  5.40979  4.39263     11 - -
          2.68618  4.42225  2.77519  2.73123  3.46354  2.40513  3.72494  3.29354  2.67741  2.69355  4.24690  2.90347  2.73739  3.18146  2.89801  2.37887  2.77519  2.98518  4.58477  3.61503
          0.01760  4.44452  5.16687  0.61958  0.77255  0.48576  0.95510
     12   3.09001  5.03208  3.46098  3.01896  3.89920  3.81222  4.03143  3.38662  2.68616  2.05733  3.94721  3.46382  4.24949  1.12625  2.97432  3.18423  3.33485  3.25496  5.38545  4.04889     12 - -
          2.68618  4.42225  2.77519  2.73123  3.46354  2.40513  3.72494  3.29354  2.67741  2.69355  4.24690  2.90347  2.73739  3.18146  2.89801  2.37887  2.77519  2.98518  4.58477  3.61503
          0.01760  4.44452  5.16687  0.61958  0.77255  0.48576  0.95510
     13   1.11125  4.38448  3.92190  3.65819  4.70346  3.17005  4.66249  4.10672  3.69875  3.82445  4.64146  3.67827  3.95987  3.95898  3.96884  1.18595  2.97066  3.48882  6.05215  4.86946     13 - -
          2.68618  4.42225  2.77519  2.73123  3.46354  2.40513  3.72494  3.29354  2.67741  2.69355  4.24690  2.90347  2.73739  3.18146  2.89801  2.37887  2.77519  2.98518  4.58477  3.61503
          0.01760  4.44452  5.16687  0.61958  0.77255  0.48576  0.95510
     14   4.31021  5.34511  5.27667  5.11319  1.52225  4.91786  3.68264  3.95586  4.90175  3.19323  4.49939  4.50630  5.18424  4.64600  4.76521  4.30400  4.51038  3.88107  1.05942  1.53857     14 - -
          2.68618  4.42225  2.77519  2.73123  3.46354  2.40513  3.72494  3.29354  2.67741  2.69355  4.24690  2.90347  2.73739  3.18146  2.89801  2.37887  2.77519  2.98518  4.58477  3.61503
          0.01760  4.44452  5.16687  0.61958  0.77255  0.48576  0.95510
     15   3.52732  5.20797  4.31248  4.29804  5.35847  0.21916  5.34241  5.13650  4.55320  4.69901  5.70532  4.47983  4.61098  4.83300  4.69002  3.72072  4.04992  4.55392  6.26458  5.49211     15 - -
          2.68618  4.42225  2.77519  2.73123  3.46354  2.40513  3.72494  3.29354  2.67741  2.69355  4.24690  2.90347  2.73739  3.18146  2.89801  2.37887  2.77519  2.98518  4.58477  3.61503
          0.01760  4.44452  5.16687  0.61958  0.77255  0.48576  0.95510
     16   2.23686  5.05698  2.93653  2.11640  4.38411  2.61543  3.72851  3.83001  2.50556  3.38007  4.16440  2.99283  3.90028  2.38677  2.98242  2.71652  2.11089  3.45014  5.57114  4.19922     16 - -
          2.68618  4.42225  2.77519  2.73123  3.46354  2.40513  3.72494  3.29354  2.67741  2.69355  4.24690  2.90347  2.73739  3.18146  2.89801  2.37887  2.77519  2.98518  4.58477  3.61503
          0.01760  4.44452  5.16687  0.61958  0.77255  0.48576  0.95510
     17   2.69662  4.86475  2.45934  2.54497  4.10848  3.51174  2.87060  3.51747  2.56328  3.13475  3.95633  3.06076  2.94851  2.90652  3.02337  2.73904  2.47126  2.16230  5.38907  4.05908     17 - -
          2.68618  4.42225  2.77519  2.73123  3.46354  2.40513  3.72494  3.29354  2.67741  2.69355  4.24690  2.90347  2.73739  3.18146  2.89801  2.37887  2.77519  2.98518  4.58477  3.61503
          0.01760  4.44452  5.16687  0.61958  0.77255  0.48576  0.95510
     18   1.41747  4.39340  3.87373  3.49981  4.57056  3.19481  4.50759  3.96522  3.49609  3.66365  4.47779  3.60543  3.94424  3.77580  3.80993  1.24419  2.11095  3.40750  5.91269  4.71431     18 - -
          2.68618  4.42225  2.77519  2.73123  3.46354  2.40513  3.72494  3.29354  2.67741  2.69355  4.24690  2.90347  2.73739  3.18146  2.89801  2.37887  2.77519  2.98518  4.58477  3.61503
          0.01760  4.44452  5.16687  0.61958  0.77255  0.48576  0.95510
     19   2.77523  4.23613  4.25181  3.66527  2.56427  3.89315  4.19540  2.05468  3.53492  2.21428  2.54414  3.87571  4.24830  3.75483  2.22071  3.18376  3.00657  2.00531  4.85023  3.66609     19 - -
          2.68618  4.42225  2.77519  2.73123  3.46354  2.40513  3.72494  3.29354  2.67741  2.69355  4.24690  2.90347  2.73739  3.18146  2.89801  2.37887  2.77519  2.98518  4.58477  3.61503
          0.01760  4.44452  5.16687  0.61958  0.77255  0.48576  0.95510
     20   2.83255  5.07491  2.18877  2.07511  1.93713  2.60477  3.82170  3.74595  2.69929  3.34354  4.17291  3.01430  3.97071  2.98835  3.19217  2.83677  3.08098  3.41513  5.56503  4.18960     20 - -
          2.68618  4.42225  2.77519  2.73123  3.46354  2.40513  3.72494  3.29354  2.67741  2.69355  4.24690  2.90347  2.73739  3.18146  2.89801  2.37887  2.77519  2.98518  4.58477  3.61503
          0.01760  4.44452  5.16687  0.61958  0.77255  0.48576  0.95510
     21   3.08746  5.68571  1.95941  1.85873  4.99277  1.58306  3.93282  4.51568  2.89795  3.98879  4.80290  2.11151  4.03507  3.08132  3.48348  2.98058  3.36351  4.06895  6.13866  4.63709     21 - -
          2.68618  4.42225  2.77519  2.73123  3.46354  2.40513  3.72494  3.29354  2.67741  2.69355  4.24690  2.90347  2.73739  3.18146  2.89801  2.37887  2.77519  2.98518  4.58477  3.61503
          0.01760  4.44452  5.16687  0.61958  0.77255  0.48576  0.95510
     22   2.69903  4.70009  3.23941  2.01863  3.89938  3.57551  3.79405  2.60427  2.63776  2.93000  3.78911  3.16876  3.96354  2.99458  2.45771  2.79752  2.45466  2.39248  5.24737  3.95793     22 - -
          2.68618  4.42225  2.77519  2.73123  3.46354  2.40513  3.72494  3.29354  2.67741  2.69355  4.24690  2.90347  2.73739  3.18146  2.89801  2.37887  2.77519  2.98518  4.58477  3.61503
          0.01760  4.44452  5.16687  0.61958  0.77255  0.48576  0.95510
     23   3.13935  5.13751  3.66725  3.19330  4.83021  2.18548  4.12740  4.28761  2.55189  3.79353  4.66608  3.56650  4.25902  3.30226  0.82178  3.20954  3.44509  3.88989  5.80844  4.65249     23 - -
          2.68618  4.42225  2.77519  2.73123  3.46354  2.40513  3.72494  3.29354  2.67741  2.69355  4.24690  2.90347  2.73739  3.18146  2.89801  2.37887  2.77519  2.98518  4.58477  3.61503
          0.01760  4.44452  5.16687  0.61958  0.77255  0.48576  0.95510
     24   2.80934  5.01962  1.59652  2.54755  4.39563  3.46979  3.89943  3.74064  2.77084  3.40935  4.25397  3.07090  2.18206  3.06319  3.25498  2.83358  3.09377  2.41485  5.67042  4.30658     24 - -
          2.68618  4.42225  2.77519  2.73123  3.46354  2.40513  3.72494  3.29354  2.67741  2.69355  4.24690  2.90347  2.73739  3.18146  2.89801  2.37887  2.77519  2.98518  4.58477  3.61503
          0.01760  4.44452  5.16687  0.61958  0.77255  0.48576  0.95510
     25   2.84834  4.68267  4.08086  3.90780  4.62044  3.49198  4.86209  3.83110  3.86436  3.67013  4.70816  3.98443  4.25177  4.23353  4.06623  3.05918  0.48254  3.45205  5.99442  4.84739     25 - -
          2.68618  4.42225  2.77519  2.73123  3.46354  2.40513  3.72494  3.29354  2.67741  2.69355  4.24690  2.90347  2.73739  3.18146  2.89801  2.37887  2.77519  2.98518  4.58477  3.61503
          0.01760  4.44452  5.16687  0.61958  0.77255  0.48576  0.95510
     26   2.72473  4.86542  3.15276  2.59972  4.11465  2.77172  3.75031  3.52031  2.50468  2.13599  3.95762  3.10246  3.94332  2.44378  2.35129  2.32025  2.95690  3.20922  5.37798  4.06631     26 - -
          2.68618  4.42225  2.77519  2.73123  3.46354  2.40513  3.72494  3.29354  2.67741  2.69355  4.24690  2.90347  2.73739  3.18146  2.89801  2.37887  2.77519  2.98518  4.58477  3.61503
          0.01760  4.44452  5.16687  0.61958  0.77255  0.48576  0.95510
     27   2.70088  5.03159  2.06654  2.45775  4.32079  3.48588  3.69807  3.76004  2.46417  2.70895  4.10258  2.99115  2.94668  2.82367  2.47036  2.69988  2.44690  3.39322  5.51432  4.14789     27 - -
          2.68618  4.42225  2.77519  2.73123  3.46354  2.40513  3.72494  3.29354  2.67741  2.69355  4.24690  2.90347  2.73739  3.18146  2.89801  2.37887  2.77519  2.98518  4.58477  3.61503
          0.01760  4.44452  5.16687  0.61958  0.77255  0.48576  0.95510
     28   2.82390  4.35781  4.01101  2.63585  1.66470  3.86165  3.99272  2.78388  3.36278  2.44210  2.56681  3.72333  4.22719  3.60782  3.60531  3.14102  3.05465  2.60713  4.62993  2.49854     28 - -
          2.68618  4.42225  2.77519  2.73123  3.46354  2.40513  3.72494  3.29354  2.67741  2.69355  4.24690  2.90347  2.73739  3.18146  2.89801  2.37887  2.77519  2.98518  4.58477  3.61503
          0.01760  4.44452  5.16687  0.61958  0.77255  0.48576  0.95510
     29   3.68806  5.30787  4.35842  4.30170  5.19165  3.96537  5.29486  4.93364  4.41763  4.47345  5.57011  4.53660  0.22790  4.78429  4.56344  3.88074  4.17745  4.50336  6.17627  5.33050     29 - -
          2.68618  4.42225  2.77519  2.73123  3.46354  2.40513  3.72494  3.29354  2.67741  2.69355  4.24690  2.90347  2.73739  3.18146  2.89801  2.37887  2.77519  2.98518  4.58477  3.61503
          0.01760  4.44452  5.16687  0.61958  0.77255  0.48576  0.95510
     30   1.78642  4.39793  3.85118  3.46961  4.51640  3.20913  4.47725  3.90149  3.46281  3.60575  4.42747  3.59420  3.94831  3.74712  3.77966  1.59065  1.30629  3.37159  5.86582  4.66329     30 - -
          2.68618  4.42225  2.77519  2.73123  3.46354  2.40513  3.72494  3.29354  2.67741  2.69355  4.24690  2.90347  2.73739  3.18146  2.89801  2.37887  2.77519  2.98518  4.58477  3.61503
          0.01760  4.44452  5.16687  0.61958  0.77255  0.48576  0.95510
     31   2.25612  5.29196  3.50119  2.84901  4.74377  3.76753  3.78061  4.10624  1.51146  3.56803  4.40110  3.29113  4.14241  2.90614  1.42931  3.07773  3.27529  3.75729  5.64354  4.42451     31 - -
          2.68618  4.42225  2.77519  2.73123  3.46354  2.40513  3.72494  3.29354  2.67741  2.69355  4.24690  2.90347  2.73739  3.18146  2.89801  2.37887  2.77519  2.98518  4.58477  3.61503
          0.01760  4.44452  5.16687  0.61958  0.77255  0.48576  0.95510
     32   2.70664  4.61561  3.83384  3.71668  4.72815  3.34107  4.78533  4.35186  3.83437  4.03672  4.93334  3.81161  4.13298  4.13800  4.07090  0.47637  3.23528  3.74804  6.05521  4.82836     32 - -
          2.68618  4.42225  2.77519  2.73123  3.46354  2.40513  3.72494  3.29354  2.67741  2.69355  4.24690  2.90347  2.73739  3.18146  2.89801  2.37887  2.77519  2.98518  4.58477  3.61503
          0.01760  4.44452  5.16687  0.61958  0.77255  0.48576  0.95510
     33   2.00357  4.43204  3.71369  3.27902  4.02951  1.32474  4.25275  3.32992  3.24307  3.06937  2.44307  3.53897  4.01653  3.55677  3.56633  2.78085  2.97252  3.00828  5.45881  4.23389     33 - -
          2.68618  4.42225  2.77519  2.73123  3.46354  2.40513  3.72494  3.29354  2.67741  2.69355  4.24690  2.90347  2.73739  3.18146  2.89801  2.37887  2.77519  2.98518  4.58477  3.61503
          0.01760  4.44452  5.16687  0.61958  0.77255  0.48576  0.95510
     34   3.48170  4.78536  5.21614  4.70385  3.44022  4.77165  5.23194  2.18813  4.54232  0.86854  3.24056  4.89617  5.01226  4.68209  4.64374  4.16843  3.73184  1.46758  5.52162  4.41140     34 - -
          2.68618  4.42225  2.77519  2.73123  3.46354  2.40513  3.72494  3.29354  2.67741  2.69355  4.24690  2.90347  2.73739  3.18146  2.89801  2.37887  2.77519  2.98518  4.58477  3.61503
          0.01760  4.44452  5.16687  0.61958  0.77255  0.48576  0.95510
     35   3.16672  4.55668  4.74676  4.19105  3.40698  4.36141  4.74990  1.86756  4.04270  1.02853  3.25482  4.40162  4.67134  4.24388  4.19655  3.69652  2.34608  2.22556  5.26517  4.13010     35 - -
          2.68618  4.42225  2.77519  2.73123  3.46354  2.40513  3.72494  3.29354  2.67741  2.69355  4.24690  2.90347  2.73739  3.18146  2.89801  2.37887  2.77519  2.98518  4.58477  3.61503
          0.01760  4.44452  5.16687  0.61958  0.77255  0.48576  0.95510
     36   3.52732  5.20797  4.31248  4.29804  5.35847  0.21916  5.34241  5.13650  4.55320  4.69901  5.70532  4.47983  4.61098  4.83300  4.69002  3.72072  4.04992  4.55392  6.26458  5.49211     36 - -
          2.68618  4.42225  2.77519  2.73123  3.46354  2.40513  3.72494  3.29354  2.67741  2.69355  4.24690  2.90347  2.73739  3.18146  2.89801  2.37887  2.77519  2.98518  4.58477  3.61503
          0.01760  4.44452  5.16687  0.61958  0.77255  0.48576  0.95510
     37   3.70777  4.95113  5.52032  4.94256  3.25045  5.05856  5.35476  1.84745  4.80184  0.74225  2.20858  5.16355  5.12985  4.75143  4.80832  4.43341  3.91539  2.53051  5.44450  4.46721     37 - -
          2.68618  4.42225  2.77519  2.73123  3.46354  2.40513  3.72494  3.29354  2.67741  2.69355  4.24690  2.90347  2.73739  3.18146  2.89801  2.37887  2.77519  2.98518  4.58477  3.61503
          0.01760  4.44452  5.16687  0.61958  0.77255  0.48576  0.95510
     38   3.46395  4.76283  5.21984  4.65852  1.77519  4.71162  4.89976  2.40284  4.51135  0.99320  3.08990  4.79003  4.90860  4.53623  4.54741  4.06195  3.68496  1.99025  5.13089  3.90483     38 - -
          2.68618  4.42225  2.77519  2.73123  3.46354  2.40513  3.72494  3.29354  2.67741  2.69355  4.24690  2.90347  2.73739  3.18146  2.89801  2.37887  2.77519  2.98518  4.58477  3.61503
          0.01760  4.44452  5.16687  0.61958  0.77255  0.48576  0.95510
     39   1.10966  1.76762  4.33076  3.99167  4.42112  2.16855  4.73421  3.76914  3.90934  3.53206  4.38141  3.81864  3.97088  4.12863  4.09424  2.64695  2.93504  3.26315  5.83771  4.69237     39 - -
          2.68618  4.42225  2.77519  2.73123  3.46354  2.40513  3.72494  3.29354  2.67741  2.69355  4.24690  2.90347  2.73739  3.18146  2.89801  2.37887  2.77519  2.98518  4.58477  3.61503
          0.01760  4.44452  5.16687  0.61958  0.77255  0.48576  0.95510
     40   1.11069  2.46058  3.83563  3.40930  4.21166  3.29214  4.36501  3.55580  3.37066  3.29900  4.15894  2.27509  3.97878  3.66730  3.68217  2.70449  2.94590  3.15144  5.61008  4.39556     40 - -
          2.68618  4.42225  2.77519  2.73123  3.46354  2.40513  3.72494  3.29354  2.67741  2.69355  4.24690  2.90347  2.73739  3.18146  2.89801  2.37887  2.77519  2.98518  4.58477  3.61503
          0.01760  4.44452  5.16687  0.61958  0.77255  0.48576  0.95510
     41   0.69971  2.41880  4.46054  4.15445  4.42155  3.23985  4.83968  3.55806  4.03156  3.47472  4.39469  3.91766  4.03188  4.26126  4.18023  2.71684  2.99672  3.13068  5.87900  4.73360     41 - -
          2.68618  4.42225  2.77519  2.73123  3.46354  2.40513  3.72494  3.29354  2.67741  2.69355  4.24690  2.90347  2.73739  3.18146  2.89801  2.37887  2.77519  2.98518  4.58477  3.61503
          0.01760  4.44452  5.16687  0.61958  0.77255  0.48576  0.95510
     42   3.15358  4.62997  4.39940  3.83888  3.33013  4.25085  4.51339  2.02074  3.63238  0.99381  3.19601  4.14348  4.55230  2.65546  3.84179  3.56029  3.37975  2.54848  5.16152  4.01233     42 - -
          2.68618  4.42225  2.77519  2.73123  3.46354  2.40513  3.72494  3.29354  2.67741  2.69355  4.24690  2.90347  2.73739  3.18146  2.89801  2.37887  2.77519  2.98518  4.58477  3.61503
          0.01760  4.44452  5.16687  0.61958  0.77255  0.48576  0.95510
     43   3.52732  5.20797  4.31248  4.29804  5.35847  0.21916  5.34241  5.13650  4.55320  4.69901  5.70532  4.47983  4.61098  4.83300  4.69002  3.72072  4.04992  4.55392  6.26458  5.49211     43 - -
          2.68618  4.42225  2.77519  2.73123  3.46354  2.40513  3.72494  3.29354  2.67741  2.69355  4.24690  2.90347  2.73739  3.18146  2.89801  2.37887  2.77519  2.98518  4.58477  3.61503
          0.01760  4.44452  5.16687  0.61958  0.77255  0.48576  0.95510
     44   2.20046  4.19142  4.07666  3.49190  3.29479  3.78062  4.07926  1.90651  3.36289  2.36777  3.30002  3.73054  4.15188  3.61215  2.76467  3.06453  2.92551  2.06717  2.94833  3.60759     44 - -
          2.68618  4.42225  2.77519  2.73123  3.46354  2.40513  3.72494  3.29354  2.67741  2.69355  4.24690  2.90347  2.73739  3.18146  2.89801  2.37887  2.77519  2.98518  4.58477  3.61503
          0.01760  4.44452  5.16687  0.61958  0.77255  0.48576  0.95510
     45   2.80549  5.25143  2.37753  2.43220  4.59290  2.59373  3.72599  4.05943  2.44354  3.55120  4.32109  2.97555  3.92886  2.34613  1.72265  2.76794  3.04049  3.64715  5.68925  4.30111     45 - -
          2.68618  4.42225  2.77519  2.73123  3.46354  2.40513  3.72494  3.29354  2.67741  2.69355  4.24690  2.90347  2.73739  3.18146  2.89801  2.37887  2.77519  2.98518  4.58477  3.61503
          0.01760  4.44452  5.16687  0.61958  0.77255  0.48576  0.95510
     46   3.14251  5.13965  3.67079  3.19604  4.83212  2.20663  4.12790  4.28951  2.55038  3.79486  4.66790  3.56868  4.26086  3.30280  0.81484  3.21265  3.44781  3.89223  5.80872  4.65372     46 - -
          2.68618  4.42225  2.77519  2.73123  3.46354  2.40513  3.72494  3.29354  2.67741  2.69355  4.24690  2.90347  2.73739  3.18146  2.89801  2.37887  2.77519  2.98518  4.58477  3.61503
          0.01760  4.44452  5.16687  0.61958  0.77255  0.48576  0.95510
     47   2.76117  5.24365  2.02306  2.00876  4.57183  2.70424  3.70888  4.05087  2.48169  3.54445  4.30243  2.93315  3.89487  2.81962  2.47195  2.71989  2.37977  3.62787  5.69031  4.27780     47 - -
          2.68618  4.42225  2.77519  2.73123  3.46354  2.40513  3.72494  3.29354  2.67741  2.69355  4.24690  2.90347  2.73739  3.18146  2.89801  2.37887  2.77519  2.98518  4.58477  3.61503
          0.01760  4.44452  5.16687  0.61958  0.77255  0.48576  0.95510
     48   3.10022  5.72475  1.61780  1.29233  5.01940  3.45336  3.92778  4.54797  2.88013  4.00949  4.82222  2.90077  4.03786  2.20118  3.45819  2.98695  3.37248  4.09714  6.14980  4.64448     48 - -
          2.68618  4.42225  2.77519  2.73123  3.46354  2.40513  3.72494  3.29354  2.67741  2.69355  4.24690  2.90347  2.73739  3.18146  2.89801  2.37887  2.77519  2.98518  4.58477  3.61503
          0.01760  4.44452  5.16687  0.61958  0.77255  0.48576  0.95510
     49   2.70977  4.90688  3.10103  2.18561  4.15438  3.52843  3.72497  3.57081  2.48841  3.16819  3.98317  3.06146  2.48427  2.87482  2.38744  2.74261  2.46515  3.24712  3.12787  4.07411     49 - -
          2.68618  4.42225  2.77519  2.73123  3.46354  2.40513  3.72494  3.29354  2.67741  2.69355  4.24690  2.90347  2.73739  3.18146  2.89801  2.37887  2.77519  2.98518  4.58477  3.61503
          0.24318  4.44452  1.58900  0.61958  0.77255  0.48576  0.95510
     50   2.70364  4.96592  2.75466  1.57402  4.40375  3.35791  3.77584  3.83078  2.59834  3.41291  4.22377  2.95538  3.87150  2.92597  3.06551  2.15619  2.27456  3.44253  5.61826  4.25182     50 - -
          2.68618  4.42225  2.77519  2.73123  3.46354  2.40513  3.72494  3.29354  2.67741  2.69355  4.24690  2.90347  2.73739  3.18146  2.89801  2.37887  2.77519  2.98518  4.58477  3.61503
          0.02200  4.22334  4.94569  0.61958  0.77255  0.76419  0.62682
     51   2.74252  4.71732  3.34726  2.77635  3.96636  3.55406  3.77426  3.35353  2.41948  2.24171  3.87228  3.21344  3.97401  2.97386  1.75824  2.25280  2.98669  3.07979  5.25962  3.99040     51 - -
          2.68618  4.42225  2.77519  2.73123  3.46354  2.40513  3.72494  3.29354  2.67741  2.69355  4.24690  2.90347  2.73739  3.18146  2.89801  2.37887  2.77519  2.98518  4.58477  3.61503
          0.02200  4.22334  4.94569  0.61958  0.77255  0.76419  0.62682
     52   2.99102  4.64149  3.75165  3.28963  3.10369  3.85477  2.35482  2.94393  3.01863  1.22803  3.55568  3.62938  4.25802  3.46917  3.27057  3.21114  3.23385  2.84209  4.72291  3.25131     52 - -
          2.68618  4.42225  2.77519  2.73123  3.46354  2.40513  3.72494  3.29354  2.67741  2.69355  4.24690  2.90347  2.73739  3.18146  2.89801  2.37887  2.77519  2.98518  4.58477  3.61503
          0.02200  4.22334  4.94569  0.61958  0.77255  0.34427  1.23353
     53   2.28810  4.98374  2.37781  2.50004  4.23892  3.50442  3.75026  3.65358  2.55026  2.22966  4.06436  3.02860  3.92569  2.02279  3.01678  2.75473  2.97665  3.32128  5.48761  4.13704     53 - -
          2.68618  4.42225  2.77519  2.73123  3.46354  2.40513  3.72494  3.29354  2.67741  2.69355  4.24690  2.90347  2.73739  3.18146  2.89801  2.37887  2.77519  2.98518  4.58477  3.61503
          0.01760  4.44452  5.16687  0.61958  0.77255  0.48576  0.95510
     54   2.32031  5.28984  2.29007  1.54528  4.61750  3.46557  3.73511  4.09697  2.51515  3.58908  4.35343  2.93593  3.91598  2.84991  2.35194  2.75534  3.04316  3.67414  5.73394  4.31795     54 - -
          2.68618  4.42225  2.77519  2.73123  3.46354  2.40513  3.72494  3.29354  2.67741  2.69355  4.24690  2.90347  2.73739  3.18146  2.89801  2.37887  2.77519  2.98518  4.58477  3.61503
          0.01760  4.44452  5.16687  0.61958  0.77255  0.48576  0.95510
     55   2.73067  4.58180  2.70521  2.84995  3.69968  3.64791  3.87863  3.05212  2.78370  1.69876  2.68573  3.30299  4.03122  3.13481  2.55580  2.88861  2.96176  2.83632  5.13372  3.87772     55 - -
          2.68618  4.42225  2.77519  2.73123  3.46354  2.40513  3.72494  3.29354  2.67741  2.69355  4.24690  2.90347  2.73739  3.18146  2.89801  2.37887  2.77519  2.98518  4.58477  3.61503
          0.01760  4.44452  5.16687  0.61958  0.77255  0.48576  0.95510
     56   2.24976  4.77588  3.17193  2.61161  3.98563  3.54685  3.75376  3.38686  2.56848  2.53530  3.85797  3.11215  3.93523  2.38529  2.48488  2.35487  2.92347  3.09411  5.29583  2.98103     56 - -
          2.68618  4.42225  2.77519  2.73123  3.46354  2.40513  3.72494  3.29354  2.67741  2.69355  4.24690  2.90347  2.73739  3.18146  2.89801  2.37887  2.77519  2.98518  4.58477  3.61503
          0.01760  4.44452  5.16687  0.61958  0.77255  0.48576  0.95510
     57   2.33417  5.43171  1.76227  1.65986  4.75138  3.45774  3.79678  4.24628  2.15477  3.72713  4.50131  2.91782  3.95420  2.92014  3.15539  2.82696  3.14539  3.81208  5.86908  4.42426     57 - -
          2.68618  4.42225  2.77519  2.73123  3.46354  2.40513  3.72494  3.29354  2.67741  2.69355  4.24690  2.90347  2.73739  3.18146  2.89801  2.37887  2.77519  2.98518  4.58477  3.61503
          0.01760  4.44452  5.16687  0.61958  0.77255  0.48576  0.95510
     58   2.32404  4.95582  3.04121  2.16944  4.22868  2.75655  3.70932  3.65621  2.48302  2.56837  4.03477  3.02125  3.89729  2.84619  2.39741  2.32332  2.92693  3.31040  5.45444  4.10614     58 - -
          2.68618  4.42225  2.77519  2.73123  3.46354  2.40513  3.72494  3.29354  2.67741  2.69355  4.24690  2.90347  2.73739  3.18146  2.89801  2.37887  2.77519  2.98518  4.58477  3.61503
          0.01760  4.44452  5.16687  0.61958  0.77255  0.48576  0.95510
     59   2.77381  4.31449  4.00626  3.42231  3.30423  3.82828  4.07273  2.68373  3.24500  1.51372  3.35070  3.70866  4.19263  3.55752  2.56234  3.10871  3.00407  2.12400  4.84776  2.68031     59 - -
          2.68618  4.42225  2.77519  2.73123  3.46354  2.40513  3.72494  3.29354  2.67741  2.69355  4.24690  2.90347  2.73739  3.18146  2.89801  2.37887  2.77519  2.98518  4.58477  3.61503
          0.01760  4.44452  5.16687  0.61958  0.77255  0.48576  0.95510
     60   2.94463  5.16798  3.35058  2.72107  4.50709  3.69016  3.74364  2.64029  1.89581  3.40965  4.23317  3.19663  4.05803  1.91221  1.80541  2.94810  3.14392  3.55916  5.54912  4.28303     60 - -
          2.68618  4.42225  2.77519  2.73123  3.46354  2.40513  3.72494  3.29354  2.67741  2.69355  4.24690  2.90347  2.73739  3.18146  2.89801  2.37887  2.77519  2.98518  4.58477  3.61503
          0.01760  4.44452  5.16687  0.61958  0.77255  0.48576  0.95510
     61   2.85328  4.27734  4.46736  3.88540  1.73402  3.99592  4.32361  2.44346  3.74504  2.13734  2.52225  4.04175  4.34867  3.93128  3.87850  3.30307  2.34089  1.94132  4.89378  3.70177     61 - -
          2.68618  4.42225  2.77519  2.73123  3.46354  2.40513  3.72494  3.29354  2.67741  2.69355  4.24690  2.90347  2.73739  3.18146  2.89801  2.37887  2.77519  2.98518  4.58477  3.61503
          0.01760  4.44452  5.16687  0.61958  0.77255  0.48576  0.95510
     62   1.31347  4.36967  3.85687  3.38912  4.07274  2.40022  4.31558  3.34912  3.34894  3.13872  4.01489  3.58552  3.99177  3.63276  3.66463  2.73105  2.19419  2.13591  5.49444  4.28404     62 - -
          2.68618  4.42225  2.77519  2.73123  3.46354  2.40513  3.72494  3.29354  2.67741  2.69355  4.24690  2.90347  2.73739  3.18146  2.89801  2.37887  2.77519  2.98518  4.58477  3.61503
          0.01760  4.44452  5.16687  0.61958  0.77255  0.48576  0.95510
     63   2.20617  4.46303  4.67989  4.16100  3.68243  4.23442  4.80127  2.09757  4.04308  1.87364  3.55443  4.34392  4.63465  4.29514  4.23424  3.59486  3.32645  1.04924  5.43694  4.24145     63 - -
          2.68618  4.42225  2.77519  2.73123  3.46354  2.40513  3.72494  3.29354  2.67741  2.69355  4.24690  2.90347  2.73739  3.18146  2.89801  2.37887  2.77519  2.98518  4.58477  3.61503
          0.01760  4.44452  5.16687  0.61958  0.77255  0.48576  0.95510
     64   2.08951  4.96631  3.67810  3.13587  4.61507  3.64221  4.03014  3.96664  2.45435  3.54654  4.43718  3.48520  4.16974  3.20276  0.94622  3.05884  3.27923  3.60547  5.69966  4.50145     64 - -
          2.68618  4.42225  2.77519  2.73123  3.46354  2.40513  3.72494  3.29354  2.67741  2.69355  4.24690  2.90347  2.73739  3.18146  2.89801  2.37887  2.77519  2.98518  4.58477  3.61503
          0.01760  4.44452  5.16687  0.61958  0.77255  0.48576  0.95510
     65   2.68333  3.03944  3.71525  2.52886  2.61627  3.69840  3.96815  2.77997  3.06847  2.51919  3.42742  3.50324  4.07665  3.36170  2.57167  2.95779  2.91628  1.93106  4.91444  3.69376     65 - -
          2.68618  4.42225  2.77519  2.73123  3.46354  2.40513  3.72494  3.29354  2.67741  2.69355  4.24690  2.90347  2.73739  3.18146  2.89801  2.37887  2.77519  2.98518  4.58477  3.61503
          0.01760  4.44452  5.16687  0.61958  0.77255  0.48576  0.95510
     66   3.15848  5.80291  1.13040  1.77755  5.08769  3.45324  3.96500  4.62464  2.95514  4.08432  4.91326  2.89887  4.06104  2.18994  3.55080  3.03279  3.43832  4.17213  6.22735  4.70447     66 - -
          2.68618  4.42225  2.77519  2.73123  3.46354  2.40513  3.72494  3.29354  2.67741  2.69355  4.24690  2.90347  2.73739  3.18146  2.89801  2.37887  2.77519  2.98518  4.58477  3.61503
          0.12529  4.44452  2.24418  0.61958  0.77255  0.48576  0.95510
     67   2.10048  4.89667  3.57418  3.03903  4.50837  3.57593  3.95592  3.85836  2.40300  3.44797  4.33863  3.40093  4.09696  3.12947  1.05364  2.98260  3.19976  3.50584  5.61634  4.40731     67 - -
          2.68618  4.42225  2.77519  2.73123  3.46354  2.40513  3.72494  3.29354  2.67741  2.69355  4.24690  2.90347  2.73739  3.18146  2.89801  2.37887  2.77519  2.98518  4.58477  3.61503
          0.01958  4.33882  5.06116  0.61958  0.77255  0.63617  0.75357
     68   3.00739  5.32546  2.63317  1.19305  4.74673  3.45977  3.96172  4.22367  2.83358  3.76661  4.61639  3.02662  1.87955  3.12761  3.30897  2.97039  3.30042  3.82476  5.90932  4.53251     68 - -
          2.68618  4.42225  2.77519  2.73123  3.46354  2.40513  3.72494  3.29354  2.67741  2.69355  4.24690  2.90347  2.73739  3.18146  2.89801  2.37887  2.77519  2.98518  4.58477  3.61503
          0.01958  4.33882  5.06116  0.61958  0.77255  0.63617  0.75357
     69   2.78828  5.00983  2.97621  2.59742  4.51734  1.67984  3.83469  3.96791  2.51812  3.51023  4.32223  2.22724  3.95826  2.98259  2.15550  2.80902  3.07495  3.56496  5.66273  4.33659     69 - -
          2.68635  4.42242  2.77536  2.73097  3.46371  2.40498  3.72511  3.29371  2.67758  2.69372  4.24707  2.90364  2.73668  3.18163  2.89766  2.37904  2.77490  2.98535  4.58494  3.61520
          0.34032  1.26544  5.06116  1.01010  0.45284  0.40204  1.10550
     70   2.71417  4.97103  3.01231  2.16291  4.24415  2.65302  3.72607  3.66731  2.14773  3.25111  4.05472  3.02590  2.82627  2.86625  2.96294  2.73034  2.95011  2.29091  5.47242  4.12492     74 - -
          2.68618  4.42225  2.77519  2.73123  3.46354  2.40513  3.72494  3.29354  2.67741  2.69355  4.24690  2.90347  2.73739  3.18146  2.89801  2.37887  2.77519  2.98518  4.58477  3.61503
          0.01760  4.44452  5.16687  0.61958  0.77255  0.48576  0.95510
     71   2.73936  4.37615  3.77935  3.20639  3.49458  3.74330  4.02364  2.75962  3.05521  1.80235  3.45932  3.55911  2.94759  3.40152  2.60869  3.01634  2.97689  1.81334  4.98690  3.77184     75 - -
          2.68618  4.42225  2.77519  2.73123  3.46354  2.40513  3.72494  3.29354  2.67741  2.69355  4.24690  2.90347  2.73739  3.18146  2.89801  2.37887  2.77519  2.98518  4.58477  3.61503
          0.01760  4.44452  5.16687  0.61958  0.77255  0.48576  0.95510
     72   3.71091  4.95441  5.52074  4.94266  3.24818  5.06052  5.35496  1.87258  4.80167  0.73846  2.18347  5.16482  5.13054  4.75035  4.80798  4.43532  3.91819  2.53798  5.44342  4.46708     76 - -
          2.68618  4.42225  2.77519  2.73123  3.46354  2.40513  3.72494  3.29354  2.67741  2.69355  4.24690  2.90347  2.73739  3.18146  2.89801  2.37887  2.77519  2.98518  4.58477  3.61503
          0.01760  4.44452  5.16687  0.61958  0.77255  0.48576  0.95510
     73   2.75521  4.45766  3.68211  3.10440  3.59501  3.72659  3.98998  2.83300  2.92874  1.86977  3.53909  3.49052  4.11298  3.31408  2.11193  2.99312  2.33620  2.20298  5.06613  3.84258     77 - -
          2.68618  4.42225  2.77519  2.73123  3.46354  2.40513  3.72494  3.29354  2.67741  2.69355  4.24690  2.90347  2.73739  3.18146  2.89801  2.37887  2.77519  2.98518  4.58477  3.61503
          0.01760  4.44452  5.16687  0.61958  0.77255  0.48576  0.95510
     74   3.72852  5.82918  0.35823  2.88570  5.31245  3.76000  4.58717  5.05848  3.79868  4.56986  5.59571  3.45892  4.45218  3.85058  4.36593  3.64921  4.08953  4.64561  6.34940  5.13626     78 - -
          2.68618  4.42225  2.77519  2.73123  3.46354  2.40513  3.72494  3.29354  2.67741  2.69355  4.24690  2.90347  2.73739  3.18146  2.89801  2.37887  2.77519  2.98518  4.58477  3.61503
          0.01760  4.44452  5.16687  0.61958  0.77255  0.48576  0.95510
     75   2.79627  4.52448  2.68674  3.04954  2.05988  3.73211  3.87698  3.03017  3.03161  2.71128  3.63266  3.44433  4.12040  3.32087  3.38683  2.99395  2.33243  2.80903  4.75806  2.14579     79 - -
          2.68618  4.42225  2.77519  2.73123  3.46354  2.40513  3.72494  3.29354  2.67741  2.69355  4.24690  2.90347  2.73739  3.18146  2.89801  2.37887  2.77519  2.98518  4.58477  3.61503
          0.01760  4.44452  5.16687  0.61958  0.77255  0.48576  0.95510
     76   3.03693  5.30821  3.31088  2.73655  4.62866  3.71688  2.13329  4.09653  2.20429  3.55762  4.38110  3.21120  4.09987  1.55942  2.04667  3.01659  3.23218  3.74023  5.61453  4.33130     80 - -
          2.68618  4.42225  2.77519  2.73123  3.46354  2.40513  3.72494  3.29354  2.67741  2.69355  4.24690  2.90347  2.73739  3.18146  2.89801  2.37887  2.77519  2.98518  4.58477  3.61503
          0.01760  4.44452  5.16687  0.61958  0.77255  0.48576  0.95510
     77   2.71602  4.76859  3.22452  2.67063  4.00814  3.55889  3.78783  3.39579  2.57204  3.03618  2.78238  2.46493  3.96171  2.97235  2.45649  2.79480  1.84806  3.10500  5.31518  4.02144     81 - -
          2.68618  4.42225  2.77519  2.73123  3.46354  2.40513  3.72494  3.29354  2.67741  2.69355  4.24690  2.90347  2.73739  3.18146  2.89801  2.37887  2.77519  2.98518  4.58477  3.61503
          0.01760  4.44452  5.16687  0.61958  0.77255  0.48576  0.95510
     78   1.84934  4.46726  4.83088  4.31064  3.77703  4.36816  4.94801  1.40425  4.21035  2.46798  3.62889  4.48259  4.74256  4.45626  4.39711  3.73173  3.37417  1.28567  5.55243  4.34758     82 - -
          2.68618  4.42225  2.77519  2.73123  3.46354  2.40513  3.72494  3.29354  2.67741  2.69355  4.24690  2.90347  2.73739  3.18146  2.89801  2.37887  2.77519  2.98518  4.58477  3.61503
          0.01760  4.44452  5.16687  0.61958  0.77255  0.48576  0.95510
     79   2.72570  5.08087  2.98248  2.47271  4.43033  2.24010  3.71655  3.87921  2.05371  3.41123  4.18882  3.00213  3.90301  2.35372  2.90490  2.29917  2.47163  3.48844  5.58321  4.21533     83 - -
          2.68618  4.42225  2.77519  2.73123  3.46354  2.40513  3.72494  3.29354  2.67741  2.69355  4.24690  2.90347  2.73739  3.18146  2.89801  2.37887  2.77519  2.98518  4.58477  3.61503
          0.01760  4.44452  5.16687  0.61958  0.77255  0.48576  0.95510
     80   2.63347  4.40557  3.61117  3.06988  3.68403  2.21922  4.00801  3.01391  3.02398  2.17739  3.64194  3.43372  4.02207  3.32856  3.37348  2.24310  2.33532  2.26665  5.12205  3.88943     84 - -
          2.68618  4.42225  2.77519  2.73123  3.46354  2.40513  3.72494  3.29354  2.67741  2.69355  4.24690  2.90347  2.73739  3.18146  2.89801  2.37887  2.77519  2.98518  4.58477  3.61503
          0.24318  4.44452  1.58900  0.61958  0.77255  0.48576  0.95510
     81   2.40912  4.42876  3.34541  2.93053  4.35270  2.11763  4.07692  3.78421  2.96958  3.41790  4.22405  3.25321  2.39321  3.28077  3.36725  1.84289  2.08513  3.29126  5.64814  4.38276     85 - -
          2.68623  4.42231  2.77525  2.73129  3.46359  2.40518  3.72500  3.29359  2.67746  2.69360  4.24695  2.90301  2.73745  3.18152  2.89806  2.37892  2.77525  2.98524  4.58482  3.61404
          0.39121  1.81060  1.83130  0.66769  0.71927  0.52668  0.89297
     82   2.92131  5.13125  2.58175  1.72080  4.69044  1.27084  3.98628  4.16841  2.91066  3.74369  4.60736  3.00826  3.97499  3.17629  3.37799  2.91599  3.25689  3.75108  5.87427  4.53015     88 - -
          2.68618  4.42225  2.77519  2.73123  3.46354  2.40513  3.72494  3.29354  2.67741  2.69355  4.24690  2.90347  2.73739  3.18146  2.89801  2.37887  2.77519  2.98518  4.58477  3.61503
          0.02260  4.19709  4.91943  0.61958  0.77255  0.50962  0.91810
     83   2.23026  4.72497  3.36870  2.82094  3.94585  3.61937  3.84755  3.22037  1.70298  1.95339  3.83043  3.26869  4.03060  3.05439  2.87540  2.90020  3.02417  2.97860  5.29114  4.03243     89 - -
          2.68618  4.42225  2.77519  2.73123  3.46354  2.40513  3.72494  3.29354  2.67741  2.69355  4.24690  2.90347  2.73739  3.18146  2.89801  2.37887  2.77519  2.98518  4.58477  3.61503
          0.01950  4.34306  5.06540  0.61958  0.77255  0.63083  0.75961
     84   2.69843  5.07537  2.32944  2.41593  4.41452  3.44317  3.68325  3.86761  2.43363  3.39740  4.17299  2.95166  2.86225  2.80283  2.05271  2.68438  2.33857  3.47364  5.56830  4.19032     90 - -
          2.68618  4.42225  2.77519  2.73123  3.46354  2.40513  3.72494  3.29354  2.67741  2.69355  4.24690  2.90347  2.73739  3.18146  2.89801  2.37887  2.77519  2.98518  4.58477  3.61503
          0.01950  4.34306  5.06540  0.61958  0.77255  0.63083  0.75961
     85   2.84893  5.37795  2.12754  1.87477  4.70110  2.52405  3.74861  4.19390  1.74047  3.67315  4.44683  2.88209  3.91178  2.87094  3.07976  2.78260  3.09698  3.76109  5.81247  4.37416     91 - -
          2.68618  4.42225  2.77519  2.73123  3.46354  2.40513  3.72494  3.29354  2.67741  2.69355  4.24690  2.90347  2.73739  3.18146  2.89801  2.37887  2.77519  2.98518  4.58477  3.61503
          0.01950  4.34306  5.06540  0.61958  0.77255  0.63083  0.75961
     86   2.72604  4.91072  3.13615  2.17952  4.13840  3.53727  3.69576  3.57471  2.05091  3.16162  3.98206  3.06610  3.92106  2.84749  2.25698  2.75762  2.94888  3.25484  3.06348  2.94006     92 - -
          2.68618  4.42225  2.77519  2.73123  3.46354  2.40513  3.72494  3.29354  2.67741  2.69355  4.24690  2.90347  2.73739  3.18146  2.89801  2.37887  2.77519  2.98518  4.58477  3.61503
          0.01950  4.34306  5.06540  0.61958  0.77255  0.40469  1.10017
     87   2.72558  5.05844  3.02024  2.10070  4.35094  2.66630  2.86203  3.79024  2.42170  3.33621  4.12220  3.00735  3.90407  2.81974  2.08778  2.72182  2.95492  2.75341  5.52091  4.16291     93 - -
          2.68618  4.42225  2.77519  2.73123  3.46354  2.40513  3.72494  3.29354  2.67741  2.69355  4.24690  2.90347  2.73739  3.18146  2.89801  2.37887  2.77519  2.98518  4.58477  3.61503
          0.01760  4.44452  5.16687  0.61958  0.77255  0.48576  0.95510
     88   2.72410  4.45846  3.57599  3.01043  3.53503  3.68129  3.91665  2.94802  2.89236  2.23610  3.54862  3.41293  4.06544  2.56206  3.22635  2.93710  1.78583  2.73132  2.97714  3.72649     94 - -
          2.68618  4.42225  2.77519  2.73123  3.46354  2.40513  3.72494  3.29354  2.67741  2.69355  4.24690  2.90347  2.73739  3.18146  2.89801  2.37887  2.77519  2.98518  4.58477  3.61503
          0.01760  4.44452  5.16687  0.61958  0.77255  0.48576  0.95510
     89   3.08823  4.43200  4.83035  4.26998  3.54102  4.36484  4.77617  1.75720  4.14358  1.52576  3.41525  4.43221  4.67903  4.34138  4.28196  3.69789  2.34936  1.41698  5.30273  4.13038     95 - -
          2.68618  4.42225  2.77519  2.73123  3.46354  2.40513  3.72494  3.29354  2.67741  2.69355  4.24690  2.90347  2.73739  3.18146  2.89801  2.37887  2.77519  2.98518  4.58477  3.61503
          0.01760  4.44452  5.16687  0.61958  0.77255  0.48576  0.95510
     90   2.28526  4.53902  3.38149  2.83133  3.72611  3.59010  2.85602  3.09694  2.79023  1.98752  3.66278  3.27698  2.92966  3.12388  3.18114  2.83626  2.34402  2.84632  5.12744  3.86752     96 - -
          2.68618  4.42225  2.77519  2.73123  3.46354  2.40513  3.72494  3.29354  2.67741  2.69355  4.24690  2.90347  2.73739  3.18146  2.89801  2.37887  2.77519  2.98518  4.58477  3.61503
          0.01760  4.44452  5.16687  0.61958  0.77255  0.48576  0.95510
     91   2.66281  2.92414  4.03405  3.45605  3.30970  2.80941  4.06566  2.17619  3.35103  2.39985  3.31595  3.69626  4.12116  3.58953  3.56615  2.48024  2.39022  2.45288  2.94647  3.61239     97 - -
          2.68618  4.42225  2.77519  2.73123  3.46354  2.40513  3.72494  3.29354  2.67741  2.69355  4.24690  2.90347  2.73739  3.18146  2.89801  2.37887  2.77519  2.98518  4.58477  3.61503
          0.01760  4.44452  5.16687  0.61958  0.77255  0.48576  0.95510
     92   1.81839  4.76021  3.23206  2.73929  4.35584  2.02880  3.91761  3.78174  2.70417  3.38062  4.18648  3.18724  2.61569  3.07884  2.38991  2.71158  2.96014  3.37530  5.59944  4.29009     98 - -
          2.68618  4.42225  2.77519  2.73123  3.46354  2.40513  3.72494  3.29354  2.67741  2.69355  4.24690  2.90347  2.73739  3.18146  2.89801  2.37887  2.77519  2.98518  4.58477  3.61503
          0.01760  4.44452  5.16687  0.61958  0.77255  0.48576  0.95510
     93   2.34452  5.25760  3.13155  2.08659  4.63170  3.59982  3.71252  4.06101  1.67571  3.53201  4.31599  3.08114  3.98857  2.82442  1.87804  2.84739  3.08865  3.66875  5.63864  4.31548     99 - -
          2.68618  4.42225  2.77519  2.73123  3.46354  2.40513  3.72494  3.29354  2.67741  2.69355  4.24690  2.90347  2.73739  3.18146  2.89801  2.37887  2.77519  2.98518  4.58477  3.61503
          0.01760  4.44452  5.16687  0.61958  0.77255  0.48576  0.95510
     94   2.33573  5.23707  2.35184  2.06520  4.56720  2.72010  3.69610  4.04857  2.07669  3.53791  4.29102  2.92874  2.78158  2.80391  2.96378  2.70463  2.98298  3.62153  5.68018  4.26640    100 - -
          2.68618  4.42225  2.77519  2.73123  3.46354  2.40513  3.72494  3.29354  2.67741  2.69355  4.24690  2.90347  2.73739  3.18146  2.89801  2.37887  2.77519  2.98518  4.58477  3.61503
          0.01760  4.44452  5.16687  0.61958  0.77255  0.48576  0.95510
     95   2.94892  5.48993  1.79879  1.39802  4.80966  3.46850  3.82659  4.30778  2.66024  3.78290  4.56687  2.92752  3.98132  2.95484  2.33471  2.87294  3.20116  3.87370  5.91865  4.47257    101 - -
          2.68618  4.42225  2.77519  2.73123  3.46354  2.40513  3.72494  3.29354  2.67741  2.69355  4.24690  2.90347  2.73739  3.18146  2.89801  2.37887  2.77519  2.98518  4.58477  3.61503
          0.01760  4.44452  5.16687  0.61958  0.77255  0.48576  0.95510
     96   2.68813  4.94980  2.47063  2.48879  4.20479  2.69276  3.70343  3.63502  2.48704  2.62346  4.01762  3.01558  2.99899  2.84152  2.48688  2.70517  2.92008  3.29326  5.43894  3.04920    102 - -
          2.68618  4.42225  2.77519  2.73123  3.46354  2.40513  3.72494  3.29354  2.67741  2.69355  4.24690  2.90347  2.73739  3.18146  2.89801  2.37887  2.77519  2.98518  4.58477  3.61503
          0.01760  4.44452  5.16687  0.61958  0.77255  0.48576  0.95510
     97   2.90296  4.91765  3.46964  2.89427  4.23242  2.50510  3.87347  3.62357  2.43002  2.40887  4.10268  3.32510  4.09613  3.05407  1.32948  2.98176  3.14674  3.33087  5.44964  4.19464    103 - -
          2.68624  4.42231  2.77478  2.73129  3.46359  2.40487  3.72500  3.29360  2.67746  2.69360  4.24695  2.90352  2.73745  3.18152  2.89806  2.37892  2.77525  2.98524  4.58482  3.61509
          0.83090  1.37115  1.16948  0.16787  1.86733  0.48576  0.95510
     98   2.94513  4.69482  3.66120  3.58956  4.71844  0.46943  4.69239  4.37340  3.79891  3.99978  4.98070  3.82619  4.09232  4.10692  4.00753  3.12380  3.44259  3.86144  5.75371  4.82904    105 - -
          2.68618  4.42225  2.77519  2.73123  3.46354  2.40513  3.72494  3.29354  2.67741  2.69355  4.24690  2.90347  2.73739  3.18146  2.89801  2.37887  2.77519  2.98518  4.58477  3.61503
          0.02541  4.08093  4.80328  0.61958  0.77255  0.44978  1.01547
     99   1.76272  4.66633  2.43646  2.73151  3.91126  3.51941  3.90283  3.17172  2.81398  1.93521  3.82908  3.20368  3.98648  3.12798  3.23702  2.83154  2.98316  2.91895  5.31630  4.02479    106 - -
          2.68618  4.42225  2.77519  2.73123  3.46354  2.40513  3.72494  3.29354  2.67741  2.69355  4.24690  2.90347  2.73739  3.18146  2.89801  2.37887  2.77519  2.98518  4.58477  3.61503
          0.01950  4.34306  5.06540  0.61958  0.77255  0.63083  0.75961
    100   2.63899  4.71690  3.15964  2.61650  4.00825  3.47523  3.76469  3.40067  2.19493  3.04181  3.87627  3.10307  2.86639  2.94388  3.01971  2.20431  2.36836  2.42612  5.31612  4.01221    107 - -
          2.68618  4.42225  2.77519  2.73123  3.46354  2.40513  3.72494  3.29354  2.67741  2.69355  4.24690  2.90347  2.73739  3.18146  2.89801  2.37887  2.77519  2.98518  4.58477  3.61503
          0.01950  4.34306  5.06540  0.61958  0.77255  0.63083  0.75961
    101   2.69515  5.02284  2.92559  2.08433  4.30405  2.63117  3.67890  3.74679  2.10778  3.30208  4.09167  2.96276  3.87124  2.80766  2.91076  2.28390  2.92899  3.38263  5.49729  2.85076    108 - -
          2.68618  4.42225  2.77519  2.73123  3.46354  2.40513  3.72494  3.29354  2.67741  2.69355  4.24690  2.90347  2.73739  3.18146  2.89801  2.37887  2.77519  2.98518  4.58477  3.61503
          0.01950  4.34306  5.06540  0.61958  0.77255  0.63083  0.75961
    102   2.75065  5.06164  2.93610  2.47546  4.39307  2.06904  2.75175  3.83793  2.05706  3.38029  4.17643  2.99983  2.78087  2.84941  2.86019  2.74681  2.99201  3.46522  5.55518  4.20172    109 - -
          2.68618  4.42225  2.77519  2.73123  3.46354  2.40513  3.72494  3.29354  2.67741  2.69355  4.24690  2.90347  2.73739  3.18146  2.89801  2.37887  2.77519  2.98518  4.58477  3.61503
          0.01950  4.34306  5.06540  0.61958  0.77255  0.40469  1.10017
    103   1.95668  5.13469  2.91013  2.10366  4.46748  2.63670  3.71022  3.92621  2.46472  3.44804  4.21923  2.43717  3.89684  2.82734  2.45677  2.71475  2.97436  3.52723  5.61414  4.22935    110 - -
          2.68618  4.42225  2.77519  2.73123  3.46354  2.40513  3.72494  3.29354  2.67741  2.69355  4.24690  2.90347  2.73739  3.18146  2.89801  2.37887  2.77519  2.98518  4.58477  3.61503
          0.01760  4.44452  5.16687  0.61958  0.77255  0.48576  0.95510
    104   2.59528  4.51723  3.72150  3.43019  4.51022  3.30888  4.48937  3.84910  3.43220  3.57845  4.46280  3.61968  2.25573  3.76799  3.73079  2.77531  0.86997  3.38915  5.86347  4.65639    111 - -
          2.68618  4.42225  2.77519  2.73123  3.46354  2.40513  3.72494  3.29354  2.67741  2.69355  4.24690  2.90347  2.73739  3.18146  2.89801  2.37887  2.77519  2.98518  4.58477  3.61503
          0.01760  4.44452  5.16687  0.61958  0.77255  0.48576  0.95510
    105   2.73836  4.44499  3.62371  3.05250  3.57657  3.70899  2.75091  1.77855  2.31434  2.62907  3.54517  3.44711  4.08746  3.27191  3.20661  2.96897  2.96833  2.24803  5.02462  3.78877    112 - -
          2.68618  4.42225  2.77519  2.73123  3.46354  2.40513  3.72494  3.29354  2.67741  2.69355  4.24690  2.90347  2.73739  3.18146  2.89801  2.37887  2.77519  2.98518  4.58477  3.61503
          0.01760  4.44452  5.16687  0.61958  0.77255  0.48576  0.95510
    106   2.72391  4.40704  3.66204  3.08417  3.51501  3.71330  3.95684  2.84524  2.95732  2.14049  2.61217  3.47029  4.08656  2.62604  2.50922  2.96831  2.95342  1.95684  4.98728  3.76606    113 - -
          2.68618  4.42225  2.77519  2.73123  3.46354  2.40513  3.72494  3.29354  2.67741  2.69355  4.24690  2.90347  2.73739  3.18146  2.89801  2.37887  2.77519  2.98518  4.58477  3.61503
          0.01760  4.44452  5.16687  0.61958  0.77255  0.48576  0.95510
    107   2.66694  4.73489  3.33864  2.83338  4.31782  3.43630  3.94933  3.72452  2.68635  3.34161  4.16687  3.25528  3.96719  3.12495  2.25549  1.84027  1.60199  3.34032  5.56873  4.28526    114 - -
          2.68618  4.42225  2.77519  2.73123  3.46354  2.40513  3.72494  3.29354  2.67741  2.69355  4.24690  2.90347  2.73739  3.18146  2.89801  2.37887  2.77519  2.98518  4.58477  3.61503
          0.01760  4.44452  5.16687  0.61958  0.77255  0.48576  0.95510
    108   2.71288  4.66207  3.30597  2.74116  3.76730  3.59856  3.79982  3.23275  2.66145  2.89335  3.75646  3.21202  2.97553  3.03244  2.08849  2.37019  2.94346  2.96881  3.23098  2.78472    115 - -
          2.68618  4.42225  2.77519  2.73123  3.46354  2.40513  3.72494  3.29354  2.67741  2.69355  4.24690  2.90347  2.73739  3.18146  2.89801  2.37887  2.77519  2.98518  4.58477  3.61503
          0.01760  4.44452  5.16687  0.61958  0.77255  0.48576  0.95510
    109   3.78805  5.50961  4.34729  3.78020  5.02061  4.11323  4.41901  4.63957  2.70166  4.04956  5.06401  4.08010  4.61508  3.63747  0.37586  3.86446  4.03204  4.34468  5.88444  4.85978    116 - -
          2.68618  4.42225  2.77519  2.73123  3.46354  2.40513  3.72494  3.29354  2.67741  2.69355  4.24690  2.90347  2.73739  3.18146  2.89801  2.37887  2.77519  2.98518  4.58477  3.61503
          0.01760  4.44452  5.16687  0.61958  0.77255  0.48576  0.95510
    110   2.71308  4.99276  2.40283  1.89239  3.08138  3.49709  3.71484  3.68322  2.51409  3.25942  4.06067  3.00674  3.90365  2.85663  2.99073  2.31728  2.94692  3.33735  5.45526  2.89568    117 - -
          2.68618  4.42225  2.77519  2.73123  3.46354  2.40513  3.72494  3.29354  2.67741  2.69355  4.24690  2.90347  2.73739  3.18146  2.89801  2.37887  2.77519  2.98518  4.58477  3.61503
          0.01760  4.44452  5.16687  0.61958  0.77255  0.48576  0.95510
    111   4.17149  5.42384  4.73422  4.59938  2.55344  4.53666  4.03994  4.11976  4.44774  3.41706  4.73561  4.49710  5.00997  4.60278  4.49818  4.23589  4.46785  4.02006  4.20786  0.37408    118 - -
          2.68618  4.42225  2.77519  2.73123  3.46354  2.40513  3.72494  3.29354  2.67741  2.69355  4.24690  2.90347  2.73739  3.18146  2.89801  2.37887  2.77519  2.98518  4.58477  3.61503
          0.01760  4.44452  5.16687  0.61958  0.77255  0.48576  0.95510
    112   3.18893  4.77037  4.03745  3.59021  3.16300  4.06732  2.44407  2.99510  3.28756  0.92037  3.59298  3.89161  4.46307  3.73175  3.50802  3.44734  3.43265  2.94221  4.82532  3.35729    119 - -
          2.68618  4.42225  2.77519  2.73123  3.46354  2.40513  3.72494  3.29354  2.67741  2.69355  4.24690  2.90347  2.73739  3.18146  2.89801  2.37887  2.77519  2.98518  4.58477  3.61503
          0.01760  4.44452  5.16687  0.61958  0.77255  0.48576  0.95510
    113   2.24969  3.08977  3.38199  2.82588  3.75678  2.64582  3.86762  3.13219  2.79503  2.81819  2.78108  3.26913  3.97943  2.45855  3.19451  2.36832  2.91093  2.87165  5.15147  3.89006    120 - -
          2.68618  4.42225  2.77519  2.73123  3.46354  2.40513  3.72494  3.29354  2.67741  2.69355  4.24690  2.90347  2.73739  3.18146  2.89801  2.37887  2.77519  2.98518  4.58477  3.61503
          0.01760  4.44452  5.16687  0.61958  0.77255  0.48576  0.95510
    114   3.35190  6.03703  0.79408  1.72722  5.31196  3.46513  4.10217  4.88698  3.23754  4.34912  5.24682  2.91877  4.14215  3.28463  3.91229  3.18866  3.66363  4.42551  6.48025  4.90813    121 - -
          2.68618  4.42225  2.77519  2.73123  3.46354  2.40513  3.72494  3.29354  2.67741  2.69355  4.24690  2.90347  2.73739  3.18146  2.89801  2.37887  2.77519  2.98518  4.58477  3.61503
          0.01760  4.44452  5.16687  0.61958  0.77255  0.48576  0.95510
    115   0.43096  4.59139  4.16037  4.02358  4.73870  3.39364  4.95888  3.96246  4.05842  3.81222  4.80468  3.99151  4.18854  4.34699  4.23854  2.95003  3.26860  3.50536  6.09820  4.98362    122 - -
          2.68618  4.42225  2.77519  2.73123  3.46354  2.40513  3.72494  3.29354  2.67741  2.69355  4.24690  2.90347  2.73739  3.18146  2.89801  2.37887  2.77519  2.98518  4.58477  3.61503
          0.01760  4.44452  5.16687  0.61958  0.77255  0.48576  0.95510
    116   2.11852  4.33413  3.88482  3.34643  3.59646  3.64844  4.15760  2.73262  3.27382  2.13035  3.56283  3.63677  4.12233  3.55685  3.56479  1.91206  2.97075  1.79222  5.09498  3.88146    123 - -
          2.68618  4.42225  2.77519  2.73123  3.46354  2.40513  3.72494  3.29354  2.67741  2.69355  4.24690  2.90347  2.73739  3.18146  2.89801  2.37887  2.77519  2.98518  4.58477  3.61503
          0.01760  4.44452  5.16687  0.61958  0.77255  0.48576  0.95510
    117   3.39804  4.76409  4.94070  4.50475  0.96773  4.45582  4.43595  2.56257  4.36082  2.14082  3.48190  4.51459  4.81511  4.45791  4.44154  3.84938  3.66905  1.85889  4.68099  3.12551    124 - -
          2.68618  4.42225  2.77519  2.73123  3.46354  2.40513  3.72494  3.29354  2.67741  2.69355  4.24690  2.90347  2.73739  3.18146  2.89801  2.37887  2.77519  2.98518  4.58477  3.61503
          0.01760  4.44452  5.16687  0.61958  0.77255  0.48576  0.95510
    118   2.14976  4.35134  4.02452  3.48055  3.59417  3.76537  4.25835  2.53783  3.39722  2.11134  3.54030  3.75890  4.21771  3.67603  3.67217  3.08398  1.69130  1.89558  5.13868  3.93097    125 - -
          2.68618  4.42225  2.77519  2.73123  3.46354  2.40513  3.72494  3.29354  2.67741  2.69355  4.24690  2.90347  2.73739  3.18146  2.89801  2.37887  2.77519  2.98518  4.58477  3.61503
          0.01760  4.44452  5.16687  0.61958  0.77255  0.48576  0.95510
    119   2.06153  4.47283  4.59300  4.21947  4.01948  3.88217  4.97450  2.25368  4.12840  2.72614  3.88414  4.26927  4.49567  4.40901  4.32289  3.32712  3.29017  0.80639  5.76398  4.55333    126 - -
          2.68618  4.42225  2.77519  2.73123  3.46354  2.40513  3.72494  3.29354  2.67741  2.69355  4.24690  2.90347  2.73739  3.18146  2.89801  2.37887  2.77519  2.98518  4.58477  3.61503
          0.01760  4.44452  5.16687  0.61958  0.77255  0.48576  0.95510
    120   0.88640  2.39610  4.30385  3.95975  4.44795  2.19186  4.72577  3.79994  3.88247  3.55868  4.40371  3.80521  3.96738  4.10705  4.07888  2.64250  2.93475  3.28330  5.85764  4.71039    127 - -
          2.68618  4.42225  2.77519  2.73123  3.46354  2.40513  3.72494  3.29354  2.67741  2.69355  4.24690  2.90347  2.73739  3.18146  2.89801  2.37887  2.77519  2.98518  4.58477  3.61503
          0.01760  4.44452  5.16687  0.61958  0.77255  0.48576  0.95510
    121   3.56393  4.87490  5.24473  4.73780  3.36778  4.81562  5.25449  2.28466  4.55967  0.68231  3.16432  4.94453  5.03929  4.67810  4.64906  4.22258  3.81303  1.85338  5.49448  4.40451    128 - -
          2.68618  4.42225  2.77519  2.73123  3.46354  2.40513  3.72494  3.29354  2.67741  2.69355  4.24690  2.90347  2.73739  3.18146  2.89801  2.37887  2.77519  2.98518  4.58477  3.61503
          0.01760  4.44452  5.16687  0.61958  0.77255  0.48576  0.95510
    122   2.75099  4.92228  3.14136  1.90370  4.16085  3.55882  3.74182  3.58149  2.46691  3.17781  4.00202  3.09663  3.95171  2.89706  2.31563  2.78739  2.45520  3.26495  2.58473  4.08390    129 - -
          2.68618  4.42225  2.77519  2.73123  3.46354  2.40513  3.72494  3.29354  2.67741  2.69355  4.24690  2.90347  2.73739  3.18146  2.89801  2.37887  2.77519  2.98518  4.58477  3.61503
          0.01760  4.44452  5.16687  0.61958  0.77255  0.48576  0.95510
    123   2.68062  4.49610  3.43433  2.88600  3.67526  2.77161  3.88805  3.03411  2.84071  1.95004  3.62120  3.31767  4.00988  2.53821  3.21817  2.39832  2.92386  2.27532  5.09215  3.84164    130 - -
          2.68618  4.42225  2.77519  2.73123  3.46354  2.40513  3.72494  3.29354  2.67741  2.69355  4.24690  2.90347  2.73739  3.18146  2.89801  2.37887  2.77519  2.98518  4.58477  3.61503
          0.01760  4.44452  5.16687  0.61958  0.77255  0.48576  0.95510
    124   1.87167  4.91836  2.27412  2.57513  4.42573  3.41483  3.86130  3.85778  2.68849  3.44263  4.24017  3.07623  2.17308  3.00835  3.16280  2.72859  2.37783  3.45372  5.65275  4.29921    131 - -
          2.68618  4.42225  2.77519  2.73123  3.46354  2.40513  3.72494  3.29354  2.67741  2.69355  4.24690  2.90347  2.73739  3.18146  2.89801  2.37887  2.77519  2.98518  4.58477  3.61503
          0.01760  4.44452  5.16687  0.61958  0.77255  0.48576  0.95510
    125   1.86932  5.30714  2.26230  2.01449  4.63200  3.45632  3.75778  4.11476  2.57022  3.61245  4.38150  2.35350  2.83060  2.87717  3.08429  2.77067  3.06629  3.69246  5.76503  4.34059    132 - -
          2.68618  4.42225  2.77519  2.73123  3.46354  2.40513  3.72494  3.29354  2.67741  2.69355  4.24690  2.90347  2.73739  3.18146  2.89801  2.37887  2.77519  2.98518  4.58477  3.61503
          0.01760  4.44452  5.16687  0.61958  0.77255  0.48576  0.95510
    126   1.42847  4.69072  3.25618  2.84086  4.22500  3.40760  2.12031  3.68549  2.85275  3.32094  4.15704  3.26118  3.96959  3.20946  3.25281  2.20037  2.99838  3.30646  5.54333  4.23406    133 - -
          2.68618  4.42225  2.77519  2.73123  3.46354  2.40513  3.72494  3.29354  2.67741  2.69355  4.24690  2.90347  2.73739  3.18146  2.89801  2.37887  2.77519  2.98518  4.58477  3.61503
          0.01760  4.44452  5.16687  0.61958  0.77255  0.48576  0.95510
    127   2.04669  5.15681  2.43306  2.04191  4.47816  3.46723  3.68599  3.94426  2.44325  3.45537  4.21663  2.94905  3.87969  2.79687  2.38937  2.69122  2.44978  3.53673  5.61351  4.21790    134 - -
          2.68618  4.42225  2.77519  2.73123  3.46354  2.40513  3.72494  3.29354  2.67741  2.69355  4.24690  2.90347  2.73739  3.18146  2.89801  2.37887  2.77519  2.98518  4.58477  3.61503
          0.01760  4.44452  5.16687  0.61958  0.77255  0.48576  0.95510
    128   2.22084  4.54744  3.39275  2.29831  3.73602  3.61628  3.88328  3.00433  2.81316  2.34702  3.66293  3.29290  4.01328  3.14032  3.21017  2.85868  2.09903  2.30687  5.14840  3.88776    135 - -
          2.68618  4.42225  2.77519  2.73123  3.46354  2.40513  3.72494  3.29354  2.67741  2.69355  4.24690  2.90347  2.73739  3.18146  2.89801  2.37887  2.77519  2.98518  4.58477  3.61503
          0.24318  4.44452  1.58900  0.61958  0.77255  0.48576  0.95510
    129   2.55466  4.45938  3.35430  2.89174  3.88491  2.32215  3.95232  3.24952  2.86240  2.93172  2.58528  3.27498  1.94994  3.20636  3.23210  2.71196  2.88427  2.94865  5.27680  4.01897    136 - -
          2.68620  4.42227  2.77522  2.73126  3.46356  2.40515  3.72497  3.29356  2.67743  2.69357  4.24692  2.90349  2.73742  3.18149  2.89803  2.37889  2.77522  2.98521  4.58479  3.61412
          0.36156  1.91469  1.85777  0.28295  1.40064  0.76419  0.62682
    130   1.70010  4.19797  3.62975  3.19436  3.89650  3.16424  4.14255  3.05373  3.15530  2.93146  3.83745  3.40058  3.81973  3.45479  3.46746  1.87904  2.76772  1.98827  5.33496  4.11627    138 - -
          2.68618  4.42225  2.77519  2.73123  3.46354  2.40513  3.72494  3.29354  2.67741  2.69355  4.24690  2.90347  2.73739  3.18146  2.89801  2.37887  2.77519  2.98518  4.58477  3.61503
          0.02590  4.06211  4.78446  0.61958  0.77255  0.67449  0.71216
    131   3.44779  4.74124  5.08052  4.55010  3.21504  4.74111  5.08403  1.67882  4.37638  0.84755  3.01378  4.79399  4.91716  4.50355  4.48216  4.12624  3.67885  2.18693  5.33657  4.23955    139 - -
          2.68618  4.42225  2.77519  2.73123  3.46354  2.40513  3.72494  3.29354  2.67741  2.69355  4.24690  2.90347  2.73739  3.18146  2.89801  2.37887  2.77519  2.98518  4.58477  3.61503
          0.02266  4.19439  4.91674  0.61958  0.77255  0.79182  0.60334
    132   2.81847  5.34382  1.93518  1.87129  4.65505  3.35396  3.71546  4.14920  2.56990  3.63780  4.42141  2.81580  3.86420  2.19663  3.09908  2.17127  3.07188  3.72188  5.78757  4.34081    140 - -
          2.68618  4.42225  2.77519  2.73123  3.46354  2.40513  3.72494  3.29354  2.67741  2.69355  4.24690  2.90347  2.73739  3.18146  2.89801  2.37887  2.77519  2.98518  4.58477  3.61503
          0.02266  4.19439  4.91674  0.61958  0.77255  0.51882  0.90442
    133   2.89442  5.41905  1.99475  1.36742  4.73733  3.42440  3.77571  4.23039  2.60197  3.71161  4.49734  2.88607  3.93301  2.90444  2.39766  2.82253  3.14563  3.80230  5.85058  4.41136    141 - -
          2.68618  4.42225  2.77519  2.73123  3.46354  2.40513  3.72494  3.29354  2.67741  2.69355  4.24690  2.90347  2.73739  3.18146  2.89801  2.37887  2.77519  2.98518  4.58477  3.61503
          0.01962  4.33700  5.05935  0.61958  0.77255  0.40092  1.10777
    134   3.51865  4.78499  5.36795  4.80245  2.23488  4.83556  5.09011  1.29855  4.65980  1.15547  3.09349  4.94188  4.99663  4.66089  4.67669  4.19640  3.73769  2.37754  5.28153  4.13574    142 - -
          2.68618  4.42225  2.77519  2.73123  3.46354  2.40513  3.72494  3.29354  2.67741  2.69355  4.24690  2.90347  2.73739  3.18146  2.89801  2.37887  2.77519  2.98518  4.58477  3.61503
          0.01760  4.44452  5.16687  0.61958  0.77255  0.48576  0.95510
    135   1.35976  5.12768  2.83097  2.07513  4.47936  3.49363  3.84309  3.90615  2.63201  3.47747  4.29784  3.04111  3.98471  2.37793  3.07785  2.84888  3.11359  3.54168  5.68364  4.32278    143 - -
          2.68618  4.42225  2.77519  2.73123  3.46354  2.40513  3.72494  3.29354  2.67741  2.69355  4.24690  2.90347  2.73739  3.18146  2.89801  2.37887  2.77519  2.98518  4.58477  3.61503
          0.01760  4.44452  5.16687  0.61958  0.77255  0.48576  0.95510
    136   2.25621  5.20686  2.43105  2.04116  4.54115  2.78367  3.67145  4.02047  2.11294  3.50654  4.25444  2.93289  3.87173  2.77491  2.42721  2.68064  2.95131  3.59251  5.64415  4.23705    144 - -
          2.68618  4.42225  2.77519  2.73123  3.46354  2.40513  3.72494  3.29354  2.67741  2.69355  4.24690  2.90347  2.73739  3.18146  2.89801  2.37887  2.77519  2.98518  4.58477  3.61503
          0.01760  4.44452  5.16687  0.61958  0.77255  0.48576  0.95510
    137   0.43096  4.59139  4.16037  4.02358  4.73870  3.39364  4.95888  3.96246  4.05842  3.81222  4.80468  3.99151  4.18854  4.34699  4.23854  2.95003  3.26860  3.50536  6.09820  4.98362    145 - -
          2.68618  4.42225  2.77519  2.73123  3.46354  2.40513  3.72494  3.29354  2.67741  2.69355  4.24690  2.90347  2.73739  3.18146  2.89801  2.37887  2.77519  2.98518  4.58477  3.61503
          0.01760  4.44452  5.16687  0.61958  0.77255  0.48576  0.95510
    138   3.56564  4.87681  5.24518  4.73851  3.36656  4.81642  5.25503  2.28659  4.55993  0.67935  3.16312  4.94550  5.03989  4.67814  4.64912  4.22370  3.81478  1.86138  5.49410  4.40433    146 - -
          2.68618  4.42225  2.77519  2.73123  3.46354  2.40513  3.72494  3.29354  2.67741  2.69355  4.24690  2.90347  2.73739  3.18146  2.89801  2.37887  2.77519  2.98518  4.58477  3.61503
          0.01760  4.44452  5.16687  0.61958  0.77255  0.48576  0.95510
    139   2.32136  5.09861  2.42303  2.45280  4.40553  3.49713  3.68246  3.85275  2.05543  2.72257  4.15598  2.98694  3.89245  2.79841  2.10818  2.70552  2.94857  3.46888  5.55143  4.18165    147 - -
          2.68618  4.42225  2.77519  2.73123  3.46354  2.40513  3.72494  3.29354  2.67741  2.69355  4.24690  2.90347  2.73739  3.18146  2.89801  2.37887  2.77519  2.98518  4.58477  3.61503
          0.01760  4.44452  5.16687  0.61958  0.77255  0.48576  0.95510
    140   1.92851  5.05785  3.16158  2.60073  4.43198  3.55423  3.74554  3.85209  2.03080  3.39017  4.18986  3.10084  3.96482  2.87477  1.91494  2.29135  3.02803  3.48444  5.55662  4.23862    148 - -
          2.68618  4.42225  2.77519  2.73123  3.46354  2.40513  3.72494  3.29354  2.67741  2.69355  4.24690  2.90347  2.73739  3.18146  2.89801  2.37887  2.77519  2.98518  4.58477  3.61503
          0.01760  4.44452  5.16687  0.61958  0.77255  0.48576  0.95510
    141   3.68806  5.30787  4.35842  4.30170  5.19165  3.96537  5.29486  4.93364  4.41763  4.47345  5.57011  4.53660  0.22790  4.78429  4.56344  3.88074  4.17745  4.50336  6.17627  5.33050    149 - -
          2.68618  4.42225  2.77519  2.73123  3.46354  2.40513  3.72494  3.29354  2.67741  2.69355  4.24690  2.90347  2.73739  3.18146  2.89801  2.37887  2.77519  2.98518  4.58477  3.61503
          0.01760  4.44452  5.16687  0.61958  0.77255  0.48576  0.95510
    142   2.20212  4.44929  3.57301  3.00493  3.58888  3.66521  3.92332  2.93230  2.88305  2.66376  3.56572  3.40677  4.05619  3.24241  2.17037  2.92314  2.94666  1.93703  5.02879  2.82511    150 - -
          2.68618  4.42225  2.77519  2.73123  3.46354  2.40513  3.72494  3.29354  2.67741  2.69355  4.24690  2.90347  2.73739  3.18146  2.89801  2.37887  2.77519  2.98518  4.58477  3.61503
          0.01760  4.44452  5.16687  0.61958  0.77255  0.48576  0.95510
    143   3.29837  4.86106  4.19434  3.64366  2.63726  4.15251  3.80344  3.40768  3.21858  2.94691  3.98406  3.84830  4.50447  3.67486  2.25692  3.46565  3.51544  3.22324  1.33168  2.01731    151 - -
          2.68618  4.42225  2.77519  2.73123  3.46354  2.40513  3.72494  3.29354  2.67741  2.69355  4.24690  2.90347  2.73739  3.18146  2.89801  2.37887  2.77519  2.98518  4.58477  3.61503
          0.01760  4.44452  5.16687  0.61958  0.77255  0.48576  0.95510
    144   2.77575  5.17147  2.25584  2.42173  4.50738  3.46367  3.75494  3.96839  2.55079  3.49806  4.27855  2.96740  2.27897  2.35918  3.04286  2.75186  2.06838  3.56999  5.67296  4.27834    152 - -
          2.68618  4.42225  2.77519  2.73123  3.46354  2.40513  3.72494  3.29354  2.67741  2.69355  4.24690  2.90347  2.73739  3.18146  2.89801  2.37887  2.77519  2.98518  4.58477  3.61503
          0.01760  4.44452  5.16687  0.61958  0.77255  0.48576  0.95510
    145   3.02939  4.48172  4.44262  3.89166  3.40169  4.15819  4.51780  1.60404  3.75621  1.46378  3.29707  4.14026  2.22442  3.99939  3.95367  3.47735  3.27351  2.29549  5.15202  3.98078    153 - -
          2.68618  4.42225  2.77519  2.73123  3.46354  2.40513  3.72494  3.29354  2.67741  2.69355  4.24690  2.90347  2.73739  3.18146  2.89801  2.37887  2.77519  2.98518  4.58477  3.61503
          0.01760  4.44452  5.16687  0.61958  0.77255  0.48576  0.95510
    146   2.27439  4.38096  3.91902  3.38947  2.31456  2.67733  3.97077  2.88570  3.31930  2.58927  3.52829  3.66456  4.19118  3.57106  3.58380  3.07918  3.04576  2.67872  4.64066  1.71646    154 - -
          2.68618  4.42225  2.77519  2.73123  3.46354  2.40513  3.72494  3.29354  2.67741  2.69355  4.24690  2.90347  2.73739  3.18146  2.89801  2.37887  2.77519  2.98518  4.58477  3.61503
          0.01760  4.44452  5.16687  0.61958  0.77255  0.48576  0.95510
    147   3.63088  4.88686  5.45075  4.88049  2.19761  4.94059  5.15025  1.81120  4.73885  0.81092  3.02491  5.04108  5.05577  4.69086  4.73615  4.30594  3.84149  2.54650  5.28035  4.15705    155 - -
          2.68618  4.42225  2.77519  2.73123  3.46354  2.40513  3.72494  3.29354  2.67741  2.69355  4.24690  2.90347  2.73739  3.18146  2.89801  2.37887  2.77519  2.98518  4.58477  3.61503
          0.01760  4.44452  5.16687  0.61958  0.77255  0.48576  0.95510
    148   3.52732  5.20797  4.31248  4.29804  5.35847  0.21916  5.34241  5.13650  4.55320  4.69901  5.70532  4.47983  4.61098  4.83300  4.69002  3.72072  4.04992  4.55392  6.26458  5.49211    156 - -
          2.68618  4.42225  2.77519  2.73123  3.46354  2.40513  3.72494  3.29354  2.67741  2.69355  4.24690  2.90347  2.73739  3.18146  2.89801  2.37887  2.77519  2.98518  4.58477  3.61503
          0.01760  4.44452  5.16687  0.61958  0.77255  0.48576  0.95510
    149   3.78805  5.50961  4.34729  3.78020  5.02061  4.11323  4.41901  4.63957  2.70166  4.04956  5.06401  4.08010  4.61508  3.63747  0.37586  3.86446  4.03204  4.34468  5.88444  4.85978    157 - -
          2.68618  4.42225  2.77519  2.73123  3.46354  2.40513  3.72494  3.29354  2.67741  2.69355  4.24690  2.90347  2.73739  3.18146  2.89801  2.37887  2.77519  2.98518  4.58477  3.61503
          0.01760  4.44452  5.16687  0.61958  0.77255  0.48576  0.95510
    150   3.46647  5.54596  4.00068  3.18210  5.12070  4.01819  3.83350  4.40959  0.92141  3.76234  4.64621  3.53048  4.35074  2.95965  1.45625  3.44085  3.58716  4.09397  5.72575  4.63067    158 - -
          2.68618  4.42225  2.77519  2.73123  3.46354  2.40513  3.72494  3.29354  2.67741  2.69355  4.24690  2.90347  2.73739  3.18146  2.89801  2.37887  2.77519  2.98518  4.58477  3.61503
          0.01760  4.44452  5.16687  0.61958  0.77255  0.48576  0.95510
    151   1.82071  2.31456  4.23455  3.86735  4.45594  3.18061  4.67729  3.81666  3.79193  3.56572  4.40604  3.76653  3.95956  4.03339  4.01510  0.97832  2.92926  3.29528  5.85736  4.69746    159 - -
          2.68618  4.42225  2.77519  2.73123  3.46354  2.40513  3.72494  3.29354  2.67741  2.69355  4.24690  2.90347  2.73739  3.18146  2.89801  2.37887  2.77519  2.98518  4.58477  3.61503
          0.01760  4.44452  5.16687  0.61958  0.77255  0.48576  0.95510
    152   3.07767  1.16573  4.75133  4.32263  1.71765  3.99016  4.38048  2.85754  4.15599  2.52031  3.70022  4.27024  4.51306  4.31206  4.23992  3.43269  3.41407  2.72806  4.74276  3.22965    160 - -
          2.68618  4.42225  2.77519  2.73123  3.46354  2.40513  3.72494  3.29354  2.67741  2.69355  4.24690  2.90347  2.73739  3.18146  2.89801  2.37887  2.77519  2.98518  4.58477  3.61503
          0.01760  4.44452  5.16687  0.61958  0.77255  0.48576  0.95510
    153   1.97931  4.37895  3.96190  3.51407  3.92021  3.49595  4.38294  2.89746  3.45906  2.90149  3.86224  3.71132  2.03499  3.74752  3.74158  2.88919  3.01302  1.39093  5.42083  4.21222    161 - -
          2.68618  4.42225  2.77519  2.73123  3.46354  2.40513  3.72494  3.29354  2.67741  2.69355  4.24690  2.90347  2.73739  3.18146  2.89801  2.37887  2.77519  2.98518  4.58477  3.61503
          0.01760  4.44452  5.16687  0.61958  0.77255  0.48576  0.95510
    154   3.02482  4.79261  3.88521  3.55556  3.95007  3.73840  4.48791  3.30636  3.42749  2.03244  4.05343  3.85152  0.86776  3.84328  3.69098  3.23470  3.39852  3.13902  5.51004  4.22859    162 - -
          2.68618  4.42225  2.77519  2.73123  3.46354  2.40513  3.72494  3.29354  2.67741  2.69355  4.24690  2.90347  2.73739  3.18146  2.89801  2.37887  2.77519  2.98518  4.58477  3.61503
          0.01760  4.44452  5.16687  0.61958  0.77255  0.48576  0.95510
    155   2.16475  4.88298  2.40173  2.59477  4.43816  2.60430  3.85745  3.88497  2.67162  3.45468  4.24136  3.08625  3.90788  2.99929  3.14318  2.12955  1.93929  3.46150  5.65314  4.30176    163 - -
          2.68618  4.42225  2.77519  2.73123  3.46354  2.40513  3.72494  3.29354  2.67741  2.69355  4.24690  2.90347  2.73739  3.18146  2.89801  2.37887  2.77519  2.98518  4.58477  3.61503
          0.01760  4.44452  5.16687  0.61958  0.77255  0.48576  0.95510
    156   2.68668  4.94303  2.48175  2.49408  4.19730  3.50277  2.89857  3.62449  2.48070  2.62123  3.04897  3.01953  2.97055  2.83993  2.41051  2.70532  2.91763  3.28479  5.43161  4.08416    164 - -
          2.68618  4.42225  2.77519  2.73123  3.46354  2.40513  3.72494  3.29354  2.67741  2.69355  4.24690  2.90347  2.73739  3.18146  2.89801  2.37887  2.77519  2.98518  4.58477  3.61503
          0.01760  4.44452  5.16687  0.61958  0.77255  0.48576  0.95510
    157   2.93498  4.55687  3.99823  3.46078  3.45976  3.92382  4.27897  2.70528  3.32490  1.82024  2.40527  3.80180  1.54440  3.64767  3.60413  3.23262  3.19234  2.63532  5.14551  3.94147    165 - -
          2.68618  4.42225  2.77519  2.73123  3.46354  2.40513  3.72494  3.29354  2.67741  2.69355  4.24690  2.90347  2.73739  3.18146  2.89801  2.37887  2.77519  2.98518  4.58477  3.61503
          0.01760  4.44452  5.16687  0.61958  0.77255  0.48576  0.95510
    158   3.38699  4.68923  5.17862  4.61403  2.33104  4.65925  4.93545  2.30663  4.47053  1.04396  3.13427  4.75198  4.87716  4.52884  4.52188  4.00801  3.61310  1.53756  5.21520  4.04132    166 - -
          2.68618  4.42225  2.77519  2.73123  3.46354  2.40513  3.72494  3.29354  2.67741  2.69355  4.24690  2.90347  2.73739  3.18146  2.89801  2.37887  2.77519  2.98518  4.58477  3.61503
          0.01760  4.44452  5.16687  0.61958  0.77255  0.48576  0.95510
    159   2.23796  4.31227  3.87510  3.30810  1.86935  3.73954  4.04832  2.72649  3.19193  2.47015  3.42083  3.61975  4.13450  3.48961  2.54822  3.02234  2.96242  2.13253  4.90579  3.66955    167 - -
          2.68618  4.42225  2.77519  2.73123  3.46354  2.40513  3.72494  3.29354  2.67741  2.69355  4.24690  2.90347  2.73739  3.18146  2.89801  2.37887  2.77519  2.98518  4.58477  3.61503
          0.01760  4.44452  5.16687  0.61958  0.77255  0.48576  0.95510
    160   2.72314  4.65523  3.35040  2.80662  3.88983  2.60405  3.85888  3.26814  2.67201  1.79614  3.80134  3.25777  2.84178  3.08337  2.37727  2.84782  2.97195  3.00001  5.24442  3.97838    168 - -
          2.68618  4.42225  2.77519  2.73123  3.46354  2.40513  3.72494  3.29354  2.67741  2.69355  4.24690  2.90347  2.73739  3.18146  2.89801  2.37887  2.77519  2.98518  4.58477  3.61503
          0.01760  4.44452  5.16687  0.61958  0.77255  0.48576  0.95510
    161   2.32953  5.11670  3.14371  2.59541  4.50918  2.16985  3.74521  3.93326  1.68857  3.45083  4.24569  3.09774  3.97466  2.86925  2.24539  2.81823  3.05318  3.55377  5.59749  4.27765    169 - -
          2.68618  4.42225  2.77519  2.73123  3.46354  2.40513  3.72494  3.29354  2.67741  2.69355  4.24690  2.90347  2.73739  3.18146  2.89801  2.37887  2.77519  2.98518  4.58477  3.61503
          0.01760  4.44452  5.16687  0.61958  0.77255  0.48576  0.95510
    162   2.70427  5.09087  2.49787  1.81144  4.38887  3.47837  3.68361  2.90843  2.44219  3.37490  4.14802  2.96716  3.88032  2.80049  2.45990  2.68971  2.47490  3.45362  5.55369  4.17326    170 - -
          2.68623  4.42230  2.77525  2.73128  3.46266  2.40492  3.72500  3.29359  2.67746  2.69360  4.24695  2.90352  2.73745  3.18151  2.89806  2.37892  2.77525  2.98523  4.58482  3.61508
          0.27003  1.46558  5.16687  0.18021  1.80240  0.48576  0.95510
    163   2.68435  2.95649  4.20331  3.61450  2.50156  3.79623  4.10748  2.56077  3.48257  2.01948  3.25674  3.80052  4.16569  3.69683  2.76676  3.08695  2.38124  1.98335  4.76470  3.57455    172 - -
          2.68618  4.42225  2.77519  2.73123  3.46354  2.40513  3.72494  3.29354  2.67741  2.69355  4.24690  2.90347  2.73739  3.18146  2.89801  2.37887  2.77519  2.98518  4.58477  3.61503
          0.01760  4.44452  5.16687  0.61958  0.77255  0.48576  0.95510
    164   2.73525  4.81036  2.09777  2.61823  4.00789  3.55939  3.80254  3.32870  2.64482  2.49474  3.88573  3.12520  3.96751  2.46282  3.08950  2.80531  2.97145  2.08176  5.34740  4.03364    173 - -
          2.68618  4.42225  2.77519  2.73123  3.46354  2.40513  3.72494  3.29354  2.67741  2.69355  4.24690  2.90347  2.73739  3.18146  2.89801  2.37887  2.77519  2.98518  4.58477  3.61503
          0.01760  4.44452  5.16687  0.61958  0.77255  0.48576  0.95510
    165   1.47499  4.69566  3.25033  2.82887  4.23081  3.40714  2.14361  3.68869  2.84158  3.32176  4.15555  3.25276  3.96544  3.19678  3.24551  2.10605  2.99390  3.30860  5.54495  4.23517    174 - -
          2.68618  4.42225  2.77519  2.73123  3.46354  2.40513  3.72494  3.29354  2.67741  2.69355  4.24690  2.90347  2.73739  3.18146  2.89801  2.37887  2.77519  2.98518  4.58477  3.61503
          0.14711  4.44452  2.07895  0.61958  0.77255  0.48576  0.95510
    166   1.73150  4.78329  2.32183  2.58800  4.35178  3.34004  3.85379  3.77878  2.69329  3.37847  4.18087  3.06767  3.87233  3.01055  3.15779  2.14638  2.26671  3.36894  5.59795  4.26003    175 - -
          2.68618  4.42225  2.77519  2.73123  3.46354  2.40513  3.72494  3.29354  2.67741  2.69355  4.24690  2.90347  2.73739  3.18146  2.89801  2.37887  2.77519  2.98518  4.58477  3.61503
          0.02001  4.31742  5.03976  0.61958  0.77255  0.38934  1.13167
    167   2.85075  5.32415  1.89620  1.94817  4.64880  3.45704  3.78662  4.12759  2.61769  3.63451  4.41322  2.93452  2.78725  2.91231  3.13536  2.80041  1.96787  3.71095  5.79482  4.36920    176 - -
          2.68618  4.42225  2.77519  2.73123  3.46354  2.40513  3.72494  3.29354  2.67741  2.69355  4.24690  2.90347  2.73739  3.18146  2.89801  2.37887  2.77519  2.98518  4.58477  3.61503
          0.01760  4.44452  5.16687  0.61958  0.77255  0.48576  0.95510
    168   2.14040  4.35200  3.92468  3.38278  3.56958  3.72792  4.18467  2.62851  3.30464  2.12339  3.52496  3.68325  2.26763  3.58962  3.59107  3.03817  3.00660  1.70136  5.09504  3.88375    177 - -
          2.68618  4.42225  2.77519  2.73123  3.46354  2.40513  3.72494  3.29354  2.67741  2.69355  4.24690  2.90347  2.73739  3.18146  2.89801  2.37887  2.77519  2.98518  4.58477  3.61503
          0.01760  4.44452  5.16687  0.61958  0.77255  0.48576  0.95510
    169   2.24947  4.76001  3.22679  2.66138  3.94934  3.57494  3.77033  3.35651  2.56589  2.50185  3.84268  3.15118  3.96092  2.11970  2.46685  2.79748  2.94581  3.07449  5.26964  2.82366    178 - -
          2.68618  4.42225  2.77519  2.73123  3.46354  2.40513  3.72494  3.29354  2.67741  2.69355  4.24690  2.90347  2.73739  3.18146  2.89801  2.37887  2.77519  2.98518  4.58477  3.61503
          0.01760  4.44452  5.16687  0.61958  0.77255  0.48576  0.95510
    170   2.26260  5.19743  2.89642  1.83754  4.52723  3.47778  3.69033  3.99583  2.10577  3.49362  4.25348  2.95432  3.89198  2.28604  2.89912  2.31647  2.97650  3.58212  5.63944  4.24478    179 - -
          2.68618  4.42225  2.77519  2.73123  3.46354  2.40513  3.72494  3.29354  2.67741  2.69355  4.24690  2.90347  2.73739  3.18146  2.89801  2.37887  2.77519  2.98518  4.58477  3.61503
          0.01760  4.44452  5.16687  0.61958  0.77255  0.48576  0.95510
    171   1.18295  4.51464  4.13618  3.70775  3.72467  3.72744  4.51578  2.75023  3.59094  1.54870  3.66333  3.91310  4.29699  3.90678  3.83491  3.13499  3.19870  2.60420  5.39531  4.18107    180 - -
          2.68618  4.42225  2.77519  2.73123  3.46354  2.40513  3.72494  3.29354  2.67741  2.69355  4.24690  2.90347  2.73739  3.18146  2.89801  2.37887  2.77519  2.98518  4.58477  3.61503
          0.01760  4.44452  5.16687  0.61958  0.77255  0.48576  0.95510
    172   2.92119  4.48770  3.94945  2.47063  3.53725  3.96697  4.28109  2.47668  3.35244  1.43683  3.45002  3.79487  4.33720  3.66316  3.64004  3.26621  3.16095  1.67118  5.16686  3.95998    181 - -
          2.68618  4.42225  2.77519  2.73123  3.46354  2.40513  3.72494  3.29354  2.67741  2.69355  4.24690  2.90347  2.73739  3.18146  2.89801  2.37887  2.77519  2.98518  4.58477  3.61503
          0.01760  4.44452  5.16687  0.61958  0.77255  0.48576  0.95510
    173   1.96743  4.95216  3.02416  2.16536  4.21856  3.50251  3.72439  3.64131  2.50741  2.63017  4.03430  3.02863  3.90801  2.33720  2.96862  2.33630  2.94190  3.30204  5.45518  4.10970    182 - -
          2.68618  4.42225  2.77519  2.73123  3.46354  2.40513  3.72494  3.29354  2.67741  2.69355  4.24690  2.90347  2.73739  3.18146  2.89801  2.37887  2.77519  2.98518  4.58477  3.61503
          0.01760  4.44452  5.16687  0.61958  0.77255  0.48576  0.95510
    174   1.01482  4.58902  3.33197  3.06691  4.61542  2.30737  4.30109  4.05390  3.23914  3.69650  4.50879  2.32786  3.96568  3.52027  3.63055  2.70915  3.02134  3.52223  5.91206  4.64482    183 - -
          2.68618  4.42225  2.77519  2.73123  3.46354  2.40513  3.72494  3.29354  2.67741  2.69355  4.24690  2.90347  2.73739  3.18146  2.89801  2.37887  2.77519  2.98518  4.58477  3.61503
          0.01760  4.44452  5.16687  0.61958  0.77255  0.48576  0.95510
    175   2.75178  4.28613  4.01544  3.45300  3.22244  3.80184  4.05258  2.68905  3.34454  1.99344  3.39047  3.71487  4.18452  3.60168  3.57892  2.37834  2.99136  2.10081  4.76245  1.88757    184 - -
          2.68618  4.42225  2.77519  2.73123  3.46354  2.40513  3.72494  3.29354  2.67741  2.69355  4.24690  2.90347  2.73739  3.18146  2.89801  2.37887  2.77519  2.98518  4.58477  3.61503
          0.01760  4.44452  5.16687  0.61958  0.77255  0.48576  0.95510
    176   2.77356  5.12334  2.95733  2.11896  4.47365  3.50035  3.73975  3.91980  2.45726  3.44865  4.23386  3.01655  2.02313  2.86402  2.29571  2.23251  3.01502  3.53238  5.61573  4.25302    185 - -
          2.68618  4.42225  2.77519  2.73123  3.46354  2.40513  3.72494  3.29354  2.67741  2.69355  4.24690  2.90347  2.73739  3.18146  2.89801  2.37887  2.77519  2.98518  4.58477  3.61503
          0.01760  4.44452  5.16687  0.61958  0.77255  0.48576  0.95510
    177   2.22150  4.37765  3.64139  3.08589  3.56270  3.63814  3.98252  2.29450  3.03118  2.20493  3.52915  3.45922  2.40900  3.33122  3.36762  2.30575  2.92577  2.64313  5.02151  3.79370    186 - -
          2.68618  4.42225  2.77519  2.73123  3.46354  2.40513  3.72494  3.29354  2.67741  2.69355  4.24690  2.90347  2.73739  3.18146  2.89801  2.37887  2.77519  2.98518  4.58477  3.61503
          0.01760  4.44452  5.16687  0.61958  0.77255  0.48576  0.95510
    178   2.22915  4.77107  2.12378  2.62018  4.01191  3.53175  3.78835  3.35872  2.63028  2.52250  3.88247  3.12024  2.92877  2.96831  3.07822  2.76500  2.93469  2.52551  5.33527  4.02527    187 - -
          2.68618  4.42225  2.77519  2.73123  3.46354  2.40513  3.72494  3.29354  2.67741  2.69355  4.24690  2.90347  2.73739  3.18146  2.89801  2.37887  2.77519  2.98518  4.58477  3.61503
          0.01760  4.44452  5.16687  0.61958  0.77255  0.48576  0.95510
    179   2.75906  4.97639  3.10361  2.57197  4.25882  2.22307  2.81516  3.68163  1.79507  3.26185  4.07557  3.08140  3.94878  2.89018  2.86255  2.78260  2.99256  2.66546  5.46929  4.14203    188 - -
          2.68618  4.42225  2.77519  2.73123  3.46354  2.40513  3.72494  3.29354  2.67741  2.69355  4.24690  2.90347  2.73739  3.18146  2.89801  2.37887  2.77519  2.98518  4.58477  3.61503
          0.01760  4.44452  5.16687  0.61958  0.77255  0.48576  0.95510
    180   2.70479  5.09621  2.96336  2.07962  4.40052  2.78246  3.68020  3.85432  2.42779  2.70424  4.15403  2.41489  2.98468  2.79550  2.44741  2.68927  2.93667  3.46607  5.55606  4.17682    189 - -
          2.68618  4.42225  2.77519  2.73123  3.46354  2.40513  3.72494  3.29354  2.67741  2.69355  4.24690  2.90347  2.73739  3.18146  2.89801  2.37887  2.77519  2.98518  4.58477  3.61503
          0.01760  4.44452  5.16687  0.61958  0.77255  0.48576  0.95510
    181   2.70242  4.98150  2.14724  2.49263  4.24472  3.50782  3.69961  3.67697  2.09672  3.24902  4.04624  3.01857  3.89964  2.83333  2.45233  2.71386  2.93222  2.67583  3.37480  4.10810    190 - -
          2.68618  4.42225  2.77519  2.73123  3.46354  2.40513  3.72494  3.29354  2.67741  2.69355  4.24690  2.90347  2.73739  3.18146  2.89801  2.37887  2.77519  2.98518  4.58477  3.61503
          0.01760  4.44452  5.16687  0.61958  0.77255  0.48576  0.95510
    182   2.28276  4.50040  3.46724  2.90418  3.69171  3.61674  3.89782  2.46821  2.83361  2.74374  3.63144  3.33258  4.01903  3.17522  2.07531  2.36209  2.93052  2.31505  5.10791  3.85894    191 - -
          2.68618  4.42225  2.77519  2.73123  3.46354  2.40513  3.72494  3.29354  2.67741  2.69355  4.24690  2.90347  2.73739  3.18146  2.89801  2.37887  2.77519  2.98518  4.58477  3.61503
          0.01760  4.44452  5.16687  0.61958  0.77255  0.48576  0.95510
    183   2.29308  4.85172  3.09639  2.20865  4.07920  3.52188  3.73036  3.49084  2.53695  2.50308  3.92655  3.06263  2.99824  2.36832  2.99172  2.73290  2.92023  3.17846  5.35993  3.01979    192 - -
          2.68618  4.42225  2.77519  2.73123  3.46354  2.40513  3.72494  3.29354  2.67741  2.69355  4.24690  2.90347  2.73739  3.18146  2.89801  2.37887  2.77519  2.98518  4.58477  3.61503
          0.01760  4.44452  5.16687  0.61958  0.77255  0.48576  0.95510
    184   2.78450  5.14811  2.94694  2.10626  4.51846  2.23448  3.74563  3.96830  2.45488  3.48682  4.26885  3.01668  3.93552  2.86790  1.91497  2.29554  3.02815  3.57127  5.64407  4.27909    193 - -
          2.68628  4.42235  2.77444  2.73133  3.46364  2.40523  3.72505  3.29364  2.67751  2.69328  4.24700  2.90357  2.73750  3.18157  2.89765  2.37897  2.77530  2.98529  4.58487  3.61513
          1.09260  1.07062  1.13364  0.34364  1.23506  0.48576  0.95510
    185   1.63745  4.20574  3.42407  3.12585  4.37683  1.84539  4.22873  3.80206  3.21118  3.47495  4.28560  3.30185  3.71095  3.48483  3.54585  1.70588  2.73023  3.23133  5.70419  4.48751    197 - -
          2.68618  4.42225  2.77519  2.73123  3.46354  2.40513  3.72494  3.29354  2.67741  2.69355  4.24690  2.90347  2.73739  3.18146  2.89801  2.37887  2.77519  2.98518  4.58477  3.61503
          0.02584  4.06449  4.78684  0.61958  0.77255  0.89889  0.52260
    186   1.22722  4.27024  3.41668  3.11775  4.23728  3.05896  4.20289  3.55793  3.15616  3.29795  4.17977  3.33362  2.15356  3.47261  3.47540  2.51503  2.80234  3.10897  5.59788  4.37784    198 - -
          2.68618  4.42225  2.77519  2.73123  3.46354  2.40513  3.72494  3.29354  2.67741  2.69355  4.24690  2.90347  2.73739  3.18146  2.89801  2.37887  2.77519  2.98518  4.58477  3.61503
          0.02584  4.06449  4.78684  0.61958  0.77255  0.62589  0.76526
    187   2.14829  4.99029  2.84776  1.98621  4.30556  3.41468  3.68032  3.73682  2.45387  3.30132  4.09967  2.93801  3.85244  2.28435  2.91530  2.68357  2.36807  3.37165  5.50315  4.14065    199 - -
          2.68618  4.42225  2.77519  2.73123  3.46354  2.40513  3.72494  3.29354  2.67741  2.69355  4.24690  2.90347  2.73739  3.18146  2.89801  2.37887  2.77519  2.98518  4.58477  3.61503
          0.02196  4.22537  4.94772  0.61958  0.77255  0.76220  0.62856
    188   1.43713  4.31040  4.12497  3.72035  3.87893  3.51447  4.55026  2.45053  3.64319  2.69928  3.78484  3.83951  4.15205  3.93468  3.88731  2.94034  3.02475  1.39144  5.50153  4.29142    200 - -
          2.68618  4.42225  2.77519  2.73123  3.46354  2.40513  3.72494  3.29354  2.67741  2.69355  4.24690  2.90347  2.73739  3.18146  2.89801  2.37887  2.77519  2.98518  4.58477  3.61503
          0.02196  4.22537  4.94772  0.61958  0.77255  0.76220  0.62856
    189   2.74729  4.34262  3.81063  2.38793  2.41881  3.78145  4.03446  2.61868  3.17068  1.83491  2.47092  3.59776  4.13835  3.44563  3.46274  3.04922  2.97736  2.49966  4.88135  3.65597    201 - -
          2.68618  4.42225  2.77519  2.73123  3.46354  2.40513  3.72494  3.29354  2.67741  2.69355  4.24690  2.90347  2.73739  3.18146  2.89801  2.37887  2.77519  2.98518  4.58477  3.61503
          0.02196  4.22537  4.94772  0.61958  0.77255  0.76220  0.62856
    190   2.88427  4.77097  3.63303  3.03824  4.04589  3.65451  3.90210  3.24463  2.41071  2.96645  3.96242  3.41064  4.10327  3.10975  1.26993  3.01711  3.14535  2.20330  5.35542  4.11565    202 - -
          2.68618  4.42225  2.77519  2.73123  3.46354  2.40513  3.72494  3.29354  2.67741  2.69355  4.24690  2.90347  2.73739  3.18146  2.89801  2.37887  2.77519  2.98518  4.58477  3.61503
          0.16746  4.22537  1.96920  0.61958  0.77255  0.76220  0.62856
    191   2.64474  4.80799  2.33946  2.46839  4.07315  3.41637  3.67701  3.42830  2.45367  3.08217  3.92579  2.97893  3.84594  2.83799  2.22406  2.68476  2.88920  2.35452  5.34473  4.01437    203 - -
          2.68618  4.42225  2.77519  2.73123  3.46354  2.40513  3.72494  3.29354  2.67741  2.69355  4.24690  2.90347  2.73739  3.18146  2.89801  2.37887  2.77519  2.98518  4.58477  3.61503
          0.02535  4.08327  4.80561  0.61958  0.77255  0.88492  0.53230
    192   2.03991  4.53577  3.37270  2.81576  3.75831  3.51323  3.79867  3.05022  2.54275  2.16566  3.67513  3.23500  3.94248  3.03299  2.15818  2.80438  2.91255  2.81472  5.14321  3.89064    204 - -
          2.68618  4.42225  2.77519  2.73123  3.46354  2.40513  3.72494  3.29354  2.67741  2.69355  4.24690  2.90347  2.73739  3.18146  2.89801  2.37887  2.77519  2.98518  4.58477  3.61503
          0.02535  4.08327  4.80561  0.61958  0.77255  0.63820  0.75129
    193   2.74924  4.35986  2.59371  3.20715  3.48523  3.79551  4.08742  2.01532  3.15740  2.37463  2.53884  3.58561  4.16271  3.44807  3.48418  3.06262  2.98567  1.83860  5.04676  3.82597    205 - -
          2.68618  4.42225  2.77519  2.73123  3.46354  2.40513  3.72494  3.29354  2.67741  2.69355  4.24690  2.90347  2.73739  3.18146  2.89801  2.37887  2.77519  2.98518  4.58477  3.61503
          0.02196  4.22537  4.94772  0.61958  0.77255  0.76220  0.62856
    194   3.44253  4.75951  4.64577  4.22158  2.19083  4.33641  3.66316  3.21200  4.02758  1.88871  3.81551  4.10175  4.65317  4.09852  4.10177  3.66960  3.66288  3.09781  2.16776  1.26131    206 - -
          2.68618  4.42225  2.77519  2.73123  3.46354  2.40513  3.72494  3.29354  2.67741  2.69355  4.24690  2.90347  2.73739  3.18146  2.89801  2.37887  2.77519  2.98518  4.58477  3.61503
          0.02196  4.22537  4.94772  0.61958  0.77255  0.76220  0.62856
    195   2.14229  4.71517  3.04916  2.14912  3.96730  3.45876  3.74145  3.33296  2.57596  2.38979  3.84334  3.06091  2.68482  2.92632  3.00976  2.71909  2.89414  3.04083  5.28954  3.98336    207 - -
          2.68618  4.42225  2.77519  2.73123  3.46354  2.40513  3.72494  3.29354  2.67741  2.69355  4.24690  2.90347  2.73739  3.18146  2.89801  2.37887  2.77519  2.98518  4.58477  3.61503
          0.02196  4.22537  4.94772  0.61958  0.77255  0.76220  0.62856
    196   2.70884  5.04343  2.22918  1.99734  4.32926  3.40345  3.69121  3.75587  2.50987  3.33115  4.13243  2.90658  2.66318  2.82862  3.00170  2.69703  2.95342  2.48281  5.54045  4.16020    208 - -
          2.68618  4.42225  2.77519  2.73123  3.46354  2.40513  3.72494  3.29354  2.67741  2.69355  4.24690  2.90347  2.73739  3.18146  2.89801  2.37887  2.77519  2.98518  4.58477  3.61503
          0.02196  4.22537  4.94772  0.61958  0.77255  0.76220  0.62856
    197   2.41180  4.34844  3.52693  3.31675  4.52746  1.05699  4.42794  3.90822  3.41732  3.63356  4.48322  3.47308  3.86397  3.71192  3.71102  2.59038  1.91104  3.35921  5.85378  4.65931    209 - -
          2.68624  4.42231  2.77525  2.73084  3.46360  2.40486  3.72500  3.29360  2.67746  2.69361  4.24695  2.90352  2.73745  3.18152  2.89806  2.37892  2.77525  2.98524  4.58483  3.61509
          0.60802  1.78736  1.24419  0.66815  0.71878  0.52806  0.89098
    198   2.81956  5.09409  2.53813  1.42549  4.48968  3.31788  3.79316  3.94021  2.64356  3.50874  4.36300  2.89325  2.21794  2.96110  3.10161  2.79927  3.10759  3.56403  5.67973  4.31573    212 - -
          2.68618  4.42225  2.77519  2.73123  3.46354  2.40513  3.72494  3.29354  2.67741  2.69355  4.24690  2.90347  2.73739  3.18146  2.89801  2.37887  2.77519  2.98518  4.58477  3.61503
          0.02608  4.05555  4.77790  0.61958  0.77255  0.45581  1.00495
    199   2.68660  4.93721  2.35817  2.11339  4.18433  2.74099  3.69859  3.61171  2.50718  3.20303  4.01141  2.98018  3.87731  2.84421  2.98217  2.70244  2.92223  2.52582  5.43201  2.95711    213 - -
          2.68618  4.42225  2.77519  2.73123  3.46354  2.40513  3.72494  3.29354  2.67741  2.69355  4.24690  2.90347  2.73739  3.18146  2.89801  2.37887  2.77519  2.98518  4.58477  3.61503
          0.01972  4.33203  5.05437  0.61958  0.77255  0.39789  1.11394
    200   2.89115  5.40895  2.06681  1.64256  4.73939  3.45189  3.80740  4.23378  2.65594  3.72199  4.49898  2.92122  2.75461  2.93341  3.18614  1.93064  3.14588  3.80094  5.87025  4.42609    214 - -
          2.68618  4.42225  2.77519  2.73123  3.46354  2.40513  3.72494  3.29354  2.67741  2.69355  4.24690  2.90347  2.73739  3.18146  2.89801  2.37887  2.77519  2.98518  4.58477  3.61503
          0.01760  4.44452  5.16687  0.61958  0.77255  0.48576  0.95510
    201   2.75688  4.80994  2.29677  2.71988  4.27776  1.57713  4.01930  3.57769  2.94489  3.31743  4.18189  3.19549  4.00922  3.22317  3.39749  2.84271  3.08075  1.98321  5.61576  4.29850    215 - -
          2.68618  4.42225  2.77519  2.73123  3.46354  2.40513  3.72494  3.29354  2.67741  2.69355  4.24690  2.90347  2.73739  3.18146  2.89801  2.37887  2.77519  2.98518  4.58477  3.61503
          0.01760  4.44452  5.16687  0.61958  0.77255  0.48576  0.95510
    202   2.74838  5.06757  2.99681  2.08466  4.39346  3.50341  3.72879  3.82973  2.45547  3.37688  4.16734  3.02241  2.29890  2.85637  2.41665  2.74656  2.10733  3.45773  5.56123  4.20577    216 - -
          2.68618  4.42225  2.77519  2.73123  3.46354  2.40513  3.72494  3.29354  2.67741  2.69355  4.24690  2.90347  2.73739  3.18146  2.89801  2.37887  2.77519  2.98518  4.58477  3.61503
          0.01760  4.44452  5.16687  0.61958  0.77255  0.48576  0.95510
    203   1.91610  4.79499  3.17790  2.62400  4.02836  2.77852  2.83965  3.43086  2.55804  2.53996  3.89532  3.12078  3.94268  2.94012  2.47003  2.77011  2.93942  3.13173  5.32626  4.02044    217 - -
          2.68618  4.42225  2.77519  2.73123  3.46354  2.40513  3.72494  3.29354  2.67741  2.69355  4.24690  2.90347  2.73739  3.18146  2.89801  2.37887  2.77519  2.98518  4.58477  3.61503
          0.01760  4.44452  5.16687  0.61958  0.77255  0.48576  0.95510
    204   2.31200  4.79375  3.13085  2.17776  4.02419  3.52942  2.88757  3.41842  2.58794  3.05623  3.88999  3.09926  3.93066  2.93652  3.03359  2.75410  2.11223  2.47761  5.33051  4.01768    218 - -
          2.68618  4.42225  2.77519  2.73123  3.46354  2.40513  3.72494  3.29354  2.67741  2.69355  4.24690  2.90347  2.73739  3.18146  2.89801  2.37887  2.77519  2.98518  4.58477  3.61503
          0.01760  4.44452  5.16687  0.61958  0.77255  0.48576  0.95510
    205   2.71992  4.65311  2.58929  2.74071  3.77814  3.59771  2.31900  3.17145  2.73450  2.07100  3.73782  3.21682  3.99491  3.06918  3.14899  2.84132  2.95446  2.35450  5.17597  3.87572    219 - -
          2.68618  4.42225  2.77519  2.73123  3.46354  2.40513  3.72494  3.29354  2.67741  2.69355  4.24690  2.90347  2.73739  3.18146  2.89801  2.37887  2.77519  2.98518  4.58477  3.61503
          0.01760  4.44452  5.16687  0.61958  0.77255  0.48576  0.95510
    206   2.70211  4.67689  3.26824  2.31900  3.86920  3.58333  3.80126  3.22474  2.64489  2.43366  3.76710  3.18795  3.97108  3.01074  2.43646  2.80933  2.10672  2.39641  5.22317  3.94152    220 - -
          2.68618  4.42225  2.77519  2.73123  3.46354  2.40513  3.72494  3.29354  2.67741  2.69355  4.24690  2.90347  2.73739  3.18146  2.89801  2.37887  2.77519  2.98518  4.58477  3.61503
          0.01760  4.44452  5.16687  0.61958  0.77255  0.48576  0.95510
    207   2.25853  4.93562  2.55844  2.16288  4.18884  3.50310  3.70966  2.73413  2.18112  3.19928  4.00431  3.02216  3.89761  2.85047  2.96767  2.71054  2.92133  2.66714  5.43149  4.08488    221 - -
          2.68618  4.42225  2.77519  2.73123  3.46354  2.40513  3.72494  3.29354  2.67741  2.69355  4.24690  2.90347  2.73739  3.18146  2.89801  2.37887  2.77519  2.98518  4.58477  3.61503
          0.01760  4.44452  5.16687  0.61958  0.77255  0.48576  0.95510
    208   2.77232  4.31601  3.98207  3.41708  2.52974  3.81896  2.72089  2.72342  3.30929  1.52512  3.36893  3.69946  4.18946  3.57275  3.55431  3.09887  2.39311  2.55146  4.76524  3.45744    222 - -
          2.68618  4.42225  2.77519  2.73123  3.46354  2.40513  3.72494  3.29354  2.67741  2.69355  4.24690  2.90347  2.73739  3.18146  2.89801  2.37887  2.77519  2.98518  4.58477  3.61503
          0.01760  4.44452  5.16687  0.61958  0.77255  0.48576  0.95510
    209   2.76538  5.19765  2.27821  2.41073  4.53159  3.46871  3.72589  3.99925  2.49438  3.51077  4.28011  2.02991  3.90689  2.84288  2.45974  2.73461  2.09070  3.59047  5.66860  4.27051    223 - -
          2.68618  4.42225  2.77519  2.73123  3.46354  2.40513  3.72494  3.29354  2.67741  2.69355  4.24690  2.90347  2.73739  3.18146  2.89801  2.37887  2.77519  2.98518  4.58477  3.61503
          0.01760  4.44452  5.16687  0.61958  0.77255  0.48576  0.95510
    210   2.31079  4.90763  2.11288  2.19279  4.15075  3.51551  3.74710  3.51895  2.56035  2.49494  3.98665  3.04816  3.92260  2.90067  3.02701  2.74635  2.94808  2.58499  5.42436  4.08630    224 - -
          2.68618  4.42225  2.77519  2.73123  3.46354  2.40513  3.72494  3.29354  2.67741  2.69355  4.24690  2.90347  2.73739  3.18146  2.89801  2.37887  2.77519  2.98518  4.58477  3.61503
          0.01760  4.44452  5.16687  0.61958  0.77255  0.48576  0.95510
    211   2.69178  4.68759  3.31251  2.77162  4.00555  2.70801  3.86201  3.37916  2.66547  3.04183  3.89413  3.22594  2.71406  3.06435  2.06161  2.79836  2.95955  2.02856  5.33171  4.05396    225 - -
          2.68618  4.42225  2.77519  2.73123  3.46354  2.40513  3.72494  3.29354  2.67741  2.69355  4.24690  2.90347  2.73739  3.18146  2.89801  2.37887  2.77519  2.98518  4.58477  3.61503
          0.01760  4.44452  5.16687  0.61958  0.77255  0.48576  0.95510
    212   2.92996  5.30326  1.37955  2.44110  4.81703  3.41754  3.96640  4.31361  2.89902  3.84080  4.65089  2.99125  1.98711  3.12171  3.43759  2.23408  3.24343  3.85965  6.00651  4.57054    226 - -
          2.68618  4.42225  2.77519  2.73123  3.46354  2.40513  3.72494  3.29354  2.67741  2.69355  4.24690  2.90347  2.73739  3.18146  2.89801  2.37887  2.77519  2.98518  4.58477  3.61503
          0.01760  4.44452  5.16687  0.61958  0.77255  0.48576  0.95510
    213   2.93302  4.46650  4.03398  2.60176  3.55639  4.00608  4.33523  2.38989  3.42872  1.63974  3.47193  3.86044  4.37513  3.73704  3.70352  3.31102  3.17455  1.38735  5.18766  3.97877    227 - -
          2.68618  4.42225  2.77519  2.73123  3.46354  2.40513  3.72494  3.29354  2.67741  2.69355  4.24690  2.90347  2.73739  3.18146  2.89801  2.37887  2.77519  2.98518  4.58477  3.61503
          0.01760  4.44452  5.16687  0.61958  0.77255  0.48576  0.95510
    214   2.79138  4.94190  3.28230  2.77363  4.49792  3.51785  3.88074  3.92285  2.48750  3.47590  4.29273  3.22269  2.15333  3.02988  1.51393  2.23844  3.08261  3.52811  5.63611  4.34982    228 - -
          2.68618  4.42225  2.77519  2.73123  3.46354  2.40513  3.72494  3.29354  2.67741  2.69355  4.24690  2.90347  2.73739  3.18146  2.89801  2.37887  2.77519  2.98518  4.58477  3.61503
          0.01760  4.44452  5.16687  0.61958  0.77255  0.48576  0.95510
    215   2.83712  4.31751  4.21373  3.64100  2.01663  3.92784  4.16843  2.61786  3.52362  1.62601  2.52951  2.63576  4.28036  3.74499  3.71910  3.21744  3.06819  2.49656  4.79638  3.52868    229 - -
          2.68618  4.42225  2.77519  2.73123  3.46354  2.40513  3.72494  3.29354  2.67741  2.69355  4.24690  2.90347  2.73739  3.18146  2.89801  2.37887  2.77519  2.98518  4.58477  3.61503
          0.01760  4.44452  5.16687  0.61958  0.77255  0.48576  0.95510
    216   2.69563  4.77212  2.23802  2.60802  3.93969  2.70080  2.85817  2.71439  2.60691  3.01580  3.85589  3.11051  3.93821  2.94839  3.05201  2.76555  2.92833  3.08799  3.11315  3.94723    230 - -
          2.68618  4.42225  2.77519  2.73123  3.46354  2.40513  3.72494  3.29354  2.67741  2.69355  4.24690  2.90347  2.73739  3.18146  2.89801  2.37887  2.77519  2.98518  4.58477  3.61503
          0.01760  4.44452  5.16687  0.61958  0.77255  0.48576  0.95510
    217   2.70761  5.09459  2.99879  2.44567  4.40604  3.49010  2.84213  3.85776  2.40328  3.38314  4.15370  2.98058  2.85465  2.39377  2.35259  2.30987  2.47584  3.46926  5.55079  4.17766    231 - -
          2.68618  4.42225  2.77519  2.73123  3.46354  2.40513  3.72494  3.29354  2.67741  2.69355  4.24690  2.90347  2.73739  3.18146  2.89801  2.37887  2.77519  2.98518  4.58477  3.61503
          0.01760  4.44452  5.16687  0.61958  0.77255  0.48576  0.95510
    218   2.70139  4.89464  3.10429  2.55860  4.17651  2.73195  3.74159  3.58917  1.86648  2.59696  4.00283  3.06904  2.95941  2.89155  2.94929  2.73758  2.36962  3.25841  5.42439  4.09616    232 - -
          2.68618  4.42225  2.77519  2.73123  3.46354  2.40513  3.72494  3.29354  2.67741  2.69355  4.24690  2.90347  2.73739  3.18146  2.89801  2.37887  2.77519  2.98518  4.58477  3.61503
          0.01760  4.44452  5.16687  0.61958  0.77255  0.48576  0.95510
    219   2.69693  4.99896  3.04155  2.48736  4.29655  2.67386  3.70044  3.73154  2.08780  3.29206  4.08127  3.01309  2.95737  2.82853  2.42783  2.31218  2.93163  2.73659  5.49155  4.13704    233 - -
          2.68618  4.42225  2.77519  2.73123  3.46354  2.40513  3.72494  3.29354  2.67741  2.69355  4.24690  2.90347  2.73739  3.18146  2.89801  2.37887  2.77519  2.98518  4.58477  3.61503
          0.14711  4.44452  2.07895  0.61958  0.77255  0.48576  0.95510
    220   2.81573  4.80608  3.39389  2.82597  4.08537  2.61157  3.81757  3.47057  2.42113  2.25974  3.97284  3.26104  4.02700  3.00853  1.54248  2.90602  3.05918  3.18987  5.34416  4.08451    234 - -
          2.68618  4.42225  2.77519  2.73123  3.46354  2.40513  3.72494  3.29354  2.67741  2.69355  4.24690  2.90347  2.73739  3.18146  2.89801  2.37887  2.77519  2.98518  4.58477  3.61503
          0.02001  4.31742  5.03976  0.61958  0.77255  0.38934  1.13167
    221   2.84675  5.24687  3.13509  2.55079  4.61700  3.58744  2.65473  4.05401  1.90818  3.52160  4.29779  3.06484  2.90680  1.98638  2.20550  2.81723  3.05951  3.65529  5.62687  4.29544    235 - -
          2.68618  4.42225  2.77519  2.73123  3.46354  2.40513  3.72494  3.29354  2.67741  2.69355  4.24690  2.90347  2.73739  3.18146  2.89801  2.37887  2.77519  2.98518  4.58477  3.61503
          0.01760  4.44452  5.16687  0.61958  0.77255  0.48576  0.95510
    222   3.40129  4.81508  4.49654  4.07617  1.26262  2.38697  3.80958  3.34721  3.97431  2.88377  3.96660  4.08706  4.65338  4.08569  4.11729  3.62160  3.64233  3.18283  4.06054  1.45426    236 - -
          2.68618  4.42225  2.77519  2.73123  3.46354  2.40513  3.72494  3.29354  2.67741  2.69355  4.24690  2.90347  2.73739  3.18146  2.89801  2.37887  2.77519  2.98518  4.58477  3.61503
          0.01760  4.44452  5.16687  0.61958  0.77255  0.48576  0.95510
    223   1.51831  4.69278  3.31002  2.82072  4.37176  2.37407  3.98072  3.79774  2.78302  3.40601  4.21275  3.23842  3.93075  3.15152  2.32161  2.15327  2.95360  3.37323  5.62873  4.33211    237 - -
          2.68618  4.42225  2.77519  2.73123  3.46354  2.40513  3.72494  3.29354  2.67741  2.69355  4.24690  2.90347  2.73739  3.18146  2.89801  2.37887  2.77519  2.98518  4.58477  3.61503
          0.01760  4.44452  5.16687  0.61958  0.77255  0.48576  0.95510
    224   2.76442  5.15349  2.86782  1.82606  4.48238  3.47622  3.73542  3.93832  2.50300  3.46679  4.24605  2.97623  3.91423  2.29696  2.97838  2.29616  2.03471  3.54468  5.63885  4.25373    238 - -
          2.68618  4.42225  2.77519  2.73123  3.46354  2.40513  3.72494  3.29354  2.67741  2.69355  4.24690  2.90347  2.73739  3.18146  2.89801  2.37887  2.77519  2.98518  4.58477  3.61503
          0.01760  4.44452  5.16687  0.61958  0.77255  0.48576  0.95510
    225   3.78805  5.50961  4.34729  3.78020  5.02061  4.11323  4.41901  4.63957  2.70166  4.04956  5.06401  4.08010  4.61508  3.63747  0.37586  3.86446  4.03204  4.34468  5.88444  4.85978    239 - -
          2.68618  4.42225  2.77519  2.73123  3.46354  2.40513  3.72494  3.29354  2.67741  2.69355  4.24690  2.90347  2.73739  3.18146  2.89801  2.37887  2.77519  2.98518  4.58477  3.61503
          0.01760  4.44452  5.16687  0.61958  0.77255  0.48576  0.95510
    226   2.83278  5.25961  3.08020  2.14378  4.63047  3.56681  3.69305  4.07596  1.96021  3.53933  4.30903  3.04050  2.74853  2.32158  1.90584  2.79856  3.04900  3.66750  5.64406  4.29885    240 - -
          2.68618  4.42225  2.77519  2.73123  3.46354  2.40513  3.72494  3.29354  2.67741  2.69355  4.24690  2.90347  2.73739  3.18146  2.89801  2.37887  2.77519  2.98518  4.58477  3.61503
          0.01760  4.44452  5.16687  0.61958  0.77255  0.48576  0.95510
    227   2.89110  4.25595  4.73028  4.14063  2.46534  4.07562  4.34659  1.66210  3.95986  2.13059  3.22822  4.18482  4.41180  4.09330  4.00844  3.39200  3.12292  1.59727  2.95297  3.54227    241 - -
          2.68618  4.42225  2.77519  2.73123  3.46354  2.40513  3.72494  3.29354  2.67741  2.69355  4.24690  2.90347  2.73739  3.18146  2.89801  2.37887  2.77519  2.98518  4.58477  3.61503
          0.01760  4.44452  5.16687  0.61958  0.77255  0.48576  0.95510
    228   2.68835  4.58396  3.34939  2.78795  3.76623  2.81495  3.83534  3.14224  2.72437  2.82496  3.69395  3.24569  3.98587  3.07748  2.17031  2.82834  2.36755  2.33370  5.15005  2.91417    242 - -
          2.68618  4.42225  2.77519  2.73123  3.46354  2.40513  3.72494  3.29354  2.67741  2.69355  4.24690  2.90347  2.73739  3.18146  2.89801  2.37887  2.77519  2.98518  4.58477  3.61503
          0.01760  4.44452  5.16687  0.61958  0.77255  0.48576  0.95510
    229   2.73649  4.56492  3.41394  1.98023  3.75016  3.66304  3.92883  2.32035  2.85856  2.75104  3.67012  3.33412  2.95959  3.18772  3.25227  2.91285  2.97477  1.95273  5.18420  3.92349    243 - -
          2.68618  4.42225  2.77519  2.73123  3.46354  2.40513  3.72494  3.29354  2.67741  2.69355  4.24690  2.90347  2.73739  3.18146  2.89801  2.37887  2.77519  2.98518  4.58477  3.61503
          0.01760  4.44452  5.16687  0.61958  0.77255  0.48576  0.95510
    230   2.71767  4.26734  3.94361  3.36665  3.38709  2.69103  4.07276  1.87346  3.25397  2.06133  3.37109  3.66502  4.15340  3.53393  2.72861  3.05578  2.95225  2.07146  4.89483  3.69040    244 - -
          2.68618  4.42225  2.77519  2.73123  3.46354  2.40513  3.72494  3.29354  2.67741  2.69355  4.24690  2.90347  2.73739  3.18146  2.89801  2.37887  2.77519  2.98518  4.58477  3.61503
          0.01188  4.43880        *  0.61958  0.77255  0.00000        *
//
