# Supplementary material for: MacSyFinder: A Program to Mine Genomes for Molecular Systems with an Application to CRISPR-Cas Systems
Source: PLoS One. 2014 Oct 17;9(10):e110726. doi: 10.1371/journal.pone.0110726 (PMC4201578; doi:10.1371/journal.pone.0110726)
Supplement: Data S2 — The Cas-Finder: models and profiles (compressed tarball archive). (ZIP) [file pone.0110726.s011.zip › Cas-Finder_macsyfinder/CASprofiles/cas5a2_TypeIA.hmm]

HMMER3/b [3.0 | March 2010]
NAME  TIGR02586
ACC   TIGR02586
DESC  cas_devS: CRISPR-associated protein Cas5/DevS, subtype MYXAN
LENG  183
ALPH  amino
RF    no
CS    no
MAP   yes
DATE  Sun Apr 11 22:18:52 2010
NSEQ  3
EFFN  0.922852
CKSUM 1730525853
GA    111.50 111.50;
TC    111.50 111.50;
NC    58.30 58.30;
STATS LOCAL MSV      -10.0384  0.70651
STATS LOCAL VITERBI  -11.2241  0.70651
STATS LOCAL FORWARD   -4.9401  0.70651
HMM          A        C        D        E        F        G        H        I        K        L        M        N        P        Q        R        S        T        V        W        Y   
            m->m     m->i     m->d     i->m     i->i     d->m     d->d
  COMPO   2.45703  4.31872  3.02101  2.73079  3.53873  2.78335  3.91317  2.91005  2.83411  2.34793  3.74902  3.23978  3.13239  3.23531  2.70684  2.55209  2.76512  2.57304  4.44296  3.64841
          2.68618  4.42225  2.77519  2.73123  3.46354  2.40513  3.72494  3.29354  2.67741  2.69355  4.24690  2.90347  2.73739  3.18146  2.89801  2.37887  2.77519  2.98518  4.58477  3.61503
          0.02377  4.14693  4.86927  0.61958  0.77255  0.00000        *
      1   3.38619  4.68533  5.01422  4.48408  3.21780  4.68103  5.03362  1.56899  4.31494  0.94663  3.02101  4.72732  4.87201  4.45979  4.43232  4.06184  3.61947  2.11175  5.31848  4.20940      1 - -
          2.68618  4.42225  2.77519  2.73123  3.46354  2.40513  3.72494  3.29354  2.67741  2.69355  4.24690  2.90347  2.73739  3.18146  2.89801  2.37887  2.77519  2.98518  4.58477  3.61503
          0.02377  4.14693  4.86927  0.61958  0.77255  0.48576  0.95510
      2   2.10059  4.37065  4.34080  3.79742  3.38416  4.06885  4.48220  1.70426  3.67870  1.51868  3.25881  4.05700  4.42553  3.93443  3.89774  3.39558  3.17473  2.01331  5.15043  3.97249      2 - -
          2.68618  4.42225  2.77519  2.73123  3.46354  2.40513  3.72494  3.29354  2.67741  2.69355  4.24690  2.90347  2.73739  3.18146  2.89801  2.37887  2.77519  2.98518  4.58477  3.61503
          0.02377  4.14693  4.86927  0.61958  0.77255  0.48576  0.95510
      3   3.47810  4.86402  4.62951  4.27935  3.26405  4.32765  4.85006  2.49145  4.04482  0.59825  3.21665  4.52847  4.72132  4.34625  4.17235  3.94430  3.76287  2.59842  5.23356  4.01734      3 - -
          2.68618  4.42225  2.77519  2.73123  3.46354  2.40513  3.72494  3.29354  2.67741  2.69355  4.24690  2.90347  2.73739  3.18146  2.89801  2.37887  2.77519  2.98518  4.58477  3.61503
          0.02377  4.14693  4.86927  0.61958  0.77255  0.48576  0.95510
      4   2.91107  4.87875  2.96832  1.92902  3.34044  3.56844  3.76019  3.46161  2.76143  3.05821  4.01073  3.15979  4.04223  3.12828  3.13964  2.96709  3.16023  3.21022  4.85129  1.58181      4 - -
          2.68618  4.42225  2.77519  2.73123  3.46354  2.40513  3.72494  3.29354  2.67741  2.69355  4.24690  2.90347  2.73739  3.18146  2.89801  2.37887  2.77519  2.98518  4.58477  3.61503
          0.02377  4.14693  4.86927  0.61958  0.77255  0.48576  0.95510
      5   2.87129  4.31760  4.27095  3.71616  3.04212  3.98217  4.17337  2.35250  3.57392  1.64664  3.22411  3.92928  4.32429  3.80508  3.76047  3.28922  3.10704  1.65776  4.71910  2.36056      5 - -
          2.68618  4.42225  2.77519  2.73123  3.46354  2.40513  3.72494  3.29354  2.67741  2.69355  4.24690  2.90347  2.73739  3.18146  2.89801  2.37887  2.77519  2.98518  4.58477  3.61503
          0.02377  4.14693  4.86927  0.61958  0.77255  0.48576  0.95510
      6   2.80971  5.11258  2.52430  1.32943  4.55382  3.31393  3.82037  4.01629  2.68972  3.58492  4.42255  2.89325  3.88973  2.98521  3.16424  1.97675  3.11212  3.61347  5.75990  4.36024      6 - -
          2.68618  4.42225  2.77519  2.73123  3.46354  2.40513  3.72494  3.29354  2.67741  2.69355  4.24690  2.90347  2.73739  3.18146  2.89801  2.37887  2.77519  2.98518  4.58477  3.61503
          0.02377  4.14693  4.86927  0.61958  0.77255  0.48576  0.95510
      7   1.91671  4.32695  4.37337  3.85047  3.59919  4.02623  4.58513  1.59891  3.75826  2.32650  3.46999  4.08426  4.43897  4.02907  3.99599  3.37540  3.15230  1.45583  5.31946  4.11316      7 - -
          2.68618  4.42225  2.77519  2.73123  3.46354  2.40513  3.72494  3.29354  2.67741  2.69355  4.24690  2.90347  2.73739  3.18146  2.89801  2.37887  2.77519  2.98518  4.58477  3.61503
          0.02377  4.14693  4.86927  0.61958  0.77255  0.48576  0.95510
      8   3.15877  4.86058  3.79695  3.68192  4.63908  3.53301  4.72901  4.26524  3.76477  3.85788  4.92517  3.95690  0.44573  4.14475  3.97138  3.33676  3.62342  3.87738  5.74070  4.76622      8 - -
          2.68618  4.42225  2.77519  2.73123  3.46354  2.40513  3.72494  3.29354  2.67741  2.69355  4.24690  2.90347  2.73739  3.18146  2.89801  2.37887  2.77519  2.98518  4.58477  3.61503
          0.02377  4.14693  4.86927  0.61958  0.77255  0.48576  0.95510
      9   3.07269  4.40510  4.79536  4.24330  2.01427  4.33813  4.66067  1.62001  4.11705  1.88993  3.17705  4.39876  4.62255  4.26957  4.23494  3.67813  3.31124  1.53327  5.07633  3.83783      9 - -
          2.68618  4.42225  2.77519  2.73123  3.46354  2.40513  3.72494  3.29354  2.67741  2.69355  4.24690  2.90347  2.73739  3.18146  2.89801  2.37887  2.77519  2.98518  4.58477  3.61503
          0.02377  4.14693  4.86927  0.61958  0.77255  0.48576  0.95510
     10   0.68063  4.35299  3.76442  3.57925  4.34843  3.16824  4.56548  3.51680  3.60326  3.38486  4.39346  3.65204  3.93432  3.92034  3.82819  2.70455  3.00148  3.12233  5.74724  4.58171     10 - -
          2.68618  4.42225  2.77519  2.73123  3.46354  2.40513  3.72494  3.29354  2.67741  2.69355  4.24690  2.90347  2.73739  3.18146  2.89801  2.37887  2.77519  2.98518  4.58477  3.61503
          0.02377  4.14693  4.86927  0.61958  0.77255  0.48576  0.95510
     11   2.44589  2.36970  4.04708  3.56112  3.61718  3.34621  4.25508  2.70315  3.45179  2.65117  3.59687  3.65513  3.95948  3.70886  3.67118  2.00091  2.82796  1.68078  5.12787  3.92985     11 - -
          2.68618  4.42225  2.77519  2.73123  3.46354  2.40513  3.72494  3.29354  2.67741  2.69355  4.24690  2.90347  2.73739  3.18146  2.89801  2.37887  2.77519  2.98518  4.58477  3.61503
          0.02377  4.14693  4.86927  0.61958  0.77255  0.48576  0.95510
     12   2.86798  2.23308  4.42047  3.88824  1.96509  3.92315  3.87298  2.67484  3.72215  2.30841  3.34892  3.91816  4.29000  3.86438  3.81817  3.24454  3.10756  2.52098  2.44228  2.69484     12 - -
          2.68618  4.42225  2.77519  2.73123  3.46354  2.40513  3.72494  3.29354  2.67741  2.69355  4.24690  2.90347  2.73739  3.18146  2.89801  2.37887  2.77519  2.98518  4.58477  3.61503
          0.02377  4.14693  4.86927  0.61958  0.77255  0.48576  0.95510
     13   3.34258  5.14461  3.86382  3.32816  4.57047  3.76592  4.06191  4.13921  2.39986  3.60534  4.60590  3.66283  4.26200  3.27522  0.62966  3.41828  3.59417  3.85309  5.54601  4.44657     13 - -
          2.68618  4.42225  2.77519  2.73123  3.46354  2.40513  3.72494  3.29354  2.67741  2.69355  4.24690  2.90347  2.73739  3.18146  2.89801  2.37887  2.77519  2.98518  4.58477  3.61503
          0.02377  4.14693  4.86927  0.61958  0.77255  0.48576  0.95510
     14   2.64942  4.79329  3.04115  2.56608  4.21357  3.39743  3.73238  3.60634  1.92351  3.21009  4.03881  3.04508  2.59794  2.89100  2.81703  2.69986  2.04456  3.25659  5.43137  4.12697     14 - -
          2.68618  4.42225  2.77519  2.73123  3.46354  2.40513  3.72494  3.29354  2.67741  2.69355  4.24690  2.90347  2.73739  3.18146  2.89801  2.37887  2.77519  2.98518  4.58477  3.61503
          0.02377  4.14693  4.86927  0.61958  0.77255  0.48576  0.95510
     15   2.94240  4.48809  3.94860  3.47004  1.71994  2.31963  3.72278  2.99765  3.39814  2.61060  3.62519  3.67803  4.25862  3.61571  3.64039  3.17829  3.18814  2.81075  4.15574  1.90180     15 - -
          2.68618  4.42225  2.77519  2.73123  3.46354  2.40513  3.72494  3.29354  2.67741  2.69355  4.24690  2.90347  2.73739  3.18146  2.89801  2.37887  2.77519  2.98518  4.58477  3.61503
          0.02377  4.14693  4.86927  0.61958  0.77255  0.48576  0.95510
     16   2.76869  4.95013  3.13925  2.58902  4.29828  3.51023  3.67047  3.69648  2.23313  3.24741  4.07926  3.06797  3.91979  2.18408  1.99930  2.79193  2.08446  3.36220  5.42433  4.14124     16 - -
          2.68618  4.42225  2.77519  2.73123  3.46354  2.40513  3.72494  3.29354  2.67741  2.69355  4.24690  2.90347  2.73739  3.18146  2.89801  2.37887  2.77519  2.98518  4.58477  3.61503
          0.02377  4.14693  4.86927  0.61958  0.77255  0.48576  0.95510
     17   1.06881  4.21561  3.60981  3.33687  4.38027  3.01068  4.36993  3.73852  3.37814  3.48460  4.32844  3.43410  3.77571  3.66150  3.66539  1.71234  2.78718  3.20264  5.74536  4.53994     17 - -
          2.68618  4.42225  2.77519  2.73123  3.46354  2.40513  3.72494  3.29354  2.67741  2.69355  4.24690  2.90347  2.73739  3.18146  2.89801  2.37887  2.77519  2.98518  4.58477  3.61503
          0.02377  4.14693  4.86927  0.61958  0.77255  0.48576  0.95510
     18   2.81415  4.84615  3.29740  2.85788  4.45649  1.86234  3.89648  3.90784  2.44048  3.46293  4.32284  3.26498  3.98696  3.07525  1.38718  2.88726  3.12596  3.52225  5.55407  4.33894     18 - -
          2.68618  4.42225  2.77519  2.73123  3.46354  2.40513  3.72494  3.29354  2.67741  2.69355  4.24690  2.90347  2.73739  3.18146  2.89801  2.37887  2.77519  2.98518  4.58477  3.61503
          0.02377  4.14693  4.86927  0.61958  0.77255  0.48576  0.95510
     19   2.87240  4.85952  3.07435  1.51126  3.64941  3.55986  3.80076  3.48114  2.66768  3.06707  3.99694  3.18249  4.01461  3.08167  3.03617  2.93626  3.11675  3.22019  2.20946  3.63406     19 - -
          2.68618  4.42225  2.77519  2.73123  3.46354  2.40513  3.72494  3.29354  2.67741  2.69355  4.24690  2.90347  2.73739  3.18146  2.89801  2.37887  2.77519  2.98518  4.58477  3.61503
          0.02377  4.14693  4.86927  0.61958  0.77255  0.48576  0.95510
     20   3.28016  4.70989  4.31036  3.87295  2.41669  4.17887  3.80554  2.91224  3.66617  1.66366  3.58579  3.97578  4.52669  3.90143  3.83297  3.53448  3.51653  2.85320  4.10029  1.23534     20 - -
          2.68618  4.42225  2.77519  2.73123  3.46354  2.40513  3.72494  3.29354  2.67741  2.69355  4.24690  2.90347  2.73739  3.18146  2.89801  2.37887  2.77519  2.98518  4.58477  3.61503
          0.02377  4.14693  4.86927  0.61958  0.77255  0.48576  0.95510
     21   2.76930  4.82544  3.25767  2.67649  4.08205  3.55730  3.69817  3.44213  2.28157  3.04948  3.92460  3.13720  3.94999  2.22019  1.90815  2.83190  2.99047  2.31048  5.30426  4.03831     21 - -
          2.68618  4.42225  2.77519  2.73123  3.46354  2.40513  3.72494  3.29354  2.67741  2.69355  4.24690  2.90347  2.73739  3.18146  2.89801  2.37887  2.77519  2.98518  4.58477  3.61503
          0.02377  4.14693  4.86927  0.61958  0.77255  0.48576  0.95510
     22   2.88552  5.40314  1.82687  1.70270  4.71370  3.31661  3.76422  4.21063  2.68837  3.71320  4.52519  2.78601  2.17110  2.91105  3.24212  2.80260  3.15535  3.78883  5.87453  4.41092     22 - -
          2.68618  4.42225  2.77519  2.73123  3.46354  2.40513  3.72494  3.29354  2.67741  2.69355  4.24690  2.90347  2.73739  3.18146  2.89801  2.37887  2.77519  2.98518  4.58477  3.61503
          0.02377  4.14693  4.86927  0.61958  0.77255  0.48576  0.95510
     23   2.34065  4.27242  3.51558  3.20559  4.28254  3.07153  4.25896  3.63040  3.21054  3.37328  4.23141  3.38532  3.80024  3.53370  3.51739  1.76994  1.25208  3.15461  5.64724  4.41987     23 - -
          2.68618  4.42225  2.77519  2.73123  3.46354  2.40513  3.72494  3.29354  2.67741  2.69355  4.24690  2.90347  2.73739  3.18146  2.89801  2.37887  2.77519  2.98518  4.58477  3.61503
          0.02377  4.14693  4.86927  0.61958  0.77255  0.48576  0.95510
     24   1.98427  4.72005  2.96197  2.02795  3.88246  3.44539  3.73121  3.32930  2.58880  2.98370  3.84552  3.03883  3.88608  2.93572  3.01650  2.73740  2.91417  3.04287  5.23258  2.68223     24 - -
          2.68618  4.42225  2.77519  2.73123  3.46354  2.40513  3.72494  3.29354  2.67741  2.69355  4.24690  2.90347  2.73739  3.18146  2.89801  2.37887  2.77519  2.98518  4.58477  3.61503
          0.02377  4.14693  4.86927  0.61958  0.77255  0.48576  0.95510
     25   2.49351  4.30979  3.57537  3.09622  3.79098  3.34704  4.06375  2.91901  3.04165  2.79184  3.72538  3.39943  2.46741  3.36446  3.37539  2.70690  1.89913  1.95295  5.24474  4.01384     25 - -
          2.68618  4.42225  2.77519  2.73123  3.46354  2.40513  3.72494  3.29354  2.67741  2.69355  4.24690  2.90347  2.73739  3.18146  2.89801  2.37887  2.77519  2.98518  4.58477  3.61503
          0.02377  4.14693  4.86927  0.61958  0.77255  0.48576  0.95510
     26   3.14856  4.49935  4.76414  4.21065  1.92763  4.35355  4.56238  2.21796  4.07800  1.35541  3.05190  4.37922  4.61720  4.19920  4.18986  3.68816  3.37948  1.72740  4.92217  3.64023     26 - -
          2.68618  4.42225  2.77519  2.73123  3.46354  2.40513  3.72494  3.29354  2.67741  2.69355  4.24690  2.90347  2.73739  3.18146  2.89801  2.37887  2.77519  2.98518  4.58477  3.61503
          0.02377  4.14693  4.86927  0.61958  0.77255  0.48576  0.95510
     27   2.79570  4.53762  3.64720  3.23694  3.58792  3.60479  4.16550  2.87634  3.11306  1.59579  3.60907  3.57811  1.67473  3.50275  3.40181  3.01970  3.11607  2.74100  5.18566  3.91631     27 - -
          2.68618  4.42225  2.77519  2.73123  3.46354  2.40513  3.72494  3.29354  2.67741  2.69355  4.24690  2.90347  2.73739  3.18146  2.89801  2.37887  2.77519  2.98518  4.58477  3.61503
          0.02377  4.14693  4.86927  0.61958  0.77255  0.48576  0.95510
     28   2.43926  4.37672  3.40283  3.08723  4.24880  3.15688  4.18507  3.57366  3.09133  3.29985  4.19180  3.35137  1.56722  3.44199  3.41635  2.60529  1.70183  3.15437  5.60214  4.36940     28 - -
          2.68618  4.42225  2.77519  2.73123  3.46354  2.40513  3.72494  3.29354  2.67741  2.69355  4.24690  2.90347  2.73739  3.18146  2.89801  2.37887  2.77519  2.98518  4.58477  3.61503
          0.02377  4.14693  4.86927  0.61958  0.77255  0.48576  0.95510
     29   3.15877  4.86058  3.79695  3.68192  4.63908  3.53301  4.72901  4.26524  3.76477  3.85788  4.92517  3.95690  0.44573  4.14475  3.97138  3.33676  3.62342  3.87738  5.74070  4.76622     29 - -
          2.68618  4.42225  2.77519  2.73123  3.46354  2.40513  3.72494  3.29354  2.67741  2.69355  4.24690  2.90347  2.73739  3.18146  2.89801  2.37887  2.77519  2.98518  4.58477  3.61503
          0.02377  4.14693  4.86927  0.61958  0.77255  0.48576  0.95510
     30   1.58002  4.23436  3.55985  3.28596  4.40836  3.01244  4.34628  3.78492  3.33739  3.51464  4.35219  3.40940  3.77386  3.62508  3.63735  1.15478  2.79144  3.23594  5.76135  4.54780     30 - -
          2.68618  4.42225  2.77519  2.73123  3.46354  2.40513  3.72494  3.29354  2.67741  2.69355  4.24690  2.90347  2.73739  3.18146  2.89801  2.37887  2.77519  2.98518  4.58477  3.61503
          0.02377  4.14693  4.86927  0.61958  0.77255  0.48576  0.95510
     31   1.49542  4.23369  3.67611  3.34161  4.21937  3.09229  4.33060  3.37610  3.31725  3.24166  4.14734  3.46691  3.82373  3.62692  3.60409  2.54016  1.38846  2.96931  5.63074  4.42818     31 - -
          2.68618  4.42225  2.77519  2.73123  3.46354  2.40513  3.72494  3.29354  2.67741  2.69355  4.24690  2.90347  2.73739  3.18146  2.89801  2.37887  2.77519  2.98518  4.58477  3.61503
          0.02377  4.14693  4.86927  0.61958  0.77255  0.48576  0.95510
     32   1.79143  2.46435  4.05771  3.53836  3.48004  3.53268  4.22380  2.51740  3.41580  1.88441  3.44593  3.70823  4.06310  3.68520  3.64052  2.89696  2.89827  2.31733  5.04046  3.83910     32 - -
          2.68618  4.42225  2.77519  2.73123  3.46354  2.40513  3.72494  3.29354  2.67741  2.69355  4.24690  2.90347  2.73739  3.18146  2.89801  2.37887  2.77519  2.98518  4.58477  3.61503
          0.02377  4.14693  4.86927  0.61958  0.77255  0.48576  0.95510
     33   3.08987  4.53770  4.25976  3.78758  2.62124  4.07642  3.92375  1.91859  3.61432  2.30160  3.48881  3.93838  4.43655  3.85714  3.79636  3.41607  3.33250  2.53279  4.29542  1.35994     33 - -
          2.68618  4.42225  2.77519  2.73123  3.46354  2.40513  3.72494  3.29354  2.67741  2.69355  4.24690  2.90347  2.73739  3.18146  2.89801  2.37887  2.77519  2.98518  4.58477  3.61503
          0.02377  4.14693  4.86927  0.61958  0.77255  0.48576  0.95510
     34   3.04344  4.78246  3.77267  3.71126  4.83114  0.40840  4.80597  4.50623  3.92936  4.12263  5.10689  3.93815  4.18164  4.23231  4.12690  3.22460  3.54590  3.98137  5.84487  4.94534     34 - -
          2.68618  4.42225  2.77519  2.73123  3.46354  2.40513  3.72494  3.29354  2.67741  2.69355  4.24690  2.90347  2.73739  3.18146  2.89801  2.37887  2.77519  2.98518  4.58477  3.61503
          0.02377  4.14693  4.86927  0.61958  0.77255  0.48576  0.95510
     35   2.09585  4.37363  4.13921  3.58496  3.28099  3.92984  4.29664  2.37034  3.46088  1.47812  2.28497  3.87413  4.29477  3.72499  3.69671  3.24016  3.10565  2.30227  5.01734  3.85037     35 - -
          2.68618  4.42225  2.77519  2.73123  3.46354  2.40513  3.72494  3.29354  2.67741  2.69355  4.24690  2.90347  2.73739  3.18146  2.89801  2.37887  2.77519  2.98518  4.58477  3.61503
          0.02377  4.14693  4.86927  0.61958  0.77255  0.48576  0.95510
     36   2.67396  4.38962  3.70294  3.28650  3.49592  3.53560  4.13982  2.78382  3.16114  1.32581  3.55154  3.57101  4.07394  3.52515  3.43029  2.08207  3.00717  2.61588  5.08766  3.79855     36 - -
          2.68618  4.42225  2.77519  2.73123  3.46354  2.40513  3.72494  3.29354  2.67741  2.69355  4.24690  2.90347  2.73739  3.18146  2.89801  2.37887  2.77519  2.98518  4.58477  3.61503
          0.02377  4.14693  4.86927  0.61958  0.77255  0.48576  0.95510
     37   3.47810  4.86402  4.62951  4.27935  3.26405  4.32765  4.85006  2.49145  4.04482  0.59825  3.21665  4.52847  4.72132  4.34625  4.17235  3.94430  3.76287  2.59842  5.23356  4.01734     37 - -
          2.68618  4.42225  2.77519  2.73123  3.46354  2.40513  3.72494  3.29354  2.67741  2.69355  4.24690  2.90347  2.73739  3.18146  2.89801  2.37887  2.77519  2.98518  4.58477  3.61503
          0.02377  4.14693  4.86927  0.61958  0.77255  0.48576  0.95510
     38   2.56176  4.65215  2.86593  2.65374  4.41594  3.18605  3.98511  3.93870  2.87166  3.54932  4.37928  1.84131  3.84048  3.18700  3.28437  1.43461  2.96134  3.45702  5.69627  4.34938     38 - -
          2.68618  4.42225  2.77519  2.73123  3.46354  2.40513  3.72494  3.29354  2.67741  2.69355  4.24690  2.90347  2.73739  3.18146  2.89801  2.37887  2.77519  2.98518  4.58477  3.61503
          0.02377  4.14693  4.86927  0.61958  0.77255  0.48576  0.95510
     39   3.47810  4.86402  4.62951  4.27935  3.26405  4.32765  4.85006  2.49145  4.04482  0.59825  3.21665  4.52847  4.72132  4.34625  4.17235  3.94430  3.76287  2.59842  5.23356  4.01734     39 - -
          2.68618  4.42225  2.77519  2.73123  3.46354  2.40513  3.72494  3.29354  2.67741  2.69355  4.24690  2.90347  2.73739  3.18146  2.89801  2.37887  2.77519  2.98518  4.58477  3.61503
          0.02377  4.14693  4.86927  0.61958  0.77255  0.48576  0.95510
     40   1.69692  2.43520  4.19077  3.70781  3.64811  3.43513  4.37703  2.48271  3.59711  2.59786  3.59572  3.77363  4.04424  3.84327  3.80129  2.83535  2.88728  1.69446  5.20677  4.01572     40 - -
          2.68618  4.42225  2.77519  2.73123  3.46354  2.40513  3.72494  3.29354  2.67741  2.69355  4.24690  2.90347  2.73739  3.18146  2.89801  2.37887  2.77519  2.98518  4.58477  3.61503
          0.02377  4.14693  4.86927  0.61958  0.77255  0.48576  0.95510
     41   3.04344  4.78246  3.77267  3.71126  4.83114  0.40840  4.80597  4.50623  3.92936  4.12263  5.10689  3.93815  4.18164  4.23231  4.12690  3.22460  3.54590  3.98137  5.84487  4.94534     41 - -
          2.68618  4.42225  2.77519  2.73123  3.46354  2.40513  3.72494  3.29354  2.67741  2.69355  4.24690  2.90347  2.73739  3.18146  2.89801  2.37887  2.77519  2.98518  4.58477  3.61503
          0.02377  4.14693  4.86927  0.61958  0.77255  0.48576  0.95510
     42   2.79916  4.44726  3.65756  2.28379  3.49307  3.80110  4.07821  1.81843  3.05886  1.86326  3.39995  3.54735  4.17124  3.39884  3.38609  3.08458  3.03485  2.30245  5.09848  3.87070     42 - -
          2.68618  4.42225  2.77519  2.73123  3.46354  2.40513  3.72494  3.29354  2.67741  2.69355  4.24690  2.90347  2.73739  3.18146  2.89801  2.37887  2.77519  2.98518  4.58477  3.61503
          0.02377  4.14693  4.86927  0.61958  0.77255  0.48576  0.95510
     43   2.77772  5.17534  2.61218  1.73234  4.50408  3.37191  3.69704  3.96706  2.47786  3.48845  4.28987  2.86689  3.86184  2.12322  2.93896  2.11944  3.02883  3.57428  5.65234  4.25864     43 - -
          2.68618  4.42225  2.77519  2.73123  3.46354  2.40513  3.72494  3.29354  2.67741  2.69355  4.24690  2.90347  2.73739  3.18146  2.89801  2.37887  2.77519  2.98518  4.58477  3.61503
          0.02377  4.14693  4.86927  0.61958  0.77255  0.48576  0.95510
     44   2.76957  4.71833  2.12934  2.67751  3.81523  3.50683  3.89839  3.10915  2.82437  2.75150  1.74495  3.16594  3.98896  3.13484  3.24247  2.87827  3.03850  2.90682  5.28598  3.97157     44 - -
          2.68618  4.42225  2.77519  2.73123  3.46354  2.40513  3.72494  3.29354  2.67741  2.69355  4.24690  2.90347  2.73739  3.18146  2.89801  2.37887  2.77519  2.98518  4.58477  3.61503
          0.02377  4.14693  4.86927  0.61958  0.77255  0.48576  0.95510
     45   2.86405  5.16362  2.02989  2.45434  4.50910  3.43901  3.75062  3.99009  2.43726  3.51098  4.34192  2.98054  3.92889  2.89807  1.46187  2.83959  3.11472  3.61424  5.62194  4.28101     45 - -
          2.68618  4.42225  2.77519  2.73123  3.46354  2.40513  3.72494  3.29354  2.67741  2.69355  4.24690  2.90347  2.73739  3.18146  2.89801  2.37887  2.77519  2.98518  4.58477  3.61503
          0.02377  4.14693  4.86927  0.61958  0.77255  0.48576  0.95510
     46   2.72043  4.79599  2.99266  2.02612  3.89307  3.49014  2.61137  3.38471  2.49300  2.12684  3.87294  3.04833  3.91036  2.90619  2.88615  2.77720  2.95275  3.10707  5.22908  3.88374     46 - -
          2.68618  4.42225  2.77519  2.73123  3.46354  2.40513  3.72494  3.29354  2.67741  2.69355  4.24690  2.90347  2.73739  3.18146  2.89801  2.37887  2.77519  2.98518  4.58477  3.61503
          0.02377  4.14693  4.86927  0.61958  0.77255  0.48576  0.95510
     47   3.34258  5.14461  3.86382  3.32816  4.57047  3.76592  4.06191  4.13921  2.39986  3.60534  4.60590  3.66283  4.26200  3.27522  0.62966  3.41828  3.59417  3.85309  5.54601  4.44657     47 - -
          2.68618  4.42225  2.77519  2.73123  3.46354  2.40513  3.72494  3.29354  2.67741  2.69355  4.24690  2.90347  2.73739  3.18146  2.89801  2.37887  2.77519  2.98518  4.58477  3.61503
          0.20765  4.14693  1.76202  0.61958  0.77255  0.48576  0.95510
     48   2.85726  5.18954  2.61010  1.61879  4.53143  3.37726  3.65972  3.95298  1.75715  3.46976  4.31157  2.87550  3.87304  2.80525  2.65821  2.81287  3.09475  3.58959  5.60178  4.26516     48 - -
          2.68618  4.42225  2.77519  2.73123  3.46354  2.40513  3.72494  3.29354  2.67741  2.69355  4.24690  2.90347  2.73739  3.18146  2.89801  2.37887  2.77519  2.98518  4.58477  3.61503
          0.02850  3.96778  4.69012  0.61958  0.77255  0.66564  0.72143
     49   2.75190  4.66981  3.00443  1.77786  2.27449  3.49504  3.76188  3.10034  2.74411  2.71833  3.73366  3.13360  3.95317  3.07707  3.13922  2.85519  3.00603  2.89428  4.92740  3.48008     49 - -
          2.68618  4.42225  2.77519  2.73123  3.46354  2.40513  3.72494  3.29354  2.67741  2.69355  4.24690  2.90347  2.73739  3.18146  2.89801  2.37887  2.77519  2.98518  4.58477  3.61503
          0.02850  3.96778  4.69012  0.61958  0.77255  0.38777  1.13498
     50   2.72445  4.78747  3.00946  1.91756  2.55204  3.50376  2.53127  3.39411  2.58791  2.99576  3.87623  3.06233  3.92236  2.94202  3.01109  2.77959  2.95995  3.11401  5.00009  3.53547     50 - -
          2.68618  4.42225  2.77519  2.73123  3.46354  2.40513  3.72494  3.29354  2.67741  2.69355  4.24690  2.90347  2.73739  3.18146  2.89801  2.37887  2.77519  2.98518  4.58477  3.61503
          0.02377  4.14693  4.86927  0.61958  0.77255  0.48576  0.95510
     51   1.79407  4.58442  3.21769  2.73016  4.18261  3.29824  3.84310  3.58319  2.58680  3.21032  4.04092  3.14248  3.84169  3.02546  2.12213  2.01541  2.86816  3.19980  5.44329  4.16458     51 - -
          2.68618  4.42225  2.77519  2.73123  3.46354  2.40513  3.72494  3.29354  2.67741  2.69355  4.24690  2.90347  2.73739  3.18146  2.89801  2.37887  2.77519  2.98518  4.58477  3.61503
          0.02377  4.14693  4.86927  0.61958  0.77255  0.48576  0.95510
     52   2.34141  4.31062  3.35382  3.14519  4.51762  1.84954  4.31546  3.99847  3.30269  3.65764  4.47266  3.34501  3.78446  3.57740  3.63085  1.13695  2.83863  3.38981  5.82744  4.59874     52 - -
          2.68618  4.42225  2.77519  2.73123  3.46354  2.40513  3.72494  3.29354  2.67741  2.69355  4.24690  2.90347  2.73739  3.18146  2.89801  2.37887  2.77519  2.98518  4.58477  3.61503
          0.02377  4.14693  4.86927  0.61958  0.77255  0.48576  0.95510
     53   2.81108  1.72192  4.12885  3.65500  2.85420  3.71850  3.96313  2.83702  3.48000  2.55529  3.58886  3.78639  4.20308  3.75199  3.66690  3.10484  3.11303  2.64680  4.45972  1.80062     53 - -
          2.68618  4.42225  2.77519  2.73123  3.46354  2.40513  3.72494  3.29354  2.67741  2.69355  4.24690  2.90347  2.73739  3.18146  2.89801  2.37887  2.77519  2.98518  4.58477  3.61503
          0.02377  4.14693  4.86927  0.61958  0.77255  0.48576  0.95510
     54   2.75995  5.06701  2.87889  1.97166  4.41037  3.44535  3.66592  3.84109  2.31933  3.36891  4.17663  2.96143  2.35882  2.79880  2.08444  2.74811  2.99426  3.47306  5.52688  4.19239     54 - -
          2.68618  4.42225  2.77519  2.73123  3.46354  2.40513  3.72494  3.29354  2.67741  2.69355  4.24690  2.90347  2.73739  3.18146  2.89801  2.37887  2.77519  2.98518  4.58477  3.61503
          0.02377  4.14693  4.86927  0.61958  0.77255  0.48576  0.95510
     55   2.74107  4.28888  4.03755  3.49076  3.42838  3.79841  4.24172  2.30277  3.38363  2.24347  2.37810  3.77136  4.21265  3.66657  3.64119  3.11545  2.03611  1.71615  5.05624  3.85954     55 - -
          2.68618  4.42225  2.77519  2.73123  3.46354  2.40513  3.72494  3.29354  2.67741  2.69355  4.24690  2.90347  2.73739  3.18146  2.89801  2.37887  2.77519  2.98518  4.58477  3.61503
          0.02377  4.14693  4.86927  0.61958  0.77255  0.48576  0.95510
     56   2.57972  2.71636  3.36949  2.82724  3.86400  3.42009  3.84180  3.17222  1.90068  2.89472  3.77191  3.22964  3.90224  3.07329  2.97201  2.72612  2.14740  2.88629  5.21690  3.96573     56 - -
          2.68618  4.42225  2.77519  2.73123  3.46354  2.40513  3.72494  3.29354  2.67741  2.69355  4.24690  2.90347  2.73739  3.18146  2.89801  2.37887  2.77519  2.98518  4.58477  3.61503
          0.02377  4.14693  4.86927  0.61958  0.77255  0.48576  0.95510
     57   1.06881  4.21561  3.60981  3.33687  4.38027  3.01068  4.36993  3.73852  3.37814  3.48460  4.32844  3.43410  3.77571  3.66150  3.66539  1.71234  2.78718  3.20264  5.74536  4.53994     57 - -
          2.68618  4.42225  2.77519  2.73123  3.46354  2.40513  3.72494  3.29354  2.67741  2.69355  4.24690  2.90347  2.73739  3.18146  2.89801  2.37887  2.77519  2.98518  4.58477  3.61503
          0.02377  4.14693  4.86927  0.61958  0.77255  0.48576  0.95510
     58   1.59932  4.26815  3.50207  3.30844  4.50670  1.16352  4.41774  3.88755  3.44343  3.61848  4.46160  3.43473  3.79819  3.70969  3.73264  2.51533  2.84340  3.31437  5.83616  4.65095     58 - -
          2.68618  4.42225  2.77519  2.73123  3.46354  2.40513  3.72494  3.29354  2.67741  2.69355  4.24690  2.90347  2.73739  3.18146  2.89801  2.37887  2.77519  2.98518  4.58477  3.61503
          0.02377  4.14693  4.86927  0.61958  0.77255  0.48576  0.95510
     59   3.03127  4.50810  4.49900  4.17914  3.76730  4.00080  4.93888  2.07927  4.05157  2.41165  3.69850  4.32280  4.55229  4.39545  4.23659  3.52847  3.39003  0.73715  5.59532  4.34056     59 - -
          2.68618  4.42225  2.77519  2.73123  3.46354  2.40513  3.72494  3.29354  2.67741  2.69355  4.24690  2.90347  2.73739  3.18146  2.89801  2.37887  2.77519  2.98518  4.58477  3.61503
          0.02377  4.14693  4.86927  0.61958  0.77255  0.48576  0.95510
     60   1.97558  4.37642  3.48169  3.00659  3.71378  3.41361  3.99589  2.94739  2.94686  1.99958  3.65711  3.35859  2.24535  3.28774  3.28744  2.75692  2.88184  2.70715  5.18320  3.94053     60 - -
          2.68618  4.42225  2.77519  2.73123  3.46354  2.40513  3.72494  3.29354  2.67741  2.69355  4.24690  2.90347  2.73739  3.18146  2.89801  2.37887  2.77519  2.98518  4.58477  3.61503
          0.02377  4.14693  4.86927  0.61958  0.77255  0.48576  0.95510
     61   1.88007  5.12355  1.92841  2.30175  4.54730  3.30078  3.77741  4.01142  2.67816  3.56569  4.37777  2.06118  3.85687  2.92991  3.20008  2.73710  3.05730  3.59806  5.75130  4.33384     61 - -
          2.68618  4.42225  2.77519  2.73123  3.46354  2.40513  3.72494  3.29354  2.67741  2.69355  4.24690  2.90347  2.73739  3.18146  2.89801  2.37887  2.77519  2.98518  4.58477  3.61503
          0.02377  4.14693  4.86927  0.61958  0.77255  0.48576  0.95510
     62   1.64284  4.24152  3.58626  3.19941  4.25291  3.06167  4.22694  3.61078  3.19599  3.33143  4.16685  3.37634  3.77745  3.49267  3.52419  1.77993  1.69524  3.12988  5.61023  4.39555     62 - -
          2.68618  4.42225  2.77519  2.73123  3.46354  2.40513  3.72494  3.29354  2.67741  2.69355  4.24690  2.90347  2.73739  3.18146  2.89801  2.37887  2.77519  2.98518  4.58477  3.61503
          0.02377  4.14693  4.86927  0.61958  0.77255  0.48576  0.95510
     63   2.56667  4.51212  3.18001  2.75257  3.90409  3.36463  3.87703  3.20613  2.76475  2.95559  3.83716  2.30567  2.47476  3.10975  3.15548  2.70117  2.87893  1.99163  5.28152  3.99832     63 - -
          2.68618  4.42225  2.77519  2.73123  3.46354  2.40513  3.72494  3.29354  2.67741  2.69355  4.24690  2.90347  2.73739  3.18146  2.89801  2.37887  2.77519  2.98518  4.58477  3.61503
          0.02377  4.14693  4.86927  0.61958  0.77255  0.48576  0.95510
     64   2.49351  4.30979  3.57537  3.09622  3.79098  3.34704  4.06375  2.91901  3.04165  2.79184  3.72538  3.39943  2.46741  3.36446  3.37539  2.70690  1.89913  1.95295  5.24474  4.01384     64 - -
          2.68618  4.42225  2.77519  2.73123  3.46354  2.40513  3.72494  3.29354  2.67741  2.69355  4.24690  2.90347  2.73739  3.18146  2.89801  2.37887  2.77519  2.98518  4.58477  3.61503
          0.18997  4.14693  1.85021  0.61958  0.77255  0.48576  0.95510
     65   2.78279  4.55312  3.57731  2.99748  3.64834  3.64566  3.86016  2.00205  2.50995  2.53667  3.59812  3.38062  4.05045  3.11648  1.84498  2.97472  3.02307  2.61713  5.10731  3.85678     65 - -
          2.68618  4.42225  2.77519  2.73123  3.46354  2.40513  3.72494  3.29354  2.67741  2.69355  4.24690  2.90347  2.73739  3.18146  2.89801  2.37887  2.77519  2.98518  4.58477  3.61503
          0.02801  3.98496  4.70731  0.61958  0.77255  0.65099  0.73716
     66   2.37311  4.29444  3.30710  3.12913  4.18969  3.02237  4.23537  3.72801  3.21050  3.43993  4.35730  3.33517  3.77068  3.55121  3.49235  0.93327  2.86185  3.23840  5.55338  4.27408     66 - -
          2.68491  4.42262  2.77557  2.73160  3.46391  2.40467  3.72532  3.29391  2.67724  2.69227  4.24727  2.90384  2.73719  3.18183  2.89838  2.37924  2.77557  2.98555  4.58514  3.61540
          0.32320  1.31998  4.70731  2.02848  0.14103  0.39478  1.12032
     67   1.14256  4.22349  3.69693  3.37086  4.24063  3.07895  4.35383  3.39786  3.34894  3.26497  4.16908  3.47730  3.81866  3.65361  3.63011  2.53063  1.82659  2.98143  5.65192  4.45343     77 - -
          2.68618  4.42225  2.77519  2.73123  3.46354  2.40513  3.72494  3.29354  2.67741  2.69355  4.24690  2.90347  2.73739  3.18146  2.89801  2.37887  2.77519  2.98518  4.58477  3.61503
          0.02377  4.14693  4.86927  0.61958  0.77255  0.48576  0.95510
     68   2.58897  4.52714  3.31426  2.78278  3.88213  3.41980  3.82173  3.21606  2.60784  2.91930  3.79509  3.19976  3.89727  3.04428  2.24382  1.95090  2.87745  2.18158  5.22908  3.96379     78 - -
          2.68618  4.42225  2.77519  2.73123  3.46354  2.40513  3.72494  3.29354  2.67741  2.69355  4.24690  2.90347  2.73739  3.18146  2.89801  2.37887  2.77519  2.98518  4.58477  3.61503
          0.02377  4.14693  4.86927  0.61958  0.77255  0.48576  0.95510
     69   1.74914  4.31171  3.53265  3.06371  3.75510  3.33431  4.02948  3.01328  3.00996  2.02442  3.71378  3.37239  3.90295  3.33597  3.34129  2.02570  2.84123  2.73647  5.20260  3.96300     79 - -
          2.68618  4.42225  2.77519  2.73123  3.46354  2.40513  3.72494  3.29354  2.67741  2.69355  4.24690  2.90347  2.73739  3.18146  2.89801  2.37887  2.77519  2.98518  4.58477  3.61503
          0.02377  4.14693  4.86927  0.61958  0.77255  0.48576  0.95510
     70   2.63221  4.46120  3.46241  2.90966  3.74500  3.51435  3.87707  2.92713  2.68772  2.73891  3.66409  3.30569  3.96448  3.13481  2.22617  2.81291  2.22410  1.94091  5.15122  3.90934     80 - -
          2.68618  4.42225  2.77519  2.73123  3.46354  2.40513  3.72494  3.29354  2.67741  2.69355  4.24690  2.90347  2.73739  3.18146  2.89801  2.37887  2.77519  2.98518  4.58477  3.61503
          0.02377  4.14693  4.86927  0.61958  0.77255  0.48576  0.95510
     71   2.65532  4.60080  3.27731  2.74372  3.90227  3.49562  3.80235  3.09220  1.89754  2.88710  3.78524  3.18885  3.93369  3.01019  2.90855  2.77986  2.20428  2.20634  5.24913  3.98261     81 - -
          2.68618  4.42225  2.77519  2.73123  3.46354  2.40513  3.72494  3.29354  2.67741  2.69355  4.24690  2.90347  2.73739  3.18146  2.89801  2.37887  2.77519  2.98518  4.58477  3.61503
          0.02377  4.14693  4.86927  0.61958  0.77255  0.48576  0.95510
     72   3.44546  4.76208  4.91881  4.42005  1.90963  4.58356  4.53570  2.39930  4.27055  0.90558  3.00197  4.56338  4.79317  4.33059  4.35061  3.95674  3.66972  2.54990  4.74254  3.31837     82 - -
          2.68618  4.42225  2.77519  2.73123  3.46354  2.40513  3.72494  3.29354  2.67741  2.69355  4.24690  2.90347  2.73739  3.18146  2.89801  2.37887  2.77519  2.98518  4.58477  3.61503
          0.02377  4.14693  4.86927  0.61958  0.77255  0.48576  0.95510
     73   3.03125  4.85087  3.72540  3.08861  3.51467  3.75987  3.78019  3.48552  2.37093  3.02380  3.99093  3.44692  4.15120  3.09942  1.31636  3.13891  3.24241  3.25597  2.35342  3.49002     83 - -
          2.68618  4.42225  2.77519  2.73123  3.46354  2.40513  3.72494  3.29354  2.67741  2.69355  4.24690  2.90347  2.73739  3.18146  2.89801  2.37887  2.77519  2.98518  4.58477  3.61503
          0.02377  4.14693  4.86927  0.61958  0.77255  0.48576  0.95510
     74   3.34258  5.14461  3.86382  3.32816  4.57047  3.76592  4.06191  4.13921  2.39986  3.60534  4.60590  3.66283  4.26200  3.27522  0.62966  3.41828  3.59417  3.85309  5.54601  4.44657     84 - -
          2.68618  4.42225  2.77519  2.73123  3.46354  2.40513  3.72494  3.29354  2.67741  2.69355  4.24690  2.90347  2.73739  3.18146  2.89801  2.37887  2.77519  2.98518  4.58477  3.61503
          0.02377  4.14693  4.86927  0.61958  0.77255  0.48576  0.95510
     75   2.47570  4.37164  3.37314  2.91286  3.86229  2.07160  3.95452  3.23375  2.88794  2.93113  2.46492  3.26539  3.85779  3.21953  3.25105  1.96613  2.82559  2.91371  5.25606  4.00239     85 - -
          2.68618  4.42225  2.77519  2.73123  3.46354  2.40513  3.72494  3.29354  2.67741  2.69355  4.24690  2.90347  2.73739  3.18146  2.89801  2.37887  2.77519  2.98518  4.58477  3.61503
          0.02377  4.14693  4.86927  0.61958  0.77255  0.48576  0.95510
     76   3.20310  5.28874  3.67211  2.94398  4.78753  3.78980  3.67982  4.11344  1.46323  3.52311  4.40274  3.31933  4.14449  2.81249  1.19176  3.19310  3.35114  3.79950  5.53277  4.39886     86 - -
          2.68707  4.42314  2.77549  2.73041  3.46443  2.40561  3.72429  3.29343  2.67830  2.69334  4.24779  2.90368  2.73656  3.17967  2.89822  2.37936  2.77549  2.98460  4.58566  3.61178
          0.26772  1.48194  4.86927  2.86106  0.05891  0.48576  0.95510
     77   2.72037  4.95812  2.94946  2.50247  4.35665  3.42127  3.69766  3.79769  2.35404  3.34279  4.15610  2.20989  2.32293  2.84004  2.11905  2.73339  2.97617  3.42526  5.50321  4.17886    111 - -
          2.68618  4.42225  2.77519  2.73123  3.46354  2.40513  3.72494  3.29354  2.67741  2.69355  4.24690  2.90347  2.73739  3.18146  2.89801  2.37887  2.77519  2.98518  4.58477  3.61503
          0.02377  4.14693  4.86927  0.61958  0.77255  0.48576  0.95510
     78   3.20581  4.56515  4.78121  4.27138  3.33356  4.43226  4.88820  2.03501  4.11153  1.13542  3.16717  4.49919  4.73063  4.33264  4.27385  3.81246  3.46385  1.42545  5.32905  4.16667    112 - -
          2.68618  4.42225  2.77519  2.73123  3.46354  2.40513  3.72494  3.29354  2.67741  2.69355  4.24690  2.90347  2.73739  3.18146  2.89801  2.37887  2.77519  2.98518  4.58477  3.61503
          0.02377  4.14693  4.86927  0.61958  0.77255  0.48576  0.95510
     79   2.80193  4.89601  2.97045  2.68119  4.49817  1.43607  3.90064  3.93871  1.77298  3.51333  4.36855  3.13962  3.95365  3.08028  2.88631  2.85184  3.12330  3.54293  5.63504  4.37225    113 - -
          2.68618  4.42225  2.77519  2.73123  3.46354  2.40513  3.72494  3.29354  2.67741  2.69355  4.24690  2.90347  2.73739  3.18146  2.89801  2.37887  2.77519  2.98518  4.58477  3.61503
          0.02377  4.14693  4.86927  0.61958  0.77255  0.48576  0.95510
     80   2.61019  4.70715  2.21002  2.53805  4.10335  3.34504  3.79874  3.43500  2.67405  3.13871  3.98841  3.02695  3.85496  2.98299  3.12868  1.92105  2.90577  2.25227  5.42065  4.09286    114 - -
          2.68618  4.42225  2.77519  2.73123  3.46354  2.40513  3.72494  3.29354  2.67741  2.69355  4.24690  2.90347  2.73739  3.18146  2.89801  2.37887  2.77519  2.98518  4.58477  3.61503
          0.02377  4.14693  4.86927  0.61958  0.77255  0.48576  0.95510
     81   1.58002  4.23436  3.55985  3.28596  4.40836  3.01244  4.34628  3.78492  3.33739  3.51464  4.35219  3.40940  3.77386  3.62508  3.63735  1.15478  2.79144  3.23594  5.76135  4.54780    115 - -
          2.68618  4.42225  2.77519  2.73123  3.46354  2.40513  3.72494  3.29354  2.67741  2.69355  4.24690  2.90347  2.73739  3.18146  2.89801  2.37887  2.77519  2.98518  4.58477  3.61503
          0.02377  4.14693  4.86927  0.61958  0.77255  0.48576  0.95510
     82   2.80193  4.89601  2.97045  2.68119  4.49817  1.43607  3.90064  3.93871  1.77298  3.51333  4.36855  3.13962  3.95365  3.08028  2.88631  2.85184  3.12330  3.54293  5.63504  4.37225    116 - -
          2.68618  4.42225  2.77519  2.73123  3.46354  2.40513  3.72494  3.29354  2.67741  2.69355  4.24690  2.90347  2.73739  3.18146  2.89801  2.37887  2.77519  2.98518  4.58477  3.61503
          0.02377  4.14693  4.86927  0.61958  0.77255  0.48576  0.95510
     83   2.75786  4.76064  3.26101  2.88938  4.42769  1.31253  3.97847  3.89684  2.60996  3.47796  4.34169  3.28465  3.96887  3.17685  1.90429  2.85075  3.10553  3.49362  5.57856  4.36102    117 - -
          2.68618  4.42225  2.77519  2.73123  3.46354  2.40513  3.72494  3.29354  2.67741  2.69355  4.24690  2.90347  2.73739  3.18146  2.89801  2.37887  2.77519  2.98518  4.58477  3.61503
          0.02377  4.14693  4.86927  0.61958  0.77255  0.48576  0.95510
     84   2.97956  5.59639  1.71702  1.52274  4.88428  3.29648  3.80201  4.41341  2.78898  3.88582  4.71213  1.93978  3.89837  2.95606  3.38287  2.86207  3.25874  3.96834  6.03494  4.52146    118 - -
          2.68618  4.42225  2.77519  2.73123  3.46354  2.40513  3.72494  3.29354  2.67741  2.69355  4.24690  2.90347  2.73739  3.18146  2.89801  2.37887  2.77519  2.98518  4.58477  3.61503
          0.02377  4.14693  4.86927  0.61958  0.77255  0.48576  0.95510
     85   2.71570  5.08653  2.11693  2.35701  4.43079  3.38350  3.67108  3.89145  2.42619  3.41756  4.20878  2.89584  2.62601  2.80062  2.05479  2.69290  2.96388  3.49847  5.57851  4.20006    119 - -
          2.68618  4.42225  2.77519  2.73123  3.46354  2.40513  3.72494  3.29354  2.67741  2.69355  4.24690  2.90347  2.73739  3.18146  2.89801  2.37887  2.77519  2.98518  4.58477  3.61503
          0.02377  4.14693  4.86927  0.61958  0.77255  0.48576  0.95510
     86   1.98076  5.05707  2.77728  1.90990  4.39224  3.41036  3.68172  3.81060  1.94737  3.36557  4.17540  2.92719  3.86799  2.81936  2.82037  2.73144  2.98768  3.44471  5.54824  4.19464    120 - -
          2.68618  4.42225  2.77519  2.73123  3.46354  2.40513  3.72494  3.29354  2.67741  2.69355  4.24690  2.90347  2.73739  3.18146  2.89801  2.37887  2.77519  2.98518  4.58477  3.61503
          0.02377  4.14693  4.86927  0.61958  0.77255  0.48576  0.95510
     87   2.85560  5.33470  2.48644  1.66278  4.64689  3.36078  3.71805  4.13079  2.52237  3.62333  4.42737  2.07359  3.87927  2.13447  2.99720  2.78689  3.10750  3.72097  5.76655  4.34412    121 - -
          2.68618  4.42225  2.77519  2.73123  3.46354  2.40513  3.72494  3.29354  2.67741  2.69355  4.24690  2.90347  2.73739  3.18146  2.89801  2.37887  2.77519  2.98518  4.58477  3.61503
          0.02377  4.14693  4.86927  0.61958  0.77255  0.48576  0.95510
     88   1.35426  4.57959  3.36046  2.89872  4.17908  3.34323  3.92712  3.52453  2.59439  3.19145  4.07620  3.26333  3.91065  3.13320  2.04770  2.73144  2.95412  3.17402  5.45020  4.20405    122 - -
          2.68648  4.42255  2.77549  2.73153  3.46265  2.40501  3.72524  3.29283  2.67716  2.69384  4.24719  2.90241  2.73769  3.18176  2.89830  2.37916  2.77489  2.98548  4.58506  3.61395
          0.26772  1.48194  4.86927  1.82317  0.17616  0.48576  0.95510
     89   1.91543  4.58495  3.20920  2.72500  4.19194  3.29217  3.84441  3.59541  2.59274  3.22048  4.04910  3.13827  3.83819  3.02553  2.17659  1.83711  2.86574  3.20763  5.45147  4.17049    131 - -
          2.68618  4.42225  2.77519  2.73123  3.46354  2.40513  3.72494  3.29354  2.67741  2.69355  4.24690  2.90347  2.73739  3.18146  2.89801  2.37887  2.77519  2.98518  4.58477  3.61503
          0.02377  4.14693  4.86927  0.61958  0.77255  0.48576  0.95510
     90   3.15877  4.86058  3.79695  3.68192  4.63908  3.53301  4.72901  4.26524  3.76477  3.85788  4.92517  3.95690  0.44573  4.14475  3.97138  3.33676  3.62342  3.87738  5.74070  4.76622    132 - -
          2.68618  4.42225  2.77519  2.73123  3.46354  2.40513  3.72494  3.29354  2.67741  2.69355  4.24690  2.90347  2.73739  3.18146  2.89801  2.37887  2.77519  2.98518  4.58477  3.61503
          0.02377  4.14693  4.86927  0.61958  0.77255  0.48576  0.95510
     91   2.75522  5.04241  2.02226  1.89333  4.31112  3.37953  3.73132  3.64717  2.59879  3.31151  4.15066  2.88903  3.87035  2.88701  3.09680  2.74597  3.00887  2.18109  5.56597  4.18380    133 - -
          2.68618  4.42225  2.77519  2.73123  3.46354  2.40513  3.72494  3.29354  2.67741  2.69355  4.24690  2.90347  2.73739  3.18146  2.89801  2.37887  2.77519  2.98518  4.58477  3.61503
          0.02377  4.14693  4.86927  0.61958  0.77255  0.48576  0.95510
     92   2.81590  4.93086  3.22774  2.64797  4.00147  3.57759  3.65829  3.60106  2.23387  3.15570  4.01246  3.11595  3.95933  2.14923  1.87333  2.84935  3.02546  3.30013  5.24036  2.61480    134 - -
          2.68618  4.42225  2.77519  2.73123  3.46354  2.40513  3.72494  3.29354  2.67741  2.69355  4.24690  2.90347  2.73739  3.18146  2.89801  2.37887  2.77519  2.98518  4.58477  3.61503
          0.02377  4.14693  4.86927  0.61958  0.77255  0.48576  0.95510
     93   3.02043  5.18087  3.31826  2.75092  4.55908  3.65009  3.68803  3.98072  2.05252  3.43613  4.30340  3.18900  4.04762  1.59963  1.62173  3.01611  3.21353  3.65259  5.50614  4.28016    135 - -
          2.68618  4.42225  2.77519  2.73123  3.46354  2.40513  3.72494  3.29354  2.67741  2.69355  4.24690  2.90347  2.73739  3.18146  2.89801  2.37887  2.77519  2.98518  4.58477  3.61503
          0.02377  4.14693  4.86927  0.61958  0.77255  0.48576  0.95510
     94   2.92692  5.34499  2.50078  1.33274  4.64728  3.38557  3.76004  4.12840  2.53281  3.62814  4.46900  2.87035  3.92175  2.04454  2.96546  2.86091  3.18246  3.74275  5.77181  4.37187    136 - -
          2.68618  4.42225  2.77519  2.73123  3.46354  2.40513  3.72494  3.29354  2.67741  2.69355  4.24690  2.90347  2.73739  3.18146  2.89801  2.37887  2.77519  2.98518  4.58477  3.61503
          0.02377  4.14693  4.86927  0.61958  0.77255  0.48576  0.95510
     95   3.20581  4.56515  4.78121  4.27138  3.33356  4.43226  4.88820  2.03501  4.11153  1.13542  3.16717  4.49919  4.73063  4.33264  4.27385  3.81246  3.46385  1.42545  5.32905  4.16667    137 - -
          2.68618  4.42225  2.77519  2.73123  3.46354  2.40513  3.72494  3.29354  2.67741  2.69355  4.24690  2.90347  2.73739  3.18146  2.89801  2.37887  2.77519  2.98518  4.58477  3.61503
          0.02377  4.14693  4.86927  0.61958  0.77255  0.48576  0.95510
     96   3.16880  4.52450  4.76597  4.26219  3.41255  4.41271  4.89976  1.96718  4.10783  1.37924  3.25383  4.48425  4.72816  4.35175  4.28186  3.79522  3.43158  1.19106  5.37788  4.19158    138 - -
          2.68618  4.42225  2.77519  2.73123  3.46354  2.40513  3.72494  3.29354  2.67741  2.69355  4.24690  2.90347  2.73739  3.18146  2.89801  2.37887  2.77519  2.98518  4.58477  3.61503
          0.02377  4.14693  4.86927  0.61958  0.77255  0.48576  0.95510
     97   2.92338  4.33732  4.46784  3.93802  3.59253  4.13086  4.64642  1.53109  3.83547  2.29779  3.45552  4.17065  4.50932  4.10576  4.06080  3.47605  2.25480  1.33851  5.33699  4.13202    139 - -
          2.68618  4.42225  2.77519  2.73123  3.46354  2.40513  3.72494  3.29354  2.67741  2.69355  4.24690  2.90347  2.73739  3.18146  2.89801  2.37887  2.77519  2.98518  4.58477  3.61503
          0.02377  4.14693  4.86927  0.61958  0.77255  0.48576  0.95510
     98   2.90442  5.14617  1.65798  2.40829  4.76273  1.30827  3.99936  4.29227  3.03023  3.85257  4.71431  2.94928  3.93964  3.19476  3.56887  2.88760  3.26137  3.83303  5.95035  4.57698    140 - -
          2.68618  4.42225  2.77519  2.73123  3.46354  2.40513  3.72494  3.29354  2.67741  2.69355  4.24690  2.90347  2.73739  3.18146  2.89801  2.37887  2.77519  2.98518  4.58477  3.61503
          0.02377  4.14693  4.86927  0.61958  0.77255  0.48576  0.95510
     99   2.10059  4.37065  4.34080  3.79742  3.38416  4.06885  4.48220  1.70426  3.67870  1.51868  3.25881  4.05700  4.42553  3.93443  3.89774  3.39558  3.17473  2.01331  5.15043  3.97249    141 - -
          2.68618  4.42225  2.77519  2.73123  3.46354  2.40513  3.72494  3.29354  2.67741  2.69355  4.24690  2.90347  2.73739  3.18146  2.89801  2.37887  2.77519  2.98518  4.58477  3.61503
          0.02377  4.14693  4.86927  0.61958  0.77255  0.48576  0.95510
    100   3.34258  5.14461  3.86382  3.32816  4.57047  3.76592  4.06191  4.13921  2.39986  3.60534  4.60590  3.66283  4.26200  3.27522  0.62966  3.41828  3.59417  3.85309  5.54601  4.44657    142 - -
          2.68618  4.42225  2.77519  2.73123  3.46354  2.40513  3.72494  3.29354  2.67741  2.69355  4.24690  2.90347  2.73739  3.18146  2.89801  2.37887  2.77519  2.98518  4.58477  3.61503
          0.02377  4.14693  4.86927  0.61958  0.77255  0.48576  0.95510
    101   1.72958  4.31896  3.50317  3.05830  3.79323  2.27443  4.04303  3.05279  3.02257  2.02199  3.74776  3.36640  3.89811  3.34570  3.35531  2.68780  2.84626  2.76829  5.23497  3.99777    143 - -
          2.68618  4.42225  2.77519  2.73123  3.46354  2.40513  3.72494  3.29354  2.67741  2.69355  4.24690  2.90347  2.73739  3.18146  2.89801  2.37887  2.77519  2.98518  4.58477  3.61503
          0.02377  4.14693  4.86927  0.61958  0.77255  0.48576  0.95510
    102   3.17936  4.47222  4.96249  4.47668  3.68426  4.56770  5.18945  1.40016  4.36956  2.17905  3.47926  4.67682  4.87527  4.63471  4.56024  3.96796  3.44802  0.96360  5.67305  4.46116    144 - -
          2.68618  4.42225  2.77519  2.73123  3.46354  2.40513  3.72494  3.29354  2.67741  2.69355  4.24690  2.90347  2.73739  3.18146  2.89801  2.37887  2.77519  2.98518  4.58477  3.61503
          0.02377  4.14693  4.86927  0.61958  0.77255  0.48576  0.95510
    103   3.18898  4.47322  4.99270  4.50529  3.68504  4.59419  5.21273  1.28161  4.40110  2.17304  3.47536  4.70331  4.89193  4.66060  4.58776  3.99446  3.45541  1.04063  5.68146  4.47358    145 - -
          2.68618  4.42225  2.77519  2.73123  3.46354  2.40513  3.72494  3.29354  2.67741  2.69355  4.24690  2.90347  2.73739  3.18146  2.89801  2.37887  2.77519  2.98518  4.58477  3.61503
          0.02377  4.14693  4.86927  0.61958  0.77255  0.48576  0.95510
    104   1.38091  4.36161  3.73819  3.27147  3.33878  3.48938  4.01506  2.99802  3.12993  2.67940  3.66585  3.53362  4.02640  3.48011  3.40071  2.87217  2.97117  2.76569  2.41364  3.47771    146 - -
          2.68618  4.42225  2.77519  2.73123  3.46354  2.40513  3.72494  3.29354  2.67741  2.69355  4.24690  2.90347  2.73739  3.18146  2.89801  2.37887  2.77519  2.98518  4.58477  3.61503
          0.02377  4.14693  4.86927  0.61958  0.77255  0.48576  0.95510
    105   2.73982  2.57388  4.18930  3.62670  2.98433  3.81769  4.03083  2.50052  3.47069  1.65561  3.24021  3.80345  4.19187  3.70014  3.64104  3.12532  2.98177  2.35184  4.58881  2.34866    147 - -
          2.68618  4.42225  2.77519  2.73123  3.46354  2.40513  3.72494  3.29354  2.67741  2.69355  4.24690  2.90347  2.73739  3.18146  2.89801  2.37887  2.77519  2.98518  4.58477  3.61503
          0.02377  4.14693  4.86927  0.61958  0.77255  0.48576  0.95510
    106   2.88360  5.24806  1.36207  2.35681  4.57695  3.38291  3.78262  4.08215  2.58776  3.60406  4.43607  2.90701  3.91540  2.93584  2.12496  2.83768  3.14937  3.69029  5.72427  4.33681    148 - -
          2.68618  4.42225  2.77519  2.73123  3.46354  2.40513  3.72494  3.29354  2.67741  2.69355  4.24690  2.90347  2.73739  3.18146  2.89801  2.37887  2.77519  2.98518  4.58477  3.61503
          0.02377  4.14693  4.86927  0.61958  0.77255  0.48576  0.95510
    107   2.34182  4.31059  3.35513  3.14677  4.51660  1.91207  4.31621  3.99769  3.30333  3.65731  4.47272  3.34602  3.78489  3.57859  3.63082  1.10693  2.83913  3.38949  5.82670  4.59804    149 - -
          2.68618  4.42225  2.77519  2.73123  3.46354  2.40513  3.72494  3.29354  2.67741  2.69355  4.24690  2.90347  2.73739  3.18146  2.89801  2.37887  2.77519  2.98518  4.58477  3.61503
          0.02377  4.14693  4.86927  0.61958  0.77255  0.48576  0.95510
    108   2.66928  4.63165  3.28510  2.73466  3.87932  3.49477  3.76086  3.26763  2.47628  2.24517  3.79990  3.17516  3.92571  2.97096  2.14551  2.00173  2.92305  2.99385  5.20551  3.92920    150 - -
          2.68618  4.42225  2.77519  2.73123  3.46354  2.40513  3.72494  3.29354  2.67741  2.69355  4.24690  2.90347  2.73739  3.18146  2.89801  2.37887  2.77519  2.98518  4.58477  3.61503
          0.02377  4.14693  4.86927  0.61958  0.77255  0.48576  0.95510
    109   2.87516  5.08741  2.62667  1.73562  4.52131  3.36623  3.88576  3.96975  2.73897  3.55212  4.42090  2.98499  1.52153  3.06558  3.17901  2.87149  3.17714  3.59769  5.72023  4.38000    151 - -
          2.68618  4.42225  2.77519  2.73123  3.46354  2.40513  3.72494  3.29354  2.67741  2.69355  4.24690  2.90347  2.73739  3.18146  2.89801  2.37887  2.77519  2.98518  4.58477  3.61503
          0.26772  4.14693  1.51840  0.61958  0.77255  0.48576  0.95510
    110   1.90170  4.78504  2.60914  1.72991  4.23759  3.23658  3.76490  3.54174  2.61747  3.24004  4.12367  2.89915  3.80409  2.94975  3.04809  2.68459  2.95794  3.20530  5.51716  4.17767    152 - -
          2.68632  4.42239  2.77488  2.73093  3.46368  2.40495  3.72509  3.29368  2.67755  2.69369  4.24704  2.90361  2.73709  3.18161  2.89815  2.37870  2.77534  2.98533  4.58491  3.61517
          0.27151  1.47826  4.63180  1.36127  0.29617  0.36650  1.18142
    111   2.80971  5.11258  2.52430  1.32943  4.55382  3.31393  3.82037  4.01629  2.68972  3.58492  4.42255  2.89325  3.88973  2.98521  3.16424  1.97675  3.11212  3.61347  5.75990  4.36024    158 - -
          2.68618  4.42225  2.77519  2.73123  3.46354  2.40513  3.72494  3.29354  2.67741  2.69355  4.24690  2.90347  2.73739  3.18146  2.89801  2.37887  2.77519  2.98518  4.58477  3.61503
          0.02377  4.14693  4.86927  0.61958  0.77255  0.48576  0.95510
    112   3.47810  4.86402  4.62951  4.27935  3.26405  4.32765  4.85006  2.49145  4.04482  0.59825  3.21665  4.52847  4.72132  4.34625  4.17235  3.94430  3.76287  2.59842  5.23356  4.01734    159 - -
          2.68618  4.42225  2.77519  2.73123  3.46354  2.40513  3.72494  3.29354  2.67741  2.69355  4.24690  2.90347  2.73739  3.18146  2.89801  2.37887  2.77519  2.98518  4.58477  3.61503
          0.02377  4.14693  4.86927  0.61958  0.77255  0.48576  0.95510
    113   2.02281  5.01712  2.60764  1.32221  4.47202  3.32931  3.84278  3.82227  2.70461  3.47174  4.33588  2.94144  3.89892  3.01269  3.16470  2.78955  3.09034  3.45798  5.70924  4.33887    160 - -
          2.68618  4.42225  2.77519  2.73123  3.46354  2.40513  3.72494  3.29354  2.67741  2.69355  4.24690  2.90347  2.73739  3.18146  2.89801  2.37887  2.77519  2.98518  4.58477  3.61503
          0.02377  4.14693  4.86927  0.61958  0.77255  0.48576  0.95510
    114   2.79916  5.27170  2.00098  2.29176  4.59475  3.37854  3.67775  4.07076  1.94979  3.55857  4.34710  2.84731  3.86078  1.97956  2.89700  2.74148  3.04173  3.65894  5.69589  4.28877    161 - -
          2.68618  4.42225  2.77519  2.73123  3.46354  2.40513  3.72494  3.29354  2.67741  2.69355  4.24690  2.90347  2.73739  3.18146  2.89801  2.37887  2.77519  2.98518  4.58477  3.61503
          0.02377  4.14693  4.86927  0.61958  0.77255  0.48576  0.95510
    115   2.88021  4.92772  3.35236  2.84030  4.41661  3.53265  3.82231  3.85136  2.30183  3.38658  4.26258  3.25671  2.31677  2.99036  1.27460  2.93681  3.14934  3.50593  5.49816  4.27858    162 - -
          2.68618  4.42225  2.77519  2.73123  3.46354  2.40513  3.72494  3.29354  2.67741  2.69355  4.24690  2.90347  2.73739  3.18146  2.89801  2.37887  2.77519  2.98518  4.58477  3.61503
          0.02377  4.14693  4.86927  0.61958  0.77255  0.48576  0.95510
    116   3.05888  4.45302  4.62435  4.10439  3.42538  4.25961  4.75298  2.00758  3.95497  1.96962  2.23287  4.32511  4.60708  4.20850  4.14126  3.62423  3.32445  1.13309  5.31182  4.13534    163 - -
          2.68618  4.42225  2.77519  2.73123  3.46354  2.40513  3.72494  3.29354  2.67741  2.69355  4.24690  2.90347  2.73739  3.18146  2.89801  2.37887  2.77519  2.98518  4.58477  3.61503
          0.02377  4.14693  4.86927  0.61958  0.77255  0.48576  0.95510
    117   2.84268  4.89966  3.35794  2.73187  4.20094  3.60902  3.68764  3.52790  1.77730  3.13374  4.00096  3.17564  3.98746  2.84788  1.80178  2.89616  3.04955  2.30427  5.34484  4.10633    164 - -
          2.68618  4.42225  2.77519  2.73123  3.46354  2.40513  3.72494  3.29354  2.67741  2.69355  4.24690  2.90347  2.73739  3.18146  2.89801  2.37887  2.77519  2.98518  4.58477  3.61503
          0.02377  4.14693  4.86927  0.61958  0.77255  0.48576  0.95510
    118   2.75561  4.89184  3.16070  2.60862  4.16750  3.51458  2.31514  3.61012  2.27016  3.18142  4.02028  3.08331  3.92222  2.83604  2.02731  2.79284  2.27732  3.29006  5.35266  4.05566    165 - -
          2.68618  4.42225  2.77519  2.73123  3.46354  2.40513  3.72494  3.29354  2.67741  2.69355  4.24690  2.90347  2.73739  3.18146  2.89801  2.37887  2.77519  2.98518  4.58477  3.61503
          0.02377  4.14693  4.86927  0.61958  0.77255  0.48576  0.95510
    119   1.71651  4.23325  3.66093  3.25277  3.99423  1.87289  4.21390  3.16758  3.23422  3.03393  3.93251  3.44241  3.84776  3.52501  3.54408  2.58610  2.80516  1.97607  5.42483  4.21107    166 - -
          2.68618  4.42225  2.77519  2.73123  3.46354  2.40513  3.72494  3.29354  2.67741  2.69355  4.24690  2.90347  2.73739  3.18146  2.89801  2.37887  2.77519  2.98518  4.58477  3.61503
          0.02377  4.14693  4.86927  0.61958  0.77255  0.48576  0.95510
    120   3.15637  4.50737  4.76417  4.20115  3.24515  4.40515  4.76132  2.09961  4.06662  1.38628  2.10662  4.42968  4.65942  4.23109  4.21085  3.74142  3.38948  1.50809  5.19775  4.08675    167 - -
          2.68618  4.42225  2.77519  2.73123  3.46354  2.40513  3.72494  3.29354  2.67741  2.69355  4.24690  2.90347  2.73739  3.18146  2.89801  2.37887  2.77519  2.98518  4.58477  3.61503
          0.02377  4.14693  4.86927  0.61958  0.77255  0.48576  0.95510
    121   2.73200  5.01415  2.92251  1.85820  4.35008  3.44690  3.65971  3.76406  2.31864  3.31260  4.12297  2.97021  3.87446  2.79412  2.10905  2.73042  2.29160  3.40599  5.48897  4.15849    168 - -
          2.68618  4.42225  2.77519  2.73123  3.46354  2.40513  3.72494  3.29354  2.67741  2.69355  4.24690  2.90347  2.73739  3.18146  2.89801  2.37887  2.77519  2.98518  4.58477  3.61503
          0.02377  4.14693  4.86927  0.61958  0.77255  0.48576  0.95510
    122   2.67365  4.88483  2.72273  1.86857  4.35987  2.09783  3.79069  3.77949  2.63716  3.37857  4.20116  2.95011  3.85174  2.95373  3.09878  2.69868  2.18853  3.39413  5.59696  4.24304    169 - -
          2.68618  4.42225  2.77519  2.73123  3.46354  2.40513  3.72494  3.29354  2.67741  2.69355  4.24690  2.90347  2.73739  3.18146  2.89801  2.37887  2.77519  2.98518  4.58477  3.61503
          0.02377  4.14693  4.86927  0.61958  0.77255  0.48576  0.95510
    123   1.48842  4.32616  3.45780  3.17760  4.32597  3.10229  4.27301  3.65571  3.22629  3.38998  4.27222  3.38878  1.50980  3.54301  3.54205  2.56676  2.86149  3.19292  5.67969  4.46233    170 - -
          2.68618  4.42225  2.77519  2.73123  3.46354  2.40513  3.72494  3.29354  2.67741  2.69355  4.24690  2.90347  2.73739  3.18146  2.89801  2.37887  2.77519  2.98518  4.58477  3.61503
          0.02377  4.14693  4.86927  0.61958  0.77255  0.48576  0.95510
    124   2.69000  4.94232  2.64163  1.86488  4.46556  2.22689  3.80504  3.92009  2.67209  3.48817  4.30181  2.92076  3.84835  2.96471  3.15161  1.84551  3.00232  3.50276  5.68334  4.30836    171 - -
          2.68618  4.42225  2.77519  2.73123  3.46354  2.40513  3.72494  3.29354  2.67741  2.69355  4.24690  2.90347  2.73739  3.18146  2.89801  2.37887  2.77519  2.98518  4.58477  3.61503
          0.02377  4.14693  4.86927  0.61958  0.77255  0.48576  0.95510
    125   2.61944  4.57232  3.23177  2.72813  3.89573  3.44401  3.80359  3.18887  2.06336  2.92160  3.79825  3.16854  3.90572  3.01902  2.95474  2.10549  2.89384  2.05220  5.23980  3.96852    172 - -
          2.68618  4.42225  2.77519  2.73123  3.46354  2.40513  3.72494  3.29354  2.67741  2.69355  4.24690  2.90347  2.73739  3.18146  2.89801  2.37887  2.77519  2.98518  4.58477  3.61503
          0.02377  4.14693  4.86927  0.61958  0.77255  0.48576  0.95510
    126   2.68482  4.26802  3.95933  3.43304  3.51341  3.70927  4.21994  1.85117  3.34458  2.42381  3.45616  3.70995  4.16317  3.63467  3.61717  2.03702  2.97177  1.69801  5.09178  3.87146    173 - -
          2.68618  4.42225  2.77519  2.73123  3.46354  2.40513  3.72494  3.29354  2.67741  2.69355  4.24690  2.90347  2.73739  3.18146  2.89801  2.37887  2.77519  2.98518  4.58477  3.61503
          0.02377  4.14693  4.86927  0.61958  0.77255  0.48576  0.95510
    127   2.51889  4.30498  3.56369  3.09022  3.71889  2.10468  4.04290  2.12524  3.04119  2.73505  3.66667  3.40461  3.93675  3.36069  3.36933  2.74191  2.07280  2.60730  5.17919  3.94791    174 - -
          2.68618  4.42225  2.77519  2.73123  3.46354  2.40513  3.72494  3.29354  2.67741  2.69355  4.24690  2.90347  2.73739  3.18146  2.89801  2.37887  2.77519  2.98518  4.58477  3.61503
          0.02377  4.14693  4.86927  0.61958  0.77255  0.48576  0.95510
    128   3.34258  5.14461  3.86382  3.32816  4.57047  3.76592  4.06191  4.13921  2.39986  3.60534  4.60590  3.66283  4.26200  3.27522  0.62966  3.41828  3.59417  3.85309  5.54601  4.44657    175 - -
          2.68618  4.42225  2.77519  2.73123  3.46354  2.40513  3.72494  3.29354  2.67741  2.69355  4.24690  2.90347  2.73739  3.18146  2.89801  2.37887  2.77519  2.98518  4.58477  3.61503
          0.02377  4.14693  4.86927  0.61958  0.77255  0.48576  0.95510
    129   1.93117  4.47726  3.61360  3.21899  3.03542  3.57873  3.90007  3.04892  3.15017  2.73688  3.74753  3.50937  4.09553  3.47846  3.43580  2.95905  3.07139  2.82673  4.61753  1.49178    176 - -
          2.68618  4.42225  2.77519  2.73123  3.46354  2.40513  3.72494  3.29354  2.67741  2.69355  4.24690  2.90347  2.73739  3.18146  2.89801  2.37887  2.77519  2.98518  4.58477  3.61503
          0.02377  4.14693  4.86927  0.61958  0.77255  0.48576  0.95510
    130   3.04344  4.78246  3.77267  3.71126  4.83114  0.40840  4.80597  4.50623  3.92936  4.12263  5.10689  3.93815  4.18164  4.23231  4.12690  3.22460  3.54590  3.98137  5.84487  4.94534    177 - -
          2.68618  4.42225  2.77519  2.73123  3.46354  2.40513  3.72494  3.29354  2.67741  2.69355  4.24690  2.90347  2.73739  3.18146  2.89801  2.37887  2.77519  2.98518  4.58477  3.61503
          0.02377  4.14693  4.86927  0.61958  0.77255  0.48576  0.95510
    131   2.68165  4.46990  3.55304  3.20174  3.76155  1.51927  4.17104  3.07936  3.14608  1.66960  3.82785  3.51145  4.03156  3.51314  3.43896  2.88865  3.04554  2.85254  5.25908  3.98961    178 - -
          2.68618  4.42225  2.77519  2.73123  3.46354  2.40513  3.72494  3.29354  2.67741  2.69355  4.24690  2.90347  2.73739  3.18146  2.89801  2.37887  2.77519  2.98518  4.58477  3.61503
          0.02377  4.14693  4.86927  0.61958  0.77255  0.48576  0.95510
    132   2.73424  4.35542  3.76339  3.21799  3.11754  3.70469  3.90590  2.76932  3.06770  1.89547  3.39619  3.53913  2.33838  3.39856  3.34263  3.00059  2.97827  2.60423  2.64189  3.29982    179 - -
          2.68618  4.42225  2.77519  2.73123  3.46354  2.40513  3.72494  3.29354  2.67741  2.69355  4.24690  2.90347  2.73739  3.18146  2.89801  2.37887  2.77519  2.98518  4.58477  3.61503
          0.02377  4.14693  4.86927  0.61958  0.77255  0.48576  0.95510
    133   2.65382  4.39902  3.68036  3.27097  1.89534  3.48205  3.96223  3.06806  3.24161  2.72173  3.73452  3.52154  4.04103  3.52352  3.53271  1.54152  3.00215  2.83192  4.69741  3.18817    180 - -
          2.68618  4.42225  2.77519  2.73123  3.46354  2.40513  3.72494  3.29354  2.67741  2.69355  4.24690  2.90347  2.73739  3.18146  2.89801  2.37887  2.77519  2.98518  4.58477  3.61503
          0.02377  4.14693  4.86927  0.61958  0.77255  0.48576  0.95510
    134   3.47810  4.86402  4.62951  4.27935  3.26405  4.32765  4.85006  2.49145  4.04482  0.59825  3.21665  4.52847  4.72132  4.34625  4.17235  3.94430  3.76287  2.59842  5.23356  4.01734    181 - -
          2.68618  4.42225  2.77519  2.73123  3.46354  2.40513  3.72494  3.29354  2.67741  2.69355  4.24690  2.90347  2.73739  3.18146  2.89801  2.37887  2.77519  2.98518  4.58477  3.61503
          0.02377  4.14693  4.86927  0.61958  0.77255  0.48576  0.95510
    135   3.04344  4.78246  3.77267  3.71126  4.83114  0.40840  4.80597  4.50623  3.92936  4.12263  5.10689  3.93815  4.18164  4.23231  4.12690  3.22460  3.54590  3.98137  5.84487  4.94534    182 - -
          2.68618  4.42225  2.77519  2.73123  3.46354  2.40513  3.72494  3.29354  2.67741  2.69355  4.24690  2.90347  2.73739  3.18146  2.89801  2.37887  2.77519  2.98518  4.58477  3.61503
          0.02377  4.14693  4.86927  0.61958  0.77255  0.48576  0.95510
    136   3.05187  5.65970  1.49231  1.26010  4.94527  3.29535  3.85377  4.47863  2.88947  3.96456  4.82105  2.75385  3.92645  3.02091  3.50060  2.92329  3.34332  4.03963  6.10827  4.58817    183 - -
          2.68618  4.42225  2.77519  2.73123  3.46354  2.40513  3.72494  3.29354  2.67741  2.69355  4.24690  2.90347  2.73739  3.18146  2.89801  2.37887  2.77519  2.98518  4.58477  3.61503
          0.02377  4.14693  4.86927  0.61958  0.77255  0.48576  0.95510
    137   2.56176  4.65215  2.86593  2.65374  4.41594  3.18605  3.98511  3.93870  2.87166  3.54932  4.37928  1.84131  3.84048  3.18700  3.28437  1.43461  2.96134  3.45702  5.69627  4.34938    184 - -
          2.68618  4.42225  2.77519  2.73123  3.46354  2.40513  3.72494  3.29354  2.67741  2.69355  4.24690  2.90347  2.73739  3.18146  2.89801  2.37887  2.77519  2.98518  4.58477  3.61503
          0.02377  4.14693  4.86927  0.61958  0.77255  0.48576  0.95510
    138   2.33186  4.27767  3.49585  3.18663  4.33332  3.05766  4.25793  3.70324  3.20407  3.42785  4.27475  3.37092  3.79033  3.52264  3.51931  1.20395  1.83482  3.20086  5.68429  4.45422    185 - -
          2.68618  4.42225  2.77519  2.73123  3.46354  2.40513  3.72494  3.29354  2.67741  2.69355  4.24690  2.90347  2.73739  3.18146  2.89801  2.37887  2.77519  2.98518  4.58477  3.61503
          0.02377  4.14693  4.86927  0.61958  0.77255  0.48576  0.95510
    139   3.38995  4.85183  4.14665  3.77325  1.10484  4.15322  2.05339  3.37788  3.64239  2.79045  3.95913  3.86600  4.52906  3.84826  3.83321  3.52067  3.63050  3.24466  3.88210  2.17805    186 - -
          2.68618  4.42225  2.77519  2.73123  3.46354  2.40513  3.72494  3.29354  2.67741  2.69355  4.24690  2.90347  2.73739  3.18146  2.89801  2.37887  2.77519  2.98518  4.58477  3.61503
          0.02377  4.14693  4.86927  0.61958  0.77255  0.48576  0.95510
    140   3.47810  4.86402  4.62951  4.27935  3.26405  4.32765  4.85006  2.49145  4.04482  0.59825  3.21665  4.52847  4.72132  4.34625  4.17235  3.94430  3.76287  2.59842  5.23356  4.01734    187 - -
          2.68618  4.42225  2.77519  2.73123  3.46354  2.40513  3.72494  3.29354  2.67741  2.69355  4.24690  2.90347  2.73739  3.18146  2.89801  2.37887  2.77519  2.98518  4.58477  3.61503
          0.02377  4.14693  4.86927  0.61958  0.77255  0.48576  0.95510
    141   2.76775  4.31754  4.02078  3.49068  3.49516  3.82729  4.28341  1.76292  3.39716  2.31005  3.41010  3.78659  2.32569  3.69042  3.66947  3.14969  3.03950  1.68832  5.12897  3.91627    188 - -
          2.68618  4.42225  2.77519  2.73123  3.46354  2.40513  3.72494  3.29354  2.67741  2.69355  4.24690  2.90347  2.73739  3.18146  2.89801  2.37887  2.77519  2.98518  4.58477  3.61503
          0.02377  4.14693  4.86927  0.61958  0.77255  0.48576  0.95510
    142   3.02331  5.55102  1.18226  2.19106  4.86835  3.28530  3.87479  4.44121  2.92108  3.94501  4.80735  1.88159  3.92662  3.05076  3.52383  2.91460  3.33083  3.99862  6.06809  4.55364    189 - -
          2.68618  4.42225  2.77519  2.73123  3.46354  2.40513  3.72494  3.29354  2.67741  2.69355  4.24690  2.90347  2.73739  3.18146  2.89801  2.37887  2.77519  2.98518  4.58477  3.61503
          0.02377  4.14693  4.86927  0.61958  0.77255  0.48576  0.95510
    143   2.66632  4.86993  2.26696  2.46241  4.14514  3.42883  3.68213  3.51619  2.44656  3.14914  3.98253  2.97819  3.85724  2.83426  2.11144  2.69411  2.90935  2.44326  5.39407  4.05563    190 - -
          2.68618  4.42225  2.77519  2.73123  3.46354  2.40513  3.72494  3.29354  2.67741  2.69355  4.24690  2.90347  2.73739  3.18146  2.89801  2.37887  2.77519  2.98518  4.58477  3.61503
          0.02377  4.14693  4.86927  0.61958  0.77255  0.48576  0.95510
    144   1.99435  4.36552  4.27287  3.82553  3.63950  3.89353  4.60618  1.21902  3.71838  2.33204  3.51949  4.03590  4.38585  4.02271  3.95110  3.28861  3.16474  1.92776  5.38452  4.16975    191 - -
          2.68618  4.42225  2.77519  2.73123  3.46354  2.40513  3.72494  3.29354  2.67741  2.69355  4.24690  2.90347  2.73739  3.18146  2.89801  2.37887  2.77519  2.98518  4.58477  3.61503
          0.02377  4.14693  4.86927  0.61958  0.77255  0.48576  0.95510
    145   2.85539  5.18605  1.81902  2.41464  4.52578  3.41904  3.74850  4.01208  2.46992  3.53091  4.35657  2.94970  3.91628  2.89446  1.61982  2.82361  3.10862  3.62894  5.64694  4.28911    192 - -
          2.68618  4.42225  2.77519  2.73123  3.46354  2.40513  3.72494  3.29354  2.67741  2.69355  4.24690  2.90347  2.73739  3.18146  2.89801  2.37887  2.77519  2.98518  4.58477  3.61503
          0.02377  4.14693  4.86927  0.61958  0.77255  0.48576  0.95510
    146   3.47810  4.86402  4.62951  4.27935  3.26405  4.32765  4.85006  2.49145  4.04482  0.59825  3.21665  4.52847  4.72132  4.34625  4.17235  3.94430  3.76287  2.59842  5.23356  4.01734    193 - -
          2.68618  4.42225  2.77519  2.73123  3.46354  2.40513  3.72494  3.29354  2.67741  2.69355  4.24690  2.90347  2.73739  3.18146  2.89801  2.37887  2.77519  2.98518  4.58477  3.61503
          0.02377  4.14693  4.86927  0.61958  0.77255  0.48576  0.95510
    147   3.44829  4.76507  4.92253  4.42252  1.96925  4.58966  4.55510  2.39300  4.27331  0.88238  2.99537  4.57198  4.79700  4.33421  4.35440  3.96356  3.67250  2.54607  4.76244  3.34789    194 - -
          2.68618  4.42225  2.77519  2.73123  3.46354  2.40513  3.72494  3.29354  2.67741  2.69355  4.24690  2.90347  2.73739  3.18146  2.89801  2.37887  2.77519  2.98518  4.58477  3.61503
          0.02377  4.14693  4.86927  0.61958  0.77255  0.48576  0.95510
    148   2.89963  5.43402  1.65172  1.72678  4.74235  3.31286  3.76986  4.24425  2.70415  3.74167  4.55500  2.77884  2.36224  2.91746  3.26494  2.81109  3.17089  3.81812  5.90069  4.42906    195 - -
          2.68618  4.42225  2.77519  2.73123  3.46354  2.40513  3.72494  3.29354  2.67741  2.69355  4.24690  2.90347  2.73739  3.18146  2.89801  2.37887  2.77519  2.98518  4.58477  3.61503
          0.02377  4.14693  4.86927  0.61958  0.77255  0.48576  0.95510
    149   1.96356  4.65118  3.06788  2.06383  3.88277  3.47227  3.79381  3.13683  2.64217  2.23453  3.78026  3.11239  3.91761  3.00211  3.04980  2.76956  2.92238  2.88343  5.26020  3.96835    196 - -
          2.68618  4.42225  2.77519  2.73123  3.46354  2.40513  3.72494  3.29354  2.67741  2.69355  4.24690  2.90347  2.73739  3.18146  2.89801  2.37887  2.77519  2.98518  4.58477  3.61503
          0.02377  4.14693  4.86927  0.61958  0.77255  0.48576  0.95510
    150   2.57087  4.50870  3.32114  3.13199  4.55778  1.76425  4.33578  4.05364  3.30385  3.69407  4.55236  3.41818  1.18445  3.60690  3.63287  2.72178  3.03967  3.52056  5.78274  4.62164    197 - -
          2.68618  4.42225  2.77519  2.73123  3.46354  2.40513  3.72494  3.29354  2.67741  2.69355  4.24690  2.90347  2.73739  3.18146  2.89801  2.37887  2.77519  2.98518  4.58477  3.61503
          0.02377  4.14693  4.86927  0.61958  0.77255  0.48576  0.95510
    151   2.71634  5.07652  2.14813  2.35924  4.42177  3.38003  3.67870  3.88174  2.44260  3.41307  4.20728  2.89767  2.35925  2.81078  2.19124  2.69582  2.96703  3.49115  5.57817  4.20042    198 - -
          2.68618  4.42225  2.77519  2.73123  3.46354  2.40513  3.72494  3.29354  2.67741  2.69355  4.24690  2.90347  2.73739  3.18146  2.89801  2.37887  2.77519  2.98518  4.58477  3.61503
          0.02377  4.14693  4.86927  0.61958  0.77255  0.48576  0.95510
    152   1.57877  4.30447  3.47181  3.06592  4.18413  3.12198  4.12982  3.52208  3.06421  3.24286  4.09141  3.32007  2.21494  3.37845  3.41548  2.52910  1.96396  3.08996  5.54026  4.30724    199 - -
          2.68618  4.42225  2.77519  2.73123  3.46354  2.40513  3.72494  3.29354  2.67741  2.69355  4.24690  2.90347  2.73739  3.18146  2.89801  2.37887  2.77519  2.98518  4.58477  3.61503
          0.02377  4.14693  4.86927  0.61958  0.77255  0.48576  0.95510
    153   2.43448  4.36770  3.41856  3.08833  4.22106  3.16041  4.17531  3.54269  3.08548  3.27216  4.16185  3.35190  2.14040  3.43373  3.41189  2.60243  1.31551  3.13034  5.57889  4.34677    200 - -
          2.68618  4.42225  2.77519  2.73123  3.46354  2.40513  3.72494  3.29354  2.67741  2.69355  4.24690  2.90347  2.73739  3.18146  2.89801  2.37887  2.77519  2.98518  4.58477  3.61503
          0.02377  4.14693  4.86927  0.61958  0.77255  0.48576  0.95510
    154   2.09978  4.89921  2.93169  2.49386  4.15255  3.43668  2.33247  3.62963  2.41483  3.20822  4.04043  2.99910  3.88088  2.22014  2.80764  2.73598  2.95691  3.29573  5.39010  4.04723    201 - -
          2.68618  4.42225  2.77519  2.73123  3.46354  2.40513  3.72494  3.29354  2.67741  2.69355  4.24690  2.90347  2.73739  3.18146  2.89801  2.37887  2.77519  2.98518  4.58477  3.61503
          0.02377  4.14693  4.86927  0.61958  0.77255  0.48576  0.95510
    155   2.53503  4.38804  3.40482  2.94463  3.62675  2.26736  3.91566  3.19387  2.89481  2.87434  3.75857  3.29737  3.90055  3.23655  3.23987  2.04512  2.86459  2.89579  2.35297  3.73464    202 - -
          2.68618  4.42225  2.77519  2.73123  3.46354  2.40513  3.72494  3.29354  2.67741  2.69355  4.24690  2.90347  2.73739  3.18146  2.89801  2.37887  2.77519  2.98518  4.58477  3.61503
          0.02377  4.14693  4.86927  0.61958  0.77255  0.48576  0.95510
    156   2.64306  2.62516  3.54741  3.03567  3.22323  3.56022  3.84066  2.92115  2.95720  2.62852  3.54752  2.42836  3.99983  3.27878  3.27715  2.86007  2.90945  2.68890  4.73601  2.18372    203 - -
          2.68618  4.42225  2.77519  2.73123  3.46354  2.40513  3.72494  3.29354  2.67741  2.69355  4.24690  2.90347  2.73739  3.18146  2.89801  2.37887  2.77519  2.98518  4.58477  3.61503
          0.02377  4.14693  4.86927  0.61958  0.77255  0.48576  0.95510
    157   2.74390  4.87528  3.12135  1.92909  4.04561  3.52172  3.66634  3.53295  2.31746  3.11434  3.95859  3.06439  3.91446  2.83487  2.09377  2.78177  2.96379  3.22804  2.91838  3.96218    204 - -
          2.68618  4.42225  2.77519  2.73123  3.46354  2.40513  3.72494  3.29354  2.67741  2.69355  4.24690  2.90347  2.73739  3.18146  2.89801  2.37887  2.77519  2.98518  4.58477  3.61503
          0.02377  4.14693  4.86927  0.61958  0.77255  0.48576  0.95510
    158   1.93564  4.61975  3.20796  2.71350  4.20441  3.31608  3.82393  3.60561  2.54131  3.22405  4.05340  3.13334  3.84864  3.00024  1.95886  2.02820  2.88120  3.22359  5.44809  4.16812    205 - -
          2.68618  4.42225  2.77519  2.73123  3.46354  2.40513  3.72494  3.29354  2.67741  2.69355  4.24690  2.90347  2.73739  3.18146  2.89801  2.37887  2.77519  2.98518  4.58477  3.61503
          0.02377  4.14693  4.86927  0.61958  0.77255  0.48576  0.95510
    159   3.23820  4.57049  4.68793  4.20128  1.73933  4.27163  3.89911  2.74379  4.03119  1.42813  3.32221  4.16640  4.56548  4.09218  4.09196  3.60136  3.45995  2.73811  2.35413  2.51633    206 - -
          2.68618  4.42225  2.77519  2.73123  3.46354  2.40513  3.72494  3.29354  2.67741  2.69355  4.24690  2.90347  2.73739  3.18146  2.89801  2.37887  2.77519  2.98518  4.58477  3.61503
          0.02377  4.14693  4.86927  0.61958  0.77255  0.48576  0.95510
    160   1.79906  4.40795  3.97022  3.52695  3.49675  3.69061  4.34623  2.49879  3.40023  1.33727  3.42240  3.78205  4.20716  3.72851  3.65152  3.08144  3.09626  2.38186  5.20489  3.98872    207 - -
          2.68618  4.42225  2.77519  2.73123  3.46354  2.40513  3.72494  3.29354  2.67741  2.69355  4.24690  2.90347  2.73739  3.18146  2.89801  2.37887  2.77519  2.98518  4.58477  3.61503
          0.02377  4.14693  4.86927  0.61958  0.77255  0.48576  0.95510
    161   2.52321  4.30325  3.57756  3.08114  3.68913  3.40645  4.02290  2.13450  3.02044  2.70915  3.63907  3.40183  3.93944  3.34136  3.35065  1.90418  2.09084  2.59072  5.15022  3.91697    208 - -
          2.68618  4.42225  2.77519  2.73123  3.46354  2.40513  3.72494  3.29354  2.67741  2.69355  4.24690  2.90347  2.73739  3.18146  2.89801  2.37887  2.77519  2.98518  4.58477  3.61503
          0.02377  4.14693  4.86927  0.61958  0.77255  0.48576  0.95510
    162   1.83266  4.27391  3.65304  3.19304  3.80845  3.32208  4.13555  2.88298  3.14798  2.80247  3.74479  3.45343  2.42191  3.45481  3.46648  2.70032  2.84785  1.76690  5.27740  4.05502    209 - -
          2.68618  4.42225  2.77519  2.73123  3.46354  2.40513  3.72494  3.29354  2.67741  2.69355  4.24690  2.90347  2.73739  3.18146  2.89801  2.37887  2.77519  2.98518  4.58477  3.61503
          0.02377  4.14693  4.86927  0.61958  0.77255  0.48576  0.95510
    163   2.69980  4.97278  1.90892  2.37379  4.58524  1.97822  3.85206  4.06493  2.78045  3.62042  4.43130  2.89837  3.84598  3.01541  3.29637  1.93830  3.03666  3.60666  5.80191  4.40117    210 - -
          2.68618  4.42225  2.77519  2.73123  3.46354  2.40513  3.72494  3.29354  2.67741  2.69355  4.24690  2.90347  2.73739  3.18146  2.89801  2.37887  2.77519  2.98518  4.58477  3.61503
          0.02377  4.14693  4.86927  0.61958  0.77255  0.48576  0.95510
    164   2.64719  4.66091  3.08608  1.97406  3.87978  3.47451  3.74835  3.18443  2.58020  2.87042  2.67552  3.08701  3.89618  2.94601  2.99392  2.73986  2.24852  2.92252  5.23639  3.94377    211 - -
          2.68618  4.42225  2.77519  2.73123  3.46354  2.40513  3.72494  3.29354  2.67741  2.69355  4.24690  2.90347  2.73739  3.18146  2.89801  2.37887  2.77519  2.98518  4.58477  3.61503
          0.02377  4.14693  4.86927  0.61958  0.77255  0.48576  0.95510
    165   2.61827  4.78663  2.93143  2.54976  4.35961  2.26875  3.79121  3.79380  1.96657  3.37035  4.18253  3.02419  3.84530  2.94905  2.94050  1.85923  2.93195  3.38498  5.56093  4.23937    212 - -
          2.68618  4.42225  2.77519  2.73123  3.46354  2.40513  3.72494  3.29354  2.67741  2.69355  4.24690  2.90347  2.73739  3.18146  2.89801  2.37887  2.77519  2.98518  4.58477  3.61503
          0.02377  4.14693  4.86927  0.61958  0.77255  0.48576  0.95510
    166   1.74325  4.22528  3.70217  3.28385  3.91472  2.14655  4.21447  3.03567  3.25619  2.94419  3.85780  3.47312  3.87482  3.54431  3.55674  2.62381  2.81645  1.74635  5.36569  4.15425    213 - -
          2.68629  4.42236  2.77531  2.73134  3.46365  2.40524  3.72505  3.29365  2.67752  2.69366  4.24701  2.90358  2.73693  3.18157  2.89677  2.37898  2.77531  2.98529  4.58488  3.61514
          0.50899  1.48194  1.76202  0.97974  0.47066  0.48576  0.95510
    167   1.36079  4.14341  3.42213  3.14354  4.22821  2.93462  4.20487  3.57129  3.18848  3.32427  4.17876  3.29389  3.68236  3.48663  3.49066  1.63417  2.69765  3.06979  5.59527  4.37422    217 - -
          2.68618  4.42225  2.77519  2.73123  3.46354  2.40513  3.72494  3.29354  2.67741  2.69355  4.24690  2.90347  2.73739  3.18146  2.89801  2.37887  2.77519  2.98518  4.58477  3.61503
          0.02850  3.96778  4.69012  0.61958  0.77255  0.38777  1.13498
    168   2.63882  4.38855  3.63520  3.21458  3.55066  3.48667  4.10467  2.85378  3.10505  1.48216  3.60782  3.51197  4.03416  3.46858  3.39051  1.85787  2.97708  2.66257  5.11153  3.81935    218 - -
          2.68618  4.42225  2.77519  2.73123  3.46354  2.40513  3.72494  3.29354  2.67741  2.69355  4.24690  2.90347  2.73739  3.18146  2.89801  2.37887  2.77519  2.98518  4.58477  3.61503
          0.02377  4.14693  4.86927  0.61958  0.77255  0.48576  0.95510
    169   2.68208  4.99543  2.22797  2.39558  4.34038  3.39089  3.66845  3.77431  2.41544  3.33007  4.12955  2.92352  3.83993  2.80234  2.07480  2.67808  2.24187  3.39966  5.51554  4.15378    219 - -
          2.68618  4.42225  2.77519  2.73123  3.46354  2.40513  3.72494  3.29354  2.67741  2.69355  4.24690  2.90347  2.73739  3.18146  2.89801  2.37887  2.77519  2.98518  4.58477  3.61503
          0.02377  4.14693  4.86927  0.61958  0.77255  0.48576  0.95510
    170   3.47810  4.86402  4.62951  4.27935  3.26405  4.32765  4.85006  2.49145  4.04482  0.59825  3.21665  4.52847  4.72132  4.34625  4.17235  3.94430  3.76287  2.59842  5.23356  4.01734    220 - -
          2.68618  4.42225  2.77519  2.73123  3.46354  2.40513  3.72494  3.29354  2.67741  2.69355  4.24690  2.90347  2.73739  3.18146  2.89801  2.37887  2.77519  2.98518  4.58477  3.61503
          0.02377  4.14693  4.86927  0.61958  0.77255  0.48576  0.95510
    171   2.43926  4.37672  3.40283  3.08723  4.24880  3.15688  4.18507  3.57366  3.09133  3.29985  4.19180  3.35137  1.56722  3.44199  3.41635  2.60529  1.70183  3.15437  5.60214  4.36940    221 - -
          2.68618  4.42225  2.77519  2.73123  3.46354  2.40513  3.72494  3.29354  2.67741  2.69355  4.24690  2.90347  2.73739  3.18146  2.89801  2.37887  2.77519  2.98518  4.58477  3.61503
          0.02377  4.14693  4.86927  0.61958  0.77255  0.48576  0.95510
    172   3.03127  4.50810  4.49900  4.17914  3.76730  4.00080  4.93888  2.07927  4.05157  2.41165  3.69850  4.32280  4.55229  4.39545  4.23659  3.52847  3.39003  0.73715  5.59532  4.34056    222 - -
          2.68618  4.42225  2.77519  2.73123  3.46354  2.40513  3.72494  3.29354  2.67741  2.69355  4.24690  2.90347  2.73739  3.18146  2.89801  2.37887  2.77519  2.98518  4.58477  3.61503
          0.02377  4.14693  4.86927  0.61958  0.77255  0.48576  0.95510
    173   3.83293  5.10201  4.53700  4.31728  3.00324  4.06032  4.28150  3.87874  4.03944  3.22212  4.49806  4.41374  4.60251  4.41234  4.11627  4.03374  4.14924  3.77619  0.47622  2.99246    223 - -
          2.68618  4.42225  2.77519  2.73123  3.46354  2.40513  3.72494  3.29354  2.67741  2.69355  4.24690  2.90347  2.73739  3.18146  2.89801  2.37887  2.77519  2.98518  4.58477  3.61503
          0.02377  4.14693  4.86927  0.61958  0.77255  0.48576  0.95510
    174   3.20007  4.48551  4.99654  4.51065  3.65996  4.59852  5.21324  1.05562  4.40199  2.13459  3.45014  4.70965  4.89413  4.65716  4.58481  4.00072  3.46660  1.27994  5.66894  4.46712    224 - -
          2.68618  4.42225  2.77519  2.73123  3.46354  2.40513  3.72494  3.29354  2.67741  2.69355  4.24690  2.90347  2.73739  3.18146  2.89801  2.37887  2.77519  2.98518  4.58477  3.61503
          0.02377  4.14693  4.86927  0.61958  0.77255  0.48576  0.95510
    175   3.31024  5.45283  0.59231  2.55051  4.87275  3.44201  4.20662  4.52895  3.34769  4.09117  5.08399  3.11751  4.11474  3.45221  3.89473  3.24743  3.65757  4.14151  5.98489  4.71146    225 - -
          2.68618  4.42225  2.77519  2.73123  3.46354  2.40513  3.72494  3.29354  2.67741  2.69355  4.24690  2.90347  2.73739  3.18146  2.89801  2.37887  2.77519  2.98518  4.58477  3.61503
          0.02377  4.14693  4.86927  0.61958  0.77255  0.48576  0.95510
    176   2.76591  4.90858  3.17319  2.61283  4.19328  3.52210  2.49230  3.63067  2.24971  3.19601  4.03375  3.08629  3.92645  2.82915  1.89349  2.80009  2.27814  3.30892  5.36292  4.07034    226 - -
          2.68618  4.42225  2.77519  2.73123  3.46354  2.40513  3.72494  3.29354  2.67741  2.69355  4.24690  2.90347  2.73739  3.18146  2.89801  2.37887  2.77519  2.98518  4.58477  3.61503
          0.02377  4.14693  4.86927  0.61958  0.77255  0.48576  0.95510
    177   2.87690  4.32812  4.34583  3.81368  3.57218  4.03974  4.54681  1.61274  3.71346  2.30689  3.44745  4.06268  4.43418  3.99004  3.95337  3.37870  2.02869  1.47106  5.28430  4.07847    227 - -
          2.68618  4.42225  2.77519  2.73123  3.46354  2.40513  3.72494  3.29354  2.67741  2.69355  4.24690  2.90347  2.73739  3.18146  2.89801  2.37887  2.77519  2.98518  4.58477  3.61503
          0.02377  4.14693  4.86927  0.61958  0.77255  0.48576  0.95510
    178   2.73312  5.04052  1.70824  2.34014  4.62001  2.15608  3.84217  4.10526  2.77714  3.65143  4.46309  2.87537  3.85228  3.00339  3.30377  1.99574  3.06250  3.64848  5.82844  4.41387    228 - -
          2.68618  4.42225  2.77519  2.73123  3.46354  2.40513  3.72494  3.29354  2.67741  2.69355  4.24690  2.90347  2.73739  3.18146  2.89801  2.37887  2.77519  2.98518  4.58477  3.61503
          0.02377  4.14693  4.86927  0.61958  0.77255  0.48576  0.95510
    179   2.43407  4.36603  3.42211  3.09264  4.21999  3.16009  4.17800  3.54040  3.08912  3.27109  4.16146  3.35438  2.21405  3.43740  3.41446  2.60269  1.28287  3.12847  5.57873  4.34723    229 - -
          2.68618  4.42225  2.77519  2.73123  3.46354  2.40513  3.72494  3.29354  2.67741  2.69355  4.24690  2.90347  2.73739  3.18146  2.89801  2.37887  2.77519  2.98518  4.58477  3.61503
          0.02377  4.14693  4.86927  0.61958  0.77255  0.48576  0.95510
    180   2.64522  4.69837  3.22833  2.77912  4.28949  3.35191  3.85305  3.74201  2.47775  3.33294  4.18058  3.18218  3.90137  3.03432  1.97066  1.44592  2.97627  3.35075  5.49337  4.21593    230 - -
          2.68618  4.42225  2.77519  2.73123  3.46354  2.40513  3.72494  3.29354  2.67741  2.69355  4.24690  2.90347  2.73739  3.18146  2.89801  2.37887  2.77519  2.98518  4.58477  3.61503
          0.02377  4.14693  4.86927  0.61958  0.77255  0.48576  0.95510
    181   2.72975  4.44994  3.66750  3.29684  3.62295  2.09376  4.19726  2.90807  3.21311  1.25926  3.66726  3.59452  4.08903  3.57355  3.48414  2.96990  3.07170  2.72935  5.17623  3.92052    231 - -
          2.68618  4.42225  2.77519  2.73123  3.46354  2.40513  3.72494  3.29354  2.67741  2.69355  4.24690  2.90347  2.73739  3.18146  2.89801  2.37887  2.77519  2.98518  4.58477  3.61503
          0.02377  4.14693  4.86927  0.61958  0.77255  0.48576  0.95510
    182   2.58614  4.42873  3.70030  3.47666  4.23961  3.25612  4.46936  3.40176  3.42517  3.25516  4.29492  3.63338  3.98482  3.80786  3.66418  2.79141  0.77920  3.06567  5.65205  4.45904    232 - -
          2.68618  4.42225  2.77519  2.73123  3.46354  2.40513  3.72494  3.29354  2.67741  2.69355  4.24690  2.90347  2.73739  3.18146  2.89801  2.37887  2.77519  2.98518  4.58477  3.61503
          0.02377  4.14693  4.86927  0.61958  0.77255  0.48576  0.95510
    183   2.78985  4.80467  3.41295  2.86397  4.30436  3.49966  3.80802  3.64923  2.28780  3.25152  4.14108  3.25503  3.98590  2.98104  1.36225  2.87305  2.14649  3.32381  5.45075  4.22317    233 - -
          2.68618  4.42225  2.77519  2.73123  3.46354  2.40513  3.72494  3.29354  2.67741  2.69355  4.24690  2.90347  2.73739  3.18146  2.89801  2.37887  2.77519  2.98518  4.58477  3.61503
          0.01606  4.13922        *  0.61958  0.77255  0.00000        *
//
