# Supplementary material for: MacSyFinder: A Program to Mine Genomes for Molecular Systems with an Application to CRISPR-Cas Systems
Source: PLoS One. 2014 Oct 17;9(10):e110726. doi: 10.1371/journal.pone.0110726 (PMC4201578; doi:10.1371/journal.pone.0110726)
Supplement: Data S2 — The Cas-Finder: models and profiles (compressed tarball archive). (ZIP) [file pone.0110726.s011.zip › Cas-Finder_macsyfinder/CASprofiles/cas5a_TypeIA.hmm]

HMMER3/b [3.0 | March 2010]
NAME  TIGR01874
ACC   TIGR01874
DESC  cas_cas5a: CRISPR-associated protein Cas5, subtype I-A/APERN
LENG  173
ALPH  amino
RF    no
CS    no
MAP   yes
DATE  Sun Apr 11 22:13:12 2010
NSEQ  4
EFFN  1.300781
CKSUM 2117562143
GA    23.05 23.05;
TC    23.05 23.05;
NC    21.70 21.70;
STATS LOCAL MSV      -10.2368  0.70724
STATS LOCAL VITERBI  -10.8530  0.70724
STATS LOCAL FORWARD   -4.6174  0.70724
HMM          A        C        D        E        F        G        H        I        K        L        M        N        P        Q        R        S        T        V        W        Y   
            m->m     m->i     m->d     i->m     i->i     d->m     d->d
  COMPO   2.47612  4.29971  3.13107  2.62426  3.42561  2.84548  3.97916  2.86465  2.57267  2.34305  3.75442  3.25075  3.34103  3.19892  2.87875  2.64123  2.91058  2.45262  4.75698  3.42528
          2.68618  4.42225  2.77519  2.73123  3.46354  2.40513  3.72494  3.29354  2.67741  2.69355  4.24690  2.90347  2.73739  3.18146  2.89801  2.37887  2.77519  2.98518  4.58477  3.61503
          0.01952  4.34165  5.06399  0.61958  0.77255  0.00000        *
      1   3.32957  4.64597  5.04425  4.53722  3.48366  4.62429  5.11482  2.04756  4.38423  1.20720  3.30204  4.73147  4.90431  4.58123  4.52082  4.01466  3.58648  1.16032  5.49877  4.34352      1 - -
          2.68618  4.42225  2.77519  2.73123  3.46354  2.40513  3.72494  3.29354  2.67741  2.69355  4.24690  2.90347  2.73739  3.18146  2.89801  2.37887  2.77519  2.98518  4.58477  3.61503
          0.01952  4.34165  5.06399  0.61958  0.77255  0.48576  0.95510
      2   3.21621  4.54118  4.95836  4.40299  2.12544  4.46871  4.74055  2.20170  4.26361  1.49760  3.18739  4.53864  4.73436  4.38007  4.35186  3.81054  3.44989  1.29255  5.09674  3.84890      2 - -
          2.68618  4.42225  2.77519  2.73123  3.46354  2.40513  3.72494  3.29354  2.67741  2.69355  4.24690  2.90347  2.73739  3.18146  2.89801  2.37887  2.77519  2.98518  4.58477  3.61503
          0.01952  4.34165  5.06399  0.61958  0.77255  0.48576  0.95510
      3   1.58791  4.38467  4.24924  3.72298  3.56296  3.90943  4.45455  2.30783  3.61999  1.77188  3.46799  3.96393  4.35351  3.89141  3.86172  3.25218  3.13949  1.72079  5.23138  4.03455      3 - -
          2.68618  4.42225  2.77519  2.73123  3.46354  2.40513  3.72494  3.29354  2.67741  2.69355  4.24690  2.90347  2.73739  3.18146  2.89801  2.37887  2.77519  2.98518  4.58477  3.61503
          0.01952  4.34165  5.06399  0.61958  0.77255  0.48576  0.95510
      4   2.84330  5.10170  3.06016  1.96317  4.39362  3.56542  3.72320  3.78620  1.57054  2.38661  4.16832  3.07194  3.97201  2.85938  2.69289  2.84305  3.06289  3.45318  5.52856  4.21430      4 - -
          2.68618  4.42225  2.77519  2.73123  3.46354  2.40513  3.72494  3.29354  2.67741  2.69355  4.24690  2.90347  2.73739  3.18146  2.89801  2.37887  2.77519  2.98518  4.58477  3.61503
          0.01952  4.34165  5.06399  0.61958  0.77255  0.48576  0.95510
      5   3.73080  5.06791  4.94441  4.61079  3.38932  4.57495  5.12479  2.63951  4.37748  0.45690  3.30760  4.84394  4.94490  4.62756  4.46647  4.24177  4.01150  2.79394  5.41110  4.23498      5 - -
          2.68618  4.42225  2.77519  2.73123  3.46354  2.40513  3.72494  3.29354  2.67741  2.69355  4.24690  2.90347  2.73739  3.18146  2.89801  2.37887  2.77519  2.98518  4.58477  3.61503
          0.01952  4.34165  5.06399  0.61958  0.77255  0.48576  0.95510
      6   2.07577  4.99806  3.23298  2.67548  4.31337  3.58158  2.44834  3.75237  2.31864  3.30758  4.13892  3.15026  3.99261  2.89638  1.68993  2.86172  3.06322  3.41846  5.46481  4.16992      6 - -
          2.68618  4.42225  2.77519  2.73123  3.46354  2.40513  3.72494  3.29354  2.67741  2.69355  4.24690  2.90347  2.73739  3.18146  2.89801  2.37887  2.77519  2.98518  4.58477  3.61503
          0.01952  4.34165  5.06399  0.61958  0.77255  0.48576  0.95510
      7   2.80479  4.24276  4.32312  3.75091  2.19425  3.90448  4.06657  2.60433  3.60693  1.81320  3.26219  3.89539  4.26014  3.79512  3.74859  3.20347  2.15567  2.45973  2.59987  3.20822      7 - -
          2.68618  4.42225  2.77519  2.73123  3.46354  2.40513  3.72494  3.29354  2.67741  2.69355  4.24690  2.90347  2.73739  3.18146  2.89801  2.37887  2.77519  2.98518  4.58477  3.61503
          0.01952  4.34165  5.06399  0.61958  0.77255  0.48576  0.95510
      8   2.74542  4.66654  3.55586  3.40298  4.81690  1.75138  4.60098  4.34077  3.60296  3.97357  4.83171  3.65152  0.88637  3.89127  3.91041  2.90487  3.23536  3.76202  6.01317  4.89441      8 - -
          2.68618  4.42225  2.77519  2.73123  3.46354  2.40513  3.72494  3.29354  2.67741  2.69355  4.24690  2.90347  2.73739  3.18146  2.89801  2.37887  2.77519  2.98518  4.58477  3.61503
          0.01952  4.34165  5.06399  0.61958  0.77255  0.48576  0.95510
      9   2.03721  4.40303  4.35985  3.82029  1.68680  4.00727  4.28252  2.51969  3.70006  1.67165  3.26704  4.01445  4.38128  3.90445  3.87794  3.32999  3.18439  2.43871  4.82262  3.49400      9 - -
          2.68618  4.42225  2.77519  2.73123  3.46354  2.40513  3.72494  3.29354  2.67741  2.69355  4.24690  2.90347  2.73739  3.18146  2.89801  2.37887  2.77519  2.98518  4.58477  3.61503
          0.01952  4.34165  5.06399  0.61958  0.77255  0.48576  0.95510
     10   4.18300  5.26038  5.11176  4.92575  1.03006  4.80198  3.63252  3.79639  4.73677  3.03250  4.35700  4.41300  5.08210  4.53683  4.64412  4.19700  4.39267  3.74139  3.72831  0.99810     10 - -
          2.68618  4.42225  2.77519  2.73123  3.46354  2.40513  3.72494  3.29354  2.67741  2.69355  4.24690  2.90347  2.73739  3.18146  2.89801  2.37887  2.77519  2.98518  4.58477  3.61503
          0.01952  4.34165  5.06399  0.61958  0.77255  0.48576  0.95510
     11   2.51628  4.36754  3.82493  3.45936  4.11348  3.29882  4.40295  3.23059  3.41747  3.15501  4.10489  3.61492  3.99451  3.72975  3.70319  1.07286  2.96183  1.88560  5.58195  4.33708     11 - -
          2.68618  4.42225  2.77519  2.73123  3.46354  2.40513  3.72494  3.29354  2.67741  2.69355  4.24690  2.90347  2.73739  3.18146  2.89801  2.37887  2.77519  2.98518  4.58477  3.61503
          0.01952  4.34165  5.06399  0.61958  0.77255  0.48576  0.95510
     12   2.74762  4.19343  4.29652  3.72070  2.35829  3.87800  4.21632  1.93293  3.59462  2.27533  3.28180  3.90095  4.24850  3.80650  3.75810  2.28542  2.98847  1.74803  4.84734  3.63729     12 - -
          2.68618  4.42225  2.77519  2.73123  3.46354  2.40513  3.72494  3.29354  2.67741  2.69355  4.24690  2.90347  2.73739  3.18146  2.89801  2.37887  2.77519  2.98518  4.58477  3.61503
          0.01952  4.34165  5.06399  0.61958  0.77255  0.48576  0.95510
     13   2.79763  4.94091  3.11947  2.62426  4.10222  2.45686  3.75239  3.63782  1.59475  3.22358  4.06341  3.11618  3.97333  2.92706  2.81106  2.83377  3.03249  3.32027  5.36454  2.54326     13 - -
          2.68618  4.42225  2.77519  2.73123  3.46354  2.40513  3.72494  3.29354  2.67741  2.69355  4.24690  2.90347  2.73739  3.18146  2.89801  2.37887  2.77519  2.98518  4.58477  3.61503
          0.01952  4.34165  5.06399  0.61958  0.77255  0.48576  0.95510
     14   2.76930  5.16194  2.91001  2.43825  4.48520  3.48421  2.63330  3.94396  1.93536  3.45134  4.23224  2.21675  2.59512  2.80575  2.79944  2.74362  2.99965  3.55217  5.59532  4.22741     14 - -
          2.68624  4.42231  2.77526  2.73130  3.46360  2.40519  3.72501  3.29360  2.67747  2.69361  4.24696  2.90353  2.73691  3.18153  2.89807  2.37893  2.77526  2.98525  4.58483  3.61402
          0.38858  1.15308  5.06399  0.15362  1.94907  0.48576  0.95510
     15   3.04487  5.49932  2.55067  1.10663  4.80828  3.47030  3.86628  4.30290  2.65841  3.78846  4.62777  2.94939  4.01951  2.07051  3.10355  2.96728  3.30409  3.90394  5.92063  4.50647     16 - -
          2.68618  4.42225  2.77519  2.73123  3.46354  2.40513  3.72494  3.29354  2.67741  2.69355  4.24690  2.90347  2.73739  3.18146  2.89801  2.37887  2.77519  2.98518  4.58477  3.61503
          0.01952  4.34165  5.06399  0.61958  0.77255  0.48576  0.95510
     16   1.64996  4.34305  3.74898  3.36674  4.45987  3.14505  4.39124  3.84556  3.36520  3.54671  4.36653  3.50975  3.88014  3.65317  3.68997  1.27871  1.94402  3.31413  5.80302  4.59515     17 - -
          2.68618  4.42225  2.77519  2.73123  3.46354  2.40513  3.72494  3.29354  2.67741  2.69355  4.24690  2.90347  2.73739  3.18146  2.89801  2.37887  2.77519  2.98518  4.58477  3.61503
          0.01952  4.34165  5.06399  0.61958  0.77255  0.48576  0.95510
     17   2.98387  4.72010  3.70992  3.37276  2.85292  3.73908  3.89657  3.46753  3.33153  3.05305  4.06707  3.63644  4.27021  3.64329  3.61104  1.98244  3.31083  3.21903  4.46231  1.11044     18 - -
          2.68618  4.42225  2.77519  2.73123  3.46354  2.40513  3.72494  3.29354  2.67741  2.69355  4.24690  2.90347  2.73739  3.18146  2.89801  2.37887  2.77519  2.98518  4.58477  3.61503
          0.01952  4.34165  5.06399  0.61958  0.77255  0.48576  0.95510
     18   3.12353  5.35695  3.20326  2.74684  4.76107  3.70055  3.78656  4.17310  1.64890  3.61744  4.47318  3.21390  4.12439  1.26318  2.44087  3.09549  3.32220  3.82505  5.67695  4.43322     19 - -
          2.68618  4.42225  2.77519  2.73123  3.46354  2.40513  3.72494  3.29354  2.67741  2.69355  4.24690  2.90347  2.73739  3.18146  2.89801  2.37887  2.77519  2.98518  4.58477  3.61503
          0.01952  4.34165  5.06399  0.61958  0.77255  0.48576  0.95510
     19   1.88678  4.39833  4.41621  4.02576  3.93391  3.75377  4.80126  2.27248  3.93813  2.67847  3.81331  4.10726  4.36804  4.22217  4.15009  3.18896  3.18483  0.95700  5.63717  4.42716     20 - -
          2.68618  4.42225  2.77519  2.73123  3.46354  2.40513  3.72494  3.29354  2.67741  2.69355  4.24690  2.90347  2.73739  3.18146  2.89801  2.37887  2.77519  2.98518  4.58477  3.61503
          0.01952  4.34165  5.06399  0.61958  0.77255  0.48576  0.95510
     20   1.70896  5.07361  3.28124  2.69820  4.46914  3.61011  3.74010  3.85507  1.76534  3.38624  4.21240  3.16663  4.01364  2.87645  1.96648  2.89616  3.10217  3.51000  5.53253  4.26598     21 - -
          2.68618  4.42225  2.77519  2.73123  3.46354  2.40513  3.72494  3.29354  2.67741  2.69355  4.24690  2.90347  2.73739  3.18146  2.89801  2.37887  2.77519  2.98518  4.58477  3.61503
          0.01952  4.34165  5.06399  0.61958  0.77255  0.48576  0.95510
     21   2.08622  4.82640  3.04444  2.57573  4.31934  3.38764  3.80459  3.75290  2.59789  3.33653  4.13688  3.06384  2.50776  2.21202  3.04626  2.01622  2.92710  3.35977  5.54854  4.21244     22 - -
          2.68618  4.42225  2.77519  2.73123  3.46354  2.40513  3.72494  3.29354  2.67741  2.69355  4.24690  2.90347  2.73739  3.18146  2.89801  2.37887  2.77519  2.98518  4.58477  3.61503
          0.01952  4.34165  5.06399  0.61958  0.77255  0.48576  0.95510
     22   2.46047  4.45293  3.48848  3.09611  4.42940  3.20184  4.21440  3.84858  3.11960  3.50304  4.31816  3.37502  2.13622  3.43535  3.49159  1.37735  2.00957  3.34756  5.73972  4.48989     23 - -
          2.68618  4.42225  2.77519  2.73123  3.46354  2.40513  3.72494  3.29354  2.67741  2.69355  4.24690  2.90347  2.73739  3.18146  2.89801  2.37887  2.77519  2.98518  4.58477  3.61503
          0.01952  4.34165  5.06399  0.61958  0.77255  0.48576  0.95510
     23   3.66236  4.93596  5.23148  4.73263  1.91204  4.83794  4.76742  2.49762  4.57805  0.74609  3.05318  4.85059  4.99631  4.56621  4.60689  4.22585  3.87937  2.70005  4.90445  3.50816     24 - -
          2.68618  4.42225  2.77519  2.73123  3.46354  2.40513  3.72494  3.29354  2.67741  2.69355  4.24690  2.90347  2.73739  3.18146  2.89801  2.37887  2.77519  2.98518  4.58477  3.61503
          0.01952  4.34165  5.06399  0.61958  0.77255  0.48576  0.95510
     24   2.83301  4.48971  3.74197  3.22553  3.13960  3.77676  3.93638  2.91181  3.11850  1.94101  3.54643  3.56763  1.93185  3.44074  3.41647  3.07024  3.07805  2.73661  4.71074  2.24830     25 - -
          2.68618  4.42225  2.77519  2.73123  3.46354  2.40513  3.72494  3.29354  2.67741  2.69355  4.24690  2.90347  2.73739  3.18146  2.89801  2.37887  2.77519  2.98518  4.58477  3.61503
          0.01952  4.34165  5.06399  0.61958  0.77255  0.48576  0.95510
     25   3.66804  4.94158  5.23798  4.73744  2.01289  4.84859  4.79812  2.48933  4.58344  0.71390  3.04470  4.86558  5.00291  4.57249  4.61377  4.23819  3.88498  2.69526  4.93341  3.55209     26 - -
          2.68618  4.42225  2.77519  2.73123  3.46354  2.40513  3.72494  3.29354  2.67741  2.69355  4.24690  2.90347  2.73739  3.18146  2.89801  2.37887  2.77519  2.98518  4.58477  3.61503
          0.01952  4.34165  5.06399  0.61958  0.77255  0.48576  0.95510
     26   2.83959  4.55626  3.85428  3.46145  3.79312  3.67541  4.37872  1.95681  3.36225  2.64626  3.78181  3.75193  1.22044  3.72845  3.64132  3.10015  3.18850  2.62079  5.38798  4.13551     27 - -
          2.68618  4.42225  2.77519  2.73123  3.46354  2.40513  3.72494  3.29354  2.67741  2.69355  4.24690  2.90347  2.73739  3.18146  2.89801  2.37887  2.77519  2.98518  4.58477  3.61503
          0.01952  4.34165  5.06399  0.61958  0.77255  0.48576  0.95510
     27   2.60969  4.48964  3.44736  2.99002  3.87908  3.43168  4.02355  3.24660  2.94692  2.04207  3.84644  3.35827  1.87546  3.29491  3.30292  2.03773  2.94223  2.95843  5.29608  4.02989     28 - -
          2.68618  4.42225  2.77519  2.73123  3.46354  2.40513  3.72494  3.29354  2.67741  2.69355  4.24690  2.90347  2.73739  3.18146  2.89801  2.37887  2.77519  2.98518  4.58477  3.61503
          0.01952  4.34165  5.06399  0.61958  0.77255  0.48576  0.95510
     28   3.49801  5.14818  4.15804  4.08111  4.99606  3.81065  5.09522  4.69503  4.18516  4.25513  5.34088  4.32989  0.28694  4.55703  4.35376  3.68539  3.97931  4.28006  6.02347  5.13055     29 - -
          2.68618  4.42225  2.77519  2.73123  3.46354  2.40513  3.72494  3.29354  2.67741  2.69355  4.24690  2.90347  2.73739  3.18146  2.89801  2.37887  2.77519  2.98518  4.58477  3.61503
          0.01952  4.34165  5.06399  0.61958  0.77255  0.48576  0.95510
     29   2.42701  4.37273  3.68414  3.39032  4.52820  3.14874  4.44662  3.91716  3.41196  3.63339  4.46882  3.52702  3.90279  3.71796  3.71454  0.97103  1.82969  3.37029  5.87350  4.65634     30 - -
          2.68618  4.42225  2.77519  2.73123  3.46354  2.40513  3.72494  3.29354  2.67741  2.69355  4.24690  2.90347  2.73739  3.18146  2.89801  2.37887  2.77519  2.98518  4.58477  3.61503
          0.01952  4.34165  5.06399  0.61958  0.77255  0.48576  0.95510
     30   1.67145  4.33312  3.86860  3.56032  4.40360  3.18455  4.52577  3.57090  3.53490  3.43490  4.33584  3.62773  3.93886  3.83473  3.80095  2.64412  1.00737  3.13575  5.81361  4.62444     31 - -
          2.68618  4.42225  2.77519  2.73123  3.46354  2.40513  3.72494  3.29354  2.67741  2.69355  4.24690  2.90347  2.73739  3.18146  2.89801  2.37887  2.77519  2.98518  4.58477  3.61503
          0.01952  4.34165  5.06399  0.61958  0.77255  0.48576  0.95510
     31   3.42888  4.75545  5.08011  4.56974  3.34649  4.67510  5.11759  2.19124  4.39918  0.81495  3.15417  4.78115  4.92508  4.55392  4.51384  4.07003  3.68031  1.68594  5.42750  4.31395     32 - -
          2.68618  4.42225  2.77519  2.73123  3.46354  2.40513  3.72494  3.29354  2.67741  2.69355  4.24690  2.90347  2.73739  3.18146  2.89801  2.37887  2.77519  2.98518  4.58477  3.61503
          0.01952  4.34165  5.06399  0.61958  0.77255  0.48576  0.95510
     32   2.85466  4.35117  4.13642  3.56142  3.44409  3.97051  4.27312  1.82666  2.38236  1.77946  3.36757  3.86006  4.31961  3.71675  3.66080  3.25915  3.08883  1.78255  5.05879  3.86330     33 - -
          2.68618  4.42225  2.77519  2.73123  3.46354  2.40513  3.72494  3.29354  2.67741  2.69355  4.24690  2.90347  2.73739  3.18146  2.89801  2.37887  2.77519  2.98518  4.58477  3.61503
          0.01952  4.34165  5.06399  0.61958  0.77255  0.48576  0.95510
     33   3.35390  5.05641  4.12064  4.09020  5.17414  0.27132  5.15442  4.91469  4.33326  4.49753  5.49509  4.28748  4.45889  4.62108  4.49276  3.54295  3.87013  4.35174  6.11895  5.30060     34 - -
          2.68618  4.42225  2.77519  2.73123  3.46354  2.40513  3.72494  3.29354  2.67741  2.69355  4.24690  2.90347  2.73739  3.18146  2.89801  2.37887  2.77519  2.98518  4.58477  3.61503
          0.01952  4.34165  5.06399  0.61958  0.77255  0.48576  0.95510
     34   0.86802  4.35287  3.78944  3.57989  4.66305  1.77674  4.62251  4.05402  3.67971  3.78186  4.61144  3.62449  3.91958  3.92962  3.94502  2.61779  2.94874  3.44858  5.99857  4.83474     35 - -
          2.68618  4.42225  2.77519  2.73123  3.46354  2.40513  3.72494  3.29354  2.67741  2.69355  4.24690  2.90347  2.73739  3.18146  2.89801  2.37887  2.77519  2.98518  4.58477  3.61503
          0.01952  4.34165  5.06399  0.61958  0.77255  0.48576  0.95510
     35   3.73080  5.06791  4.94441  4.61079  3.38932  4.57495  5.12479  2.63951  4.37748  0.45690  3.30760  4.84394  4.94490  4.62756  4.46647  4.24177  4.01150  2.79394  5.41110  4.23498     36 - -
          2.68618  4.42225  2.77519  2.73123  3.46354  2.40513  3.72494  3.29354  2.67741  2.69355  4.24690  2.90347  2.73739  3.18146  2.89801  2.37887  2.77519  2.98518  4.58477  3.61503
          0.01952  4.34165  5.06399  0.61958  0.77255  0.48576  0.95510
     36   2.03944  4.28055  3.80223  3.25468  3.51176  3.59978  4.06382  2.73777  3.18174  2.55134  2.34798  3.55705  4.05773  3.46416  3.47535  2.15569  2.90676  2.01655  5.00052  3.78802     37 - -
          2.68618  4.42225  2.77519  2.73123  3.46354  2.40513  3.72494  3.29354  2.67741  2.69355  4.24690  2.90347  2.73739  3.18146  2.89801  2.37887  2.77519  2.98518  4.58477  3.61503
          0.01952  4.34165  5.06399  0.61958  0.77255  0.48576  0.95510
     37   2.90672  5.16279  3.28228  2.66106  4.49196  3.64271  3.69537  3.91241  1.76447  3.40999  4.22586  3.14120  4.01236  2.18524  1.90289  2.90085  3.10598  3.56491  5.52144  2.57577     38 - -
          2.68618  4.42225  2.77519  2.73123  3.46354  2.40513  3.72494  3.29354  2.67741  2.69355  4.24690  2.90347  2.73739  3.18146  2.89801  2.37887  2.77519  2.98518  4.58477  3.61503
          0.16817  4.34165  1.95350  0.61958  0.77255  0.48576  0.95510
     38   3.11917  4.84965  3.85810  3.80446  4.91650  0.36820  4.89239  4.60731  4.02903  4.21584  5.20301  4.02395  4.24991  4.32819  4.21767  3.30226  3.62528  4.07282  5.91353  5.03359     39 - -
          2.68618  4.42225  2.77519  2.73123  3.46354  2.40513  3.72494  3.29354  2.67741  2.69355  4.24690  2.90347  2.73739  3.18146  2.89801  2.37887  2.77519  2.98518  4.58477  3.61503
          0.02262  4.19609  4.91844  0.61958  0.77255  0.66620  0.72084
     39   2.00343  4.53592  3.37471  2.83860  3.77188  3.56792  3.85884  2.17663  2.02827  2.75264  3.67954  3.27250  3.98734  3.10064  3.02199  2.84650  2.93345  2.68107  5.17668  3.92213     40 - -
          2.68618  4.42225  2.77519  2.73123  3.46354  2.40513  3.72494  3.29354  2.67741  2.69355  4.24690  2.90347  2.73739  3.18146  2.89801  2.37887  2.77519  2.98518  4.58477  3.61503
          0.02262  4.19609  4.91844  0.61958  0.77255  0.66620  0.72084
     40   2.67333  4.29303  3.72638  3.19244  3.20204  3.66184  3.91951  2.06370  3.10335  2.46756  3.41941  3.51374  4.06693  3.39855  3.38954  2.11633  2.92253  2.51184  4.73293  2.31982     41 - -
          2.68618  4.42225  2.77519  2.73123  3.46354  2.40513  3.72494  3.29354  2.67741  2.69355  4.24690  2.90347  2.73739  3.18146  2.89801  2.37887  2.77519  2.98518  4.58477  3.61503
          0.02262  4.19609  4.91844  0.61958  0.77255  0.66620  0.72084
     41   2.98338  4.70338  3.81713  3.22312  3.60544  3.82761  3.99789  2.94880  2.61853  1.32377  3.57684  3.58091  4.21610  3.27508  1.92332  3.18616  3.21342  2.85312  5.14505  3.90146     42 - -
          2.68618  4.42225  2.77519  2.73123  3.46354  2.40513  3.72494  3.29354  2.67741  2.69355  4.24690  2.90347  2.73739  3.18146  2.89801  2.37887  2.77519  2.98518  4.58477  3.61503
          0.02262  4.19609  4.91844  0.61958  0.77255  0.66620  0.72084
     42   2.75549  4.47512  3.70377  3.33664  3.65490  1.99335  4.23461  2.94420  3.25619  1.23610  3.69790  3.62934  4.11671  3.61344  3.52523  2.99651  3.10046  2.76529  5.20886  3.95610     43 - -
          2.68618  4.42225  2.77519  2.73123  3.46354  2.40513  3.72494  3.29354  2.67741  2.69355  4.24690  2.90347  2.73739  3.18146  2.89801  2.37887  2.77519  2.98518  4.58477  3.61503
          0.02262  4.19609  4.91844  0.61958  0.77255  0.38750  1.13554
     43   1.79141  4.31725  3.83855  3.44781  4.14271  1.47567  4.38514  3.30850  3.43020  3.18601  4.08314  3.58896  3.95072  3.70926  3.72325  2.67797  2.90870  1.91516  5.57666  4.37275     44 - -
          2.68618  4.42225  2.77519  2.73123  3.46354  2.40513  3.72494  3.29354  2.67741  2.69355  4.24690  2.90347  2.73739  3.18146  2.89801  2.37887  2.77519  2.98518  4.58477  3.61503
          0.01952  4.34165  5.06399  0.61958  0.77255  0.48576  0.95510
     44   2.03993  4.93292  2.03518  2.51728  4.55470  2.27206  3.87852  4.01764  2.73620  3.57352  4.36230  3.02143  3.89331  3.02574  3.22688  1.94683  3.00595  3.56306  5.75848  4.38476     45 - -
          2.68618  4.42225  2.77519  2.73123  3.46354  2.40513  3.72494  3.29354  2.67741  2.69355  4.24690  2.90347  2.73739  3.18146  2.89801  2.37887  2.77519  2.98518  4.58477  3.61503
          0.01952  4.34165  5.06399  0.61958  0.77255  0.48576  0.95510
     45   2.05119  2.55491  3.44634  2.90595  3.86058  3.45447  3.93038  3.20225  2.13232  2.91334  3.78211  3.30156  3.94698  3.18030  3.19220  2.75324  2.13767  2.91239  5.24237  3.99074     46 - -
          2.68618  4.42225  2.77519  2.73123  3.46354  2.40513  3.72494  3.29354  2.67741  2.69355  4.24690  2.90347  2.73739  3.18146  2.89801  2.37887  2.77519  2.98518  4.58477  3.61503
          0.01952  4.34165  5.06399  0.61958  0.77255  0.48576  0.95510
     46   2.98461  5.19970  3.38703  2.75430  4.61625  3.68718  3.72603  3.98878  1.38033  3.47251  4.30143  3.20942  4.06501  2.85340  1.90003  2.98220  2.16917  3.64236  5.57121  4.33297     47 - -
          2.68575  4.42232  2.77526  2.73130  3.46253  2.40519  3.72501  3.29361  2.67747  2.69361  4.24696  2.90353  2.73746  3.18153  2.89807  2.37893  2.77526  2.98525  4.58483  3.61510
          0.19484  1.76779  5.06399  0.67053  0.71628  0.48576  0.95510
     47   2.94206  5.02614  3.10559  2.83627  4.69192  1.13012  4.05667  4.14513  1.77665  3.70610  4.56304  3.28672  4.08783  3.23855  3.01766  2.99397  3.27578  3.73009  5.80009  4.55300     50 - -
          2.68618  4.42225  2.77519  2.73123  3.46354  2.40513  3.72494  3.29354  2.67741  2.69355  4.24690  2.90347  2.73739  3.18146  2.89801  2.37887  2.77519  2.98518  4.58477  3.61503
          0.01952  4.34165  5.06399  0.61958  0.77255  0.48576  0.95510
     48   2.94123  5.02038  3.10547  2.84248  4.69276  1.10407  4.06664  4.14733  1.81352  3.71084  4.56902  3.29153  4.08927  3.25061  3.03424  2.99520  3.27838  3.73090  5.80472  4.55873     51 - -
          2.68618  4.42225  2.77519  2.73123  3.46354  2.40513  3.72494  3.29354  2.67741  2.69355  4.24690  2.90347  2.73739  3.18146  2.89801  2.37887  2.77519  2.98518  4.58477  3.61503
          0.01952  4.34165  5.06399  0.61958  0.77255  0.48576  0.95510
     49   2.69326  4.46641  3.48661  2.92253  3.61955  3.63721  3.88166  2.19989  2.17509  2.15433  3.56446  3.34381  4.02339  3.17224  3.14671  2.25058  2.92709  2.68147  5.05223  3.80945     52 - -
          2.68618  4.42225  2.77519  2.73123  3.46354  2.40513  3.72494  3.29354  2.67741  2.69355  4.24690  2.90347  2.73739  3.18146  2.89801  2.37887  2.77519  2.98518  4.58477  3.61503
          0.01952  4.34165  5.06399  0.61958  0.77255  0.48576  0.95510
     50   1.48091  2.53689  4.17574  3.65901  3.56300  3.59324  4.31830  2.63116  3.53651  1.88802  3.53244  3.80287  4.13563  3.79446  3.74935  2.96291  2.97091  2.42603  5.11816  3.92161     53 - -
          2.68618  4.42225  2.77519  2.73123  3.46354  2.40513  3.72494  3.29354  2.67741  2.69355  4.24690  2.90347  2.73739  3.18146  2.89801  2.37887  2.77519  2.98518  4.58477  3.61503
          0.01952  4.34165  5.06399  0.61958  0.77255  0.48576  0.95510
     51   2.90471  5.42245  1.90255  1.82531  4.76012  2.25743  3.81205  4.25885  2.70270  3.75088  4.54230  2.87457  3.93703  2.94802  3.24864  2.00678  3.17026  3.82487  5.90554  4.44878     54 - -
          2.68618  4.42225  2.77519  2.73123  3.46354  2.40513  3.72494  3.29354  2.67741  2.69355  4.24690  2.90347  2.73739  3.18146  2.89801  2.37887  2.77519  2.98518  4.58477  3.61503
          0.01952  4.34165  5.06399  0.61958  0.77255  0.48576  0.95510
     52   2.77910  5.20529  2.72695  1.90421  4.54855  2.48660  3.73190  4.01763  2.52296  3.53117  4.31100  2.92244  3.89622  2.11954  3.01056  2.09214  3.02865  3.60897  5.69274  4.29004     55 - -
          2.68618  4.42225  2.77519  2.73123  3.46354  2.40513  3.72494  3.29354  2.67741  2.69355  4.24690  2.90347  2.73739  3.18146  2.89801  2.37887  2.77519  2.98518  4.58477  3.61503
          0.01952  4.34165  5.06399  0.61958  0.77255  0.48576  0.95510
     53   2.67375  4.82315  2.34998  2.53606  4.11141  3.45979  3.75999  2.52370  2.59479  3.13950  3.96791  3.04578  2.61128  2.92630  3.05524  2.10308  2.92789  3.18419  5.40094  4.07156     56 - -
          2.68618  4.42225  2.77519  2.73123  3.46354  2.40513  3.72494  3.29354  2.67741  2.69355  4.24690  2.90347  2.73739  3.18146  2.89801  2.37887  2.77519  2.98518  4.58477  3.61503
          0.01952  4.34165  5.06399  0.61958  0.77255  0.48576  0.95510
     54   1.17393  1.46097  4.37884  4.06016  4.25883  3.19461  4.73230  3.36896  3.93010  3.30160  4.23632  3.84880  3.97354  4.16611  4.07875  2.66821  2.92957  2.97773  5.73185  4.57810     57 - -
          2.68618  4.42225  2.77519  2.73123  3.46354  2.40513  3.72494  3.29354  2.67741  2.69355  4.24690  2.90347  2.73739  3.18146  2.89801  2.37887  2.77519  2.98518  4.58477  3.61503
          0.01952  4.34165  5.06399  0.61958  0.77255  0.48576  0.95510
     55   2.91460  4.47105  4.03286  3.45362  3.45141  3.96391  4.21357  1.88314  2.26543  1.45642  3.35944  3.78891  4.31077  3.58999  3.43268  3.25709  3.14368  2.38857  5.09027  3.89721     58 - -
          2.68618  4.42225  2.77519  2.73123  3.46354  2.40513  3.72494  3.29354  2.67741  2.69355  4.24690  2.90347  2.73739  3.18146  2.89801  2.37887  2.77519  2.98518  4.58477  3.61503
          0.01952  4.34165  5.06399  0.61958  0.77255  0.48576  0.95510
     56   2.19280  5.19968  2.87663  1.92242  4.55414  3.49696  3.72822  3.98548  1.54380  3.50152  4.29750  2.99516  3.94022  2.85389  2.80079  2.80371  3.06594  3.59965  5.64965  4.29437     59 - -
          2.68618  4.42225  2.77519  2.73123  3.46354  2.40513  3.72494  3.29354  2.67741  2.69355  4.24690  2.90347  2.73739  3.18146  2.89801  2.37887  2.77519  2.98518  4.58477  3.61503
          0.01952  4.34165  5.06399  0.61958  0.77255  0.48576  0.95510
     57   2.70301  4.85357  3.08458  2.11459  4.09685  3.51720  3.72162  2.51113  1.99389  3.10285  3.93553  3.06086  3.91472  2.88116  2.90675  2.74779  2.30141  3.15595  5.36358  4.04671     60 - -
          2.68618  4.42225  2.77519  2.73123  3.46354  2.40513  3.72494  3.29354  2.67741  2.69355  4.24690  2.90347  2.73739  3.18146  2.89801  2.37887  2.77519  2.98518  4.58477  3.61503
          0.01952  4.34165  5.06399  0.61958  0.77255  0.48576  0.95510
     58   2.72330  4.55456  3.48036  2.94604  3.82992  3.61059  3.94656  2.93293  2.08348  2.81778  3.74046  3.36170  4.04758  3.19829  3.10581  2.90226  2.15411  1.72189  5.23843  3.99062     61 - -
          2.68618  4.42225  2.77519  2.73123  3.46354  2.40513  3.72494  3.29354  2.67741  2.69355  4.24690  2.90347  2.73739  3.18146  2.89801  2.37887  2.77519  2.98518  4.58477  3.61503
          0.01952  4.34165  5.06399  0.61958  0.77255  0.48576  0.95510
     59   2.70282  4.91204  3.02879  2.04763  4.19260  2.46562  3.71615  3.59948  2.47018  3.19775  4.01355  3.03203  3.90175  2.86449  2.31198  2.73055  2.94041  2.41434  5.42673  4.09604     62 - -
          2.68618  4.42225  2.77519  2.73123  3.46354  2.40513  3.72494  3.29354  2.67741  2.69355  4.24690  2.90347  2.73739  3.18146  2.89801  2.37887  2.77519  2.98518  4.58477  3.61503
          0.01952  4.34165  5.06399  0.61958  0.77255  0.48576  0.95510
     60   2.82516  5.22769  3.00536  1.98968  4.59289  2.54639  3.68024  4.03286  1.83309  3.50724  4.28784  3.01264  3.93672  2.79302  2.03012  2.79245  3.04386  3.63459  5.62055  4.27986     63 - -
          2.68618  4.42225  2.77519  2.73123  3.46354  2.40513  3.72494  3.29354  2.67741  2.69355  4.24690  2.90347  2.73739  3.18146  2.89801  2.37887  2.77519  2.98518  4.58477  3.61503
          0.01952  4.34165  5.06399  0.61958  0.77255  0.48576  0.95510
     61   2.09341  4.19361  4.31987  3.73406  3.20039  3.88387  4.18916  1.90353  3.58654  1.76263  3.20509  3.90468  4.24048  3.79271  3.73298  3.18339  2.98875  2.31138  2.82105  3.58930     64 - -
          2.68618  4.42225  2.77519  2.73123  3.46354  2.40513  3.72494  3.29354  2.67741  2.69355  4.24690  2.90347  2.73739  3.18146  2.89801  2.37887  2.77519  2.98518  4.58477  3.61503
          0.01952  4.34165  5.06399  0.61958  0.77255  0.48576  0.95510
     62   2.10790  4.42927  3.62802  2.30924  3.62584  3.73723  4.04049  2.07265  3.04687  2.59244  3.55445  3.49332  4.12690  3.35927  3.40134  3.00345  2.98421  1.86740  5.12329  3.88481     65 - -
          2.68618  4.42225  2.77519  2.73123  3.46354  2.40513  3.72494  3.29354  2.67741  2.69355  4.24690  2.90347  2.73739  3.18146  2.89801  2.37887  2.77519  2.98518  4.58477  3.61503
          0.01952  4.34165  5.06399  0.61958  0.77255  0.48576  0.95510
     63   2.14124  4.91781  3.02804  2.51373  4.16143  3.49468  3.70828  3.60181  1.97481  3.19215  4.00777  2.34181  3.90225  2.85918  2.89621  2.73211  2.94050  3.27133  5.40446  2.80107     66 - -
          2.68618  4.42225  2.77519  2.73123  3.46354  2.40513  3.72494  3.29354  2.67741  2.69355  4.24690  2.90347  2.73739  3.18146  2.89801  2.37887  2.77519  2.98518  4.58477  3.61503
          0.01952  4.34165  5.06399  0.61958  0.77255  0.48576  0.95510
     64   1.97586  4.85744  3.11475  2.64383  4.39557  3.41958  3.82763  3.81019  1.61556  3.39104  4.19989  3.11454  3.91923  2.97688  2.92384  2.02950  2.98086  3.41498  5.58413  4.27024     67 - -
          2.68618  4.42225  2.77519  2.73123  3.46354  2.40513  3.72494  3.29354  2.67741  2.69355  4.24690  2.90347  2.73739  3.18146  2.89801  2.37887  2.77519  2.98518  4.58477  3.61503
          0.01952  4.34165  5.06399  0.61958  0.77255  0.48576  0.95510
     65   1.65783  4.37332  4.22970  3.68549  2.21008  3.92751  4.25603  2.52926  3.57855  1.69087  3.28840  3.91657  4.31550  3.80594  3.78745  3.24386  3.12296  2.42687  4.88564  3.60231     68 - -
          2.68618  4.42225  2.77519  2.73123  3.46354  2.40513  3.72494  3.29354  2.67741  2.69355  4.24690  2.90347  2.73739  3.18146  2.89801  2.37887  2.77519  2.98518  4.58477  3.61503
          0.01952  4.34165  5.06399  0.61958  0.77255  0.48576  0.95510
     66   2.04335  4.53527  3.36668  2.81582  3.79045  3.52692  3.85425  2.34814  2.73215  2.83825  3.71220  3.25164  3.95897  3.09762  2.38766  2.15005  2.90367  2.86772  5.17315  3.91278     69 - -
          2.68618  4.42225  2.77519  2.73123  3.46354  2.40513  3.72494  3.29354  2.67741  2.69355  4.24690  2.90347  2.73739  3.18146  2.89801  2.37887  2.77519  2.98518  4.58477  3.61503
          0.01952  4.34165  5.06399  0.61958  0.77255  0.48576  0.95510
     67   2.75912  5.12132  2.19428  2.38939  4.35883  3.44134  3.72467  3.86207  2.54630  3.40948  4.20538  2.21349  2.52571  2.86336  3.04140  2.73877  3.00317  3.48804  5.57521  2.68151     70 - -
          2.68618  4.42225  2.77519  2.73123  3.46354  2.40513  3.72494  3.29354  2.67741  2.69355  4.24690  2.90347  2.73739  3.18146  2.89801  2.37887  2.77519  2.98518  4.58477  3.61503
          0.01952  4.34165  5.06399  0.61958  0.77255  0.48576  0.95510
     68   2.84616  4.48461  3.72568  2.27045  3.59815  3.85112  4.15646  2.48420  3.15554  1.86911  3.51269  3.61855  4.23403  3.48707  3.48264  3.14157  3.08751  1.54894  5.17670  3.94610     71 - -
          2.68618  4.42225  2.77519  2.73123  3.46354  2.40513  3.72494  3.29354  2.67741  2.69355  4.24690  2.90347  2.73739  3.18146  2.89801  2.37887  2.77519  2.98518  4.58477  3.61503
          0.01952  4.34165  5.06399  0.61958  0.77255  0.48576  0.95510
     69   1.95517  4.37664  3.57182  3.08338  2.36424  2.28099  4.06054  3.22056  3.06749  2.92492  3.79897  3.40272  3.94348  3.36397  3.42094  1.95104  2.88196  2.91204  5.24759  4.00149     72 - -
          2.68618  4.42225  2.77519  2.73123  3.46354  2.40513  3.72494  3.29354  2.67741  2.69355  4.24690  2.90347  2.73739  3.18146  2.89801  2.37887  2.77519  2.98518  4.58477  3.61503
          0.01952  4.34165  5.06399  0.61958  0.77255  0.48576  0.95510
     70   1.70738  4.59691  3.38481  2.86369  3.93279  3.53329  3.91841  3.11320  2.02760  2.93174  3.83039  3.29099  3.99701  3.14362  3.09207  2.82917  2.96385  2.11547  5.30680  4.04485     73 - -
          2.68618  4.42225  2.77519  2.73123  3.46354  2.40513  3.72494  3.29354  2.67741  2.69355  4.24690  2.90347  2.73739  3.18146  2.89801  2.37887  2.77519  2.98518  4.58477  3.61503
          0.01952  4.34165  5.06399  0.61958  0.77255  0.48576  0.95510
     71   2.76431  4.95955  2.99353  2.61715  4.49404  2.24584  3.86105  3.92950  1.92817  3.48949  4.30362  3.10398  1.82941  3.01361  2.96645  2.79650  3.06122  3.52781  5.66138  4.34283     74 - -
          2.68618  4.42225  2.77519  2.73123  3.46354  2.40513  3.72494  3.29354  2.67741  2.69355  4.24690  2.90347  2.73739  3.18146  2.89801  2.37887  2.77519  2.98518  4.58477  3.61503
          0.01952  4.34165  5.06399  0.61958  0.77255  0.48576  0.95510
     72   2.46574  4.44799  3.47743  3.15142  4.50281  1.41011  4.29070  3.92499  3.22396  3.58347  4.39989  3.40733  2.17951  3.52403  3.58428  2.62125  1.97869  3.39683  5.81308  4.57602     75 - -
          2.68632  4.42239  2.77534  2.73137  3.46368  2.40487  3.72509  3.29272  2.67755  2.69316  4.24704  2.90361  2.73754  3.18074  2.89815  2.37901  2.77534  2.98532  4.58491  3.61517
          0.42193  1.71365  1.80779  1.20939  0.35436  0.48576  0.95510
     73   2.91260  4.39872  4.17271  3.68658  2.97091  3.94063  4.10145  2.43238  3.54027  2.33191  3.45422  3.88964  4.34081  3.81297  3.74545  3.28416  3.17353  1.31972  4.62295  2.08296     80 - -
          2.68618  4.42225  2.77519  2.73123  3.46354  2.40513  3.72494  3.29354  2.67741  2.69355  4.24690  2.90347  2.73739  3.18146  2.89801  2.37887  2.77519  2.98518  4.58477  3.61503
          0.02322  4.17003  4.89238  0.61958  0.77255  0.37509  1.16228
     74   2.82003  5.12332  2.98032  1.94453  4.36122  3.53288  3.71002  3.85037  1.61663  3.38331  4.19346  3.02997  3.94783  2.84768  2.75526  2.80915  3.04406  3.49544  5.51862  2.60571     81 - -
          2.68618  4.42225  2.77519  2.73123  3.46354  2.40513  3.72494  3.29354  2.67741  2.69355  4.24690  2.90347  2.73739  3.18146  2.89801  2.37887  2.77519  2.98518  4.58477  3.61503
          0.18389  4.34165  1.86458  0.61958  0.77255  0.48576  0.95510
     75   2.82550  4.31931  4.11439  3.57721  2.03436  3.84487  3.87714  2.73661  3.44813  2.36536  3.39274  3.75693  4.22317  3.66876  3.64415  3.14882  2.08460  2.57347  2.35098  2.85307     82 - -
          2.68618  4.42225  2.77519  2.73123  3.46354  2.40513  3.72494  3.29354  2.67741  2.69355  4.24690  2.90347  2.73739  3.18146  2.89801  2.37887  2.77519  2.98518  4.58477  3.61503
          0.02297  4.18072  4.90307  0.61958  0.77255  0.68214  0.70427
     76   2.90006  5.20836  2.56349  1.23119  4.61026  3.37486  3.85724  4.07452  2.71786  3.62767  4.47748  2.93886  2.27267  3.02223  3.18742  2.86817  3.18846  3.68611  5.78447  4.40970     83 - -
          2.68618  4.42225  2.77519  2.73123  3.46354  2.40513  3.72494  3.29354  2.67741  2.69355  4.24690  2.90347  2.73739  3.18146  2.89801  2.37887  2.77519  2.98518  4.58477  3.61503
          0.02297  4.18072  4.90307  0.61958  0.77255  0.38004  1.15148
     77   2.69426  4.72331  2.16475  2.66909  4.09327  3.44471  3.91052  3.35742  2.81530  3.12607  3.99630  3.14789  3.95552  3.11509  3.25975  2.08700  2.98984  1.74696  5.44755  4.13607     84 - -
          2.68618  4.42225  2.77519  2.73123  3.46354  2.40513  3.72494  3.29354  2.67741  2.69355  4.24690  2.90347  2.73739  3.18146  2.89801  2.37887  2.77519  2.98518  4.58477  3.61503
          0.01952  4.34165  5.06399  0.61958  0.77255  0.48576  0.95510
     78   2.85001  4.32792  4.34344  3.81333  3.57828  3.96523  4.48044  1.69503  3.70735  2.44244  3.50599  4.02661  4.38897  3.96950  3.92507  2.26876  3.12687  1.30701  5.20922  3.99987     85 - -
          2.68618  4.42225  2.77519  2.73123  3.46354  2.40513  3.72494  3.29354  2.67741  2.69355  4.24690  2.90347  2.73739  3.18146  2.89801  2.37887  2.77519  2.98518  4.58477  3.61503
          0.01952  4.34165  5.06399  0.61958  0.77255  0.48576  0.95510
     79   3.52094  4.77834  5.29890  4.77177  3.36298  4.89164  5.28395  1.22822  4.61535  1.04968  3.14663  4.98493  5.05449  4.71663  4.69881  4.28653  3.75413  2.11323  5.49630  4.40734     86 - -
          2.68618  4.42225  2.77519  2.73123  3.46354  2.40513  3.72494  3.29354  2.67741  2.69355  4.24690  2.90347  2.73739  3.18146  2.89801  2.37887  2.77519  2.98518  4.58477  3.61503
          0.01952  4.34165  5.06399  0.61958  0.77255  0.48576  0.95510
     80   3.00218  5.03663  3.55458  2.88076  4.33885  3.75242  3.76397  2.39576  1.75526  3.23812  4.11762  3.30523  4.11207  2.92161  1.46299  3.05263  3.19124  3.37825  5.43516  4.22175     87 - -
          2.68618  4.42225  2.77519  2.73123  3.46354  2.40513  3.72494  3.29354  2.67741  2.69355  4.24690  2.90347  2.73739  3.18146  2.89801  2.37887  2.77519  2.98518  4.58477  3.61503
          0.01952  4.34165  5.06399  0.61958  0.77255  0.48576  0.95510
     81   2.99205  5.22337  3.36269  2.74788  4.66079  3.68048  3.72936  4.04422  1.69351  3.51154  4.33651  3.20436  4.06589  2.85491  1.49417  2.11781  3.19237  3.68689  5.59488  4.35452     88 - -
          2.68618  4.42225  2.77519  2.73123  3.46354  2.40513  3.72494  3.29354  2.67741  2.69355  4.24690  2.90347  2.73739  3.18146  2.89801  2.37887  2.77519  2.98518  4.58477  3.61503
          0.01952  4.34165  5.06399  0.61958  0.77255  0.48576  0.95510
     82   2.12054  4.29427  4.07822  3.52785  3.49831  3.79894  4.25200  2.40671  3.43554  1.85127  3.44342  3.79112  4.22477  3.70281  3.68797  3.11350  2.20577  1.75389  5.06541  3.86353     89 - -
          2.68618  4.42225  2.77519  2.73123  3.46354  2.40513  3.72494  3.29354  2.67741  2.69355  4.24690  2.90347  2.73739  3.18146  2.89801  2.37887  2.77519  2.98518  4.58477  3.61503
          0.01952  4.34165  5.06399  0.61958  0.77255  0.48576  0.95510
     83   2.77240  4.69504  3.41720  2.84447  3.91946  3.61833  3.84120  2.29641  2.54016  2.90971  3.81886  3.28208  2.58511  3.05555  1.74537  2.89556  3.01222  2.98070  5.25751  4.00172     90 - -
          2.68618  4.42225  2.77519  2.73123  3.46354  2.40513  3.72494  3.29354  2.67741  2.69355  4.24690  2.90347  2.73739  3.18146  2.89801  2.37887  2.77519  2.98518  4.58477  3.61503
          0.01952  4.34165  5.06399  0.61958  0.77255  0.48576  0.95510
     84   2.68019  4.46147  3.46500  2.90177  3.61697  2.64178  3.86859  2.28069  2.15420  2.65544  2.52276  3.32607  4.00915  3.15771  3.14880  2.87271  2.91415  2.70411  5.04454  3.80212     91 - -
          2.68618  4.42225  2.77519  2.73123  3.46354  2.40513  3.72494  3.29354  2.67741  2.69355  4.24690  2.90347  2.73739  3.18146  2.89801  2.37887  2.77519  2.98518  4.58477  3.61503
          0.01952  4.34165  5.06399  0.61958  0.77255  0.48576  0.95510
     85   2.95502  4.36546  4.48454  3.92668  3.12296  4.09720  4.30160  2.37005  3.77336  1.69199  3.29488  4.09179  4.43508  3.97992  3.92293  3.41123  3.19084  1.42419  4.80135  2.28024     92 - -
          2.68618  4.42225  2.77519  2.73123  3.46354  2.40513  3.72494  3.29354  2.67741  2.69355  4.24690  2.90347  2.73739  3.18146  2.89801  2.37887  2.77519  2.98518  4.58477  3.61503
          0.01952  4.34165  5.06399  0.61958  0.77255  0.48576  0.95510
     86   3.66236  4.93596  5.23148  4.73263  1.91204  4.83794  4.76742  2.49762  4.57805  0.74609  3.05318  4.85059  4.99631  4.56621  4.60689  4.22585  3.87937  2.70005  4.90445  3.50816     93 - -
          2.68618  4.42225  2.77519  2.73123  3.46354  2.40513  3.72494  3.29354  2.67741  2.69355  4.24690  2.90347  2.73739  3.18146  2.89801  2.37887  2.77519  2.98518  4.58477  3.61503
          0.01952  4.34165  5.06399  0.61958  0.77255  0.48576  0.95510
     87   2.90924  5.35015  2.81671  1.55136  4.70889  3.51618  3.73255  4.16066  1.86162  3.62420  4.41608  2.98483  3.96711  2.09513  2.75223  2.85611  3.13581  3.75521  5.73238  4.37107     94 - -
          2.68650  4.42257  2.77494  2.73046  3.46386  2.40505  3.72526  3.29386  2.67773  2.69387  4.24722  2.90379  2.73716  3.18178  2.89768  2.37842  2.77494  2.98550  4.58509  3.61535
          0.42193  1.71365  1.80779  1.92241  0.15812  0.48576  0.95510
     88   2.91821  5.21763  2.86186  1.42164  4.57674  3.50161  3.72423  4.01086  2.30430  3.50917  4.34440  3.01632  3.96325  2.86340  1.89818  2.88835  3.14720  3.64687  5.62109  4.31095    104 - -
          2.68618  4.42225  2.77519  2.73123  3.46354  2.40513  3.72494  3.29354  2.67741  2.69355  4.24690  2.90347  2.73739  3.18146  2.89801  2.37887  2.77519  2.98518  4.58477  3.61503
          0.02322  4.17003  4.89238  0.61958  0.77255  0.69294  0.69335
     89   2.63190  4.63474  3.04212  2.65746  3.95319  2.33268  3.83470  3.36873  2.69858  2.14333  3.91179  2.10072  3.89579  3.05390  3.09923  2.73240  2.92752  3.06287  5.30835  3.99531    105 - -
          2.68618  4.42225  2.77519  2.73123  3.46354  2.40513  3.72494  3.29354  2.67741  2.69355  4.24690  2.90347  2.73739  3.18146  2.89801  2.37887  2.77519  2.98518  4.58477  3.61503
          0.02322  4.17003  4.89238  0.61958  0.77255  0.37509  1.16228
     90   3.39678  5.45246  3.92106  3.12951  5.00164  3.94983  3.78726  4.30322  1.52182  3.67836  4.56764  3.47718  4.29190  2.91808  0.94667  3.38063  3.52520  3.99394  5.65569  4.55535    106 - -
          2.68618  4.42225  2.77519  2.73123  3.46354  2.40513  3.72494  3.29354  2.67741  2.69355  4.24690  2.90347  2.73739  3.18146  2.89801  2.37887  2.77519  2.98518  4.58477  3.61503
          0.01952  4.34165  5.06399  0.61958  0.77255  0.48576  0.95510
     91   2.73118  4.96060  3.00826  2.51653  4.24968  2.43652  3.72054  3.67070  1.96536  2.46532  4.06504  2.31265  3.91332  2.86588  2.86875  2.75024  2.96850  3.33106  5.46218  4.12877    107 - -
          2.68624  4.42231  2.77526  2.73130  3.46360  2.40519  3.72501  3.29360  2.67747  2.69361  4.24696  2.90288  2.73701  3.18153  2.89807  2.37893  2.77526  2.98525  4.58483  3.61509
          0.38858  1.15308  5.06399  0.15362  1.94907  0.48576  0.95510
     92   2.82943  4.90106  3.22585  2.05828  4.11205  3.61321  3.76916  3.48374  2.40825  1.86885  3.96240  3.17176  4.00767  2.94125  2.05557  2.88667  3.04929  3.21268  5.36905  4.09005    109 - -
          2.68618  4.42225  2.77519  2.73123  3.46354  2.40513  3.72494  3.29354  2.67741  2.69355  4.24690  2.90347  2.73739  3.18146  2.89801  2.37887  2.77519  2.98518  4.58477  3.61503
          0.01952  4.34165  5.06399  0.61958  0.77255  0.48576  0.95510
     93   2.69599  4.89831  3.05282  2.05957  4.17271  3.49368  3.71029  3.57773  2.46108  3.17852  3.99486  3.03632  3.89977  2.85897  2.24606  2.22013  2.93158  2.38533  5.40964  4.08143    110 - -
          2.68618  4.42225  2.77519  2.73123  3.46354  2.40513  3.72494  3.29354  2.67741  2.69355  4.24690  2.90347  2.73739  3.18146  2.89801  2.37887  2.77519  2.98518  4.58477  3.61503
          0.01952  4.34165  5.06399  0.61958  0.77255  0.48576  0.95510
     94   2.70131  4.97066  2.30408  2.46474  4.24622  2.59642  3.70277  3.67592  2.47526  2.38327  4.05810  2.99180  3.88647  2.84242  2.26475  2.71219  2.93881  3.32894  5.46743  4.11523    111 - -
          2.68618  4.42225  2.77519  2.73123  3.46354  2.40513  3.72494  3.29354  2.67741  2.69355  4.24690  2.90347  2.73739  3.18146  2.89801  2.37887  2.77519  2.98518  4.58477  3.61503
          0.01952  4.34165  5.06399  0.61958  0.77255  0.48576  0.95510
     95   2.92836  5.49323  1.83544  1.81415  4.80321  2.25877  3.80439  4.31004  2.68983  3.78632  4.57481  2.86190  3.94061  2.11845  3.23690  2.84352  3.18744  3.87112  5.93050  4.46319    112 - -
          2.68618  4.42225  2.77519  2.73123  3.46354  2.40513  3.72494  3.29354  2.67741  2.69355  4.24690  2.90347  2.73739  3.18146  2.89801  2.37887  2.77519  2.98518  4.58477  3.61503
          0.01952  4.34165  5.06399  0.61958  0.77255  0.48576  0.95510
     96   2.96061  5.53166  1.84321  1.41679  4.84323  3.41456  3.81664  4.34947  1.98520  3.81980  4.61419  2.86814  3.95572  2.95168  3.22168  2.87037  3.21963  3.91019  5.95705  4.49108    113 - -
          2.68618  4.42225  2.77519  2.73123  3.46354  2.40513  3.72494  3.29354  2.67741  2.69355  4.24690  2.90347  2.73739  3.18146  2.89801  2.37887  2.77519  2.98518  4.58477  3.61503
          0.01952  4.34165  5.06399  0.61958  0.77255  0.48576  0.95510
     97   2.71547  4.62602  3.24350  2.80962  3.83155  3.53106  3.90574  3.22150  2.78948  1.71988  3.80579  2.31046  2.49309  3.15532  3.16595  2.84975  2.98881  2.96580  5.23895  3.94641    114 - -
          2.68618  4.42225  2.77519  2.73123  3.46354  2.40513  3.72494  3.29354  2.67741  2.69355  4.24690  2.90347  2.73739  3.18146  2.89801  2.37887  2.77519  2.98518  4.58477  3.61503
          0.01952  4.34165  5.06399  0.61958  0.77255  0.48576  0.95510
     98   2.67043  4.93259  2.98298  2.52414  4.41594  2.46789  3.77248  3.86110  1.96880  3.41376  4.20208  3.02816  2.56242  2.90771  2.97469  2.03003  2.95223  3.45314  5.59728  4.24650    115 - -
          2.68618  4.42225  2.77519  2.73123  3.46354  2.40513  3.72494  3.29354  2.67741  2.69355  4.24690  2.90347  2.73739  3.18146  2.89801  2.37887  2.77519  2.98518  4.58477  3.61503
          0.01952  4.34165  5.06399  0.61958  0.77255  0.48576  0.95510
     99   2.69564  4.86569  3.04848  2.06652  2.70929  2.61659  3.71594  3.52226  2.49598  3.12786  3.95257  3.04314  3.90416  2.87615  2.24200  2.73414  2.92939  3.20585  5.36199  4.03039    116 - -
          2.68618  4.42225  2.77519  2.73123  3.46354  2.40513  3.72494  3.29354  2.67741  2.69355  4.24690  2.90347  2.73739  3.18146  2.89801  2.37887  2.77519  2.98518  4.58477  3.61503
          0.01952  4.34165  5.06399  0.61958  0.77255  0.48576  0.95510
    100   2.75914  4.67328  3.39550  2.79893  3.83356  3.63143  3.78444  2.32425  2.01389  2.88579  3.76160  3.24687  4.00653  3.00728  2.17159  2.87983  2.97847  2.97350  5.16870  2.69781    117 - -
          2.68618  4.42225  2.77519  2.73123  3.46354  2.40513  3.72494  3.29354  2.67741  2.69355  4.24690  2.90347  2.73739  3.18146  2.89801  2.37887  2.77519  2.98518  4.58477  3.61503
          0.01952  4.34165  5.06399  0.61958  0.77255  0.48576  0.95510
    101   3.02922  4.60337  4.00663  3.51409  1.95360  3.94673  3.80099  3.13225  3.44335  2.74081  3.74922  3.73955  4.33916  3.66945  3.70393  1.60187  3.27679  2.93879  4.25101  1.87588    118 - -
          2.68618  4.42225  2.77519  2.73123  3.46354  2.40513  3.72494  3.29354  2.67741  2.69355  4.24690  2.90347  2.73739  3.18146  2.89801  2.37887  2.77519  2.98518  4.58477  3.61503
          0.01952  4.34165  5.06399  0.61958  0.77255  0.48576  0.95510
    102   3.14949  5.50733  0.91185  2.44044  5.06991  1.94401  4.12521  4.63714  3.21358  4.15425  5.03008  3.00775  4.08803  3.31826  3.80969  3.08160  3.49862  4.15971  6.23082  4.80265    119 - -
          2.68618  4.42225  2.77519  2.73123  3.46354  2.40513  3.72494  3.29354  2.67741  2.69355  4.24690  2.90347  2.73739  3.18146  2.89801  2.37887  2.77519  2.98518  4.58477  3.61503
          0.01952  4.34165  5.06399  0.61958  0.77255  0.48576  0.95510
    103   1.05726  4.35469  4.15058  3.76795  4.02665  3.45562  4.60769  2.70943  3.69435  2.88209  3.94435  3.84570  4.13600  3.98174  3.93548  2.89370  3.04264  1.71335  5.61429  4.40937    120 - -
          2.68618  4.42225  2.77519  2.73123  3.46354  2.40513  3.72494  3.29354  2.67741  2.69355  4.24690  2.90347  2.73739  3.18146  2.89801  2.37887  2.77519  2.98518  4.58477  3.61503
          0.01952  4.34165  5.06399  0.61958  0.77255  0.48576  0.95510
    104   3.32424  4.64807  5.01976  4.45089  3.27981  4.59185  4.93838  2.22935  4.30757  1.30732  1.64439  4.65343  4.81376  4.41840  4.40692  3.93602  3.55207  1.67988  5.28419  4.20498    121 - -
          2.68618  4.42225  2.77519  2.73123  3.46354  2.40513  3.72494  3.29354  2.67741  2.69355  4.24690  2.90347  2.73739  3.18146  2.89801  2.37887  2.77519  2.98518  4.58477  3.61503
          0.01952  4.34165  5.06399  0.61958  0.77255  0.48576  0.95510
    105   2.69998  4.47254  3.51611  2.94629  3.61981  3.63975  3.89393  2.92181  2.79973  2.04088  3.56102  3.36083  2.62942  3.18420  2.35779  2.89782  2.93736  2.17613  5.06053  3.82176    122 - -
          2.68618  4.42225  2.77519  2.73123  3.46354  2.40513  3.72494  3.29354  2.67741  2.69355  4.24690  2.90347  2.73739  3.18146  2.89801  2.37887  2.77519  2.98518  4.58477  3.61503
          0.01952  4.34165  5.06399  0.61958  0.77255  0.48576  0.95510
    106   2.91750  4.93304  3.56793  2.99939  4.47667  3.61271  3.90848  3.82408  2.34405  3.40618  4.29354  3.37713  4.10061  3.07671  1.14463  2.99758  2.07489  3.48844  5.57782  4.36560    123 - -
          2.68618  4.42225  2.77519  2.73123  3.46354  2.40513  3.72494  3.29354  2.67741  2.69355  4.24690  2.90347  2.73739  3.18146  2.89801  2.37887  2.77519  2.98518  4.58477  3.61503
          0.01952  4.34165  5.06399  0.61958  0.77255  0.48576  0.95510
    107   3.04111  5.33423  2.59027  1.33293  4.86065  1.42997  4.04248  4.35809  2.97905  3.90205  4.75592  3.04242  4.05681  3.22139  3.47595  3.00696  3.36456  3.92674  6.02112  4.64370    124 - -
          2.68618  4.42225  2.77519  2.73123  3.46354  2.40513  3.72494  3.29354  2.67741  2.69355  4.24690  2.90347  2.73739  3.18146  2.89801  2.37887  2.77519  2.98518  4.58477  3.61503
          0.01952  4.34165  5.06399  0.61958  0.77255  0.48576  0.95510
    108   3.13198  4.97678  3.54300  3.08565  3.21564  3.84105  3.81611  3.58612  1.85210  3.13887  4.11965  3.47131  4.25726  3.25843  2.91104  3.21327  3.35743  3.35323  4.73719  1.23736    125 - -
          2.68618  4.42225  2.77519  2.73123  3.46354  2.40513  3.72494  3.29354  2.67741  2.69355  4.24690  2.90347  2.73739  3.18146  2.89801  2.37887  2.77519  2.98518  4.58477  3.61503
          0.01952  4.34165  5.06399  0.61958  0.77255  0.48576  0.95510
    109   2.18451  4.44192  4.81814  4.30333  3.74441  4.37135  4.95900  1.17368  4.20376  2.39676  3.58243  4.48233  4.73677  4.45436  4.39389  3.73935  3.35886  1.39269  5.55322  4.34890    126 - -
          2.68618  4.42225  2.77519  2.73123  3.46354  2.40513  3.72494  3.29354  2.67741  2.69355  4.24690  2.90347  2.73739  3.18146  2.89801  2.37887  2.77519  2.98518  4.58477  3.61503
          0.01952  4.34165  5.06399  0.61958  0.77255  0.48576  0.95510
    110   3.05204  4.52793  4.24725  3.74670  1.89046  4.02866  3.85288  2.96924  3.63509  2.58676  3.62756  3.88454  4.39979  3.82325  3.82544  3.33743  2.09067  2.80302  4.23164  1.49764    127 - -
          2.68618  4.42225  2.77519  2.73123  3.46354  2.40513  3.72494  3.29354  2.67741  2.69355  4.24690  2.90347  2.73739  3.18146  2.89801  2.37887  2.77519  2.98518  4.58477  3.61503
          0.01952  4.34165  5.06399  0.61958  0.77255  0.48576  0.95510
    111   1.40935  4.35558  3.75253  3.29897  3.98677  3.34471  4.25017  3.13782  3.25874  3.00413  3.92264  3.53309  2.22426  3.56004  3.57882  2.73413  2.91840  2.02981  5.43286  4.21326    128 - -
          2.68618  4.42225  2.77519  2.73123  3.46354  2.40513  3.72494  3.29354  2.67741  2.69355  4.24690  2.90347  2.73739  3.18146  2.89801  2.37887  2.77519  2.98518  4.58477  3.61503
          0.01952  4.34165  5.06399  0.61958  0.77255  0.48576  0.95510
    112   2.17898  4.70169  3.21218  2.66407  3.91034  3.52773  3.76678  3.33015  2.57243  2.97446  3.82518  3.14272  2.63850  2.96567  2.30134  2.76959  2.92136  3.04416  5.24088  2.59686    129 - -
          2.68618  4.42225  2.77519  2.73123  3.46354  2.40513  3.72494  3.29354  2.67741  2.69355  4.24690  2.90347  2.73739  3.18146  2.89801  2.37887  2.77519  2.98518  4.58477  3.61503
          0.01952  4.34165  5.06399  0.61958  0.77255  0.48576  0.95510
    113   3.08054  5.57531  2.42065  1.36694  4.90074  3.42302  3.92641  4.42612  2.84964  3.92663  4.77020  1.44725  4.02291  3.08849  3.37137  2.98777  3.36575  4.00188  6.05626  4.59020    130 - -
          2.68618  4.42225  2.77519  2.73123  3.46354  2.40513  3.72494  3.29354  2.67741  2.69355  4.24690  2.90347  2.73739  3.18146  2.89801  2.37887  2.77519  2.98518  4.58477  3.61503
          0.01952  4.34165  5.06399  0.61958  0.77255  0.48576  0.95510
    114   2.72773  4.89429  3.11543  2.56678  4.14715  3.53177  3.71386  2.55877  2.02032  3.14426  3.97372  3.07086  2.59991  2.22318  2.82239  2.76492  2.95470  3.23071  5.38290  4.07156    131 - -
          2.68618  4.42225  2.77519  2.73123  3.46354  2.40513  3.72494  3.29354  2.67741  2.69355  4.24690  2.90347  2.73739  3.18146  2.89801  2.37887  2.77519  2.98518  4.58477  3.61503
          0.01952  4.34165  5.06399  0.61958  0.77255  0.48576  0.95510
    115   2.15434  4.40518  4.52408  3.99846  3.59204  4.12426  4.65851  2.10655  3.88334  1.76875  3.47318  4.20378  4.52588  4.13905  4.08766  3.47501  3.24185  1.21685  5.32533  4.13184    132 - -
          2.68618  4.42225  2.77519  2.73123  3.46354  2.40513  3.72494  3.29354  2.67741  2.69355  4.24690  2.90347  2.73739  3.18146  2.89801  2.37887  2.77519  2.98518  4.58477  3.61503
          0.01952  4.34165  5.06399  0.61958  0.77255  0.48576  0.95510
    116   2.07247  4.27635  4.02664  3.49229  3.34808  3.76301  4.14750  2.53092  3.38974  2.44282  3.42773  3.74275  4.18701  3.65695  3.62667  3.07844  2.99285  1.53451  4.90025  2.35766    133 - -
          2.68618  4.42225  2.77519  2.73123  3.46354  2.40513  3.72494  3.29354  2.67741  2.69355  4.24690  2.90347  2.73739  3.18146  2.89801  2.37887  2.77519  2.98518  4.58477  3.61503
          0.01952  4.34165  5.06399  0.61958  0.77255  0.48576  0.95510
    117   2.08600  4.42058  3.62195  3.05541  3.56276  3.70410  3.96564  2.14085  2.22271  2.07330  3.50396  3.45276  4.08485  3.28873  3.26192  2.96478  2.95674  2.52464  5.04164  3.81266    134 - -
          2.68618  4.42225  2.77519  2.73123  3.46354  2.40513  3.72494  3.29354  2.67741  2.69355  4.24690  2.90347  2.73739  3.18146  2.89801  2.37887  2.77519  2.98518  4.58477  3.61503
          0.01952  4.34165  5.06399  0.61958  0.77255  0.48576  0.95510
    118   3.01898  4.46965  4.37865  3.89871  3.07224  4.07588  4.25258  2.42656  3.74302  2.40304  3.53506  4.06504  4.47376  4.00190  3.92286  3.42981  3.28191  1.08517  4.73573  2.16681    135 - -
          2.68618  4.42225  2.77519  2.73123  3.46354  2.40513  3.72494  3.29354  2.67741  2.69355  4.24690  2.90347  2.73739  3.18146  2.89801  2.37887  2.77519  2.98518  4.58477  3.61503
          0.01952  4.34165  5.06399  0.61958  0.77255  0.48576  0.95510
    119   3.18689  4.54525  4.84810  4.35793  2.04821  4.37191  4.65989  2.17663  4.23036  2.12266  3.40643  4.46686  4.72091  4.39802  4.35409  3.74785  3.45131  1.01695  5.03281  3.63080    136 - -
          2.68618  4.42225  2.77519  2.73123  3.46354  2.40513  3.72494  3.29354  2.67741  2.69355  4.24690  2.90347  2.73739  3.18146  2.89801  2.37887  2.77519  2.98518  4.58477  3.61503
          0.01952  4.34165  5.06399  0.61958  0.77255  0.48576  0.95510
    120   2.76275  4.25294  4.11109  3.54919  2.23020  3.82852  3.99341  2.66296  3.43898  2.37373  3.34546  3.75990  2.68708  3.65926  3.63881  3.11847  2.99754  1.90366  4.57916  2.27497    137 - -
          2.68618  4.42225  2.77519  2.73123  3.46354  2.40513  3.72494  3.29354  2.67741  2.69355  4.24690  2.90347  2.73739  3.18146  2.89801  2.37887  2.77519  2.98518  4.58477  3.61503
          0.01952  4.34165  5.06399  0.61958  0.77255  0.48576  0.95510
    121   1.99027  4.55160  3.36082  2.81944  3.90287  3.46601  3.88098  3.25379  2.74030  2.94901  3.81086  3.24490  3.93835  3.10771  2.30030  2.16025  2.90105  2.19345  5.26415  3.99874    138 - -
          2.68618  4.42225  2.77519  2.73123  3.46354  2.40513  3.72494  3.29354  2.67741  2.69355  4.24690  2.90347  2.73739  3.18146  2.89801  2.37887  2.77519  2.98518  4.58477  3.61503
          0.37468  4.34165  1.20573  0.61958  0.77255  0.48576  0.95510
    122   3.14700  4.97508  3.65048  3.13772  4.36078  3.60988  3.91850  3.91204  2.29454  3.40582  4.40395  3.48754  4.10754  3.13375  0.80691  3.22597  3.40529  3.63099  5.39491  4.26279    139 - -
          2.68624  4.42231  2.77526  2.73129  3.46360  2.40519  3.72501  3.29360  2.67701  2.69314  4.24696  2.90353  2.73746  3.18153  2.89807  2.37893  2.77526  2.98525  4.58483  3.61509
          0.27134  1.47534  4.71705  0.66960  0.71727  0.31397  1.31134
    123   1.22816  4.33484  3.73239  3.42597  4.61366  1.83877  4.48328  4.05292  3.48970  3.72127  4.51931  3.52931  3.87175  3.74921  3.80500  1.72101  2.88371  3.43255  5.93928  4.74292    142 - -
          2.68618  4.42225  2.77519  2.73123  3.46354  2.40513  3.72494  3.29354  2.67741  2.69355  4.24690  2.90347  2.73739  3.18146  2.89801  2.37887  2.77519  2.98518  4.58477  3.61503
          0.01952  4.34165  5.06399  0.61958  0.77255  0.48576  0.95510
    124   3.01457  5.33687  2.91532  1.21908  4.70807  3.57897  3.80941  4.15025  2.39033  3.63413  4.46622  3.08926  4.04665  2.94670  1.90775  2.97681  3.24423  3.77663  5.73219  4.41870    143 - -
          2.68618  4.42225  2.77519  2.73123  3.46354  2.40513  3.72494  3.29354  2.67741  2.69355  4.24690  2.90347  2.73739  3.18146  2.89801  2.37887  2.77519  2.98518  4.58477  3.61503
          0.01952  4.34165  5.06399  0.61958  0.77255  0.48576  0.95510
    125   2.20330  5.02715  2.19020  1.98406  4.30162  3.45198  3.70646  3.72659  2.50957  3.30297  2.68989  2.95733  3.88137  2.84231  2.99350  2.71101  2.95269  3.37174  5.51897  4.14925    144 - -
          2.68618  4.42225  2.77519  2.73123  3.46354  2.40513  3.72494  3.29354  2.67741  2.69355  4.24690  2.90347  2.73739  3.18146  2.89801  2.37887  2.77519  2.98518  4.58477  3.61503
          0.01952  4.34165  5.06399  0.61958  0.77255  0.48576  0.95510
    126   2.92452  5.49408  1.86863  1.78082  4.79834  3.40707  2.48723  4.30948  2.68092  3.78346  4.57004  2.02339  3.93828  2.93120  3.22716  2.83934  3.18219  3.86962  5.92407  4.45588    145 - -
          2.68618  4.42225  2.77519  2.73123  3.46354  2.40513  3.72494  3.29354  2.67741  2.69355  4.24690  2.90347  2.73739  3.18146  2.89801  2.37887  2.77519  2.98518  4.58477  3.61503
          0.01952  4.34165  5.06399  0.61958  0.77255  0.48576  0.95510
    127   2.06569  4.69098  3.34482  2.79893  3.95044  3.59704  3.85492  2.35977  1.66741  2.92414  3.83078  3.25340  4.01324  3.06044  2.95414  2.86775  2.99278  2.87951  5.30113  4.03342    146 - -
          2.68618  4.42225  2.77519  2.73123  3.46354  2.40513  3.72494  3.29354  2.67741  2.69355  4.24690  2.90347  2.73739  3.18146  2.89801  2.37887  2.77519  2.98518  4.58477  3.61503
          0.01952  4.34165  5.06399  0.61958  0.77255  0.48576  0.95510
    128   3.01318  5.61760  1.79151  1.69851  4.92146  2.28934  3.86087  4.44402  2.80934  3.91314  4.71952  1.95420  3.97159  3.00496  3.38911  2.90836  3.28460  3.99569  6.05888  4.56087    147 - -
          2.68618  4.42225  2.77519  2.73123  3.46354  2.40513  3.72494  3.29354  2.67741  2.69355  4.24690  2.90347  2.73739  3.18146  2.89801  2.37887  2.77519  2.98518  4.58477  3.61503
          0.01952  4.34165  5.06399  0.61958  0.77255  0.48576  0.95510
    129   2.86472  5.03270  3.20731  2.02881  4.29956  3.61416  3.73801  3.68509  2.30916  2.33370  4.10054  3.14326  4.00563  2.88602  1.66211  2.88799  3.07865  3.38020  5.46057  4.17500    148 - -
          2.68618  4.42225  2.77519  2.73123  3.46354  2.40513  3.72494  3.29354  2.67741  2.69355  4.24690  2.90347  2.73739  3.18146  2.89801  2.37887  2.77519  2.98518  4.58477  3.61503
          0.01952  4.34165  5.06399  0.61958  0.77255  0.48576  0.95510
    130   3.53116  4.79884  5.32137  4.74596  3.22184  4.85965  5.17529  1.62978  4.60553  0.97987  2.02503  4.95181  4.98638  4.61184  4.64232  4.22189  3.74576  2.37757  5.35307  4.33975    149 - -
          2.68618  4.42225  2.77519  2.73123  3.46354  2.40513  3.72494  3.29354  2.67741  2.69355  4.24690  2.90347  2.73739  3.18146  2.89801  2.37887  2.77519  2.98518  4.58477  3.61503
          0.01952  4.34165  5.06399  0.61958  0.77255  0.48576  0.95510
    131   2.96001  5.05488  2.94868  1.20618  4.14246  3.60035  3.94200  3.44224  2.74977  2.10931  4.08304  3.17569  4.08526  3.13363  3.15425  3.00135  3.21513  3.22669  5.53878  4.19759    150 - -
          2.68618  4.42225  2.77519  2.73123  3.46354  2.40513  3.72494  3.29354  2.67741  2.69355  4.24690  2.90347  2.73739  3.18146  2.89801  2.37887  2.77519  2.98518  4.58477  3.61503
          0.01952  4.34165  5.06399  0.61958  0.77255  0.48576  0.95510
    132   3.35568  5.45062  3.84566  3.07579  4.99408  3.92350  3.77498  4.30199  0.94046  3.67622  4.55548  3.44059  4.26669  2.90269  1.58899  3.33434  3.48978  3.98328  5.65732  4.54231    151 - -
          2.68618  4.42225  2.77519  2.73123  3.46354  2.40513  3.72494  3.29354  2.67741  2.69355  4.24690  2.90347  2.73739  3.18146  2.89801  2.37887  2.77519  2.98518  4.58477  3.61503
          0.01952  4.34165  5.06399  0.61958  0.77255  0.48576  0.95510
    133   1.14881  4.46023  3.98489  3.56240  3.73864  3.61329  4.41745  2.75254  3.45271  1.78836  3.69102  3.78540  4.19788  3.78466  3.71510  3.02173  3.11546  2.58189  5.37202  4.14190    152 - -
          2.68618  4.42225  2.77519  2.73123  3.46354  2.40513  3.72494  3.29354  2.67741  2.69355  4.24690  2.90347  2.73739  3.18146  2.89801  2.37887  2.77519  2.98518  4.58477  3.61503
          0.01952  4.34165  5.06399  0.61958  0.77255  0.48576  0.95510
    134   2.76230  4.32627  4.07889  3.54836  3.45558  3.78687  4.25900  2.49801  3.43494  1.48509  3.41635  3.80110  4.22744  3.71377  3.67564  2.18475  3.04100  1.82635  5.05299  3.84258    153 - -
          2.68618  4.42225  2.77519  2.73123  3.46354  2.40513  3.72494  3.29354  2.67741  2.69355  4.24690  2.90347  2.73739  3.18146  2.89801  2.37887  2.77519  2.98518  4.58477  3.61503
          0.01952  4.34165  5.06399  0.61958  0.77255  0.48576  0.95510
    135   4.03188  5.20599  4.92788  4.65854  2.11307  4.66675  3.65799  3.80261  4.39646  3.09011  4.36000  4.32894  4.98093  4.39918  4.40314  4.07772  4.24963  3.70928  0.99537  1.42206    154 - -
          2.68618  4.42225  2.77519  2.73123  3.46354  2.40513  3.72494  3.29354  2.67741  2.69355  4.24690  2.90347  2.73739  3.18146  2.89801  2.37887  2.77519  2.98518  4.58477  3.61503
          0.01952  4.34165  5.06399  0.61958  0.77255  0.48576  0.95510
    136   2.78448  4.38118  3.84987  3.32367  3.10873  3.76825  3.95605  2.82211  3.21477  1.61037  3.47613  3.62132  4.16707  3.50813  3.48188  2.19268  3.03093  2.63625  4.67145  2.23186    155 - -
          2.68618  4.42225  2.77519  2.73123  3.46354  2.40513  3.72494  3.29354  2.67741  2.69355  4.24690  2.90347  2.73739  3.18146  2.89801  2.37887  2.77519  2.98518  4.58477  3.61503
          0.01952  4.34165  5.06399  0.61958  0.77255  0.48576  0.95510
    137   3.45944  4.71907  5.24104  4.73437  3.47698  4.84974  5.29831  0.92574  4.57656  1.47028  3.27563  4.94225  5.05304  4.74604  4.69321  4.25356  3.70366  1.95381  5.57557  4.43194    156 - -
          2.68618  4.42225  2.77519  2.73123  3.46354  2.40513  3.72494  3.29354  2.67741  2.69355  4.24690  2.90347  2.73739  3.18146  2.89801  2.37887  2.77519  2.98518  4.58477  3.61503
          0.01952  4.34165  5.06399  0.61958  0.77255  0.48576  0.95510
    138   2.96353  5.48212  1.43230  1.79667  4.79822  3.40388  3.84824  4.28519  2.77012  3.79423  4.60410  2.87358  3.96277  2.99342  3.32502  2.88234  2.15843  3.86335  5.95968  4.49469    157 - -
          2.68618  4.42225  2.77519  2.73123  3.46354  2.40513  3.72494  3.29354  2.67741  2.69355  4.24690  2.90347  2.73739  3.18146  2.89801  2.37887  2.77519  2.98518  4.58477  3.61503
          0.01952  4.34165  5.06399  0.61958  0.77255  0.48576  0.95510
    139   3.25410  5.36381  3.63144  2.98448  4.80642  3.84193  3.79091  4.19642  2.05271  3.60786  4.49024  3.38098  4.21901  2.00773  1.03533  3.24473  3.42078  3.87681  5.62861  4.45809    158 - -
          2.68618  4.42225  2.77519  2.73123  3.46354  2.40513  3.72494  3.29354  2.67741  2.69355  4.24690  2.90347  2.73739  3.18146  2.89801  2.37887  2.77519  2.98518  4.58477  3.61503
          0.01952  4.34165  5.06399  0.61958  0.77255  0.48576  0.95510
    140   3.42888  4.75545  5.08011  4.56974  3.34649  4.67510  5.11759  2.19124  4.39918  0.81495  3.15417  4.78115  4.92508  4.55392  4.51384  4.07003  3.68031  1.68594  5.42750  4.31395    159 - -
          2.68618  4.42225  2.77519  2.73123  3.46354  2.40513  3.72494  3.29354  2.67741  2.69355  4.24690  2.90347  2.73739  3.18146  2.89801  2.37887  2.77519  2.98518  4.58477  3.61503
          0.01952  4.34165  5.06399  0.61958  0.77255  0.48576  0.95510
    141   3.35390  5.05641  4.12064  4.09020  5.17414  0.27132  5.15442  4.91469  4.33326  4.49753  5.49509  4.28748  4.45889  4.62108  4.49276  3.54295  3.87013  4.35174  6.11895  5.30060    160 - -
          2.68618  4.42225  2.77519  2.73123  3.46354  2.40513  3.72494  3.29354  2.67741  2.69355  4.24690  2.90347  2.73739  3.18146  2.89801  2.37887  2.77519  2.98518  4.58477  3.61503
          0.01952  4.34165  5.06399  0.61958  0.77255  0.48576  0.95510
    142   2.86683  2.16584  1.04431  2.86527  4.41429  3.46874  4.18455  3.76521  3.14837  3.51426  4.41590  3.32441  4.07914  3.41399  3.58437  2.95868  3.22673  3.41724  5.71907  4.43124    161 - -
          2.68618  4.42225  2.77519  2.73123  3.46354  2.40513  3.72494  3.29354  2.67741  2.69355  4.24690  2.90347  2.73739  3.18146  2.89801  2.37887  2.77519  2.98518  4.58477  3.61503
          0.01952  4.34165  5.06399  0.61958  0.77255  0.48576  0.95510
    143   2.67683  4.81563  3.13723  2.66093  4.31207  3.42745  3.83199  3.71814  1.94652  3.31873  4.13752  3.12799  3.92217  2.99083  2.94699  2.00965  1.77870  3.34430  5.53310  4.22660    162 - -
          2.68618  4.42225  2.77519  2.73123  3.46354  2.40513  3.72494  3.29354  2.67741  2.69355  4.24690  2.90347  2.73739  3.18146  2.89801  2.37887  2.77519  2.98518  4.58477  3.61503
          0.01952  4.34165  5.06399  0.61958  0.77255  0.48576  0.95510
    144   3.45900  5.58677  2.80581  0.50566  5.00828  3.65351  4.31712  4.56603  3.26750  4.11564  5.09803  3.32117  4.28868  3.54107  3.70631  3.40787  3.77602  4.21054  6.08498  4.84654    163 - -
          2.68618  4.42225  2.77519  2.73123  3.46354  2.40513  3.72494  3.29354  2.67741  2.69355  4.24690  2.90347  2.73739  3.18146  2.89801  2.37887  2.77519  2.98518  4.58477  3.61503
          0.01952  4.34165  5.06399  0.61958  0.77255  0.48576  0.95510
    145   2.38942  1.44542  4.21739  3.90111  4.32713  3.14373  4.65660  3.68503  3.79194  3.47200  4.34619  3.75813  3.92774  4.05317  3.97723  1.23118  2.90417  3.19819  5.75310  4.57013    164 - -
          2.68618  4.42225  2.77519  2.73123  3.46354  2.40513  3.72494  3.29354  2.67741  2.69355  4.24690  2.90347  2.73739  3.18146  2.89801  2.37887  2.77519  2.98518  4.58477  3.61503
          0.01952  4.34165  5.06399  0.61958  0.77255  0.48576  0.95510
    146   3.00663  4.41395  4.53379  3.97277  3.09371  4.14558  4.34100  2.42342  3.81673  1.25668  3.21795  4.14119  4.46825  4.00699  3.95746  3.46011  3.23911  1.81241  4.81555  2.37762    165 - -
          2.68618  4.42225  2.77519  2.73123  3.46354  2.40513  3.72494  3.29354  2.67741  2.69355  4.24690  2.90347  2.73739  3.18146  2.89801  2.37887  2.77519  2.98518  4.58477  3.61503
          0.01952  4.34165  5.06399  0.61958  0.77255  0.48576  0.95510
    147   2.66406  4.39112  4.02251  3.69865  4.00063  2.07792  4.55863  2.79511  3.66493  2.95061  3.97275  3.82518  4.15382  3.95966  3.89995  2.94552  3.08399  0.99114  5.53954  4.32726    166 - -
          2.68618  4.42225  2.77519  2.73123  3.46354  2.40513  3.72494  3.29354  2.67741  2.69355  4.24690  2.90347  2.73739  3.18146  2.89801  2.37887  2.77519  2.98518  4.58477  3.61503
          0.01952  4.34165  5.06399  0.61958  0.77255  0.48576  0.95510
    148   2.63644  4.70747  3.02493  2.82885  4.57704  3.26210  4.15678  4.11373  3.06054  3.72366  4.54870  2.03810  3.94384  3.36613  3.46482  1.06140  3.06048  3.59319  5.85898  4.52120    167 - -
          2.68618  4.42225  2.77519  2.73123  3.46354  2.40513  3.72494  3.29354  2.67741  2.69355  4.24690  2.90347  2.73739  3.18146  2.89801  2.37887  2.77519  2.98518  4.58477  3.61503
          0.01952  4.34165  5.06399  0.61958  0.77255  0.48576  0.95510
    149   1.84871  4.39533  4.40563  4.01377  3.93300  3.74274  4.79009  2.28417  3.92666  2.68295  3.81417  4.09593  4.35855  4.21015  4.13977  3.17723  3.17822  0.97496  5.63089  4.42134    168 - -
          2.68618  4.42225  2.77519  2.73123  3.46354  2.40513  3.72494  3.29354  2.67741  2.69355  4.24690  2.90347  2.73739  3.18146  2.89801  2.37887  2.77519  2.98518  4.58477  3.61503
          0.01952  4.34165  5.06399  0.61958  0.77255  0.48576  0.95510
    150   2.81025  4.93115  3.19808  2.05158  4.18365  3.59348  3.74784  2.47439  2.38287  3.14886  4.00907  3.13935  3.98647  2.90697  1.73350  2.85440  3.03090  3.23107  5.40512  4.11654    169 - -
          2.68618  4.42225  2.77519  2.73123  3.46354  2.40513  3.72494  3.29354  2.67741  2.69355  4.24690  2.90347  2.73739  3.18146  2.89801  2.37887  2.77519  2.98518  4.58477  3.61503
          0.01952  4.34165  5.06399  0.61958  0.77255  0.48576  0.95510
    151   2.78702  5.24625  2.06011  2.35182  4.59048  2.47796  3.73242  4.06840  1.99925  3.57125  4.34562  2.90693  2.48176  2.85484  3.03625  2.74324  3.03714  3.64889  5.72519  4.31001    170 - -
          2.68618  4.42225  2.77519  2.73123  3.46354  2.40513  3.72494  3.29354  2.67741  2.69355  4.24690  2.90347  2.73739  3.18146  2.89801  2.37887  2.77519  2.98518  4.58477  3.61503
          0.01952  4.34165  5.06399  0.61958  0.77255  0.48576  0.95510
    152   2.83881  4.41349  4.39966  3.98170  3.87740  3.82758  4.75560  2.23184  3.86742  2.62017  3.75895  4.10941  4.40304  4.17390  4.08655  3.24923  2.09670  0.95689  5.58193  4.36767    171 - -
          2.68618  4.42225  2.77519  2.73123  3.46354  2.40513  3.72494  3.29354  2.67741  2.69355  4.24690  2.90347  2.73739  3.18146  2.89801  2.37887  2.77519  2.98518  4.58477  3.61503
          0.01952  4.34165  5.06399  0.61958  0.77255  0.48576  0.95510
    153   3.05738  5.38994  2.55969  1.01484  4.88114  1.98767  4.02229  4.38322  2.95785  3.91662  4.76777  3.01914  4.05405  3.19657  3.46354  3.00978  3.37162  3.95266  6.03272  4.64153    172 - -
          2.68618  4.42225  2.77519  2.73123  3.46354  2.40513  3.72494  3.29354  2.67741  2.69355  4.24690  2.90347  2.73739  3.18146  2.89801  2.37887  2.77519  2.98518  4.58477  3.61503
          0.01952  4.34165  5.06399  0.61958  0.77255  0.48576  0.95510
    154   2.70019  4.21898  4.01009  3.42187  3.28012  3.77236  4.04329  2.03726  3.24645  2.33588  3.29942  3.68550  4.13984  3.54505  2.40617  3.05544  2.93170  1.98436  2.80370  3.58551    173 - -
          2.68618  4.42225  2.77519  2.73123  3.46354  2.40513  3.72494  3.29354  2.67741  2.69355  4.24690  2.90347  2.73739  3.18146  2.89801  2.37887  2.77519  2.98518  4.58477  3.61503
          0.01952  4.34165  5.06399  0.61958  0.77255  0.48576  0.95510
    155   2.65736  2.49333  4.16741  3.61156  3.38616  2.42711  4.19649  2.52045  3.49137  1.93577  3.37490  3.79123  4.15113  3.72817  3.68568  3.02987  2.93625  1.84565  4.92052  3.72553    174 - -
          2.68618  4.42225  2.77519  2.73123  3.46354  2.40513  3.72494  3.29354  2.67741  2.69355  4.24690  2.90347  2.73739  3.18146  2.89801  2.37887  2.77519  2.98518  4.58477  3.61503
          0.01952  4.34165  5.06399  0.61958  0.77255  0.48576  0.95510
    156   2.93877  5.45157  2.54888  1.44439  4.76928  3.43622  3.79887  4.26183  2.61342  3.74194  4.53926  2.15006  3.95724  2.04771  3.10081  2.86343  3.19152  3.83927  5.87796  4.44345    175 - -
          2.68618  4.42225  2.77519  2.73123  3.46354  2.40513  3.72494  3.29354  2.67741  2.69355  4.24690  2.90347  2.73739  3.18146  2.89801  2.37887  2.77519  2.98518  4.58477  3.61503
          0.01952  4.34165  5.06399  0.61958  0.77255  0.48576  0.95510
    157   1.64593  4.38306  4.27899  3.75069  3.55395  3.93367  4.46871  2.28614  3.64609  1.73956  3.45755  3.98779  4.36993  3.91369  3.88209  3.27542  3.14772  1.67546  5.22822  4.03313    176 - -
          2.68618  4.42225  2.77519  2.73123  3.46354  2.40513  3.72494  3.29354  2.67741  2.69355  4.24690  2.90347  2.73739  3.18146  2.89801  2.37887  2.77519  2.98518  4.58477  3.61503
          0.01952  4.34165  5.06399  0.61958  0.77255  0.48576  0.95510
    158   2.08712  5.16826  3.33522  2.72560  4.58574  3.65538  3.72932  3.96565  1.40568  3.46019  4.28523  3.18776  4.04432  2.85767  1.93541  2.94775  3.15445  3.61411  5.56993  4.31883    177 - -
          2.68618  4.42225  2.77519  2.73123  3.46354  2.40513  3.72494  3.29354  2.67741  2.69355  4.24690  2.90347  2.73739  3.18146  2.89801  2.37887  2.77519  2.98518  4.58477  3.61503
          0.01952  4.34165  5.06399  0.61958  0.77255  0.48576  0.95510
    159   2.82250  5.20013  2.88964  1.57662  4.55094  3.49711  3.72151  3.99812  2.39206  3.50219  4.29376  2.99400  2.63562  2.84518  2.10666  2.79462  3.05655  3.60736  5.64284  4.28595    178 - -
          2.68618  4.42225  2.77519  2.73123  3.46354  2.40513  3.72494  3.29354  2.67741  2.69355  4.24690  2.90347  2.73739  3.18146  2.89801  2.37887  2.77519  2.98518  4.58477  3.61503
          0.01952  4.34165  5.06399  0.61958  0.77255  0.48576  0.95510
    160   2.68055  2.78058  3.93099  2.44699  2.36033  3.74299  4.05033  2.57211  3.27451  2.38361  3.33151  3.64975  4.12361  3.53233  3.52389  3.02487  2.91913  1.91282  4.84217  3.62549    179 - -
          2.68624  4.42231  2.77526  2.73130  3.46360  2.40487  3.72501  3.29360  2.67747  2.69361  4.24696  2.90353  2.73746  3.18153  2.89742  2.37893  2.77526  2.98525  4.58483  3.61509
          0.38858  1.15308  5.06399  0.15362  1.94907  0.48576  0.95510
    161   2.08114  4.87335  3.11105  2.64076  4.41086  3.42502  3.82382  3.82595  1.56302  3.40230  4.21058  3.11286  3.92254  2.97138  2.90645  2.00138  2.98787  3.42962  5.59060  4.27656    181 - -
          2.68618  4.42225  2.77519  2.73123  3.46354  2.40513  3.72494  3.29354  2.67741  2.69355  4.24690  2.90347  2.73739  3.18146  2.89801  2.37887  2.77519  2.98518  4.58477  3.61503
          0.01952  4.34165  5.06399  0.61958  0.77255  0.48576  0.95510
    162   1.97625  4.80688  3.09345  2.69434  4.42677  1.76330  3.90644  3.84046  1.90412  3.43680  4.25364  3.14880  3.93008  3.07000  3.04086  2.74107  3.00293  3.43072  5.63908  4.33329    182 - -
          2.68618  4.42225  2.77519  2.73123  3.46354  2.40513  3.72494  3.29354  2.67741  2.69355  4.24690  2.90347  2.73739  3.18146  2.89801  2.37887  2.77519  2.98518  4.58477  3.61503
          0.01952  4.34165  5.06399  0.61958  0.77255  0.48576  0.95510
    163   2.74513  5.15876  2.84085  1.98808  4.49536  3.45090  3.69207  3.95494  1.95315  3.46631  4.24084  2.94158  2.64070  2.81033  2.89083  2.09437  2.98368  3.55296  5.62211  4.23736    183 - -
          2.68618  4.42225  2.77519  2.73123  3.46354  2.40513  3.72494  3.29354  2.67741  2.69355  4.24690  2.90347  2.73739  3.18146  2.89801  2.37887  2.77519  2.98518  4.58477  3.61503
          0.01952  4.34165  5.06399  0.61958  0.77255  0.48576  0.95510
    164   3.29208  4.60966  5.01450  4.52467  3.59797  4.59933  5.14771  1.96967  4.37445  1.58720  3.42753  4.71523  4.90976  4.61648  4.53377  3.99938  3.55880  0.90848  5.58438  4.38814    184 - -
          2.68618  4.42225  2.77519  2.73123  3.46354  2.40513  3.72494  3.29354  2.67741  2.69355  4.24690  2.90347  2.73739  3.18146  2.89801  2.37887  2.77519  2.98518  4.58477  3.61503
          0.01952  4.34165  5.06399  0.61958  0.77255  0.48576  0.95510
    165   2.89959  5.41146  2.00880  2.33509  4.74008  3.43336  3.77731  4.23152  1.56848  3.71091  4.49803  2.05953  3.93992  2.90610  3.07091  2.83020  3.15036  3.80418  5.84459  4.41316    185 - -
          2.68618  4.42225  2.77519  2.73123  3.46354  2.40513  3.72494  3.29354  2.67741  2.69355  4.24690  2.90347  2.73739  3.18146  2.89801  2.37887  2.77519  2.98518  4.58477  3.61503
          0.01952  4.34165  5.06399  0.61958  0.77255  0.48576  0.95510
    166   2.66261  4.39185  4.07346  3.66265  3.94816  3.52680  4.52329  2.66136  3.55925  2.79447  3.86974  3.81492  4.16603  3.88283  3.81617  2.94948  1.13905  1.79908  5.53878  4.32172    186 - -
          2.68618  4.42225  2.77519  2.73123  3.46354  2.40513  3.72494  3.29354  2.67741  2.69355  4.24690  2.90347  2.73739  3.18146  2.89801  2.37887  2.77519  2.98518  4.58477  3.61503
          0.01952  4.34165  5.06399  0.61958  0.77255  0.48576  0.95510
    167   2.07706  4.55221  3.29928  2.79301  3.87071  3.44956  3.88011  3.28551  2.78498  2.95680  3.81529  3.22533  2.48569  3.11502  3.19047  2.08253  2.89819  2.98719  5.24642  2.58207    187 - -
          2.68618  4.42225  2.77519  2.73123  3.46354  2.40513  3.72494  3.29354  2.67741  2.69355  4.24690  2.90347  2.73739  3.18146  2.89801  2.37887  2.77519  2.98518  4.58477  3.61503
          0.01952  4.34165  5.06399  0.61958  0.77255  0.48576  0.95510
    168   3.01997  4.47094  4.37682  3.89685  3.05882  4.07470  4.24224  2.43684  3.74115  2.40578  3.53649  4.06160  4.47224  3.99862  3.92050  3.42804  3.28252  1.10140  4.72127  2.12033    188 - -
          2.68618  4.42225  2.77519  2.73123  3.46354  2.40513  3.72494  3.29354  2.67741  2.69355  4.24690  2.90347  2.73739  3.18146  2.89801  2.37887  2.77519  2.98518  4.58477  3.61503
          0.01952  4.34165  5.06399  0.61958  0.77255  0.48576  0.95510
    169   2.08457  4.81824  3.19960  2.67051  3.98907  3.55888  3.76430  3.45761  1.68137  3.08430  3.93915  3.14981  3.96941  2.95425  2.85646  2.82212  2.99120  3.16472  5.29145  2.57388    189 - -
          2.68618  4.42225  2.77519  2.73123  3.46354  2.40513  3.72494  3.29354  2.67741  2.69355  4.24690  2.90347  2.73739  3.18146  2.89801  2.37887  2.77519  2.98518  4.58477  3.61503
          0.01952  4.34165  5.06399  0.61958  0.77255  0.48576  0.95510
    170   3.63925  4.91644  5.16832  4.69028  1.40831  4.77081  4.57908  2.55767  4.53058  0.99568  3.12936  4.75123  4.96098  4.52608  4.55953  4.15505  3.85942  2.73084  4.72749  3.24318    190 - -
          2.68618  4.42225  2.77519  2.73123  3.46354  2.40513  3.72494  3.29354  2.67741  2.69355  4.24690  2.90347  2.73739  3.18146  2.89801  2.37887  2.77519  2.98518  4.58477  3.61503
          0.01952  4.34165  5.06399  0.61958  0.77255  0.48576  0.95510
    171   2.19121  5.15801  2.12023  2.37680  4.49894  3.42761  3.70631  3.96339  2.00518  3.48194  4.25575  2.92376  2.58358  2.82683  2.97845  2.70860  2.98395  3.55653  5.64614  4.24764    191 - -
          2.68618  4.42225  2.77519  2.73123  3.46354  2.40513  3.72494  3.29354  2.67741  2.69355  4.24690  2.90347  2.73739  3.18146  2.89801  2.37887  2.77519  2.98518  4.58477  3.61503
          0.01952  4.34165  5.06399  0.61958  0.77255  0.48576  0.95510
    172   2.00557  4.85959  3.11308  2.64236  4.39790  3.41964  3.82686  3.81302  1.61535  3.39301  4.20150  3.11350  3.91907  2.97575  2.92286  1.99975  2.98115  3.41727  5.58538  4.27104    192 - -
          2.68618  4.42225  2.77519  2.73123  3.46354  2.40513  3.72494  3.29354  2.67741  2.69355  4.24690  2.90347  2.73739  3.18146  2.89801  2.37887  2.77519  2.98518  4.58477  3.61503
          0.01952  4.34165  5.06399  0.61958  0.77255  0.48576  0.95510
    173   1.74916  4.29621  3.91405  3.47152  3.94086  3.34532  4.33871  3.02983  3.41995  2.96953  3.89129  3.62902  3.99665  3.69846  3.70061  1.88990  2.91708  1.50521  5.41086  4.20597    193 - -
          2.68618  4.42225  2.77519  2.73123  3.46354  2.40513  3.72494  3.29354  2.67741  2.69355  4.24690  2.90347  2.73739  3.18146  2.89801  2.37887  2.77519  2.98518  4.58477  3.61503
          0.01318  4.33531        *  0.61958  0.77255  0.00000        *
//
