# Supplementary material for: MacSyFinder: A Program to Mine Genomes for Molecular Systems with an Application to CRISPR-Cas Systems
Source: PLoS One. 2014 Oct 17;9(10):e110726. doi: 10.1371/journal.pone.0110726 (PMC4201578; doi:10.1371/journal.pone.0110726)
Supplement: Data S2 — The Cas-Finder: models and profiles (compressed tarball archive). (ZIP) [file pone.0110726.s011.zip › Cas-Finder_macsyfinder/CASprofiles/cas5b2_TypeIB.hmm]

HMMER3/b [3.0 | March 2010]
NAME  TIGR02592
ACC   TIGR02592
DESC  cas_Cas5h: CRISPR-associated protein Cas5, subtype I-B/HMARI
LENG  241
ALPH  amino
RF    no
CS    no
MAP   yes
DATE  Sun Apr 11 22:18:55 2010
NSEQ  4
EFFN  1.277344
CKSUM 179991417
GA    97.00 97.00;
TC    97.00 97.00;
NC    42.05 42.05;
STATS LOCAL MSV      -10.7199  0.70326
STATS LOCAL VITERBI  -11.4328  0.70326
STATS LOCAL FORWARD   -4.9692  0.70326
HMM          A        C        D        E        F        G        H        I        K        L        M        N        P        Q        R        S        T        V        W        Y   
            m->m     m->i     m->d     i->m     i->i     d->m     d->d
  COMPO   2.60815  4.44949  2.89919  2.63874  3.16422  3.01740  3.78797  2.79865  2.59156  2.41434  3.71172  3.01546  3.35364  3.16261  2.94773  2.72559  2.81419  2.59347  4.81377  3.28185
          2.68618  4.42225  2.77519  2.73123  3.46354  2.40513  3.72494  3.29354  2.67741  2.69355  4.24690  2.90347  2.73739  3.18146  2.89801  2.37887  2.77519  2.98518  4.58477  3.61503
          0.01974  4.33061  5.05296  0.61958  0.77255  0.00000        *
      1   2.84696  5.28725  1.71927  2.42404  4.63654  3.48882  3.71316  4.09631  1.93945  3.57419  4.35736  2.96338  3.93302  2.83195  2.08196  2.80111  3.07775  3.68860  5.69445  4.32153      1 - -
          2.68618  4.42225  2.77519  2.73123  3.46354  2.40513  3.72494  3.29354  2.67741  2.69355  4.24690  2.90347  2.73739  3.18146  2.89801  2.37887  2.77519  2.98518  4.58477  3.61503
          0.01974  4.33061  5.05296  0.61958  0.77255  0.48576  0.95510
      2   1.75332  1.72624  4.38112  3.91980  3.77284  3.48681  4.53485  2.60553  3.79590  2.72481  3.72335  3.90843  4.12641  4.02634  3.96875  2.90273  2.97409  1.79173  5.33533  4.15176      2 - -
          2.68618  4.42225  2.77519  2.73123  3.46354  2.40513  3.72494  3.29354  2.67741  2.69355  4.24690  2.90347  2.73739  3.18146  2.89801  2.37887  2.77519  2.98518  4.58477  3.61503
          0.01974  4.33061  5.05296  0.61958  0.77255  0.48576  0.95510
      3   3.71599  5.05578  4.92653  4.59182  3.38149  4.56085  5.10890  2.63035  4.35833  0.46396  3.30149  4.82577  4.93204  4.61143  4.44956  4.22449  3.99689  2.78213  5.40054  4.22219      3 - -
          2.68618  4.42225  2.77519  2.73123  3.46354  2.40513  3.72494  3.29354  2.67741  2.69355  4.24690  2.90347  2.73739  3.18146  2.89801  2.37887  2.77519  2.98518  4.58477  3.61503
          0.01974  4.33061  5.05296  0.61958  0.77255  0.48576  0.95510
      4   2.68904  4.63820  3.31070  2.79753  3.95535  3.51967  3.86670  3.24059  1.97691  2.97918  3.85550  3.23836  3.97524  3.08211  3.01317  2.09125  2.96000  1.86771  5.29914  4.02982      4 - -
          2.68618  4.42225  2.77519  2.73123  3.46354  2.40513  3.72494  3.29354  2.67741  2.69355  4.24690  2.90347  2.73739  3.18146  2.89801  2.37887  2.77519  2.98518  4.58477  3.61503
          0.01974  4.33061  5.05296  0.61958  0.77255  0.48576  0.95510
      5   3.63531  4.91879  5.07041  4.63001  1.07491  4.69659  4.37000  2.64495  4.46401  1.33233  3.25210  4.63368  4.92833  4.47812  4.50223  4.08632  3.86263  2.77795  4.52624  2.95844      5 - -
          2.68618  4.42225  2.77519  2.73123  3.46354  2.40513  3.72494  3.29354  2.67741  2.69355  4.24690  2.90347  2.73739  3.18146  2.89801  2.37887  2.77519  2.98518  4.58477  3.61503
          0.01974  4.33061  5.05296  0.61958  0.77255  0.48576  0.95510
      6   2.68251  5.03608  2.32264  2.42213  4.39137  3.42810  3.69272  3.84306  2.45854  3.38204  4.16038  2.95465  3.86146  2.81585  2.34188  2.07360  2.24085  3.44978  5.56071  4.18483      6 - -
          2.68618  4.42225  2.77519  2.73123  3.46354  2.40513  3.72494  3.29354  2.67741  2.69355  4.24690  2.90347  2.73739  3.18146  2.89801  2.37887  2.77519  2.98518  4.58477  3.61503
          0.01974  4.33061  5.05296  0.61958  0.77255  0.48576  0.95510
      7   2.17009  4.39985  4.51263  3.98424  3.56587  4.11719  4.63852  2.11586  3.86811  1.68401  3.44774  4.19129  4.51454  4.12076  4.07063  3.46545  3.23395  1.27498  5.30032  4.11001      7 - -
          2.68618  4.42225  2.77519  2.73123  3.46354  2.40513  3.72494  3.29354  2.67741  2.69355  4.24690  2.90347  2.73739  3.18146  2.89801  2.37887  2.77519  2.98518  4.58477  3.61503
          0.01974  4.33061  5.05296  0.61958  0.77255  0.48576  0.95510
      8   2.89277  5.13772  3.23671  2.66600  4.55078  3.60391  3.72446  3.95416  1.81025  3.45270  4.26834  3.14181  4.00757  2.85288  1.90907  1.69982  3.11200  3.59083  5.56960  4.29511      8 - -
          2.68618  4.42225  2.77519  2.73123  3.46354  2.40513  3.72494  3.29354  2.67741  2.69355  4.24690  2.90347  2.73739  3.18146  2.89801  2.37887  2.77519  2.98518  4.58477  3.61503
          0.01974  4.33061  5.05296  0.61958  0.77255  0.48576  0.95510
      9   1.68664  4.33194  3.69390  3.42456  4.65087  1.27050  4.50257  4.09472  3.51899  3.76311  4.55916  3.52409  3.86689  3.77142  3.82960  1.77501  2.88588  3.45435  5.97343  4.77935      9 - -
          2.68618  4.42225  2.77519  2.73123  3.46354  2.40513  3.72494  3.29354  2.67741  2.69355  4.24690  2.90347  2.73739  3.18146  2.89801  2.37887  2.77519  2.98518  4.58477  3.61503
          0.01974  4.33061  5.05296  0.61958  0.77255  0.48576  0.95510
     10   2.72362  4.85093  3.18390  2.73022  4.43096  2.34790  3.88355  3.86205  2.55963  3.43324  4.25287  3.18078  1.82518  3.04330  1.97855  2.78401  3.03266  3.46275  5.60572  4.31896     10 - -
          2.68618  4.42225  2.77519  2.73123  3.46354  2.40513  3.72494  3.29354  2.67741  2.69355  4.24690  2.90347  2.73739  3.18146  2.89801  2.37887  2.77519  2.98518  4.58477  3.61503
          0.01974  4.33061  5.05296  0.61958  0.77255  0.48576  0.95510
     11   2.99393  4.51003  4.11781  3.59849  2.65507  3.95967  3.82664  3.00293  3.45459  2.63691  3.63570  3.78771  4.33346  3.70077  3.67236  3.25999  2.06909  2.81716  2.35469  1.61118     11 - -
          2.68618  4.42225  2.77519  2.73123  3.46354  2.40513  3.72494  3.29354  2.67741  2.69355  4.24690  2.90347  2.73739  3.18146  2.89801  2.37887  2.77519  2.98518  4.58477  3.61503
          0.01974  4.33061  5.05296  0.61958  0.77255  0.48576  0.95510
     12   0.87199  4.34618  3.77647  3.56550  4.64999  1.79369  4.60954  4.03950  3.66480  3.76798  4.59840  3.61393  3.91188  3.91593  3.93143  2.61082  2.94106  3.43735  5.98597  4.82089     12 - -
          2.68618  4.42225  2.77519  2.73123  3.46354  2.40513  3.72494  3.29354  2.67741  2.69355  4.24690  2.90347  2.73739  3.18146  2.89801  2.37887  2.77519  2.98518  4.58477  3.61503
          0.01974  4.33061  5.05296  0.61958  0.77255  0.48576  0.95510
     13   2.74701  4.52583  3.50124  2.93929  2.33200  3.67323  2.52353  3.03233  2.22911  2.16076  3.61026  3.35312  4.05094  3.17957  3.14635  2.92395  2.97509  2.80981  4.84923  3.46089     13 - -
          2.68618  4.42225  2.77519  2.73123  3.46354  2.40513  3.72494  3.29354  2.67741  2.69355  4.24690  2.90347  2.73739  3.18146  2.89801  2.37887  2.77519  2.98518  4.58477  3.61503
          0.01974  4.33061  5.05296  0.61958  0.77255  0.48576  0.95510
     14   3.90836  5.18021  4.87772  4.69961  0.48316  4.44350  4.17146  3.40388  4.60276  2.67547  4.07621  4.57210  4.90692  4.64783  4.60752  4.13827  4.21733  3.42475  4.32383  2.64968     14 - -
          2.68618  4.42225  2.77519  2.73123  3.46354  2.40513  3.72494  3.29354  2.67741  2.69355  4.24690  2.90347  2.73739  3.18146  2.89801  2.37887  2.77519  2.98518  4.58477  3.61503
          0.01974  4.33061  5.05296  0.61958  0.77255  0.48576  0.95510
     15   3.38161  5.44912  3.90510  3.11028  4.99921  3.93992  3.77471  4.29906  1.42252  3.67177  4.55771  3.46159  4.27947  2.90406  1.02164  3.36319  3.50957  3.98739  5.64927  4.54651     15 - -
          2.68618  4.42225  2.77519  2.73123  3.46354  2.40513  3.72494  3.29354  2.67741  2.69355  4.24690  2.90347  2.73739  3.18146  2.89801  2.37887  2.77519  2.98518  4.58477  3.61503
          0.01974  4.33061  5.05296  0.61958  0.77255  0.48576  0.95510
     16   3.36555  5.45359  3.88203  3.08741  5.00522  3.93145  3.76617  4.30476  1.16103  3.67341  4.55395  3.44555  4.26867  2.89326  1.26145  3.34350  3.49411  3.98827  5.65056  4.54275     16 - -
          2.68618  4.42225  2.77519  2.73123  3.46354  2.40513  3.72494  3.29354  2.67741  2.69355  4.24690  2.90347  2.73739  3.18146  2.89801  2.37887  2.77519  2.98518  4.58477  3.61503
          0.01974  4.33061  5.05296  0.61958  0.77255  0.48576  0.95510
     17   2.67993  4.46982  3.83882  3.48448  4.00050  3.46991  4.42820  2.98979  3.42080  2.92317  3.98274  3.70041  1.22465  3.76534  3.69774  2.91647  3.09046  1.78801  5.52951  4.29248     17 - -
          2.68618  4.42225  2.77519  2.73123  3.46354  2.40513  3.72494  3.29354  2.67741  2.69355  4.24690  2.90347  2.73739  3.18146  2.89801  2.37887  2.77519  2.98518  4.58477  3.61503
          0.01974  4.33061  5.05296  0.61958  0.77255  0.48576  0.95510
     18   2.89289  5.29805  1.87719  1.78991  4.43508  3.43345  3.79656  4.02709  2.69107  3.56622  4.38654  2.91057  3.94745  2.95556  3.21181  2.84305  3.14703  3.65216  5.68673  2.03995     18 - -
          2.68618  4.42225  2.77519  2.73123  3.46354  2.40513  3.72494  3.29354  2.67741  2.69355  4.24690  2.90347  2.73739  3.18146  2.89801  2.37887  2.77519  2.98518  4.58477  3.61503
          0.01974  4.33061  5.05296  0.61958  0.77255  0.48576  0.95510
     19   2.50595  4.33165  3.76388  3.32109  3.96962  2.08997  4.25528  3.13868  3.28088  3.00800  3.91403  3.53946  3.96875  3.57860  3.59046  2.72550  1.62467  1.87411  5.41273  4.19722     19 - -
          2.68621  4.42229  2.77523  2.73127  3.46357  2.40516  3.72498  3.29358  2.67744  2.69358  4.24693  2.90283  2.73743  3.18150  2.89804  2.37890  2.77523  2.98522  4.58480  3.61507
          0.21715  1.66706  5.05296  0.22552  1.60001  0.48576  0.95510
     20   2.56711  4.64437  3.14937  2.78279  4.39985  3.28472  4.01084  3.83119  2.86700  3.45338  4.26643  2.09105  3.89306  3.19516  3.28689  1.84442  1.67997  3.38313  5.67279  4.36896     21 - -
          2.68618  4.42225  2.77519  2.73123  3.46354  2.40513  3.72494  3.29354  2.67741  2.69355  4.24690  2.90347  2.73739  3.18146  2.89801  2.37887  2.77519  2.98518  4.58477  3.61503
          0.01974  4.33061  5.05296  0.61958  0.77255  0.48576  0.95510
     21   2.78549  4.29105  4.22320  3.67841  2.20751  3.85671  4.27514  2.41244  3.57142  2.29970  3.36898  3.89058  4.27202  3.80886  3.77910  3.18034  1.83213  1.74446  4.95752  3.71182     22 - -
          2.68618  4.42225  2.77519  2.73123  3.46354  2.40513  3.72494  3.29354  2.67741  2.69355  4.24690  2.90347  2.73739  3.18146  2.89801  2.37887  2.77519  2.98518  4.58477  3.61503
          0.01974  4.33061  5.05296  0.61958  0.77255  0.48576  0.95510
     22   2.68752  4.28594  3.96945  3.44266  2.20667  3.67603  4.11183  2.67521  3.35990  2.47403  3.46065  3.68766  4.13593  3.61787  3.61101  1.82244  2.97264  1.87787  4.87688  3.57352     23 - -
          2.68618  4.42225  2.77519  2.73123  3.46354  2.40513  3.72494  3.29354  2.67741  2.69355  4.24690  2.90347  2.73739  3.18146  2.89801  2.37887  2.77519  2.98518  4.58477  3.61503
          0.01974  4.33061  5.05296  0.61958  0.77255  0.48576  0.95510
     23   2.19097  4.75572  3.13551  2.60560  3.98846  3.50332  3.74808  3.40738  2.02847  3.03972  3.87873  3.09756  3.91595  2.93012  2.96357  2.23177  2.91881  3.10680  5.29508  2.58132     24 - -
          2.68618  4.42225  2.77519  2.73123  3.46354  2.40513  3.72494  3.29354  2.67741  2.69355  4.24690  2.90347  2.73739  3.18146  2.89801  2.37887  2.77519  2.98518  4.58477  3.61503
          0.01974  4.33061  5.05296  0.61958  0.77255  0.48576  0.95510
     24   2.94367  4.48276  4.02825  3.48769  1.94963  3.93684  3.87330  2.90397  3.38324  1.93457  3.51556  3.73763  4.29253  2.29141  3.63191  3.21709  3.17189  2.74779  4.38840  2.13278     25 - -
          2.68618  4.42225  2.77519  2.73123  3.46354  2.40513  3.72494  3.29354  2.67741  2.69355  4.24690  2.90347  2.73739  3.18146  2.89801  2.37887  2.77519  2.98518  4.58477  3.61503
          0.01974  4.33061  5.05296  0.61958  0.77255  0.48576  0.95510
     25   2.73870  4.57668  3.92478  3.73016  4.46387  3.39331  4.70071  3.65397  3.68321  3.49927  4.53745  3.83996  4.14126  4.05801  3.90103  2.94739  0.58238  3.29285  5.85462  4.68772     26 - -
          2.68618  4.42225  2.77519  2.73123  3.46354  2.40513  3.72494  3.29354  2.67741  2.69355  4.24690  2.90347  2.73739  3.18146  2.89801  2.37887  2.77519  2.98518  4.58477  3.61503
          0.01974  4.33061  5.05296  0.61958  0.77255  0.48576  0.95510
     26   3.65782  4.91120  4.90400  4.52695  1.63867  4.54596  3.76860  3.22911  4.35641  1.80494  3.82614  4.30508  4.83664  4.32288  4.36999  3.89322  3.87502  3.18447  3.91923  1.10186     27 - -
          2.68618  4.42225  2.77519  2.73123  3.46354  2.40513  3.72494  3.29354  2.67741  2.69355  4.24690  2.90347  2.73739  3.18146  2.89801  2.37887  2.77519  2.98518  4.58477  3.61503
          0.01974  4.33061  5.05296  0.61958  0.77255  0.48576  0.95510
     27   2.68702  4.75376  3.19390  2.65128  4.03842  2.39913  3.76834  3.43500  2.52507  2.37935  3.90606  3.12996  2.72338  2.94798  2.19905  2.76195  2.93623  3.13113  5.32685  4.03328     28 - -
          2.68618  4.42225  2.77519  2.73123  3.46354  2.40513  3.72494  3.29354  2.67741  2.69355  4.24690  2.90347  2.73739  3.18146  2.89801  2.37887  2.77519  2.98518  4.58477  3.61503
          0.01974  4.33061  5.05296  0.61958  0.77255  0.48576  0.95510
     28   2.66039  2.76638  3.99848  3.43301  2.46336  3.71573  4.06312  2.58497  3.33344  2.39405  3.33407  2.42296  4.11740  3.58039  3.56136  3.01153  2.91058  1.89020  4.81208  3.58072     29 - -
          2.68618  4.42225  2.77519  2.73123  3.46354  2.40513  3.72494  3.29354  2.67741  2.69355  4.24690  2.90347  2.73739  3.18146  2.89801  2.37887  2.77519  2.98518  4.58477  3.61503
          0.01974  4.33061  5.05296  0.61958  0.77255  0.48576  0.95510
     29   2.83351  4.27665  4.32543  3.75161  3.34575  3.98114  4.32484  1.87271  3.63361  2.18891  2.27030  3.97182  2.71204  3.85818  3.82086  3.28322  3.07192  1.67877  4.97826  3.79733     30 - -
          2.68618  4.42225  2.77519  2.73123  3.46354  2.40513  3.72494  3.29354  2.67741  2.69355  4.24690  2.90347  2.73739  3.18146  2.89801  2.37887  2.77519  2.98518  4.58477  3.61503
          0.01974  4.33061  5.05296  0.61958  0.77255  0.48576  0.95510
     30   2.95123  4.98383  3.14265  2.84578  4.06045  3.55459  1.55314  3.92185  2.81055  3.48243  4.37881  3.30316  1.59576  3.26005  3.15621  3.01071  3.26074  3.57548  5.40958  3.99723     31 - -
          2.68618  4.42225  2.77519  2.73123  3.46354  2.40513  3.72494  3.29354  2.67741  2.69355  4.24690  2.90347  2.73739  3.18146  2.89801  2.37887  2.77519  2.98518  4.58477  3.61503
          0.01974  4.33061  5.05296  0.61958  0.77255  0.48576  0.95510
     31   3.03979  5.26729  3.41463  2.77730  4.70812  3.71515  3.72360  4.08056  1.59625  3.53120  4.36163  3.22611  2.56847  2.84761  1.46974  3.02621  3.22744  3.72869  5.59893  4.37520     32 - -
          2.68618  4.42225  2.77519  2.73123  3.46354  2.40513  3.72494  3.29354  2.67741  2.69355  4.24690  2.90347  2.73739  3.18146  2.89801  2.37887  2.77519  2.98518  4.58477  3.61503
          0.01974  4.33061  5.05296  0.61958  0.77255  0.48576  0.95510
     32   2.56873  4.36686  3.71227  3.23203  3.85312  3.42860  4.17246  2.97533  3.17509  2.85971  3.79272  3.51400  2.49622  3.48932  3.49833  2.79294  1.62280  1.88470  5.31405  4.08938     33 - -
          2.68618  4.42225  2.77519  2.73123  3.46354  2.40513  3.72494  3.29354  2.67741  2.69355  4.24690  2.90347  2.73739  3.18146  2.89801  2.37887  2.77519  2.98518  4.58477  3.61503
          0.01974  4.33061  5.05296  0.61958  0.77255  0.48576  0.95510
     33   1.22235  4.31832  3.86693  3.54020  4.38637  3.17141  4.50193  3.57767  3.51489  3.42610  4.31598  3.61061  3.92250  3.80834  3.78745  2.62563  1.37613  3.13565  5.79124  4.60168     34 - -
          2.68618  4.42225  2.77519  2.73123  3.46354  2.40513  3.72494  3.29354  2.67741  2.69355  4.24690  2.90347  2.73739  3.18146  2.89801  2.37887  2.77519  2.98518  4.58477  3.61503
          0.01974  4.33061  5.05296  0.61958  0.77255  0.48576  0.95510
     34   3.33019  4.64931  5.03374  4.52478  3.45792  4.61746  5.09884  2.06044  4.37032  1.15065  3.27559  4.72188  4.89450  4.56243  4.50514  4.00657  3.58605  1.22284  5.47770  4.32786     35 - -
          2.68618  4.42225  2.77519  2.73123  3.46354  2.40513  3.72494  3.29354  2.67741  2.69355  4.24690  2.90347  2.73739  3.18146  2.89801  2.37887  2.77519  2.98518  4.58477  3.61503
          0.01974  4.33061  5.05296  0.61958  0.77255  0.48576  0.95510
     35   2.06149  4.56887  3.47330  2.94034  3.75211  3.63408  3.91607  3.00790  2.14713  1.68494  3.67405  3.35754  4.05230  3.17619  3.04294  2.92487  2.99889  2.79181  5.17621  3.93481     36 - -
          2.68618  4.42225  2.77519  2.73123  3.46354  2.40513  3.72494  3.29354  2.67741  2.69355  4.24690  2.90347  2.73739  3.18146  2.89801  2.37887  2.77519  2.98518  4.58477  3.61503
          0.01974  4.33061  5.05296  0.61958  0.77255  0.48576  0.95510
     36   3.33563  5.04038  4.10033  4.06814  5.15443  0.27765  5.13434  4.89106  4.30984  4.47598  5.47266  4.26710  4.44275  4.59852  4.47168  3.52422  3.85113  4.33025  6.10332  5.28015     37 - -
          2.68618  4.42225  2.77519  2.73123  3.46354  2.40513  3.72494  3.29354  2.67741  2.69355  4.24690  2.90347  2.73739  3.18146  2.89801  2.37887  2.77519  2.98518  4.58477  3.61503
          0.01974  4.33061  5.05296  0.61958  0.77255  0.48576  0.95510
     37   3.56637  4.82877  5.30035  4.76722  3.29083  4.90795  5.26352  1.54921  4.60233  0.82066  3.07216  4.99403  5.05108  4.67977  4.67538  4.30194  3.79421  2.23620  5.44623  4.37757     38 - -
          2.68618  4.42225  2.77519  2.73123  3.46354  2.40513  3.72494  3.29354  2.67741  2.69355  4.24690  2.90347  2.73739  3.18146  2.89801  2.37887  2.77519  2.98518  4.58477  3.61503
          0.01974  4.33061  5.05296  0.61958  0.77255  0.48576  0.95510
     38   3.35956  4.60814  5.25940  4.73359  3.57517  4.80862  5.30437  1.18894  4.62711  1.47522  3.35050  4.91379  5.02060  4.77966  4.74375  4.19214  3.60269  1.45313  5.62386  4.49539     39 - -
          2.68618  4.42225  2.77519  2.73123  3.46354  2.40513  3.72494  3.29354  2.67741  2.69355  4.24690  2.90347  2.73739  3.18146  2.89801  2.37887  2.77519  2.98518  4.58477  3.61503
          0.01974  4.33061  5.05296  0.61958  0.77255  0.48576  0.95510
     39   1.54890  4.36954  3.71912  3.54772  4.71031  0.96567  4.63110  4.11077  3.69037  3.83548  4.66650  3.61084  3.92204  3.93696  3.95662  2.62649  2.96502  3.48752  6.03439  4.87159     40 - -
          2.68618  4.42225  2.77519  2.73123  3.46354  2.40513  3.72494  3.29354  2.67741  2.69355  4.24690  2.90347  2.73739  3.18146  2.89801  2.37887  2.77519  2.98518  4.58477  3.61503
          0.01974  4.33061  5.05296  0.61958  0.77255  0.48576  0.95510
     40   0.85354  2.21641  4.32666  3.99542  4.26683  3.18017  4.70018  3.39187  3.87595  3.31234  4.23930  3.81556  3.95687  4.11675  4.04211  2.65030  2.91533  2.99191  5.73161  4.57533     41 - -
          2.68618  4.42225  2.77519  2.73123  3.46354  2.40513  3.72494  3.29354  2.67741  2.69355  4.24690  2.90347  2.73739  3.18146  2.89801  2.37887  2.77519  2.98518  4.58477  3.61503
          0.01974  4.33061  5.05296  0.61958  0.77255  0.48576  0.95510
     41   3.31797  4.57059  5.22683  4.75249  3.84627  4.79133  5.46871  1.33667  4.65992  2.31259  3.61721  4.93040  5.07117  4.91945  4.83752  4.20793  3.58512  0.85800  5.88536  4.67039     42 - -
          2.68618  4.42225  2.77519  2.73123  3.46354  2.40513  3.72494  3.29354  2.67741  2.69355  4.24690  2.90347  2.73739  3.18146  2.89801  2.37887  2.77519  2.98518  4.58477  3.61503
          0.01974  4.33061  5.05296  0.61958  0.77255  0.48576  0.95510
     42   3.03815  2.21271  4.70722  4.20010  3.37504  4.08005  4.67347  2.41232  3.99395  0.98551  3.30823  4.30722  4.52038  4.22100  4.11806  3.48728  3.33723  2.35604  5.18432  3.99055     43 - -
          2.68618  4.42225  2.77519  2.73123  3.46354  2.40513  3.72494  3.29354  2.67741  2.69355  4.24690  2.90347  2.73739  3.18146  2.89801  2.37887  2.77519  2.98518  4.58477  3.61503
          0.01974  4.33061  5.05296  0.61958  0.77255  0.48576  0.95510
     43   3.33563  5.04038  4.10033  4.06814  5.15443  0.27765  5.13434  4.89106  4.30984  4.47598  5.47266  4.26710  4.44275  4.59852  4.47168  3.52422  3.85113  4.33025  6.10332  5.28015     44 - -
          2.68618  4.42225  2.77519  2.73123  3.46354  2.40513  3.72494  3.29354  2.67741  2.69355  4.24690  2.90347  2.73739  3.18146  2.89801  2.37887  2.77519  2.98518  4.58477  3.61503
          0.01974  4.33061  5.05296  0.61958  0.77255  0.48576  0.95510
     44   3.16563  4.56513  4.51427  4.03314  2.79813  4.21877  4.13042  1.44224  3.85237  2.30971  3.50419  4.14345  4.56642  4.06652  3.99742  3.56332  3.40709  2.45286  4.48457  1.51661     45 - -
          2.68618  4.42225  2.77519  2.73123  3.46354  2.40513  3.72494  3.29354  2.67741  2.69355  4.24690  2.90347  2.73739  3.18146  2.89801  2.37887  2.77519  2.98518  4.58477  3.61503
          0.01974  4.33061  5.05296  0.61958  0.77255  0.48576  0.95510
     45   2.90592  5.42704  1.94587  1.74460  4.76270  2.18087  3.81010  4.26225  2.70396  3.75367  4.54611  2.86829  3.93424  2.94667  3.25145  2.12899  3.17179  3.82805  5.90825  4.44968     46 - -
          2.68647  4.41946  2.77549  2.73153  3.46383  2.40501  3.72524  3.29384  2.67770  2.69330  4.24719  2.90241  2.73769  3.18087  2.89830  2.37876  2.77549  2.98548  4.58506  3.61395
          0.21715  1.66706  5.05296  1.82285  0.17622  0.48576  0.95510
     46   3.00788  5.22017  3.41657  2.77164  4.64732  3.70197  3.72207  4.01450  1.35785  3.48767  4.31896  3.22089  4.07555  2.84842  1.79500  3.00277  2.30910  3.66864  5.57540  4.34673     55 - -
          2.68618  4.42225  2.77519  2.73123  3.46354  2.40513  3.72494  3.29354  2.67741  2.69355  4.24690  2.90347  2.73739  3.18146  2.89801  2.37887  2.77519  2.98518  4.58477  3.61503
          0.01974  4.33061  5.05296  0.61958  0.77255  0.48576  0.95510
     47   2.80892  5.28710  1.99662  1.79692  4.61007  3.41169  3.74154  4.08971  2.57307  3.59511  4.37368  2.88731  2.63388  2.86710  3.09128  2.75708  2.32065  3.67228  5.75433  4.32728     56 - -
          2.68618  4.42225  2.77519  2.73123  3.46354  2.40513  3.72494  3.29354  2.67741  2.69355  4.24690  2.90347  2.73739  3.18146  2.89801  2.37887  2.77519  2.98518  4.58477  3.61503
          0.01974  4.33061  5.05296  0.61958  0.77255  0.48576  0.95510
     48   2.89611  5.35300  2.59255  1.55012  4.68906  2.25652  3.79250  4.16804  2.60542  3.66900  4.46822  2.91262  3.94435  2.03218  3.08890  2.83774  3.15224  3.75615  5.81992  4.40219     57 - -
          2.68618  4.42225  2.77519  2.73123  3.46354  2.40513  3.72494  3.29354  2.67741  2.69355  4.24690  2.90347  2.73739  3.18146  2.89801  2.37887  2.77519  2.98518  4.58477  3.61503
          0.01974  4.33061  5.05296  0.61958  0.77255  0.48576  0.95510
     49   2.78156  4.36754  3.87940  3.30032  3.25967  3.78995  3.97029  1.69528  3.04352  2.45942  3.43927  3.61199  4.16038  3.43766  2.42537  3.07509  3.01123  2.55419  4.79052  2.35890     58 - -
          2.68618  4.42225  2.77519  2.73123  3.46354  2.40513  3.72494  3.29354  2.67741  2.69355  4.24690  2.90347  2.73739  3.18146  2.89801  2.37887  2.77519  2.98518  4.58477  3.61503
          0.01974  4.33061  5.05296  0.61958  0.77255  0.48576  0.95510
     50   3.54716  4.91680  4.57163  4.17780  2.39863  4.39810  3.85705  3.14783  3.95086  1.79577  3.80942  4.17906  4.73913  4.13919  4.07586  3.77402  3.78307  3.09848  4.08409  0.91895     59 - -
          2.68618  4.42225  2.77519  2.73123  3.46354  2.40513  3.72494  3.29354  2.67741  2.69355  4.24690  2.90347  2.73739  3.18146  2.89801  2.37887  2.77519  2.98518  4.58477  3.61503
          0.01974  4.33061  5.05296  0.61958  0.77255  0.48576  0.95510
     51   2.81094  5.22430  1.68397  2.38761  4.57424  3.43355  3.75577  4.04861  2.54321  3.56209  4.35036  2.93626  2.40014  2.88533  2.28162  2.77439  3.06419  3.64094  5.71517  4.31659     60 - -
          2.68618  4.42225  2.77519  2.73123  3.46354  2.40513  3.72494  3.29354  2.67741  2.69355  4.24690  2.90347  2.73739  3.18146  2.89801  2.37887  2.77519  2.98518  4.58477  3.61503
          0.01974  4.33061  5.05296  0.61958  0.77255  0.48576  0.95510
     52   2.72180  4.98481  2.88058  1.92683  4.25616  3.45886  3.72315  3.68532  2.52201  2.37110  4.08057  2.34925  3.89437  2.86908  2.98721  2.20664  2.96368  3.34107  5.48987  4.13342     61 - -
          2.68618  4.42225  2.77519  2.73123  3.46354  2.40513  3.72494  3.29354  2.67741  2.69355  4.24690  2.90347  2.73739  3.18146  2.89801  2.37887  2.77519  2.98518  4.58477  3.61503
          0.16535  4.33061  1.97153  0.61958  0.77255  0.48576  0.95510
     53   2.82378  4.41988  4.05749  3.62426  1.38733  3.73654  4.11485  2.71967  3.53023  2.35203  3.50670  3.80731  4.23672  3.78448  3.74886  3.12085  2.10629  2.58335  4.67929  3.19887     62 - -
          2.68618  4.42225  2.77519  2.73123  3.46354  2.40513  3.72494  3.29354  2.67741  2.69355  4.24690  2.90347  2.73739  3.18146  2.89801  2.37887  2.77519  2.98518  4.58477  3.61503
          0.02280  4.18807  4.91041  0.61958  0.77255  0.66124  0.72611
     54   1.99470  4.32554  3.79935  3.26692  3.15245  3.71574  3.95607  2.67987  3.16018  1.89605  3.39185  3.57675  4.11575  3.45769  3.43435  3.01175  2.97277  2.50776  4.72134  2.20327     63 - -
          2.68618  4.42225  2.77519  2.73123  3.46354  2.40513  3.72494  3.29354  2.67741  2.69355  4.24690  2.90347  2.73739  3.18146  2.89801  2.37887  2.77519  2.98518  4.58477  3.61503
          0.19260  4.18807  1.83250  0.61958  0.77255  0.66124  0.72611
     55   2.79667  5.04479  2.54703  1.56063  4.44437  3.30460  3.78461  3.88857  2.63129  3.46630  4.32505  2.89308  2.05186  2.95609  3.08120  2.78473  3.08703  3.51844  5.64334  4.28823     64 - -
          2.68618  4.42225  2.77519  2.73123  3.46354  2.40513  3.72494  3.29354  2.67741  2.69355  4.24690  2.90347  2.73739  3.18146  2.89801  2.37887  2.77519  2.98518  4.58477  3.61503
          0.02697  4.02243  4.74478  0.61958  0.77255  0.80996  0.58856
     56   2.75151  4.86951  2.92080  2.59100  4.41030  1.92840  3.78455  3.83920  1.57053  3.40734  4.25880  3.05725  3.89025  2.95464  2.73385  2.79075  3.04966  3.45944  5.53563  4.26672     65 - -
          2.68618  4.42225  2.77519  2.73123  3.46354  2.40513  3.72494  3.29354  2.67741  2.69355  4.24690  2.90347  2.73739  3.18146  2.89801  2.37887  2.77519  2.98518  4.58477  3.61503
          0.02697  4.02243  4.74478  0.61958  0.77255  0.53945  0.87483
     57   2.70486  4.87977  2.30524  2.50123  4.09383  3.47187  3.69572  3.50375  2.44624  2.20918  3.95752  3.01340  3.88914  2.85594  2.13986  2.73697  2.93950  3.20022  5.36259  4.03006     66 - -
          2.68618  4.42225  2.77519  2.73123  3.46354  2.40513  3.72494  3.29354  2.67741  2.69355  4.24690  2.90347  2.73739  3.18146  2.89801  2.37887  2.77519  2.98518  4.58477  3.61503
          0.02280  4.18807  4.91041  0.61958  0.77255  0.38986  1.13057
     58   2.17146  4.72735  3.18157  2.64377  4.00722  3.49951  3.77103  3.38484  1.99072  2.37771  3.87819  3.12468  3.92235  2.95430  2.96319  2.12771  2.92058  3.08567  5.31176  4.01671     67 - -
          2.68618  4.42225  2.77519  2.73123  3.46354  2.40513  3.72494  3.29354  2.67741  2.69355  4.24690  2.90347  2.73739  3.18146  2.89801  2.37887  2.77519  2.98518  4.58477  3.61503
          0.01974  4.33061  5.05296  0.61958  0.77255  0.48576  0.95510
     59   2.08307  5.20961  2.01168  2.38068  4.56181  3.42941  3.74267  4.01881  1.70099  3.54182  4.32804  2.92896  3.90476  2.87004  3.00484  2.75877  3.04571  3.61362  5.70398  4.30463     68 - -
          2.68618  4.42225  2.77519  2.73123  3.46354  2.40513  3.72494  3.29354  2.67741  2.69355  4.24690  2.90347  2.73739  3.18146  2.89801  2.37887  2.77519  2.98518  4.58477  3.61503
          0.01974  4.33061  5.05296  0.61958  0.77255  0.48576  0.95510
     60   3.33543  4.59074  5.23028  4.75769  3.80107  4.79506  5.46360  0.87248  4.65745  2.24681  3.57296  4.93756  5.07179  4.90713  4.82791  4.21432  3.60271  1.34318  5.85859  4.65569     69 - -
          2.68618  4.42225  2.77519  2.73123  3.46354  2.40513  3.72494  3.29354  2.67741  2.69355  4.24690  2.90347  2.73739  3.18146  2.89801  2.37887  2.77519  2.98518  4.58477  3.61503
          0.01974  4.33061  5.05296  0.61958  0.77255  0.48576  0.95510
     61   1.40136  4.60470  3.14108  2.85580  4.52047  2.16820  4.12360  3.96045  3.02928  3.58597  4.39635  1.97504  3.89699  3.32137  3.44732  2.65978  2.96455  3.45922  5.79769  4.50355     70 - -
          2.68618  4.42225  2.77519  2.73123  3.46354  2.40513  3.72494  3.29354  2.67741  2.69355  4.24690  2.90347  2.73739  3.18146  2.89801  2.37887  2.77519  2.98518  4.58477  3.61503
          0.01974  4.33061  5.05296  0.61958  0.77255  0.48576  0.95510
     62   3.33543  4.59074  5.23028  4.75769  3.80107  4.79506  5.46360  0.87248  4.65745  2.24681  3.57296  4.93756  5.07179  4.90713  4.82791  4.21432  3.60271  1.34318  5.85859  4.65569     71 - -
          2.68618  4.42225  2.77519  2.73123  3.46354  2.40513  3.72494  3.29354  2.67741  2.69355  4.24690  2.90347  2.73739  3.18146  2.89801  2.37887  2.77519  2.98518  4.58477  3.61503
          0.01974  4.33061  5.05296  0.61958  0.77255  0.48576  0.95510
     63   2.88858  5.32718  2.62011  1.79887  4.66689  2.21516  3.78882  4.14097  2.58695  3.64574  4.44608  2.92346  3.94483  1.77273  3.05938  2.83541  3.14359  3.73362  5.79772  4.38898     72 - -
          2.68618  4.42225  2.77519  2.73123  3.46354  2.40513  3.72494  3.29354  2.67741  2.69355  4.24690  2.90347  2.73739  3.18146  2.89801  2.37887  2.77519  2.98518  4.58477  3.61503
          0.01974  4.33061  5.05296  0.61958  0.77255  0.48576  0.95510
     64   2.90342  4.37039  4.34434  3.81228  3.57541  4.03765  4.51253  1.73703  3.70781  2.36904  3.48084  4.05556  2.45853  3.97786  3.93768  3.37100  3.17088  1.28879  5.24528  4.03999     73 - -
          2.68618  4.42225  2.77519  2.73123  3.46354  2.40513  3.72494  3.29354  2.67741  2.69355  4.24690  2.90347  2.73739  3.18146  2.89801  2.37887  2.77519  2.98518  4.58477  3.61503
          0.01974  4.33061  5.05296  0.61958  0.77255  0.48576  0.95510
     65   2.85576  4.45021  3.90720  3.34316  3.57117  3.88252  4.16190  2.46938  2.30612  1.95370  3.49681  3.69441  4.25650  3.51501  3.36255  3.17848  3.09421  1.43299  5.13574  3.91715     74 - -
          2.68618  4.42225  2.77519  2.73123  3.46354  2.40513  3.72494  3.29354  2.67741  2.69355  4.24690  2.90347  2.73739  3.18146  2.89801  2.37887  2.77519  2.98518  4.58477  3.61503
          0.01974  4.33061  5.05296  0.61958  0.77255  0.48576  0.95510
     66   2.69941  5.00294  2.98320  2.49007  4.40532  3.44349  3.71846  3.85045  2.43600  3.38945  4.17622  2.34222  2.49955  2.84639  2.16864  2.17778  2.95500  3.45785  5.56122  4.20874     75 - -
          2.68618  4.42225  2.77519  2.73123  3.46354  2.40513  3.72494  3.29354  2.67741  2.69355  4.24690  2.90347  2.73739  3.18146  2.89801  2.37887  2.77519  2.98518  4.58477  3.61503
          0.01974  4.33061  5.05296  0.61958  0.77255  0.48576  0.95510
     67   2.76074  4.97100  2.98850  2.59832  4.48930  2.24122  3.83770  3.92504  1.84497  3.47968  4.29081  3.08893  1.96991  2.98634  2.93511  2.78791  3.05082  3.52470  5.64854  4.32710     76 - -
          2.68618  4.42225  2.77519  2.73123  3.46354  2.40513  3.72494  3.29354  2.67741  2.69355  4.24690  2.90347  2.73739  3.18146  2.89801  2.37887  2.77519  2.98518  4.58477  3.61503
          0.01974  4.33061  5.05296  0.61958  0.77255  0.48576  0.95510
     68   2.78422  4.42427  3.76348  3.25261  3.50561  3.76864  4.11642  2.60011  3.16085  1.56909  3.48252  2.31987  4.18033  3.48840  3.46373  3.07212  3.04054  1.95491  5.06908  3.82171     77 - -
          2.68618  4.42225  2.77519  2.73123  3.46354  2.40513  3.72494  3.29354  2.67741  2.69355  4.24690  2.90347  2.73739  3.18146  2.89801  2.37887  2.77519  2.98518  4.58477  3.61503
          0.01974  4.33061  5.05296  0.61958  0.77255  0.48576  0.95510
     69   3.03223  5.34121  3.25406  1.92617  4.77301  3.68202  3.71224  4.15904  1.71863  3.58819  4.40581  3.16317  4.06522  2.83031  1.50049  2.99726  3.22035  3.78856  5.64468  4.39450     78 - -
          2.68618  4.42225  2.77519  2.73123  3.46354  2.40513  3.72494  3.29354  2.67741  2.69355  4.24690  2.90347  2.73739  3.18146  2.89801  2.37887  2.77519  2.98518  4.58477  3.61503
          0.01974  4.33061  5.05296  0.61958  0.77255  0.48576  0.95510
     70   2.72015  4.67936  3.29224  2.75013  2.67470  3.57046  3.80597  3.23921  1.69475  2.90449  3.79630  3.21081  3.98039  3.02752  2.96939  2.83045  2.20791  2.97965  5.19928  3.89409     79 - -
          2.68618  4.42225  2.77519  2.73123  3.46354  2.40513  3.72494  3.29354  2.67741  2.69355  4.24690  2.90347  2.73739  3.18146  2.89801  2.37887  2.77519  2.98518  4.58477  3.61503
          0.01974  4.33061  5.05296  0.61958  0.77255  0.48576  0.95510
     71   2.76630  4.82598  2.19824  2.59571  4.08001  2.24460  3.87768  3.46155  2.78819  1.76852  4.00707  3.10083  3.96954  3.08322  3.24033  2.83420  3.03944  3.17158  5.43281  4.10792     80 - -
          2.68618  4.42225  2.77519  2.73123  3.46354  2.40513  3.72494  3.29354  2.67741  2.69355  4.24690  2.90347  2.73739  3.18146  2.89801  2.37887  2.77519  2.98518  4.58477  3.61503
          0.01974  4.33061  5.05296  0.61958  0.77255  0.48576  0.95510
     72   2.69860  4.64884  3.27804  2.71596  3.74902  3.57497  3.76594  3.21671  2.59787  2.87171  2.71287  2.36345  3.96076  2.99657  2.36972  2.80970  2.92727  2.95453  5.12314  2.54239     81 - -
          2.68618  4.42225  2.77519  2.73123  3.46354  2.40513  3.72494  3.29354  2.67741  2.69355  4.24690  2.90347  2.73739  3.18146  2.89801  2.37887  2.77519  2.98518  4.58477  3.61503
          0.01974  4.33061  5.05296  0.61958  0.77255  0.48576  0.95510
     73   2.70474  4.34407  3.71487  3.14755  3.43954  3.71665  3.98992  2.05508  3.05182  2.40943  2.40886  3.51421  4.09234  2.52414  3.36026  2.98104  2.31660  2.51120  4.95006  3.73595     82 - -
          2.68618  4.42225  2.77519  2.73123  3.46354  2.40513  3.72494  3.29354  2.67741  2.69355  4.24690  2.90347  2.73739  3.18146  2.89801  2.37887  2.77519  2.98518  4.58477  3.61503
          0.01974  4.33061  5.05296  0.61958  0.77255  0.48576  0.95510
     74   2.68621  4.90384  2.10898  2.49752  4.28761  2.48894  3.78632  3.70349  2.62313  3.30824  4.12071  3.01312  2.50091  2.94005  3.09920  2.71526  2.96133  2.46277  5.53869  4.18727     83 - -
          2.68618  4.42225  2.77519  2.73123  3.46354  2.40513  3.72494  3.29354  2.67741  2.69355  4.24690  2.90347  2.73739  3.18146  2.89801  2.37887  2.77519  2.98518  4.58477  3.61503
          0.01974  4.33061  5.05296  0.61958  0.77255  0.48576  0.95510
     75   2.71059  4.47244  3.52514  2.95948  3.64166  3.66111  3.91818  2.81604  2.12350  2.14403  3.57296  3.37764  4.04931  3.20587  3.17274  2.91828  2.32012  2.03594  5.08868  3.84890     84 - -
          2.68618  4.42225  2.77519  2.73123  3.46354  2.40513  3.72494  3.29354  2.67741  2.69355  4.24690  2.90347  2.73739  3.18146  2.89801  2.37887  2.77519  2.98518  4.58477  3.61503
          0.01974  4.33061  5.05296  0.61958  0.77255  0.48576  0.95510
     76   3.01607  5.30792  2.93570  2.60062  4.71435  3.57167  3.81147  4.17114  1.39309  3.65353  4.48822  1.64611  4.05223  2.95269  2.66960  2.98572  3.25448  3.78967  5.72928  4.41898     85 - -
          2.68618  4.42225  2.77519  2.73123  3.46354  2.40513  3.72494  3.29354  2.67741  2.69355  4.24690  2.90347  2.73739  3.18146  2.89801  2.37887  2.77519  2.98518  4.58477  3.61503
          0.01974  4.33061  5.05296  0.61958  0.77255  0.48576  0.95510
     77   2.08819  4.31070  4.55477  3.97600  2.35093  4.09247  4.41860  1.74159  3.83982  1.66523  3.19078  4.13737  4.42106  4.01479  3.96812  3.40450  3.14838  2.19712  4.95202  3.76999     86 - -
          2.68618  4.42225  2.77519  2.73123  3.46354  2.40513  3.72494  3.29354  2.67741  2.69355  4.24690  2.90347  2.73739  3.18146  2.89801  2.37887  2.77519  2.98518  4.58477  3.61503
          0.01974  4.33061  5.05296  0.61958  0.77255  0.48576  0.95510
     78   2.85734  4.47737  3.84698  3.30017  3.48015  3.86658  4.14755  2.57088  3.13843  1.77939  3.40702  3.66764  4.23883  2.28617  3.42841  3.15544  3.09606  1.63515  5.09218  3.87329     87 - -
          2.68618  4.42225  2.77519  2.73123  3.46354  2.40513  3.72494  3.29354  2.67741  2.69355  4.24690  2.90347  2.73739  3.18146  2.89801  2.37887  2.77519  2.98518  4.58477  3.61503
          0.01974  4.33061  5.05296  0.61958  0.77255  0.48576  0.95510
     79   2.68094  4.72600  3.07433  2.10267  4.06811  3.45736  3.85364  3.38234  2.70776  3.09627  3.95599  3.13351  3.93808  3.04800  3.13552  1.72515  2.96082  2.16833  5.39986  4.09450     88 - -
          2.68618  4.42225  2.77519  2.73123  3.46354  2.40513  3.72494  3.29354  2.67741  2.69355  4.24690  2.90347  2.73739  3.18146  2.89801  2.37887  2.77519  2.98518  4.58477  3.61503
          0.01974  4.33061  5.05296  0.61958  0.77255  0.48576  0.95510
     80   2.80556  4.31607  4.15244  3.59174  2.19922  3.87350  4.19438  2.54586  3.47996  2.14320  2.38102  3.83839  4.25164  3.71696  3.69474  3.17607  1.78202  2.42975  4.87054  3.63103     89 - -
          2.68618  4.42225  2.77519  2.73123  3.46354  2.40513  3.72494  3.29354  2.67741  2.69355  4.24690  2.90347  2.73739  3.18146  2.89801  2.37887  2.77519  2.98518  4.58477  3.61503
          0.01974  4.33061  5.05296  0.61958  0.77255  0.48576  0.95510
     81   2.06471  5.07643  2.94512  2.51770  4.48925  3.47275  3.75392  3.91912  1.64352  3.45728  4.25909  2.13659  3.93295  2.88763  2.82544  2.78247  3.03848  3.53269  5.61784  4.27704     90 - -
          2.68618  4.42225  2.77519  2.73123  3.46354  2.40513  3.72494  3.29354  2.67741  2.69355  4.24690  2.90347  2.73739  3.18146  2.89801  2.37887  2.77519  2.98518  4.58477  3.61503
          0.01974  4.33061  5.05296  0.61958  0.77255  0.48576  0.95510
     82   1.69251  4.99345  2.93867  2.53509  4.42190  3.44570  3.78651  3.84664  2.00200  3.41379  4.22375  2.12816  3.92663  2.93123  2.92157  2.76812  3.02225  3.46701  5.60037  4.26155     91 - -
          2.68618  4.42225  2.77519  2.73123  3.46354  2.40513  3.72494  3.29354  2.67741  2.69355  4.24690  2.90347  2.73739  3.18146  2.89801  2.37887  2.77519  2.98518  4.58477  3.61503
          0.01974  4.33061  5.05296  0.61958  0.77255  0.48576  0.95510
     83   3.01555  5.58289  1.40982  1.76706  4.90032  3.38909  3.87502  4.41582  2.83583  3.90107  4.71739  2.85251  3.97468  3.02502  3.41434  1.93973  3.29353  3.97553  6.05553  4.56325     92 - -
          2.68618  4.42225  2.77519  2.73123  3.46354  2.40513  3.72494  3.29354  2.67741  2.69355  4.24690  2.90347  2.73739  3.18146  2.89801  2.37887  2.77519  2.98518  4.58477  3.61503
          0.33515  4.33061  1.30340  0.61958  0.77255  0.48576  0.95510
     84   2.59095  4.45061  3.22813  2.87646  3.78611  3.37424  3.97003  2.88265  2.87946  2.83544  3.80878  2.00788  3.92993  3.24677  3.22780  2.76734  2.92537  1.74370  5.24964  3.93546     93 - -
          2.68618  4.42225  2.77519  2.73123  3.46354  2.40513  3.72494  3.29354  2.67741  2.69355  4.24690  2.90347  2.73739  3.18146  2.89801  2.37887  2.77519  2.98518  4.58477  3.61503
          0.02697  4.02243  4.74478  0.61958  0.77255  0.80996  0.58856
     85   2.61994  4.40487  3.47100  3.10711  3.66610  1.80994  4.07629  2.97146  3.04293  1.66062  3.72857  3.42892  3.96632  3.41462  3.33955  2.82700  2.97290  2.75125  5.16731  3.89330     94 - -
          2.68656  4.42263  2.77557  2.73161  3.46392  2.40512  3.72532  3.29392  2.67678  2.69290  4.24728  2.90321  2.73777  3.18184  2.89776  2.37813  2.77557  2.98488  4.58515  3.61541
          0.28703  1.42372  4.74478  2.10053  0.13056  0.80996  0.58856
     86   2.84811  4.79263  3.24739  2.76062  3.42808  3.58831  3.66805  3.39336  1.70800  2.97951  3.91188  3.19288  4.00032  2.97148  2.67799  2.92207  3.07284  3.14024  4.86464  2.04043    106 - -
          2.68618  4.42225  2.77519  2.73123  3.46354  2.40513  3.72494  3.29354  2.67741  2.69355  4.24690  2.90347  2.73739  3.18146  2.89801  2.37887  2.77519  2.98518  4.58477  3.61503
          0.02697  4.02243  4.74478  0.61958  0.77255  0.80996  0.58856
     87   1.72599  4.35130  3.79879  3.36070  3.51227  3.56360  4.23114  2.49872  3.24185  1.58845  3.45427  3.63555  4.09730  3.58825  3.51387  2.95384  3.00387  2.35476  5.17540  3.93986    107 - -
          2.68618  4.42225  2.77519  2.73123  3.46354  2.40513  3.72494  3.29354  2.67741  2.69355  4.24690  2.90347  2.73739  3.18146  2.89801  2.37887  2.77519  2.98518  4.58477  3.61503
          0.02697  4.02243  4.74478  0.61958  0.77255  0.80996  0.58856
     88   2.34791  4.32808  3.19143  2.91779  4.27384  3.04152  4.08603  3.73051  3.00168  3.39170  4.23533  3.20775  1.89945  3.32829  3.35109  1.52537  2.79824  3.23328  5.59489  4.33028    108 - -
          2.68618  4.42225  2.77519  2.73123  3.46354  2.40513  3.72494  3.29354  2.67741  2.69355  4.24690  2.90347  2.73739  3.18146  2.89801  2.37887  2.77519  2.98518  4.58477  3.61503
          0.02697  4.02243  4.74478  0.61958  0.77255  0.32605  1.27930
     89   2.99521  5.42953  1.86843  2.41487  4.77818  3.47741  3.83895  4.26025  1.21568  3.75212  4.57130  2.96863  4.00228  2.98073  3.02588  2.93016  3.24966  3.85329  5.86324  4.47047    109 - -
          2.68618  4.42225  2.77519  2.73123  3.46354  2.40513  3.72494  3.29354  2.67741  2.69355  4.24690  2.90347  2.73739  3.18146  2.89801  2.37887  2.77519  2.98518  4.58477  3.61503
          0.01974  4.33061  5.05296  0.61958  0.77255  0.48576  0.95510
     90   2.82352  5.34636  2.08469  1.79012  4.66803  3.41622  3.73143  4.15882  2.04077  3.64093  4.41159  2.87813  2.48024  2.85179  3.05725  2.76108  3.06980  3.72782  5.78194  4.34699    110 - -
          2.68618  4.42225  2.77519  2.73123  3.46354  2.40513  3.72494  3.29354  2.67741  2.69355  4.24690  2.90347  2.73739  3.18146  2.89801  2.37887  2.77519  2.98518  4.58477  3.61503
          0.01974  4.33061  5.05296  0.61958  0.77255  0.48576  0.95510
     91   2.20296  4.47191  4.43565  3.87506  3.28750  4.12657  4.48964  2.41337  3.73746  1.22018  2.13531  4.12191  4.46331  3.95843  3.92514  3.44535  3.25607  2.38950  5.08952  3.95095    111 - -
          2.68618  4.42225  2.77519  2.73123  3.46354  2.40513  3.72494  3.29354  2.67741  2.69355  4.24690  2.90347  2.73739  3.18146  2.89801  2.37887  2.77519  2.98518  4.58477  3.61503
          0.01974  4.33061  5.05296  0.61958  0.77255  0.48576  0.95510
     92   2.68769  4.85331  2.18473  2.52043  2.75210  2.34615  3.77819  3.59224  2.63250  3.20466  4.03027  3.03247  3.90101  2.94844  3.10130  2.17752  2.95244  3.25646  5.43493  4.08611    112 - -
          2.68618  4.42225  2.77519  2.73123  3.46354  2.40513  3.72494  3.29354  2.67741  2.69355  4.24690  2.90347  2.73739  3.18146  2.89801  2.37887  2.77519  2.98518  4.58477  3.61503
          0.01974  4.33061  5.05296  0.61958  0.77255  0.48576  0.95510
     93   2.72464  4.91413  3.02334  2.53450  4.19112  2.40535  3.72883  3.60542  2.04191  2.33736  4.02341  2.37787  3.91600  2.88285  2.88652  2.75504  2.96310  3.27781  5.42687  4.10156    113 - -
          2.68618  4.42225  2.77519  2.73123  3.46354  2.40513  3.72494  3.29354  2.67741  2.69355  4.24690  2.90347  2.73739  3.18146  2.89801  2.37887  2.77519  2.98518  4.58477  3.61503
          0.16477  4.33061  1.97505  0.61958  0.77255  0.48576  0.95510
     94   2.94072  5.10881  3.15110  2.69715  4.51179  3.56098  3.75046  3.98436  2.21569  3.48364  4.33459  1.97317  4.01693  2.90089  1.40215  2.94856  3.17812  3.62646  5.54745  4.27636    114 - -
          2.68618  4.42225  2.77519  2.73123  3.46354  2.40513  3.72494  3.29354  2.67741  2.69355  4.24690  2.90347  2.73739  3.18146  2.89801  2.37887  2.77519  2.98518  4.58477  3.61503
          0.02279  4.18863  4.91097  0.61958  0.77255  0.39014  1.12998
     95   2.71260  4.38733  3.64756  3.08799  2.53922  3.70093  3.95179  2.79013  3.00756  1.89711  3.41294  3.47054  4.07842  2.37583  3.33161  2.96180  2.31718  2.61308  4.92623  3.67347    115 - -
          2.68618  4.42225  2.77519  2.73123  3.46354  2.40513  3.72494  3.29354  2.67741  2.69355  4.24690  2.90347  2.73739  3.18146  2.89801  2.37887  2.77519  2.98518  4.58477  3.61503
          0.01974  4.33061  5.05296  0.61958  0.77255  0.48576  0.95510
     96   2.72452  4.81200  3.19147  2.62597  4.04435  3.55129  3.73135  2.40859  2.44843  3.05043  3.89701  3.11534  2.76707  2.22021  2.27540  2.78630  2.95105  3.13931  5.31487  4.02222    116 - -
          2.68618  4.42225  2.77519  2.73123  3.46354  2.40513  3.72494  3.29354  2.67741  2.69355  4.24690  2.90347  2.73739  3.18146  2.89801  2.37887  2.77519  2.98518  4.58477  3.61503
          0.01974  4.33061  5.05296  0.61958  0.77255  0.48576  0.95510
     97   2.79696  4.31608  4.04620  3.49193  3.36999  3.87399  2.52578  1.95772  3.35378  2.36841  3.39526  3.77753  4.24877  3.65311  3.59640  3.17075  3.03824  1.48353  4.94446  3.69191    117 - -
          2.68618  4.42225  2.77519  2.73123  3.46354  2.40513  3.72494  3.29354  2.67741  2.69355  4.24690  2.90347  2.73739  3.18146  2.89801  2.37887  2.77519  2.98518  4.58477  3.61503
          0.01974  4.33061  5.05296  0.61958  0.77255  0.48576  0.95510
     98   2.81286  5.14733  2.84965  2.47850  4.55998  3.46001  3.76485  4.01488  1.84702  3.53189  4.32975  1.76067  3.93698  2.89783  2.87099  2.15554  3.07034  3.61337  5.67702  4.31768    118 - -
          2.68618  4.42225  2.77519  2.73123  3.46354  2.40513  3.72494  3.29354  2.67741  2.69355  4.24690  2.90347  2.73739  3.18146  2.89801  2.37887  2.77519  2.98518  4.58477  3.61503
          0.01974  4.33061  5.05296  0.61958  0.77255  0.48576  0.95510
     99   2.19836  4.57688  3.26416  2.11379  3.70077  3.56930  3.80568  3.09874  2.71580  2.25942  3.66823  3.20555  3.96479  3.05489  3.11741  2.81469  2.91329  2.85178  5.10520  2.59734    119 - -
          2.68618  4.42225  2.77519  2.73123  3.46354  2.40513  3.72494  3.29354  2.67741  2.69355  4.24690  2.90347  2.73739  3.18146  2.89801  2.37887  2.77519  2.98518  4.58477  3.61503
          0.01974  4.33061  5.05296  0.61958  0.77255  0.48576  0.95510
    100   3.00970  5.44892  2.59807  1.43516  4.76416  3.47482  3.83672  4.25041  2.59492  3.73602  4.56777  2.95558  4.00505  1.58868  3.02475  2.94029  3.26263  3.85415  5.86614  4.46566    120 - -
          2.68618  4.42225  2.77519  2.73123  3.46354  2.40513  3.72494  3.29354  2.67741  2.69355  4.24690  2.90347  2.73739  3.18146  2.89801  2.37887  2.77519  2.98518  4.58477  3.61503
          0.01974  4.33061  5.05296  0.61958  0.77255  0.48576  0.95510
    101   2.95050  4.32459  4.65023  4.08052  2.16725  4.08981  4.19534  2.52735  3.91115  1.65642  3.19394  4.13556  4.41467  4.03138  3.97766  3.40390  3.17868  1.83219  2.41544  3.19116    121 - -
          2.68618  4.42225  2.77519  2.73123  3.46354  2.40513  3.72494  3.29354  2.67741  2.69355  4.24690  2.90347  2.73739  3.18146  2.89801  2.37887  2.77519  2.98518  4.58477  3.61503
          0.01974  4.33061  5.05296  0.61958  0.77255  0.48576  0.95510
    102   3.71599  5.05578  4.92653  4.59182  3.38149  4.56085  5.10890  2.63035  4.35833  0.46396  3.30149  4.82577  4.93204  4.61143  4.44956  4.22449  3.99689  2.78213  5.40054  4.22219    122 - -
          2.68618  4.42225  2.77519  2.73123  3.46354  2.40513  3.72494  3.29354  2.67741  2.69355  4.24690  2.90347  2.73739  3.18146  2.89801  2.37887  2.77519  2.98518  4.58477  3.61503
          0.01974  4.33061  5.05296  0.61958  0.77255  0.48576  0.95510
    103   2.77126  5.06448  3.08419  1.97227  4.37430  3.53534  3.67934  3.78749  1.93736  3.32846  4.12982  3.03714  3.92472  2.80633  2.18403  2.76963  2.99081  2.43733  5.49848  4.17448    123 - -
          2.68618  4.42225  2.77519  2.73123  3.46354  2.40513  3.72494  3.29354  2.67741  2.69355  4.24690  2.90347  2.73739  3.18146  2.89801  2.37887  2.77519  2.98518  4.58477  3.61503
          0.01974  4.33061  5.05296  0.61958  0.77255  0.48576  0.95510
    104   3.14914  5.71024  1.28109  2.28323  5.03070  3.38708  3.98564  4.61377  3.04552  4.10166  4.96525  1.41933  4.03490  3.16115  3.66147  3.03055  3.45816  4.15951  6.22012  4.69243    124 - -
          2.68618  4.42225  2.77519  2.73123  3.46354  2.40513  3.72494  3.29354  2.67741  2.69355  4.24690  2.90347  2.73739  3.18146  2.89801  2.37887  2.77519  2.98518  4.58477  3.61503
          0.01974  4.33061  5.05296  0.61958  0.77255  0.48576  0.95510
    105   3.47799  5.13131  4.13685  4.05774  4.97528  3.79432  5.07395  4.66981  4.16053  4.23196  5.31658  4.30801  0.29416  4.53292  4.33147  3.66482  3.95839  4.25644  6.00715  5.10931    125 - -
          2.68618  4.42225  2.77519  2.73123  3.46354  2.40513  3.72494  3.29354  2.67741  2.69355  4.24690  2.90347  2.73739  3.18146  2.89801  2.37887  2.77519  2.98518  4.58477  3.61503
          0.01974  4.33061  5.05296  0.61958  0.77255  0.48576  0.95510
    106   1.74747  5.12348  2.86700  1.99790  4.46738  3.47701  3.73676  3.89187  1.87339  3.43704  4.24017  2.99290  3.92737  2.87002  2.86545  2.78401  3.04008  3.51898  5.61179  4.25722    126 - -
          2.68618  4.42225  2.77519  2.73123  3.46354  2.40513  3.72494  3.29354  2.67741  2.69355  4.24690  2.90347  2.73739  3.18146  2.89801  2.37887  2.77519  2.98518  4.58477  3.61503
          0.01974  4.33061  5.05296  0.61958  0.77255  0.48576  0.95510
    107   4.12876  5.24668  5.00855  4.77655  2.05784  4.73244  3.62097  3.86850  4.52912  3.12677  4.41605  4.35554  5.02947  4.45223  4.49625  4.13643  4.33957  3.78008  1.85248  0.77275    127 - -
          2.68618  4.42225  2.77519  2.73123  3.46354  2.40513  3.72494  3.29354  2.67741  2.69355  4.24690  2.90347  2.73739  3.18146  2.89801  2.37887  2.77519  2.98518  4.58477  3.61503
          0.01974  4.33061  5.05296  0.61958  0.77255  0.48576  0.95510
    108   1.86436  4.84251  3.52342  2.99841  4.45124  3.53421  3.95168  3.80420  2.44795  3.40849  4.28999  3.36869  4.06143  3.12798  1.19735  2.92695  3.14708  3.44782  5.59507  4.37301    128 - -
          2.68618  4.42225  2.77519  2.73123  3.46354  2.40513  3.72494  3.29354  2.67741  2.69355  4.24690  2.90347  2.73739  3.18146  2.89801  2.37887  2.77519  2.98518  4.58477  3.61503
          0.01974  4.33061  5.05296  0.61958  0.77255  0.48576  0.95510
    109   3.33543  4.59074  5.23028  4.75769  3.80107  4.79506  5.46360  0.87248  4.65745  2.24681  3.57296  4.93756  5.07179  4.90713  4.82791  4.21432  3.60271  1.34318  5.85859  4.65569    129 - -
          2.68618  4.42225  2.77519  2.73123  3.46354  2.40513  3.72494  3.29354  2.67741  2.69355  4.24690  2.90347  2.73739  3.18146  2.89801  2.37887  2.77519  2.98518  4.58477  3.61503
          0.01974  4.33061  5.05296  0.61958  0.77255  0.48576  0.95510
    110   3.19138  4.83590  2.18405  3.36284  1.49243  4.01367  3.71990  3.37206  3.38966  2.90240  3.94985  3.65865  4.39422  3.60723  3.70804  3.31761  3.42372  3.18311  4.16535  1.72134    130 - -
          2.68618  4.42225  2.77519  2.73123  3.46354  2.40513  3.72494  3.29354  2.67741  2.69355  4.24690  2.90347  2.73739  3.18146  2.89801  2.37887  2.77519  2.98518  4.58477  3.61503
          0.01974  4.33061  5.05296  0.61958  0.77255  0.48576  0.95510
    111   3.18339  4.47810  5.03995  4.49555  2.33111  4.52410  4.92219  1.49272  4.37049  2.07166  3.34558  4.62489  4.79901  4.52610  4.47231  3.87849  3.42542  1.20118  5.32109  4.11039    131 - -
          2.68618  4.42225  2.77519  2.73123  3.46354  2.40513  3.72494  3.29354  2.67741  2.69355  4.24690  2.90347  2.73739  3.18146  2.89801  2.37887  2.77519  2.98518  4.58477  3.61503
          0.01974  4.33061  5.05296  0.61958  0.77255  0.48576  0.95510
    112   1.85867  4.38670  3.61961  3.14627  3.85092  3.39864  4.11291  3.13389  3.09775  1.96940  3.80714  3.44996  3.97359  3.41754  3.43200  1.66019  2.91321  2.84811  5.29270  4.05528    132 - -
          2.68618  4.42225  2.77519  2.73123  3.46354  2.40513  3.72494  3.29354  2.67741  2.69355  4.24690  2.90347  2.73739  3.18146  2.89801  2.37887  2.77519  2.98518  4.58477  3.61503
          0.01974  4.33061  5.05296  0.61958  0.77255  0.48576  0.95510
    113   3.10582  4.49889  4.65736  4.08059  3.02104  4.24136  4.39633  2.52273  3.88965  1.40985  2.04351  4.24139  4.53026  4.05880  4.00434  3.55741  3.32968  2.55730  1.99901  3.51248    133 - -
          2.68618  4.42225  2.77519  2.73123  3.46354  2.40513  3.72494  3.29354  2.67741  2.69355  4.24690  2.90347  2.73739  3.18146  2.89801  2.37887  2.77519  2.98518  4.58477  3.61503
          0.01974  4.33061  5.05296  0.61958  0.77255  0.48576  0.95510
    114   2.11187  5.07126  2.10413  1.99118  4.34834  3.44329  3.72221  3.77070  2.53821  2.51585  4.15236  2.94424  3.88975  2.85959  3.02847  2.73051  2.98337  3.41281  5.56293  4.18463    134 - -
          2.68618  4.42225  2.77519  2.73123  3.46354  2.40513  3.72494  3.29354  2.67741  2.69355  4.24690  2.90347  2.73739  3.18146  2.89801  2.37887  2.77519  2.98518  4.58477  3.61503
          0.01974  4.33061  5.05296  0.61958  0.77255  0.48576  0.95510
    115   3.03100  5.61625  1.40090  1.63888  4.92108  3.39268  3.87701  4.43974  2.83990  3.91943  4.73680  2.85014  2.44351  3.02677  3.42096  2.92609  3.30689  3.99862  6.06996  4.57418    135 - -
          2.68621  4.42228  2.77523  2.73127  3.46357  2.40516  3.72498  3.29357  2.67744  2.69358  4.24693  2.90350  2.73743  3.18150  2.89804  2.37853  2.77523  2.98522  4.58480  3.61506
          0.20253  1.73190  5.05296  0.23555  1.56128  0.48576  0.95510
    116   3.09083  5.73506  1.76748  1.32402  5.02255  3.38653  3.90323  4.56079  2.90326  4.02274  4.85052  1.87419  3.99566  3.05776  3.50801  2.96583  3.37221  4.10655  6.16731  4.64122    137 - -
          2.68618  4.42225  2.77519  2.73123  3.46354  2.40513  3.72494  3.29354  2.67741  2.69355  4.24690  2.90347  2.73739  3.18146  2.89801  2.37887  2.77519  2.98518  4.58477  3.61503
          0.01974  4.33061  5.05296  0.61958  0.77255  0.48576  0.95510
    117   2.68222  4.89992  2.38455  2.48776  4.17195  3.47138  3.71299  3.55024  2.09568  3.17976  3.99677  3.00948  3.88649  2.86107  2.96596  2.70954  2.25268  2.35560  5.42445  4.08296    138 - -
          2.68618  4.42225  2.77519  2.73123  3.46354  2.40513  3.72494  3.29354  2.67741  2.69355  4.24690  2.90347  2.73739  3.18146  2.89801  2.37887  2.77519  2.98518  4.58477  3.61503
          0.01974  4.33061  5.05296  0.61958  0.77255  0.48576  0.95510
    118   2.89189  4.38124  4.14698  3.60189  2.12860  3.92578  3.92562  2.79069  3.49412  1.90553  3.43082  3.80228  2.39402  3.70474  3.70053  3.21550  3.12296  2.63174  4.41608  2.06735    139 - -
          2.68618  4.42225  2.77519  2.73123  3.46354  2.40513  3.72494  3.29354  2.67741  2.69355  4.24690  2.90347  2.73739  3.18146  2.89801  2.37887  2.77519  2.98518  4.58477  3.61503
          0.01974  4.33061  5.05296  0.61958  0.77255  0.48576  0.95510
    119   2.76940  5.25403  2.25517  1.97966  4.59934  3.45717  3.67297  4.07201  1.87957  3.54497  4.30626  2.92409  3.88465  2.78210  2.16243  2.72337  3.00072  3.64725  5.66843  4.27373    140 - -
          2.68618  4.42225  2.77519  2.73123  3.46354  2.40513  3.72494  3.29354  2.67741  2.69355  4.24690  2.90347  2.73739  3.18146  2.89801  2.37887  2.77519  2.98518  4.58477  3.61503
          0.01974  4.33061  5.05296  0.61958  0.77255  0.48576  0.95510
    120   2.88027  5.40372  1.89459  1.49892  4.72373  3.42264  3.76471  4.21587  2.58369  3.69631  4.47926  2.88436  3.92541  2.89166  2.28641  2.81027  3.13005  3.78734  5.83433  4.39745    141 - -
          2.68618  4.42225  2.77519  2.73123  3.46354  2.40513  3.72494  3.29354  2.67741  2.69355  4.24690  2.90347  2.73739  3.18146  2.89801  2.37887  2.77519  2.98518  4.58477  3.61503
          0.01974  4.33061  5.05296  0.61958  0.77255  0.48576  0.95510
    121   3.71599  5.05578  4.92653  4.59182  3.38149  4.56085  5.10890  2.63035  4.35833  0.46396  3.30149  4.82577  4.93204  4.61143  4.44956  4.22449  3.99689  2.78213  5.40054  4.22219    142 - -
          2.68618  4.42225  2.77519  2.73123  3.46354  2.40513  3.72494  3.29354  2.67741  2.69355  4.24690  2.90347  2.73739  3.18146  2.89801  2.37887  2.77519  2.98518  4.58477  3.61503
          0.01974  4.33061  5.05296  0.61958  0.77255  0.48576  0.95510
    122   3.04575  5.34986  3.29378  2.07434  4.79135  3.69658  3.71047  4.17241  1.34598  3.59453  4.41324  3.17725  4.07402  2.82761  1.78806  3.01054  3.23014  3.80246  5.64391  4.40181    143 - -
          2.68618  4.42225  2.77519  2.73123  3.46354  2.40513  3.72494  3.29354  2.67741  2.69355  4.24690  2.90347  2.73739  3.18146  2.89801  2.37887  2.77519  2.98518  4.58477  3.61503
          0.01974  4.33061  5.05296  0.61958  0.77255  0.48576  0.95510
    123   3.00934  5.58611  1.40696  2.27391  4.88522  3.39836  3.85679  4.40969  2.78690  3.88513  4.69649  2.08804  3.97177  2.02885  3.34630  2.90944  3.28012  3.96989  6.02682  4.53980    144 - -
          2.68618  4.42225  2.77519  2.73123  3.46354  2.40513  3.72494  3.29354  2.67741  2.69355  4.24690  2.90347  2.73739  3.18146  2.89801  2.37887  2.77519  2.98518  4.58477  3.61503
          0.01974  4.33061  5.05296  0.61958  0.77255  0.48576  0.95510
    124   2.80028  4.72102  3.46905  2.87786  3.94641  3.63686  3.84252  3.25824  2.48852  2.22930  3.83598  3.30472  4.04393  3.05191  1.68951  2.92194  2.17829  3.01571  5.27479  4.02763    145 - -
          2.68618  4.42225  2.77519  2.73123  3.46354  2.40513  3.72494  3.29354  2.67741  2.69355  4.24690  2.90347  2.73739  3.18146  2.89801  2.37887  2.77519  2.98518  4.58477  3.61503
          0.01974  4.33061  5.05296  0.61958  0.77255  0.48576  0.95510
    125   3.71599  5.05578  4.92653  4.59182  3.38149  4.56085  5.10890  2.63035  4.35833  0.46396  3.30149  4.82577  4.93204  4.61143  4.44956  4.22449  3.99689  2.78213  5.40054  4.22219    146 - -
          2.68618  4.42225  2.77519  2.73123  3.46354  2.40513  3.72494  3.29354  2.67741  2.69355  4.24690  2.90347  2.73739  3.18146  2.89801  2.37887  2.77519  2.98518  4.58477  3.61503
          0.01974  4.33061  5.05296  0.61958  0.77255  0.48576  0.95510
    126   2.79992  5.04937  2.90854  1.64875  4.27612  3.50931  3.74515  3.69337  2.48349  2.26440  4.10559  3.02141  3.94305  2.25995  2.90216  2.80490  3.03352  3.37737  5.50902  4.16431    147 - -
          2.68618  4.42225  2.77519  2.73123  3.46354  2.40513  3.72494  3.29354  2.67741  2.69355  4.24690  2.90347  2.73739  3.18146  2.89801  2.37887  2.77519  2.98518  4.58477  3.61503
          0.01974  4.33061  5.05296  0.61958  0.77255  0.48576  0.95510
    127   2.02823  4.97439  2.87442  2.51754  4.30807  3.43118  2.56169  3.81182  2.60370  3.38812  4.20752  1.73955  3.92681  2.96637  3.04345  2.77058  3.02746  3.44120  5.55510  4.18363    148 - -
          2.68618  4.42225  2.77519  2.73123  3.46354  2.40513  3.72494  3.29354  2.67741  2.69355  4.24690  2.90347  2.73739  3.18146  2.89801  2.37887  2.77519  2.98518  4.58477  3.61503
          0.01974  4.33061  5.05296  0.61958  0.77255  0.48576  0.95510
    128   2.65347  4.64169  3.18293  2.68651  2.49922  2.43790  3.80793  3.29926  2.68900  2.95510  3.81206  3.15634  3.93035  2.36070  3.10814  2.21186  2.91379  3.01200  5.22144  3.91043    149 - -
          2.68618  4.42225  2.77519  2.73123  3.46354  2.40513  3.72494  3.29354  2.67741  2.69355  4.24690  2.90347  2.73739  3.18146  2.89801  2.37887  2.77519  2.98518  4.58477  3.61503
          0.01974  4.33061  5.05296  0.61958  0.77255  0.48576  0.95510
    129   2.80289  5.10335  3.13866  2.08811  4.42962  3.56169  3.67540  3.84481  1.79763  3.36298  2.78851  3.05856  3.94282  2.79863  2.03805  2.79651  3.01628  3.48631  5.51354  4.20126    150 - -
          2.68618  4.42225  2.77519  2.73123  3.46354  2.40513  3.72494  3.29354  2.67741  2.69355  4.24690  2.90347  2.73739  3.18146  2.89801  2.37887  2.77519  2.98518  4.58477  3.61503
          0.01974  4.33061  5.05296  0.61958  0.77255  0.48576  0.95510
    130   2.58509  4.40483  3.49576  2.97408  2.37135  3.47265  3.95219  3.08269  2.94399  2.78656  3.67059  3.34950  2.64975  3.25334  3.30817  2.07018  2.22775  2.81405  5.12208  3.86666    151 - -
          2.68618  4.42225  2.77519  2.73123  3.46354  2.40513  3.72494  3.29354  2.67741  2.69355  4.24690  2.90347  2.73739  3.18146  2.89801  2.37887  2.77519  2.98518  4.58477  3.61503
          0.01974  4.33061  5.05296  0.61958  0.77255  0.48576  0.95510
    131   2.80153  4.72817  3.36615  2.80411  3.86887  3.64233  2.48358  1.98741  1.90668  2.92882  3.81871  3.25272  4.02821  3.01659  2.80006  2.91323  3.02215  3.01132  5.20162  3.92096    152 - -
          2.68618  4.42225  2.77519  2.73123  3.46354  2.40513  3.72494  3.29354  2.67741  2.69355  4.24690  2.90347  2.73739  3.18146  2.89801  2.37887  2.77519  2.98518  4.58477  3.61503
          0.01974  4.33061  5.05296  0.61958  0.77255  0.48576  0.95510
    132   4.16758  5.24956  5.09460  4.90460  1.11203  4.78878  3.62481  3.78515  4.71708  3.02390  4.34682  4.40086  5.06991  4.52299  4.62917  4.18317  4.37767  3.72900  3.72163  0.93278    153 - -
          2.68618  4.42225  2.77519  2.73123  3.46354  2.40513  3.72494  3.29354  2.67741  2.69355  4.24690  2.90347  2.73739  3.18146  2.89801  2.37887  2.77519  2.98518  4.58477  3.61503
          0.01974  4.33061  5.05296  0.61958  0.77255  0.48576  0.95510
    133   2.98243  4.39725  4.55051  4.01765  3.65440  4.18456  4.69975  1.53623  3.91373  2.38583  3.52730  4.23697  4.56717  4.17603  4.12982  3.52884  1.81592  1.45484  5.37995  4.17663    154 - -
          2.68618  4.42225  2.77519  2.73123  3.46354  2.40513  3.72494  3.29354  2.67741  2.69355  4.24690  2.90347  2.73739  3.18146  2.89801  2.37887  2.77519  2.98518  4.58477  3.61503
          0.01974  4.33061  5.05296  0.61958  0.77255  0.48576  0.95510
    134   3.47799  5.13131  4.13685  4.05774  4.97528  3.79432  5.07395  4.66981  4.16053  4.23196  5.31658  4.30801  0.29416  4.53292  4.33147  3.66482  3.95839  4.25644  6.00715  5.10931    155 - -
          2.68618  4.42225  2.77519  2.73123  3.46354  2.40513  3.72494  3.29354  2.67741  2.69355  4.24690  2.90347  2.73739  3.18146  2.89801  2.37887  2.77519  2.98518  4.58477  3.61503
          0.01974  4.33061  5.05296  0.61958  0.77255  0.48576  0.95510
    135   2.96693  4.70797  3.69128  3.35022  2.86322  3.72452  3.89167  3.45373  3.30976  3.04266  4.05276  3.61948  4.25483  3.62319  3.59255  1.95942  3.29299  3.20423  4.47032  1.14159    156 - -
          2.68618  4.42225  2.77519  2.73123  3.46354  2.40513  3.72494  3.29354  2.67741  2.69355  4.24690  2.90347  2.73739  3.18146  2.89801  2.37887  2.77519  2.98518  4.58477  3.61503
          0.01974  4.33061  5.05296  0.61958  0.77255  0.48576  0.95510
    136   3.71599  5.05578  4.92653  4.59182  3.38149  4.56085  5.10890  2.63035  4.35833  0.46396  3.30149  4.82577  4.93204  4.61143  4.44956  4.22449  3.99689  2.78213  5.40054  4.22219    157 - -
          2.68618  4.42225  2.77519  2.73123  3.46354  2.40513  3.72494  3.29354  2.67741  2.69355  4.24690  2.90347  2.73739  3.18146  2.89801  2.37887  2.77519  2.98518  4.58477  3.61503
          0.01974  4.33061  5.05296  0.61958  0.77255  0.48576  0.95510
    137   3.33563  5.04038  4.10033  4.06814  5.15443  0.27765  5.13434  4.89106  4.30984  4.47598  5.47266  4.26710  4.44275  4.59852  4.47168  3.52422  3.85113  4.33025  6.10332  5.28015    158 - -
          2.68618  4.42225  2.77519  2.73123  3.46354  2.40513  3.72494  3.29354  2.67741  2.69355  4.24690  2.90347  2.73739  3.18146  2.89801  2.37887  2.77519  2.98518  4.58477  3.61503
          0.01974  4.33061  5.05296  0.61958  0.77255  0.48576  0.95510
    138   2.84088  4.47906  3.81472  3.24555  3.59037  3.84066  4.09889  2.56133  2.11659  1.89005  3.51262  3.61731  4.21484  3.42633  3.27376  3.12827  3.07650  1.62301  5.13365  3.91236    159 - -
          2.68618  4.42225  2.77519  2.73123  3.46354  2.40513  3.72494  3.29354  2.67741  2.69355  4.24690  2.90347  2.73739  3.18146  2.89801  2.37887  2.77519  2.98518  4.58477  3.61503
          0.01974  4.33061  5.05296  0.61958  0.77255  0.48576  0.95510
    139   1.89101  4.61173  3.16423  2.83527  4.49502  3.24263  4.08132  3.93835  2.96054  3.55674  4.36204  2.00084  3.88816  3.26961  3.38013  1.46257  2.94679  3.44377  5.76335  4.46301    160 - -
          2.68618  4.42225  2.77519  2.73123  3.46354  2.40513  3.72494  3.29354  2.67741  2.69355  4.24690  2.90347  2.73739  3.18146  2.89801  2.37887  2.77519  2.98518  4.58477  3.61503
          0.01974  4.33061  5.05296  0.61958  0.77255  0.48576  0.95510
    140   3.00300  5.57562  1.71589  1.37930  4.89015  3.39092  3.86267  4.40550  2.81108  3.88735  4.69848  2.85174  3.96875  3.00956  3.38500  2.10914  3.27750  3.96415  6.03871  4.54886    161 - -
          2.68618  4.42225  2.77519  2.73123  3.46354  2.40513  3.72494  3.29354  2.67741  2.69355  4.24690  2.90347  2.73739  3.18146  2.89801  2.37887  2.77519  2.98518  4.58477  3.61503
          0.01974  4.33061  5.05296  0.61958  0.77255  0.48576  0.95510
    141   3.79678  5.11276  4.60855  4.23937  1.55581  4.52201  1.34031  3.71658  4.10880  3.06864  4.26935  4.13752  4.83538  4.16334  4.23294  3.85776  4.01180  3.58549  3.79541  1.51914    162 - -
          2.68618  4.42225  2.77519  2.73123  3.46354  2.40513  3.72494  3.29354  2.67741  2.69355  4.24690  2.90347  2.73739  3.18146  2.89801  2.37887  2.77519  2.98518  4.58477  3.61503
          0.01974  4.33061  5.05296  0.61958  0.77255  0.48576  0.95510
    142   3.45025  4.72680  5.24368  4.67370  3.26176  4.78031  5.11908  1.37462  4.53339  1.24804  1.95218  4.86895  4.94061  4.57953  4.58978  4.13927  3.67097  2.25803  5.35084  4.30862    163 - -
          2.68618  4.42225  2.77519  2.73123  3.46354  2.40513  3.72494  3.29354  2.67741  2.69355  4.24690  2.90347  2.73739  3.18146  2.89801  2.37887  2.77519  2.98518  4.58477  3.61503
          0.01974  4.33061  5.05296  0.61958  0.77255  0.48576  0.95510
    143   0.51481  4.49254  4.00070  3.84337  4.58109  3.29991  4.79984  3.78203  3.87378  3.63951  4.63781  3.85386  4.08416  4.17393  4.07295  2.84810  3.15851  3.35047  5.95721  4.82118    164 - -
          2.68618  4.42225  2.77519  2.73123  3.46354  2.40513  3.72494  3.29354  2.67741  2.69355  4.24690  2.90347  2.73739  3.18146  2.89801  2.37887  2.77519  2.98518  4.58477  3.61503
          0.01974  4.33061  5.05296  0.61958  0.77255  0.48576  0.95510
    144   2.98794  5.28673  3.18886  2.65784  4.69717  3.64463  3.72083  4.10103  1.75999  3.55542  4.37221  1.65484  4.04324  2.84343  1.93927  2.96087  3.18901  3.73128  5.63161  4.36289    165 - -
          2.68618  4.42225  2.77519  2.73123  3.46354  2.40513  3.72494  3.29354  2.67741  2.69355  4.24690  2.90347  2.73739  3.18146  2.89801  2.37887  2.77519  2.98518  4.58477  3.61503
          0.01974  4.33061  5.05296  0.61958  0.77255  0.48576  0.95510
    145   3.49724  4.75634  5.27440  4.75015  3.37803  4.87064  5.27260  1.16212  4.59426  1.12853  3.16476  4.96215  5.04289  4.70968  4.68523  4.26563  3.73249  2.07328  5.50153  4.40206    166 - -
          2.68618  4.42225  2.77519  2.73123  3.46354  2.40513  3.72494  3.29354  2.67741  2.69355  4.24690  2.90347  2.73739  3.18146  2.89801  2.37887  2.77519  2.98518  4.58477  3.61503
          0.01974  4.33061  5.05296  0.61958  0.77255  0.48576  0.95510
    146   2.74452  5.11972  2.14902  2.39213  4.52397  3.39529  3.76255  3.99092  2.58872  3.52269  4.30614  2.25604  3.88736  2.89408  3.09093  2.04681  2.14279  3.57555  5.69744  4.29753    167 - -
          2.68618  4.42225  2.77519  2.73123  3.46354  2.40513  3.72494  3.29354  2.67741  2.69355  4.24690  2.90347  2.73739  3.18146  2.89801  2.37887  2.77519  2.98518  4.58477  3.61503
          0.01974  4.33061  5.05296  0.61958  0.77255  0.48576  0.95510
    147   3.18293  4.85745  2.12360  3.31227  1.78846  3.99452  3.71417  3.40301  3.34506  2.92943  3.97272  3.62577  4.37779  3.57084  3.67674  3.29601  3.41557  3.20898  4.18114  1.48830    168 - -
          2.68618  4.42225  2.77519  2.73123  3.46354  2.40513  3.72494  3.29354  2.67741  2.69355  4.24690  2.90347  2.73739  3.18146  2.89801  2.37887  2.77519  2.98518  4.58477  3.61503
          0.01974  4.33061  5.05296  0.61958  0.77255  0.48576  0.95510
    148   2.74746  4.74607  3.09248  2.13459  3.90910  3.54767  2.50690  3.28907  2.64014  2.97798  3.85338  3.14326  3.97365  3.01921  3.03938  2.83683  2.98668  1.83036  5.26479  3.95374    169 - -
          2.68618  4.42225  2.77519  2.73123  3.46354  2.40513  3.72494  3.29354  2.67741  2.69355  4.24690  2.90347  2.73739  3.18146  2.89801  2.37887  2.77519  2.98518  4.58477  3.61503
          0.01974  4.33061  5.05296  0.61958  0.77255  0.48576  0.95510
    149   2.89684  5.30480  2.67882  1.78544  4.66043  1.81874  3.78631  4.11923  1.98428  3.62538  4.42954  2.95225  3.95717  2.92228  2.97479  2.85019  3.14786  3.71924  5.77242  4.38591    170 - -
          2.68618  4.42225  2.77519  2.73123  3.46354  2.40513  3.72494  3.29354  2.67741  2.69355  4.24690  2.90347  2.73739  3.18146  2.89801  2.37887  2.77519  2.98518  4.58477  3.61503
          0.01974  4.33061  5.05296  0.61958  0.77255  0.48576  0.95510
    150   2.79113  5.11040  3.08133  1.99180  4.42042  3.54247  3.67505  3.85696  1.91383  3.37458  4.17097  3.03610  3.93127  2.79867  2.15609  2.78081  3.00807  3.49250  5.51931  2.58343    171 - -
          2.68618  4.42225  2.77519  2.73123  3.46354  2.40513  3.72494  3.29354  2.67741  2.69355  4.24690  2.90347  2.73739  3.18146  2.89801  2.37887  2.77519  2.98518  4.58477  3.61503
          0.01974  4.33061  5.05296  0.61958  0.77255  0.48576  0.95510
    151   2.97646  4.35465  4.61561  4.05680  2.01516  4.10228  4.15046  2.55515  3.89803  1.58579  3.24436  4.11881  4.42840  4.02214  3.97920  3.41525  3.20470  1.92600  4.52358  2.23667    172 - -
          2.68618  4.42225  2.77519  2.73123  3.46354  2.40513  3.72494  3.29354  2.67741  2.69355  4.24690  2.90347  2.73739  3.18146  2.89801  2.37887  2.77519  2.98518  4.58477  3.61503
          0.01974  4.33061  5.05296  0.61958  0.77255  0.48576  0.95510
    152   2.83891  5.23518  2.64120  1.49572  4.58946  3.41852  3.79102  4.04762  2.61957  3.58372  4.38510  2.20917  3.92768  2.93028  3.11041  2.80179  2.16667  3.64770  5.75814  4.35184    173 - -
          2.68618  4.42225  2.77519  2.73123  3.46354  2.40513  3.72494  3.29354  2.67741  2.69355  4.24690  2.90347  2.73739  3.18146  2.89801  2.37887  2.77519  2.98518  4.58477  3.61503
          0.01974  4.33061  5.05296  0.61958  0.77255  0.48576  0.95510
    153   1.71493  4.48835  3.42529  2.95525  3.81228  3.51547  3.99731  2.13324  2.93891  2.83550  3.75217  2.23173  4.00772  3.27043  3.30880  2.83514  2.94855  2.72674  5.24587  3.98698    174 - -
          2.68618  4.42225  2.77519  2.73123  3.46354  2.40513  3.72494  3.29354  2.67741  2.69355  4.24690  2.90347  2.73739  3.18146  2.89801  2.37887  2.77519  2.98518  4.58477  3.61503
          0.01974  4.33061  5.05296  0.61958  0.77255  0.48576  0.95510
    154   2.73475  4.70247  3.17016  1.75176  3.93367  3.57072  3.86355  2.20433  2.71686  2.90178  3.81863  3.19295  3.99656  3.06947  3.13250  2.84834  2.31709  2.81489  5.32115  4.02973    175 - -
          2.68618  4.42225  2.77519  2.73123  3.46354  2.40513  3.72494  3.29354  2.67741  2.69355  4.24690  2.90347  2.73739  3.18146  2.89801  2.37887  2.77519  2.98518  4.58477  3.61503
          0.01974  4.33061  5.05296  0.61958  0.77255  0.48576  0.95510
    155   2.81006  5.03661  3.07043  1.60193  4.29878  3.55354  3.72402  3.70088  2.36854  2.44163  4.10355  3.07255  3.95921  2.86691  2.17568  2.82179  3.03349  3.38044  5.48020  4.16285    176 - -
          2.68618  4.42225  2.77519  2.73123  3.46354  2.40513  3.72494  3.29354  2.67741  2.69355  4.24690  2.90347  2.73739  3.18146  2.89801  2.37887  2.77519  2.98518  4.58477  3.61503
          0.33515  4.33061  1.30340  0.61958  0.77255  0.48576  0.95510
    156   2.75151  4.86951  2.92080  2.59100  4.41030  1.92840  3.78455  3.83920  1.57053  3.40734  4.25880  3.05725  3.89025  2.95464  2.73385  2.79075  3.04966  3.45944  5.53563  4.26672    177 - -
          2.68618  4.42225  2.77519  2.73123  3.46354  2.40513  3.72494  3.29354  2.67741  2.69355  4.24690  2.90347  2.73739  3.18146  2.89801  2.37887  2.77519  2.98518  4.58477  3.61503
          0.02697  4.02243  4.74478  0.61958  0.77255  0.32605  1.27930
    157   2.86830  4.41063  4.13992  3.60588  3.41736  3.91450  4.33382  2.45419  3.48749  1.37800  3.33400  3.88543  2.45227  3.76639  3.73025  3.23744  3.13283  1.86406  5.09877  3.90716    178 - -
          2.68618  4.42225  2.77519  2.73123  3.46354  2.40513  3.72494  3.29354  2.67741  2.69355  4.24690  2.90347  2.73739  3.18146  2.89801  2.37887  2.77519  2.98518  4.58477  3.61503
          0.01974  4.33061  5.05296  0.61958  0.77255  0.48576  0.95510
    158   2.06184  4.96879  1.50253  2.50192  4.52251  3.35553  3.89889  3.91559  2.78465  3.53836  4.35678  3.01589  3.92031  3.05804  3.27828  2.75775  2.21455  3.50677  5.75949  4.38498    179 - -
          2.68618  4.42225  2.77519  2.73123  3.46354  2.40513  3.72494  3.29354  2.67741  2.69355  4.24690  2.90347  2.73739  3.18146  2.89801  2.37887  2.77519  2.98518  4.58477  3.61503
          0.01974  4.33061  5.05296  0.61958  0.77255  0.48576  0.95510
    159   2.96765  5.52024  1.48396  2.29286  4.83385  3.40870  3.82648  4.34185  2.04349  3.81941  4.62086  1.96399  3.95861  2.96592  3.23955  2.87902  3.23078  3.90681  5.95939  4.49440    180 - -
          2.68618  4.42225  2.77519  2.73123  3.46354  2.40513  3.72494  3.29354  2.67741  2.69355  4.24690  2.90347  2.73739  3.18146  2.89801  2.37887  2.77519  2.98518  4.58477  3.61503
          0.01974  4.33061  5.05296  0.61958  0.77255  0.48576  0.95510
    160   2.58077  4.34939  3.67140  3.18008  2.44900  3.46060  4.06509  3.03820  3.13553  2.77015  3.68579  3.47933  3.99833  3.43207  3.45612  2.12068  1.57633  2.77483  5.09562  3.81428    181 - -
          2.68624  4.42231  2.77526  2.73129  3.46360  2.40519  3.72501  3.29360  2.67747  2.69361  4.24696  2.90353  2.73702  3.18152  2.89807  2.37893  2.77526  2.98456  4.58483  3.61509
          0.38008  1.17183  5.05296  0.15722  1.92768  0.48576  0.95510
    161   2.55318  2.66808  3.62023  3.09950  3.73179  3.43700  4.03552  3.05492  3.05092  2.80468  3.69124  2.23259  3.96486  3.35533  3.39117  2.12669  2.87843  2.02701  5.16551  3.93456    183 - -
          2.68618  4.42225  2.77519  2.73123  3.46354  2.40513  3.72494  3.29354  2.67741  2.69355  4.24690  2.90347  2.73739  3.18146  2.89801  2.37887  2.77519  2.98518  4.58477  3.61503
          0.01974  4.33061  5.05296  0.61958  0.77255  0.48576  0.95510
    162   2.82111  5.20699  2.80639  1.96742  4.56051  3.46905  3.73391  4.01095  1.86149  3.52187  4.31428  2.96786  3.92738  2.86120  2.86835  1.73149  3.06297  3.61623  5.67120  4.30029    184 - -
          2.68618  4.42225  2.77519  2.73123  3.46354  2.40513  3.72494  3.29354  2.67741  2.69355  4.24690  2.90347  2.73739  3.18146  2.89801  2.37887  2.77519  2.98518  4.58477  3.61503
          0.01974  4.33061  5.05296  0.61958  0.77255  0.48576  0.95510
    163   3.32991  4.58377  5.22213  4.69701  3.60398  4.77404  5.27585  1.51206  4.59140  1.51078  3.38569  4.87548  4.99992  4.76064  4.71742  4.15480  3.57478  1.13002  5.62605  4.48309    185 - -
          2.68618  4.42225  2.77519  2.73123  3.46354  2.40513  3.72494  3.29354  2.67741  2.69355  4.24690  2.90347  2.73739  3.18146  2.89801  2.37887  2.77519  2.98518  4.58477  3.61503
          0.01974  4.33061  5.05296  0.61958  0.77255  0.48576  0.95510
    164   3.12098  5.59367  1.00463  2.34643  4.66447  3.43562  2.33045  4.43612  2.94790  3.92774  4.79326  2.92384  4.04358  3.13581  3.50333  3.02389  3.40863  4.02464  5.92873  4.41660    186 - -
          2.68618  4.42225  2.77519  2.73123  3.46354  2.40513  3.72494  3.29354  2.67741  2.69355  4.24690  2.90347  2.73739  3.18146  2.89801  2.37887  2.77519  2.98518  4.58477  3.61503
          0.01974  4.33061  5.05296  0.61958  0.77255  0.48576  0.95510
    165   2.42063  4.36633  3.67399  3.38721  4.52832  3.14034  4.44570  3.91762  3.41163  3.63514  4.47144  3.52180  3.89653  3.71804  3.71225  0.93293  1.93763  3.36809  5.87379  4.65636    187 - -
          2.68618  4.42225  2.77519  2.73123  3.46354  2.40513  3.72494  3.29354  2.67741  2.69355  4.24690  2.90347  2.73739  3.18146  2.89801  2.37887  2.77519  2.98518  4.58477  3.61503
          0.01974  4.33061  5.05296  0.61958  0.77255  0.48576  0.95510
    166   3.01409  4.37730  4.67542  4.11703  3.51505  4.27259  4.68123  1.55399  4.00044  1.78379  3.39342  4.31010  4.59623  4.21900  4.16825  3.60046  2.18360  1.54824  5.25718  4.07575    188 - -
          2.68618  4.42225  2.77519  2.73123  3.46354  2.40513  3.72494  3.29354  2.67741  2.69355  4.24690  2.90347  2.73739  3.18146  2.89801  2.37887  2.77519  2.98518  4.58477  3.61503
          0.01974  4.33061  5.05296  0.61958  0.77255  0.48576  0.95510
    167   3.22340  4.54923  4.96049  4.40223  2.04321  4.46896  4.72853  2.22839  4.26129  1.40578  3.15185  4.53801  4.72853  4.36742  4.34382  3.80955  3.45501  1.41143  5.07381  3.83140    189 - -
          2.68618  4.42225  2.77519  2.73123  3.46354  2.40513  3.72494  3.29354  2.67741  2.69355  4.24690  2.90347  2.73739  3.18146  2.89801  2.37887  2.77519  2.98518  4.58477  3.61503
          0.01974  4.33061  5.05296  0.61958  0.77255  0.48576  0.95510
    168   2.84334  4.53239  3.88620  3.48090  3.74873  3.70582  4.37915  1.78804  3.38039  2.58693  3.72493  3.77081  1.34723  3.73852  3.65607  3.12125  3.18153  2.53821  5.35663  4.11072    190 - -
          2.68618  4.42225  2.77519  2.73123  3.46354  2.40513  3.72494  3.29354  2.67741  2.69355  4.24690  2.90347  2.73739  3.18146  2.89801  2.37887  2.77519  2.98518  4.58477  3.61503
          0.01974  4.33061  5.05296  0.61958  0.77255  0.48576  0.95510
    169   2.81306  5.14751  2.84954  2.47855  4.56017  3.46006  3.76494  4.01507  1.84691  3.53206  4.32996  1.75933  3.93709  2.89793  2.87093  2.15726  3.07055  3.61358  5.67716  4.31784    191 - -
          2.68618  4.42225  2.77519  2.73123  3.46354  2.40513  3.72494  3.29354  2.67741  2.69355  4.24690  2.90347  2.73739  3.18146  2.89801  2.37887  2.77519  2.98518  4.58477  3.61503
          0.01974  4.33061  5.05296  0.61958  0.77255  0.48576  0.95510
    170   2.10549  5.00444  2.19843  2.43668  4.35411  3.43098  3.69945  3.79425  2.47078  3.34881  4.13394  2.96599  3.86448  2.82680  2.34684  2.67851  2.33735  3.41156  5.53950  4.17055    192 - -
          2.68618  4.42225  2.77519  2.73123  3.46354  2.40513  3.72494  3.29354  2.67741  2.69355  4.24690  2.90347  2.73739  3.18146  2.89801  2.37887  2.77519  2.98518  4.58477  3.61503
          0.01974  4.33061  5.05296  0.61958  0.77255  0.48576  0.95510
    171   2.76820  4.37988  3.81031  3.25405  2.48307  3.78098  4.04307  2.61899  2.19263  2.44422  3.44856  3.59966  4.16246  3.44992  3.39071  3.06356  3.00696  1.60939  4.94467  3.67319    193 - -
          2.68618  4.42225  2.77519  2.73123  3.46354  2.40513  3.72494  3.29354  2.67741  2.69355  4.24690  2.90347  2.73739  3.18146  2.89801  2.37887  2.77519  2.98518  4.58477  3.61503
          0.33515  4.33061  1.30340  0.61958  0.77255  0.48576  0.95510
    172   2.84324  4.93968  1.79617  2.48007  3.41369  3.43219  3.70565  3.58170  2.76626  3.16299  4.09497  2.99412  3.94006  3.03555  3.22568  2.85677  3.10631  3.29687  4.91532  1.95490    194 - -
          2.68618  4.42225  2.77519  2.73123  3.46354  2.40513  3.72494  3.29354  2.67741  2.69355  4.24690  2.90347  2.73739  3.18146  2.89801  2.37887  2.77519  2.98518  4.58477  3.61503
          0.02697  4.02243  4.74478  0.61958  0.77255  0.80996  0.58856
    173   2.97331  5.55048  1.47827  1.42238  4.83611  3.23617  3.78596  4.35751  2.80948  3.85735  4.71377  2.69926  3.86132  2.95334  3.40893  2.85280  3.26305  3.92910  6.00655  4.49964    195 - -
          2.68618  4.42225  2.77519  2.73123  3.46354  2.40513  3.72494  3.29354  2.67741  2.69355  4.24690  2.90347  2.73739  3.18146  2.89801  2.37887  2.77519  2.98518  4.58477  3.61503
          0.02697  4.02243  4.74478  0.61958  0.77255  0.32605  1.27930
    174   2.91160  4.40998  4.15064  3.59173  3.59757  4.03012  4.36139  1.42547  2.40854  2.42157  3.50263  3.90645  4.39055  3.76215  3.64976  3.33528  3.15389  1.61273  5.21875  4.00614    196 - -
          2.68618  4.42225  2.77519  2.73123  3.46354  2.40513  3.72494  3.29354  2.67741  2.69355  4.24690  2.90347  2.73739  3.18146  2.89801  2.37887  2.77519  2.98518  4.58477  3.61503
          0.01974  4.33061  5.05296  0.61958  0.77255  0.48576  0.95510
    175   2.68855  4.76818  2.44108  2.58029  3.96396  3.52053  3.75397  3.30597  2.58813  2.37495  3.83966  3.08589  3.92324  2.22358  3.03027  2.75764  2.92344  2.30632  5.29920  3.98662    197 - -
          2.68618  4.42225  2.77519  2.73123  3.46354  2.40513  3.72494  3.29354  2.67741  2.69355  4.24690  2.90347  2.73739  3.18146  2.89801  2.37887  2.77519  2.98518  4.58477  3.61503
          0.01974  4.33061  5.05296  0.61958  0.77255  0.48576  0.95510
    176   3.04311  4.79675  3.72769  3.19011  3.75675  3.86551  4.03939  3.02637  1.83861  1.22272  3.69206  3.57608  4.25949  3.29490  2.88260  3.22763  3.26981  2.91239  5.26675  4.03440    198 - -
          2.68618  4.42225  2.77519  2.73123  3.46354  2.40513  3.72494  3.29354  2.67741  2.69355  4.24690  2.90347  2.73739  3.18146  2.89801  2.37887  2.77519  2.98518  4.58477  3.61503
          0.01974  4.33061  5.05296  0.61958  0.77255  0.48576  0.95510
    177   2.86624  5.41002  1.92108  1.75110  4.72509  3.40766  3.76137  4.22401  2.60988  3.70347  4.48097  2.86606  2.58914  2.20142  3.14033  2.79364  3.11821  3.78891  5.84618  4.39554    199 - -
          2.68618  4.42225  2.77519  2.73123  3.46354  2.40513  3.72494  3.29354  2.67741  2.69355  4.24690  2.90347  2.73739  3.18146  2.89801  2.37887  2.77519  2.98518  4.58477  3.61503
          0.01974  4.33061  5.05296  0.61958  0.77255  0.48576  0.95510
    178   2.80514  5.14762  2.74910  1.95301  4.44459  3.44471  2.57958  3.92905  2.55110  3.47091  4.27566  2.95883  3.92281  2.90336  3.01253  1.62717  3.05773  3.55000  5.63587  4.24742    200 - -
          2.68618  4.42225  2.77519  2.73123  3.46354  2.40513  3.72494  3.29354  2.67741  2.69355  4.24690  2.90347  2.73739  3.18146  2.89801  2.37887  2.77519  2.98518  4.58477  3.61503
          0.01974  4.33061  5.05296  0.61958  0.77255  0.48576  0.95510
    179   2.74728  5.19865  2.10989  2.35764  4.54111  3.42170  3.70152  4.01533  1.93204  3.51926  4.28801  2.90849  2.70001  2.81936  2.97617  2.18197  2.99265  3.59811  5.67251  4.26511    201 - -
          2.68618  4.42225  2.77519  2.73123  3.46354  2.40513  3.72494  3.29354  2.67741  2.69355  4.24690  2.90347  2.73739  3.18146  2.89801  2.37887  2.77519  2.98518  4.58477  3.61503
          0.01974  4.33061  5.05296  0.61958  0.77255  0.48576  0.95510
    180   2.75383  5.13966  2.13654  2.38431  4.53921  3.39584  3.76330  4.00829  2.59186  3.53687  4.32002  2.10248  3.88960  2.89451  3.09648  2.14447  2.18252  3.59145  5.70945  4.30581    202 - -
          2.68618  4.42225  2.77519  2.73123  3.46354  2.40513  3.72494  3.29354  2.67741  2.69355  4.24690  2.90347  2.73739  3.18146  2.89801  2.37887  2.77519  2.98518  4.58477  3.61503
          0.01974  4.33061  5.05296  0.61958  0.77255  0.48576  0.95510
    181   3.00612  4.70790  3.75779  3.21720  1.90949  3.89317  2.44361  3.25701  3.08524  2.84681  3.82245  3.55132  4.25760  3.41253  2.19973  3.15474  3.23156  3.04434  4.33092  2.04778    203 - -
          2.68618  4.42225  2.77519  2.73123  3.46354  2.40513  3.72494  3.29354  2.67741  2.69355  4.24690  2.90347  2.73739  3.18146  2.89801  2.37887  2.77519  2.98518  4.58477  3.61503
          0.01974  4.33061  5.05296  0.61958  0.77255  0.48576  0.95510
    182   2.71107  2.70259  3.37079  2.83150  3.44546  3.60944  2.68511  3.12096  2.77744  2.78984  3.67832  2.31583  4.00407  3.11833  3.15954  2.85756  2.94761  2.87393  4.90956  2.58087    204 - -
          2.68618  4.42225  2.77519  2.73123  3.46354  2.40513  3.72494  3.29354  2.67741  2.69355  4.24690  2.90347  2.73739  3.18146  2.89801  2.37887  2.77519  2.98518  4.58477  3.61503
          0.01974  4.33061  5.05296  0.61958  0.77255  0.48576  0.95510
    183   2.68438  4.62120  2.31452  2.70321  3.80779  2.49261  3.82402  2.42042  2.72623  2.27620  3.72412  3.18161  3.96246  3.05060  3.14827  2.80787  2.92603  2.84661  5.20085  3.91625    205 - -
          2.68618  4.42225  2.77519  2.73123  3.46354  2.40513  3.72494  3.29354  2.67741  2.69355  4.24690  2.90347  2.73739  3.18146  2.89801  2.37887  2.77519  2.98518  4.58477  3.61503
          0.01974  4.33061  5.05296  0.61958  0.77255  0.48576  0.95510
    184   3.40224  4.68453  5.20505  4.64249  2.18840  4.69979  4.94670  1.32954  4.50178  1.25625  3.06069  4.78672  4.88618  4.53675  4.54286  4.05398  3.62412  2.28636  5.18172  4.00315    206 - -
          2.68618  4.42225  2.77519  2.73123  3.46354  2.40513  3.72494  3.29354  2.67741  2.69355  4.24690  2.90347  2.73739  3.18146  2.89801  2.37887  2.77519  2.98518  4.58477  3.61503
          0.01974  4.33061  5.05296  0.61958  0.77255  0.48576  0.95510
    185   2.68694  4.88084  3.03184  2.02850  2.86654  3.49183  3.70202  3.53313  1.98328  3.13755  3.95842  3.02492  3.89249  2.85513  2.91971  2.71925  2.35938  3.21300  5.37720  4.04444    207 - -
          2.68618  4.42225  2.77519  2.73123  3.46354  2.40513  3.72494  3.29354  2.67741  2.69355  4.24690  2.90347  2.73739  3.18146  2.89801  2.37887  2.77519  2.98518  4.58477  3.61503
          0.01974  4.33061  5.05296  0.61958  0.77255  0.48576  0.95510
    186   3.09083  5.73506  1.76748  1.32402  5.02255  3.38653  3.90323  4.56079  2.90326  4.02274  4.85052  1.87419  3.99566  3.05776  3.50801  2.96583  3.37221  4.10655  6.16731  4.64122    208 - -
          2.68618  4.42225  2.77519  2.73123  3.46354  2.40513  3.72494  3.29354  2.67741  2.69355  4.24690  2.90347  2.73739  3.18146  2.89801  2.37887  2.77519  2.98518  4.58477  3.61503
          0.01974  4.33061  5.05296  0.61958  0.77255  0.48576  0.95510
    187   2.68019  4.73831  3.16934  2.62830  3.98363  3.51505  3.75425  2.39105  2.54106  3.01619  3.85985  2.43615  3.92387  2.93832  2.34527  2.14696  2.92093  3.07832  5.28915  3.99194    209 - -
          2.68618  4.42225  2.77519  2.73123  3.46354  2.40513  3.72494  3.29354  2.67741  2.69355  4.24690  2.90347  2.73739  3.18146  2.89801  2.37887  2.77519  2.98518  4.58477  3.61503
          0.01974  4.33061  5.05296  0.61958  0.77255  0.48576  0.95510
    188   2.91622  4.37689  4.36909  3.83784  3.56425  4.05507  4.52874  1.36256  3.73036  2.33958  3.46598  4.07720  2.45485  3.99776  3.95487  3.38990  3.18288  1.62584  5.24678  4.04481    210 - -
          2.68618  4.42225  2.77519  2.73123  3.46354  2.40513  3.72494  3.29354  2.67741  2.69355  4.24690  2.90347  2.73739  3.18146  2.89801  2.37887  2.77519  2.98518  4.58477  3.61503
          0.01974  4.33061  5.05296  0.61958  0.77255  0.48576  0.95510
    189   2.04491  4.82473  3.09437  2.57848  4.23819  3.42941  3.76635  3.64926  1.94815  3.24785  4.05800  3.06860  2.69133  2.91698  2.95630  2.69397  2.28876  3.28767  5.47214  4.14838    211 - -
          2.68618  4.42225  2.77519  2.73123  3.46354  2.40513  3.72494  3.29354  2.67741  2.69355  4.24690  2.90347  2.73739  3.18146  2.89801  2.37887  2.77519  2.98518  4.58477  3.61503
          0.01974  4.33061  5.05296  0.61958  0.77255  0.48576  0.95510
    190   2.71119  4.57378  3.39926  2.81958  2.54201  3.61482  3.80997  3.09164  2.03710  2.77172  3.66292  3.26303  3.99534  3.05969  2.35269  2.85951  2.93799  2.28545  5.10112  3.83531    212 - -
          2.68618  4.42225  2.77519  2.73123  3.46354  2.40513  3.72494  3.29354  2.67741  2.69355  4.24690  2.90347  2.73739  3.18146  2.89801  2.37887  2.77519  2.98518  4.58477  3.61503
          0.01974  4.33061  5.05296  0.61958  0.77255  0.48576  0.95510
    191   2.70134  4.71738  3.23394  2.70119  3.98337  3.52686  3.79488  3.35954  2.07802  3.00642  2.53241  3.16876  3.95247  2.98927  2.92954  1.76358  2.95164  3.07308  5.29708  4.01337    213 - -
          2.68618  4.42225  2.77519  2.73123  3.46354  2.40513  3.72494  3.29354  2.67741  2.69355  4.24690  2.90347  2.73739  3.18146  2.89801  2.37887  2.77519  2.98518  4.58477  3.61503
          0.01974  4.33061  5.05296  0.61958  0.77255  0.48576  0.95510
    192   2.61977  4.61453  3.22903  2.70698  3.92716  3.46187  3.82450  3.31012  2.68935  2.97530  2.68198  2.42341  3.91524  3.03251  3.10745  2.06424  2.18114  3.01184  5.27402  3.98853    214 - -
          2.68618  4.42225  2.77519  2.73123  3.46354  2.40513  3.72494  3.29354  2.67741  2.69355  4.24690  2.90347  2.73739  3.18146  2.89801  2.37887  2.77519  2.98518  4.58477  3.61503
          0.01974  4.33061  5.05296  0.61958  0.77255  0.48576  0.95510
    193   2.74476  5.12128  2.14672  2.39151  4.52624  3.39503  3.76246  3.99361  2.58854  3.52473  4.30787  2.25742  3.88726  2.89381  3.09096  2.01155  2.18274  3.57759  5.69893  4.29858    215 - -
          2.68618  4.42225  2.77519  2.73123  3.46354  2.40513  3.72494  3.29354  2.67741  2.69355  4.24690  2.90347  2.73739  3.18146  2.89801  2.37887  2.77519  2.98518  4.58477  3.61503
          0.01974  4.33061  5.05296  0.61958  0.77255  0.48576  0.95510
    194   2.92131  5.46409  1.88309  1.84610  4.78470  3.42277  3.78490  4.27987  1.56029  3.75251  4.54120  2.88004  3.94135  2.91499  3.11511  2.84184  3.17354  3.84708  5.88627  4.44160    216 - -
          2.68618  4.42225  2.77519  2.73123  3.46354  2.40513  3.72494  3.29354  2.67741  2.69355  4.24690  2.90347  2.73739  3.18146  2.89801  2.37887  2.77519  2.98518  4.58477  3.61503
          0.01974  4.33061  5.05296  0.61958  0.77255  0.48576  0.95510
    195   2.12602  4.80110  3.09457  2.13422  4.03415  3.51797  3.73702  2.41341  2.10482  3.04772  3.89029  3.07699  3.91916  2.90833  2.94949  2.75464  2.92837  3.08942  5.32808  4.01842    217 - -
          2.68618  4.42225  2.77519  2.73123  3.46354  2.40513  3.72494  3.29354  2.67741  2.69355  4.24690  2.90347  2.73739  3.18146  2.89801  2.37887  2.77519  2.98518  4.58477  3.61503
          0.01974  4.33061  5.05296  0.61958  0.77255  0.48576  0.95510
    196   2.89856  5.16090  3.15819  2.63739  4.56872  2.33554  3.73568  3.98566  2.25119  3.48044  4.29569  3.12265  4.00509  2.03200  1.66607  2.89266  3.12215  3.61688  5.59479  4.30874    218 - -
          2.68618  4.42225  2.77519  2.73123  3.46354  2.40513  3.72494  3.29354  2.67741  2.69355  4.24690  2.90347  2.73739  3.18146  2.89801  2.37887  2.77519  2.98518  4.58477  3.61503
          0.16535  4.33061  1.97153  0.61958  0.77255  0.48576  0.95510
    197   2.93379  5.23946  2.50217  1.21824  4.71840  1.94164  3.91580  4.20364  2.83321  3.75308  4.60314  2.93669  3.95383  3.08999  3.32585  2.89776  3.24497  3.78688  5.88580  4.50402    219 - -
          2.68618  4.42225  2.77519  2.73123  3.46354  2.40513  3.72494  3.29354  2.67741  2.69355  4.24690  2.90347  2.73739  3.18146  2.89801  2.37887  2.77519  2.98518  4.58477  3.61503
          0.02280  4.18807  4.91041  0.61958  0.77255  0.66124  0.72611
    198   3.00807  4.59558  3.91520  3.38575  1.75885  3.91985  3.70251  3.09122  3.20042  2.66104  3.68805  3.64095  4.28015  3.51707  2.11469  3.20597  3.23496  2.91073  4.18755  1.90404    220 - -
          2.68618  4.42225  2.77519  2.73123  3.46354  2.40513  3.72494  3.29354  2.67741  2.69355  4.24690  2.90347  2.73739  3.18146  2.89801  2.37887  2.77519  2.98518  4.58477  3.61503
          0.02280  4.18807  4.91041  0.61958  0.77255  0.38986  1.13057
    199   2.69284  4.79839  3.12644  2.58777  4.04512  3.51699  3.73530  2.58684  1.98102  3.06140  3.89980  2.42852  3.91901  2.90540  2.91632  2.75270  2.24526  3.11474  5.32885  4.02254    221 - -
          2.68618  4.42225  2.77519  2.73123  3.46354  2.40513  3.72494  3.29354  2.67741  2.69355  4.24690  2.90347  2.73739  3.18146  2.89801  2.37887  2.77519  2.98518  4.58477  3.61503
          0.01974  4.33061  5.05296  0.61958  0.77255  0.48576  0.95510
    200   2.64353  4.32443  3.61745  3.05967  3.44522  3.62499  3.92163  2.82366  2.99220  2.54461  2.57572  3.42949  4.02444  3.29440  3.31666  2.30555  2.20306  2.60397  4.91250  2.47423    222 - -
          2.68618  4.42225  2.77519  2.73123  3.46354  2.40513  3.72494  3.29354  2.67741  2.69355  4.24690  2.90347  2.73739  3.18146  2.89801  2.37887  2.77519  2.98518  4.58477  3.61503
          0.01974  4.33061  5.05296  0.61958  0.77255  0.48576  0.95510
    201   2.67599  4.58783  3.25828  2.11229  3.72272  3.56553  3.79692  3.11483  2.69425  2.27196  3.67683  3.19468  3.95860  3.03821  3.09773  2.80629  2.24207  2.86512  5.11867  2.75640    223 - -
          2.68618  4.42225  2.77519  2.73123  3.46354  2.40513  3.72494  3.29354  2.67741  2.69355  4.24690  2.90347  2.73739  3.18146  2.89801  2.37887  2.77519  2.98518  4.58477  3.61503
          0.01974  4.33061  5.05296  0.61958  0.77255  0.48576  0.95510
    202   1.95198  5.13595  2.67176  1.15836  4.61624  3.40892  3.93613  3.98655  2.80697  3.61762  4.47344  3.01895  3.98561  3.10282  3.27772  2.87647  3.18846  3.60537  5.83896  4.45930    224 - -
          2.68618  4.42225  2.77519  2.73123  3.46354  2.40513  3.72494  3.29354  2.67741  2.69355  4.24690  2.90347  2.73739  3.18146  2.89801  2.37887  2.77519  2.98518  4.58477  3.61503
          0.01974  4.33061  5.05296  0.61958  0.77255  0.48576  0.95510
    203   2.66336  4.38980  3.52980  2.96763  2.48350  3.62940  3.88176  2.87916  2.31490  2.57948  2.43532  3.36980  4.01493  3.21518  3.22847  2.31154  2.89799  2.65932  4.95193  3.70116    225 - -
          2.68618  4.42225  2.77519  2.73123  3.46354  2.40513  3.72494  3.29354  2.67741  2.69355  4.24690  2.90347  2.73739  3.18146  2.89801  2.37887  2.77519  2.98518  4.58477  3.61503
          0.01974  4.33061  5.05296  0.61958  0.77255  0.48576  0.95510
    204   2.16458  4.29008  4.12742  3.56650  3.43083  3.87300  4.25389  1.91615  3.46607  1.78888  3.37283  3.83244  4.26038  3.72565  3.70428  3.17529  2.17765  2.19053  5.01949  3.82319    226 - -
          2.68618  4.42225  2.77519  2.73123  3.46354  2.40513  3.72494  3.29354  2.67741  2.69355  4.24690  2.90347  2.73739  3.18146  2.89801  2.37887  2.77519  2.98518  4.58477  3.61503
          0.01974  4.33061  5.05296  0.61958  0.77255  0.48576  0.95510
    205   2.67727  4.33709  3.75493  3.20617  3.52613  3.66206  4.05948  2.67058  3.13131  2.02853  3.47960  3.54676  2.48576  3.43123  3.44211  2.95501  2.16504  2.00326  5.03362  3.81549    227 - -
          2.68618  4.42225  2.77519  2.73123  3.46354  2.40513  3.72494  3.29354  2.67741  2.69355  4.24690  2.90347  2.73739  3.18146  2.89801  2.37887  2.77519  2.98518  4.58477  3.61503
          0.01974  4.33061  5.05296  0.61958  0.77255  0.48576  0.95510
    206   3.28495  4.61510  4.74790  4.27580  1.82903  4.31209  3.91124  1.84643  4.11319  2.38410  3.56283  4.20467  4.62827  4.17243  4.16902  3.64077  3.51078  2.76033  4.13870  1.38425    228 - -
          2.68618  4.42225  2.77519  2.73123  3.46354  2.40513  3.72494  3.29354  2.67741  2.69355  4.24690  2.90347  2.73739  3.18146  2.89801  2.37887  2.77519  2.98518  4.58477  3.61503
          0.01974  4.33061  5.05296  0.61958  0.77255  0.48576  0.95510
    207   1.50789  4.34151  3.73097  3.25049  3.82610  3.41352  4.17213  2.16793  3.20148  2.85756  3.77800  3.51877  3.99539  3.50290  3.51996  1.91644  2.91318  2.71990  5.28530  4.06145    229 - -
          2.68618  4.42225  2.77519  2.73123  3.46354  2.40513  3.72494  3.29354  2.67741  2.69355  4.24690  2.90347  2.73739  3.18146  2.89801  2.37887  2.77519  2.98518  4.58477  3.61503
          0.01974  4.33061  5.05296  0.61958  0.77255  0.48576  0.95510
    208   3.56352  4.83409  4.90328  4.49758  1.31442  4.50457  3.82999  3.09872  4.32585  1.60915  3.69078  4.31072  4.79398  4.30596  4.33992  3.84787  3.78184  3.06895  3.99206  1.59383    230 - -
          2.68618  4.42225  2.77519  2.73123  3.46354  2.40513  3.72494  3.29354  2.67741  2.69355  4.24690  2.90347  2.73739  3.18146  2.89801  2.37887  2.77519  2.98518  4.58477  3.61503
          0.01974  4.33061  5.05296  0.61958  0.77255  0.48576  0.95510
    209   2.82729  5.25787  2.95563  1.90537  4.62468  3.52033  3.67753  4.07218  1.89586  3.53656  4.31289  2.21020  3.93004  2.78864  2.13995  2.78742  3.04703  3.66475  5.64317  4.29254    231 - -
          2.68618  4.42225  2.77519  2.73123  3.46354  2.40513  3.72494  3.29354  2.67741  2.69355  4.24690  2.90347  2.73739  3.18146  2.89801  2.37887  2.77519  2.98518  4.58477  3.61503
          0.01974  4.33061  5.05296  0.61958  0.77255  0.48576  0.95510
    210   2.81703  5.19120  2.87385  1.58964  4.53981  3.48880  3.72143  3.98736  2.40134  3.49522  4.28804  2.98753  2.49478  2.84644  2.19696  2.78993  3.05270  3.59783  5.63960  4.28100    232 - -
          2.68618  4.42225  2.77519  2.73123  3.46354  2.40513  3.72494  3.29354  2.67741  2.69355  4.24690  2.90347  2.73739  3.18146  2.89801  2.37887  2.77519  2.98518  4.58477  3.61503
          0.01974  4.33061  5.05296  0.61958  0.77255  0.48576  0.95510
    211   2.92274  5.21152  1.13698  2.44583  4.72424  3.37788  3.99282  4.13479  2.96476  3.76156  4.62195  2.98925  3.99666  3.16916  3.49530  2.90545  1.97925  3.72691  5.96443  4.54671    233 - -
          2.68618  4.42225  2.77519  2.73123  3.46354  2.40513  3.72494  3.29354  2.67741  2.69355  4.24690  2.90347  2.73739  3.18146  2.89801  2.37887  2.77519  2.98518  4.58477  3.61503
          0.01974  4.33061  5.05296  0.61958  0.77255  0.48576  0.95510
    212   2.07308  4.70681  2.41465  2.62499  3.98638  3.47997  3.79796  3.31490  2.65569  2.35996  3.86644  3.11361  3.91863  2.98767  3.09724  2.74254  2.17301  3.02391  5.32282  4.01873    234 - -
          2.68618  4.42225  2.77519  2.73123  3.46354  2.40513  3.72494  3.29354  2.67741  2.69355  4.24690  2.90347  2.73739  3.18146  2.89801  2.37887  2.77519  2.98518  4.58477  3.61503
          0.01974  4.33061  5.05296  0.61958  0.77255  0.48576  0.95510
    213   2.74498  5.12225  2.76139  1.88456  4.48465  3.41570  3.73736  3.94425  2.54000  3.47793  4.26264  2.13707  3.88648  2.86681  3.02914  2.16569  2.31660  3.54311  5.65454  4.26222    235 - -
          2.68618  4.42225  2.77519  2.73123  3.46354  2.40513  3.72494  3.29354  2.67741  2.69355  4.24690  2.90347  2.73739  3.18146  2.89801  2.37887  2.77519  2.98518  4.58477  3.61503
          0.01974  4.33061  5.05296  0.61958  0.77255  0.48576  0.95510
    214   2.66995  2.71132  3.35789  2.83285  4.06815  3.47194  3.89188  3.43730  1.91908  3.10026  3.95890  3.25428  1.92037  3.09661  2.98963  2.78519  2.96555  3.12179  5.37269  4.10943    236 - -
          2.68618  4.42225  2.77519  2.73123  3.46354  2.40513  3.72494  3.29354  2.67741  2.69355  4.24690  2.90347  2.73739  3.18146  2.89801  2.37887  2.77519  2.98518  4.58477  3.61503
          0.01974  4.33061  5.05296  0.61958  0.77255  0.48576  0.95510
    215   2.70769  4.33239  3.74042  3.16697  3.36622  3.71873  3.95311  2.73299  2.36043  1.94908  3.40929  3.51799  4.09127  3.36052  3.31444  2.98543  2.93827  2.08016  4.86742  2.43136    237 - -
          2.68618  4.42225  2.77519  2.73123  3.46354  2.40513  3.72494  3.29354  2.67741  2.69355  4.24690  2.90347  2.73739  3.18146  2.89801  2.37887  2.77519  2.98518  4.58477  3.61503
          0.01974  4.33061  5.05296  0.61958  0.77255  0.48576  0.95510
    216   3.03689  5.32238  3.31387  2.72021  4.76091  3.69507  3.71376  4.14622  1.42508  3.57732  4.39797  2.12310  4.07373  2.83296  1.78968  3.00776  3.22423  3.77939  5.63094  4.38958    238 - -
          2.68618  4.42225  2.77519  2.73123  3.46354  2.40513  3.72494  3.29354  2.67741  2.69355  4.24690  2.90347  2.73739  3.18146  2.89801  2.37887  2.77519  2.98518  4.58477  3.61503
          0.01974  4.33061  5.05296  0.61958  0.77255  0.48576  0.95510
    217   2.85196  4.46027  3.79060  2.39720  3.56918  3.87511  4.18697  2.43863  3.20856  1.82483  3.48546  3.66583  4.25492  3.53605  3.52201  3.16952  3.09358  1.50332  5.16132  3.93634    239 - -
          2.68618  4.42225  2.77519  2.73123  3.46354  2.40513  3.72494  3.29354  2.67741  2.69355  4.24690  2.90347  2.73739  3.18146  2.89801  2.37887  2.77519  2.98518  4.58477  3.61503
          0.01974  4.33061  5.05296  0.61958  0.77255  0.48576  0.95510
    218   2.77200  4.95476  3.09337  1.69252  4.21151  3.54668  3.72789  2.59781  2.40895  3.18384  4.02954  3.07846  3.94807  2.87808  2.13207  2.80076  2.99811  3.26165  5.43187  4.11874    240 - -
          2.68618  4.42225  2.77519  2.73123  3.46354  2.40513  3.72494  3.29354  2.67741  2.69355  4.24690  2.90347  2.73739  3.18146  2.89801  2.37887  2.77519  2.98518  4.58477  3.61503
          0.01974  4.33061  5.05296  0.61958  0.77255  0.48576  0.95510
    219   1.93937  4.61293  3.20155  2.79164  4.37221  2.27599  3.99861  3.79817  2.86054  3.41906  4.22649  2.11283  3.87738  3.17965  3.28920  2.63942  1.96470  3.35036  5.64723  4.34863    241 - -
          2.68618  4.42225  2.77519  2.73123  3.46354  2.40513  3.72494  3.29354  2.67741  2.69355  4.24690  2.90347  2.73739  3.18146  2.89801  2.37887  2.77519  2.98518  4.58477  3.61503
          0.01974  4.33061  5.05296  0.61958  0.77255  0.48576  0.95510
    220   2.64986  2.75361  4.19140  3.61337  2.26919  2.63755  4.09624  2.55260  3.48113  2.29198  2.32445  3.78149  4.13338  3.69245  3.64149  3.04322  2.89726  2.36650  4.74382  3.53622    242 - -
          2.68618  4.42225  2.77519  2.73123  3.46354  2.40513  3.72494  3.29354  2.67741  2.69355  4.24690  2.90347  2.73739  3.18146  2.89801  2.37887  2.77519  2.98518  4.58477  3.61503
          0.16535  4.33061  1.97153  0.61958  0.77255  0.48576  0.95510
    221   2.65030  4.56068  3.23931  2.74048  3.77366  3.50257  3.80917  2.18063  2.65621  2.80680  3.70800  3.19053  3.93597  2.19939  3.02860  2.18144  2.90586  2.84659  5.16203  3.88546    243 - -
          2.68618  4.42225  2.77519  2.73123  3.46354  2.40513  3.72494  3.29354  2.67741  2.69355  4.24690  2.90347  2.73739  3.18146  2.89801  2.37887  2.77519  2.98518  4.58477  3.61503
          0.23753  4.18807  1.62836  0.61958  0.77255  0.66124  0.72611
    222   3.08386  4.56472  4.09301  3.62903  2.47478  4.00840  3.78306  2.73701  3.43493  1.59031  3.42334  3.81151  4.36349  3.71001  3.63577  3.35126  3.32151  2.67266  4.15719  1.60707    244 - -
          2.68618  4.42225  2.77519  2.73123  3.46354  2.40513  3.72494  3.29354  2.67741  2.69355  4.24690  2.90347  2.73739  3.18146  2.89801  2.37887  2.77519  2.98518  4.58477  3.61503
          0.02819  3.97872  4.70107  0.61958  0.77255  0.84224  0.56343
    223   2.61772  4.32023  3.69776  3.20682  3.48871  3.53085  4.08930  2.56072  3.06680  2.28829  2.23519  3.51824  4.02864  3.42612  3.35548  2.88426  1.88567  2.40511  5.09385  3.87283    245 - -
          2.68618  4.42225  2.77519  2.73123  3.46354  2.40513  3.72494  3.29354  2.67741  2.69355  4.24690  2.90347  2.73739  3.18146  2.89801  2.37887  2.77519  2.98518  4.58477  3.61503
          0.02819  3.97872  4.70107  0.61958  0.77255  0.84224  0.56343
    224   2.57019  4.66379  2.67660  2.52620  4.40023  1.91102  3.92212  3.92439  2.83618  3.53130  4.37794  1.66657  3.78892  3.13137  3.25672  2.63891  2.96480  3.45445  5.65634  4.32238    246 - -
          2.68618  4.42225  2.77519  2.73123  3.46354  2.40513  3.72494  3.29354  2.67741  2.69355  4.24690  2.90347  2.73739  3.18146  2.89801  2.37887  2.77519  2.98518  4.58477  3.61503
          0.02819  3.97872  4.70107  0.61958  0.77255  0.84224  0.56343
    225   2.48819  4.56628  2.78758  2.57525  4.28258  3.11436  3.89540  3.80010  2.77840  3.42287  4.26173  1.95524  3.76382  3.10311  3.18284  1.61853  2.88287  3.33962  5.57543  4.22959    247 - -
          2.68636  4.42243  2.77538  2.73142  3.46372  2.40531  3.72513  3.29372  2.67705  2.69264  4.24708  2.90297  2.73701  3.18165  2.89819  2.37905  2.77538  2.98537  4.58495  3.61521
          0.32506  1.31517  4.70107  1.40459  0.28166  0.84224  0.56343
    226   1.69528  4.33345  3.73755  3.30453  3.52654  3.51342  4.19421  2.50862  3.18830  1.69565  3.47553  3.58409  4.05687  3.54167  3.46679  2.90581  2.97218  2.35386  5.17265  3.92938    253 - -
          2.68618  4.42225  2.77519  2.73123  3.46354  2.40513  3.72494  3.29354  2.67741  2.69355  4.24690  2.90347  2.73739  3.18146  2.89801  2.37887  2.77519  2.98518  4.58477  3.61503
          0.02819  3.97872  4.70107  0.61958  0.77255  0.84224  0.56343
    227   2.83237  5.25131  1.62143  2.22142  4.56841  3.28720  3.70329  4.04704  1.83881  3.57420  4.40678  2.78252  3.83544  2.85603  3.01265  2.76871  3.09794  3.65337  5.71686  4.30386    254 - -
          2.68618  4.42225  2.77519  2.73123  3.46354  2.40513  3.72494  3.29354  2.67741  2.69355  4.24690  2.90347  2.73739  3.18146  2.89801  2.37887  2.77519  2.98518  4.58477  3.61503
          0.02819  3.97872  4.70107  0.61958  0.77255  0.84224  0.56343
    228   2.62962  4.61699  3.27297  2.76950  4.08796  3.36868  3.77157  3.42643  2.36478  3.07507  3.96898  3.16619  3.87670  2.96386  1.90405  2.73420  1.85201  3.11030  5.32958  4.08158    255 - -
          2.68618  4.42225  2.77519  2.73123  3.46354  2.40513  3.72494  3.29354  2.67741  2.69355  4.24690  2.90347  2.73739  3.18146  2.89801  2.37887  2.77519  2.98518  4.58477  3.61503
          0.02819  3.97872  4.70107  0.61958  0.77255  0.57086  0.83250
    229   2.85383  5.38792  1.88777  1.76167  4.70116  3.34436  3.71855  4.19397  1.81667  3.67487  4.46885  2.80288  3.86934  2.85194  3.06907  2.77443  3.10806  3.76681  5.81578  4.36980    256 - -
          2.68618  4.42225  2.77519  2.73123  3.46354  2.40513  3.72494  3.29354  2.67741  2.69355  4.24690  2.90347  2.73739  3.18146  2.89801  2.37887  2.77519  2.98518  4.58477  3.61503
          0.02366  4.15174  4.87408  0.61958  0.77255  0.37278  1.16737
    230   2.59027  4.35033  3.77352  3.29298  3.80264  3.47024  4.20093  2.86026  3.23071  2.79697  3.74510  3.56298  2.33888  3.53946  3.54032  2.83480  1.98618  1.60367  5.28434  4.06452    257 - -
          2.68618  4.42225  2.77519  2.73123  3.46354  2.40513  3.72494  3.29354  2.67741  2.69355  4.24690  2.90347  2.73739  3.18146  2.89801  2.37887  2.77519  2.98518  4.58477  3.61503
          0.01974  4.33061  5.05296  0.61958  0.77255  0.48576  0.95510
    231   3.17193  4.69088  4.15529  3.67221  2.47339  4.06871  3.74578  3.23866  3.54671  2.81124  3.84249  3.83283  4.44147  3.76980  3.77084  2.07701  3.41013  3.05193  2.40392  1.35600    258 - -
          2.68618  4.42225  2.77519  2.73123  3.46354  2.40513  3.72494  3.29354  2.67741  2.69355  4.24690  2.90347  2.73739  3.18146  2.89801  2.37887  2.77519  2.98518  4.58477  3.61503
          0.01974  4.33061  5.05296  0.61958  0.77255  0.48576  0.95510
    232   3.36555  5.45359  3.88203  3.08741  5.00522  3.93145  3.76617  4.30476  1.16103  3.67341  4.55395  3.44555  4.26867  2.89326  1.26145  3.34350  3.49411  3.98827  5.65056  4.54275    259 - -
          2.68618  4.42225  2.77519  2.73123  3.46354  2.40513  3.72494  3.29354  2.67741  2.69355  4.24690  2.90347  2.73739  3.18146  2.89801  2.37887  2.77519  2.98518  4.58477  3.61503
          0.01974  4.33061  5.05296  0.61958  0.77255  0.48576  0.95510
    233   2.88723  2.20567  4.77867  4.32445  3.77958  3.94632  4.88658  2.12053  4.17304  2.52947  3.68092  4.32706  4.49702  4.41889  4.31405  3.37501  3.24049  0.96291  5.51468  4.30346    260 - -
          2.68618  4.42225  2.77519  2.73123  3.46354  2.40513  3.72494  3.29354  2.67741  2.69355  4.24690  2.90347  2.73739  3.18146  2.89801  2.37887  2.77519  2.98518  4.58477  3.61503
          0.01974  4.33061  5.05296  0.61958  0.77255  0.48576  0.95510
    234   3.09647  5.41514  1.24477  2.46229  5.01283  1.39903  4.11801  4.56913  3.18659  4.09668  4.96427  3.02102  4.07117  3.31052  3.76431  3.04661  3.44985  4.09124  6.17909  4.76895    261 - -
          2.68618  4.42225  2.77519  2.73123  3.46354  2.40513  3.72494  3.29354  2.67741  2.69355  4.24690  2.90347  2.73739  3.18146  2.89801  2.37887  2.77519  2.98518  4.58477  3.61503
          0.01974  4.33061  5.05296  0.61958  0.77255  0.48576  0.95510
    235   3.06968  5.67361  1.65308  1.39825  4.98323  2.10598  3.90377  4.51152  2.89814  3.98567  4.81229  2.84470  3.99262  3.05878  3.49646  2.95528  3.35292  4.06288  6.13523  4.62377    262 - -
          2.68618  4.42225  2.77519  2.73123  3.46354  2.40513  3.72494  3.29354  2.67741  2.69355  4.24690  2.90347  2.73739  3.18146  2.89801  2.37887  2.77519  2.98518  4.58477  3.61503
          0.01974  4.33061  5.05296  0.61958  0.77255  0.48576  0.95510
    236   2.94722  5.29623  3.22527  2.63046  4.71194  3.63924  3.68549  4.11714  1.66326  3.55350  4.35300  2.32336  4.01578  2.16455  1.86857  2.91379  3.14298  3.73285  5.62160  4.34428    263 - -
          2.68618  4.42225  2.77519  2.73123  3.46354  2.40513  3.72494  3.29354  2.67741  2.69355  4.24690  2.90347  2.73739  3.18146  2.89801  2.37887  2.77519  2.98518  4.58477  3.61503
          0.01974  4.33061  5.05296  0.61958  0.77255  0.48576  0.95510
    237   2.67406  4.57440  3.31527  2.84296  3.87389  3.51962  3.93214  2.31452  2.82078  2.89388  3.80130  1.83431  3.99204  3.17249  3.20746  2.82440  2.14764  2.81235  5.27942  4.00275    264 - -
          2.68618  4.42225  2.77519  2.73123  3.46354  2.40513  3.72494  3.29354  2.67741  2.69355  4.24690  2.90347  2.73739  3.18146  2.89801  2.37887  2.77519  2.98518  4.58477  3.61503
          0.01974  4.33061  5.05296  0.61958  0.77255  0.48576  0.95510
    238   3.32926  4.57396  5.25790  4.78279  3.84515  4.82007  5.49578  1.09604  4.69349  2.30236  3.61117  4.95928  5.08904  4.94700  4.86688  4.23758  3.59441  1.03719  5.89499  4.68468    265 - -
          2.68618  4.42225  2.77519  2.73123  3.46354  2.40513  3.72494  3.29354  2.67741  2.69355  4.24690  2.90347  2.73739  3.18146  2.89801  2.37887  2.77519  2.98518  4.58477  3.61503
          0.01974  4.33061  5.05296  0.61958  0.77255  0.48576  0.95510
    239   3.19709  4.56399  4.81585  4.32979  1.54755  4.34106  4.52435  2.28566  4.19576  2.08219  3.37478  4.41668  4.69006  4.34221  4.30725  3.71335  3.45921  1.30652  4.86144  3.40947    266 - -
          2.68618  4.42225  2.77519  2.73123  3.46354  2.40513  3.72494  3.29354  2.67741  2.69355  4.24690  2.90347  2.73739  3.18146  2.89801  2.37887  2.77519  2.98518  4.58477  3.61503
          0.01974  4.33061  5.05296  0.61958  0.77255  0.48576  0.95510
    240   4.00879  5.14840  5.08584  4.84145  0.75574  4.70889  3.69486  3.59158  4.63062  2.83674  4.15083  4.40907  5.00375  4.49676  4.56294  4.11694  4.22691  3.55759  2.11388  2.07042    267 - -
          2.68618  4.42225  2.77519  2.73123  3.46354  2.40513  3.72494  3.29354  2.67741  2.69355  4.24690  2.90347  2.73739  3.18146  2.89801  2.37887  2.77519  2.98518  4.58477  3.61503
          0.01974  4.33061  5.05296  0.61958  0.77255  0.48576  0.95510
    241   3.12817  4.48679  4.81820  4.24904  1.64974  4.32550  4.58580  2.32946  4.10309  1.81032  2.21980  4.38763  4.60957  4.22219  4.19343  3.65396  3.35924  1.72770  4.97787  3.74728    268 - -
          2.68618  4.42225  2.77519  2.73123  3.46354  2.40513  3.72494  3.29354  2.67741  2.69355  4.24690  2.90347  2.73739  3.18146  2.89801  2.37887  2.77519  2.98518  4.58477  3.61503
          0.01333  4.32420        *  0.61958  0.77255  0.00000        *
//
