# Supplementary material for: MacSyFinder: A Program to Mine Genomes for Molecular Systems with an Application to CRISPR-Cas Systems
Source: PLoS One. 2014 Oct 17;9(10):e110726. doi: 10.1371/journal.pone.0110726 (PMC4201578; doi:10.1371/journal.pone.0110726)
Supplement: Data S2 — The Cas-Finder: models and profiles (compressed tarball archive). (ZIP) [file pone.0110726.s011.zip › Cas-Finder_macsyfinder/CASprofiles/cas5b_TypeIB.hmm]

HMMER3/b [3.0 | March 2010]
NAME  TIGR01895
ACC   TIGR01895
DESC  cas_Cas5t: CRISPR-associated protein Cas5, subtype I-B/TNEAP
LENG  217
ALPH  amino
RF    no
CS    no
MAP   yes
DATE  Sun Apr 11 22:13:21 2010
NSEQ  5
EFFN  1.489258
CKSUM 1536096018
GA    96.70 96.70;
TC    96.70 96.70;
NC    86.45 86.45;
STATS LOCAL MSV      -10.4880  0.70438
STATS LOCAL VITERBI  -11.5097  0.70438
STATS LOCAL FORWARD   -5.0539  0.70438
HMM          A        C        D        E        F        G        H        I        K        L        M        N        P        Q        R        S        T        V        W        Y   
            m->m     m->i     m->d     i->m     i->i     d->m     d->d
  COMPO   2.69742  4.59975  2.97344  2.56702  3.14416  3.02210  3.77317  2.73225  2.62084  2.40880  3.61238  3.10301  3.13363  3.19215  2.95743  2.70828  2.89753  2.59355  4.74073  3.26067
          2.68618  4.42225  2.77519  2.73123  3.46354  2.40513  3.72494  3.29354  2.67741  2.69355  4.24690  2.90347  2.73739  3.18146  2.89801  2.37887  2.77519  2.98518  4.58477  3.61503
          0.14143  4.42621  2.12087  0.61958  0.77255  0.00000        *
      1   3.37644  4.86673  4.55455  4.20354  3.48461  4.18319  4.83867  2.70839  3.94366  2.03094  0.73701  4.42081  4.66439  4.30586  4.09328  3.76034  3.70009  2.76146  5.36905  4.16155      1 - -
          2.68618  4.42225  2.77519  2.73123  3.46354  2.40513  3.72494  3.29354  2.67741  2.69355  4.24690  2.90347  2.73739  3.18146  2.89801  2.37887  2.77519  2.98518  4.58477  3.61503
          0.02026  4.30503  5.02738  0.61958  0.77255  0.65237  0.73565
      2   3.06847  5.39025  2.92679  1.94041  4.79131  3.60020  3.78530  4.19963  1.11574  3.66338  4.50258  3.09464  4.06285  2.92023  2.59279  3.02059  3.28478  3.83000  5.74131  4.45268      2 - -
          2.68618  4.42225  2.77519  2.73123  3.46354  2.40513  3.72494  3.29354  2.67741  2.69355  4.24690  2.90347  2.73739  3.18146  2.89801  2.37887  2.77519  2.98518  4.58477  3.61503
          0.02026  4.30503  5.02738  0.61958  0.77255  0.39411  1.12171
      3   2.98299  2.67492  4.87129  4.28528  3.34401  4.22823  4.59539  1.73842  4.11810  1.62654  2.40182  4.35521  4.54479  4.25694  4.17395  3.55458  3.21738  1.76319  5.05538  3.89905      3 - -
          2.68618  4.42225  2.77519  2.73123  3.46354  2.40513  3.72494  3.29354  2.67741  2.69355  4.24690  2.90347  2.73739  3.18146  2.89801  2.37887  2.77519  2.98518  4.58477  3.61503
          0.01793  4.42621  5.14855  0.61958  0.77255  0.48576  0.95510
      4   3.70232  4.95166  5.44406  4.91100  3.30423  5.04444  5.38058  1.76819  4.73854  0.66167  3.07791  5.14370  5.15311  4.77635  4.78752  4.44929  3.92548  2.38779  5.49882  4.45352      4 - -
          2.68618  4.42225  2.77519  2.73123  3.46354  2.40513  3.72494  3.29354  2.67741  2.69355  4.24690  2.90347  2.73739  3.18146  2.89801  2.37887  2.77519  2.98518  4.58477  3.61503
          0.01793  4.42621  5.14855  0.61958  0.77255  0.48576  0.95510
      5   3.48741  5.52632  4.03716  3.21776  5.09699  4.02438  3.84129  4.38811  1.56248  3.74951  4.64384  3.55251  4.36193  2.97186  0.85268  3.46931  3.60738  4.08171  5.71380  4.62796      5 - -
          2.68618  4.42225  2.77519  2.73123  3.46354  2.40513  3.72494  3.29354  2.67741  2.69355  4.24690  2.90347  2.73739  3.18146  2.89801  2.37887  2.77519  2.98518  4.58477  3.61503
          0.01793  4.42621  5.14855  0.61958  0.77255  0.48576  0.95510
      6   2.24216  4.49834  4.94048  4.43289  3.81246  4.46597  5.08227  1.02868  4.33269  2.43964  3.63966  4.59795  4.82756  4.58140  4.51427  3.84270  3.43249  1.46325  5.64924  4.44478      6 - -
          2.68618  4.42225  2.77519  2.73123  3.46354  2.40513  3.72494  3.29354  2.67741  2.69355  4.24690  2.90347  2.73739  3.18146  2.89801  2.37887  2.77519  2.98518  4.58477  3.61503
          0.01793  4.42621  5.14855  0.61958  0.77255  0.48576  0.95510
      7   3.08745  5.47252  2.87489  1.50558  4.85970  3.61145  3.84129  4.29220  1.30022  3.75187  4.57678  3.09486  4.08832  2.97367  2.75278  3.02940  3.31320  3.90348  5.83684  4.51143      7 - -
          2.68618  4.42225  2.77519  2.73123  3.46354  2.40513  3.72494  3.29354  2.67741  2.69355  4.24690  2.90347  2.73739  3.18146  2.89801  2.37887  2.77519  2.98518  4.58477  3.61503
          0.01793  4.42621  5.14855  0.61958  0.77255  0.48576  0.95510
      8   2.15877  4.35564  4.69260  4.11321  2.38223  4.17914  4.51573  1.51057  3.96862  1.71654  3.23782  4.24907  4.50217  4.13136  4.07558  3.49678  3.21369  2.18923  5.01950  3.84201      8 - -
          2.68618  4.42225  2.77519  2.73123  3.46354  2.40513  3.72494  3.29354  2.67741  2.69355  4.24690  2.90347  2.73739  3.18146  2.89801  2.37887  2.77519  2.98518  4.58477  3.61503
          0.01793  4.42621  5.14855  0.61958  0.77255  0.48576  0.95510
      9   2.74046  4.81939  3.17991  2.24455  2.76496  3.57550  3.75173  3.42995  1.77219  3.04971  3.89989  3.13443  3.96638  2.95710  2.99254  2.80324  2.96951  3.14077  5.20405  2.65755      9 - -
          2.68618  4.42225  2.77519  2.73123  3.46354  2.40513  3.72494  3.29354  2.67741  2.69355  4.24690  2.90347  2.73739  3.18146  2.89801  2.37887  2.77519  2.98518  4.58477  3.61503
          0.01793  4.42621  5.14855  0.61958  0.77255  0.48576  0.95510
     10   1.94235  4.80569  3.11309  2.66896  4.41754  2.53542  3.90368  3.85752  2.71428  3.44176  4.23780  3.13559  3.91416  2.20525  3.16170  1.75704  2.96330  3.43207  5.64844  4.31778     10 - -
          2.68618  4.42225  2.77519  2.73123  3.46354  2.40513  3.72494  3.29354  2.67741  2.69355  4.24690  2.90347  2.73739  3.18146  2.89801  2.37887  2.77519  2.98518  4.58477  3.61503
          0.01793  4.42621  5.14855  0.61958  0.77255  0.48576  0.95510
     11   2.69236  4.37248  3.67478  3.12059  3.44179  3.66495  3.95812  2.88633  3.03497  2.05887  3.50553  3.48108  2.77401  3.34729  3.35103  2.18209  2.94018  2.66720  2.43790  3.64545     11 - -
          2.68618  4.42225  2.77519  2.73123  3.46354  2.40513  3.72494  3.29354  2.67741  2.69355  4.24690  2.90347  2.73739  3.18146  2.89801  2.37887  2.77519  2.98518  4.58477  3.61503
          0.01793  4.42621  5.14855  0.61958  0.77255  0.48576  0.95510
     12   2.88394  4.35637  4.33162  3.77725  2.31004  3.98676  4.33797  1.94490  3.66220  2.23659  3.34957  3.99231  4.36616  3.88969  3.85694  3.30125  1.55091  2.29081  4.97474  3.72878     12 - -
          2.68618  4.42225  2.77519  2.73123  3.46354  2.40513  3.72494  3.29354  2.67741  2.69355  4.24690  2.90347  2.73739  3.18146  2.89801  2.37887  2.77519  2.98518  4.58477  3.61503
          0.01793  4.42621  5.14855  0.61958  0.77255  0.48576  0.95510
     13   0.78381  4.40551  3.89917  3.70281  4.76290  1.79006  4.72973  4.16232  3.80450  3.88840  4.71308  3.71255  3.98221  4.04492  4.05623  2.67517  3.01107  3.53351  6.09625  4.94383     13 - -
          2.68618  4.42225  2.77519  2.73123  3.46354  2.40513  3.72494  3.29354  2.67741  2.69355  4.24690  2.90347  2.73739  3.18146  2.89801  2.37887  2.77519  2.98518  4.58477  3.61503
          0.01793  4.42621  5.14855  0.61958  0.77255  0.48576  0.95510
     14   2.72314  4.87740  3.07343  2.57381  4.08090  3.52001  2.53406  3.55233  2.56107  2.46704  3.98890  2.35200  3.93751  2.93028  2.99856  1.98200  2.96453  3.23447  5.37313  4.02687     14 - -
          2.68618  4.42225  2.77519  2.73123  3.46354  2.40513  3.72494  3.29354  2.67741  2.69355  4.24690  2.90347  2.73739  3.18146  2.89801  2.37887  2.77519  2.98518  4.58477  3.61503
          0.01793  4.42621  5.14855  0.61958  0.77255  0.48576  0.95510
     15   4.26442  5.33226  5.19776  5.02475  0.68239  4.87775  3.70350  3.85046  4.83131  3.07384  4.40939  4.49248  5.15717  4.61949  4.72671  4.27871  4.47484  3.80610  3.79657  1.43509     15 - -
          2.68618  4.42225  2.77519  2.73123  3.46354  2.40513  3.72494  3.29354  2.67741  2.69355  4.24690  2.90347  2.73739  3.18146  2.89801  2.37887  2.77519  2.98518  4.58477  3.61503
          0.01793  4.42621  5.14855  0.61958  0.77255  0.48576  0.95510
     16   2.08879  5.22244  3.45650  2.82590  4.65987  3.73039  3.78019  4.02679  1.76829  3.51469  4.34920  3.27133  4.11637  2.91077  1.36486  3.03889  3.23646  3.68219  5.61386  4.38535     16 - -
          2.68618  4.42225  2.77519  2.73123  3.46354  2.40513  3.72494  3.29354  2.67741  2.69355  4.24690  2.90347  2.73739  3.18146  2.89801  2.37887  2.77519  2.98518  4.58477  3.61503
          0.01793  4.42621  5.14855  0.61958  0.77255  0.48576  0.95510
     17   2.70972  4.42640  3.58381  3.01724  3.54110  3.67861  3.91890  2.18922  2.25727  2.62278  3.52938  3.41607  4.05989  3.25223  3.23022  2.93413  2.34872  2.66988  4.99057  2.31208     17 - -
          2.68618  4.42225  2.77519  2.73123  3.46354  2.40513  3.72494  3.29354  2.67741  2.69355  4.24690  2.90347  2.73739  3.18146  2.89801  2.37887  2.77519  2.98518  4.58477  3.61503
          0.01793  4.42621  5.14855  0.61958  0.77255  0.48576  0.95510
     18   3.65382  5.27918  4.32244  4.26216  5.15664  3.93755  5.25921  4.89078  4.37595  4.43436  5.52903  4.49950  0.23740  4.74359  4.52593  3.84555  4.14183  4.46326  6.14903  5.29470     18 - -
          2.68618  4.42225  2.77519  2.73123  3.46354  2.40513  3.72494  3.29354  2.67741  2.69355  4.24690  2.90347  2.73739  3.18146  2.89801  2.37887  2.77519  2.98518  4.58477  3.61503
          0.17390  4.42621  1.91287  0.61958  0.77255  0.48576  0.95510
     19   2.58640  4.30210  3.72932  3.26941  1.70852  2.46852  4.07448  2.95225  3.22921  2.68251  3.62023  3.53213  4.01458  3.50881  3.51689  2.83470  2.16658  2.70568  4.98251  3.67282     19 - -
          2.68618  4.42225  2.77519  2.73123  3.46354  2.40513  3.72494  3.29354  2.67741  2.69355  4.24690  2.90347  2.73739  3.18146  2.89801  2.37887  2.77519  2.98518  4.58477  3.61503
          0.02092  4.27323  4.99558  0.61958  0.77255  0.37690  1.15832
     20   2.81962  4.26525  4.34745  3.76563  2.04158  3.93624  4.21681  2.55563  3.63055  1.68315  2.31861  3.94483  4.28826  3.82524  3.78161  2.41467  3.05239  2.43923  4.79990  3.57505     20 - -
          2.68618  4.42225  2.77519  2.73123  3.46354  2.40513  3.72494  3.29354  2.67741  2.69355  4.24690  2.90347  2.73739  3.18146  2.89801  2.37887  2.77519  2.98518  4.58477  3.61503
          0.01793  4.42621  5.14855  0.61958  0.77255  0.48576  0.95510
     21   2.74119  4.51088  3.50603  3.01698  3.70225  3.64103  3.98922  1.56791  2.91679  2.73424  3.66603  3.41837  4.07971  2.48030  3.24851  2.20297  3.00230  2.73941  5.14886  3.89979     21 - -
          2.68618  4.42225  2.77519  2.73123  3.46354  2.40513  3.72494  3.29354  2.67741  2.69355  4.24690  2.90347  2.73739  3.18146  2.89801  2.37887  2.77519  2.98518  4.58477  3.61503
          0.01793  4.42621  5.14855  0.61958  0.77255  0.48576  0.95510
     22   2.24001  4.47515  3.45518  2.89716  2.49949  3.62878  3.86730  2.99649  2.31506  2.69486  3.58112  3.32607  4.01527  3.17204  3.22393  2.40123  2.91946  2.76088  5.00934  2.63785     22 - -
          2.68618  4.42225  2.77519  2.73123  3.46354  2.40513  3.72494  3.29354  2.67741  2.69355  4.24690  2.90347  2.73739  3.18146  2.89801  2.37887  2.77519  2.98518  4.58477  3.61503
          0.01793  4.42621  5.14855  0.61958  0.77255  0.48576  0.95510
     23   3.01940  5.47228  2.51004  1.72042  4.87015  1.54369  3.93991  4.36887  2.86108  3.87699  4.69731  2.05083  4.02606  3.09447  3.39404  2.95141  3.30902  3.93578  6.03576  4.58458     23 - -
          2.68618  4.42225  2.77519  2.73123  3.46354  2.40513  3.72494  3.29354  2.67741  2.69355  4.24690  2.90347  2.73739  3.18146  2.89801  2.37887  2.77519  2.98518  4.58477  3.61503
          0.35827  4.42621  1.24079  0.61958  0.77255  0.48576  0.95510
     24   3.05947  4.64964  3.82828  3.36770  1.82092  3.91956  3.60357  3.18562  3.31258  2.73758  3.77891  2.25283  4.29197  3.54318  3.59207  3.21774  3.29316  2.99806  4.01334  1.64702     24 - -
          2.68618  4.42225  2.77519  2.73123  3.46354  2.40513  3.72494  3.29354  2.67741  2.69355  4.24690  2.90347  2.73739  3.18146  2.89801  2.37887  2.77519  2.98518  4.58477  3.61503
          0.02510  4.09304  4.81539  0.61958  0.77255  0.30834  1.32675
     25   2.77615  4.66651  3.43689  2.84459  3.79275  3.66108  3.82384  2.46894  2.58329  2.86364  3.75026  3.28914  4.03695  2.07767  2.18064  2.90783  2.99773  2.96587  2.85823  3.88093     25 - -
          2.68618  4.42225  2.77519  2.73123  3.46354  2.40513  3.72494  3.29354  2.67741  2.69355  4.24690  2.90347  2.73739  3.18146  2.89801  2.37887  2.77519  2.98518  4.58477  3.61503
          0.01793  4.42621  5.14855  0.61958  0.77255  0.48576  0.95510
     26   2.85932  5.38338  2.05637  1.93110  4.70703  3.45502  3.76688  4.19804  1.95242  3.67848  4.44805  2.91683  2.22953  2.88648  3.08642  2.79701  3.10512  3.76596  5.81780  4.38354     26 - -
          2.68618  4.42225  2.77519  2.73123  3.46354  2.40513  3.72494  3.29354  2.67741  2.69355  4.24690  2.90347  2.73739  3.18146  2.89801  2.37887  2.77519  2.98518  4.58477  3.61503
          0.01793  4.42621  5.14855  0.61958  0.77255  0.48576  0.95510
     27   2.48256  4.41108  3.80086  3.52016  4.55640  3.20717  4.54387  3.92770  3.52945  3.66327  4.50866  3.62192  3.96834  3.83414  3.81172  1.77818  0.91234  3.39548  5.91787  4.71078     27 - -
          2.68618  4.42225  2.77519  2.73123  3.46354  2.40513  3.72494  3.29354  2.67741  2.69355  4.24690  2.90347  2.73739  3.18146  2.89801  2.37887  2.77519  2.98518  4.58477  3.61503
          0.01793  4.42621  5.14855  0.61958  0.77255  0.48576  0.95510
     28   3.66319  4.91815  5.01078  4.61817  1.59475  4.59638  3.88559  3.18213  4.44120  1.48772  3.76755  4.39744  4.88131  4.40012  4.43803  3.94324  3.88038  3.15901  4.03770  1.30742     28 - -
          2.68618  4.42225  2.77519  2.73123  3.46354  2.40513  3.72494  3.29354  2.67741  2.69355  4.24690  2.90347  2.73739  3.18146  2.89801  2.37887  2.77519  2.98518  4.58477  3.61503
          0.01793  4.42621  5.14855  0.61958  0.77255  0.48576  0.95510
     29   3.65382  5.27918  4.32244  4.26216  5.15664  3.93755  5.25921  4.89078  4.37595  4.43436  5.52903  4.49950  0.23740  4.74359  4.52593  3.84555  4.14183  4.46326  6.14903  5.29470     29 - -
          2.68618  4.42225  2.77519  2.73123  3.46354  2.40513  3.72494  3.29354  2.67741  2.69355  4.24690  2.90347  2.73739  3.18146  2.89801  2.37887  2.77519  2.98518  4.58477  3.61503
          0.01793  4.42621  5.14855  0.61958  0.77255  0.48576  0.95510
     30   3.42003  4.66473  5.34763  4.81793  3.59297  4.86806  5.35401  1.47955  4.70866  1.27180  3.36720  4.98573  5.07190  4.83846  4.80628  4.25151  3.66098  1.30903  5.64720  4.53190     30 - -
          2.68618  4.42225  2.77519  2.73123  3.46354  2.40513  3.72494  3.29354  2.67741  2.69355  4.24690  2.90347  2.73739  3.18146  2.89801  2.37887  2.77519  2.98518  4.58477  3.61503
          0.01793  4.42621  5.14855  0.61958  0.77255  0.48576  0.95510
     31   3.65382  5.27918  4.32244  4.26216  5.15664  3.93755  5.25921  4.89078  4.37595  4.43436  5.52903  4.49950  0.23740  4.74359  4.52593  3.84555  4.14183  4.46326  6.14903  5.29470     31 - -
          2.68618  4.42225  2.77519  2.73123  3.46354  2.40513  3.72494  3.29354  2.67741  2.69355  4.24690  2.90347  2.73739  3.18146  2.89801  2.37887  2.77519  2.98518  4.58477  3.61503
          0.01793  4.42621  5.14855  0.61958  0.77255  0.48576  0.95510
     32   2.86358  4.62910  3.83126  3.41836  3.81755  3.66875  4.34040  3.11239  3.28519  2.65979  2.11020  3.72200  1.17568  3.67119  3.56668  3.08584  3.21123  2.95024  5.39154  4.15243     32 - -
          2.68618  4.42225  2.77519  2.73123  3.46354  2.40513  3.72494  3.29354  2.67741  2.69355  4.24690  2.90347  2.73739  3.18146  2.89801  2.37887  2.77519  2.98518  4.58477  3.61503
          0.01793  4.42621  5.14855  0.61958  0.77255  0.48576  0.95510
     33   2.76444  4.29526  4.02012  3.45518  3.22918  3.82079  4.06796  2.66258  3.34546  1.90283  3.35994  3.72466  2.81626  3.60371  3.58119  3.10568  3.00077  2.09769  4.78273  1.95444     33 - -
          2.68618  4.42225  2.77519  2.73123  3.46354  2.40513  3.72494  3.29354  2.67741  2.69355  4.24690  2.90347  2.73739  3.18146  2.89801  2.37887  2.77519  2.98518  4.58477  3.61503
          0.01793  4.42621  5.14855  0.61958  0.77255  0.48576  0.95510
     34   2.69046  4.60023  3.80933  3.68902  4.70419  3.32564  4.75988  4.32393  3.80506  4.00986  4.90714  3.78935  4.11585  4.11043  4.04417  0.48984  3.21752  3.72515  6.03296  4.80343     34 - -
          2.68618  4.42225  2.77519  2.73123  3.46354  2.40513  3.72494  3.29354  2.67741  2.69355  4.24690  2.90347  2.73739  3.18146  2.89801  2.37887  2.77519  2.98518  4.58477  3.61503
          0.01793  4.42621  5.14855  0.61958  0.77255  0.48576  0.95510
     35   2.82995  4.66490  4.05494  3.87827  4.59441  3.47541  4.83531  3.80157  3.83422  3.64168  4.67972  3.96042  4.23333  4.20435  4.03879  3.04044  0.49753  3.42553  5.97129  4.82086     35 - -
          2.68618  4.42225  2.77519  2.73123  3.46354  2.40513  3.72494  3.29354  2.67741  2.69355  4.24690  2.90347  2.73739  3.18146  2.89801  2.37887  2.77519  2.98518  4.58477  3.61503
          0.01793  4.42621  5.14855  0.61958  0.77255  0.48576  0.95510
     36   3.30833  4.57694  5.21317  4.67605  3.61784  4.71451  5.19286  1.28540  4.55900  2.11076  2.13516  4.82674  4.96250  4.72193  4.66805  4.08316  3.55176  1.28714  5.57184  4.42736     36 - -
          2.68618  4.42225  2.77519  2.73123  3.46354  2.40513  3.72494  3.29354  2.67741  2.69355  4.24690  2.90347  2.73739  3.18146  2.89801  2.37887  2.77519  2.98518  4.58477  3.61503
          0.01793  4.42621  5.14855  0.61958  0.77255  0.48576  0.95510
     37   2.75231  4.54872  3.51308  2.93170  3.65204  3.67647  3.86673  1.90292  2.71551  2.73815  3.63835  3.35375  4.05331  2.47763  2.31334  2.92912  2.97741  2.82598  5.06349  2.83141     37 - -
          2.68618  4.42225  2.77519  2.73123  3.46354  2.40513  3.72494  3.29354  2.67741  2.69355  4.24690  2.90347  2.73739  3.18146  2.89801  2.37887  2.77519  2.98518  4.58477  3.61503
          0.01793  4.42621  5.14855  0.61958  0.77255  0.48576  0.95510
     38   3.49607  5.18073  4.27806  4.26081  5.32562  0.22761  5.30890  5.09686  4.51390  4.66312  5.66779  4.44533  4.58372  4.79511  4.65486  3.68870  4.01759  4.51772  6.23869  5.45795     38 - -
          2.68618  4.42225  2.77519  2.73123  3.46354  2.40513  3.72494  3.29354  2.67741  2.69355  4.24690  2.90347  2.73739  3.18146  2.89801  2.37887  2.77519  2.98518  4.58477  3.61503
          0.01793  4.42621  5.14855  0.61958  0.77255  0.48576  0.95510
     39   3.12572  4.46840  4.90519  4.33402  2.01151  4.28839  4.37634  2.00375  4.15428  1.33909  3.15942  4.35987  4.57961  4.22369  4.17942  3.61131  3.34941  2.55950  2.51795  3.32754     39 - -
          2.68618  4.42225  2.77519  2.73123  3.46354  2.40513  3.72494  3.29354  2.67741  2.69355  4.24690  2.90347  2.73739  3.18146  2.89801  2.37887  2.77519  2.98518  4.58477  3.61503
          0.01793  4.42621  5.14855  0.61958  0.77255  0.48576  0.95510
     40   3.30326  4.59829  5.18355  4.60790  2.19542  4.60276  4.94102  1.82442  4.46035  1.23561  3.14676  4.72327  4.83165  4.52464  4.49830  3.94823  3.52995  1.64053  5.24945  4.13285     40 - -
          2.68618  4.42225  2.77519  2.73123  3.46354  2.40513  3.72494  3.29354  2.67741  2.69355  4.24690  2.90347  2.73739  3.18146  2.89801  2.37887  2.77519  2.98518  4.58477  3.61503
          0.01793  4.42621  5.14855  0.61958  0.77255  0.48576  0.95510
     41   2.70552  2.64165  3.55052  3.00041  3.45097  3.64480  2.62009  3.00596  2.93844  2.70238  3.59899  3.39736  4.05033  3.25759  3.29036  2.00698  2.95184  2.77125  4.92319  2.61903     41 - -
          2.68618  4.42225  2.77519  2.73123  3.46354  2.40513  3.72494  3.29354  2.67741  2.69355  4.24690  2.90347  2.73739  3.18146  2.89801  2.37887  2.77519  2.98518  4.58477  3.61503
          0.01793  4.42621  5.14855  0.61958  0.77255  0.48576  0.95510
     42   1.91037  4.66046  3.23428  2.72607  3.91398  3.51558  3.84646  3.32208  2.72378  2.98729  3.84152  2.30119  3.95766  3.06171  3.14410  2.78090  2.32482  3.03262  5.27286  2.64862     42 - -
          2.68618  4.42225  2.77519  2.73123  3.46354  2.40513  3.72494  3.29354  2.67741  2.69355  4.24690  2.90347  2.73739  3.18146  2.89801  2.37887  2.77519  2.98518  4.58477  3.61503
          0.01793  4.42621  5.14855  0.61958  0.77255  0.48576  0.95510
     43   1.52055  4.43485  4.60449  4.08229  3.72559  4.17607  4.76238  1.58085  3.98520  2.46321  3.59925  4.27827  4.59095  4.24060  4.19777  3.53264  3.28484  1.51863  5.44728  4.24419     43 - -
          2.68618  4.42225  2.77519  2.73123  3.46354  2.40513  3.72494  3.29354  2.67741  2.69355  4.24690  2.90347  2.73739  3.18146  2.89801  2.37887  2.77519  2.98518  4.58477  3.61503
          0.01793  4.42621  5.14855  0.61958  0.77255  0.48576  0.95510
     44   2.71698  4.65775  3.32517  2.75224  3.84835  3.60137  3.80549  3.21674  2.19403  2.20697  3.75199  3.21885  3.98605  3.02388  2.47433  2.30422  2.94572  2.30453  5.19879  3.92995     44 - -
          2.68618  4.42225  2.77519  2.73123  3.46354  2.40513  3.72494  3.29354  2.67741  2.69355  4.24690  2.90347  2.73739  3.18146  2.89801  2.37887  2.77519  2.98518  4.58477  3.61503
          0.01793  4.42621  5.14855  0.61958  0.77255  0.48576  0.95510
     45   1.84176  4.44363  3.67095  3.21476  3.83966  1.55724  4.15114  3.31643  3.16196  3.01500  3.90285  3.50669  4.02326  3.48507  3.48554  2.81246  2.97623  3.00593  2.52367  3.99571     45 - -
          2.68618  4.42225  2.77519  2.73123  3.46354  2.40513  3.72494  3.29354  2.67741  2.69355  4.24690  2.90347  2.73739  3.18146  2.89801  2.37887  2.77519  2.98518  4.58477  3.61503
          0.01793  4.42621  5.14855  0.61958  0.77255  0.48576  0.95510
     46   2.95207  5.53027  1.87254  1.62242  4.84622  3.44693  3.82640  4.35558  2.08601  3.82174  4.60248  2.11540  3.97126  2.95470  3.23041  2.86715  3.20767  3.90972  5.95667  4.49079     46 - -
          2.68618  4.42225  2.77519  2.73123  3.46354  2.40513  3.72494  3.29354  2.67741  2.69355  4.24690  2.90347  2.73739  3.18146  2.89801  2.37887  2.77519  2.98518  4.58477  3.61503
          0.01793  4.42621  5.14855  0.61958  0.77255  0.48576  0.95510
     47   2.72013  5.08102  2.95313  1.97516  4.37899  2.57276  3.69407  3.82471  2.06969  2.70022  4.14622  2.98000  2.86213  2.81583  2.90784  2.70936  2.95300  3.44798  5.54750  4.17658     47 - -
          2.68618  4.42225  2.77519  2.73123  3.46354  2.40513  3.72494  3.29354  2.67741  2.69355  4.24690  2.90347  2.73739  3.18146  2.89801  2.37887  2.77519  2.98518  4.58477  3.61503
          0.01793  4.42621  5.14855  0.61958  0.77255  0.48576  0.95510
     48   2.07217  4.41409  3.53290  2.97562  3.58679  3.61455  3.91858  2.94286  2.92731  2.66094  3.55133  2.48359  4.02062  3.23793  3.28493  2.87329  2.41017  2.24132  3.01517  3.78560     48 - -
          2.68618  4.42225  2.77519  2.73123  3.46354  2.40513  3.72494  3.29354  2.67741  2.69355  4.24690  2.90347  2.73739  3.18146  2.89801  2.37887  2.77519  2.98518  4.58477  3.61503
          0.01793  4.42621  5.14855  0.61958  0.77255  0.48576  0.95510
     49   2.83613  4.79979  3.38850  2.82118  3.84242  3.67215  3.82133  3.33043  1.39642  2.99419  3.89175  3.27600  4.06101  3.04701  2.86830  2.93406  3.06144  2.44953  5.20487  2.71536     49 - -
          2.68618  4.42225  2.77519  2.73123  3.46354  2.40513  3.72494  3.29354  2.67741  2.69355  4.24690  2.90347  2.73739  3.18146  2.89801  2.37887  2.77519  2.98518  4.58477  3.61503
          0.01793  4.42621  5.14855  0.61958  0.77255  0.48576  0.95510
     50   2.68695  4.67089  2.44190  2.67910  3.86795  2.68023  3.80355  2.38203  2.68329  2.38786  3.77092  3.16480  2.95014  3.01446  3.11380  2.79153  2.92429  2.96138  5.22937  3.94065     50 - -
          2.68618  4.42225  2.77519  2.73123  3.46354  2.40513  3.72494  3.29354  2.67741  2.69355  4.24690  2.90347  2.73739  3.18146  2.89801  2.37887  2.77519  2.98518  4.58477  3.61503
          0.01793  4.42621  5.14855  0.61958  0.77255  0.48576  0.95510
     51   2.21198  5.03793  2.83490  1.60069  4.55442  3.41456  3.88614  3.99716  2.72273  3.56583  4.36733  3.04389  3.94950  3.03409  3.20055  1.66607  3.07203  3.57941  5.75907  4.38557     51 - -
          2.68618  4.42225  2.77519  2.73123  3.46354  2.40513  3.72494  3.29354  2.67741  2.69355  4.24690  2.90347  2.73739  3.18146  2.89801  2.37887  2.77519  2.98518  4.58477  3.61503
          0.01793  4.42621  5.14855  0.61958  0.77255  0.48576  0.95510
     52   2.84105  5.35342  2.24231  1.97680  4.68393  3.46532  3.74764  4.17009  2.52324  3.64756  4.41404  2.21270  3.92933  2.86377  1.82709  2.78376  3.08229  3.73981  5.78108  4.35916     52 - -
          2.68618  4.42225  2.77519  2.73123  3.46354  2.40513  3.72494  3.29354  2.67741  2.69355  4.24690  2.90347  2.73739  3.18146  2.89801  2.37887  2.77519  2.98518  4.58477  3.61503
          0.01793  4.42621  5.14855  0.61958  0.77255  0.48576  0.95510
     53   2.84084  4.33244  4.18828  3.60801  1.85382  3.92663  4.17168  2.59446  3.45336  1.84347  3.28335  3.85512  4.27928  3.71407  2.47322  3.21599  3.07207  2.06829  4.83713  3.58077     53 - -
          2.68618  4.42225  2.77519  2.73123  3.46354  2.40513  3.72494  3.29354  2.67741  2.69355  4.24690  2.90347  2.73739  3.18146  2.89801  2.37887  2.77519  2.98518  4.58477  3.61503
          0.01793  4.42621  5.14855  0.61958  0.77255  0.48576  0.95510
     54   2.73418  4.87737  3.07696  2.57907  4.06294  3.53248  2.62324  3.53097  2.55826  2.31005  3.97491  2.09339  2.83006  2.93315  2.99028  2.77931  2.97128  3.22068  5.35989  4.01676     54 - -
          2.68618  4.42225  2.77519  2.73123  3.46354  2.40513  3.72494  3.29354  2.67741  2.69355  4.24690  2.90347  2.73739  3.18146  2.89801  2.37887  2.77519  2.98518  4.58477  3.61503
          0.27606  4.42621  1.47284  0.61958  0.77255  0.48576  0.95510
     55   2.79762  4.58203  3.49408  3.11993  2.95528  3.57509  3.82085  3.30340  3.08328  2.92287  3.89962  3.43984  4.09459  3.41365  3.39428  1.84658  3.11325  3.04713  4.53642  1.51397     55 - -
          2.68646  4.42253  2.77548  2.73151  3.46262  2.40541  3.72523  3.29204  2.67769  2.69383  4.24718  2.90306  2.73717  3.18174  2.89829  2.37798  2.77548  2.98546  4.58505  3.61531
          0.53309  0.90206  4.89564  1.28469  0.32398  0.33403  1.25890
     56   3.31853  4.60531  5.16305  4.61360  3.50702  4.67510  5.10802  1.39913  4.48570  1.97302  1.62097  4.77601  4.91745  4.62531  4.58628  4.03499  3.55738  1.61449  5.47391  4.35472     60 - -
          2.68618  4.42225  2.77519  2.73123  3.46354  2.40513  3.72494  3.29354  2.67741  2.69355  4.24690  2.90347  2.73739  3.18146  2.89801  2.37887  2.77519  2.98518  4.58477  3.61503
          0.01793  4.42621  5.14855  0.61958  0.77255  0.48576  0.95510
     57   1.59871  4.39377  3.79505  3.49505  4.72427  1.63274  4.55961  4.17421  3.56495  3.83469  4.62419  3.59039  3.92685  3.82132  3.88082  1.34510  2.94190  3.52441  6.04006  4.84565     61 - -
          2.68618  4.42225  2.77519  2.73123  3.46354  2.40513  3.72494  3.29354  2.67741  2.69355  4.24690  2.90347  2.73739  3.18146  2.89801  2.37887  2.77519  2.98518  4.58477  3.61503
          0.01793  4.42621  5.14855  0.61958  0.77255  0.48576  0.95510
     58   2.98678  4.36036  4.66036  4.10058  3.30621  4.19024  4.47542  1.74515  3.95182  2.27594  3.39207  4.23470  4.52732  4.14962  4.08028  3.51274  3.22624  1.35616  4.97786  2.07652     62 - -
          2.68618  4.42225  2.77519  2.73123  3.46354  2.40513  3.72494  3.29354  2.67741  2.69355  4.24690  2.90347  2.73739  3.18146  2.89801  2.37887  2.77519  2.98518  4.58477  3.61503
          0.01793  4.42621  5.14855  0.61958  0.77255  0.48576  0.95510
     59   2.90371  4.68115  3.58886  3.15446  3.85711  3.74849  4.14918  2.87601  2.96133  2.76035  3.81885  3.55137  4.21988  1.80028  3.26284  3.10984  3.18470  1.35668  5.36395  4.09132     63 - -
          2.68618  4.42225  2.77519  2.73123  3.46354  2.40513  3.72494  3.29354  2.67741  2.69355  4.24690  2.90347  2.73739  3.18146  2.89801  2.37887  2.77519  2.98518  4.58477  3.61503
          0.01793  4.42621  5.14855  0.61958  0.77255  0.48576  0.95510
     60   2.97534  4.69299  3.99901  3.70397  1.62011  1.05193  4.33035  3.51000  3.73669  3.12840  4.17443  3.89294  4.31800  3.98825  3.98213  3.18935  3.36691  3.25750  4.97100  3.45328     64 - -
          2.68618  4.42225  2.77519  2.73123  3.46354  2.40513  3.72494  3.29354  2.67741  2.69355  4.24690  2.90347  2.73739  3.18146  2.89801  2.37887  2.77519  2.98518  4.58477  3.61503
          0.01793  4.42621  5.14855  0.61958  0.77255  0.48576  0.95510
     61   3.10251  5.59886  1.22556  2.40651  4.93278  3.49667  3.93569  4.43977  1.58591  3.92441  4.75226  2.97626  4.06319  3.08559  3.27156  3.01464  3.37074  4.01710  6.03959  4.60401     65 - -
          2.68618  4.42225  2.77519  2.73123  3.46354  2.40513  3.72494  3.29354  2.67741  2.69355  4.24690  2.90347  2.73739  3.18146  2.89801  2.37887  2.77519  2.98518  4.58477  3.61503
          0.01793  4.42621  5.14855  0.61958  0.77255  0.48576  0.95510
     62   3.19536  4.74684  4.10108  3.60290  1.54283  4.09969  2.18344  3.28427  3.52647  2.86190  3.87970  3.81683  4.45837  3.74121  3.78764  2.32816  3.42412  3.09370  4.17761  1.90923     66 - -
          2.68618  4.42225  2.77519  2.73123  3.46354  2.40513  3.72494  3.29354  2.67741  2.69355  4.24690  2.90347  2.73739  3.18146  2.89801  2.37887  2.77519  2.98518  4.58477  3.61503
          0.01793  4.42621  5.14855  0.61958  0.77255  0.48576  0.95510
     63   3.05724  5.63979  1.75461  1.28483  4.95538  3.43896  3.91363  4.47423  2.86491  3.95166  4.76229  2.89840  4.01883  3.06027  3.44176  2.06522  3.33226  4.02906  6.10054  4.60665     67 - -
          2.68618  4.42225  2.77519  2.73123  3.46354  2.40513  3.72494  3.29354  2.67741  2.69355  4.24690  2.90347  2.73739  3.18146  2.89801  2.37887  2.77519  2.98518  4.58477  3.61503
          0.01793  4.42621  5.14855  0.61958  0.77255  0.48576  0.95510
     64   1.74248  4.39367  3.78979  3.50598  4.74230  1.42880  4.57579  4.19403  3.58785  3.85529  4.64417  3.59545  3.92854  3.84029  3.89993  1.39754  2.94588  3.53547  6.05801  4.86594     68 - -
          2.68618  4.42225  2.77519  2.73123  3.46354  2.40513  3.72494  3.29354  2.67741  2.69355  4.24690  2.90347  2.73739  3.18146  2.89801  2.37887  2.77519  2.98518  4.58477  3.61503
          0.01793  4.42621  5.14855  0.61958  0.77255  0.48576  0.95510
     65   2.77327  4.47944  3.67237  3.08064  3.64008  3.74020  3.95710  2.25684  2.32897  2.65517  3.58182  3.47124  4.11399  3.26685  2.44254  3.00519  3.00053  1.68022  5.07779  3.85344     69 - -
          2.68618  4.42225  2.77519  2.73123  3.46354  2.40513  3.72494  3.29354  2.67741  2.69355  4.24690  2.90347  2.73739  3.18146  2.89801  2.37887  2.77519  2.98518  4.58477  3.61503
          0.01793  4.42621  5.14855  0.61958  0.77255  0.48576  0.95510
     66   2.25822  4.17504  4.26412  3.68376  2.48447  2.73406  4.18337  1.97191  3.55753  2.34090  3.29732  3.86260  4.21489  3.77008  3.72063  3.13724  2.95903  1.80810  4.83548  3.64324     70 - -
          2.68618  4.42225  2.77519  2.73123  3.46354  2.40513  3.72494  3.29354  2.67741  2.69355  4.24690  2.90347  2.73739  3.18146  2.89801  2.37887  2.77519  2.98518  4.58477  3.61503
          0.01793  4.42621  5.14855  0.61958  0.77255  0.48576  0.95510
     67   2.76517  5.04361  3.06761  2.00242  4.32985  3.53995  3.71415  3.74708  2.40251  3.30731  4.11128  3.04791  3.93584  2.23783  2.28289  2.77064  2.99063  2.23229  5.50185  4.16696     71 - -
          2.68618  4.42225  2.77519  2.73123  3.46354  2.40513  3.72494  3.29354  2.67741  2.69355  4.24690  2.90347  2.73739  3.18146  2.89801  2.37887  2.77519  2.98518  4.58477  3.61503
          0.01793  4.42621  5.14855  0.61958  0.77255  0.48576  0.95510
     68   3.32063  6.00648  0.88208  1.58505  5.28078  3.45067  4.07589  4.85165  3.19760  4.31265  5.20196  2.90250  4.12153  3.25526  3.86563  3.16046  3.62889  4.39029  6.44647  4.87698     72 - -
          2.68618  4.42225  2.77519  2.73123  3.46354  2.40513  3.72494  3.29354  2.67741  2.69355  4.24690  2.90347  2.73739  3.18146  2.89801  2.37887  2.77519  2.98518  4.58477  3.61503
          0.01793  4.42621  5.14855  0.61958  0.77255  0.48576  0.95510
     69   3.48832  4.85185  4.71564  4.27302  2.63035  4.45393  4.10018  2.92783  4.05404  1.10475  3.55342  4.31483  4.76785  4.22520  4.16450  3.81728  3.71893  2.93813  4.34961  1.41244     73 - -
          2.68618  4.42225  2.77519  2.73123  3.46354  2.40513  3.72494  3.29354  2.67741  2.69355  4.24690  2.90347  2.73739  3.18146  2.89801  2.37887  2.77519  2.98518  4.58477  3.61503
          0.01793  4.42621  5.14855  0.61958  0.77255  0.48576  0.95510
     70   2.72057  4.97825  2.99853  1.87255  4.25189  3.50093  3.72778  3.65737  2.50185  3.25255  4.06142  3.02358  3.91230  2.26485  2.95860  2.73570  2.24945  2.56768  5.47998  4.13190     74 - -
          2.68618  4.42225  2.77519  2.73123  3.46354  2.40513  3.72494  3.29354  2.67741  2.69355  4.24690  2.90347  2.73739  3.18146  2.89801  2.37887  2.77519  2.98518  4.58477  3.61503
          0.01793  4.42621  5.14855  0.61958  0.77255  0.48576  0.95510
     71   2.81270  4.69126  3.52289  2.92907  3.82288  3.67036  3.86067  3.28666  2.57085  2.93639  3.82618  3.34754  4.07104  3.10641  1.87296  2.94832  1.91544  3.03244  2.63388  3.89342     75 - -
          2.68618  4.42225  2.77519  2.73123  3.46354  2.40513  3.72494  3.29354  2.67741  2.69355  4.24690  2.90347  2.73739  3.18146  2.89801  2.37887  2.77519  2.98518  4.58477  3.61503
          0.01793  4.42621  5.14855  0.61958  0.77255  0.48576  0.95510
     72   3.46743  4.74773  5.27339  4.71357  1.60317  4.74587  4.92535  1.52732  4.56505  1.33473  3.10276  4.83047  4.93176  4.58094  4.58914  4.09975  3.68740  2.40920  5.13951  3.90303     76 - -
          2.68618  4.42225  2.77519  2.73123  3.46354  2.40513  3.72494  3.29354  2.67741  2.69355  4.24690  2.90347  2.73739  3.18146  2.89801  2.37887  2.77519  2.98518  4.58477  3.61503
          0.01793  4.42621  5.14855  0.61958  0.77255  0.48576  0.95510
     73   2.85738  4.54825  3.75591  3.16650  3.37296  3.79883  3.92119  2.20849  2.84387  2.66140  3.62362  3.52929  4.17079  3.31613  1.81586  3.07638  3.08233  2.78467  4.87389  2.11832     77 - -
          2.68618  4.42225  2.77519  2.73123  3.46354  2.40513  3.72494  3.29354  2.67741  2.69355  4.24690  2.90347  2.73739  3.18146  2.89801  2.37887  2.77519  2.98518  4.58477  3.61503
          0.01793  4.42621  5.14855  0.61958  0.77255  0.48576  0.95510
     74   2.82373  5.28802  2.81402  2.05417  4.63006  3.48746  3.73225  4.09996  1.67963  3.58533  4.35594  2.17714  3.93140  2.84771  2.91239  2.24720  3.06007  3.68283  5.71967  4.32449     78 - -
          2.68618  4.42225  2.77519  2.73123  3.46354  2.40513  3.72494  3.29354  2.67741  2.69355  4.24690  2.90347  2.73739  3.18146  2.89801  2.37887  2.77519  2.98518  4.58477  3.61503
          0.01793  4.42621  5.14855  0.61958  0.77255  0.48576  0.95510
     75   3.50184  4.79796  4.97282  4.51336  1.78800  4.53001  4.06241  2.91936  4.34265  1.06400  3.49005  4.41486  4.80579  4.35019  4.36607  3.86861  3.72061  2.94295  4.24862  1.91111     79 - -
          2.68618  4.42225  2.77519  2.73123  3.46354  2.40513  3.72494  3.29354  2.67741  2.69355  4.24690  2.90347  2.73739  3.18146  2.89801  2.37887  2.77519  2.98518  4.58477  3.61503
          0.01793  4.42621  5.14855  0.61958  0.77255  0.48576  0.95510
     76   2.94416  5.37746  1.88993  2.39038  4.81660  3.42053  3.91996  4.32262  2.84113  3.83331  4.63831  2.16146  3.99528  3.06900  3.38479  1.38835  3.23962  3.87554  5.99080  4.54058     80 - -
          2.68618  4.42225  2.77519  2.73123  3.46354  2.40513  3.72494  3.29354  2.67741  2.69355  4.24690  2.90347  2.73739  3.18146  2.89801  2.37887  2.77519  2.98518  4.58477  3.61503
          0.01793  4.42621  5.14855  0.61958  0.77255  0.48576  0.95510
     77   3.10960  5.34729  3.48324  2.83506  4.80617  3.77513  3.76673  4.17448  1.16424  3.60779  4.43777  3.28039  2.73657  2.88810  1.81692  3.09022  3.29234  3.81826  5.65982  4.44319     81 - -
          2.68618  4.42225  2.77519  2.73123  3.46354  2.40513  3.72494  3.29354  2.67741  2.69355  4.24690  2.90347  2.73739  3.18146  2.89801  2.37887  2.77519  2.98518  4.58477  3.61503
          0.14143  4.42621  2.12087  0.61958  0.77255  0.48576  0.95510
     78   2.87105  5.28679  2.75144  1.80603  4.64545  2.54761  3.74044  4.09927  1.55722  3.58994  4.38564  2.95739  3.94180  2.86783  2.84465  2.82569  3.11030  3.69764  5.72084  4.34866     82 - -
          2.68670  4.42020  2.77626  2.73014  3.46116  2.40547  3.72446  3.29082  2.67691  2.69462  4.24797  2.90189  2.73846  3.18253  2.89780  2.37913  2.77513  2.98560  4.58584  3.61610
          0.64749  1.03381  2.11204  2.54838  0.08144  0.65237  0.73565
     79   3.00131  5.62493  1.69885  1.53356  4.91273  3.31326  3.82140  4.44405  2.81154  3.91389  4.74042  1.87833  3.91684  2.97551  3.40817  2.88200  3.28099  3.99673  6.06192  4.54537    101 - -
          2.68618  4.42225  2.77519  2.73123  3.46354  2.40513  3.72494  3.29354  2.67741  2.69355  4.24690  2.90347  2.73739  3.18146  2.89801  2.37887  2.77519  2.98518  4.58477  3.61503
          0.02291  4.18350  4.90585  0.61958  0.77255  0.54766  0.86346
     80   2.89475  5.02532  3.29004  2.70883  4.19277  3.64309  2.33803  3.69514  1.50035  2.47086  4.10168  3.17649  4.02471  2.88435  2.55297  2.92254  3.10128  3.39302  5.37531  4.06648    102 - -
          2.68618  4.42225  2.77519  2.73123  3.46354  2.40513  3.72494  3.29354  2.67741  2.69355  4.24690  2.90347  2.73739  3.18146  2.89801  2.37887  2.77519  2.98518  4.58477  3.61503
          0.02026  4.30503  5.02738  0.61958  0.77255  0.65237  0.73565
     81   2.02789  4.82004  3.05714  2.57067  4.29332  3.39252  3.77993  3.71941  2.04476  3.30456  4.10775  3.05765  2.42478  2.92846  2.98244  2.19470  2.91822  3.33523  5.51627  4.18687    103 - -
          2.68618  4.42225  2.77519  2.73123  3.46354  2.40513  3.72494  3.29354  2.67741  2.69355  4.24690  2.90347  2.73739  3.18146  2.89801  2.37887  2.77519  2.98518  4.58477  3.61503
          0.02026  4.30503  5.02738  0.61958  0.77255  0.39411  1.12171
     82   2.27809  4.49959  3.39509  2.34538  2.61280  2.51248  3.86865  3.01996  2.83108  2.23775  3.60629  3.29516  4.00223  3.14862  3.21802  2.85417  2.91713  2.78097  5.07504  3.81812    104 - -
          2.68618  4.42225  2.77519  2.73123  3.46354  2.40513  3.72494  3.29354  2.67741  2.69355  4.24690  2.90347  2.73739  3.18146  2.89801  2.37887  2.77519  2.98518  4.58477  3.61503
          0.01793  4.42621  5.14855  0.61958  0.77255  0.48576  0.95510
     83   2.80789  5.24711  2.77732  1.70423  4.59468  2.36578  3.75256  4.06471  2.12569  3.56960  4.34479  2.95484  3.92549  2.87375  3.00583  2.13946  3.05438  3.65122  5.72289  4.32113    105 - -
          2.68618  4.42225  2.77519  2.73123  3.46354  2.40513  3.72494  3.29354  2.67741  2.69355  4.24690  2.90347  2.73739  3.18146  2.89801  2.37887  2.77519  2.98518  4.58477  3.61503
          0.01793  4.42621  5.14855  0.61958  0.77255  0.48576  0.95510
     84   2.75824  5.08388  3.03074  2.50952  4.42521  3.51309  3.71830  3.86143  1.96461  3.39549  4.18385  3.03063  3.92555  2.16113  2.82426  2.30795  2.01382  3.48449  5.56512  4.21684    106 - -
          2.68618  4.42225  2.77519  2.73123  3.46354  2.40513  3.72494  3.29354  2.67741  2.69355  4.24690  2.90347  2.73739  3.18146  2.89801  2.37887  2.77519  2.98518  4.58477  3.61503
          0.01793  4.42621  5.14855  0.61958  0.77255  0.48576  0.95510
     85   2.75711  5.06431  2.30194  2.45646  4.36799  3.46698  3.76647  3.81494  2.58272  2.53320  4.18460  2.43160  3.92109  2.90675  3.06816  1.73422  3.00810  3.44858  5.58761  4.21245    107 - -
          2.68618  4.42225  2.77519  2.73123  3.46354  2.40513  3.72494  3.29354  2.67741  2.69355  4.24690  2.90347  2.73739  3.18146  2.89801  2.37887  2.77519  2.98518  4.58477  3.61503
          0.01793  4.42621  5.14855  0.61958  0.77255  0.48576  0.95510
     86   2.75376  4.51379  3.97745  3.62501  4.03766  3.55948  4.53646  2.94863  3.55748  2.94445  4.01323  3.81756  1.22995  3.89316  3.82059  3.00927  3.16329  1.57614  5.58574  4.35665    108 - -
          2.68618  4.42225  2.77519  2.73123  3.46354  2.40513  3.72494  3.29354  2.67741  2.69355  4.24690  2.90347  2.73739  3.18146  2.89801  2.37887  2.77519  2.98518  4.58477  3.61503
          0.01793  4.42621  5.14855  0.61958  0.77255  0.48576  0.95510
     87   3.09600  4.42946  4.85461  4.30040  3.59688  4.39641  4.82742  1.43291  4.17972  1.82956  3.46613  4.46474  4.71014  4.38857  4.32578  3.73403  2.26023  1.45361  5.36097  4.17852    109 - -
          2.68618  4.42225  2.77519  2.73123  3.46354  2.40513  3.72494  3.29354  2.67741  2.69355  4.24690  2.90347  2.73739  3.18146  2.89801  2.37887  2.77519  2.98518  4.58477  3.61503
          0.01793  4.42621  5.14855  0.61958  0.77255  0.48576  0.95510
     88   2.27762  5.04817  3.00635  2.08961  4.32377  3.51514  3.71171  3.76178  1.73872  3.31942  4.11705  3.01997  3.91929  2.84369  2.87349  2.74821  2.97697  3.40677  5.50968  2.75819    110 - -
          2.68618  4.42225  2.77519  2.73123  3.46354  2.40513  3.72494  3.29354  2.67741  2.69355  4.24690  2.90347  2.73739  3.18146  2.89801  2.37887  2.77519  2.98518  4.58477  3.61503
          0.01793  4.42621  5.14855  0.61958  0.77255  0.48576  0.95510
     89   2.91437  4.43353  4.15936  3.57889  3.58429  4.00440  4.31562  1.79734  3.32659  2.43778  3.50627  3.88425  4.36989  3.71978  2.09742  3.30637  3.15524  1.47836  5.17926  3.97134    111 - -
          2.68618  4.42225  2.77519  2.73123  3.46354  2.40513  3.72494  3.29354  2.67741  2.69355  4.24690  2.90347  2.73739  3.18146  2.89801  2.37887  2.77519  2.98518  4.58477  3.61503
          0.01793  4.42621  5.14855  0.61958  0.77255  0.48576  0.95510
     90   2.76036  5.17426  2.85604  1.80065  4.49883  3.47163  3.71790  3.95885  2.47719  3.47708  4.25148  2.96085  2.76156  2.15878  2.95246  2.73337  2.30442  3.55966  5.64101  4.25131    112 - -
          2.68618  4.42225  2.77519  2.73123  3.46354  2.40513  3.72494  3.29354  2.67741  2.69355  4.24690  2.90347  2.73739  3.18146  2.89801  2.37887  2.77519  2.98518  4.58477  3.61503
          0.01793  4.42621  5.14855  0.61958  0.77255  0.48576  0.95510
     91   2.69431  4.28004  3.83529  3.26602  2.66212  3.73423  4.02319  2.68240  3.18969  2.04265  3.38362  2.55166  4.11336  3.46129  3.47102  3.00445  2.20147  2.08790  4.88582  3.66713    113 - -
          2.68618  4.42225  2.77519  2.73123  3.46354  2.40513  3.72494  3.29354  2.67741  2.69355  4.24690  2.90347  2.73739  3.18146  2.89801  2.37887  2.77519  2.98518  4.58477  3.61503
          0.01793  4.42621  5.14855  0.61958  0.77255  0.48576  0.95510
     92   3.59441  4.85473  5.41466  4.84444  2.19070  4.90158  5.11936  1.74086  4.70242  0.85844  3.02384  5.00168  5.02761  4.66557  4.70490  4.26475  3.80654  2.51177  5.26470  4.13794    114 - -
          2.68618  4.42225  2.77519  2.73123  3.46354  2.40513  3.72494  3.29354  2.67741  2.69355  4.24690  2.90347  2.73739  3.18146  2.89801  2.37887  2.77519  2.98518  4.58477  3.61503
          0.01793  4.42621  5.14855  0.61958  0.77255  0.48576  0.95510
     93   3.42753  4.73235  4.88295  4.43669  1.74968  4.43140  3.92898  1.89759  4.26605  2.49503  3.68601  4.30394  4.74182  4.29069  4.29582  3.76641  3.65184  2.89892  4.12676  1.22916    115 - -
          2.68618  4.42225  2.77519  2.73123  3.46354  2.40513  3.72494  3.29354  2.67741  2.69355  4.24690  2.90347  2.73739  3.18146  2.89801  2.37887  2.77519  2.98518  4.58477  3.61503
          0.01793  4.42621  5.14855  0.61958  0.77255  0.48576  0.95510
     94   3.21055  5.73785  1.69922  2.36238  5.07639  3.44936  4.06251  4.67210  3.12444  4.16586  5.03468  0.99549  4.10213  3.24223  3.73285  3.09877  3.52602  4.21681  6.27205  4.75260    116 - -
          2.68618  4.42225  2.77519  2.73123  3.46354  2.40513  3.72494  3.29354  2.67741  2.69355  4.24690  2.90347  2.73739  3.18146  2.89801  2.37887  2.77519  2.98518  4.58477  3.61503
          0.01793  4.42621  5.14855  0.61958  0.77255  0.48576  0.95510
     95   2.20325  4.27923  3.98092  3.42236  2.50510  3.76357  4.11959  2.05638  3.33599  2.40396  3.38286  3.70121  2.13566  3.59321  3.58739  3.05755  2.97197  2.44010  4.91639  3.69887    117 - -
          2.68618  4.42225  2.77519  2.73123  3.46354  2.40513  3.72494  3.29354  2.67741  2.69355  4.24690  2.90347  2.73739  3.18146  2.89801  2.37887  2.77519  2.98518  4.58477  3.61503
          0.01793  4.42621  5.14855  0.61958  0.77255  0.48576  0.95510
     96   2.76556  5.21037  2.98727  2.08331  4.55853  3.51045  3.67667  4.01765  1.89456  3.49904  4.26070  2.32129  3.90788  2.78299  2.26491  2.73285  2.47344  3.60490  5.62514  4.25277    118 - -
          2.68618  4.42225  2.77519  2.73123  3.46354  2.40513  3.72494  3.29354  2.67741  2.69355  4.24690  2.90347  2.73739  3.18146  2.89801  2.37887  2.77519  2.98518  4.58477  3.61503
          0.01793  4.42621  5.14855  0.61958  0.77255  0.48576  0.95510
     97   3.67577  4.92194  5.44714  4.91295  3.32636  5.03462  5.38506  1.60186  4.74844  0.73351  3.09817  5.13778  5.14900  4.78827  4.79831  4.43684  3.90022  2.32975  5.51270  4.46561    119 - -
          2.68618  4.42225  2.77519  2.73123  3.46354  2.40513  3.72494  3.29354  2.67741  2.69355  4.24690  2.90347  2.73739  3.18146  2.89801  2.37887  2.77519  2.98518  4.58477  3.61503
          0.01793  4.42621  5.14855  0.61958  0.77255  0.48576  0.95510
     98   2.74113  4.90151  3.07401  2.57296  3.96648  3.53801  2.61839  3.56214  2.56455  3.16244  3.99469  1.95533  3.94724  2.92988  3.00505  2.77895  2.37111  3.24751  5.29647  2.89320    120 - -
          2.68618  4.42225  2.77519  2.73123  3.46354  2.40513  3.72494  3.29354  2.67741  2.69355  4.24690  2.90347  2.73739  3.18146  2.89801  2.37887  2.77519  2.98518  4.58477  3.61503
          0.01793  4.42621  5.14855  0.61958  0.77255  0.48576  0.95510
     99   3.48030  4.73001  5.36676  4.82531  3.47965  4.89522  5.33126  1.58122  4.70662  0.99789  3.24875  5.00758  5.07215  4.79201  4.78388  4.27522  3.71452  1.61203  5.57415  4.49731    121 - -
          2.68618  4.42225  2.77519  2.73123  3.46354  2.40513  3.72494  3.29354  2.67741  2.69355  4.24690  2.90347  2.73739  3.18146  2.89801  2.37887  2.77519  2.98518  4.58477  3.61503
          0.01793  4.42621  5.14855  0.61958  0.77255  0.48576  0.95510
    100   4.17211  5.30937  5.02050  4.76499  1.41118  4.80272  2.13713  3.94798  4.59835  3.21682  4.48960  4.38594  5.08759  4.48397  4.58594  4.16999  4.37743  3.84663  3.77903  0.91262    122 - -
          2.68618  4.42225  2.77519  2.73123  3.46354  2.40513  3.72494  3.29354  2.67741  2.69355  4.24690  2.90347  2.73739  3.18146  2.89801  2.37887  2.77519  2.98518  4.58477  3.61503
          0.01793  4.42621  5.14855  0.61958  0.77255  0.48576  0.95510
    101   3.62543  4.86958  5.43261  4.90193  3.37577  5.00681  5.38692  1.31945  4.74585  0.90562  3.14902  5.11435  5.13973  4.80573  4.80503  4.40743  3.85422  2.22195  5.54237  4.47991    123 - -
          2.68618  4.42225  2.77519  2.73123  3.46354  2.40513  3.72494  3.29354  2.67741  2.69355  4.24690  2.90347  2.73739  3.18146  2.89801  2.37887  2.77519  2.98518  4.58477  3.61503
          0.01793  4.42621  5.14855  0.61958  0.77255  0.48576  0.95510
    102   2.73885  5.09967  2.44475  2.44909  4.39725  3.48998  3.70515  3.84065  1.67326  2.59285  4.16721  2.98528  2.84155  2.82825  2.90969  2.72631  2.97242  3.46539  5.56379  4.19262    124 - -
          2.68618  4.42225  2.77519  2.73123  3.46354  2.40513  3.72494  3.29354  2.67741  2.69355  4.24690  2.90347  2.73739  3.18146  2.89801  2.37887  2.77519  2.98518  4.58477  3.61503
          0.14143  4.42621  2.12087  0.61958  0.77255  0.48576  0.95510
    103   1.40896  4.60003  3.31313  2.86162  4.29810  2.26576  3.98352  3.70381  2.76143  3.33567  4.16389  3.24716  3.90379  3.17526  2.30263  2.68248  2.93233  3.29321  5.56810  4.29819    125 - -
          2.68618  4.42225  2.77519  2.73123  3.46354  2.40513  3.72494  3.29354  2.67741  2.69355  4.24690  2.90347  2.73739  3.18146  2.89801  2.37887  2.77519  2.98518  4.58477  3.61503
          0.14444  4.30503  2.11204  0.61958  0.77255  0.65237  0.73565
    104   3.07064  5.67415  1.64131  1.12710  4.96192  3.31663  3.87380  4.49520  2.90629  3.98149  4.83771  2.77632  3.94677  3.04081  3.51459  2.94312  3.36188  4.05657  6.12347  4.60618    126 - -
          2.68618  4.42225  2.77519  2.73123  3.46354  2.40513  3.72494  3.29354  2.67741  2.69355  4.24690  2.90347  2.73739  3.18146  2.89801  2.37887  2.77519  2.98518  4.58477  3.61503
          0.02291  4.18350  4.90585  0.61958  0.77255  0.78018  0.61309
    105   3.26060  5.40037  2.66911  0.65177  4.79193  3.50458  4.13429  4.31090  3.05781  3.88245  4.85552  3.16017  4.12776  3.35147  3.49020  3.21811  3.57132  3.96701  5.90342  4.64197    127 - -
          2.68618  4.42225  2.77519  2.73123  3.46354  2.40513  3.72494  3.29354  2.67741  2.69355  4.24690  2.90347  2.73739  3.18146  2.89801  2.37887  2.77519  2.98518  4.58477  3.61503
          0.02291  4.18350  4.90585  0.61958  0.77255  0.78018  0.61309
    106   2.86134  4.78880  3.29616  2.81432  3.08077  3.65410  2.31201  3.41106  2.68743  2.98619  3.91159  2.28028  4.05737  3.09787  3.04227  2.93716  3.09388  3.15333  2.36778  3.03795    128 - -
          2.68618  4.42225  2.77519  2.73123  3.46354  2.40513  3.72494  3.29354  2.67741  2.69355  4.24690  2.90347  2.73739  3.18146  2.89801  2.37887  2.77519  2.98518  4.58477  3.61503
          0.02291  4.18350  4.90585  0.61958  0.77255  0.78018  0.61309
    107   3.28666  4.59211  5.00412  4.44395  2.00138  4.54633  4.75450  1.55583  4.30590  1.28354  2.99939  4.60037  4.75441  4.36953  4.37368  3.89131  3.50933  2.25231  5.02854  3.80206    129 - -
          2.68618  4.42225  2.77519  2.73123  3.46354  2.40513  3.72494  3.29354  2.67741  2.69355  4.24690  2.90347  2.73739  3.18146  2.89801  2.37887  2.77519  2.98518  4.58477  3.61503
          0.02291  4.18350  4.90585  0.61958  0.77255  0.78018  0.61309
    108   3.52410  4.90060  4.68847  4.34096  3.28547  4.37382  4.90069  2.51697  4.10637  0.56879  3.23090  4.58681  4.76274  4.39847  4.22686  3.99890  3.80801  2.63297  5.26547  4.05689    130 - -
          2.68618  4.42225  2.77519  2.73123  3.46354  2.40513  3.72494  3.29354  2.67741  2.69355  4.24690  2.90347  2.73739  3.18146  2.89801  2.37887  2.77519  2.98518  4.58477  3.61503
          0.02291  4.18350  4.90585  0.61958  0.77255  0.33777  1.24951
    109   2.76664  5.27526  2.28800  1.89588  4.60636  3.45505  2.60224  4.09209  2.06263  3.57288  4.32641  2.92020  2.88678  2.81035  2.96813  2.71882  3.00404  3.65987  5.70857  4.28977    131 - -
          2.68618  4.42225  2.77519  2.73123  3.46354  2.40513  3.72494  3.29354  2.67741  2.69355  4.24690  2.90347  2.73739  3.18146  2.89801  2.37887  2.77519  2.98518  4.58477  3.61503
          0.01793  4.42621  5.14855  0.61958  0.77255  0.48576  0.95510
    110   2.72402  5.12417  2.44651  1.80282  4.42665  3.47736  3.68821  3.88076  2.43864  3.40708  2.70055  2.96236  3.88670  2.80488  2.30270  2.70380  2.95667  3.49185  5.57879  4.19617    132 - -
          2.68618  4.42225  2.77519  2.73123  3.46354  2.40513  3.72494  3.29354  2.67741  2.69355  4.24690  2.90347  2.73739  3.18146  2.89801  2.37887  2.77519  2.98518  4.58477  3.61503
          0.01793  4.42621  5.14855  0.61958  0.77255  0.48576  0.95510
    111   3.23883  4.57935  4.80796  4.31404  1.26159  4.29186  4.00926  2.84791  4.13508  2.36804  3.52830  4.24432  4.61898  4.20337  4.17716  3.62141  3.46859  1.86119  2.53686  2.65975    133 - -
          2.68618  4.42225  2.77519  2.73123  3.46354  2.40513  3.72494  3.29354  2.67741  2.69355  4.24690  2.90347  2.73739  3.18146  2.89801  2.37887  2.77519  2.98518  4.58477  3.61503
          0.01793  4.42621  5.14855  0.61958  0.77255  0.48576  0.95510
    112   2.81376  5.06762  3.01969  1.58550  4.34452  3.55465  3.75625  2.55270  1.92179  3.31108  4.14029  3.06600  3.96929  2.89617  2.85829  2.82144  3.04243  3.37293  5.53720  4.20310    134 - -
          2.68618  4.42225  2.77519  2.73123  3.46354  2.40513  3.72494  3.29354  2.67741  2.69355  4.24690  2.90347  2.73739  3.18146  2.89801  2.37887  2.77519  2.98518  4.58477  3.61503
          0.01793  4.42621  5.14855  0.61958  0.77255  0.48576  0.95510
    113   3.00246  5.36666  3.16550  1.58432  4.77823  3.66175  3.74300  4.18909  1.57114  3.62607  4.42785  3.13791  4.05810  2.85808  2.03358  2.96277  3.20340  3.80145  5.69635  4.40814    135 - -
          2.68618  4.42225  2.77519  2.73123  3.46354  2.40513  3.72494  3.29354  2.67741  2.69355  4.24690  2.90347  2.73739  3.18146  2.89801  2.37887  2.77519  2.98518  4.58477  3.61503
          0.01793  4.42621  5.14855  0.61958  0.77255  0.48576  0.95510
    114   2.23593  4.88001  3.06072  2.53597  4.09900  3.50624  2.87270  3.55087  2.54078  3.15493  3.97281  2.37601  3.91184  2.89188  2.99832  2.14511  2.93161  3.22734  5.37866  2.91045    136 - -
          2.68618  4.42225  2.77519  2.73123  3.46354  2.40513  3.72494  3.29354  2.67741  2.69355  4.24690  2.90347  2.73739  3.18146  2.89801  2.37887  2.77519  2.98518  4.58477  3.61503
          0.01793  4.42621  5.14855  0.61958  0.77255  0.48576  0.95510
    115   3.34231  4.66258  5.05501  4.50803  1.38392  4.56062  4.70650  2.36990  4.36012  1.47873  3.18575  4.61622  4.81009  4.43643  4.42478  3.90525  3.57177  1.77416  4.99262  3.66241    137 - -
          2.68618  4.42225  2.77519  2.73123  3.46354  2.40513  3.72494  3.29354  2.67741  2.69355  4.24690  2.90347  2.73739  3.18146  2.89801  2.37887  2.77519  2.98518  4.58477  3.61503
          0.01793  4.42621  5.14855  0.61958  0.77255  0.48576  0.95510
    116   2.78383  5.07527  3.10515  2.00551  2.77910  3.55699  3.70699  3.79603  1.98806  3.33760  4.13829  3.05944  3.94566  2.83595  1.97415  2.78435  3.00491  3.44283  5.50948  4.17681    138 - -
          2.68618  4.42225  2.77519  2.73123  3.46354  2.40513  3.72494  3.29354  2.67741  2.69355  4.24690  2.90347  2.73739  3.18146  2.89801  2.37887  2.77519  2.98518  4.58477  3.61503
          0.01793  4.42621  5.14855  0.61958  0.77255  0.48576  0.95510
    117   2.81475  4.99655  3.11568  2.61532  2.75390  3.57667  3.76098  3.67689  1.50719  3.25601  4.09492  2.24065  3.98875  2.93347  2.86524  2.84037  3.04658  3.35678  5.37521  3.99594    139 - -
          2.68618  4.42225  2.77519  2.73123  3.46354  2.40513  3.72494  3.29354  2.67741  2.69355  4.24690  2.90347  2.73739  3.18146  2.89801  2.37887  2.77519  2.98518  4.58477  3.61503
          0.01793  4.42621  5.14855  0.61958  0.77255  0.48576  0.95510
    118   3.00791  4.75335  3.88818  3.53241  3.84949  3.75620  4.44822  3.17763  3.40127  1.79868  3.91552  3.83638  1.01046  3.80522  3.66709  3.23001  3.36379  3.03560  5.44136  4.16870    140 - -
          2.68625  4.41920  2.77527  2.73131  3.46361  2.40520  3.72502  3.29361  2.67748  2.69362  4.24697  2.90354  2.73747  3.18063  2.89808  2.37894  2.77527  2.98526  4.58484  3.61510
          0.38695  1.75321  1.91287  0.67217  0.71457  0.48576  0.95510
    119   2.76700  4.45792  3.67071  3.08571  3.37151  3.71912  3.87760  2.07692  2.80207  2.56846  3.52976  3.45606  4.09256  3.25202  1.98009  2.99296  2.99363  2.67932  4.86360  2.50631    143 - -
          2.68618  4.42225  2.77519  2.73123  3.46354  2.40513  3.72494  3.29354  2.67741  2.69355  4.24690  2.90347  2.73739  3.18146  2.89801  2.37887  2.77519  2.98518  4.58477  3.61503
          0.02092  4.27323  4.99558  0.61958  0.77255  0.37690  1.15832
    120   2.70028  4.64421  3.23885  2.17257  3.79672  3.57196  3.82001  3.20566  2.71629  2.88444  3.75097  3.19778  3.97566  3.05221  3.13162  2.16724  2.93835  2.36254  5.17938  2.36639    144 - -
          2.68618  4.42225  2.77519  2.73123  3.46354  2.40513  3.72494  3.29354  2.67741  2.69355  4.24690  2.90347  2.73739  3.18146  2.89801  2.37887  2.77519  2.98518  4.58477  3.61503
          0.01793  4.42621  5.14855  0.61958  0.77255  0.48576  0.95510
    121   2.71012  4.70076  3.25757  2.69638  2.76431  3.58395  3.77574  3.28048  2.63216  2.92872  3.78785  3.17724  2.95153  2.43705  2.29481  2.80730  2.93983  3.00963  5.15556  2.67911    145 - -
          2.68618  4.42225  2.77519  2.73123  3.46354  2.40513  3.72494  3.29354  2.67741  2.69355  4.24690  2.90347  2.73739  3.18146  2.89801  2.37887  2.77519  2.98518  4.58477  3.61503
          0.01793  4.42621  5.14855  0.61958  0.77255  0.48576  0.95510
    122   3.01805  4.72666  3.93985  3.56026  3.75002  3.80675  4.44590  3.05420  3.42551  1.50538  3.77522  3.86507  1.21165  3.81257  3.68693  3.26083  3.35581  2.94477  5.38490  4.12903    146 - -
          2.68618  4.42225  2.77519  2.73123  3.46354  2.40513  3.72494  3.29354  2.67741  2.69355  4.24690  2.90347  2.73739  3.18146  2.89801  2.37887  2.77519  2.98518  4.58477  3.61503
          0.01793  4.42621  5.14855  0.61958  0.77255  0.48576  0.95510
    123   2.77775  4.50748  3.58812  3.04240  3.27132  3.72017  2.48752  3.02127  2.96510  1.89489  3.61520  3.43468  4.10335  3.28925  3.30676  2.24753  3.01049  2.79839  4.78254  2.50465    147 - -
          2.68618  4.42225  2.77519  2.73123  3.46354  2.40513  3.72494  3.29354  2.67741  2.69355  4.24690  2.90347  2.73739  3.18146  2.89801  2.37887  2.77519  2.98518  4.58477  3.61503
          0.01793  4.42621  5.14855  0.61958  0.77255  0.48576  0.95510
    124   3.60837  4.86603  5.42804  4.85797  2.30458  4.92128  5.14540  1.73713  4.71761  0.82635  3.02139  5.02178  5.04082  4.67776  4.72023  4.28619  3.82012  2.50988  5.28354  4.16831    148 - -
          2.68618  4.42225  2.77519  2.73123  3.46354  2.40513  3.72494  3.29354  2.67741  2.69355  4.24690  2.90347  2.73739  3.18146  2.89801  2.37887  2.77519  2.98518  4.58477  3.61503
          0.01793  4.42621  5.14855  0.61958  0.77255  0.48576  0.95510
    125   2.52173  4.47402  3.63899  3.51822  4.86101  0.80352  4.68577  4.37525  3.74634  4.03774  4.84479  3.62946  3.99034  3.98177  4.02953  1.81430  3.05371  3.67557  6.16739  4.97554    149 - -
          2.68618  4.42225  2.77519  2.73123  3.46354  2.40513  3.72494  3.29354  2.67741  2.69355  4.24690  2.90347  2.73739  3.18146  2.89801  2.37887  2.77519  2.98518  4.58477  3.61503
          0.01793  4.42621  5.14855  0.61958  0.77255  0.48576  0.95510
    126   3.12081  5.12122  3.64540  3.17170  4.80710  2.19448  4.10986  4.26369  2.53826  3.77186  4.64387  3.54696  4.24206  3.28459  0.83899  3.19065  3.42581  3.86748  5.79069  4.63155    150 - -
          2.68618  4.42225  2.77519  2.73123  3.46354  2.40513  3.72494  3.29354  2.67741  2.69355  4.24690  2.90347  2.73739  3.18146  2.89801  2.37887  2.77519  2.98518  4.58477  3.61503
          0.01793  4.42621  5.14855  0.61958  0.77255  0.48576  0.95510
    127   2.65981  4.61770  3.32931  2.91470  3.91172  2.38726  4.00786  3.51859  2.95080  3.17325  4.03609  3.31461  3.99201  3.27508  3.34364  1.40330  2.99755  3.18046  5.32179  2.42458    151 - -
          2.68618  4.42225  2.77519  2.73123  3.46354  2.40513  3.72494  3.29354  2.67741  2.69355  4.24690  2.90347  2.73739  3.18146  2.89801  2.37887  2.77519  2.98518  4.58477  3.61503
          0.01793  4.42621  5.14855  0.61958  0.77255  0.48576  0.95510
    128   2.89878  5.26277  2.63585  1.19144  4.75426  2.47244  3.92296  4.23531  2.80750  3.76358  4.56952  2.98971  3.99008  3.07306  3.31737  2.16331  3.20027  3.79526  5.93098  4.51354    152 - -
          2.68618  4.42225  2.77519  2.73123  3.46354  2.40513  3.72494  3.29354  2.67741  2.69355  4.24690  2.90347  2.73739  3.18146  2.89801  2.37887  2.77519  2.98518  4.58477  3.61503
          0.01793  4.42621  5.14855  0.61958  0.77255  0.48576  0.95510
    129   3.16798  5.41544  0.95079  2.56576  3.90052  3.58624  3.97730  4.14174  3.06796  3.67384  4.60909  3.11412  4.15802  3.27211  3.58386  3.12028  3.44868  3.81649  5.37695  2.32856    153 - -
          2.68618  4.42225  2.77519  2.73123  3.46354  2.40513  3.72494  3.29354  2.67741  2.69355  4.24690  2.90347  2.73739  3.18146  2.89801  2.37887  2.77519  2.98518  4.58477  3.61503
          0.01793  4.42621  5.14855  0.61958  0.77255  0.48576  0.95510
    130   2.94536  4.44226  4.32619  3.78787  3.42627  4.02577  4.44617  2.43554  3.65938  1.24966  3.33551  4.03349  2.66002  3.91565  3.87065  3.35356  3.20604  1.75294  5.13472  3.95557    154 - -
          2.68618  4.42225  2.77519  2.73123  3.46354  2.40513  3.72494  3.29354  2.67741  2.69355  4.24690  2.90347  2.73739  3.18146  2.89801  2.37887  2.77519  2.98518  4.58477  3.61503
          0.01793  4.42621  5.14855  0.61958  0.77255  0.48576  0.95510
    131   1.66522  4.43038  4.46514  4.07530  3.99267  3.75664  4.83846  2.36112  3.98866  2.75613  3.87708  4.13570  4.38456  4.26433  4.19588  3.19334  3.20992  0.99469  5.67955  4.47380    155 - -
          2.68618  4.42225  2.77519  2.73123  3.46354  2.40513  3.72494  3.29354  2.67741  2.69355  4.24690  2.90347  2.73739  3.18146  2.89801  2.37887  2.77519  2.98518  4.58477  3.61503
          0.01793  4.42621  5.14855  0.61958  0.77255  0.48576  0.95510
    132   2.75967  5.20114  2.23719  2.43789  4.54358  3.49748  3.68458  4.00435  1.78082  3.49463  4.25789  2.97538  3.90363  2.79321  2.22741  2.72791  2.42056  3.59327  5.62959  4.25067    156 - -
          2.68618  4.42225  2.77519  2.73123  3.46354  2.40513  3.72494  3.29354  2.67741  2.69355  4.24690  2.90347  2.73739  3.18146  2.89801  2.37887  2.77519  2.98518  4.58477  3.61503
          0.01793  4.42621  5.14855  0.61958  0.77255  0.48576  0.95510
    133   2.98489  4.51266  2.38866  3.54253  3.75533  4.08965  4.47365  1.45574  3.54064  2.54208  3.63769  3.91620  4.46606  3.82979  3.86762  3.40128  3.23573  1.45938  5.40830  4.16961    157 - -
          2.68618  4.42225  2.77519  2.73123  3.46354  2.40513  3.72494  3.29354  2.67741  2.69355  4.24690  2.90347  2.73739  3.18146  2.89801  2.37887  2.77519  2.98518  4.58477  3.61503
          0.01793  4.42621  5.14855  0.61958  0.77255  0.48576  0.95510
    134   2.71031  4.99238  2.32158  2.10459  4.26038  3.48536  3.71913  2.55866  2.51617  3.26801  4.06858  2.99883  3.89892  2.85690  2.99384  2.31489  2.38521  3.33549  5.48891  4.13021    158 - -
          2.68618  4.42225  2.77519  2.73123  3.46354  2.40513  3.72494  3.29354  2.67741  2.69355  4.24690  2.90347  2.73739  3.18146  2.89801  2.37887  2.77519  2.98518  4.58477  3.61503
          0.01793  4.42621  5.14855  0.61958  0.77255  0.48576  0.95510
    135   3.07870  5.47921  2.82686  1.33952  4.85720  3.59283  3.84729  4.29748  1.46424  3.76176  4.58514  3.07468  4.07928  2.98092  2.80639  3.01776  3.30941  3.90503  5.85338  4.51383    159 - -
          2.68618  4.42225  2.77519  2.73123  3.46354  2.40513  3.72494  3.29354  2.67741  2.69355  4.24690  2.90347  2.73739  3.18146  2.89801  2.37887  2.77519  2.98518  4.58477  3.61503
          0.01793  4.42621  5.14855  0.61958  0.77255  0.48576  0.95510
    136   3.40776  4.65466  5.32870  4.80096  3.61318  4.85578  5.34858  1.59249  4.69240  1.33000  3.38980  4.97032  5.06678  4.83455  4.79795  4.23900  3.65016  1.17140  5.65779  4.53340    160 - -
          2.68618  4.42225  2.77519  2.73123  3.46354  2.40513  3.72494  3.29354  2.67741  2.69355  4.24690  2.90347  2.73739  3.18146  2.89801  2.37887  2.77519  2.98518  4.58477  3.61503
          0.01793  4.42621  5.14855  0.61958  0.77255  0.48576  0.95510
    137   3.13692  5.47663  2.97331  1.85419  4.88527  3.65977  3.84665  4.29848  1.05454  3.75040  4.58660  3.14986  4.12450  2.97990  2.65584  3.08376  3.35294  3.92200  5.81997  4.52861    161 - -
          2.68618  4.42225  2.77519  2.73123  3.46354  2.40513  3.72494  3.29354  2.67741  2.69355  4.24690  2.90347  2.73739  3.18146  2.89801  2.37887  2.77519  2.98518  4.58477  3.61503
          0.01793  4.42621  5.14855  0.61958  0.77255  0.48576  0.95510
    138   2.70851  4.42619  3.58094  2.47695  3.54692  3.68654  3.93259  2.24189  2.37942  2.02218  2.62873  3.41816  4.06229  3.25753  3.27266  2.93503  2.93903  2.64807  5.01025  3.78016    162 - -
          2.68618  4.42225  2.77519  2.73123  3.46354  2.40513  3.72494  3.29354  2.67741  2.69355  4.24690  2.90347  2.73739  3.18146  2.89801  2.37887  2.77519  2.98518  4.58477  3.61503
          0.01793  4.42621  5.14855  0.61958  0.77255  0.48576  0.95510
    139   3.40569  4.63412  5.37853  4.87211  3.76552  4.91874  5.49034  1.13411  4.78118  1.79204  3.53091  5.04082  5.13620  4.96862  4.91298  4.31762  3.65512  1.18437  5.81870  4.65694    163 - -
          2.68618  4.42225  2.77519  2.73123  3.46354  2.40513  3.72494  3.29354  2.67741  2.69355  4.24690  2.90347  2.73739  3.18146  2.89801  2.37887  2.77519  2.98518  4.58477  3.61503
          0.01793  4.42621  5.14855  0.61958  0.77255  0.48576  0.95510
    140   2.19558  5.58139  1.78028  1.26621  4.90202  3.44135  3.90220  4.40201  2.83895  3.89677  4.70638  2.90656  4.01113  3.04762  3.40565  2.93900  3.30287  3.96757  6.05396  4.57407    164 - -
          2.68618  4.42225  2.77519  2.73123  3.46354  2.40513  3.72494  3.29354  2.67741  2.69355  4.24690  2.90347  2.73739  3.18146  2.89801  2.37887  2.77519  2.98518  4.58477  3.61503
          0.01793  4.42621  5.14855  0.61958  0.77255  0.48576  0.95510
    141   2.71475  1.88791  4.17442  3.64876  3.50217  3.68687  4.28933  2.72226  3.50345  1.66103  3.49259  3.82674  2.47426  3.77734  3.71220  3.04505  3.02571  2.53778  5.06223  3.85854    165 - -
          2.68618  4.42225  2.77519  2.73123  3.46354  2.40513  3.72494  3.29354  2.67741  2.69355  4.24690  2.90347  2.73739  3.18146  2.89801  2.37887  2.77519  2.98518  4.58477  3.61503
          0.01793  4.42621  5.14855  0.61958  0.77255  0.48576  0.95510
    142   2.89052  5.28707  2.82337  1.34367  4.65446  2.52984  3.79296  4.11264  2.50241  3.61302  4.40657  3.01227  3.98141  2.92108  2.23551  2.85389  3.13512  3.71037  5.75042  4.37812    166 - -
          2.68618  4.42225  2.77519  2.73123  3.46354  2.40513  3.72494  3.29354  2.67741  2.69355  4.24690  2.90347  2.73739  3.18146  2.89801  2.37887  2.77519  2.98518  4.58477  3.61503
          0.01793  4.42621  5.14855  0.61958  0.77255  0.48576  0.95510
    143   2.88671  5.31255  2.85589  1.74711  4.66733  3.52617  3.75950  4.12129  1.58226  3.60613  4.39277  3.00670  2.55433  2.88036  2.84384  2.84389  3.11982  3.71714  5.73274  4.36295    167 - -
          2.68618  4.42225  2.77519  2.73123  3.46354  2.40513  3.72494  3.29354  2.67741  2.69355  4.24690  2.90347  2.73739  3.18146  2.89801  2.37887  2.77519  2.98518  4.58477  3.61503
          0.01793  4.42621  5.14855  0.61958  0.77255  0.48576  0.95510
    144   2.82199  5.07672  3.06082  1.82684  4.36222  3.56807  3.74929  2.55803  1.64743  3.32101  4.14780  3.07841  3.97510  2.88661  2.80547  2.82889  3.04718  3.39149  5.53567  4.20875    168 - -
          2.68630  4.42237  2.77479  2.73135  3.46275  2.40525  3.72507  3.29366  2.67753  2.69318  4.24702  2.90359  2.73752  3.18158  2.89813  2.37899  2.77532  2.98530  4.58489  3.61410
          0.68757  1.28772  1.50822  0.67873  0.70777  0.48576  0.95510
    145   2.74903  5.05778  2.12743  2.37568  4.10982  3.41767  3.68531  3.76408  2.52199  3.31718  4.14051  2.91659  3.87518  2.04980  2.99658  2.73445  2.99126  3.41388  5.40323  2.50773    171 - -
          2.68618  4.42225  2.77519  2.73123  3.46354  2.40513  3.72494  3.29354  2.67741  2.69355  4.24690  2.90347  2.73739  3.18146  2.89801  2.37887  2.77519  2.98518  4.58477  3.61503
          0.02291  4.18350  4.90585  0.61958  0.77255  0.78018  0.61309
    146   2.66057  4.60030  3.15678  2.04415  3.88178  3.49360  3.84750  2.99896  2.71537  2.86547  3.77558  3.17256  3.94464  3.06491  3.12162  2.78965  2.22996  2.00133  5.27345  3.99014    172 - -
          2.68618  4.42225  2.77519  2.73123  3.46354  2.40513  3.72494  3.29354  2.67741  2.69355  4.24690  2.90347  2.73739  3.18146  2.89801  2.37887  2.77519  2.98518  4.58477  3.61503
          0.02291  4.18350  4.90585  0.61958  0.77255  0.78018  0.61309
    147   2.91378  4.70870  3.24703  1.95130  1.52967  3.67086  3.88199  3.11311  3.01037  2.70516  3.76395  3.35938  4.12831  3.32347  3.36976  3.05568  3.17003  2.93510  4.79004  3.28467    173 - -
          2.68618  4.42225  2.77519  2.73123  3.46354  2.40513  3.72494  3.29354  2.67741  2.69355  4.24690  2.90347  2.73739  3.18146  2.89801  2.37887  2.77519  2.98518  4.58477  3.61503
          0.02291  4.18350  4.90585  0.61958  0.77255  0.78018  0.61309
    148   2.86901  5.33844  1.69425  2.25002  4.69936  3.32173  3.79152  4.20316  2.71498  3.71330  4.52438  2.03863  2.27854  2.94085  3.26245  2.80146  3.15027  3.77428  5.87237  4.41666    174 - -
          2.68618  4.42225  2.77519  2.73123  3.46354  2.40513  3.72494  3.29354  2.67741  2.69355  4.24690  2.90347  2.73739  3.18146  2.89801  2.37887  2.77519  2.98518  4.58477  3.61503
          0.02291  4.18350  4.90585  0.61958  0.77255  0.78018  0.61309
    149   2.64763  4.42214  3.43494  2.90478  3.54555  3.56772  2.51661  2.23001  2.79948  2.62312  3.54973  3.31372  3.98221  3.16604  3.14151  2.84528  2.09567  2.65537  4.99756  3.72321    175 - -
          2.68618  4.42225  2.77519  2.73123  3.46354  2.40513  3.72494  3.29354  2.67741  2.69355  4.24690  2.90347  2.73739  3.18146  2.89801  2.37887  2.77519  2.98518  4.58477  3.61503
          0.02291  4.18350  4.90585  0.61958  0.77255  0.78018  0.61309
    150   2.86450  5.33419  1.76414  2.25109  4.69417  3.32297  3.78758  4.19739  2.70669  3.70704  4.51663  1.88340  2.40235  2.93591  3.25246  2.79764  3.14461  3.76870  5.86566  4.41118    176 - -
          2.68618  4.42225  2.77519  2.73123  3.46354  2.40513  3.72494  3.29354  2.67741  2.69355  4.24690  2.90347  2.73739  3.18146  2.89801  2.37887  2.77519  2.98518  4.58477  3.61503
          0.02291  4.18350  4.90585  0.61958  0.77255  0.33777  1.24951
    151   2.26721  4.72862  3.23514  2.70066  4.00357  2.44067  3.81987  2.45159  1.84762  3.03001  3.88220  3.17695  3.96390  3.01188  3.02748  2.79336  2.95343  3.06150  5.32489  4.03574    177 - -
          2.68618  4.42225  2.77519  2.73123  3.46354  2.40513  3.72494  3.29354  2.67741  2.69355  4.24690  2.90347  2.73739  3.18146  2.89801  2.37887  2.77519  2.98518  4.58477  3.61503
          0.01793  4.42621  5.14855  0.61958  0.77255  0.48576  0.95510
    152   2.17698  4.69593  3.17122  2.73176  3.92974  2.64237  3.88123  3.40782  2.77949  3.06288  3.91918  2.40511  3.97429  3.10735  3.20073  2.80245  2.97772  3.10744  5.30138  1.95618    178 - -
          2.68618  4.42225  2.77519  2.73123  3.46354  2.40513  3.72494  3.29354  2.67741  2.69355  4.24690  2.90347  2.73739  3.18146  2.89801  2.37887  2.77519  2.98518  4.58477  3.61503
          0.01793  4.42621  5.14855  0.61958  0.77255  0.48576  0.95510
    153   2.22643  4.74761  3.17355  2.62575  3.97553  3.53208  3.76813  3.37290  2.23133  3.01377  3.85308  3.12063  2.87375  2.95214  3.02868  2.75802  2.24368  3.07958  5.29375  2.74324    179 - -
          2.68618  4.42225  2.77519  2.73123  3.46354  2.40513  3.72494  3.29354  2.67741  2.69355  4.24690  2.90347  2.73739  3.18146  2.89801  2.37887  2.77519  2.98518  4.58477  3.61503
          0.14143  4.42621  2.12087  0.61958  0.77255  0.48576  0.95510
    154   2.74349  4.52083  3.50650  2.94441  3.31115  2.48643  3.80196  3.05602  2.79982  2.72699  3.63125  3.35084  4.04603  3.17902  2.47044  2.91816  2.97408  2.82347  2.60810  2.48392    180 - -
          2.68618  4.42225  2.77519  2.73123  3.46354  2.40513  3.72494  3.29354  2.67741  2.69355  4.24690  2.90347  2.73739  3.18146  2.89801  2.37887  2.77519  2.98518  4.58477  3.61503
          0.02026  4.30503  5.02738  0.61958  0.77255  0.39411  1.12171
    155   3.49631  4.76209  5.33043  4.76780  3.35890  4.85385  5.21769  1.12976  4.62775  1.44153  2.01250  4.95359  5.01777  4.68364  4.68475  4.21968  3.72083  2.21661  5.44786  4.39460    181 - -
          2.68618  4.42225  2.77519  2.73123  3.46354  2.40513  3.72494  3.29354  2.67741  2.69355  4.24690  2.90347  2.73739  3.18146  2.89801  2.37887  2.77519  2.98518  4.58477  3.61503
          0.01793  4.42621  5.14855  0.61958  0.77255  0.48576  0.95510
    156   2.72908  4.67583  3.29317  2.89556  3.86901  1.98235  3.99355  3.49757  2.93605  3.14963  4.02450  3.31658  1.83811  3.26875  3.32598  2.85342  3.04584  3.18266  5.28376  2.40001    182 - -
          2.68618  4.42225  2.77519  2.73123  3.46354  2.40513  3.72494  3.29354  2.67741  2.69355  4.24690  2.90347  2.73739  3.18146  2.89801  2.37887  2.77519  2.98518  4.58477  3.61503
          0.01793  4.42621  5.14855  0.61958  0.77255  0.48576  0.95510
    157   2.70356  4.96234  3.01018  2.10564  4.23014  2.70738  3.71439  2.64332  2.16240  3.23765  4.04047  3.01711  3.90105  2.85396  2.95371  2.14260  2.93806  3.31193  5.45911  4.11110    183 - -
          2.68618  4.42225  2.77519  2.73123  3.46354  2.40513  3.72494  3.29354  2.67741  2.69355  4.24690  2.90347  2.73739  3.18146  2.89801  2.37887  2.77519  2.98518  4.58477  3.61503
          0.01793  4.42621  5.14855  0.61958  0.77255  0.48576  0.95510
    158   2.67374  4.80414  3.07634  2.71743  4.45557  3.37581  3.98172  3.88766  2.81498  3.49420  4.30718  1.75317  2.30719  3.15164  3.24900  2.74443  1.85743  3.46149  5.70616  4.38116    184 - -
          2.68618  4.42225  2.77519  2.73123  3.46354  2.40513  3.72494  3.29354  2.67741  2.69355  4.24690  2.90347  2.73739  3.18146  2.89801  2.37887  2.77519  2.98518  4.58477  3.61503
          0.01793  4.42621  5.14855  0.61958  0.77255  0.48576  0.95510
    159   2.73766  4.66617  3.31085  2.13254  3.86240  3.62672  3.84906  2.08930  2.14714  2.86583  3.75814  3.23993  4.01447  3.06655  3.08505  2.86502  2.96875  2.31318  5.24124  3.96565    185 - -
          2.68618  4.42225  2.77519  2.73123  3.46354  2.40513  3.72494  3.29354  2.67741  2.69355  4.24690  2.90347  2.73739  3.18146  2.89801  2.37887  2.77519  2.98518  4.58477  3.61503
          0.01793  4.42621  5.14855  0.61958  0.77255  0.48576  0.95510
    160   2.80696  4.33306  4.05526  3.48051  1.89845  3.87619  4.13078  2.60168  2.38918  1.95116  3.33226  3.76562  4.23606  3.62450  3.58279  3.15852  3.03886  2.02948  4.87472  3.62725    186 - -
          2.68618  4.42225  2.77519  2.73123  3.46354  2.40513  3.72494  3.29354  2.67741  2.69355  4.24690  2.90347  2.73739  3.18146  2.89801  2.37887  2.77519  2.98518  4.58477  3.61503
          0.01793  4.42621  5.14855  0.61958  0.77255  0.48576  0.95510
    161   2.60558  4.41314  3.76548  3.29058  3.92908  3.45692  4.23399  3.05955  3.23516  2.93812  3.86794  3.56350  2.04554  3.54853  3.55774  2.82689  1.67088  1.92777  5.38613  4.16223    187 - -
          2.68618  4.42225  2.77519  2.73123  3.46354  2.40513  3.72494  3.29354  2.67741  2.69355  4.24690  2.90347  2.73739  3.18146  2.89801  2.37887  2.77519  2.98518  4.58477  3.61503
          0.01793  4.42621  5.14855  0.61958  0.77255  0.48576  0.95510
    162   2.18233  4.77533  2.35067  2.17534  2.98058  3.53435  3.76071  2.64639  2.60366  3.01522  3.85757  3.09788  3.93131  2.94109  3.05357  2.75896  2.92412  3.07083  5.30436  3.99234    188 - -
          2.68618  4.42225  2.77519  2.73123  3.46354  2.40513  3.72494  3.29354  2.67741  2.69355  4.24690  2.90347  2.73739  3.18146  2.89801  2.37887  2.77519  2.98518  4.58477  3.61503
          0.01793  4.42621  5.14855  0.61958  0.77255  0.48576  0.95510
    163   3.21115  5.86060  1.05247  1.74867  5.16126  2.37418  4.01110  4.70878  3.07057  4.17320  5.02464  2.89056  4.07747  3.17730  3.70607  3.07470  3.50745  4.24957  6.32231  4.77643    189 - -
          2.68618  4.42225  2.77519  2.73123  3.46354  2.40513  3.72494  3.29354  2.67741  2.69355  4.24690  2.90347  2.73739  3.18146  2.89801  2.37887  2.77519  2.98518  4.58477  3.61503
          0.01793  4.42621  5.14855  0.61958  0.77255  0.48576  0.95510
    164   2.87825  4.25016  4.68818  4.09685  2.33889  4.05332  4.31857  2.02597  3.92096  1.75353  3.19515  4.15327  4.38810  4.05367  3.97563  3.36677  3.10870  1.78172  4.77313  2.40216    190 - -
          2.68618  4.42225  2.77519  2.73123  3.46354  2.40513  3.72494  3.29354  2.67741  2.69355  4.24690  2.90347  2.73739  3.18146  2.89801  2.37887  2.77519  2.98518  4.58477  3.61503
          0.14143  4.42621  2.12087  0.61958  0.77255  0.48576  0.95510
    165   2.70170  4.77899  3.18049  2.61762  2.66496  3.53414  3.72356  3.40871  2.10866  3.03165  3.87366  3.10612  3.92643  2.90241  2.28658  2.11323  2.93113  3.11459  5.27626  3.97162    191 - -
          2.68618  4.42225  2.77519  2.73123  3.46354  2.40513  3.72494  3.29354  2.67741  2.69355  4.24690  2.90347  2.73739  3.18146  2.89801  2.37887  2.77519  2.98518  4.58477  3.61503
          0.02026  4.30503  5.02738  0.61958  0.77255  0.39411  1.12171
    166   2.77963  4.92662  1.98918  2.61383  4.41437  1.55704  3.97473  3.77169  2.88274  3.45043  4.29484  3.11490  3.98743  3.15532  3.36004  2.82865  3.09899  2.36437  5.70621  4.35787    192 - -
          2.68618  4.42225  2.77519  2.73123  3.46354  2.40513  3.72494  3.29354  2.67741  2.69355  4.24690  2.90347  2.73739  3.18146  2.89801  2.37887  2.77519  2.98518  4.58477  3.61503
          0.01793  4.42621  5.14855  0.61958  0.77255  0.48576  0.95510
    167   2.23222  4.33382  3.84471  3.29404  3.51633  3.70389  4.10273  2.17413  3.21788  1.99075  3.48345  3.61367  4.13087  3.50454  3.51172  1.81647  2.96843  2.48243  5.02416  3.80930    193 - -
          2.68618  4.42225  2.77519  2.73123  3.46354  2.40513  3.72494  3.29354  2.67741  2.69355  4.24690  2.90347  2.73739  3.18146  2.89801  2.37887  2.77519  2.98518  4.58477  3.61503
          0.01793  4.42621  5.14855  0.61958  0.77255  0.48576  0.95510
    168   2.75599  4.56652  3.49223  2.92258  3.56858  3.67231  3.85654  3.08964  2.75335  2.22396  3.66087  3.34744  2.82730  3.15971  2.32919  2.92388  2.98514  2.85698  5.00706  2.10861    194 - -
          2.68618  4.42225  2.77519  2.73123  3.46354  2.40513  3.72494  3.29354  2.67741  2.69355  4.24690  2.90347  2.73739  3.18146  2.89801  2.37887  2.77519  2.98518  4.58477  3.61503
          0.01793  4.42621  5.14855  0.61958  0.77255  0.48576  0.95510
    169   3.11509  5.40993  2.63618  1.31601  4.95585  1.30752  4.11701  4.46242  3.06608  4.00043  4.85713  3.10235  4.12121  3.29808  3.56780  3.07817  3.44370  4.02248  6.10912  4.73149    195 - -
          2.68618  4.42225  2.77519  2.73123  3.46354  2.40513  3.72494  3.29354  2.67741  2.69355  4.24690  2.90347  2.73739  3.18146  2.89801  2.37887  2.77519  2.98518  4.58477  3.61503
          0.26561  4.42621  1.50822  0.61958  0.77255  0.48576  0.95510
    170   2.68387  4.71139  2.97360  1.91464  3.96182  2.45835  3.78700  2.28780  2.64725  2.98093  3.85868  3.07255  3.91212  2.98813  3.07320  2.76769  2.94005  2.97682  5.30930  4.00495    196 - -
          2.68618  4.42225  2.77519  2.73123  3.46354  2.40513  3.72494  3.29354  2.67741  2.69355  4.24690  2.90347  2.73739  3.18146  2.89801  2.37887  2.77519  2.98518  4.58477  3.61503
          0.02291  4.18350  4.90585  0.61958  0.77255  0.78018  0.61309
    171   2.73589  4.73999  3.10374  2.64500  3.67530  3.52626  2.54486  3.34026  2.56024  2.09046  3.84965  2.23138  3.94830  2.97632  2.93680  2.81505  2.97404  3.06962  5.07778  3.67645    197 - -
          2.68647  4.42254  2.77548  2.73152  3.46383  2.40500  3.72523  3.29282  2.67715  2.69384  4.24719  2.90376  2.73768  3.18175  2.89702  2.37875  2.77548  2.98547  4.58506  3.61270
          0.52596  0.91228  4.90585  1.31333  0.31324  0.33777  1.24951
    172   2.68151  4.24891  3.88432  3.31199  3.36782  2.69818  4.03304  2.21397  3.22542  2.08584  2.46364  3.61530  4.11131  3.49070  3.48914  2.23701  2.91914  2.47804  4.86581  3.65979    204 - -
          2.68618  4.42225  2.77519  2.73123  3.46354  2.40513  3.72494  3.29354  2.67741  2.69355  4.24690  2.90347  2.73739  3.18146  2.89801  2.37887  2.77519  2.98518  4.58477  3.61503
          0.01793  4.42621  5.14855  0.61958  0.77255  0.48576  0.95510
    173   2.82989  4.54949  3.70263  3.38360  3.91052  3.67174  4.37913  2.71960  3.38006  2.89606  3.92454  2.25486  4.24495  3.72903  3.67682  3.09517  3.17881  1.01148  5.45563  4.16752    205 - -
          2.68618  4.42225  2.77519  2.73123  3.46354  2.40513  3.72494  3.29354  2.67741  2.69355  4.24690  2.90347  2.73739  3.18146  2.89801  2.37887  2.77519  2.98518  4.58477  3.61503
          0.01793  4.42621  5.14855  0.61958  0.77255  0.48576  0.95510
    174   3.33191  4.91408  4.08823  3.59999  1.78056  4.17562  2.39250  3.48236  3.50764  2.99162  4.04537  3.82180  4.52627  2.48037  3.78443  3.45865  3.55549  3.29488  4.10896  1.36087    206 - -
          2.68618  4.42225  2.77519  2.73123  3.46354  2.40513  3.72494  3.29354  2.67741  2.69355  4.24690  2.90347  2.73739  3.18146  2.89801  2.37887  2.77519  2.98518  4.58477  3.61503
          0.01793  4.42621  5.14855  0.61958  0.77255  0.48576  0.95510
    175   1.97674  4.96102  3.20641  2.62771  4.22121  3.58784  3.73673  3.63490  1.94940  3.21710  4.04168  3.12318  3.97331  2.88696  2.11058  2.82138  3.01018  3.31597  5.42304  2.81488    207 - -
          2.68618  4.42225  2.77519  2.73123  3.46354  2.40513  3.72494  3.29354  2.67741  2.69355  4.24690  2.90347  2.73739  3.18146  2.89801  2.37887  2.77519  2.98518  4.58477  3.61503
          0.01793  4.42621  5.14855  0.61958  0.77255  0.48576  0.95510
    176   2.74925  4.28926  3.98688  3.40401  3.29695  3.80553  4.05359  2.67059  3.23836  1.74501  3.35066  3.68867  4.17215  3.54330  2.56307  3.08501  2.98002  1.94168  4.82895  2.50866    208 - -
          2.68618  4.42225  2.77519  2.73123  3.46354  2.40513  3.72494  3.29354  2.67741  2.69355  4.24690  2.90347  2.73739  3.18146  2.89801  2.37887  2.77519  2.98518  4.58477  3.61503
          0.01793  4.42621  5.14855  0.61958  0.77255  0.48576  0.95510
    177   2.69308  4.82970  2.28342  2.59519  4.17851  3.46554  3.82631  3.56878  2.67075  3.20855  4.03613  3.09510  2.84216  2.99558  3.13032  2.07544  2.96491  2.04421  5.46903  4.14224    209 - -
          2.68618  4.42225  2.77519  2.73123  3.46354  2.40513  3.72494  3.29354  2.67741  2.69355  4.24690  2.90347  2.73739  3.18146  2.89801  2.37887  2.77519  2.98518  4.58477  3.61503
          0.01793  4.42621  5.14855  0.61958  0.77255  0.48576  0.95510
    178   2.53103  4.50053  3.51810  3.05552  4.23997  2.18884  4.14300  3.63793  3.05878  3.30785  4.14129  3.38104  2.46938  3.37152  3.44574  1.56763  2.92580  2.29753  5.58316  4.32822    210 - -
          2.68618  4.42225  2.77519  2.73123  3.46354  2.40513  3.72494  3.29354  2.67741  2.69355  4.24690  2.90347  2.73739  3.18146  2.89801  2.37887  2.77519  2.98518  4.58477  3.61503
          0.01793  4.42621  5.14855  0.61958  0.77255  0.48576  0.95510
    179   2.72883  5.11853  2.27084  2.06091  4.41133  3.46806  2.84619  3.86666  2.48461  3.40340  4.18108  2.95572  3.88897  2.82458  2.97437  2.23685  2.96505  2.47827  5.58458  4.19768    211 - -
          2.68618  4.42225  2.77519  2.73123  3.46354  2.40513  3.72494  3.29354  2.67741  2.69355  4.24690  2.90347  2.73739  3.18146  2.89801  2.37887  2.77519  2.98518  4.58477  3.61503
          0.01793  4.42621  5.14855  0.61958  0.77255  0.48576  0.95510
    180   3.78472  5.00564  5.05754  4.70774  1.35570  4.65961  3.82232  3.33034  4.52606  1.77621  3.91612  4.41352  4.94285  4.44764  4.50160  4.01367  3.99981  3.29443  3.95667  1.21862    212 - -
          2.68618  4.42225  2.77519  2.73123  3.46354  2.40513  3.72494  3.29354  2.67741  2.69355  4.24690  2.90347  2.73739  3.18146  2.89801  2.37887  2.77519  2.98518  4.58477  3.61503
          0.01793  4.42621  5.14855  0.61958  0.77255  0.48576  0.95510
    181   2.77077  4.42480  2.69118  3.16365  3.54648  3.77763  4.06765  2.02243  3.12465  1.70137  3.48753  3.55255  4.15836  3.41937  3.45960  3.04571  2.43423  2.45546  5.06876  3.84342    213 - -
          2.68618  4.42225  2.77519  2.73123  3.46354  2.40513  3.72494  3.29354  2.67741  2.69355  4.24690  2.90347  2.73739  3.18146  2.89801  2.37887  2.77519  2.98518  4.58477  3.61503
          0.12686  4.42621  2.23321  0.61958  0.77255  0.48576  0.95510
    182   2.76483  4.39107  3.70608  3.19533  3.22467  3.74324  3.94353  1.68905  3.11161  2.53997  3.49839  2.40854  4.13489  3.42142  3.40674  3.03172  3.00394  2.56718  4.76217  2.48838    214 - -
          2.68618  4.42225  2.77519  2.73123  3.46354  2.40513  3.72494  3.29354  2.67741  2.69355  4.24690  2.90347  2.73739  3.18146  2.89801  2.37887  2.77519  2.98518  4.58477  3.61503
          0.01997  4.31932  5.04166  0.61958  0.77255  0.40257  1.10442
    183   2.78154  5.25968  2.33270  2.38724  4.59287  3.46628  3.71444  4.06994  1.99868  3.55959  4.32193  2.93872  3.90476  2.14414  2.95290  1.89986  3.01943  3.64815  5.70039  4.29311    215 - -
          2.68618  4.42225  2.77519  2.73123  3.46354  2.40513  3.72494  3.29354  2.67741  2.69355  4.24690  2.90347  2.73739  3.18146  2.89801  2.37887  2.77519  2.98518  4.58477  3.61503
          0.01793  4.42621  5.14855  0.61958  0.77255  0.48576  0.95510
    184   2.79454  5.03891  2.93039  2.55300  4.43620  3.47876  3.83062  3.87530  2.58871  3.44410  4.25768  2.15589  3.96454  2.27084  3.01530  2.80885  1.60934  3.50049  5.63661  4.28745    216 - -
          2.68618  4.42225  2.77519  2.73123  3.46354  2.40513  3.72494  3.29354  2.67741  2.69355  4.24690  2.90347  2.73739  3.18146  2.89801  2.37887  2.77519  2.98518  4.58477  3.61503
          0.01793  4.42621  5.14855  0.61958  0.77255  0.48576  0.95510
    185   2.73251  4.83997  3.10884  2.60991  4.09186  2.53472  3.78078  2.23452  2.12049  3.11576  3.95306  2.28674  3.95306  2.95397  2.98507  2.79037  2.97244  3.17618  5.37875  4.06914    217 - -
          2.68618  4.42225  2.77519  2.73123  3.46354  2.40513  3.72494  3.29354  2.67741  2.69355  4.24690  2.90347  2.73739  3.18146  2.89801  2.37887  2.77519  2.98518  4.58477  3.61503
          0.01793  4.42621  5.14855  0.61958  0.77255  0.48576  0.95510
    186   2.84608  4.79945  3.45000  2.88640  4.01469  3.65847  3.88007  3.39571  2.53480  2.19174  3.92245  3.32237  1.80699  3.08555  2.05007  2.95275  3.08866  3.14328  5.33534  4.07278    218 - -
          2.68618  4.42225  2.77519  2.73123  3.46354  2.40513  3.72494  3.29354  2.67741  2.69355  4.24690  2.90347  2.73739  3.18146  2.89801  2.37887  2.77519  2.98518  4.58477  3.61503
          0.01793  4.42621  5.14855  0.61958  0.77255  0.48576  0.95510
    187   3.75845  5.48589  4.31534  3.74974  4.99140  4.09035  4.39435  4.60668  2.67971  4.02021  5.03357  4.05187  4.59159  3.61222  0.38842  3.83458  4.00273  4.31233  5.86201  4.83235    219 - -
          2.68618  4.42225  2.77519  2.73123  3.46354  2.40513  3.72494  3.29354  2.67741  2.69355  4.24690  2.90347  2.73739  3.18146  2.89801  2.37887  2.77519  2.98518  4.58477  3.61503
          0.01793  4.42621  5.14855  0.61958  0.77255  0.48576  0.95510
    188   2.75466  4.74345  3.29950  2.72915  3.89920  3.61324  3.78795  2.37982  1.87579  2.96094  3.82590  3.20277  3.99574  2.37833  2.91839  2.84966  2.97894  3.04822  5.23173  2.67390    220 - -
          2.68618  4.42225  2.77519  2.73123  3.46354  2.40513  3.72494  3.29354  2.67741  2.69355  4.24690  2.90347  2.73739  3.18146  2.89801  2.37887  2.77519  2.98518  4.58477  3.61503
          0.01793  4.42621  5.14855  0.61958  0.77255  0.48576  0.95510
    189   2.25712  4.47630  3.52364  2.99844  1.91651  3.64394  2.70919  3.02172  2.95722  2.71190  3.61631  3.39761  2.80113  3.27051  3.31171  2.91570  2.96683  2.78850  4.92964  3.58364    221 - -
          2.68618  4.42225  2.77519  2.73123  3.46354  2.40513  3.72494  3.29354  2.67741  2.69355  4.24690  2.90347  2.73739  3.18146  2.89801  2.37887  2.77519  2.98518  4.58477  3.61503
          0.01793  4.42621  5.14855  0.61958  0.77255  0.48576  0.95510
    190   2.81083  5.07251  3.03377  1.42799  4.37106  3.54837  3.75826  3.75256  2.44502  3.34021  4.16421  3.07050  3.96800  2.89618  2.28624  2.81732  3.04382  2.63789  5.55042  4.21582    222 - -
          2.68618  4.42225  2.77519  2.73123  3.46354  2.40513  3.72494  3.29354  2.67741  2.69355  4.24690  2.90347  2.73739  3.18146  2.89801  2.37887  2.77519  2.98518  4.58477  3.61503
          0.01793  4.42621  5.14855  0.61958  0.77255  0.48576  0.95510
    191   2.71564  4.28149  3.88868  3.31382  2.32528  2.80661  3.98151  2.74576  3.20261  2.06404  3.38719  3.61418  4.12803  3.48186  2.48713  3.02694  2.94716  2.54509  2.93467  3.46652    223 - -
          2.68618  4.42225  2.77519  2.73123  3.46354  2.40513  3.72494  3.29354  2.67741  2.69355  4.24690  2.90347  2.73739  3.18146  2.89801  2.37887  2.77519  2.98518  4.58477  3.61503
          0.01793  4.42621  5.14855  0.61958  0.77255  0.48576  0.95510
    192   2.95645  4.45827  4.18596  3.62680  3.66441  4.07327  4.40630  1.84870  2.33857  2.49298  3.56768  3.94506  4.43572  3.79925  3.67841  3.37941  3.19963  1.20721  5.28080  4.06503    224 - -
          2.68618  4.42225  2.77519  2.73123  3.46354  2.40513  3.72494  3.29354  2.67741  2.69355  4.24690  2.90347  2.73739  3.18146  2.89801  2.37887  2.77519  2.98518  4.58477  3.61503
          0.01793  4.42621  5.14855  0.61958  0.77255  0.48576  0.95510
    193   2.80596  5.28563  2.15416  2.38383  4.61032  2.56396  2.47168  4.09116  1.81417  3.58216  4.34935  2.93781  3.91667  2.84714  2.98441  2.75948  3.04554  3.67132  5.72361  4.31238    225 - -
          2.68618  4.42225  2.77519  2.73123  3.46354  2.40513  3.72494  3.29354  2.67741  2.69355  4.24690  2.90347  2.73739  3.18146  2.89801  2.37887  2.77519  2.98518  4.58477  3.61503
          0.01793  4.42621  5.14855  0.61958  0.77255  0.48576  0.95510
    194   2.01969  4.33555  3.99611  3.45014  3.56521  3.77112  4.22729  1.95803  3.37332  2.53268  3.51632  3.73837  2.24077  3.64907  3.65032  3.08183  3.01966  1.89518  5.10314  3.89339    226 - -
          2.68618  4.42225  2.77519  2.73123  3.46354  2.40513  3.72494  3.29354  2.67741  2.69355  4.24690  2.90347  2.73739  3.18146  2.89801  2.37887  2.77519  2.98518  4.58477  3.61503
          0.01793  4.42621  5.14855  0.61958  0.77255  0.48576  0.95510
    195   2.78068  4.36449  3.87474  3.31084  2.43515  3.79853  3.95566  2.80609  2.26280  2.51577  3.46168  3.62084  4.16953  3.48885  3.47697  3.06928  3.01189  2.04522  4.69462  2.08410    227 - -
          2.68618  4.42225  2.77519  2.73123  3.46354  2.40513  3.72494  3.29354  2.67741  2.69355  4.24690  2.90347  2.73739  3.18146  2.89801  2.37887  2.77519  2.98518  4.58477  3.61503
          0.01793  4.42621  5.14855  0.61958  0.77255  0.48576  0.95510
    196   3.06830  4.47247  4.58062  4.02927  3.02299  4.18860  4.29835  2.52851  3.86757  1.37554  3.30137  4.17173  4.51475  4.05036  4.00098  3.50478  3.30075  1.95079  4.72793  1.79332    228 - -
          2.68618  4.42225  2.77519  2.73123  3.46354  2.40513  3.72494  3.29354  2.67741  2.69355  4.24690  2.90347  2.73739  3.18146  2.89801  2.37887  2.77519  2.98518  4.58477  3.61503
          0.01793  4.42621  5.14855  0.61958  0.77255  0.48576  0.95510
    197   2.82109  4.28436  4.24955  3.67258  3.33178  3.94460  2.53086  2.00338  3.53864  1.94281  3.32217  3.90449  4.29985  3.78432  3.73512  3.23843  3.05513  1.55789  4.92138  3.70982    229 - -
          2.68618  4.42225  2.77519  2.73123  3.46354  2.40513  3.72494  3.29354  2.67741  2.69355  4.24690  2.90347  2.73739  3.18146  2.89801  2.37887  2.77519  2.98518  4.58477  3.61503
          0.27606  4.42621  1.47284  0.61958  0.77255  0.48576  0.95510
    198   2.70330  4.93001  2.19760  2.46393  4.16339  3.45427  3.67816  3.58526  2.41830  2.42369  4.00973  2.98273  3.87465  2.82804  2.08529  2.72027  2.93821  3.26389  5.40268  4.05858    230 - -
          2.68618  4.42225  2.77519  2.73123  3.46354  2.40513  3.72494  3.29354  2.67741  2.69355  4.24690  2.90347  2.73739  3.18146  2.89801  2.37887  2.77519  2.98518  4.58477  3.61503
          0.02315  4.17329  4.89564  0.61958  0.77255  0.78957  0.60521
    199   2.60082  4.75061  2.81396  2.56246  4.47439  1.95675  3.91621  3.94158  2.79165  3.52587  4.33817  1.98125  2.37003  3.09145  3.24153  2.65983  2.96573  3.47828  5.71128  4.37104    231 - -
          2.68628  4.42235  2.77530  2.73134  3.46280  2.40523  3.72505  3.29364  2.67751  2.69365  4.24700  2.90309  2.73709  3.18157  2.89763  2.37897  2.77530  2.98529  4.58487  3.61513
          0.43465  1.81793  1.65996  1.16619  0.37332  0.33403  1.25890
    200   1.99867  4.53581  3.36783  2.84649  3.72054  3.55796  3.87297  3.04620  2.74431  2.69520  2.15925  3.27912  3.98564  2.36009  3.10421  2.83740  2.93387  2.82085  5.14912  3.89587    236 - -
          2.68618  4.42225  2.77519  2.73123  3.46354  2.40513  3.72494  3.29354  2.67741  2.69355  4.24690  2.90347  2.73739  3.18146  2.89801  2.37887  2.77519  2.98518  4.58477  3.61503
          0.02092  4.27323  4.99558  0.61958  0.77255  0.68898  0.69733
    201   2.68459  4.91005  2.39944  2.45562  4.17006  2.61652  3.70024  2.44738  2.06909  3.18300  3.99982  2.98157  3.87453  2.85046  2.96154  2.70622  2.92325  3.24406  5.42112  4.07665    237 - -
          2.68618  4.42225  2.77519  2.73123  3.46354  2.40513  3.72494  3.29354  2.67741  2.69355  4.24690  2.90347  2.73739  3.18146  2.89801  2.37887  2.77519  2.98518  4.58477  3.61503
          0.02092  4.27323  4.99558  0.61958  0.77255  0.68898  0.69733
    202   2.81574  5.15401  2.62247  1.57759  4.59323  2.30834  3.82814  4.05983  2.68810  3.60134  4.41050  2.93524  2.24455  2.97788  3.18223  2.79372  3.10338  3.64650  5.77596  4.38105    238 - -
          2.68618  4.42225  2.77519  2.73123  3.46354  2.40513  3.72494  3.29354  2.67741  2.69355  4.24690  2.90347  2.73739  3.18146  2.89801  2.37887  2.77519  2.98518  4.58477  3.61503
          0.02092  4.27323  4.99558  0.61958  0.77255  0.37690  1.15832
    203   2.14236  4.33263  3.67835  3.10839  2.71661  3.67932  3.95522  2.80668  3.03596  2.52658  2.43849  3.47628  4.06228  3.33345  2.60369  2.93823  2.34156  2.59437  4.92947  3.70747    239 - -
          2.68618  4.42225  2.77519  2.73123  3.46354  2.40513  3.72494  3.29354  2.67741  2.69355  4.24690  2.90347  2.73739  3.18146  2.89801  2.37887  2.77519  2.98518  4.58477  3.61503
          0.01793  4.42621  5.14855  0.61958  0.77255  0.48576  0.95510
    204   2.80782  4.45525  3.78092  3.22256  2.64658  3.80184  4.05659  2.69414  1.95455  2.52835  3.52697  3.58939  4.18468  3.42916  3.36096  3.08031  3.04600  1.59484  5.02386  3.75181    240 - -
          2.68618  4.42225  2.77519  2.73123  3.46354  2.40513  3.72494  3.29354  2.67741  2.69355  4.24690  2.90347  2.73739  3.18146  2.89801  2.37887  2.77519  2.98518  4.58477  3.61503
          0.01793  4.42621  5.14855  0.61958  0.77255  0.48576  0.95510
    205   2.70794  4.41638  3.63914  3.07520  3.57978  2.46461  3.96564  2.86682  2.94017  2.07847  3.54160  3.45653  4.07308  3.29981  2.51802  2.94287  2.95245  1.87528  5.03372  3.80488    241 - -
          2.68618  4.42225  2.77519  2.73123  3.46354  2.40513  3.72494  3.29354  2.67741  2.69355  4.24690  2.90347  2.73739  3.18146  2.89801  2.37887  2.77519  2.98518  4.58477  3.61503
          0.01793  4.42621  5.14855  0.61958  0.77255  0.48576  0.95510
    206   2.69613  4.57064  3.34606  2.80088  2.51552  2.58946  3.82835  3.12097  2.77629  2.79928  3.67543  3.25570  3.99520  2.48396  3.17702  2.30741  2.93142  2.87061  5.05508  2.84663    242 - -
          2.68618  4.42225  2.77519  2.73123  3.46354  2.40513  3.72494  3.29354  2.67741  2.69355  4.24690  2.90347  2.73739  3.18146  2.89801  2.37887  2.77519  2.98518  4.58477  3.61503
          0.01793  4.42621  5.14855  0.61958  0.77255  0.48576  0.95510
    207   2.76387  5.18537  2.89284  1.71285  4.51801  3.48358  3.70722  3.97634  1.93919  3.48505  4.25619  2.96925  2.89142  2.82248  2.89398  2.73533  2.41152  3.57361  5.63791  4.25389    243 - -
          2.68618  4.42225  2.77519  2.73123  3.46354  2.40513  3.72494  3.29354  2.67741  2.69355  4.24690  2.90347  2.73739  3.18146  2.89801  2.37887  2.77519  2.98518  4.58477  3.61503
          0.01793  4.42621  5.14855  0.61958  0.77255  0.48576  0.95510
    208   2.23140  4.51507  3.38935  2.38069  3.69773  2.58706  3.86952  3.03329  2.81495  2.75307  2.69488  3.28584  3.99643  3.13712  3.20700  2.84204  2.91631  2.15555  5.10892  3.85244    244 - -
          2.68618  4.42225  2.77519  2.73123  3.46354  2.40513  3.72494  3.29354  2.67741  2.69355  4.24690  2.90347  2.73739  3.18146  2.89801  2.37887  2.77519  2.98518  4.58477  3.61503
          0.01793  4.42621  5.14855  0.61958  0.77255  0.48576  0.95510
    209   2.88379  5.31639  2.82553  1.63003  4.66637  3.51587  3.76407  4.12404  1.74080  3.61181  4.39800  2.99581  2.45276  2.88590  2.88058  2.83947  3.11953  3.71837  5.74266  4.36527    245 - -
          2.68618  4.42225  2.77519  2.73123  3.46354  2.40513  3.72494  3.29354  2.67741  2.69355  4.24690  2.90347  2.73739  3.18146  2.89801  2.37887  2.77519  2.98518  4.58477  3.61503
          0.01793  4.42621  5.14855  0.61958  0.77255  0.48576  0.95510
    210   2.22999  3.00026  3.82373  2.34209  3.43150  3.74746  4.03863  2.10432  3.18092  2.05671  3.40793  3.59035  4.12498  3.45916  3.47142  3.01583  2.94160  2.44099  4.92840  3.71542    246 - -
          2.68618  4.42225  2.77519  2.73123  3.46354  2.40513  3.72494  3.29354  2.67741  2.69355  4.24690  2.90347  2.73739  3.18146  2.89801  2.37887  2.77519  2.98518  4.58477  3.61503
          0.01793  4.42621  5.14855  0.61958  0.77255  0.48576  0.95510
    211   3.49235  4.80144  5.20026  4.68841  3.40237  4.76586  5.21588  2.21329  4.52189  0.80310  3.20229  4.88769  5.00271  4.65699  4.62196  4.16394  3.74197  1.60318  5.49565  4.39172    247 - -
          2.68618  4.42225  2.77519  2.73123  3.46354  2.40513  3.72494  3.29354  2.67741  2.69355  4.24690  2.90347  2.73739  3.18146  2.89801  2.37887  2.77519  2.98518  4.58477  3.61503
          0.01793  4.42621  5.14855  0.61958  0.77255  0.48576  0.95510
    212   3.05615  4.42091  4.72559  4.17308  1.71935  4.18070  4.18220  2.62286  4.00628  1.61924  3.30297  4.20177  4.50316  4.11186  4.06784  3.49734  3.28379  1.96983  4.52238  2.26681    248 - -
          2.68618  4.42225  2.77519  2.73123  3.46354  2.40513  3.72494  3.29354  2.67741  2.69355  4.24690  2.90347  2.73739  3.18146  2.89801  2.37887  2.77519  2.98518  4.58477  3.61503
          0.01793  4.42621  5.14855  0.61958  0.77255  0.48576  0.95510
    213   3.05996  5.43415  0.95749  2.43671  4.98147  3.40973  4.08424  4.52702  3.12798  4.06274  4.91542  2.99563  4.06809  3.26559  3.70825  1.89518  3.40758  4.05065  6.20077  4.72424    249 - -
          2.68618  4.42225  2.77519  2.73123  3.46354  2.40513  3.72494  3.29354  2.67741  2.69355  4.24690  2.90347  2.73739  3.18146  2.89801  2.37887  2.77519  2.98518  4.58477  3.61503
          0.01793  4.42621  5.14855  0.61958  0.77255  0.48576  0.95510
    214   2.75763  5.00873  3.05778  2.10927  4.26979  3.53556  3.72278  3.70338  1.99475  3.27284  4.08160  3.05112  2.36984  2.86309  2.85443  2.77038  2.98540  3.36374  2.82098  4.13470    250 - -
          2.68618  4.42225  2.77519  2.73123  3.46354  2.40513  3.72494  3.29354  2.67741  2.69355  4.24690  2.90347  2.73739  3.18146  2.89801  2.37887  2.77519  2.98518  4.58477  3.61503
          0.01793  4.42621  5.14855  0.61958  0.77255  0.48576  0.95510
    215   3.15915  5.81600  1.82939  1.17382  5.10204  3.43828  3.96482  4.64503  2.97567  4.10303  4.93419  1.91208  4.05356  3.12085  3.58727  3.02960  3.44265  4.18715  6.24636  4.71287    251 - -
          2.68618  4.42225  2.77519  2.73123  3.46354  2.40513  3.72494  3.29354  2.67741  2.69355  4.24690  2.90347  2.73739  3.18146  2.89801  2.37887  2.77519  2.98518  4.58477  3.61503
          0.01793  4.42621  5.14855  0.61958  0.77255  0.48576  0.95510
    216   2.70883  4.66211  3.24300  2.16984  3.84302  2.08135  3.82777  3.19904  2.70058  2.34465  2.84525  3.20010  3.98067  3.04789  3.11257  2.82401  2.94627  2.94409  5.22061  3.94011    252 - -
          2.68618  4.42225  2.77519  2.73123  3.46354  2.40513  3.72494  3.29354  2.67741  2.69355  4.24690  2.90347  2.73739  3.18146  2.89801  2.37887  2.77519  2.98518  4.58477  3.61503
          0.01793  4.42621  5.14855  0.61958  0.77255  0.48576  0.95510
    217   2.93535  5.47829  1.73248  1.87749  4.79250  3.44474  3.82770  4.29224  2.70235  3.77696  4.56208  2.12315  3.96757  2.95878  3.24467  2.85900  2.16400  3.85844  5.92555  4.46765    253 - -
          2.68618  4.42225  2.77519  2.73123  3.46354  2.40513  3.72494  3.29354  2.67741  2.69355  4.24690  2.90347  2.73739  3.18146  2.89801  2.37887  2.77519  2.98518  4.58477  3.61503
          0.01210  4.42038        *  0.61958  0.77255  0.00000        *
//
