# Supplementary material for: MacSyFinder: A Program to Mine Genomes for Molecular Systems with an Application to CRISPR-Cas Systems
Source: PLoS One. 2014 Oct 17;9(10):e110726. doi: 10.1371/journal.pone.0110726 (PMC4201578; doi:10.1371/journal.pone.0110726)
Supplement: Data S2 — The Cas-Finder: models and profiles (compressed tarball archive). (ZIP) [file pone.0110726.s011.zip › Cas-Finder_macsyfinder/CASprofiles/cas5c2_TypeIC.hmm]

HMMER3/b [3.0 | March 2010]
NAME  TIGR03488
ACC   TIGR03488
DESC  cas_Cas5p: CRISPR-associated protein Cas5, subtype PGING
LENG  236
ALPH  amino
RF    no
CS    no
MAP   yes
DATE  Sun Apr 11 22:25:58 2010
NSEQ  2
EFFN  0.496094
CKSUM 954823390
GA    100.00 100.00;
TC    100.00 100.00;
NC    40.00 40.00;
STATS LOCAL MSV      -10.6243  0.70352
STATS LOCAL VITERBI  -11.6766  0.70352
STATS LOCAL FORWARD   -5.1562  0.70352
HMM          A        C        D        E        F        G        H        I        K        L        M        N        P        Q        R        S        T        V        W        Y   
            m->m     m->i     m->d     i->m     i->i     d->m     d->d
  COMPO   2.71536  4.30526  2.85943  2.70457  3.15205  2.98393  3.72086  2.70497  2.60896  2.34920  3.58396  3.04724  3.34961  3.24052  2.92073  2.76875  2.91995  2.63593  4.38701  3.25804
          2.68618  4.42225  2.77519  2.73123  3.46354  2.40513  3.72494  3.29354  2.67741  2.69355  4.24690  2.90347  2.73739  3.18146  2.89801  2.37887  2.77519  2.98518  4.58477  3.61503
          0.03151  3.86887  4.59122  0.61958  0.77255  0.00000        *
      1   3.02829  4.44799  4.33062  3.94625  3.37173  4.06268  4.67502  1.08237  3.77432  1.95847  3.30762  4.19210  4.49422  4.12297  3.97130  3.55761  3.32751  1.84575  5.26184  3.99984      1 - -
          2.68618  4.42225  2.77519  2.73123  3.46354  2.40513  3.72494  3.29354  2.67741  2.69355  4.24690  2.90347  2.73739  3.18146  2.89801  2.37887  2.77519  2.98518  4.58477  3.61503
          0.03151  3.86887  4.59122  0.61958  0.77255  0.48576  0.95510
      2   2.98569  5.11349  0.92323  2.33260  4.49001  3.20790  3.92781  4.07735  3.01123  3.68631  4.66431  2.88880  3.86043  3.16693  3.52698  2.94843  3.32417  3.71691  5.65932  4.36347      2 - -
          2.68618  4.42225  2.77519  2.73123  3.46354  2.40513  3.72494  3.29354  2.67741  2.69355  4.24690  2.90347  2.73739  3.18146  2.89801  2.37887  2.77519  2.98518  4.58477  3.61503
          0.03151  3.86887  4.59122  0.61958  0.77255  0.48576  0.95510
      3   3.15121  4.61453  4.18372  3.82353  3.13429  3.97759  4.48040  2.33812  3.59132  0.87963  3.15832  4.09936  4.41355  3.96051  3.76798  3.54800  3.44561  2.37452  5.01230  3.73479      3 - -
          2.68618  4.42225  2.77519  2.73123  3.46354  2.40513  3.72494  3.29354  2.67741  2.69355  4.24690  2.90347  2.73739  3.18146  2.89801  2.37887  2.77519  2.98518  4.58477  3.61503
          0.03151  3.86887  4.59122  0.61958  0.77255  0.48576  0.95510
      4   1.53689  4.11035  3.32235  3.05201  4.15539  2.89739  4.12938  3.48759  3.10135  3.24899  4.11259  3.22599  3.63840  3.40871  3.40688  1.61944  2.65814  3.00382  5.52564  4.29563      4 - -
          2.68618  4.42225  2.77519  2.73123  3.46354  2.40513  3.72494  3.29354  2.67741  2.69355  4.24690  2.90347  2.73739  3.18146  2.89801  2.37887  2.77519  2.98518  4.58477  3.61503
          0.03151  3.86887  4.59122  0.61958  0.77255  0.48576  0.95510
      5   2.99702  4.36423  4.56162  4.06661  3.45707  4.25672  4.81034  1.38422  3.94308  1.97823  3.28490  4.31159  4.60129  4.22622  4.16161  3.63781  3.26931  1.30028  5.39363  4.18170      5 - -
          2.68618  4.42225  2.77519  2.73123  3.46354  2.40513  3.72494  3.29354  2.67741  2.69355  4.24690  2.90347  2.73739  3.18146  2.89801  2.37887  2.77519  2.98518  4.58477  3.61503
          0.03151  3.86887  4.59122  0.61958  0.77255  0.48576  0.95510
      6   3.15121  4.61453  4.18372  3.82353  3.13429  3.97759  4.48040  2.33812  3.59132  0.87963  3.15832  4.09936  4.41355  3.96051  3.76798  3.54800  3.44561  2.37452  5.01230  3.73479      6 - -
          2.68618  4.42225  2.77519  2.73123  3.46354  2.40513  3.72494  3.29354  2.67741  2.69355  4.24690  2.90347  2.73739  3.18146  2.89801  2.37887  2.77519  2.98518  4.58477  3.61503
          0.03151  3.86887  4.59122  0.61958  0.77255  0.48576  0.95510
      7   2.62580  4.72539  2.71613  2.47218  4.21915  2.05802  3.75982  3.70642  2.52956  3.29330  4.16255  2.94737  3.79055  1.97912  2.89718  2.67641  2.95195  3.32863  5.45238  4.13829      7 - -
          2.68618  4.42225  2.77519  2.73123  3.46354  2.40513  3.72494  3.29354  2.67741  2.69355  4.24690  2.90347  2.73739  3.18146  2.89801  2.37887  2.77519  2.98518  4.58477  3.61503
          0.03151  3.86887  4.59122  0.61958  0.77255  0.48576  0.95510
      8   2.96879  4.93248  3.14454  2.76664  4.31809  3.45866  3.75714  3.74713  1.04321  3.31298  4.27459  3.19128  3.95923  2.94880  2.43086  3.01099  3.22231  3.45511  5.37420  4.18644      8 - -
          2.68618  4.42225  2.77519  2.73123  3.46354  2.40513  3.72494  3.29354  2.67741  2.69355  4.24690  2.90347  2.73739  3.18146  2.89801  2.37887  2.77519  2.98518  4.58477  3.61503
          0.03151  3.86887  4.59122  0.61958  0.77255  0.48576  0.95510
      9   2.68531  4.60848  2.10456  2.60010  3.76021  3.43481  3.83954  2.05297  2.76772  2.70237  3.72785  3.09117  3.91981  3.07334  3.19351  2.81246  2.95687  2.57131  5.24208  3.90936      9 - -
          2.68618  4.42225  2.77519  2.73123  3.46354  2.40513  3.72494  3.29354  2.67741  2.69355  4.24690  2.90347  2.73739  3.18146  2.89801  2.37887  2.77519  2.98518  4.58477  3.61503
          0.03151  3.86887  4.59122  0.61958  0.77255  0.48576  0.95510
     10   2.74662  4.50460  3.35339  3.19187  4.18743  3.19232  4.26966  3.73188  3.24886  3.35912  4.40879  3.49896  0.83435  3.63775  3.49483  2.91398  3.18789  3.37767  5.37501  4.30803     10 - -
          2.68618  4.42225  2.77519  2.73123  3.46354  2.40513  3.72494  3.29354  2.67741  2.69355  4.24690  2.90347  2.73739  3.18146  2.89801  2.37887  2.77519  2.98518  4.58477  3.61503
          0.03151  3.86887  4.59122  0.61958  0.77255  0.48576  0.95510
     11   2.78048  5.11284  1.76657  2.20932  4.15952  3.24879  2.28396  3.89174  2.58575  3.43092  4.28850  2.76477  3.80106  2.85966  3.07738  2.73424  3.05209  3.52472  5.45763  3.99008     11 - -
          2.68618  4.42225  2.77519  2.73123  3.46354  2.40513  3.72494  3.29354  2.67741  2.69355  4.24690  2.90347  2.73739  3.18146  2.89801  2.37887  2.77519  2.98518  4.58477  3.61503
          0.03151  3.86887  4.59122  0.61958  0.77255  0.48576  0.95510
     12   2.78241  4.65438  3.31399  2.80456  3.71978  3.55940  3.74767  2.99420  1.80539  1.95164  3.68461  3.22490  3.97554  2.97330  2.61271  2.91119  3.01590  2.81147  5.12387  3.84894     12 - -
          2.68618  4.42225  2.77519  2.73123  3.46354  2.40513  3.72494  3.29354  2.67741  2.69355  4.24690  2.90347  2.73739  3.18146  2.89801  2.37887  2.77519  2.98518  4.58477  3.61503
          0.03151  3.86887  4.59122  0.61958  0.77255  0.48576  0.95510
     13   2.50341  4.24840  3.52956  3.10154  3.54306  3.37023  4.02482  1.90903  3.01410  2.51886  3.55360  3.40164  3.92219  3.36856  3.31326  1.98511  2.84483  2.36400  5.08327  3.80566     13 - -
          2.68618  4.42225  2.77519  2.73123  3.46354  2.40513  3.72494  3.29354  2.67741  2.69355  4.24690  2.90347  2.73739  3.18146  2.89801  2.37887  2.77519  2.98518  4.58477  3.61503
          0.03151  3.86887  4.59122  0.61958  0.77255  0.48576  0.95510
     14   1.76307  4.18221  3.78619  3.38942  3.71127  3.32397  4.29181  2.36294  3.31304  2.52148  3.62338  3.57447  3.95346  3.63628  3.58428  2.74616  2.85504  1.60644  5.32634  4.09978     14 - -
          2.68618  4.42225  2.77519  2.73123  3.46354  2.40513  3.72494  3.29354  2.67741  2.69355  4.24690  2.90347  2.73739  3.18146  2.89801  2.37887  2.77519  2.98518  4.58477  3.61503
          0.03151  3.86887  4.59122  0.61958  0.77255  0.48576  0.95510
     15   2.62025  4.71571  2.89493  2.53533  4.20480  3.27789  3.69822  3.62091  1.78041  3.22460  4.08130  2.98874  3.80736  2.87446  2.65784  1.95198  2.92117  3.25999  5.40017  4.10640     15 - -
          2.68618  4.42225  2.77519  2.73123  3.46354  2.40513  3.72494  3.29354  2.67741  2.69355  4.24690  2.90347  2.73739  3.18146  2.89801  2.37887  2.77519  2.98518  4.58477  3.61503
          0.03151  3.86887  4.59122  0.61958  0.77255  0.48576  0.95510
     16   2.66798  4.28168  3.85485  3.38866  3.50966  3.64362  4.25539  1.67423  3.26095  2.25489  3.41556  3.67501  4.13609  3.61199  3.53581  3.01636  2.09810  2.00879  5.18566  3.95414     16 - -
          2.68618  4.42225  2.77519  2.73123  3.46354  2.40513  3.72494  3.29354  2.67741  2.69355  4.24690  2.90347  2.73739  3.18146  2.89801  2.37887  2.77519  2.98518  4.58477  3.61503
          0.03151  3.86887  4.59122  0.61958  0.77255  0.48576  0.95510
     17   2.96879  4.93248  3.14454  2.76664  4.31809  3.45866  3.75714  3.74713  1.04321  3.31298  4.27459  3.19128  3.95923  2.94880  2.43086  3.01099  3.22231  3.45511  5.37420  4.18644     17 - -
          2.68618  4.42225  2.77519  2.73123  3.46354  2.40513  3.72494  3.29354  2.67741  2.69355  4.24690  2.90347  2.73739  3.18146  2.89801  2.37887  2.77519  2.98518  4.58477  3.61503
          0.03151  3.86887  4.59122  0.61958  0.77255  0.48576  0.95510
     18   3.15121  4.61453  4.18372  3.82353  3.13429  3.97759  4.48040  2.33812  3.59132  0.87963  3.15832  4.09936  4.41355  3.96051  3.76798  3.54800  3.44561  2.37452  5.01230  3.73479     18 - -
          2.68618  4.42225  2.77519  2.73123  3.46354  2.40513  3.72494  3.29354  2.67741  2.69355  4.24690  2.90347  2.73739  3.18146  2.89801  2.37887  2.77519  2.98518  4.58477  3.61503
          0.03151  3.86887  4.59122  0.61958  0.77255  0.48576  0.95510
     19   2.64398  4.45073  3.30060  2.85633  3.31551  3.46742  2.39169  2.90274  2.69619  2.62067  3.61864  3.24750  3.93421  3.12733  3.00817  2.81369  2.92042  1.99985  4.82599  3.40826     19 - -
          2.68618  4.42225  2.77519  2.73123  3.46354  2.40513  3.72494  3.29354  2.67741  2.69355  4.24690  2.90347  2.73739  3.18146  2.89801  2.37887  2.77519  2.98518  4.58477  3.61503
          0.03151  3.86887  4.59122  0.61958  0.77255  0.48576  0.95510
     20   2.99702  4.36423  4.56162  4.06661  3.45707  4.25672  4.81034  1.38422  3.94308  1.97823  3.28490  4.31159  4.60129  4.22622  4.16161  3.63781  3.26931  1.30028  5.39363  4.18170     20 - -
          2.68618  4.42225  2.77519  2.73123  3.46354  2.40513  3.72494  3.29354  2.67741  2.69355  4.24690  2.90347  2.73739  3.18146  2.89801  2.37887  2.77519  2.98518  4.58477  3.61503
          0.03151  3.86887  4.59122  0.61958  0.77255  0.48576  0.95510
     21   2.94915  5.05953  2.48601  1.03050  4.40528  3.27171  3.85816  3.85847  2.73823  3.47615  4.45032  2.93079  3.87611  3.07388  3.14673  2.93189  3.25335  3.54267  5.57753  4.29974     21 - -
          2.68618  4.42225  2.77519  2.73123  3.46354  2.40513  3.72494  3.29354  2.67741  2.69355  4.24690  2.90347  2.73739  3.18146  2.89801  2.37887  2.77519  2.98518  4.58477  3.61503
          0.03151  3.86887  4.59122  0.61958  0.77255  0.48576  0.95510
     22   2.74662  4.50460  3.35339  3.19187  4.18743  3.19232  4.26966  3.73188  3.24886  3.35912  4.40879  3.49896  0.83435  3.63775  3.49483  2.91398  3.18789  3.37767  5.37501  4.30803     22 - -
          2.68618  4.42225  2.77519  2.73123  3.46354  2.40513  3.72494  3.29354  2.67741  2.69355  4.24690  2.90347  2.73739  3.18146  2.89801  2.37887  2.77519  2.98518  4.58477  3.61503
          0.03151  3.86887  4.59122  0.61958  0.77255  0.48576  0.95510
     23   2.79139  4.57054  3.36598  2.91104  3.05104  3.59305  2.31136  2.99264  2.66174  1.87725  3.60507  3.29925  4.01633  3.13929  2.94879  2.94087  3.03755  2.82523  4.61279  3.11002     23 - -
          2.68618  4.42225  2.77519  2.73123  3.46354  2.40513  3.72494  3.29354  2.67741  2.69355  4.24690  2.90347  2.73739  3.18146  2.89801  2.37887  2.77519  2.98518  4.58477  3.61503
          0.03151  3.86887  4.59122  0.61958  0.77255  0.48576  0.95510
     24   1.01896  4.19021  3.45891  3.25001  4.04877  3.01485  4.27249  3.17373  3.26617  3.05552  4.08771  3.40054  3.75373  3.60766  3.51697  2.54052  2.81763  2.82876  5.47628  4.27612     24 - -
          2.68618  4.42225  2.77519  2.73123  3.46354  2.40513  3.72494  3.29354  2.67741  2.69355  4.24690  2.90347  2.73739  3.18146  2.89801  2.37887  2.77519  2.98518  4.58477  3.61503
          0.03151  3.86887  4.59122  0.61958  0.77255  0.48576  0.95510
     25   2.74662  4.50460  3.35339  3.19187  4.18743  3.19232  4.26966  3.73188  3.24886  3.35912  4.40879  3.49896  0.83435  3.63775  3.49483  2.91398  3.18789  3.37767  5.37501  4.30803     25 - -
          2.68618  4.42225  2.77519  2.73123  3.46354  2.40513  3.72494  3.29354  2.67741  2.69355  4.24690  2.90347  2.73739  3.18146  2.89801  2.37887  2.77519  2.98518  4.58477  3.61503
          0.03151  3.86887  4.59122  0.61958  0.77255  0.48576  0.95510
     26   3.12567  4.49170  4.56950  4.05169  3.17232  4.34626  4.70584  1.50035  3.87577  1.29575  3.02475  4.32867  4.61535  4.12913  4.06354  3.71405  3.37116  1.91192  5.17315  3.98361     26 - -
          2.68618  4.42225  2.77519  2.73123  3.46354  2.40513  3.72494  3.29354  2.67741  2.69355  4.24690  2.90347  2.73739  3.18146  2.89801  2.37887  2.77519  2.98518  4.58477  3.61503
          0.03151  3.86887  4.59122  0.61958  0.77255  0.48576  0.95510
     27   2.31318  4.23355  3.20324  3.01881  4.07268  2.96350  4.12878  3.59479  3.09234  3.31528  4.24165  3.24419  3.70200  3.44193  3.37850  1.09649  2.79304  3.13068  5.44545  4.15618     27 - -
          2.68618  4.42225  2.77519  2.73123  3.46354  2.40513  3.72494  3.29354  2.67741  2.69355  4.24690  2.90347  2.73739  3.18146  2.89801  2.37887  2.77519  2.98518  4.58477  3.61503
          0.03151  3.86887  4.59122  0.61958  0.77255  0.48576  0.95510
     28   2.96634  4.51567  4.04553  3.63871  3.20611  3.83138  4.37468  2.38134  3.40699  1.80131  1.38484  3.91665  4.29195  3.78909  3.61273  3.31508  3.27157  2.38704  5.04646  3.80792     28 - -
          2.68618  4.42225  2.77519  2.73123  3.46354  2.40513  3.72494  3.29354  2.67741  2.69355  4.24690  2.90347  2.73739  3.18146  2.89801  2.37887  2.77519  2.98518  4.58477  3.61503
          0.03151  3.86887  4.59122  0.61958  0.77255  0.48576  0.95510
     29   2.80523  4.34880  4.12036  3.78335  3.54742  3.72018  4.58568  2.05036  3.65108  2.23505  3.51308  3.97377  4.28087  4.01113  3.86393  3.22347  3.16685  1.02944  5.33126  4.06267     29 - -
          2.68618  4.42225  2.77519  2.73123  3.46354  2.40513  3.72494  3.29354  2.67741  2.69355  4.24690  2.90347  2.73739  3.18146  2.89801  2.37887  2.77519  2.98518  4.58477  3.61503
          0.03151  3.86887  4.59122  0.61958  0.77255  0.48576  0.95510
     30   2.31318  4.23355  3.20324  3.01881  4.07268  2.96350  4.12878  3.59479  3.09234  3.31528  4.24165  3.24419  3.70200  3.44193  3.37850  1.09649  2.79304  3.13068  5.44545  4.15618     30 - -
          2.68618  4.42225  2.77519  2.73123  3.46354  2.40513  3.72494  3.29354  2.67741  2.69355  4.24690  2.90347  2.73739  3.18146  2.89801  2.37887  2.77519  2.98518  4.58477  3.61503
          0.03151  3.86887  4.59122  0.61958  0.77255  0.48576  0.95510
     31   2.94915  5.05953  2.48601  1.03050  4.40528  3.27171  3.85816  3.85847  2.73823  3.47615  4.45032  2.93079  3.87611  3.07388  3.14673  2.93189  3.25335  3.54267  5.57753  4.29974     31 - -
          2.68618  4.42225  2.77519  2.73123  3.46354  2.40513  3.72494  3.29354  2.67741  2.69355  4.24690  2.90347  2.73739  3.18146  2.89801  2.37887  2.77519  2.98518  4.58477  3.61503
          0.03151  3.86887  4.59122  0.61958  0.77255  0.48576  0.95510
     32   3.11850  4.55105  4.40939  3.87081  3.04516  4.23992  4.53433  2.17378  3.66983  1.18539  2.01867  4.17669  4.51024  3.93076  3.86477  3.58748  3.35532  2.25213  5.03870  3.88075     32 - -
          2.68618  4.42225  2.77519  2.73123  3.46354  2.40513  3.72494  3.29354  2.67741  2.69355  4.24690  2.90347  2.73739  3.18146  2.89801  2.37887  2.77519  2.98518  4.58477  3.61503
          0.03151  3.86887  4.59122  0.61958  0.77255  0.48576  0.95510
     33   2.74662  4.50460  3.35339  3.19187  4.18743  3.19232  4.26966  3.73188  3.24886  3.35912  4.40879  3.49896  0.83435  3.63775  3.49483  2.91398  3.18789  3.37767  5.37501  4.30803     33 - -
          2.68618  4.42225  2.77519  2.73123  3.46354  2.40513  3.72494  3.29354  2.67741  2.69355  4.24690  2.90347  2.73739  3.18146  2.89801  2.37887  2.77519  2.98518  4.58477  3.61503
          0.03151  3.86887  4.59122  0.61958  0.77255  0.48576  0.95510
     34   2.66038  4.43620  3.33343  3.23236  4.37478  0.73468  4.35288  3.97350  3.41315  3.62809  4.60378  3.49772  3.82723  3.73758  3.64961  2.83219  3.14134  3.50251  5.47091  4.47655     34 - -
          2.68618  4.42225  2.77519  2.73123  3.46354  2.40513  3.72494  3.29354  2.67741  2.69355  4.24690  2.90347  2.73739  3.18146  2.89801  2.37887  2.77519  2.98518  4.58477  3.61503
          0.03151  3.86887  4.59122  0.61958  0.77255  0.48576  0.95510
     35   2.31318  4.23355  3.20324  3.01881  4.07268  2.96350  4.12878  3.59479  3.09234  3.31528  4.24165  3.24419  3.70200  3.44193  3.37850  1.09649  2.79304  3.13068  5.44545  4.15618     35 - -
          2.68618  4.42225  2.77519  2.73123  3.46354  2.40513  3.72494  3.29354  2.67741  2.69355  4.24690  2.90347  2.73739  3.18146  2.89801  2.37887  2.77519  2.98518  4.58477  3.61503
          0.03151  3.86887  4.59122  0.61958  0.77255  0.48576  0.95510
     36   3.37841  4.70492  4.35550  3.98603  1.39841  4.18295  3.44270  3.09865  3.85067  2.47427  3.71651  3.89783  4.51021  3.91188  3.95519  3.53932  3.60714  3.01778  3.62507  1.36987     36 - -
          2.68618  4.42225  2.77519  2.73123  3.46354  2.40513  3.72494  3.29354  2.67741  2.69355  4.24690  2.90347  2.73739  3.18146  2.89801  2.37887  2.77519  2.98518  4.58477  3.61503
          0.03151  3.86887  4.59122  0.61958  0.77255  0.48576  0.95510
     37   3.24185  4.73230  3.83290  3.56159  2.29352  3.82593  3.61678  3.25156  3.41921  2.70642  3.92696  3.71899  4.29984  3.72611  3.60366  3.37891  3.52850  3.12194  3.93715  0.97179     37 - -
          2.68618  4.42225  2.77519  2.73123  3.46354  2.40513  3.72494  3.29354  2.67741  2.69355  4.24690  2.90347  2.73739  3.18146  2.89801  2.37887  2.77519  2.98518  4.58477  3.61503
          0.03151  3.86887  4.59122  0.61958  0.77255  0.48576  0.95510
     38   2.96879  4.93248  3.14454  2.76664  4.31809  3.45866  3.75714  3.74713  1.04321  3.31298  4.27459  3.19128  3.95923  2.94880  2.43086  3.01099  3.22231  3.45511  5.37420  4.18644     38 - -
          2.68618  4.42225  2.77519  2.73123  3.46354  2.40513  3.72494  3.29354  2.67741  2.69355  4.24690  2.90347  2.73739  3.18146  2.89801  2.37887  2.77519  2.98518  4.58477  3.61503
          0.03151  3.86887  4.59122  0.61958  0.77255  0.48576  0.95510
     39   1.58311  4.12220  3.44795  3.12484  4.03011  2.98402  4.14383  3.12432  3.10216  3.02327  3.95787  3.29741  3.69879  3.43223  3.39593  2.43126  1.80722  2.75607  5.45550  4.24016     39 - -
          2.68618  4.42225  2.77519  2.73123  3.46354  2.40513  3.72494  3.29354  2.67741  2.69355  4.24690  2.90347  2.73739  3.18146  2.89801  2.37887  2.77519  2.98518  4.58477  3.61503
          0.03151  3.86887  4.59122  0.61958  0.77255  0.48576  0.95510
     40   3.15121  4.61453  4.18372  3.82353  3.13429  3.97759  4.48040  2.33812  3.59132  0.87963  3.15832  4.09936  4.41355  3.96051  3.76798  3.54800  3.44561  2.37452  5.01230  3.73479     40 - -
          2.68618  4.42225  2.77519  2.73123  3.46354  2.40513  3.72494  3.29354  2.67741  2.69355  4.24690  2.90347  2.73739  3.18146  2.89801  2.37887  2.77519  2.98518  4.58477  3.61503
          0.03151  3.86887  4.59122  0.61958  0.77255  0.48576  0.95510
     41   2.65567  4.53427  3.09990  2.74166  3.53839  3.40865  3.80103  2.98180  2.66866  1.95550  3.71389  2.16647  3.91025  3.09393  3.00119  2.79516  2.94612  2.76470  5.02431  3.64231     41 - -
          2.68618  4.42225  2.77519  2.73123  3.46354  2.40513  3.72494  3.29354  2.67741  2.69355  4.24690  2.90347  2.73739  3.18146  2.89801  2.37887  2.77519  2.98518  4.58477  3.61503
          0.03151  3.86887  4.59122  0.61958  0.77255  0.48576  0.95510
     42   2.77856  4.34687  3.82932  3.35051  2.82821  3.73750  3.87781  2.48630  3.21398  2.25493  3.38306  3.61669  4.15163  3.52339  3.46487  3.07479  3.04274  1.78202  4.47060  2.07752     42 - -
          2.68618  4.42225  2.77519  2.73123  3.46354  2.40513  3.72494  3.29354  2.67741  2.69355  4.24690  2.90347  2.73739  3.18146  2.89801  2.37887  2.77519  2.98518  4.58477  3.61503
          0.03151  3.86887  4.59122  0.61958  0.77255  0.48576  0.95510
     43   2.74662  4.50460  3.35339  3.19187  4.18743  3.19232  4.26966  3.73188  3.24886  3.35912  4.40879  3.49896  0.83435  3.63775  3.49483  2.91398  3.18789  3.37767  5.37501  4.30803     43 - -
          2.68618  4.42225  2.77519  2.73123  3.46354  2.40513  3.72494  3.29354  2.67741  2.69355  4.24690  2.90347  2.73739  3.18146  2.89801  2.37887  2.77519  2.98518  4.58477  3.61503
          0.03151  3.86887  4.59122  0.61958  0.77255  0.48576  0.95510
     44   2.64117  4.88467  1.74317  2.25028  4.38987  3.13644  3.75627  3.87542  2.71574  3.47661  4.32448  2.77999  3.75267  2.93962  3.22513  1.88281  2.97807  3.45817  5.65153  4.24197     44 - -
          2.68618  4.42225  2.77519  2.73123  3.46354  2.40513  3.72494  3.29354  2.67741  2.69355  4.24690  2.90347  2.73739  3.18146  2.89801  2.37887  2.77519  2.98518  4.58477  3.61503
          0.03151  3.86887  4.59122  0.61958  0.77255  0.48576  0.95510
     45   2.96879  4.93248  3.14454  2.76664  4.31809  3.45866  3.75714  3.74713  1.04321  3.31298  4.27459  3.19128  3.95923  2.94880  2.43086  3.01099  3.22231  3.45511  5.37420  4.18644     45 - -
          2.68618  4.42225  2.77519  2.73123  3.46354  2.40513  3.72494  3.29354  2.67741  2.69355  4.24690  2.90347  2.73739  3.18146  2.89801  2.37887  2.77519  2.98518  4.58477  3.61503
          0.03151  3.86887  4.59122  0.61958  0.77255  0.48576  0.95510
     46   2.83603  4.97282  2.97832  2.54355  4.10834  3.46442  2.31581  3.71473  1.65453  3.23647  4.10719  3.01218  3.89808  2.77266  2.38738  2.84382  3.05247  3.39870  5.27178  3.94174     46 - -
          2.68618  4.42225  2.77519  2.73123  3.46354  2.40513  3.72494  3.29354  2.67741  2.69355  4.24690  2.90347  2.73739  3.18146  2.89801  2.37887  2.77519  2.98518  4.58477  3.61503
          0.03151  3.86887  4.59122  0.61958  0.77255  0.48576  0.95510
     47   3.03816  4.44066  4.45546  3.91707  3.16843  4.22308  4.58812  1.56404  3.75633  1.63902  2.09127  4.19698  4.51222  4.00344  3.95315  3.56818  3.28211  1.98497  5.11981  3.96642     47 - -
          2.68618  4.42225  2.77519  2.73123  3.46354  2.40513  3.72494  3.29354  2.67741  2.69355  4.24690  2.90347  2.73739  3.18146  2.89801  2.37887  2.77519  2.98518  4.58477  3.61503
          0.03151  3.86887  4.59122  0.61958  0.77255  0.48576  0.95510
     48   3.12649  4.49282  4.56923  4.05122  3.17033  4.34637  4.70505  1.50749  3.87519  1.28898  3.02265  4.32846  4.61508  4.12811  4.06281  3.71403  3.37184  1.91514  5.17172  3.98267     48 - -
          2.68618  4.42225  2.77519  2.73123  3.46354  2.40513  3.72494  3.29354  2.67741  2.69355  4.24690  2.90347  2.73739  3.18146  2.89801  2.37887  2.77519  2.98518  4.58477  3.61503
          0.03151  3.86887  4.59122  0.61958  0.77255  0.48576  0.95510
     49   2.58213  0.94777  4.10030  3.83909  3.83124  3.20588  4.48697  2.97453  3.66601  2.89018  4.01134  3.82704  3.91255  4.01225  3.79103  2.85377  3.04859  2.71936  5.24814  4.11895     49 - -
          2.68618  4.42225  2.77519  2.73123  3.46354  2.40513  3.72494  3.29354  2.67741  2.69355  4.24690  2.90347  2.73739  3.18146  2.89801  2.37887  2.77519  2.98518  4.58477  3.61503
          0.03151  3.86887  4.59122  0.61958  0.77255  0.48576  0.95510
     50   2.66038  4.43620  3.33343  3.23236  4.37478  0.73468  4.35288  3.97350  3.41315  3.62809  4.60378  3.49772  3.82723  3.73758  3.64961  2.83219  3.14134  3.50251  5.47091  4.47655     50 - -
          2.68618  4.42225  2.77519  2.73123  3.46354  2.40513  3.72494  3.29354  2.67741  2.69355  4.24690  2.90347  2.73739  3.18146  2.89801  2.37887  2.77519  2.98518  4.58477  3.61503
          0.03151  3.86887  4.59122  0.61958  0.77255  0.48576  0.95510
     51   3.15121  4.61453  4.18372  3.82353  3.13429  3.97759  4.48040  2.33812  3.59132  0.87963  3.15832  4.09936  4.41355  3.96051  3.76798  3.54800  3.44561  2.37452  5.01230  3.73479     51 - -
          2.68618  4.42225  2.77519  2.73123  3.46354  2.40513  3.72494  3.29354  2.67741  2.69355  4.24690  2.90347  2.73739  3.18146  2.89801  2.37887  2.77519  2.98518  4.58477  3.61503
          0.03151  3.86887  4.59122  0.61958  0.77255  0.48576  0.95510
     52   3.05239  4.43801  4.47177  3.96507  1.98964  4.18974  4.31846  1.62210  3.84075  1.70908  3.05598  4.15973  4.49149  4.01629  4.00404  3.54064  3.29625  2.10147  4.69419  3.27712     52 - -
          2.68618  4.42225  2.77519  2.73123  3.46354  2.40513  3.72494  3.29354  2.67741  2.69355  4.24690  2.90347  2.73739  3.18146  2.89801  2.37887  2.77519  2.98518  4.58477  3.61503
          0.03151  3.86887  4.59122  0.61958  0.77255  0.48576  0.95510
     53   2.94915  5.05953  2.48601  1.03050  4.40528  3.27171  3.85816  3.85847  2.73823  3.47615  4.45032  2.93079  3.87611  3.07388  3.14673  2.93189  3.25335  3.54267  5.57753  4.29974     53 - -
          2.68618  4.42225  2.77519  2.73123  3.46354  2.40513  3.72494  3.29354  2.67741  2.69355  4.24690  2.90347  2.73739  3.18146  2.89801  2.37887  2.77519  2.98518  4.58477  3.61503
          0.03151  3.86887  4.59122  0.61958  0.77255  0.48576  0.95510
     54   2.72040  4.71689  2.70623  2.59133  4.07984  3.18152  3.91801  3.78941  2.82139  3.43668  4.39193  1.16444  3.83319  3.19074  3.17595  2.78771  3.10213  3.41199  5.38616  4.02842     54 - -
          2.68618  4.42225  2.77519  2.73123  3.46354  2.40513  3.72494  3.29354  2.67741  2.69355  4.24690  2.90347  2.73739  3.18146  2.89801  2.37887  2.77519  2.98518  4.58477  3.61503
          0.03151  3.86887  4.59122  0.61958  0.77255  0.48576  0.95510
     55   2.80523  4.34880  4.12036  3.78335  3.54742  3.72018  4.58568  2.05036  3.65108  2.23505  3.51308  3.97377  4.28087  4.01113  3.86393  3.22347  3.16685  1.02944  5.33126  4.06267     55 - -
          2.68618  4.42225  2.77519  2.73123  3.46354  2.40513  3.72494  3.29354  2.67741  2.69355  4.24690  2.90347  2.73739  3.18146  2.89801  2.37887  2.77519  2.98518  4.58477  3.61503
          0.03151  3.86887  4.59122  0.61958  0.77255  0.48576  0.95510
     56   3.15121  4.61453  4.18372  3.82353  3.13429  3.97759  4.48040  2.33812  3.59132  0.87963  3.15832  4.09936  4.41355  3.96051  3.76798  3.54800  3.44561  2.37452  5.01230  3.73479     56 - -
          2.68618  4.42225  2.77519  2.73123  3.46354  2.40513  3.72494  3.29354  2.67741  2.69355  4.24690  2.90347  2.73739  3.18146  2.89801  2.37887  2.77519  2.98518  4.58477  3.61503
          0.03151  3.86887  4.59122  0.61958  0.77255  0.48576  0.95510
     57   2.66038  4.43620  3.33343  3.23236  4.37478  0.73468  4.35288  3.97350  3.41315  3.62809  4.60378  3.49772  3.82723  3.73758  3.64961  2.83219  3.14134  3.50251  5.47091  4.47655     57 - -
          2.68618  4.42225  2.77519  2.73123  3.46354  2.40513  3.72494  3.29354  2.67741  2.69355  4.24690  2.90347  2.73739  3.18146  2.89801  2.37887  2.77519  2.98518  4.58477  3.61503
          0.03151  3.86887  4.59122  0.61958  0.77255  0.48576  0.95510
     58   3.32955  4.70554  4.08562  3.79080  2.66253  3.72608  3.89535  3.35297  3.51308  2.74849  3.98694  3.94058  4.24351  3.90088  3.64207  3.53329  3.62976  3.24321  0.89258  2.66481     58 - -
          2.68618  4.42225  2.77519  2.73123  3.46354  2.40513  3.72494  3.29354  2.67741  2.69355  4.24690  2.90347  2.73739  3.18146  2.89801  2.37887  2.77519  2.98518  4.58477  3.61503
          0.03151  3.86887  4.59122  0.61958  0.77255  0.48576  0.95510
     59   2.99084  4.80896  3.12213  2.88168  3.28216  3.44442  1.15012  3.69321  2.72483  3.18764  4.23029  3.29117  3.99673  3.24786  2.99077  3.06156  3.29408  3.42841  4.74726  3.23311     59 - -
          2.68618  4.42225  2.77519  2.73123  3.46354  2.40513  3.72494  3.29354  2.67741  2.69355  4.24690  2.90347  2.73739  3.18146  2.89801  2.37887  2.77519  2.98518  4.58477  3.61503
          0.03151  3.86887  4.59122  0.61958  0.77255  0.48576  0.95510
     60   3.05239  4.43801  4.47177  3.96507  1.98964  4.18974  4.31846  1.62210  3.84075  1.70908  3.05598  4.15973  4.49149  4.01629  4.00404  3.54064  3.29625  2.10147  4.69419  3.27712     60 - -
          2.68618  4.42225  2.77519  2.73123  3.46354  2.40513  3.72494  3.29354  2.67741  2.69355  4.24690  2.90347  2.73739  3.18146  2.89801  2.37887  2.77519  2.98518  4.58477  3.61503
          0.03151  3.86887  4.59122  0.61958  0.77255  0.48576  0.95510
     61   2.63912  4.88070  1.75301  2.25241  4.38737  3.13626  3.75661  3.87253  2.71536  3.47419  4.32192  2.78149  3.75235  2.94006  3.22396  1.87371  2.97630  3.45532  5.64941  4.24070     61 - -
          2.68618  4.42225  2.77519  2.73123  3.46354  2.40513  3.72494  3.29354  2.67741  2.69355  4.24690  2.90347  2.73739  3.18146  2.89801  2.37887  2.77519  2.98518  4.58477  3.61503
          0.03151  3.86887  4.59122  0.61958  0.77255  0.48576  0.95510
     62   2.82011  4.59692  3.54421  2.95771  3.22676  3.59804  3.66919  3.18222  2.40631  2.75095  3.72871  3.31834  4.00020  3.04006  1.86996  2.95950  3.04678  2.96526  2.39790  3.24168     62 - -
          2.68618  4.42225  2.77519  2.73123  3.46354  2.40513  3.72494  3.29354  2.67741  2.69355  4.24690  2.90347  2.73739  3.18146  2.89801  2.37887  2.77519  2.98518  4.58477  3.61503
          0.03151  3.86887  4.59122  0.61958  0.77255  0.48576  0.95510
     63   2.96879  4.93248  3.14454  2.76664  4.31809  3.45866  3.75714  3.74713  1.04321  3.31298  4.27459  3.19128  3.95923  2.94880  2.43086  3.01099  3.22231  3.45511  5.37420  4.18644     63 - -
          2.68618  4.42225  2.77519  2.73123  3.46354  2.40513  3.72494  3.29354  2.67741  2.69355  4.24690  2.90347  2.73739  3.18146  2.89801  2.37887  2.77519  2.98518  4.58477  3.61503
          0.03151  3.86887  4.59122  0.61958  0.77255  0.48576  0.95510
     64   2.98569  5.11349  0.92323  2.33260  4.49001  3.20790  3.92781  4.07735  3.01123  3.68631  4.66431  2.88880  3.86043  3.16693  3.52698  2.94843  3.32417  3.71691  5.65932  4.36347     64 - -
          2.68618  4.42225  2.77519  2.73123  3.46354  2.40513  3.72494  3.29354  2.67741  2.69355  4.24690  2.90347  2.73739  3.18146  2.89801  2.37887  2.77519  2.98518  4.58477  3.61503
          0.03151  3.86887  4.59122  0.61958  0.77255  0.48576  0.95510
     65   3.00135  4.84079  3.49163  3.00341  4.19446  3.49008  3.82159  3.73590  2.23582  3.25248  4.25272  3.36343  3.99281  3.04207  0.98390  3.08568  3.26754  3.45999  5.27894  4.12257     65 - -
          2.68618  4.42225  2.77519  2.73123  3.46354  2.40513  3.72494  3.29354  2.67741  2.69355  4.24690  2.90347  2.73739  3.18146  2.89801  2.37887  2.77519  2.98518  4.58477  3.61503
          0.03151  3.86887  4.59122  0.61958  0.77255  0.48576  0.95510
     66   2.80340  5.01176  2.82394  1.84355  4.34990  3.40412  3.61698  3.76355  2.17348  3.29613  4.15359  2.94477  3.86179  2.76813  1.86996  2.79650  3.03207  3.42926  5.43346  4.14678     66 - -
          2.68618  4.42225  2.77519  2.73123  3.46354  2.40513  3.72494  3.29354  2.67741  2.69355  4.24690  2.90347  2.73739  3.18146  2.89801  2.37887  2.77519  2.98518  4.58477  3.61503
          0.03151  3.86887  4.59122  0.61958  0.77255  0.48576  0.95510
     67   1.92300  4.26422  3.86728  3.42315  3.53852  3.60113  4.29527  1.65670  3.32279  2.28048  3.44299  3.68699  4.12260  3.65627  3.59607  2.98864  2.97275  2.00017  5.22124  3.99005     67 - -
          2.68618  4.42225  2.77519  2.73123  3.46354  2.40513  3.72494  3.29354  2.67741  2.69355  4.24690  2.90347  2.73739  3.18146  2.89801  2.37887  2.77519  2.98518  4.58477  3.61503
          0.03151  3.86887  4.59122  0.61958  0.77255  0.48576  0.95510
     68   3.02829  4.44799  4.33062  3.94625  3.37173  4.06268  4.67502  1.08237  3.77432  1.95847  3.30762  4.19210  4.49422  4.12297  3.97130  3.55761  3.32751  1.84575  5.26184  3.99984     68 - -
          2.68618  4.42225  2.77519  2.73123  3.46354  2.40513  3.72494  3.29354  2.67741  2.69355  4.24690  2.90347  2.73739  3.18146  2.89801  2.37887  2.77519  2.98518  4.58477  3.61503
          0.03151  3.86887  4.59122  0.61958  0.77255  0.48576  0.95510
     69   2.58894  4.62848  2.92836  2.57054  4.03238  3.28177  3.73702  3.40039  2.45573  3.03645  3.94712  3.01996  3.81207  2.09137  2.79580  2.67109  2.06558  3.08894  5.32951  4.03149     69 - -
          2.68618  4.42225  2.77519  2.73123  3.46354  2.40513  3.72494  3.29354  2.67741  2.69355  4.24690  2.90347  2.73739  3.18146  2.89801  2.37887  2.77519  2.98518  4.58477  3.61503
          0.03151  3.86887  4.59122  0.61958  0.77255  0.48576  0.95510
     70   2.96879  4.93248  3.14454  2.76664  4.31809  3.45866  3.75714  3.74713  1.04321  3.31298  4.27459  3.19128  3.95923  2.94880  2.43086  3.01099  3.22231  3.45511  5.37420  4.18644     70 - -
          2.68618  4.42225  2.77519  2.73123  3.46354  2.40513  3.72494  3.29354  2.67741  2.69355  4.24690  2.90347  2.73739  3.18146  2.89801  2.37887  2.77519  2.98518  4.58477  3.61503
          0.03151  3.86887  4.59122  0.61958  0.77255  0.48576  0.95510
     71   2.87979  5.39794  1.58467  1.54517  4.68412  3.17397  3.71174  4.18479  2.71550  3.71060  4.57005  2.64774  3.79002  2.88104  3.29348  2.77425  3.16756  3.77559  5.86888  4.38629     71 - -
          2.68618  4.42225  2.77519  2.73123  3.46354  2.40513  3.72494  3.29354  2.67741  2.69355  4.24690  2.90347  2.73739  3.18146  2.89801  2.37887  2.77519  2.98518  4.58477  3.61503
          0.03151  3.86887  4.59122  0.61958  0.77255  0.48576  0.95510
     72   3.02829  4.44799  4.33062  3.94625  3.37173  4.06268  4.67502  1.08237  3.77432  1.95847  3.30762  4.19210  4.49422  4.12297  3.97130  3.55761  3.32751  1.84575  5.26184  3.99984     72 - -
          2.68618  4.42225  2.77519  2.73123  3.46354  2.40513  3.72494  3.29354  2.67741  2.69355  4.24690  2.90347  2.73739  3.18146  2.89801  2.37887  2.77519  2.98518  4.58477  3.61503
          0.03151  3.86887  4.59122  0.61958  0.77255  0.48576  0.95510
     73   2.82628  5.11705  2.61018  1.78337  4.45564  3.35285  3.62599  3.86413  1.72349  3.39512  4.24654  2.86086  3.84551  2.77578  2.58869  2.79105  3.06237  3.51392  5.53427  4.21241     73 - -
          2.68618  4.42225  2.77519  2.73123  3.46354  2.40513  3.72494  3.29354  2.67741  2.69355  4.24690  2.90347  2.73739  3.18146  2.89801  2.37887  2.77519  2.98518  4.58477  3.61503
          0.03151  3.86887  4.59122  0.61958  0.77255  0.48576  0.95510
     74   2.77578  4.99022  2.70460  2.40622  4.35003  3.34074  3.64183  3.80640  1.72645  3.35250  4.20593  2.05321  3.84236  2.80206  2.57425  2.76995  3.03087  3.45136  5.47035  4.15019     74 - -
          2.68618  4.42225  2.77519  2.73123  3.46354  2.40513  3.72494  3.29354  2.67741  2.69355  4.24690  2.90347  2.73739  3.18146  2.89801  2.37887  2.77519  2.98518  4.58477  3.61503
          0.03151  3.86887  4.59122  0.61958  0.77255  0.48576  0.95510
     75   3.12567  4.49170  4.56950  4.05169  3.17232  4.34626  4.70584  1.50035  3.87577  1.29575  3.02475  4.32867  4.61535  4.12913  4.06354  3.71405  3.37116  1.91192  5.17315  3.98361     75 - -
          2.68618  4.42225  2.77519  2.73123  3.46354  2.40513  3.72494  3.29354  2.67741  2.69355  4.24690  2.90347  2.73739  3.18146  2.89801  2.37887  2.77519  2.98518  4.58477  3.61503
          0.03151  3.86887  4.59122  0.61958  0.77255  0.48576  0.95510
     76   3.00135  4.84079  3.49163  3.00341  4.19446  3.49008  3.82159  3.73590  2.23582  3.25248  4.25272  3.36343  3.99281  3.04207  0.98390  3.08568  3.26754  3.45999  5.27894  4.12257     76 - -
          2.68618  4.42225  2.77519  2.73123  3.46354  2.40513  3.72494  3.29354  2.67741  2.69355  4.24690  2.90347  2.73739  3.18146  2.89801  2.37887  2.77519  2.98518  4.58477  3.61503
          0.03151  3.86887  4.59122  0.61958  0.77255  0.48576  0.95510
     77   2.96879  4.93248  3.14454  2.76664  4.31809  3.45866  3.75714  3.74713  1.04321  3.31298  4.27459  3.19128  3.95923  2.94880  2.43086  3.01099  3.22231  3.45511  5.37420  4.18644     77 - -
          2.68618  4.42225  2.77519  2.73123  3.46354  2.40513  3.72494  3.29354  2.67741  2.69355  4.24690  2.90347  2.73739  3.18146  2.89801  2.37887  2.77519  2.98518  4.58477  3.61503
          0.03151  3.86887  4.59122  0.61958  0.77255  0.48576  0.95510
     78   2.96879  4.93248  3.14454  2.76664  4.31809  3.45866  3.75714  3.74713  1.04321  3.31298  4.27459  3.19128  3.95923  2.94880  2.43086  3.01099  3.22231  3.45511  5.37420  4.18644     78 - -
          2.68618  4.42225  2.77519  2.73123  3.46354  2.40513  3.72494  3.29354  2.67741  2.69355  4.24690  2.90347  2.73739  3.18146  2.89801  2.37887  2.77519  2.98518  4.58477  3.61503
          0.03151  3.86887  4.59122  0.61958  0.77255  0.48576  0.95510
     79   2.58894  4.62848  2.92836  2.57054  4.03238  3.28177  3.73702  3.40039  2.45573  3.03645  3.94712  3.01996  3.81207  2.09137  2.79580  2.67109  2.06558  3.08894  5.32951  4.03149     79 - -
          2.68618  4.42225  2.77519  2.73123  3.46354  2.40513  3.72494  3.29354  2.67741  2.69355  4.24690  2.90347  2.73739  3.18146  2.89801  2.37887  2.77519  2.98518  4.58477  3.61503
          0.03151  3.86887  4.59122  0.61958  0.77255  0.48576  0.95510
     80   2.96879  4.93248  3.14454  2.76664  4.31809  3.45866  3.75714  3.74713  1.04321  3.31298  4.27459  3.19128  3.95923  2.94880  2.43086  3.01099  3.22231  3.45511  5.37420  4.18644     80 - -
          2.68618  4.42225  2.77519  2.73123  3.46354  2.40513  3.72494  3.29354  2.67741  2.69355  4.24690  2.90347  2.73739  3.18146  2.89801  2.37887  2.77519  2.98518  4.58477  3.61503
          0.03151  3.86887  4.59122  0.61958  0.77255  0.48576  0.95510
     81   2.67375  4.54198  3.28002  2.79769  3.79637  3.47828  3.79823  2.85277  1.88660  2.72197  3.71600  3.21316  3.93533  3.02358  2.76260  2.82646  2.94065  1.98146  5.19093  3.92733     81 - -
          2.68618  4.42225  2.77519  2.73123  3.46354  2.40513  3.72494  3.29354  2.67741  2.69355  4.24690  2.90347  2.73739  3.18146  2.89801  2.37887  2.77519  2.98518  4.58477  3.61503
          0.03151  3.86887  4.59122  0.61958  0.77255  0.48576  0.95510
     82   2.24455  4.18055  3.22552  2.96485  4.16029  1.84355  4.08301  3.49757  3.02754  3.24216  4.11176  3.19921  3.66719  3.35182  3.34503  2.41514  1.76814  3.03595  5.50453  4.28092     82 - -
          2.68618  4.42225  2.77519  2.73123  3.46354  2.40513  3.72494  3.29354  2.67741  2.69355  4.24690  2.90347  2.73739  3.18146  2.89801  2.37887  2.77519  2.98518  4.58477  3.61503
          0.03151  3.86887  4.59122  0.61958  0.77255  0.48576  0.95510
     83   3.03482  4.73931  3.49251  3.08687  2.34871  3.76735  2.12988  3.34803  2.92617  2.82500  3.88613  3.39488  4.16771  3.30226  3.20918  3.11213  3.26936  3.14767  3.97305  1.65794     83 - -
          2.68618  4.42225  2.77519  2.73123  3.46354  2.40513  3.72494  3.29354  2.67741  2.69355  4.24690  2.90347  2.73739  3.18146  2.89801  2.37887  2.77519  2.98518  4.58477  3.61503
          0.03151  3.86887  4.59122  0.61958  0.77255  0.48576  0.95510
     84   2.50554  4.24788  3.53418  3.10601  3.54029  3.37394  4.02727  1.89748  3.01795  2.51436  3.55049  3.40552  3.92501  3.37225  3.31631  1.99598  2.84642  2.35783  5.08211  3.80484     84 - -
          2.68618  4.42225  2.77519  2.73123  3.46354  2.40513  3.72494  3.29354  2.67741  2.69355  4.24690  2.90347  2.73739  3.18146  2.89801  2.37887  2.77519  2.98518  4.58477  3.61503
          0.03151  3.86887  4.59122  0.61958  0.77255  0.48576  0.95510
     85   2.28968  4.26461  3.08651  2.81767  4.15022  2.98132  3.98694  3.59842  2.89673  3.26860  4.12366  3.12072  2.09435  3.23246  3.24344  1.69468  2.73185  3.12707  5.48033  4.21015     85 - -
          2.68618  4.42225  2.77519  2.73123  3.46354  2.40513  3.72494  3.29354  2.67741  2.69355  4.24690  2.90347  2.73739  3.18146  2.89801  2.37887  2.77519  2.98518  4.58477  3.61503
          0.03151  3.86887  4.59122  0.61958  0.77255  0.48576  0.95510
     86   2.54234  4.62755  2.70163  2.48562  4.19655  3.14107  3.80726  3.70299  2.66317  3.32327  4.18434  1.96179  2.18100  3.01344  3.06230  2.61034  2.90290  3.29535  5.47352  4.13697     86 - -
          2.68618  4.42225  2.77519  2.73123  3.46354  2.40513  3.72494  3.29354  2.67741  2.69355  4.24690  2.90347  2.73739  3.18146  2.89801  2.37887  2.77519  2.98518  4.58477  3.61503
          0.03151  3.86887  4.59122  0.61958  0.77255  0.48576  0.95510
     87   2.41073  4.25580  3.42484  3.17664  3.96564  3.09521  4.19425  3.09234  3.11955  2.95596  4.00668  3.38662  3.79867  3.51454  3.37843  2.61195  1.17802  2.78770  5.40376  4.18226     87 - -
          2.68618  4.42225  2.77519  2.73123  3.46354  2.40513  3.72494  3.29354  2.67741  2.69355  4.24690  2.90347  2.73739  3.18146  2.89801  2.37887  2.77519  2.98518  4.58477  3.61503
          0.03151  3.86887  4.59122  0.61958  0.77255  0.48576  0.95510
     88   2.72941  4.53121  3.37717  2.86469  3.67280  3.57924  3.81954  2.03311  1.93076  2.56296  3.60274  3.27963  3.99361  3.06268  2.78661  2.90936  2.97174  2.52393  5.12246  3.86319     88 - -
          2.68618  4.42225  2.77519  2.73123  3.46354  2.40513  3.72494  3.29354  2.67741  2.69355  4.24690  2.90347  2.73739  3.18146  2.89801  2.37887  2.77519  2.98518  4.58477  3.61503
          0.03151  3.86887  4.59122  0.61958  0.77255  0.48576  0.95510
     89   2.62088  4.62968  3.09311  2.69389  4.19562  2.02178  3.77120  3.64631  2.39083  3.23827  4.10706  3.10441  3.81985  2.96607  1.80452  2.70740  2.94361  3.27613  5.36729  4.13371     89 - -
          2.68618  4.42225  2.77519  2.73123  3.46354  2.40513  3.72494  3.29354  2.67741  2.69355  4.24690  2.90347  2.73739  3.18146  2.89801  2.37887  2.77519  2.98518  4.58477  3.61503
          0.03151  3.86887  4.59122  0.61958  0.77255  0.48576  0.95510
     90   2.31318  4.23355  3.20324  3.01881  4.07268  2.96350  4.12878  3.59479  3.09234  3.31528  4.24165  3.24419  3.70200  3.44193  3.37850  1.09649  2.79304  3.13068  5.44545  4.15618     90 - -
          2.68618  4.42225  2.77519  2.73123  3.46354  2.40513  3.72494  3.29354  2.67741  2.69355  4.24690  2.90347  2.73739  3.18146  2.89801  2.37887  2.77519  2.98518  4.58477  3.61503
          0.03151  3.86887  4.59122  0.61958  0.77255  0.48576  0.95510
     91   2.66798  4.28168  3.85485  3.38866  3.50966  3.64362  4.25539  1.67423  3.26095  2.25489  3.41556  3.67501  4.13609  3.61199  3.53581  3.01636  2.09810  2.00879  5.18566  3.95414     91 - -
          2.68618  4.42225  2.77519  2.73123  3.46354  2.40513  3.72494  3.29354  2.67741  2.69355  4.24690  2.90347  2.73739  3.18146  2.89801  2.37887  2.77519  2.98518  4.58477  3.61503
          0.03151  3.86887  4.59122  0.61958  0.77255  0.48576  0.95510
     92   3.37798  4.70438  4.35612  3.98660  1.39169  4.18299  3.44324  3.09734  3.85118  2.47279  3.71521  3.89827  4.51020  3.91225  3.95549  3.53938  3.60672  3.01673  3.62559  1.37729     92 - -
          2.68618  4.42225  2.77519  2.73123  3.46354  2.40513  3.72494  3.29354  2.67741  2.69355  4.24690  2.90347  2.73739  3.18146  2.89801  2.37887  2.77519  2.98518  4.58477  3.61503
          0.03151  3.86887  4.59122  0.61958  0.77255  0.48576  0.95510
     93   3.02829  4.44799  4.33062  3.94625  3.37173  4.06268  4.67502  1.08237  3.77432  1.95847  3.30762  4.19210  4.49422  4.12297  3.97130  3.55761  3.32751  1.84575  5.26184  3.99984     93 - -
          2.68618  4.42225  2.77519  2.73123  3.46354  2.40513  3.72494  3.29354  2.67741  2.69355  4.24690  2.90347  2.73739  3.18146  2.89801  2.37887  2.77519  2.98518  4.58477  3.61503
          0.03151  3.86887  4.59122  0.61958  0.77255  0.48576  0.95510
     94   2.74662  4.50460  3.35339  3.19187  4.18743  3.19232  4.26966  3.73188  3.24886  3.35912  4.40879  3.49896  0.83435  3.63775  3.49483  2.91398  3.18789  3.37767  5.37501  4.30803     94 - -
          2.68618  4.42225  2.77519  2.73123  3.46354  2.40513  3.72494  3.29354  2.67741  2.69355  4.24690  2.90347  2.73739  3.18146  2.89801  2.37887  2.77519  2.98518  4.58477  3.61503
          0.03151  3.86887  4.59122  0.61958  0.77255  0.48576  0.95510
     95   3.15121  4.61453  4.18372  3.82353  3.13429  3.97759  4.48040  2.33812  3.59132  0.87963  3.15832  4.09936  4.41355  3.96051  3.76798  3.54800  3.44561  2.37452  5.01230  3.73479     95 - -
          2.68618  4.42225  2.77519  2.73123  3.46354  2.40513  3.72494  3.29354  2.67741  2.69355  4.24690  2.90347  2.73739  3.18146  2.89801  2.37887  2.77519  2.98518  4.58477  3.61503
          0.03151  3.86887  4.59122  0.61958  0.77255  0.48576  0.95510
     96   3.15121  4.61453  4.18372  3.82353  3.13429  3.97759  4.48040  2.33812  3.59132  0.87963  3.15832  4.09936  4.41355  3.96051  3.76798  3.54800  3.44561  2.37452  5.01230  3.73479     96 - -
          2.68618  4.42225  2.77519  2.73123  3.46354  2.40513  3.72494  3.29354  2.67741  2.69355  4.24690  2.90347  2.73739  3.18146  2.89801  2.37887  2.77519  2.98518  4.58477  3.61503
          0.03151  3.86887  4.59122  0.61958  0.77255  0.48576  0.95510
     97   2.47657  4.27764  3.42341  2.97182  3.54637  3.31899  3.92011  2.83211  2.86408  2.54059  2.32532  3.29979  3.86141  3.23626  3.17598  1.97620  2.81068  2.60612  5.04808  3.77506     97 - -
          2.68618  4.42225  2.77519  2.73123  3.46354  2.40513  3.72494  3.29354  2.67741  2.69355  4.24690  2.90347  2.73739  3.18146  2.89801  2.37887  2.77519  2.98518  4.58477  3.61503
          0.03151  3.86887  4.59122  0.61958  0.77255  0.48576  0.95510
     98   2.88028  5.39876  1.57700  1.55139  4.68488  3.17374  3.71200  4.18570  2.71635  3.71148  4.57111  2.64747  3.79007  2.88139  3.29468  2.77456  3.16816  3.77642  5.86974  4.38688     98 - -
          2.68618  4.42225  2.77519  2.73123  3.46354  2.40513  3.72494  3.29354  2.67741  2.69355  4.24690  2.90347  2.73739  3.18146  2.89801  2.37887  2.77519  2.98518  4.58477  3.61503
          0.03151  3.86887  4.59122  0.61958  0.77255  0.48576  0.95510
     99   3.37798  4.70438  4.35612  3.98660  1.39169  4.18299  3.44324  3.09734  3.85118  2.47279  3.71521  3.89827  4.51020  3.91225  3.95549  3.53938  3.60672  3.01673  3.62559  1.37729     99 - -
          2.68618  4.42225  2.77519  2.73123  3.46354  2.40513  3.72494  3.29354  2.67741  2.69355  4.24690  2.90347  2.73739  3.18146  2.89801  2.37887  2.77519  2.98518  4.58477  3.61503
          0.03151  3.86887  4.59122  0.61958  0.77255  0.48576  0.95510
    100   3.25374  4.65655  4.23379  3.94757  1.01763  3.94440  3.87559  2.77784  3.85469  2.14871  3.50851  4.01510  4.40305  4.02365  3.97530  3.52387  3.55486  2.76828  4.12568  2.49312    100 - -
          2.68618  4.42225  2.77519  2.73123  3.46354  2.40513  3.72494  3.29354  2.67741  2.69355  4.24690  2.90347  2.73739  3.18146  2.89801  2.37887  2.77519  2.98518  4.58477  3.61503
          0.03151  3.86887  4.59122  0.61958  0.77255  0.48576  0.95510
    101   2.87979  5.39794  1.58467  1.54517  4.68412  3.17397  3.71174  4.18479  2.71550  3.71060  4.57005  2.64774  3.79002  2.88104  3.29348  2.77425  3.16756  3.77559  5.86888  4.38629    101 - -
          2.68618  4.42225  2.77519  2.73123  3.46354  2.40513  3.72494  3.29354  2.67741  2.69355  4.24690  2.90347  2.73739  3.18146  2.89801  2.37887  2.77519  2.98518  4.58477  3.61503
          0.03151  3.86887  4.59122  0.61958  0.77255  0.48576  0.95510
    102   2.98559  4.42405  4.36301  3.86711  3.26211  4.11988  4.58419  1.96603  3.70079  1.40777  3.14182  4.13646  4.48017  3.99776  3.91807  3.49536  3.25779  1.48086  5.18179  3.96054    102 - -
          2.68618  4.42225  2.77519  2.73123  3.46354  2.40513  3.72494  3.29354  2.67741  2.69355  4.24690  2.90347  2.73739  3.18146  2.89801  2.37887  2.77519  2.98518  4.58477  3.61503
          0.03151  3.86887  4.59122  0.61958  0.77255  0.48576  0.95510
    103   2.68531  4.60848  2.10456  2.60010  3.76021  3.43481  3.83954  2.05297  2.76772  2.70237  3.72785  3.09117  3.91981  3.07334  3.19351  2.81246  2.95687  2.57131  5.24208  3.90936    103 - -
          2.68618  4.42225  2.77519  2.73123  3.46354  2.40513  3.72494  3.29354  2.67741  2.69355  4.24690  2.90347  2.73739  3.18146  2.89801  2.37887  2.77519  2.98518  4.58477  3.61503
          0.03151  3.86887  4.59122  0.61958  0.77255  0.48576  0.95510
    104   2.63912  4.88070  1.75301  2.25241  4.38737  3.13626  3.75661  3.87253  2.71536  3.47419  4.32192  2.78149  3.75235  2.94006  3.22396  1.87371  2.97630  3.45532  5.64941  4.24070    104 - -
          2.68618  4.42225  2.77519  2.73123  3.46354  2.40513  3.72494  3.29354  2.67741  2.69355  4.24690  2.90347  2.73739  3.18146  2.89801  2.37887  2.77519  2.98518  4.58477  3.61503
          0.03151  3.86887  4.59122  0.61958  0.77255  0.48576  0.95510
    105   2.64706  4.51076  3.21796  2.78810  3.65829  3.44972  3.82950  2.85421  2.61483  2.58449  3.63314  3.20910  3.92559  2.18646  2.93421  2.80416  2.92766  1.98337  5.13359  3.84032    105 - -
          2.68618  4.42225  2.77519  2.73123  3.46354  2.40513  3.72494  3.29354  2.67741  2.69355  4.24690  2.90347  2.73739  3.18146  2.89801  2.37887  2.77519  2.98518  4.58477  3.61503
          0.03151  3.86887  4.59122  0.61958  0.77255  0.48576  0.95510
    106   2.66617  4.69003  3.12895  2.67185  4.13714  3.34114  3.71765  3.57411  2.30249  3.15340  4.03779  3.09710  2.24629  2.90343  1.82690  2.74133  2.95486  3.24041  5.31968  4.07296    106 - -
          2.68618  4.42225  2.77519  2.73123  3.46354  2.40513  3.72494  3.29354  2.67741  2.69355  4.24690  2.90347  2.73739  3.18146  2.89801  2.37887  2.77519  2.98518  4.58477  3.61503
          0.03151  3.86887  4.59122  0.61958  0.77255  0.48576  0.95510
    107   2.66798  4.28168  3.85485  3.38866  3.50966  3.64362  4.25539  1.67423  3.26095  2.25489  3.41556  3.67501  4.13609  3.61199  3.53581  3.01636  2.09810  2.00879  5.18566  3.95414    107 - -
          2.68618  4.42225  2.77519  2.73123  3.46354  2.40513  3.72494  3.29354  2.67741  2.69355  4.24690  2.90347  2.73739  3.18146  2.89801  2.37887  2.77519  2.98518  4.58477  3.61503
          0.03151  3.86887  4.59122  0.61958  0.77255  0.48576  0.95510
    108   2.99648  4.36392  4.56076  4.06574  3.45765  4.25594  4.80976  1.38930  3.94229  1.97930  3.28560  4.31076  4.60078  4.22560  4.16100  3.63699  3.26883  1.29552  5.39373  4.18161    108 - -
          2.68618  4.42225  2.77519  2.73123  3.46354  2.40513  3.72494  3.29354  2.67741  2.69355  4.24690  2.90347  2.73739  3.18146  2.89801  2.37887  2.77519  2.98518  4.58477  3.61503
          0.03151  3.86887  4.59122  0.61958  0.77255  0.48576  0.95510
    109   2.63912  4.88070  1.75301  2.25241  4.38737  3.13626  3.75661  3.87253  2.71536  3.47419  4.32192  2.78149  3.75235  2.94006  3.22396  1.87371  2.97630  3.45532  5.64941  4.24070    109 - -
          2.68618  4.42225  2.77519  2.73123  3.46354  2.40513  3.72494  3.29354  2.67741  2.69355  4.24690  2.90347  2.73739  3.18146  2.89801  2.37887  2.77519  2.98518  4.58477  3.61503
          0.03151  3.86887  4.59122  0.61958  0.77255  0.48576  0.95510
    110   2.62123  4.28338  3.71379  3.26219  2.12695  3.52424  3.98093  2.56992  3.18441  2.26060  3.39032  3.53190  4.02476  3.48112  3.45817  2.89201  2.04965  2.41682  4.73593  3.32622    110 - -
          2.68618  4.42225  2.77519  2.73123  3.46354  2.40513  3.72494  3.29354  2.67741  2.69355  4.24690  2.90347  2.73739  3.18146  2.89801  2.37887  2.77519  2.98518  4.58477  3.61503
          0.03151  3.86887  4.59122  0.61958  0.77255  0.48576  0.95510
    111   2.64117  4.88467  1.74317  2.25028  4.38987  3.13644  3.75627  3.87542  2.71574  3.47661  4.32448  2.77999  3.75267  2.93962  3.22513  1.88281  2.97807  3.45817  5.65153  4.24197    111 - -
          2.68618  4.42225  2.77519  2.73123  3.46354  2.40513  3.72494  3.29354  2.67741  2.69355  4.24690  2.90347  2.73739  3.18146  2.89801  2.37887  2.77519  2.98518  4.58477  3.61503
          0.03151  3.86887  4.59122  0.61958  0.77255  0.48576  0.95510
    112   2.65334  4.85285  2.50095  1.74841  4.29733  3.20042  3.72437  3.72963  2.57828  3.34318  4.19904  2.83185  3.77691  2.90465  3.01768  1.92541  2.96460  3.35531  5.54507  4.17860    112 - -
          2.68618  4.42225  2.77519  2.73123  3.46354  2.40513  3.72494  3.29354  2.67741  2.69355  4.24690  2.90347  2.73739  3.18146  2.89801  2.37887  2.77519  2.98518  4.58477  3.61503
          0.03151  3.86887  4.59122  0.61958  0.77255  0.48576  0.95510
    113   2.46289  4.25950  3.48328  3.08603  3.68397  3.27638  4.06256  2.70778  3.01888  2.60600  3.65510  3.37409  2.24678  3.37452  3.32458  2.68761  2.83667  1.78711  5.20643  3.95431    113 - -
          2.68618  4.42225  2.77519  2.73123  3.46354  2.40513  3.72494  3.29354  2.67741  2.69355  4.24690  2.90347  2.73739  3.18146  2.89801  2.37887  2.77519  2.98518  4.58477  3.61503
          0.03151  3.86887  4.59122  0.61958  0.77255  0.48576  0.95510
    114   2.67744  2.33920  4.15294  3.66250  1.98254  3.64073  4.04267  2.43370  3.52828  2.15132  3.29474  3.78190  4.12187  3.75072  3.70289  3.02759  2.98483  2.29528  4.55718  3.12041    114 - -
          2.68618  4.42225  2.77519  2.73123  3.46354  2.40513  3.72494  3.29354  2.67741  2.69355  4.24690  2.90347  2.73739  3.18146  2.89801  2.37887  2.77519  2.98518  4.58477  3.61503
          0.03151  3.86887  4.59122  0.61958  0.77255  0.48576  0.95510
    115   3.25374  4.65655  4.23379  3.94757  1.01763  3.94440  3.87559  2.77784  3.85469  2.14871  3.50851  4.01510  4.40305  4.02365  3.97530  3.52387  3.55486  2.76828  4.12568  2.49312    115 - -
          2.68618  4.42225  2.77519  2.73123  3.46354  2.40513  3.72494  3.29354  2.67741  2.69355  4.24690  2.90347  2.73739  3.18146  2.89801  2.37887  2.77519  2.98518  4.58477  3.61503
          0.03151  3.86887  4.59122  0.61958  0.77255  0.48576  0.95510
    116   3.37841  4.70492  4.35550  3.98603  1.39841  4.18295  3.44270  3.09865  3.85067  2.47427  3.71651  3.89783  4.51021  3.91188  3.95519  3.53932  3.60714  3.01778  3.62507  1.36987    116 - -
          2.68618  4.42225  2.77519  2.73123  3.46354  2.40513  3.72494  3.29354  2.67741  2.69355  4.24690  2.90347  2.73739  3.18146  2.89801  2.37887  2.77519  2.98518  4.58477  3.61503
          0.03151  3.86887  4.59122  0.61958  0.77255  0.48576  0.95510
    117   2.72040  4.71689  2.70623  2.59133  4.07984  3.18152  3.91801  3.78941  2.82139  3.43668  4.39193  1.16444  3.83319  3.19074  3.17595  2.78771  3.10213  3.41199  5.38616  4.02842    117 - -
          2.68618  4.42225  2.77519  2.73123  3.46354  2.40513  3.72494  3.29354  2.67741  2.69355  4.24690  2.90347  2.73739  3.18146  2.89801  2.37887  2.77519  2.98518  4.58477  3.61503
          0.03151  3.86887  4.59122  0.61958  0.77255  0.48576  0.95510
    118   2.98569  5.11349  0.92323  2.33260  4.49001  3.20790  3.92781  4.07735  3.01123  3.68631  4.66431  2.88880  3.86043  3.16693  3.52698  2.94843  3.32417  3.71691  5.65932  4.36347    118 - -
          2.68618  4.42225  2.77519  2.73123  3.46354  2.40513  3.72494  3.29354  2.67741  2.69355  4.24690  2.90347  2.73739  3.18146  2.89801  2.37887  2.77519  2.98518  4.58477  3.61503
          0.03151  3.86887  4.59122  0.61958  0.77255  0.48576  0.95510
    119   3.15121  4.61453  4.18372  3.82353  3.13429  3.97759  4.48040  2.33812  3.59132  0.87963  3.15832  4.09936  4.41355  3.96051  3.76798  3.54800  3.44561  2.37452  5.01230  3.73479    119 - -
          2.68618  4.42225  2.77519  2.73123  3.46354  2.40513  3.72494  3.29354  2.67741  2.69355  4.24690  2.90347  2.73739  3.18146  2.89801  2.37887  2.77519  2.98518  4.58477  3.61503
          0.03151  3.86887  4.59122  0.61958  0.77255  0.48576  0.95510
    120   3.32955  4.70554  4.08562  3.79080  2.66253  3.72608  3.89535  3.35297  3.51308  2.74849  3.98694  3.94058  4.24351  3.90088  3.64207  3.53329  3.62976  3.24321  0.89258  2.66481    120 - -
          2.68618  4.42225  2.77519  2.73123  3.46354  2.40513  3.72494  3.29354  2.67741  2.69355  4.24690  2.90347  2.73739  3.18146  2.89801  2.37887  2.77519  2.98518  4.58477  3.61503
          0.03151  3.86887  4.59122  0.61958  0.77255  0.48576  0.95510
    121   2.96879  4.93248  3.14454  2.76664  4.31809  3.45866  3.75714  3.74713  1.04321  3.31298  4.27459  3.19128  3.95923  2.94880  2.43086  3.01099  3.22231  3.45511  5.37420  4.18644    121 - -
          2.68618  4.42225  2.77519  2.73123  3.46354  2.40513  3.72494  3.29354  2.67741  2.69355  4.24690  2.90347  2.73739  3.18146  2.89801  2.37887  2.77519  2.98518  4.58477  3.61503
          0.03151  3.86887  4.59122  0.61958  0.77255  0.48576  0.95510
    122   3.00135  4.84079  3.49163  3.00341  4.19446  3.49008  3.82159  3.73590  2.23582  3.25248  4.25272  3.36343  3.99281  3.04207  0.98390  3.08568  3.26754  3.45999  5.27894  4.12257    122 - -
          2.68618  4.42225  2.77519  2.73123  3.46354  2.40513  3.72494  3.29354  2.67741  2.69355  4.24690  2.90347  2.73739  3.18146  2.89801  2.37887  2.77519  2.98518  4.58477  3.61503
          0.03151  3.86887  4.59122  0.61958  0.77255  0.48576  0.95510
    123   1.54534  2.12303  3.90132  3.52074  3.82429  3.00391  4.29113  2.86626  3.40007  2.82905  3.79725  3.50042  3.73063  3.68589  3.61142  2.45657  2.67559  2.54421  5.31692  4.12822    123 - -
          2.68618  4.42225  2.77519  2.73123  3.46354  2.40513  3.72494  3.29354  2.67741  2.69355  4.24690  2.90347  2.73739  3.18146  2.89801  2.37887  2.77519  2.98518  4.58477  3.61503
          0.03151  3.86887  4.59122  0.61958  0.77255  0.48576  0.95510
    124   3.37798  4.70438  4.35612  3.98660  1.39169  4.18299  3.44324  3.09734  3.85118  2.47279  3.71521  3.89827  4.51020  3.91225  3.95549  3.53938  3.60672  3.01673  3.62559  1.37729    124 - -
          2.68618  4.42225  2.77519  2.73123  3.46354  2.40513  3.72494  3.29354  2.67741  2.69355  4.24690  2.90347  2.73739  3.18146  2.89801  2.37887  2.77519  2.98518  4.58477  3.61503
          0.03151  3.86887  4.59122  0.61958  0.77255  0.48576  0.95510
    125   3.00135  4.84079  3.49163  3.00341  4.19446  3.49008  3.82159  3.73590  2.23582  3.25248  4.25272  3.36343  3.99281  3.04207  0.98390  3.08568  3.26754  3.45999  5.27894  4.12257    125 - -
          2.68618  4.42225  2.77519  2.73123  3.46354  2.40513  3.72494  3.29354  2.67741  2.69355  4.24690  2.90347  2.73739  3.18146  2.89801  2.37887  2.77519  2.98518  4.58477  3.61503
          0.03151  3.86887  4.59122  0.61958  0.77255  0.48576  0.95510
    126   3.00135  4.84079  3.49163  3.00341  4.19446  3.49008  3.82159  3.73590  2.23582  3.25248  4.25272  3.36343  3.99281  3.04207  0.98390  3.08568  3.26754  3.45999  5.27894  4.12257    126 - -
          2.68618  4.42225  2.77519  2.73123  3.46354  2.40513  3.72494  3.29354  2.67741  2.69355  4.24690  2.90347  2.73739  3.18146  2.89801  2.37887  2.77519  2.98518  4.58477  3.61503
          0.03151  3.86887  4.59122  0.61958  0.77255  0.48576  0.95510
    127   1.91564  4.63382  2.99533  2.60994  4.12715  3.29009  3.73532  3.42140  1.79408  3.10881  3.99764  3.04483  3.81976  2.92156  2.69717  2.68358  2.90621  3.09715  5.36659  4.09599    127 - -
          2.68618  4.42225  2.77519  2.73123  3.46354  2.40513  3.72494  3.29354  2.67741  2.69355  4.24690  2.90347  2.73739  3.18146  2.89801  2.37887  2.77519  2.98518  4.58477  3.61503
          0.03151  3.86887  4.59122  0.61958  0.77255  0.48576  0.95510
    128   2.98569  5.11349  0.92323  2.33260  4.49001  3.20790  3.92781  4.07735  3.01123  3.68631  4.66431  2.88880  3.86043  3.16693  3.52698  2.94843  3.32417  3.71691  5.65932  4.36347    128 - -
          2.68618  4.42225  2.77519  2.73123  3.46354  2.40513  3.72494  3.29354  2.67741  2.69355  4.24690  2.90347  2.73739  3.18146  2.89801  2.37887  2.77519  2.98518  4.58477  3.61503
          0.03151  3.86887  4.59122  0.61958  0.77255  0.48576  0.95510
    129   1.01896  4.19021  3.45891  3.25001  4.04877  3.01485  4.27249  3.17373  3.26617  3.05552  4.08771  3.40054  3.75373  3.60766  3.51697  2.54052  2.81763  2.82876  5.47628  4.27612    129 - -
          2.68618  4.42225  2.77519  2.73123  3.46354  2.40513  3.72494  3.29354  2.67741  2.69355  4.24690  2.90347  2.73739  3.18146  2.89801  2.37887  2.77519  2.98518  4.58477  3.61503
          0.24308  3.86887  1.63523  0.61958  0.77255  0.48576  0.95510
    130   2.44180  4.22181  3.07023  2.95100  4.06696  1.13944  4.07191  3.62582  3.10091  3.30534  4.29065  3.23821  3.60631  3.44502  3.34830  2.61026  2.90747  3.19724  5.20595  4.16611    130 - -
          2.68618  4.42225  2.77519  2.73123  3.46354  2.40513  3.72494  3.29354  2.67741  2.69355  4.24690  2.90347  2.73739  3.18146  2.89801  2.37887  2.77519  2.98518  4.58477  3.61503
          0.03880  3.66459  4.38693  0.61958  0.77255  0.39958  1.11049
    131   2.67375  4.54198  3.28002  2.79769  3.79637  3.47828  3.79823  2.85277  1.88660  2.72197  3.71600  3.21316  3.93533  3.02358  2.76260  2.82646  2.94065  1.98146  5.19093  3.92733    131 - -
          2.68618  4.42225  2.77519  2.73123  3.46354  2.40513  3.72494  3.29354  2.67741  2.69355  4.24690  2.90347  2.73739  3.18146  2.89801  2.37887  2.77519  2.98518  4.58477  3.61503
          0.03151  3.86887  4.59122  0.61958  0.77255  0.48576  0.95510
    132   2.99702  4.36423  4.56162  4.06661  3.45707  4.25672  4.81034  1.38422  3.94308  1.97823  3.28490  4.31159  4.60129  4.22622  4.16161  3.63781  3.26931  1.30028  5.39363  4.18170    132 - -
          2.68618  4.42225  2.77519  2.73123  3.46354  2.40513  3.72494  3.29354  2.67741  2.69355  4.24690  2.90347  2.73739  3.18146  2.89801  2.37887  2.77519  2.98518  4.58477  3.61503
          0.03151  3.86887  4.59122  0.61958  0.77255  0.48576  0.95510
    133   2.99084  4.80896  3.12213  2.88168  3.28216  3.44442  1.15012  3.69321  2.72483  3.18764  4.23029  3.29117  3.99673  3.24786  2.99077  3.06156  3.29408  3.42841  4.74726  3.23311    133 - -
          2.68618  4.42225  2.77519  2.73123  3.46354  2.40513  3.72494  3.29354  2.67741  2.69355  4.24690  2.90347  2.73739  3.18146  2.89801  2.37887  2.77519  2.98518  4.58477  3.61503
          0.03151  3.86887  4.59122  0.61958  0.77255  0.48576  0.95510
    134   2.66342  4.37169  3.54172  3.12531  1.99375  3.48661  3.87147  2.83735  3.08494  2.41368  3.51621  3.43677  2.25302  3.38932  3.38254  2.88013  2.97345  2.66936  4.63089  3.16043    134 - -
          2.68618  4.42225  2.77519  2.73123  3.46354  2.40513  3.72494  3.29354  2.67741  2.69355  4.24690  2.90347  2.73739  3.18146  2.89801  2.37887  2.77519  2.98518  4.58477  3.61503
          0.03151  3.86887  4.59122  0.61958  0.77255  0.48576  0.95510
    135   2.50131  4.57401  2.65230  2.49756  4.30011  1.92461  3.87294  3.81856  2.78414  3.43820  4.29023  1.89352  3.73159  3.08890  3.19278  2.57876  2.89839  3.35874  5.56838  4.24140    135 - -
          2.68618  4.42225  2.77519  2.73123  3.46354  2.40513  3.72494  3.29354  2.67741  2.69355  4.24690  2.90347  2.73739  3.18146  2.89801  2.37887  2.77519  2.98518  4.58477  3.61503
          0.03151  3.86887  4.59122  0.61958  0.77255  0.48576  0.95510
    136   2.66038  4.43620  3.33343  3.23236  4.37478  0.73468  4.35288  3.97350  3.41315  3.62809  4.60378  3.49772  3.82723  3.73758  3.64961  2.83219  3.14134  3.50251  5.47091  4.47655    136 - -
          2.68618  4.42225  2.77519  2.73123  3.46354  2.40513  3.72494  3.29354  2.67741  2.69355  4.24690  2.90347  2.73739  3.18146  2.89801  2.37887  2.77519  2.98518  4.58477  3.61503
          0.03151  3.86887  4.59122  0.61958  0.77255  0.48576  0.95510
    137   2.41073  4.25580  3.42484  3.17664  3.96564  3.09521  4.19425  3.09234  3.11955  2.95596  4.00668  3.38662  3.79867  3.51454  3.37843  2.61195  1.17802  2.78770  5.40376  4.18226    137 - -
          2.68618  4.42225  2.77519  2.73123  3.46354  2.40513  3.72494  3.29354  2.67741  2.69355  4.24690  2.90347  2.73739  3.18146  2.89801  2.37887  2.77519  2.98518  4.58477  3.61503
          0.03151  3.86887  4.59122  0.61958  0.77255  0.48576  0.95510
    138   2.80651  5.13168  2.46624  1.73367  4.41681  3.29675  3.64874  3.87597  2.38311  3.40455  4.26522  2.80134  3.82177  2.01164  2.78018  2.76298  3.05908  3.52209  5.57009  4.20129    138 - -
          2.68618  4.42225  2.77519  2.73123  3.46354  2.40513  3.72494  3.29354  2.67741  2.69355  4.24690  2.90347  2.73739  3.18146  2.89801  2.37887  2.77519  2.98518  4.58477  3.61503
          0.03151  3.86887  4.59122  0.61958  0.77255  0.48576  0.95510
    139   2.72040  4.71689  2.70623  2.59133  4.07984  3.18152  3.91801  3.78941  2.82139  3.43668  4.39193  1.16444  3.83319  3.19074  3.17595  2.78771  3.10213  3.41199  5.38616  4.02842    139 - -
          2.68618  4.42225  2.77519  2.73123  3.46354  2.40513  3.72494  3.29354  2.67741  2.69355  4.24690  2.90347  2.73739  3.18146  2.89801  2.37887  2.77519  2.98518  4.58477  3.61503
          0.03151  3.86887  4.59122  0.61958  0.77255  0.48576  0.95510
    140   3.03816  4.44066  4.45546  3.91707  3.16843  4.22308  4.58812  1.56404  3.75633  1.63902  2.09127  4.19698  4.51222  4.00344  3.95315  3.56818  3.28211  1.98497  5.11981  3.96642    140 - -
          2.68618  4.42225  2.77519  2.73123  3.46354  2.40513  3.72494  3.29354  2.67741  2.69355  4.24690  2.90347  2.73739  3.18146  2.89801  2.37887  2.77519  2.98518  4.58477  3.61503
          0.03151  3.86887  4.59122  0.61958  0.77255  0.48576  0.95510
    141   2.98569  5.11349  0.92323  2.33260  4.49001  3.20790  3.92781  4.07735  3.01123  3.68631  4.66431  2.88880  3.86043  3.16693  3.52698  2.94843  3.32417  3.71691  5.65932  4.36347    141 - -
          2.68618  4.42225  2.77519  2.73123  3.46354  2.40513  3.72494  3.29354  2.67741  2.69355  4.24690  2.90347  2.73739  3.18146  2.89801  2.37887  2.77519  2.98518  4.58477  3.61503
          0.03151  3.86887  4.59122  0.61958  0.77255  0.48576  0.95510
    142   3.24185  4.73230  3.83290  3.56159  2.29352  3.82593  3.61678  3.25156  3.41921  2.70642  3.92696  3.71899  4.29984  3.72611  3.60366  3.37891  3.52850  3.12194  3.93715  0.97179    142 - -
          2.68618  4.42225  2.77519  2.73123  3.46354  2.40513  3.72494  3.29354  2.67741  2.69355  4.24690  2.90347  2.73739  3.18146  2.89801  2.37887  2.77519  2.98518  4.58477  3.61503
          0.03151  3.86887  4.59122  0.61958  0.77255  0.48576  0.95510
    143   2.59456  4.57446  3.22802  2.73396  4.03542  3.32920  3.73309  3.36775  2.32306  3.02129  3.92379  3.12877  3.83909  2.92806  1.91694  2.70100  2.04569  3.05735  5.28319  4.03487    143 - -
          2.68618  4.42225  2.77519  2.73123  3.46354  2.40513  3.72494  3.29354  2.67741  2.69355  4.24690  2.90347  2.73739  3.18146  2.89801  2.37887  2.77519  2.98518  4.58477  3.61503
          0.03151  3.86887  4.59122  0.61958  0.77255  0.48576  0.95510
    144   2.98699  4.50178  3.95898  3.48731  2.52260  3.91390  3.77154  2.65198  3.29614  1.59160  3.35119  3.71415  4.27596  3.59877  3.51707  3.25350  3.22660  2.58506  4.20444  1.86158    144 - -
          2.68618  4.42225  2.77519  2.73123  3.46354  2.40513  3.72494  3.29354  2.67741  2.69355  4.24690  2.90347  2.73739  3.18146  2.89801  2.37887  2.77519  2.98518  4.58477  3.61503
          0.03151  3.86887  4.59122  0.61958  0.77255  0.48576  0.95510
    145   2.99648  4.36392  4.56076  4.06574  3.45765  4.25594  4.80976  1.38930  3.94229  1.97930  3.28560  4.31076  4.60078  4.22560  4.16100  3.63699  3.26883  1.29552  5.39373  4.18161    145 - -
          2.68618  4.42225  2.77519  2.73123  3.46354  2.40513  3.72494  3.29354  2.67741  2.69355  4.24690  2.90347  2.73739  3.18146  2.89801  2.37887  2.77519  2.98518  4.58477  3.61503
          0.03151  3.86887  4.59122  0.61958  0.77255  0.48576  0.95510
    146   2.47772  4.27711  3.42601  2.97439  3.54347  3.32088  3.92112  2.82849  2.86598  2.53660  2.31278  3.30190  3.86280  3.23818  3.17723  1.98564  2.81151  2.60346  5.04635  3.77359    146 - -
          2.68618  4.42225  2.77519  2.73123  3.46354  2.40513  3.72494  3.29354  2.67741  2.69355  4.24690  2.90347  2.73739  3.18146  2.89801  2.37887  2.77519  2.98518  4.58477  3.61503
          0.03151  3.86887  4.59122  0.61958  0.77255  0.48576  0.95510
    147   2.81513  5.23847  1.61741  2.11087  4.55864  3.16510  3.72134  4.10588  2.71472  3.64926  4.50524  1.88037  3.78186  2.89782  3.27098  2.74096  3.11817  3.69188  5.78218  4.31091    147 - -
          2.68618  4.42225  2.77519  2.73123  3.46354  2.40513  3.72494  3.29354  2.67741  2.69355  4.24690  2.90347  2.73739  3.18146  2.89801  2.37887  2.77519  2.98518  4.58477  3.61503
          0.03151  3.86887  4.59122  0.61958  0.77255  0.48576  0.95510
    148   2.96879  4.93248  3.14454  2.76664  4.31809  3.45866  3.75714  3.74713  1.04321  3.31298  4.27459  3.19128  3.95923  2.94880  2.43086  3.01099  3.22231  3.45511  5.37420  4.18644    148 - -
          2.68618  4.42225  2.77519  2.73123  3.46354  2.40513  3.72494  3.29354  2.67741  2.69355  4.24690  2.90347  2.73739  3.18146  2.89801  2.37887  2.77519  2.98518  4.58477  3.61503
          0.03151  3.86887  4.59122  0.61958  0.77255  0.48576  0.95510
    149   3.31737  4.63878  4.43233  4.03588  1.42796  4.15723  3.50260  3.00490  3.86130  2.35566  3.60079  3.93696  4.48623  3.93298  3.94625  3.52669  3.54731  2.94184  2.04568  1.99295    149 - -
          2.68618  4.42225  2.77519  2.73123  3.46354  2.40513  3.72494  3.29354  2.67741  2.69355  4.24690  2.90347  2.73739  3.18146  2.89801  2.37887  2.77519  2.98518  4.58477  3.61503
          0.03151  3.86887  4.59122  0.61958  0.77255  0.48576  0.95510
    150   2.96401  5.05533  3.35286  2.72824  4.47582  3.58578  3.57335  3.83600  1.47604  3.30845  4.18523  3.13586  3.96902  2.71560  1.60687  2.97089  3.14289  3.52485  5.37488  4.19371    150 - -
          2.68618  4.42225  2.77519  2.73123  3.46354  2.40513  3.72494  3.29354  2.67741  2.69355  4.24690  2.90347  2.73739  3.18146  2.89801  2.37887  2.77519  2.98518  4.58477  3.61503
          0.03151  3.86887  4.59122  0.61958  0.77255  0.48576  0.95510
    151   3.17898  4.56831  4.46141  3.97759  1.84524  4.23789  4.17831  2.32239  3.83616  1.25870  3.01298  4.15639  4.52253  3.99323  3.98938  3.59980  3.41646  2.39118  4.47997  2.98188    151 - -
          2.68618  4.42225  2.77519  2.73123  3.46354  2.40513  3.72494  3.29354  2.67741  2.69355  4.24690  2.90347  2.73739  3.18146  2.89801  2.37887  2.77519  2.98518  4.58477  3.61503
          0.24308  3.86887  1.63523  0.61958  0.77255  0.48576  0.95510
    152   2.81740  4.40590  3.82557  3.41490  3.14180  3.67234  4.19900  2.29835  3.18935  1.78179  1.85179  3.71447  4.14282  3.59252  3.41685  3.13919  3.12443  2.27632  4.94708  3.68233    152 - -
          2.68618  4.42225  2.77519  2.73123  3.46354  2.40513  3.72494  3.29354  2.67741  2.69355  4.24690  2.90347  2.73739  3.18146  2.89801  2.37887  2.77519  2.98518  4.58477  3.61503
          0.03880  3.66459  4.38693  0.61958  0.77255  0.64115  0.74799
    153   2.38637  1.48898  3.84015  3.54205  3.59247  3.04141  4.23678  2.71097  3.36979  2.63094  3.75170  3.58480  3.73230  3.72698  3.52745  2.65539  2.83772  2.46775  5.04174  3.87827    153 - -
          2.68618  4.42225  2.77519  2.73123  3.46354  2.40513  3.72494  3.29354  2.67741  2.69355  4.24690  2.90347  2.73739  3.18146  2.89801  2.37887  2.77519  2.98518  4.58477  3.61503
          0.03880  3.66459  4.38693  0.61958  0.77255  0.64115  0.74799
    154   2.79066  4.82117  2.44227  1.37044  4.14492  3.15115  3.73879  3.55688  2.59379  3.21509  4.21294  2.85332  3.75008  2.96875  2.96908  2.80487  3.09855  3.26798  5.35843  4.09548    154 - -
          2.68618  4.42225  2.77519  2.73123  3.46354  2.40513  3.72494  3.29354  2.67741  2.69355  4.24690  2.90347  2.73739  3.18146  2.89801  2.37887  2.77519  2.98518  4.58477  3.61503
          0.03880  3.66459  4.38693  0.61958  0.77255  0.64115  0.74799
    155   2.56571  4.53332  2.63287  2.50353  3.86457  3.05460  3.78516  3.54135  2.67786  3.21761  4.18480  1.59402  3.70259  3.06909  3.01527  2.64844  2.94760  3.18562  5.19768  3.83636    155 - -
          2.68618  4.42225  2.77519  2.73123  3.46354  2.40513  3.72494  3.29354  2.67741  2.69355  4.24690  2.90347  2.73739  3.18146  2.89801  2.37887  2.77519  2.98518  4.58477  3.61503
          0.03880  3.66459  4.38693  0.61958  0.77255  0.39958  1.11049
    156   2.82584  5.11772  2.60654  1.77498  4.45577  3.35151  3.62645  3.86472  1.73183  3.39597  4.24733  2.85934  3.84491  2.77635  2.59265  2.79034  3.06227  3.51427  5.53554  4.21275    156 - -
          2.68618  4.42225  2.77519  2.73123  3.46354  2.40513  3.72494  3.29354  2.67741  2.69355  4.24690  2.90347  2.73739  3.18146  2.89801  2.37887  2.77519  2.98518  4.58477  3.61503
          0.03151  3.86887  4.59122  0.61958  0.77255  0.48576  0.95510
    157   3.00135  4.84079  3.49163  3.00341  4.19446  3.49008  3.82159  3.73590  2.23582  3.25248  4.25272  3.36343  3.99281  3.04207  0.98390  3.08568  3.26754  3.45999  5.27894  4.12257    157 - -
          2.68618  4.42225  2.77519  2.73123  3.46354  2.40513  3.72494  3.29354  2.67741  2.69355  4.24690  2.90347  2.73739  3.18146  2.89801  2.37887  2.77519  2.98518  4.58477  3.61503
          0.03151  3.86887  4.59122  0.61958  0.77255  0.48576  0.95510
    158   2.61348  4.78644  1.84717  2.33074  4.26199  3.17992  3.76016  3.60504  2.68211  3.29755  4.17075  2.84611  3.76767  2.94511  3.16136  2.64326  2.03154  3.24583  5.55048  4.18210    158 - -
          2.68618  4.42225  2.77519  2.73123  3.46354  2.40513  3.72494  3.29354  2.67741  2.69355  4.24690  2.90347  2.73739  3.18146  2.89801  2.37887  2.77519  2.98518  4.58477  3.61503
          0.03151  3.86887  4.59122  0.61958  0.77255  0.48576  0.95510
    159   2.74128  4.67512  2.95816  1.95298  3.72853  3.46701  3.78802  2.96595  2.59607  1.95350  3.69730  3.10133  3.92988  3.01715  2.95449  2.84837  2.99445  2.78081  5.19045  3.87968    159 - -
          2.68618  4.42225  2.77519  2.73123  3.46354  2.40513  3.72494  3.29354  2.67741  2.69355  4.24690  2.90347  2.73739  3.18146  2.89801  2.37887  2.77519  2.98518  4.58477  3.61503
          0.03151  3.86887  4.59122  0.61958  0.77255  0.48576  0.95510
    160   2.82584  5.11772  2.60654  1.77498  4.45577  3.35151  3.62645  3.86472  1.73183  3.39597  4.24733  2.85934  3.84491  2.77635  2.59265  2.79034  3.06227  3.51427  5.53554  4.21275    160 - -
          2.68618  4.42225  2.77519  2.73123  3.46354  2.40513  3.72494  3.29354  2.67741  2.69355  4.24690  2.90347  2.73739  3.18146  2.89801  2.37887  2.77519  2.98518  4.58477  3.61503
          0.03151  3.86887  4.59122  0.61958  0.77255  0.48576  0.95510
    161   2.45352  4.47653  2.86656  2.60229  4.10513  3.12195  3.84409  3.48060  2.69155  3.19006  4.06407  2.03626  3.74421  3.06095  3.06511  2.56004  1.95237  3.09865  5.42626  4.11351    161 - -
          2.68618  4.42225  2.77519  2.73123  3.46354  2.40513  3.72494  3.29354  2.67741  2.69355  4.24690  2.90347  2.73739  3.18146  2.89801  2.37887  2.77519  2.98518  4.58477  3.61503
          0.03151  3.86887  4.59122  0.61958  0.77255  0.48576  0.95510
    162   2.80340  5.01176  2.82394  1.84355  4.34990  3.40412  3.61698  3.76355  2.17348  3.29613  4.15359  2.94477  3.86179  2.76813  1.86996  2.79650  3.03207  3.42926  5.43346  4.14678    162 - -
          2.68618  4.42225  2.77519  2.73123  3.46354  2.40513  3.72494  3.29354  2.67741  2.69355  4.24690  2.90347  2.73739  3.18146  2.89801  2.37887  2.77519  2.98518  4.58477  3.61503
          0.03151  3.86887  4.59122  0.61958  0.77255  0.48576  0.95510
    163   2.87979  5.39794  1.58467  1.54517  4.68412  3.17397  3.71174  4.18479  2.71550  3.71060  4.57005  2.64774  3.79002  2.88104  3.29348  2.77425  3.16756  3.77559  5.86888  4.38629    163 - -
          2.68618  4.42225  2.77519  2.73123  3.46354  2.40513  3.72494  3.29354  2.67741  2.69355  4.24690  2.90347  2.73739  3.18146  2.89801  2.37887  2.77519  2.98518  4.58477  3.61503
          0.03151  3.86887  4.59122  0.61958  0.77255  0.48576  0.95510
    164   2.96879  4.93248  3.14454  2.76664  4.31809  3.45866  3.75714  3.74713  1.04321  3.31298  4.27459  3.19128  3.95923  2.94880  2.43086  3.01099  3.22231  3.45511  5.37420  4.18644    164 - -
          2.68618  4.42225  2.77519  2.73123  3.46354  2.40513  3.72494  3.29354  2.67741  2.69355  4.24690  2.90347  2.73739  3.18146  2.89801  2.37887  2.77519  2.98518  4.58477  3.61503
          0.03151  3.86887  4.59122  0.61958  0.77255  0.48576  0.95510
    165   2.66543  4.28154  3.84951  3.38333  3.51079  3.63918  4.25151  1.68390  3.25591  2.25786  3.41726  3.67022  4.13257  3.60725  3.53143  3.01182  2.08754  2.01342  5.18487  3.95306    165 - -
          2.68618  4.42225  2.77519  2.73123  3.46354  2.40513  3.72494  3.29354  2.67741  2.69355  4.24690  2.90347  2.73739  3.18146  2.89801  2.37887  2.77519  2.98518  4.58477  3.61503
          0.03151  3.86887  4.59122  0.61958  0.77255  0.48576  0.95510
    166   2.98569  5.11349  0.92323  2.33260  4.49001  3.20790  3.92781  4.07735  3.01123  3.68631  4.66431  2.88880  3.86043  3.16693  3.52698  2.94843  3.32417  3.71691  5.65932  4.36347    166 - -
          2.68618  4.42225  2.77519  2.73123  3.46354  2.40513  3.72494  3.29354  2.67741  2.69355  4.24690  2.90347  2.73739  3.18146  2.89801  2.37887  2.77519  2.98518  4.58477  3.61503
          0.03151  3.86887  4.59122  0.61958  0.77255  0.48576  0.95510
    167   2.74656  4.98241  2.56554  2.33428  4.26595  3.28394  3.66512  3.81035  2.39111  3.35726  4.21805  2.03319  3.81755  2.01774  2.76673  2.73641  3.02021  3.44938  5.47321  4.09760    167 - -
          2.68618  4.42225  2.77519  2.73123  3.46354  2.40513  3.72494  3.29354  2.67741  2.69355  4.24690  2.90347  2.73739  3.18146  2.89801  2.37887  2.77519  2.98518  4.58477  3.61503
          0.03151  3.86887  4.59122  0.61958  0.77255  0.48576  0.95510
    168   2.83649  4.97396  2.97964  2.54383  4.11159  3.46496  2.32803  3.71625  1.64742  3.23749  4.10797  3.01234  3.89822  2.77180  2.38529  2.84406  3.05268  3.40002  5.27317  3.94397    168 - -
          2.68618  4.42225  2.77519  2.73123  3.46354  2.40513  3.72494  3.29354  2.67741  2.69355  4.24690  2.90347  2.73739  3.18146  2.89801  2.37887  2.77519  2.98518  4.58477  3.61503
          0.03151  3.86887  4.59122  0.61958  0.77255  0.48576  0.95510
    169   1.91304  4.74964  2.60743  1.78377  4.20313  3.22116  3.75672  3.49697  2.60840  3.20534  4.09472  2.89427  3.79084  2.94524  3.03273  2.67158  2.94135  3.16549  5.49025  4.15568    169 - -
          2.68620  4.42227  2.77522  2.73126  3.46356  2.40515  3.72497  3.29356  2.67743  2.69321  4.24692  2.90349  2.73742  3.18149  2.89803  2.37889  2.77522  2.98521  4.58479  3.61505
          0.24308  1.58158  4.59122  0.28657  1.38963  0.48576  0.95510
    170   2.94915  5.05953  2.48601  1.03050  4.40528  3.27171  3.85816  3.85847  2.73823  3.47615  4.45032  2.93079  3.87611  3.07388  3.14673  2.93189  3.25335  3.54267  5.57753  4.29974    171 - -
          2.68618  4.42225  2.77519  2.73123  3.46354  2.40513  3.72494  3.29354  2.67741  2.69355  4.24690  2.90347  2.73739  3.18146  2.89801  2.37887  2.77519  2.98518  4.58477  3.61503
          0.03151  3.86887  4.59122  0.61958  0.77255  0.48576  0.95510
    171   2.67375  4.54198  3.28002  2.79769  3.79637  3.47828  3.79823  2.85277  1.88660  2.72197  3.71600  3.21316  3.93533  3.02358  2.76260  2.82646  2.94065  1.98146  5.19093  3.92733    172 - -
          2.68618  4.42225  2.77519  2.73123  3.46354  2.40513  3.72494  3.29354  2.67741  2.69355  4.24690  2.90347  2.73739  3.18146  2.89801  2.37887  2.77519  2.98518  4.58477  3.61503
          0.03151  3.86887  4.59122  0.61958  0.77255  0.48576  0.95510
    172   3.25374  4.65655  4.23379  3.94757  1.01763  3.94440  3.87559  2.77784  3.85469  2.14871  3.50851  4.01510  4.40305  4.02365  3.97530  3.52387  3.55486  2.76828  4.12568  2.49312    173 - -
          2.68618  4.42225  2.77519  2.73123  3.46354  2.40513  3.72494  3.29354  2.67741  2.69355  4.24690  2.90347  2.73739  3.18146  2.89801  2.37887  2.77519  2.98518  4.58477  3.61503
          0.03151  3.86887  4.59122  0.61958  0.77255  0.48576  0.95510
    173   3.17900  4.56830  4.46256  3.97812  1.85665  4.23916  4.18302  2.32012  3.83678  1.25178  3.01040  4.15824  4.52318  3.99394  3.99016  3.60095  3.41637  2.38960  4.48544  2.98966    174 - -
          2.68618  4.42225  2.77519  2.73123  3.46354  2.40513  3.72494  3.29354  2.67741  2.69355  4.24690  2.90347  2.73739  3.18146  2.89801  2.37887  2.77519  2.98518  4.58477  3.61503
          0.03151  3.86887  4.59122  0.61958  0.77255  0.48576  0.95510
    174   2.96401  5.05533  3.35286  2.72824  4.47582  3.58578  3.57335  3.83600  1.47604  3.30845  4.18523  3.13586  3.96902  2.71560  1.60687  2.97089  3.14289  3.52485  5.37488  4.19371    175 - -
          2.68618  4.42225  2.77519  2.73123  3.46354  2.40513  3.72494  3.29354  2.67741  2.69355  4.24690  2.90347  2.73739  3.18146  2.89801  2.37887  2.77519  2.98518  4.58477  3.61503
          0.03151  3.86887  4.59122  0.61958  0.77255  0.48576  0.95510
    175   2.94915  5.05953  2.48601  1.03050  4.40528  3.27171  3.85816  3.85847  2.73823  3.47615  4.45032  2.93079  3.87611  3.07388  3.14673  2.93189  3.25335  3.54267  5.57753  4.29974    176 - -
          2.68618  4.42225  2.77519  2.73123  3.46354  2.40513  3.72494  3.29354  2.67741  2.69355  4.24690  2.90347  2.73739  3.18146  2.89801  2.37887  2.77519  2.98518  4.58477  3.61503
          0.03151  3.86887  4.59122  0.61958  0.77255  0.48576  0.95510
    176   2.72040  4.71689  2.70623  2.59133  4.07984  3.18152  3.91801  3.78941  2.82139  3.43668  4.39193  1.16444  3.83319  3.19074  3.17595  2.78771  3.10213  3.41199  5.38616  4.02842    177 - -
          2.68618  4.42225  2.77519  2.73123  3.46354  2.40513  3.72494  3.29354  2.67741  2.69355  4.24690  2.90347  2.73739  3.18146  2.89801  2.37887  2.77519  2.98518  4.58477  3.61503
          0.03151  3.86887  4.59122  0.61958  0.77255  0.48576  0.95510
    177   3.02829  4.44799  4.33062  3.94625  3.37173  4.06268  4.67502  1.08237  3.77432  1.95847  3.30762  4.19210  4.49422  4.12297  3.97130  3.55761  3.32751  1.84575  5.26184  3.99984    178 - -
          2.68618  4.42225  2.77519  2.73123  3.46354  2.40513  3.72494  3.29354  2.67741  2.69355  4.24690  2.90347  2.73739  3.18146  2.89801  2.37887  2.77519  2.98518  4.58477  3.61503
          0.03151  3.86887  4.59122  0.61958  0.77255  0.48576  0.95510
    178   2.98569  5.11349  0.92323  2.33260  4.49001  3.20790  3.92781  4.07735  3.01123  3.68631  4.66431  2.88880  3.86043  3.16693  3.52698  2.94843  3.32417  3.71691  5.65932  4.36347    179 - -
          2.68618  4.42225  2.77519  2.73123  3.46354  2.40513  3.72494  3.29354  2.67741  2.69355  4.24690  2.90347  2.73739  3.18146  2.89801  2.37887  2.77519  2.98518  4.58477  3.61503
          0.03151  3.86887  4.59122  0.61958  0.77255  0.48576  0.95510
    179   2.75825  4.49964  3.51744  2.99639  2.11215  3.60058  3.73455  2.92675  2.69937  2.47446  3.54543  3.35809  4.01698  3.17486  2.07381  2.93481  3.00781  2.76088  4.60866  3.12963    180 - -
          2.68618  4.42225  2.77519  2.73123  3.46354  2.40513  3.72494  3.29354  2.67741  2.69355  4.24690  2.90347  2.73739  3.18146  2.89801  2.37887  2.77519  2.98518  4.58477  3.61503
          0.03151  3.86887  4.59122  0.61958  0.77255  0.48576  0.95510
    180   3.05198  4.43727  4.47301  3.96601  2.00157  4.19071  4.32262  1.61386  3.84181  1.70894  3.05579  4.16133  4.49225  4.01768  4.00525  3.54163  3.29585  2.09763  4.69943  3.28449    181 - -
          2.68618  4.42225  2.77519  2.73123  3.46354  2.40513  3.72494  3.29354  2.67741  2.69355  4.24690  2.90347  2.73739  3.18146  2.89801  2.37887  2.77519  2.98518  4.58477  3.61503
          0.03151  3.86887  4.59122  0.61958  0.77255  0.48576  0.95510
    181   2.28928  4.26433  3.08696  2.81772  4.15048  2.98111  3.98688  3.59865  2.89671  3.26871  4.12355  3.12068  2.10787  3.23228  3.24357  1.68597  2.73146  3.12708  5.48049  4.21038    182 - -
          2.68618  4.42225  2.77519  2.73123  3.46354  2.40513  3.72494  3.29354  2.67741  2.69355  4.24690  2.90347  2.73739  3.18146  2.89801  2.37887  2.77519  2.98518  4.58477  3.61503
          0.03151  3.86887  4.59122  0.61958  0.77255  0.48576  0.95510
    182   3.03824  4.47050  4.35119  3.82889  1.97288  4.11835  4.23501  2.30766  3.69647  1.60592  2.05100  4.05712  4.42006  3.88180  3.87438  3.45509  3.27666  2.36152  4.64374  3.25341    183 - -
          2.68618  4.42225  2.77519  2.73123  3.46354  2.40513  3.72494  3.29354  2.67741  2.69355  4.24690  2.90347  2.73739  3.18146  2.89801  2.37887  2.77519  2.98518  4.58477  3.61503
          0.03151  3.86887  4.59122  0.61958  0.77255  0.48576  0.95510
    183   3.37798  4.70438  4.35612  3.98660  1.39169  4.18299  3.44324  3.09734  3.85118  2.47279  3.71521  3.89827  4.51020  3.91225  3.95549  3.53938  3.60672  3.01673  3.62559  1.37729    184 - -
          2.68618  4.42225  2.77519  2.73123  3.46354  2.40513  3.72494  3.29354  2.67741  2.69355  4.24690  2.90347  2.73739  3.18146  2.89801  2.37887  2.77519  2.98518  4.58477  3.61503
          0.03151  3.86887  4.59122  0.61958  0.77255  0.48576  0.95510
    184   3.24185  4.73230  3.83290  3.56159  2.29352  3.82593  3.61678  3.25156  3.41921  2.70642  3.92696  3.71899  4.29984  3.72611  3.60366  3.37891  3.52850  3.12194  3.93715  0.97179    185 - -
          2.68618  4.42225  2.77519  2.73123  3.46354  2.40513  3.72494  3.29354  2.67741  2.69355  4.24690  2.90347  2.73739  3.18146  2.89801  2.37887  2.77519  2.98518  4.58477  3.61503
          0.03151  3.86887  4.59122  0.61958  0.77255  0.48576  0.95510
    185   1.59143  4.12260  3.44749  3.12428  4.02969  2.98449  4.14340  3.12376  3.10147  3.02273  3.95746  3.29727  3.69906  3.43173  3.39531  2.43167  1.79773  2.75578  5.45512  4.23968    186 - -
          2.68618  4.42225  2.77519  2.73123  3.46354  2.40513  3.72494  3.29354  2.67741  2.69355  4.24690  2.90347  2.73739  3.18146  2.89801  2.37887  2.77519  2.98518  4.58477  3.61503
          0.03151  3.86887  4.59122  0.61958  0.77255  0.48576  0.95510
    186   2.41073  4.25580  3.42484  3.17664  3.96564  3.09521  4.19425  3.09234  3.11955  2.95596  4.00668  3.38662  3.79867  3.51454  3.37843  2.61195  1.17802  2.78770  5.40376  4.18226    187 - -
          2.68618  4.42225  2.77519  2.73123  3.46354  2.40513  3.72494  3.29354  2.67741  2.69355  4.24690  2.90347  2.73739  3.18146  2.89801  2.37887  2.77519  2.98518  4.58477  3.61503
          0.03151  3.86887  4.59122  0.61958  0.77255  0.48576  0.95510
    187   2.74662  4.50460  3.35339  3.19187  4.18743  3.19232  4.26966  3.73188  3.24886  3.35912  4.40879  3.49896  0.83435  3.63775  3.49483  2.91398  3.18789  3.37767  5.37501  4.30803    188 - -
          2.68618  4.42225  2.77519  2.73123  3.46354  2.40513  3.72494  3.29354  2.67741  2.69355  4.24690  2.90347  2.73739  3.18146  2.89801  2.37887  2.77519  2.98518  4.58477  3.61503
          0.03151  3.86887  4.59122  0.61958  0.77255  0.48576  0.95510
    188   2.41073  4.25580  3.42484  3.17664  3.96564  3.09521  4.19425  3.09234  3.11955  2.95596  4.00668  3.38662  3.79867  3.51454  3.37843  2.61195  1.17802  2.78770  5.40376  4.18226    189 - -
          2.68618  4.42225  2.77519  2.73123  3.46354  2.40513  3.72494  3.29354  2.67741  2.69355  4.24690  2.90347  2.73739  3.18146  2.89801  2.37887  2.77519  2.98518  4.58477  3.61503
          0.03151  3.86887  4.59122  0.61958  0.77255  0.48576  0.95510
    189   2.52353  4.40148  3.14135  2.79486  3.73461  3.29270  3.89356  2.88722  2.78926  2.80182  3.77363  2.14856  3.85491  3.16641  3.13584  2.69027  2.86214  1.92406  5.19101  3.86759    190 - -
          2.68618  4.42225  2.77519  2.73123  3.46354  2.40513  3.72494  3.29354  2.67741  2.69355  4.24690  2.90347  2.73739  3.18146  2.89801  2.37887  2.77519  2.98518  4.58477  3.61503
          0.03151  3.86887  4.59122  0.61958  0.77255  0.48576  0.95510
    190   3.00135  4.84079  3.49163  3.00341  4.19446  3.49008  3.82159  3.73590  2.23582  3.25248  4.25272  3.36343  3.99281  3.04207  0.98390  3.08568  3.26754  3.45999  5.27894  4.12257    191 - -
          2.68618  4.42225  2.77519  2.73123  3.46354  2.40513  3.72494  3.29354  2.67741  2.69355  4.24690  2.90347  2.73739  3.18146  2.89801  2.37887  2.77519  2.98518  4.58477  3.61503
          0.03151  3.86887  4.59122  0.61958  0.77255  0.48576  0.95510
    191   2.94915  5.05953  2.48601  1.03050  4.40528  3.27171  3.85816  3.85847  2.73823  3.47615  4.45032  2.93079  3.87611  3.07388  3.14673  2.93189  3.25335  3.54267  5.57753  4.29974    192 - -
          2.68618  4.42225  2.77519  2.73123  3.46354  2.40513  3.72494  3.29354  2.67741  2.69355  4.24690  2.90347  2.73739  3.18146  2.89801  2.37887  2.77519  2.98518  4.58477  3.61503
          0.03151  3.86887  4.59122  0.61958  0.77255  0.48576  0.95510
    192   3.24185  4.73230  3.83290  3.56159  2.29352  3.82593  3.61678  3.25156  3.41921  2.70642  3.92696  3.71899  4.29984  3.72611  3.60366  3.37891  3.52850  3.12194  3.93715  0.97179    193 - -
          2.68618  4.42225  2.77519  2.73123  3.46354  2.40513  3.72494  3.29354  2.67741  2.69355  4.24690  2.90347  2.73739  3.18146  2.89801  2.37887  2.77519  2.98518  4.58477  3.61503
          0.03151  3.86887  4.59122  0.61958  0.77255  0.48576  0.95510
    193   3.12649  4.49282  4.56923  4.05122  3.17033  4.34637  4.70505  1.50749  3.87519  1.28898  3.02265  4.32846  4.61508  4.12811  4.06281  3.71403  3.37184  1.91514  5.17172  3.98267    194 - -
          2.68618  4.42225  2.77519  2.73123  3.46354  2.40513  3.72494  3.29354  2.67741  2.69355  4.24690  2.90347  2.73739  3.18146  2.89801  2.37887  2.77519  2.98518  4.58477  3.61503
          0.03151  3.86887  4.59122  0.61958  0.77255  0.48576  0.95510
    194   3.01581  4.62304  3.69092  3.27206  1.65773  3.81113  2.13033  3.13240  3.16015  2.60798  3.71903  3.51969  4.20848  3.45190  3.42450  3.15522  3.26075  2.97345  3.94647  2.27633    195 - -
          2.68618  4.42225  2.77519  2.73123  3.46354  2.40513  3.72494  3.29354  2.67741  2.69355  4.24690  2.90347  2.73739  3.18146  2.89801  2.37887  2.77519  2.98518  4.58477  3.61503
          0.03151  3.86887  4.59122  0.61958  0.77255  0.48576  0.95510
    195   3.17898  4.56831  4.46141  3.97759  1.84524  4.23789  4.17831  2.32239  3.83616  1.25870  3.01298  4.15639  4.52253  3.99323  3.98938  3.59980  3.41646  2.39118  4.47997  2.98188    196 - -
          2.68618  4.42225  2.77519  2.73123  3.46354  2.40513  3.72494  3.29354  2.67741  2.69355  4.24690  2.90347  2.73739  3.18146  2.89801  2.37887  2.77519  2.98518  4.58477  3.61503
          0.03151  3.86887  4.59122  0.61958  0.77255  0.48576  0.95510
    196   2.78497  5.04532  2.53306  1.75408  4.16065  3.31548  2.32460  3.77880  2.41251  3.32492  4.18680  2.83549  3.82746  2.82603  2.81150  2.75964  3.03612  3.43875  5.40642  4.00328    197 - -
          2.68618  4.42225  2.77519  2.73123  3.46354  2.40513  3.72494  3.29354  2.67741  2.69355  4.24690  2.90347  2.73739  3.18146  2.89801  2.37887  2.77519  2.98518  4.58477  3.61503
          0.03151  3.86887  4.59122  0.61958  0.77255  0.48576  0.95510
    197   2.66038  4.43620  3.33343  3.23236  4.37478  0.73468  4.35288  3.97350  3.41315  3.62809  4.60378  3.49772  3.82723  3.73758  3.64961  2.83219  3.14134  3.50251  5.47091  4.47655    198 - -
          2.68618  4.42225  2.77519  2.73123  3.46354  2.40513  3.72494  3.29354  2.67741  2.69355  4.24690  2.90347  2.73739  3.18146  2.89801  2.37887  2.77519  2.98518  4.58477  3.61503
          0.03151  3.86887  4.59122  0.61958  0.77255  0.48576  0.95510
    198   2.74092  4.87332  2.93305  2.53219  4.22797  3.37384  3.64222  3.71671  2.19495  3.26575  4.12539  2.08771  3.85442  2.80941  1.85875  2.76716  2.99830  3.37114  5.36768  4.06914    199 - -
          2.68618  4.42225  2.77519  2.73123  3.46354  2.40513  3.72494  3.29354  2.67741  2.69355  4.24690  2.90347  2.73739  3.18146  2.89801  2.37887  2.77519  2.98518  4.58477  3.61503
          0.03151  3.86887  4.59122  0.61958  0.77255  0.48576  0.95510
    199   3.24185  4.73230  3.83290  3.56159  2.29352  3.82593  3.61678  3.25156  3.41921  2.70642  3.92696  3.71899  4.29984  3.72611  3.60366  3.37891  3.52850  3.12194  3.93715  0.97179    200 - -
          2.68618  4.42225  2.77519  2.73123  3.46354  2.40513  3.72494  3.29354  2.67741  2.69355  4.24690  2.90347  2.73739  3.18146  2.89801  2.37887  2.77519  2.98518  4.58477  3.61503
          0.03151  3.86887  4.59122  0.61958  0.77255  0.48576  0.95510
    200   2.70821  4.56088  3.08045  2.03389  3.69996  3.51431  3.85034  2.02962  2.70030  2.58082  3.62764  3.17779  3.96310  3.09064  3.06582  2.86716  2.96316  2.49588  5.19017  3.90120    201 - -
          2.68618  4.42225  2.77519  2.73123  3.46354  2.40513  3.72494  3.29354  2.67741  2.69355  4.24690  2.90347  2.73739  3.18146  2.89801  2.37887  2.77519  2.98518  4.58477  3.61503
          0.03151  3.86887  4.59122  0.61958  0.77255  0.48576  0.95510
    201   2.70465  2.40008  4.28254  3.77646  3.38159  3.76668  4.41434  1.57463  3.61992  2.14641  3.31869  3.93851  4.23993  3.90147  3.81666  3.15157  3.01399  1.86739  5.09619  3.86988    202 - -
          2.68618  4.42225  2.77519  2.73123  3.46354  2.40513  3.72494  3.29354  2.67741  2.69355  4.24690  2.90347  2.73739  3.18146  2.89801  2.37887  2.77519  2.98518  4.58477  3.61503
          0.03151  3.86887  4.59122  0.61958  0.77255  0.48576  0.95510
    202   2.46401  4.25885  3.48647  3.08876  3.68172  3.27870  4.06393  2.70200  3.02131  2.60283  3.65248  3.37646  2.26149  3.37665  3.32663  2.68969  2.83735  1.77687  5.20524  3.95344    203 - -
          2.68618  4.42225  2.77519  2.73123  3.46354  2.40513  3.72494  3.29354  2.67741  2.69355  4.24690  2.90347  2.73739  3.18146  2.89801  2.37887  2.77519  2.98518  4.58477  3.61503
          0.03151  3.86887  4.59122  0.61958  0.77255  0.48576  0.95510
    203   3.03816  4.44066  4.45546  3.91707  3.16843  4.22308  4.58812  1.56404  3.75633  1.63902  2.09127  4.19698  4.51222  4.00344  3.95315  3.56818  3.28211  1.98497  5.11981  3.96642    204 - -
          2.68618  4.42225  2.77519  2.73123  3.46354  2.40513  3.72494  3.29354  2.67741  2.69355  4.24690  2.90347  2.73739  3.18146  2.89801  2.37887  2.77519  2.98518  4.58477  3.61503
          0.03151  3.86887  4.59122  0.61958  0.77255  0.48576  0.95510
    204   2.78284  4.65819  3.31118  2.80117  3.72612  3.55819  3.74510  3.00160  1.79528  1.96370  3.69016  3.22204  3.97431  2.96944  2.60732  2.90990  3.01607  2.81759  5.12663  3.85158    205 - -
          2.68618  4.42225  2.77519  2.73123  3.46354  2.40513  3.72494  3.29354  2.67741  2.69355  4.24690  2.90347  2.73739  3.18146  2.89801  2.37887  2.77519  2.98518  4.58477  3.61503
          0.03151  3.86887  4.59122  0.61958  0.77255  0.48576  0.95510
    205   2.96634  4.51567  4.04553  3.63871  3.20611  3.83138  4.37468  2.38134  3.40699  1.80131  1.38484  3.91665  4.29195  3.78909  3.61273  3.31508  3.27157  2.38704  5.04646  3.80792    206 - -
          2.68618  4.42225  2.77519  2.73123  3.46354  2.40513  3.72494  3.29354  2.67741  2.69355  4.24690  2.90347  2.73739  3.18146  2.89801  2.37887  2.77519  2.98518  4.58477  3.61503
          0.03151  3.86887  4.59122  0.61958  0.77255  0.48576  0.95510
    206   2.98569  5.11349  0.92323  2.33260  4.49001  3.20790  3.92781  4.07735  3.01123  3.68631  4.66431  2.88880  3.86043  3.16693  3.52698  2.94843  3.32417  3.71691  5.65932  4.36347    207 - -
          2.68618  4.42225  2.77519  2.73123  3.46354  2.40513  3.72494  3.29354  2.67741  2.69355  4.24690  2.90347  2.73739  3.18146  2.89801  2.37887  2.77519  2.98518  4.58477  3.61503
          0.03151  3.86887  4.59122  0.61958  0.77255  0.48576  0.95510
    207   2.71535  4.91368  2.52241  1.71065  4.30912  3.24107  3.72603  3.73652  2.56474  3.33524  4.20550  2.85183  2.23744  2.90529  2.99767  2.71926  3.00861  3.38186  5.52889  4.18897    208 - -
          2.68618  4.42225  2.77519  2.73123  3.46354  2.40513  3.72494  3.29354  2.67741  2.69355  4.24690  2.90347  2.73739  3.18146  2.89801  2.37887  2.77519  2.98518  4.58477  3.61503
          0.03151  3.86887  4.59122  0.61958  0.77255  0.48576  0.95510
    208   2.86527  4.98416  3.14976  2.62614  4.31023  3.50580  3.59360  3.74710  2.00420  3.23932  4.12080  3.06796  3.92013  1.98825  1.73181  2.87847  3.07227  3.43497  5.34955  4.10605    209 - -
          2.68618  4.42225  2.77519  2.73123  3.46354  2.40513  3.72494  3.29354  2.67741  2.69355  4.24690  2.90347  2.73739  3.18146  2.89801  2.37887  2.77519  2.98518  4.58477  3.61503
          0.03151  3.86887  4.59122  0.61958  0.77255  0.48576  0.95510
    209   3.15121  4.61453  4.18372  3.82353  3.13429  3.97759  4.48040  2.33812  3.59132  0.87963  3.15832  4.09936  4.41355  3.96051  3.76798  3.54800  3.44561  2.37452  5.01230  3.73479    210 - -
          2.68618  4.42225  2.77519  2.73123  3.46354  2.40513  3.72494  3.29354  2.67741  2.69355  4.24690  2.90347  2.73739  3.18146  2.89801  2.37887  2.77519  2.98518  4.58477  3.61503
          0.03151  3.86887  4.59122  0.61958  0.77255  0.48576  0.95510
    210   2.92087  4.37325  4.29006  3.80079  2.03161  3.99300  4.24059  2.16100  3.69007  1.87080  3.16479  4.00018  4.37072  3.90421  3.88476  3.35301  3.19037  1.59813  4.70149  3.27233    211 - -
          2.68618  4.42225  2.77519  2.73123  3.46354  2.40513  3.72494  3.29354  2.67741  2.69355  4.24690  2.90347  2.73739  3.18146  2.89801  2.37887  2.77519  2.98518  4.58477  3.61503
          0.03151  3.86887  4.59122  0.61958  0.77255  0.48576  0.95510
    211   2.63462  4.62247  2.02097  2.53553  3.90622  3.33074  3.83004  2.95103  2.75703  2.88218  3.86249  3.02501  3.86269  3.04912  3.19690  2.73833  2.93472  1.98448  5.33775  3.99797    212 - -
          2.68618  4.42225  2.77519  2.73123  3.46354  2.40513  3.72494  3.29354  2.67741  2.69355  4.24690  2.90347  2.73739  3.18146  2.89801  2.37887  2.77519  2.98518  4.58477  3.61503
          0.03151  3.86887  4.59122  0.61958  0.77255  0.48576  0.95510
    212   3.11850  4.55105  4.40939  3.87081  3.04516  4.23992  4.53433  2.17378  3.66983  1.18539  2.01867  4.17669  4.51024  3.93076  3.86477  3.58748  3.35532  2.25213  5.03870  3.88075    213 - -
          2.68618  4.42225  2.77519  2.73123  3.46354  2.40513  3.72494  3.29354  2.67741  2.69355  4.24690  2.90347  2.73739  3.18146  2.89801  2.37887  2.77519  2.98518  4.58477  3.61503
          0.03151  3.86887  4.59122  0.61958  0.77255  0.48576  0.95510
    213   3.15121  4.61453  4.18372  3.82353  3.13429  3.97759  4.48040  2.33812  3.59132  0.87963  3.15832  4.09936  4.41355  3.96051  3.76798  3.54800  3.44561  2.37452  5.01230  3.73479    214 - -
          2.68618  4.42225  2.77519  2.73123  3.46354  2.40513  3.72494  3.29354  2.67741  2.69355  4.24690  2.90347  2.73739  3.18146  2.89801  2.37887  2.77519  2.98518  4.58477  3.61503
          0.03151  3.86887  4.59122  0.61958  0.77255  0.48576  0.95510
    214   2.60932  4.43613  3.25080  2.86478  3.05022  3.39188  3.71292  3.12610  2.82471  2.77452  3.73053  3.22718  3.90589  3.17982  3.15367  1.97837  2.91761  2.86629  4.59593  2.11677    215 - -
          2.68618  4.42225  2.77519  2.73123  3.46354  2.40513  3.72494  3.29354  2.67741  2.69355  4.24690  2.90347  2.73739  3.18146  2.89801  2.37887  2.77519  2.98518  4.58477  3.61503
          0.03151  3.86887  4.59122  0.61958  0.77255  0.48576  0.95510
    215   2.77789  5.15428  1.80141  2.20486  4.46838  3.25368  3.65987  3.93475  1.84185  3.47880  4.31734  2.75998  3.79532  2.81561  2.93639  2.72569  3.04258  3.55437  5.62885  4.23104    216 - -
          2.68618  4.42225  2.77519  2.73123  3.46354  2.40513  3.72494  3.29354  2.67741  2.69355  4.24690  2.90347  2.73739  3.18146  2.89801  2.37887  2.77519  2.98518  4.58477  3.61503
          0.03151  3.86887  4.59122  0.61958  0.77255  0.48576  0.95510
    216   2.66543  4.28154  3.84951  3.38333  3.51079  3.63918  4.25151  1.68390  3.25591  2.25786  3.41726  3.67022  4.13257  3.60725  3.53143  3.01182  2.08754  2.01342  5.18487  3.95306    217 - -
          2.68618  4.42225  2.77519  2.73123  3.46354  2.40513  3.72494  3.29354  2.67741  2.69355  4.24690  2.90347  2.73739  3.18146  2.89801  2.37887  2.77519  2.98518  4.58477  3.61503
          0.03151  3.86887  4.59122  0.61958  0.77255  0.48576  0.95510
    217   3.15121  4.61453  4.18372  3.82353  3.13429  3.97759  4.48040  2.33812  3.59132  0.87963  3.15832  4.09936  4.41355  3.96051  3.76798  3.54800  3.44561  2.37452  5.01230  3.73479    218 - -
          2.68618  4.42225  2.77519  2.73123  3.46354  2.40513  3.72494  3.29354  2.67741  2.69355  4.24690  2.90347  2.73739  3.18146  2.89801  2.37887  2.77519  2.98518  4.58477  3.61503
          0.03151  3.86887  4.59122  0.61958  0.77255  0.48576  0.95510
    218   2.71340  4.95406  1.70625  2.26428  4.39981  3.18117  3.76061  3.88223  2.70857  3.47055  4.33231  2.80394  2.15867  2.94418  3.21220  2.70328  3.03041  3.48917  5.62437  4.25138    219 - -
          2.68618  4.42225  2.77519  2.73123  3.46354  2.40513  3.72494  3.29354  2.67741  2.69355  4.24690  2.90347  2.73739  3.18146  2.89801  2.37887  2.77519  2.98518  4.58477  3.61503
          0.03151  3.86887  4.59122  0.61958  0.77255  0.48576  0.95510
    219   2.59008  4.63085  2.92703  2.56923  4.03417  3.28235  3.73614  3.40262  2.45386  3.03796  3.94852  3.01911  3.81227  2.08150  2.79391  2.67162  2.07545  3.09106  5.33040  4.03213    220 - -
          2.68618  4.42225  2.77519  2.73123  3.46354  2.40513  3.72494  3.29354  2.67741  2.69355  4.24690  2.90347  2.73739  3.18146  2.89801  2.37887  2.77519  2.98518  4.58477  3.61503
          0.03151  3.86887  4.59122  0.61958  0.77255  0.48576  0.95510
    220   2.74656  4.98241  2.56554  2.33428  4.26595  3.28394  3.66512  3.81035  2.39111  3.35726  4.21805  2.03319  3.81755  2.01774  2.76673  2.73641  3.02021  3.44938  5.47321  4.09760    221 - -
          2.68618  4.42225  2.77519  2.73123  3.46354  2.40513  3.72494  3.29354  2.67741  2.69355  4.24690  2.90347  2.73739  3.18146  2.89801  2.37887  2.77519  2.98518  4.58477  3.61503
          0.03151  3.86887  4.59122  0.61958  0.77255  0.48576  0.95510
    221   2.72040  4.71689  2.70623  2.59133  4.07984  3.18152  3.91801  3.78941  2.82139  3.43668  4.39193  1.16444  3.83319  3.19074  3.17595  2.78771  3.10213  3.41199  5.38616  4.02842    222 - -
          2.68618  4.42225  2.77519  2.73123  3.46354  2.40513  3.72494  3.29354  2.67741  2.69355  4.24690  2.90347  2.73739  3.18146  2.89801  2.37887  2.77519  2.98518  4.58477  3.61503
          0.03151  3.86887  4.59122  0.61958  0.77255  0.48576  0.95510
    222   3.03792  4.44116  4.45349  3.91504  3.16720  4.22176  4.58629  1.57143  3.75414  1.63775  2.08084  4.19525  4.51107  4.00138  3.95110  3.56673  3.28186  1.98796  5.11845  3.96512    223 - -
          2.68618  4.42225  2.77519  2.73123  3.46354  2.40513  3.72494  3.29354  2.67741  2.69355  4.24690  2.90347  2.73739  3.18146  2.89801  2.37887  2.77519  2.98518  4.58477  3.61503
          0.03151  3.86887  4.59122  0.61958  0.77255  0.48576  0.95510
    223   2.66038  4.43620  3.33343  3.23236  4.37478  0.73468  4.35288  3.97350  3.41315  3.62809  4.60378  3.49772  3.82723  3.73758  3.64961  2.83219  3.14134  3.50251  5.47091  4.47655    224 - -
          2.68618  4.42225  2.77519  2.73123  3.46354  2.40513  3.72494  3.29354  2.67741  2.69355  4.24690  2.90347  2.73739  3.18146  2.89801  2.37887  2.77519  2.98518  4.58477  3.61503
          0.03151  3.86887  4.59122  0.61958  0.77255  0.48576  0.95510
    224   3.24185  4.73230  3.83290  3.56159  2.29352  3.82593  3.61678  3.25156  3.41921  2.70642  3.92696  3.71899  4.29984  3.72611  3.60366  3.37891  3.52850  3.12194  3.93715  0.97179    225 - -
          2.68618  4.42225  2.77519  2.73123  3.46354  2.40513  3.72494  3.29354  2.67741  2.69355  4.24690  2.90347  2.73739  3.18146  2.89801  2.37887  2.77519  2.98518  4.58477  3.61503
          0.03151  3.86887  4.59122  0.61958  0.77255  0.48576  0.95510
    225   3.15121  4.61453  4.18372  3.82353  3.13429  3.97759  4.48040  2.33812  3.59132  0.87963  3.15832  4.09936  4.41355  3.96051  3.76798  3.54800  3.44561  2.37452  5.01230  3.73479    226 - -
          2.68618  4.42225  2.77519  2.73123  3.46354  2.40513  3.72494  3.29354  2.67741  2.69355  4.24690  2.90347  2.73739  3.18146  2.89801  2.37887  2.77519  2.98518  4.58477  3.61503
          0.03151  3.86887  4.59122  0.61958  0.77255  0.48576  0.95510
    226   2.66038  4.43620  3.33343  3.23236  4.37478  0.73468  4.35288  3.97350  3.41315  3.62809  4.60378  3.49772  3.82723  3.73758  3.64961  2.83219  3.14134  3.50251  5.47091  4.47655    227 - -
          2.68618  4.42225  2.77519  2.73123  3.46354  2.40513  3.72494  3.29354  2.67741  2.69355  4.24690  2.90347  2.73739  3.18146  2.89801  2.37887  2.77519  2.98518  4.58477  3.61503
          0.03151  3.86887  4.59122  0.61958  0.77255  0.48576  0.95510
    227   2.72040  4.71689  2.70623  2.59133  4.07984  3.18152  3.91801  3.78941  2.82139  3.43668  4.39193  1.16444  3.83319  3.19074  3.17595  2.78771  3.10213  3.41199  5.38616  4.02842    228 - -
          2.68618  4.42225  2.77519  2.73123  3.46354  2.40513  3.72494  3.29354  2.67741  2.69355  4.24690  2.90347  2.73739  3.18146  2.89801  2.37887  2.77519  2.98518  4.58477  3.61503
          0.03151  3.86887  4.59122  0.61958  0.77255  0.48576  0.95510
    228   2.45078  4.51992  2.73020  2.52619  4.20011  3.07223  3.84357  3.71933  2.72509  3.35141  4.19860  1.98230  3.72070  3.05706  3.12223  1.79473  2.84314  3.27260  5.50280  4.15461    229 - -
          2.68618  4.42225  2.77519  2.73123  3.46354  2.40513  3.72494  3.29354  2.67741  2.69355  4.24690  2.90347  2.73739  3.18146  2.89801  2.37887  2.77519  2.98518  4.58477  3.61503
          0.03151  3.86887  4.59122  0.61958  0.77255  0.48576  0.95510
    229   2.94915  5.05953  2.48601  1.03050  4.40528  3.27171  3.85816  3.85847  2.73823  3.47615  4.45032  2.93079  3.87611  3.07388  3.14673  2.93189  3.25335  3.54267  5.57753  4.29974    230 - -
          2.68618  4.42225  2.77519  2.73123  3.46354  2.40513  3.72494  3.29354  2.67741  2.69355  4.24690  2.90347  2.73739  3.18146  2.89801  2.37887  2.77519  2.98518  4.58477  3.61503
          0.03151  3.86887  4.59122  0.61958  0.77255  0.48576  0.95510
    230   2.66038  4.43620  3.33343  3.23236  4.37478  0.73468  4.35288  3.97350  3.41315  3.62809  4.60378  3.49772  3.82723  3.73758  3.64961  2.83219  3.14134  3.50251  5.47091  4.47655    231 - -
          2.68618  4.42225  2.77519  2.73123  3.46354  2.40513  3.72494  3.29354  2.67741  2.69355  4.24690  2.90347  2.73739  3.18146  2.89801  2.37887  2.77519  2.98518  4.58477  3.61503
          0.03151  3.86887  4.59122  0.61958  0.77255  0.48576  0.95510
    231   3.32955  4.70554  4.08562  3.79080  2.66253  3.72608  3.89535  3.35297  3.51308  2.74849  3.98694  3.94058  4.24351  3.90088  3.64207  3.53329  3.62976  3.24321  0.89258  2.66481    232 - -
          2.68618  4.42225  2.77519  2.73123  3.46354  2.40513  3.72494  3.29354  2.67741  2.69355  4.24690  2.90347  2.73739  3.18146  2.89801  2.37887  2.77519  2.98518  4.58477  3.61503
          0.03151  3.86887  4.59122  0.61958  0.77255  0.48576  0.95510
    232   2.80523  4.34880  4.12036  3.78335  3.54742  3.72018  4.58568  2.05036  3.65108  2.23505  3.51308  3.97377  4.28087  4.01113  3.86393  3.22347  3.16685  1.02944  5.33126  4.06267    233 - -
          2.68618  4.42225  2.77519  2.73123  3.46354  2.40513  3.72494  3.29354  2.67741  2.69355  4.24690  2.90347  2.73739  3.18146  2.89801  2.37887  2.77519  2.98518  4.58477  3.61503
          0.03151  3.86887  4.59122  0.61958  0.77255  0.48576  0.95510
    233   2.45352  4.47653  2.86656  2.60229  4.10513  3.12195  3.84409  3.48060  2.69155  3.19006  4.06407  2.03626  3.74421  3.06095  3.06511  2.56004  1.95237  3.09865  5.42626  4.11351    234 - -
          2.68618  4.42225  2.77519  2.73123  3.46354  2.40513  3.72494  3.29354  2.67741  2.69355  4.24690  2.90347  2.73739  3.18146  2.89801  2.37887  2.77519  2.98518  4.58477  3.61503
          0.03151  3.86887  4.59122  0.61958  0.77255  0.48576  0.95510
    234   3.15121  4.61453  4.18372  3.82353  3.13429  3.97759  4.48040  2.33812  3.59132  0.87963  3.15832  4.09936  4.41355  3.96051  3.76798  3.54800  3.44561  2.37452  5.01230  3.73479    235 - -
          2.68618  4.42225  2.77519  2.73123  3.46354  2.40513  3.72494  3.29354  2.67741  2.69355  4.24690  2.90347  2.73739  3.18146  2.89801  2.37887  2.77519  2.98518  4.58477  3.61503
          0.03151  3.86887  4.59122  0.61958  0.77255  0.48576  0.95510
    235   2.77024  4.70410  3.16643  2.69539  3.39950  3.51580  3.62602  3.28723  1.82556  2.88863  3.82396  3.13061  3.93417  2.92492  2.65533  2.85276  2.99926  3.03821  4.83434  2.27953    236 - -
          2.68618  4.42225  2.77519  2.73123  3.46354  2.40513  3.72494  3.29354  2.67741  2.69355  4.24690  2.90347  2.73739  3.18146  2.89801  2.37887  2.77519  2.98518  4.58477  3.61503
          0.03151  3.86887  4.59122  0.61958  0.77255  0.48576  0.95510
    236   3.15121  4.61453  4.18372  3.82353  3.13429  3.97759  4.48040  2.33812  3.59132  0.87963  3.15832  4.09936  4.41355  3.96051  3.76798  3.54800  3.44561  2.37452  5.01230  3.73479    237 - -
          2.68618  4.42225  2.77519  2.73123  3.46354  2.40513  3.72494  3.29354  2.67741  2.69355  4.24690  2.90347  2.73739  3.18146  2.89801  2.37887  2.77519  2.98518  4.58477  3.61503
          0.02132  3.85868        *  0.61958  0.77255  0.00000        *
//
