# Supplementary material for: MacSyFinder: A Program to Mine Genomes for Molecular Systems with an Application to CRISPR-Cas Systems
Source: PLoS One. 2014 Oct 17;9(10):e110726. doi: 10.1371/journal.pone.0110726 (PMC4201578; doi:10.1371/journal.pone.0110726)
Supplement: Data S2 — The Cas-Finder: models and profiles (compressed tarball archive). (ZIP) [file pone.0110726.s011.zip › Cas-Finder_macsyfinder/CASprofiles/cas5c_TypeIC.hmm]

HMMER3/b [3.0 | March 2010]
NAME  TIGR01876
ACC   TIGR01876
DESC  cas_Cas5d: CRISPR-associated protein Cas5, subtype I-C/DVULG
LENG  203
ALPH  amino
RF    no
CS    no
MAP   yes
DATE  Sun Apr 11 22:13:12 2010
NSEQ  3
EFFN  0.770508
CKSUM 756526717
GA    85.00 85.00;
TC    85.00 85.00;
NC    65.00 65.00;
STATS LOCAL MSV      -10.4878  0.70514
STATS LOCAL VITERBI  -11.3070  0.70514
STATS LOCAL FORWARD   -4.4829  0.70514
HMM          A        C        D        E        F        G        H        I        K        L        M        N        P        Q        R        S        T        V        W        Y   
            m->m     m->i     m->d     i->m     i->i     d->m     d->d
  COMPO   2.60101  4.27826  2.92434  2.63220  3.15421  2.82676  3.75590  2.78824  2.64407  2.48469  3.70362  3.12621  3.37166  3.12621  2.86281  2.73499  2.91013  2.61090  4.69656  3.23636
          2.68618  4.42225  2.77519  2.73123  3.46354  2.40513  3.72494  3.29354  2.67741  2.69355  4.24690  2.90347  2.73739  3.18146  2.89801  2.37887  2.77519  2.98518  4.58477  3.61503
          0.02606  4.05628  4.77863  0.61958  0.77255  0.00000        *
      1   3.11014  4.47203  4.67707  4.12377  2.21290  4.31207  4.54483  2.16756  3.99843  1.28931  3.01372  4.32151  4.57653  4.13608  4.13138  3.64471  3.34190  1.72611  4.93188  3.67268      1 - -
          2.68618  4.42225  2.77519  2.73123  3.46354  2.40513  3.72494  3.29354  2.67741  2.69355  4.24690  2.90347  2.73739  3.18146  2.89801  2.37887  2.77519  2.98518  4.58477  3.61503
          0.02606  4.05628  4.77863  0.61958  0.77255  0.48576  0.95510
      2   2.86373  5.14588  2.79645  1.48587  4.49182  3.44546  3.68513  3.92441  2.28432  3.43777  4.27897  2.96636  3.91344  2.82885  2.01412  2.83859  3.09654  3.56770  5.56311  4.25011      2 - -
          2.68618  4.42225  2.77519  2.73123  3.46354  2.40513  3.72494  3.29354  2.67741  2.69355  4.24690  2.90347  2.73739  3.18146  2.89801  2.37887  2.77519  2.98518  4.58477  3.61503
          0.02606  4.05628  4.77863  0.61958  0.77255  0.48576  0.95510
      3   3.08668  4.46762  4.62142  4.12698  3.41684  4.30026  4.80727  1.92101  3.97045  1.57166  3.27625  4.36122  4.64514  4.24842  4.16702  3.68456  3.35726  1.14346  5.34960  4.13524      3 - -
          2.68618  4.42225  2.77519  2.73123  3.46354  2.40513  3.72494  3.29354  2.67741  2.69355  4.24690  2.90347  2.73739  3.18146  2.89801  2.37887  2.77519  2.98518  4.58477  3.61503
          0.02606  4.05628  4.77863  0.61958  0.77255  0.48576  0.95510
      4   2.62224  4.58090  3.16320  2.65451  2.69322  3.45756  3.71951  3.18874  1.98521  2.84758  3.72755  3.11334  3.88434  2.95602  2.92818  2.21185  2.87267  2.91857  5.07840  3.74468      4 - -
          2.68618  4.42225  2.77519  2.73123  3.46354  2.40513  3.72494  3.29354  2.67741  2.69355  4.24690  2.90347  2.73739  3.18146  2.89801  2.37887  2.77519  2.98518  4.58477  3.61503
          0.02606  4.05628  4.77863  0.61958  0.77255  0.48576  0.95510
      5   2.90949  4.66290  3.62061  3.54524  4.67698  0.49450  4.65080  4.32473  3.75130  3.95467  4.93451  3.78544  4.05972  4.06119  3.96380  3.08726  3.40504  3.81756  5.72001  4.78633      5 - -
          2.68618  4.42225  2.77519  2.73123  3.46354  2.40513  3.72494  3.29354  2.67741  2.69355  4.24690  2.90347  2.73739  3.18146  2.89801  2.37887  2.77519  2.98518  4.58477  3.61503
          0.02606  4.05628  4.77863  0.61958  0.77255  0.48576  0.95510
      6   2.91896  5.39719  1.33949  2.18937  4.67097  3.27981  3.77496  4.20972  2.71774  3.71761  4.56869  2.76463  3.87209  2.10003  3.25454  2.83147  3.20074  3.80252  5.85977  4.39415      6 - -
          2.68618  4.42225  2.77519  2.73123  3.46354  2.40513  3.72494  3.29354  2.67741  2.69355  4.24690  2.90347  2.73739  3.18146  2.89801  2.37887  2.77519  2.98518  4.58477  3.61503
          0.02606  4.05628  4.77863  0.61958  0.77255  0.48576  0.95510
      7   2.94044  4.73051  3.54364  3.02413  2.99729  3.70978  3.68224  3.31608  2.58222  2.87557  3.86609  3.38322  4.11457  3.15913  2.06688  3.05528  3.17067  3.09636  4.53446  1.57173      7 - -
          2.68618  4.42225  2.77519  2.73123  3.46354  2.40513  3.72494  3.29354  2.67741  2.69355  4.24690  2.90347  2.73739  3.18146  2.89801  2.37887  2.77519  2.98518  4.58477  3.61503
          0.02606  4.05628  4.77863  0.61958  0.77255  0.48576  0.95510
      8   0.77814  4.29348  3.65816  3.46240  4.24408  3.11226  4.46147  3.39776  3.48363  3.27052  4.28524  3.56268  3.86926  3.80856  3.71882  2.64378  2.93410  3.02002  5.65270  4.47472      8 - -
          2.68618  4.42225  2.77519  2.73123  3.46354  2.40513  3.72494  3.29354  2.67741  2.69355  4.24690  2.90347  2.73739  3.18146  2.89801  2.37887  2.77519  2.98518  4.58477  3.61503
          0.02606  4.05628  4.77863  0.61958  0.77255  0.48576  0.95510
      9   2.81226  2.24515  4.35720  3.84896  3.29585  3.82603  4.41580  2.29641  3.65506  1.32129  3.26641  4.00269  4.29077  3.92993  3.82703  3.22086  3.11728  2.19545  5.03468  3.80866      9 - -
          2.68618  4.42225  2.77519  2.73123  3.46354  2.40513  3.72494  3.29354  2.67741  2.69355  4.24690  2.90347  2.73739  3.18146  2.89801  2.37887  2.77519  2.98518  4.58477  3.61503
          0.02606  4.05628  4.77863  0.61958  0.77255  0.48576  0.95510
     10   3.50121  4.85021  4.49121  4.24393  0.75286  4.14103  3.97185  3.00609  4.14726  2.33528  3.71112  4.23089  4.59801  4.26533  4.22138  3.75937  3.80372  3.00972  4.17264  2.51917     10 - -
          2.68618  4.42225  2.77519  2.73123  3.46354  2.40513  3.72494  3.29354  2.67741  2.69355  4.24690  2.90347  2.73739  3.18146  2.89801  2.37887  2.77519  2.98518  4.58477  3.61503
          0.02606  4.05628  4.77863  0.61958  0.77255  0.48576  0.95510
     11   2.52185  4.36598  3.60233  3.36770  4.14209  3.19798  4.36957  3.29211  3.31431  3.14897  4.19071  3.54420  3.91766  3.70072  3.56153  2.72557  0.89445  2.96690  5.56346  4.35992     11 - -
          2.68618  4.42225  2.77519  2.73123  3.46354  2.40513  3.72494  3.29354  2.67741  2.69355  4.24690  2.90347  2.73739  3.18146  2.89801  2.37887  2.77519  2.98518  4.58477  3.61503
          0.02606  4.05628  4.77863  0.61958  0.77255  0.48576  0.95510
     12   2.73766  5.15516  2.10327  2.28489  4.47867  3.34460  3.65140  3.95443  2.41988  3.46577  4.25942  2.22222  3.82472  2.78297  2.09922  2.69588  2.98525  3.55429  5.61412  4.21645     12 - -
          2.68618  4.42225  2.77519  2.73123  3.46354  2.40513  3.72494  3.29354  2.67741  2.69355  4.24690  2.90347  2.73739  3.18146  2.89801  2.37887  2.77519  2.98518  4.58477  3.61503
          0.02606  4.05628  4.77863  0.61958  0.77255  0.48576  0.95510
     13   3.01355  4.73629  3.64122  3.50949  4.48281  3.41358  4.56877  4.07938  3.58329  3.68468  4.74479  3.79595  0.54720  3.96639  3.80487  3.18760  3.47028  3.70311  5.61522  4.60714     13 - -
          2.68618  4.42225  2.77519  2.73123  3.46354  2.40513  3.72494  3.29354  2.67741  2.69355  4.24690  2.90347  2.73739  3.18146  2.89801  2.37887  2.77519  2.98518  4.58477  3.61503
          0.02606  4.05628  4.77863  0.61958  0.77255  0.48576  0.95510
     14   2.14450  4.66344  2.99738  1.97688  3.89583  3.44013  3.75970  3.14249  2.59463  2.28642  3.78778  3.06516  3.88898  2.96014  3.00423  2.74462  2.90822  2.88720  5.26430  3.96507     14 - -
          2.68618  4.42225  2.77519  2.73123  3.46354  2.40513  3.72494  3.29354  2.67741  2.69355  4.24690  2.90347  2.73739  3.18146  2.89801  2.37887  2.77519  2.98518  4.58477  3.61503
          0.02606  4.05628  4.77863  0.61958  0.77255  0.48576  0.95510
     15   2.64093  4.34020  3.73937  3.24755  3.51406  3.55524  4.12174  2.59578  3.10893  2.31948  2.18712  3.55287  4.05546  3.46390  3.39511  2.90948  1.77320  2.43862  5.11676  3.89801     15 - -
          2.68618  4.42225  2.77519  2.73123  3.46354  2.40513  3.72494  3.29354  2.67741  2.69355  4.24690  2.90347  2.73739  3.18146  2.89801  2.37887  2.77519  2.98518  4.58477  3.61503
          0.02606  4.05628  4.77863  0.61958  0.77255  0.48576  0.95510
     16   3.14887  5.11155  3.33652  2.92838  4.54025  3.61416  3.87411  3.98206  0.81162  3.50891  4.46408  3.34335  4.10451  3.05778  2.48383  3.18096  3.39026  3.68081  5.52203  4.36304     16 - -
          2.68618  4.42225  2.77519  2.73123  3.46354  2.40513  3.72494  3.29354  2.67741  2.69355  4.24690  2.90347  2.73739  3.18146  2.89801  2.37887  2.77519  2.98518  4.58477  3.61503
          0.24878  4.05628  1.59486  0.61958  0.77255  0.48576  0.95510
     17   2.50097  4.25932  3.45111  3.06130  3.59663  2.16694  4.02280  1.91676  3.00460  2.56848  3.59996  3.37105  3.89553  3.35774  3.30656  2.73645  2.85032  2.42082  5.11359  3.85239     17 - -
          2.68618  4.42225  2.77519  2.73123  3.46354  2.40513  3.72494  3.29354  2.67741  2.69355  4.24690  2.90347  2.73739  3.18146  2.89801  2.37887  2.77519  2.98518  4.58477  3.61503
          0.03245  3.83996  4.56230  0.61958  0.77255  0.67925  0.70724
     18   2.62578  4.40388  3.29284  3.18840  4.33025  0.78109  4.31021  3.92239  3.36519  3.58050  4.55636  3.45726  3.79396  3.69201  3.60436  2.79684  3.10450  3.45702  5.43353  4.43122     18 - -
          2.68618  4.42225  2.77519  2.73123  3.46354  2.40513  3.72494  3.29354  2.67741  2.69355  4.24690  2.90347  2.73739  3.18146  2.89801  2.37887  2.77519  2.98518  4.58477  3.61503
          0.03245  3.83996  4.56230  0.61958  0.77255  0.38138  1.14859
     19   2.34636  4.22568  3.48629  3.08363  3.93763  2.19344  4.08752  3.23516  3.07902  3.01135  3.88765  3.32682  3.79119  3.38215  3.40759  1.90068  2.76125  1.89032  5.34503  4.11469     19 - -
          2.68618  4.42225  2.77519  2.73123  3.46354  2.40513  3.72494  3.29354  2.67741  2.69355  4.24690  2.90347  2.73739  3.18146  2.89801  2.37887  2.77519  2.98518  4.58477  3.61503
          0.02606  4.05628  4.77863  0.61958  0.77255  0.48576  0.95510
     20   3.12211  5.25952  2.58076  0.78959  4.63059  3.40106  4.00885  4.12169  2.91347  3.71091  4.68088  3.05282  4.01559  3.22323  3.33846  3.08812  3.42906  3.78804  5.76742  4.49462     20 - -
          2.68618  4.42225  2.77519  2.73123  3.46354  2.40513  3.72494  3.29354  2.67741  2.69355  4.24690  2.90347  2.73739  3.18146  2.89801  2.37887  2.77519  2.98518  4.58477  3.61503
          0.02606  4.05628  4.77863  0.61958  0.77255  0.48576  0.95510
     21   3.12273  5.20698  3.56739  2.87411  4.67832  3.72078  3.64273  4.01721  1.52552  3.44890  4.32832  3.25901  4.08529  2.77881  1.25695  3.11930  3.28141  3.70477  5.47708  4.32835     21 - -
          2.68618  4.42225  2.77519  2.73123  3.46354  2.40513  3.72494  3.29354  2.67741  2.69355  4.24690  2.90347  2.73739  3.18146  2.89801  2.37887  2.77519  2.98518  4.58477  3.61503
          0.02606  4.05628  4.77863  0.61958  0.77255  0.48576  0.95510
     22   2.63030  4.26283  3.80402  3.28652  3.45351  3.61008  4.10435  2.43929  3.18412  1.93311  3.41979  3.58420  4.07401  3.49696  3.46739  2.23781  2.92058  1.73244  5.02161  3.78709     22 - -
          2.68618  4.42225  2.77519  2.73123  3.46354  2.40513  3.72494  3.29354  2.67741  2.69355  4.24690  2.90347  2.73739  3.18146  2.89801  2.37887  2.77519  2.98518  4.58477  3.61503
          0.02606  4.05628  4.77863  0.61958  0.77255  0.48576  0.95510
     23   2.41480  4.33563  3.37646  3.20466  4.26467  3.06260  4.30746  3.81409  3.29099  3.52139  4.43444  3.39707  3.81739  3.62647  3.56862  0.84412  2.90941  3.30840  5.62308  4.35026     23 - -
          2.68618  4.42225  2.77519  2.73123  3.46354  2.40513  3.72494  3.29354  2.67741  2.69355  4.24690  2.90347  2.73739  3.18146  2.89801  2.37887  2.77519  2.98518  4.58477  3.61503
          0.02606  4.05628  4.77863  0.61958  0.77255  0.48576  0.95510
     24   3.52278  4.93690  4.11447  3.88162  2.32358  4.04807  3.71972  3.50753  3.73409  2.91308  4.16407  3.95687  4.51918  3.99531  3.87859  3.63977  3.81123  3.38722  3.97323  0.70741     24 - -
          2.68618  4.42225  2.77519  2.73123  3.46354  2.40513  3.72494  3.29354  2.67741  2.69355  4.24690  2.90347  2.73739  3.18146  2.89801  2.37887  2.77519  2.98518  4.58477  3.61503
          0.02606  4.05628  4.77863  0.61958  0.77255  0.48576  0.95510
     25   2.71875  4.98505  1.72003  2.32427  4.52394  3.21467  3.83533  4.01888  2.79079  3.59948  4.43597  2.85570  3.83055  3.01190  3.30773  1.59308  3.05650  3.58296  5.76710  4.35301     25 - -
          2.68618  4.42225  2.77519  2.73123  3.46354  2.40513  3.72494  3.29354  2.67741  2.69355  4.24690  2.90347  2.73739  3.18146  2.89801  2.37887  2.77519  2.98518  4.58477  3.61503
          0.02606  4.05628  4.77863  0.61958  0.77255  0.48576  0.95510
     26   2.95540  4.45135  4.37675  4.04918  3.69097  3.91057  4.82123  2.05927  3.91983  2.34833  3.63162  4.20852  4.46349  4.26803  4.11410  3.42854  3.31414  0.82113  5.50528  4.24678     26 - -
          2.68618  4.42225  2.77519  2.73123  3.46354  2.40513  3.72494  3.29354  2.67741  2.69355  4.24690  2.90347  2.73739  3.18146  2.89801  2.37887  2.77519  2.98518  4.58477  3.61503
          0.02606  4.05628  4.77863  0.61958  0.77255  0.48576  0.95510
     27   2.68977  4.39185  3.66739  3.23248  3.58241  3.57055  4.15422  1.79479  3.13653  2.43546  3.55065  3.55740  1.90932  3.49493  3.43212  2.95533  3.00783  2.39772  5.17270  3.92210     27 - -
          2.68618  4.42225  2.77519  2.73123  3.46354  2.40513  3.72494  3.29354  2.67741  2.69355  4.24690  2.90347  2.73739  3.18146  2.89801  2.37887  2.77519  2.98518  4.58477  3.61503
          0.02606  4.05628  4.77863  0.61958  0.77255  0.48576  0.95510
     28   2.52185  4.36598  3.60233  3.36770  4.14209  3.19798  4.36957  3.29211  3.31431  3.14897  4.19071  3.54420  3.91766  3.70072  3.56153  2.72557  0.89445  2.96690  5.56346  4.35992     28 - -
          2.68618  4.42225  2.77519  2.73123  3.46354  2.40513  3.72494  3.29354  2.67741  2.69355  4.24690  2.90347  2.73739  3.18146  2.89801  2.37887  2.77519  2.98518  4.58477  3.61503
          0.02606  4.05628  4.77863  0.61958  0.77255  0.48576  0.95510
     29   2.67618  4.67573  3.17859  2.64379  3.73160  3.49113  3.68406  3.30579  2.43555  2.92790  3.80095  3.10639  2.50180  2.90767  2.22770  2.76206  2.91277  3.02790  5.08677  2.68328     29 - -
          2.68618  4.42225  2.77519  2.73123  3.46354  2.40513  3.72494  3.29354  2.67741  2.69355  4.24690  2.90347  2.73739  3.18146  2.89801  2.37887  2.77519  2.98518  4.58477  3.61503
          0.02606  4.05628  4.77863  0.61958  0.77255  0.48576  0.95510
     30   2.66116  4.80207  2.84789  2.53327  4.26785  3.30485  3.78035  3.75821  2.51333  3.33587  4.18625  3.00755  3.85252  1.74701  2.88383  1.89614  2.97396  3.37606  5.50231  4.16352     30 - -
          2.68618  4.42225  2.77519  2.73123  3.46354  2.40513  3.72494  3.29354  2.67741  2.69355  4.24690  2.90347  2.73739  3.18146  2.89801  2.37887  2.77519  2.98518  4.58477  3.61503
          0.02606  4.05628  4.77863  0.61958  0.77255  0.48576  0.95510
     31   0.77814  4.29348  3.65816  3.46240  4.24408  3.11226  4.46147  3.39776  3.48363  3.27052  4.28524  3.56268  3.86926  3.80856  3.71882  2.64378  2.93410  3.02002  5.65270  4.47472     31 - -
          2.68618  4.42225  2.77519  2.73123  3.46354  2.40513  3.72494  3.29354  2.67741  2.69355  4.24690  2.90347  2.73739  3.18146  2.89801  2.37887  2.77519  2.98518  4.58477  3.61503
          0.02606  4.05628  4.77863  0.61958  0.77255  0.48576  0.95510
     32   1.86059  4.37626  3.88549  3.44475  3.47476  3.63967  4.28571  2.46461  3.31783  1.41286  3.40584  3.71295  4.15708  3.65692  3.57738  3.02970  3.05238  2.34176  5.17359  3.94844     32 - -
          2.68618  4.42225  2.77519  2.73123  3.46354  2.40513  3.72494  3.29354  2.67741  2.69355  4.24690  2.90347  2.73739  3.18146  2.89801  2.37887  2.77519  2.98518  4.58477  3.61503
          0.02606  4.05628  4.77863  0.61958  0.77255  0.48576  0.95510
     33   2.89432  5.14522  3.14432  2.59173  4.54715  3.55731  3.61588  3.93994  1.70058  3.40827  4.23546  2.28748  3.94998  2.74335  1.75932  2.87719  3.09162  3.58618  5.49238  4.23999     33 - -
          2.68618  4.42225  2.77519  2.73123  3.46354  2.40513  3.72494  3.29354  2.67741  2.69355  4.24690  2.90347  2.73739  3.18146  2.89801  2.37887  2.77519  2.98518  4.58477  3.61503
          0.02606  4.05628  4.77863  0.61958  0.77255  0.48576  0.95510
     34   2.90949  4.66290  3.62061  3.54524  4.67698  0.49450  4.65080  4.32473  3.75130  3.95467  4.93451  3.78544  4.05972  4.06119  3.96380  3.08726  3.40504  3.81756  5.72001  4.78633     34 - -
          2.68618  4.42225  2.77519  2.73123  3.46354  2.40513  3.72494  3.29354  2.67741  2.69355  4.24690  2.90347  2.73739  3.18146  2.89801  2.37887  2.77519  2.98518  4.58477  3.61503
          0.02606  4.05628  4.77863  0.61958  0.77255  0.48576  0.95510
     35   3.17630  4.54906  4.58915  4.21498  3.50422  4.25904  4.91237  0.87546  4.04668  2.05675  3.41518  4.43509  4.67606  4.37841  4.22274  3.77541  3.47363  1.86856  5.43040  4.18208     35 - -
          2.68618  4.42225  2.77519  2.73123  3.46354  2.40513  3.72494  3.29354  2.67741  2.69355  4.24690  2.90347  2.73739  3.18146  2.89801  2.37887  2.77519  2.98518  4.58477  3.61503
          0.02606  4.05628  4.77863  0.61958  0.77255  0.48576  0.95510
     36   2.11622  4.23283  4.07849  3.55030  2.18571  3.74614  4.19362  2.31454  3.45706  2.19042  3.29605  3.77917  4.17858  3.70302  3.68531  3.07843  2.97860  1.77069  4.89707  3.62905     36 - -
          2.68618  4.42225  2.77519  2.73123  3.46354  2.40513  3.72494  3.29354  2.67741  2.69355  4.24690  2.90347  2.73739  3.18146  2.89801  2.37887  2.77519  2.98518  4.58477  3.61503
          0.02606  4.05628  4.77863  0.61958  0.77255  0.48576  0.95510
     37   2.98345  5.55288  1.67846  1.24370  4.84151  3.25632  3.79992  4.36126  2.81428  3.86195  4.71613  2.72101  3.87760  2.96625  3.40749  2.86581  3.27186  3.93394  6.00953  4.50809     37 - -
          2.68618  4.42225  2.77519  2.73123  3.46354  2.40513  3.72494  3.29354  2.67741  2.69355  4.24690  2.90347  2.73739  3.18146  2.89801  2.37887  2.77519  2.98518  4.58477  3.61503
          0.02606  4.05628  4.77863  0.61958  0.77255  0.48576  0.95510
     38   1.15727  4.17470  3.51844  3.24428  4.29693  2.97033  4.28856  3.64273  3.28643  3.39664  4.24783  3.36533  3.72749  3.57730  3.57913  1.75037  2.74025  3.12735  5.66537  4.45274     38 - -
          2.68618  4.42225  2.77519  2.73123  3.46354  2.40513  3.72494  3.29354  2.67741  2.69355  4.24690  2.90347  2.73739  3.18146  2.89801  2.37887  2.77519  2.98518  4.58477  3.61503
          0.02606  4.05628  4.77863  0.61958  0.77255  0.48576  0.95510
     39   3.17630  4.54906  4.58915  4.21498  3.50422  4.25904  4.91237  0.87546  4.04668  2.05675  3.41518  4.43509  4.67606  4.37841  4.22274  3.77541  3.47363  1.86856  5.43040  4.18208     39 - -
          2.68618  4.42225  2.77519  2.73123  3.46354  2.40513  3.72494  3.29354  2.67741  2.69355  4.24690  2.90347  2.73739  3.18146  2.89801  2.37887  2.77519  2.98518  4.58477  3.61503
          0.02606  4.05628  4.77863  0.61958  0.77255  0.48576  0.95510
     40   3.69406  4.91746  4.66785  4.36550  1.30935  4.42945  3.48695  3.37739  4.20950  2.69971  3.97139  4.10276  4.73636  4.16552  4.23455  3.80125  3.91526  3.30362  3.62219  1.08744     40 - -
          2.68618  4.42225  2.77519  2.73123  3.46354  2.40513  3.72494  3.29354  2.67741  2.69355  4.24690  2.90347  2.73739  3.18146  2.89801  2.37887  2.77519  2.98518  4.58477  3.61503
          0.02606  4.05628  4.77863  0.61958  0.77255  0.48576  0.95510
     41   3.58175  4.87627  4.51162  4.15342  2.00230  4.31441  3.49560  3.42677  3.91900  2.79353  4.00373  4.01132  4.64508  4.02789  4.00618  3.69375  3.80511  3.31195  1.41574  1.43859     41 - -
          2.68618  4.42225  2.77519  2.73123  3.46354  2.40513  3.72494  3.29354  2.67741  2.69355  4.24690  2.90347  2.73739  3.18146  2.89801  2.37887  2.77519  2.98518  4.58477  3.61503
          0.02606  4.05628  4.77863  0.61958  0.77255  0.48576  0.95510
     42   3.14887  5.11155  3.33652  2.92838  4.54025  3.61416  3.87411  3.98206  0.81162  3.50891  4.46408  3.34335  4.10451  3.05778  2.48383  3.18096  3.39026  3.68081  5.52203  4.36304     42 - -
          2.68618  4.42225  2.77519  2.73123  3.46354  2.40513  3.72494  3.29354  2.67741  2.69355  4.24690  2.90347  2.73739  3.18146  2.89801  2.37887  2.77519  2.98518  4.58477  3.61503
          0.02606  4.05628  4.77863  0.61958  0.77255  0.48576  0.95510
     43   3.01355  4.73629  3.64122  3.50949  4.48281  3.41358  4.56877  4.07938  3.58329  3.68468  4.74479  3.79595  0.54720  3.96639  3.80487  3.18760  3.47028  3.70311  5.61522  4.60714     43 - -
          2.68618  4.42225  2.77519  2.73123  3.46354  2.40513  3.72494  3.29354  2.67741  2.69355  4.24690  2.90347  2.73739  3.18146  2.89801  2.37887  2.77519  2.98518  4.58477  3.61503
          0.02606  4.05628  4.77863  0.61958  0.77255  0.48576  0.95510
     44   1.55191  4.19562  3.59502  3.26033  4.14965  3.05613  4.26005  3.28864  3.23629  3.16340  4.07709  3.40551  3.78004  3.55278  3.52745  2.50219  1.48455  2.89585  5.56462  4.35712     44 - -
          2.68618  4.42225  2.77519  2.73123  3.46354  2.40513  3.72494  3.29354  2.67741  2.69355  4.24690  2.90347  2.73739  3.18146  2.89801  2.37887  2.77519  2.98518  4.58477  3.61503
          0.02606  4.05628  4.77863  0.61958  0.77255  0.48576  0.95510
     45   3.15916  4.50002  4.73013  4.21859  2.14962  4.36471  4.55149  1.27592  4.08914  1.77246  3.12499  4.38456  4.64491  4.23877  4.21902  3.72469  3.40135  2.05838  4.89317  3.52395     45 - -
          2.68618  4.42225  2.77519  2.73123  3.46354  2.40513  3.72494  3.29354  2.67741  2.69355  4.24690  2.90347  2.73739  3.18146  2.89801  2.37887  2.77519  2.98518  4.58477  3.61503
          0.02606  4.05628  4.77863  0.61958  0.77255  0.48576  0.95510
     46   2.60698  4.49211  3.36986  2.81669  3.79783  3.46201  3.81222  3.01719  2.57337  2.78692  3.70261  3.22689  3.91528  3.04432  2.10969  2.76008  2.24884  2.20129  5.17140  3.92149     46 - -
          2.68618  4.42225  2.77519  2.73123  3.46354  2.40513  3.72494  3.29354  2.67741  2.69355  4.24690  2.90347  2.73739  3.18146  2.89801  2.37887  2.77519  2.98518  4.58477  3.61503
          0.02606  4.05628  4.77863  0.61958  0.77255  0.48576  0.95510
     47   2.96600  4.52254  3.89552  3.40350  1.88316  3.87467  3.63540  3.03484  3.30390  2.61596  3.64302  2.37126  4.24634  3.54458  3.55768  3.17256  3.20108  2.85133  2.23873  2.42290     47 - -
          2.68618  4.42225  2.77519  2.73123  3.46354  2.40513  3.72494  3.29354  2.67741  2.69355  4.24690  2.90347  2.73739  3.18146  2.89801  2.37887  2.77519  2.98518  4.58477  3.61503
          0.02606  4.05628  4.77863  0.61958  0.77255  0.48576  0.95510
     48   2.72795  4.37226  3.72637  3.15095  3.49511  3.72783  4.00712  2.00147  2.91092  2.36541  3.41915  3.51967  4.10966  3.33411  2.23914  3.01489  2.96941  1.90204  5.04118  3.81628     48 - -
          2.68618  4.42225  2.77519  2.73123  3.46354  2.40513  3.72494  3.29354  2.67741  2.69355  4.24690  2.90347  2.73739  3.18146  2.89801  2.37887  2.77519  2.98518  4.58477  3.61503
          0.02606  4.05628  4.77863  0.61958  0.77255  0.48576  0.95510
     49   3.13632  4.44499  4.86132  4.37183  3.58232  4.48986  5.08062  1.11480  4.25613  2.06823  3.38429  4.58442  4.79980  4.51756  4.44779  3.88518  3.40412  1.32646  5.57065  4.36855     49 - -
          2.68618  4.42225  2.77519  2.73123  3.46354  2.40513  3.72494  3.29354  2.67741  2.69355  4.24690  2.90347  2.73739  3.18146  2.89801  2.37887  2.77519  2.98518  4.58477  3.61503
          0.02606  4.05628  4.77863  0.61958  0.77255  0.48576  0.95510
     50   2.65681  4.95079  2.26021  2.37734  4.29366  3.36343  3.64846  3.72240  2.39812  3.28684  4.09203  2.90296  3.81628  2.78626  2.13121  2.65721  2.30780  3.35395  5.47878  4.12140     50 - -
          2.68618  4.42225  2.77519  2.73123  3.46354  2.40513  3.72494  3.29354  2.67741  2.69355  4.24690  2.90347  2.73739  3.18146  2.89801  2.37887  2.77519  2.98518  4.58477  3.61503
          0.02606  4.05628  4.77863  0.61958  0.77255  0.48576  0.95510
     51   2.89095  5.24560  2.64274  1.54410  4.59423  3.41187  3.68922  4.02228  1.71780  3.52653  4.36185  2.90471  3.90517  2.83111  2.68856  2.84191  3.12722  3.65051  5.64999  4.30924     51 - -
          2.68618  4.42225  2.77519  2.73123  3.46354  2.40513  3.72494  3.29354  2.67741  2.69355  4.24690  2.90347  2.73739  3.18146  2.89801  2.37887  2.77519  2.98518  4.58477  3.61503
          0.02606  4.05628  4.77863  0.61958  0.77255  0.48576  0.95510
     52   3.16839  4.46412  4.89256  4.35777  3.41514  4.53598  4.98619  1.39471  4.24552  1.52746  3.21170  4.58232  4.78156  4.44059  4.40800  3.89908  3.41221  1.41994  5.41063  4.26375     52 - -
          2.68618  4.42225  2.77519  2.73123  3.46354  2.40513  3.72494  3.29354  2.67741  2.69355  4.24690  2.90347  2.73739  3.18146  2.89801  2.37887  2.77519  2.98518  4.58477  3.61503
          0.02606  4.05628  4.77863  0.61958  0.77255  0.48576  0.95510
     53   2.86043  5.17357  3.01130  1.88742  4.55901  3.51639  3.61121  3.96169  1.73883  3.42905  4.24425  3.00298  3.91958  2.73467  1.95352  2.83128  3.06358  3.59489  5.52305  4.24121     53 - -
          2.68618  4.42225  2.77519  2.73123  3.46354  2.40513  3.72494  3.29354  2.67741  2.69355  4.24690  2.90347  2.73739  3.18146  2.89801  2.37887  2.77519  2.98518  4.58477  3.61503
          0.02606  4.05628  4.77863  0.61958  0.77255  0.48576  0.95510
     54   2.95540  4.45135  4.37675  4.04918  3.69097  3.91057  4.82123  2.05927  3.91983  2.34833  3.63162  4.20852  4.46349  4.26803  4.11410  3.42854  3.31414  0.82113  5.50528  4.24678     54 - -
          2.68618  4.42225  2.77519  2.73123  3.46354  2.40513  3.72494  3.29354  2.67741  2.69355  4.24690  2.90347  2.73739  3.18146  2.89801  2.37887  2.77519  2.98518  4.58477  3.61503
          0.02606  4.05628  4.77863  0.61958  0.77255  0.48576  0.95510
     55   3.26080  4.58298  4.87889  4.31008  3.12851  4.53401  4.85066  1.67093  4.17369  1.16602  2.13571  4.55527  4.72575  4.28624  4.29183  3.87634  3.48299  2.16610  5.18216  4.11601     55 - -
          2.68618  4.42225  2.77519  2.73123  3.46354  2.40513  3.72494  3.29354  2.67741  2.69355  4.24690  2.90347  2.73739  3.18146  2.89801  2.37887  2.77519  2.98518  4.58477  3.61503
          0.02606  4.05628  4.77863  0.61958  0.77255  0.48576  0.95510
     56   2.85431  5.10792  2.71353  2.44225  4.47775  3.39667  3.72264  3.94951  1.85510  3.48192  4.32913  1.59809  3.90979  2.88003  2.70060  2.83700  3.11390  3.57992  5.59134  4.25564     56 - -
          2.68618  4.42225  2.77519  2.73123  3.46354  2.40513  3.72494  3.29354  2.67741  2.69355  4.24690  2.90347  2.73739  3.18146  2.89801  2.37887  2.77519  2.98518  4.58477  3.61503
          0.02606  4.05628  4.77863  0.61958  0.77255  0.48576  0.95510
     57   2.73637  4.83639  2.87089  2.57983  4.25042  3.34786  3.82099  3.73814  2.55118  3.30344  4.19295  3.05507  1.68885  2.11484  2.90597  2.78472  3.04319  3.38815  5.49084  4.17792     57 - -
          2.68618  4.42225  2.77519  2.73123  3.46354  2.40513  3.72494  3.29354  2.67741  2.69355  4.24690  2.90347  2.73739  3.18146  2.89801  2.37887  2.77519  2.98518  4.58477  3.61503
          0.02606  4.05628  4.77863  0.61958  0.77255  0.48576  0.95510
     58   3.17630  4.54906  4.58915  4.21498  3.50422  4.25904  4.91237  0.87546  4.04668  2.05675  3.41518  4.43509  4.67606  4.37841  4.22274  3.77541  3.47363  1.86856  5.43040  4.18208     58 - -
          2.68618  4.42225  2.77519  2.73123  3.46354  2.40513  3.72494  3.29354  2.67741  2.69355  4.24690  2.90347  2.73739  3.18146  2.89801  2.37887  2.77519  2.98518  4.58477  3.61503
          0.02606  4.05628  4.77863  0.61958  0.77255  0.48576  0.95510
     59   2.94999  5.17192  3.04656  2.59422  4.54540  3.54893  3.65370  3.95762  1.57944  3.42911  4.28513  3.06650  3.97431  1.70657  2.35135  2.93073  3.15447  3.61742  5.51687  4.26074     59 - -
          2.68618  4.42225  2.77519  2.73123  3.46354  2.40513  3.72494  3.29354  2.67741  2.69355  4.24690  2.90347  2.73739  3.18146  2.89801  2.37887  2.77519  2.98518  4.58477  3.61503
          0.02606  4.05628  4.77863  0.61958  0.77255  0.48576  0.95510
     60   2.64066  4.21273  3.83119  3.26523  3.17955  3.66597  3.94691  2.58890  3.11891  2.23385  2.48471  3.55864  4.05373  3.42209  3.37007  2.95610  2.28007  2.42551  2.64674  3.46551     60 - -
          2.68618  4.42225  2.77519  2.73123  3.46354  2.40513  3.72494  3.29354  2.67741  2.69355  4.24690  2.90347  2.73739  3.18146  2.89801  2.37887  2.77519  2.98518  4.58477  3.61503
          0.02606  4.05628  4.77863  0.61958  0.77255  0.48576  0.95510
     61   2.77125  4.67836  3.06295  1.74263  3.83258  3.55398  3.88575  2.01736  2.73156  2.71502  3.74585  3.18661  4.00536  3.10788  3.11812  2.90406  3.02441  2.62529  5.29910  4.00055     61 - -
          2.68618  4.42225  2.77519  2.73123  3.46354  2.40513  3.72494  3.29354  2.67741  2.69355  4.24690  2.90347  2.73739  3.18146  2.89801  2.37887  2.77519  2.98518  4.58477  3.61503
          0.02606  4.05628  4.77863  0.61958  0.77255  0.48576  0.95510
     62   2.53768  4.37935  3.44336  3.03892  3.67528  3.33511  4.01551  3.02259  2.95344  2.02799  3.75780  3.35731  3.91821  3.33060  3.26784  1.51063  2.89920  2.77169  5.17223  3.85443     62 - -
          2.68618  4.42225  2.77519  2.73123  3.46354  2.40513  3.72494  3.29354  2.67741  2.69355  4.24690  2.90347  2.73739  3.18146  2.89801  2.37887  2.77519  2.98518  4.58477  3.61503
          0.02606  4.05628  4.77863  0.61958  0.77255  0.48576  0.95510
     63   2.71816  4.77561  3.13081  2.60450  4.02422  3.50133  3.68022  3.35922  1.94578  3.00244  3.87667  3.07880  3.90643  2.26338  2.65293  2.78248  2.94515  2.22410  5.27586  3.99836     63 - -
          2.68618  4.42225  2.77519  2.73123  3.46354  2.40513  3.72494  3.29354  2.67741  2.69355  4.24690  2.90347  2.73739  3.18146  2.89801  2.37887  2.77519  2.98518  4.58477  3.61503
          0.02606  4.05628  4.77863  0.61958  0.77255  0.48576  0.95510
     64   2.71539  4.73413  3.19987  2.79918  4.34929  1.62384  3.87801  3.80630  2.48820  3.38487  4.24655  3.20625  3.91534  3.06816  1.75479  2.79971  3.04453  3.41851  5.49729  4.27055     64 - -
          2.68618  4.42225  2.77519  2.73123  3.46354  2.40513  3.72494  3.29354  2.67741  2.69355  4.24690  2.90347  2.73739  3.18146  2.89801  2.37887  2.77519  2.98518  4.58477  3.61503
          0.02606  4.05628  4.77863  0.61958  0.77255  0.48576  0.95510
     65   2.73292  4.50566  3.59824  3.04979  3.72593  3.58925  3.93021  2.79529  2.62315  2.65209  3.67374  3.41161  4.04307  3.19570  1.99292  2.93702  3.00584  1.64727  5.17100  3.92526     65 - -
          2.68618  4.42225  2.77519  2.73123  3.46354  2.40513  3.72494  3.29354  2.67741  2.69355  4.24690  2.90347  2.73739  3.18146  2.89801  2.37887  2.77519  2.98518  4.58477  3.61503
          0.02606  4.05628  4.77863  0.61958  0.77255  0.48576  0.95510
     66   2.85386  5.01359  3.06250  2.62202  4.39647  3.48344  3.69600  3.87248  2.19234  3.39012  4.24227  2.03466  3.94503  2.85089  1.56526  2.86756  3.09702  3.51923  5.47043  4.18872     66 - -
          2.68618  4.42225  2.77519  2.73123  3.46354  2.40513  3.72494  3.29354  2.67741  2.69355  4.24690  2.90347  2.73739  3.18146  2.89801  2.37887  2.77519  2.98518  4.58477  3.61503
          0.02606  4.05628  4.77863  0.61958  0.77255  0.48576  0.95510
     67   2.08552  4.86320  2.70854  1.81828  4.28702  3.30142  3.73207  3.69377  2.56485  3.29906  4.12515  2.91377  2.61343  2.89198  3.02422  2.66710  2.93282  3.32462  5.52633  4.17315     67 - -
          2.68618  4.42225  2.77519  2.73123  3.46354  2.40513  3.72494  3.29354  2.67741  2.69355  4.24690  2.90347  2.73739  3.18146  2.89801  2.37887  2.77519  2.98518  4.58477  3.61503
          0.02606  4.05628  4.77863  0.61958  0.77255  0.48576  0.95510
     68   3.15772  4.45736  4.87284  4.33761  3.42017  4.51996  4.96954  1.49933  4.22575  1.52763  3.21953  4.56332  4.77035  4.42522  4.39177  3.88140  3.40197  1.33241  5.40585  4.25527     68 - -
          2.68618  4.42225  2.77519  2.73123  3.46354  2.40513  3.72494  3.29354  2.67741  2.69355  4.24690  2.90347  2.73739  3.18146  2.89801  2.37887  2.77519  2.98518  4.58477  3.61503
          0.02606  4.05628  4.77863  0.61958  0.77255  0.48576  0.95510
     69   2.66607  4.73739  2.86614  2.03908  3.99691  2.29523  3.74005  3.36388  2.57463  2.31591  3.89920  3.00396  3.86613  2.93361  2.99331  2.72984  2.92755  3.07236  5.31930  4.00384     69 - -
          2.68606  4.42259  2.77504  2.73109  3.46288  2.40512  3.72529  3.29304  2.67775  2.69389  4.24724  2.90381  2.73774  3.18105  2.89778  2.37854  2.77504  2.98553  4.58511  3.61537
          0.24878  1.55191  4.77863  2.07528  0.13413  0.48576  0.95510
     70   2.77584  4.39051  3.71140  3.17965  2.80961  3.73334  2.56243  2.04007  3.04700  2.49705  3.47989  3.49221  4.10596  3.36244  3.32833  3.01347  3.00662  2.64823  4.39083  2.22386     81 - -
          2.68618  4.42225  2.77519  2.73123  3.46354  2.40513  3.72494  3.29354  2.67741  2.69355  4.24690  2.90347  2.73739  3.18146  2.89801  2.37887  2.77519  2.98518  4.58477  3.61503
          0.02606  4.05628  4.77863  0.61958  0.77255  0.48576  0.95510
     71   2.89719  5.43699  1.76007  1.58393  4.75190  2.28281  3.75764  4.25971  2.72802  3.75799  4.58357  2.72886  3.85152  2.91288  3.30455  2.80062  3.17750  3.83048  5.91923  4.43545     82 - -
          2.68618  4.42225  2.77519  2.73123  3.46354  2.40513  3.72494  3.29354  2.67741  2.69355  4.24690  2.90347  2.73739  3.18146  2.89801  2.37887  2.77519  2.98518  4.58477  3.61503
          0.02606  4.05628  4.77863  0.61958  0.77255  0.48576  0.95510
     72   2.53437  4.40483  3.26076  2.80349  3.63306  2.47290  3.83384  3.10513  2.78459  2.80174  3.68808  3.20350  3.87085  3.12266  3.15267  2.69534  2.05546  2.82556  5.05839  2.58506     83 - -
          2.68618  4.42225  2.77519  2.73123  3.46354  2.40513  3.72494  3.29354  2.67741  2.69355  4.24690  2.90347  2.73739  3.18146  2.89801  2.37887  2.77519  2.98518  4.58477  3.61503
          0.02606  4.05628  4.77863  0.61958  0.77255  0.48576  0.95510
     73   1.50849  4.19701  3.43342  3.12917  4.35646  2.00848  4.22345  3.77822  3.20713  3.45413  4.26669  3.30180  3.70699  3.48168  3.53992  1.74138  2.72373  3.21438  5.68726  4.47183     84 - -
          2.68618  4.42225  2.77519  2.73123  3.46354  2.40513  3.72494  3.29354  2.67741  2.69355  4.24690  2.90347  2.73739  3.18146  2.89801  2.37887  2.77519  2.98518  4.58477  3.61503
          0.02606  4.05628  4.77863  0.61958  0.77255  0.48576  0.95510
     74   2.10536  4.81038  3.00411  2.53903  4.24308  3.37621  3.69637  3.65532  2.35796  3.23752  4.06356  2.31910  3.84832  2.85123  2.00528  2.69219  2.92180  3.29563  5.42828  4.12394     85 - -
          2.68618  4.42225  2.77519  2.73123  3.46354  2.40513  3.72494  3.29354  2.67741  2.69355  4.24690  2.90347  2.73739  3.18146  2.89801  2.37887  2.77519  2.98518  4.58477  3.61503
          0.02606  4.05628  4.77863  0.61958  0.77255  0.48576  0.95510
     75   2.71249  5.07883  2.07507  2.28662  4.40414  3.32464  3.67438  3.85592  2.49856  3.40475  4.21157  2.83513  3.81864  2.06599  2.98525  2.68505  2.30886  3.47272  5.59325  4.19728     86 - -
          2.68618  4.42225  2.77519  2.73123  3.46354  2.40513  3.72494  3.29354  2.67741  2.69355  4.24690  2.90347  2.73739  3.18146  2.89801  2.37887  2.77519  2.98518  4.58477  3.61503
          0.02606  4.05628  4.77863  0.61958  0.77255  0.48576  0.95510
     76   2.87296  4.67558  3.42705  2.96598  3.50332  3.69184  3.92397  2.89987  2.68592  1.52463  3.50608  3.38895  4.10451  2.10321  2.97304  3.03912  3.11520  2.81218  5.09019  3.79275     87 - -
          2.68618  4.42225  2.77519  2.73123  3.46354  2.40513  3.72494  3.29354  2.67741  2.69355  4.24690  2.90347  2.73739  3.18146  2.89801  2.37887  2.77519  2.98518  4.58477  3.61503
          0.02606  4.05628  4.77863  0.61958  0.77255  0.48576  0.95510
     77   2.00561  4.57849  3.17520  2.68886  4.15553  3.28396  3.79458  3.55273  2.51072  3.17697  4.01116  3.10564  3.81849  2.97495  2.01829  2.04569  2.85160  3.17635  5.40505  4.12799     88 - -
          2.68618  4.42225  2.77519  2.73123  3.46354  2.40513  3.72494  3.29354  2.67741  2.69355  4.24690  2.90347  2.73739  3.18146  2.89801  2.37887  2.77519  2.98518  4.58477  3.61503
          0.02606  4.05628  4.77863  0.61958  0.77255  0.48576  0.95510
     78   2.01526  4.54543  3.25215  2.76312  3.27014  3.52714  2.64474  3.12995  2.69842  2.77768  3.68429  3.19533  3.94561  3.06200  3.06615  2.80732  2.92312  2.87985  4.76226  2.46439     89 - -
          2.68618  4.42225  2.77519  2.73123  3.46354  2.40513  3.72494  3.29354  2.67741  2.69355  4.24690  2.90347  2.73739  3.18146  2.89801  2.37887  2.77519  2.98518  4.58477  3.61503
          0.02606  4.05628  4.77863  0.61958  0.77255  0.48576  0.95510
     79   2.58225  4.30906  3.49343  2.99826  3.34813  2.33170  3.86926  2.82072  2.94201  2.57347  3.50554  3.35444  3.95427  3.25876  3.26715  2.80761  2.85952  2.08159  4.84509  2.55098     90 - -
          2.68618  4.42225  2.77519  2.73123  3.46354  2.40513  3.72494  3.29354  2.67741  2.69355  4.24690  2.90347  2.73739  3.18146  2.89801  2.37887  2.77519  2.98518  4.58477  3.61503
          0.02606  4.05628  4.77863  0.61958  0.77255  0.48576  0.95510
     80   2.50391  4.30500  3.48099  2.99851  3.65415  3.36893  3.95662  2.90003  2.91915  1.94144  3.61599  3.33438  3.89901  3.26448  3.24749  2.10401  2.18336  2.64870  5.11227  3.86858     91 - -
          2.68618  4.42225  2.77519  2.73123  3.46354  2.40513  3.72494  3.29354  2.67741  2.69355  4.24690  2.90347  2.73739  3.18146  2.89801  2.37887  2.77519  2.98518  4.58477  3.61503
          0.02606  4.05628  4.77863  0.61958  0.77255  0.48576  0.95510
     81   3.69406  4.91746  4.66785  4.36550  1.30935  4.42945  3.48695  3.37739  4.20950  2.69971  3.97139  4.10276  4.73636  4.16552  4.23455  3.80125  3.91526  3.30362  3.62219  1.08744     92 - -
          2.68618  4.42225  2.77519  2.73123  3.46354  2.40513  3.72494  3.29354  2.67741  2.69355  4.24690  2.90347  2.73739  3.18146  2.89801  2.37887  2.77519  2.98518  4.58477  3.61503
          0.02606  4.05628  4.77863  0.61958  0.77255  0.48576  0.95510
     82   3.36718  4.77708  4.48390  4.12829  3.21531  4.21370  4.72667  2.43318  3.89427  0.67795  3.18746  4.38589  4.61982  4.21830  4.03875  3.81164  3.65439  2.51754  5.15741  3.92193     93 - -
          2.68618  4.42225  2.77519  2.73123  3.46354  2.40513  3.72494  3.29354  2.67741  2.69355  4.24690  2.90347  2.73739  3.18146  2.89801  2.37887  2.77519  2.98518  4.58477  3.61503
          0.02606  4.05628  4.77863  0.61958  0.77255  0.48576  0.95510
     83   2.82260  5.02185  3.17650  2.60553  4.42206  3.52597  3.63023  3.81389  1.74975  3.32307  4.15226  3.06990  3.92780  2.76537  1.81220  2.19154  3.03698  3.46763  5.44511  4.18797     94 - -
          2.68618  4.42225  2.77519  2.73123  3.46354  2.40513  3.72494  3.29354  2.67741  2.69355  4.24690  2.90347  2.73739  3.18146  2.89801  2.37887  2.77519  2.98518  4.58477  3.61503
          0.02606  4.05628  4.77863  0.61958  0.77255  0.48576  0.95510
     84   3.19722  5.34187  0.68634  2.46830  4.74597  3.35907  4.10681  4.37815  3.22784  3.95513  4.94092  3.03252  4.02518  3.34883  3.76624  3.14134  3.54098  3.99894  5.87780  4.59323     95 - -
          2.68618  4.42225  2.77519  2.73123  3.46354  2.40513  3.72494  3.29354  2.67741  2.69355  4.24690  2.90347  2.73739  3.18146  2.89801  2.37887  2.77519  2.98518  4.58477  3.61503
          0.02606  4.05628  4.77863  0.61958  0.77255  0.48576  0.95510
     85   2.95540  4.45135  4.37675  4.04918  3.69097  3.91057  4.82123  2.05927  3.91983  2.34833  3.63162  4.20852  4.46349  4.26803  4.11410  3.42854  3.31414  0.82113  5.50528  4.24678     96 - -
          2.68618  4.42225  2.77519  2.73123  3.46354  2.40513  3.72494  3.29354  2.67741  2.69355  4.24690  2.90347  2.73739  3.18146  2.89801  2.37887  2.77519  2.98518  4.58477  3.61503
          0.02606  4.05628  4.77863  0.61958  0.77255  0.48576  0.95510
     86   1.94662  4.40164  3.32446  2.82945  3.63616  3.42520  2.68003  2.97103  2.75926  2.71920  3.62822  3.23264  3.89777  3.11964  3.11640  2.73231  2.84339  2.16422  5.06480  3.78400     97 - -
          2.68618  4.42225  2.77519  2.73123  3.46354  2.40513  3.72494  3.29354  2.67741  2.69355  4.24690  2.90347  2.73739  3.18146  2.89801  2.37887  2.77519  2.98518  4.58477  3.61503
          0.02606  4.05628  4.77863  0.61958  0.77255  0.48576  0.95510
     87   3.52278  4.93690  4.11447  3.88162  2.32358  4.04807  3.71972  3.50753  3.73409  2.91308  4.16407  3.95687  4.51918  3.99531  3.87859  3.63977  3.81123  3.38722  3.97323  0.70741     98 - -
          2.68618  4.42225  2.77519  2.73123  3.46354  2.40513  3.72494  3.29354  2.67741  2.69355  4.24690  2.90347  2.73739  3.18146  2.89801  2.37887  2.77519  2.98518  4.58477  3.61503
          0.02606  4.05628  4.77863  0.61958  0.77255  0.48576  0.95510
     88   2.81450  4.86301  3.29731  2.69408  4.07217  3.58122  3.66177  3.47270  2.17528  2.30670  3.92295  3.14296  3.95932  2.22701  1.87076  2.86942  3.02071  3.20691  5.27492  4.01664     99 - -
          2.68618  4.42225  2.77519  2.73123  3.46354  2.40513  3.72494  3.29354  2.67741  2.69355  4.24690  2.90347  2.73739  3.18146  2.89801  2.37887  2.77519  2.98518  4.58477  3.61503
          0.02606  4.05628  4.77863  0.61958  0.77255  0.48576  0.95510
     89   3.17604  4.47898  4.87627  4.33640  3.36566  4.52410  4.95288  1.51629  4.22074  1.38093  3.16292  4.56522  4.76499  4.40419  4.37823  3.88326  3.41733  1.47132  5.36747  4.23276    100 - -
          2.68618  4.42225  2.77519  2.73123  3.46354  2.40513  3.72494  3.29354  2.67741  2.69355  4.24690  2.90347  2.73739  3.18146  2.89801  2.37887  2.77519  2.98518  4.58477  3.61503
          0.02606  4.05628  4.77863  0.61958  0.77255  0.48576  0.95510
     90   2.93834  5.11225  3.10959  2.63042  4.30859  3.56365  2.22509  3.88293  1.42022  3.37258  4.23277  3.09424  3.98089  2.81124  2.37486  2.93270  3.14326  3.55426  5.39461  4.08796    101 - -
          2.68618  4.42225  2.77519  2.73123  3.46354  2.40513  3.72494  3.29354  2.67741  2.69355  4.24690  2.90347  2.73739  3.18146  2.89801  2.37887  2.77519  2.98518  4.58477  3.61503
          0.02606  4.05628  4.77863  0.61958  0.77255  0.48576  0.95510
     91   1.46773  4.30459  3.78754  3.35238  2.25173  3.48268  4.09797  2.71647  3.30026  2.44441  3.53720  3.58620  4.03632  3.57937  3.57331  2.86933  2.95397  2.53149  4.89695  3.51354    102 - -
          2.68618  4.42225  2.77519  2.73123  3.46354  2.40513  3.72494  3.29354  2.67741  2.69355  4.24690  2.90347  2.73739  3.18146  2.89801  2.37887  2.77519  2.98518  4.58477  3.61503
          0.02606  4.05628  4.77863  0.61958  0.77255  0.48576  0.95510
     92   2.86786  5.16286  2.58491  1.71863  4.27991  3.38525  1.90688  3.91508  2.48790  3.44695  4.30232  2.89721  3.90005  2.89418  2.89443  2.83270  3.11912  3.56349  5.51237  4.10062    103 - -
          2.68618  4.42225  2.77519  2.73123  3.46354  2.40513  3.72494  3.29354  2.67741  2.69355  4.24690  2.90347  2.73739  3.18146  2.89801  2.37887  2.77519  2.98518  4.58477  3.61503
          0.02606  4.05628  4.77863  0.61958  0.77255  0.48576  0.95510
     93   3.34531  4.68607  4.72247  4.24601  1.51642  4.42133  4.26585  2.42981  4.09569  1.23351  3.07461  4.35773  4.67802  4.19043  4.19853  3.79040  3.57651  2.52913  4.49669  2.97813    104 - -
          2.68618  4.42225  2.77519  2.73123  3.46354  2.40513  3.72494  3.29354  2.67741  2.69355  4.24690  2.90347  2.73739  3.18146  2.89801  2.37887  2.77519  2.98518  4.58477  3.61503
          0.02606  4.05628  4.77863  0.61958  0.77255  0.48576  0.95510
     94   2.73855  4.77377  2.88010  1.56271  4.03621  3.43835  3.83545  3.11117  2.66644  2.96938  3.93760  3.06802  3.93418  3.03014  3.07796  2.81793  3.01220  2.16731  5.41863  4.09400    105 - -
          2.68618  4.42225  2.77519  2.73123  3.46354  2.40513  3.72494  3.29354  2.67741  2.69355  4.24690  2.90347  2.73739  3.18146  2.89801  2.37887  2.77519  2.98518  4.58477  3.61503
          0.02606  4.05628  4.77863  0.61958  0.77255  0.48576  0.95510
     95   3.58843  4.82961  4.71646  4.37924  1.05647  4.38197  3.55732  3.22663  4.18982  2.53565  3.80730  4.13163  4.69385  4.16940  4.20554  3.76528  3.81285  3.17502  2.13645  1.98606    106 - -
          2.68618  4.42225  2.77519  2.73123  3.46354  2.40513  3.72494  3.29354  2.67741  2.69355  4.24690  2.90347  2.73739  3.18146  2.89801  2.37887  2.77519  2.98518  4.58477  3.61503
          0.02606  4.05628  4.77863  0.61958  0.77255  0.48576  0.95510
     96   2.60249  4.49868  3.17928  2.83627  3.84631  3.36517  3.95947  2.99235  2.85378  2.90925  3.87201  1.79983  3.92551  3.22182  3.21221  2.76039  2.93895  1.88998  5.29192  3.96821    107 - -
          2.68618  4.42225  2.77519  2.73123  3.46354  2.40513  3.72494  3.29354  2.67741  2.69355  4.24690  2.90347  2.73739  3.18146  2.89801  2.37887  2.77519  2.98518  4.58477  3.61503
          0.02606  4.05628  4.77863  0.61958  0.77255  0.48576  0.95510
     97   2.66694  4.73899  2.92798  2.05831  3.95828  3.42453  3.72144  3.31515  2.53279  2.33176  3.85156  3.01727  2.48059  2.90979  2.94534  2.73157  2.91663  3.03911  5.28868  3.97611    108 - -
          2.68618  4.42225  2.77519  2.73123  3.46354  2.40513  3.72494  3.29354  2.67741  2.69355  4.24690  2.90347  2.73739  3.18146  2.89801  2.37887  2.77519  2.98518  4.58477  3.61503
          0.02606  4.05628  4.77863  0.61958  0.77255  0.48576  0.95510
     98   2.73393  5.10196  2.03892  2.27807  4.36298  3.32433  2.58564  3.88044  2.53089  3.42145  4.23139  2.83000  2.39154  2.83099  3.02687  2.70180  2.99218  3.49788  5.57663  4.16327    109 - -
          2.68618  4.42225  2.77519  2.73123  3.46354  2.40513  3.72494  3.29354  2.67741  2.69355  4.24690  2.90347  2.73739  3.18146  2.89801  2.37887  2.77519  2.98518  4.58477  3.61503
          0.02606  4.05628  4.77863  0.61958  0.77255  0.48576  0.95510
     99   2.67557  4.73383  3.22209  2.74105  4.27019  3.37563  3.77274  3.71179  2.32737  3.28843  4.14283  3.14948  3.89363  2.94679  1.60993  1.89732  2.98074  3.34048  5.43537  4.16916    110 - -
          2.68618  4.42225  2.77519  2.73123  3.46354  2.40513  3.72494  3.29354  2.67741  2.69355  4.24690  2.90347  2.73739  3.18146  2.89801  2.37887  2.77519  2.98518  4.58477  3.61503
          0.02606  4.05628  4.77863  0.61958  0.77255  0.48576  0.95510
    100   2.75664  5.12241  2.68282  1.80973  4.45413  3.38024  3.64968  3.89528  1.93304  3.41641  4.22189  2.87529  2.66329  2.78343  2.77421  2.72484  2.99628  3.51547  5.57382  4.21001    111 - -
          2.68631  4.42284  2.77479  2.73087  3.46413  2.40537  3.72554  3.29413  2.67755  2.69368  4.24749  2.90406  2.73654  3.18130  2.89690  2.37879  2.77529  2.98516  4.58536  3.61562
          0.24878  1.55191  4.77863  2.58870  0.07809  0.48576  0.95510
    101   3.00541  5.59618  1.33154  1.51030  4.88024  3.24898  3.81039  4.40746  2.84806  3.90322  4.76393  2.71051  3.88117  2.97960  3.45665  2.87950  3.29781  3.97528  6.05083  4.53566    131 - -
          2.68618  4.42225  2.77519  2.73123  3.46354  2.40513  3.72494  3.29354  2.67741  2.69355  4.24690  2.90347  2.73739  3.18146  2.89801  2.37887  2.77519  2.98518  4.58477  3.61503
          0.02606  4.05628  4.77863  0.61958  0.77255  0.48576  0.95510
    102   3.36718  4.77708  4.48390  4.12829  3.21531  4.21370  4.72667  2.43318  3.89427  0.67795  3.18746  4.38589  4.61982  4.21830  4.03875  3.81164  3.65439  2.51754  5.15741  3.92193    132 - -
          2.68618  4.42225  2.77519  2.73123  3.46354  2.40513  3.72494  3.29354  2.67741  2.69355  4.24690  2.90347  2.73739  3.18146  2.89801  2.37887  2.77519  2.98518  4.58477  3.61503
          0.02606  4.05628  4.77863  0.61958  0.77255  0.48576  0.95510
    103   2.12160  4.81456  3.00121  2.53694  4.24654  3.37687  3.69534  3.65928  2.35600  3.24039  4.06614  2.30005  3.84858  2.84974  2.00442  2.69296  2.92303  3.29923  5.43010  4.12524    133 - -
          2.68618  4.42225  2.77519  2.73123  3.46354  2.40513  3.72494  3.29354  2.67741  2.69355  4.24690  2.90347  2.73739  3.18146  2.89801  2.37887  2.77519  2.98518  4.58477  3.61503
          0.02606  4.05628  4.77863  0.61958  0.77255  0.48576  0.95510
    104   2.62224  4.58090  3.16320  2.65451  2.69322  3.45756  3.71951  3.18874  1.98521  2.84758  3.72755  3.11334  3.88434  2.95602  2.92818  2.21185  2.87267  2.91857  5.07840  3.74468    134 - -
          2.68618  4.42225  2.77519  2.73123  3.46354  2.40513  3.72494  3.29354  2.67741  2.69355  4.24690  2.90347  2.73739  3.18146  2.89801  2.37887  2.77519  2.98518  4.58477  3.61503
          0.02606  4.05628  4.77863  0.61958  0.77255  0.48576  0.95510
    105   3.19722  5.34187  0.68634  2.46830  4.74597  3.35907  4.10681  4.37815  3.22784  3.95513  4.94092  3.03252  4.02518  3.34883  3.76624  3.14134  3.54098  3.99894  5.87780  4.59323    135 - -
          2.68618  4.42225  2.77519  2.73123  3.46354  2.40513  3.72494  3.29354  2.67741  2.69355  4.24690  2.90347  2.73739  3.18146  2.89801  2.37887  2.77519  2.98518  4.58477  3.61503
          0.02606  4.05628  4.77863  0.61958  0.77255  0.48576  0.95510
    106   2.89911  5.13689  2.94821  1.82383  4.50363  3.50161  3.67174  3.91649  2.18166  3.41821  4.26540  3.02833  3.94416  2.81328  1.58684  2.88219  3.11796  3.57038  5.52688  4.25059    136 - -
          2.68618  4.42225  2.77519  2.73123  3.46354  2.40513  3.72494  3.29354  2.67741  2.69355  4.24690  2.90347  2.73739  3.18146  2.89801  2.37887  2.77519  2.98518  4.58477  3.61503
          0.02606  4.05628  4.77863  0.61958  0.77255  0.48576  0.95510
    107   2.73147  4.67433  3.07274  2.73415  3.70339  3.44944  3.85128  3.19013  2.70358  2.11836  3.88120  1.66405  3.96069  3.11992  3.05518  2.84187  3.02464  2.95234  5.16087  3.76715    137 - -
          2.68618  4.42225  2.77519  2.73123  3.46354  2.40513  3.72494  3.29354  2.67741  2.69355  4.24690  2.90347  2.73739  3.18146  2.89801  2.37887  2.77519  2.98518  4.58477  3.61503
          0.02606  4.05628  4.77863  0.61958  0.77255  0.48576  0.95510
    108   2.81431  4.99922  2.61220  1.82143  4.42961  3.32226  3.84102  3.86783  2.68725  3.46221  4.33569  2.95454  1.61237  3.02446  3.11745  2.82078  3.11727  3.50465  5.64105  4.30932    138 - -
          2.68618  4.42225  2.77519  2.73123  3.46354  2.40513  3.72494  3.29354  2.67741  2.69355  4.24690  2.90347  2.73739  3.18146  2.89801  2.37887  2.77519  2.98518  4.58477  3.61503
          0.02606  4.05628  4.77863  0.61958  0.77255  0.48576  0.95510
    109   1.61490  4.22372  3.40675  3.20419  4.41345  1.29002  4.32304  3.78444  3.33481  3.51936  4.36852  3.35663  3.74355  3.60976  3.63258  2.46704  2.78977  3.23428  5.74589  4.55135    139 - -
          2.68618  4.42225  2.77519  2.73123  3.46354  2.40513  3.72494  3.29354  2.67741  2.69355  4.24690  2.90347  2.73739  3.18146  2.89801  2.37887  2.77519  2.98518  4.58477  3.61503
          0.02606  4.05628  4.77863  0.61958  0.77255  0.48576  0.95510
    110   3.14887  5.11155  3.33652  2.92838  4.54025  3.61416  3.87411  3.98206  0.81162  3.50891  4.46408  3.34335  4.10451  3.05778  2.48383  3.18096  3.39026  3.68081  5.52203  4.36304    140 - -
          2.68618  4.42225  2.77519  2.73123  3.46354  2.40513  3.72494  3.29354  2.67741  2.69355  4.24690  2.90347  2.73739  3.18146  2.89801  2.37887  2.77519  2.98518  4.58477  3.61503
          0.02606  4.05628  4.77863  0.61958  0.77255  0.48576  0.95510
    111   3.21382  4.88141  3.66541  3.26897  2.34184  3.92568  1.68347  3.50677  3.10153  2.94909  4.03692  3.54431  4.31953  3.46269  3.37235  3.27625  3.44642  3.31409  3.97605  1.56376    141 - -
          2.68618  4.42225  2.77519  2.73123  3.46354  2.40513  3.72494  3.29354  2.67741  2.69355  4.24690  2.90347  2.73739  3.18146  2.89801  2.37887  2.77519  2.98518  4.58477  3.61503
          0.02606  4.05628  4.77863  0.61958  0.77255  0.48576  0.95510
    112   2.85769  4.80817  2.95520  2.00938  3.30615  3.53108  3.72399  3.37912  2.71665  2.98514  3.93805  3.13075  4.00057  3.08996  3.08899  2.92323  3.10625  3.13165  4.81450  1.68897    142 - -
          2.68618  4.42225  2.77519  2.73123  3.46354  2.40513  3.72494  3.29354  2.67741  2.69355  4.24690  2.90347  2.73739  3.18146  2.89801  2.37887  2.77519  2.98518  4.58477  3.61503
          0.02606  4.05628  4.77863  0.61958  0.77255  0.48576  0.95510
    113   1.15727  4.17470  3.51844  3.24428  4.29693  2.97033  4.28856  3.64273  3.28643  3.39664  4.24783  3.36533  3.72749  3.57730  3.57913  1.75037  2.74025  3.12735  5.66537  4.45274    143 - -
          2.68618  4.42225  2.77519  2.73123  3.46354  2.40513  3.72494  3.29354  2.67741  2.69355  4.24690  2.90347  2.73739  3.18146  2.89801  2.37887  2.77519  2.98518  4.58477  3.61503
          0.02606  4.05628  4.77863  0.61958  0.77255  0.48576  0.95510
    114   3.17630  4.54906  4.58915  4.21498  3.50422  4.25904  4.91237  0.87546  4.04668  2.05675  3.41518  4.43509  4.67606  4.37841  4.22274  3.77541  3.47363  1.86856  5.43040  4.18208    144 - -
          2.68618  4.42225  2.77519  2.73123  3.46354  2.40513  3.72494  3.29354  2.67741  2.69355  4.24690  2.90347  2.73739  3.18146  2.89801  2.37887  2.77519  2.98518  4.58477  3.61503
          0.02606  4.05628  4.77863  0.61958  0.77255  0.48576  0.95510
    115   3.21728  4.56976  4.75992  4.19482  1.95170  4.40405  4.56305  2.30205  4.06056  1.23675  2.10353  4.39950  4.62150  4.15151  4.16764  3.73305  3.43553  2.42706  4.88061  3.64071    145 - -
          2.68618  4.42225  2.77519  2.73123  3.46354  2.40513  3.72494  3.29354  2.67741  2.69355  4.24690  2.90347  2.73739  3.18146  2.89801  2.37887  2.77519  2.98518  4.58477  3.61503
          0.02606  4.05628  4.77863  0.61958  0.77255  0.48576  0.95510
    116   2.88902  5.28639  2.46743  1.38349  4.58233  3.34837  3.72479  4.05879  2.49679  3.56718  4.41448  2.83747  3.88561  2.14057  2.92468  2.82709  3.14521  3.68130  5.71800  4.32295    146 - -
          2.68618  4.42225  2.77519  2.73123  3.46354  2.40513  3.72494  3.29354  2.67741  2.69355  4.24690  2.90347  2.73739  3.18146  2.89801  2.37887  2.77519  2.98518  4.58477  3.61503
          0.02606  4.05628  4.77863  0.61958  0.77255  0.48576  0.95510
    117   3.22343  5.04243  3.73387  3.21114  4.44414  3.67131  3.97313  4.00177  2.33285  3.48442  4.48299  3.55515  4.16784  3.18711  0.73079  3.30071  3.47871  3.71856  5.45437  4.33501    147 - -
          2.68618  4.42225  2.77519  2.73123  3.46354  2.40513  3.72494  3.29354  2.67741  2.69355  4.24690  2.90347  2.73739  3.18146  2.89801  2.37887  2.77519  2.98518  4.58477  3.61503
          0.02606  4.05628  4.77863  0.61958  0.77255  0.48576  0.95510
    118   2.62648  4.68019  3.18908  2.73082  4.23659  3.33413  3.79540  3.68339  2.40472  3.27401  4.12502  3.13917  3.87029  2.97538  1.87796  1.64668  2.94675  3.30416  5.43610  4.16002    148 - -
          2.68618  4.42225  2.77519  2.73123  3.46354  2.40513  3.72494  3.29354  2.67741  2.69355  4.24690  2.90347  2.73739  3.18146  2.89801  2.37887  2.77519  2.98518  4.58477  3.61503
          0.02606  4.05628  4.77863  0.61958  0.77255  0.48576  0.95510
    119   2.00792  4.33563  4.17002  3.63275  3.39839  3.95571  4.38122  1.73201  3.52071  1.72063  3.28282  3.91848  4.33486  3.80178  3.76914  3.28020  3.10452  1.99234  5.12997  3.93519    149 - -
          2.68618  4.42225  2.77519  2.73123  3.46354  2.40513  3.72494  3.29354  2.67741  2.69355  4.24690  2.90347  2.73739  3.18146  2.89801  2.37887  2.77519  2.98518  4.58477  3.61503
          0.02606  4.05628  4.77863  0.61958  0.77255  0.48576  0.95510
    120   3.12273  5.20698  3.56739  2.87411  4.67832  3.72078  3.64273  4.01721  1.52552  3.44890  4.32832  3.25901  4.08529  2.77881  1.25695  3.11930  3.28141  3.70477  5.47708  4.32835    150 - -
          2.68618  4.42225  2.77519  2.73123  3.46354  2.40513  3.72494  3.29354  2.67741  2.69355  4.24690  2.90347  2.73739  3.18146  2.89801  2.37887  2.77519  2.98518  4.58477  3.61503
          0.02606  4.05628  4.77863  0.61958  0.77255  0.48576  0.95510
    121   2.07467  4.82146  3.08831  2.66039  4.32158  3.40776  3.75979  3.64020  1.41067  3.27323  4.14541  3.10470  3.90937  2.92458  2.62731  2.78804  3.01576  3.30142  5.47849  4.21247    151 - -
          2.68618  4.42225  2.77519  2.73123  3.46354  2.40513  3.72494  3.29354  2.67741  2.69355  4.24690  2.90347  2.73739  3.18146  2.89801  2.37887  2.77519  2.98518  4.58477  3.61503
          0.02606  4.05628  4.77863  0.61958  0.77255  0.48576  0.95510
    122   2.90949  4.66290  3.62061  3.54524  4.67698  0.49450  4.65080  4.32473  3.75130  3.95467  4.93451  3.78544  4.05972  4.06119  3.96380  3.08726  3.40504  3.81756  5.72001  4.78633    152 - -
          2.68621  4.42228  2.77522  2.73126  3.46357  2.40516  3.72497  3.29357  2.67744  2.69358  4.24693  2.90350  2.73743  3.18074  2.89804  2.37890  2.77522  2.98521  4.58480  3.61506
          0.24878  1.55191  4.77863  0.25055  1.50676  0.48576  0.95510
    123   2.32036  1.83054  3.93836  3.62588  4.15935  1.34754  4.44525  3.50244  3.55151  3.28868  4.18000  3.59664  3.80191  3.83334  3.75863  2.54245  2.81678  3.05381  5.53242  4.39102    154 - -
          2.68618  4.42225  2.77519  2.73123  3.46354  2.40513  3.72494  3.29354  2.67741  2.69355  4.24690  2.90347  2.73739  3.18146  2.89801  2.37887  2.77519  2.98518  4.58477  3.61503
          0.02606  4.05628  4.77863  0.61958  0.77255  0.48576  0.95510
    124   2.85760  4.61484  3.60265  3.06253  2.03624  3.68650  3.78859  3.06869  2.70019  2.60559  3.66696  3.42513  4.09679  3.21689  1.71916  3.02053  3.10147  2.89667  4.68677  3.20088    155 - -
          2.68618  4.42225  2.77519  2.73123  3.46354  2.40513  3.72494  3.29354  2.67741  2.69355  4.24690  2.90347  2.73739  3.18146  2.89801  2.37887  2.77519  2.98518  4.58477  3.61503
          0.02606  4.05628  4.77863  0.61958  0.77255  0.48576  0.95510
    125   2.85386  5.01359  3.06250  2.62202  4.39647  3.48344  3.69600  3.87248  2.19234  3.39012  4.24227  2.03466  3.94503  2.85089  1.56526  2.86756  3.09702  3.51923  5.47043  4.18872    156 - -
          2.68618  4.42225  2.77519  2.73123  3.46354  2.40513  3.72494  3.29354  2.67741  2.69355  4.24690  2.90347  2.73739  3.18146  2.89801  2.37887  2.77519  2.98518  4.58477  3.61503
          0.02606  4.05628  4.77863  0.61958  0.77255  0.48576  0.95510
    126   2.89938  5.37080  1.46218  2.19868  4.64813  3.28648  3.76187  4.18071  2.68415  3.68864  4.53282  2.77162  3.86732  1.93572  3.21124  2.81705  3.17693  3.77469  5.83118  4.37341    157 - -
          2.68618  4.42225  2.77519  2.73123  3.46354  2.40513  3.72494  3.29354  2.67741  2.69355  4.24690  2.90347  2.73739  3.18146  2.89801  2.37887  2.77519  2.98518  4.58477  3.61503
          0.02606  4.05628  4.77863  0.61958  0.77255  0.48576  0.95510
    127   2.71543  4.29777  3.90560  3.37795  3.47460  3.74921  4.20477  1.85609  3.28742  2.29673  3.39189  3.69046  2.43507  3.59032  3.57411  3.06951  2.99008  1.73186  5.09575  3.87804    158 - -
          2.68618  4.42225  2.77519  2.73123  3.46354  2.40513  3.72494  3.29354  2.67741  2.69355  4.24690  2.90347  2.73739  3.18146  2.89801  2.37887  2.77519  2.98518  4.58477  3.61503
          0.02606  4.05628  4.77863  0.61958  0.77255  0.48576  0.95510
    128   3.67915  4.90427  4.67395  4.36906  1.11736  4.42555  3.49552  3.34996  4.21197  2.67268  3.94483  4.10696  4.73211  4.16760  4.23456  3.79711  3.90059  3.27976  3.63125  1.28899    159 - -
          2.68618  4.42225  2.77519  2.73123  3.46354  2.40513  3.72494  3.29354  2.67741  2.69355  4.24690  2.90347  2.73739  3.18146  2.89801  2.37887  2.77519  2.98518  4.58477  3.61503
          0.02606  4.05628  4.77863  0.61958  0.77255  0.48576  0.95510
    129   3.36718  4.77708  4.48390  4.12829  3.21531  4.21370  4.72667  2.43318  3.89427  0.67795  3.18746  4.38589  4.61982  4.21830  4.03875  3.81164  3.65439  2.51754  5.15741  3.92193    160 - -
          2.68618  4.42225  2.77519  2.73123  3.46354  2.40513  3.72494  3.29354  2.67741  2.69355  4.24690  2.90347  2.73739  3.18146  2.89801  2.37887  2.77519  2.98518  4.58477  3.61503
          0.02606  4.05628  4.77863  0.61958  0.77255  0.48576  0.95510
    130   2.90949  4.66290  3.62061  3.54524  4.67698  0.49450  4.65080  4.32473  3.75130  3.95467  4.93451  3.78544  4.05972  4.06119  3.96380  3.08726  3.40504  3.81756  5.72001  4.78633    161 - -
          2.68618  4.42225  2.77519  2.73123  3.46354  2.40513  3.72494  3.29354  2.67741  2.69355  4.24690  2.90347  2.73739  3.18146  2.89801  2.37887  2.77519  2.98518  4.58477  3.61503
          0.02606  4.05628  4.77863  0.61958  0.77255  0.48576  0.95510
    131   1.72617  2.10615  3.95163  3.52064  3.87107  3.09474  4.29890  3.02566  3.42168  2.91550  3.82680  3.54050  3.80145  3.68747  3.65468  2.52307  1.94139  2.68515  5.33604  4.15445    162 - -
          2.68618  4.42225  2.77519  2.73123  3.46354  2.40513  3.72494  3.29354  2.67741  2.69355  4.24690  2.90347  2.73739  3.18146  2.89801  2.37887  2.77519  2.98518  4.58477  3.61503
          0.02606  4.05628  4.77863  0.61958  0.77255  0.48576  0.95510
    132   3.22343  5.04243  3.73387  3.21114  4.44414  3.67131  3.97313  4.00177  2.33285  3.48442  4.48299  3.55515  4.16784  3.18711  0.73079  3.30071  3.47871  3.71856  5.45437  4.33501    163 - -
          2.68618  4.42225  2.77519  2.73123  3.46354  2.40513  3.72494  3.29354  2.67741  2.69355  4.24690  2.90347  2.73739  3.18146  2.89801  2.37887  2.77519  2.98518  4.58477  3.61503
          0.02606  4.05628  4.77863  0.61958  0.77255  0.48576  0.95510
    133   3.12211  5.25952  2.58076  0.78959  4.63059  3.40106  4.00885  4.12169  2.91347  3.71091  4.68088  3.05282  4.01559  3.22323  3.33846  3.08812  3.42906  3.78804  5.76742  4.49462    164 - -
          2.68618  4.42225  2.77519  2.73123  3.46354  2.40513  3.72494  3.29354  2.67741  2.69355  4.24690  2.90347  2.73739  3.18146  2.89801  2.37887  2.77519  2.98518  4.58477  3.61503
          0.02606  4.05628  4.77863  0.61958  0.77255  0.48576  0.95510
    134   2.77337  1.84623  4.32571  3.84541  1.89107  3.73311  4.13252  2.53314  3.70021  2.23937  3.38456  3.91542  4.22187  3.90216  3.84519  3.13180  3.08560  2.39552  4.59911  3.14682    165 - -
          2.68618  4.42225  2.77519  2.73123  3.46354  2.40513  3.72494  3.29354  2.67741  2.69355  4.24690  2.90347  2.73739  3.18146  2.89801  2.37887  2.77519  2.98518  4.58477  3.61503
          0.02606  4.05628  4.77863  0.61958  0.77255  0.48576  0.95510
    135   2.63027  4.62261  3.10729  2.63132  3.83778  3.43326  3.73707  3.24859  2.52768  2.27520  3.78002  3.09501  3.87970  2.32611  2.89945  2.05442  2.88956  2.97531  5.19151  3.88895    166 - -
          2.68618  4.42225  2.77519  2.73123  3.46354  2.40513  3.72494  3.29354  2.67741  2.69355  4.24690  2.90347  2.73739  3.18146  2.89801  2.37887  2.77519  2.98518  4.58477  3.61503
          0.02606  4.05628  4.77863  0.61958  0.77255  0.48576  0.95510
    136   2.32036  1.83054  3.93836  3.62588  4.15935  1.34754  4.44525  3.50244  3.55151  3.28868  4.18000  3.59664  3.80191  3.83334  3.75863  2.54245  2.81678  3.05381  5.53242  4.39102    167 - -
          2.68618  4.42225  2.77519  2.73123  3.46354  2.40513  3.72494  3.29354  2.67741  2.69355  4.24690  2.90347  2.73739  3.18146  2.89801  2.37887  2.77519  2.98518  4.58477  3.61503
          0.02606  4.05628  4.77863  0.61958  0.77255  0.48576  0.95510
    137   2.68623  4.57926  3.17980  2.06007  3.46275  3.53914  3.73113  3.05225  2.65260  2.18326  3.63717  3.16152  3.94107  3.02037  3.03264  2.81195  2.91939  2.82809  4.92945  2.62663    168 - -
          2.68618  4.42225  2.77519  2.73123  3.46354  2.40513  3.72494  3.29354  2.67741  2.69355  4.24690  2.90347  2.73739  3.18146  2.89801  2.37887  2.77519  2.98518  4.58477  3.61503
          0.02606  4.05628  4.77863  0.61958  0.77255  0.48576  0.95510
    138   3.01130  4.41923  4.51144  4.01540  1.98403  4.13444  4.39142  2.15523  3.89668  1.95546  3.23923  4.17642  4.49620  4.08766  4.05900  3.49659  3.27565  1.35890  4.81509  3.40429    169 - -
          2.68618  4.42225  2.77519  2.73123  3.46354  2.40513  3.72494  3.29354  2.67741  2.69355  4.24690  2.90347  2.73739  3.18146  2.89801  2.37887  2.77519  2.98518  4.58477  3.61503
          0.02606  4.05628  4.77863  0.61958  0.77255  0.48576  0.95510
    139   2.16306  4.95153  2.21130  2.36990  4.31104  3.34837  3.66088  3.74183  2.42670  3.30775  4.11345  2.89661  3.81467  2.80045  2.13086  2.65705  2.91455  3.36814  5.50015  4.13829    170 - -
          2.68618  4.42225  2.77519  2.73123  3.46354  2.40513  3.72494  3.29354  2.67741  2.69355  4.24690  2.90347  2.73739  3.18146  2.89801  2.37887  2.77519  2.98518  4.58477  3.61503
          0.02606  4.05628  4.77863  0.61958  0.77255  0.48576  0.95510
    140   2.65436  4.75380  2.24548  2.47524  3.97472  3.39073  3.73047  3.35018  2.59716  2.17046  3.88497  2.98553  2.69756  2.91881  3.04739  2.71098  2.91352  3.06463  5.31656  3.98292    171 - -
          2.68618  4.42225  2.77519  2.73123  3.46354  2.40513  3.72494  3.29354  2.67741  2.69355  4.24690  2.90347  2.73739  3.18146  2.89801  2.37887  2.77519  2.98518  4.58477  3.61503
          0.02606  4.05628  4.77863  0.61958  0.77255  0.48576  0.95510
    141   2.89050  2.64356  4.63587  4.09805  3.49446  4.13494  4.66632  1.53681  3.97621  2.21484  3.37310  4.25192  4.50541  4.20661  4.14057  3.48972  3.15735  1.33916  5.24454  4.04538    172 - -
          2.68618  4.42225  2.77519  2.73123  3.46354  2.40513  3.72494  3.29354  2.67741  2.69355  4.24690  2.90347  2.73739  3.18146  2.89801  2.37887  2.77519  2.98518  4.58477  3.61503
          0.18127  4.05628  1.90735  0.61958  0.77255  0.48576  0.95510
    142   2.67713  4.94581  1.62965  2.24222  4.44246  3.15275  3.76789  3.93399  2.73431  3.52589  4.37293  2.77868  3.77059  2.94891  3.25362  1.92911  3.01129  3.51250  5.69641  4.27698    173 - -
          2.68618  4.42225  2.77519  2.73123  3.46354  2.40513  3.72494  3.29354  2.67741  2.69355  4.24690  2.90347  2.73739  3.18146  2.89801  2.37887  2.77519  2.98518  4.58477  3.61503
          0.03037  3.90539  4.62773  0.61958  0.77255  0.62874  0.76199
    143   2.81816  5.24381  1.61910  2.15661  4.51314  3.22877  3.69578  4.03718  2.60577  3.56199  4.41259  2.72445  3.80326  2.04795  3.11793  2.74810  3.09515  3.64635  5.71350  4.27024    174 - -
          2.68620  4.42227  2.77522  2.73090  3.46356  2.40515  3.72497  3.29356  2.67743  2.69357  4.24692  2.90349  2.73742  3.18148  2.89803  2.37889  2.77522  2.98521  4.58479  3.61505
          0.22168  1.66572  4.62773  0.29471  1.36551  0.40573  1.09808
    144   2.80679  4.80686  2.94590  1.66284  3.87542  3.51032  3.82962  3.13798  2.63908  1.95503  3.82288  3.11374  3.97542  3.04002  3.02085  2.88681  3.05807  2.94155  5.31170  3.99260    176 - -
          2.68618  4.42225  2.77519  2.73123  3.46354  2.40513  3.72494  3.29354  2.67741  2.69355  4.24690  2.90347  2.73739  3.18146  2.89801  2.37887  2.77519  2.98518  4.58477  3.61503
          0.02606  4.05628  4.77863  0.61958  0.77255  0.48576  0.95510
    145   1.97863  4.32984  3.86813  3.34981  2.13423  3.74734  3.79783  2.75161  3.26629  2.40873  3.42429  3.60026  4.13921  3.50968  3.51935  3.04590  3.01521  2.57502  4.35210  2.15957    177 - -
          2.68618  4.42225  2.77519  2.73123  3.46354  2.40513  3.72494  3.29354  2.67741  2.69355  4.24690  2.90347  2.73739  3.18146  2.89801  2.37887  2.77519  2.98518  4.58477  3.61503
          0.02606  4.05628  4.77863  0.61958  0.77255  0.48576  0.95510
    146   2.80734  5.20705  2.39709  1.78035  4.58093  2.33194  3.74299  4.06003  2.63265  3.59068  4.41233  1.94012  3.84321  2.89808  3.14093  2.75606  3.08917  3.65165  5.76272  4.33803    178 - -
          2.68618  4.42225  2.77519  2.73123  3.46354  2.40513  3.72494  3.29354  2.67741  2.69355  4.24690  2.90347  2.73739  3.18146  2.89801  2.37887  2.77519  2.98518  4.58477  3.61503
          0.02606  4.05628  4.77863  0.61958  0.77255  0.48576  0.95510
    147   2.62535  4.82508  2.74554  1.83493  4.26531  3.29691  3.73450  3.67455  2.56090  3.28283  4.10630  2.92772  3.81535  2.89613  3.01272  2.11142  2.23692  3.30322  5.50832  4.16111    179 - -
          2.68618  4.42225  2.77519  2.73123  3.46354  2.40513  3.72494  3.29354  2.67741  2.69355  4.24690  2.90347  2.73739  3.18146  2.89801  2.37887  2.77519  2.98518  4.58477  3.61503
          0.02606  4.05628  4.77863  0.61958  0.77255  0.48576  0.95510
    148   2.34773  4.33314  3.24634  2.89698  4.24066  2.13636  4.04364  3.64469  2.95420  3.31047  4.13986  3.20353  2.09180  3.27070  3.32578  2.49458  1.98880  3.17562  5.55833  4.30719    180 - -
          2.68618  4.42225  2.77519  2.73123  3.46354  2.40513  3.72494  3.29354  2.67741  2.69355  4.24690  2.90347  2.73739  3.18146  2.89801  2.37887  2.77519  2.98518  4.58477  3.61503
          0.02606  4.05628  4.77863  0.61958  0.77255  0.48576  0.95510
    149   2.61094  4.71701  2.24815  2.48697  4.06101  3.34215  3.75403  3.37496  2.62262  3.08186  3.94446  2.98680  2.42755  2.93602  3.07825  2.67357  2.89297  2.33810  5.38127  4.05093    181 - -
          2.68618  4.42225  2.77519  2.73123  3.46354  2.40513  3.72494  3.29354  2.67741  2.69355  4.24690  2.90347  2.73739  3.18146  2.89801  2.37887  2.77519  2.98518  4.58477  3.61503
          0.02606  4.05628  4.77863  0.61958  0.77255  0.48576  0.95510
    150   2.33525  4.34318  3.17315  2.87213  4.35227  2.09519  4.06803  3.79862  2.99021  3.43595  4.24824  3.18030  2.05309  3.28810  3.37202  1.81901  2.78056  3.27298  5.64989  4.38891    182 - -
          2.68618  4.42225  2.77519  2.73123  3.46354  2.40513  3.72494  3.29354  2.67741  2.69355  4.24690  2.90347  2.73739  3.18146  2.89801  2.37887  2.77519  2.98518  4.58477  3.61503
          0.24878  4.05628  1.59486  0.61958  0.77255  0.48576  0.95510
    151   3.33234  4.67612  4.30311  3.92479  1.43844  4.14484  3.43979  3.05949  3.79264  2.44308  3.68158  3.86482  4.47587  3.87097  3.91030  3.49917  3.56241  2.97753  3.63224  1.40333    183 - -
          2.68618  4.42225  2.77519  2.73123  3.46354  2.40513  3.72494  3.29354  2.67741  2.69355  4.24690  2.90347  2.73739  3.18146  2.89801  2.37887  2.77519  2.98518  4.58477  3.61503
          0.03245  3.83996  4.56230  0.61958  0.77255  0.67925  0.70724
    152   3.20103  4.70318  3.79063  3.51434  2.29536  3.79257  3.60473  3.21486  3.37280  2.67707  3.89340  3.68405  4.26738  3.68664  3.56299  3.34080  3.48767  3.08394  3.93773  1.02162    184 - -
          2.68618  4.42225  2.77519  2.73123  3.46354  2.40513  3.72494  3.29354  2.67741  2.69355  4.24690  2.90347  2.73739  3.18146  2.89801  2.37887  2.77519  2.98518  4.58477  3.61503
          0.03245  3.83996  4.56230  0.61958  0.77255  0.67925  0.70724
    153   2.79576  5.20371  1.65618  2.10681  4.52431  3.15389  3.70958  4.06974  2.69909  3.61914  4.47622  1.89981  3.76932  2.88730  3.24990  2.72615  3.09939  3.65942  5.75261  4.28622    185 - -
          2.68618  4.42225  2.77519  2.73123  3.46354  2.40513  3.72494  3.29354  2.67741  2.69355  4.24690  2.90347  2.73739  3.18146  2.89801  2.37887  2.77519  2.98518  4.58477  3.61503
          0.03245  3.83996  4.56230  0.61958  0.77255  0.38138  1.14859
    154   2.58399  4.33305  3.58881  3.20537  3.70229  1.73960  4.15278  1.81728  3.15935  2.67145  3.69953  3.49505  3.99209  3.49891  3.45466  2.82767  2.94179  2.50579  5.22093  3.97036    186 - -
          2.68618  4.42225  2.77519  2.73123  3.46354  2.40513  3.72494  3.29354  2.67741  2.69355  4.24690  2.90347  2.73739  3.18146  2.89801  2.37887  2.77519  2.98518  4.58477  3.61503
          0.02606  4.05628  4.77863  0.61958  0.77255  0.48576  0.95510
    155   2.56415  4.54432  3.13329  2.66591  3.88323  3.36785  3.78139  3.23640  2.60939  2.92500  3.80122  3.11043  3.85300  2.32749  2.99305  2.00478  2.85295  2.28211  5.23458  3.94698    187 - -
          2.68618  4.42225  2.77519  2.73123  3.46354  2.40513  3.72494  3.29354  2.67741  2.69355  4.24690  2.90347  2.73739  3.18146  2.89801  2.37887  2.77519  2.98518  4.58477  3.61503
          0.02606  4.05628  4.77863  0.61958  0.77255  0.48576  0.95510
    156   2.81131  5.22193  2.39002  1.66079  4.59072  2.33327  3.74060  4.07141  2.63146  3.59890  4.41947  2.09623  3.84296  2.89466  3.14261  2.75693  3.09177  3.66164  5.76938  4.34138    188 - -
          2.68618  4.42225  2.77519  2.73123  3.46354  2.40513  3.72494  3.29354  2.67741  2.69355  4.24690  2.90347  2.73739  3.18146  2.89801  2.37887  2.77519  2.98518  4.58477  3.61503
          0.18751  4.05628  1.87296  0.61958  0.77255  0.48576  0.95510
    157   2.63083  4.66104  3.04581  2.62729  4.10895  3.33698  3.72550  3.40666  1.84559  3.08659  3.97519  3.06430  3.84374  2.91002  2.66138  2.71353  1.95654  3.09376  5.34564  4.07872    189 - -
          2.68618  4.42225  2.77519  2.73123  3.46354  2.40513  3.72494  3.29354  2.67741  2.69355  4.24690  2.90347  2.73739  3.18146  2.89801  2.37887  2.77519  2.98518  4.58477  3.61503
          0.03055  3.89933  4.62167  0.61958  0.77255  0.40327  1.10301
    158   2.68973  4.41278  3.53706  2.96021  3.32091  3.62835  3.78960  2.26041  2.70745  2.52167  3.48211  3.34654  4.00506  3.14745  2.19715  2.89829  2.91766  2.63992  4.80943  2.58363    190 - -
          2.68618  4.42225  2.77519  2.73123  3.46354  2.40513  3.72494  3.29354  2.67741  2.69355  4.24690  2.90347  2.73739  3.18146  2.89801  2.37887  2.77519  2.98518  4.58477  3.61503
          0.02606  4.05628  4.77863  0.61958  0.77255  0.48576  0.95510
    159   2.81024  5.27886  1.91282  2.20771  4.51171  3.30162  2.53075  4.06792  2.58387  3.57761  4.38800  1.97708  3.83646  2.84779  3.10676  2.74324  3.07154  3.66234  5.70565  4.25033    191 - -
          2.68618  4.42225  2.77519  2.73123  3.46354  2.40513  3.72494  3.29354  2.67741  2.69355  4.24690  2.90347  2.73739  3.18146  2.89801  2.37887  2.77519  2.98518  4.58477  3.61503
          0.02606  4.05628  4.77863  0.61958  0.77255  0.48576  0.95510
    160   3.36718  4.77708  4.48390  4.12829  3.21531  4.21370  4.72667  2.43318  3.89427  0.67795  3.18746  4.38589  4.61982  4.21830  4.03875  3.81164  3.65439  2.51754  5.15741  3.92193    192 - -
          2.68618  4.42225  2.77519  2.73123  3.46354  2.40513  3.72494  3.29354  2.67741  2.69355  4.24690  2.90347  2.73739  3.18146  2.89801  2.37887  2.77519  2.98518  4.58477  3.61503
          0.02606  4.05628  4.77863  0.61958  0.77255  0.48576  0.95510
    161   2.90949  4.66290  3.62061  3.54524  4.67698  0.49450  4.65080  4.32473  3.75130  3.95467  4.93451  3.78544  4.05972  4.06119  3.96380  3.08726  3.40504  3.81756  5.72001  4.78633    193 - -
          2.68618  4.42225  2.77519  2.73123  3.46354  2.40513  3.72494  3.29354  2.67741  2.69355  4.24690  2.90347  2.73739  3.18146  2.89801  2.37887  2.77519  2.98518  4.58477  3.61503
          0.02606  4.05628  4.77863  0.61958  0.77255  0.48576  0.95510
    162   2.78065  4.25534  4.17486  3.62440  2.17790  3.88485  4.21253  1.84804  3.51401  2.05251  3.20134  3.86172  4.25366  3.74856  3.72265  3.19734  2.30319  2.14104  4.85119  3.59138    194 - -
          2.68618  4.42225  2.77519  2.73123  3.46354  2.40513  3.72494  3.29354  2.67741  2.69355  4.24690  2.90347  2.73739  3.18146  2.89801  2.37887  2.77519  2.98518  4.58477  3.61503
          0.02606  4.05628  4.77863  0.61958  0.77255  0.48576  0.95510
    163   3.12315  4.64492  4.25160  3.86266  3.30131  3.97383  4.55537  2.49586  3.61958  1.87148  1.06488  4.11633  4.43867  3.99120  3.80255  3.48973  3.43377  2.52255  5.16447  3.94069    195 - -
          2.68618  4.42225  2.77519  2.73123  3.46354  2.40513  3.72494  3.29354  2.67741  2.69355  4.24690  2.90347  2.73739  3.18146  2.89801  2.37887  2.77519  2.98518  4.58477  3.61503
          0.02606  4.05628  4.77863  0.61958  0.77255  0.48576  0.95510
    164   3.11229  4.47426  4.67774  4.12461  2.18882  4.31277  4.54120  2.17247  3.99898  1.28667  3.01158  4.32162  4.57675  4.13548  4.13125  3.64540  3.34387  1.74322  4.92572  3.66344    196 - -
          2.68618  4.42225  2.77519  2.73123  3.46354  2.40513  3.72494  3.29354  2.67741  2.69355  4.24690  2.90347  2.73739  3.18146  2.89801  2.37887  2.77519  2.98518  4.58477  3.61503
          0.02606  4.05628  4.77863  0.61958  0.77255  0.48576  0.95510
    165   3.21382  4.88141  3.66541  3.26897  2.34184  3.92568  1.68347  3.50677  3.10153  2.94909  4.03692  3.54431  4.31953  3.46269  3.37235  3.27625  3.44642  3.31409  3.97605  1.56376    197 - -
          2.68618  4.42225  2.77519  2.73123  3.46354  2.40513  3.72494  3.29354  2.67741  2.69355  4.24690  2.90347  2.73739  3.18146  2.89801  2.37887  2.77519  2.98518  4.58477  3.61503
          0.02606  4.05628  4.77863  0.61958  0.77255  0.48576  0.95510
    166   2.68625  4.97812  1.76599  2.30930  4.55093  2.27475  3.80302  4.03121  2.73699  3.58555  4.40015  2.84189  3.81166  2.96653  3.25884  2.01479  3.01589  3.58196  5.76756  4.35922    198 - -
          2.68618  4.42225  2.77519  2.73123  3.46354  2.40513  3.72494  3.29354  2.67741  2.69355  4.24690  2.90347  2.73739  3.18146  2.89801  2.37887  2.77519  2.98518  4.58477  3.61503
          0.02606  4.05628  4.77863  0.61958  0.77255  0.48576  0.95510
    167   3.34531  4.68607  4.72247  4.24601  1.51642  4.42133  4.26585  2.42981  4.09569  1.23351  3.07461  4.35773  4.67802  4.19043  4.19853  3.79040  3.57651  2.52913  4.49669  2.97813    199 - -
          2.68618  4.42225  2.77519  2.73123  3.46354  2.40513  3.72494  3.29354  2.67741  2.69355  4.24690  2.90347  2.73739  3.18146  2.89801  2.37887  2.77519  2.98518  4.58477  3.61503
          0.02606  4.05628  4.77863  0.61958  0.77255  0.48576  0.95510
    168   2.08917  5.13083  1.77392  2.24632  4.54171  3.26085  3.74895  4.00890  2.66530  3.56223  4.37960  2.12972  3.82679  2.90413  3.19495  2.71965  3.04912  3.59577  5.74660  4.31961    200 - -
          2.68618  4.42225  2.77519  2.73123  3.46354  2.40513  3.72494  3.29354  2.67741  2.69355  4.24690  2.90347  2.73739  3.18146  2.89801  2.37887  2.77519  2.98518  4.58477  3.61503
          0.02606  4.05628  4.77863  0.61958  0.77255  0.48576  0.95510
    169   3.69406  4.91746  4.66785  4.36550  1.30935  4.42945  3.48695  3.37739  4.20950  2.69971  3.97139  4.10276  4.73636  4.16552  4.23455  3.80125  3.91526  3.30362  3.62219  1.08744    201 - -
          2.68618  4.42225  2.77519  2.73123  3.46354  2.40513  3.72494  3.29354  2.67741  2.69355  4.24690  2.90347  2.73739  3.18146  2.89801  2.37887  2.77519  2.98518  4.58477  3.61503
          0.02606  4.05628  4.77863  0.61958  0.77255  0.48576  0.95510
    170   2.73746  4.86007  2.86347  2.55699  4.26357  3.35532  3.79809  3.74748  2.51900  3.30773  4.18879  3.03862  1.86140  1.94590  2.87838  2.77808  3.03555  3.39603  5.49188  4.17523    202 - -
          2.68618  4.42225  2.77519  2.73123  3.46354  2.40513  3.72494  3.29354  2.67741  2.69355  4.24690  2.90347  2.73739  3.18146  2.89801  2.37887  2.77519  2.98518  4.58477  3.61503
          0.02606  4.05628  4.77863  0.61958  0.77255  0.48576  0.95510
    171   2.84591  5.23774  1.97261  2.30444  4.57153  3.35306  3.71136  4.03944  1.47218  3.55839  4.38379  2.85402  3.87247  2.85697  2.90123  2.79342  3.10099  3.64946  5.68870  4.30379    203 - -
          2.68618  4.42225  2.77519  2.73123  3.46354  2.40513  3.72494  3.29354  2.67741  2.69355  4.24690  2.90347  2.73739  3.18146  2.89801  2.37887  2.77519  2.98518  4.58477  3.61503
          0.02606  4.05628  4.77863  0.61958  0.77255  0.48576  0.95510
    172   2.92925  5.52292  1.73082  1.69273  4.81050  3.25686  3.75833  4.33297  2.73931  3.81477  4.64254  1.85792  3.85580  2.91335  3.32588  2.81706  3.20786  3.89577  5.96829  4.46369    204 - -
          2.68618  4.42225  2.77519  2.73123  3.46354  2.40513  3.72494  3.29354  2.67741  2.69355  4.24690  2.90347  2.73739  3.18146  2.89801  2.37887  2.77519  2.98518  4.58477  3.61503
          0.02606  4.05628  4.77863  0.61958  0.77255  0.48576  0.95510
    173   2.67696  4.56401  3.30616  2.76748  3.76493  3.53084  3.77482  3.01887  2.05493  2.05395  3.67041  3.20454  3.94358  3.00236  2.83531  2.81691  2.30873  2.78869  5.14398  3.88987    205 - -
          2.68618  4.42225  2.77519  2.73123  3.46354  2.40513  3.72494  3.29354  2.67741  2.69355  4.24690  2.90347  2.73739  3.18146  2.89801  2.37887  2.77519  2.98518  4.58477  3.61503
          0.18751  4.05628  1.87296  0.61958  0.77255  0.48576  0.95510
    174   2.69687  4.79920  2.86553  2.54051  4.31851  2.17770  3.73037  3.74146  1.60820  3.32223  4.18023  3.00530  3.83627  2.90513  2.68129  2.74026  2.99416  3.37240  5.45966  4.19173    206 - -
          2.68618  4.42225  2.77519  2.73123  3.46354  2.40513  3.72494  3.29354  2.67741  2.69355  4.24690  2.90347  2.73739  3.18146  2.89801  2.37887  2.77519  2.98518  4.58477  3.61503
          0.03055  3.89933  4.62167  0.61958  0.77255  0.40327  1.10301
    175   2.82473  5.21589  2.72500  1.80810  4.56353  3.42247  3.63672  4.00140  1.84947  3.48221  4.28946  2.89830  3.87653  2.17504  2.62269  2.77862  3.04986  3.61614  5.60180  4.25742    207 - -
          2.68618  4.42225  2.77519  2.73123  3.46354  2.40513  3.72494  3.29354  2.67741  2.69355  4.24690  2.90347  2.73739  3.18146  2.89801  2.37887  2.77519  2.98518  4.58477  3.61503
          0.02606  4.05628  4.77863  0.61958  0.77255  0.48576  0.95510
    176   2.58575  4.65384  3.01037  2.57142  3.99581  3.34687  2.63100  3.44622  2.54021  3.07299  3.91932  3.04016  2.42330  2.93191  2.93889  2.66317  2.23815  3.11640  5.30202  3.98283    208 - -
          2.68618  4.42225  2.77519  2.73123  3.46354  2.40513  3.72494  3.29354  2.67741  2.69355  4.24690  2.90347  2.73739  3.18146  2.89801  2.37887  2.77519  2.98518  4.58477  3.61503
          0.24878  4.05628  1.59486  0.61958  0.77255  0.48576  0.95510
    177   2.63988  4.73842  2.78252  2.47685  4.11460  3.26617  3.70760  3.58912  2.43503  3.16153  4.05367  2.95462  2.32994  2.05975  2.79033  2.68846  2.93732  3.25256  5.36643  4.05104    209 - -
          2.68618  4.42225  2.77519  2.73123  3.46354  2.40513  3.72494  3.29354  2.67741  2.69355  4.24690  2.90347  2.73739  3.18146  2.89801  2.37887  2.77519  2.98518  4.58477  3.61503
          0.03245  3.83996  4.56230  0.61958  0.77255  0.67925  0.70724
    178   3.11926  4.59145  4.13707  3.77727  3.12416  3.94043  4.44323  2.32703  3.54532  0.91631  3.15817  4.05584  4.38172  3.92144  3.72651  3.50822  3.41519  2.35582  4.99115  3.70680    210 - -
          2.68618  4.42225  2.77519  2.73123  3.46354  2.40513  3.72494  3.29354  2.67741  2.69355  4.24690  2.90347  2.73739  3.18146  2.89801  2.37887  2.77519  2.98518  4.58477  3.61503
          0.03245  3.83996  4.56230  0.61958  0.77255  0.38138  1.14859
    179   2.73629  5.13732  2.06805  2.27593  4.46913  3.32901  3.67023  3.93266  2.00022  3.46006  4.25984  2.82759  2.40235  2.80688  2.95572  2.69764  2.99090  3.53729  5.62713  4.22770    211 - -
          2.68618  4.42225  2.77519  2.73123  3.46354  2.40513  3.72494  3.29354  2.67741  2.69355  4.24690  2.90347  2.73739  3.18146  2.89801  2.37887  2.77519  2.98518  4.58477  3.61503
          0.02606  4.05628  4.77863  0.61958  0.77255  0.48576  0.95510
    180   2.40006  4.29834  3.39865  2.95919  3.90407  3.19960  3.99528  3.20501  2.93669  2.96175  3.84514  3.26991  2.22625  3.26322  3.28915  1.96545  2.78237  2.13224  5.30306  4.05471    212 - -
          2.68618  4.42225  2.77519  2.73123  3.46354  2.40513  3.72494  3.29354  2.67741  2.69355  4.24690  2.90347  2.73739  3.18146  2.89801  2.37887  2.77519  2.98518  4.58477  3.61503
          0.02606  4.05628  4.77863  0.61958  0.77255  0.48576  0.95510
    181   2.02239  4.54892  3.25669  2.71846  3.65745  3.48557  3.72789  3.14585  2.53288  2.80827  3.69440  3.15930  3.90415  2.97653  2.30424  2.76034  2.88123  2.88445  5.04341  2.66801    213 - -
          2.68618  4.42225  2.77519  2.73123  3.46354  2.40513  3.72494  3.29354  2.67741  2.69355  4.24690  2.90347  2.73739  3.18146  2.89801  2.37887  2.77519  2.98518  4.58477  3.61503
          0.02606  4.05628  4.77863  0.61958  0.77255  0.48576  0.95510
    182   3.35189  4.69535  4.68882  4.22933  1.36034  4.39636  4.17933  2.47632  4.07629  1.37919  3.13556  4.31738  4.66905  4.17559  4.18056  3.77025  3.58660  2.56000  4.40454  2.84793    214 - -
          2.68618  4.42225  2.77519  2.73123  3.46354  2.40513  3.72494  3.29354  2.67741  2.69355  4.24690  2.90347  2.73739  3.18146  2.89801  2.37887  2.77519  2.98518  4.58477  3.61503
          0.02606  4.05628  4.77863  0.61958  0.77255  0.48576  0.95510
    183   2.78513  4.28134  4.05638  3.51990  1.93966  3.80234  3.82533  2.68988  3.39194  2.30954  3.34509  3.70539  4.17841  3.61483  3.59198  3.10520  2.24948  2.53047  2.68296  2.79802    215 - -
          2.68618  4.42225  2.77519  2.73123  3.46354  2.40513  3.72494  3.29354  2.67741  2.69355  4.24690  2.90347  2.73739  3.18146  2.89801  2.37887  2.77519  2.98518  4.58477  3.61503
          0.02606  4.05628  4.77863  0.61958  0.77255  0.48576  0.95510
    184   2.62076  4.78963  2.92478  2.50821  4.26145  3.33039  3.71852  3.68435  1.96615  3.26625  4.08693  2.99088  2.38517  2.87553  2.82368  2.11714  2.90810  3.30874  5.46403  4.14742    216 - -
          2.68618  4.42225  2.77519  2.73123  3.46354  2.40513  3.72494  3.29354  2.67741  2.69355  4.24690  2.90347  2.73739  3.18146  2.89801  2.37887  2.77519  2.98518  4.58477  3.61503
          0.02606  4.05628  4.77863  0.61958  0.77255  0.48576  0.95510
    185   1.21337  4.18399  3.61476  3.29016  4.17150  3.04089  4.28445  3.30922  3.26938  3.18672  4.09966  3.41593  3.77405  3.58088  3.55453  2.49149  1.91035  2.90703  5.58688  4.38347    217 - -
          2.68618  4.42225  2.77519  2.73123  3.46354  2.40513  3.72494  3.29354  2.67741  2.69355  4.24690  2.90347  2.73739  3.18146  2.89801  2.37887  2.77519  2.98518  4.58477  3.61503
          0.02606  4.05628  4.77863  0.61958  0.77255  0.48576  0.95510
    186   2.67694  2.22163  4.43101  3.96355  3.59520  3.68390  4.58068  2.11374  3.81510  2.39188  3.52230  4.01889  4.24642  4.07859  3.98884  3.10083  3.03471  1.26494  5.28381  4.06933    218 - -
          2.68618  4.42225  2.77519  2.73123  3.46354  2.40513  3.72494  3.29354  2.67741  2.69355  4.24690  2.90347  2.73739  3.18146  2.89801  2.37887  2.77519  2.98518  4.58477  3.61503
          0.02606  4.05628  4.77863  0.61958  0.77255  0.48576  0.95510
    187   3.27458  4.66012  4.67846  4.13338  3.08540  4.43645  4.72930  2.24455  3.93295  1.13827  1.65988  4.41536  4.66841  4.13814  4.08928  3.79172  3.50501  2.36339  5.12957  4.01198    219 - -
          2.68618  4.42225  2.77519  2.73123  3.46354  2.40513  3.72494  3.29354  2.67741  2.69355  4.24690  2.90347  2.73739  3.18146  2.89801  2.37887  2.77519  2.98518  4.58477  3.61503
          0.02606  4.05628  4.77863  0.61958  0.77255  0.48576  0.95510
    188   2.89465  5.25638  2.59442  1.43128  4.59760  3.39602  3.70134  4.03027  1.85913  3.54079  4.37930  2.88915  3.90228  2.84646  2.74485  2.84250  3.13627  3.65782  5.67043  4.31894    220 - -
          2.68618  4.42225  2.77519  2.73123  3.46354  2.40513  3.72494  3.29354  2.67741  2.69355  4.24690  2.90347  2.73739  3.18146  2.89801  2.37887  2.77519  2.98518  4.58477  3.61503
          0.02606  4.05628  4.77863  0.61958  0.77255  0.48576  0.95510
    189   2.85673  5.11711  2.75797  2.45566  4.49081  3.41531  3.70525  3.95267  1.69823  3.47468  4.31715  1.74580  3.91256  2.85698  2.64245  2.83802  3.10761  3.58349  5.58009  4.25400    221 - -
          2.68618  4.42225  2.77519  2.73123  3.46354  2.40513  3.72494  3.29354  2.67741  2.69355  4.24690  2.90347  2.73739  3.18146  2.89801  2.37887  2.77519  2.98518  4.58477  3.61503
          0.02606  4.05628  4.77863  0.61958  0.77255  0.48576  0.95510
    190   2.90949  4.66290  3.62061  3.54524  4.67698  0.49450  4.65080  4.32473  3.75130  3.95467  4.93451  3.78544  4.05972  4.06119  3.96380  3.08726  3.40504  3.81756  5.72001  4.78633    222 - -
          2.68618  4.42225  2.77519  2.73123  3.46354  2.40513  3.72494  3.29354  2.67741  2.69355  4.24690  2.90347  2.73739  3.18146  2.89801  2.37887  2.77519  2.98518  4.58477  3.61503
          0.02606  4.05628  4.77863  0.61958  0.77255  0.48576  0.95510
    191   2.84620  4.35631  4.05296  3.56518  2.98562  3.86433  4.06249  2.38702  3.42402  2.27735  3.40326  3.79867  4.26894  3.71325  3.64760  3.20534  3.10858  1.38172  4.63597  2.28721    223 - -
          2.68618  4.42225  2.77519  2.73123  3.46354  2.40513  3.72494  3.29354  2.67741  2.69355  4.24690  2.90347  2.73739  3.18146  2.89801  2.37887  2.77519  2.98518  4.58477  3.61503
          0.02606  4.05628  4.77863  0.61958  0.77255  0.48576  0.95510
    192   3.17630  4.54906  4.58915  4.21498  3.50422  4.25904  4.91237  0.87546  4.04668  2.05675  3.41518  4.43509  4.67606  4.37841  4.22274  3.77541  3.47363  1.86856  5.43040  4.18208    224 - -
          2.68618  4.42225  2.77519  2.73123  3.46354  2.40513  3.72494  3.29354  2.67741  2.69355  4.24690  2.90347  2.73739  3.18146  2.89801  2.37887  2.77519  2.98518  4.58477  3.61503
          0.02606  4.05628  4.77863  0.61958  0.77255  0.48576  0.95510
    193   2.76280  4.99204  3.00563  2.50918  4.34136  3.46965  3.63636  3.74020  1.73766  3.27958  4.10602  3.00227  3.88774  2.20964  2.53653  2.76834  2.30723  3.39650  5.44318  4.14823    225 - -
          2.68618  4.42225  2.77519  2.73123  3.46354  2.40513  3.72494  3.29354  2.67741  2.69355  4.24690  2.90347  2.73739  3.18146  2.89801  2.37887  2.77519  2.98518  4.58477  3.61503
          0.02606  4.05628  4.77863  0.61958  0.77255  0.48576  0.95510
    194   3.03523  4.44924  4.50068  4.01306  1.66900  4.12757  4.30909  2.24222  3.89105  1.93349  3.22999  4.15789  4.49074  4.06892  4.04612  3.49121  3.29985  1.58417  4.69568  3.23972    226 - -
          2.68618  4.42225  2.77519  2.73123  3.46354  2.40513  3.72494  3.29354  2.67741  2.69355  4.24690  2.90347  2.73739  3.18146  2.89801  2.37887  2.77519  2.98518  4.58477  3.61503
          0.02606  4.05628  4.77863  0.61958  0.77255  0.48576  0.95510
    195   2.77985  4.86953  2.98991  2.63589  4.33672  3.40159  3.79731  3.75522  1.82651  3.33739  4.20924  3.09819  1.68239  2.97337  2.73372  2.82675  3.06772  3.40620  5.49612  4.22875    227 - -
          2.68618  4.42225  2.77519  2.73123  3.46354  2.40513  3.72494  3.29354  2.67741  2.69355  4.24690  2.90347  2.73739  3.18146  2.89801  2.37887  2.77519  2.98518  4.58477  3.61503
          0.02606  4.05628  4.77863  0.61958  0.77255  0.48576  0.95510
    196   2.14467  4.96982  2.04546  2.35089  4.32998  3.33758  3.66676  3.76459  2.45175  3.32942  4.13460  2.88230  3.81278  2.80685  2.30200  2.65812  2.92271  3.38705  5.52210  4.15205    228 - -
          2.68618  4.42225  2.77519  2.73123  3.46354  2.40513  3.72494  3.29354  2.67741  2.69355  4.24690  2.90347  2.73739  3.18146  2.89801  2.37887  2.77519  2.98518  4.58477  3.61503
          0.02606  4.05628  4.77863  0.61958  0.77255  0.48576  0.95510
    197   2.67048  4.60687  3.20294  2.68911  3.59830  3.50090  3.71019  3.20798  2.53426  2.83534  3.72871  3.14247  2.72772  2.31790  2.88900  2.77979  2.91048  2.94795  2.66209  3.63768    229 - -
          2.68618  4.42225  2.77519  2.73123  3.46354  2.40513  3.72494  3.29354  2.67741  2.69355  4.24690  2.90347  2.73739  3.18146  2.89801  2.37887  2.77519  2.98518  4.58477  3.61503
          0.02606  4.05628  4.77863  0.61958  0.77255  0.48576  0.95510
    198   2.77029  5.05587  2.49313  1.39287  4.48779  3.27700  3.78295  3.94286  2.64915  3.52166  4.36490  2.86039  3.85266  2.95093  3.11657  2.04846  3.07263  3.54876  5.70228  4.30804    230 - -
          2.68618  4.42225  2.77519  2.73123  3.46354  2.40513  3.72494  3.29354  2.67741  2.69355  4.24690  2.90347  2.73739  3.18146  2.89801  2.37887  2.77519  2.98518  4.58477  3.61503
          0.02606  4.05628  4.77863  0.61958  0.77255  0.48576  0.95510
    199   2.82833  5.31392  1.86455  1.75491  4.63706  3.27553  3.72671  4.12728  2.64944  3.64170  4.45510  2.75534  3.83638  2.87547  3.19823  1.93654  3.10124  3.71062  5.81111  4.35489    231 - -
          2.68618  4.42225  2.77519  2.73123  3.46354  2.40513  3.72494  3.29354  2.67741  2.69355  4.24690  2.90347  2.73739  3.18146  2.89801  2.37887  2.77519  2.98518  4.58477  3.61503
          0.02606  4.05628  4.77863  0.61958  0.77255  0.48576  0.95510
    200   2.64172  1.88058  3.21097  1.86536  3.90258  3.38666  3.94832  3.15319  2.82837  2.94349  3.87083  3.25348  3.92658  3.20774  3.17831  2.79333  2.96069  2.88086  5.28033  4.02730    232 - -
          2.68618  4.42225  2.77519  2.73123  3.46354  2.40513  3.72494  3.29354  2.67741  2.69355  4.24690  2.90347  2.73739  3.18146  2.89801  2.37887  2.77519  2.98518  4.58477  3.61503
          0.02606  4.05628  4.77863  0.61958  0.77255  0.48576  0.95510
    201   2.84221  5.35314  1.84293  1.63625  4.66161  3.27990  3.72303  4.15565  2.64344  3.66128  4.47333  2.74988  2.52760  2.86977  3.19436  2.76133  3.11110  3.73677  5.82444  4.36400    233 - -
          2.68618  4.42225  2.77519  2.73123  3.46354  2.40513  3.72494  3.29354  2.67741  2.69355  4.24690  2.90347  2.73739  3.18146  2.89801  2.37887  2.77519  2.98518  4.58477  3.61503
          0.02606  4.05628  4.77863  0.61958  0.77255  0.48576  0.95510
    202   3.13326  4.43800  4.87004  4.37857  3.59630  4.49671  5.08788  1.18181  4.26681  2.08720  3.39648  4.58999  4.80415  4.52774  4.45915  3.89057  3.40009  1.23614  5.57997  4.37670    234 - -
          2.68618  4.42225  2.77519  2.73123  3.46354  2.40513  3.72494  3.29354  2.67741  2.69355  4.24690  2.90347  2.73739  3.18146  2.89801  2.37887  2.77519  2.98518  4.58477  3.61503
          0.02606  4.05628  4.77863  0.61958  0.77255  0.48576  0.95510
    203   2.73292  4.50566  3.59824  3.04979  3.72593  3.58925  3.93021  2.79529  2.62315  2.65209  3.67374  3.41161  4.04307  3.19570  1.99292  2.93702  3.00584  1.64727  5.17100  3.92526    235 - -
          2.68618  4.42225  2.77519  2.73123  3.46354  2.40513  3.72494  3.29354  2.67741  2.69355  4.24690  2.90347  2.73739  3.18146  2.89801  2.37887  2.77519  2.98518  4.58477  3.61503
          0.01761  4.04784        *  0.61958  0.77255  0.00000        *
//
