# Supplementary material for: MacSyFinder: A Program to Mine Genomes for Molecular Systems with an Application to CRISPR-Cas Systems
Source: PLoS One. 2014 Oct 17;9(10):e110726. doi: 10.1371/journal.pone.0110726 (PMC4201578; doi:10.1371/journal.pone.0110726)
Supplement: Data S2 — The Cas-Finder: models and profiles (compressed tarball archive). (ZIP) [file pone.0110726.s011.zip › Cas-Finder_macsyfinder/CASprofiles/cas6_TypeI-III.hmm]

HMMER3/b [3.0 | March 2010]
NAME  TIGR01877
ACC   TIGR01877
DESC  cas_cas6: CRISPR-associated endoribonuclease Cas6
LENG  200
ALPH  amino
RF    no
CS    no
MAP   yes
DATE  Sun Apr 11 22:13:13 2010
NSEQ  64
EFFN  10.050781
CKSUM 418883256
GA    58.65 58.65;
TC    58.65 58.65;
NC    31.95 31.95;
STATS LOCAL MSV      -10.2630  0.70535
STATS LOCAL VITERBI  -11.4732  0.70535
STATS LOCAL FORWARD   -4.1710  0.70535
HMM          A        C        D        E        F        G        H        I        K        L        M        N        P        Q        R        S        T        V        W        Y   
            m->m     m->i     m->d     i->m     i->i     d->m     d->d
  COMPO   2.82326  4.71657  3.14528  2.60587  2.88970  2.73798  3.84204  2.70150  2.49202  2.43400  3.87145  3.03369  3.21834  3.28539  2.87637  2.67559  2.89762  2.76003  4.71767  3.31118
          2.68618  4.42225  2.77519  2.73123  3.46354  2.40513  3.72494  3.29354  2.67741  2.69355  4.24690  2.90347  2.73739  3.18146  2.89801  2.37887  2.77519  2.98518  4.58477  3.61503
          0.00380  5.97020  6.69254  0.61958  0.77255  0.00000        *
      1   3.12314  4.06510  2.70181  1.69813  2.21246  4.23240  4.43344  2.94456  2.40035  3.10580  3.89592  3.10824  4.62280  3.22368  2.56499  3.16519  3.64168  3.57031  4.38411  2.74585      1 - -
          2.68618  4.42225  2.77519  2.73123  3.46354  2.40513  3.72494  3.29354  2.67741  2.69355  4.24690  2.90347  2.73739  3.18146  2.89801  2.37887  2.77519  2.98518  4.58477  3.61503
          0.00380  5.97020  6.69254  0.61958  0.77255  0.48576  0.95510
      2   3.49881  4.90755  5.26061  3.25865  2.98545  3.94012  4.96692  1.97920  3.72089  1.27088  2.88237  4.73795  4.18187  3.64910  3.19448  3.22386  2.92247  2.79832  4.18682  2.49981      2 - -
          2.68618  4.42225  2.77519  2.73123  3.46354  2.40513  3.72494  3.29354  2.67741  2.69355  4.24690  2.90347  2.73739  3.18146  2.89801  2.37887  2.77519  2.98518  4.58477  3.61503
          0.00380  5.97020  6.69254  0.61958  0.77255  0.48576  0.95510
      3   2.80213  5.84410  3.30513  2.32361  3.80330  3.54904  1.24836  4.63103  2.06075  3.28520  4.89172  3.66001  4.57467  3.47725  3.60558  3.21313  2.66509  4.22064  6.29271  2.79243      3 - -
          2.68618  4.42225  2.77519  2.73123  3.46354  2.40513  3.72494  3.29354  2.67741  2.69355  4.24690  2.90347  2.73739  3.18146  2.89801  2.37887  2.77519  2.98518  4.58477  3.61503
          0.00380  5.97020  6.69254  0.61958  0.77255  0.48576  0.95510
      4   3.19143  5.90816  1.70965  2.01332  5.25404  2.41757  4.35554  3.10100  2.33512  3.64881  4.94866  2.85155  3.91955  2.74955  3.58328  1.95867  3.62652  4.29924  6.34032  4.92871      4 - -
          2.68618  4.42225  2.77519  2.73123  3.46354  2.40513  3.72494  3.29354  2.67741  2.69355  4.24690  2.90347  2.73739  3.18146  2.89801  2.37887  2.77519  2.98518  4.58477  3.61503
          0.00380  5.97020  6.69254  0.61958  0.77255  0.48576  0.95510
      5   2.92345  5.90611  3.04212  2.91703  4.10649  2.59425  4.35409  4.73849  1.49090  4.21172  4.94656  2.47624  2.90901  2.77167  2.32316  2.71239  2.80276  3.51357  6.33832  3.72381      5 - -
          2.68618  4.42225  2.77519  2.73123  3.46354  2.40513  3.72494  3.29354  2.67741  2.69355  4.24690  2.90347  2.73739  3.18146  2.89801  2.37887  2.77519  2.98518  4.58477  3.61503
          0.33747  5.97020  1.25924  0.61958  0.77255  0.48576  0.95510
      6   3.19185  5.70519  2.88192  1.84779  5.05159  3.96470  2.99906  3.30286  1.75520  4.01089  4.74558  2.13247  3.82378  2.72433  2.19991  2.93306  3.42297  4.09656  6.13692  4.72542      6 - -
          2.68618  4.42225  2.77519  2.73123  3.46354  2.40513  3.72494  3.29354  2.67741  2.69355  4.24690  2.90347  2.73739  3.18146  2.89801  2.37887  2.77519  2.98518  4.58477  3.61503
          0.00530  5.63803  6.36038  0.61958  0.77255  0.13240  2.08738
      7   3.12762  5.89230  3.64827  3.09245  5.23199  2.54815  3.09722  2.69157  1.73911  3.72764  4.93437  2.73975  2.39396  2.49939  2.67637  2.57798  2.90065  3.89746  6.32821  3.97622      7 - -
          2.68618  4.42225  2.77519  2.73123  3.46354  2.40513  3.72494  3.29354  2.67741  2.69355  4.24690  2.90347  2.73739  3.18146  2.89801  2.37887  2.77519  2.98518  4.58477  3.61503
          0.27935  5.97020  1.42226  0.61958  0.77255  0.48576  0.95510
      8   3.24884  5.30752  3.74821  2.65307  1.80553  2.80592  3.29205  2.82599  3.17509  2.95132  4.38937  3.32329  2.32973  2.95290  2.92525  3.32693  2.53356  3.61857  5.83700  2.99009      8 - -
          2.68618  4.42225  2.77519  2.73123  3.46354  2.40513  3.72494  3.29354  2.67741  2.69355  4.24690  2.90347  2.73739  3.18146  2.89801  2.37887  2.77519  2.98518  4.58477  3.61503
          0.00500  5.69585  6.41820  0.61958  0.77255  1.51002  0.24962
      9   4.25770  6.41662  4.75050  3.94907  5.98368  4.84110  3.55306  5.27934  0.37286  4.62193  5.48409  3.01427  5.16761  3.78168  2.62728  4.22047  4.38343  3.62001  6.58834  5.46753      9 - -
          2.68618  4.42225  2.77519  2.73123  3.46354  2.40513  3.72494  3.29354  2.67741  2.69355  4.24690  2.90347  2.73739  3.18146  2.89801  2.37887  2.77519  2.98518  4.58477  3.61503
          0.00500  5.69585  6.41820  0.61958  0.77255  0.31192  1.31691
     10   3.43045  5.10719  3.37645  3.81210  2.28026  3.67939  4.68893  3.15719  3.76064  1.84397  4.21277  3.07531  1.17360  3.51789  4.09468  3.35896  3.66231  3.37666  5.69412  3.50376     10 - -
          2.68618  4.42225  2.77519  2.73123  3.46354  2.40513  3.72494  3.29354  2.67741  2.69355  4.24690  2.90347  2.73739  3.18146  2.89801  2.37887  2.77519  2.98518  4.58477  3.61503
          0.00400  5.92038  6.64273  0.61958  0.77255  0.47281  0.97616
     11   3.57485  4.94361  5.52860  4.92341  0.95220  4.73742  5.00150  2.22076  4.70676  2.55256  4.05963  3.86386  5.09854  4.82696  4.70891  4.05051  3.38319  2.69572  3.64776  1.89369     11 - -
          2.68618  4.42225  2.77519  2.73123  3.46354  2.40513  3.72494  3.29354  2.67741  2.69355  4.24690  2.90347  2.73739  3.18146  2.89801  2.37887  2.77519  2.98518  4.58477  3.61503
          0.00387  5.95282  6.67516  0.61958  0.77255  0.41712  1.07571
     12   2.50481  2.92602  4.21485  3.65003  3.64517  3.79001  4.64086  2.84572  3.24358  3.46464  4.34627  3.23748  4.78011  3.38272  2.86934  2.16417  1.29813  2.46926  5.81860  4.56960     12 - -
          2.68618  4.42225  2.77519  2.73123  3.46354  2.40513  3.72494  3.29354  2.67741  2.69355  4.24690  2.90347  2.73739  3.18146  2.89801  2.37887  2.77519  2.98518  4.58477  3.61503
          0.00380  5.97020  6.69254  0.61958  0.77255  0.48576  0.95510
     13   3.50535  4.88008  5.46898  3.95984  1.06706  3.82534  3.82553  2.16368  4.63853  2.48482  3.99903  4.83682  5.03821  4.76954  4.64654  3.98585  3.26688  1.95512  4.04728  2.56410     13 - -
          2.68618  4.42225  2.77519  2.73123  3.46354  2.40513  3.72494  3.29354  2.67741  2.69355  4.24690  2.90347  2.73739  3.18146  2.89801  2.37887  2.77519  2.98518  4.58477  3.61503
          0.00380  5.97020  6.69254  0.61958  0.77255  0.48576  0.95510
     14   2.65042  4.35421  3.67053  2.36032  5.17994  3.02175  4.37246  3.76577  2.72282  4.15293  4.90360  3.13400  3.73041  3.47645  3.60524  0.95392  2.48689  4.23503  6.30316  4.90611     14 - -
          2.68618  4.42225  2.77519  2.73123  3.46354  2.40513  3.72494  3.29354  2.67741  2.69355  4.24690  2.90347  2.73739  3.18146  2.89801  2.37887  2.77519  2.98518  4.58477  3.61503
          0.02023  5.97020  4.04733  0.61958  0.77255  0.48576  0.95510
     15   3.10281  5.72124  2.58700  3.16721  4.11251  4.19940  2.97620  3.72415  2.87853  2.41155  4.78067  2.70641  2.42347  3.08854  2.14518  2.74313  3.62526  1.93536  4.39799  4.83215     15 - -
          2.68618  4.42225  2.77519  2.73123  3.46354  2.40513  3.72494  3.29354  2.67741  2.69355  4.24690  2.90347  2.73739  3.18146  2.89801  2.37887  2.77519  2.98518  4.58477  3.61503
          0.00386  5.95383  6.67618  0.61958  0.77255  0.42056  1.06909
     16   3.50445  4.88152  5.45290  4.83862  2.38245  3.93663  5.00477  1.65585  4.62675  1.40818  3.99995  4.82956  2.67707  3.41894  3.86095  3.98279  3.73662  2.14890  5.50285  2.59992     16 - -
          2.68618  4.42225  2.77519  2.73123  3.46354  2.40513  3.72494  3.29354  2.67741  2.69355  4.24690  2.90347  2.73739  3.18146  2.89801  2.37887  2.77519  2.98518  4.58477  3.61503
          0.00380  5.97020  6.69254  0.61958  0.77255  0.48576  0.95510
     17   3.46146  3.98096  4.38985  2.58100  1.75742  3.29971  4.71218  2.89935  2.60072  2.13122  3.22078  3.72993  3.03861  2.27173  3.47581  3.38795  3.69323  2.96313  4.14564  3.75256     17 - -
          2.68618  4.42225  2.77519  2.73123  3.46354  2.40513  3.72494  3.29354  2.67741  2.69355  4.24690  2.90347  2.73739  3.18146  2.89801  2.37887  2.77519  2.98518  4.58477  3.61503
          0.00380  5.97020  6.69254  0.61958  0.77255  0.48576  0.95510
     18   2.85026  5.58869  2.83446  2.66540  3.37738  1.95362  4.45927  2.39323  2.62545  2.75085  3.82730  3.44466  2.22392  3.61569  3.15808  3.24656  2.72452  3.30908  4.25307  4.76809     18 - -
          2.68618  4.42225  2.77519  2.73123  3.46354  2.40513  3.72494  3.29354  2.67741  2.69355  4.24690  2.90347  2.73739  3.18146  2.89801  2.37887  2.77519  2.98518  4.58477  3.61503
          0.51016  5.97020  0.92370  0.61958  0.77255  0.48576  0.95510
     19   3.09596  5.60923  3.11980  1.78665  4.95544  2.81891  3.06142  4.44219  1.96509  3.91497  4.64962  2.60698  2.74455  2.94652  2.29184  2.81567  3.04952  4.00049  6.04120  3.69319     19 - -
          2.68618  4.42225  2.77519  2.73123  3.46354  2.40513  3.72494  3.29354  2.67741  2.69355  4.24690  2.90347  2.73739  3.18146  2.89801  2.37887  2.77519  2.98518  4.58477  3.61503
          0.00630  5.46633  6.18868  0.61958  0.77255  0.33967  1.24482
     20   3.32561  5.83753  2.52918  2.26875  3.10565  2.79625  3.48915  3.95452  1.79976  3.61900  4.87805  2.42826  3.85756  2.24507  2.90309  2.84151  3.55676  3.31948  6.26989  3.58766     20 - -
          2.68618  4.42225  2.77519  2.73123  3.46354  2.40513  3.72494  3.29354  2.67741  2.69355  4.24690  2.90347  2.73739  3.18146  2.89801  2.37887  2.77519  2.98518  4.58477  3.61503
          0.00423  5.86374  6.58609  0.61958  0.77255  0.87577  0.53878
     21   2.77005  5.83935  2.30685  2.90873  5.18102  2.13121  4.29920  3.91481  2.31339  2.67369  4.00474  3.13043  4.50519  2.36784  1.91009  3.11210  3.10084  4.22816  6.27407  3.38624     21 - -
          2.68618  4.42225  2.77519  2.73123  3.46354  2.40513  3.72494  3.29354  2.67741  2.69355  4.24690  2.90347  2.73739  3.18146  2.89801  2.37887  2.77519  2.98518  4.58477  3.61503
          0.00416  5.88068  6.60303  0.61958  0.77255  0.79168  0.60346
     22   2.67942  5.82792  3.30743  2.04870  3.40445  3.62690  4.31710  3.23540  1.74502  3.58398  3.96407  3.04675  2.62724  3.10306  2.31044  3.31834  2.83035  3.21107  6.26873  3.58599     22 - -
          2.68618  4.42225  2.77519  2.73123  3.46354  2.40513  3.72494  3.29354  2.67741  2.69355  4.24690  2.90347  2.73739  3.18146  2.89801  2.37887  2.77519  2.98518  4.58477  3.61503
          0.00408  5.89910  6.62145  0.61958  0.77255  0.75898  0.63138
     23   3.15353  4.95871  3.18706  3.61997  3.02731  4.52203  3.38481  1.42532  4.09168  2.26332  4.07185  4.44998  2.25427  3.37200  4.31464  3.11996  3.08806  2.12214  5.56564  3.40705     23 - -
          2.68618  4.42225  2.77519  2.73123  3.46354  2.40513  3.72494  3.29354  2.67741  2.69355  4.24690  2.90347  2.73739  3.18146  2.89801  2.37887  2.77519  2.98518  4.58477  3.61503
          0.00403  5.91228  6.63463  0.61958  0.77255  0.46985  0.98109
     24   2.80842  5.73021  3.71488  2.29553  2.47219  3.37635  4.38939  3.20569  2.46237  2.30201  4.78849  2.38788  3.08282  2.81996  3.03682  2.42639  3.33951  3.70491  3.68395  3.59439     24 - -
          2.68618  4.42225  2.77519  2.73123  3.46354  2.40513  3.72494  3.29354  2.67741  2.69355  4.24690  2.90347  2.73739  3.18146  2.89801  2.37887  2.77519  2.98518  4.58477  3.61503
          0.00388  5.95023  6.67258  0.61958  0.77255  0.40863  1.09231
     25   2.51316  5.90074  2.89278  2.76004  5.24419  2.06081  4.35554  3.11633  1.51602  3.29602  4.94183  2.60080  3.17309  2.85940  3.30571  3.02736  3.62509  3.72799  6.33440  3.41040     25 - -
          2.68618  4.42225  2.77519  2.73123  3.46354  2.40513  3.72494  3.29354  2.67741  2.69355  4.24690  2.90347  2.73739  3.18146  2.89801  2.37887  2.77519  2.98518  4.58477  3.61503
          0.11924  5.97020  2.20860  0.61958  0.77255  0.48576  0.95510
     26   2.68719  5.83534  2.02793  1.94220  5.18172  2.01933  4.28143  4.66869  2.36401  4.14118  4.87569  2.60687  3.44784  2.82192  2.90218  2.55426  2.94022  4.22669  6.26720  4.85533     26 - -
          2.68677  4.42395  2.77538  2.73127  3.46428  2.40473  3.72664  3.29340  2.67482  2.69325  4.24750  2.90175  2.73780  3.18216  2.89843  2.37978  2.77492  2.98471  4.58646  3.61673
          1.61990  0.66702  1.24185  1.21778  0.35082  1.07803  0.41592
     27   2.87793  4.59881  4.97867  4.37496  2.80523  3.66424  3.89805  1.39684  3.69596  2.29580  3.00532  3.65317  4.70841  4.36236  2.87521  2.94270  3.42641  2.00616  5.21760  2.87921     33 - -
          2.68618  4.42225  2.77519  2.73123  3.46354  2.40513  3.72494  3.29354  2.67741  2.69355  4.24690  2.90347  2.73739  3.18146  2.89801  2.37887  2.77519  2.98518  4.58477  3.61503
          0.00599  5.51630  6.23865  0.61958  0.77255  0.93027  0.50162
     28   3.29695  4.72861  4.94531  3.06707  2.39683  2.97538  4.74289  1.89505  3.79555  1.58249  3.84533  4.47961  4.79464  3.59958  3.54383  3.17751  3.11372  2.29040  5.34463  2.49925     34 - -
          2.68618  4.42225  2.77519  2.73123  3.46354  2.40513  3.72494  3.29354  2.67741  2.69355  4.24690  2.90347  2.73739  3.18146  2.89801  2.37887  2.77519  2.98518  4.58477  3.61503
          0.00508  5.68170  6.40405  0.61958  0.77255  1.18800  0.36360
     29   2.97565  5.65807  2.93118  1.88330  4.96376  3.15332  4.22863  2.31680  2.33477  2.34183  4.70929  3.25794  3.62247  3.33935  2.85214  2.48032  2.80265  3.22955  4.41765  3.87026     35 - -
          2.68618  4.42225  2.77519  2.73123  3.46354  2.40513  3.72494  3.29354  2.67741  2.69355  4.24690  2.90347  2.73739  3.18146  2.89801  2.37887  2.77519  2.98518  4.58477  3.61503
          0.00485  5.72693  6.44928  0.61958  0.77255  1.44379  0.26923
     30   2.60829  5.53467  3.10858  2.57178  2.46386  3.07671  4.26715  2.83171  2.66838  2.59465  4.59837  2.53428  2.34540  3.09263  3.52022  2.69661  2.95358  3.16175  6.02086  3.55415     36 - -
          2.68618  4.42225  2.77519  2.73123  3.46354  2.40513  3.72494  3.29354  2.67741  2.69355  4.24690  2.90347  2.73739  3.18146  2.89801  2.37887  2.77519  2.98518  4.58477  3.61503
          0.00485  5.72693  6.44928  0.61958  0.77255  1.14065  0.38509
     31   2.56619  4.56016  2.87679  2.15822  3.58192  2.46683  4.22611  3.92968  2.27182  4.07450  3.74548  2.69629  3.18825  2.79546  2.88183  2.38803  2.61329  3.76654  6.20401  3.37826     37 - -
          2.68618  4.42225  2.77519  2.73123  3.46354  2.40513  3.72494  3.29354  2.67741  2.69355  4.24690  2.90347  2.73739  3.18146  2.89801  2.37887  2.77519  2.98518  4.58477  3.61503
          0.00468  5.76359  6.48594  0.61958  0.77255  0.30124  1.34669
     32   3.08778  5.88418  2.27813  2.34406  4.33573  2.26385  4.33343  2.94664  2.39091  3.33749  4.92475  2.40895  3.08673  2.88816  2.65517  2.65926  2.65819  4.27500  6.31666  3.97043     38 - -
          2.68618  4.42225  2.77519  2.73123  3.46354  2.40513  3.72494  3.29354  2.67741  2.69355  4.24690  2.90347  2.73739  3.18146  2.89801  2.37887  2.77519  2.98518  4.58477  3.61503
          0.00393  5.93789  6.66023  0.61958  0.77255  0.69807  0.68825
     33   3.37381  5.86567  2.85052  2.19052  5.20287  3.64888  3.77175  3.07740  2.35714  2.50163  4.90839  2.49064  2.40614  3.07793  3.07461  3.05192  2.29614  3.26358  4.54613  3.06746     39 - -
          2.68618  4.42225  2.77519  2.73123  3.46354  2.40513  3.72494  3.29354  2.67741  2.69355  4.24690  2.90347  2.73739  3.18146  2.89801  2.37887  2.77519  2.98518  4.58477  3.61503
          0.00393  5.93789  6.66023  0.61958  0.77255  0.37277  1.16741
     34   2.27026  3.16573  5.47131  4.85569  2.59852  2.93057  5.00743  2.31903  4.02564  2.12316  3.51609  4.83731  5.03737  4.77020  3.35500  3.20918  3.26621  1.93415  3.95751  1.94835     40 - -
          2.68618  4.42225  2.77519  2.73123  3.46354  2.40513  3.72494  3.29354  2.67741  2.69355  4.24690  2.90347  2.73739  3.18146  2.89801  2.37887  2.77519  2.98518  4.58477  3.61503
          0.00380  5.97020  6.69254  0.61958  0.77255  0.48576  0.95510
     35   3.13977  5.88391  3.65224  2.19659  2.74890  3.54521  3.16380  3.23039  1.95064  4.18534  4.92695  2.73933  4.56536  3.11582  2.66936  1.87801  2.77357  4.26968  3.87885  3.24829     41 - -
          2.68618  4.42225  2.77519  2.73123  3.46354  2.40513  3.72494  3.29354  2.67741  2.69355  4.24690  2.90347  2.73739  3.18146  2.89801  2.37887  2.77519  2.98518  4.58477  3.61503
          0.00380  5.97020  6.69254  0.61958  0.77255  0.48576  0.95510
     36   2.90661  4.94440  5.55438  4.93875  1.41378  4.75183  5.08542  2.01869  4.72216  1.49630  2.95941  4.91912  5.10772  4.84355  4.72339  4.06518  3.29760  2.58652  2.52936  4.39303     42 - -
          2.68618  4.42225  2.77519  2.73123  3.46354  2.40513  3.72494  3.29354  2.67741  2.69355  4.24690  2.90347  2.73739  3.18146  2.89801  2.37887  2.77519  2.98518  4.58477  3.61503
          0.00380  5.97020  6.69254  0.61958  0.77255  0.48576  0.95510
     37   3.45052  5.23841  3.70969  3.27663  2.86822  3.35665  3.84712  2.46621  3.33906  2.05949  3.86952  3.03682  4.78457  3.17210  2.21314  3.00093  2.59374  2.65309  4.31975  2.27176     43 - -
          2.68618  4.42225  2.77519  2.73123  3.46354  2.40513  3.72494  3.29354  2.67741  2.69355  4.24690  2.90347  2.73739  3.18146  2.89801  2.37887  2.77519  2.98518  4.58477  3.61503
          0.00380  5.97020  6.69254  0.61958  0.77255  0.48576  0.95510
     38   2.92737  5.16398  5.84263  5.25251  2.10063  5.08684  5.46935  1.07857  5.06002  2.01816  4.27435  5.25417  5.42576  5.20197  5.08198  3.63044  4.07081  1.46779  5.93543  4.75579     44 - -
          2.68618  4.42225  2.77519  2.73123  3.46354  2.40513  3.72494  3.29354  2.67741  2.69355  4.24690  2.90347  2.73739  3.18146  2.89801  2.37887  2.77519  2.98518  4.58477  3.61503
          0.00380  5.97020  6.69254  0.61958  0.77255  0.48576  0.95510
     39   2.64468  4.48442  3.76340  2.97116  3.89526  2.84115  3.68556  3.67664  3.20229  3.95604  4.75122  2.55365  4.61379  3.55562  2.74714  1.04155  2.64903  3.45636  6.17390  4.82024     45 - -
          2.68618  4.42225  2.77519  2.73123  3.46354  2.40513  3.72494  3.29354  2.67741  2.69355  4.24690  2.90347  2.73739  3.18146  2.89801  2.37887  2.77519  2.98518  4.58477  3.61503
          0.00380  5.97020  6.69254  0.61958  0.77255  0.48576  0.95510
     40   2.55097  4.09525  4.37280  3.39384  2.83664  3.04632  4.70979  3.66437  3.31713  2.31907  4.27431  4.20130  4.82892  4.05494  4.10279  1.11687  1.96868  3.44131  5.75433  4.52344     46 - -
          2.68618  4.42225  2.77519  2.73123  3.46354  2.40513  3.72494  3.29354  2.67741  2.69355  4.24690  2.90347  2.73739  3.18146  2.89801  2.37887  2.77519  2.98518  4.58477  3.61503
          0.00380  5.97020  6.69254  0.61958  0.77255  0.48576  0.95510
     41   2.50461  4.15846  3.41874  3.30450  3.80136  2.92077  3.48973  4.17838  2.99605  1.71764  4.62828  3.12571  1.85850  3.64066  3.38368  2.64137  2.42557  3.18848  6.06791  4.74819     47 - -
          2.68618  4.42225  2.77519  2.73123  3.46354  2.40513  3.72494  3.29354  2.67741  2.69355  4.24690  2.90347  2.73739  3.18146  2.89801  2.37887  2.77519  2.98518  4.58477  3.61503
          0.00380  5.97020  6.69254  0.61958  0.77255  0.48576  0.95510
     42   2.87726  5.88036  1.76830  2.20437  5.21483  3.23883  4.36109  2.98530  3.10000  2.74964  4.92381  2.73004  3.81763  3.11300  2.92967  2.09280  3.23119  3.11761  6.31943  3.17546     48 - -
          2.68618  4.42225  2.77519  2.73123  3.46354  2.40513  3.72494  3.29354  2.67741  2.69355  4.24690  2.90347  2.73739  3.18146  2.89801  2.37887  2.77519  2.98518  4.58477  3.61503
          0.00380  5.97020  6.69254  0.61958  0.77255  0.48576  0.95510
     43   2.70276  5.89881  2.17034  2.07995  3.67586  3.78459  4.35604  3.60710  2.50333  3.61212  3.92513  2.48410  2.44154  2.87615  2.64525  2.80355  3.62519  3.38138  6.33298  2.92196     49 - -
          2.68618  4.42225  2.77519  2.73123  3.46354  2.40513  3.72494  3.29354  2.67741  2.69355  4.24690  2.90347  2.73739  3.18146  2.89801  2.37887  2.77519  2.98518  4.58477  3.61503
          0.00380  5.97020  6.69254  0.61958  0.77255  0.48576  0.95510
     44   3.39366  5.90663  2.20461  1.45627  4.34208  2.73183  4.35403  4.73936  2.42639  3.13244  4.94704  2.55025  4.56056  2.75589  2.91810  2.73894  2.96013  4.29780  6.33873  3.13286     50 - -
          2.68618  4.42225  2.77519  2.73123  3.46354  2.40513  3.72494  3.29354  2.67741  2.69355  4.24690  2.90347  2.73739  3.18146  2.89801  2.37887  2.77519  2.98518  4.58477  3.61503
          0.00380  5.97020  6.69254  0.61958  0.77255  0.48576  0.95510
     45   3.50252  4.88678  5.40521  3.87609  1.77263  4.66513  4.02246  1.83900  3.89109  1.44581  3.16221  3.93705  5.02943  4.73499  3.69975  3.45352  3.13513  2.03486  5.50761  4.33022     51 - -
          2.68618  4.42225  2.77519  2.73123  3.46354  2.40513  3.72494  3.29354  2.67741  2.69355  4.24690  2.90347  2.73739  3.18146  2.89801  2.37887  2.77519  2.98518  4.58477  3.61503
          0.00380  5.97020  6.69254  0.61958  0.77255  0.48576  0.95510
     46   1.94337  4.90002  5.31028  3.31419  2.54078  3.82558  4.97711  1.49820  3.72172  1.91274  3.60169  3.40031  3.93325  4.68254  4.58500  3.95627  3.10634  2.19093  5.51929  3.66033     52 - -
          2.68618  4.42225  2.77519  2.73123  3.46354  2.40513  3.72494  3.29354  2.67741  2.69355  4.24690  2.90347  2.73739  3.18146  2.89801  2.37887  2.77519  2.98518  4.58477  3.61503
          0.00380  5.97020  6.69254  0.61958  0.77255  0.48576  0.95510
     47   2.56169  5.90380  2.52329  2.18325  5.24862  2.96159  3.78205  3.10334  2.37205  2.84642  4.13441  2.56224  3.06506  2.69522  2.66614  2.84801  3.30254  3.40345  6.33664  3.11004     53 - -
          2.68618  4.42225  2.77519  2.73123  3.46354  2.40513  3.72494  3.29354  2.67741  2.69355  4.24690  2.90347  2.73739  3.18146  2.89801  2.37887  2.77519  2.98518  4.58477  3.61503
          0.00380  5.97020  6.69254  0.61958  0.77255  0.48576  0.95510
     48   2.52326  5.89667  2.92979  2.37441  3.04446  3.36587  3.44081  3.44911  2.24209  3.55455  4.93823  2.72079  3.89009  2.92990  2.57721  2.21522  3.05990  3.50531  4.23984  2.71069     54 - -
          2.68618  4.42225  2.77519  2.73123  3.46354  2.40513  3.72494  3.29354  2.67741  2.69355  4.24690  2.90347  2.73739  3.18146  2.89801  2.37887  2.77519  2.98518  4.58477  3.61503
          0.02486  5.97020  3.81668  0.61958  0.77255  0.48576  0.95510
     49   3.13584  4.87524  5.47747  4.86145  1.94234  4.67412  5.00802  1.78199  4.64411  1.06758  3.30986  4.84016  5.03627  3.81222  4.64799  3.38805  3.73486  2.40796  4.39772  4.32163     55 - -
          2.68618  4.42225  2.77519  2.73123  3.46354  2.40513  3.72494  3.29354  2.67741  2.69355  4.24690  2.90347  2.73739  3.18146  2.89801  2.37887  2.77519  2.98518  4.58477  3.61503
          0.00388  5.94922  6.67156  0.61958  0.77255  0.40541  1.09873
     50   2.66142  4.98175  3.82380  3.73527  3.02638  3.35146  4.87548  2.01745  2.77269  2.23292  3.54296  4.53241  4.94802  4.41974  3.64213  2.89361  2.48302  2.24213  5.59097  1.89795     56 - -
          2.68618  4.42225  2.77519  2.73123  3.46354  2.40513  3.72494  3.29354  2.67741  2.69355  4.24690  2.90347  2.73739  3.18146  2.89801  2.37887  2.77519  2.98518  4.58477  3.61503
          0.00380  5.97020  6.69254  0.61958  0.77255  0.48576  0.95510
     51   2.36083  5.90253  2.43059  1.83274  4.23072  4.16790  4.35504  4.73218  2.65750  3.20440  3.91160  1.93624  3.73493  3.14055  2.57871  2.81394  2.64679  3.41543  6.33571  3.91986     57 - -
          2.68618  4.42225  2.77519  2.73123  3.46354  2.40513  3.72494  3.29354  2.67741  2.69355  4.24690  2.90347  2.73739  3.18146  2.89801  2.37887  2.77519  2.98518  4.58477  3.61503
          0.12367  5.97020  2.17351  0.61958  0.77255  0.48576  0.95510
     52   2.29636  4.27633  3.29203  3.11785  4.89388  1.60586  3.64271  3.84019  3.11462  3.89831  4.68927  2.53824  4.53180  3.46874  2.83313  2.23641  2.29006  3.61737  3.19552  3.98163     58 - -
          2.68618  4.42225  2.77519  2.73123  3.46354  2.40513  3.72494  3.29354  2.67741  2.69355  4.24690  2.90347  2.73739  3.18146  2.89801  2.37887  2.77519  2.98518  4.58477  3.61503
          0.00428  5.85081  6.57315  0.61958  0.77255  1.09404  0.40776
     53   3.12502  2.87795  5.38855  3.98201  2.59269  4.58993  4.92380  1.89867  4.55667  0.99569  3.91282  4.75395  3.42163  4.68694  4.56312  3.52626  3.65218  2.48704  5.41608  3.48135     59 - -
          2.68618  4.42225  2.77519  2.73123  3.46354  2.40513  3.72494  3.29354  2.67741  2.69355  4.24690  2.90347  2.73739  3.18146  2.89801  2.37887  2.77519  2.98518  4.58477  3.61503
          0.00428  5.85081  6.57315  0.61958  0.77255  0.23500  1.56338
     54   2.90849  4.19578  3.47106  3.00189  2.36803  3.68527  4.62528  3.16673  2.42849  1.61708  3.38901  3.28857  3.77929  3.90101  2.97098  2.42344  2.83754  3.04269  4.43075  3.90698     60 - -
          2.68618  4.42225  2.77519  2.73123  3.46354  2.40513  3.72494  3.29354  2.67741  2.69355  4.24690  2.90347  2.73739  3.18146  2.89801  2.37887  2.77519  2.98518  4.58477  3.61503
          0.02126  5.97020  3.99110  0.61958  0.77255  0.48576  0.95510
     55   2.57276  5.88828  2.65938  2.17807  3.63395  4.15727  3.73372  3.46564  1.85398  2.91965  3.61561  2.61770  4.55069  2.74913  2.26388  2.50518  3.61385  3.79888  6.32225  3.97884     61 - -
          2.68618  4.42225  2.77519  2.73123  3.46354  2.40513  3.72494  3.29354  2.67741  2.69355  4.24690  2.90347  2.73739  3.18146  2.89801  2.37887  2.77519  2.98518  4.58477  3.61503
          0.00387  5.95281  6.67515  0.61958  0.77255  0.41708  1.07578
     56   3.23035  5.87298  2.43197  2.44770  5.20428  3.65068  4.36313  3.37438  2.78656  1.87736  3.31990  1.88778  4.56774  3.03113  2.72872  2.40710  3.00179  4.25620  4.77962  4.11320     62 - -
          2.68618  4.42225  2.77519  2.73123  3.46354  2.40513  3.72494  3.29354  2.67741  2.69355  4.24690  2.90347  2.73739  3.18146  2.89801  2.37887  2.77519  2.98518  4.58477  3.61503
          0.00380  5.97020  6.69254  0.61958  0.77255  0.48576  0.95510
     57   3.09281  5.90475  2.86628  2.44451  5.25000  2.60190  3.58156  3.46195  1.92068  4.21011  4.94537  3.63483  1.92218  2.62736  2.32543  3.06662  2.86100  3.79104  4.18684  4.07885     63 - -
          2.68618  4.42225  2.77519  2.73123  3.46354  2.40513  3.72494  3.29354  2.67741  2.69355  4.24690  2.90347  2.73739  3.18146  2.89801  2.37887  2.77519  2.98518  4.58477  3.61503
          0.00380  5.97020  6.69254  0.61958  0.77255  0.48576  0.95510
     58   2.64881  5.89737  3.33386  1.39405  4.21716  2.80534  3.86916  4.10636  2.08687  3.34167  4.93885  2.70813  3.12034  3.45377  3.58462  2.60634  3.11047  3.86442  6.33193  2.95089     64 - -
          2.68604  4.42245  2.77539  2.73143  3.46373  2.40532  3.72514  3.29374  2.67733  2.69374  4.24609  2.90336  2.73679  3.18166  2.89820  2.37906  2.77479  2.98538  4.58290  3.61467
          0.20486  1.69281  6.69254  0.06060  2.83354  0.48576  0.95510
     59   3.50398  4.20950  5.46846  3.98720  1.61724  2.88499  5.00693  1.82413  4.63768  2.08233  3.99767  3.99641  5.03705  4.76872  3.93534  3.51120  3.73616  1.62864  3.51538  3.69981     66 - -
          2.68618  4.42225  2.77519  2.73123  3.46354  2.40513  3.72494  3.29354  2.67741  2.69355  4.24690  2.90347  2.73739  3.18146  2.89801  2.37887  2.77519  2.98518  4.58477  3.61503
          0.00380  5.97020  6.69254  0.61958  0.77255  0.48576  0.95510
     60   3.39374  5.90389  2.60434  2.28419  3.40884  3.57301  3.04462  3.71161  1.87138  3.65218  4.11846  3.11106  3.50841  2.77614  2.14324  2.89403  2.94197  3.75578  6.33670  2.64163     67 - -
          2.68618  4.42225  2.77519  2.73123  3.46354  2.40513  3.72494  3.29354  2.67741  2.69355  4.24690  2.90347  2.73739  3.18146  2.89801  2.37887  2.77519  2.98518  4.58477  3.61503
          0.00380  5.97020  6.69254  0.61958  0.77255  0.48576  0.95510
     61   3.18968  4.87804  5.47495  4.85910  2.01630  4.67428  3.95487  1.44782  4.64233  1.51740  3.51438  3.27685  5.03791  4.77217  4.64797  3.01576  3.73643  2.31891  4.20590  3.33997     68 - -
          2.68618  4.42225  2.77519  2.73123  3.46354  2.40513  3.72494  3.29354  2.67741  2.69355  4.24690  2.90347  2.73739  3.18146  2.89801  2.37887  2.77519  2.98518  4.58477  3.61503
          0.15869  5.97020  1.93667  0.61958  0.77255  0.48576  0.95510
     62   3.29772  4.58215  2.91153  2.46387  3.54990  1.47443  3.55918  4.58022  2.81048  3.74338  4.81805  2.53893  3.78375  3.36670  3.11770  2.29919  2.81380  4.15648  3.33441  3.41266     69 - -
          2.68618  4.42225  2.77519  2.73123  3.46354  2.40513  3.72494  3.29354  2.67741  2.69355  4.24690  2.90347  2.73739  3.18146  2.89801  2.37887  2.77519  2.98518  4.58477  3.61503
          0.00444  5.81594  6.53829  0.61958  0.77255  1.03096  0.44109
     63   2.65752  5.81968  2.56726  2.37251  5.16538  1.97506  4.26809  3.73961  1.97096  3.59949  4.86018  1.85762  3.24674  3.04385  3.23149  3.05713  3.31740  3.68561  6.25199  4.84065     70 - -
          2.68660  4.42267  2.77534  2.73071  3.46396  2.40478  3.72537  3.29396  2.67637  2.69337  4.24732  2.90369  2.73748  3.18142  2.89805  2.37908  2.77531  2.98560  4.58519  3.61461
          0.23286  1.57835  6.55705  0.77011  0.62169  0.44839  1.01793
     64   2.46035  5.37021  3.60132  2.91900  3.59425  2.88563  4.51868  2.42284  3.11843  2.36484  3.32427  2.78923  3.88266  3.47788  3.10379  2.46377  2.29486  2.46564  5.91546  3.21275     74 - -
          2.68618  4.42225  2.77519  2.73123  3.46354  2.40513  3.72494  3.29354  2.67741  2.69355  4.24690  2.90347  2.73739  3.18146  2.89801  2.37887  2.77519  2.98518  4.58477  3.61503
          0.00397  5.92662  6.64897  0.61958  0.77255  0.45659  1.00359
     65   3.08422  5.89504  3.11317  2.41521  5.23980  2.97778  3.14817  3.22216  2.17371  3.63743  4.10185  2.80502  2.52677  3.44255  2.42837  2.02028  2.41829  3.48463  6.32791  4.91715     75 - -
          2.68618  4.42225  2.77519  2.73123  3.46354  2.40513  3.72494  3.29354  2.67741  2.69355  4.24690  2.90347  2.73739  3.18146  2.89801  2.37887  2.77519  2.98518  4.58477  3.61503
          0.00385  5.95693  6.67927  0.61958  0.77255  0.43141  1.04865
     66   3.55388  4.92365  5.53093  3.81577  1.41475  4.72829  5.06227  2.10547  4.69853  1.48680  3.16174  4.89505  5.08674  4.82276  4.70100  4.04117  3.40288  1.91534  3.24249  4.37218     76 - -
          2.68618  4.42225  2.77519  2.73123  3.46354  2.40513  3.72494  3.29354  2.67741  2.69355  4.24690  2.90347  2.73739  3.18146  2.89801  2.37887  2.77519  2.98518  4.58477  3.61503
          0.06786  5.97020  2.76372  0.61958  0.77255  0.48576  0.95510
     67   3.35920  3.78396  3.65781  1.88508  4.39332  4.15254  2.98934  3.14634  2.32622  3.08523  3.53571  3.38213  3.93378  2.67345  2.49412  2.53843  2.40012  3.60659  6.21312  2.70319     77 - -
          2.68618  4.42225  2.77519  2.73123  3.46354  2.40513  3.72494  3.29354  2.67741  2.69355  4.24690  2.90347  2.73739  3.18146  2.89801  2.37887  2.77519  2.98518  4.58477  3.61503
          0.00405  5.90639  6.62873  0.61958  0.77255  0.64015  0.74911
     68   3.70323  4.01172  5.64398  5.04849  4.20692  4.92518  5.29018  1.52795  2.41838  1.85619  4.19031  3.86953  5.27481  5.01159  4.89179  4.24612  3.93951  1.03375  5.78941  4.60701     78 - -
          2.68618  4.42225  2.77519  2.73123  3.46354  2.40513  3.72494  3.29354  2.67741  2.69355  4.24690  2.90347  2.73739  3.18146  2.89801  2.37887  2.77519  2.98518  4.58477  3.61503
          0.00396  5.92827  6.65062  0.61958  0.77255  0.48359  0.95858
     69   2.60202  5.89644  3.00581  1.74494  5.24253  2.87936  3.49139  4.72921  1.76494  3.58578  3.94562  2.91914  4.55031  3.22071  2.24092  2.72569  2.98394  3.12491  6.32851  4.91695     79 - -
          2.68618  4.42225  2.77519  2.73123  3.46354  2.40513  3.72494  3.29354  2.67741  2.69355  4.24690  2.90347  2.73739  3.18146  2.89801  2.37887  2.77519  2.98518  4.58477  3.61503
          0.00386  5.95451  6.67686  0.61958  0.77255  0.59532  0.80159
     70   2.87319  5.89495  2.65068  1.60581  5.24036  2.69125  4.34417  3.06432  2.37509  3.39112  3.94507  2.27663  4.55062  2.97698  2.73156  2.28496  3.61464  3.74925  6.32743  4.91626     80 - -
          2.68618  4.42225  2.77519  2.73123  3.46354  2.40513  3.72494  3.29354  2.67741  2.69355  4.24690  2.90347  2.73739  3.18146  2.89801  2.37887  2.77519  2.98518  4.58477  3.61503
          0.01788  5.95451  4.19158  0.61958  0.77255  0.59532  0.80159
     71   3.06400  4.85909  5.43604  4.82143  3.49727  3.68948  4.98404  1.12425  4.60859  2.24022  3.59182  3.12409  5.01477  4.74178  3.76240  3.96183  3.08287  1.57254  3.38945  4.30464     81 - -
          2.68618  4.42225  2.77519  2.73123  3.46354  2.40513  3.72494  3.29354  2.67741  2.69355  4.24690  2.90347  2.73739  3.18146  2.89801  2.37887  2.77519  2.98518  4.58477  3.61503
          0.00392  5.94055  6.66290  0.61958  0.77255  0.68241  0.70400
     72   3.07359  5.88575  2.99346  1.96009  3.79562  4.14816  3.61332  3.57622  1.71062  3.03751  4.92634  2.61230  3.37255  2.51465  3.24988  2.31526  2.68840  3.59081  6.31828  4.90716     82 - -
          2.68618  4.42225  2.77519  2.73123  3.46354  2.40513  3.72494  3.29354  2.67741  2.69355  4.24690  2.90347  2.73739  3.18146  2.89801  2.37887  2.77519  2.98518  4.58477  3.61503
          0.00392  5.94055  6.66290  0.61958  0.77255  0.37992  1.15175
     73   3.12622  5.25141  3.30153  2.69183  2.96371  2.96282  4.63793  1.85947  2.43452  2.75449  3.12034  4.08128  3.08156  2.97405  3.99327  3.63087  3.46939  1.72093  5.82196  4.57205     83 - -
          2.68618  4.42225  2.77519  2.73123  3.46354  2.40513  3.72494  3.29354  2.67741  2.69355  4.24690  2.90347  2.73739  3.18146  2.89801  2.37887  2.77519  2.98518  4.58477  3.61503
          0.00380  5.97020  6.69254  0.61958  0.77255  0.48576  0.95510
     74   2.76263  4.20560  4.02271  2.38438  2.40942  3.37021  3.51110  2.86412  2.62280  1.93343  4.47798  3.45101  3.99055  3.77397  2.28292  2.76243  3.05612  2.93160  5.93604  3.47874     84 - -
          2.68618  4.42225  2.77519  2.73123  3.46354  2.40513  3.72494  3.29354  2.67741  2.69355  4.24690  2.90347  2.73739  3.18146  2.89801  2.37887  2.77519  2.98518  4.58477  3.61503
          0.00380  5.97020  6.69254  0.61958  0.77255  0.48576  0.95510
     75   2.16250  5.90534  2.67339  2.08422  5.25086  3.01633  3.73182  4.00014  2.28698  3.07652  4.94589  2.68814  2.33628  2.70953  3.39108  2.66177  3.62481  3.18337  6.33776  3.41431     85 - -
          2.68618  4.42225  2.77519  2.73123  3.46354  2.40513  3.72494  3.29354  2.67741  2.69355  4.24690  2.90347  2.73739  3.18146  2.89801  2.37887  2.77519  2.98518  4.58477  3.61503
          0.00380  5.97020  6.69254  0.61958  0.77255  0.48576  0.95510
     76   2.31066  5.89264  3.12188  1.93164  5.23250  4.17013  3.75559  2.61721  2.56588  3.13388  4.93467  2.93438  2.36273  2.97608  2.86313  2.75530  3.40478  2.27311  6.32846  4.92067     86 - -
          2.68618  4.42225  2.77519  2.73123  3.46354  2.40513  3.72494  3.29354  2.67741  2.69355  4.24690  2.90347  2.73739  3.18146  2.89801  2.37887  2.77519  2.98518  4.58477  3.61503
          0.00380  5.97020  6.69254  0.61958  0.77255  0.48576  0.95510
     77   3.13922  5.90346  2.78319  1.91590  3.72868  4.16779  4.35490  4.73374  1.76324  3.36193  4.94424  2.94593  1.80452  3.23198  2.85274  2.68292  3.62503  2.95338  6.33641  4.92572     87 - -
          2.68618  4.42225  2.77519  2.73123  3.46354  2.40513  3.72494  3.29354  2.67741  2.69355  4.24690  2.90347  2.73739  3.18146  2.89801  2.37887  2.77519  2.98518  4.58477  3.61503
          0.00380  5.97020  6.69254  0.61958  0.77255  0.48576  0.95510
     78   3.09835  4.26695  2.57209  1.86274  5.22124  4.17189  3.46880  2.82586  1.78120  3.11478  4.92775  3.34857  3.33400  3.18441  2.74937  2.89643  3.00811  2.55790  4.39173  4.91703     88 - -
          2.68629  4.42335  2.77630  2.73040  3.46464  2.40604  3.72514  3.28832  2.67794  2.69218  4.24559  2.90364  2.73689  3.18073  2.89847  2.37976  2.77602  2.98556  4.58587  3.61407
          0.98754  0.94520  1.43169  0.95680  0.48471  0.48576  0.95510
     79   3.29196  4.86759  2.68492  3.45671  2.16305  4.33902  4.61849  2.24052  2.36738  2.11781  3.06003  4.19878  3.72094  3.48806  3.58643  2.99034  3.16031  2.34246  3.36038  3.53400     93 - -
          2.68618  4.42225  2.77519  2.73123  3.46354  2.40513  3.72494  3.29354  2.67741  2.69355  4.24690  2.90347  2.73739  3.18146  2.89801  2.37887  2.77519  2.98518  4.58477  3.61503
          0.00499  5.69883  6.42117  0.61958  0.77255  1.33152  0.30663
     80   2.44228  5.74359  3.48853  2.09323  3.41953  3.04429  4.20052  4.57059  2.05369  4.04790  4.78501  2.50369  4.40654  2.84036  3.42864  2.03814  1.86732  4.13299  6.17778  4.76825     94 - -
          2.68618  4.42225  2.77519  2.73123  3.46354  2.40513  3.72494  3.29354  2.67741  2.69355  4.24690  2.90347  2.73739  3.18146  2.89801  2.37887  2.77519  2.98518  4.58477  3.61503
          0.00489  5.71904  6.44138  0.61958  0.77255  0.86465  0.54680
     81   3.28839  5.80235  1.98524  2.25917  5.14876  2.46274  3.60633  4.63572  2.30957  4.10819  4.84269  2.60316  2.88832  3.00932  2.41957  2.22246  2.73399  4.19371  6.23420  4.82235     95 - -
          2.68618  4.42225  2.77519  2.73123  3.46354  2.40513  3.72494  3.29354  2.67741  2.69355  4.24690  2.90347  2.73739  3.18146  2.89801  2.37887  2.77519  2.98518  4.58477  3.61503
          0.01842  5.80221  4.18474  0.61958  0.77255  0.43458  1.04281
     82   2.86697  3.71852  3.31199  1.70444  2.73467  3.30231  4.31773  4.66639  1.94518  3.65248  4.24287  2.93987  3.72882  3.41635  2.54211  2.25604  3.07226  3.89887  6.28427  3.46735     96 - -
          2.68666  4.42336  2.77535  2.73043  3.46465  2.40582  3.72525  3.29404  2.67852  2.69348  4.24800  2.90312  2.73650  3.18065  2.89800  2.37806  2.77481  2.98510  4.58588  3.61456
          0.28761  1.39182  6.62876  1.45127  0.26693  0.86400  0.54727
     83   2.53007  4.17939  5.19926  3.28798  2.23892  3.79056  4.91807  2.38687  3.88898  2.29397  3.44113  3.28124  4.96259  2.83805  3.89803  3.39512  3.27249  1.74053  3.42933  2.55412    102 - -
          2.68618  4.42225  2.77519  2.73123  3.46354  2.40513  3.72494  3.29354  2.67741  2.69355  4.24690  2.90347  2.73739  3.18146  2.89801  2.37887  2.77519  2.98518  4.58477  3.61503
          0.00405  5.90641  6.62876  0.61958  0.77255  0.86400  0.54727
     84   2.91184  5.83904  3.24311  2.67506  4.37986  3.57536  3.87130  2.54713  2.10363  3.36206  4.88251  2.58783  4.52502  3.06121  2.20558  2.65339  1.89394  3.21654  6.27816  3.69091    103 - -
          2.68618  4.42225  2.77519  2.73123  3.46354  2.40513  3.72494  3.29354  2.67741  2.69355  4.24690  2.90347  2.73739  3.18146  2.89801  2.37887  2.77519  2.98518  4.58477  3.61503
          0.00405  5.90641  6.62876  0.61958  0.77255  0.30597  1.33334
     85   4.91145  6.10177  6.94561  6.37643  1.04680  6.36319  6.70517  1.85904  6.25176  1.34996  3.49476  6.54845  6.38582  6.10225  6.17910  5.76712  5.12031  1.79994  6.67831  5.72158    104 - -
          2.68618  4.42225  2.77519  2.73123  3.46354  2.40513  3.72494  3.29354  2.67741  2.69355  4.24690  2.90347  2.73739  3.18146  2.89801  2.37887  2.77519  2.98518  4.58477  3.61503
          0.00380  5.97020  6.69254  0.61958  0.77255  0.48576  0.95510
     86   3.39387  5.90194  2.79979  2.12376  3.73395  4.16805  3.49962  2.62519  1.77497  4.20676  4.94288  3.03753  4.56149  2.78474  2.04385  2.65882  2.80782  3.17974  6.33527  3.63668    105 - -
          2.68618  4.42225  2.77519  2.73123  3.46354  2.40513  3.72494  3.29354  2.67741  2.69355  4.24690  2.90347  2.73739  3.18146  2.89801  2.37887  2.77519  2.98518  4.58477  3.61503
          0.00380  5.97020  6.69254  0.61958  0.77255  0.48576  0.95510
     87   3.12238  4.07818  5.46151  4.84660  1.57759  4.67267  5.00594  2.45659  4.63283  2.35183  2.85724  4.83309  4.13298  4.76519  4.64318  2.96019  1.29536  3.12651  5.50150  3.20374    106 - -
          2.68618  4.42225  2.77519  2.73123  3.46354  2.40513  3.72494  3.29354  2.67741  2.69355  4.24690  2.90347  2.73739  3.18146  2.89801  2.37887  2.77519  2.98518  4.58477  3.61503
          0.00380  5.97020  6.69254  0.61958  0.77255  0.48576  0.95510
     88   2.45697  5.13053  4.43607  3.04487  4.25894  2.44943  4.72980  2.29649  2.81445  1.27398  3.61713  3.40186  4.84509  3.23029  3.57664  3.71946  3.28876  2.83281  4.03535  3.65942    107 - -
          2.68618  4.42225  2.77519  2.73123  3.46354  2.40513  3.72494  3.29354  2.67741  2.69355  4.24690  2.90347  2.73739  3.18146  2.89801  2.37887  2.77519  2.98518  4.58477  3.61503
          0.00380  5.97020  6.69254  0.61958  0.77255  0.48576  0.95510
     89   3.30365  4.15537  5.64536  5.31890  6.23669  3.62334  6.17207  5.71867  5.26604  5.38075  6.13664  3.66730  3.11776  5.48074  5.48859  0.65928  1.24306  4.92819  7.55589  6.43676    108 - -
          2.68618  4.42225  2.77519  2.73123  3.46354  2.40513  3.72494  3.29354  2.67741  2.69355  4.24690  2.90347  2.73739  3.18146  2.89801  2.37887  2.77519  2.98518  4.58477  3.61503
          0.00380  5.97020  6.69254  0.61958  0.77255  0.48576  0.95510
     90   3.38573  5.86707  4.67873  3.62823  6.49408  2.89923  6.08689  6.00333  5.27397  5.63844  6.42078  4.87856  0.26930  5.37513  5.60337  4.04725  2.97454  5.17370  7.78971  6.59112    109 - -
          2.68618  4.42225  2.77519  2.73123  3.46354  2.40513  3.72494  3.29354  2.67741  2.69355  4.24690  2.90347  2.73739  3.18146  2.89801  2.37887  2.77519  2.98518  4.58477  3.61503
          0.00380  5.97020  6.69254  0.61958  0.77255  0.48576  0.95510
     91   2.79840  5.21176  5.89651  5.31095  4.36196  5.15600  5.54668  1.35514  5.12452  1.82386  2.93775  5.32118  5.48854  5.26819  5.15149  4.48757  1.47591  1.86398  6.00723  4.82944    110 - -
          2.68618  4.42225  2.77519  2.73123  3.46354  2.40513  3.72494  3.29354  2.67741  2.69355  4.24690  2.90347  2.73739  3.18146  2.89801  2.37887  2.77519  2.98518  4.58477  3.61503
          0.00380  5.97020  6.69254  0.61958  0.77255  0.48576  0.95510
     92   2.70323  3.48492  5.39602  3.37856  2.71087  3.74166  4.99375  2.41522  4.58563  1.73859  4.00653  4.80308  5.02828  4.73002  2.82098  2.61034  2.69709  1.62770  5.50867  3.02065    111 - -
          2.68618  4.42225  2.77519  2.73123  3.46354  2.40513  3.72494  3.29354  2.67741  2.69355  4.24690  2.90347  2.73739  3.18146  2.89801  2.37887  2.77519  2.98518  4.58477  3.61503
          0.00380  5.97020  6.69254  0.61958  0.77255  0.48576  0.95510
     93   3.03580  4.93965  5.55640  4.94404  1.85002  4.75815  5.09901  1.44849  4.72983  1.73793  2.89251  4.92506  5.11677  4.85912  4.73547  3.52110  3.42445  1.72056  5.58334  4.40838    112 - -
          2.68618  4.42225  2.77519  2.73123  3.46354  2.40513  3.72494  3.29354  2.67741  2.69355  4.24690  2.90347  2.73739  3.18146  2.89801  2.37887  2.77519  2.98518  4.58477  3.61503
          0.00380  5.97020  6.69254  0.61958  0.77255  0.48576  0.95510
     94   2.62241  5.85271  3.66834  2.43510  3.10552  4.17981  4.36922  3.93391  1.72614  4.14833  4.89935  3.65645  4.57271  2.69668  1.66328  2.66480  3.04737  3.64863  6.29901  2.52838    113 - -
          2.68618  4.42225  2.77519  2.73123  3.46354  2.40513  3.72494  3.29354  2.67741  2.69355  4.24690  2.90347  2.73739  3.18146  2.89801  2.37887  2.77519  2.98518  4.58477  3.61503
          0.58993  5.97020  0.81400  0.61958  0.77255  0.48576  0.95510
     95   3.05620  5.51058  2.59644  2.77161  4.83272  3.83895  2.98131  3.19927  2.35949  3.80604  3.36048  2.98946  2.95178  3.13273  2.54202  2.24243  1.85559  3.24686  5.95723  4.56056    114 - -
          2.68618  4.42225  2.77519  2.73123  3.46354  2.40513  3.72494  3.29354  2.67741  2.69355  4.24690  2.90347  2.73739  3.18146  2.89801  2.37887  2.77519  2.98518  4.58477  3.61503
          0.00682  5.38709  6.10943  0.61958  0.77255  1.36744  0.29405
     96   3.11449  5.54002  2.71188  2.38906  4.85106  3.26070  4.09307  3.80762  1.97725  3.17759  4.03252  3.38405  2.42593  3.20157  3.01409  2.46250  2.27453  2.65255  3.50765  4.60418    115 - -
          2.68627  4.42234  2.77528  2.73132  3.46324  2.40521  3.72503  3.29363  2.67749  2.69278  4.24698  2.90355  2.73748  3.18155  2.89809  2.37895  2.77528  2.98491  4.58486  3.61512
          0.14569  2.01303  6.21816  0.12129  2.16963  0.13841  2.04594
     97   3.14337  4.23846  2.88057  2.54037  5.23914  3.80308  3.02144  3.65245  2.06079  3.13919  4.93504  2.73033  3.40033  2.71965  1.84841  2.49424  3.61542  3.51412  6.32715  2.74272    117 - -
          2.68618  4.42225  2.77519  2.73123  3.46354  2.40513  3.72494  3.29354  2.67741  2.69355  4.24690  2.90347  2.73739  3.18146  2.89801  2.37887  2.77519  2.98518  4.58477  3.61503
          0.00386  5.95561  6.67796  0.61958  0.77255  0.42672  1.05742
     98   3.39413  5.90803  2.21843  2.34028  4.09373  2.86023  3.10226  4.74139  2.32935  4.21388  4.94835  2.38854  2.01606  2.40339  2.44641  2.80344  3.62530  4.29939  6.33988  4.92808    118 - -
          2.68618  4.42225  2.77519  2.73123  3.46354  2.40513  3.72494  3.29354  2.67741  2.69355  4.24690  2.90347  2.73739  3.18146  2.89801  2.37887  2.77519  2.98518  4.58477  3.61503
          0.00380  5.97020  6.69254  0.61958  0.77255  0.48576  0.95510
     99   3.39389  5.90204  2.79753  2.41307  5.24606  1.96224  4.35521  3.43316  1.78601  3.06570  4.94298  2.03172  4.56149  3.26365  2.68239  2.87662  3.24683  3.60168  6.33535  3.56165    119 - -
          2.68718  4.42325  2.77461  2.72974  3.46353  2.40409  3.72594  3.29369  2.67632  2.69430  4.24685  2.90312  2.73757  3.18246  2.89684  2.37971  2.77619  2.98618  4.58577  3.61394
          1.72429  0.93217  0.84863  0.84431  0.56186  0.48576  0.95510
    100   2.84223  5.55103  3.06573  2.56863  4.88419  3.14421  4.03566  3.62326  1.54853  3.85121  4.59484  2.80185  4.24055  3.13593  2.23051  2.47976  2.95172  2.69126  5.99089  3.14039    123 - -
          2.68618  4.42225  2.77519  2.73123  3.46354  2.40513  3.72494  3.29354  2.67741  2.69355  4.24690  2.90347  2.73739  3.18146  2.89801  2.37887  2.77519  2.98518  4.58477  3.61503
          0.00664  5.41374  6.13609  0.61958  0.77255  1.73214  0.19468
    101   3.08427  5.55399  2.97712  2.43614  3.38841  3.42631  4.05341  3.77580  1.83964  2.57920  3.30000  2.51420  3.32116  2.85755  2.21548  3.05460  2.82182  3.47310  5.99690  4.59635    124 - -
          2.68618  4.42225  2.77519  2.73123  3.46354  2.40513  3.72494  3.29354  2.67741  2.69355  4.24690  2.90347  2.73739  3.18146  2.89801  2.37887  2.77519  2.98518  4.58477  3.61503
          0.00645  5.44226  6.16460  0.61958  0.77255  0.93886  0.49606
    102   2.35059  5.70073  2.55549  2.42910  5.04475  3.46680  2.82377  3.90782  1.79917  4.00557  4.74167  2.13743  3.76358  3.25056  3.01359  3.15534  3.10492  3.01143  6.13404  2.84373    125 - -
          2.68618  4.42225  2.77519  2.73123  3.46354  2.40513  3.72494  3.29354  2.67741  2.69355  4.24690  2.90347  2.73739  3.18146  2.89801  2.37887  2.77519  2.98518  4.58477  3.61503
          0.00528  5.64183  6.36418  0.61958  0.77255  0.98660  0.46656
    103   3.24857  5.74753  2.76184  2.38570  4.21934  2.86824  2.57522  3.51354  2.43037  2.76782  4.78948  2.72601  3.42097  3.30966  2.19585  2.57907  2.52433  3.38720  6.18317  3.55971    126 - -
          2.68618  4.42225  2.77519  2.73123  3.46354  2.40513  3.72494  3.29354  2.67741  2.69355  4.24690  2.90347  2.73739  3.18146  2.89801  2.37887  2.77519  2.98518  4.58477  3.61503
          0.00480  5.73685  6.45920  0.61958  0.77255  0.94866  0.48982
    104   3.36586  4.88373  4.69031  3.49848  1.69902  4.44387  3.57415  3.03621  3.48925  2.78986  3.40769  4.36916  4.81535  3.61666  2.90926  3.25882  3.59778  3.14045  2.89485  1.36184    127 - -
          2.68618  4.42225  2.77519  2.73123  3.46354  2.40513  3.72494  3.29354  2.67741  2.69355  4.24690  2.90347  2.73739  3.18146  2.89801  2.37887  2.77519  2.98518  4.58477  3.61503
          0.00452  5.79803  6.52037  0.61958  0.77255  0.98723  0.46619
    105   3.09615  5.13017  2.11782  2.97624  2.93497  4.31481  4.56044  3.27534  2.93141  2.54826  3.55468  3.24943  2.47432  3.86227  3.92587  3.12668  3.23615  2.26038  4.13968  1.99870    128 - -
          2.68618  4.42225  2.77519  2.73123  3.46354  2.40513  3.72494  3.29354  2.67741  2.69355  4.24690  2.90347  2.73739  3.18146  2.89801  2.37887  2.77519  2.98518  4.58477  3.61503
          0.00438  5.82881  6.55116  0.61958  0.77255  0.29969  1.35111
    106   3.47636  4.95452  3.52854  4.34698  2.97025  3.86253  3.64737  2.30899  4.22813  1.43931  4.06931  4.55678  3.45747  3.04476  3.72388  3.05651  2.59203  2.11995  5.56562  2.36754    129 - -
          2.68618  4.42225  2.77519  2.73123  3.46354  2.40513  3.72494  3.29354  2.67741  2.69355  4.24690  2.90347  2.73739  3.18146  2.89801  2.37887  2.77519  2.98518  4.58477  3.61503
          0.00387  5.95282  6.67516  0.61958  0.77255  0.60637  0.78817
    107   3.40711  5.54024  3.20513  2.69975  2.36003  4.25441  3.67859  2.91913  3.28350  2.14708  4.61641  2.79440  2.48952  3.32830  3.02065  2.45790  2.75123  3.86168  4.35302  2.39684    130 - -
          2.68618  4.42225  2.77519  2.73123  3.46354  2.40513  3.72494  3.29354  2.67741  2.69355  4.24690  2.90347  2.73739  3.18146  2.89801  2.37887  2.77519  2.98518  4.58477  3.61503
          0.00387  5.95282  6.67516  0.61958  0.77255  0.60637  0.78817
    108   3.11228  5.38624  3.05466  2.58598  3.05024  4.31395  4.53712  3.17295  2.99298  2.78717  4.47469  3.92117  1.22779  3.32274  3.53635  3.53301  3.04173  2.24937  5.93178  3.54041    131 - -
          2.68618  4.42225  2.77519  2.73123  3.46354  2.40513  3.72494  3.29354  2.67741  2.69355  4.24690  2.90347  2.73739  3.18146  2.89801  2.37887  2.77519  2.98518  4.58477  3.61503
          0.00387  5.95282  6.67516  0.61958  0.77255  0.60637  0.78817
    109   3.38252  5.89145  2.00729  2.35840  3.43561  2.94408  3.05354  4.72126  2.63237  3.54522  4.33355  2.36400  2.67438  3.44027  2.78744  2.16917  3.33945  4.28170  4.78077  2.97702    132 - -
          2.68618  4.42225  2.77519  2.73123  3.46354  2.40513  3.72494  3.29354  2.67741  2.69355  4.24690  2.90347  2.73739  3.18146  2.89801  2.37887  2.77519  2.98518  4.58477  3.61503
          0.15661  5.95282  1.94937  0.61958  0.77255  0.60637  0.78817
    110   3.03751  5.76927  1.67460  1.89782  5.10178  4.06702  4.25564  4.57901  2.99548  2.79171  3.79476  2.82537  2.28136  3.35615  2.85270  2.61312  3.51999  2.76333  6.20954  4.80623    133 - -
          2.68618  4.42225  2.77519  2.73123  3.46354  2.40513  3.72494  3.29354  2.67741  2.69355  4.24690  2.90347  2.73739  3.18146  2.89801  2.37887  2.77519  2.98518  4.58477  3.61503
          0.00450  5.80071  6.52306  0.61958  0.77255  0.60841  0.78573
    111   3.33989  5.85149  3.58830  1.55972  5.19700  2.97967  3.74475  3.79300  2.32332  2.88763  4.18070  2.65112  2.75611  2.35892  2.43920  2.47093  3.57104  4.24236  6.28389  4.87272    134 - -
          2.68571  4.42236  2.77474  2.73113  3.46365  2.40524  3.72505  3.29365  2.67752  2.69366  4.24701  2.90358  2.73751  3.18157  2.89771  2.37898  2.77530  2.98529  4.58488  3.61514
          0.12234  2.17326  6.60851  0.09994  2.35272  0.39168  1.12677
    112   2.46419  3.72014  3.01530  1.92931  2.85658  4.16394  3.78330  4.66047  2.27972  1.72210  4.90117  2.72732  3.84218  3.45434  2.63080  2.95399  3.61526  4.23841  6.29861  4.07641    136 - -
          2.68618  4.42225  2.77519  2.73123  3.46354  2.40513  3.72494  3.29354  2.67741  2.69355  4.24690  2.90347  2.73739  3.18146  2.89801  2.37887  2.77519  2.98518  4.58477  3.61503
          0.00387  5.95207  6.67441  0.61958  0.77255  0.61120  0.78241
    113   3.23499  4.89027  5.49468  4.87960  0.94511  4.69310  5.02726  2.08404  4.66305  2.28268  3.38713  4.85892  5.05434  4.79089  4.66739  3.15594  3.75152  2.10736  5.51379  3.12656    137 - -
          2.68618  4.42225  2.77519  2.73123  3.46354  2.40513  3.72494  3.29354  2.67741  2.69355  4.24690  2.90347  2.73739  3.18146  2.89801  2.37887  2.77519  2.98518  4.58477  3.61503
          0.00387  5.95207  6.67441  0.61958  0.77255  0.41463  1.08054
    114   2.86752  5.37371  4.04041  2.21170  2.09299  4.33633  2.75014  3.01205  2.85138  2.38433  4.03476  2.63346  4.72139  3.78853  2.91608  2.61364  3.32661  2.67063  5.92360  2.88725    138 - -
          2.68618  4.42225  2.77519  2.73123  3.46354  2.40513  3.72494  3.29354  2.67741  2.69355  4.24690  2.90347  2.73739  3.18146  2.89801  2.37887  2.77519  2.98518  4.58477  3.61503
          0.00380  5.97020  6.69254  0.61958  0.77255  0.48576  0.95510
    115   2.79976  5.90694  2.85975  1.77346  5.25318  3.28902  3.33043  3.84818  2.32071  3.71504  4.94730  3.26894  3.29611  2.11550  2.61780  2.55255  3.01557  3.77397  6.33893  2.81488    139 - -
          2.68618  4.42225  2.77519  2.73123  3.46354  2.40513  3.72494  3.29354  2.67741  2.69355  4.24690  2.90347  2.73739  3.18146  2.89801  2.37887  2.77519  2.98518  4.58477  3.61503
          0.00380  5.97020  6.69254  0.61958  0.77255  0.48576  0.95510
    116   2.92142  5.76573  3.26993  2.66169  4.09041  3.62494  4.39520  3.00303  2.67359  2.33554  4.82171  3.07356  4.59296  3.20185  2.24381  1.59405  3.28087  2.72784  6.23380  3.10421    140 - -
          2.68618  4.42225  2.77519  2.73123  3.46354  2.40513  3.72494  3.29354  2.67741  2.69355  4.24690  2.90347  2.73739  3.18146  2.89801  2.37887  2.77519  2.98518  4.58477  3.61503
          0.00380  5.97020  6.69254  0.61958  0.77255  0.48576  0.95510
    117   2.69992  5.74510  6.47696  5.88388  2.90526  5.78010  6.11892  1.51070  5.71156  0.66472  3.54168  5.95536  5.97243  5.69654  5.67778  5.13284  4.69174  2.74877  6.33958  5.29030    141 - -
          2.68618  4.42225  2.77519  2.73123  3.46354  2.40513  3.72494  3.29354  2.67741  2.69355  4.24690  2.90347  2.73739  3.18146  2.89801  2.37887  2.77519  2.98518  4.58477  3.61503
          0.00380  5.97020  6.69254  0.61958  0.77255  0.48576  0.95510
    118   2.36425  5.87913  3.34328  2.61784  3.67627  3.76394  3.94599  4.69129  1.87439  2.35973  3.43467  2.76956  4.56639  2.81077  2.08403  2.81891  3.09515  2.93870  6.31853  3.89187    142 - -
          2.68618  4.42225  2.77519  2.73123  3.46354  2.40513  3.72494  3.29354  2.67741  2.69355  4.24690  2.90347  2.73739  3.18146  2.89801  2.37887  2.77519  2.98518  4.58477  3.61503
          0.00380  5.97020  6.69254  0.61958  0.77255  0.48576  0.95510
    119   2.70627  5.90647  2.70897  1.84990  5.25249  4.16704  3.45025  3.37241  2.27177  4.21216  4.94689  2.38037  4.56053  2.50603  1.92282  2.57082  3.62475  3.77766  4.42434  3.64719    143 - -
          2.68618  4.42225  2.77519  2.73123  3.46354  2.40513  3.72494  3.29354  2.67741  2.69355  4.24690  2.90347  2.73739  3.18146  2.89801  2.37887  2.77519  2.98518  4.58477  3.61503
          0.15003  5.97020  1.98947  0.61958  0.77255  0.48576  0.95510
    120   3.30329  5.77613  2.87821  3.01116  4.14537  4.08303  2.72987  4.58070  2.58988  2.86772  4.82091  1.35104  4.47612  2.63593  2.53084  2.83242  2.93006  2.94180  4.43435  4.81692    144 - -
          2.68618  4.42225  2.77519  2.73123  3.46354  2.40513  3.72494  3.29354  2.67741  2.69355  4.24690  2.90347  2.73739  3.18146  2.89801  2.37887  2.77519  2.98518  4.58477  3.61503
          0.00440  5.82456  6.54691  0.61958  0.77255  0.60415  0.79085
    121   2.13608  4.82795  5.41712  4.80186  3.38161  3.38597  3.85907  2.20135  4.58660  1.19868  2.68527  4.78493  4.98612  4.71752  4.59454  3.93387  3.68543  3.07461  2.17355  3.15123    145 - -
          2.68618  4.42225  2.77519  2.73123  3.46354  2.40513  3.72494  3.29354  2.67741  2.69355  4.24690  2.90347  2.73739  3.18146  2.89801  2.37887  2.77519  2.98518  4.58477  3.61503
          0.00409  5.89688  6.61923  0.61958  0.77255  0.74700  0.64205
    122   3.36067  4.09517  2.99474  2.30733  5.10832  4.14691  4.33749  1.96904  2.17250  3.14896  4.17277  2.01303  4.53960  2.84759  2.28419  3.33842  3.07227  2.99948  6.24592  4.22126    146 - -
          2.68618  4.42225  2.77519  2.73123  3.46354  2.40513  3.72494  3.29354  2.67741  2.69355  4.24690  2.90347  2.73739  3.18146  2.89801  2.37887  2.77519  2.98518  4.58477  3.61503
          0.00403  5.91235  6.63469  0.61958  0.77255  0.83514  0.56883
    123   2.22338  4.33032  2.47590  2.67982  5.20170  3.69830  3.04089  4.68541  1.49108  2.46965  4.90135  2.82971  3.80169  3.41656  2.43451  3.32061  3.58800  3.33006  6.29446  4.00598    147 - -
          2.68618  4.42225  2.77519  2.73123  3.46354  2.40513  3.72494  3.29354  2.67741  2.69355  4.24690  2.90347  2.73739  3.18146  2.89801  2.37887  2.77519  2.98518  4.58477  3.61503
          0.00403  5.91235  6.63469  0.61958  0.77255  0.31651  1.30448
    124   2.69318  5.54012  3.87456  3.31563  2.53044  4.27093  3.83467  3.31496  1.32963  2.65885  4.61734  3.45317  4.65940  3.33755  2.41852  2.95463  2.92550  3.85969  6.05834  2.51985    148 - -
          2.68618  4.42225  2.77519  2.73123  3.46354  2.40513  3.72494  3.29354  2.67741  2.69355  4.24690  2.90347  2.73739  3.18146  2.89801  2.37887  2.77519  2.98518  4.58477  3.61503
          0.00380  5.97020  6.69254  0.61958  0.77255  0.48576  0.95510
    125   2.96761  4.90289  5.29100  4.68687  2.42208  2.50874  3.96992  2.49775  4.50832  2.34905  2.83287  4.75296  5.01456  3.92575  3.67888  2.22802  3.30700  2.89665  5.52181  1.48499    149 - -
          2.68629  4.42236  2.77507  2.73135  3.46365  2.40503  3.72506  3.29365  2.67727  2.69366  4.24572  2.90274  2.73751  3.18158  2.89812  2.37898  2.77531  2.98530  4.58488  3.61514
          0.11686  2.21594  6.69254  0.09646  2.38651  0.48576  0.95510
    126   3.17035  5.90284  2.67039  2.32709  5.24723  2.33177  3.99657  3.05454  2.06896  2.18246  4.94368  2.41028  3.47294  3.04642  2.71688  2.75342  3.62496  3.45578  6.33593  4.12047    151 - -
          2.68618  4.42225  2.77519  2.73123  3.46354  2.40513  3.72494  3.29354  2.67741  2.69355  4.24690  2.90347  2.73739  3.18146  2.89801  2.37887  2.77519  2.98518  4.58477  3.61503
          0.00380  5.97020  6.69254  0.61958  0.77255  0.48576  0.95510
    127   2.26472  5.53961  3.40840  2.16298  3.16588  4.27029  3.86212  2.95842  2.14702  1.88388  3.40972  3.82373  4.65880  3.64955  3.30864  2.08776  3.11429  3.22278  6.05795  4.74129    152 - -
          2.68618  4.42225  2.77519  2.73123  3.46354  2.40513  3.72494  3.29354  2.67741  2.69355  4.24690  2.90347  2.73739  3.18146  2.89801  2.37887  2.77519  2.98518  4.58477  3.61503
          0.00380  5.97020  6.69254  0.61958  0.77255  0.48576  0.95510
    128   2.45345  4.92758  5.14120  4.54522  2.00851  4.62559  4.94078  2.14522  2.82594  2.08729  4.04428  3.44715  2.89244  4.58361  2.74624  3.92166  3.31218  2.43139  5.54354  2.19302    153 - -
          2.68618  4.42225  2.77519  2.73123  3.46354  2.40513  3.72494  3.29354  2.67741  2.69355  4.24690  2.90347  2.73739  3.18146  2.89801  2.37887  2.77519  2.98518  4.58477  3.61503
          0.26091  5.97020  1.48238  0.61958  0.77255  0.48576  0.95510
    129   3.32183  4.72594  5.10851  4.50464  2.73187  3.19626  3.55400  2.47654  2.78459  2.35655  2.82084  4.57291  4.83622  4.49115  3.23910  3.77394  2.99468  1.98781  5.34476  1.51512    154 - -
          2.68618  4.42225  2.77519  2.73123  3.46354  2.40513  3.72494  3.29354  2.67741  2.69355  4.24690  2.90347  2.73739  3.18146  2.89801  2.37887  2.77519  2.98518  4.58477  3.61503
          0.00491  5.71420  6.43654  0.61958  0.77255  1.15207  0.37977
    130   2.91992  5.76907  2.89431  2.36266  3.89101  1.33499  3.75551  3.87352  2.41158  4.07432  4.80976  2.22636  3.32305  3.10060  3.23458  2.71768  3.48967  4.15968  6.20178  4.79082    155 - -
          2.68631  4.42238  2.77503  2.73074  3.46367  2.40526  3.72507  3.29367  2.67729  2.69368  4.24703  2.90360  2.73695  3.18115  2.89814  2.37900  2.77532  2.98531  4.58490  3.61516
          0.46340  1.88119  1.52120  0.08705  2.48445  0.59967  0.79627
    131   2.91424  4.29191  2.74380  1.95520  5.05018  2.33308  4.16084  3.11517  2.32142  4.01122  4.74759  2.71285  4.36708  2.67180  2.66635  2.38861  3.12072  3.40653  6.14011  3.01465    157 - -
          2.68618  4.42225  2.77519  2.73123  3.46354  2.40513  3.72494  3.29354  2.67741  2.69355  4.24690  2.90347  2.73739  3.18146  2.89801  2.37887  2.77519  2.98518  4.58477  3.61503
          0.00522  5.65357  6.37592  0.61958  0.77255  0.96483  0.47973
    132   2.60918  5.75296  2.30769  1.76770  4.19388  3.02965  4.21854  4.06154  2.22318  1.93013  3.81122  3.24679  4.42427  2.97421  3.11064  2.74476  3.10147  4.14069  6.18888  4.78120    158 - -
          2.68618  4.42225  2.77519  2.73123  3.46354  2.40513  3.72494  3.29354  2.67741  2.69355  4.24690  2.90347  2.73739  3.18146  2.89801  2.37887  2.77519  2.98518  4.58477  3.61503
          0.00475  5.74773  6.47008  0.61958  0.77255  1.39560  0.28460
    133   2.77812  4.13027  4.09240  4.58099  3.12641  4.50191  4.82899  1.71988  4.39217  2.43317  3.85869  3.17625  1.47896  4.54621  4.44337  3.80780  3.57836  2.18754  5.36050  2.62333    159 - -
          2.68618  4.42225  2.77519  2.73123  3.46354  2.40513  3.72494  3.29354  2.67741  2.69355  4.24690  2.90347  2.73739  3.18146  2.89801  2.37887  2.77519  2.98518  4.58477  3.61503
          0.00475  5.74773  6.47008  0.61958  0.77255  0.72374  0.66346
    134   2.37841  5.82450  2.06282  1.85395  4.08839  2.41895  3.31520  4.65684  2.30500  3.76298  4.86496  3.10725  2.96077  3.17969  3.23281  2.69993  3.13534  3.44566  6.25673  4.11648    160 - -
          2.68618  4.42225  2.77519  2.73123  3.46354  2.40513  3.72494  3.29354  2.67741  2.69355  4.24690  2.90347  2.73739  3.18146  2.89801  2.37887  2.77519  2.98518  4.58477  3.61503
          0.00432  5.84208  6.56443  0.61958  0.77255  1.12477  0.39264
    135   3.32391  5.62285  2.62302  1.85697  3.27312  3.12435  4.33254  2.87467  2.34462  2.29510  3.74673  3.20702  2.64530  3.46250  3.58324  2.74010  2.84757  3.13338  6.10516  3.86114    161 - -
          2.68618  4.42225  2.77519  2.73123  3.46354  2.40513  3.72494  3.29354  2.67741  2.69355  4.24690  2.90347  2.73739  3.18146  2.89801  2.37887  2.77519  2.98518  4.58477  3.61503
          0.22455  5.84208  1.61836  0.61958  0.77255  1.12477  0.39264
    136   2.95411  5.68484  2.60716  2.02143  2.54316  3.55681  4.14434  4.51031  2.30805  3.32099  4.72636  2.81111  2.96889  3.24172  2.23651  2.54176  2.69098  3.10835  6.11949  4.71052    162 - -
          2.68618  4.42101  2.77523  2.73155  3.46317  2.40526  3.72527  3.29386  2.67773  2.69261  4.24722  2.90379  2.73772  3.18179  2.89642  2.37919  2.77552  2.98515  4.58509  3.61466
          0.27539  1.43143  6.34526  0.58613  0.81301  0.12885  2.11286
    137   2.27646  5.88401  2.72238  1.94914  3.16815  2.51744  3.37331  3.13869  2.42493  3.69782  4.92704  3.02360  3.34185  3.15678  3.58960  2.95551  2.64695  2.64731  6.32212  4.14418    165 - -
          2.68618  4.42225  2.77519  2.73123  3.46354  2.40513  3.72494  3.29354  2.67741  2.69355  4.24690  2.90347  2.73739  3.18146  2.89801  2.37887  2.77519  2.98518  4.58477  3.61503
          0.00380  5.97020  6.69254  0.61958  0.77255  0.48576  0.95510
    138   2.40663  5.69730  2.64615  2.12500  1.83526  4.21995  3.79227  4.39450  2.98664  1.90279  4.76017  3.72924  4.61096  2.79227  3.67008  2.72439  2.92402  3.25905  6.18153  3.99926    166 - -
          2.68618  4.42225  2.77519  2.73123  3.46354  2.40513  3.72494  3.29354  2.67741  2.69355  4.24690  2.90347  2.73739  3.18146  2.89801  2.37887  2.77519  2.98518  4.58477  3.61503
          0.00380  5.97020  6.69254  0.61958  0.77255  0.48576  0.95510
    139   3.39473  5.88717  2.56444  2.20550  3.20725  2.87984  3.95067  2.89707  2.29107  2.71491  4.92984  2.82204  3.77003  3.45801  2.48195  2.29306  2.47958  3.50478  6.32445  4.09281    167 - -
          2.68618  4.42225  2.77519  2.73123  3.46354  2.40513  3.72494  3.29354  2.67741  2.69355  4.24690  2.90347  2.73739  3.18146  2.89801  2.37887  2.77519  2.98518  4.58477  3.61503
          0.00380  5.97020  6.69254  0.61958  0.77255  0.48576  0.95510
    140   3.21003  3.43978  5.48114  4.86494  1.45745  4.67578  5.01000  1.60208  4.64701  1.99286  3.26314  4.84225  5.03930  4.77583  3.70219  2.79707  3.73724  2.21781  5.50009  3.32350    168 - -
          2.68618  4.42225  2.77519  2.73123  3.46354  2.40513  3.72494  3.29354  2.67741  2.69355  4.24690  2.90347  2.73739  3.18146  2.89801  2.37887  2.77519  2.98518  4.58477  3.61503
          0.00380  5.97020  6.69254  0.61958  0.77255  0.48576  0.95510
    141   2.88787  5.88687  2.32812  1.57343  5.22418  4.17143  4.35930  3.05831  2.14459  2.53722  4.92957  3.33853  3.25853  3.45816  2.42253  3.07283  3.06593  3.14531  6.32422  3.87031    169 - -
          2.68618  4.42225  2.77519  2.73123  3.46354  2.40513  3.72494  3.29354  2.67741  2.69355  4.24690  2.90347  2.73739  3.18146  2.89801  2.37887  2.77519  2.98518  4.58477  3.61503
          0.00380  5.97020  6.69254  0.61958  0.77255  0.48576  0.95510
    142   2.58609  5.79746  2.91650  2.58986  3.31502  4.19286  3.79607  2.80564  2.51574  2.87463  4.85009  3.19320  1.92317  3.49818  2.73911  2.40410  2.75952  2.90372  6.25775  3.88250    170 - -
          2.68630  4.42237  2.77504  2.73135  3.46303  2.40505  3.72425  3.29366  2.67734  2.69367  4.24701  2.90358  2.73751  3.18158  2.89812  2.37878  2.77531  2.98503  4.58489  3.61515
          0.11883  2.20002  6.69254  0.09514  2.39959  0.48576  0.95510
    143   2.39184  4.94075  2.99836  3.88206  3.32363  4.61340  4.92412  1.71267  3.63837  1.32329  3.67236  3.72858  4.98140  3.83515  4.48177  3.46469  2.98163  2.83495  2.99037  3.70645    172 - -
          2.68618  4.42225  2.77519  2.73123  3.46354  2.40513  3.72494  3.29354  2.67741  2.69355  4.24690  2.90347  2.73739  3.18146  2.89801  2.37887  2.77519  2.98518  4.58477  3.61503
          0.00380  5.97020  6.69254  0.61958  0.77255  0.48576  0.95510
    144   2.57737  5.90625  3.39842  1.96979  5.25217  2.90644  3.72626  3.66165  1.76539  4.21189  4.94668  2.41297  3.68632  2.96080  3.33502  2.38333  2.63821  3.64095  6.33842  2.95773    173 - -
          2.68665  4.42273  2.77416  2.73141  3.46401  2.40560  3.72542  3.29374  2.67769  2.69231  4.24427  2.90374  2.73744  3.18194  2.89848  2.37934  2.77502  2.98544  4.58524  3.61218
          0.61587  0.81987  3.94557  0.02668  3.63714  0.48576  0.95510
    145   3.11005  5.30870  3.52673  2.47572  1.78990  2.72372  4.58047  2.58335  2.80820  2.88543  3.72935  3.99276  3.45979  3.48555  3.05955  2.83148  3.20873  2.08316  4.06923  4.60239    175 - -
          2.68618  4.42225  2.77519  2.73123  3.46354  2.40513  3.72494  3.29354  2.67741  2.69355  4.24690  2.90347  2.73739  3.18146  2.89801  2.37887  2.77519  2.98518  4.58477  3.61503
          0.00387  5.95193  6.67428  0.61958  0.77255  0.61210  0.78135
    146   3.45019  5.94131  3.70911  2.65321  5.29458  3.32080  2.60065  4.77037  1.11385  4.24023  4.98348  2.28809  4.60761  3.48361  1.94456  3.41338  3.67726  3.40315  4.29207  4.96678    176 - -
          2.68618  4.42225  2.77519  2.73123  3.46354  2.40513  3.72494  3.29354  2.67741  2.69355  4.24690  2.90347  2.73739  3.18146  2.89801  2.37887  2.77519  2.98518  4.58477  3.61503
          0.00387  5.95193  6.67428  0.61958  0.77255  0.41417  1.08144
    147   3.02453  3.75654  3.65863  2.07997  4.26512  3.54642  4.36374  2.78664  2.00873  4.16980  4.91534  2.64200  2.73089  2.85758  2.74847  2.56549  2.63021  2.43925  6.31239  4.91047    177 - -
          2.68721  4.42328  2.77490  2.73169  3.46457  2.40500  3.72393  3.29170  2.67776  2.69379  4.24793  2.90241  2.73785  3.18062  2.89824  2.37990  2.77517  2.98352  4.58222  3.61458
          1.92737  0.87837  0.82323  0.82418  0.57731  0.48576  0.95510
    148   3.08674  3.87696  3.73306  3.17021  4.15260  3.37776  2.37028  3.52992  2.35751  2.44640  3.28915  3.63592  4.38407  2.74806  2.37259  3.22530  3.31814  2.40972  5.54059  2.20082    181 - -
          2.68618  4.42225  2.77519  2.73123  3.46354  2.40513  3.72494  3.29354  2.67741  2.69355  4.24690  2.90347  2.73739  3.18146  2.89801  2.37887  2.77519  2.98518  4.58477  3.61503
          0.00677  5.39435  6.11670  0.61958  0.77255  1.93432  0.15610
    149   3.06077  3.41359  2.73559  2.78068  4.82225  3.40477  4.03518  3.73515  2.26492  3.79783  4.55213  2.68487  4.23802  2.79773  1.42598  3.03642  2.80019  3.16178  5.95338  3.32100    182 - -
          2.68618  4.42225  2.77519  2.73123  3.46354  2.40513  3.72494  3.29354  2.67741  2.69355  4.24690  2.90347  2.73739  3.18146  2.89801  2.37887  2.77519  2.98518  4.58477  3.61503
          0.00677  5.39435  6.11670  0.61958  0.77255  1.65994  0.21091
    150   3.11786  4.89084  2.79042  3.35140  2.78425  4.07627  4.32194  2.42438  2.39117  1.70187  3.99112  3.77871  4.45719  3.62406  2.99094  2.32827  2.36373  2.86291  5.46559  4.22138    183 - -
          2.68618  4.42225  2.77519  2.73123  3.46354  2.40513  3.72494  3.29354  2.67741  2.69355  4.24690  2.90347  2.73739  3.18146  2.89801  2.37887  2.77519  2.98518  4.58477  3.61503
          0.00647  5.43974  6.16209  0.61958  0.77255  0.23008  1.58218
    151   3.09075  5.82891  3.39128  2.13297  5.15859  4.13523  3.28876  3.11683  1.43994  3.04151  4.87364  3.40053  4.52833  2.87133  2.64063  2.83808  3.22797  2.17207  4.43494  4.86945    184 - -
          2.68618  4.42225  2.77519  2.73123  3.46354  2.40513  3.72494  3.29354  2.67741  2.69355  4.24690  2.90347  2.73739  3.18146  2.89801  2.37887  2.77519  2.98518  4.58477  3.61503
          0.00405  5.90777  6.63012  0.61958  0.77255  0.85748  0.55205
    152   2.79122  5.70962  3.68365  2.86295  4.99249  4.16485  4.35983  4.43679  2.90939  3.23003  4.76723  3.28346  1.98868  3.10104  2.17843  2.29094  2.57906  1.82876  6.18143  3.46372    185 - -
          2.68618  4.42225  2.77519  2.73123  3.46354  2.40513  3.72494  3.29354  2.67741  2.69355  4.24690  2.90347  2.73739  3.18146  2.89801  2.37887  2.77519  2.98518  4.58477  3.61503
          0.00405  5.90777  6.63012  0.61958  0.77255  0.41856  1.07292
    153   2.45874  4.98674  4.81116  3.22769  2.74566  3.67542  4.84733  2.60060  2.65152  2.58054  2.94615  4.48494  4.92523  3.27090  4.34892  2.66422  2.64811  1.33376  5.59395  4.39602    186 - -
          2.68618  4.42225  2.77519  2.73123  3.46354  2.40513  3.72494  3.29354  2.67741  2.69355  4.24690  2.90347  2.73739  3.18146  2.89801  2.37887  2.77519  2.98518  4.58477  3.61503
          0.00386  5.95513  6.67748  0.61958  0.77255  0.42505  1.06056
    154   3.12145  5.70132  3.75408  2.69633  4.96711  3.64596  3.03240  2.54484  1.79964  2.77619  3.70045  3.72708  3.43618  3.24579  1.94222  3.15510  2.42506  3.69205  4.21190  3.21441    187 - -
          2.68618  4.42225  2.77519  2.73123  3.46354  2.40513  3.72494  3.29354  2.67741  2.69355  4.24690  2.90347  2.73739  3.18146  2.89801  2.37887  2.77519  2.98518  4.58477  3.61503
          0.00380  5.97020  6.69254  0.61958  0.77255  0.48576  0.95510
    155   2.60643  3.48497  5.46716  3.61701  2.45683  4.67331  2.68428  1.83320  4.63681  1.89091  3.99794  4.83555  5.03701  4.76811  4.64516  3.98457  2.37387  1.93267  5.50077  2.67134    188 - -
          2.68618  4.42225  2.77519  2.73123  3.46354  2.40513  3.72494  3.29354  2.67741  2.69355  4.24690  2.90347  2.73739  3.18146  2.89801  2.37887  2.77519  2.98518  4.58477  3.61503
          0.00380  5.97020  6.69254  0.61958  0.77255  0.48576  0.95510
    156   2.60572  5.86666  3.05903  2.78044  4.14878  3.15130  3.73738  2.96004  1.86081  2.83766  4.91167  2.62599  3.45591  3.46674  2.65509  2.35550  3.00961  2.85774  6.30933  2.99819    189 - -
          2.68618  4.42225  2.77519  2.73123  3.46354  2.40513  3.72494  3.29354  2.67741  2.69355  4.24690  2.90347  2.73739  3.18146  2.89801  2.37887  2.77519  2.98518  4.58477  3.61503
          0.00380  5.97020  6.69254  0.61958  0.77255  0.48576  0.95510
    157   2.86052  5.77557  2.53591  2.92041  5.06780  2.93672  4.39206  2.78957  2.34916  3.52588  3.92292  2.34483  3.83054  3.50880  2.86374  2.63754  3.13824  2.39794  4.22426  2.26573    190 - -
          2.68787  4.42447  2.77415  2.73082  3.46433  2.40226  3.72627  3.29529  2.67508  2.69544  4.24911  2.90256  2.73884  3.18212  2.89547  2.37927  2.77639  2.98597  4.58699  3.61439
          1.56308  0.61964  1.37685  1.32339  0.30956  0.48576  0.95510
    158   2.95133  5.72367  2.98178  2.68302  3.30502  3.14594  3.24990  3.46413  1.95185  4.02857  4.76457  2.77811  3.13099  2.75707  2.01318  2.70616  2.50155  3.10464  6.15690  4.74650    199 - -
          2.68618  4.42225  2.77519  2.73123  3.46354  2.40513  3.72494  3.29354  2.67741  2.69355  4.24690  2.90347  2.73739  3.18146  2.89801  2.37887  2.77519  2.98518  4.58477  3.61503
          0.07658  5.68100  2.65482  0.61958  0.77255  1.06363  0.42342
    159   3.23162  5.42557  3.63659  3.07837  4.66185  2.10206  3.48638  3.12064  1.80001  2.55665  4.49680  3.59710  2.69068  3.05943  2.47713  3.26782  2.89383  2.66262  5.92934  3.46375    200 - -
          2.68618  4.42225  2.77519  2.73123  3.46354  2.40513  3.72494  3.29354  2.67741  2.69355  4.24690  2.90347  2.73739  3.18146  2.89801  2.37887  2.77519  2.98518  4.58477  3.61503
          0.00509  5.67964  6.40199  0.61958  0.77255  0.14363  2.01149
    160   2.45492  4.97885  4.01352  3.66054  2.29786  3.59384  4.87878  1.82018  4.19916  2.72138  2.60638  3.10253  4.95030  3.37998  3.79585  3.17384  2.47455  1.90107  5.58844  3.74755    201 - -
          2.68618  4.42225  2.77519  2.73123  3.46354  2.40513  3.72494  3.29354  2.67741  2.69355  4.24690  2.90347  2.73739  3.18146  2.89801  2.37887  2.77519  2.98518  4.58477  3.61503
          0.00380  5.97020  6.69254  0.61958  0.77255  0.48576  0.95510
    161   3.12983  5.61988  3.39312  3.25224  3.02823  3.63821  3.77158  2.22606  1.90922  3.41420  4.69005  3.30252  2.35738  3.59560  2.29858  3.44580  2.69552  3.62198  6.12138  2.33523    202 - -
          2.68618  4.42225  2.77519  2.73123  3.46354  2.40513  3.72494  3.29354  2.67741  2.69355  4.24690  2.90347  2.73739  3.18146  2.89801  2.37887  2.77519  2.98518  4.58477  3.61503
          0.00380  5.97020  6.69254  0.61958  0.77255  0.48576  0.95510
    162   2.59927  4.30997  5.09812  4.50431  2.99515  1.39161  4.24602  1.85215  4.36098  2.12198  4.05181  3.07692  4.98591  3.76776  3.53620  3.11634  3.72608  2.46492  5.55049  4.36422    203 - -
          2.68618  4.42225  2.77519  2.73123  3.46354  2.40513  3.72494  3.29354  2.67741  2.69355  4.24690  2.90347  2.73739  3.18146  2.89801  2.37887  2.77519  2.98518  4.58477  3.61503
          0.00380  5.97020  6.69254  0.61958  0.77255  0.48576  0.95510
    163   2.88103  4.02175  3.61581  2.70564  1.85411  3.64478  4.57281  2.54204  2.44659  2.89451  3.52156  3.57093  3.39175  3.80706  2.38410  3.20045  2.45668  2.60356  5.90824  4.63523    204 - -
          2.68618  4.42225  2.77519  2.73123  3.46354  2.40513  3.72494  3.29354  2.67741  2.69355  4.24690  2.90347  2.73739  3.18146  2.89801  2.37887  2.77519  2.98518  4.58477  3.61503
          0.00380  5.97020  6.69254  0.61958  0.77255  0.48576  0.95510
    164   1.90763  2.84285  5.33166  4.72511  3.99116  2.06468  4.98136  2.56047  3.73108  2.47359  3.42667  4.05280  5.02002  4.69455  3.71389  3.18996  2.20970  1.84243  4.22676  3.57753    205 - -
          2.68618  4.42225  2.77519  2.73123  3.46354  2.40513  3.72494  3.29354  2.67741  2.69355  4.24690  2.90347  2.73739  3.18146  2.89801  2.37887  2.77519  2.98518  4.58477  3.61503
          0.01702  5.97020  4.24589  0.61958  0.77255  0.48576  0.95510
    165   3.17326  5.03773  4.64497  4.06879  2.93073  1.31678  4.79713  3.10363  3.98964  3.23869  4.14844  2.93485  4.05471  3.57398  4.25936  2.35805  3.07733  2.72323  2.34709  2.77610    206 - -
          2.68618  4.42225  2.77519  2.73123  3.46354  2.40513  3.72494  3.29354  2.67741  2.69355  4.24690  2.90347  2.73739  3.18146  2.89801  2.37887  2.77519  2.98518  4.58477  3.61503
          0.00385  5.95703  6.67937  0.61958  0.77255  0.57865  0.82247
    166   3.39134  5.79506  3.35465  1.96657  5.09801  4.18272  3.72062  3.50694  2.45901  2.56533  2.68114  3.66869  4.57508  2.98438  2.19245  2.49136  2.55377  3.37747  2.50664  4.86980    207 - -
          2.68618  4.42225  2.77519  2.73123  3.46354  2.40513  3.72494  3.29354  2.67741  2.69355  4.24690  2.90347  2.73739  3.18146  2.89801  2.37887  2.77519  2.98518  4.58477  3.61503
          0.00385  5.95703  6.67937  0.61958  0.77255  0.43177  1.04799
    167   1.97014  2.91417  5.46784  4.85262  2.95317  1.56155  5.00807  2.18214  3.89077  2.26960  2.64328  4.83656  5.03808  4.76914  4.64625  3.98570  3.15469  2.23614  5.50207  4.32608    208 - -
          2.68618  4.42225  2.77519  2.73123  3.46354  2.40513  3.72494  3.29354  2.67741  2.69355  4.24690  2.90347  2.73739  3.18146  2.89801  2.37887  2.77519  2.98518  4.58477  3.61503
          0.00380  5.97020  6.69254  0.61958  0.77255  0.48576  0.95510
    168   3.40041  5.79608  2.99374  2.49302  5.09610  3.60572  4.38566  3.26975  2.60534  2.29157  4.84886  3.29886  2.93229  3.12519  2.51044  2.75479  2.37745  1.83986  4.07622  4.09371    209 - -
          2.68618  4.42225  2.77519  2.73123  3.46354  2.40513  3.72494  3.29354  2.67741  2.69355  4.24690  2.90347  2.73739  3.18146  2.89801  2.37887  2.77519  2.98518  4.58477  3.61503
          0.00380  5.97020  6.69254  0.61958  0.77255  0.48576  0.95510
    169   3.50475  4.88737  5.41678  3.67646  1.08199  3.94477  4.99837  2.52213  4.60141  2.43803  4.00592  4.81367  5.03257  4.74225  4.62773  3.09939  3.36478  2.72544  5.50680  1.66390    210 - -
          2.68618  4.42225  2.77519  2.73123  3.46354  2.40513  3.72494  3.29354  2.67741  2.69355  4.24690  2.90347  2.73739  3.18146  2.89801  2.37887  2.77519  2.98518  4.58477  3.61503
          0.00380  5.97020  6.69254  0.61958  0.77255  0.48576  0.95510
    170   2.80338  5.90606  3.08413  2.21614  5.25184  4.16734  3.43230  3.46172  1.86597  3.70924  4.94654  3.38221  4.56082  3.19095  1.57384  2.44785  2.21463  4.29708  6.33829  4.92697    211 - -
          2.68618  4.42225  2.77519  2.73123  3.46354  2.40513  3.72494  3.29354  2.67741  2.69355  4.24690  2.90347  2.73739  3.18146  2.89801  2.37887  2.77519  2.98518  4.58477  3.61503
          0.00380  5.97020  6.69254  0.61958  0.77255  0.48576  0.95510
    171   2.17971  4.87947  5.46841  4.08953  3.54666  3.80156  5.00771  1.54440  4.63794  1.40436  3.16968  4.83654  5.03776  4.76913  3.74538  3.98541  3.73688  1.85217  5.50141  3.22059    212 - -
          2.68618  4.42225  2.77519  2.73123  3.46354  2.40513  3.72494  3.29354  2.67741  2.69355  4.24690  2.90347  2.73739  3.18146  2.89801  2.37887  2.77519  2.98518  4.58477  3.61503
          0.00380  5.97020  6.69254  0.61958  0.77255  0.48576  0.95510
    172   2.95419  5.90033  3.15448  2.03254  3.23425  3.62767  3.49148  3.24679  1.93587  3.62823  3.99669  3.10948  3.37945  2.92204  2.30399  2.24884  2.92617  4.29000  4.04817  3.71892    213 - -
          2.68618  4.42225  2.77519  2.73123  3.46354  2.40513  3.72494  3.29354  2.67741  2.69355  4.24690  2.90347  2.73739  3.18146  2.89801  2.37887  2.77519  2.98518  4.58477  3.61503
          0.00380  5.97020  6.69254  0.61958  0.77255  0.48576  0.95510
    173   2.02083  5.83014  2.52011  2.89628  5.14333  1.18306  4.37749  3.28982  3.12640  3.16035  4.87986  3.28595  3.77391  3.48534  3.28083  2.74121  2.89057  4.20365  6.28301  4.89228    214 - -
          2.68618  4.42225  2.77519  2.73123  3.46354  2.40513  3.72494  3.29354  2.67741  2.69355  4.24690  2.90347  2.73739  3.18146  2.89801  2.37887  2.77519  2.98518  4.58477  3.61503
          0.00380  5.97020  6.69254  0.61958  0.77255  0.48576  0.95510
    174   2.52798  5.90820  1.57847  1.96526  5.25447  4.16748  3.85819  4.74134  2.74982  3.80941  4.94858  2.15741  3.11714  3.45071  2.45887  2.47253  3.14195  4.29949  6.34014  4.92838    215 - -
          2.68618  4.42225  2.77519  2.73123  3.46354  2.40513  3.72494  3.29354  2.67741  2.69355  4.24690  2.90347  2.73739  3.18146  2.89801  2.37887  2.77519  2.98518  4.58477  3.61503
          0.00380  5.97020  6.69254  0.61958  0.77255  0.48576  0.95510
    175   2.78631  5.89325  2.64495  2.80116  5.23336  4.17001  4.35757  3.40556  1.92999  2.59230  4.93521  2.69451  1.82575  2.90947  2.56458  3.35896  2.82428  3.59594  6.32890  3.63428    216 - -
          2.68561  4.42222  2.77539  2.72968  3.46337  2.40656  3.72655  3.29313  2.67762  2.69202  4.24738  2.90301  2.73869  3.17959  2.89606  2.37976  2.77616  2.98641  4.58445  3.61448
          2.23052  0.82278  0.79116  1.20609  0.35577  0.48576  0.95510
    176   2.15355  4.50032  4.94983  2.52128  2.45704  4.26212  3.57809  1.65907  4.15330  2.08824  3.12725  4.38417  4.62700  4.30702  4.20391  3.56805  2.89498  2.28328  3.56320  3.94131    222 - -
          2.68618  4.42225  2.77519  2.73123  3.46354  2.40513  3.72494  3.29354  2.67741  2.69355  4.24690  2.90347  2.73739  3.18146  2.89801  2.37887  2.77519  2.98518  4.58477  3.61503
          0.00695  5.36858  6.09092  0.61958  0.77255  1.57257  0.23258
    177   2.81919  5.28370  3.06150  2.94167  4.51890  3.38717  2.99745  2.36399  2.64085  2.49681  4.35520  3.04027  4.31629  2.49913  2.22485  2.83683  3.32421  2.87795  3.44367  3.07250    223 - -
          2.68618  4.42225  2.77519  2.73123  3.46354  2.40513  3.72494  3.29354  2.67741  2.69355  4.24690  2.90347  2.73739  3.18146  2.89801  2.37887  2.77519  2.98518  4.58477  3.61503
          0.00648  5.43735  6.15970  0.61958  0.77255  0.09923  2.35952
    178   2.33025  5.89761  2.77621  1.71419  4.05431  3.54058  4.35637  3.95782  1.82162  4.20161  3.90985  3.63762  3.36015  3.45367  2.05191  2.84983  3.03835  3.66726  6.33210  3.56525    224 - -
          2.68618  4.42225  2.77519  2.73123  3.46354  2.40513  3.72494  3.29354  2.67741  2.69355  4.24690  2.90347  2.73739  3.18146  2.89801  2.37887  2.77519  2.98518  4.58477  3.61503
          0.00380  5.97020  6.69254  0.61958  0.77255  0.48576  0.95510
    179   3.18495  4.88445  2.90757  4.81199  2.76048  4.66784  3.97749  2.63471  4.60622  0.86945  3.56761  4.81626  5.03194  4.74543  4.62939  3.51052  3.10386  2.43072  5.50555  2.68932    225 - -
          2.68618  4.42225  2.77519  2.73123  3.46354  2.40513  3.72494  3.29354  2.67741  2.69355  4.24690  2.90347  2.73739  3.18146  2.89801  2.37887  2.77519  2.98518  4.58477  3.61503
          0.00380  5.97020  6.69254  0.61958  0.77255  0.48576  0.95510
    180   2.40804  4.88499  5.41956  4.80744  3.62051  3.85694  4.02555  2.21514  3.48353  0.85461  3.47103  4.81399  5.03128  3.86295  4.62747  3.97636  3.73512  2.42226  5.50603  3.05999    226 - -
          2.68618  4.42225  2.77519  2.73123  3.46354  2.40513  3.72494  3.29354  2.67741  2.69355  4.24690  2.90347  2.73739  3.18146  2.89801  2.37887  2.77519  2.98518  4.58477  3.61503
          0.00380  5.97020  6.69254  0.61958  0.77255  0.48576  0.95510
    181   2.67409  4.39048  2.63956  2.25448  4.22435  4.16708  3.66996  4.73880  1.69688  3.31189  4.94672  2.15380  4.56056  2.52712  2.21923  2.75231  3.23067  4.29739  4.43095  4.92698    227 - -
          2.68618  4.42225  2.77519  2.73123  3.46354  2.40513  3.72494  3.29354  2.67741  2.69355  4.24690  2.90347  2.73739  3.18146  2.89801  2.37887  2.77519  2.98518  4.58477  3.61503
          0.00380  5.97020  6.69254  0.61958  0.77255  0.48576  0.95510
    182   2.49677  4.88450  4.06711  3.48983  1.46205  4.66747  4.07200  2.26836  4.60495  1.55902  3.56772  3.88400  5.03160  4.74445  4.62865  3.97685  3.73512  2.49102  4.17028  2.72182    228 - -
          2.68618  4.42225  2.77519  2.73123  3.46354  2.40513  3.72494  3.29354  2.67741  2.69355  4.24690  2.90347  2.73739  3.18146  2.89801  2.37887  2.77519  2.98518  4.58477  3.61503
          0.00380  5.97020  6.69254  0.61958  0.77255  0.48576  0.95510
    183   1.44667  4.88813  5.42384  4.81203  3.24581  1.78008  5.00306  2.06292  4.60737  2.13029  3.47256  4.81834  5.03517  4.74749  4.63219  2.61257  3.43464  2.43437  5.51068  4.33363    229 - -
          2.68618  4.42225  2.77519  2.73123  3.46354  2.40513  3.72494  3.29354  2.67741  2.69355  4.24690  2.90347  2.73739  3.18146  2.89801  2.37887  2.77519  2.98518  4.58477  3.61503
          0.00380  5.97020  6.69254  0.61958  0.77255  0.48576  0.95510
    184   3.45946  5.16708  4.35846  1.90541  2.88539  4.44451  3.54279  3.27271  3.40595  2.41819  2.61526  2.92095  3.40022  4.04199  3.29279  3.24719  3.69121  3.12557  3.76938  1.61591    230 - -
          2.68618  4.42225  2.77519  2.73123  3.46354  2.40513  3.72494  3.29354  2.67741  2.69355  4.24690  2.90347  2.73739  3.18146  2.89801  2.37887  2.77519  2.98518  4.58477  3.61503
          0.00380  5.97020  6.69254  0.61958  0.77255  0.48576  0.95510
    185   2.93181  5.87243  2.07957  1.94448  3.00462  3.68599  4.36329  3.39282  2.45766  3.62417  4.91679  2.82252  4.56787  2.99617  3.27742  2.84796  3.62679  2.96576  6.31359  1.96761    231 - -
          2.68618  4.42225  2.77519  2.73123  3.46354  2.40513  3.72494  3.29354  2.67741  2.69355  4.24690  2.90347  2.73739  3.18146  2.89801  2.37887  2.77519  2.98518  4.58477  3.61503
          0.00380  5.97020  6.69254  0.61958  0.77255  0.48576  0.95510
    186   1.91256  2.86020  5.39830  4.78757  2.64120  4.09105  4.99417  2.17747  3.90512  2.21908  4.00624  3.13882  5.02856  4.73125  3.79141  2.03654  2.90198  2.17134  4.20940  3.45787    232 - -
          2.68618  4.42225  2.77519  2.73123  3.46354  2.40513  3.72494  3.29354  2.67741  2.69355  4.24690  2.90347  2.73739  3.18146  2.89801  2.37887  2.77519  2.98518  4.58477  3.61503
          0.00380  5.97020  6.69254  0.61958  0.77255  0.48576  0.95510
    187   3.31710  6.14009  4.20719  4.25486  6.50436  0.25701  3.27351  6.14259  4.97435  5.70867  6.53776  2.83619  5.37819  5.10004  5.39930  4.18202  4.59771  5.36419  7.77664  6.42555    233 - -
          2.68618  4.42225  2.77519  2.73123  3.46354  2.40513  3.72494  3.29354  2.67741  2.69355  4.24690  2.90347  2.73739  3.18146  2.89801  2.37887  2.77519  2.98518  4.58477  3.61503
          0.00380  5.97020  6.69254  0.61958  0.77255  0.48576  0.95510
    188   3.20507  3.97032  5.48665  4.87063  2.46941  3.82765  5.01542  1.54344  4.65266  1.46732  2.97445  4.84751  5.04392  4.78142  4.65616  3.44679  2.99330  1.71736  5.50500  4.32928    234 - -
          2.68618  4.42225  2.77519  2.73123  3.46354  2.40513  3.72494  3.29354  2.67741  2.69355  4.24690  2.90347  2.73739  3.18146  2.89801  2.37887  2.77519  2.98518  4.58477  3.61503
          0.00380  5.97020  6.69254  0.61958  0.77255  0.48576  0.95510
    189   6.23006  7.44178  6.96761  7.05397  7.72663  0.01455  7.72096  7.96036  7.30470  7.18155  8.37517  7.18574  6.76884  7.55151  7.13757  6.49488  6.75618  7.33197  8.16581  7.95281    235 - -
          2.68618  4.42225  2.77519  2.73123  3.46354  2.40513  3.72494  3.29354  2.67741  2.69355  4.24690  2.90347  2.73739  3.18146  2.89801  2.37887  2.77519  2.98518  4.58477  3.61503
          0.00380  5.97020  6.69254  0.61958  0.77255  0.48576  0.95510
    190   2.26650  4.43764  3.67250  1.67561  4.15420  4.18159  3.31191  3.08624  2.02395  3.11317  3.89016  2.66172  4.57441  3.14817  2.95734  2.31225  3.03926  3.48953  6.29196  4.89743    236 - -
          2.68618  4.42225  2.77519  2.73123  3.46354  2.40513  3.72494  3.29354  2.67741  2.69355  4.24690  2.90347  2.73739  3.18146  2.89801  2.37887  2.77519  2.98518  4.58477  3.61503
          0.00380  5.97020  6.69254  0.61958  0.77255  0.48576  0.95510
    191   3.40428  5.90989  3.33303  2.86876  5.25489  2.65167  4.36217  4.73881  1.18697  3.64678  3.57813  3.27333  4.57036  3.45918  1.95448  1.93128  3.63496  4.30062  6.34146  4.93337    237 - -
          2.68618  4.42225  2.77519  2.73123  3.46354  2.40513  3.72494  3.29354  2.67741  2.69355  4.24690  2.90347  2.73739  3.18146  2.89801  2.37887  2.77519  2.98518  4.58477  3.61503
          0.00380  5.97020  6.69254  0.61958  0.77255  0.48576  0.95510
    192   2.91682  4.14955  3.89126  3.32980  4.84317  4.28432  4.49655  4.25057  3.05784  3.45434  4.68808  1.68943  4.67829  3.65667  1.71552  3.49660  1.32773  3.39274  6.11995  4.79984    238 - -
          2.68618  4.42225  2.77519  2.73123  3.46354  2.40513  3.72494  3.29354  2.67741  2.69355  4.24690  2.90347  2.73739  3.18146  2.89801  2.37887  2.77519  2.98518  4.58477  3.61503
          0.00380  5.97020  6.69254  0.61958  0.77255  0.48576  0.95510
    193   2.48794  5.87362  3.65805  2.86556  5.20548  1.90306  4.36417  4.68187  2.88045  4.17357  4.91849  2.84891  3.40944  3.46511  3.24548  1.16940  2.79374  3.73291  6.31514  4.05658    239 - -
          2.68618  4.42225  2.77519  2.73123  3.46354  2.40513  3.72494  3.29354  2.67741  2.69355  4.24690  2.90347  2.73739  3.18146  2.89801  2.37887  2.77519  2.98518  4.58477  3.61503
          0.00380  5.97020  6.69254  0.61958  0.77255  0.48576  0.95510
    194   3.48694  4.97894  4.89560  3.82821  2.50513  4.58016  3.87648  1.99771  4.19909  1.74074  2.12039  3.76309  4.95045  1.88605  3.32964  2.71592  3.71895  3.23367  5.58848  3.75932    240 - -
          2.68618  4.42225  2.77519  2.73123  3.46354  2.40513  3.72494  3.29354  2.67741  2.69355  4.24690  2.90347  2.73739  3.18146  2.89801  2.37887  2.77519  2.98518  4.58477  3.61503
          0.00380  5.97020  6.69254  0.61958  0.77255  0.48576  0.95510
    195   6.23006  7.44178  6.96761  7.05397  7.72663  0.01455  7.72096  7.96036  7.30470  7.18155  8.37517  7.18574  6.76884  7.55151  7.13757  6.49488  6.75618  7.33197  8.16581  7.95281    241 - -
          2.68618  4.42225  2.77519  2.73123  3.46354  2.40513  3.72494  3.29354  2.67741  2.69355  4.24690  2.90347  2.73739  3.18146  2.89801  2.37887  2.77519  2.98518  4.58477  3.61503
          0.00380  5.97020  6.69254  0.61958  0.77255  0.48576  0.95510
    196   3.80082  5.88965  6.44613  5.92870  0.62544  5.77839  5.56409  3.82161  5.73042  1.68459  2.26501  5.82077  5.99989  5.65759  5.66118  5.12680  4.83764  3.94723  5.72309  2.72821    242 - -
          2.68618  4.42225  2.77519  2.73123  3.46354  2.40513  3.72494  3.29354  2.67741  2.69355  4.24690  2.90347  2.73739  3.18146  2.89801  2.37887  2.77519  2.98518  4.58477  3.61503
          0.00380  5.97020  6.69254  0.61958  0.77255  0.48576  0.95510
    197   6.23006  7.44178  6.96761  7.05397  7.72663  0.01455  7.72096  7.96036  7.30470  7.18155  8.37517  7.18574  6.76884  7.55151  7.13757  6.49488  6.75618  7.33197  8.16581  7.95281    243 - -
          2.68618  4.42225  2.77519  2.73123  3.46354  2.40513  3.72494  3.29354  2.67741  2.69355  4.24690  2.90347  2.73739  3.18146  2.89801  2.37887  2.77519  2.98518  4.58477  3.61503
          0.00380  5.97020  6.69254  0.61958  0.77255  0.48576  0.95510
    198   2.43647  2.56122  4.46356  2.61221  2.07798  3.68027  4.74005  3.60128  2.58732  2.85258  1.79817  4.26366  4.85247  2.91221  3.61139  3.03484  3.69776  2.86022  4.28499  3.99859    244 - -
          2.68618  4.42225  2.77519  2.73123  3.46354  2.40513  3.72494  3.29354  2.67741  2.69355  4.24690  2.90347  2.73739  3.18146  2.89801  2.37887  2.77519  2.98518  4.58477  3.61503
          0.00380  5.97020  6.69254  0.61958  0.77255  0.48576  0.95510
    199   2.58593  3.62295  5.48587  4.86964  3.08143  4.67863  5.01319  1.54798  4.65130  1.99798  3.99842  4.84587  5.04201  4.77974  4.65431  3.99064  2.99272  1.38902  3.53349  2.67754    245 - -
          2.68618  4.42225  2.77519  2.73123  3.46354  2.40513  3.72494  3.29354  2.67741  2.69355  4.24690  2.90347  2.73739  3.18146  2.89801  2.37887  2.77519  2.98518  4.58477  3.61503
          0.00380  5.97020  6.69254  0.61958  0.77255  0.48576  0.95510
    200   3.19971  5.90626  2.65095  1.50281  5.25189  4.16798  4.35493  3.97395  1.71417  4.21170  4.10567  2.41654  4.56151  3.45115  1.85517  3.05980  3.62571  3.53057  6.33853  4.92740    246 - -
          2.68618  4.42225  2.77519  2.73123  3.46354  2.40513  3.72494  3.29354  2.67741  2.69355  4.24690  2.90347  2.73739  3.18146  2.89801  2.37887  2.77519  2.98518  4.58477  3.61503
          0.00256  5.96895        *  0.61958  0.77255  0.00000        *
//
