# Supplementary material for: MacSyFinder: A Program to Mine Genomes for Molecular Systems with an Application to CRISPR-Cas Systems
Source: PLoS One. 2014 Oct 17;9(10):e110726. doi: 10.1371/journal.pone.0110726 (PMC4201578; doi:10.1371/journal.pone.0110726)
Supplement: Data S2 — The Cas-Finder: models and profiles (compressed tarball archive). (ZIP) [file pone.0110726.s011.zip › Cas-Finder_macsyfinder/CASprofiles/cas6_TypeIA.hmm]

HMMER3/b [3.0 | March 2010]
NAME  TIGR02807
ACC   TIGR02807
DESC  cas6_var: CRISPR-associated protein Cas6, subtype MYXAN
LENG  197
ALPH  amino
RF    no
CS    no
MAP   yes
DATE  Sun Apr 11 22:20:39 2010
NSEQ  6
EFFN  0.987305
CKSUM 1508966544
GA    98.85 98.85;
TC    98.85 98.85;
NC    53.75 53.75;
STATS LOCAL MSV      -10.4525  0.70551
STATS LOCAL VITERBI  -11.1132  0.70551
STATS LOCAL FORWARD   -4.6613  0.70551
HMM          A        C        D        E        F        G        H        I        K        L        M        N        P        Q        R        S        T        V        W        Y   
            m->m     m->i     m->d     i->m     i->i     d->m     d->d
  COMPO   2.54416  4.24010  3.10690  2.77704  3.33575  2.65846  3.71983  2.74068  2.78437  2.20508  3.63019  3.25864  3.22306  3.08474  2.85491  2.72387  2.93013  2.55421  5.14073  3.77360
          2.68618  4.42225  2.77519  2.73123  3.46354  2.40513  3.72494  3.29354  2.67741  2.69355  4.24690  2.90347  2.73739  3.18146  2.89801  2.37887  2.77519  2.98518  4.58477  3.61503
          0.02292  4.18293  4.90528  0.61958  0.77255  0.00000        *
      1   2.25554  4.27314  3.67356  3.11833  2.78773  3.61616  3.94941  2.69670  3.05140  2.38159  2.48997  3.46629  2.45477  3.33901  3.36020  2.89504  2.87380  2.50708  4.88725  3.65993      1 - -
          2.68618  4.42225  2.77519  2.73123  3.46354  2.40513  3.72494  3.29354  2.67741  2.69355  4.24690  2.90347  2.73739  3.18146  2.89801  2.37887  2.77519  2.98518  4.58477  3.61503
          0.02292  4.18293  4.90528  0.61958  0.77255  0.48576  0.95510
      2   2.61657  4.76539  3.06129  2.52070  4.06731  3.42951  3.68764  3.47211  2.46013  3.08531  3.90743  2.59960  2.59091  2.84713  2.39209  2.66736  2.54085  2.74093  5.33066  4.01363      2 - -
          2.68618  4.42225  2.77519  2.73123  3.46354  2.40513  3.72494  3.29354  2.67741  2.69355  4.24690  2.90347  2.73739  3.18146  2.89801  2.37887  2.77519  2.98518  4.58477  3.61503
          0.02292  4.18293  4.90528  0.61958  0.77255  0.48576  0.95510
      3   2.65349  4.12924  4.08336  3.50557  2.66828  3.74923  4.00393  2.50513  3.38676  1.92557  3.21378  3.71437  4.11555  3.60697  3.57290  2.62685  2.88663  1.84222  4.64240  2.78190      3 - -
          2.68618  4.42225  2.77519  2.73123  3.46354  2.40513  3.72494  3.29354  2.67741  2.69355  4.24690  2.90347  2.73739  3.18146  2.89801  2.37887  2.77519  2.98518  4.58477  3.61503
          0.02292  4.18293  4.90528  0.61958  0.77255  0.48576  0.95510
      4   3.18072  4.47427  4.97744  4.42433  3.39462  4.53380  4.94954  1.41762  4.30842  1.66882  2.52566  4.60705  4.77645  4.45831  4.42757  3.88531  3.41725  1.43610  5.34570  4.22182      4 - -
          2.68618  4.42225  2.77519  2.73123  3.46354  2.40513  3.72494  3.29354  2.67741  2.69355  4.24690  2.90347  2.73739  3.18146  2.89801  2.37887  2.77519  2.98518  4.58477  3.61503
          0.02292  4.18293  4.90528  0.61958  0.77255  0.48576  0.95510
      5   3.13199  5.73890  0.97019  1.80806  5.02317  3.31159  3.91646  4.56663  3.00211  4.05996  4.94328  2.77564  3.96790  3.09505  3.63562  2.99240  3.43569  4.12899  6.19918  4.66746      5 - -
          2.68618  4.42225  2.77519  2.73123  3.46354  2.40513  3.72494  3.29354  2.67741  2.69355  4.24690  2.90347  2.73739  3.18146  2.89801  2.37887  2.77519  2.98518  4.58477  3.61503
          0.02292  4.18293  4.90528  0.61958  0.77255  0.48576  0.95510
      6   3.52338  4.90002  4.68755  4.33999  3.28512  4.37310  4.89989  2.51656  4.10541  0.56924  3.23067  4.58590  4.76209  4.39765  4.22601  3.99804  3.80730  2.63242  5.26496  4.05627      6 - -
          2.68618  4.42225  2.77519  2.73123  3.46354  2.40513  3.72494  3.29354  2.67741  2.69355  4.24690  2.90347  2.73739  3.18146  2.89801  2.37887  2.77519  2.98518  4.58477  3.61503
          0.02292  4.18293  4.90528  0.61958  0.77255  0.48576  0.95510
      7   2.62229  4.54758  3.22486  2.67837  3.73407  3.51064  3.75229  3.08440  2.62400  2.25792  3.64961  2.69082  3.90668  2.45898  3.02417  2.74960  2.50901  2.43793  5.11148  3.83803      7 - -
          2.68618  4.42225  2.77519  2.73123  3.46354  2.40513  3.72494  3.29354  2.67741  2.69355  4.24690  2.90347  2.73739  3.18146  2.89801  2.37887  2.77519  2.98518  4.58477  3.61503
          0.02292  4.18293  4.90528  0.61958  0.77255  0.48576  0.95510
      8   3.80018  5.00762  4.80238  4.52059  0.79803  4.53573  3.59683  3.41096  4.35587  2.70463  4.00501  4.22750  4.84199  4.29441  4.35857  3.92112  4.02416  3.36330  3.72466  1.67565      8 - -
          2.68618  4.42225  2.77519  2.73123  3.46354  2.40513  3.72494  3.29354  2.67741  2.69355  4.24690  2.90347  2.73739  3.18146  2.89801  2.37887  2.77519  2.98518  4.58477  3.61503
          0.02292  4.18293  4.90528  0.61958  0.77255  0.48576  0.95510
      9   2.72611  4.95986  2.68066  1.95895  4.42596  3.32909  3.81085  3.86827  2.65570  3.44868  4.27332  2.94924  1.79809  2.97432  3.11521  2.29126  3.02715  3.47637  5.65209  4.28772      9 - -
          2.68618  4.42225  2.77519  2.73123  3.46354  2.40513  3.72494  3.29354  2.67741  2.69355  4.24690  2.90347  2.73739  3.18146  2.89801  2.37887  2.77519  2.98518  4.58477  3.61503
          0.02292  4.18293  4.90528  0.61958  0.77255  0.48576  0.95510
     10   3.19200  4.53951  4.81455  4.31166  3.43938  4.44826  4.94229  1.96888  4.15815  1.39469  3.27767  4.52755  4.76055  4.39841  4.32771  3.83296  3.45467  1.14668  5.40924  4.22399     10 - -
          2.68618  4.42225  2.77519  2.73123  3.46354  2.40513  3.72494  3.29354  2.67741  2.69355  4.24690  2.90347  2.73739  3.18146  2.89801  2.37887  2.77519  2.98518  4.58477  3.61503
          0.02292  4.18293  4.90528  0.61958  0.77255  0.48576  0.95510
     11   2.24534  4.73995  3.14058  2.57610  3.98386  3.48907  3.68931  3.37051  2.42951  2.58475  3.83897  3.06526  3.88414  2.54332  2.20333  2.72232  2.52203  3.07504  5.26307  3.96891     11 - -
          2.68618  4.42225  2.77519  2.73123  3.46354  2.40513  3.72494  3.29354  2.67741  2.69355  4.24690  2.90347  2.73739  3.18146  2.89801  2.37887  2.77519  2.98518  4.58477  3.61503
          0.02292  4.18293  4.90528  0.61958  0.77255  0.48576  0.95510
     12   3.09870  4.83152  3.83505  3.77932  4.89355  0.37855  4.86913  4.58009  4.00217  4.19076  5.17712  4.00080  4.23150  4.30234  4.19324  3.28127  3.60385  4.04818  5.89510  5.00985     12 - -
          2.68618  4.42225  2.77519  2.73123  3.46354  2.40513  3.72494  3.29354  2.67741  2.69355  4.24690  2.90347  2.73739  3.18146  2.89801  2.37887  2.77519  2.98518  4.58477  3.61503
          0.02292  4.18293  4.90528  0.61958  0.77255  0.48576  0.95510
     13   2.66877  4.86209  2.71026  2.09531  4.46361  1.88023  3.86811  3.91346  2.74671  3.49742  4.31657  2.97764  3.86237  3.03847  3.21288  1.80744  3.00452  3.48635  5.70020  4.34290     13 - -
          2.68618  4.42225  2.77519  2.73123  3.46354  2.40513  3.72494  3.29354  2.67741  2.69355  4.24690  2.90347  2.73739  3.18146  2.89801  2.37887  2.77519  2.98518  4.58477  3.61503
          0.02292  4.18293  4.90528  0.61958  0.77255  0.48576  0.95510
     14   2.52274  4.44550  3.32424  2.81876  3.85669  3.35997  3.88263  3.21347  2.78414  2.43906  3.77793  3.21908  2.57052  3.12342  3.17032  2.24023  1.99367  2.90954  5.23467  3.97254     14 - -
          2.68618  4.42225  2.77519  2.73123  3.46354  2.40513  3.72494  3.29354  2.67741  2.69355  4.24690  2.90347  2.73739  3.18146  2.89801  2.37887  2.77519  2.98518  4.58477  3.61503
          0.02292  4.18293  4.90528  0.61958  0.77255  0.48576  0.95510
     15   3.23366  4.51187  5.03233  4.49969  3.49054  4.63032  5.09836  1.53824  4.38943  1.48870  3.28255  4.70185  4.86879  4.57070  4.53386  3.99946  3.47751  1.23395  5.49130  4.34737     15 - -
          2.68618  4.42225  2.77519  2.73123  3.46354  2.40513  3.72494  3.29354  2.67741  2.69355  4.24690  2.90347  2.73739  3.18146  2.89801  2.37887  2.77519  2.98518  4.58477  3.61503
          0.02292  4.18293  4.90528  0.61958  0.77255  0.48576  0.95510
     16   3.21895  4.91185  3.86129  3.75315  4.70318  3.58240  4.79483  4.34187  3.83975  3.92906  4.99949  4.02340  0.41081  4.21839  4.03990  3.39859  3.68675  3.94922  5.79187  4.83156     16 - -
          2.68618  4.42225  2.77519  2.73123  3.46354  2.40513  3.72494  3.29354  2.67741  2.69355  4.24690  2.90347  2.73739  3.18146  2.89801  2.37887  2.77519  2.98518  4.58477  3.61503
          0.02292  4.18293  4.90528  0.61958  0.77255  0.48576  0.95510
     17   1.94530  4.24059  3.85062  3.29528  2.73954  3.67822  4.04670  2.54801  3.21308  1.89304  3.32124  3.59735  4.08622  3.48365  3.48550  2.97252  2.42015  2.37310  4.88889  3.67075     17 - -
          2.68618  4.42225  2.77519  2.73123  3.46354  2.40513  3.72494  3.29354  2.67741  2.69355  4.24690  2.90347  2.73739  3.18146  2.89801  2.37887  2.77519  2.98518  4.58477  3.61503
          0.02292  4.18293  4.90528  0.61958  0.77255  0.48576  0.95510
     18   3.35711  5.49736  0.55819  2.58591  4.92401  3.47681  4.24853  4.59020  3.39782  4.14653  5.14261  3.15388  4.15212  3.49582  3.94796  3.29182  3.70597  4.19959  6.02795  4.75991     18 - -
          2.68618  4.42225  2.77519  2.73123  3.46354  2.40513  3.72494  3.29354  2.67741  2.69355  4.24690  2.90347  2.73739  3.18146  2.89801  2.37887  2.77519  2.98518  4.58477  3.61503
          0.02292  4.18293  4.90528  0.61958  0.77255  0.48576  0.95510
     19   2.92714  5.08408  2.79507  2.56322  3.89165  3.46889  1.44246  3.92687  2.60511  3.45758  4.34798  2.21496  4.00177  3.05104  2.96816  2.92823  3.20446  3.58191  5.27298  3.77363     19 - -
          2.68618  4.42225  2.77519  2.73123  3.46354  2.40513  3.72494  3.29354  2.67741  2.69355  4.24690  2.90347  2.73739  3.18146  2.89801  2.37887  2.77519  2.98518  4.58477  3.61503
          0.02292  4.18293  4.90528  0.61958  0.77255  0.48576  0.95510
     20   1.19560  4.26919  3.58232  3.35949  4.50459  1.51581  4.43800  3.88488  3.46590  3.61331  4.45027  3.46674  3.81230  3.73027  3.75440  2.52140  2.84533  3.31323  5.84029  4.65700     20 - -
          2.68618  4.42225  2.77519  2.73123  3.46354  2.40513  3.72494  3.29354  2.67741  2.69355  4.24690  2.90347  2.73739  3.18146  2.89801  2.37887  2.77519  2.98518  4.58477  3.61503
          0.02292  4.18293  4.90528  0.61958  0.77255  0.48576  0.95510
     21   3.08562  4.86293  3.45629  3.07939  2.79522  3.80260  3.71306  3.44316  2.88799  2.94804  3.98920  3.44597  4.23160  2.30184  3.17269  3.17535  3.32677  3.23895  4.39008  1.25544     21 - -
          2.68618  4.42225  2.77519  2.73123  3.46354  2.40513  3.72494  3.29354  2.67741  2.69355  4.24690  2.90347  2.73739  3.18146  2.89801  2.37887  2.77519  2.98518  4.58477  3.61503
          0.02292  4.18293  4.90528  0.61958  0.77255  0.48576  0.95510
     22   2.36318  4.57940  3.16683  2.34625  3.77562  2.91293  3.72565  3.15416  2.60051  2.53250  2.83985  3.10062  3.04499  2.93930  3.02411  2.71484  2.84214  2.88482  5.13623  3.85230     22 - -
          2.68618  4.42225  2.77519  2.73123  3.46354  2.40513  3.72494  3.29354  2.67741  2.69355  4.24690  2.90347  2.73739  3.18146  2.89801  2.37887  2.77519  2.98518  4.58477  3.61503
          0.02292  4.18293  4.90528  0.61958  0.77255  0.48576  0.95510
     23   3.52338  4.90002  4.68755  4.33999  3.28512  4.37310  4.89989  2.51656  4.10541  0.56924  3.23067  4.58590  4.76209  4.39765  4.22601  3.99804  3.80730  2.63242  5.26496  4.05627     23 - -
          2.68618  4.42225  2.77519  2.73123  3.46354  2.40513  3.72494  3.29354  2.67741  2.69355  4.24690  2.90347  2.73739  3.18146  2.89801  2.37887  2.77519  2.98518  4.58477  3.61503
          0.02292  4.18293  4.90528  0.61958  0.77255  0.48576  0.95510
     24   3.02649  2.61692  4.47590  3.97864  1.59159  4.04227  3.78688  2.82907  3.82431  2.44922  3.50646  3.96813  4.39828  3.93638  3.91816  3.36428  3.26260  2.67491  4.07468  1.72645     24 - -
          2.68618  4.42225  2.77519  2.73123  3.46354  2.40513  3.72494  3.29354  2.67741  2.69355  4.24690  2.90347  2.73739  3.18146  2.89801  2.37887  2.77519  2.98518  4.58477  3.61503
          0.02292  4.18293  4.90528  0.61958  0.77255  0.48576  0.95510
     25   2.68923  4.94084  2.02849  2.41747  4.57534  2.45548  3.87240  4.05190  2.79107  3.61251  4.42116  2.93338  3.85666  3.03599  3.29799  1.51822  3.03030  3.59179  5.79540  4.40470     25 - -
          2.68618  4.42225  2.77519  2.73123  3.46354  2.40513  3.72494  3.29354  2.67741  2.69355  4.24690  2.90347  2.73739  3.18146  2.89801  2.37887  2.77519  2.98518  4.58477  3.61503
          0.02292  4.18293  4.90528  0.61958  0.77255  0.48576  0.95510
     26   0.64491  4.37836  3.80854  3.62821  4.39181  3.19212  4.60902  3.56623  3.65339  3.43234  4.43876  3.68947  3.96181  3.96729  3.87378  2.73057  3.03015  3.16485  5.78651  4.62629     26 - -
          2.68618  4.42225  2.77519  2.73123  3.46354  2.40513  3.72494  3.29354  2.67741  2.69355  4.24690  2.90347  2.73739  3.18146  2.89801  2.37887  2.77519  2.98518  4.58477  3.61503
          0.02292  4.18293  4.90528  0.61958  0.77255  0.48576  0.95510
     27   3.41833  4.70927  5.07168  4.54081  3.23341  4.72440  5.07914  1.55027  4.37307  0.92875  3.03181  4.77945  4.90659  4.50501  4.48171  4.10756  3.65063  2.12901  5.34417  4.24302     27 - -
          2.68618  4.42225  2.77519  2.73123  3.46354  2.40513  3.72494  3.29354  2.67741  2.69355  4.24690  2.90347  2.73739  3.18146  2.89801  2.37887  2.77519  2.98518  4.58477  3.61503
          0.02292  4.18293  4.90528  0.61958  0.77255  0.48576  0.95510
     28   2.13227  2.49475  3.82799  3.30549  3.55436  3.39867  4.08823  2.82556  3.21771  2.08957  3.53467  3.52700  3.94706  3.49639  3.48949  1.99724  2.82122  2.57236  5.03226  3.82519     28 - -
          2.68618  4.42225  2.77519  2.73123  3.46354  2.40513  3.72494  3.29354  2.67741  2.69355  4.24690  2.90347  2.73739  3.18146  2.89801  2.37887  2.77519  2.98518  4.58477  3.61503
          0.02292  4.18293  4.90528  0.61958  0.77255  0.48576  0.95510
     29   2.66950  4.84544  3.02593  2.52538  4.17119  2.25627  2.51345  3.59874  2.41368  3.18538  4.00578  3.02234  3.87140  2.85142  2.47345  2.70643  2.54573  3.25879  5.39473  4.07504     29 - -
          2.68618  4.42225  2.77519  2.73123  3.46354  2.40513  3.72494  3.29354  2.67741  2.69355  4.24690  2.90347  2.73739  3.18146  2.89801  2.37887  2.77519  2.98518  4.58477  3.61503
          0.02292  4.18293  4.90528  0.61958  0.77255  0.48576  0.95510
     30   2.27888  4.26907  3.57910  3.00884  2.84323  3.60578  3.16783  2.74378  2.93661  2.20555  3.37093  3.38458  3.98378  3.23794  2.81645  2.86043  2.83690  2.16529  4.84673  3.61385     30 - -
          2.68618  4.42225  2.77519  2.73123  3.46354  2.40513  3.72494  3.29354  2.67741  2.69355  4.24690  2.90347  2.73739  3.18146  2.89801  2.37887  2.77519  2.98518  4.58477  3.61503
          0.02292  4.18293  4.90528  0.61958  0.77255  0.48576  0.95510
     31   2.68149  3.12526  3.92855  2.76699  3.34764  3.75556  4.08015  2.40546  3.26242  1.80983  3.31285  3.65862  4.13355  3.53721  3.51759  3.04206  2.92248  1.79376  4.89130  3.68586     31 - -
          2.68618  4.42225  2.77519  2.73123  3.46354  2.40513  3.72494  3.29354  2.67741  2.69355  4.24690  2.90347  2.73739  3.18146  2.89801  2.37887  2.77519  2.98518  4.58477  3.61503
          0.02292  4.18293  4.90528  0.61958  0.77255  0.48576  0.95510
     32   3.21895  4.91185  3.86129  3.75315  4.70318  3.58240  4.79483  4.34187  3.83975  3.92906  4.99949  4.02340  0.41081  4.21839  4.03990  3.39859  3.68675  3.94922  5.79187  4.83156     32 - -
          2.68618  4.42225  2.77519  2.73123  3.46354  2.40513  3.72494  3.29354  2.67741  2.69355  4.24690  2.90347  2.73739  3.18146  2.89801  2.37887  2.77519  2.98518  4.58477  3.61503
          0.02292  4.18293  4.90528  0.61958  0.77255  0.48576  0.95510
     33   1.90162  4.47148  3.33050  2.77970  3.67131  3.51038  3.79197  3.04546  2.35482  2.73537  3.61384  3.21446  3.92350  3.05084  3.03864  2.77032  2.47690  2.79213  3.12687  3.80460     33 - -
          2.68618  4.42225  2.77519  2.73123  3.46354  2.40513  3.72494  3.29354  2.67741  2.69355  4.24690  2.90347  2.73739  3.18146  2.89801  2.37887  2.77519  2.98518  4.58477  3.61503
          0.02292  4.18293  4.90528  0.61958  0.77255  0.48576  0.95510
     34   3.49863  4.80908  4.98677  4.48451  2.20644  4.65564  4.66797  2.38839  4.33451  0.77730  2.98473  4.65295  4.84775  4.38944  4.41221  4.03659  3.72217  2.55775  4.86438  3.49092     34 - -
          2.68618  4.42225  2.77519  2.73123  3.46354  2.40513  3.72494  3.29354  2.67741  2.69355  4.24690  2.90347  2.73739  3.18146  2.89801  2.37887  2.77519  2.98518  4.58477  3.61503
          0.02292  4.18293  4.90528  0.61958  0.77255  0.48576  0.95510
     35   2.85726  4.88006  3.00622  2.76306  4.04479  2.21284  1.26245  3.89630  2.80709  3.46964  4.35888  3.21762  4.01108  3.22809  3.15846  2.92190  3.18874  3.52790  5.38501  3.98329     35 - -
          2.68618  4.42225  2.77519  2.73123  3.46354  2.40513  3.72494  3.29354  2.67741  2.69355  4.24690  2.90347  2.73739  3.18146  2.89801  2.37887  2.77519  2.98518  4.58477  3.61503
          0.02292  4.18293  4.90528  0.61958  0.77255  0.48576  0.95510
     36   2.87876  5.37470  2.00883  1.33461  4.69049  3.33644  3.77048  4.16691  2.67934  3.68638  4.49781  2.81023  3.88882  2.91576  3.22316  2.80400  2.52718  3.75321  5.85630  4.40155     36 - -
          2.68618  4.42225  2.77519  2.73123  3.46354  2.40513  3.72494  3.29354  2.67741  2.69355  4.24690  2.90347  2.73739  3.18146  2.89801  2.37887  2.77519  2.98518  4.58477  3.61503
          0.02292  4.18293  4.90528  0.61958  0.77255  0.48576  0.95510
     37   2.32340  4.93366  2.45844  2.40595  4.20305  3.42652  3.00167  3.64055  2.38778  2.76601  4.00162  2.93482  3.82624  2.76146  2.32814  2.64327  2.86906  3.28711  5.40969  4.05327     37 - -
          2.68618  4.42225  2.77519  2.73123  3.46354  2.40513  3.72494  3.29354  2.67741  2.69355  4.24690  2.90347  2.73739  3.18146  2.89801  2.37887  2.77519  2.98518  4.58477  3.61503
          0.02292  4.18293  4.90528  0.61958  0.77255  0.48576  0.95510
     38   2.65925  5.01650  2.20927  2.35462  4.31142  3.39558  3.64305  3.76123  2.42818  2.84602  4.09480  2.89543  2.86316  2.39411  2.91150  2.38542  2.89857  3.38541  5.49900  4.11977     38 - -
          2.68618  4.42225  2.77519  2.73123  3.46354  2.40513  3.72494  3.29354  2.67741  2.69355  4.24690  2.90347  2.73739  3.18146  2.89801  2.37887  2.77519  2.98518  4.58477  3.61503
          0.02292  4.18293  4.90528  0.61958  0.77255  0.48576  0.95510
     39   2.68761  5.08177  2.15762  2.32805  4.43448  2.59430  3.67595  3.89859  2.48368  3.42737  4.20788  2.87398  3.82840  2.37330  2.98158  2.32026  2.52076  3.49484  5.60223  4.20452     39 - -
          2.68620  4.42227  2.77521  2.73125  3.46356  2.40514  3.72496  3.29356  2.67742  2.69357  4.24691  2.90348  2.73741  3.18148  2.89802  2.37869  2.77521  2.98520  4.58479  3.61505
          0.13015  2.16609  4.90528  0.33353  1.26015  0.48576  0.95510
     40   2.75637  4.33543  3.93347  3.38728  3.31070  3.77618  4.13194  2.54443  3.25320  1.38071  2.71154  3.69182  4.17255  3.55468  3.50992  2.37931  3.01125  2.43218  4.94397  3.73369     41 - -
          2.68618  4.42225  2.77519  2.73123  3.46354  2.40513  3.72494  3.29354  2.67741  2.69355  4.24690  2.90347  2.73739  3.18146  2.89801  2.37887  2.77519  2.98518  4.58477  3.61503
          0.02292  4.18293  4.90528  0.61958  0.77255  0.48576  0.95510
     41   2.55742  4.61862  3.14659  2.75835  4.34343  1.56576  3.92203  3.77924  2.66709  3.38285  4.20693  3.16075  3.86005  3.10622  2.33855  2.18688  2.92215  3.34642  5.57872  4.29725     42 - -
          2.68618  4.42225  2.77519  2.73123  3.46354  2.40513  3.72494  3.29354  2.67741  2.69355  4.24690  2.90347  2.73739  3.18146  2.89801  2.37887  2.77519  2.98518  4.58477  3.61503
          0.02292  4.18293  4.90528  0.61958  0.77255  0.48576  0.95510
     42   3.13194  4.43805  4.91751  4.37348  2.52173  4.45588  4.84328  1.27527  4.25532  1.95511  3.25018  4.53309  4.72779  4.41613  4.37632  3.80755  3.37353  1.48049  5.25297  4.04691     43 - -
          2.68618  4.42225  2.77519  2.73123  3.46354  2.40513  3.72494  3.29354  2.67741  2.69355  4.24690  2.90347  2.73739  3.18146  2.89801  2.37887  2.77519  2.98518  4.58477  3.61503
          0.02292  4.18293  4.90528  0.61958  0.77255  0.48576  0.95510
     43   2.26935  4.57157  3.26261  2.76958  2.53981  3.52704  3.80782  3.10389  2.71702  2.73333  3.67986  3.21565  3.95782  1.91290  3.09664  2.80894  2.92933  2.87108  5.04579  3.69708     44 - -
          2.68618  4.42225  2.77519  2.73123  3.46354  2.40513  3.72494  3.29354  2.67741  2.69355  4.24690  2.90347  2.73739  3.18146  2.89801  2.37887  2.77519  2.98518  4.58477  3.61503
          0.02292  4.18293  4.90528  0.61958  0.77255  0.48576  0.95510
     44   2.58733  4.68397  3.05974  2.58014  4.06656  3.37357  2.73373  3.48745  2.57520  3.11050  3.93931  3.05641  2.89772  2.93663  3.00194  2.35366  1.96177  3.14761  5.35800  4.04546     45 - -
          2.68618  4.42225  2.77519  2.73123  3.46354  2.40513  3.72494  3.29354  2.67741  2.69355  4.24690  2.90347  2.73739  3.18146  2.89801  2.37887  2.77519  2.98518  4.58477  3.61503
          0.02292  4.18293  4.90528  0.61958  0.77255  0.48576  0.95510
     45   3.41833  4.70927  5.07168  4.54081  3.23341  4.72440  5.07914  1.55027  4.37307  0.92875  3.03181  4.77945  4.90659  4.50501  4.48171  4.10756  3.65063  2.12901  5.34417  4.24302     46 - -
          2.68618  4.42225  2.77519  2.73123  3.46354  2.40513  3.72494  3.29354  2.67741  2.69355  4.24690  2.90347  2.73739  3.18146  2.89801  2.37887  2.77519  2.98518  4.58477  3.61503
          0.02292  4.18293  4.90528  0.61958  0.77255  0.48576  0.95510
     46   2.35373  4.90488  3.04653  2.49144  4.23897  3.44791  3.65530  3.65710  2.01710  3.22186  4.02607  2.99702  3.85683  2.79170  2.21560  2.35901  2.46792  3.30429  5.41770  4.09314     47 - -
          2.68618  4.42225  2.77519  2.73123  3.46354  2.40513  3.72494  3.29354  2.67741  2.69355  4.24690  2.90347  2.73739  3.18146  2.89801  2.37887  2.77519  2.98518  4.58477  3.61503
          0.02292  4.18293  4.90528  0.61958  0.77255  0.48576  0.95510
     47   3.09870  4.83152  3.83505  3.77932  4.89355  0.37855  4.86913  4.58009  4.00217  4.19076  5.17712  4.00080  4.23150  4.30234  4.19324  3.28127  3.60385  4.04818  5.89510  5.00985     48 - -
          2.68618  4.42225  2.77519  2.73123  3.46354  2.40513  3.72494  3.29354  2.67741  2.69355  4.24690  2.90347  2.73739  3.18146  2.89801  2.37887  2.77519  2.98518  4.58477  3.61503
          0.02292  4.18293  4.90528  0.61958  0.77255  0.48576  0.95510
     48   2.23138  4.28724  3.79499  2.74769  3.44389  3.76168  4.06213  2.12602  3.16350  2.12306  3.38759  3.58655  4.13307  3.45437  3.46802  3.03348  2.94080  1.78808  4.97967  3.76209     49 - -
          2.68618  4.42225  2.77519  2.73123  3.46354  2.40513  3.72494  3.29354  2.67741  2.69355  4.24690  2.90347  2.73739  3.18146  2.89801  2.37887  2.77519  2.98518  4.58477  3.61503
          0.02292  4.18293  4.90528  0.61958  0.77255  0.48576  0.95510
     49   2.11382  4.69680  3.12285  2.61391  4.19759  3.34887  3.77151  3.61215  2.52324  3.21453  4.03047  3.07389  2.47793  2.93340  2.14495  2.32339  2.87345  3.23761  5.43861  4.13402     50 - -
          2.68618  4.42225  2.77519  2.73123  3.46354  2.40513  3.72494  3.29354  2.67741  2.69355  4.24690  2.90347  2.73739  3.18146  2.89801  2.37887  2.77519  2.98518  4.58477  3.61503
          0.11324  4.18293  2.38802  0.61958  0.77255  0.48576  0.95510
     50   2.31884  4.99614  1.91622  2.32457  4.40607  3.30152  3.71683  3.84934  2.57329  3.41601  4.21921  2.45024  3.81766  2.86247  3.07432  2.66823  2.29802  3.45236  5.61444  4.22412     51 - -
          2.68618  4.42225  2.77519  2.73123  3.46354  2.40513  3.72494  3.29354  2.67741  2.69355  4.24690  2.90347  2.73739  3.18146  2.89801  2.37887  2.77519  2.98518  4.58477  3.61503
          0.02506  4.09475  4.81710  0.61958  0.77255  0.42797  1.05506
     51   2.65172  5.00235  2.93625  2.13784  4.30187  3.42984  3.61487  3.74254  2.12409  3.28099  4.06302  2.44779  3.82577  2.73559  2.45973  2.64348  2.57885  2.91033  5.45900  4.09808     52 - -
          2.68618  4.42225  2.77519  2.73123  3.46354  2.40513  3.72494  3.29354  2.67741  2.69355  4.24690  2.90347  2.73739  3.18146  2.89801  2.37887  2.77519  2.98518  4.58477  3.61503
          0.02292  4.18293  4.90528  0.61958  0.77255  0.48576  0.95510
     52   2.28865  4.95854  2.51835  2.38161  4.32047  2.89047  3.64711  3.77219  2.42360  3.31587  4.09343  2.91201  3.05531  2.77085  2.57930  2.22492  2.86854  3.37917  5.50036  4.12575     53 - -
          2.68618  4.42225  2.77519  2.73123  3.46354  2.40513  3.72494  3.29354  2.67741  2.69355  4.24690  2.90347  2.73739  3.18146  2.89801  2.37887  2.77519  2.98518  4.58477  3.61503
          0.02292  4.18293  4.90528  0.61958  0.77255  0.48576  0.95510
     53   2.95324  5.40490  1.99333  1.93893  4.77199  1.43647  3.85594  4.26773  2.84376  3.79368  4.63437  2.81723  3.92259  3.02283  3.41052  2.87513  3.24929  3.84799  5.96612  4.50425     54 - -
          2.68622  4.42229  2.77488  2.73128  3.46358  2.40517  3.72499  3.29358  2.67745  2.69359  4.24694  2.90351  2.73744  3.18151  2.89805  2.37891  2.77488  2.98523  4.58481  3.61507
          0.15666  1.98344  4.90528  0.66362  0.72357  0.48576  0.95510
     54   2.79969  4.29278  4.10563  3.52762  3.34202  3.91146  4.21353  2.02247  3.37048  1.77350  3.26717  3.81540  4.25983  3.66749  2.75445  3.20267  3.03405  1.65496  4.97258  3.78155     57 - -
          2.68618  4.42225  2.77519  2.73123  3.46354  2.40513  3.72494  3.29354  2.67741  2.69355  4.24690  2.90347  2.73739  3.18146  2.89801  2.37887  2.77519  2.98518  4.58477  3.61503
          0.02292  4.18293  4.90528  0.61958  0.77255  0.48576  0.95510
     55   3.45468  4.75999  5.03718  4.51125  3.18780  4.71982  5.05062  1.83377  4.32561  0.78665  2.99451  4.76378  4.90143  4.46583  4.43747  4.10756  3.68661  2.23830  5.31011  4.20413     58 - -
          2.68618  4.42225  2.77519  2.73123  3.46354  2.40513  3.72494  3.29354  2.67741  2.69355  4.24690  2.90347  2.73739  3.18146  2.89801  2.37887  2.77519  2.98518  4.58477  3.61503
          0.02292  4.18293  4.90528  0.61958  0.77255  0.48576  0.95510
     56   2.72491  4.96446  3.04269  2.50121  4.08125  3.49527  3.00708  3.66783  2.32290  3.22012  4.03805  2.17558  3.88888  2.79613  2.08282  2.73487  2.94755  3.33055  5.31755  3.16238     59 - -
          2.68618  4.42225  2.77519  2.73123  3.46354  2.40513  3.72494  3.29354  2.67741  2.69355  4.24690  2.90347  2.73739  3.18146  2.89801  2.37887  2.77519  2.98518  4.58477  3.61503
          0.02292  4.18293  4.90528  0.61958  0.77255  0.48576  0.95510
     57   3.43895  4.73586  5.05985  4.52998  3.20772  4.72649  5.06764  1.69833  4.35484  0.84637  3.00848  4.77597  4.90557  4.48689  4.46371  4.11110  3.67035  2.18663  5.32649  4.22649     60 - -
          2.68618  4.42225  2.77519  2.73123  3.46354  2.40513  3.72494  3.29354  2.67741  2.69355  4.24690  2.90347  2.73739  3.18146  2.89801  2.37887  2.77519  2.98518  4.58477  3.61503
          0.02292  4.18293  4.90528  0.61958  0.77255  0.48576  0.95510
     58   2.03362  4.52305  3.14132  2.74956  4.28358  2.21273  3.95245  3.70214  2.82563  3.33460  4.14925  2.30530  3.81400  3.14281  3.24608  2.57753  1.98391  3.26110  5.57162  4.28060     61 - -
          2.68618  4.42225  2.77519  2.73123  3.46354  2.40513  3.72494  3.29354  2.67741  2.69355  4.24690  2.90347  2.73739  3.18146  2.89801  2.37887  2.77519  2.98518  4.58477  3.61503
          0.18757  4.18293  1.85933  0.61958  0.77255  0.48576  0.95510
     59   2.29335  4.85185  2.99277  2.47318  4.19028  3.40798  3.63062  3.60307  2.30073  3.17286  3.99031  2.97147  2.88418  2.39271  2.20173  2.67211  2.88756  3.25911  5.37361  4.06050     62 - -
          2.68618  4.42225  2.77519  2.73123  3.46354  2.40513  3.72494  3.29354  2.67741  2.69355  4.24690  2.90347  2.73739  3.18146  2.89801  2.37887  2.77519  2.98518  4.58477  3.61503
          0.02697  4.02233  4.74467  0.61958  0.77255  0.39268  1.12468
     60   2.78950  4.86583  3.24604  2.67199  3.92871  3.57061  3.68633  3.53354  2.31136  3.11441  3.97123  2.25553  3.96127  2.87852  1.77762  2.84015  3.00907  3.23679  3.19368  3.85533     63 - -
          2.68618  4.42225  2.77519  2.73123  3.46354  2.40513  3.72494  3.29354  2.67741  2.69355  4.24690  2.90347  2.73739  3.18146  2.89801  2.37887  2.77519  2.98518  4.58477  3.61503
          0.02292  4.18293  4.90528  0.61958  0.77255  0.48576  0.95510
     61   2.33297  4.30742  3.46078  3.12555  4.41959  2.00122  4.23556  3.84735  3.18421  3.50904  4.31865  3.34061  3.78567  3.47610  3.53432  1.41191  2.01465  3.29612  5.73698  4.50767     64 - -
          2.68618  4.42225  2.77519  2.73123  3.46354  2.40513  3.72494  3.29354  2.67741  2.69355  4.24690  2.90347  2.73739  3.18146  2.89801  2.37887  2.77519  2.98518  4.58477  3.61503
          0.02292  4.18293  4.90528  0.61958  0.77255  0.48576  0.95510
     62   2.84168  5.00596  3.23525  2.66177  4.37873  3.56500  3.68735  3.76640  2.17965  3.30002  4.13943  3.12424  3.96880  2.37888  1.59605  2.86316  2.26329  3.43454  5.45501  4.19538     65 - -
          2.68618  4.42225  2.77519  2.73123  3.46354  2.40513  3.72494  3.29354  2.67741  2.69355  4.24690  2.90347  2.73739  3.18146  2.89801  2.37887  2.77519  2.98518  4.58477  3.61503
          0.02292  4.18293  4.90528  0.61958  0.77255  0.48576  0.95510
     63   3.48588  4.81656  4.98476  4.44134  3.11366  4.69619  4.98112  2.29007  4.23239  0.72659  2.37175  4.71440  4.86576  4.37360  4.34477  4.07249  3.70951  2.46433  5.24533  4.16952     66 - -
          2.68618  4.42225  2.77519  2.73123  3.46354  2.40513  3.72494  3.29354  2.67741  2.69355  4.24690  2.90347  2.73739  3.18146  2.89801  2.37887  2.77519  2.98518  4.58477  3.61503
          0.02292  4.18293  4.90528  0.61958  0.77255  0.48576  0.95510
     64   2.94082  4.75309  3.63076  3.07241  2.34471  3.73188  3.83490  3.24439  2.61928  2.76940  3.82057  3.44785  4.14462  3.20277  1.33521  3.07570  3.18138  3.06010  4.84862  3.38040     67 - -
          2.68618  4.42225  2.77519  2.73123  3.46354  2.40513  3.72494  3.29354  2.67741  2.69355  4.24690  2.90347  2.73739  3.18146  2.89801  2.37887  2.77519  2.98518  4.58477  3.61503
          0.02292  4.18293  4.90528  0.61958  0.77255  0.48576  0.95510
     65   3.21675  4.51897  4.98483  4.41936  3.27707  4.53395  4.90601  1.55854  4.29569  1.38614  2.26656  4.60585  4.75745  4.40627  4.39327  3.87959  3.44619  1.71395  5.25990  4.16949     68 - -
          2.68618  4.42225  2.77519  2.73123  3.46354  2.40513  3.72494  3.29354  2.67741  2.69355  4.24690  2.90347  2.73739  3.18146  2.89801  2.37887  2.77519  2.98518  4.58477  3.61503
          0.02292  4.18293  4.90528  0.61958  0.77255  0.48576  0.95510
     66   3.39214  5.18634  3.91782  3.37752  4.62201  3.80496  4.09989  4.19572  2.42986  3.65523  4.65693  3.70826  4.30121  3.31326  0.59284  3.46747  3.64247  3.90850  5.58388  4.49272     69 - -
          2.68618  4.42225  2.77519  2.73123  3.46354  2.40513  3.72494  3.29354  2.67741  2.69355  4.24690  2.90347  2.73739  3.18146  2.89801  2.37887  2.77519  2.98518  4.58477  3.61503
          0.02292  4.18293  4.90528  0.61958  0.77255  0.48576  0.95510
     67   2.96121  2.57382  4.76098  4.20223  3.43994  4.24729  4.67675  1.52503  4.07027  1.84520  3.32329  4.33963  4.56788  4.26487  4.19513  3.58564  3.20642  1.51591  5.19030  4.00938     70 - -
          2.68618  4.42225  2.77519  2.73123  3.46354  2.40513  3.72494  3.29354  2.67741  2.69355  4.24690  2.90347  2.73739  3.18146  2.89801  2.37887  2.77519  2.98518  4.58477  3.61503
          0.02292  4.18293  4.90528  0.61958  0.77255  0.48576  0.95510
     68   2.45837  4.41576  3.31334  3.11303  4.42040  3.12443  4.28274  3.90370  3.22106  3.57555  4.43791  3.36383  1.09465  3.55210  3.53667  2.09370  2.93405  3.38248  5.74832  4.49285     71 - -
          2.68618  4.42225  2.77519  2.73123  3.46354  2.40513  3.72494  3.29354  2.67741  2.69355  4.24690  2.90347  2.73739  3.18146  2.89801  2.37887  2.77519  2.98518  4.58477  3.61503
          0.02292  4.18293  4.90528  0.61958  0.77255  0.48576  0.95510
     69   2.28020  4.42943  3.37547  2.81817  3.61571  3.55014  3.82164  2.55189  2.30749  2.65418  3.55070  3.25242  3.18701  3.09591  3.13249  2.79874  2.85795  2.10677  5.03766  3.78667     72 - -
          2.68618  4.42225  2.77519  2.73123  3.46354  2.40513  3.72494  3.29354  2.67741  2.69355  4.24690  2.90347  2.73739  3.18146  2.89801  2.37887  2.77519  2.98518  4.58477  3.61503
          0.02292  4.18293  4.90528  0.61958  0.77255  0.48576  0.95510
     70   2.79542  5.16343  2.57269  1.45595  4.51931  3.35970  3.75013  3.96749  2.58339  3.51805  4.33023  2.40285  3.87954  2.89602  3.06637  2.76240  2.34026  3.57691  5.70071  4.30049     73 - -
          2.68618  4.42225  2.77519  2.73123  3.46354  2.40513  3.72494  3.29354  2.67741  2.69355  4.24690  2.90347  2.73739  3.18146  2.89801  2.37887  2.77519  2.98518  4.58477  3.61503
          0.02292  4.18293  4.90528  0.61958  0.77255  0.48576  0.95510
     71   2.09918  4.78547  3.11650  2.56313  4.06660  3.47343  3.69043  3.45259  2.40717  3.06829  3.90555  3.05360  3.88108  2.20665  2.31792  2.71699  2.90137  2.71833  5.31955  4.01848     74 - -
          2.68618  4.42225  2.77519  2.73123  3.46354  2.40513  3.72494  3.29354  2.67741  2.69355  4.24690  2.90347  2.73739  3.18146  2.89801  2.37887  2.77519  2.98518  4.58477  3.61503
          0.02292  4.18293  4.90528  0.61958  0.77255  0.48576  0.95510
     72   3.21135  4.49042  5.03356  4.54871  3.71642  4.62726  5.25736  1.32288  4.44610  2.20222  3.50391  4.74260  4.92338  4.70635  4.63135  4.03054  3.47828  0.97908  5.71877  4.50877     75 - -
          2.68618  4.42225  2.77519  2.73123  3.46354  2.40513  3.72494  3.29354  2.67741  2.69355  4.24690  2.90347  2.73739  3.18146  2.89801  2.37887  2.77519  2.98518  4.58477  3.61503
          0.02292  4.18293  4.90528  0.61958  0.77255  0.48576  0.95510
     73   2.37195  4.99138  2.29357  2.38363  4.34998  3.37646  3.68360  3.79512  2.47047  3.34827  4.14089  2.91580  2.23837  2.81728  2.52292  2.66504  2.92505  3.41088  5.53876  4.16632     76 - -
          2.68618  4.42225  2.77519  2.73123  3.46354  2.40513  3.72494  3.29354  2.67741  2.69355  4.24690  2.90347  2.73739  3.18146  2.89801  2.37887  2.77519  2.98518  4.58477  3.61503
          0.02292  4.18293  4.90528  0.61958  0.77255  0.48576  0.95510
     74   2.66888  4.80639  2.35624  2.47291  4.04791  3.42680  3.72232  3.43400  2.57062  2.08537  3.92244  2.50293  3.87063  2.89718  3.02872  2.71454  2.55741  3.12862  5.35233  4.02024     77 - -
          2.68618  4.42225  2.77519  2.73123  3.46354  2.40513  3.72494  3.29354  2.67741  2.69355  4.24690  2.90347  2.73739  3.18146  2.89801  2.37887  2.77519  2.98518  4.58477  3.61503
          0.02292  4.18293  4.90528  0.61958  0.77255  0.48576  0.95510
     75   3.16874  4.50999  4.81029  4.25000  3.29119  4.43474  4.80480  2.07463  4.11603  1.42264  2.28732  4.46940  4.69095  4.28266  4.25732  3.77452  3.40363  1.36091  5.23894  4.12162     78 - -
          2.68618  4.42225  2.77519  2.73123  3.46354  2.40513  3.72494  3.29354  2.67741  2.69355  4.24690  2.90347  2.73739  3.18146  2.89801  2.37887  2.77519  2.98518  4.58477  3.61503
          0.02292  4.18293  4.90528  0.61958  0.77255  0.48576  0.95510
     76   2.81174  4.49506  3.63159  3.09942  3.09340  3.74548  3.83813  2.89692  2.92483  1.71131  3.49225  3.46756  4.11938  2.48459  3.22229  3.02575  3.04051  2.73626  4.66329  2.24902     79 - -
          2.68618  4.42225  2.77519  2.73123  3.46354  2.40513  3.72494  3.29354  2.67741  2.69355  4.24690  2.90347  2.73739  3.18146  2.89801  2.37887  2.77519  2.98518  4.58477  3.61503
          0.02292  4.18293  4.90528  0.61958  0.77255  0.48576  0.95510
     77   2.63349  4.72096  3.14819  2.69470  4.27450  3.36130  3.82365  3.69995  2.50510  3.29369  4.12573  3.13045  1.78208  2.99552  2.20456  2.31660  2.94782  3.31793  5.49011  4.20358     80 - -
          2.68618  4.42225  2.77519  2.73123  3.46354  2.40513  3.72494  3.29354  2.67741  2.69355  4.24690  2.90347  2.73739  3.18146  2.89801  2.37887  2.77519  2.98518  4.58477  3.61503
          0.02292  4.18293  4.90528  0.61958  0.77255  0.48576  0.95510
     78   3.52338  4.90002  4.68755  4.33999  3.28512  4.37310  4.89989  2.51656  4.10541  0.56924  3.23067  4.58590  4.76209  4.39765  4.22601  3.99804  3.80730  2.63242  5.26496  4.05627     81 - -
          2.68618  4.42225  2.77519  2.73123  3.46354  2.40513  3.72494  3.29354  2.67741  2.69355  4.24690  2.90347  2.73739  3.18146  2.89801  2.37887  2.77519  2.98518  4.58477  3.61503
          0.02292  4.18293  4.90528  0.61958  0.77255  0.48576  0.95510
     79   1.74979  4.28072  3.76006  3.22277  3.54075  3.59337  4.07935  2.09120  3.15622  2.51060  3.48527  3.54090  3.09796  3.45022  3.46513  2.90577  2.90496  2.09280  5.05689  3.83863     82 - -
          2.68618  4.42225  2.77519  2.73123  3.46354  2.40513  3.72494  3.29354  2.67741  2.69355  4.24690  2.90347  2.73739  3.18146  2.89801  2.37887  2.77519  2.98518  4.58477  3.61503
          0.02292  4.18293  4.90528  0.61958  0.77255  0.48576  0.95510
     80   2.45917  4.40726  3.33392  2.94975  4.08291  1.67552  4.04828  3.48810  2.96423  2.53779  4.03904  3.27705  3.84923  3.29715  3.32648  1.83337  2.85597  3.10032  5.44934  4.17902     83 - -
          2.68618  4.42225  2.77519  2.73123  3.46354  2.40513  3.72494  3.29354  2.67741  2.69355  4.24690  2.90347  2.73739  3.18146  2.89801  2.37887  2.77519  2.98518  4.58477  3.61503
          0.02292  4.18293  4.90528  0.61958  0.77255  0.48576  0.95510
     81   2.42114  5.05834  2.96377  2.08316  4.38492  3.45530  3.62099  3.82090  1.87800  3.33913  4.12318  2.94808  3.85258  2.73948  2.32871  2.68617  2.58189  3.44186  5.49405  4.14638     84 - -
          2.68618  4.42225  2.77519  2.73123  3.46354  2.40513  3.72494  3.29354  2.67741  2.69355  4.24690  2.90347  2.73739  3.18146  2.89801  2.37887  2.77519  2.98518  4.58477  3.61503
          0.02292  4.18293  4.90528  0.61958  0.77255  0.48576  0.95510
     82   2.19086  4.74361  2.99071  2.54077  4.23687  3.32885  3.76674  3.66449  2.56729  3.25921  4.06827  3.02260  2.58563  2.32305  3.00763  2.01027  2.87834  3.27958  5.48092  4.15295     85 - -
          2.68618  4.42225  2.77519  2.73123  3.46354  2.40513  3.72494  3.29354  2.67741  2.69355  4.24690  2.90347  2.73739  3.18146  2.89801  2.37887  2.77519  2.98518  4.58477  3.61503
          0.02292  4.18293  4.90528  0.61958  0.77255  0.48576  0.95510
     83   3.52338  4.90002  4.68755  4.33999  3.28512  4.37310  4.89989  2.51656  4.10541  0.56924  3.23067  4.58590  4.76209  4.39765  4.22601  3.99804  3.80730  2.63242  5.26496  4.05627     86 - -
          2.68618  4.42225  2.77519  2.73123  3.46354  2.40513  3.72494  3.29354  2.67741  2.69355  4.24690  2.90347  2.73739  3.18146  2.89801  2.37887  2.77519  2.98518  4.58477  3.61503
          0.02292  4.18293  4.90528  0.61958  0.77255  0.48576  0.95510
     84   2.71801  5.19313  1.96032  2.08076  4.51105  3.37512  3.65167  3.98776  2.44149  3.48760  4.25701  2.50144  3.82941  2.76964  2.52771  2.67238  2.52874  3.57211  5.63990  4.22544     87 - -
          2.68618  4.42225  2.77519  2.73123  3.46354  2.40513  3.72494  3.29354  2.67741  2.69355  4.24690  2.90347  2.73739  3.18146  2.89801  2.37887  2.77519  2.98518  4.58477  3.61503
          0.02292  4.18293  4.90528  0.61958  0.77255  0.48576  0.95510
     85   3.24370  4.51124  5.07244  4.54586  3.53088  4.66576  5.15629  1.27491  4.43965  1.62439  3.31724  4.74458  4.90116  4.62671  4.58563  4.04115  3.48925  1.33329  5.54219  4.39204     88 - -
          2.68618  4.42225  2.77519  2.73123  3.46354  2.40513  3.72494  3.29354  2.67741  2.69355  4.24690  2.90347  2.73739  3.18146  2.89801  2.37887  2.77519  2.98518  4.58477  3.61503
          0.02292  4.18293  4.90528  0.61958  0.77255  0.48576  0.95510
     86   1.30961  4.27298  3.57158  3.35591  4.51537  1.37114  4.44136  3.89751  3.46970  3.62521  4.46224  3.46550  3.81349  3.73338  3.75823  2.52350  2.84909  3.32211  5.84898  4.66584     89 - -
          2.68618  4.42225  2.77519  2.73123  3.46354  2.40513  3.72494  3.29354  2.67741  2.69355  4.24690  2.90347  2.73739  3.18146  2.89801  2.37887  2.77519  2.98518  4.58477  3.61503
          0.02292  4.18293  4.90528  0.61958  0.77255  0.48576  0.95510
     87   2.66258  4.62473  3.18409  2.72841  3.94404  1.75506  3.82839  2.63420  2.24747  2.97114  3.85538  3.17420  3.92978  3.04384  2.96801  2.77742  2.93966  2.97667  5.28383  4.00788     90 - -
          2.68618  4.42225  2.77519  2.73123  3.46354  2.40513  3.72494  3.29354  2.67741  2.69355  4.24690  2.90347  2.73739  3.18146  2.89801  2.37887  2.77519  2.98518  4.58477  3.61503
          0.02292  4.18293  4.90528  0.61958  0.77255  0.48576  0.95510
     88   2.31199  4.90808  3.16003  2.62967  4.18302  3.52035  2.01407  3.64654  2.29517  3.21538  4.05716  3.10152  3.94023  2.86442  2.05582  2.81363  3.01014  3.32296  5.37293  4.06947     91 - -
          2.68618  4.42225  2.77519  2.73123  3.46354  2.40513  3.72494  3.29354  2.67741  2.69355  4.24690  2.90347  2.73739  3.18146  2.89801  2.37887  2.77519  2.98518  4.58477  3.61503
          0.02292  4.18293  4.90528  0.61958  0.77255  0.48576  0.95510
     89   2.26748  5.00607  2.99208  2.22054  4.31959  3.46084  3.63012  3.74626  2.06856  3.28492  4.07884  2.96556  3.85750  2.75564  2.13502  2.69177  2.54139  3.38302  5.45779  4.12015     92 - -
          2.68618  4.42225  2.77519  2.73123  3.46354  2.40513  3.72494  3.29354  2.67741  2.69355  4.24690  2.90347  2.73739  3.18146  2.89801  2.37887  2.77519  2.98518  4.58477  3.61503
          0.02292  4.18293  4.90528  0.61958  0.77255  0.48576  0.95510
     90   3.24948  4.52525  5.05438  4.51912  3.45989  4.64483  5.10293  1.44440  4.40745  1.40842  3.24861  4.71964  4.87426  4.57404  4.54241  4.01394  3.49133  1.38112  5.47435  4.34248     93 - -
          2.68618  4.42225  2.77519  2.73123  3.46354  2.40513  3.72494  3.29354  2.67741  2.69355  4.24690  2.90347  2.73739  3.18146  2.89801  2.37887  2.77519  2.98518  4.58477  3.61503
          0.02292  4.18293  4.90528  0.61958  0.77255  0.48576  0.95510
     91   2.29849  4.78914  3.08630  2.53255  4.07671  3.45478  3.67927  3.47879  2.41651  3.08628  3.91106  3.02960  3.86299  2.47450  2.11886  2.41347  2.88203  2.74182  5.32639  4.01618     94 - -
          2.68618  4.42225  2.77519  2.73123  3.46354  2.40513  3.72494  3.29354  2.67741  2.69355  4.24690  2.90347  2.73739  3.18146  2.89801  2.37887  2.77519  2.98518  4.58477  3.61503
          0.02292  4.18293  4.90528  0.61958  0.77255  0.48576  0.95510
     92   3.43895  4.73586  5.05985  4.52998  3.20772  4.72649  5.06764  1.69833  4.35484  0.84637  3.00848  4.77597  4.90557  4.48689  4.46371  4.11110  3.67035  2.18663  5.32649  4.22649     95 - -
          2.68618  4.42225  2.77519  2.73123  3.46354  2.40513  3.72494  3.29354  2.67741  2.69355  4.24690  2.90347  2.73739  3.18146  2.89801  2.37887  2.77519  2.98518  4.58477  3.61503
          0.02292  4.18293  4.90528  0.61958  0.77255  0.48576  0.95510
     93   2.38189  4.33872  3.36262  3.22023  4.58754  0.98948  4.41100  4.08548  3.43124  3.75498  4.57965  3.39993  3.82377  3.69432  3.73670  1.96452  2.89402  3.45574  5.90026  4.68075     96 - -
          2.68618  4.42225  2.77519  2.73123  3.46354  2.40513  3.72494  3.29354  2.67741  2.69355  4.24690  2.90347  2.73739  3.18146  2.89801  2.37887  2.77519  2.98518  4.58477  3.61503
          0.02292  4.18293  4.90528  0.61958  0.77255  0.48576  0.95510
     94   1.66870  4.27372  3.69270  3.21137  3.70139  3.40276  4.11212  2.00089  3.15510  2.71568  3.65537  3.48456  3.96393  3.45829  3.46442  2.15094  2.86642  2.55467  5.18033  3.95727     97 - -
          2.68618  4.42225  2.77519  2.73123  3.46354  2.40513  3.72494  3.29354  2.67741  2.69355  4.24690  2.90347  2.73739  3.18146  2.89801  2.37887  2.77519  2.98518  4.58477  3.61503
          0.02292  4.18293  4.90528  0.61958  0.77255  0.48576  0.95510
     95   2.83695  4.56132  3.72181  3.33966  2.16852  3.61208  4.08308  3.11001  3.31135  2.66969  3.78100  3.63111  1.29662  3.61543  3.60146  3.04503  3.17283  2.93043  4.83216  3.35194     98 - -
          2.68618  4.42225  2.77519  2.73123  3.46354  2.40513  3.72494  3.29354  2.67741  2.69355  4.24690  2.90347  2.73739  3.18146  2.89801  2.37887  2.77519  2.98518  4.58477  3.61503
          0.02292  4.18293  4.90528  0.61958  0.77255  0.48576  0.95510
     96   2.33290  4.89864  2.54960  2.41359  4.20701  3.40152  3.65550  3.63298  2.10798  3.21322  4.01106  2.93912  3.82387  2.79230  2.91076  2.11884  2.86961  2.83335  5.42801  4.07271     99 - -
          2.68618  4.42225  2.77519  2.73123  3.46354  2.40513  3.72494  3.29354  2.67741  2.69355  4.24690  2.90347  2.73739  3.18146  2.89801  2.37887  2.77519  2.98518  4.58477  3.61503
          0.02292  4.18293  4.90528  0.61958  0.77255  0.48576  0.95510
     97   2.95857  4.34083  4.54064  3.98324  3.44423  4.19600  4.59641  1.57049  3.87141  1.70612  3.31480  4.20612  4.52082  4.10080  4.06083  3.52013  2.38707  1.62182  5.20081  4.02235    100 - -
          2.68618  4.42225  2.77519  2.73123  3.46354  2.40513  3.72494  3.29354  2.67741  2.69355  4.24690  2.90347  2.73739  3.18146  2.89801  2.37887  2.77519  2.98518  4.58477  3.61503
          0.02292  4.18293  4.90528  0.61958  0.77255  0.48576  0.95510
     98   2.70301  3.40429  3.10105  2.21347  4.14209  3.49825  3.03427  3.55475  2.32575  3.13858  3.96228  3.03470  3.88843  2.80964  1.87380  2.73488  2.92653  3.23444  5.34828  4.04123    101 - -
          2.68618  4.42225  2.77519  2.73123  3.46354  2.40513  3.72494  3.29354  2.67741  2.69355  4.24690  2.90347  2.73739  3.18146  2.89801  2.37887  2.77519  2.98518  4.58477  3.61503
          0.02292  4.18293  4.90528  0.61958  0.77255  0.48576  0.95510
     99   1.91780  4.53472  2.57553  2.74086  3.73117  3.54451  3.83022  2.49467  2.74000  2.38573  3.64202  3.20529  3.95289  3.06692  3.15094  2.79931  2.89379  2.65756  5.15619  3.88145    102 - -
          2.68618  4.42225  2.77519  2.73123  3.46354  2.40513  3.72494  3.29354  2.67741  2.69355  4.24690  2.90347  2.73739  3.18146  2.89801  2.37887  2.77519  2.98518  4.58477  3.61503
          0.02292  4.18293  4.90528  0.61958  0.77255  0.48576  0.95510
    100   3.49284  4.80198  4.98541  4.48357  2.08860  4.64661  4.63391  2.39852  4.33364  0.81083  2.99227  4.64001  4.84100  4.38416  4.40781  4.02497  3.71585  2.56521  4.82869  3.43802    103 - -
          2.68618  4.42225  2.77519  2.73123  3.46354  2.40513  3.72494  3.29354  2.67741  2.69355  4.24690  2.90347  2.73739  3.18146  2.89801  2.37887  2.77519  2.98518  4.58477  3.61503
          0.02292  4.18293  4.90528  0.61958  0.77255  0.48576  0.95510
    101   2.66701  4.93863  2.87619  2.01164  4.22406  3.41839  3.66395  3.64725  2.43592  3.22639  4.03299  2.94136  3.84417  2.19153  2.88969  2.25037  2.90663  2.70957  5.44100  4.08862    104 - -
          2.68618  4.42225  2.77519  2.73123  3.46354  2.40513  3.72494  3.29354  2.67741  2.69355  4.24690  2.90347  2.73739  3.18146  2.89801  2.37887  2.77519  2.98518  4.58477  3.61503
          0.02292  4.18293  4.90528  0.61958  0.77255  0.48576  0.95510
    102   3.21895  4.91185  3.86129  3.75315  4.70318  3.58240  4.79483  4.34187  3.83975  3.92906  4.99949  4.02340  0.41081  4.21839  4.03990  3.39859  3.68675  3.94922  5.79187  4.83156    105 - -
          2.68618  4.42225  2.77519  2.73123  3.46354  2.40513  3.72494  3.29354  2.67741  2.69355  4.24690  2.90347  2.73739  3.18146  2.89801  2.37887  2.77519  2.98518  4.58477  3.61503
          0.02292  4.18293  4.90528  0.61958  0.77255  0.48576  0.95510
    103   1.84813  4.21023  3.92640  3.36537  2.45283  3.72025  3.96937  2.58457  3.27293  2.32252  3.30034  3.63098  4.10357  3.52011  3.51405  3.00736  2.91331  2.15722  4.67206  2.73513    106 - -
          2.68618  4.42225  2.77519  2.73123  3.46354  2.40513  3.72494  3.29354  2.67741  2.69355  4.24690  2.90347  2.73739  3.18146  2.89801  2.37887  2.77519  2.98518  4.58477  3.61503
          0.02292  4.18293  4.90528  0.61958  0.77255  0.48576  0.95510
    104   2.12923  4.79123  2.89362  2.17649  4.26544  3.32722  3.76868  3.69237  2.59546  3.28803  4.09806  2.99273  2.46228  2.92603  3.05410  2.03747  2.90176  3.30870  5.51162  4.17185    107 - -
          2.68618  4.42225  2.77519  2.73123  3.46354  2.40513  3.72494  3.29354  2.67741  2.69355  4.24690  2.90347  2.73739  3.18146  2.89801  2.37887  2.77519  2.98518  4.58477  3.61503
          0.02292  4.18293  4.90528  0.61958  0.77255  0.48576  0.95510
    105   2.26553  4.75789  3.02374  2.51082  4.08344  3.40548  3.70155  3.49002  2.23054  3.10594  3.92584  2.45335  3.84153  2.86183  2.94182  2.16452  2.86231  2.67705  5.35258  4.02999    108 - -
          2.68618  4.42225  2.77519  2.73123  3.46354  2.40513  3.72494  3.29354  2.67741  2.69355  4.24690  2.90347  2.73739  3.18146  2.89801  2.37887  2.77519  2.98518  4.58477  3.61503
          0.02292  4.18293  4.90528  0.61958  0.77255  0.48576  0.95510
    106   3.43895  4.73586  5.05985  4.52998  3.20772  4.72649  5.06764  1.69833  4.35484  0.84637  3.00848  4.77597  4.90557  4.48689  4.46371  4.11110  3.67035  2.18663  5.32649  4.22649    109 - -
          2.68618  4.42225  2.77519  2.73123  3.46354  2.40513  3.72494  3.29354  2.67741  2.69355  4.24690  2.90347  2.73739  3.18146  2.89801  2.37887  2.77519  2.98518  4.58477  3.61503
          0.02292  4.18293  4.90528  0.61958  0.77255  0.48576  0.95510
    107   2.63987  4.66800  3.14675  2.27749  2.76417  3.49919  3.69424  3.25940  2.25037  2.90180  3.75203  3.07817  3.88603  2.89437  2.55997  2.72400  2.86846  2.98022  5.15694  2.89548    110 - -
          2.68618  4.42225  2.77519  2.73123  3.46354  2.40513  3.72494  3.29354  2.67741  2.69355  4.24690  2.90347  2.73739  3.18146  2.89801  2.37887  2.77519  2.98518  4.58477  3.61503
          0.02292  4.18293  4.90528  0.61958  0.77255  0.48576  0.95510
    108   1.28937  4.24317  3.62114  3.33780  4.42562  3.02958  4.38073  3.80154  3.38081  3.53114  4.36606  3.44443  3.79300  3.66341  3.67693  1.35187  2.80580  3.25036  5.78075  4.57366    111 - -
          2.68618  4.42225  2.77519  2.73123  3.46354  2.40513  3.72494  3.29354  2.67741  2.69355  4.24690  2.90347  2.73739  3.18146  2.89801  2.37887  2.77519  2.98518  4.58477  3.61503
          0.02292  4.18293  4.90528  0.61958  0.77255  0.48576  0.95510
    109   2.89727  4.87327  3.45186  2.82820  3.59732  3.68049  2.60456  3.51086  2.29825  3.07584  3.96914  3.25206  4.04835  2.94193  1.58901  2.96277  3.10111  3.24202  3.06802  3.53449    112 - -
          2.68618  4.42225  2.77519  2.73123  3.46354  2.40513  3.72494  3.29354  2.67741  2.69355  4.24690  2.90347  2.73739  3.18146  2.89801  2.37887  2.77519  2.98518  4.58477  3.61503
          0.02292  4.18293  4.90528  0.61958  0.77255  0.48576  0.95510
    110   3.29647  4.59699  5.02685  4.46603  2.25506  4.57233  4.81230  1.45009  4.33084  1.25143  3.00101  4.63204  4.77448  4.39576  4.40065  3.91983  3.51968  2.21503  5.08614  3.89116    113 - -
          2.68618  4.42225  2.77519  2.73123  3.46354  2.40513  3.72494  3.29354  2.67741  2.69355  4.24690  2.90347  2.73739  3.18146  2.89801  2.37887  2.77519  2.98518  4.58477  3.61503
          0.02292  4.18293  4.90528  0.61958  0.77255  0.48576  0.95510
    111   2.99822  4.37562  4.62965  4.10942  3.65690  4.25476  4.80729  1.56059  4.00444  2.31562  3.49974  4.32323  4.62170  4.27386  4.21711  3.61346  2.56003  1.10450  5.45132  4.24448    114 - -
          2.68618  4.42225  2.77519  2.73123  3.46354  2.40513  3.72494  3.29354  2.67741  2.69355  4.24690  2.90347  2.73739  3.18146  2.89801  2.37887  2.77519  2.98518  4.58477  3.61503
          0.02292  4.18293  4.90528  0.61958  0.77255  0.48576  0.95510
    112   2.62684  4.59958  2.41671  2.68526  3.94350  3.43349  3.86380  3.08325  2.75719  2.94068  3.83878  3.15029  3.91812  3.07562  3.18466  2.74734  1.93417  2.09996  5.32764  4.03324    115 - -
          2.68618  4.42225  2.77519  2.73123  3.46354  2.40513  3.72494  3.29354  2.67741  2.69355  4.24690  2.90347  2.73739  3.18146  2.89801  2.37887  2.77519  2.98518  4.58477  3.61503
          0.02292  4.18293  4.90528  0.61958  0.77255  0.48576  0.95510
    113   2.84354  4.28626  4.33547  3.78169  1.96239  3.97134  4.29427  1.76402  3.65944  2.06830  3.22341  3.98194  4.33180  3.87349  3.83623  3.28852  2.35745  2.16102  4.87654  3.61744    116 - -
          2.68618  4.42225  2.77519  2.73123  3.46354  2.40513  3.72494  3.29354  2.67741  2.69355  4.24690  2.90347  2.73739  3.18146  2.89801  2.37887  2.77519  2.98518  4.58477  3.61503
          0.02292  4.18293  4.90528  0.61958  0.77255  0.48576  0.95510
    114   2.90727  5.13541  3.20610  2.65111  4.56533  2.55136  3.67970  3.95701  1.35855  3.43987  4.26623  3.11731  3.98785  2.80978  2.07712  2.90220  3.11818  3.59909  5.53647  4.28439    117 - -
          2.68618  4.42225  2.77519  2.73123  3.46354  2.40513  3.72494  3.29354  2.67741  2.69355  4.24690  2.90347  2.73739  3.18146  2.89801  2.37887  2.77519  2.98518  4.58477  3.61503
          0.02292  4.18293  4.90528  0.61958  0.77255  0.48576  0.95510
    115   2.62207  4.73849  2.93263  2.58864  4.20185  2.20690  2.05628  3.71708  2.66702  3.31692  4.14608  3.05702  3.86546  3.02517  3.08471  2.11480  2.94540  3.32840  5.48848  4.13980    118 - -
          2.68618  4.42225  2.77519  2.73123  3.46354  2.40513  3.72494  3.29354  2.67741  2.69355  4.24690  2.90347  2.73739  3.18146  2.89801  2.37887  2.77519  2.98518  4.58477  3.61503
          0.02292  4.18293  4.90528  0.61958  0.77255  0.48576  0.95510
    116   1.81650  4.30857  3.55209  3.01588  2.75193  2.79657  3.87059  2.83964  2.97005  2.55439  3.46426  3.38055  3.98101  3.26365  3.30175  2.83962  2.86194  2.61303  4.83180  2.86154    119 - -
          2.68618  4.42225  2.77519  2.73123  3.46354  2.40513  3.72494  3.29354  2.67741  2.69355  4.24690  2.90347  2.73739  3.18146  2.89801  2.37887  2.77519  2.98518  4.58477  3.61503
          0.02292  4.18293  4.90528  0.61958  0.77255  0.48576  0.95510
    117   2.61563  4.63549  3.12867  2.07489  3.84146  3.47951  3.71303  3.20855  2.56142  2.56648  3.12174  3.07492  3.87612  2.91023  2.99032  2.40202  2.39516  2.93259  5.18457  3.89059    120 - -
          2.68618  4.42225  2.77519  2.73123  3.46354  2.40513  3.72494  3.29354  2.67741  2.69355  4.24690  2.90347  2.73739  3.18146  2.89801  2.37887  2.77519  2.98518  4.58477  3.61503
          0.02292  4.18293  4.90528  0.61958  0.77255  0.48576  0.95510
    118   3.06951  5.67063  1.66303  1.11586  4.95881  3.31684  3.87342  4.49146  2.90475  3.97857  4.83477  2.77700  3.94655  3.04044  3.51194  2.94258  3.36065  4.05347  6.12050  4.60439    121 - -
          2.68618  4.42225  2.77519  2.73123  3.46354  2.40513  3.72494  3.29354  2.67741  2.69355  4.24690  2.90347  2.73739  3.18146  2.89801  2.37887  2.77519  2.98518  4.58477  3.61503
          0.02292  4.18293  4.90528  0.61958  0.77255  0.48576  0.95510
    119   2.33524  4.96535  2.69922  1.77189  4.40371  3.34286  3.79169  3.81882  2.62950  3.41282  4.23912  2.94641  2.01509  2.95033  3.09310  2.73287  3.01306  3.43924  5.62967  4.26626    122 - -
          2.68618  4.42225  2.77519  2.73123  3.46354  2.40513  3.72494  3.29354  2.67741  2.69355  4.24690  2.90347  2.73739  3.18146  2.89801  2.37887  2.77519  2.98518  4.58477  3.61503
          0.02292  4.18293  4.90528  0.61958  0.77255  0.48576  0.95510
    120   1.86826  5.06903  2.70747  1.86062  4.39603  3.39382  3.71409  3.82833  2.49618  3.38738  4.20083  2.91484  3.87275  2.28140  2.94855  2.73728  3.00458  3.46056  5.58445  4.21420    123 - -
          2.68618  4.42225  2.77519  2.73123  3.46354  2.40513  3.72494  3.29354  2.67741  2.69355  4.24690  2.90347  2.73739  3.18146  2.89801  2.37887  2.77519  2.98518  4.58477  3.61503
          0.02292  4.18293  4.90528  0.61958  0.77255  0.48576  0.95510
    121   1.89485  4.28985  3.55419  3.04106  2.60680  3.37592  3.97651  3.00353  3.00297  2.73702  3.62850  3.36464  3.90555  3.30129  3.34392  2.04685  2.36701  2.72862  5.09570  3.85788    124 - -
          2.68618  4.42225  2.77519  2.73123  3.46354  2.40513  3.72494  3.29354  2.67741  2.69355  4.24690  2.90347  2.73739  3.18146  2.89801  2.37887  2.77519  2.98518  4.58477  3.61503
          0.02292  4.18293  4.90528  0.61958  0.77255  0.48576  0.95510
    122   3.17101  4.57277  4.63391  4.17238  1.26351  4.22854  4.29231  2.40057  4.04116  1.98711  3.30918  4.26179  4.59362  4.18621  4.16832  3.60566  3.43950  1.83401  4.60353  3.08222    125 - -
          2.68618  4.42225  2.77519  2.73123  3.46354  2.40513  3.72494  3.29354  2.67741  2.69355  4.24690  2.90347  2.73739  3.18146  2.89801  2.37887  2.77519  2.98518  4.58477  3.61503
          0.02292  4.18293  4.90528  0.61958  0.77255  0.48576  0.95510
    123   2.87007  4.50548  3.80850  3.27105  3.37516  3.85465  4.12337  2.59218  3.08043  1.33785  3.28766  3.64597  4.22166  2.52648  3.36334  3.15240  3.10831  2.21308  5.05385  3.84085    126 - -
          2.68618  4.42225  2.77519  2.73123  3.46354  2.40513  3.72494  3.29354  2.67741  2.69355  4.24690  2.90347  2.73739  3.18146  2.89801  2.37887  2.77519  2.98518  4.58477  3.61503
          0.02292  4.18293  4.90528  0.61958  0.77255  0.48576  0.95510
    124   2.13281  4.96632  2.40727  2.14901  4.25166  3.40798  3.63541  3.68554  2.41348  3.24975  4.03996  2.91291  3.82092  2.76457  2.57710  2.63902  2.87698  2.82854  5.45201  4.08452    127 - -
          2.68618  4.42225  2.77519  2.73123  3.46354  2.40513  3.72494  3.29354  2.67741  2.69355  4.24690  2.90347  2.73739  3.18146  2.89801  2.37887  2.77519  2.98518  4.58477  3.61503
          0.02292  4.18293  4.90528  0.61958  0.77255  0.48576  0.95510
    125   1.80784  4.24053  3.70760  3.23256  3.82172  2.61618  4.14420  3.01291  3.18820  2.86878  3.76812  3.46060  3.89509  3.47693  3.50054  2.65835  2.23754  1.80557  5.26725  4.05393    128 - -
          2.68618  4.42225  2.77519  2.73123  3.46354  2.40513  3.72494  3.29354  2.67741  2.69355  4.24690  2.90347  2.73739  3.18146  2.89801  2.37887  2.77519  2.98518  4.58477  3.61503
          0.02292  4.18293  4.90528  0.61958  0.77255  0.48576  0.95510
    126   1.81056  4.26697  3.78043  3.23511  3.50396  3.59271  4.06944  2.57373  3.15988  2.46983  2.56751  3.54582  4.05000  3.45088  3.46066  2.90295  2.38881  2.11322  5.02344  3.81101    129 - -
          2.68618  4.42225  2.77519  2.73123  3.46354  2.40513  3.72494  3.29354  2.67741  2.69355  4.24690  2.90347  2.73739  3.18146  2.89801  2.37887  2.77519  2.98518  4.58477  3.61503
          0.02292  4.18293  4.90528  0.61958  0.77255  0.48576  0.95510
    127   2.80506  5.04954  3.10579  2.57215  4.42994  3.51794  3.67210  3.84950  2.21265  3.36420  4.18087  3.05802  3.93181  2.08906  1.82559  2.16241  3.03107  3.48962  5.49811  4.20530    130 - -
          2.68618  4.42225  2.77519  2.73123  3.46354  2.40513  3.72494  3.29354  2.67741  2.69355  4.24690  2.90347  2.73739  3.18146  2.89801  2.37887  2.77519  2.98518  4.58477  3.61503
          0.02292  4.18293  4.90528  0.61958  0.77255  0.48576  0.95510
    128   2.35261  5.11246  3.02106  2.08728  4.46262  3.50469  3.63830  3.88172  1.97594  3.38424  4.18274  2.99854  3.90293  2.76003  1.86398  2.76770  3.00099  3.51096  5.51768  4.20105    131 - -
          2.68618  4.42225  2.77519  2.73123  3.46354  2.40513  3.72494  3.29354  2.67741  2.69355  4.24690  2.90347  2.73739  3.18146  2.89801  2.37887  2.77519  2.98518  4.58477  3.61503
          0.02292  4.18293  4.90528  0.61958  0.77255  0.48576  0.95510
    129   2.39194  4.78578  3.09467  2.53908  4.03812  3.47647  3.67556  3.43845  2.41114  2.49169  3.88138  3.03692  3.87331  2.22421  2.42055  2.42733  2.88881  3.13053  5.29789  3.99219    132 - -
          2.68618  4.42225  2.77519  2.73123  3.46354  2.40513  3.72494  3.29354  2.67741  2.69355  4.24690  2.90347  2.73739  3.18146  2.89801  2.37887  2.77519  2.98518  4.58477  3.61503
          0.02292  4.18293  4.90528  0.61958  0.77255  0.48576  0.95510
    130   2.90088  4.74189  2.25700  2.85021  3.68440  3.63024  4.03996  2.95864  3.02730  1.25572  3.70590  3.32627  4.11581  3.32348  3.41918  3.04958  3.17091  2.81784  5.25581  3.93727    133 - -
          2.68618  4.42225  2.77519  2.73123  3.46354  2.40513  3.72494  3.29354  2.67741  2.69355  4.24690  2.90347  2.73739  3.18146  2.89801  2.37887  2.77519  2.98518  4.58477  3.61503
          0.02292  4.18293  4.90528  0.61958  0.77255  0.48576  0.95510
    131   2.71143  5.06558  2.68460  1.72591  4.42969  3.36161  3.70656  3.88392  2.52027  3.42784  4.22203  2.44775  3.84615  2.84281  3.00616  2.19864  2.44935  3.48986  5.61241  4.22390    134 - -
          2.68618  4.42225  2.77519  2.73123  3.46354  2.40513  3.72494  3.29354  2.67741  2.69355  4.24690  2.90347  2.73739  3.18146  2.89801  2.37887  2.77519  2.98518  4.58477  3.61503
          0.02292  4.18293  4.90528  0.61958  0.77255  0.48576  0.95510
    132   1.96777  5.02716  2.92835  2.13249  4.34144  3.45220  3.64729  3.77016  2.32597  3.30943  4.10814  2.95814  3.86553  2.42336  2.26966  2.70943  2.94507  3.40701  5.48426  4.14290    135 - -
          2.68618  4.42225  2.77519  2.73123  3.46354  2.40513  3.72494  3.29354  2.67741  2.69355  4.24690  2.90347  2.73739  3.18146  2.89801  2.37887  2.77519  2.98518  4.58477  3.61503
          0.02292  4.18293  4.90528  0.61958  0.77255  0.48576  0.95510
    133   2.90339  4.42182  4.10266  3.53610  2.33408  3.94802  4.11227  2.58108  3.33253  1.29814  3.19716  3.81737  4.28704  3.64196  2.74329  3.24561  3.13304  2.53220  4.75324  3.42061    136 - -
          2.68618  4.42225  2.77519  2.73123  3.46354  2.40513  3.72494  3.29354  2.67741  2.69355  4.24690  2.90347  2.73739  3.18146  2.89801  2.37887  2.77519  2.98518  4.58477  3.61503
          0.02292  4.18293  4.90528  0.61958  0.77255  0.48576  0.95510
    134   2.38274  5.05915  2.68577  2.07199  4.41058  2.04831  3.72055  3.85548  2.52503  3.40862  4.21486  2.90512  3.86323  2.28215  2.99271  2.72276  2.99677  3.47587  5.60173  4.22537    137 - -
          2.68618  4.42225  2.77519  2.73123  3.46354  2.40513  3.72494  3.29354  2.67741  2.69355  4.24690  2.90347  2.73739  3.18146  2.89801  2.37887  2.77519  2.98518  4.58477  3.61503
          0.02292  4.18293  4.90528  0.61958  0.77255  0.48576  0.95510
    135   2.99348  3.09238  4.81504  4.25974  3.46675  4.30341  4.74063  1.49796  4.13164  1.78076  3.33784  4.39752  4.61417  4.32497  4.25543  3.64553  3.23828  1.39594  5.24025  4.06027    138 - -
          2.68618  4.42225  2.77519  2.73123  3.46354  2.40513  3.72494  3.29354  2.67741  2.69355  4.24690  2.90347  2.73739  3.18146  2.89801  2.37887  2.77519  2.98518  4.58477  3.61503
          0.02292  4.18293  4.90528  0.61958  0.77255  0.48576  0.95510
    136   2.32170  5.04896  2.53954  2.35506  4.36974  3.40082  3.62319  3.82569  2.37056  3.34983  4.12260  2.89435  3.81671  2.21984  2.38029  2.34258  2.88989  3.43210  5.51750  4.13628    139 - -
          2.68618  4.42225  2.77519  2.73123  3.46354  2.40513  3.72494  3.29354  2.67741  2.69355  4.24690  2.90347  2.73739  3.18146  2.89801  2.37887  2.77519  2.98518  4.58477  3.61503
          0.02292  4.18293  4.90528  0.61958  0.77255  0.48576  0.95510
    137   1.38568  2.37294  3.98305  3.59996  4.17747  1.79850  4.43079  3.51627  3.53567  3.27601  4.13030  3.56793  3.80053  3.78682  3.77513  2.49160  2.76476  3.04808  5.58781  4.41815    140 - -
          2.68618  4.42225  2.77519  2.73123  3.46354  2.40513  3.72494  3.29354  2.67741  2.69355  4.24690  2.90347  2.73739  3.18146  2.89801  2.37887  2.77519  2.98518  4.58477  3.61503
          0.02292  4.18293  4.90528  0.61958  0.77255  0.48576  0.95510
    138   2.63699  4.81089  3.02735  2.20190  4.06571  2.72705  3.66290  2.91148  2.43085  3.07902  3.89990  2.99726  3.85122  2.81789  2.28546  2.67637  2.56437  3.15090  5.32299  4.00021    141 - -
          2.68618  4.42225  2.77519  2.73123  3.46354  2.40513  3.72494  3.29354  2.67741  2.69355  4.24690  2.90347  2.73739  3.18146  2.89801  2.37887  2.77519  2.98518  4.58477  3.61503
          0.02292  4.18293  4.90528  0.61958  0.77255  0.48576  0.95510
    139   2.31489  4.22331  3.80499  3.24032  2.58066  3.67298  3.99460  2.57335  3.16255  2.10745  3.30531  3.55571  2.61160  3.43190  3.44034  2.95319  2.88207  2.12213  4.84503  3.62698    142 - -
          2.68618  4.42225  2.77519  2.73123  3.46354  2.40513  3.72494  3.29354  2.67741  2.69355  4.24690  2.90347  2.73739  3.18146  2.89801  2.37887  2.77519  2.98518  4.58477  3.61503
          0.02292  4.18293  4.90528  0.61958  0.77255  0.48576  0.95510
    140   2.26286  4.31925  3.54256  2.98694  3.50063  3.58576  3.89737  2.03741  2.56356  2.54558  3.45853  3.37330  3.98923  3.23395  3.25133  2.47981  2.85995  2.25585  4.95952  3.72879    143 - -
          2.68618  4.42225  2.77519  2.73123  3.46354  2.40513  3.72494  3.29354  2.67741  2.69355  4.24690  2.90347  2.73739  3.18146  2.89801  2.37887  2.77519  2.98518  4.58477  3.61503
          0.02292  4.18293  4.90528  0.61958  0.77255  0.48576  0.95510
    141   2.94767  2.73546  4.72723  4.16477  3.40636  4.21821  4.63471  1.73974  4.03122  1.67356  3.29382  4.30528  4.54004  4.22216  4.15571  3.55287  3.19153  1.45312  5.15120  3.97439    144 - -
          2.68618  4.42225  2.77519  2.73123  3.46354  2.40513  3.72494  3.29354  2.67741  2.69355  4.24690  2.90347  2.73739  3.18146  2.89801  2.37887  2.77519  2.98518  4.58477  3.61503
          0.02292  4.18293  4.90528  0.61958  0.77255  0.48576  0.95510
    142   2.62862  4.68286  3.14700  2.62554  4.00222  2.10034  3.74594  3.40045  2.51149  2.56001  3.87767  3.09533  3.02079  2.93038  2.42808  2.71022  2.89139  3.09024  5.29587  4.00381    145 - -
          2.68618  4.42225  2.77519  2.73123  3.46354  2.40513  3.72494  3.29354  2.67741  2.69355  4.24690  2.90347  2.73739  3.18146  2.89801  2.37887  2.77519  2.98518  4.58477  3.61503
          0.34725  4.18293  1.27971  0.61958  0.77255  0.48576  0.95510
    143   2.02600  4.48944  3.00241  2.60516  3.98616  3.22492  3.76316  3.31830  2.56249  2.99962  3.87421  3.03484  3.76844  2.36832  2.93375  2.58622  2.28920  2.98778  5.30479  4.02379    146 - -
          2.68625  4.42232  2.77527  2.73102  3.46303  2.40500  3.72502  3.29361  2.67748  2.69362  4.24697  2.90354  2.73747  3.18153  2.89808  2.37874  2.77527  2.98525  4.58484  3.61510
          0.18312  1.85041  4.58959  1.10257  0.40349  0.77633  0.61635
    144   2.67887  5.02767  2.11206  2.23147  4.35586  3.26406  3.62644  3.80782  2.08326  3.35807  4.17245  2.77875  2.69656  2.77303  2.91510  2.65066  2.93853  3.42886  5.54088  4.15318    151 - -
          2.68618  4.42225  2.77519  2.73123  3.46354  2.40513  3.72494  3.29354  2.67741  2.69355  4.24690  2.90347  2.73739  3.18146  2.89801  2.37887  2.77519  2.98518  4.58477  3.61503
          0.03157  3.86725  4.58959  0.61958  0.77255  0.77633  0.61635
    145   2.10552  4.53888  3.08101  2.61198  4.03756  3.25685  3.71765  3.41827  2.43071  3.05214  3.90554  3.03989  2.74664  2.90432  2.21465  2.59676  2.81228  3.07232  5.30190  4.02750    152 - -
          2.68618  4.42225  2.77519  2.73123  3.46354  2.40513  3.72494  3.29354  2.67741  2.69355  4.24690  2.90347  2.73739  3.18146  2.89801  2.37887  2.77519  2.98518  4.58477  3.61503
          0.03157  3.86725  4.58959  0.61958  0.77255  0.77633  0.61635
    146   2.12807  4.77125  2.77342  2.42450  4.19097  3.28479  3.66416  3.58850  2.01960  3.19613  4.03547  2.37269  3.78956  2.83083  2.75872  2.65342  2.89655  3.23684  5.40485  4.08858    153 - -
          2.68618  4.42225  2.77519  2.73123  3.46354  2.40513  3.72494  3.29354  2.67741  2.69355  4.24690  2.90347  2.73739  3.18146  2.89801  2.37887  2.77519  2.98518  4.58477  3.61503
          0.03157  3.86725  4.58959  0.61958  0.77255  0.77633  0.61635
    147   2.65841  4.43437  3.33112  3.22986  4.37227  0.73721  4.35046  3.97061  3.41042  3.62540  4.60109  3.49542  3.82534  3.73499  3.64704  2.83017  3.13924  3.49994  5.46880  4.47399    154 - -
          2.68618  4.42225  2.77519  2.73123  3.46354  2.40513  3.72494  3.29354  2.67741  2.69355  4.24690  2.90347  2.73739  3.18146  2.89801  2.37887  2.77519  2.98518  4.58477  3.61503
          0.03157  3.86725  4.58959  0.61958  0.77255  0.77633  0.61635
    148   2.77295  5.14219  2.48989  1.87202  4.46126  3.30105  3.61738  3.90632  1.98638  3.42583  4.25117  2.26837  3.80537  2.76289  2.74204  2.72554  3.01745  3.53203  5.57757  4.20759    155 - -
          2.68618  4.42225  2.77519  2.73123  3.46354  2.40513  3.72494  3.29354  2.67741  2.69355  4.24690  2.90347  2.73739  3.18146  2.89801  2.37887  2.77519  2.98518  4.58477  3.61503
          0.03157  3.86725  4.58959  0.61958  0.77255  0.77633  0.61635
    149   2.44462  4.26910  3.43364  3.04770  3.72303  3.23708  4.04532  2.80427  2.98485  2.66022  3.70241  3.33905  2.03377  3.34636  3.29490  2.65459  2.82715  1.96217  5.22900  3.97107    156 - -
          2.68618  4.42225  2.77519  2.73123  3.46354  2.40513  3.72494  3.29354  2.67741  2.69355  4.24690  2.90347  2.73739  3.18146  2.89801  2.37887  2.77519  2.98518  4.58477  3.61503
          0.03157  3.86725  4.58959  0.61958  0.77255  0.33932  1.24567
    150   2.93407  5.03707  3.42798  2.76403  4.36555  3.66712  3.67904  2.84524  1.57421  3.25208  4.11589  3.20152  4.02928  2.82432  1.63579  2.96206  3.12331  3.40857  5.41433  4.19073    157 - -
          2.68618  4.42225  2.77519  2.73123  3.46354  2.40513  3.72494  3.29354  2.67741  2.69355  4.24690  2.90347  2.73739  3.18146  2.89801  2.37887  2.77519  2.98518  4.58477  3.61503
          0.02292  4.18293  4.90528  0.61958  0.77255  0.48576  0.95510
    151   3.12654  5.23424  3.48821  2.87082  4.64240  3.73047  3.71293  4.04619  2.00680  3.48154  4.36449  3.27747  4.11657  2.13613  1.15097  3.12480  3.30412  3.72986  5.52672  4.33794    158 - -
          2.68618  4.42225  2.77519  2.73123  3.46354  2.40513  3.72494  3.29354  2.67741  2.69355  4.24690  2.90347  2.73739  3.18146  2.89801  2.37887  2.77519  2.98518  4.58477  3.61503
          0.02292  4.18293  4.90528  0.61958  0.77255  0.48576  0.95510
    152   2.93989  5.19433  3.16156  2.62976  4.58464  3.59611  3.66996  3.99449  2.10751  3.46253  4.29057  2.51832  3.99616  2.19917  1.47810  2.92209  3.14096  3.63876  5.54429  4.28290    159 - -
          2.68618  4.42225  2.77519  2.73123  3.46354  2.40513  3.72494  3.29354  2.67741  2.69355  4.24690  2.90347  2.73739  3.18146  2.89801  2.37887  2.77519  2.98518  4.58477  3.61503
          0.02292  4.18293  4.90528  0.61958  0.77255  0.48576  0.95510
    153   2.85804  4.33537  4.20623  3.65108  3.47268  3.99827  4.39063  1.90561  3.55394  1.98668  3.36577  3.93910  4.36356  3.82581  3.80728  3.30696  1.82235  1.72368  5.15233  3.95400    160 - -
          2.68618  4.42225  2.77519  2.73123  3.46354  2.40513  3.72494  3.29354  2.67741  2.69355  4.24690  2.90347  2.73739  3.18146  2.89801  2.37887  2.77519  2.98518  4.58477  3.61503
          0.02292  4.18293  4.90528  0.61958  0.77255  0.48576  0.95510
    154   3.23195  4.50209  5.05559  4.52915  3.54292  4.65133  5.14385  1.40816  4.42356  1.64163  3.33204  4.72803  4.89225  4.61696  4.57364  4.02548  3.47819  1.20275  5.54299  4.38713    161 - -
          2.68618  4.42225  2.77519  2.73123  3.46354  2.40513  3.72494  3.29354  2.67741  2.69355  4.24690  2.90347  2.73739  3.18146  2.89801  2.37887  2.77519  2.98518  4.58477  3.61503
          0.02292  4.18293  4.90528  0.61958  0.77255  0.48576  0.95510
    155   3.11310  5.31103  3.51528  2.81727  4.79091  3.74486  3.65766  4.12979  1.50575  3.53357  4.38034  3.23568  4.09403  2.14398  1.47882  3.08736  3.26994  3.79009  5.55671  4.38101    162 - -
          2.68618  4.42225  2.77519  2.73123  3.46354  2.40513  3.72494  3.29354  2.67741  2.69355  4.24690  2.90347  2.73739  3.18146  2.89801  2.37887  2.77519  2.98518  4.58477  3.61503
          0.02292  4.18293  4.90528  0.61958  0.77255  0.48576  0.95510
    156   2.77045  4.28216  4.18253  3.66072  3.51749  3.85137  4.37411  1.40164  3.55481  2.37250  3.44733  3.89642  4.28841  3.83319  3.79084  2.38844  3.05307  1.73414  5.14735  3.93293    163 - -
          2.68618  4.42225  2.77519  2.73123  3.46354  2.40513  3.72494  3.29354  2.67741  2.69355  4.24690  2.90347  2.73739  3.18146  2.89801  2.37887  2.77519  2.98518  4.58477  3.61503
          0.02292  4.18293  4.90528  0.61958  0.77255  0.48576  0.95510
    157   1.91665  4.69699  3.09328  2.60032  4.18000  3.35013  3.77245  3.58178  1.96280  3.19826  4.01721  3.06580  3.84361  2.93667  2.95468  2.23692  2.48852  3.21506  5.43249  4.12525    164 - -
          2.68618  4.42225  2.77519  2.73123  3.46354  2.40513  3.72494  3.29354  2.67741  2.69355  4.24690  2.90347  2.73739  3.18146  2.89801  2.37887  2.77519  2.98518  4.58477  3.61503
          0.02292  4.18293  4.90528  0.61958  0.77255  0.48576  0.95510
    158   2.58663  4.68827  3.13044  2.69128  4.33549  1.92880  3.84856  3.76709  2.56068  3.35493  4.17230  3.12121  3.86143  3.01632  2.04695  2.09283  2.92157  3.35098  5.54524  4.25388    165 - -
          2.68618  4.42225  2.77519  2.73123  3.46354  2.40513  3.72494  3.29354  2.67741  2.69355  4.24690  2.90347  2.73739  3.18146  2.89801  2.37887  2.77519  2.98518  4.58477  3.61503
          0.02292  4.18293  4.90528  0.61958  0.77255  0.48576  0.95510
    159   2.25782  4.53860  3.21447  2.69641  2.56770  2.67185  3.77574  3.14865  2.14998  2.82683  3.69525  3.15267  3.89970  3.00965  3.05052  2.73576  2.86290  2.87869  5.13400  3.85201    166 - -
          2.68618  4.42225  2.77519  2.73123  3.46354  2.40513  3.72494  3.29354  2.67741  2.69355  4.24690  2.90347  2.73739  3.18146  2.89801  2.37887  2.77519  2.98518  4.58477  3.61503
          0.02292  4.18293  4.90528  0.61958  0.77255  0.48576  0.95510
    160   2.29301  4.82770  3.04287  2.49923  4.14259  3.43348  3.67147  3.55542  2.19422  3.14691  3.95995  3.00307  2.86072  2.81958  2.51371  2.66980  2.23837  3.21696  5.37144  4.04866    167 - -
          2.68618  4.42225  2.77519  2.73123  3.46354  2.40513  3.72494  3.29354  2.67741  2.69355  4.24690  2.90347  2.73739  3.18146  2.89801  2.37887  2.77519  2.98518  4.58477  3.61503
          0.02292  4.18293  4.90528  0.61958  0.77255  0.48576  0.95510
    161   3.23401  4.50325  5.06044  4.53403  3.54164  4.65476  5.14743  1.37908  4.42853  1.63927  3.33010  4.73235  4.89453  4.62056  4.57753  4.02924  3.48011  1.22704  5.54367  4.38884    168 - -
          2.68618  4.42225  2.77519  2.73123  3.46354  2.40513  3.72494  3.29354  2.67741  2.69355  4.24690  2.90347  2.73739  3.18146  2.89801  2.37887  2.77519  2.98518  4.58477  3.61503
          0.02292  4.18293  4.90528  0.61958  0.77255  0.48576  0.95510
    162   3.08207  4.46470  4.66751  4.17477  2.29480  4.24944  4.57835  2.10239  4.05572  2.04950  3.33058  4.32517  4.60868  4.24929  4.20971  3.62130  3.34916  1.07615  5.00346  3.62442    169 - -
          2.68618  4.42225  2.77519  2.73123  3.46354  2.40513  3.72494  3.29354  2.67741  2.69355  4.24690  2.90347  2.73739  3.18146  2.89801  2.37887  2.77519  2.98518  4.58477  3.61503
          0.02292  4.18293  4.90528  0.61958  0.77255  0.48576  0.95510
    163   3.09870  4.83152  3.83505  3.77932  4.89355  0.37855  4.86913  4.58009  4.00217  4.19076  5.17712  4.00080  4.23150  4.30234  4.19324  3.28127  3.60385  4.04818  5.89510  5.00985    170 - -
          2.68618  4.42225  2.77519  2.73123  3.46354  2.40513  3.72494  3.29354  2.67741  2.69355  4.24690  2.90347  2.73739  3.18146  2.89801  2.37887  2.77519  2.98518  4.58477  3.61503
          0.02292  4.18293  4.90528  0.61958  0.77255  0.48576  0.95510
    164   3.70548  4.98439  4.59964  4.24518  1.21923  4.44618  2.20279  3.57593  4.10589  2.94121  4.13974  4.08161  4.75516  4.12205  4.19319  3.78748  3.92007  3.44765  3.68592  1.35818    171 - -
          2.68618  4.42225  2.77519  2.73123  3.46354  2.40513  3.72494  3.29354  2.67741  2.69355  4.24690  2.90347  2.73739  3.18146  2.89801  2.37887  2.77519  2.98518  4.58477  3.61503
          0.02292  4.18293  4.90528  0.61958  0.77255  0.48576  0.95510
    165   1.35705  4.25220  3.56238  3.25824  4.46484  1.84929  4.33602  3.89383  3.33126  3.56697  4.37355  3.39971  3.77570  3.59841  3.65599  1.82141  2.79007  3.30581  5.79420  4.58753    172 - -
          2.68618  4.42225  2.77519  2.73123  3.46354  2.40513  3.72494  3.29354  2.67741  2.69355  4.24690  2.90347  2.73739  3.18146  2.89801  2.37887  2.77519  2.98518  4.58477  3.61503
          0.02292  4.18293  4.90528  0.61958  0.77255  0.48576  0.95510
    166   3.52338  4.90002  4.68755  4.33999  3.28512  4.37310  4.89989  2.51656  4.10541  0.56924  3.23067  4.58590  4.76209  4.39765  4.22601  3.99804  3.80730  2.63242  5.26496  4.05627    173 - -
          2.68618  4.42225  2.77519  2.73123  3.46354  2.40513  3.72494  3.29354  2.67741  2.69355  4.24690  2.90347  2.73739  3.18146  2.89801  2.37887  2.77519  2.98518  4.58477  3.61503
          0.02292  4.18293  4.90528  0.61958  0.77255  0.48576  0.95510
    167   2.66481  4.74510  3.10335  1.93786  3.94715  3.49858  3.69646  3.31234  2.20859  2.50825  2.85948  3.05907  3.88983  2.87250  2.87329  2.73098  2.89304  3.03524  5.25582  3.95630    174 - -
          2.68618  4.42225  2.77519  2.73123  3.46354  2.40513  3.72494  3.29354  2.67741  2.69355  4.24690  2.90347  2.73739  3.18146  2.89801  2.37887  2.77519  2.98518  4.58477  3.61503
          0.02292  4.18293  4.90528  0.61958  0.77255  0.48576  0.95510
    168   3.21251  4.56103  4.82587  4.31758  3.38888  4.46031  4.93250  2.00865  4.16177  1.23409  3.22190  4.53625  4.76063  4.38550  4.32302  3.84230  3.47154  1.28130  5.37565  4.20689    175 - -
          2.68618  4.42225  2.77519  2.73123  3.46354  2.40513  3.72494  3.29354  2.67741  2.69355  4.24690  2.90347  2.73739  3.18146  2.89801  2.37887  2.77519  2.98518  4.58477  3.61503
          0.02292  4.18293  4.90528  0.61958  0.77255  0.48576  0.95510
    169   2.66034  4.77589  2.99894  2.23547  3.98391  3.46027  2.25253  2.84405  2.49578  3.03295  3.87131  3.01913  3.87353  2.87012  2.92319  2.34584  2.89636  3.10498  5.28235  3.95853    176 - -
          2.68618  4.42225  2.77519  2.73123  3.46354  2.40513  3.72494  3.29354  2.67741  2.69355  4.24690  2.90347  2.73739  3.18146  2.89801  2.37887  2.77519  2.98518  4.58477  3.61503
          0.02292  4.18293  4.90528  0.61958  0.77255  0.48576  0.95510
    170   2.88799  5.29534  1.85749  2.27097  4.75472  1.57417  3.86382  4.26450  2.84513  3.78894  4.61898  2.28689  3.90487  3.02968  3.40562  2.83122  3.20138  3.81949  5.95374  4.49637    177 - -
          2.68618  4.42225  2.77519  2.73123  3.46354  2.40513  3.72494  3.29354  2.67741  2.69355  4.24690  2.90347  2.73739  3.18146  2.89801  2.37887  2.77519  2.98518  4.58477  3.61503
          0.02292  4.18293  4.90528  0.61958  0.77255  0.48576  0.95510
    171   3.24349  4.59610  4.83564  4.32492  3.33359  4.47505  4.92767  2.06115  4.16361  1.06970  3.16190  4.54885  4.76443  4.37253  4.31706  3.85712  3.50000  1.46621  5.34428  4.19136    178 - -
          2.68618  4.42225  2.77519  2.73123  3.46354  2.40513  3.72494  3.29354  2.67741  2.69355  4.24690  2.90347  2.73739  3.18146  2.89801  2.37887  2.77519  2.98518  4.58477  3.61503
          0.02292  4.18293  4.90528  0.61958  0.77255  0.48576  0.95510
    172   2.51079  4.61962  3.06358  2.64486  4.28372  3.24999  3.86577  3.71536  2.70389  3.32311  4.13059  2.49588  2.61208  3.03682  3.13894  1.75769  2.31223  3.28948  5.54580  4.23324    179 - -
          2.68618  4.42225  2.77519  2.73123  3.46354  2.40513  3.72494  3.29354  2.67741  2.69355  4.24690  2.90347  2.73739  3.18146  2.89801  2.37887  2.77519  2.98518  4.58477  3.61503
          0.02292  4.18293  4.90528  0.61958  0.77255  0.48576  0.95510
    173   2.07803  5.10585  2.31687  2.05415  4.44312  2.81365  3.68679  3.90612  2.51126  3.43892  4.22472  2.86597  2.76474  2.81727  3.01624  2.68096  2.96324  3.50729  5.61891  4.21724    180 - -
          2.68618  4.42225  2.77519  2.73123  3.46354  2.40513  3.72494  3.29354  2.67741  2.69355  4.24690  2.90347  2.73739  3.18146  2.89801  2.37887  2.77519  2.98518  4.58477  3.61503
          0.02292  4.18293  4.90528  0.61958  0.77255  0.48576  0.95510
    174   2.83943  5.24267  2.71141  1.51570  4.55168  3.43930  2.63530  4.02001  2.06534  3.51482  4.31800  2.91557  3.90294  2.81880  2.77251  2.79388  3.07195  3.63254  5.64203  4.27089    181 - -
          2.68618  4.42225  2.77519  2.73123  3.46354  2.40513  3.72494  3.29354  2.67741  2.69355  4.24690  2.90347  2.73739  3.18146  2.89801  2.37887  2.77519  2.98518  4.58477  3.61503
          0.02292  4.18293  4.90528  0.61958  0.77255  0.48576  0.95510
    175   2.80349  5.32352  1.76145  1.95422  4.63634  3.36350  2.94990  4.12779  2.06603  3.61112  4.39103  2.82375  3.85849  2.82007  3.01982  2.73645  3.05121  3.70177  5.75269  4.31704    182 - -
          2.68618  4.42225  2.77519  2.73123  3.46354  2.40513  3.72494  3.29354  2.67741  2.69355  4.24690  2.90347  2.73739  3.18146  2.89801  2.37887  2.77519  2.98518  4.58477  3.61503
          0.02292  4.18293  4.90528  0.61958  0.77255  0.48576  0.95510
    176   2.49800  4.41637  3.51082  3.35342  4.40529  3.14219  4.44800  3.97646  3.44913  3.67623  4.58300  3.51825  3.90902  3.77512  3.71660  0.70378  3.00352  3.44086  5.75428  4.49420    183 - -
          2.68618  4.42225  2.77519  2.73123  3.46354  2.40513  3.72494  3.29354  2.67741  2.69355  4.24690  2.90347  2.73739  3.18146  2.89801  2.37887  2.77519  2.98518  4.58477  3.61503
          0.02292  4.18293  4.90528  0.61958  0.77255  0.48576  0.95510
    177   3.44862  4.75001  5.04822  4.52021  3.19572  4.72391  5.05872  1.77748  4.33950  0.80985  2.99939  4.77013  4.90368  4.47524  4.44980  4.11008  3.68013  2.21683  5.31712  4.21460    184 - -
          2.68618  4.42225  2.77519  2.73123  3.46354  2.40513  3.72494  3.29354  2.67741  2.69355  4.24690  2.90347  2.73739  3.18146  2.89801  2.37887  2.77519  2.98518  4.58477  3.61503
          0.02292  4.18293  4.90528  0.61958  0.77255  0.48576  0.95510
    178   2.94531  5.23025  3.11519  2.21100  4.62237  3.59228  3.66435  4.01952  2.10976  3.47993  4.30460  3.08269  3.99135  2.19834  1.48723  2.91838  3.14281  3.66072  5.56554  4.30131    185 - -
          2.68618  4.42225  2.77519  2.73123  3.46354  2.40513  3.72494  3.29354  2.67741  2.69355  4.24690  2.90347  2.73739  3.18146  2.89801  2.37887  2.77519  2.98518  4.58477  3.61503
          0.02292  4.18293  4.90528  0.61958  0.77255  0.48576  0.95510
    179   3.27028  4.62753  4.84052  4.33094  3.29730  4.48628  4.92851  2.10160  4.16333  0.96897  3.12367  4.55969  4.76996  4.36533  4.31247  3.87080  3.52617  1.61465  5.32691  4.18227    186 - -
          2.68618  4.42225  2.77519  2.73123  3.46354  2.40513  3.72494  3.29354  2.67741  2.69355  4.24690  2.90347  2.73739  3.18146  2.89801  2.37887  2.77519  2.98518  4.58477  3.61503
          0.02292  4.18293  4.90528  0.61958  0.77255  0.48576  0.95510
    180   3.17267  5.14225  3.15246  2.92471  4.35105  3.60115  4.08127  4.04284  2.72623  3.51235  4.54347  3.38269  4.16666  0.76800  2.99891  3.21283  3.47506  3.75642  5.57175  4.29233    187 - -
          2.68618  4.42225  2.77519  2.73123  3.46354  2.40513  3.72494  3.29354  2.67741  2.69355  4.24690  2.90347  2.73739  3.18146  2.89801  2.37887  2.77519  2.98518  4.58477  3.61503
          0.02292  4.18293  4.90528  0.61958  0.77255  0.48576  0.95510
    181   2.38481  4.82188  2.46026  2.01594  4.06848  3.44232  3.67538  2.87513  2.48865  3.07559  3.90456  2.97786  3.84933  2.82984  2.95394  2.67347  2.87226  2.67038  5.34675  4.00998    188 - -
          2.68618  4.42225  2.77519  2.73123  3.46354  2.40513  3.72494  3.29354  2.67741  2.69355  4.24690  2.90347  2.73739  3.18146  2.89801  2.37887  2.77519  2.98518  4.58477  3.61503
          0.02292  4.18293  4.90528  0.61958  0.77255  0.48576  0.95510
    182   2.69498  5.08235  2.92986  2.07079  4.40615  3.44490  2.96983  3.85245  2.28558  3.36141  4.13868  2.92927  3.84343  2.22474  2.34769  2.67379  2.53641  3.46438  5.51018  4.15115    189 - -
          2.68618  4.42225  2.77519  2.73123  3.46354  2.40513  3.72494  3.29354  2.67741  2.69355  4.24690  2.90347  2.73739  3.18146  2.89801  2.37887  2.77519  2.98518  4.58477  3.61503
          0.02292  4.18293  4.90528  0.61958  0.77255  0.48576  0.95510
    183   3.09870  4.83152  3.83505  3.77932  4.89355  0.37855  4.86913  4.58009  4.00217  4.19076  5.17712  4.00080  4.23150  4.30234  4.19324  3.28127  3.60385  4.04818  5.89510  5.00985    190 - -
          2.68618  4.42225  2.77519  2.73123  3.46354  2.40513  3.72494  3.29354  2.67741  2.69355  4.24690  2.90347  2.73739  3.18146  2.89801  2.37887  2.77519  2.98518  4.58477  3.61503
          0.02292  4.18293  4.90528  0.61958  0.77255  0.48576  0.95510
    184   3.33586  4.66649  4.93622  4.37141  3.17840  4.59146  4.91974  2.19225  4.22776  0.90598  2.43049  4.61967  4.78852  4.34337  4.34712  3.93887  3.56124  1.92945  5.24618  4.18463    191 - -
          2.68618  4.42225  2.77519  2.73123  3.46354  2.40513  3.72494  3.29354  2.67741  2.69355  4.24690  2.90347  2.73739  3.18146  2.89801  2.37887  2.77519  2.98518  4.58477  3.61503
          0.02292  4.18293  4.90528  0.61958  0.77255  0.48576  0.95510
    185   3.09870  4.83152  3.83505  3.77932  4.89355  0.37855  4.86913  4.58009  4.00217  4.19076  5.17712  4.00080  4.23150  4.30234  4.19324  3.28127  3.60385  4.04818  5.89510  5.00985    192 - -
          2.68618  4.42225  2.77519  2.73123  3.46354  2.40513  3.72494  3.29354  2.67741  2.69355  4.24690  2.90347  2.73739  3.18146  2.89801  2.37887  2.77519  2.98518  4.58477  3.61503
          0.02292  4.18293  4.90528  0.61958  0.77255  0.48576  0.95510
    186   2.77550  4.76497  3.29146  2.94283  4.46467  1.16789  4.03955  3.94277  2.68979  3.52771  4.39428  3.32897  3.99432  3.24550  2.02526  2.87511  3.13637  3.52988  5.62057  4.40979    193 - -
          2.68618  4.42225  2.77519  2.73123  3.46354  2.40513  3.72494  3.29354  2.67741  2.69355  4.24690  2.90347  2.73739  3.18146  2.89801  2.37887  2.77519  2.98518  4.58477  3.61503
          0.02292  4.18293  4.90528  0.61958  0.77255  0.48576  0.95510
    187   2.98768  5.24023  3.27670  2.68273  4.67144  3.64333  3.65871  4.05148  1.59949  3.49405  4.32266  2.36133  4.02273  2.78202  1.58796  2.96485  3.17403  3.69548  5.55430  4.32169    194 - -
          2.68618  4.42225  2.77519  2.73123  3.46354  2.40513  3.72494  3.29354  2.67741  2.69355  4.24690  2.90347  2.73739  3.18146  2.89801  2.37887  2.77519  2.98518  4.58477  3.61503
          0.02292  4.18293  4.90528  0.61958  0.77255  0.48576  0.95510
    188   2.88418  5.04103  3.27952  2.69630  4.42900  3.59147  3.68988  3.81088  2.14120  3.33086  4.17557  3.14917  3.99231  2.37646  1.45467  2.90267  2.46415  3.48018  5.47035  4.22467    195 - -
          2.68618  4.42225  2.77519  2.73123  3.46354  2.40513  3.72494  3.29354  2.67741  2.69355  4.24690  2.90347  2.73739  3.18146  2.89801  2.37887  2.77519  2.98518  4.58477  3.61503
          0.02292  4.18293  4.90528  0.61958  0.77255  0.48576  0.95510
    189   2.83752  5.00088  3.26828  2.64700  4.28580  3.59500  2.54516  3.69613  1.71199  2.49251  4.07250  3.11642  3.96484  2.80096  2.14716  2.85782  3.03879  3.37920  5.38997  4.12033    196 - -
          2.68618  4.42225  2.77519  2.73123  3.46354  2.40513  3.72494  3.29354  2.67741  2.69355  4.24690  2.90347  2.73739  3.18146  2.89801  2.37887  2.77519  2.98518  4.58477  3.61503
          0.02292  4.18293  4.90528  0.61958  0.77255  0.48576  0.95510
    190   3.33944  4.65885  4.96910  4.39838  3.16494  4.60805  4.91774  1.82874  4.25359  1.28558  1.56097  4.63801  4.79295  4.35542  4.36024  3.95253  3.56022  2.27302  5.22825  4.16800    197 - -
          2.68618  4.42225  2.77519  2.73123  3.46354  2.40513  3.72494  3.29354  2.67741  2.69355  4.24690  2.90347  2.73739  3.18146  2.89801  2.37887  2.77519  2.98518  4.58477  3.61503
          0.02292  4.18293  4.90528  0.61958  0.77255  0.48576  0.95510
    191   3.09870  4.83152  3.83505  3.77932  4.89355  0.37855  4.86913  4.58009  4.00217  4.19076  5.17712  4.00080  4.23150  4.30234  4.19324  3.28127  3.60385  4.04818  5.89510  5.00985    198 - -
          2.68618  4.42225  2.77519  2.73123  3.46354  2.40513  3.72494  3.29354  2.67741  2.69355  4.24690  2.90347  2.73739  3.18146  2.89801  2.37887  2.77519  2.98518  4.58477  3.61503
          0.02292  4.18293  4.90528  0.61958  0.77255  0.48576  0.95510
    192   2.99420  0.48168  4.56708  4.38566  4.32089  3.54121  4.96609  3.52945  4.21974  3.42437  4.55952  4.29242  4.27073  4.55328  4.28469  3.26480  3.48771  3.24955  5.65638  4.60303    199 - -
          2.68618  4.42225  2.77519  2.73123  3.46354  2.40513  3.72494  3.29354  2.67741  2.69355  4.24690  2.90347  2.73739  3.18146  2.89801  2.37887  2.77519  2.98518  4.58477  3.61503
          0.02292  4.18293  4.90528  0.61958  0.77255  0.48576  0.95510
    193   3.09870  4.83152  3.83505  3.77932  4.89355  0.37855  4.86913  4.58009  4.00217  4.19076  5.17712  4.00080  4.23150  4.30234  4.19324  3.28127  3.60385  4.04818  5.89510  5.00985    200 - -
          2.68618  4.42225  2.77519  2.73123  3.46354  2.40513  3.72494  3.29354  2.67741  2.69355  4.24690  2.90347  2.73739  3.18146  2.89801  2.37887  2.77519  2.98518  4.58477  3.61503
          0.02292  4.18293  4.90528  0.61958  0.77255  0.48576  0.95510
    194   3.20830  4.51879  4.97371  4.40232  2.42753  4.49090  4.81100  1.73535  4.27127  1.20136  3.02108  4.56783  4.71575  4.35589  4.34763  3.83154  3.43418  1.83748  5.14181  4.01902    201 - -
          2.68618  4.42225  2.77519  2.73123  3.46354  2.40513  3.72494  3.29354  2.67741  2.69355  4.24690  2.90347  2.73739  3.18146  2.89801  2.37887  2.77519  2.98518  4.58477  3.61503
          0.02292  4.18293  4.90528  0.61958  0.77255  0.48576  0.95510
    195   3.68292  4.99640  4.66799  4.45143  0.61396  4.27825  4.05595  3.18068  4.35382  2.48307  3.87038  4.38474  4.73726  4.43804  4.39605  3.92943  3.98796  3.19256  4.23162  2.56740    202 - -
          2.68618  4.42225  2.77519  2.73123  3.46354  2.40513  3.72494  3.29354  2.67741  2.69355  4.24690  2.90347  2.73739  3.18146  2.89801  2.37887  2.77519  2.98518  4.58477  3.61503
          0.02292  4.18293  4.90528  0.61958  0.77255  0.48576  0.95510
    196   2.96226  4.35527  4.55939  3.97484  3.09749  4.13227  4.40654  1.91673  3.83111  1.28740  2.48001  4.15546  4.42688  3.98488  3.95314  3.44201  3.18789  2.32816  4.88543  2.80362    203 - -
          2.68618  4.42225  2.77519  2.73123  3.46354  2.40513  3.72494  3.29354  2.67741  2.69355  4.24690  2.90347  2.73739  3.18146  2.89801  2.37887  2.77519  2.98518  4.58477  3.61503
          0.02292  4.18293  4.90528  0.61958  0.77255  0.48576  0.95510
    197   2.64258  4.56045  3.39337  3.22571  4.61724  2.17895  4.42064  4.12712  3.39888  3.76864  4.63942  3.50081  0.90721  3.70722  3.71041  2.79789  3.11759  3.59302  5.82519  4.69023    204 - -
          2.68618  4.42225  2.77519  2.73123  3.46354  2.40513  3.72494  3.29354  2.67741  2.69355  4.24690  2.90347  2.73739  3.18146  2.89801  2.37887  2.77519  2.98518  4.58477  3.61503
          0.01549  4.17550        *  0.61958  0.77255  0.00000        *
//
