# Supplementary material for: MacSyFinder: A Program to Mine Genomes for Molecular Systems with an Application to CRISPR-Cas Systems
Source: PLoS One. 2014 Oct 17;9(10):e110726. doi: 10.1371/journal.pone.0110726 (PMC4201578; doi:10.1371/journal.pone.0110726)
Supplement: Data S2 — The Cas-Finder: models and profiles (compressed tarball archive). (ZIP) [file pone.0110726.s011.zip › Cas-Finder_macsyfinder/CASprofiles/cas6_TypeIE.hmm]

HMMER3/b [3.0 | March 2010]
NAME  TIGR01907
ACC   TIGR01907
DESC  casE_Cse3: CRISPR-associated protein Cas6/Cse3/CasE, subtype I-E/ECOLI
LENG  208
ALPH  amino
RF    no
CS    no
MAP   yes
DATE  Sun Apr 11 22:13:26 2010
NSEQ  4
EFFN  1.074219
CKSUM 3064412344
GA    45.20 45.20;
TC    45.20 45.20;
NC    40.50 40.50;
STATS LOCAL MSV      -10.4341  0.70486
STATS LOCAL VITERBI  -11.5199  0.70486
STATS LOCAL FORWARD   -4.3021  0.70486
HMM          A        C        D        E        F        G        H        I        K        L        M        N        P        Q        R        S        T        V        W        Y   
            m->m     m->i     m->d     i->m     i->i     d->m     d->d
  COMPO   2.57235  4.44246  3.05904  2.68250  3.15183  2.83402  3.65795  2.92319  2.60887  2.34098  3.58542  3.13268  3.38251  2.90425  2.81601  2.68863  2.92268  2.72813  4.47208  3.60624
          2.68618  4.42225  2.77519  2.73123  3.46354  2.40513  3.72494  3.29354  2.67741  2.69355  4.24690  2.90347  2.73739  3.18146  2.89801  2.37887  2.77519  2.98518  4.58477  3.61503
          0.02187  4.22952  4.95186  0.61958  0.77255  0.00000        *
      1   3.29360  4.79306  4.45849  4.09440  3.42170  4.11655  4.74704  2.63604  3.83948  1.97436  0.82679  4.32314  4.59174  4.20428  3.99959  3.67297  3.61269  2.68118  5.30086  4.08847      1 - -
          2.68618  4.42225  2.77519  2.73123  3.46354  2.40513  3.72494  3.29354  2.67741  2.69355  4.24690  2.90347  2.73739  3.18146  2.89801  2.37887  2.77519  2.98518  4.58477  3.61503
          0.02187  4.22952  4.95186  0.61958  0.77255  0.48576  0.95510
      2   3.16375  4.59273  4.36094  3.89644  2.62476  4.15054  3.95925  1.89474  3.71740  2.34869  3.54312  4.01868  4.50765  3.94579  3.88439  3.49509  3.40626  2.58331  4.30191  1.24935      2 - -
          2.68618  4.42225  2.77519  2.73123  3.46354  2.40513  3.72494  3.29354  2.67741  2.69355  4.24690  2.90347  2.73739  3.18146  2.89801  2.37887  2.77519  2.98518  4.58477  3.61503
          0.02187  4.22952  4.95186  0.61958  0.77255  0.48576  0.95510
      3   1.99701  4.47456  4.13593  3.69737  3.47432  3.81997  4.46946  2.48742  3.55684  1.10368  3.38246  3.93337  4.31977  3.87167  3.78405  3.21793  3.19845  2.40431  5.24225  4.04311      3 - -
          2.68618  4.42225  2.77519  2.73123  3.46354  2.40513  3.72494  3.29354  2.67741  2.69355  4.24690  2.90347  2.73739  3.18146  2.89801  2.37887  2.77519  2.98518  4.58477  3.61503
          0.02187  4.22952  4.95186  0.61958  0.77255  0.48576  0.95510
      4   2.36982  4.31618  3.57122  3.26902  4.41570  3.09342  4.33538  3.79435  3.28902  3.51491  4.35681  3.43411  3.83554  3.60243  3.59937  1.08321  1.86167  3.27257  5.76378  4.53869      4 - -
          2.68618  4.42225  2.77519  2.73123  3.46354  2.40513  3.72494  3.29354  2.67741  2.69355  4.24690  2.90347  2.73739  3.18146  2.89801  2.37887  2.77519  2.98518  4.58477  3.61503
          0.02187  4.22952  4.95186  0.61958  0.77255  0.48576  0.95510
      5   2.92713  4.99624  3.44987  2.78827  4.29599  3.67895  3.70395  3.65307  1.76385  3.20023  2.54457  3.22453  4.04136  2.85754  1.60193  2.96869  3.11961  3.36655  5.39220  4.16799      5 - -
          2.68618  4.42225  2.77519  2.73123  3.46354  2.40513  3.72494  3.29354  2.67741  2.69355  4.24690  2.90347  2.73739  3.18146  2.89801  2.37887  2.77519  2.98518  4.58477  3.61503
          0.02187  4.22952  4.95186  0.61958  0.77255  0.48576  0.95510
      6   3.28684  4.54921  5.13356  4.60500  3.52066  4.71169  5.19453  1.23195  4.49664  1.52143  3.30304  4.79858  4.93579  4.66526  4.62904  4.08868  3.53044  1.43827  5.54989  4.41356      6 - -
          2.68618  4.42225  2.77519  2.73123  3.46354  2.40513  3.72494  3.29354  2.67741  2.69355  4.24690  2.90347  2.73739  3.18146  2.89801  2.37887  2.77519  2.98518  4.58477  3.61503
          0.02187  4.22952  4.95186  0.61958  0.77255  0.48576  0.95510
      7   2.67648  4.53135  3.35609  2.83341  3.72821  3.56206  3.86495  2.32417  2.72706  2.70854  3.64990  3.27031  3.98416  2.33689  3.08815  2.83897  1.90299  2.73483  5.15317  3.89462      7 - -
          2.68618  4.42225  2.77519  2.73123  3.46354  2.40513  3.72494  3.29354  2.67741  2.69355  4.24690  2.90347  2.73739  3.18146  2.89801  2.37887  2.77519  2.98518  4.58477  3.61503
          0.02187  4.22952  4.95186  0.61958  0.77255  0.48576  0.95510
      8   3.48145  4.76691  5.13776  4.60649  3.23013  4.78541  5.12958  1.66776  4.43415  0.82754  3.02414  4.84660  4.95197  4.54771  4.53108  4.17293  3.71140  2.20698  5.36202  4.27327      8 - -
          2.68618  4.42225  2.77519  2.73123  3.46354  2.40513  3.72494  3.29354  2.67741  2.69355  4.24690  2.90347  2.73739  3.18146  2.89801  2.37887  2.77519  2.98518  4.58477  3.61503
          0.02187  4.22952  4.95186  0.61958  0.77255  0.48576  0.95510
      9   2.19019  4.86835  3.05403  2.52044  4.19147  3.45072  2.74548  3.61775  2.40677  3.19847  4.01078  3.02207  3.87185  2.83673  2.22552  2.15347  2.91184  3.27307  5.40608  4.08134      9 - -
          2.68618  4.42225  2.77519  2.73123  3.46354  2.40513  3.72494  3.29354  2.67741  2.69355  4.24690  2.90347  2.73739  3.18146  2.89801  2.37887  2.77519  2.98518  4.58477  3.61503
          0.02187  4.22952  4.95186  0.61958  0.77255  0.48576  0.95510
     10   2.69334  4.53576  3.43261  2.87279  2.51940  3.57810  3.82618  3.06753  2.66624  2.72963  3.65713  3.29085  3.99099  3.10394  1.88693  2.85265  2.33744  2.83424  5.04244  3.73572     10 - -
          2.68644  4.42251  2.77546  2.73149  3.46380  2.40513  3.72521  3.29380  2.67767  2.69303  4.24716  2.90267  2.73684  3.18116  2.89774  2.37887  2.77546  2.98544  4.58503  3.61529
          0.35225  1.23849  4.95186  1.45491  0.26582  0.48576  0.95510
     11   1.85636  5.08254  2.81580  1.94280  4.42072  3.43824  3.70597  3.84208  1.93710  3.39385  4.20058  2.95524  3.89276  2.84188  2.84571  2.75224  3.00823  3.47334  5.57434  4.21974     16 - -
          2.68618  4.42225  2.77519  2.73123  3.46354  2.40513  3.72494  3.29354  2.67741  2.69355  4.24690  2.90347  2.73739  3.18146  2.89801  2.37887  2.77519  2.98518  4.58477  3.61503
          0.16877  4.22952  1.96088  0.61958  0.77255  0.48576  0.95510
     12   2.66512  4.89082  2.18717  2.39832  4.11346  3.40122  3.66456  3.53345  2.47131  3.11638  2.65037  2.92717  3.83693  2.28480  2.92908  2.68226  2.90539  3.21716  5.38434  4.03262     17 - -
          2.68618  4.42225  2.77519  2.73123  3.46354  2.40513  3.72494  3.29354  2.67741  2.69355  4.24690  2.90347  2.73739  3.18146  2.89801  2.37887  2.77519  2.98518  4.58477  3.61503
          0.02528  4.08604  4.80838  0.61958  0.77255  0.64654  0.74203
     13   3.16955  4.54569  4.69430  4.18595  3.29163  4.37133  4.81957  2.03681  4.02269  1.12307  3.13171  4.42525  4.67784  4.25522  4.19465  3.74990  3.42904  1.51443  5.28165  4.11359     18 - -
          2.68618  4.42225  2.77519  2.73123  3.46354  2.40513  3.72494  3.29354  2.67741  2.69355  4.24690  2.90347  2.73739  3.18146  2.89801  2.37887  2.77519  2.98518  4.58477  3.61503
          0.02528  4.08604  4.80838  0.61958  0.77255  0.64654  0.74203
     14   2.06210  4.61038  3.24722  2.72021  3.85132  3.50150  3.76707  3.11536  1.96151  2.24065  3.74560  3.16856  3.92692  2.97786  2.83984  2.78810  2.91824  2.86624  5.20324  3.93748     19 - -
          2.68618  4.42225  2.77519  2.73123  3.46354  2.40513  3.72494  3.29354  2.67741  2.69355  4.24690  2.90347  2.73739  3.18146  2.89801  2.37887  2.77519  2.98518  4.58477  3.61503
          0.02528  4.08604  4.80838  0.61958  0.77255  0.64654  0.74203
     15   2.08240  4.90346  2.99437  2.51097  4.20064  3.45081  2.61850  3.63266  1.84907  3.20442  4.03392  3.00638  3.87763  2.81334  2.66424  2.74146  2.95364  3.29955  5.38653  4.07298     20 - -
          2.68618  4.42225  2.77519  2.73123  3.46354  2.40513  3.72494  3.29354  2.67741  2.69355  4.24690  2.90347  2.73739  3.18146  2.89801  2.37887  2.77519  2.98518  4.58477  3.61503
          0.02528  4.08604  4.80838  0.61958  0.77255  0.64654  0.74203
     16   3.13873  4.55834  4.41910  3.90509  2.70198  4.13621  4.06906  2.61926  3.64679  1.16604  3.22398  4.05861  4.46332  3.90594  3.79558  3.49964  3.37193  2.63536  2.28237  2.92125     21 - -
          2.68618  4.42225  2.77519  2.73123  3.46354  2.40513  3.72494  3.29354  2.67741  2.69355  4.24690  2.90347  2.73739  3.18146  2.89801  2.37887  2.77519  2.98518  4.58477  3.61503
          0.02528  4.08604  4.80838  0.61958  0.77255  0.39694  1.11588
     17   2.66732  4.56239  3.31596  2.74759  3.68420  3.55799  3.76067  3.11840  2.59520  2.78942  3.66504  2.43624  3.94578  3.00725  2.30939  2.80153  2.89795  2.35276  3.04727  3.77574     22 - -
          2.68618  4.42225  2.77519  2.73123  3.46354  2.40513  3.72494  3.29354  2.67741  2.69355  4.24690  2.90347  2.73739  3.18146  2.89801  2.37887  2.77519  2.98518  4.58477  3.61503
          0.02187  4.22952  4.95186  0.61958  0.77255  0.48576  0.95510
     18   2.65771  4.71602  2.35906  2.57967  4.00863  3.43021  3.80203  2.40154  2.67823  3.04478  3.90887  3.07268  3.90140  2.99616  3.12444  1.79434  2.92858  3.03244  5.35097  4.03222     23 - -
          2.68618  4.42225  2.77519  2.73123  3.46354  2.40513  3.72494  3.29354  2.67741  2.69355  4.24690  2.90347  2.73739  3.18146  2.89801  2.37887  2.77519  2.98518  4.58477  3.61503
          0.02187  4.22952  4.95186  0.61958  0.77255  0.48576  0.95510
     19   1.99963  4.65350  3.29641  2.76853  4.16845  3.39704  3.84242  3.52511  2.53937  3.17269  4.01909  3.18834  3.90407  3.02380  1.82059  2.71556  2.14654  3.17845  5.42577  4.15746     24 - -
          2.68618  4.42225  2.77519  2.73123  3.46354  2.40513  3.72494  3.29354  2.67741  2.69355  4.24690  2.90347  2.73739  3.18146  2.89801  2.37887  2.77519  2.98518  4.58477  3.61503
          0.02187  4.22952  4.95186  0.61958  0.77255  0.48576  0.95510
     20   2.79629  5.20311  1.66728  2.34434  4.57212  2.47528  3.74565  4.04937  2.55606  3.56532  4.35938  2.89473  3.88624  2.88091  2.21360  2.75770  3.05830  3.63756  5.71899  4.31621     25 - -
          2.68618  4.42225  2.77519  2.73123  3.46354  2.40513  3.72494  3.29354  2.67741  2.69355  4.24690  2.90347  2.73739  3.18146  2.89801  2.37887  2.77519  2.98518  4.58477  3.61503
          0.02187  4.22952  4.95186  0.61958  0.77255  0.48576  0.95510
     21   2.65359  4.79437  2.98054  2.11992  4.06245  3.44113  3.71828  3.46535  2.53369  2.43785  3.92118  3.01744  2.68563  2.88639  2.97838  2.16227  2.90145  3.15022  5.34938  4.02549     26 - -
          2.68618  4.42225  2.77519  2.73123  3.46354  2.40513  3.72494  3.29354  2.67741  2.69355  4.24690  2.90347  2.73739  3.18146  2.89801  2.37887  2.77519  2.98518  4.58477  3.61503
          0.02187  4.22952  4.95186  0.61958  0.77255  0.48576  0.95510
     22   3.80424  5.14643  4.38673  4.19600  2.40294  4.26283  3.84731  3.76969  4.04504  3.12739  4.40880  4.19212  4.73410  4.26097  4.14895  3.89915  4.09590  3.65865  4.05572  0.53072     27 - -
          2.68618  4.42225  2.77519  2.73123  3.46354  2.40513  3.72494  3.29354  2.67741  2.69355  4.24690  2.90347  2.73739  3.18146  2.89801  2.37887  2.77519  2.98518  4.58477  3.61503
          0.02187  4.22952  4.95186  0.61958  0.77255  0.48576  0.95510
     23   2.04838  4.57329  3.21020  2.69980  3.93521  3.40736  3.81801  3.29904  2.67504  2.97711  3.83021  3.14848  3.88224  2.35031  3.08594  2.10707  2.86550  2.37017  5.27870  3.99567     28 - -
          2.68618  4.42225  2.77519  2.73123  3.46354  2.40513  3.72494  3.29354  2.67741  2.69355  4.24690  2.90347  2.73739  3.18146  2.89801  2.37887  2.77519  2.98518  4.58477  3.61503
          0.02187  4.22952  4.95186  0.61958  0.77255  0.48576  0.95510
     24   2.75151  4.32808  3.93646  3.38522  3.32157  3.77633  4.12510  2.57213  3.26054  1.49166  2.46425  3.68897  4.16986  3.55344  3.51790  2.26392  3.00356  2.45122  4.93767  3.73136     29 - -
          2.68618  4.42225  2.77519  2.73123  3.46354  2.40513  3.72494  3.29354  2.67741  2.69355  4.24690  2.90347  2.73739  3.18146  2.89801  2.37887  2.77519  2.98518  4.58477  3.61503
          0.02187  4.22952  4.95186  0.61958  0.77255  0.48576  0.95510
     25   3.47196  5.19750  3.55676  3.36684  3.60374  3.80731  0.57156  4.23269  3.20354  3.67354  4.75653  3.75566  4.38617  3.74207  3.43994  3.54402  3.79378  3.96126  5.05934  3.54756     30 - -
          2.68618  4.42225  2.77519  2.73123  3.46354  2.40513  3.72494  3.29354  2.67741  2.69355  4.24690  2.90347  2.73739  3.18146  2.89801  2.37887  2.77519  2.98518  4.58477  3.61503
          0.02187  4.22952  4.95186  0.61958  0.77255  0.48576  0.95510
     26   3.05961  5.22418  3.33302  2.78271  4.60117  3.68159  3.73240  4.03237  2.10339  3.48536  4.35362  3.22355  4.08533  1.37252  1.77158  3.05396  3.25580  3.70177  5.55198  4.32190     31 - -
          2.68618  4.42225  2.77519  2.73123  3.46354  2.40513  3.72494  3.29354  2.67741  2.69355  4.24690  2.90347  2.73739  3.18146  2.89801  2.37887  2.77519  2.98518  4.58477  3.61503
          0.02187  4.22952  4.95186  0.61958  0.77255  0.48576  0.95510
     27   2.64316  4.26900  3.82743  3.30445  3.28789  2.51223  4.00044  2.77459  3.18268  2.51481  3.46324  3.57398  4.06083  3.48602  3.44106  2.92855  2.92361  1.97307  2.12875  3.49203     32 - -
          2.68618  4.42225  2.77519  2.73123  3.46354  2.40513  3.72494  3.29354  2.67741  2.69355  4.24690  2.90347  2.73739  3.18146  2.89801  2.37887  2.77519  2.98518  4.58477  3.61503
          0.02187  4.22952  4.95186  0.61958  0.77255  0.48576  0.95510
     28   3.47249  4.75572  5.14202  4.61031  3.24032  4.78391  5.13369  1.60568  4.44106  0.86022  3.03340  4.84731  4.95193  4.55465  4.53791  4.17075  3.70283  2.18337  5.36887  4.27963     33 - -
          2.68618  4.42225  2.77519  2.73123  3.46354  2.40513  3.72494  3.29354  2.67741  2.69355  4.24690  2.90347  2.73739  3.18146  2.89801  2.37887  2.77519  2.98518  4.58477  3.61503
          0.02187  4.22952  4.95186  0.61958  0.77255  0.48576  0.95510
     29   3.85393  5.07369  4.76777  4.46269  2.05784  4.52916  3.58624  3.65256  4.21236  2.97111  4.21782  4.20396  4.84885  4.25462  4.24974  3.92684  4.07370  3.55053  1.14952  1.40193     34 - -
          2.68618  4.42225  2.77519  2.73123  3.46354  2.40513  3.72494  3.29354  2.67741  2.69355  4.24690  2.90347  2.73739  3.18146  2.89801  2.37887  2.77519  2.98518  4.58477  3.61503
          0.02187  4.22952  4.95186  0.61958  0.77255  0.48576  0.95510
     30   2.73225  5.17917  2.21790  2.31889  4.48317  3.39466  2.66203  3.96442  2.46227  3.47453  4.25049  2.87232  3.84882  2.19389  2.95576  2.13097  2.97430  3.55856  5.62959  4.22027     35 - -
          2.68618  4.42225  2.77519  2.73123  3.46354  2.40513  3.72494  3.29354  2.67741  2.69355  4.24690  2.90347  2.73739  3.18146  2.89801  2.37887  2.77519  2.98518  4.58477  3.61503
          0.02187  4.22952  4.95186  0.61958  0.77255  0.48576  0.95510
     31   3.58296  4.94778  4.76280  4.41894  3.31381  4.43210  4.96505  2.55063  4.18445  0.53374  3.25075  4.66084  4.81524  4.46461  4.29594  4.06845  3.86586  2.67792  5.30656  4.10752     36 - -
          2.68618  4.42225  2.77519  2.73123  3.46354  2.40513  3.72494  3.29354  2.67741  2.69355  4.24690  2.90347  2.73739  3.18146  2.89801  2.37887  2.77519  2.98518  4.58477  3.61503
          0.02187  4.22952  4.95186  0.61958  0.77255  0.48576  0.95510
     32   3.75256  5.05296  4.73378  4.52912  0.56940  4.32980  4.09044  3.24889  4.43153  2.54153  3.93309  4.44297  4.79000  4.50334  4.46194  3.99417  4.05875  3.26368  4.25813  2.59050     37 - -
          2.68618  4.42225  2.77519  2.73123  3.46354  2.40513  3.72494  3.29354  2.67741  2.69355  4.24690  2.90347  2.73739  3.18146  2.89801  2.37887  2.77519  2.98518  4.58477  3.61503
          0.02187  4.22952  4.95186  0.61958  0.77255  0.48576  0.95510
     33   2.93876  5.14650  2.66730  1.75913  4.59808  3.41251  3.95223  4.05339  2.81232  3.63254  4.50482  3.03975  1.34600  3.13479  3.25192  2.93420  3.24605  3.67636  5.79075  4.45404     38 - -
          2.68618  4.42225  2.77519  2.73123  3.46354  2.40513  3.72494  3.29354  2.67741  2.69355  4.24690  2.90347  2.73739  3.18146  2.89801  2.37887  2.77519  2.98518  4.58477  3.61503
          0.02187  4.22952  4.95186  0.61958  0.77255  0.48576  0.95510
     34   2.95485  5.54681  1.77604  1.71028  4.85022  2.36786  3.80617  4.36894  2.75296  3.84333  4.65099  2.08720  3.91705  2.95097  3.32992  2.85277  3.22613  3.92513  5.99238  4.49884     39 - -
          2.68618  4.42225  2.77519  2.73123  3.46354  2.40513  3.72494  3.29354  2.67741  2.69355  4.24690  2.90347  2.73739  3.18146  2.89801  2.37887  2.77519  2.98518  4.58477  3.61503
          0.35225  4.22952  1.26467  0.61958  0.77255  0.48576  0.95510
     35   2.66785  4.47656  3.48053  2.94141  3.69443  3.50396  3.84752  2.82126  2.53125  2.62757  3.64744  3.31400  3.96411  3.10152  2.03361  2.85205  2.94367  1.87326  5.12711  3.87196     40 - -
          2.68618  4.42225  2.77519  2.73123  3.46354  2.40513  3.72494  3.29354  2.67741  2.69355  4.24690  2.90347  2.73739  3.18146  2.89801  2.37887  2.77519  2.98518  4.58477  3.61503
          0.03030  3.90757  4.62992  0.61958  0.77255  0.79267  0.60264
     36   2.69302  4.72443  3.15501  2.68755  4.17457  3.36727  3.72640  3.61073  2.29604  3.18371  4.06511  3.11351  2.24071  2.90826  1.74862  2.76428  2.97758  3.27521  5.34301  4.09855     41 - -
          2.68618  4.42225  2.77519  2.73123  3.46354  2.40513  3.72494  3.29354  2.67741  2.69355  4.24690  2.90347  2.73739  3.18146  2.89801  2.37887  2.77519  2.98518  4.58477  3.61503
          0.03030  3.90757  4.62992  0.61958  0.77255  0.33280  1.26200
     37   2.76125  5.19678  2.08826  2.31142  4.55540  2.51338  3.72207  4.03358  2.55579  3.54743  4.33109  2.86668  3.86223  2.16614  3.06679  2.09095  3.02144  3.61614  5.71155  4.29363     42 - -
          2.68618  4.42225  2.77519  2.73123  3.46354  2.40513  3.72494  3.29354  2.67741  2.69355  4.24690  2.90347  2.73739  3.18146  2.89801  2.37887  2.77519  2.98518  4.58477  3.61503
          0.02187  4.22952  4.95186  0.61958  0.77255  0.48576  0.95510
     38   2.19466  5.15974  2.73703  1.57948  4.49872  3.42695  3.71066  3.93196  2.01624  3.46652  4.26862  2.92752  3.89432  2.84341  2.87741  2.76270  3.03562  3.54975  5.63410  4.26206     43 - -
          2.68618  4.42225  2.77519  2.73123  3.46354  2.40513  3.72494  3.29354  2.67741  2.69355  4.24690  2.90347  2.73739  3.18146  2.89801  2.37887  2.77519  2.98518  4.58477  3.61503
          0.02187  4.22952  4.95186  0.61958  0.77255  0.48576  0.95510
     39   1.76915  4.63023  3.14715  2.19790  3.86142  3.50622  3.84055  3.11262  2.70518  2.19113  3.76858  3.17247  3.95308  3.06208  3.10456  2.80441  2.94342  2.86471  5.25443  3.97223     44 - -
          2.68618  4.42225  2.77519  2.73123  3.46354  2.40513  3.72494  3.29354  2.67741  2.69355  4.24690  2.90347  2.73739  3.18146  2.89801  2.37887  2.77519  2.98518  4.58477  3.61503
          0.02187  4.22952  4.95186  0.61958  0.77255  0.48576  0.95510
     40   3.03758  5.25861  3.11529  1.93967  4.65874  3.62364  3.75004  4.06201  2.19306  3.53798  4.39061  3.15126  4.05618  2.88904  1.25686  3.01735  3.24557  3.71635  5.61649  4.36866     45 - -
          2.68618  4.42225  2.77519  2.73123  3.46354  2.40513  3.72494  3.29354  2.67741  2.69355  4.24690  2.90347  2.73739  3.18146  2.89801  2.37887  2.77519  2.98518  4.58477  3.61503
          0.02187  4.22952  4.95186  0.61958  0.77255  0.48576  0.95510
     41   2.82351  5.29661  2.10438  2.32967  4.62498  3.41460  3.70089  4.10009  1.93005  3.58392  4.36958  2.88324  3.88994  1.80751  2.89912  2.76700  3.06406  3.68653  5.71691  4.31360     46 - -
          2.68638  4.42245  2.77540  2.73144  3.46374  2.40501  3.72515  3.29374  2.67761  2.69375  4.24710  2.90367  2.73715  3.18167  2.89768  2.37812  2.77540  2.98481  4.58497  3.61523
          0.19273  1.78247  4.95186  1.65286  0.21258  0.48576  0.95510
     42   3.75256  5.05296  4.73378  4.52912  0.56940  4.32980  4.09044  3.24889  4.43153  2.54153  3.93309  4.44297  4.79000  4.50334  4.46194  3.99417  4.05875  3.26368  4.25813  2.59050     54 - -
          2.68618  4.42225  2.77519  2.73123  3.46354  2.40513  3.72494  3.29354  2.67741  2.69355  4.24690  2.90347  2.73739  3.18146  2.89801  2.37887  2.77519  2.98518  4.58477  3.61503
          0.02187  4.22952  4.95186  0.61958  0.77255  0.48576  0.95510
     43   3.58296  4.94778  4.76280  4.41894  3.31381  4.43210  4.96505  2.55063  4.18445  0.53374  3.25075  4.66084  4.81524  4.46461  4.29594  4.06845  3.86586  2.67792  5.30656  4.10752     55 - -
          2.68618  4.42225  2.77519  2.73123  3.46354  2.40513  3.72494  3.29354  2.67741  2.69355  4.24690  2.90347  2.73739  3.18146  2.89801  2.37887  2.77519  2.98518  4.58477  3.61503
          0.02187  4.22952  4.95186  0.61958  0.77255  0.48576  0.95510
     44   3.92386  5.08555  4.91028  4.65856  0.81458  4.62312  3.59327  3.54456  4.48530  2.82341  4.12609  4.28453  4.91885  4.37292  4.45345  4.00941  4.14207  3.49025  3.70780  1.48306     56 - -
          2.68618  4.42225  2.77519  2.73123  3.46354  2.40513  3.72494  3.29354  2.67741  2.69355  4.24690  2.90347  2.73739  3.18146  2.89801  2.37887  2.77519  2.98518  4.58477  3.61503
          0.02187  4.22952  4.95186  0.61958  0.77255  0.48576  0.95510
     45   2.13073  4.94217  3.19116  2.63795  4.24917  3.53949  2.59864  3.68773  2.28474  3.24882  4.08338  3.11154  3.95156  2.86057  1.73466  2.82175  3.02017  3.35827  5.41129  4.11707     57 - -
          2.68618  4.42225  2.77519  2.73123  3.46354  2.40513  3.72494  3.29354  2.67741  2.69355  4.24690  2.90347  2.73739  3.18146  2.89801  2.37887  2.77519  2.98518  4.58477  3.61503
          0.19013  4.22952  1.84143  0.61958  0.77255  0.48576  0.95510
     46   2.64152  4.82297  2.22232  2.44557  4.09150  3.40260  3.67038  3.45279  2.45275  3.10053  3.94132  2.96018  3.83672  2.82867  2.31665  2.67567  2.88722  2.41074  5.35830  4.02161     58 - -
          2.68618  4.42225  2.77519  2.73123  3.46354  2.40513  3.72494  3.29354  2.67741  2.69355  4.24690  2.90347  2.73739  3.18146  2.89801  2.37887  2.77519  2.98518  4.58477  3.61503
          0.02582  4.06521  4.78756  0.61958  0.77255  0.38751  1.13553
     47   2.97778  5.37170  2.65443  1.26291  4.72325  3.46927  3.77514  4.16662  1.83602  3.65858  4.49032  2.95567  3.97708  2.91656  2.82267  2.91756  3.21897  3.78164  5.77481  4.41648     59 - -
          2.68618  4.42225  2.77519  2.73123  3.46354  2.40513  3.72494  3.29354  2.67741  2.69355  4.24690  2.90347  2.73739  3.18146  2.89801  2.37887  2.77519  2.98518  4.58477  3.61503
          0.35225  4.22952  1.26467  0.61958  0.77255  0.48576  0.95510
     48   2.68146  4.77384  2.85283  2.54517  4.30983  1.97535  3.75170  3.73594  1.72768  3.32474  4.18374  3.00827  3.83204  2.93141  2.73662  2.73071  2.98892  3.36281  5.46791  4.19799     60 - -
          2.68618  4.42225  2.77519  2.73123  3.46354  2.40513  3.72494  3.29354  2.67741  2.69355  4.24690  2.90347  2.73739  3.18146  2.89801  2.37887  2.77519  2.98518  4.58477  3.61503
          0.03030  3.90757  4.62992  0.61958  0.77255  0.79267  0.60264
     49   2.63496  4.64677  3.10970  2.71185  4.22444  1.90983  3.79314  3.67649  2.41571  3.26657  4.13319  3.12215  3.83626  2.98719  1.81415  2.72129  2.96001  3.30190  5.39378  4.16042     61 - -
          2.68618  4.42225  2.77519  2.73123  3.46354  2.40513  3.72494  3.29354  2.67741  2.69355  4.24690  2.90347  2.73739  3.18146  2.89801  2.37887  2.77519  2.98518  4.58477  3.61503
          0.03030  3.90757  4.62992  0.61958  0.77255  0.33280  1.26200
     50   3.03301  5.66685  1.69896  1.37637  4.95390  3.33470  3.84855  4.48864  2.84515  3.95500  4.78294  2.03810  3.94193  3.00326  3.44641  2.91051  3.31383  4.03822  6.10166  4.57993     62 - -
          2.68618  4.42225  2.77519  2.73123  3.46354  2.40513  3.72494  3.29354  2.67741  2.69355  4.24690  2.90347  2.73739  3.18146  2.89801  2.37887  2.77519  2.98518  4.58477  3.61503
          0.02187  4.22952  4.95186  0.61958  0.77255  0.48576  0.95510
     51   1.54416  4.33441  3.70576  3.21600  3.73373  3.45051  4.13518  2.81837  3.13935  2.09070  3.66943  3.50609  4.00307  3.46160  3.45360  2.80741  2.16903  2.58326  5.23126  4.00870     63 - -
          2.68618  4.42225  2.77519  2.73123  3.46354  2.40513  3.72494  3.29354  2.67741  2.69355  4.24690  2.90347  2.73739  3.18146  2.89801  2.37887  2.77519  2.98518  4.58477  3.61503
          0.02187  4.22952  4.95186  0.61958  0.77255  0.48576  0.95510
     52   2.76678  5.12301  2.98133  2.46232  4.45251  3.49297  2.57591  3.89370  1.86679  3.39674  4.18693  2.98139  2.74186  2.26587  2.64364  2.74634  2.98713  3.51501  5.53209  4.19348     64 - -
          2.68618  4.42225  2.77519  2.73123  3.46354  2.40513  3.72494  3.29354  2.67741  2.69355  4.24690  2.90347  2.73739  3.18146  2.89801  2.37887  2.77519  2.98518  4.58477  3.61503
          0.02187  4.22952  4.95186  0.61958  0.77255  0.48576  0.95510
     53   2.94550  5.13870  2.61451  1.79027  4.72153  1.16762  4.02782  4.20220  2.95752  3.77989  4.64716  3.04462  4.00191  3.22189  3.42069  2.94511  3.28799  3.78091  5.90411  4.56830     65 - -
          2.68618  4.42225  2.77519  2.73123  3.46354  2.40513  3.72494  3.29354  2.67741  2.69355  4.24690  2.90347  2.73739  3.18146  2.89801  2.37887  2.77519  2.98518  4.58477  3.61503
          0.02187  4.22952  4.95186  0.61958  0.77255  0.48576  0.95510
     54   2.00973  4.62923  3.23065  2.78429  4.30606  1.77435  3.91505  3.71399  2.65091  3.33094  4.15808  3.18810  3.88052  3.09632  2.11085  2.67314  2.92426  3.30495  5.54734  4.27257     66 - -
          2.68623  4.42017  2.77524  2.73128  3.46283  2.40517  3.72499  3.29359  2.67746  2.69360  4.24694  2.90351  2.73744  3.18151  2.89805  2.37892  2.77524  2.98523  4.58482  3.61508
          0.56310  1.30208  1.84143  0.18718  1.76780  0.48576  0.95510
     55   2.95638  5.15760  3.32425  2.68539  4.53495  3.62865  2.42445  3.93444  1.56197  3.39266  4.23196  3.12979  3.99346  2.74107  1.79706  2.94472  3.13498  3.59837  5.45422  4.22666     68 - -
          2.68618  4.42225  2.77519  2.73123  3.46354  2.40513  3.72494  3.29354  2.67741  2.69355  4.24690  2.90347  2.73739  3.18146  2.89801  2.37887  2.77519  2.98518  4.58477  3.61503
          0.02582  4.06521  4.78756  0.61958  0.77255  0.38751  1.13553
     56   3.12269  4.44906  4.87096  4.31889  1.78163  4.38785  4.69201  1.62699  4.18704  1.90209  3.19695  4.45792  4.66791  4.32550  4.28998  3.72972  3.36026  1.62484  5.08174  3.83096     69 - -
          2.68618  4.42225  2.77519  2.73123  3.46354  2.40513  3.72494  3.29354  2.67741  2.69355  4.24690  2.90347  2.73739  3.18146  2.89801  2.37887  2.77519  2.98518  4.58477  3.61503
          0.02187  4.22952  4.95186  0.61958  0.77255  0.48576  0.95510
     57   3.51802  4.81814  5.00577  4.52186  1.51851  4.63959  4.48727  2.48757  4.36639  1.02998  3.08143  4.61070  4.85060  4.39969  4.42337  4.01627  3.74143  2.63758  4.66745  3.18660     70 - -
          2.68618  4.42225  2.77519  2.73123  3.46354  2.40513  3.72494  3.29354  2.67741  2.69355  4.24690  2.90347  2.73739  3.18146  2.89801  2.37887  2.77519  2.98518  4.58477  3.61503
          0.02187  4.22952  4.95186  0.61958  0.77255  0.48576  0.95510
     58   3.22546  4.52568  5.01651  4.45054  3.30187  4.54460  4.92014  1.60248  4.32421  1.43519  2.14118  4.62552  4.77203  4.43293  4.41501  3.89067  3.45539  1.65286  5.27354  4.17978     71 - -
          2.68618  4.42225  2.77519  2.73123  3.46354  2.40513  3.72494  3.29354  2.67741  2.69355  4.24690  2.90347  2.73739  3.18146  2.89801  2.37887  2.77519  2.98518  4.58477  3.61503
          0.02187  4.22952  4.95186  0.61958  0.77255  0.48576  0.95510
     59   3.02658  4.72119  3.70291  3.24898  3.44323  3.88699  4.13219  2.82192  2.94745  1.12583  3.41816  3.64164  4.28408  2.33609  3.20636  3.25177  3.26883  2.80161  5.13261  3.86624     72 - -
          2.68618  4.42225  2.77519  2.73123  3.46354  2.40513  3.72494  3.29354  2.67741  2.69355  4.24690  2.90347  2.73739  3.18146  2.89801  2.37887  2.77519  2.98518  4.58477  3.61503
          0.02187  4.22952  4.95186  0.61958  0.77255  0.48576  0.95510
     60   2.53155  4.44861  3.56393  3.41278  4.45960  3.17418  4.50364  4.03941  3.51215  3.73653  4.64130  3.56640  3.94554  3.83449  3.77506  0.65745  3.04120  3.49230  5.80502  4.55011     73 - -
          2.68618  4.42225  2.77519  2.73123  3.46354  2.40513  3.72494  3.29354  2.67741  2.69355  4.24690  2.90347  2.73739  3.18146  2.89801  2.37887  2.77519  2.98518  4.58477  3.61503
          0.02187  4.22952  4.95186  0.61958  0.77255  0.48576  0.95510
     61   1.74185  5.13182  2.01538  2.34717  4.48562  3.37120  3.75412  3.93992  2.60047  3.49078  4.29698  2.89542  3.87977  2.26312  3.09921  2.74556  3.03817  3.54884  5.68107  4.28089     74 - -
          2.68618  4.42225  2.77519  2.73123  3.46354  2.40513  3.72494  3.29354  2.67741  2.69355  4.24690  2.90347  2.73739  3.18146  2.89801  2.37887  2.77519  2.98518  4.58477  3.61503
          0.02187  4.22952  4.95186  0.61958  0.77255  0.48576  0.95510
     62   2.71887  4.94041  3.06397  2.12685  4.21144  3.50268  3.66339  2.60833  2.33335  3.19011  4.00920  3.02136  3.89348  2.28494  2.17723  2.73760  2.94112  3.28831  5.40002  4.08368     75 - -
          2.68618  4.42225  2.77519  2.73123  3.46354  2.40513  3.72494  3.29354  2.67741  2.69355  4.24690  2.90347  2.73739  3.18146  2.89801  2.37887  2.77519  2.98518  4.58477  3.61503
          0.02187  4.22952  4.95186  0.61958  0.77255  0.48576  0.95510
     63   2.70074  4.64653  3.32229  2.76490  3.86793  3.54241  3.79260  3.23766  2.52840  2.86314  2.65447  3.21031  2.06284  3.00547  2.29550  2.81670  2.94709  2.98200  5.21413  3.94990     76 - -
          2.68618  4.42225  2.77519  2.73123  3.46354  2.40513  3.72494  3.29354  2.67741  2.69355  4.24690  2.90347  2.73739  3.18146  2.89801  2.37887  2.77519  2.98518  4.58477  3.61503
          0.02187  4.22952  4.95186  0.61958  0.77255  0.48576  0.95510
     64   3.29869  4.97961  3.94636  3.84728  4.78758  3.64774  4.88149  4.44313  3.93886  4.02289  5.09758  4.11130  0.36966  4.31567  4.13026  3.48053  3.77053  4.04412  5.85897  4.91765     77 - -
          2.68618  4.42225  2.77519  2.73123  3.46354  2.40513  3.72494  3.29354  2.67741  2.69355  4.24690  2.90347  2.73739  3.18146  2.89801  2.37887  2.77519  2.98518  4.58477  3.61503
          0.35530  4.22952  1.25711  0.61958  0.77255  0.48576  0.95510
     65   3.01536  4.44143  4.41928  3.92013  3.26535  4.16355  4.62310  1.97351  3.75524  1.35716  3.13688  4.18485  4.51351  4.04111  3.96548  3.53849  3.28466  1.48176  5.19700  3.98571     78 - -
          2.68618  4.42225  2.77519  2.73123  3.46354  2.40513  3.72494  3.29354  2.67741  2.69355  4.24690  2.90347  2.73739  3.18146  2.89801  2.37887  2.77519  2.98518  4.58477  3.61503
          0.03039  3.90461  4.62696  0.61958  0.77255  0.33199  1.26406
     66   2.02413  4.31314  3.66611  3.19540  3.66511  3.43535  4.09402  2.90399  3.12497  1.59032  3.63411  3.48309  3.98382  3.44326  3.42836  2.11899  2.89572  2.66236  5.15188  3.92380     79 - -
          2.68618  4.42225  2.77519  2.73123  3.46354  2.40513  3.72494  3.29354  2.67741  2.69355  4.24690  2.90347  2.73739  3.18146  2.89801  2.37887  2.77519  2.98518  4.58477  3.61503
          0.02187  4.22952  4.95186  0.61958  0.77255  0.48576  0.95510
     67   2.77879  5.12096  2.76385  1.99421  4.44525  3.43113  3.70928  3.88057  2.44498  3.42065  4.22835  2.93749  3.89313  1.76960  2.87655  2.75794  2.32431  3.50818  5.59966  4.23371     80 - -
          2.68618  4.42225  2.77519  2.73123  3.46354  2.40513  3.72494  3.29354  2.67741  2.69355  4.24690  2.90347  2.73739  3.18146  2.89801  2.37887  2.77519  2.98518  4.58477  3.61503
          0.02187  4.22952  4.95186  0.61958  0.77255  0.48576  0.95510
     68   2.09441  4.71332  3.05389  2.58332  4.14559  3.36379  2.55981  3.57401  2.59916  3.18651  4.00627  3.06004  2.57029  2.95128  3.03600  2.16527  2.88303  3.21399  5.42251  4.10219     81 - -
          2.68618  4.42225  2.77519  2.73123  3.46354  2.40513  3.72494  3.29354  2.67741  2.69355  4.24690  2.90347  2.73739  3.18146  2.89801  2.37887  2.77519  2.98518  4.58477  3.61503
          0.02187  4.22952  4.95186  0.61958  0.77255  0.48576  0.95510
     69   2.06890  4.63811  3.10956  2.16959  3.97757  3.41582  3.79372  3.32299  2.65214  3.01223  3.86093  3.10208  3.88078  2.98844  3.08342  2.12911  2.87964  2.36018  5.30997  4.01271     82 - -
          2.68618  4.42225  2.77519  2.73123  3.46354  2.40513  3.72494  3.29354  2.67741  2.69355  4.24690  2.90347  2.73739  3.18146  2.89801  2.37887  2.77519  2.98518  4.58477  3.61503
          0.02187  4.22952  4.95186  0.61958  0.77255  0.48576  0.95510
     70   2.16191  4.46933  3.34540  2.80695  3.65675  3.52559  2.64805  3.01848  2.73951  2.16913  3.60882  3.24030  3.94275  3.09127  3.11324  2.78834  2.34481  2.77204  5.06789  3.80496     83 - -
          2.68618  4.42225  2.77519  2.73123  3.46354  2.40513  3.72494  3.29354  2.67741  2.69355  4.24690  2.90347  2.73739  3.18146  2.89801  2.37887  2.77519  2.98518  4.58477  3.61503
          0.02187  4.22952  4.95186  0.61958  0.77255  0.48576  0.95510
     71   2.56109  4.29601  3.66396  3.20018  1.89114  2.30928  4.04243  2.95662  3.16505  2.68623  3.61754  3.48101  3.98231  3.45066  3.46639  2.79947  2.17048  2.70511  4.99622  3.69585     84 - -
          2.68618  4.42225  2.77519  2.73123  3.46354  2.40513  3.72494  3.29354  2.67741  2.69355  4.24690  2.90347  2.73739  3.18146  2.89801  2.37887  2.77519  2.98518  4.58477  3.61503
          0.02187  4.22952  4.95186  0.61958  0.77255  0.48576  0.95510
     72   2.67352  4.47321  3.39593  2.24227  3.64442  3.60860  3.88142  2.79007  2.81671  2.11417  3.56696  3.30102  4.00334  3.15253  3.19547  2.86414  2.36716  2.13099  5.09635  3.84414     85 - -
          2.68618  4.42225  2.77519  2.73123  3.46354  2.40513  3.72494  3.29354  2.67741  2.69355  4.24690  2.90347  2.73739  3.18146  2.89801  2.37887  2.77519  2.98518  4.58477  3.61503
          0.02187  4.22952  4.95186  0.61958  0.77255  0.48576  0.95510
     73   3.37692  4.65427  5.10007  4.58678  3.39307  4.73437  5.15887  1.04560  4.42621  1.39996  3.19964  4.80608  4.94847  4.60615  4.55387  4.12771  3.61997  1.93148  5.47050  4.32424     86 - -
          2.68618  4.42225  2.77519  2.73123  3.46354  2.40513  3.72494  3.29354  2.67741  2.69355  4.24690  2.90347  2.73739  3.18146  2.89801  2.37887  2.77519  2.98518  4.58477  3.61503
          0.02187  4.22952  4.95186  0.61958  0.77255  0.48576  0.95510
     74   2.74604  4.98249  2.92432  1.72997  4.26506  3.47622  3.70269  3.61573  2.00729  3.24110  4.07217  2.99778  3.90289  2.84789  2.82751  2.75796  2.97991  2.41542  5.47128  4.13727     87 - -
          2.68618  4.42225  2.77519  2.73123  3.46354  2.40513  3.72494  3.29354  2.67741  2.69355  4.24690  2.90347  2.73739  3.18146  2.89801  2.37887  2.77519  2.98518  4.58477  3.61503
          0.02187  4.22952  4.95186  0.61958  0.77255  0.48576  0.95510
     75   2.34414  2.43675  3.92412  3.48830  4.04930  3.14022  4.33600  3.37727  3.40903  3.13823  4.00658  3.55347  3.85198  3.68500  3.67436  1.79082  1.48071  2.97405  5.47168  4.28153     88 - -
          2.68618  4.42225  2.77519  2.73123  3.46354  2.40513  3.72494  3.29354  2.67741  2.69355  4.24690  2.90347  2.73739  3.18146  2.89801  2.37887  2.77519  2.98518  4.58477  3.61503
          0.02187  4.22952  4.95186  0.61958  0.77255  0.48576  0.95510
     76   3.26791  5.36657  3.75378  2.99551  4.89082  3.84866  3.71255  4.20490  1.22039  3.59294  4.46980  3.36664  4.19395  2.84118  1.32460  3.25007  3.40717  3.88685  5.58666  4.46220     89 - -
          2.68618  4.42225  2.77519  2.73123  3.46354  2.40513  3.72494  3.29354  2.67741  2.69355  4.24690  2.90347  2.73739  3.18146  2.89801  2.37887  2.77519  2.98518  4.58477  3.61503
          0.02187  4.22952  4.95186  0.61958  0.77255  0.48576  0.95510
     77   2.64410  4.71101  3.09789  2.58660  3.96591  3.46342  3.73565  3.36768  2.54218  2.32846  3.84798  3.07508  2.67647  2.34395  2.95818  2.25511  2.89300  3.06968  5.27837  3.97444     90 - -
          2.68618  4.42225  2.77519  2.73123  3.46354  2.40513  3.72494  3.29354  2.67741  2.69355  4.24690  2.90347  2.73739  3.18146  2.89801  2.37887  2.77519  2.98518  4.58477  3.61503
          0.02187  4.22952  4.95186  0.61958  0.77255  0.48576  0.95510
     78   3.12474  4.50547  4.70259  4.21164  1.67121  4.26080  4.46498  2.24041  4.08250  2.02859  3.31721  4.32399  4.61343  4.24352  4.21082  3.62850  3.38692  1.33945  4.82901  3.38996     91 - -
          2.68618  4.42225  2.77519  2.73123  3.46354  2.40513  3.72494  3.29354  2.67741  2.69355  4.24690  2.90347  2.73739  3.18146  2.89801  2.37887  2.77519  2.98518  4.58477  3.61503
          0.02187  4.22952  4.95186  0.61958  0.77255  0.48576  0.95510
     79   2.68122  4.93615  2.85371  2.03082  4.22820  3.41871  3.69852  3.64521  2.50144  3.23908  4.05031  2.29639  2.65579  2.84498  2.96795  2.69403  2.92799  2.57035  5.46378  4.10928     92 - -
          2.68618  4.42225  2.77519  2.73123  3.46354  2.40513  3.72494  3.29354  2.67741  2.69355  4.24690  2.90347  2.73739  3.18146  2.89801  2.37887  2.77519  2.98518  4.58477  3.61503
          0.02187  4.22952  4.95186  0.61958  0.77255  0.48576  0.95510
     80   2.70168  4.72629  3.02348  2.05257  2.67567  3.48631  3.77847  3.31885  2.66310  2.95826  3.84542  3.09609  2.14551  2.99828  3.09099  2.78272  2.95225  3.04621  5.21782  3.87020     93 - -
          2.68618  4.42225  2.77519  2.73123  3.46354  2.40513  3.72494  3.29354  2.67741  2.69355  4.24690  2.90347  2.73739  3.18146  2.89801  2.37887  2.77519  2.98518  4.58477  3.61503
          0.02187  4.22952  4.95186  0.61958  0.77255  0.48576  0.95510
     81   2.95431  5.37675  2.56486  1.49395  4.68747  3.42977  3.78583  4.16821  2.53898  3.66107  4.49524  2.91334  3.95633  1.67668  2.96442  2.88952  3.20635  3.77857  5.79730  4.40214     94 - -
          2.68618  4.42225  2.77519  2.73123  3.46354  2.40513  3.72494  3.29354  2.67741  2.69355  4.24690  2.90347  2.73739  3.18146  2.89801  2.37887  2.77519  2.98518  4.58477  3.61503
          0.02187  4.22952  4.95186  0.61958  0.77255  0.48576  0.95510
     82   3.53636  4.83428  5.05370  4.55373  1.94227  4.69283  4.64376  2.43501  4.40198  0.82130  3.01643  4.68886  4.87982  4.43231  4.46067  4.07224  3.75748  2.60916  4.82066  3.41442     95 - -
          2.68618  4.42225  2.77519  2.73123  3.46354  2.40513  3.72494  3.29354  2.67741  2.69355  4.24690  2.90347  2.73739  3.18146  2.89801  2.37887  2.77519  2.98518  4.58477  3.61503
          0.02187  4.22952  4.95186  0.61958  0.77255  0.48576  0.95510
     83   2.71405  4.76798  3.21269  2.63866  3.99580  3.54178  3.71247  3.37691  2.40373  2.31102  3.85326  3.11717  3.92977  2.32064  2.27508  2.78505  2.29002  3.09469  5.27007  3.98986     96 - -
          2.68618  4.42225  2.77519  2.73123  3.46354  2.40513  3.72494  3.29354  2.67741  2.69355  4.24690  2.90347  2.73739  3.18146  2.89801  2.37887  2.77519  2.98518  4.58477  3.61503
          0.02187  4.22952  4.95186  0.61958  0.77255  0.48576  0.95510
     84   2.64569  4.76846  3.04274  2.53997  4.04905  3.44918  3.72042  3.43394  2.51668  3.07173  3.90611  2.35373  3.87570  2.26860  2.94695  2.70251  2.36602  2.45688  5.33483  4.01883     97 - -
          2.68618  4.42225  2.77519  2.73123  3.46354  2.40513  3.72494  3.29354  2.67741  2.69355  4.24690  2.90347  2.73739  3.18146  2.89801  2.37887  2.77519  2.98518  4.58477  3.61503
          0.02187  4.22952  4.95186  0.61958  0.77255  0.48576  0.95510
     85   2.83693  4.86445  3.01737  2.79012  4.16930  1.21646  2.14740  3.94970  2.88741  3.53006  4.40930  3.23862  4.01651  3.27920  3.25089  2.90928  3.18773  3.55841  5.49226  4.11381     98 - -
          2.68618  4.42225  2.77519  2.73123  3.46354  2.40513  3.72494  3.29354  2.67741  2.69355  4.24690  2.90347  2.73739  3.18146  2.89801  2.37887  2.77519  2.98518  4.58477  3.61503
          0.02187  4.22952  4.95186  0.61958  0.77255  0.48576  0.95510
     86   2.71295  4.60681  3.36373  2.78015  3.76315  3.59721  3.77959  3.10354  2.53734  2.18163  3.66917  3.22861  3.97663  2.41454  2.24262  2.84651  2.93752  2.30472  5.13580  3.88178     99 - -
          2.68618  4.42225  2.77519  2.73123  3.46354  2.40513  3.72494  3.29354  2.67741  2.69355  4.24690  2.90347  2.73739  3.18146  2.89801  2.37887  2.77519  2.98518  4.58477  3.61503
          0.02187  4.22952  4.95186  0.61958  0.77255  0.48576  0.95510
     87   2.66796  4.85425  2.95198  2.04407  2.76969  3.45514  3.68588  3.50472  2.49154  3.10596  3.93373  2.98960  2.80528  2.35718  2.94360  2.70029  2.90308  3.18802  5.34326  4.00014    100 - -
          2.68618  4.42225  2.77519  2.73123  3.46354  2.40513  3.72494  3.29354  2.67741  2.69355  4.24690  2.90347  2.73739  3.18146  2.89801  2.37887  2.77519  2.98518  4.58477  3.61503
          0.02187  4.22952  4.95186  0.61958  0.77255  0.48576  0.95510
     88   3.24631  4.66315  4.44817  3.97135  2.69260  4.24421  4.08774  2.69475  3.76555  1.03994  3.33564  4.11985  4.56626  3.99357  3.92052  3.59468  3.47902  2.70224  4.42540  1.96434    101 - -
          2.68618  4.42225  2.77519  2.73123  3.46354  2.40513  3.72494  3.29354  2.67741  2.69355  4.24690  2.90347  2.73739  3.18146  2.89801  2.37887  2.77519  2.98518  4.58477  3.61503
          0.02187  4.22952  4.95186  0.61958  0.77255  0.48576  0.95510
     89   2.64143  3.13575  2.40511  2.51902  3.96037  3.47017  3.69005  3.38783  2.08136  3.01563  3.84855  3.02683  3.86991  2.86393  2.95193  2.69688  2.87547  3.08578  5.26586  2.86127    102 - -
          2.68618  4.42225  2.77519  2.73123  3.46354  2.40513  3.72494  3.29354  2.67741  2.69355  4.24690  2.90347  2.73739  3.18146  2.89801  2.37887  2.77519  2.98518  4.58477  3.61503
          0.02187  4.22952  4.95186  0.61958  0.77255  0.48576  0.95510
     90   3.75256  5.05296  4.73378  4.52912  0.56940  4.32980  4.09044  3.24889  4.43153  2.54153  3.93309  4.44297  4.79000  4.50334  4.46194  3.99417  4.05875  3.26368  4.25813  2.59050    103 - -
          2.68618  4.42225  2.77519  2.73123  3.46354  2.40513  3.72494  3.29354  2.67741  2.69355  4.24690  2.90347  2.73739  3.18146  2.89801  2.37887  2.77519  2.98518  4.58477  3.61503
          0.02187  4.22952  4.95186  0.61958  0.77255  0.48576  0.95510
     91   2.77587  5.20927  2.84605  1.94460  4.55629  3.45839  3.65153  4.01114  2.30727  3.49082  4.26805  2.35183  3.88198  2.16973  2.19434  2.73619  3.00207  3.60585  5.61401  4.24736    104 - -
          2.68618  4.42225  2.77519  2.73123  3.46354  2.40513  3.72494  3.29354  2.67741  2.69355  4.24690  2.90347  2.73739  3.18146  2.89801  2.37887  2.77519  2.98518  4.58477  3.61503
          0.02187  4.22952  4.95186  0.61958  0.77255  0.48576  0.95510
     92   3.30947  4.65629  4.90947  4.39893  3.31686  4.53818  4.98200  2.11817  4.23194  0.93905  3.13771  4.62111  4.81304  4.42144  4.37175  3.92476  3.56397  1.60326  5.35774  4.22101    105 - -
          2.68618  4.42225  2.77519  2.73123  3.46354  2.40513  3.72494  3.29354  2.67741  2.69355  4.24690  2.90347  2.73739  3.18146  2.89801  2.37887  2.77519  2.98518  4.58477  3.61503
          0.02187  4.22952  4.95186  0.61958  0.77255  0.48576  0.95510
     93   2.84134  4.85792  3.47404  2.91643  4.37466  3.54555  3.84710  3.72094  2.30863  3.31458  4.20258  3.30287  4.03172  3.01774  1.26719  2.92270  2.11493  3.39121  5.50214  4.28044    106 - -
          2.68618  4.42225  2.77519  2.73123  3.46354  2.40513  3.72494  3.29354  2.67741  2.69355  4.24690  2.90347  2.73739  3.18146  2.89801  2.37887  2.77519  2.98518  4.58477  3.61503
          0.02187  4.22952  4.95186  0.61958  0.77255  0.48576  0.95510
     94   1.26518  4.41123  3.88224  3.45555  3.68346  3.55902  4.33015  2.69036  3.34758  1.81227  3.63701  3.69907  4.13487  3.68678  3.61933  2.96185  3.05441  2.51782  5.30893  4.07289    107 - -
          2.68618  4.42225  2.77519  2.73123  3.46354  2.40513  3.72494  3.29354  2.67741  2.69355  4.24690  2.90347  2.73739  3.18146  2.89801  2.37887  2.77519  2.98518  4.58477  3.61503
          0.02187  4.22952  4.95186  0.61958  0.77255  0.48576  0.95510
     95   3.06969  5.05096  2.97827  2.90777  4.47665  3.46510  4.27833  4.28245  3.22274  3.89105  4.85595  0.65368  4.14079  3.56465  3.57873  3.13110  3.47106  3.86660  5.74041  4.40937    108 - -
          2.68618  4.42225  2.77519  2.73123  3.46354  2.40513  3.72494  3.29354  2.67741  2.69355  4.24690  2.90347  2.73739  3.18146  2.89801  2.37887  2.77519  2.98518  4.58477  3.61503
          0.02187  4.22952  4.95186  0.61958  0.77255  0.48576  0.95510
     96   3.29869  4.97961  3.94636  3.84728  4.78758  3.64774  4.88149  4.44313  3.93886  4.02289  5.09758  4.11130  0.36966  4.31567  4.13026  3.48053  3.77053  4.04412  5.85897  4.91765    109 - -
          2.68618  4.42225  2.77519  2.73123  3.46354  2.40513  3.72494  3.29354  2.67741  2.69355  4.24690  2.90347  2.73739  3.18146  2.89801  2.37887  2.77519  2.98518  4.58477  3.61503
          0.02187  4.22952  4.95186  0.61958  0.77255  0.48576  0.95510
     97   2.89380  4.35433  4.35686  3.82417  3.60047  4.04456  4.55560  1.67273  3.72427  2.34997  3.48123  4.07137  4.44572  4.00000  3.96458  3.38314  1.81176  1.51983  5.30025  4.09448    110 - -
          2.68618  4.42225  2.77519  2.73123  3.46354  2.40513  3.72494  3.29354  2.67741  2.69355  4.24690  2.90347  2.73739  3.18146  2.89801  2.37887  2.77519  2.98518  4.58477  3.61503
          0.02187  4.22952  4.95186  0.61958  0.77255  0.48576  0.95510
     98   2.85974  4.77640  3.49409  2.86177  4.00438  3.67795  3.76414  1.94369  1.88391  2.96109  3.86387  3.28324  4.04798  2.96052  1.99002  2.96730  3.06596  3.04366  5.25610  4.03114    111 - -
          2.68618  4.42225  2.77519  2.73123  3.46354  2.40513  3.72494  3.29354  2.67741  2.69355  4.24690  2.90347  2.73739  3.18146  2.89801  2.37887  2.77519  2.98518  4.58477  3.61503
          0.02187  4.22952  4.95186  0.61958  0.77255  0.48576  0.95510
     99   2.59084  2.81881  3.42615  2.88865  3.86457  3.43707  3.89476  3.17516  2.07095  2.90256  3.78137  3.27925  3.92986  3.13814  3.05869  2.74815  1.78979  2.88955  5.23236  3.98468    112 - -
          2.68618  4.42225  2.77519  2.73123  3.46354  2.40513  3.72494  3.29354  2.67741  2.69355  4.24690  2.90347  2.73739  3.18146  2.89801  2.37887  2.77519  2.98518  4.58477  3.61503
          0.02187  4.22952  4.95186  0.61958  0.77255  0.48576  0.95510
    100   2.75126  4.99791  3.09754  2.04755  4.29463  3.52237  3.65609  2.69297  1.94693  3.25174  4.06481  3.03242  3.90782  2.79013  2.11826  2.76018  2.96827  3.35855  5.43455  4.12510    113 - -
          2.68618  4.42225  2.77519  2.73123  3.46354  2.40513  3.72494  3.29354  2.67741  2.69355  4.24690  2.90347  2.73739  3.18146  2.89801  2.37887  2.77519  2.98518  4.58477  3.61503
          0.02187  4.22952  4.95186  0.61958  0.77255  0.48576  0.95510
    101   2.11565  4.60754  3.16866  2.74296  3.92934  3.43130  3.88042  3.24284  2.74251  2.25995  3.87280  1.81626  3.93175  3.10420  3.13442  2.76039  2.93704  2.96074  5.31039  4.01009    114 - -
          2.68618  4.42225  2.77519  2.73123  3.46354  2.40513  3.72494  3.29354  2.67741  2.69355  4.24690  2.90347  2.73739  3.18146  2.89801  2.37887  2.77519  2.98518  4.58477  3.61503
          0.02187  4.22952  4.95186  0.61958  0.77255  0.48576  0.95510
    102   2.84362  5.27783  1.99195  2.31319  4.63821  1.88084  3.76964  4.11727  1.97130  3.63046  4.43212  2.87200  3.89970  2.91001  3.11204  2.79142  3.10978  3.70277  5.78805  4.36858    115 - -
          2.68618  4.42225  2.77519  2.73123  3.46354  2.40513  3.72494  3.29354  2.67741  2.69355  4.24690  2.90347  2.73739  3.18146  2.89801  2.37887  2.77519  2.98518  4.58477  3.61503
          0.02187  4.22952  4.95186  0.61958  0.77255  0.48576  0.95510
    103   2.77443  5.08837  2.87021  2.46772  4.49875  3.43860  3.71705  3.94470  1.61886  3.46370  4.26455  2.28267  3.90372  2.84988  2.77248  2.10244  3.02703  3.55135  5.60792  4.26287    116 - -
          2.68618  4.42225  2.77519  2.73123  3.46354  2.40513  3.72494  3.29354  2.67741  2.69355  4.24690  2.90347  2.73739  3.18146  2.89801  2.37887  2.77519  2.98518  4.58477  3.61503
          0.02187  4.22952  4.95186  0.61958  0.77255  0.48576  0.95510
    104   2.85791  5.09841  3.12357  2.60834  4.50069  2.40226  3.70233  3.91555  2.22012  3.42011  4.24052  3.09050  3.96801  2.18606  1.65912  2.85763  3.08339  3.55344  5.54218  4.25969    117 - -
          2.68618  4.42225  2.77519  2.73123  3.46354  2.40513  3.72494  3.29354  2.67741  2.69355  4.24690  2.90347  2.73739  3.18146  2.89801  2.37887  2.77519  2.98518  4.58477  3.61503
          0.02187  4.22952  4.95186  0.61958  0.77255  0.48576  0.95510
    105   2.80468  5.08177  3.01956  2.52873  4.40397  3.50992  2.65086  3.86163  1.57066  3.38146  4.19280  3.03171  3.92963  2.81871  2.62903  2.14974  3.03203  3.49920  5.51042  4.18606    118 - -
          2.68628  4.42235  2.77446  2.73134  3.46364  2.40523  3.72505  3.29364  2.67751  2.69330  4.24700  2.90357  2.73750  3.18157  2.89811  2.37897  2.77530  2.98471  4.58487  3.61513
          0.59885  1.23849  1.82801  0.67686  0.70971  0.48576  0.95510
    106   2.77504  4.45141  3.70482  3.11101  3.39343  3.74196  3.94789  2.68522  2.80078  1.80941  2.32516  3.49055  4.10065  3.26128  2.29946  3.02186  3.00142  2.58210  4.97892  3.76683    121 - -
          2.68618  4.42225  2.77519  2.73123  3.46354  2.40513  3.72494  3.29354  2.67741  2.69355  4.24690  2.90347  2.73739  3.18146  2.89801  2.37887  2.77519  2.98518  4.58477  3.61503
          0.02589  4.06268  4.78503  0.61958  0.77255  0.66852  0.71839
    107   3.26303  4.65683  4.65082  4.10890  3.09483  4.41446  4.71109  2.25123  3.90306  1.20854  1.56675  4.39135  4.65691  4.12158  4.06445  3.77101  3.49585  2.36231  5.12816  4.00008    122 - -
          2.68618  4.42225  2.77519  2.73123  3.46354  2.40513  3.72494  3.29354  2.67741  2.69355  4.24690  2.90347  2.73739  3.18146  2.89801  2.37887  2.77519  2.98518  4.58477  3.61503
          0.02589  4.06268  4.78503  0.61958  0.77255  0.66852  0.71839
    108   2.93535  5.53427  1.69478  1.67542  4.82142  3.25871  3.76240  4.34542  2.74621  3.82545  4.65352  1.90148  3.85909  2.91752  3.33509  2.82166  3.21436  3.90669  5.97833  4.47130    123 - -
          2.68618  4.42225  2.77519  2.73123  3.46354  2.40513  3.72494  3.29354  2.67741  2.69355  4.24690  2.90347  2.73739  3.18146  2.89801  2.37887  2.77519  2.98518  4.58477  3.61503
          0.02589  4.06268  4.78503  0.61958  0.77255  0.66852  0.71839
    109   1.18673  4.17914  3.52086  3.24343  4.30433  2.97335  4.28915  3.65477  3.28569  3.40428  4.25315  3.36640  3.72990  3.57601  3.58049  1.68988  2.74262  3.13632  5.67059  4.45787    124 - -
          2.68618  4.42225  2.77519  2.73123  3.46354  2.40513  3.72494  3.29354  2.67741  2.69355  4.24690  2.90347  2.73739  3.18146  2.89801  2.37887  2.77519  2.98518  4.58477  3.61503
          0.02589  4.06268  4.78503  0.61958  0.77255  0.66852  0.71839
    110   3.15552  5.11775  3.34355  2.93459  4.54795  3.61975  3.87876  3.99026  0.80452  3.51585  4.47096  3.34916  4.10988  3.06227  2.48645  3.18736  3.39657  3.68875  5.52730  4.36939    125 - -
          2.68618  4.42225  2.77519  2.73123  3.46354  2.40513  3.72494  3.29354  2.67741  2.69355  4.24690  2.90347  2.73739  3.18146  2.89801  2.37887  2.77519  2.98518  4.58477  3.61503
          0.02589  4.06268  4.78503  0.61958  0.77255  0.66852  0.71839
    111   2.73245  4.90915  3.02379  2.53589  4.19745  2.44441  2.42815  3.67629  2.27829  3.23232  4.06334  3.02225  3.88437  2.81642  2.08768  2.75624  2.97063  3.33702  5.37454  4.05789    126 - -
          2.68618  4.42225  2.77519  2.73123  3.46354  2.40513  3.72494  3.29354  2.67741  2.69355  4.24690  2.90347  2.73739  3.18146  2.89801  2.37887  2.77519  2.98518  4.58477  3.61503
          0.02589  4.06268  4.78503  0.61958  0.77255  0.66852  0.71839
    112   2.83173  5.10761  2.64377  2.39901  4.40802  3.36851  3.72978  3.95171  2.43837  3.47831  4.32751  2.09803  3.89390  1.62365  2.81577  2.81081  3.09952  3.57790  5.58221  4.20568    127 - -
          2.68618  4.42225  2.77519  2.73123  3.46354  2.40513  3.72494  3.29354  2.67741  2.69355  4.24690  2.90347  2.73739  3.18146  2.89801  2.37887  2.77519  2.98518  4.58477  3.61503
          0.02589  4.06268  4.78503  0.61958  0.77255  0.66852  0.71839
    113   2.02645  4.30341  4.30536  3.78444  3.56714  3.98139  4.53920  1.58161  3.69252  2.28411  3.43544  4.02919  4.39670  3.96950  3.93822  3.33011  3.11926  1.48751  5.29154  4.08444    128 - -
          2.68618  4.42225  2.77519  2.73123  3.46354  2.40513  3.72494  3.29354  2.67741  2.69355  4.24690  2.90347  2.73739  3.18146  2.89801  2.37887  2.77519  2.98518  4.58477  3.61503
          0.02589  4.06268  4.78503  0.61958  0.77255  0.38640  1.13786
    114   3.26791  5.36657  3.75378  2.99551  4.89082  3.84866  3.71255  4.20490  1.22039  3.59294  4.46980  3.36664  4.19395  2.84118  1.32460  3.25007  3.40717  3.88685  5.58666  4.46220    129 - -
          2.68618  4.42225  2.77519  2.73123  3.46354  2.40513  3.72494  3.29354  2.67741  2.69355  4.24690  2.90347  2.73739  3.18146  2.89801  2.37887  2.77519  2.98518  4.58477  3.61503
          0.02187  4.22952  4.95186  0.61958  0.77255  0.48576  0.95510
    115   2.02806  4.50712  3.32283  2.79198  3.87682  2.55319  3.85386  3.22384  2.71166  2.92200  3.78502  3.21193  3.89885  3.08193  2.36471  2.70868  2.86465  2.21282  5.23774  3.97410    130 - -
          2.68618  4.42225  2.77519  2.73123  3.46354  2.40513  3.72494  3.29354  2.67741  2.69355  4.24690  2.90347  2.73739  3.18146  2.89801  2.37887  2.77519  2.98518  4.58477  3.61503
          0.02187  4.22952  4.95186  0.61958  0.77255  0.48576  0.95510
    116   2.62088  2.95681  3.06534  2.55960  4.06721  3.42115  3.73574  3.47944  2.53589  3.09935  3.92671  2.33943  2.64990  2.35644  2.96576  2.68285  2.88377  3.15133  5.34970  4.03479    131 - -
          2.68618  4.42225  2.77519  2.73123  3.46354  2.40513  3.72494  3.29354  2.67741  2.69355  4.24690  2.90347  2.73739  3.18146  2.89801  2.37887  2.77519  2.98518  4.58477  3.61503
          0.19273  4.22952  1.82801  0.61958  0.77255  0.48576  0.95510
    117   1.95760  4.56416  3.15014  2.69819  4.18622  2.18701  3.82559  3.58691  2.56488  3.21180  4.04461  3.11008  3.81427  3.00942  2.12943  2.61344  2.85412  3.19741  5.43872  4.16306    132 - -
          2.68618  4.42225  2.77519  2.73123  3.46354  2.40513  3.72494  3.29354  2.67741  2.69355  4.24690  2.90347  2.73739  3.18146  2.89801  2.37887  2.77519  2.98518  4.58477  3.61503
          0.02589  4.06268  4.78503  0.61958  0.77255  0.66852  0.71839
    118   2.75197  4.55511  3.19950  2.14473  3.80068  3.56746  3.99801  2.64204  2.88694  2.69413  3.72291  3.30493  4.04848  3.25641  3.24707  2.94573  3.02945  1.49287  5.29767  4.02069    133 - -
          2.68618  4.42225  2.77519  2.73123  3.46354  2.40513  3.72494  3.29354  2.67741  2.69355  4.24690  2.90347  2.73739  3.18146  2.89801  2.37887  2.77519  2.98518  4.58477  3.61503
          0.02589  4.06268  4.78503  0.61958  0.77255  0.66852  0.71839
    119   2.70928  4.99153  2.57763  1.77432  4.43026  2.33268  3.74915  3.88212  2.60580  3.44577  4.26452  2.87215  2.45135  2.90653  3.08484  2.70374  3.00036  3.48568  5.63650  4.26061    134 - -
          2.68642  4.42249  2.77505  2.73103  3.46378  2.40536  3.72518  3.29378  2.67722  2.69379  4.24713  2.90370  2.73763  3.18170  2.89772  2.37885  2.77543  2.98495  4.57705  3.61527
          0.43201  1.07165  4.78503  1.37042  0.29303  0.38640  1.13786
    120   2.84618  4.46117  3.77023  2.33523  3.45979  3.86614  4.14469  1.93964  3.16000  1.57299  3.36227  3.63829  4.22820  3.48681  3.47105  3.15199  3.08050  2.34204  5.09698  3.88456    140 - -
          2.68618  4.42225  2.77519  2.73123  3.46354  2.40513  3.72494  3.29354  2.67741  2.69355  4.24690  2.90347  2.73739  3.18146  2.89801  2.37887  2.77519  2.98518  4.58477  3.61503
          0.02187  4.22952  4.95186  0.61958  0.77255  0.48576  0.95510
    121   2.68754  4.51719  3.40041  2.82512  3.63777  3.60105  2.79129  2.39309  2.11822  2.15735  3.59588  3.26074  3.97940  3.05994  2.96948  2.85020  2.91332  2.77924  5.04281  3.78025    141 - -
          2.68618  4.42225  2.77519  2.73123  3.46354  2.40513  3.72494  3.29354  2.67741  2.69355  4.24690  2.90347  2.73739  3.18146  2.89801  2.37887  2.77519  2.98518  4.58477  3.61503
          0.02187  4.22952  4.95186  0.61958  0.77255  0.48576  0.95510
    122   2.80886  5.07450  3.04160  2.54138  4.42925  3.51809  3.68628  3.83793  1.87929  3.36581  4.18214  3.04147  3.93447  1.82682  2.61089  2.80666  2.25732  3.48240  5.52057  4.21419    142 - -
          2.68618  4.42225  2.77519  2.73123  3.46354  2.40513  3.72494  3.29354  2.67741  2.69355  4.24690  2.90347  2.73739  3.18146  2.89801  2.37887  2.77519  2.98518  4.58477  3.61503
          0.02187  4.22952  4.95186  0.61958  0.77255  0.48576  0.95510
    123   2.87750  5.23212  2.98789  2.02249  4.60154  3.53884  3.67137  4.02615  2.20947  3.49615  4.30033  3.02150  3.95171  1.79088  1.98278  2.84415  3.08966  3.64661  5.59946  4.28810    143 - -
          2.68618  4.42225  2.77519  2.73123  3.46354  2.40513  3.72494  3.29354  2.67741  2.69355  4.24690  2.90347  2.73739  3.18146  2.89801  2.37887  2.77519  2.98518  4.58477  3.61503
          0.02187  4.22952  4.95186  0.61958  0.77255  0.48576  0.95510
    124   2.18839  5.14263  2.71219  1.89448  4.47272  3.41483  3.71928  3.91441  2.48188  3.45271  4.25860  2.92051  3.88991  1.82653  2.93049  2.75686  3.03163  3.53478  5.63151  4.25382    144 - -
          2.68618  4.42225  2.77519  2.73123  3.46354  2.40513  3.72494  3.29354  2.67741  2.69355  4.24690  2.90347  2.73739  3.18146  2.89801  2.37887  2.77519  2.98518  4.58477  3.61503
          0.02187  4.22952  4.95186  0.61958  0.77255  0.48576  0.95510
    125   1.63450  4.97647  2.70760  1.50590  4.46003  3.35927  3.88432  3.81149  2.74441  3.46600  4.32351  3.00315  3.92606  3.05612  3.19973  2.79895  3.08917  3.44441  5.70771  4.35031    145 - -
          2.68618  4.42225  2.77519  2.73123  3.46354  2.40513  3.72494  3.29354  2.67741  2.69355  4.24690  2.90347  2.73739  3.18146  2.89801  2.37887  2.77519  2.98518  4.58477  3.61503
          0.02187  4.22952  4.95186  0.61958  0.77255  0.48576  0.95510
    126   1.72282  4.50252  3.34653  2.85644  3.83057  3.46476  3.91362  3.05550  2.79252  2.83229  3.74935  3.27044  3.94996  2.36806  3.16180  2.77555  2.90971  2.12135  5.23885  3.97841    146 - -
          2.68618  4.42225  2.77519  2.73123  3.46354  2.40513  3.72494  3.29354  2.67741  2.69355  4.24690  2.90347  2.73739  3.18146  2.89801  2.37887  2.77519  2.98518  4.58477  3.61503
          0.02187  4.22952  4.95186  0.61958  0.77255  0.48576  0.95510
    127   2.13428  4.39872  3.56409  3.00747  3.50558  3.66317  3.93339  2.20885  2.91779  2.06544  3.44312  3.41047  4.04654  2.42730  3.25626  2.92426  2.92539  2.53199  5.00585  3.77625    147 - -
          2.68618  4.42225  2.77519  2.73123  3.46354  2.40513  3.72494  3.29354  2.67741  2.69355  4.24690  2.90347  2.73739  3.18146  2.89801  2.37887  2.77519  2.98518  4.58477  3.61503
          0.02187  4.22952  4.95186  0.61958  0.77255  0.48576  0.95510
    128   1.17728  4.82806  2.02636  2.58327  4.48600  3.28571  4.00906  3.84453  2.96510  3.53612  4.39815  3.06652  3.91786  3.20478  3.44017  2.76531  3.07550  3.43945  5.77563  4.42854    148 - -
          2.68618  4.42225  2.77519  2.73123  3.46354  2.40513  3.72494  3.29354  2.67741  2.69355  4.24690  2.90347  2.73739  3.18146  2.89801  2.37887  2.77519  2.98518  4.58477  3.61503
          0.02187  4.22952  4.95186  0.61958  0.77255  0.48576  0.95510
    129   3.99792  5.23167  4.68005  4.48500  3.12676  4.16816  4.41341  4.05609  4.21095  3.38216  4.66995  4.56766  4.71795  4.57873  4.27078  4.19794  4.31980  3.95517  0.39560  3.11273    149 - -
          2.68618  4.42225  2.77519  2.73123  3.46354  2.40513  3.72494  3.29354  2.67741  2.69355  4.24690  2.90347  2.73739  3.18146  2.89801  2.37887  2.77519  2.98518  4.58477  3.61503
          0.02187  4.22952  4.95186  0.61958  0.77255  0.48576  0.95510
    130   3.53636  4.83428  5.05370  4.55373  1.94227  4.69283  4.64376  2.43501  4.40198  0.82130  3.01643  4.68886  4.87982  4.43231  4.46067  4.07224  3.75748  2.60916  4.82066  3.41442    150 - -
          2.68618  4.42225  2.77519  2.73123  3.46354  2.40513  3.72494  3.29354  2.67741  2.69355  4.24690  2.90347  2.73739  3.18146  2.89801  2.37887  2.77519  2.98518  4.58477  3.61503
          0.02187  4.22952  4.95186  0.61958  0.77255  0.48576  0.95510
    131   2.21993  5.10038  2.71764  1.91261  4.43798  2.43428  3.70418  3.89140  2.49952  3.42954  4.22182  2.90409  3.86250  2.24781  2.97812  2.71039  2.98413  3.50226  5.61094  4.22441    151 - -
          2.68618  4.42225  2.77519  2.73123  3.46354  2.40513  3.72494  3.29354  2.67741  2.69355  4.24690  2.90347  2.73739  3.18146  2.89801  2.37887  2.77519  2.98518  4.58477  3.61503
          0.02187  4.22952  4.95186  0.61958  0.77255  0.48576  0.95510
    132   2.21729  4.94546  3.00679  2.49595  4.31384  2.49130  3.68679  3.74030  2.37671  3.29492  4.09664  3.00311  3.87321  2.21078  2.24179  2.70343  2.93588  3.37351  5.48069  4.14952    152 - -
          2.68618  4.42225  2.77519  2.73123  3.46354  2.40513  3.72494  3.29354  2.67741  2.69355  4.24690  2.90347  2.73739  3.18146  2.89801  2.37887  2.77519  2.98518  4.58477  3.61503
          0.16877  4.22952  1.96088  0.61958  0.77255  0.48576  0.95510
    133   2.96319  5.18752  3.05300  2.60427  4.56159  3.55979  3.66715  3.97557  1.61692  3.44587  4.30178  3.07733  3.98654  1.62465  2.36684  2.94315  3.16820  3.63437  5.53242  4.27530    153 - -
          2.68618  4.42225  2.77519  2.73123  3.46354  2.40513  3.72494  3.29354  2.67741  2.69355  4.24690  2.90347  2.73739  3.18146  2.89801  2.37887  2.77519  2.98518  4.58477  3.61503
          0.02528  4.08604  4.80838  0.61958  0.77255  0.64654  0.74203
    134   2.31409  4.28074  3.28417  3.09426  4.47238  1.35458  4.27769  3.95256  3.27011  3.61632  4.43721  3.30186  3.75136  3.54379  3.59619  1.60999  2.81121  3.35175  5.78571  4.55486    154 - -
          2.68618  4.42225  2.77519  2.73123  3.46354  2.40513  3.72494  3.29354  2.67741  2.69355  4.24690  2.90347  2.73739  3.18146  2.89801  2.37887  2.77519  2.98518  4.58477  3.61503
          0.02528  4.08604  4.80838  0.61958  0.77255  0.39694  1.11588
    135   2.89162  5.28843  2.83694  1.99890  4.65071  3.50201  3.69156  4.08690  1.86247  3.55510  4.35819  2.97634  3.94500  1.70749  2.63795  2.84503  3.11246  3.69683  5.66198  4.32522    155 - -
          2.68618  4.42225  2.77519  2.73123  3.46354  2.40513  3.72494  3.29354  2.67741  2.69355  4.24690  2.90347  2.73739  3.18146  2.89801  2.37887  2.77519  2.98518  4.58477  3.61503
          0.02187  4.22952  4.95186  0.61958  0.77255  0.48576  0.95510
    136   2.71585  4.79498  3.19481  2.62109  4.03134  3.53647  3.70433  3.41600  2.38707  2.39572  3.87977  3.10360  3.92479  2.25713  2.26719  2.77827  2.28492  3.12699  5.29127  4.00647    156 - -
          2.68618  4.42225  2.77519  2.73123  3.46354  2.40513  3.72494  3.29354  2.67741  2.69355  4.24690  2.90347  2.73739  3.18146  2.89801  2.37887  2.77519  2.98518  4.58477  3.61503
          0.02187  4.22952  4.95186  0.61958  0.77255  0.48576  0.95510
    137   2.61696  4.73922  2.97409  2.61134  4.24505  2.36221  2.44183  3.74269  2.68773  3.34125  4.16360  3.07649  3.87257  3.03861  3.11259  1.66621  2.94414  3.34467  5.52312  4.18027    157 - -
          2.68618  4.42225  2.77519  2.73123  3.46354  2.40513  3.72494  3.29354  2.67741  2.69355  4.24690  2.90347  2.73739  3.18146  2.89801  2.37887  2.77519  2.98518  4.58477  3.61503
          0.02187  4.22952  4.95186  0.61958  0.77255  0.48576  0.95510
    138   2.67824  4.63780  3.17284  2.74960  3.72537  1.92302  3.83796  3.38124  2.74336  3.02526  3.89895  2.33597  3.94643  3.10613  3.12896  2.78837  2.96517  3.08261  2.66108  3.75236    158 - -
          2.68618  4.42225  2.77519  2.73123  3.46354  2.40513  3.72494  3.29354  2.67741  2.69355  4.24690  2.90347  2.73739  3.18146  2.89801  2.37887  2.77519  2.98518  4.58477  3.61503
          0.02187  4.22952  4.95186  0.61958  0.77255  0.48576  0.95510
    139   1.95767  4.28410  3.68653  3.24260  1.85356  2.25724  4.08391  3.00023  3.22110  2.73384  3.66363  3.49715  3.97034  3.49639  3.51709  2.77339  2.88693  2.73586  5.03828  3.73854    159 - -
          2.68618  4.42225  2.77519  2.73123  3.46354  2.40513  3.72494  3.29354  2.67741  2.69355  4.24690  2.90347  2.73739  3.18146  2.89801  2.37887  2.77519  2.98518  4.58477  3.61503
          0.02187  4.22952  4.95186  0.61958  0.77255  0.48576  0.95510
    140   2.15353  4.42795  3.40939  2.85538  2.57758  3.52964  3.83924  2.97848  2.77352  2.68238  3.57580  3.27336  3.94802  3.12252  2.38765  2.79299  2.33835  2.73529  5.03827  3.78298    160 - -
          2.68618  4.42225  2.77519  2.73123  3.46354  2.40513  3.72494  3.29354  2.67741  2.69355  4.24690  2.90347  2.73739  3.18146  2.89801  2.37887  2.77519  2.98518  4.58477  3.61503
          0.02187  4.22952  4.95186  0.61958  0.77255  0.48576  0.95510
    141   2.69846  4.56529  3.41154  2.85910  3.76502  3.55817  3.83028  3.13720  2.59139  1.82279  3.71153  3.27634  3.98362  3.07710  2.26772  2.17071  2.95032  2.89224  5.14446  3.88492    161 - -
          2.68618  4.42225  2.77519  2.73123  3.46354  2.40513  3.72494  3.29354  2.67741  2.69355  4.24690  2.90347  2.73739  3.18146  2.89801  2.37887  2.77519  2.98518  4.58477  3.61503
          0.02187  4.22952  4.95186  0.61958  0.77255  0.48576  0.95510
    142   3.25896  4.52281  5.10732  4.58326  3.57957  4.69114  5.19421  1.44662  4.47896  1.65463  3.36630  4.77580  4.92978  4.67107  4.62520  4.06851  3.50571  1.13390  5.58398  4.42677    162 - -
          2.68618  4.42225  2.77519  2.73123  3.46354  2.40513  3.72494  3.29354  2.67741  2.69355  4.24690  2.90347  2.73739  3.18146  2.89801  2.37887  2.77519  2.98518  4.58477  3.61503
          0.02187  4.22952  4.95186  0.61958  0.77255  0.48576  0.95510
    143   2.08469  5.43024  1.50746  1.78348  4.75245  3.34760  3.81035  4.23565  2.74712  3.75241  4.56849  2.82214  3.91609  2.95945  3.30696  2.84148  3.19682  3.81614  5.92319  4.45677    163 - -
          2.68618  4.42225  2.77519  2.73123  3.46354  2.40513  3.72494  3.29354  2.67741  2.69355  4.24690  2.90347  2.73739  3.18146  2.89801  2.37887  2.77519  2.98518  4.58477  3.61503
          0.02187  4.22952  4.95186  0.61958  0.77255  0.48576  0.95510
    144   2.70290  4.94284  2.08947  2.44703  4.43686  3.32967  3.82917  3.86670  2.70119  3.45980  4.27726  2.96553  1.87897  2.98808  3.18788  2.72078  2.27460  3.46642  5.67153  4.30054    164 - -
          2.68618  4.42225  2.77519  2.73123  3.46354  2.40513  3.72494  3.29354  2.67741  2.69355  4.24690  2.90347  2.73739  3.18146  2.89801  2.37887  2.77519  2.98518  4.58477  3.61503
          0.02187  4.22952  4.95186  0.61958  0.77255  0.48576  0.95510
    145   2.07688  4.66235  3.08556  2.08184  3.99716  3.41746  3.78332  3.34373  2.63544  3.02909  3.87518  3.08745  3.87881  2.97261  3.07083  2.21527  2.88306  2.37461  5.32226  4.02010    165 - -
          2.68618  4.42225  2.77519  2.73123  3.46354  2.40513  3.72494  3.29354  2.67741  2.69355  4.24690  2.90347  2.73739  3.18146  2.89801  2.37887  2.77519  2.98518  4.58477  3.61503
          0.15709  4.22952  2.03398  0.61958  0.77255  0.48576  0.95510
    146   2.75646  4.94645  3.08418  2.55381  4.21774  3.49131  2.54686  3.69073  2.23988  3.23737  4.06709  3.03948  2.53124  2.80123  1.99049  2.77513  2.98270  3.35537  5.37622  4.06399    166 - -
          2.68543  4.42036  2.77432  2.73086  3.46313  2.40533  3.72426  3.29406  2.67793  2.69364  4.24540  2.90399  2.73791  3.18129  2.89853  2.37907  2.77571  2.98570  4.58246  3.61447
          0.43100  1.66319  1.82879  2.51499  0.08432  0.63546  0.75437
    147   2.57662  4.36791  3.40563  3.04102  3.62560  1.95943  4.01772  2.92812  2.97308  1.72500  3.69332  3.36961  3.91820  3.35090  3.27237  2.77970  2.92750  2.70581  5.12262  3.84265    185 - -
          2.68618  4.42225  2.77519  2.73123  3.46354  2.40513  3.72494  3.29354  2.67741  2.69355  4.24690  2.90347  2.73739  3.18146  2.89801  2.37887  2.77519  2.98518  4.58477  3.61503
          0.02956  3.93191  4.65426  0.61958  0.77255  0.77537  0.61717
    148   2.55063  2.17501  1.88280  2.71184  3.94141  3.25313  3.90652  3.23672  2.85266  3.02400  3.93419  3.13769  3.82868  3.15409  3.25508  2.68030  2.89425  2.93042  5.30541  4.02578    186 - -
          2.68618  4.42225  2.77519  2.73123  3.46354  2.40513  3.72494  3.29354  2.67741  2.69355  4.24690  2.90347  2.73739  3.18146  2.89801  2.37887  2.77519  2.98518  4.58477  3.61503
          0.02956  3.93191  4.65426  0.61958  0.77255  0.33971  1.24471
    149   2.69284  4.37531  3.93960  3.54633  3.78744  3.56989  4.41155  2.55888  3.46567  2.66090  3.74080  3.76087  2.42040  3.79269  3.72419  2.99381  3.06273  1.10831  5.37436  4.14730    187 - -
          2.68618  4.42225  2.77519  2.73123  3.46354  2.40513  3.72494  3.29354  2.67741  2.69355  4.24690  2.90347  2.73739  3.18146  2.89801  2.37887  2.77519  2.98518  4.58477  3.61503
          0.02187  4.22952  4.95186  0.61958  0.77255  0.48576  0.95510
    150   2.67029  4.97044  2.43244  2.42543  4.24511  3.44805  3.64649  2.75655  2.38602  3.23706  4.03596  2.95337  3.84958  2.24993  2.27522  2.67324  2.90057  3.32152  5.43967  4.08666    188 - -
          2.68618  4.42225  2.77519  2.73123  3.46354  2.40513  3.72494  3.29354  2.67741  2.69355  4.24690  2.90347  2.73739  3.18146  2.89801  2.37887  2.77519  2.98518  4.58477  3.61503
          0.02187  4.22952  4.95186  0.61958  0.77255  0.48576  0.95510
    151   1.60429  4.32504  3.58758  3.09345  3.76173  3.36743  4.04346  3.05710  3.03742  2.80396  2.39467  3.40116  3.92624  3.35411  3.37093  2.08576  2.85525  2.77659  5.20169  3.97124    189 - -
          2.68618  4.42225  2.77519  2.73123  3.46354  2.40513  3.72494  3.29354  2.67741  2.69355  4.24690  2.90347  2.73739  3.18146  2.89801  2.37887  2.77519  2.98518  4.58477  3.61503
          0.02187  4.22952  4.95186  0.61958  0.77255  0.48576  0.95510
    152   2.77260  4.55819  3.38457  2.26255  3.29074  3.65897  3.81325  3.00972  2.83654  2.06274  3.61861  3.32650  4.05420  3.19177  3.18650  2.93984  3.00525  2.80422  4.80918  2.00003    190 - -
          2.68618  4.42225  2.77519  2.73123  3.46354  2.40513  3.72494  3.29354  2.67741  2.69355  4.24690  2.90347  2.73739  3.18146  2.89801  2.37887  2.77519  2.98518  4.58477  3.61503
          0.02187  4.22952  4.95186  0.61958  0.77255  0.48576  0.95510
    153   2.86023  5.11031  3.15806  2.60819  4.48703  3.56542  3.68408  3.89971  2.19063  3.39960  4.22000  3.09093  2.54439  2.13102  1.70307  2.85692  3.07604  3.54364  5.52303  4.24140    191 - -
          2.68618  4.42225  2.77519  2.73123  3.46354  2.40513  3.72494  3.29354  2.67741  2.69355  4.24690  2.90347  2.73739  3.18146  2.89801  2.37887  2.77519  2.98518  4.58477  3.61503
          0.02187  4.22952  4.95186  0.61958  0.77255  0.48576  0.95510
    154   2.66658  4.70152  3.13839  2.65369  3.98605  3.46709  3.79127  3.33277  2.58073  2.99289  3.87628  3.12611  2.69663  1.90675  2.97313  2.75435  2.93110  2.28124  5.31599  4.01901    192 - -
          2.68618  4.42225  2.77519  2.73123  3.46354  2.40513  3.72494  3.29354  2.67741  2.69355  4.24690  2.90347  2.73739  3.18146  2.89801  2.37887  2.77519  2.98518  4.58477  3.61503
          0.02187  4.22952  4.95186  0.61958  0.77255  0.48576  0.95510
    155   2.73446  4.80380  3.15871  2.62253  3.91079  3.54303  2.59822  3.41026  2.43727  2.99836  2.63872  3.10760  3.93806  1.96772  2.80416  2.79639  2.96048  3.13213  5.22852  3.89581    193 - -
          2.68618  4.42225  2.77519  2.73123  3.46354  2.40513  3.72494  3.29354  2.67741  2.69355  4.24690  2.90347  2.73739  3.18146  2.89801  2.37887  2.77519  2.98518  4.58477  3.61503
          0.02187  4.22952  4.95186  0.61958  0.77255  0.48576  0.95510
    156   2.83597  4.98425  3.22153  2.64795  4.06729  3.59308  3.68082  3.66758  2.26233  3.21395  4.06359  3.12352  3.97682  1.83532  2.02790  2.86071  3.04692  3.35756  5.29447  2.68181    194 - -
          2.68618  4.42225  2.77519  2.73123  3.46354  2.40513  3.72494  3.29354  2.67741  2.69355  4.24690  2.90347  2.73739  3.18146  2.89801  2.37887  2.77519  2.98518  4.58477  3.61503
          0.02187  4.22952  4.95186  0.61958  0.77255  0.48576  0.95510
    157   3.53537  4.84123  4.90528  4.47102  1.08967  4.56639  4.23768  2.61598  4.30736  1.45405  3.25277  4.48684  4.82585  4.35704  4.37109  3.95398  3.76817  2.71886  4.41569  2.82926    195 - -
          2.68618  4.42225  2.77519  2.73123  3.46354  2.40513  3.72494  3.29354  2.67741  2.69355  4.24690  2.90347  2.73739  3.18146  2.89801  2.37887  2.77519  2.98518  4.58477  3.61503
          0.16877  4.22952  1.96088  0.61958  0.77255  0.48576  0.95510
    158   2.57021  4.49140  3.31066  2.78129  3.83766  3.40500  3.80952  3.16259  2.60100  2.87551  3.75679  3.19309  3.88279  3.03896  2.27669  2.05108  2.85873  2.14219  5.19352  3.93113    196 - -
          2.68623  4.42230  2.77525  2.73128  3.46359  2.40518  3.72500  3.29359  2.67746  2.69360  4.24695  2.90352  2.73745  3.18151  2.89710  2.37892  2.77525  2.98523  4.58482  3.61508
          0.41961  1.09500  4.80838  0.17859  1.81061  0.39694  1.11588
    159   2.81596  5.18899  2.80825  1.99995  4.54656  3.45766  3.69624  3.98779  1.56202  3.49182  4.29025  2.95376  3.90988  2.82382  2.75389  2.18714  3.05159  3.59900  5.63076  4.27614    198 - -
          2.68618  4.42225  2.77519  2.73123  3.46354  2.40513  3.72494  3.29354  2.67741  2.69355  4.24690  2.90347  2.73739  3.18146  2.89801  2.37887  2.77519  2.98518  4.58477  3.61503
          0.02187  4.22952  4.95186  0.61958  0.77255  0.48576  0.95510
    160   2.84766  5.36653  1.92091  2.25906  4.68838  2.41052  3.74714  4.18558  2.61635  3.67603  4.46479  2.20692  3.88520  2.12493  3.15005  2.77642  3.10677  3.75642  5.82720  4.37685    199 - -
          2.68618  4.42225  2.77519  2.73123  3.46354  2.40513  3.72494  3.29354  2.67741  2.69355  4.24690  2.90347  2.73739  3.18146  2.89801  2.37887  2.77519  2.98518  4.58477  3.61503
          0.02187  4.22952  4.95186  0.61958  0.77255  0.48576  0.95510
    161   2.76708  5.20349  2.07796  2.30958  4.56246  2.37604  3.72630  4.04121  2.56372  3.55505  4.33992  2.86548  3.86453  2.16314  3.07594  2.18443  3.02817  3.62352  5.71940  4.30019    200 - -
          2.68618  4.42225  2.77519  2.73123  3.46354  2.40513  3.72494  3.29354  2.67741  2.69355  4.24690  2.90347  2.73739  3.18146  2.89801  2.37887  2.77519  2.98518  4.58477  3.61503
          0.02187  4.22952  4.95186  0.61958  0.77255  0.48576  0.95510
    162   2.77350  5.26820  2.05015  1.86112  4.59009  2.50315  3.69117  4.07362  2.49765  3.56605  4.33988  2.85149  3.85923  2.81281  2.36448  2.71833  3.01936  3.65149  5.71370  4.28882    201 - -
          2.68618  4.42225  2.77519  2.73123  3.46354  2.40513  3.72494  3.29354  2.67741  2.69355  4.24690  2.90347  2.73739  3.18146  2.89801  2.37887  2.77519  2.98518  4.58477  3.61503
          0.02187  4.22952  4.95186  0.61958  0.77255  0.48576  0.95510
    163   2.85346  5.14332  3.19327  2.59030  4.51418  3.58078  3.65122  3.91627  1.79703  3.40364  4.21117  3.07723  3.95779  2.23096  1.95315  2.84064  2.28243  3.55519  5.51743  4.23562    202 - -
          2.68618  4.42225  2.77519  2.73123  3.46354  2.40513  3.72494  3.29354  2.67741  2.69355  4.24690  2.90347  2.73739  3.18146  2.89801  2.37887  2.77519  2.98518  4.58477  3.61503
          0.02187  4.22952  4.95186  0.61958  0.77255  0.48576  0.95510
    164   2.54779  4.45552  3.34900  2.83579  3.83115  3.39708  3.88986  3.18811  2.80095  2.28080  3.75643  3.23962  2.56346  3.13680  3.18664  2.14405  2.16131  2.89471  5.21682  3.95690    203 - -
          2.68618  4.42225  2.77519  2.73123  3.46354  2.40513  3.72494  3.29354  2.67741  2.69355  4.24690  2.90347  2.73739  3.18146  2.89801  2.37887  2.77519  2.98518  4.58477  3.61503
          0.02187  4.22952  4.95186  0.61958  0.77255  0.48576  0.95510
    165   2.78961  4.29190  4.21566  3.69724  3.53747  2.55848  4.40138  1.47035  3.59841  2.39724  3.46447  3.92769  4.31253  3.86925  3.82943  3.21968  3.07060  1.60874  5.16381  3.95409    204 - -
          2.68618  4.42225  2.77519  2.73123  3.46354  2.40513  3.72494  3.29354  2.67741  2.69355  4.24690  2.90347  2.73739  3.18146  2.89801  2.37887  2.77519  2.98518  4.58477  3.61503
          0.02187  4.22952  4.95186  0.61958  0.77255  0.48576  0.95510
    166   2.79090  5.01032  3.05271  2.55864  4.35394  3.51162  3.70105  3.75583  1.90438  3.30859  4.13345  3.05430  3.93381  2.26524  2.65077  2.80318  1.82643  3.41326  5.48652  4.18483    205 - -
          2.68618  4.42225  2.77519  2.73123  3.46354  2.40513  3.72494  3.29354  2.67741  2.69355  4.24690  2.90347  2.73739  3.18146  2.89801  2.37887  2.77519  2.98518  4.58477  3.61503
          0.02187  4.22952  4.95186  0.61958  0.77255  0.48576  0.95510
    167   2.94932  4.43390  4.14194  3.61794  1.64186  3.95854  2.39924  2.09992  3.48955  2.37902  3.45388  3.80790  4.31414  3.71285  3.69435  3.25739  3.18088  2.64532  4.31516  2.76376    206 - -
          2.68618  4.42225  2.77519  2.73123  3.46354  2.40513  3.72494  3.29354  2.67741  2.69355  4.24690  2.90347  2.73739  3.18146  2.89801  2.37887  2.77519  2.98518  4.58477  3.61503
          0.02187  4.22952  4.95186  0.61958  0.77255  0.48576  0.95510
    168   2.62482  4.78706  2.91614  2.57833  4.40462  2.25099  3.86340  3.85696  2.67383  3.43797  4.24852  3.05116  3.86666  2.22509  3.10302  1.65319  2.95826  3.42982  5.63230  4.29789    207 - -
          2.68618  4.42225  2.77519  2.73123  3.46354  2.40513  3.72494  3.29354  2.67741  2.69355  4.24690  2.90347  2.73739  3.18146  2.89801  2.37887  2.77519  2.98518  4.58477  3.61503
          0.02187  4.22952  4.95186  0.61958  0.77255  0.48576  0.95510
    169   1.66559  4.28504  3.64580  3.26276  4.35735  3.09032  4.29539  3.73231  3.26315  3.43994  4.26571  3.42674  3.81622  3.55608  3.59210  1.39942  1.96071  3.22168  5.70411  4.49129    208 - -
          2.68618  4.42225  2.77519  2.73123  3.46354  2.40513  3.72494  3.29354  2.67741  2.69355  4.24690  2.90347  2.73739  3.18146  2.89801  2.37887  2.77519  2.98518  4.58477  3.61503
          0.02187  4.22952  4.95186  0.61958  0.77255  0.48576  0.95510
    170   1.90529  4.34111  4.27932  3.88184  3.85900  3.67232  4.68142  2.24840  3.79595  2.61411  3.74415  3.99306  4.28183  4.08830  4.02162  3.10202  3.11011  1.05114  5.54789  4.33503    209 - -
          2.68618  4.42225  2.77519  2.73123  3.46354  2.40513  3.72494  3.29354  2.67741  2.69355  4.24690  2.90347  2.73739  3.18146  2.89801  2.37887  2.77519  2.98518  4.58477  3.61503
          0.02187  4.22952  4.95186  0.61958  0.77255  0.48576  0.95510
    171   2.66384  2.93844  1.94148  2.50845  4.17273  3.42938  3.72337  3.58677  2.50316  3.19546  4.01684  3.01628  3.87224  2.87825  2.25645  2.69945  2.91970  3.24724  5.42055  4.08658    210 - -
          2.68618  4.42225  2.77519  2.73123  3.46354  2.40513  3.72494  3.29354  2.67741  2.69355  4.24690  2.90347  2.73739  3.18146  2.89801  2.37887  2.77519  2.98518  4.58477  3.61503
          0.02187  4.22952  4.95186  0.61958  0.77255  0.48576  0.95510
    172   3.12264  4.49581  4.54428  4.05097  1.46799  4.15482  3.87524  2.75752  3.90421  2.34027  3.48154  4.05895  4.48922  4.01220  4.00328  3.47652  3.35356  1.89384  4.15332  1.94945    211 - -
          2.68618  4.42225  2.77519  2.73123  3.46354  2.40513  3.72494  3.29354  2.67741  2.69355  4.24690  2.90347  2.73739  3.18146  2.89801  2.37887  2.77519  2.98518  4.58477  3.61503
          0.02187  4.22952  4.95186  0.61958  0.77255  0.48576  0.95510
    173   2.65991  4.85299  2.85033  1.99696  4.33759  3.34556  3.80754  3.75554  2.63354  3.35742  4.17438  3.00537  3.86999  2.96749  3.08616  1.65658  2.28477  3.37044  5.57789  4.23326    212 - -
          2.68618  4.42225  2.77519  2.73123  3.46354  2.40513  3.72494  3.29354  2.67741  2.69355  4.24690  2.90347  2.73739  3.18146  2.89801  2.37887  2.77519  2.98518  4.58477  3.61503
          0.02187  4.22952  4.95186  0.61958  0.77255  0.48576  0.95510
    174   3.17177  4.89616  3.91722  3.86891  4.97511  0.34319  4.95187  4.67693  4.09782  4.27988  5.26921  4.08332  4.29707  4.39439  4.28013  3.35620  3.68030  4.13588  5.96048  5.09425    213 - -
          2.68618  4.42225  2.77519  2.73123  3.46354  2.40513  3.72494  3.29354  2.67741  2.69355  4.24690  2.90347  2.73739  3.18146  2.89801  2.37887  2.77519  2.98518  4.58477  3.61503
          0.02187  4.22952  4.95186  0.61958  0.77255  0.48576  0.95510
    175   2.07556  4.31256  4.17108  3.63190  3.44180  3.84287  4.33616  2.31946  3.52162  2.22649  1.88799  3.87566  4.27000  3.78651  3.75528  3.17430  3.05992  1.77290  5.09602  3.90893    214 - -
          2.68618  4.42225  2.77519  2.73123  3.46354  2.40513  3.72494  3.29354  2.67741  2.69355  4.24690  2.90347  2.73739  3.18146  2.89801  2.37887  2.77519  2.98518  4.58477  3.61503
          0.02187  4.22952  4.95186  0.61958  0.77255  0.48576  0.95510
    176   3.58296  4.94778  4.76280  4.41894  3.31381  4.43210  4.96505  2.55063  4.18445  0.53374  3.25075  4.66084  4.81524  4.46461  4.29594  4.06845  3.86586  2.67792  5.30656  4.10752    215 - -
          2.68618  4.42225  2.77519  2.73123  3.46354  2.40513  3.72494  3.29354  2.67741  2.69355  4.24690  2.90347  2.73739  3.18146  2.89801  2.37887  2.77519  2.98518  4.58477  3.61503
          0.02187  4.22952  4.95186  0.61958  0.77255  0.48576  0.95510
    177   2.56427  2.58855  3.56353  3.01496  3.80913  3.42042  3.95334  3.13288  2.80321  2.85772  3.74572  3.35664  3.93804  3.22826  2.22439  2.74989  1.81483  2.84902  5.19965  3.96813    216 - -
          2.68618  4.42225  2.77519  2.73123  3.46354  2.40513  3.72494  3.29354  2.67741  2.69355  4.24690  2.90347  2.73739  3.18146  2.89801  2.37887  2.77519  2.98518  4.58477  3.61503
          0.02187  4.22952  4.95186  0.61958  0.77255  0.48576  0.95510
    178   3.25425  4.51787  5.12137  4.63890  3.75338  4.70175  5.34395  1.14696  4.54114  2.22512  3.53180  4.82563  4.98405  4.79526  4.71945  4.10981  3.51953  1.07756  5.77592  4.56890    217 - -
          2.68618  4.42225  2.77519  2.73123  3.46354  2.40513  3.72494  3.29354  2.67741  2.69355  4.24690  2.90347  2.73739  3.18146  2.89801  2.37887  2.77519  2.98518  4.58477  3.61503
          0.02187  4.22952  4.95186  0.61958  0.77255  0.48576  0.95510
    179   2.77034  5.08780  2.66933  1.87511  4.44526  3.38474  3.75875  3.88279  2.58070  3.44931  4.26203  2.23655  3.88900  2.90642  3.05352  2.75592  1.85103  3.50439  5.64559  4.26422    218 - -
          2.68618  4.42225  2.77519  2.73123  3.46354  2.40513  3.72494  3.29354  2.67741  2.69355  4.24690  2.90347  2.73739  3.18146  2.89801  2.37887  2.77519  2.98518  4.58477  3.61503
          0.02187  4.22952  4.95186  0.61958  0.77255  0.48576  0.95510
    180   3.09298  5.64175  1.06989  2.22773  4.95889  3.32811  3.93207  4.54118  2.99712  4.03697  4.90499  1.90367  3.97841  3.11004  3.61285  2.97607  3.40385  4.09163  6.15640  4.63029    219 - -
          2.68618  4.42225  2.77519  2.73123  3.46354  2.40513  3.72494  3.29354  2.67741  2.69355  4.24690  2.90347  2.73739  3.18146  2.89801  2.37887  2.77519  2.98518  4.58477  3.61503
          0.02187  4.22952  4.95186  0.61958  0.77255  0.48576  0.95510
    181   1.65371  4.67060  3.21745  2.71909  4.19841  3.37128  3.83818  3.59429  2.56889  3.21534  4.04979  3.15282  2.63906  3.01455  2.15191  2.69183  2.91584  3.22944  5.45230  4.16912    220 - -
          2.68618  4.42225  2.77519  2.73123  3.46354  2.40513  3.72494  3.29354  2.67741  2.69355  4.24690  2.90347  2.73739  3.18146  2.89801  2.37887  2.77519  2.98518  4.58477  3.61503
          0.02187  4.22952  4.95186  0.61958  0.77255  0.48576  0.95510
    182   2.03144  4.94003  2.06747  2.43131  4.46428  2.44786  3.79533  3.92000  2.64809  3.47937  4.27387  2.94981  2.58348  2.94127  3.14161  2.67786  2.96870  3.49412  5.67150  4.29381    221 - -
          2.68618  4.42225  2.77519  2.73123  3.46354  2.40513  3.72494  3.29354  2.67741  2.69355  4.24690  2.90347  2.73739  3.18146  2.89801  2.37887  2.77519  2.98518  4.58477  3.61503
          0.02187  4.22952  4.95186  0.61958  0.77255  0.48576  0.95510
    183   2.08267  4.48889  4.16458  3.72890  3.46075  3.84847  4.49314  2.47433  3.58341  1.05688  3.36475  3.96333  4.34279  3.89755  3.80547  3.24906  3.22069  2.40089  5.24652  4.05010    222 - -
          2.68618  4.42225  2.77519  2.73123  3.46354  2.40513  3.72494  3.29354  2.67741  2.69355  4.24690  2.90347  2.73739  3.18146  2.89801  2.37887  2.77519  2.98518  4.58477  3.61503
          0.02187  4.22952  4.95186  0.61958  0.77255  0.48576  0.95510
    184   3.53171  4.83724  4.91279  4.47365  1.11466  4.57132  4.25632  2.60338  4.31072  1.41890  3.23652  4.49556  4.82668  4.35926  4.37408  3.95730  3.76351  2.70992  4.43502  2.85577    223 - -
          2.68618  4.42225  2.77519  2.73123  3.46354  2.40513  3.72494  3.29354  2.67741  2.69355  4.24690  2.90347  2.73739  3.18146  2.89801  2.37887  2.77519  2.98518  4.58477  3.61503
          0.02187  4.22952  4.95186  0.61958  0.77255  0.48576  0.95510
    185   2.85415  4.43789  3.90726  3.33310  3.48718  3.88869  4.13705  1.61488  2.24636  1.90267  3.40338  3.68636  4.24508  3.48960  3.32354  3.18074  3.08521  2.29754  5.08686  3.87547    224 - -
          2.68618  4.42225  2.77519  2.73123  3.46354  2.40513  3.72494  3.29354  2.67741  2.69355  4.24690  2.90347  2.73739  3.18146  2.89801  2.37887  2.77519  2.98518  4.58477  3.61503
          0.02187  4.22952  4.95186  0.61958  0.77255  0.48576  0.95510
    186   2.92422  5.48797  1.88964  1.73792  4.78906  3.35989  3.77954  4.29669  2.67363  3.77454  4.57647  2.81472  3.91072  1.72739  3.21510  2.83266  3.18642  3.86309  5.91920  4.44931    225 - -
          2.68618  4.42225  2.77519  2.73123  3.46354  2.40513  3.72494  3.29354  2.67741  2.69355  4.24690  2.90347  2.73739  3.18146  2.89801  2.37887  2.77519  2.98518  4.58477  3.61503
          0.02187  4.22952  4.95186  0.61958  0.77255  0.48576  0.95510
    187   2.09434  4.57289  3.27015  2.72343  3.85243  3.47270  3.79151  3.22101  2.61513  2.30593  3.75718  3.17217  3.90943  3.00865  2.39775  2.15808  2.87958  2.93987  5.20234  3.93055    226 - -
          2.68618  4.42225  2.77519  2.73123  3.46354  2.40513  3.72494  3.29354  2.67741  2.69355  4.24690  2.90347  2.73739  3.18146  2.89801  2.37887  2.77519  2.98518  4.58477  3.61503
          0.02187  4.22952  4.95186  0.61958  0.77255  0.48576  0.95510
    188   3.24949  4.57998  4.92220  4.36230  2.11218  4.47856  4.70950  2.25401  4.22622  1.11856  3.03207  4.52740  4.71405  4.31456  4.31287  3.81849  3.47630  1.79137  5.02749  3.80213    227 - -
          2.68618  4.42225  2.77519  2.73123  3.46354  2.40513  3.72494  3.29354  2.67741  2.69355  4.24690  2.90347  2.73739  3.18146  2.89801  2.37887  2.77519  2.98518  4.58477  3.61503
          0.02187  4.22952  4.95186  0.61958  0.77255  0.48576  0.95510
    189   2.65761  4.76252  3.02468  2.53713  2.71112  3.46305  3.71291  3.41372  2.54843  3.03742  3.87730  2.35169  3.88337  2.34133  2.98740  2.26056  2.90061  3.10999  5.25272  3.90409    228 - -
          2.68618  4.42225  2.77519  2.73123  3.46354  2.40513  3.72494  3.29354  2.67741  2.69355  4.24690  2.90347  2.73739  3.18146  2.89801  2.37887  2.77519  2.98518  4.58477  3.61503
          0.02187  4.22952  4.95186  0.61958  0.77255  0.48576  0.95510
    190   2.81230  5.12538  2.96652  2.50213  4.49581  3.49675  3.68611  3.92663  1.83711  3.43321  4.23832  3.01171  3.92547  1.85859  2.63849  2.14164  3.04183  3.55097  5.56729  4.24433    229 - -
          2.68618  4.42225  2.77519  2.73123  3.46354  2.40513  3.72494  3.29354  2.67741  2.69355  4.24690  2.90347  2.73739  3.18146  2.89801  2.37887  2.77519  2.98518  4.58477  3.61503
          0.02187  4.22952  4.95186  0.61958  0.77255  0.48576  0.95510
    191   3.17177  4.89616  3.91722  3.86891  4.97511  0.34319  4.95187  4.67693  4.09782  4.27988  5.26921  4.08332  4.29707  4.39439  4.28013  3.35620  3.68030  4.13588  5.96048  5.09425    230 - -
          2.68618  4.42225  2.77519  2.73123  3.46354  2.40513  3.72494  3.29354  2.67741  2.69355  4.24690  2.90347  2.73739  3.18146  2.89801  2.37887  2.77519  2.98518  4.58477  3.61503
          0.02187  4.22952  4.95186  0.61958  0.77255  0.48576  0.95510
    192   3.00119  4.38999  4.55436  3.99273  3.06540  4.16434  4.35307  1.48709  3.83442  1.55719  3.17400  4.15951  4.47315  4.02077  3.97056  3.48107  3.23167  2.24214  4.80925  2.46308    231 - -
          2.68618  4.42225  2.77519  2.73123  3.46354  2.40513  3.72494  3.29354  2.67741  2.69355  4.24690  2.90347  2.73739  3.18146  2.89801  2.37887  2.77519  2.98518  4.58477  3.61503
          0.02187  4.22952  4.95186  0.61958  0.77255  0.48576  0.95510
    193   3.17177  4.89616  3.91722  3.86891  4.97511  0.34319  4.95187  4.67693  4.09782  4.27988  5.26921  4.08332  4.29707  4.39439  4.28013  3.35620  3.68030  4.13588  5.96048  5.09425    232 - -
          2.68618  4.42225  2.77519  2.73123  3.46354  2.40513  3.72494  3.29354  2.67741  2.69355  4.24690  2.90347  2.73739  3.18146  2.89801  2.37887  2.77519  2.98518  4.58477  3.61503
          0.02187  4.22952  4.95186  0.61958  0.77255  0.48576  0.95510
    194   2.94902  5.18986  3.29965  2.68823  4.60960  3.63684  3.67742  3.99348  1.43803  3.46023  4.28532  3.14954  2.61555  2.80229  1.84451  2.93772  3.14521  3.63908  5.54522  4.30224    233 - -
          2.68618  4.42225  2.77519  2.73123  3.46354  2.40513  3.72494  3.29354  2.67741  2.69355  4.24690  2.90347  2.73739  3.18146  2.89801  2.37887  2.77519  2.98518  4.58477  3.61503
          0.02187  4.22952  4.95186  0.61958  0.77255  0.48576  0.95510
    195   1.69427  4.29070  3.57325  3.26678  4.52603  1.92220  4.35785  3.96387  3.34321  3.62776  4.42804  3.41769  3.80219  3.61196  3.67496  1.35003  2.81987  3.36015  5.84515  4.63467    234 - -
          2.68618  4.42225  2.77519  2.73123  3.46354  2.40513  3.72494  3.29354  2.67741  2.69355  4.24690  2.90347  2.73739  3.18146  2.89801  2.37887  2.77519  2.98518  4.58477  3.61503
          0.02187  4.22952  4.95186  0.61958  0.77255  0.48576  0.95510
    196   3.26791  5.36657  3.75378  2.99551  4.89082  3.84866  3.71255  4.20490  1.22039  3.59294  4.46980  3.36664  4.19395  2.84118  1.32460  3.25007  3.40717  3.88685  5.58666  4.46220    235 - -
          2.68618  4.42225  2.77519  2.73123  3.46354  2.40513  3.72494  3.29354  2.67741  2.69355  4.24690  2.90347  2.73739  3.18146  2.89801  2.37887  2.77519  2.98518  4.58477  3.61503
          0.02187  4.22952  4.95186  0.61958  0.77255  0.48576  0.95510
    197   0.94895  4.25414  3.70375  3.44057  4.46094  3.05009  4.45939  3.82495  3.48167  3.57038  4.41040  3.50734  3.82482  3.75768  3.75837  1.76730  2.83556  3.27102  5.82604  4.62869    236 - -
          2.68618  4.42225  2.77519  2.73123  3.46354  2.40513  3.72494  3.29354  2.67741  2.69355  4.24690  2.90347  2.73739  3.18146  2.89801  2.37887  2.77519  2.98518  4.58477  3.61503
          0.02187  4.22952  4.95186  0.61958  0.77255  0.48576  0.95510
    198   3.35727  4.67936  4.99227  4.42567  1.64942  4.56503  4.70056  2.38567  4.28177  1.22073  2.11168  4.59393  4.75862  4.32530  4.34585  3.90285  3.57227  2.53892  4.95431  3.71270    237 - -
          2.68618  4.42225  2.77519  2.73123  3.46354  2.40513  3.72494  3.29354  2.67741  2.69355  4.24690  2.90347  2.73739  3.18146  2.89801  2.37887  2.77519  2.98518  4.58477  3.61503
          0.02187  4.22952  4.95186  0.61958  0.77255  0.48576  0.95510
    199   3.17177  4.89616  3.91722  3.86891  4.97511  0.34319  4.95187  4.67693  4.09782  4.27988  5.26921  4.08332  4.29707  4.39439  4.28013  3.35620  3.68030  4.13588  5.96048  5.09425    238 - -
          2.68618  4.42225  2.77519  2.73123  3.46354  2.40513  3.72494  3.29354  2.67741  2.69355  4.24690  2.90347  2.73739  3.18146  2.89801  2.37887  2.77519  2.98518  4.58477  3.61503
          0.02187  4.22952  4.95186  0.61958  0.77255  0.48576  0.95510
    200   2.87918  1.38228  4.48978  4.03170  1.98247  3.81413  4.25859  2.65674  3.87759  2.35979  3.51831  4.05512  4.32752  4.06870  4.00153  3.23562  3.20719  2.51919  4.69586  3.22981    239 - -
          2.68618  4.42225  2.77519  2.73123  3.46354  2.40513  3.72494  3.29354  2.67741  2.69355  4.24690  2.90347  2.73739  3.18146  2.89801  2.37887  2.77519  2.98518  4.58477  3.61503
          0.02187  4.22952  4.95186  0.61958  0.77255  0.48576  0.95510
    201   3.17177  4.89616  3.91722  3.86891  4.97511  0.34319  4.95187  4.67693  4.09782  4.27988  5.26921  4.08332  4.29707  4.39439  4.28013  3.35620  3.68030  4.13588  5.96048  5.09425    240 - -
          2.68618  4.42225  2.77519  2.73123  3.46354  2.40513  3.72494  3.29354  2.67741  2.69355  4.24690  2.90347  2.73739  3.18146  2.89801  2.37887  2.77519  2.98518  4.58477  3.61503
          0.02187  4.22952  4.95186  0.61958  0.77255  0.48576  0.95510
    202   3.51938  4.83713  5.06617  4.51337  3.12527  4.74756  5.02871  2.31845  4.31725  0.78325  1.99593  4.77815  4.90018  4.42387  4.41278  4.11951  3.73847  2.50750  5.26485  4.21181    241 - -
          2.68618  4.42225  2.77519  2.73123  3.46354  2.40513  3.72494  3.29354  2.67741  2.69355  4.24690  2.90347  2.73739  3.18146  2.89801  2.37887  2.77519  2.98518  4.58477  3.61503
          0.02187  4.22952  4.95186  0.61958  0.77255  0.48576  0.95510
    203   3.52764  4.84430  5.07151  4.52027  3.12588  4.75605  5.03712  2.31727  4.32183  0.74884  2.11120  4.78661  4.90698  4.42974  4.41751  4.13003  3.74696  2.50738  5.26957  4.21574    242 - -
          2.68618  4.42225  2.77519  2.73123  3.46354  2.40513  3.72494  3.29354  2.67741  2.69355  4.24690  2.90347  2.73739  3.18146  2.89801  2.37887  2.77519  2.98518  4.58477  3.61503
          0.02187  4.22952  4.95186  0.61958  0.77255  0.48576  0.95510
    204   2.65110  4.48630  3.36039  2.80493  3.62187  3.56984  3.81304  2.98234  2.71849  2.21307  2.59420  3.24696  3.96001  2.37581  3.08910  2.29649  2.88623  2.75756  5.04828  3.79257    243 - -
          2.68618  4.42225  2.77519  2.73123  3.46354  2.40513  3.72494  3.29354  2.67741  2.69355  4.24690  2.90347  2.73739  3.18146  2.89801  2.37887  2.77519  2.98518  4.58477  3.61503
          0.02187  4.22952  4.95186  0.61958  0.77255  0.48576  0.95510
    205   3.28056  4.54104  5.13459  4.60883  3.54713  4.71349  5.20772  1.21946  4.50272  1.59143  3.32946  4.80134  4.94127  4.67978  4.63970  4.09204  3.52551  1.38424  5.57160  4.42767    244 - -
          2.68618  4.42225  2.77519  2.73123  3.46354  2.40513  3.72494  3.29354  2.67741  2.69355  4.24690  2.90347  2.73739  3.18146  2.89801  2.37887  2.77519  2.98518  4.58477  3.61503
          0.02187  4.22952  4.95186  0.61958  0.77255  0.48576  0.95510
    206   2.20449  5.14128  2.83167  1.93530  4.48961  3.45553  3.69420  3.91490  1.63838  3.44222  4.24391  2.95838  3.90235  2.82354  2.77197  2.76853  3.02815  3.53673  5.59930  4.24730    245 - -
          2.68618  4.42225  2.77519  2.73123  3.46354  2.40513  3.72494  3.29354  2.67741  2.69355  4.24690  2.90347  2.73739  3.18146  2.89801  2.37887  2.77519  2.98518  4.58477  3.61503
          0.02187  4.22952  4.95186  0.61958  0.77255  0.48576  0.95510
    207   2.88381  4.89134  3.36774  2.92775  4.41960  3.52394  3.95705  3.87965  2.51704  3.44009  4.32599  3.33570  1.31271  3.14571  1.86854  2.96267  3.18968  3.52390  5.56154  4.33936    246 - -
          2.68618  4.42225  2.77519  2.73123  3.46354  2.40513  3.72494  3.29354  2.67741  2.69355  4.24690  2.90347  2.73739  3.18146  2.89801  2.37887  2.77519  2.98518  4.58477  3.61503
          0.02187  4.22952  4.95186  0.61958  0.77255  0.48576  0.95510
    208   2.73096  4.66196  3.26446  2.76441  3.88703  2.58984  3.80918  3.23865  2.00244  1.81868  3.80211  3.21196  3.97626  3.02943  2.87611  2.84831  2.97744  2.98129  5.22829  3.96387    247 - -
          2.68618  4.42225  2.77519  2.73123  3.46354  2.40513  3.72494  3.29354  2.67741  2.69355  4.24690  2.90347  2.73739  3.18146  2.89801  2.37887  2.77519  2.98518  4.58477  3.61503
          0.01477  4.22242        *  0.61958  0.77255  0.00000        *
//
