# Supplementary material for: MacSyFinder: A Program to Mine Genomes for Molecular Systems with an Application to CRISPR-Cas Systems
Source: PLoS One. 2014 Oct 17;9(10):e110726. doi: 10.1371/journal.pone.0110726 (PMC4201578; doi:10.1371/journal.pone.0110726)
Supplement: Data S2 — The Cas-Finder: models and profiles (compressed tarball archive). (ZIP) [file pone.0110726.s011.zip › Cas-Finder_macsyfinder/CASprofiles/cas6_TypeIF.hmm]

HMMER3/b [3.0 | March 2010]
NAME  TIGR02563
ACC   TIGR02563
DESC  cas_Csy4: CRISPR-associated protein Cas6/Csy4, subtype I-F/YPEST
LENG  184
ALPH  amino
RF    no
CS    no
MAP   yes
DATE  Sun Apr 11 22:18:44 2010
NSEQ  6
EFFN  1.297852
CKSUM 2856677917
GA    36.25 36.25;
TC    36.25 36.25;
NC    29.30 29.30;
STATS LOCAL MSV      -10.0593  0.70640
STATS LOCAL VITERBI  -11.2995  0.70640
STATS LOCAL FORWARD   -4.5978  0.70640
HMM          A        C        D        E        F        G        H        I        K        L        M        N        P        Q        R        S        T        V        W        Y   
            m->m     m->i     m->d     i->m     i->i     d->m     d->d
  COMPO   2.59351  4.43559  3.05614  2.67244  3.19882  2.92370  3.53182  2.88067  2.65370  2.41991  3.73954  3.10533  3.33620  2.98269  2.84047  2.60919  2.85465  2.68864  4.70950  3.30567
          2.68618  4.42225  2.77519  2.73123  3.46354  2.40513  3.72494  3.29354  2.67741  2.69355  4.24690  2.90347  2.73739  3.18146  2.89801  2.37887  2.77519  2.98518  4.58477  3.61503
          0.01955  4.34027  5.06262  0.61958  0.77255  0.00000        *
      1   3.73790  5.09784  4.52186  4.13453  1.64462  4.47558  1.20116  3.69534  4.00816  3.06100  4.24790  4.09378  4.79651  4.10234  4.16180  3.80563  3.95504  3.55850  3.82958  1.68685      1 - -
          2.68618  4.42225  2.77519  2.73123  3.46354  2.40513  3.72494  3.29354  2.67741  2.69355  4.24690  2.90347  2.73739  3.18146  2.89801  2.37887  2.77519  2.98518  4.58477  3.61503
          0.01955  4.34027  5.06262  0.61958  0.77255  0.48576  0.95510
      2   3.99183  5.28763  4.56504  4.40295  2.47417  4.40337  3.94234  3.94738  4.25103  3.27393  4.57477  4.34800  4.87551  4.43614  4.32766  4.07130  4.28588  3.84228  4.12807  0.44277      2 - -
          2.68618  4.42225  2.77519  2.73123  3.46354  2.40513  3.72494  3.29354  2.67741  2.69355  4.24690  2.90347  2.73739  3.18146  2.89801  2.37887  2.77519  2.98518  4.58477  3.61503
          0.01955  4.34027  5.06262  0.61958  0.77255  0.48576  0.95510
      3   2.69654  4.35084  3.68072  3.10559  2.75378  3.70025  3.94663  2.34699  2.99905  1.91816  3.39258  3.47843  4.07084  2.59372  2.52146  2.95768  2.92638  2.58988  4.91457  3.68689      3 - -
          2.68618  4.42225  2.77519  2.73123  3.46354  2.40513  3.72494  3.29354  2.67741  2.69355  4.24690  2.90347  2.73739  3.18146  2.89801  2.37887  2.77519  2.98518  4.58477  3.61503
          0.01955  4.34027  5.06262  0.61958  0.77255  0.48576  0.95510
      4   2.96110  5.49403  1.54597  1.59264  4.80858  3.40294  3.84154  4.30052  2.75934  3.80204  4.60821  2.86897  3.95927  2.98455  3.31491  2.87741  2.28263  3.87403  5.96254  4.49448      4 - -
          2.68618  4.42225  2.77519  2.73123  3.46354  2.40513  3.72494  3.29354  2.67741  2.69355  4.24690  2.90347  2.73739  3.18146  2.89801  2.37887  2.77519  2.98518  4.58477  3.61503
          0.01955  4.34027  5.06262  0.61958  0.77255  0.48576  0.95510
      5   3.44508  4.70731  5.21725  4.71919  3.50953  4.83427  5.30008  0.86943  4.55734  1.59663  3.31548  4.92703  5.05177  4.75065  4.68458  4.24296  3.69322  1.91771  5.59817  4.43476      5 - -
          2.68618  4.42225  2.77519  2.73123  3.46354  2.40513  3.72494  3.29354  2.67741  2.69355  4.24690  2.90347  2.73739  3.18146  2.89801  2.37887  2.77519  2.98518  4.58477  3.61503
          0.01955  4.34027  5.06262  0.61958  0.77255  0.48576  0.95510
      6   2.81325  5.11233  3.12261  2.56188  4.46385  3.55630  3.69280  3.88164  1.97405  3.39688  4.19686  2.52662  3.95090  2.81689  2.00228  2.80688  1.98646  3.51597  5.54093  4.22854      6 - -
          2.68618  4.42225  2.77519  2.73123  3.46354  2.40513  3.72494  3.29354  2.67741  2.69355  4.24690  2.90347  2.73739  3.18146  2.89801  2.37887  2.77519  2.98518  4.58477  3.61503
          0.01955  4.34027  5.06262  0.61958  0.77255  0.48576  0.95510
      7   2.34290  4.35351  4.55166  3.97681  2.33715  4.10682  4.43629  2.34902  3.84428  1.30448  3.16934  4.14933  4.43675  4.01666  3.97912  3.42127  3.18198  1.97704  4.96482  3.78418      7 - -
          2.68618  4.42225  2.77519  2.73123  3.46354  2.40513  3.72494  3.29354  2.67741  2.69355  4.24690  2.90347  2.73739  3.18146  2.89801  2.37887  2.77519  2.98518  4.58477  3.61503
          0.01955  4.34027  5.06262  0.61958  0.77255  0.48576  0.95510
      8   3.61592  4.88392  5.30234  4.77158  3.25753  4.93011  5.26319  1.81010  4.59336  0.69396  3.04184  5.01046  5.06407  4.66725  4.66423  4.32881  3.84191  2.33792  5.42855  4.36299      8 - -
          2.68618  4.42225  2.77519  2.73123  3.46354  2.40513  3.72494  3.29354  2.67741  2.69355  4.24690  2.90347  2.73739  3.18146  2.89801  2.37887  2.77519  2.98518  4.58477  3.61503
          0.01955  4.34027  5.06262  0.61958  0.77255  0.48576  0.95510
      9   2.53836  4.49356  3.46848  3.28423  4.59201  3.20413  4.44803  4.08895  3.40740  3.75517  4.60609  3.50007  0.93261  3.72375  3.71374  2.01404  3.03001  3.52597  5.91380  4.67216      9 - -
          2.68618  4.42225  2.77519  2.73123  3.46354  2.40513  3.72494  3.29354  2.67741  2.69355  4.24690  2.90347  2.73739  3.18146  2.89801  2.37887  2.77519  2.98518  4.58477  3.61503
          0.01955  4.34027  5.06262  0.61958  0.77255  0.48576  0.95510
     10   3.09133  5.72358  1.19955  1.74298  5.00825  3.39695  3.90261  4.54097  2.88611  4.00523  4.83305  2.84388  4.00086  2.29975  3.47681  2.96918  3.36989  4.09264  6.15034  4.63338     10 - -
          2.68618  4.42225  2.77519  2.73123  3.46354  2.40513  3.72494  3.29354  2.67741  2.69355  4.24690  2.90347  2.73739  3.18146  2.89801  2.37887  2.77519  2.98518  4.58477  3.61503
          0.01955  4.34027  5.06262  0.61958  0.77255  0.48576  0.95510
     11   1.76372  4.35488  3.57959  3.02515  3.48657  3.61695  3.91877  2.85593  2.96515  2.56895  2.74479  3.40752  3.09278  3.27134  3.30176  2.88293  2.89409  2.63490  4.94946  2.67893     11 - -
          2.68618  4.42225  2.77519  2.73123  3.46354  2.40513  3.72494  3.29354  2.67741  2.69355  4.24690  2.90347  2.73739  3.18146  2.89801  2.37887  2.77519  2.98518  4.58477  3.61503
          0.01955  4.34027  5.06262  0.61958  0.77255  0.48576  0.95510
     12   2.88787  5.41447  1.84684  1.51025  4.73415  3.42561  3.77116  4.22737  2.59355  3.70708  4.49033  2.88683  3.93051  2.89845  2.29624  2.81673  3.13818  3.79794  5.84493  4.40621     12 - -
          2.68618  4.42225  2.77519  2.73123  3.46354  2.40513  3.72494  3.29354  2.67741  2.69355  4.24690  2.90347  2.73739  3.18146  2.89801  2.37887  2.77519  2.98518  4.58477  3.61503
          0.01955  4.34027  5.06262  0.61958  0.77255  0.48576  0.95510
     13   2.71016  4.17335  4.18541  3.60211  2.29155  3.82650  4.12990  2.14538  3.48176  2.24323  2.59388  2.67689  4.18795  3.69914  3.66048  3.11687  2.94298  1.96117  4.79002  3.59136     13 - -
          2.68618  4.42225  2.77519  2.73123  3.46354  2.40513  3.72494  3.29354  2.67741  2.69355  4.24690  2.90347  2.73739  3.18146  2.89801  2.37887  2.77519  2.98518  4.58477  3.61503
          0.16221  4.34027  1.98994  0.61958  0.77255  0.48576  0.95510
     14   2.51653  4.49649  3.24734  2.77214  3.98344  2.55170  3.88707  3.37922  2.77177  2.37623  3.89139  3.18213  2.76470  3.10594  3.17474  1.82948  2.84596  3.03940  5.33128  4.05511     14 - -
          2.68618  4.42225  2.77519  2.73123  3.46354  2.40513  3.72494  3.29354  2.67741  2.69355  4.24690  2.90347  2.73739  3.18146  2.89801  2.37887  2.77519  2.98518  4.58477  3.61503
          0.02252  4.20058  4.92293  0.61958  0.77255  0.39056  1.12911
     15   2.36240  4.89463  3.01295  2.48122  4.17006  3.46486  3.69376  3.59406  2.48107  2.58084  3.98880  2.42329  3.03291  2.42833  2.94348  2.34749  2.89869  3.25411  5.41192  4.06875     15 - -
          2.68618  4.42225  2.77519  2.73123  3.46354  2.40513  3.72494  3.29354  2.67741  2.69355  4.24690  2.90347  2.73739  3.18146  2.89801  2.37887  2.77519  2.98518  4.58477  3.61503
          0.01955  4.34027  5.06262  0.61958  0.77255  0.48576  0.95510
     16   2.66679  4.97802  2.96216  2.07533  4.25223  3.45877  3.66697  3.69006  2.44033  3.25409  4.04404  2.96436  3.04659  2.47133  2.91355  2.32464  2.50713  3.33166  5.45910  3.00104     16 - -
          2.68618  4.42225  2.77519  2.73123  3.46354  2.40513  3.72494  3.29354  2.67741  2.69355  4.24690  2.90347  2.73739  3.18146  2.89801  2.37887  2.77519  2.98518  4.58477  3.61503
          0.01955  4.34027  5.06262  0.61958  0.77255  0.48576  0.95510
     17   2.17934  4.34632  3.58703  2.51529  2.68805  3.64241  3.93070  2.77522  2.98404  2.55416  3.46478  3.41887  4.03327  3.28164  3.32370  2.90210  2.50131  1.98266  4.96098  3.73094     17 - -
          2.68618  4.42225  2.77519  2.73123  3.46354  2.40513  3.72494  3.29354  2.67741  2.69355  4.24690  2.90347  2.73739  3.18146  2.89801  2.37887  2.77519  2.98518  4.58477  3.61503
          0.01955  4.34027  5.06262  0.61958  0.77255  0.48576  0.95510
     18   3.43152  4.69390  5.26303  4.71804  3.40624  4.81982  5.23680  1.61807  4.59584  0.98380  3.17907  4.91518  5.00093  4.68882  4.68389  4.19427  3.66472  1.68936  5.49675  4.42072     18 - -
          2.68618  4.42225  2.77519  2.73123  3.46354  2.40513  3.72494  3.29354  2.67741  2.69355  4.24690  2.90347  2.73739  3.18146  2.89801  2.37887  2.77519  2.98518  4.58477  3.61503
          0.01955  4.34027  5.06262  0.61958  0.77255  0.48576  0.95510
     19   2.18019  4.15883  4.35620  3.76329  3.17750  3.86933  4.17990  2.11272  3.61354  1.89956  2.21034  3.91110  4.22235  3.80061  3.73843  3.16816  2.96338  2.33018  2.98172  3.58431     19 - -
          2.68618  4.42225  2.77519  2.73123  3.46354  2.40513  3.72494  3.29354  2.67741  2.69355  4.24690  2.90347  2.73739  3.18146  2.89801  2.37887  2.77519  2.98518  4.58477  3.61503
          0.01955  4.34027  5.06262  0.61958  0.77255  0.48576  0.95510
     20   2.16476  5.06457  2.80122  2.12587  4.47017  2.65557  3.75244  3.92971  2.56221  3.46878  4.25209  2.11570  3.88171  2.88336  3.05336  2.21193  2.98453  3.52187  5.64978  4.26321     20 - -
          2.68618  4.42225  2.77519  2.73123  3.46354  2.40513  3.72494  3.29354  2.67741  2.69355  4.24690  2.90347  2.73739  3.18146  2.89801  2.37887  2.77519  2.98518  4.58477  3.61503
          0.01955  4.34027  5.06262  0.61958  0.77255  0.48576  0.95510
     21   1.82393  5.02867  3.08959  2.58398  4.35311  3.53711  2.78688  3.78397  1.67468  3.33720  4.15515  3.08259  3.95783  2.87619  2.72474  2.81535  3.03589  3.43622  5.50602  4.18980     21 - -
          2.68618  4.42225  2.77519  2.73123  3.46354  2.40513  3.72494  3.29354  2.67741  2.69355  4.24690  2.90347  2.73739  3.18146  2.89801  2.37887  2.77519  2.98518  4.58477  3.61503
          0.01955  4.34027  5.06262  0.61958  0.77255  0.48576  0.95510
     22   2.96708  2.11704  4.73936  4.18929  3.46808  4.16699  4.66206  2.10750  4.03943  1.65305  3.37326  4.30784  4.54237  4.24249  4.16672  3.51732  3.23127  1.44167  5.20053  4.01593     22 - -
          2.68618  4.42225  2.77519  2.73123  3.46354  2.40513  3.72494  3.29354  2.67741  2.69355  4.24690  2.90347  2.73739  3.18146  2.89801  2.37887  2.77519  2.98518  4.58477  3.61503
          0.01955  4.34027  5.06262  0.61958  0.77255  0.48576  0.95510
     23   2.70504  2.99597  4.49413  3.89559  2.59333  3.85878  4.15221  2.01554  3.71780  2.17092  2.54581  3.95779  4.21558  3.87197  3.78352  3.16524  2.93676  2.29472  4.66441  2.23360     23 - -
          2.68618  4.42225  2.77519  2.73123  3.46354  2.40513  3.72494  3.29354  2.67741  2.69355  4.24690  2.90347  2.73739  3.18146  2.89801  2.37887  2.77519  2.98518  4.58477  3.61503
          0.01955  4.34027  5.06262  0.61958  0.77255  0.48576  0.95510
     24   2.07947  5.06310  2.97274  2.48312  4.42353  2.64375  3.70690  3.86061  1.78070  3.39389  4.18421  3.00380  3.90366  2.36963  2.81692  2.73656  2.98232  3.47935  5.56226  4.21323     24 - -
          2.68618  4.42225  2.77519  2.73123  3.46354  2.40513  3.72494  3.29354  2.67741  2.69355  4.24690  2.90347  2.73739  3.18146  2.89801  2.37887  2.77519  2.98518  4.58477  3.61503
          0.01955  4.34027  5.06262  0.61958  0.77255  0.48576  0.95510
     25   2.76441  5.10684  3.01675  2.06422  4.42103  3.51502  3.67590  2.91227  1.68378  3.37469  4.16627  3.00640  3.91184  2.31001  2.72818  2.75146  2.98687  3.47971  5.53631  4.19379     25 - -
          2.68618  4.42225  2.77519  2.73123  3.46354  2.40513  3.72494  3.29354  2.67741  2.69355  4.24690  2.90347  2.73739  3.18146  2.89801  2.37887  2.77519  2.98518  4.58477  3.61503
          0.01955  4.34027  5.06262  0.61958  0.77255  0.48576  0.95510
     26   3.72896  5.06639  4.94219  4.60843  3.38834  4.57320  5.12281  2.63837  4.37509  0.45777  3.30683  4.84167  4.94330  4.62555  4.46436  4.23962  4.00968  2.79247  5.40978  4.23339     26 - -
          2.68618  4.42225  2.77519  2.73123  3.46354  2.40513  3.72494  3.29354  2.67741  2.69355  4.24690  2.90347  2.73739  3.18146  2.89801  2.37887  2.77519  2.98518  4.58477  3.61503
          0.01955  4.34027  5.06262  0.61958  0.77255  0.48576  0.95510
     27   3.65767  5.34246  3.72794  3.55826  3.73712  3.94563  0.45416  4.43938  3.39523  3.85959  4.95958  3.93850  4.53429  3.93800  3.61945  3.73215  3.98759  4.16549  5.18663  3.67990     27 - -
          2.68618  4.42225  2.77519  2.73123  3.46354  2.40513  3.72494  3.29354  2.67741  2.69355  4.24690  2.90347  2.73739  3.18146  2.89801  2.37887  2.77519  2.98518  4.58477  3.61503
          0.01955  4.34027  5.06262  0.61958  0.77255  0.48576  0.95510
     28   2.93760  5.10888  3.37898  2.73573  4.44157  3.68104  3.71626  2.67992  1.88934  3.34167  4.17826  3.19709  4.04514  2.32425  1.56381  2.95147  3.13211  3.49677  5.48826  4.24105     28 - -
          2.68618  4.42225  2.77519  2.73123  3.46354  2.40513  3.72494  3.29354  2.67741  2.69355  4.24690  2.90347  2.73739  3.18146  2.89801  2.37887  2.77519  2.98518  4.58477  3.61503
          0.01955  4.34027  5.06262  0.61958  0.77255  0.48576  0.95510
     29   1.68082  4.37855  4.21107  3.67528  1.93586  3.90703  4.22676  2.55907  3.56902  1.87049  3.32625  3.89989  4.30723  3.79946  3.78052  3.22792  3.12365  2.44677  4.84552  3.52185     29 - -
          2.68618  4.42225  2.77519  2.73123  3.46354  2.40513  3.72494  3.29354  2.67741  2.69355  4.24690  2.90347  2.73739  3.18146  2.89801  2.37887  2.77519  2.98518  4.58477  3.61503
          0.01955  4.34027  5.06262  0.61958  0.77255  0.48576  0.95510
     30   2.92681  4.65116  3.56130  3.21129  3.55115  3.74027  4.14900  2.95285  3.11486  1.10218  3.68352  2.33385  4.22810  3.51910  3.40103  3.14357  3.21507  2.81178  5.14030  3.79876     30 - -
          2.68618  4.42225  2.77519  2.73123  3.46354  2.40513  3.72494  3.29354  2.67741  2.69355  4.24690  2.90347  2.73739  3.18146  2.89801  2.37887  2.77519  2.98518  4.58477  3.61503
          0.01955  4.34027  5.06262  0.61958  0.77255  0.48576  0.95510
     31   1.93223  3.06315  3.83260  3.26711  3.37915  3.63904  4.00606  2.71305  3.18625  2.46376  3.37597  3.56253  2.95658  3.45274  3.45708  2.92704  2.87660  2.20256  4.86490  2.63823     31 - -
          2.68618  4.42225  2.77519  2.73123  3.46354  2.40513  3.72494  3.29354  2.67741  2.69355  4.24690  2.90347  2.73739  3.18146  2.89801  2.37887  2.77519  2.98518  4.58477  3.61503
          0.01955  4.34027  5.06262  0.61958  0.77255  0.48576  0.95510
     32   2.09670  5.18445  2.02407  2.36777  4.49863  3.43766  2.83770  3.96801  2.04517  3.47966  4.25208  2.91738  3.87724  2.81107  2.94956  2.71155  2.98512  3.56378  5.63793  4.23782     32 - -
          2.68618  4.42225  2.77519  2.73123  3.46354  2.40513  3.72494  3.29354  2.67741  2.69355  4.24690  2.90347  2.73739  3.18146  2.89801  2.37887  2.77519  2.98518  4.58477  3.61503
          0.01955  4.34027  5.06262  0.61958  0.77255  0.48576  0.95510
     33   2.65972  4.19192  3.93183  3.35387  2.63614  3.72769  4.00251  2.62977  3.25775  2.07490  3.28875  3.63075  4.09823  2.80459  3.49654  3.00282  2.49371  2.07343  4.76610  2.62396     33 - -
          2.68618  4.42225  2.77519  2.73123  3.46354  2.40513  3.72494  3.29354  2.67741  2.69355  4.24690  2.90347  2.73739  3.18146  2.89801  2.37887  2.77519  2.98518  4.58477  3.61503
          0.01955  4.34027  5.06262  0.61958  0.77255  0.48576  0.95510
     34   2.68921  5.13254  2.48885  1.82730  4.45086  3.44253  3.64710  3.12538  2.39023  3.42321  4.18358  2.91967  3.84884  2.40148  2.40061  2.66070  2.92131  3.50910  5.57695  4.18380     34 - -
          2.68618  4.42225  2.77519  2.73123  3.46354  2.40513  3.72494  3.29354  2.67741  2.69355  4.24690  2.90347  2.73739  3.18146  2.89801  2.37887  2.77519  2.98518  4.58477  3.61503
          0.01955  4.34027  5.06262  0.61958  0.77255  0.48576  0.95510
     35   2.64708  4.96263  2.98400  2.45664  4.33791  2.75421  3.69404  3.78467  2.45766  3.33393  4.11324  2.44311  3.06370  2.81884  2.49719  2.31139  2.34384  3.39468  5.52156  4.15710     35 - -
          2.68628  4.42235  2.77529  2.73133  3.46363  2.40495  3.72504  3.29298  2.67750  2.69365  4.24699  2.90356  2.73749  3.18156  2.89766  2.37896  2.77529  2.98528  4.58487  3.61422
          0.26539  2.05784  2.25037  1.15341  0.37915  0.48576  0.95510
     36   2.67155  5.09583  2.35024  2.35327  4.41936  2.82972  3.63331  3.88211  2.38232  3.39527  4.16185  2.89641  3.82791  2.37028  2.31127  2.64566  2.47688  3.47899  5.55436  4.16464     40 - -
          2.68618  4.42225  2.77519  2.73123  3.46354  2.40513  3.72494  3.29354  2.67741  2.69355  4.24690  2.90347  2.73739  3.18146  2.89801  2.37887  2.77519  2.98518  4.58477  3.61503
          0.02172  4.23599  4.95833  0.61958  0.77255  0.40982  1.08995
     37   2.69257  5.03909  2.47966  2.43847  4.39743  3.43972  3.69647  3.84626  2.44592  3.38427  4.16438  2.96796  3.87070  2.81982  1.93742  2.19840  2.40131  3.45481  5.56044  4.19025     41 - -
          2.68618  4.42225  2.77519  2.73123  3.46354  2.40513  3.72494  3.29354  2.67741  2.69355  4.24690  2.90347  2.73739  3.18146  2.89801  2.37887  2.77519  2.98518  4.58477  3.61503
          0.01955  4.34027  5.06262  0.61958  0.77255  0.48576  0.95510
     38   3.34116  4.58899  5.25905  4.78558  3.82909  4.82105  5.49524  0.92433  4.69172  2.27726  3.59646  4.96312  5.09149  4.94191  4.86262  4.24027  3.60713  1.23974  5.88703  4.68151     42 - -
          2.68618  4.42225  2.77519  2.73123  3.46354  2.40513  3.72494  3.29354  2.67741  2.69355  4.24690  2.90347  2.73739  3.18146  2.89801  2.37887  2.77519  2.98518  4.58477  3.61503
          0.01955  4.34027  5.06262  0.61958  0.77255  0.48576  0.95510
     39   3.35162  5.05441  4.11811  4.08745  5.17169  0.27210  5.15192  4.91175  4.33034  4.49485  5.49230  4.28495  4.45688  4.61827  4.49014  3.54062  3.86776  4.34906  6.11700  5.29806     43 - -
          2.68618  4.42225  2.77519  2.73123  3.46354  2.40513  3.72494  3.29354  2.67741  2.69355  4.24690  2.90347  2.73739  3.18146  2.89801  2.37887  2.77519  2.98518  4.58477  3.61503
          0.01955  4.34027  5.06262  0.61958  0.77255  0.48576  0.95510
     40   3.30663  4.57758  5.17362  4.70452  3.84057  4.73752  5.42497  1.54059  4.60183  2.31697  3.62233  4.88336  5.04137  4.87138  4.78463  4.15583  3.57945  0.75911  5.86733  4.64567     44 - -
          2.68618  4.42225  2.77519  2.73123  3.46354  2.40513  3.72494  3.29354  2.67741  2.69355  4.24690  2.90347  2.73739  3.18146  2.89801  2.37887  2.77519  2.98518  4.58477  3.61503
          0.01955  4.34027  5.06262  0.61958  0.77255  0.48576  0.95510
     41   1.99473  4.58006  3.21172  2.90213  4.52000  3.22885  4.14001  3.96430  3.03337  3.59106  4.39859  2.26737  3.89592  3.33841  3.44061  1.21812  2.95300  3.45410  5.79765  4.50787     45 - -
          2.68618  4.42225  2.77519  2.73123  3.46354  2.40513  3.72494  3.29354  2.67741  2.69355  4.24690  2.90347  2.73739  3.18146  2.89801  2.37887  2.77519  2.98518  4.58477  3.61503
          0.01955  4.34027  5.06262  0.61958  0.77255  0.48576  0.95510
     42   3.92356  5.19266  4.89155  4.71600  0.47562  4.45448  4.17963  3.41917  4.61928  2.68875  4.09036  4.58462  4.91825  4.66181  4.62159  4.15228  4.23281  3.44060  4.33067  2.65596     46 - -
          2.68618  4.42225  2.77519  2.73123  3.46354  2.40513  3.72494  3.29354  2.67741  2.69355  4.24690  2.90347  2.73739  3.18146  2.89801  2.37887  2.77519  2.98518  4.58477  3.61503
          0.01955  4.34027  5.06262  0.61958  0.77255  0.48576  0.95510
     43   3.49551  5.14608  4.15540  4.07820  4.99348  3.80862  5.09257  4.69189  4.18209  4.25225  5.33786  4.32716  0.28783  4.55403  4.35099  3.68283  3.97670  4.27711  6.02144  5.12791     47 - -
          2.68618  4.42225  2.77519  2.73123  3.46354  2.40513  3.72494  3.29354  2.67741  2.69355  4.24690  2.90347  2.73739  3.18146  2.89801  2.37887  2.77519  2.98518  4.58477  3.61503
          0.21343  4.34027  1.71950  0.61958  0.77255  0.48576  0.95510
     44   2.19286  4.51343  3.21700  2.70900  3.72529  2.71971  2.71595  3.12520  2.66547  2.20900  3.67700  3.15867  3.89674  3.02187  3.05452  2.73547  2.85846  2.85818  5.11063  3.82842     48 - -
          2.68618  4.42225  2.77519  2.73123  3.46354  2.40513  3.72494  3.29354  2.67741  2.69355  4.24690  2.90347  2.73739  3.18146  2.89801  2.37887  2.77519  2.98518  4.58477  3.61503
          0.02369  4.15053  4.87288  0.61958  0.77255  0.71046  0.67613
     45   3.82510  5.02971  4.73778  4.43818  1.97734  4.50014  3.51295  3.61895  4.20647  2.93332  4.18123  4.15384  4.81061  4.21408  4.23437  3.88630  4.04133  3.51515  1.99679  0.90442     49 - -
          2.68618  4.42225  2.77519  2.73123  3.46354  2.40513  3.72494  3.29354  2.67741  2.69355  4.24690  2.90347  2.73739  3.18146  2.89801  2.37887  2.77519  2.98518  4.58477  3.61503
          0.02369  4.15053  4.87288  0.61958  0.77255  0.36722  1.17980
     46   2.67524  4.93885  2.51439  2.46193  4.23594  2.26455  3.70503  3.65897  2.19687  3.24460  4.04592  2.98783  3.87377  2.84466  2.96737  2.69088  2.53145  2.62155  5.46504  4.11179     50 - -
          2.68606  4.42267  2.77531  2.73091  3.46396  2.40514  3.72355  3.29396  2.67719  2.69397  4.24732  2.90344  2.73691  3.18130  2.89843  2.37887  2.77562  2.98512  4.58519  3.61455
          0.57472  1.20252  1.98994  1.77757  0.18518  0.48576  0.95510
     47   2.67286  4.27533  3.74850  3.17613  3.31024  3.69624  3.94065  2.64505  2.54888  1.80574  3.33860  3.51503  4.06722  3.36117  3.31371  2.96693  2.90398  2.05699  4.82537  2.78232     61 - -
          2.68618  4.42225  2.77519  2.73123  3.46354  2.40513  3.72494  3.29354  2.67741  2.69355  4.24690  2.90347  2.73739  3.18146  2.89801  2.37887  2.77519  2.98518  4.58477  3.61503
          0.12287  4.20058  2.29624  0.61958  0.77255  0.39056  1.12911
     48   2.23316  5.00487  2.91760  2.41784  4.33964  2.72959  3.66251  3.78333  2.11517  3.32591  4.11013  2.94672  2.96432  2.25678  2.85852  2.66600  2.91134  3.40285  5.50787  4.14426     62 - -
          2.68618  4.42225  2.77519  2.73123  3.46354  2.40513  3.72494  3.29354  2.67741  2.69355  4.24690  2.90347  2.73739  3.18146  2.89801  2.37887  2.77519  2.98518  4.58477  3.61503
          0.02130  4.25560  4.97795  0.61958  0.77255  0.59762  0.79877
     49   2.24381  4.82889  3.03554  2.09842  4.07751  3.46556  3.67693  2.83443  2.46024  3.09297  3.91174  3.00621  3.01581  2.83038  2.46522  2.68321  2.87874  3.16320  5.33956  4.01159     63 - -
          2.68618  4.42225  2.77519  2.73123  3.46354  2.40513  3.72494  3.29354  2.67741  2.69355  4.24690  2.90347  2.73739  3.18146  2.89801  2.37887  2.77519  2.98518  4.58477  3.61503
          0.02130  4.25560  4.97795  0.61958  0.77255  0.42168  1.06696
     50   2.75695  4.71863  3.50148  3.02087  4.27913  3.48863  4.01063  3.62640  2.62479  3.28258  4.17640  3.38374  4.03943  3.21571  2.14144  2.88007  1.15805  3.28989  5.53312  4.29590     64 - -
          2.68618  4.42225  2.77519  2.73123  3.46354  2.40513  3.72494  3.29354  2.67741  2.69355  4.24690  2.90347  2.73739  3.18146  2.89801  2.37887  2.77519  2.98518  4.58477  3.61503
          0.01955  4.34027  5.06262  0.61958  0.77255  0.48576  0.95510
     51   3.43161  4.75896  5.07904  4.56908  3.34217  4.67539  5.11689  2.19554  4.39756  0.80634  3.14988  4.78136  4.92499  4.55197  4.51201  4.07081  3.68308  1.70552  5.42514  4.31217     65 - -
          2.68618  4.42225  2.77519  2.73123  3.46354  2.40513  3.72494  3.29354  2.67741  2.69355  4.24690  2.90347  2.73739  3.18146  2.89801  2.37887  2.77519  2.98518  4.58477  3.61503
          0.01955  4.34027  5.06262  0.61958  0.77255  0.48576  0.95510
     52   3.35162  5.05441  4.11811  4.08745  5.17169  0.27210  5.15192  4.91175  4.33034  4.49485  5.49230  4.28495  4.45688  4.61827  4.49014  3.54062  3.86776  4.34906  6.11700  5.29806     66 - -
          2.68618  4.42225  2.77519  2.73123  3.46354  2.40513  3.72494  3.29354  2.67741  2.69355  4.24690  2.90347  2.73739  3.18146  2.89801  2.37887  2.77519  2.98518  4.58477  3.61503
          0.01955  4.34027  5.06262  0.61958  0.77255  0.48576  0.95510
     53   2.67467  5.07330  2.42764  2.39067  4.38211  2.79719  3.65428  3.83932  2.41330  2.79269  4.13651  2.52423  3.84803  2.76967  2.37093  2.36573  2.90915  3.44714  5.53938  4.15499     67 - -
          2.68618  4.42225  2.77519  2.73123  3.46354  2.40513  3.72494  3.29354  2.67741  2.69355  4.24690  2.90347  2.73739  3.18146  2.89801  2.37887  2.77519  2.98518  4.58477  3.61503
          0.01955  4.34027  5.06262  0.61958  0.77255  0.48576  0.95510
     54   2.67959  4.70525  3.20202  2.63955  3.91157  3.54404  3.75124  2.67775  2.14232  2.93554  3.79132  3.12821  3.93163  2.18117  2.97034  2.76756  2.49364  2.54409  5.24049  3.94987     68 - -
          2.68618  4.42225  2.77519  2.73123  3.46354  2.40513  3.72494  3.29354  2.67741  2.69355  4.24690  2.90347  2.73739  3.18146  2.89801  2.37887  2.77519  2.98518  4.58477  3.61503
          0.01955  4.34027  5.06262  0.61958  0.77255  0.48576  0.95510
     55   3.43152  4.69390  5.26303  4.71804  3.40624  4.81982  5.23680  1.61807  4.59584  0.98380  3.17907  4.91518  5.00093  4.68882  4.68389  4.19427  3.66472  1.68936  5.49675  4.42072     69 - -
          2.68618  4.42225  2.77519  2.73123  3.46354  2.40513  3.72494  3.29354  2.67741  2.69355  4.24690  2.90347  2.73739  3.18146  2.89801  2.37887  2.77519  2.98518  4.58477  3.61503
          0.01955  4.34027  5.06262  0.61958  0.77255  0.48576  0.95510
     56   2.93816  4.95051  3.58979  3.01652  4.49984  3.62545  3.90975  3.84558  2.32655  3.42161  4.31262  3.38930  4.11221  3.07708  1.08435  3.01697  2.19737  3.51063  5.58583  4.37939     70 - -
          2.68618  4.42225  2.77519  2.73123  3.46354  2.40513  3.72494  3.29354  2.67741  2.69355  4.24690  2.90347  2.73739  3.18146  2.89801  2.37887  2.77519  2.98518  4.58477  3.61503
          0.01955  4.34027  5.06262  0.61958  0.77255  0.48576  0.95510
     57   3.51934  4.79198  5.29524  4.72736  2.15521  4.80851  5.01280  1.82923  4.58695  0.88208  2.98620  4.89067  4.95001  4.57269  4.60766  4.16654  3.73277  2.46795  5.18535  4.03337     71 - -
          2.68618  4.42225  2.77519  2.73123  3.46354  2.40513  3.72494  3.29354  2.67741  2.69355  4.24690  2.90347  2.73739  3.18146  2.89801  2.37887  2.77519  2.98518  4.58477  3.61503
          0.01955  4.34027  5.06262  0.61958  0.77255  0.48576  0.95510
     58   2.96053  4.49945  4.04624  3.52783  1.81182  3.93896  1.92491  2.89790  3.41593  2.52710  3.56637  3.76381  4.31287  3.66656  3.65681  3.23564  3.19846  2.06423  4.39917  2.84631     72 - -
          2.68618  4.42225  2.77519  2.73123  3.46354  2.40513  3.72494  3.29354  2.67741  2.69355  4.24690  2.90347  2.73739  3.18146  2.89801  2.37887  2.77519  2.98518  4.58477  3.61503
          0.01955  4.34027  5.06262  0.61958  0.77255  0.48576  0.95510
     59   1.42799  4.33514  3.72107  3.42960  4.63369  1.48302  4.49484  4.07529  3.50562  3.74325  4.53989  3.53006  3.87148  3.76181  3.81897  1.78882  2.88624  3.44505  5.95763  4.76256     73 - -
          2.68618  4.42225  2.77519  2.73123  3.46354  2.40513  3.72494  3.29354  2.67741  2.69355  4.24690  2.90347  2.73739  3.18146  2.89801  2.37887  2.77519  2.98518  4.58477  3.61503
          0.01955  4.34027  5.06262  0.61958  0.77255  0.48576  0.95510
     60   2.62188  4.61196  3.23773  2.73479  3.95554  3.45090  3.85465  3.33597  2.72062  2.38315  3.85979  2.54675  3.92337  3.06570  3.13301  2.04506  1.98363  3.03168  5.30353  4.01838     74 - -
          2.68618  4.42225  2.77519  2.73123  3.46354  2.40513  3.72494  3.29354  2.67741  2.69355  4.24690  2.90347  2.73739  3.18146  2.89801  2.37887  2.77519  2.98518  4.58477  3.61503
          0.01955  4.34027  5.06262  0.61958  0.77255  0.48576  0.95510
     61   2.03257  5.14031  2.89104  2.12263  4.46303  3.45765  3.66395  3.92179  2.38809  3.43079  4.19979  2.36399  3.86987  2.37029  2.48057  2.69280  2.95139  3.52160  5.58456  4.20251     75 - -
          2.68618  4.42225  2.77519  2.73123  3.46354  2.40513  3.72494  3.29354  2.67741  2.69355  4.24690  2.90347  2.73739  3.18146  2.89801  2.37887  2.77519  2.98518  4.58477  3.61503
          0.01955  4.34027  5.06262  0.61958  0.77255  0.48576  0.95510
     62   2.34186  4.95801  2.96440  1.89509  3.16961  2.88978  3.68260  3.65826  2.08446  3.23388  4.03234  2.97894  3.87001  2.81854  2.92794  2.68736  2.91163  3.30934  5.44849  4.09371     76 - -
          2.68623  4.42230  2.77525  2.73128  3.46359  2.40518  3.72500  3.29359  2.67746  2.69360  4.24501  2.90307  2.73745  3.18151  2.89806  2.37892  2.77525  2.98523  4.58482  3.61508
          0.30712  1.35439  5.06262  0.17928  1.80711  0.48576  0.95510
     63   2.34544  5.61432  1.20636  1.76065  4.92952  3.39377  3.90303  4.43219  2.88684  3.93231  4.76102  2.85842  3.99297  3.05864  3.47434  2.94737  3.33356  3.99852  6.09607  4.59834     78 - -
          2.68618  4.42225  2.77519  2.73123  3.46354  2.40513  3.72494  3.29354  2.67741  2.69355  4.24690  2.90347  2.73739  3.18146  2.89801  2.37887  2.77519  2.98518  4.58477  3.61503
          0.01955  4.34027  5.06262  0.61958  0.77255  0.48576  0.95510
     64   3.09363  2.70502  4.75944  4.25253  3.36495  4.14336  4.72548  2.41214  4.04551  0.84408  3.28175  4.36668  4.56910  4.26387  4.16570  3.55331  3.38914  2.37788  5.21049  4.02643     79 - -
          2.68618  4.42225  2.77519  2.73123  3.46354  2.40513  3.72494  3.29354  2.67741  2.69355  4.24690  2.90347  2.73739  3.18146  2.89801  2.37887  2.77519  2.98518  4.58477  3.61503
          0.01955  4.34027  5.06262  0.61958  0.77255  0.48576  0.95510
     65   2.78253  5.28016  1.90487  1.97348  4.59479  3.42242  3.70979  4.07861  2.51239  2.85697  4.33936  2.39169  3.88376  2.38289  3.02183  2.73069  3.02496  3.65659  5.72043  4.29612     80 - -
          2.68618  4.42225  2.77519  2.73123  3.46354  2.40513  3.72494  3.29354  2.67741  2.69355  4.24690  2.90347  2.73739  3.18146  2.89801  2.37887  2.77519  2.98518  4.58477  3.61503
          0.01955  4.34027  5.06262  0.61958  0.77255  0.48576  0.95510
     66   2.69551  5.01680  2.96388  2.19287  2.93542  2.83423  3.67114  3.73602  1.88466  3.28985  4.08025  2.97280  3.87353  2.39834  2.86814  2.69380  2.92591  3.37461  5.48249  4.12326     81 - -
          2.68618  4.42225  2.77519  2.73123  3.46354  2.40513  3.72494  3.29354  2.67741  2.69355  4.24690  2.90347  2.73739  3.18146  2.89801  2.37887  2.77519  2.98518  4.58477  3.61503
          0.01955  4.34027  5.06262  0.61958  0.77255  0.48576  0.95510
     67   3.72896  5.06639  4.94219  4.60843  3.38834  4.57320  5.12281  2.63837  4.37509  0.45777  3.30683  4.84167  4.94330  4.62555  4.46436  4.23962  4.00968  2.79247  5.40978  4.23339     82 - -
          2.68618  4.42225  2.77519  2.73123  3.46354  2.40513  3.72494  3.29354  2.67741  2.69355  4.24690  2.90347  2.73739  3.18146  2.89801  2.37887  2.77519  2.98518  4.58477  3.61503
          0.01955  4.34027  5.06262  0.61958  0.77255  0.48576  0.95510
     68   2.69380  4.57224  3.34823  2.78493  3.69174  3.60003  2.48265  2.43376  2.68272  2.73738  2.88844  3.24057  3.98235  2.20765  3.05928  2.83733  2.92295  2.84921  5.09745  3.82216     83 - -
          2.68618  4.42225  2.77519  2.73123  3.46354  2.40513  3.72494  3.29354  2.67741  2.69355  4.24690  2.90347  2.73739  3.18146  2.89801  2.37887  2.77519  2.98518  4.58477  3.61503
          0.01955  4.34027  5.06262  0.61958  0.77255  0.48576  0.95510
     69   2.33232  4.83991  3.03860  2.22027  4.08670  3.48369  3.71232  2.73040  2.51645  3.10819  3.92968  3.03079  3.88826  2.44537  2.96982  2.03514  2.90524  3.17544  5.36103  4.03282     84 - -
          2.68618  4.42225  2.77519  2.73123  3.46354  2.40513  3.72494  3.29354  2.67741  2.69355  4.24690  2.90347  2.73739  3.18146  2.89801  2.37887  2.77519  2.98518  4.58477  3.61503
          0.01955  4.34027  5.06262  0.61958  0.77255  0.48576  0.95510
     70   2.38260  4.97189  3.04960  2.49736  4.26376  3.49469  3.68312  3.68657  2.39470  3.25240  4.05312  2.46652  3.89157  2.39981  2.04727  2.71576  2.93423  2.74644  5.45282  4.11543     85 - -
          2.68618  4.42225  2.77519  2.73123  3.46354  2.40513  3.72494  3.29354  2.67741  2.69355  4.24690  2.90347  2.73739  3.18146  2.89801  2.37887  2.77519  2.98518  4.58477  3.61503
          0.01955  4.34027  5.06262  0.61958  0.77255  0.48576  0.95510
     71   2.71469  4.95154  3.08197  2.52510  4.23827  2.88425  3.69214  3.65759  2.39241  2.64159  4.03695  3.03653  3.90424  2.34752  2.02728  2.36163  2.94410  3.31740  5.43447  4.10756     86 - -
          2.68618  4.42225  2.77519  2.73123  3.46354  2.40513  3.72494  3.29354  2.67741  2.69355  4.24690  2.90347  2.73739  3.18146  2.89801  2.37887  2.77519  2.98518  4.58477  3.61503
          0.01955  4.34027  5.06262  0.61958  0.77255  0.48576  0.95510
     72   3.58426  4.88339  4.76223  4.35464  2.23876  4.45442  3.72709  3.33066  4.13975  2.04737  3.92827  4.20427  4.76708  4.20688  4.20327  3.79481  3.80365  3.22769  1.31830  1.63344     87 - -
          2.68618  4.42225  2.77519  2.73123  3.46354  2.40513  3.72494  3.29354  2.67741  2.69355  4.24690  2.90347  2.73739  3.18146  2.89801  2.37887  2.77519  2.98518  4.58477  3.61503
          0.01955  4.34027  5.06262  0.61958  0.77255  0.48576  0.95510
     73   2.99265  4.48495  4.25851  3.68714  2.26383  4.05287  4.21370  2.62868  3.46699  1.18161  3.23030  3.94618  4.38377  3.76677  2.65214  3.35455  3.22075  2.59529  4.81378  3.48917     88 - -
          2.68618  4.42225  2.77519  2.73123  3.46354  2.40513  3.72494  3.29354  2.67741  2.69355  4.24690  2.90347  2.73739  3.18146  2.89801  2.37887  2.77519  2.98518  4.58477  3.61503
          0.01955  4.34027  5.06262  0.61958  0.77255  0.48576  0.95510
     74   2.68026  4.94708  2.96504  2.11303  4.23451  2.81501  3.69711  3.66184  2.21428  3.24090  4.04168  2.98857  3.87544  2.83568  2.94013  2.06489  2.91972  2.56431  5.45787  4.10666     89 - -
          2.68618  4.42225  2.77519  2.73123  3.46354  2.40513  3.72494  3.29354  2.67741  2.69355  4.24690  2.90347  2.73739  3.18146  2.89801  2.37887  2.77519  2.98518  4.58477  3.61503
          0.01955  4.34027  5.06262  0.61958  0.77255  0.48576  0.95510
     75   2.86857  5.09740  3.08568  2.62929  4.51490  1.67237  3.77767  3.94204  2.35411  3.46461  4.28579  3.11750  3.99698  2.19748  2.13327  2.87592  3.11344  3.57341  5.60346  4.30552     90 - -
          2.68618  4.42225  2.77519  2.73123  3.46354  2.40513  3.72494  3.29354  2.67741  2.69355  4.24690  2.90347  2.73739  3.18146  2.89801  2.37887  2.77519  2.98518  4.58477  3.61503
          0.01955  4.34027  5.06262  0.61958  0.77255  0.48576  0.95510
     76   3.54387  4.83106  5.25920  4.68017  2.34527  4.80365  5.00810  2.41430  4.53818  0.93701  1.73612  4.87241  4.93357  4.51992  4.56488  4.15472  3.75164  2.63155  5.18225  4.08005     91 - -
          2.68618  4.42225  2.77519  2.73123  3.46354  2.40513  3.72494  3.29354  2.67741  2.69355  4.24690  2.90347  2.73739  3.18146  2.89801  2.37887  2.77519  2.98518  4.58477  3.61503
          0.01955  4.34027  5.06262  0.61958  0.77255  0.48576  0.95510
     77   2.27573  4.88679  3.00050  2.51132  4.29574  3.41310  3.74804  3.73108  2.53662  3.30645  4.10184  2.51749  3.87077  2.47840  2.99861  1.94354  2.30853  3.35133  5.51581  4.16762     92 - -
          2.68623  4.42230  2.77525  2.73129  3.46359  2.40518  3.72500  3.29359  2.67706  2.69319  4.24695  2.90352  2.73745  3.18152  2.89806  2.37892  2.77525  2.98524  4.58482  3.61508
          0.16221  1.94206  5.06262  0.66743  0.71955  0.48576  0.95510
     78   3.12682  5.47245  1.04135  2.44728  5.04775  1.67668  4.11973  4.60958  3.19808  4.12986  5.00082  3.01148  4.08084  3.31158  3.78702  3.06571  3.47676  4.13167  6.21089  4.78797     95 - -
          2.68618  4.42225  2.77519  2.73123  3.46354  2.40513  3.72494  3.29354  2.67741  2.69355  4.24690  2.90347  2.73739  3.18146  2.89801  2.37887  2.77519  2.98518  4.58477  3.61503
          0.01955  4.34027  5.06262  0.61958  0.77255  0.48576  0.95510
     79   3.80886  5.20928  4.31071  4.01178  2.22081  4.42619  2.39457  3.86912  3.81053  3.18936  4.40126  4.04354  4.79232  4.04967  3.97419  3.82789  4.03686  3.72831  3.88241  0.72036     96 - -
          2.68618  4.42225  2.77519  2.73123  3.46354  2.40513  3.72494  3.29354  2.67741  2.69355  4.24690  2.90347  2.73739  3.18146  2.89801  2.37887  2.77519  2.98518  4.58477  3.61503
          0.01955  4.34027  5.06262  0.61958  0.77255  0.48576  0.95510
     80   1.93482  2.47139  4.32677  3.76071  2.42550  3.76589  4.22755  2.44387  3.62559  2.33583  3.31287  3.88642  4.19272  3.82838  3.77036  3.09315  2.94747  1.89537  4.86183  3.66535     97 - -
          2.68618  4.42225  2.77519  2.73123  3.46354  2.40513  3.72494  3.29354  2.67741  2.69355  4.24690  2.90347  2.73739  3.18146  2.89801  2.37887  2.77519  2.98518  4.58477  3.61503
          0.01955  4.34027  5.06262  0.61958  0.77255  0.48576  0.95510
     81   2.66477  4.80983  3.09045  2.27395  4.03563  3.50139  2.84527  2.83525  2.21771  2.57989  3.88558  3.04627  3.89123  2.86642  2.94230  2.25993  2.89500  3.13481  5.31777  3.99813     98 - -
          2.68618  4.42225  2.77519  2.73123  3.46354  2.40513  3.72494  3.29354  2.67741  2.69355  4.24690  2.90347  2.73739  3.18146  2.89801  2.37887  2.77519  2.98518  4.58477  3.61503
          0.01955  4.34027  5.06262  0.61958  0.77255  0.48576  0.95510
     82   3.13220  2.95177  5.04030  4.51934  3.71348  4.47962  5.06401  0.98943  4.40039  2.34709  3.55166  4.63805  4.81544  4.62050  4.53714  3.85601  3.39747  1.48439  5.55291  4.35295     99 - -
          2.68618  4.42225  2.77519  2.73123  3.46354  2.40513  3.72494  3.29354  2.67741  2.69355  4.24690  2.90347  2.73739  3.18146  2.89801  2.37887  2.77519  2.98518  4.58477  3.61503
          0.01955  4.34027  5.06262  0.61958  0.77255  0.48576  0.95510
     83   2.68025  4.83755  3.03395  2.66187  4.47823  2.55383  3.90622  3.91815  2.08690  3.49340  4.30214  3.12483  3.92445  3.06580  3.06416  1.36473  3.01083  3.48881  5.67893  4.35950    100 - -
          2.68618  4.42225  2.77519  2.73123  3.46354  2.40513  3.72494  3.29354  2.67741  2.69355  4.24690  2.90347  2.73739  3.18146  2.89801  2.37887  2.77519  2.98518  4.58477  3.61503
          0.01955  4.34027  5.06262  0.61958  0.77255  0.48576  0.95510
     84   2.74622  5.21088  2.36938  1.67888  4.53461  3.43430  3.68659  4.00685  2.45468  3.50734  4.27329  2.90856  3.87324  2.80124  2.39164  2.70624  2.35799  3.59246  5.65762  4.25153    101 - -
          2.68618  4.42225  2.77519  2.73123  3.46354  2.40513  3.72494  3.29354  2.67741  2.69355  4.24690  2.90347  2.73739  3.18146  2.89801  2.37887  2.77519  2.98518  4.58477  3.61503
          0.01955  4.34027  5.06262  0.61958  0.77255  0.48576  0.95510
     85   3.08778  4.43552  4.80808  4.28424  3.72238  4.38382  4.92899  1.24189  4.17792  2.38559  3.56540  4.47119  4.73343  4.43032  4.36654  3.74399  2.31753  1.31725  5.52096  4.31718    102 - -
          2.68618  4.42225  2.77519  2.73123  3.46354  2.40513  3.72494  3.29354  2.67741  2.69355  4.24690  2.90347  2.73739  3.18146  2.89801  2.37887  2.77519  2.98518  4.58477  3.61503
          0.01955  4.34027  5.06262  0.61958  0.77255  0.48576  0.95510
     86   2.33533  4.87490  3.08476  2.53158  4.14558  3.49476  3.70327  3.55879  2.45302  2.69105  3.97014  3.04129  3.89442  2.32225  2.47147  2.02298  2.91704  3.23142  5.38664  4.06184    103 - -
          2.68618  4.42225  2.77519  2.73123  3.46354  2.40513  3.72494  3.29354  2.67741  2.69355  4.24690  2.90347  2.73739  3.18146  2.89801  2.37887  2.77519  2.98518  4.58477  3.61503
          0.01955  4.34027  5.06262  0.61958  0.77255  0.48576  0.95510
     87   2.72910  4.91364  3.10518  2.61455  4.34310  3.47375  3.78334  3.74630  1.77456  3.32842  4.14654  3.09980  2.43075  2.93130  2.84672  2.76646  1.98122  3.38379  5.52950  4.21842    104 - -
          2.68618  4.42225  2.77519  2.73123  3.46354  2.40513  3.72494  3.29354  2.67741  2.69355  4.24690  2.90347  2.73739  3.18146  2.89801  2.37887  2.77519  2.98518  4.58477  3.61503
          0.01955  4.34027  5.06262  0.61958  0.77255  0.48576  0.95510
     88   3.09688  4.44691  4.81443  4.29717  3.75412  4.39178  4.96377  1.57558  4.19198  2.40550  3.59052  4.48641  4.74885  4.45270  4.38736  3.75759  2.48505  0.99028  5.56495  4.35706    105 - -
          2.68618  4.42225  2.77519  2.73123  3.46354  2.40513  3.72494  3.29354  2.67741  2.69355  4.24690  2.90347  2.73739  3.18146  2.89801  2.37887  2.77519  2.98518  4.58477  3.61503
          0.01955  4.34027  5.06262  0.61958  0.77255  0.48576  0.95510
     89   3.04411  5.21343  2.76201  1.90654  4.70957  3.49041  4.08206  4.17428  2.95264  3.75599  4.64184  3.15397  1.06098  3.27535  3.38078  3.04735  3.36644  3.79212  5.89579  4.57866    106 - -
          2.68618  4.42225  2.77519  2.73123  3.46354  2.40513  3.72494  3.29354  2.67741  2.69355  4.24690  2.90347  2.73739  3.18146  2.89801  2.37887  2.77519  2.98518  4.58477  3.61503
          0.01955  4.34027  5.06262  0.61958  0.77255  0.48576  0.95510
     90   2.08239  4.68428  2.48434  2.62785  3.91769  3.50768  3.77204  3.26113  2.62991  2.48288  3.80284  3.11783  2.88459  2.96593  3.06866  2.74335  2.89738  2.53138  5.26048  3.96192    107 - -
          2.68618  4.42225  2.77519  2.73123  3.46354  2.40513  3.72494  3.29354  2.67741  2.69355  4.24690  2.90347  2.73739  3.18146  2.89801  2.37887  2.77519  2.98518  4.58477  3.61503
          0.01955  4.34027  5.06262  0.61958  0.77255  0.48576  0.95510
     91   2.89991  5.39495  1.71804  2.31481  4.76677  2.57840  3.82749  4.26706  2.72425  3.76215  4.55559  1.88856  2.72997  2.96601  3.26951  2.83334  3.17370  3.82744  5.91690  4.46236    108 - -
          2.68618  4.42225  2.77519  2.73123  3.46354  2.40513  3.72494  3.29354  2.67741  2.69355  4.24690  2.90347  2.73739  3.18146  2.89801  2.37887  2.77519  2.98518  4.58477  3.61503
          0.33367  4.34027  1.30684  0.61958  0.77255  0.48576  0.95510
     92   2.52603  2.58957  3.39053  2.85765  3.76845  3.37546  3.84163  3.05769  2.08140  2.80390  3.69224  3.23609  3.87135  3.09601  2.99165  2.69458  2.23728  2.78023  5.14674  3.90483    109 - -
          2.68629  4.42236  2.77531  2.73134  3.46365  2.40524  3.72505  3.29365  2.67752  2.69325  4.24701  2.90358  2.73751  3.18157  2.89812  2.37868  2.77531  2.98474  4.58488  3.61411
          0.22758  1.63507  4.75563  1.17345  0.37004  0.32537  1.28106
     93   2.29915  4.32956  3.62013  2.53259  2.60329  3.65318  3.94341  2.74837  3.01344  2.53330  3.44746  3.44247  4.04271  3.30733  3.34439  2.91526  2.45947  1.93731  4.94624  3.71930    114 - -
          2.68618  4.42225  2.77519  2.73123  3.46354  2.40513  3.72494  3.29354  2.67741  2.69355  4.24690  2.90347  2.73739  3.18146  2.89801  2.37887  2.77519  2.98518  4.58477  3.61503
          0.01955  4.34027  5.06262  0.61958  0.77255  0.48576  0.95510
     94   2.74870  5.04604  3.03996  2.51027  4.37496  3.50484  2.83530  3.80826  1.61937  3.34725  4.14375  3.02499  3.91302  2.82320  2.75856  2.35112  2.40826  3.44237  5.51670  4.18006    115 - -
          2.68618  4.42225  2.77519  2.73123  3.46354  2.40513  3.72494  3.29354  2.67741  2.69355  4.24690  2.90347  2.73739  3.18146  2.89801  2.37887  2.77519  2.98518  4.58477  3.61503
          0.01955  4.34027  5.06262  0.61958  0.77255  0.48576  0.95510
     95   2.33182  4.97248  3.08498  2.55452  4.31185  2.64954  2.46151  3.74124  2.39532  3.30084  4.10824  3.05745  3.92091  2.85949  1.94657  2.75562  2.97779  3.38608  5.48588  4.16129    116 - -
          2.68618  4.42225  2.77519  2.73123  3.46354  2.40513  3.72494  3.29354  2.67741  2.69355  4.24690  2.90347  2.73739  3.18146  2.89801  2.37887  2.77519  2.98518  4.58477  3.61503
          0.01955  4.34027  5.06262  0.61958  0.77255  0.48576  0.95510
     96   2.19260  4.54834  3.31537  2.75556  3.73410  3.55287  3.80467  3.11282  2.69770  2.79564  3.66439  3.21230  3.95040  3.04711  2.30510  2.38009  2.88997  2.44968  5.11903  2.85801    117 - -
          2.68618  4.42225  2.77519  2.73123  3.46354  2.40513  3.72494  3.29354  2.67741  2.69355  4.24690  2.90347  2.73739  3.18146  2.89801  2.37887  2.77519  2.98518  4.58477  3.61503
          0.01955  4.34027  5.06262  0.61958  0.77255  0.48576  0.95510
     97   2.65001  4.46567  3.39389  2.83767  3.60289  3.58285  2.76963  2.99828  2.79534  2.69531  3.57669  3.27418  3.97446  3.12003  3.17692  2.42910  2.20542  2.30664  5.02453  2.90897    118 - -
          2.68618  4.42225  2.77519  2.73123  3.46354  2.40513  3.72494  3.29354  2.67741  2.69355  4.24690  2.90347  2.73739  3.18146  2.89801  2.37887  2.77519  2.98518  4.58477  3.61503
          0.01955  4.34027  5.06262  0.61958  0.77255  0.48576  0.95510
     98   2.77218  4.33264  4.12985  3.60718  3.60167  3.80992  4.35813  2.02169  3.51467  2.50818  3.54258  3.85463  4.27166  3.79531  3.76990  1.92795  3.06473  1.38949  5.19045  3.97386    119 - -
          2.68618  4.42225  2.77519  2.73123  3.46354  2.40513  3.72494  3.29354  2.67741  2.69355  4.24690  2.90347  2.73739  3.18146  2.89801  2.37887  2.77519  2.98518  4.58477  3.61503
          0.01955  4.34027  5.06262  0.61958  0.77255  0.48576  0.95510
     99   2.71113  4.33829  3.74900  3.16927  3.41162  3.72408  3.96716  2.19176  3.01263  2.46957  3.42056  3.52273  4.09655  3.35977  2.03033  2.99040  2.94203  2.11557  4.90608  2.85630    120 - -
          2.68618  4.42225  2.77519  2.73123  3.46354  2.40513  3.72494  3.29354  2.67741  2.69355  4.24690  2.90347  2.73739  3.18146  2.89801  2.37887  2.77519  2.98518  4.58477  3.61503
          0.01955  4.34027  5.06262  0.61958  0.77255  0.48576  0.95510
    100   2.72849  5.09239  2.38447  2.45099  4.40755  3.48766  3.66696  3.84507  2.03017  3.37289  4.15537  2.97971  3.88735  2.78565  1.92449  2.71423  2.95579  2.76913  5.53670  4.17881    121 - -
          2.68618  4.42225  2.77519  2.73123  3.46354  2.40513  3.72494  3.29354  2.67741  2.69355  4.24690  2.90347  2.73739  3.18146  2.89801  2.37887  2.77519  2.98518  4.58477  3.61503
          0.01955  4.34027  5.06262  0.61958  0.77255  0.48576  0.95510
    101   2.90900  5.14594  3.30697  2.67714  4.48968  3.64872  2.75385  3.88849  1.60554  3.39372  4.21314  3.15289  4.01722  2.82773  1.79884  2.90812  3.10794  2.80097  5.51770  4.24864    122 - -
          2.68618  4.42225  2.77519  2.73123  3.46354  2.40513  3.72494  3.29354  2.67741  2.69355  4.24690  2.90347  2.73739  3.18146  2.89801  2.37887  2.77519  2.98518  4.58477  3.61503
          0.01955  4.34027  5.06262  0.61958  0.77255  0.48576  0.95510
    102   2.74270  4.97673  3.07501  2.53454  4.21777  2.61961  3.69716  3.67676  2.38937  3.24364  4.05660  3.04524  3.92026  1.92297  2.35956  2.75889  2.96944  3.33975  5.42331  2.90161    123 - -
          2.68618  4.42225  2.77519  2.73123  3.46354  2.40513  3.72494  3.29354  2.67741  2.69355  4.24690  2.90347  2.73739  3.18146  2.89801  2.37887  2.77519  2.98518  4.58477  3.61503
          0.01955  4.34027  5.06262  0.61958  0.77255  0.48576  0.95510
    103   2.33353  4.84935  3.08275  2.52362  4.11061  3.48808  3.69921  3.52122  2.17206  3.12519  3.94077  3.03510  3.03918  2.85081  2.42447  2.70225  2.36490  2.73210  5.36581  4.03943    124 - -
          2.68618  4.42225  2.77519  2.73123  3.46354  2.40513  3.72494  3.29354  2.67741  2.69355  4.24690  2.90347  2.73739  3.18146  2.89801  2.37887  2.77519  2.98518  4.58477  3.61503
          0.01955  4.34027  5.06262  0.61958  0.77255  0.48576  0.95510
    104   2.65946  4.53463  3.32152  2.76566  2.71723  2.83339  3.80124  3.07830  2.12611  2.76101  3.63457  3.22209  3.95981  3.05971  3.11810  2.80616  2.47876  2.82848  5.06745  2.84199    125 - -
          2.68618  4.42225  2.77519  2.73123  3.46354  2.40513  3.72494  3.29354  2.67741  2.69355  4.24690  2.90347  2.73739  3.18146  2.89801  2.37887  2.77519  2.98518  4.58477  3.61503
          0.01955  4.34027  5.06262  0.61958  0.77255  0.48576  0.95510
    105   2.18781  4.73535  3.13154  2.58874  4.00552  3.47822  3.74701  3.40686  2.57193  3.03879  3.00454  3.08326  2.87697  2.46699  3.01336  2.11496  2.88978  3.09859  5.31105  4.00175    126 - -
          2.68618  4.42225  2.77519  2.73123  3.46354  2.40513  3.72494  3.29354  2.67741  2.69355  4.24690  2.90347  2.73739  3.18146  2.89801  2.37887  2.77519  2.98518  4.58477  3.61503
          0.01955  4.34027  5.06262  0.61958  0.77255  0.48576  0.95510
    106   2.45058  4.41386  3.55724  3.37001  4.72197  1.97324  4.52470  4.21791  3.53787  3.87457  4.68012  3.52019  3.91194  3.79743  3.84824  0.86206  2.96492  3.55954  6.02723  4.81689    127 - -
          2.68618  4.42225  2.77519  2.73123  3.46354  2.40513  3.72494  3.29354  2.67741  2.69355  4.24690  2.90347  2.73739  3.18146  2.89801  2.37887  2.77519  2.98518  4.58477  3.61503
          0.01955  4.34027  5.06262  0.61958  0.77255  0.48576  0.95510
    107   2.08843  4.83128  3.12016  2.56142  4.07861  3.51198  3.71279  3.48238  2.46934  2.51469  3.91957  3.06525  3.02768  2.46654  2.34283  2.73400  2.91793  3.17159  5.34269  4.02978    128 - -
          2.68618  4.42225  2.77519  2.73123  3.46354  2.40513  3.72494  3.29354  2.67741  2.69355  4.24690  2.90347  2.73739  3.18146  2.89801  2.37887  2.77519  2.98518  4.58477  3.61503
          0.01955  4.34027  5.06262  0.61958  0.77255  0.48576  0.95510
    108   1.98640  4.88506  2.46191  2.48366  4.15100  3.46564  3.70652  2.83828  2.51138  3.16839  3.98014  3.00541  3.87800  2.49697  2.97820  2.34911  2.90756  3.23355  5.40744  4.06573    129 - -
          2.68618  4.42225  2.77519  2.73123  3.46354  2.40513  3.72494  3.29354  2.67741  2.69355  4.24690  2.90347  2.73739  3.18146  2.89801  2.37887  2.77519  2.98518  4.58477  3.61503
          0.01955  4.34027  5.06262  0.61958  0.77255  0.48576  0.95510
    109   3.38816  5.46045  3.91494  3.11396  5.01479  3.94701  3.77709  4.31207  1.35347  3.68087  4.56560  3.46545  4.28439  2.90549  1.06396  3.36801  3.51458  3.99926  5.65615  4.55422    130 - -
          2.68618  4.42225  2.77519  2.73123  3.46354  2.40513  3.72494  3.29354  2.67741  2.69355  4.24690  2.90347  2.73739  3.18146  2.89801  2.37887  2.77519  2.98518  4.58477  3.61503
          0.01955  4.34027  5.06262  0.61958  0.77255  0.48576  0.95510
    110   2.32750  4.60864  3.26641  2.23531  3.79226  3.56223  3.78701  3.13420  2.64879  2.18263  3.69966  3.18220  3.95043  3.00936  2.55171  2.79283  2.90300  2.38858  5.16362  3.88915    131 - -
          2.68618  4.42225  2.77519  2.73123  3.46354  2.40513  3.72494  3.29354  2.67741  2.69355  4.24690  2.90347  2.73739  3.18146  2.89801  2.37887  2.77519  2.98518  4.58477  3.61503
          0.01955  4.34027  5.06262  0.61958  0.77255  0.48576  0.95510
    111   2.26917  4.80396  3.19825  2.62380  4.04535  3.54711  3.72967  3.43097  2.15662  2.41559  3.89470  3.11341  3.93564  2.90017  2.16673  2.77658  2.46699  3.13482  5.31394  4.02123    132 - -
          2.68618  4.42225  2.77519  2.73123  3.46354  2.40513  3.72494  3.29354  2.67741  2.69355  4.24690  2.90347  2.73739  3.18146  2.89801  2.37887  2.77519  2.98518  4.58477  3.61503
          0.01955  4.34027  5.06262  0.61958  0.77255  0.48576  0.95510
    112   2.70660  5.13594  2.51465  2.11750  4.46159  3.46354  3.64724  3.92058  2.00636  2.69847  4.18699  2.94198  3.86299  2.75669  2.18232  2.67981  2.93493  3.51703  5.56995  4.19027    133 - -
          2.68618  4.42225  2.77519  2.73123  3.46354  2.40513  3.72494  3.29354  2.67741  2.69355  4.24690  2.90347  2.73739  3.18146  2.89801  2.37887  2.77519  2.98518  4.58477  3.61503
          0.01955  4.34027  5.06262  0.61958  0.77255  0.48576  0.95510
    113   3.15803  5.22434  3.70271  2.96900  4.59412  3.83586  3.75842  3.93277  1.73291  2.55751  4.30111  3.36554  4.18202  2.90033  1.17773  3.17619  3.32166  3.64322  5.52771  4.35052    134 - -
          2.68618  4.42225  2.77519  2.73123  3.46354  2.40513  3.72494  3.29354  2.67741  2.69355  4.24690  2.90347  2.73739  3.18146  2.89801  2.37887  2.77519  2.98518  4.58477  3.61503
          0.01955  4.34027  5.06262  0.61958  0.77255  0.48576  0.95510
    114   2.70230  4.30710  3.79500  3.22554  2.56768  3.71826  3.97224  2.74186  3.09355  1.60839  3.38048  3.55469  4.09802  3.40880  2.66694  2.53927  2.93764  2.55385  4.83571  3.57454    135 - -
          2.68618  4.42225  2.77519  2.73123  3.46354  2.40513  3.72494  3.29354  2.67741  2.69355  4.24690  2.90347  2.73739  3.18146  2.89801  2.37887  2.77519  2.98518  4.58477  3.61503
          0.01955  4.34027  5.06262  0.61958  0.77255  0.48576  0.95510
    115   2.25749  4.58987  3.26213  2.24224  3.76644  3.55632  3.78118  3.12125  2.33261  2.40815  2.94252  3.17578  3.94156  3.00709  3.07935  2.78079  2.88794  2.50901  5.14330  3.86787    136 - -
          2.68618  4.42225  2.77519  2.73123  3.46354  2.40513  3.72494  3.29354  2.67741  2.69355  4.24690  2.90347  2.73739  3.18146  2.89801  2.37887  2.77519  2.98518  4.58477  3.61503
          0.01955  4.34027  5.06262  0.61958  0.77255  0.48576  0.95510
    116   2.98535  5.27523  3.31957  2.69766  4.69220  3.67830  3.70211  4.08077  1.81880  3.52929  4.34282  3.16839  4.04914  2.22450  1.49647  2.45288  3.17620  3.71522  5.60284  4.34976    137 - -
          2.68618  4.42225  2.77519  2.73123  3.46354  2.40513  3.72494  3.29354  2.67741  2.69355  4.24690  2.90347  2.73739  3.18146  2.89801  2.37887  2.77519  2.98518  4.58477  3.61503
          0.01955  4.34027  5.06262  0.61958  0.77255  0.48576  0.95510
    117   2.68543  4.84341  3.10791  2.55184  2.95327  2.84199  3.70907  3.50465  2.20666  3.11082  3.93362  3.05759  3.90265  2.86706  2.08455  2.34465  2.91763  3.18884  5.35073  4.03246    138 - -
          2.68618  4.42225  2.77519  2.73123  3.46354  2.40513  3.72494  3.29354  2.67741  2.69355  4.24690  2.90347  2.73739  3.18146  2.89801  2.37887  2.77519  2.98518  4.58477  3.61503
          0.01955  4.34027  5.06262  0.61958  0.77255  0.48576  0.95510
    118   2.20617  4.96220  3.02506  2.48630  4.30056  2.86125  3.69355  3.73331  2.42596  3.29206  4.08412  3.00396  3.87649  2.12068  2.37073  2.69008  2.48918  3.36544  5.48679  4.13966    139 - -
          2.68618  4.42225  2.77519  2.73123  3.46354  2.40513  3.72494  3.29354  2.67741  2.69355  4.24690  2.90347  2.73739  3.18146  2.89801  2.37887  2.77519  2.98518  4.58477  3.61503
          0.01955  4.34027  5.06262  0.61958  0.77255  0.48576  0.95510
    119   2.65894  4.33341  3.61453  3.04244  3.45071  2.43855  3.90460  2.41256  2.41366  2.10604  3.43533  3.42224  4.03063  3.26789  3.26661  2.90790  2.89033  2.59678  3.39581  3.67920    140 - -
          2.68618  4.42225  2.77519  2.73123  3.46354  2.40513  3.72494  3.29354  2.67741  2.69355  4.24690  2.90347  2.73739  3.18146  2.89801  2.37887  2.77519  2.98518  4.58477  3.61503
          0.01955  4.34027  5.06262  0.61958  0.77255  0.48576  0.95510
    120   2.67629  4.55909  3.32912  2.26621  3.72936  3.58662  3.81028  2.19091  2.68956  2.42550  3.64910  3.22683  3.97063  3.05245  2.56208  2.82085  2.48443  2.80991  5.12047  3.85745    141 - -
          2.68618  4.42225  2.77519  2.73123  3.46354  2.40513  3.72494  3.29354  2.67741  2.69355  4.24690  2.90347  2.73739  3.18146  2.89801  2.37887  2.77519  2.98518  4.58477  3.61503
          0.01955  4.34027  5.06262  0.61958  0.77255  0.48576  0.95510
    121   2.67419  4.82932  3.10202  2.54811  4.07554  3.49899  3.71066  3.49277  2.48310  3.10182  3.92441  2.20433  3.89704  2.87032  2.36196  2.36564  2.53333  3.17664  3.34962  4.02217    142 - -
          2.68618  4.42225  2.77519  2.73123  3.46354  2.40513  3.72494  3.29354  2.67741  2.69355  4.24690  2.90347  2.73739  3.18146  2.89801  2.37887  2.77519  2.98518  4.58477  3.61503
          0.01955  4.34027  5.06262  0.61958  0.77255  0.48576  0.95510
    122   2.33909  5.02279  2.10964  2.15382  2.96564  2.59140  3.71217  3.73475  2.52533  3.30627  4.10620  2.95602  3.88222  2.85084  3.01248  2.71386  2.95662  3.37838  5.51857  4.14828    143 - -
          2.68618  4.42225  2.77519  2.73123  3.46354  2.40513  3.72494  3.29354  2.67741  2.69355  4.24690  2.90347  2.73739  3.18146  2.89801  2.37887  2.77519  2.98518  4.58477  3.61503
          0.01955  4.34027  5.06262  0.61958  0.77255  0.48576  0.95510
    123   3.45715  5.58509  2.80449  0.50681  5.00632  3.65211  4.31540  4.56371  3.26553  4.11351  5.09579  3.31964  4.28718  3.53928  3.70430  3.40609  3.77411  4.20831  6.08334  4.84466    144 - -
          2.68618  4.42225  2.77519  2.73123  3.46354  2.40513  3.72494  3.29354  2.67741  2.69355  4.24690  2.90347  2.73739  3.18146  2.89801  2.37887  2.77519  2.98518  4.58477  3.61503
          0.01955  4.34027  5.06262  0.61958  0.77255  0.48576  0.95510
    124   2.66554  4.74359  3.11632  1.98205  3.95691  3.51267  3.73505  2.59236  2.56511  2.98695  3.82931  3.08087  3.90800  2.54418  3.00535  2.35865  2.89878  2.58804  5.27523  3.96789    145 - -
          2.68618  4.42225  2.77519  2.73123  3.46354  2.40513  3.72494  3.29354  2.67741  2.69355  4.24690  2.90347  2.73739  3.18146  2.89801  2.37887  2.77519  2.98518  4.58477  3.61503
          0.01955  4.34027  5.06262  0.61958  0.77255  0.48576  0.95510
    125   1.79159  4.32089  3.69774  3.13529  2.56747  3.68616  3.97009  2.30263  2.54484  2.48156  3.42088  3.49584  4.07162  3.35612  3.36285  2.95322  2.91713  2.51321  4.92363  3.69356    146 - -
          2.68618  4.42225  2.77519  2.73123  3.46354  2.40513  3.72494  3.29354  2.67741  2.69355  4.24690  2.90347  2.73739  3.18146  2.89801  2.37887  2.77519  2.98518  4.58477  3.61503
          0.01955  4.34027  5.06262  0.61958  0.77255  0.48576  0.95510
    126   2.79679  5.16173  2.20061  2.44567  4.53779  3.45566  3.74837  3.99983  2.47527  3.51776  4.30910  2.97846  3.92241  2.87775  1.57445  2.31728  3.04886  3.59899  5.66734  4.29337    147 - -
          2.68618  4.42225  2.77519  2.73123  3.46354  2.40513  3.72494  3.29354  2.67741  2.69355  4.24690  2.90347  2.73739  3.18146  2.89801  2.37887  2.77519  2.98518  4.58477  3.61503
          0.01955  4.34027  5.06262  0.61958  0.77255  0.48576  0.95510
    127   2.31733  4.78470  3.13266  2.56900  4.00576  3.51681  3.71359  3.40806  2.15147  2.62552  3.86395  3.07185  2.83027  2.88328  2.51410  2.73175  2.90229  3.10834  5.29505  3.08173    148 - -
          2.68618  4.42225  2.77519  2.73123  3.46354  2.40513  3.72494  3.29354  2.67741  2.69355  4.24690  2.90347  2.73739  3.18146  2.89801  2.37887  2.77519  2.98518  4.58477  3.61503
          0.01955  4.34027  5.06262  0.61958  0.77255  0.48576  0.95510
    128   2.69236  5.03697  2.53135  2.44166  4.32985  3.47652  2.81640  2.78575  2.12000  3.31228  4.09540  2.97165  3.86937  2.77856  2.20090  2.68592  2.92022  3.40090  5.49188  4.13201    149 - -
          2.68618  4.42225  2.77519  2.73123  3.46354  2.40513  3.72494  3.29354  2.67741  2.69355  4.24690  2.90347  2.73739  3.18146  2.89801  2.37887  2.77519  2.98518  4.58477  3.61503
          0.01955  4.34027  5.06262  0.61958  0.77255  0.48576  0.95510
    129   1.89089  2.81262  4.36243  3.78696  3.32714  3.88288  4.27513  1.80135  3.65274  2.28735  2.58068  3.94560  4.26625  3.86268  3.80495  3.19614  2.99771  2.15590  4.90443  3.71836    150 - -
          2.68618  4.42225  2.77519  2.73123  3.46354  2.40513  3.72494  3.29354  2.67741  2.69355  4.24690  2.90347  2.73739  3.18146  2.89801  2.37887  2.77519  2.98518  4.58477  3.61503
          0.01955  4.34027  5.06262  0.61958  0.77255  0.48576  0.95510
    130   2.68572  4.90022  3.05009  2.50535  4.15081  3.49448  3.69151  3.57224  2.17063  3.16313  3.97547  3.02228  2.62212  2.42533  2.88552  2.71279  2.42123  3.24364  5.38977  2.86987    151 - -
          2.68618  4.42225  2.77519  2.73123  3.46354  2.40513  3.72494  3.29354  2.67741  2.69355  4.24690  2.90347  2.73739  3.18146  2.89801  2.37887  2.77519  2.98518  4.58477  3.61503
          0.01955  4.34027  5.06262  0.61958  0.77255  0.48576  0.95510
    131   2.67944  5.09114  2.25257  2.38689  4.39902  3.44460  3.64965  3.85784  2.08661  3.37957  3.15725  2.92870  3.84852  2.38617  2.88009  2.22505  2.91193  3.46261  5.54643  4.16047    152 - -
          2.68618  4.42225  2.77519  2.73123  3.46354  2.40513  3.72494  3.29354  2.67741  2.69355  4.24690  2.90347  2.73739  3.18146  2.89801  2.37887  2.77519  2.98518  4.58477  3.61503
          0.01955  4.34027  5.06262  0.61958  0.77255  0.48576  0.95510
    132   2.67594  4.93212  3.03743  2.20268  4.19384  3.48565  3.67366  3.61843  2.06684  3.19657  3.99857  3.00119  3.87569  2.81096  2.45798  2.39298  2.90477  2.74232  5.41270  2.98575    153 - -
          2.68618  4.42225  2.77519  2.73123  3.46354  2.40513  3.72494  3.29354  2.67741  2.69355  4.24690  2.90347  2.73739  3.18146  2.89801  2.37887  2.77519  2.98518  4.58477  3.61503
          0.01955  4.34027  5.06262  0.61958  0.77255  0.48576  0.95510
    133   2.35231  5.01757  3.00745  2.46683  4.31307  3.48576  2.98518  3.74646  2.05970  3.29639  4.08803  2.99162  3.88357  2.39184  2.81855  2.70655  2.10555  3.38498  5.48375  4.13459    154 - -
          2.68618  4.42225  2.77519  2.73123  3.46354  2.40513  3.72494  3.29354  2.67741  2.69355  4.24690  2.90347  2.73739  3.18146  2.89801  2.37887  2.77519  2.98518  4.58477  3.61503
          0.01955  4.34027  5.06262  0.61958  0.77255  0.48576  0.95510
    134   2.35164  5.14670  2.49377  2.10430  4.46378  3.43300  2.80691  3.93417  2.41521  3.44004  4.19932  2.90875  3.84764  2.37684  2.90713  2.66134  2.37787  3.52313  5.59491  4.19411    155 - -
          2.68618  4.42225  2.77519  2.73123  3.46354  2.40513  3.72494  3.29354  2.67741  2.69355  4.24690  2.90347  2.73739  3.18146  2.89801  2.37887  2.77519  2.98518  4.58477  3.61503
          0.01955  4.34027  5.06262  0.61958  0.77255  0.48576  0.95510
    135   2.78546  5.19772  2.91012  2.44104  4.54856  3.48858  3.68724  4.00218  1.85727  3.49376  4.27070  2.45183  3.90963  2.01321  2.76854  2.20938  3.01522  3.59996  5.62655  4.26123    156 - -
          2.68618  4.42225  2.77519  2.73123  3.46354  2.40513  3.72494  3.29354  2.67741  2.69355  4.24690  2.90347  2.73739  3.18146  2.89801  2.37887  2.77519  2.98518  4.58477  3.61503
          0.01955  4.34027  5.06262  0.61958  0.77255  0.48576  0.95510
    136   2.25225  4.78629  3.13062  2.57761  4.04205  2.83351  2.73757  3.44617  2.51088  3.06771  3.89696  3.07636  3.90322  2.89598  2.23485  2.72681  2.90720  2.59939  5.32487  4.01428    157 - -
          2.68618  4.42225  2.77519  2.73123  3.46354  2.40513  3.72494  3.29354  2.67741  2.69355  4.24690  2.90347  2.73739  3.18146  2.89801  2.37887  2.77519  2.98518  4.58477  3.61503
          0.01955  4.34027  5.06262  0.61958  0.77255  0.48576  0.95510
    137   1.88990  3.18585  3.62349  3.06066  3.54439  3.61875  3.94729  2.83377  2.37892  1.97125  3.50701  3.43267  4.03228  3.28908  3.27355  2.89379  2.90720  2.61164  5.00014  3.77381    158 - -
          2.68618  4.42225  2.77519  2.73123  3.46354  2.40513  3.72494  3.29354  2.67741  2.69355  4.24690  2.90347  2.73739  3.18146  2.89801  2.37887  2.77519  2.98518  4.58477  3.61503
          0.01955  4.34027  5.06262  0.61958  0.77255  0.48576  0.95510
    138   2.82953  4.96403  2.38167  2.54139  2.13290  3.50477  3.80759  3.61674  2.76065  3.22645  4.09870  1.75686  3.98557  3.04617  3.23168  2.85818  3.08644  3.31306  5.25141  3.78200    159 - -
          2.68618  4.42225  2.77519  2.73123  3.46354  2.40513  3.72494  3.29354  2.67741  2.69355  4.24690  2.90347  2.73739  3.18146  2.89801  2.37887  2.77519  2.98518  4.58477  3.61503
          0.01955  4.34027  5.06262  0.61958  0.77255  0.48576  0.95510
    139   2.71666  4.44136  3.55153  2.99524  2.63439  3.67530  3.84439  2.94149  2.93799  2.02120  3.53830  2.72663  4.05319  2.47464  3.28737  2.92423  2.94761  2.72166  4.78802  2.61757    160 - -
          2.68618  4.42225  2.77519  2.73123  3.46354  2.40513  3.72494  3.29354  2.67741  2.69355  4.24690  2.90347  2.73739  3.18146  2.89801  2.37887  2.77519  2.98518  4.58477  3.61503
          0.01955  4.34027  5.06262  0.61958  0.77255  0.48576  0.95510
    140   2.52320  4.48429  3.46800  3.26447  4.58777  3.19668  4.42646  4.07794  3.38225  3.74009  4.58283  3.48465  1.02463  3.69450  3.69760  1.82762  3.01139  3.51335  5.90676  4.66483    161 - -
          2.68618  4.42225  2.77519  2.73123  3.46354  2.40513  3.72494  3.29354  2.67741  2.69355  4.24690  2.90347  2.73739  3.18146  2.89801  2.37887  2.77519  2.98518  4.58477  3.61503
          0.01955  4.34027  5.06262  0.61958  0.77255  0.48576  0.95510
    141   4.03638  5.20509  4.91065  4.63204  1.30562  4.69822  2.30742  3.82982  4.47079  3.12469  4.37879  4.29739  4.98850  4.38371  4.47783  4.05993  4.24420  3.72184  3.73037  1.00391    162 - -
          2.68618  4.42225  2.77519  2.73123  3.46354  2.40513  3.72494  3.29354  2.67741  2.69355  4.24690  2.90347  2.73739  3.18146  2.89801  2.37887  2.77519  2.98518  4.58477  3.61503
          0.01955  4.34027  5.06262  0.61958  0.77255  0.48576  0.95510
    142   2.70597  2.97656  4.16501  3.58115  3.22284  3.80911  2.75853  2.10532  3.43787  1.60796  3.24225  3.78993  4.17550  3.67412  3.61788  3.10135  2.94012  2.35043  4.77338  3.56338    163 - -
          2.68618  4.42225  2.77519  2.73123  3.46354  2.40513  3.72494  3.29354  2.67741  2.69355  4.24690  2.90347  2.73739  3.18146  2.89801  2.37887  2.77519  2.98518  4.58477  3.61503
          0.01955  4.34027  5.06262  0.61958  0.77255  0.48576  0.95510
    143   2.65673  4.94915  2.57806  2.44356  4.21760  3.46324  2.92759  3.65109  2.43723  3.22192  2.98857  2.97303  3.85703  2.79556  2.55780  2.24199  2.50790  3.29891  5.43333  4.07703    164 - -
          2.68618  4.42225  2.77519  2.73123  3.46354  2.40513  3.72494  3.29354  2.67741  2.69355  4.24690  2.90347  2.73739  3.18146  2.89801  2.37887  2.77519  2.98518  4.58477  3.61503
          0.01955  4.34027  5.06262  0.61958  0.77255  0.48576  0.95510
    144   3.46664  4.79917  5.08566  4.58098  3.31274  4.69020  5.12543  2.23827  4.39957  0.73300  3.12090  4.79887  4.93605  4.55030  4.51023  4.09191  3.71889  1.87621  5.41464  4.30597    165 - -
          2.68618  4.42225  2.77519  2.73123  3.46354  2.40513  3.72494  3.29354  2.67741  2.69355  4.24690  2.90347  2.73739  3.18146  2.89801  2.37887  2.77519  2.98518  4.58477  3.61503
          0.01955  4.34027  5.06262  0.61958  0.77255  0.48576  0.95510
    145   2.73903  5.17955  2.40067  1.99207  4.49505  3.44385  3.68179  3.95438  1.68816  3.46829  4.23912  2.92061  3.87421  2.79777  2.91773  2.70512  2.97491  2.82990  5.62617  4.22986    166 - -
          2.68621  4.42228  2.77522  2.73083  3.46356  2.40515  3.72497  3.29357  2.67743  2.69357  4.24692  2.90349  2.73742  3.18149  2.89803  2.37889  2.77522  2.98521  4.58479  3.61506
          0.16221  1.94206  5.06262  0.26793  1.44802  0.48576  0.95510
    146   2.83894  5.07558  1.91697  2.51262  4.71832  3.33762  4.02795  4.22914  2.99716  3.80469  4.63791  3.03098  3.97634  3.20910  3.51116  1.09656  3.20000  3.76076  5.95922  4.55153    168 - -
          2.68618  4.42225  2.77519  2.73123  3.46354  2.40513  3.72494  3.29354  2.67741  2.69355  4.24690  2.90347  2.73739  3.18146  2.89801  2.37887  2.77519  2.98518  4.58477  3.61503
          0.01955  4.34027  5.06262  0.61958  0.77255  0.48576  0.95510
    147   2.02461  4.93758  3.01300  2.49027  4.30652  2.78031  3.71044  3.74309  2.46335  3.30463  4.09537  3.00542  3.87088  2.34598  2.51556  2.19603  2.91651  3.36726  5.50195  4.15194    169 - -
          2.68618  4.42225  2.77519  2.73123  3.46354  2.40513  3.72494  3.29354  2.67741  2.69355  4.24690  2.90347  2.73739  3.18146  2.89801  2.37887  2.77519  2.98518  4.58477  3.61503
          0.01955  4.34027  5.06262  0.61958  0.77255  0.48576  0.95510
    148   2.42610  4.37096  3.68594  3.42009  4.56291  3.14033  4.48045  3.95644  3.45218  3.67636  4.51364  3.54054  3.90507  3.75737  3.74489  0.84235  2.14719  3.39373  5.90885  4.69297    170 - -
          2.68618  4.42225  2.77519  2.73123  3.46354  2.40513  3.72494  3.29354  2.67741  2.69355  4.24690  2.90347  2.73739  3.18146  2.89801  2.37887  2.77519  2.98518  4.58477  3.61503
          0.01955  4.34027  5.06262  0.61958  0.77255  0.48576  0.95510
    149   2.57924  4.67386  3.12516  2.76006  4.42820  3.29206  4.00062  3.86457  2.85116  3.47826  4.28706  1.93068  3.89583  3.17893  3.27725  1.74087  1.91171  3.41125  5.69056  4.37962    171 - -
          2.68618  4.42225  2.77519  2.73123  3.46354  2.40513  3.72494  3.29354  2.67741  2.69355  4.24690  2.90347  2.73739  3.18146  2.89801  2.37887  2.77519  2.98518  4.58477  3.61503
          0.01955  4.34027  5.06262  0.61958  0.77255  0.48576  0.95510
    150   2.68874  3.21358  3.01472  2.23694  4.16795  1.93240  3.76463  3.58102  2.56226  3.19027  4.01351  3.05461  3.90643  2.36352  3.00091  2.73337  2.94607  3.24780  5.43270  4.10752    172 - -
          2.68618  4.42225  2.77519  2.73123  3.46354  2.40513  3.72494  3.29354  2.67741  2.69355  4.24690  2.90347  2.73739  3.18146  2.89801  2.37887  2.77519  2.98518  4.58477  3.61503
          0.01955  4.34027  5.06262  0.61958  0.77255  0.48576  0.95510
    151   2.93815  5.41711  2.59477  1.92352  4.73888  3.45211  3.79375  4.22214  2.57245  3.70715  4.50892  2.18282  3.96401  1.52589  3.03237  2.87012  3.18740  3.80977  5.84165  4.42585    173 - -
          2.68618  4.42225  2.77519  2.73123  3.46354  2.40513  3.72494  3.29354  2.67741  2.69355  4.24690  2.90347  2.73739  3.18146  2.89801  2.37887  2.77519  2.98518  4.58477  3.61503
          0.01955  4.34027  5.06262  0.61958  0.77255  0.48576  0.95510
    152   2.75504  3.19785  3.36259  2.76717  3.87775  3.61506  3.77105  3.28781  2.04780  2.93491  3.80013  3.22183  3.99406  2.98276  2.06838  2.86172  2.97629  3.02308  5.19602  2.43189    174 - -
          2.68618  4.42225  2.77519  2.73123  3.46354  2.40513  3.72494  3.29354  2.67741  2.69355  4.24690  2.90347  2.73739  3.18146  2.89801  2.37887  2.77519  2.98518  4.58477  3.61503
          0.01955  4.34027  5.06262  0.61958  0.77255  0.48576  0.95510
    153   3.97138  5.16346  4.87829  4.58460  0.87691  4.66241  2.37472  3.77070  4.42276  3.08922  4.32751  4.28036  4.95780  4.35766  4.44066  4.02140  4.18162  3.65882  3.74703  1.52660    175 - -
          2.68618  4.42225  2.77519  2.73123  3.46354  2.40513  3.72494  3.29354  2.67741  2.69355  4.24690  2.90347  2.73739  3.18146  2.89801  2.37887  2.77519  2.98518  4.58477  3.61503
          0.01955  4.34027  5.06262  0.61958  0.77255  0.48576  0.95510
    154   2.86449  4.84433  3.45518  2.82140  4.06787  3.68555  3.77411  2.63368  1.95731  2.52476  3.91336  3.26475  4.05162  2.95715  1.63908  2.95069  3.07101  3.13867  5.31057  4.07043    176 - -
          2.68618  4.42225  2.77519  2.73123  3.46354  2.40513  3.72494  3.29354  2.67741  2.69355  4.24690  2.90347  2.73739  3.18146  2.89801  2.37887  2.77519  2.98518  4.58477  3.61503
          0.01955  4.34027  5.06262  0.61958  0.77255  0.48576  0.95510
    155   3.13369  4.74291  4.11368  3.55085  3.51037  4.02149  4.24831  2.84504  2.97266  0.92813  3.47273  3.86786  4.40534  3.58342  2.38121  3.40873  3.37307  2.82096  5.18467  3.95768    177 - -
          2.68618  4.42225  2.77519  2.73123  3.46354  2.40513  3.72494  3.29354  2.67741  2.69355  4.24690  2.90347  2.73739  3.18146  2.89801  2.37887  2.77519  2.98518  4.58477  3.61503
          0.01955  4.34027  5.06262  0.61958  0.77255  0.48576  0.95510
    156   2.27919  4.45132  3.42836  2.88359  2.44521  3.59671  3.84586  2.98545  2.85418  2.68203  3.57053  2.53255  3.99340  3.16533  3.22971  2.34662  2.90160  2.74797  4.95765  2.88160    178 - -
          2.68618  4.42225  2.77519  2.73123  3.46354  2.40513  3.72494  3.29354  2.67741  2.69355  4.24690  2.90347  2.73739  3.18146  2.89801  2.37887  2.77519  2.98518  4.58477  3.61503
          0.01955  4.34027  5.06262  0.61958  0.77255  0.48576  0.95510
    157   3.34083  4.58776  5.26153  4.78788  3.83246  4.82331  5.49807  0.93773  4.69489  2.28139  3.59933  4.96514  5.09304  4.94532  4.86597  4.24242  3.60662  1.21908  5.88997  4.68392    179 - -
          2.68618  4.42225  2.77519  2.73123  3.46354  2.40513  3.72494  3.29354  2.67741  2.69355  4.24690  2.90347  2.73739  3.18146  2.89801  2.37887  2.77519  2.98518  4.58477  3.61503
          0.01955  4.34027  5.06262  0.61958  0.77255  0.48576  0.95510
    158   2.74768  5.14213  3.02220  1.96167  4.47855  3.50544  3.65407  3.92234  2.02255  3.42079  4.19506  2.98766  3.89503  2.25635  2.26527  2.72504  2.96911  2.83556  5.55875  4.20576    180 - -
          2.68618  4.42225  2.77519  2.73123  3.46354  2.40513  3.72494  3.29354  2.67741  2.69355  4.24690  2.90347  2.73739  3.18146  2.89801  2.37887  2.77519  2.98518  4.58477  3.61503
          0.01955  4.34027  5.06262  0.61958  0.77255  0.48576  0.95510
    159   2.71032  4.79174  3.15009  2.25166  3.97346  3.54656  3.74717  3.35525  2.52892  2.50516  2.76288  3.10726  3.93720  1.92903  2.94120  2.77664  2.93912  3.08682  5.29838  3.99783    181 - -
          2.68624  4.42231  2.77526  2.73130  3.46360  2.40478  3.72501  3.29360  2.67707  2.69361  4.24696  2.90353  2.73746  3.18153  2.89807  2.37893  2.77526  2.98525  4.58483  3.61509
          0.38944  1.15127  5.06262  0.15357  1.94939  0.48576  0.95510
    160   2.81963  5.28226  2.67896  1.49049  4.60430  3.43576  3.73598  4.07763  2.52414  3.57935  4.36047  2.37755  3.90903  2.37892  3.00988  2.77064  2.54983  3.66677  5.73196  4.32070    183 - -
          2.68618  4.42225  2.77519  2.73123  3.46354  2.40513  3.72494  3.29354  2.67741  2.69355  4.24690  2.90347  2.73739  3.18146  2.89801  2.37887  2.77519  2.98518  4.58477  3.61503
          0.01955  4.34027  5.06262  0.61958  0.77255  0.48576  0.95510
    161   2.33217  4.79148  3.20885  2.65577  4.04294  3.54602  3.75628  3.42741  2.47831  2.23953  3.90674  2.49003  3.94997  2.93381  1.98958  2.79485  2.96010  3.13380  5.32136  4.03104    184 - -
          2.68618  4.42225  2.77519  2.73123  3.46354  2.40513  3.72494  3.29354  2.67741  2.69355  4.24690  2.90347  2.73739  3.18146  2.89801  2.37887  2.77519  2.98518  4.58477  3.61503
          0.01955  4.34027  5.06262  0.61958  0.77255  0.48576  0.95510
    162   1.99609  4.49431  3.36666  2.80945  3.66751  3.57055  3.83154  3.02878  2.76335  2.35534  2.83877  3.25382  3.96622  2.64702  3.15125  2.29021  2.88796  2.78528  5.07638  3.82001    185 - -
          2.68618  4.42225  2.77519  2.73123  3.46354  2.40513  3.72494  3.29354  2.67741  2.69355  4.24690  2.90347  2.73739  3.18146  2.89801  2.37887  2.77519  2.98518  4.58477  3.61503
          0.01955  4.34027  5.06262  0.61958  0.77255  0.48576  0.95510
    163   2.36682  5.13517  2.35957  2.37921  4.48742  2.54392  3.71546  3.95351  2.51320  3.47669  4.25191  2.92503  2.43421  2.31474  3.01011  2.70426  2.98056  3.54606  5.64648  4.24787    186 - -
          2.68618  4.42225  2.77519  2.73123  3.46354  2.40513  3.72494  3.29354  2.67741  2.69355  4.24690  2.90347  2.73739  3.18146  2.89801  2.37887  2.77519  2.98518  4.58477  3.61503
          0.01955  4.34027  5.06262  0.61958  0.77255  0.48576  0.95510
    164   2.73206  5.11330  2.82616  1.82419  4.44285  3.43946  3.70532  3.89735  2.47647  3.42908  4.21090  2.94252  3.88116  2.37542  2.95147  2.07469  2.34659  3.50588  5.60395  4.22009    187 - -
          2.68618  4.42225  2.77519  2.73123  3.46354  2.40513  3.72494  3.29354  2.67741  2.69355  4.24690  2.90347  2.73739  3.18146  2.89801  2.37887  2.77519  2.98518  4.58477  3.61503
          0.01955  4.34027  5.06262  0.61958  0.77255  0.48576  0.95510
    165   2.26921  4.34922  3.61395  3.06614  3.59804  3.55493  3.98012  2.40075  3.01690  2.65491  3.55786  3.42716  2.95430  3.31655  3.35833  1.98549  2.89025  2.11806  5.05119  3.82204    188 - -
          2.68618  4.42225  2.77519  2.73123  3.46354  2.40513  3.72494  3.29354  2.67741  2.69355  4.24690  2.90347  2.73739  3.18146  2.89801  2.37887  2.77519  2.98518  4.58477  3.61503
          0.01955  4.34027  5.06262  0.61958  0.77255  0.48576  0.95510
    166   2.08171  2.77417  4.01543  3.50114  3.64194  2.35212  4.22620  2.90135  3.41646  2.71516  3.62315  3.65384  4.00763  3.66663  3.66089  2.79644  2.35051  1.76775  5.12277  3.92849    189 - -
          2.68618  4.42225  2.77519  2.73123  3.46354  2.40513  3.72494  3.29354  2.67741  2.69355  4.24690  2.90347  2.73739  3.18146  2.89801  2.37887  2.77519  2.98518  4.58477  3.61503
          0.01955  4.34027  5.06262  0.61958  0.77255  0.48576  0.95510
    167   2.26578  4.65770  3.18641  2.29196  3.97133  3.46253  3.80602  3.34152  2.66283  3.01121  3.85520  3.13701  3.90868  3.00044  3.09566  2.25283  2.05691  2.50287  5.30440  4.00940    190 - -
          2.68618  4.42225  2.77519  2.73123  3.46354  2.40513  3.72494  3.29354  2.67741  2.69355  4.24690  2.90347  2.73739  3.18146  2.89801  2.37887  2.77519  2.98518  4.58477  3.61503
          0.01955  4.34027  5.06262  0.61958  0.77255  0.48576  0.95510
    168   3.35162  5.05441  4.11811  4.08745  5.17169  0.27210  5.15192  4.91175  4.33034  4.49485  5.49230  4.28495  4.45688  4.61827  4.49014  3.54062  3.86776  4.34906  6.11700  5.29806    191 - -
          2.68618  4.42225  2.77519  2.73123  3.46354  2.40513  3.72494  3.29354  2.67741  2.69355  4.24690  2.90347  2.73739  3.18146  2.89801  2.37887  2.77519  2.98518  4.58477  3.61503
          0.01955  4.34027  5.06262  0.61958  0.77255  0.48576  0.95510
    169   2.68275  5.04077  2.97869  2.19070  4.34233  2.84603  3.65422  3.78641  2.03589  3.32367  4.10229  2.96196  3.86153  2.77335  2.38320  2.34577  2.91258  2.77945  5.50162  4.13653    192 - -
          2.68618  4.42225  2.77519  2.73123  3.46354  2.40513  3.72494  3.29354  2.67741  2.69355  4.24690  2.90347  2.73739  3.18146  2.89801  2.37887  2.77519  2.98518  4.58477  3.61503
          0.01955  4.34027  5.06262  0.61958  0.77255  0.48576  0.95510
    170   3.92356  5.19266  4.89155  4.71600  0.47562  4.45448  4.17963  3.41917  4.61928  2.68875  4.09036  4.58462  4.91825  4.66181  4.62159  4.15228  4.23281  3.44060  4.33067  2.65596    193 - -
          2.68618  4.42225  2.77519  2.73123  3.46354  2.40513  3.72494  3.29354  2.67741  2.69355  4.24690  2.90347  2.73739  3.18146  2.89801  2.37887  2.77519  2.98518  4.58477  3.61503
          0.01955  4.34027  5.06262  0.61958  0.77255  0.48576  0.95510
    171   2.89660  5.32233  2.07594  2.35113  4.74975  3.38104  3.87151  4.25298  2.78639  3.76807  4.57399  1.59115  3.95123  3.02074  3.32499  1.82316  3.18964  3.81233  5.92744  4.48174    194 - -
          2.68618  4.42225  2.77519  2.73123  3.46354  2.40513  3.72494  3.29354  2.67741  2.69355  4.24690  2.90347  2.73739  3.18146  2.89801  2.37887  2.77519  2.98518  4.58477  3.61503
          0.01955  4.34027  5.06262  0.61958  0.77255  0.48576  0.95510
    172   1.71578  4.56536  3.30267  2.79279  3.94922  3.43548  3.89087  3.31055  2.76855  2.99709  3.85421  3.22346  3.92559  2.52346  3.17209  2.15465  2.89979  2.36284  5.30685  4.03301    195 - -
          2.68618  4.42225  2.77519  2.73123  3.46354  2.40513  3.72494  3.29354  2.67741  2.69355  4.24690  2.90347  2.73739  3.18146  2.89801  2.37887  2.77519  2.98518  4.58477  3.61503
          0.01955  4.34027  5.06262  0.61958  0.77255  0.48576  0.95510
    173   4.14660  5.25675  5.03715  4.83139  1.63031  4.76631  3.64054  3.78301  4.65160  3.02961  4.35299  4.38708  5.05815  4.49992  4.59536  4.16452  4.36202  3.72520  3.74385  0.64566    196 - -
          2.68618  4.42225  2.77519  2.73123  3.46354  2.40513  3.72494  3.29354  2.67741  2.69355  4.24690  2.90347  2.73739  3.18146  2.89801  2.37887  2.77519  2.98518  4.58477  3.61503
          0.01955  4.34027  5.06262  0.61958  0.77255  0.48576  0.95510
    174   3.35162  5.05441  4.11811  4.08745  5.17169  0.27210  5.15192  4.91175  4.33034  4.49485  5.49230  4.28495  4.45688  4.61827  4.49014  3.54062  3.86776  4.34906  6.11700  5.29806    197 - -
          2.68618  4.42225  2.77519  2.73123  3.46354  2.40513  3.72494  3.29354  2.67741  2.69355  4.24690  2.90347  2.73739  3.18146  2.89801  2.37887  2.77519  2.98518  4.58477  3.61503
          0.01955  4.34027  5.06262  0.61958  0.77255  0.48576  0.95510
    175   3.60756  4.87325  5.30808  4.77604  3.26522  4.92979  5.26753  1.75011  4.60179  0.71763  3.04785  5.01205  5.06397  4.67362  4.67184  4.32718  3.83361  2.31667  5.43416  4.37000    198 - -
          2.68618  4.42225  2.77519  2.73123  3.46354  2.40513  3.72494  3.29354  2.67741  2.69355  4.24690  2.90347  2.73739  3.18146  2.89801  2.37887  2.77519  2.98518  4.58477  3.61503
          0.01955  4.34027  5.06262  0.61958  0.77255  0.48576  0.95510
    176   2.58170  4.67430  3.04752  2.79555  4.61643  2.17193  4.11389  4.09122  3.01560  3.68549  4.48593  2.23964  3.90498  3.30135  3.44800  1.28321  2.99729  3.55913  5.86823  4.55184    199 - -
          2.68618  4.42225  2.77519  2.73123  3.46354  2.40513  3.72494  3.29354  2.67741  2.69355  4.24690  2.90347  2.73739  3.18146  2.89801  2.37887  2.77519  2.98518  4.58477  3.61503
          0.01955  4.34027  5.06262  0.61958  0.77255  0.48576  0.95510
    177   2.30651  4.87841  3.02748  2.51091  4.20695  3.45008  3.72283  3.62614  2.19496  3.21907  4.02517  2.09658  3.87836  2.86810  2.95750  2.25406  2.91127  2.74853  5.44458  4.10560    200 - -
          2.68618  4.42225  2.77519  2.73123  3.46354  2.40513  3.72494  3.29354  2.67741  2.69355  4.24690  2.90347  2.73739  3.18146  2.89801  2.37887  2.77519  2.98518  4.58477  3.61503
          0.01955  4.34027  5.06262  0.61958  0.77255  0.48576  0.95510
    178   1.68369  4.53207  3.34285  2.90482  4.30518  3.26804  4.05453  3.71850  2.93465  3.36244  4.18010  2.53779  3.88382  3.25503  3.34210  2.10502  1.78714  3.28163  5.61020  4.33473    201 - -
          2.68636  4.42243  2.77493  2.73142  3.46372  2.40504  3.72513  3.29306  2.67759  2.69332  4.24708  2.90314  2.73758  3.18165  2.89819  2.37875  2.77499  2.98537  4.58495  3.61521
          0.30712  1.35439  5.06262  1.14708  0.38208  0.48576  0.95510
    179   1.70934  4.50944  3.44123  2.94691  3.82398  3.52611  3.97822  3.02152  2.88135  2.82722  3.75011  3.34953  4.00809  2.38153  3.24258  2.83738  2.95246  1.91835  5.24865  3.99590    206 - -
          2.68618  4.42225  2.77519  2.73123  3.46354  2.40513  3.72494  3.29354  2.67741  2.69355  4.24690  2.90347  2.73739  3.18146  2.89801  2.37887  2.77519  2.98518  4.58477  3.61503
          0.01955  4.34027  5.06262  0.61958  0.77255  0.48576  0.95510
    180   2.06449  4.32835  3.96542  3.50933  3.93902  3.42368  4.38210  2.82556  3.44008  2.89096  3.86400  3.68274  4.05784  3.73296  3.72320  2.82309  1.33882  1.91151  5.44736  4.24140    207 - -
          2.68618  4.42225  2.77519  2.73123  3.46354  2.40513  3.72494  3.29354  2.67741  2.69355  4.24690  2.90347  2.73739  3.18146  2.89801  2.37887  2.77519  2.98518  4.58477  3.61503
          0.01955  4.34027  5.06262  0.61958  0.77255  0.48576  0.95510
    181   3.32567  4.57983  5.20403  4.69075  3.69567  4.78454  5.32567  1.60667  4.58888  1.80856  3.47757  4.87985  5.02536  4.79751  4.74191  4.17199  3.57639  0.89878  5.71337  4.54048    208 - -
          2.68618  4.42225  2.77519  2.73123  3.46354  2.40513  3.72494  3.29354  2.67741  2.69355  4.24690  2.90347  2.73739  3.18146  2.89801  2.37887  2.77519  2.98518  4.58477  3.61503
          0.01955  4.34027  5.06262  0.61958  0.77255  0.48576  0.95510
    182   3.49551  5.14608  4.15540  4.07820  4.99348  3.80862  5.09257  4.69189  4.18209  4.25225  5.33786  4.32716  0.28783  4.55403  4.35099  3.68283  3.97670  4.27711  6.02144  5.12791    209 - -
          2.68618  4.42225  2.77519  2.73123  3.46354  2.40513  3.72494  3.29354  2.67741  2.69355  4.24690  2.90347  2.73739  3.18146  2.89801  2.37887  2.77519  2.98518  4.58477  3.61503
          0.01955  4.34027  5.06262  0.61958  0.77255  0.48576  0.95510
    183   2.31861  4.48006  3.41556  2.85873  3.53250  3.60871  2.92337  3.00532  2.79433  2.21087  3.58255  2.60049  3.99362  3.13161  3.16548  2.85157  2.90782  2.76819  2.76891  3.66779    210 - -
          2.68618  4.42225  2.77519  2.73123  3.46354  2.40513  3.72494  3.29354  2.67741  2.69355  4.24690  2.90347  2.73739  3.18146  2.89801  2.37887  2.77519  2.98518  4.58477  3.61503
          0.01955  4.34027  5.06262  0.61958  0.77255  0.48576  0.95510
    184   3.26402  4.58860  4.82059  4.33253  1.45802  4.31737  3.98259  2.01412  4.15233  2.24404  3.45476  4.25261  4.62630  4.20202  4.18543  3.64816  3.48905  2.74966  2.03626  2.60760    211 - -
          2.68618  4.42225  2.77519  2.73123  3.46354  2.40513  3.72494  3.29354  2.67741  2.69355  4.24690  2.90347  2.73739  3.18146  2.89801  2.37887  2.77519  2.98518  4.58477  3.61503
          0.01320  4.33392        *  0.61958  0.77255  0.00000        *
//
