# Supplementary material for: MacSyFinder: A Program to Mine Genomes for Molecular Systems with an Application to CRISPR-Cas Systems
Source: PLoS One. 2014 Oct 17;9(10):e110726. doi: 10.1371/journal.pone.0110726 (PMC4201578; doi:10.1371/journal.pone.0110726)
Supplement: Data S2 — The Cas-Finder: models and profiles (compressed tarball archive). (ZIP) [file pone.0110726.s011.zip › Cas-Finder_macsyfinder/CASprofiles/cas7_TypeI.hmm]

HMMER3/b [3.0 | March 2010]
NAME  TIGR01875
ACC   TIGR01875
DESC  cas_MJ0381: CRISPR-associated autoregulator DevR family
LENG  240
ALPH  amino
RF    no
CS    no
MAP   yes
DATE  Sun Apr 11 22:13:12 2010
NSEQ  13
EFFN  3.868896
CKSUM 489651337
GA    67.30 67.30;
TC    67.30 67.30;
NC    43.10 43.10;
STATS LOCAL MSV      -10.5722  0.70332
STATS LOCAL VITERBI  -11.3332  0.70332
STATS LOCAL FORWARD   -5.5654  0.70332
HMM          A        C        D        E        F        G        H        I        K        L        M        N        P        Q        R        S        T        V        W        Y   
            m->m     m->i     m->d     i->m     i->i     d->m     d->d
  COMPO   2.57135  4.70823  2.95318  2.58122  3.35595  2.86084  3.78273  2.96110  2.54877  2.54206  3.65902  2.96834  3.36585  3.12615  2.81440  2.59070  2.79625  2.62586  4.94873  3.43552
          2.68618  4.42225  2.77519  2.73123  3.46354  2.40513  3.72494  3.29354  2.67741  2.69355  4.24690  2.90347  2.73739  3.18146  2.89801  2.37887  2.77519  2.98518  4.58477  3.61503
          0.13989  5.13115  2.08236  0.61958  0.77255  0.00000        *
      1   2.22183  4.48695  4.79549  4.21038  3.62859  4.28024  4.62820  1.72638  2.74592  1.76053  3.60081  4.34210  4.63257  4.25737  4.17771  3.58923  3.32889  1.48426  5.21068  4.02419      1 - -
          2.68618  4.42225  2.77519  2.73123  3.46354  2.40513  3.72494  3.29354  2.67741  2.69355  4.24690  2.90347  2.73739  3.18146  2.89801  2.37887  2.77519  2.98518  4.58477  3.61503
          0.01005  5.00131  5.72366  0.61958  0.77255  0.81613  0.58365
      2   2.21321  4.83238  3.48733  2.53714  3.05510  3.78713  4.01239  2.79131  2.90430  2.06723  3.92233  2.64049  4.17241  3.23650  2.44111  2.29737  3.11982  3.12901  5.38133  4.10290      2 - -
          2.68618  4.42225  2.77519  2.73123  3.46354  2.40513  3.72494  3.29354  2.67741  2.69355  4.24690  2.90347  2.73739  3.18146  2.89801  2.37887  2.77519  2.98518  4.58477  3.61503
          0.01005  5.00131  5.72366  0.61958  0.77255  0.32369  1.28546
      3   2.12374  4.50019  3.17952  3.77014  3.61972  3.13095  4.38619  1.72972  3.66966  2.37100  3.61970  4.02143  4.45412  3.90835  3.88795  3.36304  2.37853  1.73889  5.12724  3.92913      3 - -
          2.68618  4.42225  2.77519  2.73123  3.46354  2.40513  3.72494  3.29354  2.67741  2.69355  4.24690  2.90347  2.73739  3.18146  2.89801  2.37887  2.77519  2.98518  4.58477  3.61503
          0.00882  5.13115  5.85350  0.61958  0.77255  0.48576  0.95510
      4   2.21494  4.58606  4.04886  3.47861  3.72289  3.12487  4.27831  3.07479  3.41040  1.71366  3.70938  3.81989  4.36815  3.68889  2.99290  2.38509  2.35783  1.92552  5.19600  3.98106      4 - -
          2.68618  4.42225  2.77519  2.73123  3.46354  2.40513  3.72494  3.29354  2.67741  2.69355  4.24690  2.90347  2.73739  3.18146  2.89801  2.37887  2.77519  2.98518  4.58477  3.61503
          0.00882  5.13115  5.85350  0.61958  0.77255  0.48576  0.95510
      5   2.57063  4.45533  4.39904  3.81371  2.84674  2.30632  4.36728  2.90603  3.69923  2.65195  2.11526  4.03394  3.21537  3.92443  3.89051  3.34863  1.84524  2.37570  5.06668  3.07396      5 - -
          2.68618  4.42225  2.77519  2.73123  3.46354  2.40513  3.72494  3.29354  2.67741  2.69355  4.24690  2.90347  2.73739  3.18146  2.89801  2.37887  2.77519  2.98518  4.58477  3.61503
          0.00882  5.13115  5.85350  0.61958  0.77255  0.48576  0.95510
      6   2.96341  4.78912  2.46756  3.12607  3.94303  3.90045  3.15264  2.09432  3.08291  2.31916  3.88483  3.57127  4.28258  3.40976  1.84604  3.13414  3.19471  2.27795  5.35632  4.10180      6 - -
          2.68618  4.42225  2.77519  2.73123  3.46354  2.40513  3.72494  3.29354  2.67741  2.69355  4.24690  2.90347  2.73739  3.18146  2.89801  2.37887  2.77519  2.98518  4.58477  3.61503
          0.00882  5.13115  5.85350  0.61958  0.77255  0.48576  0.95510
      7   2.20262  4.38843  4.85219  4.24654  2.84972  4.16126  4.49383  1.94316  4.05777  1.95286  3.50748  4.28648  4.52503  4.21145  4.10757  2.80678  1.98574  1.85558  5.02150  3.84240      7 - -
          2.68618  4.42225  2.77519  2.73123  3.46354  2.40513  3.72494  3.29354  2.67741  2.69355  4.24690  2.90347  2.73739  3.18146  2.89801  2.37887  2.77519  2.98518  4.58477  3.61503
          0.00882  5.13115  5.85350  0.61958  0.77255  0.48576  0.95510
      8   2.54817  5.01952  3.43127  2.53429  4.22532  3.80608  4.01884  3.62305  2.26296  2.77783  3.21961  3.37347  2.68337  3.20042  2.79088  3.01699  2.15665  2.05502  5.54584  4.23940      8 - -
          2.68618  4.42225  2.77519  2.73123  3.46354  2.40513  3.72494  3.29354  2.67741  2.69355  4.24690  2.90347  2.73739  3.18146  2.89801  2.37887  2.77519  2.98518  4.58477  3.61503
          0.00882  5.13115  5.85350  0.61958  0.77255  0.48576  0.95510
      9   3.04298  4.42233  4.93803  4.33294  2.03215  4.20459  4.50107  2.81714  4.13162  1.62383  3.50807  4.34076  4.56403  4.26686  4.15910  2.45947  3.27503  1.50465  3.26448  3.75964      9 - -
          2.68618  4.42225  2.77519  2.73123  3.46354  2.40513  3.72494  3.29354  2.67741  2.69355  4.24690  2.90347  2.73739  3.18146  2.89801  2.37887  2.77519  2.98518  4.58477  3.61503
          0.00882  5.13115  5.85350  0.61958  0.77255  0.48576  0.95510
     10   2.44531  5.43943  3.18096  2.12043  4.77965  2.99175  3.90108  4.26234  2.14598  3.74245  4.48181  2.00080  4.10634  2.33073  3.13001  2.56466  3.17110  3.82755  5.87464  2.71128     10 - -
          2.68618  4.42225  2.77519  2.73123  3.46354  2.40513  3.72494  3.29354  2.67741  2.69355  4.24690  2.90347  2.73739  3.18146  2.89801  2.37887  2.77519  2.98518  4.58477  3.61503
          0.00882  5.13115  5.85350  0.61958  0.77255  0.48576  0.95510
     11   2.26730  4.86345  3.63056  3.07528  4.08767  2.21774  4.14101  3.46586  3.05259  2.32538  4.00904  2.08933  4.25957  3.37899  3.46338  2.62814  2.35753  2.39983  5.47061  4.20137     11 - -
          2.68618  4.42225  2.77519  2.73123  3.46354  2.40513  3.72494  3.29354  2.67741  2.69355  4.24690  2.90347  2.73739  3.18146  2.89801  2.37887  2.77519  2.98518  4.58477  3.61503
          0.00882  5.13115  5.85350  0.61958  0.77255  0.48576  0.95510
     12   2.06858  5.37938  3.20672  2.15572  4.69734  3.06857  2.35290  4.16357  2.66562  3.67437  3.07929  2.34273  4.11746  3.02393  3.15328  2.10460  3.17323  3.75609  5.83206  4.43889     12 - -
          2.68618  4.42225  2.77519  2.73123  3.46354  2.40513  3.72494  3.29354  2.67741  2.69355  4.24690  2.90347  2.73739  3.18146  2.89801  2.37887  2.77519  2.98518  4.58477  3.61503
          0.00882  5.13115  5.85350  0.61958  0.77255  0.48576  0.95510
     13   1.97781  5.08366  3.51569  2.97748  4.53881  2.92581  4.15675  3.96053  2.97356  3.56869  3.13135  2.44812  4.22647  3.31607  3.42492  1.34554  2.51727  3.59164  5.80763  4.48751     13 - -
          2.68618  4.42225  2.77519  2.73123  3.46354  2.40513  3.72494  3.29354  2.67741  2.69355  4.24690  2.90347  2.73739  3.18146  2.89801  2.37887  2.77519  2.98518  4.58477  3.61503
          0.00882  5.13115  5.85350  0.61958  0.77255  0.48576  0.95510
     14   2.52339  4.48419  4.37098  3.79015  3.58957  4.07042  4.37770  2.52783  3.68003  1.13167  2.92435  2.57131  4.44462  3.91443  3.88524  2.59978  3.21832  2.72441  5.09933  3.90476     14 - -
          2.68618  4.42225  2.77519  2.73123  3.46354  2.40513  3.72494  3.29354  2.67741  2.69355  4.24690  2.90347  2.73739  3.18146  2.89801  2.37887  2.77519  2.98518  4.58477  3.61503
          0.00882  5.13115  5.85350  0.61958  0.77255  0.48576  0.95510
     15   3.71936  6.23028  2.28548  2.87051  5.77818  3.91746  4.64019  5.37709  3.78187  4.84929  5.73026  0.50220  4.61682  3.82868  4.43822  2.72572  4.07765  4.85166  6.98040  5.41800     15 - -
          2.68618  4.42225  2.77519  2.73123  3.46354  2.40513  3.72494  3.29354  2.67741  2.69355  4.24690  2.90347  2.73739  3.18146  2.89801  2.37887  2.77519  2.98518  4.58477  3.61503
          0.00882  5.13115  5.85350  0.61958  0.77255  0.48576  0.95510
     16   2.29784  5.04137  3.42099  2.86413  4.25967  2.34330  4.01950  3.66148  2.84986  3.29538  3.22658  2.79179  4.19242  3.19565  2.74896  2.31575  3.18042  3.36449  5.57097  1.86464     16 - -
          2.68618  4.42225  2.77519  2.73123  3.46354  2.40513  3.72494  3.29354  2.67741  2.69355  4.24690  2.90347  2.73739  3.18146  2.89801  2.37887  2.77519  2.98518  4.58477  3.61503
          0.00882  5.13115  5.85350  0.61958  0.77255  0.48576  0.95510
     17   2.93854  5.42181  2.34055  2.33205  4.75508  2.11151  3.90409  4.23318  2.64521  3.07894  4.46614  2.74817  4.10802  2.61515  3.13660  2.00065  2.74125  3.09667  5.86175  4.45728     17 - -
          2.68618  4.42225  2.77519  2.73123  3.46354  2.40513  3.72494  3.29354  2.67741  2.69355  4.24690  2.90347  2.73739  3.18146  2.89801  2.37887  2.77519  2.98518  4.58477  3.61503
          0.00882  5.13115  5.85350  0.61958  0.77255  0.48576  0.95510
     18   3.03887  5.50256  3.15369  1.33565  4.82491  2.05807  3.13990  4.29951  2.73135  2.97257  4.55603  3.23488  4.18154  2.23839  3.21190  3.00283  3.27302  3.88416  5.94093  4.53993     18 - -
          2.68618  4.42225  2.77519  2.73123  3.46354  2.40513  3.72494  3.29354  2.67741  2.69355  4.24690  2.90347  2.73739  3.18146  2.89801  2.37887  2.77519  2.98518  4.58477  3.61503
          0.00882  5.13115  5.85350  0.61958  0.77255  0.48576  0.95510
     19   2.57633  5.28210  3.33547  2.79039  4.68339  1.90195  4.01629  4.13204  2.39232  3.67428  4.44937  3.30860  4.17448  3.13818  2.70015  2.28237  1.61819  3.73310  5.85374  4.49088     19 - -
          2.68618  4.42225  2.77519  2.73123  3.46354  2.40513  3.72494  3.29354  2.67741  2.69355  4.24690  2.90347  2.73739  3.18146  2.89801  2.37887  2.77519  2.98518  4.58477  3.61503
          0.00882  5.13115  5.85350  0.61958  0.77255  0.48576  0.95510
     20   2.96663  4.59301  4.01623  2.19735  3.71903  3.10005  4.26096  1.90733  3.38251  2.05958  3.70295  3.80026  4.36543  3.66321  3.68973  2.29633  2.68212  2.18776  5.19167  3.97423     20 - -
          2.68618  4.42225  2.77519  2.73123  3.46354  2.40513  3.72494  3.29354  2.67741  2.69355  4.24690  2.90347  2.73739  3.18146  2.89801  2.37887  2.77519  2.98518  4.58477  3.61503
          0.00882  5.13115  5.85350  0.61958  0.77255  0.48576  0.95510
     21   3.47202  5.45995  3.49008  2.54969  2.90687  0.52982  4.70723  4.40368  3.76458  4.03522  4.95861  3.83351  4.65916  4.00704  4.18463  3.55682  3.83542  4.06089  6.08255  4.66435     21 - -
          2.68623  4.42230  2.77524  2.73128  3.46359  2.40488  3.72499  3.29359  2.67746  2.69360  4.24695  2.90352  2.73745  3.18151  2.89806  2.37892  2.77485  2.98523  4.58482  3.61508
          0.12485  2.16716  5.85350  0.18221  1.79229  0.48576  0.95510
     22   3.40241  5.34544  3.87646  3.80022  5.00296  3.99042  5.06486  4.42908  4.05152  4.29771  5.29681  0.37597  4.73040  4.38065  4.36515  3.54872  3.87512  2.79358  6.43873  5.05062     23 - -
          2.68618  4.42225  2.77519  2.73123  3.46354  2.40513  3.72494  3.29354  2.67741  2.69355  4.24690  2.90347  2.73739  3.18146  2.89801  2.37887  2.77519  2.98518  4.58477  3.61503
          0.00882  5.13115  5.85350  0.61958  0.77255  0.48576  0.95510
     23   2.61184  4.57474  5.15527  4.56655  3.69983  4.46130  4.82639  1.51186  4.38501  2.28503  3.67638  4.60149  4.80368  4.53917  4.43172  3.78469  3.46523  1.52966  5.31445  1.71775     24 - -
          2.68618  4.42225  2.77519  2.73123  3.46354  2.40513  3.72494  3.29354  2.67741  2.69355  4.24690  2.90347  2.73739  3.18146  2.89801  2.37887  2.77519  2.98518  4.58477  3.61503
          0.00882  5.13115  5.85350  0.61958  0.77255  0.48576  0.95510
     24   2.96357  5.09569  3.42594  2.89206  4.39713  3.78539  4.07003  3.80328  2.88604  3.42608  4.24918  2.84259  4.21141  2.29018  3.33479  1.64955  2.08969  1.99995  5.68389  4.36510     25 - -
          2.68618  4.42225  2.77519  2.73123  3.46354  2.40513  3.72494  3.29354  2.67741  2.69355  4.24690  2.90347  2.73739  3.18146  2.89801  2.37887  2.77519  2.98518  4.58477  3.61503
          0.00882  5.13115  5.85350  0.61958  0.77255  0.48576  0.95510
     25   2.94395  5.37139  3.22582  1.74710  4.68593  3.72887  3.91642  3.26793  2.15426  3.66191  4.42098  3.21012  4.12123  2.65104  2.68494  1.97006  3.17445  2.38296  5.82132  4.43356     26 - -
          2.68618  4.42225  2.77519  2.73123  3.46354  2.40513  3.72494  3.29354  2.67741  2.69355  4.24690  2.90347  2.73739  3.18146  2.89801  2.37887  2.77519  2.98518  4.58477  3.61503
          0.00882  5.13115  5.85350  0.61958  0.77255  0.48576  0.95510
     26   2.57641  4.41442  4.71433  4.11644  3.50945  4.14230  2.72806  2.13284  3.95201  1.37839  3.52339  4.21926  3.18592  4.13114  4.04878  3.44356  3.23171  1.78584  5.04010  3.85801     27 - -
          2.68618  4.42225  2.77519  2.73123  3.46354  2.40513  3.72494  3.29354  2.67741  2.69355  4.24690  2.90347  2.73739  3.18146  2.89801  2.37887  2.77519  2.98518  4.58477  3.61503
          0.00882  5.13115  5.85350  0.61958  0.77255  0.48576  0.95510
     27   2.73451  5.67890  3.64801  3.01408  5.10487  4.02416  4.06200  4.51387  1.09216  3.94293  4.73344  3.50150  4.39189  2.12323  1.88058  3.27736  2.80118  4.12004  6.00625  4.72420     28 - -
          2.68618  4.42225  2.77519  2.73123  3.46354  2.40513  3.72494  3.29354  2.67741  2.69355  4.24690  2.90347  2.73739  3.18146  2.89801  2.37887  2.77519  2.98518  4.58477  3.61503
          0.00882  5.13115  5.85350  0.61958  0.77255  0.48576  0.95510
     28   3.12346  5.44712  3.47730  2.88641  4.80466  3.88634  4.02114  4.22788  1.06684  3.73899  4.52891  3.39318  4.27412  3.13974  2.23022  2.59408  2.42568  2.98765  5.88096  4.55885     29 - -
          2.68618  4.42225  2.77519  2.73123  3.46354  2.40513  3.72494  3.29354  2.67741  2.69355  4.24690  2.90347  2.73739  3.18146  2.89801  2.37887  2.77519  2.98518  4.58477  3.61503
          0.00882  5.13115  5.85350  0.61958  0.77255  0.48576  0.95510
     29   2.03712  4.58888  5.02543  4.44202  3.75258  4.44030  4.81047  1.47374  4.27653  2.28642  3.71475  4.53753  4.78815  4.46668  3.07343  3.75875  3.45965  1.28360  5.35573  4.16943     30 - -
          2.68618  4.42225  2.77519  2.73123  3.46354  2.40513  3.72494  3.29354  2.67741  2.69355  4.24690  2.90347  2.73739  3.18146  2.89801  2.37887  2.77519  2.98518  4.58477  3.61503
          0.00882  5.13115  5.85350  0.61958  0.77255  0.48576  0.95510
     30   2.94809  5.20317  3.31795  2.75908  4.46137  3.76542  3.96338  3.88710  2.42029  3.47035  4.27115  3.28362  2.42475  3.10145  1.98069  2.32095  2.11327  2.89546  5.69360  3.04293     31 - -
          2.68618  4.42225  2.77519  2.73123  3.46354  2.40513  3.72494  3.29354  2.67741  2.69355  4.24690  2.90347  2.73739  3.18146  2.89801  2.37887  2.77519  2.98518  4.58477  3.61503
          0.11311  5.13115  2.29226  0.61958  0.77255  0.48576  0.95510
     31   2.90521  4.81474  2.48952  2.97637  3.98453  3.81434  4.04123  2.75852  1.95281  2.09023  3.90623  3.44472  4.19845  3.27813  2.61941  3.03889  3.13644  2.33302  3.39496  4.09738     32 - -
          2.68618  4.42225  2.77519  2.73123  3.46354  2.40513  3.72494  3.29354  2.67741  2.69355  4.24690  2.90347  2.73739  3.18146  2.89801  2.37887  2.77519  2.98518  4.58477  3.61503
          0.00978  5.02783  5.75017  0.61958  0.77255  0.34597  1.22940
     32   2.94802  4.92287  2.72584  2.95776  4.10752  2.09897  4.06138  2.51877  2.94074  3.15775  4.01252  2.82577  2.78053  3.27466  3.36894  2.63057  3.18021  2.43206  2.77480  4.18352     33 - -
          2.68632  4.42239  2.77491  2.73138  3.46368  2.40527  3.72509  3.29302  2.67755  2.69300  4.24704  2.90361  2.73754  3.18161  2.89815  2.37901  2.77534  2.98440  4.58491  3.61517
          0.82034  1.15804  1.40397  0.07968  2.56936  0.48576  0.95510
     33   2.89511  5.35533  1.47046  2.55247  4.67496  3.62614  3.02303  4.14905  2.01921  2.91637  4.40800  3.10026  3.00539  2.95520  3.07957  2.86088  3.12909  3.73516  5.79589  4.39510     35 - -
          2.68618  4.42225  2.77519  2.73123  3.46354  2.40513  3.72494  3.29354  2.67741  2.69355  4.24690  2.90347  2.73739  3.18146  2.89801  2.37887  2.77519  2.98518  4.58477  3.61503
          0.01166  4.85309  5.57544  0.61958  0.77255  0.38241  1.14637
     34   2.99720  5.32893  3.29970  2.80919  4.81192  1.42916  4.05778  4.27046  2.78970  3.79131  4.56130  2.07451  3.13690  3.17828  2.18107  3.00088  2.70222  3.84182  5.94779  4.58160     36 - -
          2.68618  4.42225  2.77519  2.73123  3.46354  2.40513  3.72494  3.29354  2.67741  2.69355  4.24690  2.90347  2.73739  3.18146  2.89801  2.37887  2.77519  2.98518  4.58477  3.61503
          0.00935  5.07320  5.79554  0.61958  0.77255  0.65215  0.73590
     35   2.91451  5.42369  2.40755  2.60342  4.76826  3.04683  3.87357  4.25368  2.31388  3.72845  4.46510  2.55783  4.07959  2.55511  2.08215  1.90224  2.66961  3.81419  5.85628  4.44572     37 - -
          2.68572  4.42286  2.77541  2.73146  3.46414  2.40547  3.72555  3.29348  2.67690  2.69310  4.24750  2.90407  2.73800  3.18207  2.89773  2.37947  2.77466  2.98479  4.58297  3.61216
          0.33227  1.27415  5.79554  1.53527  0.24258  0.39422  1.12148
     36   2.94027  5.15066  3.33459  2.02594  3.34145  3.76933  3.97235  3.80990  2.76931  3.41017  4.22058  3.29767  4.15929  1.91810  2.72709  2.60592  2.68661  2.14752  5.65111  3.30024     44 - -
          2.68618  4.42225  2.77519  2.73123  3.46354  2.40513  3.72494  3.29354  2.67741  2.69355  4.24690  2.90347  2.73739  3.18146  2.89801  2.37887  2.77519  2.98518  4.58477  3.61503
          0.06730  5.13115  2.82722  0.61958  0.77255  0.48576  0.95510
     37   2.98272  4.40296  4.66427  4.07101  3.45947  4.11909  3.12724  2.14406  3.90689  2.58311  3.51958  4.18189  4.48506  4.09359  4.01278  3.41987  2.63467  1.54591  4.99207  1.65566     45 - -
          2.68618  4.42225  2.77519  2.73123  3.46354  2.40513  3.72494  3.29354  2.67741  2.69355  4.24690  2.90347  2.73739  3.18146  2.89801  2.37887  2.77519  2.98518  4.58477  3.61503
          0.00935  5.07320  5.79554  0.61958  0.77255  0.39422  1.12148
     38   2.36176  4.99986  2.81116  3.09454  4.41148  3.79114  4.24204  3.77824  3.11357  3.45416  4.29557  3.54611  1.66385  3.43954  3.54560  3.07914  1.61472  2.37535  5.74485  4.45321     46 - -
          2.68618  4.42225  2.77519  2.73123  3.46354  2.40513  3.72494  3.29354  2.67741  2.69355  4.24690  2.90347  2.73739  3.18146  2.89801  2.37887  2.77519  2.98518  4.58477  3.61503
          0.00882  5.13115  5.85350  0.61958  0.77255  0.48576  0.95510
     39   2.25706  4.41561  4.56643  3.97317  3.51553  3.07187  4.40705  2.33593  3.83095  1.98502  3.53199  4.12675  4.46263  4.02954  3.09697  3.38815  2.65278  2.10728  5.03104  1.84647     47 - -
          2.68618  4.42225  2.77519  2.73123  3.46354  2.40513  3.72494  3.29354  2.67741  2.69355  4.24690  2.90347  2.73739  3.18146  2.89801  2.37887  2.77519  2.98518  4.58477  3.61503
          0.00882  5.13115  5.85350  0.61958  0.77255  0.48576  0.95510
     40   3.36956  4.69923  5.26907  4.69436  2.94779  4.64273  5.03150  1.39450  4.51785  2.67338  3.77570  4.76602  4.96929  4.69963  2.85696  3.97560  3.60915  0.97366  5.51855  4.32617     48 - -
          2.68618  4.42225  2.77519  2.73123  3.46354  2.40513  3.72494  3.29354  2.67741  2.69355  4.24690  2.90347  2.73739  3.18146  2.89801  2.37887  2.77519  2.98518  4.58477  3.61503
          0.00882  5.13115  5.85350  0.61958  0.77255  0.48576  0.95510
     41   3.01073  4.93695  4.77219  4.69228  5.59963  3.70853  5.59480  5.08961  4.75853  4.79907  5.58421  4.43438  4.56332  4.96241  4.89674  0.29963  2.63815  4.26766  6.93806  5.82573     49 - -
          2.68618  4.42225  2.77519  2.73123  3.46354  2.40513  3.72494  3.29354  2.67741  2.69355  4.24690  2.90347  2.73739  3.18146  2.89801  2.37887  2.77519  2.98518  4.58477  3.61503
          0.00882  5.13115  5.85350  0.61958  0.77255  0.48576  0.95510
     42   2.56168  5.54515  2.25219  2.85454  5.06170  1.15422  4.22769  4.53713  3.02590  4.04865  4.82928  3.38594  4.32709  3.35946  1.87518  3.16782  3.47166  4.08790  6.19956  4.80498     50 - -
          2.68618  4.42225  2.77519  2.73123  3.46354  2.40513  3.72494  3.29354  2.67741  2.69355  4.24690  2.90347  2.73739  3.18146  2.89801  2.37887  2.77519  2.98518  4.58477  3.61503
          0.00882  5.13115  5.85350  0.61958  0.77255  0.48576  0.95510
     43   3.01825  5.51492  3.17611  1.55735  4.85714  3.75397  3.95383  4.33813  2.13532  3.81302  4.56067  2.41690  4.16274  1.89765  3.14829  2.97735  3.24940  3.90599  5.93895  2.65395     51 - -
          2.68618  4.42225  2.77519  2.73123  3.46354  2.40513  3.72494  3.29354  2.67741  2.69355  4.24690  2.90347  2.73739  3.18146  2.89801  2.37887  2.77519  2.98518  4.58477  3.61503
          0.00882  5.13115  5.85350  0.61958  0.77255  0.48576  0.95510
     44   0.97155  4.80886  4.50977  4.08651  4.60313  3.77158  4.93367  3.94445  4.02198  3.67533  1.98334  4.16552  4.47454  4.29252  4.28518  1.51649  3.42118  3.56293  6.04089  4.84953     52 - -
          2.68618  4.42225  2.77519  2.73123  3.46354  2.40513  3.72494  3.29354  2.67741  2.69355  4.24690  2.90347  2.73739  3.18146  2.89801  2.37887  2.77519  2.98518  4.58477  3.61503
          0.00882  5.13115  5.85350  0.61958  0.77255  0.48576  0.95510
     45   3.12927  4.56202  4.71011  4.11490  3.59797  4.26391  4.57007  2.11590  3.04270  0.99520  3.56597  4.28372  4.61471  3.04295  4.06165  3.56377  3.35983  2.06232  5.18595  4.01247     53 - -
          2.68618  4.42225  2.77519  2.73123  3.46354  2.40513  3.72494  3.29354  2.67741  2.69355  4.24690  2.90347  2.73739  3.18146  2.89801  2.37887  2.77519  2.98518  4.58477  3.61503
          0.00882  5.13115  5.85350  0.61958  0.77255  0.48576  0.95510
     46   2.36283  5.95371  4.39425  3.56855  5.56136  4.41512  4.25331  4.84387  1.01215  4.19547  5.06249  3.92873  4.75141  3.37434  1.15013  3.80486  3.96497  4.50877  6.16658  5.05816     54 - -
          2.68618  4.42225  2.77519  2.73123  3.46354  2.40513  3.72494  3.29354  2.67741  2.69355  4.24690  2.90347  2.73739  3.18146  2.89801  2.37887  2.77519  2.98518  4.58477  3.61503
          0.00882  5.13115  5.85350  0.61958  0.77255  0.48576  0.95510
     47   3.66864  5.41226  4.26733  3.75324  2.43637  4.48596  1.42804  4.01491  3.64561  3.52020  4.53759  2.65392  4.84739  3.95745  2.92398  3.74914  3.89221  3.79967  4.68356  1.26237     55 - -
          2.68618  4.42225  2.77519  2.73123  3.46354  2.40513  3.72494  3.29354  2.67741  2.69355  4.24690  2.90347  2.73739  3.18146  2.89801  2.37887  2.77519  2.98518  4.58477  3.61503
          0.00882  5.13115  5.85350  0.61958  0.77255  0.48576  0.95510
     48   1.95374  4.74022  3.73424  2.39241  3.88766  3.11193  3.21040  2.71243  3.13288  2.95663  3.08980  3.60136  4.28829  3.44564  3.51157  2.27492  3.18544  2.57178  2.51400  4.06630     56 - -
          2.68618  4.42225  2.77519  2.73123  3.46354  2.40513  3.72494  3.29354  2.67741  2.69355  4.24690  2.90347  2.73739  3.18146  2.89801  2.37887  2.77519  2.98518  4.58477  3.61503
          0.00882  5.13115  5.85350  0.61958  0.77255  0.48576  0.95510
     49   3.02917  4.40460  4.95292  4.34553  2.80331  4.19190  2.32505  1.85802  4.13742  1.63358  2.33214  4.33637  4.55201  4.26653  4.15357  3.50310  3.26081  2.64839  3.29706  2.95571     57 - -
          2.68618  4.42225  2.77519  2.73123  3.46354  2.40513  3.72494  3.29354  2.67741  2.69355  4.24690  2.90347  2.73739  3.18146  2.89801  2.37887  2.77519  2.98518  4.58477  3.61503
          0.00882  5.13115  5.85350  0.61958  0.77255  0.48576  0.95510
     50   2.58103  4.66936  3.87309  3.30316  2.56787  3.95184  4.20512  3.16000  3.24078  2.13994  2.80399  3.70010  4.33005  2.53629  1.69470  3.19960  2.67036  2.93989  5.25196  4.02178     58 - -
          2.68618  4.42225  2.77519  2.73123  3.46354  2.40513  3.72494  3.29354  2.67741  2.69355  4.24690  2.90347  2.73739  3.18146  2.89801  2.37887  2.77519  2.98518  4.58477  3.61503
          0.00882  5.13115  5.85350  0.61958  0.77255  0.48576  0.95510
     51   2.57766  5.41921  2.13630  2.12476  4.75256  3.71242  3.90246  4.23035  2.64248  3.71951  4.46341  3.18448  4.10688  2.62779  2.16603  2.52385  2.70873  2.28916  5.85906  4.45510     59 - -
          2.68618  4.42225  2.77519  2.73123  3.46354  2.40513  3.72494  3.29354  2.67741  2.69355  4.24690  2.90347  2.73739  3.18146  2.89801  2.37887  2.77519  2.98518  4.58477  3.61503
          0.00882  5.13115  5.85350  0.61958  0.77255  0.48576  0.95510
     52   2.54001  5.13564  3.34566  2.78735  4.37228  3.77367  3.97737  2.62986  2.21835  3.39316  4.20687  3.30609  4.16327  2.54541  2.42772  2.31588  2.09181  2.91370  5.63917  3.32800     60 - -
          2.68618  4.42225  2.77519  2.73123  3.46354  2.40513  3.72494  3.29354  2.67741  2.69355  4.24690  2.90347  2.73739  3.18146  2.89801  2.37887  2.77519  2.98518  4.58477  3.61503
          0.00882  5.13115  5.85350  0.61958  0.77255  0.48576  0.95510
     53   1.96043  4.39454  4.69827  4.09882  2.84502  2.66628  4.43969  2.41978  3.93435  1.42550  2.81548  4.19726  4.48426  4.11028  4.02807  2.62611  3.21011  2.63988  5.01326  3.83120     61 - -
          2.68618  4.42225  2.77519  2.73123  3.46354  2.40513  3.72494  3.29354  2.67741  2.69355  4.24690  2.90347  2.73739  3.18146  2.89801  2.37887  2.77519  2.98518  4.58477  3.61503
          0.00882  5.13115  5.85350  0.61958  0.77255  0.48576  0.95510
     54   2.58421  5.41385  2.10808  2.13713  4.74418  2.84412  3.90480  4.22019  1.97341  3.71283  4.45870  2.70259  4.10863  3.00632  3.13716  2.90651  3.16924  2.39906  3.56006  4.45283     62 - -
          2.68618  4.42225  2.77519  2.73123  3.46354  2.40513  3.72494  3.29354  2.67741  2.69355  4.24690  2.90347  2.73739  3.18146  2.89801  2.37887  2.77519  2.98518  4.58477  3.61503
          0.00882  5.13115  5.85350  0.61958  0.77255  0.48576  0.95510
     55   2.94972  5.44975  2.19858  1.44364  4.79104  3.71673  3.90740  4.27340  2.06505  3.75226  3.09262  3.18549  4.11353  3.00609  2.66784  2.91289  2.69696  3.83854  5.88319  4.47559     63 - -
          2.68618  4.42225  2.77519  2.73123  3.46354  2.40513  3.72494  3.29354  2.67741  2.69355  4.24690  2.90347  2.73739  3.18146  2.89801  2.37887  2.77519  2.98518  4.58477  3.61503
          0.17945  5.13115  1.84289  0.61958  0.77255  0.48576  0.95510
     56   2.49614  4.56311  3.81508  2.37075  2.12863  3.87257  4.13143  2.59363  2.65254  2.37266  3.66799  3.63478  4.25073  2.79066  3.53194  3.12184  3.10965  2.45597  5.14946  2.80794     64 - -
          2.68643  4.42318  2.77449  2.73142  3.46369  2.40425  3.72588  3.29447  2.67484  2.69345  4.24783  2.90307  2.73833  3.18185  2.89850  2.37980  2.77574  2.98612  4.58107  3.61421
          0.57129  0.83978  5.68450  1.65594  0.21185  0.47357  0.97491
     57   2.91436  5.11936  3.31056  2.06894  3.25307  2.50781  3.94811  3.77610  2.43319  2.04796  3.26758  2.41269  3.21490  3.09731  3.21119  2.94741  3.14570  3.45180  5.62110  4.28498     73 - -
          2.68618  4.42225  2.77519  2.73123  3.46354  2.40513  3.72494  3.29354  2.67741  2.69355  4.24690  2.90347  2.73739  3.18146  2.89801  2.37887  2.77519  2.98518  4.58477  3.61503
          0.00935  5.07320  5.79554  0.61958  0.77255  0.39422  1.12148
     58   3.00052  4.79447  2.37167  3.20515  3.96988  2.62440  4.22544  3.31190  3.22039  1.27472  3.92166  3.63654  3.13803  3.52136  3.60085  3.18795  3.24745  2.30774  5.40174  4.15358     74 - -
          2.68618  4.42225  2.77519  2.73123  3.46354  2.40513  3.72494  3.29354  2.67741  2.69355  4.24690  2.90347  2.73739  3.18146  2.89801  2.37887  2.77519  2.98518  4.58477  3.61503
          0.00882  5.13115  5.85350  0.61958  0.77255  0.48576  0.95510
     59   2.96218  2.37582  2.67776  3.45774  2.19772  3.11741  4.25889  3.05628  3.39223  2.30634  3.68931  2.58831  4.36372  3.66997  3.69397  3.24706  2.69663  2.84520  2.83737  3.95746     75 - -
          2.68618  4.42225  2.77519  2.73123  3.46354  2.40513  3.72494  3.29354  2.67741  2.69355  4.24690  2.90347  2.73739  3.18146  2.89801  2.37887  2.77519  2.98518  4.58477  3.61503
          0.00882  5.13115  5.85350  0.61958  0.77255  0.48576  0.95510
     60   2.60517  5.50206  2.65471  1.44135  4.84472  3.72387  3.07266  4.33331  1.79722  3.80609  4.54562  2.68391  4.13391  3.03427  3.17996  2.56392  3.21713  3.89185  5.93373  4.51699     76 - -
          2.68618  4.42225  2.77519  2.73123  3.46354  2.40513  3.72494  3.29354  2.67741  2.69355  4.24690  2.90347  2.73739  3.18146  2.89801  2.37887  2.77519  2.98518  4.58477  3.61503
          0.00882  5.13115  5.85350  0.61958  0.77255  0.48576  0.95510
     61   2.53381  4.56396  4.37774  3.79664  3.67967  4.09631  4.42816  2.95608  3.63493  1.02708  3.66439  4.04828  4.48503  3.92246  2.50611  3.38938  2.53755  2.37827  5.19884  4.00571     77 - -
          2.68618  4.42225  2.77519  2.73123  3.46354  2.40513  3.72494  3.29354  2.67741  2.69355  4.24690  2.90347  2.73739  3.18146  2.89801  2.37887  2.77519  2.98518  4.58477  3.61503
          0.00882  5.13115  5.85350  0.61958  0.77255  0.48576  0.95510
     62   2.00092  2.52567  2.82467  2.38204  4.25643  3.79926  4.02385  2.60812  2.85889  3.29230  4.12632  3.37080  4.19332  3.20126  3.30745  1.92275  2.67873  3.35881  5.57047  4.26044     78 - -
          2.68618  4.42225  2.77519  2.73123  3.46354  2.40513  3.72494  3.29354  2.67741  2.69355  4.24690  2.90347  2.73739  3.18146  2.89801  2.37887  2.77519  2.98518  4.58477  3.61503
          0.00882  5.13115  5.85350  0.61958  0.77255  0.48576  0.95510
     63   2.44443  5.41228  3.19668  1.76900  4.74366  3.71435  3.90259  4.21943  1.66477  3.03704  4.45685  3.18741  3.19505  2.62856  3.12964  2.55577  3.16742  3.79561  5.85282  3.28787     79 - -
          2.68618  4.42225  2.77519  2.73123  3.46354  2.40513  3.72494  3.29354  2.67741  2.69355  4.24690  2.90347  2.73739  3.18146  2.89801  2.37887  2.77519  2.98518  4.58477  3.61503
          0.00882  5.13115  5.85350  0.61958  0.77255  0.48576  0.95510
     64   2.01656  5.40963  2.70969  2.14913  4.74045  3.71241  3.90110  2.78517  2.36848  3.70873  4.45411  2.59057  4.10571  2.62409  2.42114  2.90263  3.16479  2.65980  5.85084  4.44876     80 - -
          2.68618  4.42225  2.77519  2.73123  3.46354  2.40513  3.72494  3.29354  2.67741  2.69355  4.24690  2.90347  2.73739  3.18146  2.89801  2.37887  2.77519  2.98518  4.58477  3.61503
          0.00882  5.13115  5.85350  0.61958  0.77255  0.48576  0.95510
     65   2.59618  5.37607  2.08515  2.36082  4.68000  2.25658  3.93934  4.14010  2.36913  2.95455  4.42925  3.21794  4.13621  3.05218  3.18624  2.94270  3.19535  3.74485  5.83304  2.03730     81 - -
          2.68618  4.42225  2.77519  2.73123  3.46354  2.40513  3.72494  3.29354  2.67741  2.69355  4.24690  2.90347  2.73739  3.18146  2.89801  2.37887  2.77519  2.98518  4.58477  3.61503
          0.17913  5.13115  1.84455  0.61958  0.77255  0.48576  0.95510
     66   1.89697  5.16210  3.20233  2.35395  4.44533  2.90904  3.91410  2.63179  2.70315  3.45427  4.25158  1.82781  3.14918  3.05065  3.17672  2.90351  3.12798  3.52449  5.67247  4.31804     82 - -
          2.68618  4.42225  2.77519  2.73123  3.46354  2.40513  3.72494  3.29354  2.67741  2.69355  4.24690  2.90347  2.73739  3.18146  2.89801  2.37887  2.77519  2.98518  4.58477  3.61503
          0.13674  4.96247  2.11358  0.61958  0.77255  0.89059  0.52833
     67   2.81988  4.46902  3.87273  3.30853  2.43772  2.49560  4.13678  2.97549  3.24789  1.96361  3.60319  3.65837  3.02024  3.53040  3.55898  2.52786  2.07484  2.75674  5.08700  3.86786     83 - -
          2.68618  4.42225  2.77519  2.73123  3.46354  2.40513  3.72494  3.29354  2.67741  2.69355  4.24690  2.90347  2.73739  3.18146  2.89801  2.37887  2.77519  2.98518  4.58477  3.61503
          0.01185  4.83757  5.55992  0.61958  0.77255  0.36818  1.17762
     68   2.53387  4.91052  3.48093  2.50538  4.09682  3.80778  4.02753  2.25575  2.53668  2.39639  3.99739  3.40573  4.19372  2.57785  2.42669  3.02534  2.65630  2.30492  5.45169  4.16432     84 - -
          2.68618  4.42225  2.77519  2.73123  3.46354  2.40513  3.72494  3.29354  2.67741  2.69355  4.24690  2.90347  2.73739  3.18146  2.89801  2.37887  2.77519  2.98518  4.58477  3.61503
          0.00933  5.07513  5.79747  0.61958  0.77255  0.64717  0.74134
     69   2.52128  5.30748  3.23998  2.67962  3.30495  3.72389  3.90863  4.05615  1.43128  3.58977  4.36267  3.21469  4.11478  2.33934  2.38265  2.55507  3.16157  3.02351  5.76562  4.39366     85 - -
          2.68618  4.42225  2.77519  2.73123  3.46354  2.40513  3.72494  3.29354  2.67741  2.69355  4.24690  2.90347  2.73739  3.18146  2.89801  2.37887  2.77519  2.98518  4.58477  3.61503
          0.00933  5.07513  5.79747  0.61958  0.77255  0.64717  0.74134
     70   2.91834  5.24103  3.23917  2.39067  2.44949  3.05656  3.92027  3.95721  2.27157  3.51758  4.30311  2.16904  4.11410  3.04630  3.16804  1.84524  3.15026  2.91819  5.71950  4.35509     86 - -
          2.68618  4.42225  2.77519  2.73123  3.46354  2.40513  3.72494  3.29354  2.67741  2.69355  4.24690  2.90347  2.73739  3.18146  2.89801  2.37887  2.77519  2.98518  4.58477  3.61503
          0.00933  5.07513  5.79747  0.61958  0.77255  0.39664  1.11651
     71   2.53792  5.27668  3.25961  2.18175  3.42677  1.90897  3.93558  4.00243  2.70214  3.55590  4.33659  2.73253  4.13110  3.05802  2.71269  2.28329  2.73690  2.80443  5.75149  4.38302     87 - -
          2.68618  4.42225  2.77519  2.73123  3.46354  2.40513  3.72494  3.29354  2.67741  2.69355  4.24690  2.90347  2.73739  3.18146  2.89801  2.37887  2.77519  2.98518  4.58477  3.61503
          0.00882  5.13115  5.85350  0.61958  0.77255  0.48576  0.95510
     72   2.93345  5.42800  2.59168  2.33967  3.38397  2.38453  3.89725  4.24747  2.06911  3.73034  4.47051  2.41708  4.10268  2.34986  3.12647  2.89877  2.44536  3.81497  3.56147  4.45781     88 - -
          2.68618  4.42225  2.77519  2.73123  3.46354  2.40513  3.72494  3.29354  2.67741  2.69355  4.24690  2.90347  2.73739  3.18146  2.89801  2.37887  2.77519  2.98518  4.58477  3.61503
          0.00882  5.13115  5.85350  0.61958  0.77255  0.48576  0.95510
     73   2.54486  5.44555  2.74148  1.74940  4.78948  2.25725  3.89769  4.27442  2.10297  3.75000  4.48685  3.17703  4.10392  2.62237  2.41556  2.90041  3.16916  3.13849  5.87845  4.46841     89 - -
          2.68618  4.42225  2.77519  2.73123  3.46354  2.40513  3.72494  3.29354  2.67741  2.69355  4.24690  2.90347  2.73739  3.18146  2.89801  2.37887  2.77519  2.98518  4.58477  3.61503
          0.05952  5.13115  2.95895  0.61958  0.77255  0.48576  0.95510
     74   2.97079  5.45050  1.69279  2.33266  4.77680  3.71083  3.92761  2.38677  2.12089  3.74744  4.49915  2.27229  4.12369  3.03350  3.17905  2.93457  2.71248  3.83119  5.89208  4.48479     90 - -
          2.68629  4.42236  2.77531  2.73135  3.46365  2.40524  3.72506  3.29365  2.67752  2.69366  4.24701  2.90358  2.73751  3.18158  2.89812  2.37836  2.77439  2.98530  4.58488  3.61514
          0.14766  2.00801  5.80325  0.67792  0.70861  0.63206  0.75821
     75   2.21259  4.52656  4.10138  3.52696  3.64869  3.03284  4.27338  2.53188  2.41702  2.25685  3.64070  3.84692  4.36533  3.71700  3.72460  2.74875  3.17873  1.45984  5.13301  3.92370     93 - -
          2.68618  4.42225  2.77519  2.73123  3.46354  2.40513  3.72494  3.29354  2.67741  2.69355  4.24690  2.90347  2.73739  3.18146  2.89801  2.37887  2.77519  2.98518  4.58477  3.61503
          0.00927  5.08091  5.80325  0.61958  0.77255  0.40407  1.10140
     76   1.98714  4.41817  4.58289  3.98983  2.88610  4.10206  4.41771  1.46487  3.84684  2.30015  3.53585  2.89427  4.47041  4.04355  3.98055  2.75999  2.72125  2.34261  5.03751  3.85109     94 - -
          2.68618  4.42225  2.77519  2.73123  3.46354  2.40513  3.72494  3.29354  2.67741  2.69355  4.24690  2.90347  2.73739  3.18146  2.89801  2.37887  2.77519  2.98518  4.58477  3.61503
          0.00882  5.13115  5.85350  0.61958  0.77255  0.48576  0.95510
     77   2.43128  4.97192  3.47983  2.91904  2.68101  3.82535  4.04193  3.55480  1.59588  2.75850  4.05643  3.41118  4.21216  2.33255  3.32933  3.04083  2.39084  2.78743  5.50751  4.21312     95 - -
          2.68618  4.42225  2.77519  2.73123  3.46354  2.40513  3.72494  3.29354  2.67741  2.69355  4.24690  2.90347  2.73739  3.18146  2.89801  2.37887  2.77519  2.98518  4.58477  3.61503
          0.00882  5.13115  5.85350  0.61958  0.77255  0.48576  0.95510
     78   2.93882  5.41371  3.19428  1.97208  4.74513  3.71509  3.90550  3.27885  1.95165  3.71329  4.45936  2.70808  2.36915  3.00705  3.13466  2.27268  2.29804  3.79727  5.85548  4.45373     96 - -
          2.68618  4.42225  2.77519  2.73123  3.46354  2.40513  3.72494  3.29354  2.67741  2.69355  4.24690  2.90347  2.73739  3.18146  2.89801  2.37887  2.77519  2.98518  4.58477  3.61503
          0.06730  5.13115  2.82722  0.61958  0.77255  0.48576  0.95510
     79   1.52810  5.39573  3.17031  2.34552  4.73830  3.70312  3.91276  4.21052  2.65576  3.70889  4.46107  2.05873  3.21340  3.01830  2.38378  2.54447  3.17662  3.79022  5.85536  4.45772     97 - -
          2.68618  4.42225  2.77519  2.73123  3.46354  2.40513  3.72494  3.29354  2.67741  2.69355  4.24690  2.90347  2.73739  3.18146  2.89801  2.37887  2.77519  2.98518  4.58477  3.61503
          0.18891  5.07320  1.79651  0.61958  0.77255  0.65215  0.73590
     80   2.83986  3.07147  2.76028  2.15877  3.16708  2.97158  3.91444  3.52324  2.75323  3.16236  3.99899  3.26741  3.17119  3.09536  3.19999  2.91150  1.97091  3.23208  3.38026  4.13712     98 - -
          2.68618  4.42225  2.77519  2.73123  3.46354  2.40513  3.72494  3.29354  2.67741  2.69355  4.24690  2.90347  2.73739  3.18146  2.89801  2.37887  2.77519  2.98518  4.58477  3.61503
          0.01118  4.89546  5.61781  0.61958  0.77255  1.00161  0.45774
     81   2.84252  5.29900  3.10730  1.97436  4.62453  2.93785  3.81066  3.16562  2.27904  3.59530  4.34655  3.09805  3.06878  2.91470  2.45672  1.80743  3.07356  3.67946  5.74377  4.34777     99 - -
          2.68618  4.42225  2.77519  2.73123  3.46354  2.40513  3.72494  3.29354  2.67741  2.69355  4.24690  2.90347  2.73739  3.18146  2.89801  2.37887  2.77519  2.98518  4.58477  3.61503
          0.07506  4.89546  2.73590  0.61958  0.77255  1.00161  0.45774
     82   2.31271  5.16363  3.12567  2.05024  2.57865  2.86520  3.82032  3.89543  2.02528  3.44763  4.22870  3.11722  4.01341  2.94323  3.06510  2.17621  3.05526  3.52504  5.64174  4.27252    100 - -
          2.68632  4.42239  2.77454  2.72990  3.46368  2.40527  3.72509  3.29368  2.67755  2.69369  4.24704  2.90361  2.73754  3.18161  2.89815  2.37901  2.77534  2.98533  4.58491  3.61518
          0.93719  0.85218  1.70490  0.07918  2.57533  0.86508  0.54649
     83   2.84695  4.60668  3.66288  3.09826  3.75763  3.79346  4.04450  3.02577  2.13909  1.94808  3.69779  3.51264  2.18175  3.33939  3.29751  3.05168  3.08227  2.02888  5.20028  3.96357    102 - -
          2.68618  4.42225  2.77519  2.73123  3.46354  2.40513  3.72494  3.29354  2.67741  2.69355  4.24690  2.90347  2.73739  3.18146  2.89801  2.37887  2.77519  2.98518  4.58477  3.61503
          0.01343  4.71271  5.43505  0.61958  0.77255  1.22736  0.34682
     84   2.80027  5.04007  3.16016  1.99613  4.29626  3.61106  3.80636  3.70821  1.81162  2.23907  4.10780  3.13113  3.06330  2.94722  3.01591  2.82172  3.03024  2.78309  5.52874  4.18937    103 - -
          2.68618  4.42225  2.77519  2.73123  3.46354  2.40513  3.72494  3.29354  2.67741  2.69355  4.24690  2.90347  2.73739  3.18146  2.89801  2.37887  2.77519  2.98518  4.58477  3.61503
          0.01343  4.71271  5.43505  0.61958  0.77255  1.22736  0.34682
     85   2.82518  5.19358  2.19348  2.54289  4.49626  3.58452  3.80014  3.93593  1.78722  2.78277  4.26186  3.08010  3.99507  2.92100  3.01960  2.81269  1.91061  3.55758  5.66327  4.28859    104 - -
          2.68618  4.42225  2.77519  2.73123  3.46354  2.40513  3.72494  3.29354  2.67741  2.69355  4.24690  2.90347  2.73739  3.18146  2.89801  2.37887  2.77519  2.98518  4.58477  3.61503
          0.01343  4.71271  5.43505  0.61958  0.77255  1.22736  0.34682
     86   2.37546  5.24389  2.23466  2.50013  4.56000  2.31174  3.78155  4.02632  1.78594  3.54061  4.30383  3.04511  3.97480  2.89369  3.02866  2.78673  3.04764  3.62201  5.70109  3.14596    105 - -
          2.68618  4.42225  2.77519  2.73123  3.46354  2.40513  3.72494  3.29354  2.67741  2.69355  4.24690  2.90347  2.73739  3.18146  2.89801  2.37887  2.77519  2.98518  4.58477  3.61503
          0.01343  4.71271  5.43505  0.61958  0.77255  0.96650  0.47870
     87   2.92901  5.44133  1.64025  2.19499  4.77177  3.60369  3.85942  4.25833  1.76994  2.82755  4.49371  2.54773  4.04586  2.96922  3.13149  2.87881  3.16742  3.82559  5.87373  4.45261    106 - -
          2.68657  4.42299  2.77479  2.73051  3.46202  2.40587  3.72568  3.29300  2.67604  2.69429  4.24764  2.90420  2.73813  3.18220  2.89702  2.37934  2.77593  2.98357  4.58551  3.61401
          0.95873  0.81570  1.74703  1.55977  0.23596  0.54651  0.86504
     88   2.43345  3.51012  2.33466  2.02695  4.56686  2.93851  3.79079  4.03242  2.53886  3.54421  4.30047  3.07918  3.99225  2.47648  3.02627  2.40327  2.61787  2.96415  5.70269  4.31035    115 - -
          2.68618  4.42225  2.77519  2.73123  3.46354  2.40513  3.72494  3.29354  2.67741  2.69355  4.24690  2.90347  2.73739  3.18146  2.89801  2.37887  2.77519  2.98518  4.58477  3.61503
          0.01182  4.83947  5.56181  0.61958  0.77255  0.82303  0.57821
     89   2.44566  5.14723  3.18490  2.10660  4.41619  3.65299  3.85039  3.04741  2.29172  2.79710  4.20889  2.66216  4.04426  2.58482  3.09953  2.22231  3.07463  2.51533  5.62836  4.26888    116 - -
          2.68618  4.42225  2.77519  2.73123  3.46354  2.40513  3.72494  3.29354  2.67741  2.69355  4.24690  2.90347  2.73739  3.18146  2.89801  2.37887  2.77519  2.98518  4.58477  3.61503
          0.01099  4.91214  5.63449  0.61958  0.77255  0.48334  0.95899
     90   2.54825  4.44826  4.39667  2.92584  3.54585  4.06863  4.37258  1.54239  3.69786  1.82256  2.86414  4.03651  2.33462  3.92494  3.88965  3.35447  3.19924  2.64702  5.06841  3.87693    117 - -
          2.68618  4.42225  2.77519  2.73123  3.46354  2.40513  3.72494  3.29354  2.67741  2.69355  4.24690  2.90347  2.73739  3.18146  2.89801  2.37887  2.77519  2.98518  4.58477  3.61503
          0.00954  5.05328  5.77562  0.61958  0.77255  0.70158  0.68479
     91   2.90977  4.96390  3.41200  2.21138  4.16423  2.62938  3.99110  3.55996  2.18884  1.90691  4.04610  2.76862  4.16405  3.17881  3.27816  2.98926  3.14110  2.74175  3.57351  3.22787    118 - -
          2.68618  4.42225  2.77519  2.73123  3.46354  2.40513  3.72494  3.29354  2.67741  2.69355  4.24690  2.90347  2.73739  3.18146  2.89801  2.37887  2.77519  2.98518  4.58477  3.61503
          0.00954  5.05328  5.77562  0.61958  0.77255  0.70158  0.68479
     92   2.92490  5.36581  3.19466  1.86008  4.68921  3.70274  3.88635  2.39874  1.93251  3.65785  4.41426  2.40371  4.09571  2.99248  2.67122  2.89952  2.33248  3.74497  5.80811  4.41981    119 - -
          2.68618  4.42225  2.77519  2.73123  3.46354  2.40513  3.72494  3.29354  2.67741  2.69355  4.24690  2.90347  2.73739  3.18146  2.89801  2.37887  2.77519  2.98518  4.58477  3.61503
          0.00954  5.05328  5.77562  0.61958  0.77255  0.70158  0.68479
     93   3.43077  2.48128  1.61837  3.85801  2.47554  4.35623  4.21052  3.51810  3.82428  3.14609  4.13917  4.11467  4.73578  4.04285  4.10041  3.64942  3.66781  3.32261  4.68604  1.25036    120 - -
          2.68618  4.42225  2.77519  2.73123  3.46354  2.40513  3.72494  3.29354  2.67741  2.69355  4.24690  2.90347  2.73739  3.18146  2.89801  2.37887  2.77519  2.98518  4.58477  3.61503
          0.00954  5.05328  5.77562  0.61958  0.77255  0.70158  0.68479
     94   2.51459  4.43179  2.61335  3.80776  2.88923  4.05462  4.35856  1.76157  3.69325  1.83396  3.54051  4.02625  2.54184  3.91709  3.88241  3.34008  3.18425  2.31140  5.05145  3.85870    121 - -
          2.68618  4.42225  2.77519  2.73123  3.46354  2.40513  3.72494  3.29354  2.67741  2.69355  4.24690  2.90347  2.73739  3.18146  2.89801  2.37887  2.77519  2.98518  4.58477  3.61503
          0.00954  5.05328  5.77562  0.61958  0.77255  0.70158  0.68479
     95   2.91532  3.49281  1.81575  2.13186  4.21353  3.77199  3.98657  2.52156  2.82076  3.24539  4.08316  3.33528  4.16130  3.16433  2.72351  2.98435  3.14714  2.20074  5.53056  4.22059    122 - -
          2.68618  4.42225  2.77519  2.73123  3.46354  2.40513  3.72494  3.29354  2.67741  2.69355  4.24690  2.90347  2.73739  3.18146  2.89801  2.37887  2.77519  2.98518  4.58477  3.61503
          0.00954  5.05328  5.77562  0.61958  0.77255  0.70158  0.68479
     96   2.04264  3.45841  2.13949  2.13151  2.70504  3.68889  3.88297  4.10619  2.12739  3.62292  4.38242  2.73792  4.08366  2.99185  3.12086  2.88427  3.13705  3.70444  5.78575  4.39563    123 - -
          2.68641  4.42249  2.77543  2.73001  3.46075  2.40536  3.72518  3.29378  2.67764  2.69378  4.24713  2.90284  2.73763  3.18170  2.89824  2.37910  2.77543  2.98542  4.58500  3.61527
          0.12601  2.16030  5.77562  1.44109  0.27007  0.37118  1.17092
     97   4.06314  6.24237  0.34170  3.29282  5.26277  4.24554  4.95650  4.84825  4.13619  2.52880  5.54685  3.85964  4.92176  4.21689  4.70273  4.00780  4.40920  4.60471  6.66894  5.23398    129 - -
          2.68618  4.42225  2.77519  2.73123  3.46354  2.40513  3.72494  3.29354  2.67741  2.69355  4.24690  2.90347  2.73739  3.18146  2.89801  2.37887  2.77519  2.98518  4.58477  3.61503
          0.00882  5.13115  5.85350  0.61958  0.77255  0.48576  0.95510
     98   3.51894  4.90710  4.97774  2.79605  3.84985  4.70199  5.08215  2.65024  4.36162  0.90165  3.71992  4.71196  5.02798  4.59298  4.52054  4.04748  3.75978  1.37482  5.64567  4.48979    130 - -
          2.68618  4.42225  2.77519  2.73123  3.46354  2.40513  3.72494  3.29354  2.67741  2.69355  4.24690  2.90347  2.73739  3.18146  2.89801  2.37887  2.77519  2.98518  4.58477  3.61503
          0.00882  5.13115  5.85350  0.61958  0.77255  0.48576  0.95510
     99   3.11505  4.82309  3.94162  3.40609  1.42986  1.91224  2.63916  3.33264  3.33395  2.51051  3.93136  3.79004  4.44705  2.84987  3.66761  3.32557  3.34802  3.11303  5.10511  3.69079    131 - -
          2.68618  4.42225  2.77519  2.73123  3.46354  2.40513  3.72494  3.29354  2.67741  2.69355  4.24690  2.90347  2.73739  3.18146  2.89801  2.37887  2.77519  2.98518  4.58477  3.61503
          0.00882  5.13115  5.85350  0.61958  0.77255  0.48576  0.95510
    100   4.74892  6.24881  5.60093  5.66212  6.53028  0.05788  6.53105  6.56020  5.95476  5.95818  7.04188  5.77222  5.63221  6.19449  5.92906  4.97210  5.29215  5.89048  7.18393  6.71313    132 - -
          2.68618  4.42225  2.77519  2.73123  3.46354  2.40513  3.72494  3.29354  2.67741  2.69355  4.24690  2.90347  2.73739  3.18146  2.89801  2.37887  2.77519  2.98518  4.58477  3.61503
          0.00882  5.13115  5.85350  0.61958  0.77255  0.48576  0.95510
    101   4.76183  5.87082  5.72839  5.56888  0.93654  2.38073  4.26523  4.52633  5.40143  3.79853  5.08130  5.03539  5.69378  5.18392  5.29358  4.78261  4.99211  4.42582  4.36252  0.97094    133 - -
          2.68618  4.42225  2.77519  2.73123  3.46354  2.40513  3.72494  3.29354  2.67741  2.69355  4.24690  2.90347  2.73739  3.18146  2.89801  2.37887  2.77519  2.98518  4.58477  3.61503
          0.00882  5.13115  5.85350  0.61958  0.77255  0.48576  0.95510
    102   4.61484  5.76249  6.49721  5.93466  3.67302  6.03132  6.25915  2.95647  5.75880  0.71397  1.07987  6.22607  5.89239  5.50375  5.63822  5.49998  4.80003  3.33388  6.03143  5.14158    134 - -
          2.68618  4.42225  2.77519  2.73123  3.46354  2.40513  3.72494  3.29354  2.67741  2.69355  4.24690  2.90347  2.73739  3.18146  2.89801  2.37887  2.77519  2.98518  4.58477  3.61503
          0.00882  5.13115  5.85350  0.61958  0.77255  0.48576  0.95510
    103   2.55602  4.81070  2.99569  3.07603  2.69357  3.87736  3.13176  2.13261  3.04791  2.58218  3.90590  2.72523  4.26061  3.37048  2.84460  2.34542  3.18240  3.09790  5.37256  2.73116    135 - -
          2.68618  4.42225  2.77519  2.73123  3.46354  2.40513  3.72494  3.29354  2.67741  2.69355  4.24690  2.90347  2.73739  3.18146  2.89801  2.37887  2.77519  2.98518  4.58477  3.61503
          0.00882  5.13115  5.85350  0.61958  0.77255  0.48576  0.95510
    104   1.53509  5.13687  3.52790  2.51568  4.74942  3.76171  4.33310  4.16995  3.17494  3.78329  4.59333  3.55765  2.22208  3.50191  3.61905  3.09576  1.34912  3.76078  6.01472  4.69808    136 - -
          2.68618  4.42225  2.77519  2.73123  3.46354  2.40513  3.72494  3.29354  2.67741  2.69355  4.24690  2.90347  2.73739  3.18146  2.89801  2.37887  2.77519  2.98518  4.58477  3.61503
          0.20456  5.13115  1.71992  0.61958  0.77255  0.48576  0.95510
    105   2.86260  5.36416  3.10972  1.79717  4.70855  2.96634  3.81849  4.19091  1.87846  2.94872  4.40592  2.62144  3.16127  2.55139  2.57376  2.82582  3.09305  3.75463  5.79520  4.38906    137 - -
          2.68713  4.42359  2.77502  2.73039  3.46488  2.40565  3.72629  3.28915  2.67315  2.69419  4.24824  2.90394  2.73800  3.18216  2.89935  2.37970  2.77654  2.98465  4.58611  3.61285
          0.61582  1.12162  2.00955  2.28979  0.10679  0.28187  1.40395
    106   2.51386  5.39268  3.15692  1.61769  4.73471  3.67902  3.86447  4.21113  1.80491  3.69420  4.43915  3.15132  4.07432  2.96492  2.64577  2.52365  2.27834  3.78275  5.82719  4.42779    165 - -
          2.68618  4.42225  2.77519  2.73123  3.46354  2.40513  3.72494  3.29354  2.67741  2.69355  4.24690  2.90347  2.73739  3.18146  2.89801  2.37887  2.77519  2.98518  4.58477  3.61503
          0.00989  5.01736  5.73971  0.61958  0.77255  0.54700  0.86438
    107   2.57931  5.49280  2.62086  1.68436  4.83303  2.05222  3.93022  4.32019  1.84465  3.79734  4.54162  3.17287  4.12470  3.03301  3.18583  2.93729  2.71176  3.88223  5.92907  4.51191    166 - -
          2.68618  4.42225  2.77519  2.73123  3.46354  2.40513  3.72494  3.29354  2.67741  2.69355  4.24690  2.90347  2.73739  3.18146  2.89801  2.37887  2.77519  2.98518  4.58477  3.61503
          0.12407  5.07280  2.20349  0.61958  0.77255  0.39373  1.12250
    108   2.53513  5.40262  2.64350  2.27709  4.74069  2.58178  3.86410  4.22330  2.11094  3.70494  4.44606  2.53297  2.27458  2.96369  3.09997  2.86699  3.13591  3.78968  5.83882  2.80827    167 - -
          2.68608  4.42250  2.77468  2.73148  3.46379  2.40454  3.72519  3.29379  2.67727  2.69380  4.24715  2.90329  2.73764  3.18171  2.89826  2.37912  2.77501  2.98543  4.58502  3.61430
          0.54451  0.87544  5.74671  0.39172  1.12668  0.34285  1.23699
    109   2.52641  5.35527  3.24468  2.70366  4.74003  3.00958  3.96075  4.20846  2.71277  3.71954  4.47432  2.76307  2.75620  2.25580  3.19834  1.88315  1.86885  3.78642  5.87491  4.48488    171 - -
          2.68618  4.42225  2.77519  2.73123  3.46354  2.40513  3.72494  3.29354  2.67741  2.69355  4.24690  2.90347  2.73739  3.18146  2.89801  2.37887  2.77519  2.98518  4.58477  3.61503
          0.00882  5.13115  5.85350  0.61958  0.77255  0.48576  0.95510
    110   2.53711  5.09071  2.80678  2.81927  4.31447  3.78652  3.99399  3.72252  2.44315  2.83465  4.16589  2.38080  4.17573  3.15663  2.79573  2.99331  3.17487  1.61405  5.60348  3.02106    172 - -
          2.68618  4.42225  2.77519  2.73123  3.46354  2.40513  3.72494  3.29354  2.67741  2.69355  4.24690  2.90347  2.73739  3.18146  2.89801  2.37887  2.77519  2.98518  4.58477  3.61503
          0.00882  5.13115  5.85350  0.61958  0.77255  0.48576  0.95510
    111   2.97713  5.01254  3.49982  2.93317  2.60417  3.84215  4.04724  3.60717  1.87087  3.25352  4.09893  3.42346  4.22861  3.23788  1.81039  2.59842  2.70339  2.30112  5.54049  4.24766    173 - -
          2.68618  4.42225  2.77519  2.73123  3.46354  2.40513  3.72494  3.29354  2.67741  2.69355  4.24690  2.90347  2.73739  3.18146  2.89801  2.37887  2.77519  2.98518  4.58477  3.61503
          0.00882  5.13115  5.85350  0.61958  0.77255  0.48576  0.95510
    112   5.00807  6.45735  5.61142  5.04741  6.17987  5.04359  5.51326  5.98095  3.76792  5.26130  6.32571  5.27954  5.57986  4.77741  0.10432  5.11209  5.25499  5.66119  6.81452  6.00652    174 - -
          2.68618  4.42225  2.77519  2.73123  3.46354  2.40513  3.72494  3.29354  2.67741  2.69355  4.24690  2.90347  2.73739  3.18146  2.89801  2.37887  2.77519  2.98518  4.58477  3.61503
          0.00882  5.13115  5.85350  0.61958  0.77255  0.48576  0.95510
    113   2.94129  5.16615  2.84330  2.76913  4.41163  3.76683  3.96862  3.04348  2.41435  2.85393  4.23495  2.63411  4.15703  3.11335  2.71731  2.96884  1.44023  2.91342  5.66365  4.32319    175 - -
          2.68618  4.42225  2.77519  2.73123  3.46354  2.40513  3.72494  3.29354  2.67741  2.69355  4.24690  2.90347  2.73739  3.18146  2.89801  2.37887  2.77519  2.98518  4.58477  3.61503
          0.00882  5.13115  5.85350  0.61958  0.77255  0.48576  0.95510
    114   1.33292  4.89976  4.91676  4.80727  5.61743  3.68444  5.63515  5.09739  4.85053  4.80331  5.56847  4.45816  4.54321  5.01004  4.97170  0.55757  3.55326  4.25044  6.95610  5.87316    176 - -
          2.68618  4.42225  2.77519  2.73123  3.46354  2.40513  3.72494  3.29354  2.67741  2.69355  4.24690  2.90347  2.73739  3.18146  2.89801  2.37887  2.77519  2.98518  4.58477  3.61503
          0.00882  5.13115  5.85350  0.61958  0.77255  0.48576  0.95510
    115   2.95499  4.83747  3.62771  3.06690  4.01393  3.86933  4.11496  3.38824  3.03376  2.34689  3.94275  2.92052  1.74282  3.36374  2.86228  2.50389  2.67415  2.09684  5.40681  4.14216    177 - -
          2.68618  4.42225  2.77519  2.73123  3.46354  2.40513  3.72494  3.29354  2.67741  2.69355  4.24690  2.90347  2.73739  3.18146  2.89801  2.37887  2.77519  2.98518  4.58477  3.61503
          0.00882  5.13115  5.85350  0.61958  0.77255  0.48576  0.95510
    116   3.84158  5.08481  5.86982  5.31914  2.21891  5.25192  5.66538  2.13845  5.18361  1.53218  3.69825  5.41382  5.45001  5.23666  5.20327  4.62616  4.07453  0.85446  5.90361  4.78867    178 - -
          2.68618  4.42225  2.77519  2.73123  3.46354  2.40513  3.72494  3.29354  2.67741  2.69355  4.24690  2.90347  2.73739  3.18146  2.89801  2.37887  2.77519  2.98518  4.58477  3.61503
          0.00882  5.13115  5.85350  0.61958  0.77255  0.48576  0.95510
    117   3.09969  5.53127  3.37008  2.12216  4.89306  3.84803  3.97966  4.34470  1.21487  3.81412  4.57963  3.32247  4.23420  3.08504  2.28319  2.58128  3.31799  3.93474  5.92478  2.59165    179 - -
          2.68618  4.42225  2.77519  2.73123  3.46354  2.40513  3.72494  3.29354  2.67741  2.69355  4.24690  2.90347  2.73739  3.18146  2.89801  2.37887  2.77519  2.98518  4.58477  3.61503
          0.00882  5.13115  5.85350  0.61958  0.77255  0.48576  0.95510
    118   3.05116  4.43910  4.87521  4.27524  2.81079  4.22254  4.55893  2.37677  4.09659  1.93502  3.55105  3.14284  4.58221  4.25834  4.16115  3.53121  2.10808  1.23281  5.09364  3.91276    180 - -
          2.68618  4.42225  2.77519  2.73123  3.46354  2.40513  3.72494  3.29354  2.67741  2.69355  4.24690  2.90347  2.73739  3.18146  2.89801  2.37887  2.77519  2.98518  4.58477  3.61503
          0.00882  5.13115  5.85350  0.61958  0.77255  0.48576  0.95510
    119   2.99413  5.02080  4.00790  3.68243  5.26440  1.40428  4.86830  4.73668  3.79455  4.34638  5.12004  2.82736  4.43006  4.07332  4.18266  1.38602  1.53832  4.09684  6.52535  5.27279    181 - -
          2.68618  4.42225  2.77519  2.73123  3.46354  2.40513  3.72494  3.29354  2.67741  2.69355  4.24690  2.90347  2.73739  3.18146  2.89801  2.37887  2.77519  2.98518  4.58477  3.61503
          0.00882  5.13115  5.85350  0.61958  0.77255  0.48576  0.95510
    120   2.58214  5.03630  2.68943  2.85915  2.78638  3.08199  2.58760  3.64645  2.84741  3.28140  4.11575  3.36363  2.70136  3.19065  2.75237  3.01144  3.17590  3.35213  3.49144  2.21746    182 - -
          2.68618  4.42225  2.77519  2.73123  3.46354  2.40513  3.72494  3.29354  2.67741  2.69355  4.24690  2.90347  2.73739  3.18146  2.89801  2.37887  2.77519  2.98518  4.58477  3.61503
          0.00882  5.13115  5.85350  0.61958  0.77255  0.48576  0.95510
    121   1.09356  4.51130  4.56202  3.98313  3.61969  3.14077  4.49692  2.45160  3.85449  2.28576  2.19859  4.16632  4.52356  4.07094  4.02259  3.43884  3.28229  2.68485  5.16015  3.97365    183 - -
          2.68618  4.42225  2.77519  2.73123  3.46354  2.40513  3.72494  3.29354  2.67741  2.69355  4.24690  2.90347  2.73739  3.18146  2.89801  2.37887  2.77519  2.98518  4.58477  3.61503
          0.00882  5.13115  5.85350  0.61958  0.77255  0.48576  0.95510
    122   3.46669  4.76451  5.47722  4.90826  2.45368  4.78911  5.20732  1.32042  4.74332  1.93901  3.78067  4.94843  5.09335  4.88611  4.78474  4.13317  2.79402  1.25502  5.63306  4.46264    184 - -
          2.68618  4.42225  2.77519  2.73123  3.46354  2.40513  3.72494  3.29354  2.67741  2.69355  4.24690  2.90347  2.73739  3.18146  2.89801  2.37887  2.77519  2.98518  4.58477  3.61503
          0.00882  5.13115  5.85350  0.61958  0.77255  0.48576  0.95510
    123   2.29818  4.91995  4.55587  4.28606  5.49385  2.14990  5.29802  4.98219  4.34882  4.62744  5.38239  4.24735  1.68795  4.57361  4.62527  0.82327  3.50115  4.19547  6.79086  5.63756    185 - -
          2.68618  4.42225  2.77519  2.73123  3.46354  2.40513  3.72494  3.29354  2.67741  2.69355  4.24690  2.90347  2.73739  3.18146  2.89801  2.37887  2.77519  2.98518  4.58477  3.61503
          0.00882  5.13115  5.85350  0.61958  0.77255  0.48576  0.95510
    124   2.64460  4.54533  5.13266  4.53831  3.66603  4.41923  4.78339  1.61421  4.35188  1.96080  2.06107  4.56513  4.76333  4.49928  4.39028  3.74046  2.22963  1.71360  5.27173  4.09511    186 - -
          2.68618  4.42225  2.77519  2.73123  3.46354  2.40513  3.72494  3.29354  2.67741  2.69355  4.24690  2.90347  2.73739  3.18146  2.89801  2.37887  2.77519  2.98518  4.58477  3.61503
          0.00882  5.13115  5.85350  0.61958  0.77255  0.48576  0.95510
    125   2.93661  5.28930  2.74433  2.07739  2.89324  3.73644  3.93174  4.02000  2.69587  2.61323  4.34653  3.23240  3.17319  3.05213  2.74267  2.31186  1.90966  3.64730  5.75988  4.38839    187 - -
          2.68618  4.42225  2.77519  2.73123  3.46354  2.40513  3.72494  3.29354  2.67741  2.69355  4.24690  2.90347  2.73739  3.18146  2.89801  2.37887  2.77519  2.98518  4.58477  3.61503
          0.00882  5.13115  5.85350  0.61958  0.77255  0.48576  0.95510
    126   2.94326  5.45212  2.72500  1.94991  4.79583  3.01279  3.90245  4.28130  2.14525  3.75678  4.49396  3.17823  1.94892  2.99991  2.70812  2.42254  2.69836  3.84220  5.88539  4.47431    188 - -
          2.68618  4.42225  2.77519  2.73123  3.46354  2.40513  3.72494  3.29354  2.67741  2.69355  4.24690  2.90347  2.73739  3.18146  2.89801  2.37887  2.77519  2.98518  4.58477  3.61503
          0.46210  5.13115  1.01024  0.61958  0.77255  0.48576  0.95510
    127   2.77134  4.50083  3.62192  2.56815  1.67388  2.86151  4.03118  3.02209  3.07009  2.74035  3.63488  3.49316  4.13186  3.36857  3.42139  2.44521  3.01751  2.32197  5.10285  3.86063    189 - -
          2.68618  4.42225  2.77519  2.73123  3.46354  2.40513  3.72494  3.29354  2.67741  2.69355  4.24690  2.90347  2.73739  3.18146  2.89801  2.37887  2.77519  2.98518  4.58477  3.61503
          0.01384  4.68289  5.40524  0.61958  0.77255  1.02517  0.44431
    128   2.79157  4.50531  2.89353  3.11236  3.64098  2.96496  4.02962  2.08060  3.06827  2.71677  2.31317  3.51479  4.15291  3.36822  3.41895  2.19376  3.02412  2.77724  5.08892  2.90692    190 - -
          2.68618  4.42225  2.77519  2.73123  3.46354  2.40513  3.72494  3.29354  2.67741  2.69355  4.24690  2.90347  2.73739  3.18146  2.89801  2.37887  2.77519  2.98518  4.58477  3.61503
          0.01283  4.75799  5.48034  0.61958  0.77255  1.17955  0.36733
    129   2.79360  5.01880  3.17814  2.29749  4.26563  3.61707  3.81533  2.95299  2.27430  3.27973  4.08739  2.20437  4.00687  2.95971  2.55274  2.82049  3.02413  2.72523  5.51324  2.50529    191 - -
          2.68618  4.42225  2.77519  2.73123  3.46354  2.40513  3.72494  3.29354  2.67741  2.69355  4.24690  2.90347  2.73739  3.18146  2.89801  2.37887  2.77519  2.98518  4.58477  3.61503
          0.01283  4.75799  5.48034  0.61958  0.77255  0.21352  1.64889
    130   2.94366  5.02779  2.15148  1.96564  2.46807  3.02181  4.01519  2.99075  2.85212  2.80341  4.10775  3.36739  4.19094  2.71010  3.29982  3.01320  3.17507  3.34236  3.48561  3.27198    192 - -
          2.68618  4.42225  2.77519  2.73123  3.46354  2.40513  3.72494  3.29354  2.67741  2.69355  4.24690  2.90347  2.73739  3.18146  2.89801  2.37887  2.77519  2.98518  4.58477  3.61503
          0.00882  5.13115  5.85350  0.61958  0.77255  0.48576  0.95510
    131   2.22115  5.26764  3.26456  2.70767  4.54584  3.07024  3.93679  3.11546  2.42035  3.54404  4.32700  3.24135  3.23903  1.98156  2.70145  2.53846  2.57432  2.58585  5.74304  4.37692    193 - -
          2.68618  4.42225  2.77519  2.73123  3.46354  2.40513  3.72494  3.29354  2.67741  2.69355  4.24690  2.90347  2.73739  3.18146  2.89801  2.37887  2.77519  2.98518  4.58477  3.61503
          0.00882  5.13115  5.85350  0.61958  0.77255  0.48576  0.95510
    132   2.11349  5.46079  2.37982  2.35652  4.79972  2.12013  2.27804  4.28296  2.66252  3.76374  4.50528  3.18701  3.18301  3.01877  2.56047  2.92240  3.19277  3.84858  5.89707  4.48675    194 - -
          2.68529  4.42312  2.77606  2.73172  3.46328  2.40599  3.72324  3.29377  2.67827  2.69187  4.24776  2.90176  2.73826  3.18175  2.89843  2.37973  2.77450  2.98461  4.58563  3.61328
          0.73353  0.92849  2.08236  1.50625  0.25069  0.48576  0.95510
    133   2.88788  5.38689  1.78781  2.08570  4.72749  3.65742  2.85902  4.20970  2.31449  3.68944  4.42940  3.12645  4.05325  2.94588  2.29660  2.85158  2.65404  3.03561  5.82115  4.41360    210 - -
          2.68618  4.42225  2.77519  2.73123  3.46354  2.40513  3.72494  3.29354  2.67741  2.69355  4.24690  2.90347  2.73739  3.18146  2.89801  2.37887  2.77519  2.98518  4.58477  3.61503
          0.01005  5.00131  5.72366  0.61958  0.77255  0.81613  0.58365
    134   2.49729  4.57359  3.84616  2.70730  2.98898  3.89373  3.08266  2.56739  3.22390  2.15854  3.67900  3.66166  3.20784  3.51678  2.51066  3.14397  2.48099  2.42396  5.16107  3.05017    211 - -
          2.68618  4.42225  2.77519  2.73123  3.46354  2.40513  3.72494  3.29354  2.67741  2.69355  4.24690  2.90347  2.73739  3.18146  2.89801  2.37887  2.77519  2.98518  4.58477  3.61503
          0.01005  5.00131  5.72366  0.61958  0.77255  0.81613  0.58365
    135   2.00575  5.40995  1.53195  2.60957  4.74815  3.67899  3.90064  4.22370  2.65198  3.71781  4.47089  3.15705  4.09471  2.28555  2.62420  2.90614  2.63999  3.80067  5.86179  4.45798    212 - -
          2.68618  4.42225  2.77519  2.73123  3.46354  2.40513  3.72494  3.29354  2.67741  2.69355  4.24690  2.90347  2.73739  3.18146  2.89801  2.37887  2.77519  2.98518  4.58477  3.61503
          0.01005  5.00131  5.72366  0.61958  0.77255  0.32369  1.28546
    136   3.30134  4.69340  4.99058  4.40350  1.09850  4.45580  4.71145  2.84551  2.79220  1.68557  3.57016  4.51451  4.78687  4.38687  4.29596  3.76889  3.53150  2.07383  5.19727  3.95301    213 - -
          2.68618  4.42225  2.77519  2.73123  3.46354  2.40513  3.72494  3.29354  2.67741  2.69355  4.24690  2.90347  2.73739  3.18146  2.89801  2.37887  2.77519  2.98518  4.58477  3.61503
          0.00882  5.13115  5.85350  0.61958  0.77255  0.48576  0.95510
    137   2.95575  5.44472  2.69266  2.64223  4.77944  2.11120  2.71390  4.25902  2.36255  3.74506  2.85403  1.84523  4.11927  2.64222  3.14853  2.92060  3.18771  3.83005  5.88231  4.47606    214 - -
          2.68618  4.42225  2.77519  2.73123  3.46354  2.40513  3.72494  3.29354  2.67741  2.69355  4.24690  2.90347  2.73739  3.18146  2.89801  2.37887  2.77519  2.98518  4.58477  3.61503
          0.00882  5.13115  5.85350  0.61958  0.77255  0.48576  0.95510
    138   2.01144  5.36999  3.21249  2.34704  4.68502  2.84669  2.72697  4.15002  2.35005  3.66266  4.41947  2.45122  4.11375  3.01917  3.14693  2.56656  2.74496  2.36619  5.82188  4.43011    215 - -
          2.68618  4.42225  2.77519  2.73123  3.46354  2.40513  3.72494  3.29354  2.67741  2.69355  4.24690  2.90347  2.73739  3.18146  2.89801  2.37887  2.77519  2.98518  4.58477  3.61503
          0.00882  5.13115  5.85350  0.61958  0.77255  0.48576  0.95510
    139   2.55844  5.42137  3.26964  2.70718  4.75522  3.76297  3.93553  4.21557  2.00786  3.71428  3.28952  1.64800  4.15422  3.04193  1.96158  2.54645  3.21654  3.80779  5.85748  4.47870    216 - -
          2.68618  4.42225  2.77519  2.73123  3.46354  2.40513  3.72494  3.29354  2.67741  2.69355  4.24690  2.90347  2.73739  3.18146  2.89801  2.37887  2.77519  2.98518  4.58477  3.61503
          0.33152  5.13115  1.28643  0.61958  0.77255  0.48576  0.95510
    140   2.39767  4.96887  3.25349  2.70016  4.24303  2.84564  3.88001  3.65671  2.68461  3.26817  4.08565  3.20760  4.04346  3.03768  2.30571  1.90727  2.41562  3.33259  5.51822  2.64386    217 - -
          2.68618  4.42225  2.77519  2.73123  3.46354  2.40513  3.72494  3.29354  2.67741  2.69355  4.24690  2.90347  2.73739  3.18146  2.89801  2.37887  2.77519  2.98518  4.58477  3.61503
          0.26607  4.81179  1.48951  0.61958  0.77255  0.34508  1.23156
    141   2.45067  4.30180  4.53956  3.94409  2.76943  4.01391  4.33305  1.60278  2.87205  2.04994  3.41546  4.07056  3.06281  3.97888  3.90615  3.31196  3.10873  1.95108  4.92852  3.74420    218 - -
          2.68618  4.42225  2.77519  2.73123  3.46354  2.40513  3.72494  3.29354  2.67741  2.69355  4.24690  2.90347  2.73739  3.18146  2.89801  2.37887  2.77519  2.98518  4.58477  3.61503
          0.01120  4.89309  5.61544  0.61958  0.77255  1.00520  0.45566
    142   2.85099  5.31386  2.08818  2.27131  4.63805  2.13705  3.81816  4.11048  2.56588  2.94775  4.36152  2.48285  4.01920  2.92281  2.57722  2.82122  3.08316  3.00475  5.75895  4.35889    219 - -
          2.68618  4.42225  2.77519  2.73123  3.46354  2.40513  3.72494  3.29354  2.67741  2.69355  4.24690  2.90347  2.73739  3.18146  2.89801  2.37887  2.77519  2.98518  4.58477  3.61503
          0.11227  4.89309  2.31565  0.61958  0.77255  1.00520  0.45566
    143   1.91301  4.81392  3.33917  2.37234  4.00710  2.94338  3.90017  2.77531  2.76061  2.16823  3.90100  3.27064  3.12877  3.10088  2.68786  2.89697  3.03444  3.11974  5.35298  4.06062    220 - -
          2.68618  4.42225  2.77519  2.73123  3.46354  2.40513  3.72494  3.29354  2.67741  2.69355  4.24690  2.90347  2.73739  3.18146  2.89801  2.37887  2.77519  2.98518  4.58477  3.61503
          0.01239  4.79320  5.51555  0.61958  0.77255  1.13910  0.38582
    144   2.06940  4.96136  2.68841  2.66553  3.18233  3.63842  3.84656  3.60020  2.29752  3.21570  4.03624  3.18025  3.12868  3.00583  3.11731  2.84487  2.24747  3.28776  5.47207  2.65986    221 - -
          2.68618  4.42225  2.77519  2.73123  3.46354  2.40513  3.72494  3.29354  2.67741  2.69355  4.24690  2.90347  2.73739  3.18146  2.89801  2.37887  2.77519  2.98518  4.58477  3.61503
          0.08449  4.79320  2.62100  0.61958  0.77255  1.13910  0.38582
    145   2.92622  5.32419  2.89934  2.15872  4.69373  3.57930  3.90891  4.15900  2.71335  3.68345  4.46587  1.58999  2.36999  3.03704  3.20537  2.89931  2.15168  3.74971  5.85270  4.45331    222 - -
          2.68615  4.42258  2.77552  2.73074  3.46387  2.40518  3.72527  3.29387  2.67738  2.69388  4.24722  2.90379  2.73772  3.18179  2.89644  2.37891  2.77552  2.98506  4.58510  3.61360
          1.11145  0.54347  2.40584  0.61005  0.78377  0.71265  0.67402
    146   2.84046  4.28999  4.39825  2.86264  2.34531  3.96169  4.27258  1.81970  3.67351  2.46336  2.22148  3.02611  4.32827  3.87856  3.82340  3.25396  3.07274  2.05631  4.91022  3.72189    226 - -
          2.68618  4.42225  2.77519  2.73123  3.46354  2.40513  3.72494  3.29354  2.67741  2.69355  4.24690  2.90347  2.73739  3.18146  2.89801  2.37887  2.77519  2.98518  4.58477  3.61503
          0.01205  4.82053  5.54288  0.61958  0.77255  0.84463  0.56162
    147   2.88786  5.34502  3.15661  2.25750  4.68631  3.65747  3.82516  4.15212  1.82366  3.63792  4.39118  3.13167  4.04774  2.37533  2.15688  2.16891  3.11449  2.58202  5.77022  4.38678    227 - -
          2.68618  4.42225  2.77519  2.73123  3.46354  2.40513  3.72494  3.29354  2.67741  2.69355  4.24690  2.90347  2.73739  3.18146  2.89801  2.37887  2.77519  2.98518  4.58477  3.61503
          0.01118  4.89546  5.61781  0.61958  0.77255  0.77362  0.61867
    148   2.47125  5.38306  3.09596  2.03880  4.72455  2.98333  2.63420  4.20748  1.61771  3.68609  4.42692  2.66045  4.04270  2.93754  3.06479  2.47381  3.11369  3.77225  5.81708  4.40837    228 - -
          2.68618  4.42225  2.77519  2.73123  3.46354  2.40513  3.72494  3.29354  2.67741  2.69355  4.24690  2.90347  2.73739  3.18146  2.89801  2.37887  2.77519  2.98518  4.58477  3.61503
          0.01052  4.95564  5.67799  0.61958  0.77255  0.66997  0.71688
    149   2.90626  5.37715  2.26642  2.60497  4.70958  2.59088  3.86523  4.18304  2.31002  3.67466  4.42333  3.14955  4.07234  2.06778  2.25114  2.87471  3.13699  2.30483  5.81532  4.41707    229 - -
          2.68618  4.42225  2.77519  2.73123  3.46354  2.40513  3.72494  3.29354  2.67741  2.69355  4.24690  2.90347  2.73739  3.18146  2.89801  2.37887  2.77519  2.98518  4.58477  3.61503
          0.00992  5.01373  5.73608  0.61958  0.77255  0.33368  1.25978
    150   2.21824  5.44757  2.70138  2.34646  4.79083  2.13652  2.58723  4.27564  2.12675  3.75182  4.48919  3.17806  2.77880  2.99765  2.68243  2.90299  3.17198  3.83734  5.88086  4.47067    230 - -
          2.68618  4.42225  2.77519  2.73123  3.46354  2.40513  3.72494  3.29354  2.67741  2.69355  4.24690  2.90347  2.73739  3.18146  2.89801  2.37887  2.77519  2.98518  4.58477  3.61503
          0.06038  5.13115  2.94340  0.61958  0.77255  0.48576  0.95510
    151   2.52313  5.32656  3.20094  1.80319  4.63263  1.94275  3.08556  4.09010  2.33400  3.61602  4.38140  3.19414  4.10305  3.01613  3.13997  2.90557  2.71514  2.63635  5.78659  4.40240    231 - -
          2.68618  4.42225  2.77519  2.73123  3.46354  2.40513  3.72494  3.29354  2.67741  2.69355  4.24690  2.90347  2.73739  3.18146  2.89801  2.37887  2.77519  2.98518  4.58477  3.61503
          0.00928  5.08005  5.80240  0.61958  0.77255  0.63432  0.75565
    152   2.29455  5.39262  3.16866  1.66306  4.72394  2.32963  3.88847  4.19895  2.32019  3.69313  4.44051  3.16914  4.09116  2.59563  3.12019  2.28195  3.15306  3.00973  5.83679  4.43536    232 - -
          2.68618  4.42225  2.77519  2.73123  3.46354  2.40513  3.72494  3.29354  2.67741  2.69355  4.24690  2.90347  2.73739  3.18146  2.89801  2.37887  2.77519  2.98518  4.58477  3.61503
          0.00928  5.08005  5.80240  0.61958  0.77255  0.40295  1.10366
    153   2.58750  5.40192  2.75836  1.97960  4.72953  2.63513  3.90307  4.20338  2.64520  3.69980  2.71209  2.70995  4.10699  2.63255  3.13501  2.24562  2.72268  2.87529  5.84532  4.44507    233 - -
          2.68618  4.42225  2.77519  2.73123  3.46354  2.40513  3.72494  3.29354  2.67741  2.69355  4.24690  2.90347  2.73739  3.18146  2.89801  2.37887  2.77519  2.98518  4.58477  3.61503
          0.00882  5.13115  5.85350  0.61958  0.77255  0.48576  0.95510
    154   2.57197  5.45601  2.70782  2.13778  4.80072  2.07843  3.90199  4.28739  2.06706  3.76115  4.49732  2.69451  4.10679  2.32189  3.13365  2.55312  2.69594  3.84657  5.88849  4.47613    234 - -
          2.68618  4.42225  2.77519  2.73123  3.46354  2.40513  3.72494  3.29354  2.67741  2.69355  4.24690  2.90347  2.73739  3.18146  2.89801  2.37887  2.77519  2.98518  4.58477  3.61503
          0.00882  5.13115  5.85350  0.61958  0.77255  0.48576  0.95510
    155   2.54087  5.13229  3.35448  2.79807  4.36926  3.08524  3.16975  3.78372  2.78460  2.67876  3.28442  3.31509  2.08481  1.67010  3.24305  2.98492  3.17834  3.46430  5.63878  4.30777    235 - -
          2.68618  4.42225  2.77519  2.73123  3.46354  2.40513  3.72494  3.29354  2.67741  2.69355  4.24690  2.90347  2.73739  3.18146  2.89801  2.37887  2.77519  2.98518  4.58477  3.61503
          0.00882  5.13115  5.85350  0.61958  0.77255  0.48576  0.95510
    156   2.56600  4.65910  3.91457  3.34423  3.79255  3.96652  4.22606  3.13461  3.27108  2.45614  1.79572  1.99635  4.34588  3.58069  2.54783  3.21881  3.20669  2.20230  5.24899  4.02236    236 - -
          2.68618  4.42225  2.77519  2.73123  3.46354  2.40513  3.72494  3.29354  2.67741  2.69355  4.24690  2.90347  2.73739  3.18146  2.89801  2.37887  2.77519  2.98518  4.58477  3.61503
          0.00882  5.13115  5.85350  0.61958  0.77255  0.48576  0.95510
    157   2.58898  4.54086  4.97200  4.37878  3.62545  4.35222  4.69965  1.53064  4.21046  1.99565  2.88347  4.45804  1.66901  4.37347  4.28579  3.66513  3.39682  2.16442  5.22592  4.05172    237 - -
          2.68618  4.42225  2.77519  2.73123  3.46354  2.40513  3.72494  3.29354  2.67741  2.69355  4.24690  2.90347  2.73739  3.18146  2.89801  2.37887  2.77519  2.98518  4.58477  3.61503
          0.00882  5.13115  5.85350  0.61958  0.77255  0.48576  0.95510
    158   3.53968  4.88860  5.20190  4.69692  1.29314  4.60705  4.40444  3.26316  4.51104  2.93713  3.98126  4.60461  4.95661  4.58450  4.53712  3.93384  2.77191  2.15856  4.67549  1.25040    238 - -
          2.68618  4.42225  2.77519  2.73123  3.46354  2.40513  3.72494  3.29354  2.67741  2.69355  4.24690  2.90347  2.73739  3.18146  2.89801  2.37887  2.77519  2.98518  4.58477  3.61503
          0.00882  5.13115  5.85350  0.61958  0.77255  0.48576  0.95510
    159   2.93518  5.44216  3.18373  1.95840  4.78632  2.99391  3.08442  4.27100  2.36596  3.74660  4.48326  2.43048  4.10210  2.04829  2.66749  2.89798  2.33544  3.83235  5.87493  3.38613    239 - -
          2.68618  4.42225  2.77519  2.73123  3.46354  2.40513  3.72494  3.29354  2.67741  2.69355  4.24690  2.90347  2.73739  3.18146  2.89801  2.37887  2.77519  2.98518  4.58477  3.61503
          0.00882  5.13115  5.85350  0.61958  0.77255  0.48576  0.95510
    160   2.21919  5.22459  3.29180  2.39972  4.48796  3.75295  3.11854  3.91957  2.72714  3.49395  4.28800  3.26335  4.14385  2.68857  2.39939  2.95175  1.83401  2.59959  5.70920  3.05345    240 - -
          2.68618  4.42225  2.77519  2.73123  3.46354  2.40513  3.72494  3.29354  2.67741  2.69355  4.24690  2.90347  2.73739  3.18146  2.89801  2.37887  2.77519  2.98518  4.58477  3.61503
          0.00882  5.13115  5.85350  0.61958  0.77255  0.48576  0.95510
    161   3.44474  5.82308  3.05993  0.60558  4.90871  3.92967  4.33181  4.62023  3.21871  4.13906  4.98252  3.43412  2.98537  3.50781  3.70836  3.39246  3.71313  4.23744  6.17965  3.03957    241 - -
          2.68618  4.42225  2.77519  2.73123  3.46354  2.40513  3.72494  3.29354  2.67741  2.69355  4.24690  2.90347  2.73739  3.18146  2.89801  2.37887  2.77519  2.98518  4.58477  3.61503
          0.00882  5.13115  5.85350  0.61958  0.77255  0.48576  0.95510
    162   2.96506  4.51192  4.20565  2.41992  2.90819  4.02734  4.31302  2.56602  3.53996  2.14507  2.88440  3.91836  4.40018  2.60254  3.79077  2.72184  2.66063  2.42279  5.11534  2.20832    242 - -
          2.68618  4.42225  2.77519  2.73123  3.46354  2.40513  3.72494  3.29354  2.67741  2.69355  4.24690  2.90347  2.73739  3.18146  2.89801  2.37887  2.77519  2.98518  4.58477  3.61503
          0.00882  5.13115  5.85350  0.61958  0.77255  0.48576  0.95510
    163   2.56851  5.36966  3.21426  2.04588  4.68409  3.07791  1.92128  4.14845  2.66107  3.66190  4.41947  3.20303  4.11564  3.02129  2.67918  2.30523  2.73720  3.74397  5.82170  2.83501    243 - -
          2.68618  4.42225  2.77519  2.73123  3.46354  2.40513  3.72494  3.29354  2.67741  2.69355  4.24690  2.90347  2.73739  3.18146  2.89801  2.37887  2.77519  2.98518  4.58477  3.61503
          0.00882  5.13115  5.85350  0.61958  0.77255  0.48576  0.95510
    164   2.27599  5.35683  3.26297  2.72016  4.71593  3.74052  3.96414  4.17487  2.27154  3.69438  4.45816  3.25311  4.15100  2.02488  3.17335  1.86832  1.82126  3.76873  5.85630  4.47652    244 - -
          2.68618  4.42225  2.77519  2.73123  3.46354  2.40513  3.72494  3.29354  2.67741  2.69355  4.24690  2.90347  2.73739  3.18146  2.89801  2.37887  2.77519  2.98518  4.58477  3.61503
          0.00882  5.13115  5.85350  0.61958  0.77255  0.48576  0.95510
    165   2.26911  5.37098  2.68153  2.75974  4.83322  2.23833  4.04274  4.30698  2.81252  3.81743  4.57306  2.41484  4.18057  3.15598  3.30130  1.94380  1.82541  3.86524  5.97021  4.57859    245 - -
          2.68618  4.42225  2.77519  2.73123  3.46354  2.40513  3.72494  3.29354  2.67741  2.69355  4.24690  2.90347  2.73739  3.18146  2.89801  2.37887  2.77519  2.98518  4.58477  3.61503
          0.00882  5.13115  5.85350  0.61958  0.77255  0.48576  0.95510
    166   2.98448  4.48151  4.37552  3.78659  2.38980  4.07164  2.72576  2.93023  2.88716  1.54462  3.59185  4.02067  4.44099  3.89775  2.96877  3.35488  3.21563  1.74084  5.08180  3.88215    246 - -
          2.68618  4.42225  2.77519  2.73123  3.46354  2.40513  3.72494  3.29354  2.67741  2.69355  4.24690  2.90347  2.73739  3.18146  2.89801  2.37887  2.77519  2.98518  4.58477  3.61503
          0.00882  5.13115  5.85350  0.61958  0.77255  0.48576  0.95510
    167   3.27113  4.69659  4.78248  4.21673  2.67463  4.35851  4.41542  3.09188  2.74655  2.29983  2.40668  4.33050  4.70976  4.23685  4.17660  3.65913  3.50014  2.94003  4.86576  1.00096    247 - -
          2.68618  4.42225  2.77519  2.73123  3.46354  2.40513  3.72494  3.29354  2.67741  2.69355  4.24690  2.90347  2.73739  3.18146  2.89801  2.37887  2.77519  2.98518  4.58477  3.61503
          0.00882  5.13115  5.85350  0.61958  0.77255  0.48576  0.95510
    168   2.29761  5.36165  3.21895  2.66259  4.67352  3.04148  3.91295  4.13621  2.14904  3.65242  4.41142  2.71823  4.11515  2.04471  2.72311  2.91470  2.43517  2.85258  5.81459  2.85723    248 - -
          2.68618  4.42225  2.77519  2.73123  3.46354  2.40513  3.72494  3.29354  2.67741  2.69355  4.24690  2.90347  2.73739  3.18146  2.89801  2.37887  2.77519  2.98518  4.58477  3.61503
          0.00882  5.13115  5.85350  0.61958  0.77255  0.48576  0.95510
    169   3.18056  4.56834  4.92033  4.34548  1.83762  2.24517  4.43238  2.46874  4.16658  2.68315  2.82061  4.36935  4.66279  4.30301  4.22594  3.61476  3.41190  2.81297  4.85356  1.40762    249 - -
          2.68618  4.42225  2.77519  2.73123  3.46354  2.40513  3.72494  3.29354  2.67741  2.69355  4.24690  2.90347  2.73739  3.18146  2.89801  2.37887  2.77519  2.98518  4.58477  3.61503
          0.00882  5.13115  5.85350  0.61958  0.77255  0.48576  0.95510
    170   2.58662  5.24478  3.28412  2.41717  4.53687  2.98795  3.96718  2.64409  2.74482  3.54079  4.33005  2.19670  4.14984  3.09707  3.22015  1.65102  2.42147  3.61256  5.74872  4.38914    250 - -
          2.68618  4.42225  2.77519  2.73123  3.46354  2.40513  3.72494  3.29354  2.67741  2.69355  4.24690  2.90347  2.73739  3.18146  2.89801  2.37887  2.77519  2.98518  4.58477  3.61503
          0.00882  5.13115  5.85350  0.61958  0.77255  0.48576  0.95510
    171   3.02081  4.39401  4.97121  4.35778  1.91965  4.19264  4.52343  1.85401  4.14701  1.58918  2.85212  4.35042  4.55078  4.27567  4.15867  2.79820  3.25252  2.26199  5.01056  3.01803    251 - -
          2.68618  4.42225  2.77519  2.73123  3.46354  2.40513  3.72494  3.29354  2.67741  2.69355  4.24690  2.90347  2.73739  3.18146  2.89801  2.37887  2.77519  2.98518  4.58477  3.61503
          0.00882  5.13115  5.85350  0.61958  0.77255  0.48576  0.95510
    172   2.52305  4.69399  3.06085  2.74377  2.60038  3.92814  4.17891  2.70664  3.19662  2.53989  3.79625  3.65277  4.30804  3.50142  2.94896  2.67502  2.05524  1.96941  5.27361  4.03599    252 - -
          2.68618  4.42225  2.77519  2.73123  3.46354  2.40513  3.72494  3.29354  2.67741  2.69355  4.24690  2.90347  2.73739  3.18146  2.89801  2.37887  2.77519  2.98518  4.58477  3.61503
          0.00882  5.13115  5.85350  0.61958  0.77255  0.48576  0.95510
    173   3.86811  5.12711  5.87494  5.29311  2.74877  5.21130  5.56862  1.84928  5.13435  1.06054  2.75478  5.38237  5.38945  5.12304  5.11107  4.57224  4.08963  1.35209  5.77199  4.72404    253 - -
          2.68618  4.42225  2.77519  2.73123  3.46354  2.40513  3.72494  3.29354  2.67741  2.69355  4.24690  2.90347  2.73739  3.18146  2.89801  2.37887  2.77519  2.98518  4.58477  3.61503
          0.00882  5.13115  5.85350  0.61958  0.77255  0.48576  0.95510
    174   3.65084  6.33052  0.67317  1.98872  5.61536  3.90287  4.44432  5.16393  3.47140  4.61429  5.45118  3.34593  4.52779  2.67362  4.09333  3.51347  2.78864  4.69987  6.75720  5.21144    254 - -
          2.68618  4.42225  2.77519  2.73123  3.46354  2.40513  3.72494  3.29354  2.67741  2.69355  4.24690  2.90347  2.73739  3.18146  2.89801  2.37887  2.77519  2.98518  4.58477  3.61503
          0.00882  5.13115  5.85350  0.61958  0.77255  0.48576  0.95510
    175   3.02094  4.48127  4.52412  3.06175  3.58311  4.13770  4.45063  2.41613  3.81341  1.19349  3.58228  4.13455  2.62849  4.02990  3.98290  3.42891  2.72739  1.99262  5.11266  3.92368    255 - -
          2.68618  4.42225  2.77519  2.73123  3.46354  2.40513  3.72494  3.29354  2.67741  2.69355  4.24690  2.90347  2.73739  3.18146  2.89801  2.37887  2.77519  2.98518  4.58477  3.61503
          0.00882  5.13115  5.85350  0.61958  0.77255  0.48576  0.95510
    176   2.59768  5.42824  1.54791  2.02807  4.75840  2.61332  3.91697  4.23472  2.66249  3.72764  4.47495  3.19220  4.11858  3.01961  2.72479  2.91956  2.69901  3.81129  3.54556  4.46710    256 - -
          2.68618  4.42225  2.77519  2.73123  3.46354  2.40513  3.72494  3.29354  2.67741  2.69355  4.24690  2.90347  2.73739  3.18146  2.89801  2.37887  2.77519  2.98518  4.58477  3.61503
          0.00882  5.13115  5.85350  0.61958  0.77255  0.48576  0.95510
    177   2.53888  5.26594  3.26896  2.71164  3.36675  3.74361  3.18118  3.98306  2.29230  2.95289  4.32537  2.75139  4.13493  3.06334  1.84123  2.00915  3.16980  3.61954  5.74096  3.34380    257 - -
          2.68618  4.42225  2.77519  2.73123  3.46354  2.40513  3.72494  3.29354  2.67741  2.69355  4.24690  2.90347  2.73739  3.18146  2.89801  2.37887  2.77519  2.98518  4.58477  3.61503
          0.00882  5.13115  5.85350  0.61958  0.77255  0.48576  0.95510
    178   3.97717  5.14436  6.12684  5.67489  4.42158  5.67845  6.46770  0.81825  5.64328  1.96076  4.12574  5.84765  5.83619  5.85559  5.79435  5.13721  4.23364  1.15971  6.64781  5.46820    258 - -
          2.68618  4.42225  2.77519  2.73123  3.46354  2.40513  3.72494  3.29354  2.67741  2.69355  4.24690  2.90347  2.73739  3.18146  2.89801  2.37887  2.77519  2.98518  4.58477  3.61503
          0.00882  5.13115  5.85350  0.61958  0.77255  0.48576  0.95510
    179   2.43645  5.08725  4.31258  4.09486  5.46696  0.44753  5.13656  4.92808  3.91506  4.55489  5.36705  4.20655  4.58300  4.39204  2.73237  3.30669  3.64618  4.25877  6.68850  5.53349    259 - -
          2.68618  4.42225  2.77519  2.73123  3.46354  2.40513  3.72494  3.29354  2.67741  2.69355  4.24690  2.90347  2.73739  3.18146  2.89801  2.37887  2.77519  2.98518  4.58477  3.61503
          0.00882  5.13115  5.85350  0.61958  0.77255  0.48576  0.95510
    180   3.00423  5.17798  3.40880  2.14085  4.42094  3.82530  4.01080  3.82476  2.30155  2.81063  4.25133  2.83963  4.21387  3.16454  2.71805  3.04228  3.23148  1.34390  5.67058  4.35176    260 - -
          2.68618  4.42225  2.77519  2.73123  3.46354  2.40513  3.72494  3.29354  2.67741  2.69355  4.24690  2.90347  2.73739  3.18146  2.89801  2.37887  2.77519  2.98518  4.58477  3.61503
          0.00882  5.13115  5.85350  0.61958  0.77255  0.48576  0.95510
    181   2.95578  4.71433  2.81521  3.20943  2.33403  3.91925  4.16775  2.30348  3.17038  2.92883  3.81591  2.91080  2.15087  3.47847  3.53916  2.65636  2.72073  2.99154  2.90578  4.04858    261 - -
          2.68618  4.42225  2.77519  2.73123  3.46354  2.40513  3.72494  3.29354  2.67741  2.69355  4.24690  2.90347  2.73739  3.18146  2.89801  2.37887  2.77519  2.98518  4.58477  3.61503
          0.00882  5.13115  5.85350  0.61958  0.77255  0.48576  0.95510
    182   2.53978  5.35986  3.21742  1.63143  4.67109  3.72140  3.91237  4.13383  2.35177  3.04153  4.40961  3.20329  2.99375  2.62667  3.14800  2.30964  2.73873  3.06724  5.81335  3.30943    262 - -
          2.68618  4.42225  2.77519  2.73123  3.46354  2.40513  3.72494  3.29354  2.67741  2.69355  4.24690  2.90347  2.73739  3.18146  2.89801  2.37887  2.77519  2.98518  4.58477  3.61503
          0.00882  5.13115  5.85350  0.61958  0.77255  0.48576  0.95510
    183   2.54241  5.39537  2.76903  2.36958  2.93779  3.71448  3.90378  4.19282  1.96199  3.69216  4.44132  2.59280  4.10753  3.00685  2.67265  2.26815  2.73208  2.55623  5.84011  4.44145    263 - -
          2.68618  4.42225  2.77519  2.73123  3.46354  2.40513  3.72494  3.29354  2.67741  2.69355  4.24690  2.90347  2.73739  3.18146  2.89801  2.37887  2.77519  2.98518  4.58477  3.61503
          0.14163  5.13115  2.07033  0.61958  0.77255  0.48576  0.95510
    184   2.47337  4.96720  3.36392  2.20128  2.67673  3.02281  3.95672  3.57387  2.41411  2.73795  4.04749  3.30880  4.13197  3.13636  3.24072  2.03932  3.11595  3.28170  5.49208  2.57820    264 - -
          2.68888  4.42287  2.77446  2.72642  3.46709  2.40578  3.72937  3.28869  2.66852  2.68931  4.25049  2.90450  2.74094  3.18421  2.90296  2.38004  2.77887  2.98263  4.59015  3.61453
          1.17959  0.55711  2.12251  3.08135  0.04698  0.59433  0.80281
    185   2.89900  5.38528  2.28438  1.69056  4.71443  2.96044  3.85619  4.19379  2.30243  3.68386  4.43291  3.11243  4.05310  2.96067  3.10676  2.86201  2.27505  3.76795  5.82551  2.58128    328 - -
          2.68618  4.42225  2.77519  2.73123  3.46354  2.40513  3.72494  3.29354  2.67741  2.69355  4.24690  2.90347  2.73739  3.18146  2.89801  2.37887  2.77519  2.98518  4.58477  3.61503
          0.15803  4.93633  1.97331  0.61958  0.77255  0.28132  1.40562
    186   2.88862  5.14363  3.25710  2.40007  3.02304  2.61167  3.90681  3.82407  2.09783  3.40888  4.20966  3.22491  3.17077  3.04524  2.07636  2.90806  3.11967  2.52956  5.63422  3.27236    329 - -
          2.68618  4.42225  2.77519  2.73123  3.46354  2.40513  3.72494  3.29354  2.67741  2.69355  4.24690  2.90347  2.73739  3.18146  2.89801  2.37887  2.77519  2.98518  4.58477  3.61503
          0.00993  5.01291  5.73526  0.61958  0.77255  0.54163  0.87179
    187   2.93202  3.33458  3.98902  2.83532  3.67767  3.95525  4.22540  2.19379  2.78960  2.75970  3.66355  3.76901  2.95514  3.63138  3.65684  2.34684  2.68345  1.98486  5.14979  2.54749    330 - -
          2.68618  4.42225  2.77519  2.73123  3.46354  2.40513  3.72494  3.29354  2.67741  2.69355  4.24690  2.90347  2.73739  3.18146  2.89801  2.37887  2.77519  2.98518  4.58477  3.61503
          0.00935  5.07243  5.79477  0.61958  0.77255  0.65413  0.73375
    188   2.91167  5.35696  3.18582  2.13047  2.84514  3.02750  3.88362  4.14407  2.11435  3.01120  4.40472  2.09350  4.08759  2.98915  2.29276  2.88670  2.66722  3.73397  5.80452  4.41097    331 - -
          2.68618  4.42225  2.77519  2.73123  3.46354  2.40513  3.72494  3.29354  2.67741  2.69355  4.24690  2.90347  2.73739  3.18146  2.89801  2.37887  2.77519  2.98518  4.58477  3.61503
          0.00935  5.07243  5.79477  0.61958  0.77255  0.65413  0.73375
    189   2.29742  5.19910  3.27584  1.97953  4.45447  3.73653  3.93337  3.89020  2.04468  3.46674  4.26412  3.24909  3.19234  3.06880  3.17189  2.93921  3.15620  3.54466  3.52581  1.92574    332 - -
          2.68618  4.42225  2.77519  2.73123  3.46354  2.40513  3.72494  3.29354  2.67741  2.69355  4.24690  2.90347  2.73739  3.18146  2.89801  2.37887  2.77519  2.98518  4.58477  3.61503
          0.00935  5.07243  5.79477  0.61958  0.77255  0.65413  0.73375
    190   2.94109  5.37839  2.66605  1.86365  4.69283  3.02531  3.05422  4.15833  2.66112  3.66991  4.42943  3.18595  4.10916  3.01893  2.28665  2.91560  3.17346  1.76533  5.82846  4.43507    333 - -
          2.68618  4.42225  2.77519  2.73123  3.46354  2.40513  3.72494  3.29354  2.67741  2.69355  4.24690  2.90347  2.73739  3.18146  2.89801  2.37887  2.77519  2.98518  4.58477  3.61503
          0.00935  5.07243  5.79477  0.61958  0.77255  0.65413  0.73375
    191   2.08774  4.37826  4.70657  3.11204  2.84787  4.11336  4.43516  2.10617  3.93886  1.35796  2.79775  4.19832  4.47661  4.11024  4.02614  3.41502  2.68475  2.60374  4.99815  3.81845    334 - -
          2.68618  4.42225  2.77519  2.73123  3.46354  2.40513  3.72494  3.29354  2.67741  2.69355  4.24690  2.90347  2.73739  3.18146  2.89801  2.37887  2.77519  2.98518  4.58477  3.61503
          0.00935  5.07243  5.79477  0.61958  0.77255  0.65413  0.73375
    192   2.91164  5.40894  3.15942  2.11265  4.74882  3.68495  3.87344  4.23071  2.04142  3.03772  4.45139  2.26850  2.43133  2.60980  3.09995  2.27401  2.67108  3.79688  5.84439  4.43710    335 - -
          2.68618  4.42225  2.77519  2.73123  3.46354  2.40513  3.72494  3.29354  2.67741  2.69355  4.24690  2.90347  2.73739  3.18146  2.89801  2.37887  2.77519  2.98518  4.58477  3.61503
          0.00935  5.07243  5.79477  0.61958  0.77255  0.65413  0.73375
    193   2.53157  5.39068  1.73733  2.33554  4.72049  3.68934  3.88238  4.19624  2.62548  3.04076  4.43619  2.08663  4.08548  2.98438  2.69289  2.54586  3.14736  3.07538  5.83271  4.43020    336 - -
          2.68618  4.42225  2.77519  2.73123  3.46354  2.40513  3.72494  3.29354  2.67741  2.69355  4.24690  2.90347  2.73739  3.18146  2.89801  2.37887  2.77519  2.98518  4.58477  3.61503
          0.00935  5.07243  5.79477  0.61958  0.77255  0.65413  0.73375
    194   3.28634  5.87599  1.43582  1.44528  5.19546  2.89784  4.16587  4.70932  3.03454  4.17096  4.94636  2.07913  4.31007  3.29186  2.79595  3.20101  3.54198  4.25715  6.30310  4.83260    337 - -
          2.68618  4.42225  2.77519  2.73123  3.46354  2.40513  3.72494  3.29354  2.67741  2.69355  4.24690  2.90347  2.73739  3.18146  2.89801  2.37887  2.77519  2.98518  4.58477  3.61503
          0.00935  5.07243  5.79477  0.61958  0.77255  0.65413  0.73375
    195   2.54253  5.44741  3.16145  1.03334  4.77264  3.74315  3.95659  4.23331  2.36746  3.74009  4.50595  3.22246  4.15867  2.61895  3.15709  2.98057  3.24373  2.99521  5.89200  4.50287    338 - -
          2.68618  4.42225  2.77519  2.73123  3.46354  2.40513  3.72494  3.29354  2.67741  2.69355  4.24690  2.90347  2.73739  3.18146  2.89801  2.37887  2.77519  2.98518  4.58477  3.61503
          0.00935  5.07243  5.79477  0.61958  0.77255  0.65413  0.73375
    196   4.20023  6.14485  5.02655  3.90363  5.87625  4.64455  4.30067  5.06045  0.85257  4.32296  5.24186  4.15111  4.93290  3.42554  0.97366  4.16071  4.24743  4.77516  6.21221  5.21679    339 - -
          2.68624  4.42231  2.77525  2.73129  3.46359  2.40518  3.72500  3.29205  2.67746  2.69360  4.24695  2.90352  2.73745  3.18152  2.89806  2.37892  2.77525  2.98524  4.58482  3.61509
          0.14901  1.99953  5.79477  0.16793  1.86699  0.65413  0.73375
    197   2.07497  5.29623  3.21634  2.12040  3.09114  3.70961  3.90713  4.04750  1.49408  3.58432  4.35610  3.20299  4.10486  3.02340  3.14138  2.55002  2.68061  3.66376  5.76409  4.38706    341 - -
          2.68618  4.42225  2.77519  2.73123  3.46354  2.40513  3.72494  3.29354  2.67741  2.69355  4.24690  2.90347  2.73739  3.18146  2.89801  2.37887  2.77519  2.98518  4.58477  3.61503
          0.00935  5.07243  5.79477  0.61958  0.77255  0.65413  0.73375
    198   2.67726  5.69369  3.60227  2.05646  5.12938  4.01198  4.05158  4.53491  1.04895  3.95428  4.74917  3.48669  4.38692  3.16073  1.81556  3.28537  3.51847  4.14051  6.00869  4.73188    342 - -
          2.68618  4.42225  2.77519  2.73123  3.46354  2.40513  3.72494  3.29354  2.67741  2.69355  4.24690  2.90347  2.73739  3.18146  2.89801  2.37887  2.77519  2.98518  4.58477  3.61503
          0.00935  5.07243  5.79477  0.61958  0.77255  0.65413  0.73375
    199   4.89988  6.37495  5.50483  4.93510  6.08001  4.96193  5.41087  5.86304  3.66207  5.15356  6.21327  5.17086  5.49475  4.66924  0.11656  5.00029  5.14550  5.54571  6.73161  5.90333    343 - -
          2.68618  4.42225  2.77519  2.73123  3.46354  2.40513  3.72494  3.29354  2.67741  2.69355  4.24690  2.90347  2.73739  3.18146  2.89801  2.37887  2.77519  2.98518  4.58477  3.61503
          0.00935  5.07243  5.79477  0.61958  0.77255  0.39327  1.12347
    200   1.99882  4.55564  5.13850  4.54718  3.69040  4.43646  4.80421  1.55544  4.36394  2.03613  3.66179  4.57921  4.78067  4.51682  4.40800  3.75869  3.44368  1.34534  5.29638  2.99541    344 - -
          2.68618  4.42225  2.77519  2.73123  3.46354  2.40513  3.72494  3.29354  2.67741  2.69355  4.24690  2.90347  2.73739  3.18146  2.89801  2.37887  2.77519  2.98518  4.58477  3.61503
          0.00882  5.13115  5.85350  0.61958  0.77255  0.48576  0.95510
    201   3.00372  5.17330  3.42648  2.85714  4.41425  3.82923  4.00933  3.81853  1.20002  2.80297  2.60443  2.83125  4.21497  2.65874  3.16807  3.04319  3.23022  2.88897  5.66444  4.34796    345 - -
          2.68618  4.42225  2.77519  2.73123  3.46354  2.40513  3.72494  3.29354  2.67741  2.69355  4.24690  2.90347  2.73739  3.18146  2.89801  2.37887  2.77519  2.98518  4.58477  3.61503
          0.00882  5.13115  5.85350  0.61958  0.77255  0.48576  0.95510
    202   1.90480  5.37862  2.12944  2.72068  4.71195  3.74915  4.00413  4.16781  2.78408  2.50831  4.47872  2.05368  4.17691  3.12492  3.27275  1.96756  3.24680  3.77423  5.88339  4.49886    346 - -
          2.68618  4.42225  2.77519  2.73123  3.46354  2.40513  3.72494  3.29354  2.67741  2.69355  4.24690  2.90347  2.73739  3.18146  2.89801  2.37887  2.77519  2.98518  4.58477  3.61503
          0.00882  5.13115  5.85350  0.61958  0.77255  0.48576  0.95510
    203   1.82544  4.45885  4.45820  3.87299  2.84392  4.08444  4.39628  2.89492  3.75003  1.26964  3.56635  4.07511  4.45688  3.01686  3.92672  2.81748  3.21744  2.34772  5.07291  3.88160    347 - -
          2.68618  4.42225  2.77519  2.73123  3.46354  2.40513  3.72494  3.29354  2.67741  2.69355  4.24690  2.90347  2.73739  3.18146  2.89801  2.37887  2.77519  2.98518  4.58477  3.61503
          0.00882  5.13115  5.85350  0.61958  0.77255  0.48576  0.95510
    204   4.29171  5.45724  6.32811  5.79311  3.85877  5.83447  6.25716  1.59738  5.69617  0.54939  3.57711  6.01531  5.82423  5.56879  5.65828  5.27253  4.50934  2.26450  6.16604  5.21724    348 - -
          2.68618  4.42225  2.77519  2.73123  3.46354  2.40513  3.72494  3.29354  2.67741  2.69355  4.24690  2.90347  2.73739  3.18146  2.89801  2.37887  2.77519  2.98518  4.58477  3.61503
          0.00882  5.13115  5.85350  0.61958  0.77255  0.48576  0.95510
    205   2.94580  3.49245  2.44297  1.73962  4.74540  3.71937  3.91154  4.21907  1.49790  3.07045  4.46234  3.19346  4.11543  3.01416  3.13998  2.91519  2.74022  3.79810  5.85829  4.45780    349 - -
          2.68618  4.42225  2.77519  2.73123  3.46354  2.40513  3.72494  3.29354  2.67741  2.69355  4.24690  2.90347  2.73739  3.18146  2.89801  2.37887  2.77519  2.98518  4.58477  3.61503
          0.11600  5.13115  2.26710  0.61958  0.77255  0.48576  0.95510
    206   0.44044  4.80026  4.86548  4.70611  5.32972  3.62118  5.48317  4.60492  4.66922  4.43328  5.27384  4.37597  4.46437  4.86901  4.79365  3.11722  1.89162  3.95605  6.71580  5.61973    350 - -
          2.68618  4.42225  2.77519  2.73123  3.46354  2.40513  3.72494  3.29354  2.67741  2.69355  4.24690  2.90347  2.73739  3.18146  2.89801  2.37887  2.77519  2.98518  4.58477  3.61503
          0.00981  5.02497  5.74731  0.61958  0.77255  0.34339  1.23567
    207   3.22354  4.57236  5.16601  4.56881  3.63568  4.44329  4.79864  1.81288  4.37811  1.21499  3.59593  4.59238  4.78050  4.51311  4.40790  3.76476  2.73065  1.60007  5.26860  2.98619    351 - -
          2.68618  4.42225  2.77519  2.73123  3.46354  2.40513  3.72494  3.29354  2.67741  2.69355  4.24690  2.90347  2.73739  3.18146  2.89801  2.37887  2.77519  2.98518  4.58477  3.61503
          0.00882  5.13115  5.85350  0.61958  0.77255  0.48576  0.95510
    208   2.95018  4.85593  3.58817  2.47016  4.02507  2.63012  4.08989  2.23583  2.60656  2.67197  2.28252  3.49356  2.69087  3.32875  2.81189  3.08558  3.18164  3.14824  5.41070  3.20895    352 - -
          2.68618  4.42225  2.77519  2.73123  3.46354  2.40513  3.72494  3.29354  2.67741  2.69355  4.24690  2.90347  2.73739  3.18146  2.89801  2.37887  2.77519  2.98518  4.58477  3.61503
          0.00882  5.13115  5.85350  0.61958  0.77255  0.48576  0.95510
    209   2.94353  5.09353  3.37413  2.48699  4.31791  3.78563  3.99315  2.98956  2.48178  2.02930  4.16847  2.06015  2.42088  3.15514  3.26340  2.60541  3.17486  3.41760  5.60577  3.23918    353 - -
          2.68618  4.42225  2.77519  2.73123  3.46354  2.40513  3.72494  3.29354  2.67741  2.69355  4.24690  2.90347  2.73739  3.18146  2.89801  2.37887  2.77519  2.98518  4.58477  3.61503
          0.00882  5.13115  5.85350  0.61958  0.77255  0.48576  0.95510
    210   3.14022  4.51106  5.04838  4.43860  2.82483  4.31545  4.63880  2.81225  4.23966  1.03480  2.36534  4.45951  4.65671  4.35935  4.26090  3.62847  2.38102  2.30096  5.10751  3.03091    354 - -
          2.68618  4.42225  2.77519  2.73123  3.46354  2.40513  3.72494  3.29354  2.67741  2.69355  4.24690  2.90347  2.73739  3.18146  2.89801  2.37887  2.77519  2.98518  4.58477  3.61503
          0.00882  5.13115  5.85350  0.61958  0.77255  0.48576  0.95510
    211   2.23798  4.75702  3.71379  3.14902  3.03917  3.90156  3.20787  3.27557  2.26250  1.61491  3.85571  2.89588  4.28329  3.42902  3.49544  2.52445  3.18630  3.03843  3.54575  4.07514    355 - -
          2.68618  4.42225  2.77519  2.73123  3.46354  2.40513  3.72494  3.29354  2.67741  2.69355  4.24690  2.90347  2.73739  3.18146  2.89801  2.37887  2.77519  2.98518  4.58477  3.61503
          0.00882  5.13115  5.85350  0.61958  0.77255  0.48576  0.95510
    212   2.53824  5.21562  2.76565  2.73916  4.48045  2.11767  3.95478  3.14840  2.73531  2.73345  4.28356  3.26705  4.14497  3.08878  2.33903  1.92459  2.74575  3.56325  5.70617  4.35291    356 - -
          2.68618  4.42225  2.77519  2.73123  3.46354  2.40513  3.72494  3.29354  2.67741  2.69355  4.24690  2.90347  2.73739  3.18146  2.89801  2.37887  2.77519  2.98518  4.58477  3.61503
          0.15168  5.13115  2.00375  0.61958  0.77255  0.48576  0.95510
    213   2.93596  5.29459  3.19614  2.35181  4.60253  1.68857  3.91151  4.05262  2.64805  3.58899  4.36842  3.20590  4.11093  3.03232  2.06018  2.14132  3.16975  3.67243  5.76456  3.17277    357 - -
          2.68519  4.42237  2.77532  2.73135  3.46291  2.40499  3.72507  3.29366  2.67753  2.69367  4.24702  2.90359  2.73752  3.18158  2.89813  2.37899  2.77532  2.98530  4.58489  3.61515
          0.70396  1.18387  1.61302  0.09226  2.42895  0.31493  1.30874
    214   2.50463  5.30052  3.13692  2.58023  4.61920  3.64359  3.83153  4.08516  2.05800  3.59339  4.34876  2.08264  3.09067  2.27878  2.64291  2.83592  3.09073  2.77978  5.74834  3.25787    359 - -
          2.68618  4.42225  2.77519  2.73123  3.46354  2.40513  3.72494  3.29354  2.67741  2.69355  4.24690  2.90347  2.73739  3.18146  2.89801  2.37887  2.77519  2.98518  4.58477  3.61503
          0.01064  4.94468  5.66703  0.61958  0.77255  0.28600  1.39137
    215   2.57319  4.51461  4.19924  2.88659  2.54926  4.02637  3.15568  1.65184  3.53446  2.38628  3.62616  3.91459  4.39931  2.53430  3.78727  3.29747  2.71877  2.29412  5.11793  3.91403    360 - -
          2.68618  4.42225  2.77519  2.73123  3.46354  2.40513  3.72494  3.29354  2.67741  2.69355  4.24690  2.90347  2.73739  3.18146  2.89801  2.37887  2.77519  2.98518  4.58477  3.61503
          0.00882  5.13115  5.85350  0.61958  0.77255  0.48576  0.95510
    216   2.17548  5.21647  3.50138  2.99475  4.87305  1.55028  4.21418  4.32892  1.47409  3.87423  4.64504  3.46785  4.25319  3.34557  3.41756  2.54555  2.66805  3.86754  6.04303  4.69866    361 - -
          2.68618  4.42225  2.77519  2.73123  3.46354  2.40513  3.72494  3.29354  2.67741  2.69355  4.24690  2.90347  2.73739  3.18146  2.89801  2.37887  2.77519  2.98518  4.58477  3.61503
          0.00882  5.13115  5.85350  0.61958  0.77255  0.48576  0.95510
    217   1.54731  5.23911  3.44432  2.93531  4.84191  1.86653  4.16603  4.30042  2.92792  3.84071  4.60961  2.78718  4.23231  3.29350  2.05838  2.22026  3.28293  3.84902  6.00911  4.65512    362 - -
          2.68618  4.42225  2.77519  2.73123  3.46354  2.40513  3.72494  3.29354  2.67741  2.69355  4.24690  2.90347  2.73739  3.18146  2.89801  2.37887  2.77519  2.98518  4.58477  3.61503
          0.00882  5.13115  5.85350  0.61958  0.77255  0.48576  0.95510
    218   2.99539  5.30510  3.33776  2.77015  2.78529  3.79250  3.09786  4.02307  1.96491  3.57510  2.75711  2.07758  4.18008  3.09129  1.88890  2.99761  3.22188  3.66438  5.76227  4.41171    363 - -
          2.68618  4.42225  2.77519  2.73123  3.46354  2.40513  3.72494  3.29354  2.67741  2.69355  4.24690  2.90347  2.73739  3.18146  2.89801  2.37887  2.77519  2.98518  4.58477  3.61503
          0.00882  5.13115  5.85350  0.61958  0.77255  0.48576  0.95510
    219   2.53657  4.99745  2.41756  2.88886  3.25290  3.81226  4.02710  3.59292  2.52643  1.74449  4.07971  3.38705  4.19960  2.76591  2.80902  3.02471  2.68173  3.30778  2.96772  4.22611    364 - -
          2.68618  4.42225  2.77519  2.73123  3.46354  2.40513  3.72494  3.29354  2.67741  2.69355  4.24690  2.90347  2.73739  3.18146  2.89801  2.37887  2.77519  2.98518  4.58477  3.61503
          0.00882  5.13115  5.85350  0.61958  0.77255  0.48576  0.95510
    220   2.31336  5.28493  2.61858  1.77870  3.31164  3.73866  3.93804  4.01404  2.70483  3.56606  4.34584  3.23765  4.13279  3.05989  3.18463  2.31538  1.97652  2.95785  5.76000  4.38998    365 - -
          2.68618  4.42225  2.77519  2.73123  3.46354  2.40513  3.72494  3.29354  2.67741  2.69355  4.24690  2.90347  2.73739  3.18146  2.89801  2.37887  2.77519  2.98518  4.58477  3.61503
          0.00882  5.13115  5.85350  0.61958  0.77255  0.48576  0.95510
    221   2.95641  3.49640  1.76588  2.65245  4.77245  3.72463  3.91647  4.24877  2.36664  3.73673  4.48282  2.10540  4.12211  3.01798  1.99254  2.92346  2.69744  3.82269  5.87458  4.47330    366 - -
          2.68618  4.42225  2.77519  2.73123  3.46354  2.40513  3.72494  3.29354  2.67741  2.69355  4.24690  2.90347  2.73739  3.18146  2.89801  2.37887  2.77519  2.98518  4.58477  3.61503
          0.00882  5.13115  5.85350  0.61958  0.77255  0.48576  0.95510
    222   2.15612  4.43183  4.50271  3.91331  2.19188  3.07161  4.39463  2.87790  3.78161  1.54004  3.54932  4.09257  4.45301  3.99139  3.01354  2.78616  3.20435  2.09541  5.04720  3.85806    367 - -
          2.68618  4.42225  2.77519  2.73123  3.46354  2.40513  3.72494  3.29354  2.67741  2.69355  4.24690  2.90347  2.73739  3.18146  2.89801  2.37887  2.77519  2.98518  4.58477  3.61503
          0.00882  5.13115  5.85350  0.61958  0.77255  0.48576  0.95510
    223   2.99595  4.74023  3.81472  2.24886  3.00576  3.95669  4.18622  3.24048  3.22099  1.84323  3.83764  3.67350  4.33877  3.52659  3.58282  1.44149  3.22833  3.01599  5.24493  3.10428    368 - -
          2.68618  4.42225  2.77519  2.73123  3.46354  2.40513  3.72494  3.29354  2.67741  2.69355  4.24690  2.90347  2.73739  3.18146  2.89801  2.37887  2.77519  2.98518  4.58477  3.61503
          0.00882  5.13115  5.85350  0.61958  0.77255  0.48576  0.95510
    224   5.00524  6.38441  5.68837  5.73259  6.45470  5.01541  6.54939  6.50960  5.91776  5.87365  7.04770  5.90726  0.05538  6.23955  5.89540  5.23566  5.52306  5.98768  7.14570  6.62608    369 - -
          2.68618  4.42225  2.77519  2.73123  3.46354  2.40513  3.72494  3.29354  2.67741  2.69355  4.24690  2.90347  2.73739  3.18146  2.89801  2.37887  2.77519  2.98518  4.58477  3.61503
          0.00882  5.13115  5.85350  0.61958  0.77255  0.48576  0.95510
    225   2.95227  5.29459  3.27413  1.95451  4.58015  3.75119  3.08785  3.21316  1.90262  3.57157  4.35255  3.24855  4.14216  3.06206  2.73160  2.57892  3.18229  1.87011  5.76223  4.39674    370 - -
          2.68618  4.42225  2.77519  2.73123  3.46354  2.40513  3.72494  3.29354  2.67741  2.69355  4.24690  2.90347  2.73739  3.18146  2.89801  2.37887  2.77519  2.98518  4.58477  3.61503
          0.00882  5.13115  5.85350  0.61958  0.77255  0.48576  0.95510
    226   2.99393  4.38035  4.87079  4.26223  1.71817  4.15687  4.48690  2.06299  3.05174  2.23076  2.47191  4.28988  4.51950  4.21431  4.10646  2.78374  3.22615  1.84981  5.00483  3.82744    371 - -
          2.68618  4.42225  2.77519  2.73123  3.46354  2.40513  3.72494  3.29354  2.67741  2.69355  4.24690  2.90347  2.73739  3.18146  2.89801  2.37887  2.77519  2.98518  4.58477  3.61503
          0.00882  5.13115  5.85350  0.61958  0.77255  0.48576  0.95510
    227   2.18182  4.71187  3.80923  2.38415  3.85476  3.93897  4.18830  3.18892  2.37997  2.51078  2.22700  3.65896  4.31885  3.50504  3.55240  3.18203  3.20093  1.69894  5.29521  4.05679    372 - -
          2.68618  4.42225  2.77519  2.73123  3.46354  2.40513  3.72494  3.29354  2.67741  2.69355  4.24690  2.90347  2.73739  3.18146  2.89801  2.37887  2.77519  2.98518  4.58477  3.61503
          0.00882  5.13115  5.85350  0.61958  0.77255  0.48576  0.95510
    228   2.57820  4.39086  3.26660  4.27304  3.48344  4.17147  4.50322  1.67715  4.07966  1.80977  2.86071  4.30329  4.53326  4.22810  4.12124  3.48006  3.23810  1.62089  3.39812  3.84416    373 - -
          2.68618  4.42225  2.77519  2.73123  3.46354  2.40513  3.72494  3.29354  2.67741  2.69355  4.24690  2.90347  2.73739  3.18146  2.89801  2.37887  2.77519  2.98518  4.58477  3.61503
          0.00882  5.13115  5.85350  0.61958  0.77255  0.48576  0.95510
    229   2.96111  4.58748  3.14130  2.83955  2.50330  2.23305  4.25221  2.58939  3.37534  2.17084  2.19031  3.79366  4.35895  3.65557  3.00483  3.24078  3.19295  2.85251  5.18131  3.13054    374 - -
          2.68618  4.42225  2.77519  2.73123  3.46354  2.40513  3.72494  3.29354  2.67741  2.69355  4.24690  2.90347  2.73739  3.18146  2.89801  2.37887  2.77519  2.98518  4.58477  3.61503
          0.00882  5.13115  5.85350  0.61958  0.77255  0.48576  0.95510
    230   2.98075  5.25245  3.30670  2.19158  4.57025  1.76368  4.01580  4.00184  2.79094  3.57524  4.37066  3.30982  4.18556  3.15116  2.70261  1.87826  3.22606  2.23998  5.78604  4.43369    375 - -
          2.68618  4.42225  2.77519  2.73123  3.46354  2.40513  3.72494  3.29354  2.67741  2.69355  4.24690  2.90347  2.73739  3.18146  2.89801  2.37887  2.77519  2.98518  4.58477  3.61503
          0.00882  5.13115  5.85350  0.61958  0.77255  0.48576  0.95510
    231   2.97603  4.42748  4.53655  3.94422  2.83117  2.59122  4.40251  2.86663  3.02405  1.35067  2.87477  4.11223  4.46143  4.01049  3.10282  3.38550  3.20800  1.91771  5.04108  3.85360    376 - -
          2.68618  4.42225  2.77519  2.73123  3.46354  2.40513  3.72494  3.29354  2.67741  2.69355  4.24690  2.90347  2.73739  3.18146  2.89801  2.37887  2.77519  2.98518  4.58477  3.61503
          0.00882  5.13115  5.85350  0.61958  0.77255  0.48576  0.95510
    232   2.97482  4.38132  3.25985  4.14447  2.47585  4.12227  4.44528  2.15152  3.96983  1.86891  3.49876  4.21940  4.48782  4.13657  4.04541  2.62975  2.65097  1.86188  5.00021  2.45088    377 - -
          2.68618  4.42225  2.77519  2.73123  3.46354  2.40513  3.72494  3.29354  2.67741  2.69355  4.24690  2.90347  2.73739  3.18146  2.89801  2.37887  2.77519  2.98518  4.58477  3.61503
          0.00882  5.13115  5.85350  0.61958  0.77255  0.48576  0.95510
    233   2.56556  5.25294  2.42568  2.71515  4.52587  3.74396  3.94061  3.10504  2.41620  2.75605  4.31341  3.24746  4.13530  2.62363  2.33592  2.31527  2.74219  2.35245  5.73141  4.36885    378 - -
          2.68618  4.42225  2.77519  2.73123  3.46354  2.40513  3.72494  3.29354  2.67741  2.69355  4.24690  2.90347  2.73739  3.18146  2.89801  2.37887  2.77519  2.98518  4.58477  3.61503
          0.00882  5.13115  5.85350  0.61958  0.77255  0.48576  0.95510
    234   2.32491  5.25904  2.36824  2.38219  4.53418  3.02525  3.94093  3.18931  2.71173  3.53420  4.31977  3.24624  4.13552  3.06686  2.08713  2.94091  2.72944  2.09750  5.73715  4.37333    379 - -
          2.68618  4.42225  2.77519  2.73123  3.46354  2.40513  3.72494  3.29354  2.67741  2.69355  4.24690  2.90347  2.73739  3.18146  2.89801  2.37887  2.77519  2.98518  4.58477  3.61503
          0.13989  5.13115  2.08236  0.61958  0.77255  0.48576  0.95510
    235   2.46827  4.74693  3.61353  3.04931  3.90811  2.99102  4.06868  3.27177  1.51066  2.51484  3.84636  3.49780  4.21694  3.33339  3.38555  3.06640  3.13603  2.06102  5.31291  3.05638    380 - -
          2.68618  4.42225  2.77519  2.73123  3.46354  2.40513  3.72494  3.29354  2.67741  2.69355  4.24690  2.90347  2.73739  3.18146  2.89801  2.37887  2.77519  2.98518  4.58477  3.61503
          0.01005  5.00131  5.72366  0.61958  0.77255  0.32369  1.28546
    236   2.52552  5.15423  3.35684  2.80997  4.44086  3.76569  3.17410  3.09475  2.80688  3.45997  4.26827  2.19809  4.17507  3.15710  3.26983  1.44051  2.28369  3.52454  5.69667  4.35956    381 - -
          2.68618  4.42225  2.77519  2.73123  3.46354  2.40513  3.72494  3.29354  2.67741  2.69355  4.24690  2.90347  2.73739  3.18146  2.89801  2.37887  2.77519  2.98518  4.58477  3.61503
          0.00882  5.13115  5.85350  0.61958  0.77255  0.48576  0.95510
    237   3.00130  5.50309  2.38402  2.12586  4.83928  3.73475  2.50179  4.32279  2.70259  3.80399  4.55012  3.20253  1.61289  3.05451  2.68558  2.96030  2.70591  3.88980  5.93836  4.52587    382 - -
          2.68618  4.42225  2.77519  2.73123  3.46354  2.40513  3.72494  3.29354  2.67741  2.69355  4.24690  2.90347  2.73739  3.18146  2.89801  2.37887  2.77519  2.98518  4.58477  3.61503
          0.00882  5.13115  5.85350  0.61958  0.77255  0.48576  0.95510
    238   2.95854  4.80295  2.99661  3.10021  2.37127  3.88920  4.12115  3.33243  1.89029  2.58657  3.89882  3.55064  4.27180  3.38899  2.82446  3.12005  3.18989  2.36444  5.35620  2.18232    383 - -
          2.68618  4.42225  2.77519  2.73123  3.46354  2.40513  3.72494  3.29354  2.67741  2.69355  4.24690  2.90347  2.73739  3.18146  2.89801  2.37887  2.77519  2.98518  4.58477  3.61503
          0.00882  5.13115  5.85350  0.61958  0.77255  0.48576  0.95510
    239   2.54037  4.42721  4.87540  4.27176  1.69747  4.20089  4.53356  2.36498  4.08726  2.53596  2.33673  4.32141  2.08242  4.24023  4.14193  3.50932  3.27037  2.04714  5.05821  3.88183    384 - -
          2.68618  4.42225  2.77519  2.73123  3.46354  2.40513  3.72494  3.29354  2.67741  2.69355  4.24690  2.90347  2.73739  3.18146  2.89801  2.37887  2.77519  2.98518  4.58477  3.61503
          0.00882  5.13115  5.85350  0.61958  0.77255  0.48576  0.95510
    240   2.97286  3.16678  4.72335  2.21869  2.85381  3.15303  4.43890  2.14584  3.95118  2.02474  2.47295  4.20655  4.48309  4.12186  4.03432  3.41866  2.25665  2.63254  3.41226  3.82042    385 - -
          2.68618  4.42225  2.77519  2.73123  3.46354  2.40513  3.72494  3.29354  2.67741  2.69355  4.24690  2.90347  2.73739  3.18146  2.89801  2.37887  2.77519  2.98518  4.58477  3.61503
          0.00594  5.12828        *  0.61958  0.77255  0.00000        *
//
