# Supplementary material for: MacSyFinder: A Program to Mine Genomes for Molecular Systems with an Application to CRISPR-Cas Systems
Source: PLoS One. 2014 Oct 17;9(10):e110726. doi: 10.1371/journal.pone.0110726 (PMC4201578; doi:10.1371/journal.pone.0110726)
Supplement: Data S2 — The Cas-Finder: models and profiles (compressed tarball archive). (ZIP) [file pone.0110726.s011.zip › Cas-Finder_macsyfinder/CASprofiles/cas7_TypeIA.hmm]

HMMER3/b [3.0 | March 2010]
NAME  TIGR02583
ACC   TIGR02583
DESC  DevR_archaea: CRISPR-associated protein Cas7/Csa2, subtype I-A/APERN
LENG  284
ALPH  amino
RF    no
CS    no
MAP   yes
DATE  Sun Apr 11 22:18:51 2010
NSEQ  7
EFFN  1.329590
CKSUM 495439768
GA    212.60 212.60;
TC    212.60 212.60;
NC    107.40 107.40;
STATS LOCAL MSV      -10.9082  0.70174
STATS LOCAL VITERBI  -11.7768  0.70174
STATS LOCAL FORWARD   -5.4634  0.70174
HMM          A        C        D        E        F        G        H        I        K        L        M        N        P        Q        R        S        T        V        W        Y   
            m->m     m->i     m->d     i->m     i->i     d->m     d->d
  COMPO   2.46271  4.43219  3.08788  2.61242  3.33538  2.90707  3.68537  2.85545  2.65497  2.48431  3.65804  3.04697  3.38589  3.15386  2.86736  2.62804  2.85074  2.52010  5.03187  3.38893
          2.68618  4.42225  2.77519  2.73123  3.46354  2.40513  3.72494  3.29354  2.67741  2.69355  4.24690  2.90347  2.73739  3.18146  2.89801  2.37887  2.77519  2.98518  4.58477  3.61503
          0.01926  4.35504  5.07739  0.61958  0.77255  0.00000        *
      1   3.46091  4.74119  4.87258  4.46078  1.57175  4.40520  3.75647  3.20765  4.28101  2.69675  2.57541  4.23623  4.72094  4.26213  4.28021  3.74130  3.68194  3.08011  2.60628  1.27434      1 - -
          2.68618  4.42225  2.77519  2.73123  3.46354  2.40513  3.72494  3.29354  2.67741  2.69355  4.24690  2.90347  2.73739  3.18146  2.89801  2.37887  2.77519  2.98518  4.58477  3.61503
          0.01926  4.35504  5.07739  0.61958  0.77255  0.48576  0.95510
      2   3.33680  4.58705  5.22749  4.71731  3.72287  4.80616  5.35928  1.58800  4.61755  1.86125  3.50225  4.90487  5.04641  4.83004  4.77207  4.19655  3.58839  0.87578  5.74502  4.56821      2 - -
          2.68618  4.42225  2.77519  2.73123  3.46354  2.40513  3.72494  3.29354  2.67741  2.69355  4.24690  2.90347  2.73739  3.18146  2.89801  2.37887  2.77519  2.98518  4.58477  3.61503
          0.01926  4.35504  5.07739  0.61958  0.77255  0.48576  0.95510
      3   2.68101  4.81412  3.21967  2.74628  4.45628  2.61097  3.89079  3.88962  2.56427  3.45753  4.26697  3.18446  3.94012  3.04634  1.69765  1.70462  3.00358  3.46786  5.63020  4.33638      3 - -
          2.68618  4.42225  2.77519  2.73123  3.46354  2.40513  3.72494  3.29354  2.67741  2.69355  4.24690  2.90347  2.73739  3.18146  2.89801  2.37887  2.77519  2.98518  4.58477  3.61503
          0.01926  4.35504  5.07739  0.61958  0.77255  0.48576  0.95510
      4   2.80139  4.22459  4.40763  3.83657  2.65635  2.92280  4.32042  1.92806  3.70761  2.29139  3.32044  4.00224  4.32529  3.91661  3.86060  3.26995  3.04459  1.35860  4.93196  3.72737      4 - -
          2.68618  4.42225  2.77519  2.73123  3.46354  2.40513  3.72494  3.29354  2.67741  2.69355  4.24690  2.90347  2.73739  3.18146  2.89801  2.37887  2.77519  2.98518  4.58477  3.61503
          0.01926  4.35504  5.07739  0.61958  0.77255  0.48576  0.95510
      5   2.17927  4.67847  3.22735  2.71481  4.27277  2.67673  3.88349  3.69693  2.69377  3.30498  4.11139  3.15617  3.88015  3.04874  2.53108  1.67730  2.40647  3.29398  5.53449  4.22731      5 - -
          2.68618  4.42225  2.77519  2.73123  3.46354  2.40513  3.72494  3.29354  2.67741  2.69355  4.24690  2.90347  2.73739  3.18146  2.89801  2.37887  2.77519  2.98518  4.58477  3.61503
          0.01926  4.35504  5.07739  0.61958  0.77255  0.48576  0.95510
      6   1.63181  4.32886  3.83449  3.46952  4.29958  1.29861  4.43631  3.53896  3.46404  3.36011  4.23365  3.58520  3.92986  3.74200  3.75926  2.63988  2.90761  2.34510  5.70457  4.50381      6 - -
          2.68618  4.42225  2.77519  2.73123  3.46354  2.40513  3.72494  3.29354  2.67741  2.69355  4.24690  2.90347  2.73739  3.18146  2.89801  2.37887  2.77519  2.98518  4.58477  3.61503
          0.01926  4.35504  5.07739  0.61958  0.77255  0.48576  0.95510
      7   3.64593  5.39518  4.19365  3.63438  4.87964  4.00316  4.30171  4.48135  2.59845  3.90854  4.91791  3.94513  4.50234  3.51759  0.44074  3.72128  3.89158  4.18909  5.77674  4.72812      7 - -
          2.68618  4.42225  2.77519  2.73123  3.46354  2.40513  3.72494  3.29354  2.67741  2.69355  4.24690  2.90347  2.73739  3.18146  2.89801  2.37887  2.77519  2.98518  4.58477  3.61503
          0.01926  4.35504  5.07739  0.61958  0.77255  0.48576  0.95510
      8   2.87921  4.25507  4.61904  4.04199  2.14182  4.04872  4.26549  1.97937  3.87912  2.15265  3.24520  4.11613  4.38658  4.02720  3.95869  3.36240  3.11151  1.53571  4.71525  2.65639      8 - -
          2.68618  4.42225  2.77519  2.73123  3.46354  2.40513  3.72494  3.29354  2.67741  2.69355  4.24690  2.90347  2.73739  3.18146  2.89801  2.37887  2.77519  2.98518  4.58477  3.61503
          0.01926  4.35504  5.07739  0.61958  0.77255  0.48576  0.95510
      9   2.72545  4.75539  3.23741  2.09554  3.94090  3.57752  3.76154  3.31160  2.51911  2.20646  2.99696  3.15409  3.96076  2.94868  2.13682  2.80816  2.95099  3.04907  5.26610  3.98278      9 - -
          2.68618  4.42225  2.77519  2.73123  3.46354  2.40513  3.72494  3.29354  2.67741  2.69355  4.24690  2.90347  2.73739  3.18146  2.89801  2.37887  2.77519  2.98518  4.58477  3.61503
          0.01926  4.35504  5.07739  0.61958  0.77255  0.48576  0.95510
     10   2.43683  4.44035  4.65370  4.12954  3.59076  4.23228  4.76062  2.06858  4.00667  1.61623  3.45588  4.32216  4.61155  4.25251  4.19305  3.58818  3.30599  1.16143  5.37204  4.18616     10 - -
          2.68618  4.42225  2.77519  2.73123  3.46354  2.40513  3.72494  3.29354  2.67741  2.69355  4.24690  2.90347  2.73739  3.18146  2.89801  2.37887  2.77519  2.98518  4.58477  3.61503
          0.01926  4.35504  5.07739  0.61958  0.77255  0.48576  0.95510
     11   3.03543  5.32520  2.66538  2.51625  4.64272  3.47957  3.94204  4.24859  2.71615  3.76499  4.63085  1.05365  4.05880  2.39113  3.11252  3.00163  3.32922  3.85234  5.83558  4.42865     11 - -
          2.68618  4.42225  2.77519  2.73123  3.46354  2.40513  3.72494  3.29354  2.67741  2.69355  4.24690  2.90347  2.73739  3.18146  2.89801  2.37887  2.77519  2.98518  4.58477  3.61503
          0.01926  4.35504  5.07739  0.61958  0.77255  0.48576  0.95510
     12   2.28452  4.43503  4.59817  4.08847  3.67897  4.17666  4.77057  2.05190  3.97274  1.99303  3.54663  4.28431  4.59050  4.24063  4.17962  3.54202  3.29039  1.02342  5.43887  4.23630     12 - -
          2.68618  4.42225  2.77519  2.73123  3.46354  2.40513  3.72494  3.29354  2.67741  2.69355  4.24690  2.90347  2.73739  3.18146  2.89801  2.37887  2.77519  2.98518  4.58477  3.61503
          0.01926  4.35504  5.07739  0.61958  0.77255  0.48576  0.95510
     13   2.35464  5.13890  2.78457  1.54279  4.45822  3.44250  2.77243  3.91848  2.52064  3.45426  4.24251  2.94572  3.89885  2.86113  3.00066  2.35412  3.00961  3.53024  5.63102  4.24261     13 - -
          2.68618  4.42225  2.77519  2.73123  3.46354  2.40513  3.72494  3.29354  2.67741  2.69355  4.24690  2.90347  2.73739  3.18146  2.89801  2.37887  2.77519  2.98518  4.58477  3.61503
          0.01926  4.35504  5.07739  0.61958  0.77255  0.48576  0.95510
     14   1.75332  4.69734  2.55098  2.67256  4.16520  3.39395  3.86909  3.54195  2.72357  3.20080  4.02982  3.13647  3.90132  3.04831  3.16859  1.93521  2.91890  2.57542  5.46780  4.15808     14 - -
          2.68618  4.42225  2.77519  2.73123  3.46354  2.40513  3.72494  3.29354  2.67741  2.69355  4.24690  2.90347  2.73739  3.18146  2.89801  2.37887  2.77519  2.98518  4.58477  3.61503
          0.01926  4.35504  5.07739  0.61958  0.77255  0.48576  0.95510
     15   3.68704  4.97266  5.29082  4.74125  3.18109  4.94348  5.22028  2.38678  4.53612  0.61939  2.28777  5.00288  5.05351  4.59794  4.59986  4.33353  3.90238  2.60970  5.37025  4.34070     15 - -
          2.68618  4.42225  2.77519  2.73123  3.46354  2.40513  3.72494  3.29354  2.67741  2.69355  4.24690  2.90347  2.73739  3.18146  2.89801  2.37887  2.77519  2.98518  4.58477  3.61503
          0.01926  4.35504  5.07739  0.61958  0.77255  0.48576  0.95510
     16   2.63124  4.73164  3.03200  2.75416  4.52870  3.29571  4.05294  3.97494  2.91680  3.58849  4.40372  1.26409  3.92653  3.23729  3.33914  2.19422  2.34042  3.50350  5.78585  4.46450     16 - -
          2.68618  4.42225  2.77519  2.73123  3.46354  2.40513  3.72494  3.29354  2.67741  2.69355  4.24690  2.90347  2.73739  3.18146  2.89801  2.37887  2.77519  2.98518  4.58477  3.61503
          0.01926  4.35504  5.07739  0.61958  0.77255  0.48576  0.95510
     17   2.15473  4.56003  3.29213  2.80884  3.94110  2.00098  3.91182  3.31735  2.80897  2.99682  2.43540  2.60587  3.93579  3.14115  3.21138  2.74281  2.91180  3.01218  5.30679  4.03504     17 - -
          2.68618  4.42225  2.77519  2.73123  3.46354  2.40513  3.72494  3.29354  2.67741  2.69355  4.24690  2.90347  2.73739  3.18146  2.89801  2.37887  2.77519  2.98518  4.58477  3.61503
          0.01926  4.35504  5.07739  0.61958  0.77255  0.48576  0.95510
     18   2.67057  4.46961  3.42613  2.86511  3.61645  3.60940  3.01074  2.97221  2.78788  2.34783  3.56794  3.29819  3.99414  2.55834  3.15442  2.85312  2.49977  1.92609  5.03742  3.78678     18 - -
          2.68618  4.42225  2.77519  2.73123  3.46354  2.40513  3.72494  3.29354  2.67741  2.69355  4.24690  2.90347  2.73739  3.18146  2.89801  2.37887  2.77519  2.98518  4.58477  3.61503
          0.01926  4.35504  5.07739  0.61958  0.77255  0.48576  0.95510
     19   3.05394  5.36552  2.58419  1.21164  4.87937  1.57301  4.04093  4.37955  2.97771  3.91781  4.76946  3.03912  4.06249  3.21737  3.47965  3.01396  3.37368  3.94704  6.03571  4.65134     19 - -
          2.68618  4.42225  2.77519  2.73123  3.46354  2.40513  3.72494  3.29354  2.67741  2.69355  4.24690  2.90347  2.73739  3.18146  2.89801  2.37887  2.77519  2.98518  4.58477  3.61503
          0.01926  4.35504  5.07739  0.61958  0.77255  0.48576  0.95510
     20   1.95631  4.38612  3.66201  3.25655  4.48667  2.22522  4.32475  3.91489  3.27144  3.57192  4.37593  3.45624  3.87727  3.56143  3.62715  1.44565  1.83071  3.36800  5.80563  4.58040     20 - -
          2.68618  4.42225  2.77519  2.73123  3.46354  2.40513  3.72494  3.29354  2.67741  2.69355  4.24690  2.90347  2.73739  3.18146  2.89801  2.37887  2.77519  2.98518  4.58477  3.61503
          0.01926  4.35504  5.07739  0.61958  0.77255  0.48576  0.95510
     21   1.73050  4.28766  3.94552  3.41230  3.56941  2.64901  4.19184  1.91510  3.33866  2.57142  3.52950  3.67735  4.12909  3.61188  3.61358  2.97831  2.95957  2.04594  5.08704  3.87799     21 - -
          2.68618  4.42225  2.77519  2.73123  3.46354  2.40513  3.72494  3.29354  2.67741  2.69355  4.24690  2.90347  2.73739  3.18146  2.89801  2.37887  2.77519  2.98518  4.58477  3.61503
          0.01926  4.35504  5.07739  0.61958  0.77255  0.48576  0.95510
     22   3.37618  5.07593  4.14539  4.11706  5.19810  0.26385  5.17884  4.94343  4.36175  4.52372  5.52236  4.31231  4.47853  4.64852  4.51839  3.56579  3.89328  4.37789  6.13793  5.32547     22 - -
          2.68620  4.42227  2.77522  2.73125  3.46356  2.40515  3.72497  3.29356  2.67743  2.69357  4.24692  2.90349  2.73742  3.18148  2.89803  2.37889  2.77485  2.98520  4.58479  3.61505
          0.13327  2.13255  5.07739  0.29766  1.35695  0.48576  0.95510
     23   3.22194  5.18560  3.11223  3.06007  4.63731  3.59042  4.44149  4.48627  3.40632  4.08060  5.05403  0.52594  4.27632  3.73843  3.75813  3.28457  3.63318  4.05519  5.88335  4.56898     24 - -
          2.68618  4.42225  2.77519  2.73123  3.46354  2.40513  3.72494  3.29354  2.67741  2.69355  4.24690  2.90347  2.73739  3.18146  2.89801  2.37887  2.77519  2.98518  4.58477  3.61503
          0.01926  4.35504  5.07739  0.61958  0.77255  0.48576  0.95510
     24   3.65978  5.01084  4.61388  4.25363  2.35057  4.45416  3.82632  3.29426  4.01547  2.05679  3.95699  4.21276  4.80205  4.19568  4.12953  3.84590  3.89861  3.23597  4.03200  0.77706     25 - -
          2.68618  4.42225  2.77519  2.73123  3.46354  2.40513  3.72494  3.29354  2.67741  2.69355  4.24690  2.90347  2.73739  3.18146  2.89801  2.37887  2.77519  2.98518  4.58477  3.61503
          0.01926  4.35504  5.07739  0.61958  0.77255  0.48576  0.95510
     25   2.64522  4.35652  3.59578  3.04272  3.54754  3.61253  3.95119  2.33806  2.99144  2.60692  3.51114  2.78626  4.02747  3.29362  3.33250  2.45064  2.17964  2.00703  5.00403  3.77369     26 - -
          2.68618  4.42225  2.77519  2.73123  3.46354  2.40513  3.72494  3.29354  2.67741  2.69355  4.24690  2.90347  2.73739  3.18146  2.89801  2.37887  2.77519  2.98518  4.58477  3.61503
          0.01926  4.35504  5.07739  0.61958  0.77255  0.48576  0.95510
     26   2.78586  5.16030  3.08946  2.14444  4.50636  3.54110  3.66387  3.94062  1.66478  3.43281  3.11752  3.02467  3.92396  2.40270  2.29754  2.76472  3.00191  3.55433  5.56184  4.22687     27 - -
          2.68618  4.42225  2.77519  2.73123  3.46354  2.40513  3.72494  3.29354  2.67741  2.69355  4.24690  2.90347  2.73739  3.18146  2.89801  2.37887  2.77519  2.98518  4.58477  3.61503
          0.01926  4.35504  5.07739  0.61958  0.77255  0.48576  0.95510
     27   2.81330  4.47057  3.75607  3.21904  3.40549  3.78607  1.65274  2.20792  3.07057  2.50038  3.52974  3.58121  4.18142  3.43297  3.37036  3.07606  3.05885  2.17507  4.95761  3.62706     28 - -
          2.68618  4.42225  2.77519  2.73123  3.46354  2.40513  3.72494  3.29354  2.67741  2.69355  4.24690  2.90347  2.73739  3.18146  2.89801  2.37887  2.77519  2.98518  4.58477  3.61503
          0.01926  4.35504  5.07739  0.61958  0.77255  0.48576  0.95510
     28   1.92672  4.73034  3.36891  2.83448  4.27800  3.45345  3.89725  3.63773  2.56009  3.27278  4.11586  3.24937  3.96405  3.07270  1.56769  2.77748  2.32316  3.28043  5.51014  4.24572     29 - -
          2.68618  4.42225  2.77519  2.73123  3.46354  2.40513  3.72494  3.29354  2.67741  2.69355  4.24690  2.90347  2.73739  3.18146  2.89801  2.37887  2.77519  2.98518  4.58477  3.61503
          0.01926  4.35504  5.07739  0.61958  0.77255  0.48576  0.95510
     29   3.01628  5.18992  3.45015  2.80808  4.61095  3.71433  3.74619  3.97323  1.79514  3.46529  4.30416  3.25005  4.09314  2.87847  1.40553  3.02256  2.14504  3.63730  5.56799  4.34504     30 - -
          2.68618  4.42225  2.77519  2.73123  3.46354  2.40513  3.72494  3.29354  2.67741  2.69355  4.24690  2.90347  2.73739  3.18146  2.89801  2.37887  2.77519  2.98518  4.58477  3.61503
          0.01926  4.35504  5.07739  0.61958  0.77255  0.48576  0.95510
     30   1.32811  4.32028  4.01497  3.55567  3.93013  3.43276  4.40525  2.81178  3.48735  2.88877  3.85840  3.71136  4.06869  3.76966  3.76254  2.83315  2.21243  1.77963  5.44165  4.23917     31 - -
          2.68618  4.42225  2.77519  2.73123  3.46354  2.40513  3.72494  3.29354  2.67741  2.69355  4.24690  2.90347  2.73739  3.18146  2.89801  2.37887  2.77519  2.98518  4.58477  3.61503
          0.01926  4.35504  5.07739  0.61958  0.77255  0.48576  0.95510
     31   2.99790  5.20423  3.34316  2.75725  4.62343  3.68143  3.75136  4.00828  1.82210  3.49290  4.32522  3.21489  1.77051  2.88275  1.80496  2.99679  3.20230  3.66037  5.59146  4.35040     32 - -
          2.68618  4.42225  2.77519  2.73123  3.46354  2.40513  3.72494  3.29354  2.67741  2.69355  4.24690  2.90347  2.73739  3.18146  2.89801  2.37887  2.77519  2.98518  4.58477  3.61503
          0.01926  4.35504  5.07739  0.61958  0.77255  0.48576  0.95510
     32   3.00545  4.36285  4.70421  4.14860  3.40825  4.24885  4.59681  1.59899  4.00802  2.24698  3.39310  4.30045  4.57651  4.21680  4.14665  3.57830  3.24733  1.16840  5.11796  2.85124     33 - -
          2.68618  4.42225  2.77519  2.73123  3.46354  2.40513  3.72494  3.29354  2.67741  2.69355  4.24690  2.90347  2.73739  3.18146  2.89801  2.37887  2.77519  2.98518  4.58477  3.61503
          0.01926  4.35504  5.07739  0.61958  0.77255  0.48576  0.95510
     33   2.76134  4.18406  4.36870  3.78266  3.26048  3.91402  4.23758  2.06313  3.64361  1.76826  3.24246  3.94519  4.26824  3.84396  3.78492  3.21461  2.40683  1.73807  4.84173  2.83117     34 - -
          2.68618  4.42225  2.77519  2.73123  3.46354  2.40513  3.72494  3.29354  2.67741  2.69355  4.24690  2.90347  2.73739  3.18146  2.89801  2.37887  2.77519  2.98518  4.58477  3.61503
          0.01926  4.35504  5.07739  0.61958  0.77255  0.48576  0.95510
     34   2.69803  3.05396  4.18114  3.59966  3.25323  3.80200  3.06697  2.49569  3.45776  1.81802  3.26927  3.79935  4.17700  3.69288  3.63476  3.09836  2.93634  1.62038  4.79249  3.58637     35 - -
          2.68618  4.42225  2.77519  2.73123  3.46354  2.40513  3.72494  3.29354  2.67741  2.69355  4.24690  2.90347  2.73739  3.18146  2.89801  2.37887  2.77519  2.98518  4.58477  3.61503
          0.01926  4.35504  5.07739  0.61958  0.77255  0.48576  0.95510
     35   2.68964  3.44564  2.98016  2.18696  4.39062  3.47019  3.64953  3.84094  1.93282  3.36309  4.13404  2.57083  3.07882  2.76321  2.39781  2.67405  2.91807  3.45254  5.52720  4.15674     36 - -
          2.68618  4.42225  2.77519  2.73123  3.46354  2.40513  3.72494  3.29354  2.67741  2.69355  4.24690  2.90347  2.73739  3.18146  2.89801  2.37887  2.77519  2.98518  4.58477  3.61503
          0.10985  4.35504  2.39477  0.61958  0.77255  0.48576  0.95510
     36   2.71780  4.94792  2.77301  1.82010  4.41876  2.16910  3.82551  3.84501  2.66720  3.43486  4.25120  2.99003  3.89472  2.98338  3.13418  2.73806  1.97607  3.45479  5.64710  4.28820     37 - -
          2.68618  4.42225  2.77519  2.73123  3.46354  2.40513  3.72494  3.29354  2.67741  2.69355  4.24690  2.90347  2.73739  3.18146  2.89801  2.37887  2.77519  2.98518  4.58477  3.61503
          0.11884  4.26626  2.32259  0.61958  0.77255  0.41826  1.07350
     37   2.93707  5.48254  1.50931  1.83536  4.80906  2.54055  3.81744  4.31686  2.75057  3.80493  4.61018  2.82849  3.92698  2.96171  3.31647  2.28190  3.20982  3.87951  5.96102  4.48408     38 - -
          2.68618  4.42225  2.77519  2.73123  3.46354  2.40513  3.72494  3.29354  2.67741  2.69355  4.24690  2.90347  2.73739  3.18146  2.89801  2.37887  2.77519  2.98518  4.58477  3.61503
          0.02103  4.26790  4.99024  0.61958  0.77255  0.60219  0.79322
     38   2.10398  4.63339  3.12953  2.69713  4.35825  2.55603  3.91613  3.79587  2.75944  3.39670  4.19471  1.98505  3.83996  3.08291  3.20147  2.15088  2.31993  3.34670  5.61245  4.29915     39 - -
          2.68618  4.42225  2.77519  2.73123  3.46354  2.40513  3.72494  3.29354  2.67741  2.69355  4.24690  2.90347  2.73739  3.18146  2.89801  2.37887  2.77519  2.98518  4.58477  3.61503
          0.12322  4.26790  2.28358  0.61958  0.77255  0.60219  0.79322
     39   2.65363  4.80288  3.01006  2.58668  4.32201  2.05958  3.77907  3.72658  1.80934  3.31789  4.14051  3.05715  3.87332  2.93748  2.85620  2.70447  2.36443  3.34613  5.51816  4.21335     40 - -
          2.68618  4.42225  2.77519  2.73123  3.46354  2.40513  3.72494  3.29354  2.67741  2.69355  4.24690  2.90347  2.73739  3.18146  2.89801  2.37887  2.77519  2.98518  4.58477  3.61503
          0.02327  4.16795  4.89030  0.61958  0.77255  0.52054  0.90189
     40   2.94798  4.43793  4.13383  3.60339  2.61388  3.94190  3.79862  2.92043  3.47381  2.13908  3.55549  3.77729  4.30240  3.69244  3.67958  2.48186  3.17849  2.73610  2.68530  1.60270     41 - -
          2.68618  4.42225  2.77519  2.73123  3.46354  2.40513  3.72494  3.29354  2.67741  2.69355  4.24690  2.90347  2.73739  3.18146  2.89801  2.37887  2.77519  2.98518  4.58477  3.61503
          0.02103  4.26790  4.99024  0.61958  0.77255  0.41929  1.07153
     41   2.33408  4.69716  3.25346  2.70685  3.96323  3.53589  3.80302  3.29179  2.01266  2.51422  3.84297  3.17664  3.95459  2.99880  2.97597  2.78968  1.90122  3.01199  5.28930  4.00772     42 - -
          2.68618  4.42225  2.77519  2.73123  3.46354  2.40513  3.72494  3.29354  2.67741  2.69355  4.24690  2.90347  2.73739  3.18146  2.89801  2.37887  2.77519  2.98518  4.58477  3.61503
          0.01926  4.35504  5.07739  0.61958  0.77255  0.48576  0.95510
     42   2.95740  4.41110  4.46520  3.93846  3.62626  4.10351  4.63035  2.11851  3.81656  2.01165  3.51270  4.16157  4.51033  4.09324  4.03615  3.45119  2.13551  1.15630  5.33906  4.13668     43 - -
          2.68618  4.42225  2.77519  2.73123  3.46354  2.40513  3.72494  3.29354  2.67741  2.69355  4.24690  2.90347  2.73739  3.18146  2.89801  2.37887  2.77519  2.98518  4.58477  3.61503
          0.01926  4.35504  5.07739  0.61958  0.77255  0.48576  0.95510
     43   2.66746  4.25324  3.80680  3.23108  3.35735  3.70620  3.98000  2.34766  3.12721  2.43595  3.35934  3.55500  4.08166  3.41718  2.77763  2.97486  2.47866  2.12556  4.84764  2.18698     44 - -
          2.68618  4.42225  2.77519  2.73123  3.46354  2.40513  3.72494  3.29354  2.67741  2.69355  4.24690  2.90347  2.73739  3.18146  2.89801  2.37887  2.77519  2.98518  4.58477  3.61503
          0.01926  4.35504  5.07739  0.61958  0.77255  0.48576  0.95510
     44   2.95275  4.77551  3.45889  1.73875  2.39548  3.78902  3.76299  3.30946  2.99678  2.89302  3.86628  3.40637  4.18234  3.29932  3.37411  3.06466  3.18568  3.08869  4.52718  1.78139     45 - -
          2.68618  4.42225  2.77519  2.73123  3.46354  2.40513  3.72494  3.29354  2.67741  2.69355  4.24690  2.90347  2.73739  3.18146  2.89801  2.37887  2.77519  2.98518  4.58477  3.61503
          0.01926  4.35504  5.07739  0.61958  0.77255  0.48576  0.95510
     45   3.21607  4.65640  4.77826  4.48128  3.96025  4.20815  5.21915  2.15800  4.35983  2.57699  3.87341  4.58900  4.76033  4.69608  4.52388  3.76279  3.57704  0.57452  5.81716  4.57018     46 - -
          2.68618  4.42225  2.77519  2.73123  3.46354  2.40513  3.72494  3.29354  2.67741  2.69355  4.24690  2.90347  2.73739  3.18146  2.89801  2.37887  2.77519  2.98518  4.58477  3.61503
          0.01926  4.35504  5.07739  0.61958  0.77255  0.48576  0.95510
     46   3.52242  5.16875  4.18387  4.10959  5.02136  3.83056  5.12109  4.72577  4.21516  4.28335  5.37049  4.35654  0.27842  4.58640  4.38089  3.71048  4.00481  4.30883  6.04331  5.15640     47 - -
          2.68618  4.42225  2.77519  2.73123  3.46354  2.40513  3.72494  3.29354  2.67741  2.69355  4.24690  2.90347  2.73739  3.18146  2.89801  2.37887  2.77519  2.98518  4.58477  3.61503
          0.01926  4.35504  5.07739  0.61958  0.77255  0.48576  0.95510
     47   1.27558  4.36913  4.24642  3.85032  3.97095  3.56675  4.65822  2.53194  3.77164  2.79501  3.87721  3.93434  4.21880  4.05381  4.00327  2.99906  3.09156  1.38523  5.59398  4.38892     48 - -
          2.68618  4.42225  2.77519  2.73123  3.46354  2.40513  3.72494  3.29354  2.67741  2.69355  4.24690  2.90347  2.73739  3.18146  2.89801  2.37887  2.77519  2.98518  4.58477  3.61503
          0.01926  4.35504  5.07739  0.61958  0.77255  0.48576  0.95510
     48   3.38548  4.62708  5.28997  4.77741  3.65699  4.86120  5.39723  0.94296  4.67436  1.75549  3.42698  4.96628  5.07641  4.85495  4.80972  4.25541  3.63343  1.52613  5.72420  4.57605     49 - -
          2.68618  4.42225  2.77519  2.73123  3.46354  2.40513  3.72494  3.29354  2.67741  2.69355  4.24690  2.90347  2.73739  3.18146  2.89801  2.37887  2.77519  2.98518  4.58477  3.61503
          0.01926  4.35504  5.07739  0.61958  0.77255  0.48576  0.95510
     49   2.43713  4.38061  3.69565  3.38546  4.50466  3.16435  4.43554  3.88910  3.39952  3.60549  4.44198  3.53022  3.91135  3.70613  3.70603  1.20723  1.43332  3.35659  5.85266  4.63516     50 - -
          2.68618  4.42225  2.77519  2.73123  3.46354  2.40513  3.72494  3.29354  2.67741  2.69355  4.24690  2.90347  2.73739  3.18146  2.89801  2.37887  2.77519  2.98518  4.58477  3.61503
          0.01926  4.35504  5.07739  0.61958  0.77255  0.48576  0.95510
     50   3.37618  5.07593  4.14539  4.11706  5.19810  0.26385  5.17884  4.94343  4.36175  4.52372  5.52236  4.31231  4.47853  4.64852  4.51839  3.56579  3.89328  4.37789  6.13793  5.32547     51 - -
          2.68618  4.42225  2.77519  2.73123  3.46354  2.40513  3.72494  3.29354  2.67741  2.69355  4.24690  2.90347  2.73739  3.18146  2.89801  2.37887  2.77519  2.98518  4.58477  3.61503
          0.01926  4.35504  5.07739  0.61958  0.77255  0.48576  0.95510
     51   3.08927  5.59174  2.42329  1.25375  4.91628  3.42933  3.93296  4.44283  2.85876  3.94073  4.78337  1.56646  4.02953  3.09446  3.38360  2.99471  3.37421  4.01665  6.06993  4.60122     52 - -
          2.68618  4.42225  2.77519  2.73123  3.46354  2.40513  3.72494  3.29354  2.67741  2.69355  4.24690  2.90347  2.73739  3.18146  2.89801  2.37887  2.77519  2.98518  4.58477  3.61503
          0.01926  4.35504  5.07739  0.61958  0.77255  0.48576  0.95510
     52   1.85209  4.38145  3.63846  3.14386  3.83144  3.41201  4.09876  3.14274  3.09152  2.87723  2.18468  3.45081  3.97509  3.40613  3.42786  1.70686  2.90686  2.85596  5.26697  4.03630     53 - -
          2.68618  4.42225  2.77519  2.73123  3.46354  2.40513  3.72494  3.29354  2.67741  2.69355  4.24690  2.90347  2.73739  3.18146  2.89801  2.37887  2.77519  2.98518  4.58477  3.61503
          0.01926  4.35504  5.07739  0.61958  0.77255  0.48576  0.95510
     53   3.59430  4.85255  5.33786  4.80441  3.29894  4.94008  5.29416  1.56481  4.63949  0.79601  3.07774  5.03058  5.07586  4.70727  4.70653  4.33612  3.82125  2.26070  5.46251  4.39953     54 - -
          2.68618  4.42225  2.77519  2.73123  3.46354  2.40513  3.72494  3.29354  2.67741  2.69355  4.24690  2.90347  2.73739  3.18146  2.89801  2.37887  2.77519  2.98518  4.58477  3.61503
          0.01926  4.35504  5.07739  0.61958  0.77255  0.48576  0.95510
     54   1.46356  4.88465  3.24356  2.80793  4.45041  3.49388  3.91944  3.79073  1.51837  3.42062  4.27692  3.24289  4.01619  3.08609  2.84416  2.86698  3.10450  3.42823  5.62488  4.35564     55 - -
          2.68618  4.42225  2.77519  2.73123  3.46354  2.40513  3.72494  3.29354  2.67741  2.69355  4.24690  2.90347  2.73739  3.18146  2.89801  2.37887  2.77519  2.98518  4.58477  3.61503
          0.01926  4.35504  5.07739  0.61958  0.77255  0.48576  0.95510
     55   3.68359  5.36256  3.75198  3.58509  3.75613  3.96490  0.44024  4.46826  3.42222  3.88556  4.98794  3.96413  4.55487  3.96548  3.64471  3.75846  4.01465  4.19400  5.20468  3.69880     56 - -
          2.68618  4.42225  2.77519  2.73123  3.46354  2.40513  3.72494  3.29354  2.67741  2.69355  4.24690  2.90347  2.73739  3.18146  2.89801  2.37887  2.77519  2.98518  4.58477  3.61503
          0.01926  4.35504  5.07739  0.61958  0.77255  0.48576  0.95510
     56   1.84279  4.39580  3.65829  3.19755  3.72773  2.13645  4.10312  3.21355  3.13335  2.91708  3.81262  3.48765  4.00246  3.45754  3.44689  2.80234  2.94525  2.91997  1.93625  3.89134     57 - -
          2.68618  4.42225  2.77519  2.73123  3.46354  2.40513  3.72494  3.29354  2.67741  2.69355  4.24690  2.90347  2.73739  3.18146  2.89801  2.37887  2.77519  2.98518  4.58477  3.61503
          0.01926  4.35504  5.07739  0.61958  0.77255  0.48576  0.95510
     57   3.89604  5.17540  4.69286  4.34548  1.71089  4.59225  1.50030  3.79386  4.20918  3.11887  4.34041  4.19351  4.89937  4.23434  4.31136  3.93473  4.10878  3.66954  3.78691  1.17502     58 - -
          2.68618  4.42225  2.77519  2.73123  3.46354  2.40513  3.72494  3.29354  2.67741  2.69355  4.24690  2.90347  2.73739  3.18146  2.89801  2.37887  2.77519  2.98518  4.58477  3.61503
          0.01926  4.35504  5.07739  0.61958  0.77255  0.48576  0.95510
     58   2.03507  4.65384  3.27773  2.77717  2.76088  3.55405  3.85086  3.22891  2.73434  2.86506  3.78505  3.23350  3.98944  1.75899  3.12831  2.82966  2.96880  2.97690  5.17150  3.83600     59 - -
          2.68618  4.42225  2.77519  2.73123  3.46354  2.40513  3.72494  3.29354  2.67741  2.69355  4.24690  2.90347  2.73739  3.18146  2.89801  2.37887  2.77519  2.98518  4.58477  3.61503
          0.01926  4.35504  5.07739  0.61958  0.77255  0.48576  0.95510
     59   2.32917  4.39502  3.50705  2.25097  3.53282  3.63226  3.88702  2.85661  2.89984  2.59188  2.85082  3.35905  4.01379  3.20913  3.25827  2.87871  2.89366  2.02482  4.98062  2.96618     60 - -
          2.68618  4.42225  2.77519  2.73123  3.46354  2.40513  3.72494  3.29354  2.67741  2.69355  4.24690  2.90347  2.73739  3.18146  2.89801  2.37887  2.77519  2.98518  4.58477  3.61503
          0.01926  4.35504  5.07739  0.61958  0.77255  0.48576  0.95510
     60   2.66087  4.69274  3.16057  2.61824  3.87504  2.78572  3.03605  3.29201  2.60745  2.94096  3.78739  2.64883  3.91808  2.94883  3.04309  2.40414  2.89587  2.58819  5.21899  2.63220     61 - -
          2.68618  4.42225  2.77519  2.73123  3.46354  2.40513  3.72494  3.29354  2.67741  2.69355  4.24690  2.90347  2.73739  3.18146  2.89801  2.37887  2.77519  2.98518  4.58477  3.61503
          0.01926  4.35504  5.07739  0.61958  0.77255  0.48576  0.95510
     61   2.03917  4.43360  4.43599  3.88571  2.41129  4.07909  4.39963  2.47155  3.76501  1.21079  3.19757  4.09395  4.43215  3.96013  3.93662  3.40036  3.22481  2.42521  4.94961  3.71077     62 - -
          2.68618  4.42225  2.77519  2.73123  3.46354  2.40513  3.72494  3.29354  2.67741  2.69355  4.24690  2.90347  2.73739  3.18146  2.89801  2.37887  2.77519  2.98518  4.58477  3.61503
          0.01926  4.35504  5.07739  0.61958  0.77255  0.48576  0.95510
     62   1.82871  4.40123  4.41733  4.02587  3.94216  3.74743  4.79979  2.29311  3.93877  2.69319  3.82344  4.10458  4.36466  4.22106  4.15073  3.18232  3.18444  0.97276  5.63938  4.43036     63 - -
          2.68618  4.42225  2.77519  2.73123  3.46354  2.40513  3.72494  3.29354  2.67741  2.69355  4.24690  2.90347  2.73739  3.18146  2.89801  2.37887  2.77519  2.98518  4.58477  3.61503
          0.01926  4.35504  5.07739  0.61958  0.77255  0.48576  0.95510
     63   2.90367  5.46511  1.81741  1.55929  4.78313  3.42128  3.78160  4.28595  2.23144  3.75521  4.53452  2.87581  3.93471  2.38161  3.14981  2.82427  3.15600  3.84531  5.89016  4.43540     64 - -
          2.68618  4.42225  2.77519  2.73123  3.46354  2.40513  3.72494  3.29354  2.67741  2.69355  4.24690  2.90347  2.73739  3.18146  2.89801  2.37887  2.77519  2.98518  4.58477  3.61503
          0.01926  4.35504  5.07739  0.61958  0.77255  0.48576  0.95510
     64   2.33320  4.23868  3.86533  2.74183  3.36128  3.73845  4.02744  2.01048  3.21382  2.41676  3.34958  3.60767  4.11180  3.48160  3.48165  3.01106  2.91341  1.89509  4.86365  2.78259     65 - -
          2.68618  4.42225  2.77519  2.73123  3.46354  2.40513  3.72494  3.29354  2.67741  2.69355  4.24690  2.90347  2.73739  3.18146  2.89801  2.37887  2.77519  2.98518  4.58477  3.61503
          0.01926  4.35504  5.07739  0.61958  0.77255  0.48576  0.95510
     65   1.81505  4.32377  3.74355  3.20208  2.55044  2.85988  3.94402  2.83435  3.14214  2.55053  3.47026  3.52696  4.08200  3.41658  3.44007  2.95559  2.93914  2.61875  4.77287  2.34009     66 - -
          2.68618  4.42225  2.77519  2.73123  3.46354  2.40513  3.72494  3.29354  2.67741  2.69355  4.24690  2.90347  2.73739  3.18146  2.89801  2.37887  2.77519  2.98518  4.58477  3.61503
          0.01926  4.35504  5.07739  0.61958  0.77255  0.48576  0.95510
     66   2.78484  4.89534  3.23973  2.65616  4.12176  3.59707  3.73868  2.80133  1.66898  2.60388  3.95219  3.14290  3.97700  2.16542  2.74279  2.83521  3.00322  3.20190  5.36591  4.07848     67 - -
          2.68618  4.42225  2.77519  2.73123  3.46354  2.40513  3.72494  3.29354  2.67741  2.69355  4.24690  2.90347  2.73739  3.18146  2.89801  2.37887  2.77519  2.98518  4.58477  3.61503
          0.01926  4.35504  5.07739  0.61958  0.77255  0.48576  0.95510
     67   2.12553  5.08233  3.00000  2.18106  4.40069  3.48765  3.66478  3.84241  1.90847  3.36750  4.14663  2.98165  3.88377  2.78227  2.44392  2.70531  2.45787  3.46118  5.53141  4.17318     68 - -
          2.68618  4.42225  2.77519  2.73123  3.46354  2.40513  3.72494  3.29354  2.67741  2.69355  4.24690  2.90347  2.73739  3.18146  2.89801  2.37887  2.77519  2.98518  4.58477  3.61503
          0.01926  4.35504  5.07739  0.61958  0.77255  0.48576  0.95510
     68   2.66524  4.73366  3.15167  2.29830  3.94113  3.52299  3.73167  3.33498  2.55305  2.28483  3.07918  2.64967  3.91108  2.91410  2.57541  2.73885  2.44545  3.04658  5.25800  3.95550     69 - -
          2.68618  4.42225  2.77519  2.73123  3.46354  2.40513  3.72494  3.29354  2.67741  2.69355  4.24690  2.90347  2.73739  3.18146  2.89801  2.37887  2.77519  2.98518  4.58477  3.61503
          0.01926  4.35504  5.07739  0.61958  0.77255  0.48576  0.95510
     69   2.68598  4.82364  2.90861  2.68778  4.63539  1.46842  4.06080  4.11227  2.95518  3.69376  4.50422  1.98453  2.53515  3.24100  3.40456  2.75188  3.07142  3.61813  5.86977  4.53211     70 - -
          2.68626  4.42233  2.77528  2.73131  3.46362  2.40455  3.72503  3.29362  2.67749  2.69363  4.24698  2.90355  2.73748  3.18154  2.89809  2.37895  2.77528  2.98526  4.58485  3.61426
          0.35013  1.24075  5.07739  0.39233  1.12540  0.48576  0.95510
     70   2.66623  4.34619  3.65354  3.12503  3.51644  3.63085  3.99533  2.79626  3.05398  1.60003  3.49912  2.78471  4.05788  3.36480  3.36837  2.45176  2.92608  2.16319  4.99356  3.76200     73 - -
          2.68618  4.42225  2.77519  2.73123  3.46354  2.40513  3.72494  3.29354  2.67741  2.69355  4.24690  2.90347  2.73739  3.18146  2.89801  2.37887  2.77519  2.98518  4.58477  3.61503
          0.01926  4.35504  5.07739  0.61958  0.77255  0.48576  0.95510
     71   2.70829  4.83725  3.09835  2.57769  4.08846  3.51550  3.74001  3.49082  2.20791  3.10703  2.57692  2.51316  2.26719  2.90635  2.91759  2.75923  2.94463  3.18243  5.36018  4.04852     74 - -
          2.68618  4.42225  2.77519  2.73123  3.46354  2.40513  3.72494  3.29354  2.67741  2.69355  4.24690  2.90347  2.73739  3.18146  2.89801  2.37887  2.77519  2.98518  4.58477  3.61503
          0.01926  4.35504  5.07739  0.61958  0.77255  0.48576  0.95510
     72   3.33696  4.65076  5.06081  4.55471  3.49873  4.63678  5.13187  2.04620  4.40236  1.22601  3.31653  4.74672  4.91672  4.59968  4.53825  4.02823  3.59419  1.13282  5.51419  4.35771     75 - -
          2.68618  4.42225  2.77519  2.73123  3.46354  2.40513  3.72494  3.29354  2.67741  2.69355  4.24690  2.90347  2.73739  3.18146  2.89801  2.37887  2.77519  2.98518  4.58477  3.61503
          0.01926  4.35504  5.07739  0.61958  0.77255  0.48576  0.95510
     73   2.64822  2.73322  3.07373  2.24754  4.11443  2.79225  3.77107  3.52461  2.59483  3.14436  3.96680  2.25619  3.89445  2.93748  3.04565  2.70636  2.40201  3.19252  5.39902  4.07826     76 - -
          2.68618  4.42225  2.77519  2.73123  3.46354  2.40513  3.72494  3.29354  2.67741  2.69355  4.24690  2.90347  2.73739  3.18146  2.89801  2.37887  2.77519  2.98518  4.58477  3.61503
          0.01926  4.35504  5.07739  0.61958  0.77255  0.48576  0.95510
     74   2.97986  5.47337  2.57245  1.19323  4.80260  3.46082  3.81686  4.28294  2.16584  3.76164  4.56802  2.36087  3.98470  2.95356  3.05309  2.90401  3.23078  3.86705  5.89202  4.47297     77 - -
          2.68618  4.42225  2.77519  2.73123  3.46354  2.40513  3.72494  3.29354  2.67741  2.69355  4.24690  2.90347  2.73739  3.18146  2.89801  2.37887  2.77519  2.98518  4.58477  3.61503
          0.01926  4.35504  5.07739  0.61958  0.77255  0.48576  0.95510
     75   2.78386  4.74490  2.63708  2.73495  3.87774  3.59899  3.84365  3.25280  2.64995  1.51263  3.80757  3.21188  4.01567  3.06189  2.41805  2.88721  3.02069  3.01628  5.26124  3.97149     78 - -
          2.68618  4.42225  2.77519  2.73123  3.46354  2.40513  3.72494  3.29354  2.67741  2.69355  4.24690  2.90347  2.73739  3.18146  2.89801  2.37887  2.77519  2.98518  4.58477  3.61503
          0.01926  4.35504  5.07739  0.61958  0.77255  0.48576  0.95510
     76   1.48394  1.39639  4.27000  3.91860  4.27799  3.13878  4.64201  3.59627  3.82029  3.38252  4.24542  3.75704  3.91565  4.04758  4.00210  2.00855  2.87128  3.12856  5.71002  4.55555     79 - -
          2.68618  4.42225  2.77519  2.73123  3.46354  2.40513  3.72494  3.29354  2.67741  2.69355  4.24690  2.90347  2.73739  3.18146  2.89801  2.37887  2.77519  2.98518  4.58477  3.61503
          0.01926  4.35504  5.07739  0.61958  0.77255  0.48576  0.95510
     77   2.72382  5.05934  3.00277  2.19046  4.35582  3.49505  2.97940  3.79450  1.74696  2.67348  4.12034  2.99090  3.89100  2.79538  2.79890  2.37228  2.95032  3.42668  5.50773  4.15495     80 - -
          2.68618  4.42225  2.77519  2.73123  3.46354  2.40513  3.72494  3.29354  2.67741  2.69355  4.24690  2.90347  2.73739  3.18146  2.89801  2.37887  2.77519  2.98518  4.58477  3.61503
          0.01926  4.35504  5.07739  0.61958  0.77255  0.48576  0.95510
     78   3.24267  5.42501  3.66284  2.94182  4.92882  3.85744  3.74395  4.25490  1.71734  3.64221  4.49510  3.34739  4.20123  1.93532  1.23107  3.21415  3.39056  3.91819  5.64943  4.49139     81 - -
          2.68618  4.42225  2.77519  2.73123  3.46354  2.40513  3.72494  3.29354  2.67741  2.69355  4.24690  2.90347  2.73739  3.18146  2.89801  2.37887  2.77519  2.98518  4.58477  3.61503
          0.01926  4.35504  5.07739  0.61958  0.77255  0.48576  0.95510
     79   2.95777  4.76925  3.53967  3.25610  3.36602  1.14546  4.09728  3.64433  3.30345  3.25735  4.22775  3.59131  4.21589  3.62890  3.61659  3.10418  3.30919  3.35294  4.90765  1.78793     82 - -
          2.68618  4.42225  2.77519  2.73123  3.46354  2.40513  3.72494  3.29354  2.67741  2.69355  4.24690  2.90347  2.73739  3.18146  2.89801  2.37887  2.77519  2.98518  4.58477  3.61503
          0.01926  4.35504  5.07739  0.61958  0.77255  0.48576  0.95510
     80   2.79005  4.79324  3.00527  1.99145  3.99817  3.55243  3.85900  1.75869  2.72315  3.01744  3.90855  2.47139  4.00196  3.06871  3.14130  2.87694  3.03575  2.98768  5.36082  4.05455     83 - -
          2.68618  4.42225  2.77519  2.73123  3.46354  2.40513  3.72494  3.29354  2.67741  2.69355  4.24690  2.90347  2.73739  3.18146  2.89801  2.37887  2.77519  2.98518  4.58477  3.61503
          0.01926  4.35504  5.07739  0.61958  0.77255  0.48576  0.95510
     81   2.84234  4.42650  3.99557  3.50124  1.80124  1.87435  4.06209  2.81614  3.41881  2.05430  3.50205  3.75077  4.24054  3.67462  3.66556  3.13538  3.11457  2.65800  4.69532  3.25518     84 - -
          2.68618  4.42225  2.77519  2.73123  3.46354  2.40513  3.72494  3.29354  2.67741  2.69355  4.24690  2.90347  2.73739  3.18146  2.89801  2.37887  2.77519  2.98518  4.58477  3.61503
          0.01926  4.35504  5.07739  0.61958  0.77255  0.48576  0.95510
     82   2.80447  4.24114  4.34050  3.75886  3.23395  3.94062  4.24380  1.85197  3.61840  1.52283  3.22086  3.94663  4.28971  3.82862  3.77551  3.24019  2.41284  2.28449  4.85021  2.85233     85 - -
          2.68618  4.42225  2.77519  2.73123  3.46354  2.40513  3.72494  3.29354  2.67741  2.69355  4.24690  2.90347  2.73739  3.18146  2.89801  2.37887  2.77519  2.98518  4.58477  3.61503
          0.01926  4.35504  5.07739  0.61958  0.77255  0.48576  0.95510
     83   3.38668  5.47391  3.90774  3.10682  5.03110  3.94984  3.77954  4.32796  1.10614  3.69258  4.57355  3.46295  4.28564  2.90625  1.29803  3.36358  3.51333  4.01142  5.66643  4.56143     86 - -
          2.68618  4.42225  2.77519  2.73123  3.46354  2.40513  3.72494  3.29354  2.67741  2.69355  4.24690  2.90347  2.73739  3.18146  2.89801  2.37887  2.77519  2.98518  4.58477  3.61503
          0.01926  4.35504  5.07739  0.61958  0.77255  0.48576  0.95510
     84   2.64207  4.55756  3.32479  2.79749  2.38536  2.39037  3.85391  3.21297  2.75276  2.88621  3.75300  3.23674  3.95348  3.10050  2.60165  2.10495  2.91017  2.93637  5.17274  3.88331     87 - -
          2.68618  4.42225  2.77519  2.73123  3.46354  2.40513  3.72494  3.29354  2.67741  2.69355  4.24690  2.90347  2.73739  3.18146  2.89801  2.37887  2.77519  2.98518  4.58477  3.61503
          0.01926  4.35504  5.07739  0.61958  0.77255  0.48576  0.95510
     85   2.64458  4.29124  3.66265  3.09454  2.81373  2.43126  3.92804  2.77732  3.03390  2.50183  2.82548  3.45693  4.03556  3.31945  3.34980  2.49793  2.48141  2.56213  4.88046  2.91693     88 - -
          2.68618  4.42225  2.77519  2.73123  3.46354  2.40513  3.72494  3.29354  2.67741  2.69355  4.24690  2.90347  2.73739  3.18146  2.89801  2.37887  2.77519  2.98518  4.58477  3.61503
          0.01926  4.35504  5.07739  0.61958  0.77255  0.48576  0.95510
     86   2.31239  4.95601  2.94319  2.50137  4.34899  3.43265  3.76185  3.78178  2.54049  3.35371  4.15383  1.95121  3.89608  2.36636  2.99401  2.71661  2.17057  3.40472  5.55741  4.20521     89 - -
          2.68618  4.42225  2.77519  2.73123  3.46354  2.40513  3.72494  3.29354  2.67741  2.69355  4.24690  2.90347  2.73739  3.18146  2.89801  2.37887  2.77519  2.98518  4.58477  3.61503
          0.01926  4.35504  5.07739  0.61958  0.77255  0.48576  0.95510
     87   2.72463  5.09476  2.43850  2.12846  4.38440  2.35544  3.69802  3.83197  2.21084  3.37868  4.16426  2.94026  3.87879  2.82490  2.97459  2.70778  2.96272  2.43407  5.56829  4.18546     90 - -
          2.68618  4.42225  2.77519  2.73123  3.46354  2.40513  3.72494  3.29354  2.67741  2.69355  4.24690  2.90347  2.73739  3.18146  2.89801  2.37887  2.77519  2.98518  4.58477  3.61503
          0.01926  4.35504  5.07739  0.61958  0.77255  0.48576  0.95510
     88   2.86979  5.37387  1.68901  1.71910  4.67915  3.41990  3.77781  4.16241  2.63574  3.66682  4.45305  2.39107  3.92582  2.90826  3.16643  2.80550  3.12287  2.85590  5.82589  4.38454     91 - -
          2.68618  4.42225  2.77519  2.73123  3.46354  2.40513  3.72494  3.29354  2.67741  2.69355  4.24690  2.90347  2.73739  3.18146  2.89801  2.37887  2.77519  2.98518  4.58477  3.61503
          0.01926  4.35504  5.07739  0.61958  0.77255  0.48576  0.95510
     89   2.26548  4.56873  3.29789  2.75917  3.87311  3.47529  2.99831  3.25383  2.73521  2.92774  3.78330  3.20575  3.92762  3.07028  3.14708  2.08297  2.08790  2.50463  5.23738  3.96218     92 - -
          2.68618  4.42225  2.77519  2.73123  3.46354  2.40513  3.72494  3.29354  2.67741  2.69355  4.24690  2.90347  2.73739  3.18146  2.89801  2.37887  2.77519  2.98518  4.58477  3.61503
          0.01926  4.35504  5.07739  0.61958  0.77255  0.48576  0.95510
     90   2.67356  4.24770  3.84391  3.27417  2.74645  3.71907  4.01239  2.64173  3.19325  1.91569  3.34787  2.85625  4.09825  3.46153  3.46594  2.99213  2.12667  2.15363  4.85536  3.63866     93 - -
          2.68618  4.42225  2.77519  2.73123  3.46354  2.40513  3.72494  3.29354  2.67741  2.69355  4.24690  2.90347  2.73739  3.18146  2.89801  2.37887  2.77519  2.98518  4.58477  3.61503
          0.01926  4.35504  5.07739  0.61958  0.77255  0.48576  0.95510
     91   2.30865  4.91930  3.11228  2.55113  4.17328  3.53082  2.95184  3.58584  1.93259  2.33791  3.99168  3.05901  3.91918  2.48103  2.81016  2.75443  2.94968  3.26355  5.39459  4.07693     94 - -
          2.68618  4.42225  2.77519  2.73123  3.46354  2.40513  3.72494  3.29354  2.67741  2.69355  4.24690  2.90347  2.73739  3.18146  2.89801  2.37887  2.77519  2.98518  4.58477  3.61503
          0.01926  4.35504  5.07739  0.61958  0.77255  0.48576  0.95510
     92   2.71835  4.99228  3.02154  1.98335  4.27389  3.50069  3.69246  2.94040  1.77815  3.25816  4.06380  3.01268  3.89991  2.82639  2.84380  2.72761  2.45255  3.32949  5.46882  4.12707     95 - -
          2.68618  4.42225  2.77519  2.73123  3.46354  2.40513  3.72494  3.29354  2.67741  2.69355  4.24690  2.90347  2.73739  3.18146  2.89801  2.37887  2.77519  2.98518  4.58477  3.61503
          0.32267  4.35504  1.33582  0.61958  0.77255  0.48576  0.95510
     93   2.76882  5.10451  2.74015  2.01298  4.45444  3.39904  3.65079  3.88657  1.67859  3.40732  4.21748  2.90412  3.85982  2.78571  2.70295  2.25874  3.00677  3.51132  5.55827  4.21211     96 - -
          2.68618  4.42225  2.77519  2.73123  3.46354  2.40513  3.72494  3.29354  2.67741  2.69355  4.24690  2.90347  2.73739  3.18146  2.89801  2.37887  2.77519  2.98518  4.58477  3.61503
          0.02600  4.05838  4.78072  0.61958  0.77255  0.61957  0.77257
     94   2.15165  4.21336  3.69205  3.13505  2.71567  2.79933  3.94229  2.30663  3.06937  2.45114  3.36931  3.46223  3.99298  3.34843  3.36806  2.85918  2.39070  2.45945  4.86790  3.65089     97 - -
          2.68618  4.42225  2.77519  2.73123  3.46354  2.40513  3.72494  3.29354  2.67741  2.69355  4.24690  2.90347  2.73739  3.18146  2.89801  2.37887  2.77519  2.98518  4.58477  3.61503
          0.02327  4.16795  4.89030  0.61958  0.77255  0.71087  0.67574
     95   2.55601  4.58240  3.10823  2.64533  3.98286  2.63458  3.80584  2.64473  2.67141  3.03507  3.87808  2.40559  3.85051  3.00663  3.09487  1.95993  2.85445  3.04985  5.31403  4.01919     98 - -
          2.68618  4.42225  2.77519  2.73123  3.46354  2.40513  3.72494  3.29354  2.67741  2.69355  4.24690  2.90347  2.73739  3.18146  2.89801  2.37887  2.77519  2.98518  4.58477  3.61503
          0.02327  4.16795  4.89030  0.61958  0.77255  0.36704  1.18020
     96   2.63617  3.32362  3.06646  2.53280  4.19868  2.35218  3.73593  3.62416  2.22568  3.21586  4.01963  2.58743  3.05505  2.88242  2.98594  2.33654  2.89692  3.26805  5.44324  4.10667     99 - -
          2.68618  4.42225  2.77519  2.73123  3.46354  2.40513  3.72494  3.29354  2.67741  2.69355  4.24690  2.90347  2.73739  3.18146  2.89801  2.37887  2.77519  2.98518  4.58477  3.61503
          0.10499  4.35504  2.44391  0.61958  0.77255  0.48576  0.95510
     97   2.25610  5.22018  2.25995  1.79129  4.55311  2.69608  3.70822  4.03088  2.53015  3.53906  4.31459  2.87259  2.92497  2.83203  3.04397  2.71481  3.00997  3.61430  5.69999  4.28011    100 - -
          2.68618  4.42225  2.77519  2.73123  3.46354  2.40513  3.72494  3.29354  2.67741  2.69355  4.24690  2.90347  2.73739  3.18146  2.89801  2.37887  2.77519  2.98518  4.58477  3.61503
          0.12008  4.27103  2.31075  0.61958  0.77255  0.59840  0.79782
     98   2.64740  5.04868  2.47068  2.35551  4.36612  3.40545  3.61078  3.82133  2.09834  3.34198  4.11230  2.89404  2.99750  2.72556  2.42754  2.62765  2.40563  3.42736  5.50611  4.12662    101 - -
          2.68618  4.42225  2.77519  2.73123  3.46354  2.40513  3.72494  3.29354  2.67741  2.69355  4.24690  2.90347  2.73739  3.18146  2.89801  2.37887  2.77519  2.98518  4.58477  3.61503
          0.13111  4.17407  2.23040  0.61958  0.77255  0.70483  0.68160
     99   2.80321  4.87390  3.29732  2.68429  4.17538  3.56774  3.65914  3.50692  1.63173  3.11129  3.97701  3.13359  3.95060  2.81805  2.05605  2.85366  3.01324  2.41670  5.32361  4.07812    102 - -
          2.68618  4.42225  2.77519  2.73123  3.46354  2.40513  3.72494  3.29354  2.67741  2.69355  4.24690  2.90347  2.73739  3.18146  2.89801  2.37887  2.77519  2.98518  4.58477  3.61503
          0.02573  4.06870  4.79104  0.61958  0.77255  0.33015  1.26874
    100   2.66731  4.94847  2.58286  2.45008  4.21029  3.46861  3.67630  3.00381  2.45828  2.72841  4.01469  2.58032  2.66282  2.39942  2.93019  2.67872  2.89968  3.29321  5.43503  4.07998    103 - -
          2.68618  4.42225  2.77519  2.73123  3.46354  2.40513  3.72494  3.29354  2.67741  2.69355  4.24690  2.90347  2.73739  3.18146  2.89801  2.37887  2.77519  2.98518  4.58477  3.61503
          0.01926  4.35504  5.07739  0.61958  0.77255  0.48576  0.95510
    101   2.30830  4.34826  3.56570  3.00325  3.49491  2.90664  3.90524  2.84802  2.95222  2.19997  3.46759  3.39345  2.63407  3.25213  3.29489  2.87795  2.88232  2.30681  4.94738  2.95015    104 - -
          2.68618  4.42225  2.77519  2.73123  3.46354  2.40513  3.72494  3.29354  2.67741  2.69355  4.24690  2.90347  2.73739  3.18146  2.89801  2.37887  2.77519  2.98518  4.58477  3.61503
          0.01926  4.35504  5.07739  0.61958  0.77255  0.48576  0.95510
    102   2.71594  5.00201  2.93637  2.49157  4.39894  3.44128  3.75063  3.83853  2.17861  3.39302  4.18729  1.89709  3.89974  2.88574  2.94723  2.32904  2.17178  3.45293  5.58035  4.22527    105 - -
          2.68618  4.42225  2.77519  2.73123  3.46354  2.40513  3.72494  3.29354  2.67741  2.69355  4.24690  2.90347  2.73739  3.18146  2.89801  2.37887  2.77519  2.98518  4.58477  3.61503
          0.01926  4.35504  5.07739  0.61958  0.77255  0.48576  0.95510
    103   3.08998  5.48074  0.93755  2.44497  4.81923  3.48110  3.96627  4.36059  2.84414  3.87055  4.72183  3.00704  4.06087  3.13216  2.42974  3.02300  3.37260  3.95392  5.96629  4.55906    106 - -
          2.68607  4.42241  2.77506  2.73111  3.46311  2.40529  3.72511  3.29370  2.67732  2.69371  4.24706  2.90363  2.73729  3.18163  2.89718  2.37903  2.77536  2.98535  4.58493  3.61519
          0.79229  1.32942  1.26386  1.01053  0.45260  0.48576  0.95510
    104   3.06254  4.44240  4.42556  3.92757  1.60486  4.09299  3.80584  2.09671  3.78767  2.15992  3.34817  3.97148  4.41505  3.90596  3.90598  3.41092  3.28990  2.56941  4.08976  1.97191    110 - -
          2.68618  4.42225  2.77519  2.73123  3.46354  2.40513  3.72494  3.29354  2.67741  2.69355  4.24690  2.90347  2.73739  3.18146  2.89801  2.37887  2.77519  2.98518  4.58477  3.61503
          0.02672  4.03163  4.75398  0.61958  0.77255  0.31899  1.29785
    105   3.47716  5.60319  2.81876  0.49451  5.02750  3.66718  4.33396  4.58878  3.28681  4.13649  5.11992  3.33620  4.30341  3.55864  3.72604  3.42538  3.79478  4.23234  6.10103  4.86501    111 - -
          2.68618  4.42225  2.77519  2.73123  3.46354  2.40513  3.72494  3.29354  2.67741  2.69355  4.24690  2.90347  2.73739  3.18146  2.89801  2.37887  2.77519  2.98518  4.58477  3.61503
          0.01926  4.35504  5.07739  0.61958  0.77255  0.48576  0.95510
    106   2.27444  3.31966  3.31526  2.42794  3.70437  3.56580  3.80392  3.07355  2.39043  2.41523  3.63256  3.21427  3.95300  3.05184  3.12695  2.43442  2.88333  2.45639  5.09750  3.83209    112 - -
          2.68618  4.42225  2.77519  2.73123  3.46354  2.40513  3.72494  3.29354  2.67741  2.69355  4.24690  2.90347  2.73739  3.18146  2.89801  2.37887  2.77519  2.98518  4.58477  3.61503
          0.01926  4.35504  5.07739  0.61958  0.77255  0.48576  0.95510
    107   2.27877  3.18654  3.21058  1.81901  4.02478  3.44602  3.84308  3.37711  2.69539  3.06027  3.90501  3.16102  3.91586  3.03641  3.12337  2.72131  2.07854  3.06364  5.35418  4.06038    113 - -
          2.68618  4.42225  2.77519  2.73123  3.46354  2.40513  3.72494  3.29354  2.67741  2.69355  4.24690  2.90347  2.73739  3.18146  2.89801  2.37887  2.77519  2.98518  4.58477  3.61503
          0.01926  4.35504  5.07739  0.61958  0.77255  0.48576  0.95510
    108   2.03675  4.43148  4.77503  4.25555  3.73898  4.33341  4.90920  1.44008  4.15691  2.42040  3.58716  4.43758  4.70507  4.40744  4.35039  3.69631  3.33714  1.21085  5.52122  4.31543    114 - -
          2.68618  4.42225  2.77519  2.73123  3.46354  2.40513  3.72494  3.29354  2.67741  2.69355  4.24690  2.90347  2.73739  3.18146  2.89801  2.37887  2.77519  2.98518  4.58477  3.61503
          0.01926  4.35504  5.07739  0.61958  0.77255  0.48576  0.95510
    109   3.43334  4.70256  5.24097  4.68738  3.37754  4.80179  5.18646  1.01575  4.54965  1.51919  2.41923  4.88578  4.98145  4.64627  4.63506  4.16935  3.66278  2.08781  5.45470  4.37825    115 - -
          2.68618  4.42225  2.77519  2.73123  3.46354  2.40513  3.72494  3.29354  2.67741  2.69355  4.24690  2.90347  2.73739  3.18146  2.89801  2.37887  2.77519  2.98518  4.58477  3.61503
          0.01926  4.35504  5.07739  0.61958  0.77255  0.48576  0.95510
    110   2.85642  5.18636  3.15286  1.96757  4.54014  3.58934  3.68694  3.95578  1.55785  2.74962  4.24466  3.07747  3.97188  2.80514  2.23644  2.83825  3.06548  3.58534  5.56903  4.26204    116 - -
          2.68618  4.42225  2.77519  2.73123  3.46354  2.40513  3.72494  3.29354  2.67741  2.69355  4.24690  2.90347  2.73739  3.18146  2.89801  2.37887  2.77519  2.98518  4.58477  3.61503
          0.01926  4.35504  5.07739  0.61958  0.77255  0.48576  0.95510
    111   2.90833  5.47605  1.86537  1.69140  4.79348  3.41801  3.78612  4.29896  1.93532  3.76742  4.54696  2.36723  3.93558  2.91323  3.17031  2.82703  3.16206  3.85616  5.90265  4.44331    117 - -
          2.68618  4.42225  2.77519  2.73123  3.46354  2.40513  3.72494  3.29354  2.67741  2.69355  4.24690  2.90347  2.73739  3.18146  2.89801  2.37887  2.77519  2.98518  4.58477  3.61503
          0.01926  4.35504  5.07739  0.61958  0.77255  0.48576  0.95510
    112   2.70245  2.62743  2.47106  3.21010  2.33935  3.71995  3.98744  2.70863  3.15075  2.08116  3.39870  3.55069  4.10321  3.42411  3.44895  2.99173  2.94045  2.51687  4.85129  3.58016    118 - -
          2.68618  4.42225  2.77519  2.73123  3.46354  2.40513  3.72494  3.29354  2.67741  2.69355  4.24690  2.90347  2.73739  3.18146  2.89801  2.37887  2.77519  2.98518  4.58477  3.61503
          0.01926  4.35504  5.07739  0.61958  0.77255  0.48576  0.95510
    113   2.27661  2.40480  4.67759  4.12418  3.53049  4.10352  4.60117  1.59306  3.99190  2.39148  3.45524  4.23818  4.48972  4.19991  4.12554  3.44613  3.15902  1.48893  5.18133  3.98791    119 - -
          2.68618  4.42225  2.77519  2.73123  3.46354  2.40513  3.72494  3.29354  2.67741  2.69355  4.24690  2.90347  2.73739  3.18146  2.89801  2.37887  2.77519  2.98518  4.58477  3.61503
          0.01926  4.35504  5.07739  0.61958  0.77255  0.48576  0.95510
    114   2.70286  4.65569  2.56793  2.69903  3.86421  3.56682  3.83672  2.58079  2.72643  2.88269  3.76856  2.31482  3.97701  3.05309  3.15497  2.82179  2.94394  1.93374  5.24944  3.95823    120 - -
          2.68618  4.42225  2.77519  2.73123  3.46354  2.40513  3.72494  3.29354  2.67741  2.69355  4.24690  2.90347  2.73739  3.18146  2.89801  2.37887  2.77519  2.98518  4.58477  3.61503
          0.21036  4.35504  1.73235  0.61958  0.77255  0.48576  0.95510
    115   1.76366  4.96301  2.66815  1.47911  4.43275  3.33534  3.85227  3.78038  2.71074  3.43661  4.29672  2.96993  3.90035  3.02384  3.16575  2.77742  3.06774  3.41722  5.68017  4.32088    121 - -
          2.68618  4.42225  2.77519  2.73123  3.46354  2.40513  3.72494  3.29354  2.67741  2.69355  4.24690  2.90347  2.73739  3.18146  2.89801  2.37887  2.77519  2.98518  4.58477  3.61503
          0.02327  4.16795  4.89030  0.61958  0.77255  0.36704  1.18020
    116   3.59577  5.71418  0.41785  2.77520  5.17661  3.65738  4.46508  4.89398  3.65503  4.42130  5.43595  3.34694  4.34426  3.72234  4.21756  3.52050  3.95253  4.48858  6.23800  5.00301    122 - -
          2.68618  4.42225  2.77519  2.73123  3.46354  2.40513  3.72494  3.29354  2.67741  2.69355  4.24690  2.90347  2.73739  3.18146  2.89801  2.37887  2.77519  2.98518  4.58477  3.61503
          0.01926  4.35504  5.07739  0.61958  0.77255  0.48576  0.95510
    117   3.30754  4.62164  5.03865  4.54525  3.58661  4.61860  5.15709  1.98487  4.39552  1.51653  3.41261  4.73444  4.92120  4.62733  4.54900  4.01701  3.57200  0.93576  5.57968  4.39196    123 - -
          2.68618  4.42225  2.77519  2.73123  3.46354  2.40513  3.72494  3.29354  2.67741  2.69355  4.24690  2.90347  2.73739  3.18146  2.89801  2.37887  2.77519  2.98518  4.58477  3.61503
          0.01926  4.35504  5.07739  0.61958  0.77255  0.48576  0.95510
    118   2.18844  4.74240  3.08438  2.74469  4.28220  1.83286  1.85339  3.76948  2.81376  3.38758  4.22332  3.18718  3.94708  3.17111  3.21779  2.75770  3.01601  3.37569  5.58032  4.25390    124 - -
          2.68618  4.42225  2.77519  2.73123  3.46354  2.40513  3.72494  3.29354  2.67741  2.69355  4.24690  2.90347  2.73739  3.18146  2.89801  2.37887  2.77519  2.98518  4.58477  3.61503
          0.01926  4.35504  5.07739  0.61958  0.77255  0.48576  0.95510
    119   3.37618  5.07593  4.14539  4.11706  5.19810  0.26385  5.17884  4.94343  4.36175  4.52372  5.52236  4.31231  4.47853  4.64852  4.51839  3.56579  3.89328  4.37789  6.13793  5.32547    125 - -
          2.68618  4.42225  2.77519  2.73123  3.46354  2.40513  3.72494  3.29354  2.67741  2.69355  4.24690  2.90347  2.73739  3.18146  2.89801  2.37887  2.77519  2.98518  4.58477  3.61503
          0.01926  4.35504  5.07739  0.61958  0.77255  0.48576  0.95510
    120   3.94688  5.21179  4.91270  4.74109  0.46430  4.47131  4.19225  3.44270  4.64457  2.70922  4.11216  4.60382  4.93562  4.68324  4.64316  4.17377  4.25657  3.46497  4.34130  2.66575    126 - -
          2.68618  4.42225  2.77519  2.73123  3.46354  2.40513  3.72494  3.29354  2.67741  2.69355  4.24690  2.90347  2.73739  3.18146  2.89801  2.37887  2.77519  2.98518  4.58477  3.61503
          0.01926  4.35504  5.07739  0.61958  0.77255  0.48576  0.95510
    121   3.68676  4.97232  5.29109  4.74131  3.18094  4.94342  5.22014  2.38684  4.53651  0.62080  2.28032  5.00286  5.05330  4.59786  4.60009  4.33328  3.90203  2.60989  5.37003  4.34080    127 - -
          2.68618  4.42225  2.77519  2.73123  3.46354  2.40513  3.72494  3.29354  2.67741  2.69355  4.24690  2.90347  2.73739  3.18146  2.89801  2.37887  2.77519  2.98518  4.58477  3.61503
          0.01926  4.35504  5.07739  0.61958  0.77255  0.48576  0.95510
    122   2.25146  4.42855  3.44814  2.90284  3.56934  3.59357  3.87090  2.51638  2.86500  2.66506  3.55303  2.74255  3.99383  3.18000  3.23311  2.46055  2.89441  2.71925  5.00496  2.23994    128 - -
          2.68618  4.42225  2.77519  2.73123  3.46354  2.40513  3.72494  3.29354  2.67741  2.69355  4.24690  2.90347  2.73739  3.18146  2.89801  2.37887  2.77519  2.98518  4.58477  3.61503
          0.01926  4.35504  5.07739  0.61958  0.77255  0.48576  0.95510
    123   1.13208  4.41937  3.69258  3.42067  4.52409  3.20135  4.48551  3.87387  3.46847  3.60288  4.46969  3.57111  1.54339  3.76753  3.76763  2.67242  2.97899  3.36759  5.87344  4.67500    129 - -
          2.68618  4.42225  2.77519  2.73123  3.46354  2.40513  3.72494  3.29354  2.67741  2.69355  4.24690  2.90347  2.73739  3.18146  2.89801  2.37887  2.77519  2.98518  4.58477  3.61503
          0.01926  4.35504  5.07739  0.61958  0.77255  0.48576  0.95510
    124   2.73918  5.25144  2.38664  1.88278  4.58314  2.79703  3.67656  4.07009  2.10862  3.55023  4.30246  2.89300  3.01396  2.41489  2.95011  2.69099  2.97698  3.63621  5.68590  4.26508    130 - -
          2.68618  4.42225  2.77519  2.73123  3.46354  2.40513  3.72494  3.29354  2.67741  2.69355  4.24690  2.90347  2.73739  3.18146  2.89801  2.37887  2.77519  2.98518  4.58477  3.61503
          0.01926  4.35504  5.07739  0.61958  0.77255  0.48576  0.95510
    125   2.75062  5.14432  3.01877  2.18778  4.48464  3.50593  3.66180  3.92944  1.87364  3.42861  4.20262  2.99093  3.89883  2.77382  2.10320  2.37089  2.45914  3.53579  5.56728  4.21299    131 - -
          2.68618  4.42225  2.77519  2.73123  3.46354  2.40513  3.72494  3.29354  2.67741  2.69355  4.24690  2.90347  2.73739  3.18146  2.89801  2.37887  2.77519  2.98518  4.58477  3.61503
          0.01926  4.35504  5.07739  0.61958  0.77255  0.48576  0.95510
    126   2.06491  4.80043  3.05368  2.25112  4.09659  2.34796  3.75833  3.50187  2.58221  2.62234  3.95050  3.06145  3.05480  2.92504  3.03421  2.71695  2.91689  3.17906  5.38392  4.06187    132 - -
          2.68618  4.42225  2.77519  2.73123  3.46354  2.40513  3.72494  3.29354  2.67741  2.69355  4.24690  2.90347  2.73739  3.18146  2.89801  2.37887  2.77519  2.98518  4.58477  3.61503
          0.11110  4.35504  2.38259  0.61958  0.77255  0.48576  0.95510
    127   2.77972  5.06733  3.08295  2.54035  4.44064  2.76775  3.68062  3.86085  1.99775  3.37892  4.17985  3.04158  2.46852  2.80699  1.91480  2.77749  3.00742  3.49091  5.52523  4.21256    133 - -
          2.68625  4.42232  2.77527  2.73130  3.46361  2.40500  3.72502  3.29361  2.67748  2.69362  4.24697  2.90320  2.73719  3.18108  2.89808  2.37894  2.77527  2.98526  4.58484  3.61510
          0.53817  1.22515  2.09988  0.36984  1.17390  0.41750  1.07497
    128   3.20468  4.54774  4.86020  4.38027  3.58212  4.47384  5.04200  1.92389  4.22524  1.75822  3.42950  4.58234  4.81558  4.50061  4.40595  3.87616  3.47944  0.89893  5.53886  4.31690    137 - -
          2.68618  4.42225  2.77519  2.73123  3.46354  2.40513  3.72494  3.29354  2.67741  2.69355  4.24690  2.90347  2.73739  3.18146  2.89801  2.37887  2.77519  2.98518  4.58477  3.61503
          0.02156  4.24334  4.96568  0.61958  0.77255  0.40458  1.10039
    129   3.38616  5.47372  3.90666  3.10623  5.03072  3.94947  3.77950  4.32776  1.09994  3.69247  4.57337  3.46256  4.28536  2.90620  1.30611  3.36305  3.51293  4.01113  5.66643  4.56122    138 - -
          2.68618  4.42225  2.77519  2.73123  3.46354  2.40513  3.72494  3.29354  2.67741  2.69355  4.24690  2.90347  2.73739  3.18146  2.89801  2.37887  2.77519  2.98518  4.58477  3.61503
          0.01926  4.35504  5.07739  0.61958  0.77255  0.48576  0.95510
    130   3.64593  5.39518  4.19365  3.63438  4.87964  4.00316  4.30171  4.48135  2.59845  3.90854  4.91791  3.94513  4.50234  3.51759  0.44074  3.72128  3.89158  4.18909  5.77674  4.72812    139 - -
          2.68618  4.42225  2.77519  2.73123  3.46354  2.40513  3.72494  3.29354  2.67741  2.69355  4.24690  2.90347  2.73739  3.18146  2.89801  2.37887  2.77519  2.98518  4.58477  3.61503
          0.01926  4.35504  5.07739  0.61958  0.77255  0.48576  0.95510
    131   2.65329  4.77974  2.20102  2.59269  4.15864  3.43146  3.81351  3.52709  2.65514  3.18517  4.01422  3.08501  3.90460  2.98300  3.11102  2.34315  1.90583  2.52193  5.45065  4.12707    140 - -
          2.68618  4.42225  2.77519  2.73123  3.46354  2.40513  3.72494  3.29354  2.67741  2.69355  4.24690  2.90347  2.73739  3.18146  2.89801  2.37887  2.77519  2.98518  4.58477  3.61503
          0.01926  4.35504  5.07739  0.61958  0.77255  0.48576  0.95510
    132   2.62980  4.54248  3.71670  3.58452  4.61293  3.26780  4.66343  4.21763  3.69432  3.90765  4.80751  3.70518  4.05129  4.00616  3.94286  0.54551  3.15060  3.63809  5.94808  4.70866    141 - -
          2.68618  4.42225  2.77519  2.73123  3.46354  2.40513  3.72494  3.29354  2.67741  2.69355  4.24690  2.90347  2.73739  3.18146  2.89801  2.37887  2.77519  2.98518  4.58477  3.61503
          0.01926  4.35504  5.07739  0.61958  0.77255  0.48576  0.95510
    133   2.71454  4.68739  3.26644  2.72246  3.90139  3.56560  3.79509  3.27405  2.57661  1.90527  3.80136  2.29968  3.96970  3.00329  2.49776  2.81942  2.52435  3.00497  5.23712  3.96083    142 - -
          2.68618  4.42225  2.77519  2.73123  3.46354  2.40513  3.72494  3.29354  2.67741  2.69355  4.24690  2.90347  2.73739  3.18146  2.89801  2.37887  2.77519  2.98518  4.58477  3.61503
          0.01926  4.35504  5.07739  0.61958  0.77255  0.48576  0.95510
    134   2.39521  4.30264  4.69772  4.12835  2.24420  4.17269  4.55646  1.62819  3.99045  2.21130  3.33355  4.25660  4.50836  4.17481  4.10691  3.49811  3.18117  1.50132  5.08589  3.89561    143 - -
          2.68618  4.42225  2.77519  2.73123  3.46354  2.40513  3.72494  3.29354  2.67741  2.69355  4.24690  2.90347  2.73739  3.18146  2.89801  2.37887  2.77519  2.98518  4.58477  3.61503
          0.01926  4.35504  5.07739  0.61958  0.77255  0.48576  0.95510
    135   2.39496  5.08470  3.12161  2.53924  4.39881  3.55038  3.67831  3.82325  1.63656  3.34938  4.14627  3.04891  3.93291  2.43031  2.30927  2.77673  2.99786  3.46349  5.50648  3.12226    144 - -
          2.68618  4.42225  2.77519  2.73123  3.46354  2.40513  3.72494  3.29354  2.67741  2.69355  4.24690  2.90347  2.73739  3.18146  2.89801  2.37887  2.77519  2.98518  4.58477  3.61503
          0.01926  4.35504  5.07739  0.61958  0.77255  0.48576  0.95510
    136   2.26537  4.16964  4.37272  3.78596  2.26810  3.90018  4.23141  2.07449  3.64777  1.96701  3.24014  3.94063  4.25753  3.84348  3.78398  3.20164  2.49381  1.95559  4.83363  3.64992    145 - -
          2.68618  4.42225  2.77519  2.73123  3.46354  2.40513  3.72494  3.29354  2.67741  2.69355  4.24690  2.90347  2.73739  3.18146  2.89801  2.37887  2.77519  2.98518  4.58477  3.61503
          0.01926  4.35504  5.07739  0.61958  0.77255  0.48576  0.95510
    137   2.45770  4.42201  3.56975  3.38185  4.74002  1.77805  4.53731  4.23587  3.55208  3.89098  4.69444  3.53030  3.92041  3.80909  3.86346  0.92321  2.97276  3.57263  6.04408  4.83485    146 - -
          2.68618  4.42225  2.77519  2.73123  3.46354  2.40513  3.72494  3.29354  2.67741  2.69355  4.24690  2.90347  2.73739  3.18146  2.89801  2.37887  2.77519  2.98518  4.58477  3.61503
          0.01926  4.35504  5.07739  0.61958  0.77255  0.48576  0.95510
    138   4.20892  5.27926  5.12990  4.94979  1.08602  4.81983  3.64001  3.82090  4.75964  3.05250  4.37982  4.42672  5.09896  4.55325  4.66256  4.21602  4.41801  3.76640  3.73454  0.93382    147 - -
          2.68618  4.42225  2.77519  2.73123  3.46354  2.40513  3.72494  3.29354  2.67741  2.69355  4.24690  2.90347  2.73739  3.18146  2.89801  2.37887  2.77519  2.98518  4.58477  3.61503
          0.01926  4.35504  5.07739  0.61958  0.77255  0.48576  0.95510
    139   1.79378  4.36665  4.28447  3.73027  3.41789  3.97701  4.38885  1.95537  3.61414  2.17798  1.90678  3.97621  4.36102  3.86355  3.83104  3.29437  3.13374  2.22523  5.09277  3.91407    148 - -
          2.68618  4.42225  2.77519  2.73123  3.46354  2.40513  3.72494  3.29354  2.67741  2.69355  4.24690  2.90347  2.73739  3.18146  2.89801  2.37887  2.77519  2.98518  4.58477  3.61503
          0.01926  4.35504  5.07739  0.61958  0.77255  0.48576  0.95510
    140   3.39989  4.64681  5.29413  4.76705  3.55451  4.84565  5.33107  1.11391  4.65713  1.41854  3.32631  4.95168  5.04631  4.79560  4.76666  4.23097  3.64147  1.60537  5.62562  4.50988    149 - -
          2.68618  4.42225  2.77519  2.73123  3.46354  2.40513  3.72494  3.29354  2.67741  2.69355  4.24690  2.90347  2.73739  3.18146  2.89801  2.37887  2.77519  2.98518  4.58477  3.61503
          0.01926  4.35504  5.07739  0.61958  0.77255  0.48576  0.95510
    141   3.52242  5.16875  4.18387  4.10959  5.02136  3.83056  5.12109  4.72577  4.21516  4.28335  5.37049  4.35654  0.27842  4.58640  4.38089  3.71048  4.00481  4.30883  6.04331  5.15640    150 - -
          2.68618  4.42225  2.77519  2.73123  3.46354  2.40513  3.72494  3.29354  2.67741  2.69355  4.24690  2.90347  2.73739  3.18146  2.89801  2.37887  2.77519  2.98518  4.58477  3.61503
          0.31566  4.35504  1.35537  0.61958  0.77255  0.48576  0.95510
    142   2.00715  4.21857  3.85522  3.39115  3.74476  3.39629  4.26127  2.50243  3.31911  2.65360  3.65998  3.59627  3.99385  3.61838  3.60308  2.78519  2.11624  1.57751  5.28744  4.07687    151 - -
          2.68618  4.42225  2.77519  2.73123  3.46354  2.40513  3.72494  3.29354  2.67741  2.69355  4.24690  2.90347  2.73739  3.18146  2.89801  2.37887  2.77519  2.98518  4.58477  3.61503
          0.02582  4.06520  4.78755  0.61958  0.77255  0.32905  1.27156
    143   2.35168  4.32346  3.87559  2.59059  3.44453  3.81179  4.10569  2.19074  3.23677  1.68863  3.39419  3.65102  4.17990  3.51758  3.52767  3.08374  2.98639  2.04382  4.98565  3.77600    152 - -
          2.68618  4.42225  2.77519  2.73123  3.46354  2.40513  3.72494  3.29354  2.67741  2.69355  4.24690  2.90347  2.73739  3.18146  2.89801  2.37887  2.77519  2.98518  4.58477  3.61503
          0.01926  4.35504  5.07739  0.61958  0.77255  0.48576  0.95510
    144   2.69336  5.15927  2.44799  2.14037  4.49007  3.44779  3.64323  3.96139  2.14402  2.86246  4.20703  2.52936  3.85052  2.74831  2.21837  2.66049  2.92423  3.54292  5.59479  4.19881    153 - -
          2.68618  4.42225  2.77519  2.73123  3.46354  2.40513  3.72494  3.29354  2.67741  2.69355  4.24690  2.90347  2.73739  3.18146  2.89801  2.37887  2.77519  2.98518  4.58477  3.61503
          0.21036  4.35504  1.73235  0.61958  0.77255  0.48576  0.95510
    145   2.66240  4.94202  2.39058  2.09392  2.94470  2.74564  3.66576  3.64236  2.48583  3.22267  4.02877  2.91284  3.83353  2.81014  2.96967  2.32104  2.90387  3.29474  5.44252  4.07825    154 - -
          2.68618  4.42225  2.77519  2.73123  3.46354  2.40513  3.72494  3.29354  2.67741  2.69355  4.24690  2.90347  2.73739  3.18146  2.89801  2.37887  2.77519  2.98518  4.58477  3.61503
          0.02327  4.16795  4.89030  0.61958  0.77255  0.71087  0.67574
    146   2.27258  4.48378  2.69650  2.71232  3.66948  3.51009  3.77188  2.45790  2.69432  2.71589  2.90942  3.17110  3.90801  3.01940  3.10050  2.38094  2.84115  2.74462  5.06910  3.80255    155 - -
          2.68618  4.42225  2.77519  2.73123  3.46354  2.40513  3.72494  3.29354  2.67741  2.69355  4.24690  2.90347  2.73739  3.18146  2.89801  2.37887  2.77519  2.98518  4.58477  3.61503
          0.02327  4.16795  4.89030  0.61958  0.77255  0.36704  1.18020
    147   2.37593  4.89787  3.02847  2.01832  4.14945  3.48238  3.68734  2.93475  2.16129  3.16090  3.96897  2.59207  3.87646  2.83092  2.93300  2.69154  2.89836  2.73914  5.39524  4.05383    156 - -
          2.68618  4.42225  2.77519  2.73123  3.46354  2.40513  3.72494  3.29354  2.67741  2.69355  4.24690  2.90347  2.73739  3.18146  2.89801  2.37887  2.77519  2.98518  4.58477  3.61503
          0.01926  4.35504  5.07739  0.61958  0.77255  0.48576  0.95510
    148   2.68485  4.88160  3.04376  1.79845  4.12502  2.88952  3.70401  2.88959  2.21145  2.69001  3.95566  3.02806  3.89402  2.85518  2.93029  2.71748  2.91612  3.20597  5.38203  4.05053    157 - -
          2.68618  4.42225  2.77519  2.73123  3.46354  2.40513  3.72494  3.29354  2.67741  2.69355  4.24690  2.90347  2.73739  3.18146  2.89801  2.37887  2.77519  2.98518  4.58477  3.61503
          0.01926  4.35504  5.07739  0.61958  0.77255  0.48576  0.95510
    149   2.29689  4.42582  3.44670  2.89625  2.92601  2.87288  3.87886  2.98009  2.86443  2.68834  3.57157  2.74677  3.04964  3.17517  3.23918  2.82285  2.88260  2.04892  5.04386  3.79811    158 - -
          2.68618  4.42225  2.77519  2.73123  3.46354  2.40513  3.72494  3.29354  2.67741  2.69355  4.24690  2.90347  2.73739  3.18146  2.89801  2.37887  2.77519  2.98518  4.58477  3.61503
          0.01926  4.35504  5.07739  0.61958  0.77255  0.48576  0.95510
    150   1.85031  4.65884  3.17146  2.25157  3.91333  3.50602  3.82119  3.27211  2.69068  2.19124  3.81489  3.15913  3.94217  3.03188  3.11047  2.38154  2.92647  2.99191  5.26812  3.98057    159 - -
          2.68618  4.42225  2.77519  2.73123  3.46354  2.40513  3.72494  3.29354  2.67741  2.69355  4.24690  2.90347  2.73739  3.18146  2.89801  2.37887  2.77519  2.98518  4.58477  3.61503
          0.01926  4.35504  5.07739  0.61958  0.77255  0.48576  0.95510
    151   2.36220  5.00133  2.97060  2.17800  4.28649  2.78401  3.66172  3.72766  2.18468  3.28192  4.06524  2.96147  3.85694  2.44811  2.89733  2.66530  2.54808  2.82802  5.47751  4.11133    160 - -
          2.68618  4.42225  2.77519  2.73123  3.46354  2.40513  3.72494  3.29354  2.67741  2.69355  4.24690  2.90347  2.73739  3.18146  2.89801  2.37887  2.77519  2.98518  4.58477  3.61503
          0.01926  4.35504  5.07739  0.61958  0.77255  0.48576  0.95510
    152   2.11368  4.51414  3.34934  2.36333  3.68235  3.58842  3.83006  2.56985  2.76275  2.38634  3.61351  2.71850  3.97421  3.08843  3.16139  2.82195  2.89494  2.40168  5.09066  3.82954    161 - -
          2.68618  4.42225  2.77519  2.73123  3.46354  2.40513  3.72494  3.29354  2.67741  2.69355  4.24690  2.90347  2.73739  3.18146  2.89801  2.37887  2.77519  2.98518  4.58477  3.61503
          0.01926  4.35504  5.07739  0.61958  0.77255  0.48576  0.95510
    153   2.67418  4.75950  3.14370  1.88836  3.97907  3.52515  3.73663  2.77801  2.54682  2.99895  3.84310  3.09026  3.91574  2.91251  2.49159  2.74301  2.51642  2.61788  5.29019  3.98326    162 - -
          2.68618  4.42225  2.77519  2.73123  3.46354  2.40513  3.72494  3.29354  2.67741  2.69355  4.24690  2.90347  2.73739  3.18146  2.89801  2.37887  2.77519  2.98518  4.58477  3.61503
          0.01926  4.35504  5.07739  0.61958  0.77255  0.48576  0.95510
    154   2.07904  4.76976  3.08816  2.25898  4.04252  3.47877  3.75527  3.44164  2.58306  2.51929  3.90522  3.07482  2.60521  2.92824  3.02983  2.36794  2.90850  3.13030  5.34303  4.02817    163 - -
          2.68618  4.42225  2.77519  2.73123  3.46354  2.40513  3.72494  3.29354  2.67741  2.69355  4.24690  2.90347  2.73739  3.18146  2.89801  2.37887  2.77519  2.98518  4.58477  3.61503
          0.01926  4.35504  5.07739  0.61958  0.77255  0.48576  0.95510
    155   2.86101  5.03392  3.22353  2.66074  4.31010  3.61762  3.73712  2.71794  1.79836  3.25079  4.10407  3.14581  4.00589  1.67986  2.62968  2.88430  3.07478  3.37356  5.46575  4.17983    164 - -
          2.68618  4.42225  2.77519  2.73123  3.46354  2.40513  3.72494  3.29354  2.67741  2.69355  4.24690  2.90347  2.73739  3.18146  2.89801  2.37887  2.77519  2.98518  4.58477  3.61503
          0.01926  4.35504  5.07739  0.61958  0.77255  0.48576  0.95510
    156   3.01023  4.45034  4.47608  3.93134  1.56644  4.10790  4.33297  2.50904  3.79480  1.53773  3.22811  4.11141  4.45463  3.98417  3.95138  3.43019  2.41990  2.46004  4.81882  3.48373    165 - -
          2.68618  4.42225  2.77519  2.73123  3.46354  2.40513  3.72494  3.29354  2.67741  2.69355  4.24690  2.90347  2.73739  3.18146  2.89801  2.37887  2.77519  2.98518  4.58477  3.61503
          0.01926  4.35504  5.07739  0.61958  0.77255  0.48576  0.95510
    157   1.83290  4.68509  3.17447  2.77464  4.17233  3.38376  1.72724  3.65141  2.78324  3.28329  4.12321  3.20575  3.93814  3.15186  3.17903  2.24950  2.97693  3.27952  5.49075  4.17028    166 - -
          2.68618  4.42225  2.77519  2.73123  3.46354  2.40513  3.72494  3.29354  2.67741  2.69355  4.24690  2.90347  2.73739  3.18146  2.89801  2.37887  2.77519  2.98518  4.58477  3.61503
          0.01926  4.35504  5.07739  0.61958  0.77255  0.48576  0.95510
    158   2.32839  4.28429  4.24028  3.70101  3.54595  3.85308  4.36857  1.91809  3.60287  2.48079  3.49090  3.91520  4.29219  3.85742  3.82609  2.54817  3.05288  1.30579  5.12613  3.92317    167 - -
          2.68618  4.42225  2.77519  2.73123  3.46354  2.40513  3.72494  3.29354  2.67741  2.69355  4.24690  2.90347  2.73739  3.18146  2.89801  2.37887  2.77519  2.98518  4.58477  3.61503
          0.01926  4.35504  5.07739  0.61958  0.77255  0.48576  0.95510
    159   3.01874  5.27532  3.39565  2.74753  4.69344  3.71249  3.71388  4.06968  1.78340  3.52211  4.34395  3.20677  4.07633  2.35256  1.42279  3.00099  2.54348  3.71529  5.59664  4.35996    168 - -
          2.68618  4.42225  2.77519  2.73123  3.46354  2.40513  3.72494  3.29354  2.67741  2.69355  4.24690  2.90347  2.73739  3.18146  2.89801  2.37887  2.77519  2.98518  4.58477  3.61503
          0.01926  4.35504  5.07739  0.61958  0.77255  0.48576  0.95510
    160   3.82737  5.14816  4.61050  4.24203  1.72800  4.54165  1.28692  3.75912  4.11180  3.10163  4.30721  4.14858  4.85549  4.17301  4.24222  3.87750  4.04219  3.62833  3.81028  1.40553    169 - -
          2.68618  4.42225  2.77519  2.73123  3.46354  2.40513  3.72494  3.29354  2.67741  2.69355  4.24690  2.90347  2.73739  3.18146  2.89801  2.37887  2.77519  2.98518  4.58477  3.61503
          0.01926  4.35504  5.07739  0.61958  0.77255  0.48576  0.95510
    161   1.53078  4.63110  3.15666  2.84657  4.50559  3.25946  4.10244  3.94457  2.98864  3.56932  4.37938  1.64790  3.90804  3.29462  3.40684  2.14658  2.97143  3.45591  5.77954  4.47919    170 - -
          2.68618  4.42225  2.77519  2.73123  3.46354  2.40513  3.72494  3.29354  2.67741  2.69355  4.24690  2.90347  2.73739  3.18146  2.89801  2.37887  2.77519  2.98518  4.58477  3.61503
          0.01926  4.35504  5.07739  0.61958  0.77255  0.48576  0.95510
    162   2.75422  5.00662  3.11308  2.54450  4.29842  3.53786  3.69177  3.71504  2.34616  2.71480  4.07933  2.57806  3.92627  2.45259  1.85080  2.76560  2.53047  3.37244  5.46096  4.14048    171 - -
          2.68618  4.42225  2.77519  2.73123  3.46354  2.40513  3.72494  3.29354  2.67741  2.69355  4.24690  2.90347  2.73739  3.18146  2.89801  2.37887  2.77519  2.98518  4.58477  3.61503
          0.01926  4.35504  5.07739  0.61958  0.77255  0.48576  0.95510
    163   2.70380  4.51487  3.45080  2.89863  3.70586  2.87220  3.88650  2.95686  2.09201  2.37295  3.63941  3.32641  4.02289  3.15641  3.11529  2.88400  2.94492  1.81627  5.11967  3.87141    172 - -
          2.68618  4.42225  2.77519  2.73123  3.46354  2.40513  3.72494  3.29354  2.67741  2.69355  4.24690  2.90347  2.73739  3.18146  2.89801  2.37887  2.77519  2.98518  4.58477  3.61503
          0.01926  4.35504  5.07739  0.61958  0.77255  0.48576  0.95510
    164   2.71892  5.10167  1.90158  2.12077  4.40561  3.44074  3.69813  3.85277  2.49028  3.39784  4.17963  2.93531  3.01258  2.82257  2.98275  2.70023  2.52818  2.83663  5.58375  4.19580    173 - -
          2.68618  4.42225  2.77519  2.73123  3.46354  2.40513  3.72494  3.29354  2.67741  2.69355  4.24690  2.90347  2.73739  3.18146  2.89801  2.37887  2.77519  2.98518  4.58477  3.61503
          0.01926  4.35504  5.07739  0.61958  0.77255  0.48576  0.95510
    165   2.68173  4.32709  3.79545  3.24395  3.51668  3.67409  4.07572  2.66548  3.16625  2.50586  2.74793  3.57358  2.16596  3.46068  3.46865  2.96849  2.48419  1.84082  5.02521  3.81078    174 - -
          2.68618  4.42225  2.77519  2.73123  3.46354  2.40513  3.72494  3.29354  2.67741  2.69355  4.24690  2.90347  2.73739  3.18146  2.89801  2.37887  2.77519  2.98518  4.58477  3.61503
          0.01926  4.35504  5.07739  0.61958  0.77255  0.48576  0.95510
    166   2.65229  4.66452  2.62490  2.62794  3.07570  3.52966  3.74948  2.74380  2.31524  2.51806  3.75011  3.11897  3.11350  2.95022  3.04709  2.43201  2.88399  2.96816  5.20217  3.90882    175 - -
          2.68618  4.42225  2.77519  2.73123  3.46354  2.40513  3.72494  3.29354  2.67741  2.69355  4.24690  2.90347  2.73739  3.18146  2.89801  2.37887  2.77519  2.98518  4.58477  3.61503
          0.20922  4.35504  1.73762  0.61958  0.77255  0.48576  0.95510
    167   2.67294  5.07538  2.36128  2.00096  4.37303  3.38468  3.63744  3.82993  2.42564  3.36268  4.14174  2.86991  3.81851  2.36540  2.91763  2.31160  2.91148  2.78279  5.54102  4.14880    176 - -
          2.68618  4.42225  2.77519  2.73123  3.46354  2.40513  3.72494  3.29354  2.67741  2.69355  4.24690  2.90347  2.73739  3.18146  2.89801  2.37887  2.77519  2.98518  4.58477  3.61503
          0.02325  4.16907  4.89142  0.61958  0.77255  0.70977  0.67680
    168   2.97473  5.25798  3.19584  2.17588  4.68198  3.62076  3.65125  4.06290  1.33560  3.50296  4.32746  3.10700  4.00582  2.77283  1.95442  2.94436  3.16241  3.70183  5.56665  4.32265    177 - -
          2.68618  4.42225  2.77519  2.73123  3.46354  2.40513  3.72494  3.29354  2.67741  2.69355  4.24690  2.90347  2.73739  3.18146  2.89801  2.37887  2.77519  2.98518  4.58477  3.61503
          0.16284  4.16907  2.00392  0.61958  0.77255  0.70977  0.67680
    169   2.68057  4.81937  3.07822  2.52453  4.05899  2.73743  3.62743  3.48492  2.01097  3.07492  3.90838  3.01507  3.86269  2.78762  2.24579  2.72035  2.90313  3.17439  5.27918  2.94094    178 - -
          2.68618  4.42225  2.77519  2.73123  3.46354  2.40513  3.72494  3.29354  2.67741  2.69355  4.24690  2.90347  2.73739  3.18146  2.89801  2.37887  2.77519  2.98518  4.58477  3.61503
          0.02668  4.03291  4.75526  0.61958  0.77255  0.45263  1.01048
    170   2.71093  4.98253  2.91257  2.14042  4.33980  1.99715  3.71383  3.76940  2.44976  3.32999  4.13311  2.98666  3.88295  2.85251  2.41337  2.71912  2.48233  3.40157  5.52380  4.17834    179 - -
          2.68604  4.42272  2.77567  2.73055  3.46401  2.40513  3.72541  3.29339  2.67675  2.69402  4.24737  2.90326  2.73787  3.18104  2.89848  2.37844  2.77536  2.98494  4.58524  3.61550
          0.71429  0.88999  2.30458  1.67269  0.20794  0.60586  0.78879
    171   2.87242  5.32382  2.41257  1.57264  4.68472  2.48475  3.78338  4.17472  2.67934  3.68777  4.50359  1.89683  3.88984  2.93377  3.20115  2.80718  3.15031  3.75521  5.84961  4.40822    190 - -
          2.68618  4.42225  2.77519  2.73123  3.46354  2.40513  3.72494  3.29354  2.67741  2.69355  4.24690  2.90347  2.73739  3.18146  2.89801  2.37887  2.77519  2.98518  4.58477  3.61503
          0.02329  4.16726  4.88961  0.61958  0.77255  0.71154  0.67509
    172   2.16656  4.57278  3.17601  2.68499  3.98269  2.15541  3.81140  3.33311  2.22198  3.01726  3.86764  3.12916  3.86340  3.01233  3.04020  2.67242  2.86066  2.47989  5.30920  4.02683    191 - -
          2.68618  4.42225  2.77519  2.73123  3.46354  2.40513  3.72494  3.29354  2.67741  2.69355  4.24690  2.90347  2.73739  3.18146  2.89801  2.37887  2.77519  2.98518  4.58477  3.61503
          0.02329  4.16726  4.88961  0.61958  0.77255  0.36674  1.18088
    173   2.70749  5.11894  2.84693  2.13079  4.44029  2.81835  3.68132  3.90208  2.45260  3.42437  4.19495  2.51402  3.86475  2.42960  2.93990  2.36374  2.16966  3.50286  5.59288  4.20126    192 - -
          2.68618  4.42225  2.77519  2.73123  3.46354  2.40513  3.72494  3.29354  2.67741  2.69355  4.24690  2.90347  2.73739  3.18146  2.89801  2.37887  2.77519  2.98518  4.58477  3.61503
          0.01926  4.35504  5.07739  0.61958  0.77255  0.48576  0.95510
    174   2.25637  4.81378  3.04420  2.01211  4.11203  2.44375  3.75102  2.84636  2.57277  3.13832  3.96038  3.05170  3.89363  2.91364  3.02948  2.35463  2.91375  3.18999  5.39330  4.06693    193 - -
          2.68618  4.42225  2.77519  2.73123  3.46354  2.40513  3.72494  3.29354  2.67741  2.69355  4.24690  2.90347  2.73739  3.18146  2.89801  2.37887  2.77519  2.98518  4.58477  3.61503
          0.01926  4.35504  5.07739  0.61958  0.77255  0.48576  0.95510
    175   2.91766  4.85267  3.40228  2.91248  3.84766  3.70791  3.94305  3.24306  2.64227  2.68828  2.29788  3.36153  4.12972  1.40696  2.95601  3.02856  3.16165  3.09090  5.31882  4.03123    194 - -
          2.68618  4.42225  2.77519  2.73123  3.46354  2.40513  3.72494  3.29354  2.67741  2.69355  4.24690  2.90347  2.73739  3.18146  2.89801  2.37887  2.77519  2.98518  4.58477  3.61503
          0.01926  4.35504  5.07739  0.61958  0.77255  0.48576  0.95510
    176   2.14336  4.33284  3.80731  3.34087  3.72219  3.46578  4.19454  2.97947  3.25177  2.73155  1.42073  3.58441  4.03635  3.56600  3.53216  2.29540  2.94319  2.73124  5.21138  3.99699    195 - -
          2.68618  4.42225  2.77519  2.73123  3.46354  2.40513  3.72494  3.29354  2.67741  2.69355  4.24690  2.90347  2.73739  3.18146  2.89801  2.37887  2.77519  2.98518  4.58477  3.61503
          0.01926  4.35504  5.07739  0.61958  0.77255  0.48576  0.95510
    177   3.41663  4.66846  5.29471  4.75850  3.48572  4.83888  5.29180  1.30322  4.64297  1.19522  3.25783  4.94410  5.02912  4.75491  4.73741  4.21915  3.65400  1.65389  5.56490  4.47005    196 - -
          2.68618  4.42225  2.77519  2.73123  3.46354  2.40513  3.72494  3.29354  2.67741  2.69355  4.24690  2.90347  2.73739  3.18146  2.89801  2.37887  2.77519  2.98518  4.58477  3.61503
          0.01926  4.35504  5.07739  0.61958  0.77255  0.48576  0.95510
    178   4.19453  5.27006  5.12763  4.94383  0.91195  4.81406  3.64386  3.80243  4.75372  3.03685  4.36272  4.42620  5.09376  4.55063  4.65796  4.20980  4.40419  3.74924  3.73907  1.11926    197 - -
          2.68618  4.42225  2.77519  2.73123  3.46354  2.40513  3.72494  3.29354  2.67741  2.69355  4.24690  2.90347  2.73739  3.18146  2.89801  2.37887  2.77519  2.98518  4.58477  3.61503
          0.01926  4.35504  5.07739  0.61958  0.77255  0.48576  0.95510
    179   2.72840  4.99238  2.99265  2.49233  4.22881  3.49517  3.70368  3.70287  1.94362  3.27025  4.07682  2.24293  3.90614  2.84691  2.87780  2.30566  2.96173  3.35647  5.44903  2.63742    198 - -
          2.68618  4.42225  2.77519  2.73123  3.46354  2.40513  3.72494  3.29354  2.67741  2.69355  4.24690  2.90347  2.73739  3.18146  2.89801  2.37887  2.77519  2.98518  4.58477  3.61503
          0.01926  4.35504  5.07739  0.61958  0.77255  0.48576  0.95510
    180   2.81550  4.75661  3.39729  2.82861  3.97595  3.64482  3.82253  3.29227  2.47470  2.96634  3.86429  3.27224  4.04173  2.16104  2.26931  2.92470  3.04334  1.71446  5.28244  4.02802    199 - -
          2.68618  4.42225  2.77519  2.73123  3.46354  2.40513  3.72494  3.29354  2.67741  2.69355  4.24690  2.90347  2.73739  3.18146  2.89801  2.37887  2.77519  2.98518  4.58477  3.61503
          0.01926  4.35504  5.07739  0.61958  0.77255  0.48576  0.95510
    181   3.47716  5.60319  2.81876  0.49451  5.02750  3.66718  4.33396  4.58878  3.28681  4.13649  5.11992  3.33620  4.30341  3.55864  3.72604  3.42538  3.79478  4.23234  6.10103  4.86501    200 - -
          2.68618  4.42225  2.77519  2.73123  3.46354  2.40513  3.72494  3.29354  2.67741  2.69355  4.24690  2.90347  2.73739  3.18146  2.89801  2.37887  2.77519  2.98518  4.58477  3.61503
          0.01926  4.35504  5.07739  0.61958  0.77255  0.48576  0.95510
    182   2.73555  4.26794  3.99957  3.43325  3.26061  3.79633  4.07183  2.58312  3.32293  2.06555  3.34536  3.70664  4.17415  3.58646  3.56245  3.08299  2.17414  2.09926  4.81100  2.01851    201 - -
          2.68618  4.42225  2.77519  2.73123  3.46354  2.40513  3.72494  3.29354  2.67741  2.69355  4.24690  2.90347  2.73739  3.18146  2.89801  2.37887  2.77519  2.98518  4.58477  3.61503
          0.01926  4.35504  5.07739  0.61958  0.77255  0.48576  0.95510
    183   1.50310  4.35303  3.71947  3.40771  4.63727  1.85595  4.47711  4.08117  3.47284  3.74322  4.53755  3.52508  3.87909  3.73546  3.79581  1.37426  2.89322  3.45444  5.95549  4.75450    202 - -
          2.68618  4.42225  2.77519  2.73123  3.46354  2.40513  3.72494  3.29354  2.67741  2.69355  4.24690  2.90347  2.73739  3.18146  2.89801  2.37887  2.77519  2.98518  4.58477  3.61503
          0.01926  4.35504  5.07739  0.61958  0.77255  0.48576  0.95510
    184   2.43698  4.38070  3.69546  3.38559  4.50618  3.16402  4.43602  3.89097  3.39993  3.60713  4.44343  3.53020  3.91123  3.70647  3.70647  1.19223  1.45168  3.35773  5.85390  4.63640    203 - -
          2.68618  4.42225  2.77519  2.73123  3.46354  2.40513  3.72494  3.29354  2.67741  2.69355  4.24690  2.90347  2.73739  3.18146  2.89801  2.37887  2.77519  2.98518  4.58477  3.61503
          0.01926  4.35504  5.07739  0.61958  0.77255  0.48576  0.95510
    185   1.07121  4.36550  3.78618  3.58278  4.69382  1.37813  4.63560  4.09243  3.69309  3.81457  4.64058  3.63021  3.92809  3.94024  3.96053  2.62578  2.95963  3.47522  6.02484  4.86121    204 - -
          2.68618  4.42225  2.77519  2.73123  3.46354  2.40513  3.72494  3.29354  2.67741  2.69355  4.24690  2.90347  2.73739  3.18146  2.89801  2.37887  2.77519  2.98518  4.58477  3.61503
          0.01926  4.35504  5.07739  0.61958  0.77255  0.48576  0.95510
    186   2.83098  4.37421  4.19948  3.68014  3.42922  3.86008  4.35153  2.48531  3.54411  1.16719  3.37813  3.90926  4.29995  3.82094  3.76153  2.52164  3.11365  2.01011  5.08684  3.88173    205 - -
          2.68618  4.42225  2.77519  2.73123  3.46354  2.40513  3.72494  3.29354  2.67741  2.69355  4.24690  2.90347  2.73739  3.18146  2.89801  2.37887  2.77519  2.98518  4.58477  3.61503
          0.01926  4.35504  5.07739  0.61958  0.77255  0.48576  0.95510
    187   4.01714  5.30677  4.58896  4.43073  2.48472  4.42222  3.95572  3.97154  4.27878  3.29393  4.59732  4.36901  4.89451  4.45969  4.35172  4.09450  4.31152  3.86722  4.13872  0.43226    206 - -
          2.68618  4.42225  2.77519  2.73123  3.46354  2.40513  3.72494  3.29354  2.67741  2.69355  4.24690  2.90347  2.73739  3.18146  2.89801  2.37887  2.77519  2.98518  4.58477  3.61503
          0.01926  4.35504  5.07739  0.61958  0.77255  0.48576  0.95510
    188   2.02624  4.35113  3.73701  3.28343  4.12317  1.65219  4.26007  3.41383  3.25569  3.18689  4.05211  3.49883  3.92719  3.54884  3.58779  2.65989  1.88572  2.33991  5.52304  4.30528    207 - -
          2.68618  4.42225  2.77519  2.73123  3.46354  2.40513  3.72494  3.29354  2.67741  2.69355  4.24690  2.90347  2.73739  3.18146  2.89801  2.37887  2.77519  2.98518  4.58477  3.61503
          0.01926  4.35504  5.07739  0.61958  0.77255  0.48576  0.95510
    189   3.45477  4.75016  5.11918  4.58540  1.21503  4.66966  4.67472  1.96925  4.43638  1.47871  3.12146  4.68732  4.87508  4.47214  4.48636  4.02083  3.67598  2.47421  4.88958  3.50002    208 - -
          2.68618  4.42225  2.77519  2.73123  3.46354  2.40513  3.72494  3.29354  2.67741  2.69355  4.24690  2.90347  2.73739  3.18146  2.89801  2.37887  2.77519  2.98518  4.58477  3.61503
          0.01926  4.35504  5.07739  0.61958  0.77255  0.48576  0.95510
    190   2.02847  4.36250  3.72226  3.25655  4.14230  3.26220  4.24402  3.43674  3.22260  3.20433  4.06592  3.48308  3.92228  3.52179  3.56218  1.29789  2.26587  2.38498  5.53434  4.31218    209 - -
          2.68618  4.42225  2.77519  2.73123  3.46354  2.40513  3.72494  3.29354  2.67741  2.69355  4.24690  2.90347  2.73739  3.18146  2.89801  2.37887  2.77519  2.98518  4.58477  3.61503
          0.01926  4.35504  5.07739  0.61958  0.77255  0.48576  0.95510
    191   2.31176  4.16740  4.16186  3.58310  2.04203  2.92851  4.11461  2.12738  3.46318  2.02419  3.25511  3.78822  4.16910  3.68372  3.64412  3.08926  2.93044  2.33511  4.78390  3.58004    210 - -
          2.68618  4.42225  2.77519  2.73123  3.46354  2.40513  3.72494  3.29354  2.67741  2.69355  4.24690  2.90347  2.73739  3.18146  2.89801  2.37887  2.77519  2.98518  4.58477  3.61503
          0.01926  4.35504  5.07739  0.61958  0.77255  0.48576  0.95510
    192   2.66376  5.04112  2.56891  2.16466  4.33406  3.45106  3.65018  3.78545  2.41107  3.32390  4.09694  2.58329  3.84745  2.76743  2.53867  2.35306  2.89556  2.76321  5.50578  3.20838    211 - -
          2.68618  4.42225  2.77519  2.73123  3.46354  2.40513  3.72494  3.29354  2.67741  2.69355  4.24690  2.90347  2.73739  3.18146  2.89801  2.37887  2.77519  2.98518  4.58477  3.61503
          0.01926  4.35504  5.07739  0.61958  0.77255  0.48576  0.95510
    193   3.62432  4.89590  5.34168  4.76571  2.35966  4.89983  5.08664  2.41977  4.62583  0.72608  2.29424  4.96828  5.00042  4.58389  4.64274  4.25882  3.82918  2.65866  5.21924  4.12031    212 - -
          2.68618  4.42225  2.77519  2.73123  3.46354  2.40513  3.72494  3.29354  2.67741  2.69355  4.24690  2.90347  2.73739  3.18146  2.89801  2.37887  2.77519  2.98518  4.58477  3.61503
          0.01926  4.35504  5.07739  0.61958  0.77255  0.48576  0.95510
    194   3.22324  5.79003  0.82275  2.29937  5.11050  3.40162  4.04538  4.71875  3.15658  4.20749  5.09550  2.20137  4.07376  3.23169  3.79801  3.09372  3.54563  4.25822  6.31369  4.76801    213 - -
          2.68618  4.42225  2.77519  2.73123  3.46354  2.40513  3.72494  3.29354  2.67741  2.69355  4.24690  2.90347  2.73739  3.18146  2.89801  2.37887  2.77519  2.98518  4.58477  3.61503
          0.01926  4.35504  5.07739  0.61958  0.77255  0.48576  0.95510
    195   2.79798  4.54965  3.45248  2.47052  3.65939  3.69035  4.01703  2.86455  2.94515  1.35265  3.58863  3.43020  4.11614  3.31433  3.27744  3.00721  2.49917  2.68699  5.16661  3.93049    214 - -
          2.68618  4.42225  2.77519  2.73123  3.46354  2.40513  3.72494  3.29354  2.67741  2.69355  4.24690  2.90347  2.73739  3.18146  2.89801  2.37887  2.77519  2.98518  4.58477  3.61503
          0.01926  4.35504  5.07739  0.61958  0.77255  0.48576  0.95510
    196   2.37613  5.18100  2.17713  2.09991  4.51009  2.71785  3.67125  3.98586  2.44127  3.48510  4.24312  2.90762  3.85797  2.78167  2.52561  2.34149  2.95119  3.56659  5.63511  4.22737    215 - -
          2.68618  4.42225  2.77519  2.73123  3.46354  2.40513  3.72494  3.29354  2.67741  2.69355  4.24690  2.90347  2.73739  3.18146  2.89801  2.37887  2.77519  2.98518  4.58477  3.61503
          0.01926  4.35504  5.07739  0.61958  0.77255  0.48576  0.95510
    197   2.69688  4.56393  3.32948  2.79193  3.56041  2.91850  2.99700  3.10854  2.75287  2.07676  3.66390  2.69611  3.98847  3.09017  3.14446  2.84108  2.92928  2.86088  4.99573  2.48978    216 - -
          2.68618  4.42225  2.77519  2.73123  3.46354  2.40513  3.72494  3.29354  2.67741  2.69355  4.24690  2.90347  2.73739  3.18146  2.89801  2.37887  2.77519  2.98518  4.58477  3.61503
          0.01926  4.35504  5.07739  0.61958  0.77255  0.48576  0.95510
    198   3.37868  4.61879  5.29272  4.78079  3.67136  4.85984  5.40155  0.96773  4.68041  1.77081  3.44100  4.96663  5.07683  4.86344  4.81644  4.25405  3.62693  1.46894  5.73298  4.58163    217 - -
          2.68618  4.42225  2.77519  2.73123  3.46354  2.40513  3.72494  3.29354  2.67741  2.69355  4.24690  2.90347  2.73739  3.18146  2.89801  2.37887  2.77519  2.98518  4.58477  3.61503
          0.01926  4.35504  5.07739  0.61958  0.77255  0.48576  0.95510
    199   1.85358  2.56147  4.18787  3.86582  4.45997  1.01528  4.67368  3.80872  3.80214  3.57144  4.41196  3.72942  3.90315  4.03747  4.00767  2.57716  2.88081  3.26745  5.85661  4.70869    218 - -
          2.68618  4.42225  2.77519  2.73123  3.46354  2.40513  3.72494  3.29354  2.67741  2.69355  4.24690  2.90347  2.73739  3.18146  2.89801  2.37887  2.77519  2.98518  4.58477  3.61503
          0.01926  4.35504  5.07739  0.61958  0.77255  0.48576  0.95510
    200   2.70653  4.45680  3.53766  2.97024  3.62250  3.65928  3.90950  2.36157  2.82750  2.65648  3.56986  2.76779  4.04644  3.20860  2.28545  2.91737  2.94169  1.83649  5.05902  3.81904    219 - -
          2.68618  4.42225  2.77519  2.73123  3.46354  2.40513  3.72494  3.29354  2.67741  2.69355  4.24690  2.90347  2.73739  3.18146  2.89801  2.37887  2.77519  2.98518  4.58477  3.61503
          0.01926  4.35504  5.07739  0.61958  0.77255  0.48576  0.95510
    201   2.46808  4.43694  3.53277  3.17906  4.43547  3.20273  4.28245  3.84254  3.20692  3.51561  4.34160  3.42592  1.41950  3.52236  3.55652  2.10851  1.84214  3.34375  5.76244  4.52537    220 - -
          2.68618  4.42225  2.77519  2.73123  3.46354  2.40513  3.72494  3.29354  2.67741  2.69355  4.24690  2.90347  2.73739  3.18146  2.89801  2.37887  2.77519  2.98518  4.58477  3.61503
          0.01926  4.35504  5.07739  0.61958  0.77255  0.48576  0.95510
    202   2.33528  4.65382  3.21594  2.67607  3.89803  3.51195  3.79028  3.27647  2.63952  2.21741  3.79243  3.15187  3.92892  2.18102  3.05711  2.38778  2.49251  2.99381  5.24284  3.95605    221 - -
          2.68618  4.42225  2.77519  2.73123  3.46354  2.40513  3.72494  3.29354  2.67741  2.69355  4.24690  2.90347  2.73739  3.18146  2.89801  2.37887  2.77519  2.98518  4.58477  3.61503
          0.01926  4.35504  5.07739  0.61958  0.77255  0.48576  0.95510
    203   2.65046  4.27650  3.69886  3.13111  2.41931  2.81538  3.93586  2.40899  3.06690  2.48158  3.38735  2.83507  4.04753  3.34737  3.37214  2.92947  2.47731  2.54164  4.85218  2.89718    222 - -
          2.68618  4.42225  2.77519  2.73123  3.46354  2.40513  3.72494  3.29354  2.67741  2.69355  4.24690  2.90347  2.73739  3.18146  2.89801  2.37887  2.77519  2.98518  4.58477  3.61503
          0.01926  4.35504  5.07739  0.61958  0.77255  0.48576  0.95510
    204   2.65488  4.73848  2.68323  2.28445  3.94630  3.51075  3.72650  3.34382  2.56411  2.50761  3.81956  3.07555  3.90084  2.90619  3.01170  2.40379  2.53496  2.62499  5.26420  3.11753    223 - -
          2.68618  4.42225  2.77519  2.73123  3.46354  2.40513  3.72494  3.29354  2.67741  2.69355  4.24690  2.90347  2.73739  3.18146  2.89801  2.37887  2.77519  2.98518  4.58477  3.61503
          0.10818  4.35504  2.41137  0.61958  0.77255  0.48576  0.95510
    205   2.59191  4.62310  3.15053  2.67777  3.98946  2.67700  3.83128  3.42723  2.69969  3.07118  3.91234  3.13339  2.31581  3.03438  3.12515  1.99374  2.88813  3.09873  5.32656  2.94488    224 - -
          2.68618  4.42225  2.77519  2.73123  3.46354  2.40513  3.72494  3.29354  2.67741  2.69355  4.24690  2.90347  2.73739  3.18146  2.89801  2.37887  2.77519  2.98518  4.58477  3.61503
          0.02103  4.26790  4.99024  0.61958  0.77255  0.60219  0.79322
    206   2.83356  4.83551  2.99677  1.45081  4.10373  3.54805  3.95130  3.09131  2.79755  3.02237  4.00071  3.18422  4.04166  3.15116  3.21141  2.92787  3.10695  1.88758  5.50636  4.18734    225 - -
          2.68618  4.42225  2.77519  2.73123  3.46354  2.40513  3.72494  3.29354  2.67741  2.69355  4.24690  2.90347  2.73739  3.18146  2.89801  2.37887  2.77519  2.98518  4.58477  3.61503
          0.12322  4.26790  2.28358  0.61958  0.77255  0.60219  0.79322
    207   2.91216  5.06266  3.12929  2.69427  4.53214  3.53040  3.78025  3.94238  1.13686  3.46591  4.32329  3.15541  2.70583  2.93157  2.56233  2.92929  3.16300  3.58618  5.57219  4.32271    226 - -
          2.68632  4.42239  2.77533  2.73067  3.46294  2.40526  3.72508  3.29368  2.67754  2.69368  4.24703  2.90318  2.73718  3.18105  2.89814  2.37900  2.77533  2.98532  4.58490  3.61517
          0.16304  1.94546  4.89030  1.46480  0.26283  0.36704  1.18020
    208   2.35731  4.87617  3.06415  1.82141  4.14370  3.50301  3.72795  3.51531  2.49332  3.14820  3.97492  3.05282  3.91092  2.88226  2.43131  2.73907  2.93723  2.35603  5.40020  4.07576    233 - -
          2.68618  4.42225  2.77519  2.73123  3.46354  2.40513  3.72494  3.29354  2.67741  2.69355  4.24690  2.90347  2.73739  3.18146  2.89801  2.37887  2.77519  2.98518  4.58477  3.61503
          0.01926  4.35504  5.07739  0.61958  0.77255  0.48576  0.95510
    209   2.64201  3.25373  3.43606  2.87438  3.61686  2.48635  3.85939  2.97507  2.44263  2.36117  3.56560  3.30035  2.94338  3.14886  3.20230  2.82851  2.88397  2.37956  5.03816  3.79132    234 - -
          2.68618  4.42225  2.77519  2.73123  3.46354  2.40513  3.72494  3.29354  2.67741  2.69355  4.24690  2.90347  2.73739  3.18146  2.89801  2.37887  2.77519  2.98518  4.58477  3.61503
          0.01926  4.35504  5.07739  0.61958  0.77255  0.48576  0.95510
    210   2.73748  5.02817  2.88451  2.48859  4.45683  2.01894  3.77841  3.90115  2.18311  3.45060  4.24611  2.08630  3.91056  2.91588  2.98884  2.74278  2.48937  3.50480  5.63325  4.27319    235 - -
          2.68618  4.42225  2.77519  2.73123  3.46354  2.40513  3.72494  3.29354  2.67741  2.69355  4.24690  2.90347  2.73739  3.18146  2.89801  2.37887  2.77519  2.98518  4.58477  3.61503
          0.01926  4.35504  5.07739  0.61958  0.77255  0.48576  0.95510
    211   2.36914  5.03872  2.48052  1.77504  4.32479  3.45121  3.69513  2.86634  2.48768  3.32416  4.11457  2.95363  3.87409  2.82504  2.97300  2.35230  2.94094  3.39320  5.52660  4.15270    236 - -
          2.68618  4.42225  2.77519  2.73123  3.46354  2.40513  3.72494  3.29354  2.67741  2.69355  4.24690  2.90347  2.73739  3.18146  2.89801  2.37887  2.77519  2.98518  4.58477  3.61503
          0.11110  4.35504  2.38259  0.61958  0.77255  0.48576  0.95510
    212   2.27195  4.69174  3.09718  1.76068  4.00340  3.49990  3.87767  3.09233  2.73955  2.97492  3.88353  3.16427  3.96725  3.07944  3.16220  2.81177  2.97377  1.98296  5.38035  4.08201    237 - -
          2.68618  4.42225  2.77519  2.73123  3.46354  2.40513  3.72494  3.29354  2.67741  2.69355  4.24690  2.90347  2.73739  3.18146  2.89801  2.37887  2.77519  2.98518  4.58477  3.61503
          0.02110  4.26504  4.98738  0.61958  0.77255  0.60563  0.78906
    213   2.62361  3.15214  3.58828  2.26067  2.80790  2.89778  3.89575  2.31644  2.97056  2.50120  3.40641  3.40354  4.00476  3.26378  3.30022  2.87766  2.85922  2.54327  4.89205  3.66420    238 - -
          2.68618  4.42225  2.77519  2.73123  3.46354  2.40513  3.72494  3.29354  2.67741  2.69355  4.24690  2.90347  2.73739  3.18146  2.89801  2.37887  2.77519  2.98518  4.58477  3.61503
          0.02110  4.26504  4.98738  0.61958  0.77255  0.60563  0.78906
    214   2.65740  4.92941  2.20076  2.43662  4.18772  3.45305  3.65821  2.96014  2.17030  2.69332  3.99371  2.96459  3.85176  2.44513  2.89038  2.66975  2.88879  3.26679  5.41269  4.06176    239 - -
          2.68618  4.42225  2.77519  2.73123  3.46354  2.40513  3.72494  3.29354  2.67741  2.69355  4.24690  2.90347  2.73739  3.18146  2.89801  2.37887  2.77519  2.98518  4.58477  3.61503
          0.02110  4.26504  4.98738  0.61958  0.77255  0.60563  0.78906
    215   2.70257  5.12340  2.90331  1.90715  4.45516  3.44607  3.63593  3.91181  2.09279  3.41370  4.18176  2.92763  2.88313  2.74758  2.40638  2.34051  2.93176  3.50990  5.55934  4.18391    240 - -
          2.68618  4.42225  2.77519  2.73123  3.46354  2.40513  3.72494  3.29354  2.67741  2.69355  4.24690  2.90347  2.73739  3.18146  2.89801  2.37887  2.77519  2.98518  4.58477  3.61503
          0.11547  4.26504  2.35391  0.61958  0.77255  0.60563  0.78906
    216   2.71126  5.19758  2.28871  2.00387  4.51974  3.37108  3.64377  3.99991  2.42984  3.49368  4.25930  2.31976  3.82320  2.75959  2.45354  2.28532  2.95218  3.57900  5.64100  4.22411    241 - -
          2.68618  4.42225  2.77519  2.73123  3.46354  2.40513  3.72494  3.29354  2.67741  2.69355  4.24690  2.90347  2.73739  3.18146  2.89801  2.37887  2.77519  2.98518  4.58477  3.61503
          0.13335  4.17273  2.21246  0.61958  0.77255  0.70616  0.68030
    217   2.90137  5.30067  2.45537  1.32043  4.59486  3.34836  3.73541  4.07374  2.51645  3.58260  4.43318  2.83782  3.89159  2.23432  2.94758  2.83737  3.15965  3.69621  5.73393  4.33569    242 - -
          2.68618  4.42225  2.77519  2.73123  3.46354  2.40513  3.72494  3.29354  2.67741  2.69355  4.24690  2.90347  2.73739  3.18146  2.89801  2.37887  2.77519  2.98518  4.58477  3.61503
          0.02582  4.06520  4.78755  0.61958  0.77255  0.61410  0.77899
    218   3.22447  5.31716  3.70025  2.95943  4.82595  3.80976  3.68871  4.14694  1.37293  3.54776  4.42568  3.33366  4.16019  2.81948  1.23650  3.21100  3.36889  3.83103  5.55118  4.42065    243 - -
          2.68618  4.42225  2.77519  2.73123  3.46354  2.40513  3.72494  3.29354  2.67741  2.69355  4.24690  2.90347  2.73739  3.18146  2.89801  2.37887  2.77519  2.98518  4.58477  3.61503
          0.02313  4.17407  4.89642  0.61958  0.77255  0.70483  0.68160
    219   2.28638  4.73281  3.22502  2.67176  3.99504  3.52032  3.74094  3.30193  1.61333  2.96226  2.87641  3.13798  3.93209  2.92260  2.77183  2.78821  2.94450  3.03087  5.28767  4.01309    244 - -
          2.68618  4.42225  2.77519  2.73123  3.46354  2.40513  3.72494  3.29354  2.67741  2.69355  4.24690  2.90347  2.73739  3.18146  2.89801  2.37887  2.77519  2.98518  4.58477  3.61503
          0.02313  4.17407  4.89642  0.61958  0.77255  0.36972  1.17417
    220   2.31246  5.18502  2.48191  2.12932  4.51820  3.45618  3.66014  3.98662  2.13760  3.47784  4.23699  2.92961  3.86828  2.76828  1.97026  2.68932  2.95573  3.57079  5.61711  4.22474    245 - -
          2.68618  4.42225  2.77519  2.73123  3.46354  2.40513  3.72494  3.29354  2.67741  2.69355  4.24690  2.90347  2.73739  3.18146  2.89801  2.37887  2.77519  2.98518  4.58477  3.61503
          0.01926  4.35504  5.07739  0.61958  0.77255  0.48576  0.95510
    221   3.64593  5.39518  4.19365  3.63438  4.87964  4.00316  4.30171  4.48135  2.59845  3.90854  4.91791  3.94513  4.50234  3.51759  0.44074  3.72128  3.89158  4.18909  5.77674  4.72812    246 - -
          2.68618  4.42225  2.77519  2.73123  3.46354  2.40513  3.72494  3.29354  2.67741  2.69355  4.24690  2.90347  2.73739  3.18146  2.89801  2.37887  2.77519  2.98518  4.58477  3.61503
          0.01926  4.35504  5.07739  0.61958  0.77255  0.48576  0.95510
    222   2.08864  4.47849  3.41882  2.46598  3.64464  3.61232  3.85993  2.16659  2.80118  2.68946  3.58300  3.29755  3.99829  3.13735  2.69542  2.85406  2.90597  2.35332  5.06654  3.81587    247 - -
          2.68618  4.42225  2.77519  2.73123  3.46354  2.40513  3.72494  3.29354  2.67741  2.69355  4.24690  2.90347  2.73739  3.18146  2.89801  2.37887  2.77519  2.98518  4.58477  3.61503
          0.01926  4.35504  5.07739  0.61958  0.77255  0.48576  0.95510
    223   2.68309  5.14790  2.51811  1.91237  4.47445  3.44156  3.64125  3.11508  2.14839  3.44302  4.19577  2.53949  3.84438  2.74654  2.49684  2.65137  2.91492  3.52894  5.58846  4.18971    248 - -
          2.68618  4.42225  2.77519  2.73123  3.46354  2.40513  3.72494  3.29354  2.67741  2.69355  4.24690  2.90347  2.73739  3.18146  2.89801  2.37887  2.77519  2.98518  4.58477  3.61503
          0.01926  4.35504  5.07739  0.61958  0.77255  0.48576  0.95510
    224   0.93649  4.32528  3.83604  3.57234  4.59569  3.11724  4.57862  3.98194  3.61210  3.71188  4.53898  3.60808  3.90132  3.87776  3.88330  1.55139  2.91119  3.39285  5.95279  4.76511    249 - -
          2.68618  4.42225  2.77519  2.73123  3.46354  2.40513  3.72494  3.29354  2.67741  2.69355  4.24690  2.90347  2.73739  3.18146  2.89801  2.37887  2.77519  2.98518  4.58477  3.61503
          0.01926  4.35504  5.07739  0.61958  0.77255  0.48576  0.95510
    225   1.06590  4.32984  3.82155  3.55009  4.59861  3.11817  4.56422  3.99022  3.59005  3.71382  4.53808  3.59775  3.89941  3.85758  3.86802  1.35794  2.90991  3.39870  5.95140  4.76098    250 - -
          2.68618  4.42225  2.77519  2.73123  3.46354  2.40513  3.72494  3.29354  2.67741  2.69355  4.24690  2.90347  2.73739  3.18146  2.89801  2.37887  2.77519  2.98518  4.58477  3.61503
          0.01926  4.35504  5.07739  0.61958  0.77255  0.48576  0.95510
    226   3.48157  4.74743  5.27995  4.73162  3.36498  4.85158  5.24634  1.78448  4.60329  0.85607  3.13490  4.94152  5.01791  4.68004  4.68582  4.22641  3.71180  1.80006  5.48082  4.42103    251 - -
          2.68618  4.42225  2.77519  2.73123  3.46354  2.40513  3.72494  3.29354  2.67741  2.69355  4.24690  2.90347  2.73739  3.18146  2.89801  2.37887  2.77519  2.98518  4.58477  3.61503
          0.01926  4.35504  5.07739  0.61958  0.77255  0.48576  0.95510
    227   2.67632  4.95724  2.58627  2.20191  4.21995  3.47601  3.67731  3.64517  1.94526  2.40789  3.17988  2.98584  3.87207  2.81156  2.90911  2.68709  2.90733  3.29960  5.43923  4.08700    252 - -
          2.68618  4.42225  2.77519  2.73123  3.46354  2.40513  3.72494  3.29354  2.67741  2.69355  4.24690  2.90347  2.73739  3.18146  2.89801  2.37887  2.77519  2.98518  4.58477  3.61503
          0.01926  4.35504  5.07739  0.61958  0.77255  0.48576  0.95510
    228   0.49568  4.51297  4.03415  3.88105  4.61409  3.31925  4.83316  3.81973  3.91239  3.67564  4.67269  3.88264  4.10584  4.21013  4.10765  2.86916  3.18134  3.38287  5.98683  4.85519    253 - -
          2.68618  4.42225  2.77519  2.73123  3.46354  2.40513  3.72494  3.29354  2.67741  2.69355  4.24690  2.90347  2.73739  3.18146  2.89801  2.37887  2.77519  2.98518  4.58477  3.61503
          0.01926  4.35504  5.07739  0.61958  0.77255  0.48576  0.95510
    229   3.74886  5.08272  4.96613  4.63384  3.39894  4.59209  5.14412  2.65075  4.40078  0.44847  3.31516  4.86604  4.96054  4.64717  4.48703  4.26283  4.02932  2.80838  5.42399  4.25060    254 - -
          2.68618  4.42225  2.77519  2.73123  3.46354  2.40513  3.72494  3.29354  2.67741  2.69355  4.24690  2.90347  2.73739  3.18146  2.89801  2.37887  2.77519  2.98518  4.58477  3.61503
          0.01926  4.35504  5.07739  0.61958  0.77255  0.48576  0.95510
    230   2.30462  4.12978  4.11214  3.52534  2.70171  3.75649  4.05716  2.17985  2.78278  2.04826  2.68014  3.73525  4.12428  3.62552  3.58608  3.04250  2.88542  2.37027  4.73788  2.84792    255 - -
          2.68618  4.42225  2.77519  2.73123  3.46354  2.40513  3.72494  3.29354  2.67741  2.69355  4.24690  2.90347  2.73739  3.18146  2.89801  2.37887  2.77519  2.98518  4.58477  3.61503
          0.01926  4.35504  5.07739  0.61958  0.77255  0.48576  0.95510
    231   2.67899  4.80519  3.12615  2.56393  4.02898  3.51808  3.71398  3.43551  2.22479  2.61655  3.88383  3.06885  2.56278  2.88020  2.54989  2.39676  2.90817  3.13184  5.31161  3.10999    256 - -
          2.68618  4.42225  2.77519  2.73123  3.46354  2.40513  3.72494  3.29354  2.67741  2.69355  4.24690  2.90347  2.73739  3.18146  2.89801  2.37887  2.77519  2.98518  4.58477  3.61503
          0.01926  4.35504  5.07739  0.61958  0.77255  0.48576  0.95510
    232   3.02312  4.42083  4.63050  4.04447  2.52254  4.18731  4.48559  2.43793  3.90467  1.26683  2.03353  4.22305  4.48566  4.05055  4.02222  3.49767  2.55319  2.43942  4.96955  3.82804    257 - -
          2.68618  4.42225  2.77519  2.73123  3.46354  2.40513  3.72494  3.29354  2.67741  2.69355  4.24690  2.90347  2.73739  3.18146  2.89801  2.37887  2.77519  2.98518  4.58477  3.61503
          0.01926  4.35504  5.07739  0.61958  0.77255  0.48576  0.95510
    233   3.74886  5.08272  4.96613  4.63384  3.39894  4.59209  5.14412  2.65075  4.40078  0.44847  3.31516  4.86604  4.96054  4.64717  4.48703  4.26283  4.02932  2.80838  5.42399  4.25060    258 - -
          2.68618  4.42225  2.77519  2.73123  3.46354  2.40513  3.72494  3.29354  2.67741  2.69355  4.24690  2.90347  2.73739  3.18146  2.89801  2.37887  2.77519  2.98518  4.58477  3.61503
          0.01926  4.35504  5.07739  0.61958  0.77255  0.48576  0.95510
    234   2.15756  4.44106  3.49144  2.97122  3.90249  2.64128  3.99947  2.59101  2.94536  2.96748  3.83007  3.33565  3.93218  3.25949  3.32616  1.91918  2.04501  2.95125  5.29288  4.04451    259 - -
          2.68618  4.42225  2.77519  2.73123  3.46354  2.40513  3.72494  3.29354  2.67741  2.69355  4.24690  2.90347  2.73739  3.18146  2.89801  2.37887  2.77519  2.98518  4.58477  3.61503
          0.01926  4.35504  5.07739  0.61958  0.77255  0.48576  0.95510
    235   2.83526  5.19923  2.68179  2.06584  4.57011  1.66854  3.80544  4.03087  2.62680  3.56613  4.36888  2.95257  3.93762  2.41312  3.10747  2.35346  3.10151  3.63316  5.74514  4.35101    260 - -
          2.68598  4.42230  2.77525  2.73129  3.46241  2.40518  3.72500  3.29359  2.67746  2.69360  4.24695  2.90352  2.73745  3.18152  2.89806  2.37892  2.77525  2.98524  4.58482  3.61508
          0.58219  1.33007  1.73235  0.17412  1.83381  0.48576  0.95510
    236   2.29474  4.60451  3.15332  2.61532  3.75585  3.49407  3.71533  3.17870  2.57545  2.43850  3.69771  2.60411  3.88809  2.52370  2.98870  2.72821  2.85801  2.90985  5.11988  2.86000    262 - -
          2.68618  4.42225  2.77519  2.73123  3.46354  2.40513  3.72494  3.29354  2.67741  2.69355  4.24690  2.90347  2.73739  3.18146  2.89801  2.37887  2.77519  2.98518  4.58477  3.61503
          0.02327  4.16795  4.89030  0.61958  0.77255  0.36704  1.18020
    237   2.02306  4.34238  4.40204  3.85639  1.65576  3.99324  4.33472  1.97907  3.73586  2.17015  3.31019  4.03379  4.37524  3.94160  3.90451  3.31816  3.14328  2.27593  4.90302  3.61975    263 - -
          2.68618  4.42225  2.77519  2.73123  3.46354  2.40513  3.72494  3.29354  2.67741  2.69355  4.24690  2.90347  2.73739  3.18146  2.89801  2.37887  2.77519  2.98518  4.58477  3.61503
          0.01926  4.35504  5.07739  0.61958  0.77255  0.48576  0.95510
    238   1.88094  4.41498  3.71048  3.57869  4.77786  0.77482  4.68710  4.18625  3.75650  3.91364  4.75227  3.64631  3.96068  4.00057  4.01364  2.67370  3.01849  3.55155  6.09161  4.93695    264 - -
          2.68618  4.42225  2.77519  2.73123  3.46354  2.40513  3.72494  3.29354  2.67741  2.69355  4.24690  2.90347  2.73739  3.18146  2.89801  2.37887  2.77519  2.98518  4.58477  3.61503
          0.01926  4.35504  5.07739  0.61958  0.77255  0.48576  0.95510
    239   1.08396  4.33647  3.76548  3.46024  4.61645  2.26387  4.50557  4.05306  3.51816  3.72558  4.52542  3.55016  3.88162  3.77667  3.82696  1.63844  2.89171  3.43457  5.94630  4.75370    265 - -
          2.68618  4.42225  2.77519  2.73123  3.46354  2.40513  3.72494  3.29354  2.67741  2.69355  4.24690  2.90347  2.73739  3.18146  2.89801  2.37887  2.77519  2.98518  4.58477  3.61503
          0.01926  4.35504  5.07739  0.61958  0.77255  0.48576  0.95510
    240   3.09895  5.33957  3.09396  2.71426  4.77710  3.64974  3.82800  4.21438  0.99312  3.67915  4.52732  2.33494  4.11403  2.96917  2.54926  3.07382  3.32424  3.84452  5.72756  4.45983    266 - -
          2.68618  4.42225  2.77519  2.73123  3.46354  2.40513  3.72494  3.29354  2.67741  2.69355  4.24690  2.90347  2.73739  3.18146  2.89801  2.37887  2.77519  2.98518  4.58477  3.61503
          0.01926  4.35504  5.07739  0.61958  0.77255  0.48576  0.95510
    241   2.94893  5.12851  3.38103  2.73938  4.46191  3.68819  3.72110  3.84254  1.90542  2.19468  4.19499  3.20146  4.05232  2.05883  1.85105  2.95974  3.14272  3.52092  5.50142  4.25343    267 - -
          2.68618  4.42225  2.77519  2.73123  3.46354  2.40513  3.72494  3.29354  2.67741  2.69355  4.24690  2.90347  2.73739  3.18146  2.89801  2.37887  2.77519  2.98518  4.58477  3.61503
          0.01926  4.35504  5.07739  0.61958  0.77255  0.48576  0.95510
    242   1.31822  4.34135  3.78377  3.39512  4.43258  3.15733  4.40263  3.81330  3.38700  3.52002  4.34450  3.52931  3.89091  3.67239  3.70673  1.70291  1.79747  3.29566  5.78491  4.58016    268 - -
          2.68618  4.42225  2.77519  2.73123  3.46354  2.40513  3.72494  3.29354  2.67741  2.69355  4.24690  2.90347  2.73739  3.18146  2.89801  2.37887  2.77519  2.98518  4.58477  3.61503
          0.01926  4.35504  5.07739  0.61958  0.77255  0.48576  0.95510
    243   3.64593  5.39518  4.19365  3.63438  4.87964  4.00316  4.30171  4.48135  2.59845  3.90854  4.91791  3.94513  4.50234  3.51759  0.44074  3.72128  3.89158  4.18909  5.77674  4.72812    269 - -
          2.68618  4.42225  2.77519  2.73123  3.46354  2.40513  3.72494  3.29354  2.67741  2.69355  4.24690  2.90347  2.73739  3.18146  2.89801  2.37887  2.77519  2.98518  4.58477  3.61503
          0.01926  4.35504  5.07739  0.61958  0.77255  0.48576  0.95510
    244   1.84132  4.30945  3.85491  3.39290  1.63001  3.47815  4.15265  3.00497  3.34504  2.74138  3.67753  3.60938  4.04471  3.61092  3.61661  2.20833  2.94365  2.74893  5.02558  3.70996    270 - -
          2.68618  4.42225  2.77519  2.73123  3.46354  2.40513  3.72494  3.29354  2.67741  2.69355  4.24690  2.90347  2.73739  3.18146  2.89801  2.37887  2.77519  2.98518  4.58477  3.61503
          0.01926  4.35504  5.07739  0.61958  0.77255  0.48576  0.95510
    245   2.94206  4.44302  4.14765  3.63239  1.98666  3.97099  4.07561  2.70718  3.52088  1.33452  3.37508  2.80328  4.33703  3.75739  3.73319  3.27925  3.18066  2.59902  4.61478  3.16944    271 - -
          2.68618  4.42225  2.77519  2.73123  3.46354  2.40513  3.72494  3.29354  2.67741  2.69355  4.24690  2.90347  2.73739  3.18146  2.89801  2.37887  2.77519  2.98518  4.58477  3.61503
          0.01926  4.35504  5.07739  0.61958  0.77255  0.48576  0.95510
    246   3.52242  5.16875  4.18387  4.10959  5.02136  3.83056  5.12109  4.72577  4.21516  4.28335  5.37049  4.35654  0.27842  4.58640  4.38089  3.71048  4.00481  4.30883  6.04331  5.15640    272 - -
          2.68618  4.42225  2.77519  2.73123  3.46354  2.40513  3.72494  3.29354  2.67741  2.69355  4.24690  2.90347  2.73739  3.18146  2.89801  2.37887  2.77519  2.98518  4.58477  3.61503
          0.01926  4.35504  5.07739  0.61958  0.77255  0.48576  0.95510
    247   2.92004  4.31372  4.54524  3.98343  3.48462  4.13097  4.52931  1.62827  3.85913  1.99552  3.40734  4.16880  4.48148  4.08649  4.02826  2.67086  3.16580  1.34082  5.14428  3.94927    273 - -
          2.68618  4.42225  2.77519  2.73123  3.46354  2.40513  3.72494  3.29354  2.67741  2.69355  4.24690  2.90347  2.73739  3.18146  2.89801  2.37887  2.77519  2.98518  4.58477  3.61503
          0.01926  4.35504  5.07739  0.61958  0.77255  0.48576  0.95510
    248   2.30056  4.15256  4.12367  3.54415  2.58134  2.96284  4.09475  2.53307  3.42778  2.31218  2.31550  3.75459  4.14224  3.65188  3.61526  3.05511  2.90692  1.86087  4.78534  3.59159    274 - -
          2.68618  4.42225  2.77519  2.73123  3.46354  2.40513  3.72494  3.29354  2.67741  2.69355  4.24690  2.90347  2.73739  3.18146  2.89801  2.37887  2.77519  2.98518  4.58477  3.61503
          0.01926  4.35504  5.07739  0.61958  0.77255  0.48576  0.95510
    249   2.37279  5.01258  2.97044  1.97761  4.30186  2.89493  3.67122  3.73890  1.92270  3.29356  3.14659  2.97126  3.86883  2.79692  2.88331  2.68338  2.91710  3.37357  5.48788  4.12599    275 - -
          2.68618  4.42225  2.77519  2.73123  3.46354  2.40513  3.72494  3.29354  2.67741  2.69355  4.24690  2.90347  2.73739  3.18146  2.89801  2.37887  2.77519  2.98518  4.58477  3.61503
          0.01926  4.35504  5.07739  0.61958  0.77255  0.48576  0.95510
    250   2.92569  4.28836  4.71215  4.12673  3.25553  4.13672  4.46448  1.72601  3.96167  1.80259  3.21175  4.22749  4.45992  4.11920  4.04412  3.45564  3.15881  1.43445  3.12869  3.75940    276 - -
          2.68618  4.42225  2.77519  2.73123  3.46354  2.40513  3.72494  3.29354  2.67741  2.69355  4.24690  2.90347  2.73739  3.18146  2.89801  2.37887  2.77519  2.98518  4.58477  3.61503
          0.01926  4.35504  5.07739  0.61958  0.77255  0.48576  0.95510
    251   2.67888  5.07703  2.54076  1.75715  4.37942  3.45010  3.65451  3.83354  2.40946  3.36290  3.18888  2.93676  3.85237  2.76961  2.52605  2.66160  2.55186  3.44416  5.53641  4.15351    277 - -
          2.68618  4.42225  2.77519  2.73123  3.46354  2.40513  3.72494  3.29354  2.67741  2.69355  4.24690  2.90347  2.73739  3.18146  2.89801  2.37887  2.77519  2.98518  4.58477  3.61503
          0.01926  4.35504  5.07739  0.61958  0.77255  0.48576  0.95510
    252   2.28806  5.05784  2.75291  1.40463  4.55013  3.39037  3.85580  3.99240  2.69862  3.55951  4.36485  2.99733  3.92801  3.00451  3.18033  1.96843  3.06873  3.57860  5.75152  4.37023    278 - -
          2.68618  4.42225  2.77519  2.73123  3.46354  2.40513  3.72494  3.29354  2.67741  2.69355  4.24690  2.90347  2.73739  3.18146  2.89801  2.37887  2.77519  2.98518  4.58477  3.61503
          0.01926  4.35504  5.07739  0.61958  0.77255  0.48576  0.95510
    253   3.49013  4.82110  5.10957  4.60660  3.31279  4.71146  5.14595  2.25646  4.42234  0.70746  3.11981  4.82419  4.95369  4.56825  4.52902  4.11609  3.74235  1.92145  5.42306  4.31748    279 - -
          2.68618  4.42225  2.77519  2.73123  3.46354  2.40513  3.72494  3.29354  2.67741  2.69355  4.24690  2.90347  2.73739  3.18146  2.89801  2.37887  2.77519  2.98518  4.58477  3.61503
          0.01926  4.35504  5.07739  0.61958  0.77255  0.48576  0.95510
    254   3.28463  4.60865  5.00360  4.53323  3.67845  4.58353  5.18778  1.94477  4.37944  1.84661  3.51768  4.71830  4.92213  4.65309  4.55142  3.99702  3.56163  0.79278  5.65528  4.42968    280 - -
          2.68618  4.42225  2.77519  2.73123  3.46354  2.40513  3.72494  3.29354  2.67741  2.69355  4.24690  2.90347  2.73739  3.18146  2.89801  2.37887  2.77519  2.98518  4.58477  3.61503
          0.01926  4.35504  5.07739  0.61958  0.77255  0.48576  0.95510
    255   2.28447  4.43507  4.59815  4.08850  3.67920  4.17659  4.77072  2.05186  3.97278  1.99379  3.54684  4.28432  4.59051  4.24072  4.17969  3.54198  3.29041  1.02310  5.43911  4.23651    281 - -
          2.68618  4.42225  2.77519  2.73123  3.46354  2.40513  3.72494  3.29354  2.67741  2.69355  4.24690  2.90347  2.73739  3.18146  2.89801  2.37887  2.77519  2.98518  4.58477  3.61503
          0.01926  4.35504  5.07739  0.61958  0.77255  0.48576  0.95510
    256   1.71842  4.31415  3.82844  3.29326  3.61731  3.58871  4.13465  2.19651  3.22871  2.63533  3.57531  3.58757  4.07839  3.51453  3.53191  2.08336  2.93639  2.12166  5.11086  3.89440    282 - -
          2.68618  4.42225  2.77519  2.73123  3.46354  2.40513  3.72494  3.29354  2.67741  2.69355  4.24690  2.90347  2.73739  3.18146  2.89801  2.37887  2.77519  2.98518  4.58477  3.61503
          0.01926  4.35504  5.07739  0.61958  0.77255  0.48576  0.95510
    257   2.20029  4.45048  3.70595  3.20914  3.75902  3.66704  4.13100  2.67770  2.46449  2.71801  3.68660  3.55914  4.13864  3.44803  3.35285  2.99891  3.02925  1.30894  5.24320  4.01505    283 - -
          2.68618  4.42225  2.77519  2.73123  3.46354  2.40513  3.72494  3.29354  2.67741  2.69355  4.24690  2.90347  2.73739  3.18146  2.89801  2.37887  2.77519  2.98518  4.58477  3.61503
          0.01926  4.35504  5.07739  0.61958  0.77255  0.48576  0.95510
    258   2.39817  2.66657  3.99911  3.57443  4.24128  3.17842  4.44788  3.59173  3.50335  3.33546  4.18864  3.62244  3.90989  3.77761  3.77503  1.19316  1.81432  3.14202  5.64503  4.45741    284 - -
          2.68618  4.42225  2.77519  2.73123  3.46354  2.40513  3.72494  3.29354  2.67741  2.69355  4.24690  2.90347  2.73739  3.18146  2.89801  2.37887  2.77519  2.98518  4.58477  3.61503
          0.01926  4.35504  5.07739  0.61958  0.77255  0.48576  0.95510
    259   3.13287  5.79373  1.62939  1.19016  5.07665  3.39777  3.93359  4.62134  2.95507  4.07989  4.91571  2.23543  4.01867  3.09179  3.57206  3.00036  3.41842  4.16365  6.22455  4.68658    285 - -
          2.68618  4.42225  2.77519  2.73123  3.46354  2.40513  3.72494  3.29354  2.67741  2.69355  4.24690  2.90347  2.73739  3.18146  2.89801  2.37887  2.77519  2.98518  4.58477  3.61503
          0.01926  4.35504  5.07739  0.61958  0.77255  0.48576  0.95510
    260   2.68451  5.04916  2.54055  2.41171  3.24795  2.76516  3.00412  3.78845  1.80425  3.33021  4.10960  2.94972  3.86094  2.78682  2.90389  2.67393  2.91724  3.41173  5.50849  4.12976    286 - -
          2.68618  4.42225  2.77519  2.73123  3.46354  2.40513  3.72494  3.29354  2.67741  2.69355  4.24690  2.90347  2.73739  3.18146  2.89801  2.37887  2.77519  2.98518  4.58477  3.61503
          0.01926  4.35504  5.07739  0.61958  0.77255  0.48576  0.95510
    261   2.68055  4.51432  3.81458  3.50332  4.13309  3.42437  4.47674  3.24455  3.44651  3.08897  4.14683  3.70172  0.96828  3.80373  3.71881  2.89498  3.11902  2.20944  5.63369  4.39038    287 - -
          2.68618  4.42225  2.77519  2.73123  3.46354  2.40513  3.72494  3.29354  2.67741  2.69355  4.24690  2.90347  2.73739  3.18146  2.89801  2.37887  2.77519  2.98518  4.58477  3.61503
          0.01926  4.35504  5.07739  0.61958  0.77255  0.48576  0.95510
    262   2.82976  4.20583  4.65068  4.05233  1.91004  3.99861  4.28092  2.04356  3.87139  1.99807  2.54880  4.10746  4.33272  3.99856  3.91912  3.31056  3.05900  2.03296  3.14162  3.52875    288 - -
          2.68618  4.42225  2.77519  2.73123  3.46354  2.40513  3.72494  3.29354  2.67741  2.69355  4.24690  2.90347  2.73739  3.18146  2.89801  2.37887  2.77519  2.98518  4.58477  3.61503
          0.01926  4.35504  5.07739  0.61958  0.77255  0.48576  0.95510
    263   2.64576  4.48518  3.40439  2.85977  3.70782  3.55829  3.88232  2.53476  2.82434  2.75545  3.64285  2.70686  2.17667  3.15040  3.21064  2.81828  2.47624  2.39380  5.12238  3.86725    289 - -
          2.68623  4.42230  2.77525  2.73129  3.46359  2.40518  3.72500  3.29359  2.67746  2.69360  4.24695  2.90352  2.73716  3.18152  2.89806  2.37892  2.77525  2.98453  4.58482  3.61508
          0.79229  1.32942  1.26386  0.17403  1.83426  0.48576  0.95510
    264   2.60053  4.65418  3.00558  2.17849  3.89885  3.41338  3.69127  3.25370  2.51703  2.44123  3.77865  3.01733  2.91729  2.88002  2.93944  2.67841  2.42033  2.96817  5.22523  3.92371    291 - -
          2.68618  4.42225  2.77519  2.73123  3.46354  2.40513  3.72494  3.29354  2.67741  2.69355  4.24690  2.90347  2.73739  3.18146  2.89801  2.37887  2.77519  2.98518  4.58477  3.61503
          0.02672  4.03163  4.75398  0.61958  0.77255  0.31899  1.29785
    265   2.08178  4.72602  3.09987  2.69250  4.43692  3.31167  3.93888  3.88101  2.77518  3.47134  4.26676  2.09571  2.29279  3.10004  3.22248  1.91562  2.93809  3.42847  5.67669  4.35165    292 - -
          2.68618  4.42225  2.77519  2.73123  3.46354  2.40513  3.72494  3.29354  2.67741  2.69355  4.24690  2.90347  2.73739  3.18146  2.89801  2.37887  2.77519  2.98518  4.58477  3.61503
          0.01926  4.35504  5.07739  0.61958  0.77255  0.48576  0.95510
    266   2.17394  4.44964  3.47054  2.98901  3.86190  2.65479  4.01354  3.20764  2.96595  1.98666  3.80135  3.35569  2.04412  3.28856  3.33132  2.76078  2.91102  2.91572  5.26982  4.02419    293 - -
          2.68618  4.42225  2.77519  2.73123  3.46354  2.40513  3.72494  3.29354  2.67741  2.69355  4.24690  2.90347  2.73739  3.18146  2.89801  2.37887  2.77519  2.98518  4.58477  3.61503
          0.01926  4.35504  5.07739  0.61958  0.77255  0.48576  0.95510
    267   2.71627  4.19274  4.13385  3.55723  3.17421  3.81239  3.02310  1.77322  3.42460  2.33012  3.28973  3.77105  4.17850  3.66077  3.61332  3.10192  2.94896  1.80435  4.71790  2.76670    294 - -
          2.68618  4.42225  2.77519  2.73123  3.46354  2.40513  3.72494  3.29354  2.67741  2.69355  4.24690  2.90347  2.73739  3.18146  2.89801  2.37887  2.77519  2.98518  4.58477  3.61503
          0.01926  4.35504  5.07739  0.61958  0.77255  0.48576  0.95510
    268   2.70415  5.03498  2.49732  2.42160  4.27259  3.46027  2.19026  3.75452  2.47599  3.31081  4.10269  2.53951  3.87637  2.82107  2.95541  2.69869  2.53080  3.39113  5.48897  3.17487    295 - -
          2.68618  4.42225  2.77519  2.73123  3.46354  2.40513  3.72494  3.29354  2.67741  2.69355  4.24690  2.90347  2.73739  3.18146  2.89801  2.37887  2.77519  2.98518  4.58477  3.61503
          0.01926  4.35504  5.07739  0.61958  0.77255  0.48576  0.95510
    269   2.02109  5.27354  2.17193  2.03615  4.64258  1.84701  3.82458  4.11520  2.70711  3.64490  4.44504  2.91715  3.93694  2.96704  3.23447  2.81601  3.13183  3.70302  5.82429  4.40015    296 - -
          2.68618  4.42225  2.77519  2.73123  3.46354  2.40513  3.72494  3.29354  2.67741  2.69355  4.24690  2.90347  2.73739  3.18146  2.89801  2.37887  2.77519  2.98518  4.58477  3.61503
          0.01926  4.35504  5.07739  0.61958  0.77255  0.48576  0.95510
    270   2.64702  4.64997  2.66643  2.65923  2.90123  2.47712  3.79006  3.27613  2.66735  2.93879  3.78986  3.13940  3.92250  2.99704  3.10042  2.11622  2.89749  2.55949  5.23611  3.94134    297 - -
          2.68618  4.42225  2.77519  2.73123  3.46354  2.40513  3.72494  3.29354  2.67741  2.69355  4.24690  2.90347  2.73739  3.18146  2.89801  2.37887  2.77519  2.98518  4.58477  3.61503
          0.01926  4.35504  5.07739  0.61958  0.77255  0.48576  0.95510
    271   4.16761  5.27375  5.05286  4.85124  1.65619  4.78183  3.65085  3.80224  4.67053  3.04565  4.37152  4.40110  5.07361  4.51570  4.61170  4.18162  4.38307  3.74528  3.75330  0.62764    298 - -
          2.68618  4.42225  2.77519  2.73123  3.46354  2.40513  3.72494  3.29354  2.67741  2.69355  4.24690  2.90347  2.73739  3.18146  2.89801  2.37887  2.77519  2.98518  4.58477  3.61503
          0.01926  4.35504  5.07739  0.61958  0.77255  0.48576  0.95510
    272   2.36813  4.86420  3.00614  1.95286  4.11399  3.48272  3.72299  2.48449  2.53529  3.13468  3.95592  2.58430  3.06849  2.88028  2.99532  2.71917  2.92018  3.19599  5.38717  4.05404    299 - -
          2.68618  4.42225  2.77519  2.73123  3.46354  2.40513  3.72494  3.29354  2.67741  2.69355  4.24690  2.90347  2.73739  3.18146  2.89801  2.37887  2.77519  2.98518  4.58477  3.61503
          0.01926  4.35504  5.07739  0.61958  0.77255  0.48576  0.95510
    273   3.01633  5.62044  1.31120  1.94605  4.92099  3.40975  3.85695  4.44014  2.25473  3.90585  4.71006  2.29522  3.97761  2.99874  3.34397  2.91229  3.28332  3.99396  6.04684  4.55630    300 - -
          2.68618  4.42225  2.77519  2.73123  3.46354  2.40513  3.72494  3.29354  2.67741  2.69355  4.24690  2.90347  2.73739  3.18146  2.89801  2.37887  2.77519  2.98518  4.58477  3.61503
          0.01926  4.35504  5.07739  0.61958  0.77255  0.48576  0.95510
    274   2.74264  4.77911  3.14635  2.65339  3.91563  3.55261  3.77306  3.39774  2.24952  3.03395  3.88851  2.61125  3.96530  2.97769  2.95509  2.81845  2.50735  3.11270  5.25046  1.90771    301 - -
          2.68618  4.42225  2.77519  2.73123  3.46354  2.40513  3.72494  3.29354  2.67741  2.69355  4.24690  2.90347  2.73739  3.18146  2.89801  2.37887  2.77519  2.98518  4.58477  3.61503
          0.01926  4.35504  5.07739  0.61958  0.77255  0.48576  0.95510
    275   2.33529  3.05667  4.34151  3.76089  3.31976  3.88724  4.24465  1.97772  3.63055  2.03775  3.30215  3.92674  4.25762  3.84009  3.78375  3.19190  2.17165  1.89032  4.87673  3.68660    302 - -
          2.68618  4.42225  2.77519  2.73123  3.46354  2.40513  3.72494  3.29354  2.67741  2.69355  4.24690  2.90347  2.73739  3.18146  2.89801  2.37887  2.77519  2.98518  4.58477  3.61503
          0.01926  4.35504  5.07739  0.61958  0.77255  0.48576  0.95510
    276   2.74130  5.09710  2.91210  1.57635  4.40328  3.47601  3.69381  3.84285  2.42233  3.38297  4.17109  2.52608  3.89495  2.81857  2.46191  2.72727  2.97492  2.81262  5.55890  4.19262    303 - -
          2.68618  4.42225  2.77519  2.73123  3.46354  2.40513  3.72494  3.29354  2.67741  2.69355  4.24690  2.90347  2.73739  3.18146  2.89801  2.37887  2.77519  2.98518  4.58477  3.61503
          0.01926  4.35504  5.07739  0.61958  0.77255  0.48576  0.95510
    277   2.28087  4.60947  3.29603  2.73136  3.79605  3.57167  3.79799  3.13353  1.89216  2.44524  2.95603  3.19961  3.96054  3.02132  3.04638  2.80344  2.51508  2.88000  5.16904  3.89798    304 - -
          2.68618  4.42225  2.77519  2.73123  3.46354  2.40513  3.72494  3.29354  2.67741  2.69355  4.24690  2.90347  2.73739  3.18146  2.89801  2.37887  2.77519  2.98518  4.58477  3.61503
          0.01926  4.35504  5.07739  0.61958  0.77255  0.48576  0.95510
    278   2.68544  4.98413  3.02703  2.46966  4.27503  3.48198  3.67260  3.70656  2.15533  3.26579  4.05754  2.50359  3.87638  2.80108  2.22522  2.37726  2.52223  2.79765  5.46285  4.11335    305 - -
          2.68618  4.42225  2.77519  2.73123  3.46354  2.40513  3.72494  3.29354  2.67741  2.69355  4.24690  2.90347  2.73739  3.18146  2.89801  2.37887  2.77519  2.98518  4.58477  3.61503
          0.01926  4.35504  5.07739  0.61958  0.77255  0.48576  0.95510
    279   2.35393  4.63277  3.34243  2.76225  3.81654  3.60132  3.79384  2.66360  2.02837  2.17861  3.71934  3.22225  3.98171  3.01620  2.43906  2.83821  2.93906  2.91189  5.17159  3.91012    306 - -
          2.68618  4.42225  2.77519  2.73123  3.46354  2.40513  3.72494  3.29354  2.67741  2.69355  4.24690  2.90347  2.73739  3.18146  2.89801  2.37887  2.77519  2.98518  4.58477  3.61503
          0.01926  4.35504  5.07739  0.61958  0.77255  0.48576  0.95510
    280   2.95607  5.47684  2.07855  1.51011  4.80814  3.40686  3.84861  4.30922  2.76255  3.80516  4.60858  2.88044  3.96314  2.99147  3.31476  1.65749  3.22693  3.87765  5.96186  4.49691    307 - -
          2.68618  4.42225  2.77519  2.73123  3.46354  2.40513  3.72494  3.29354  2.67741  2.69355  4.24690  2.90347  2.73739  3.18146  2.89801  2.37887  2.77519  2.98518  4.58477  3.61503
          0.01926  4.35504  5.07739  0.61958  0.77255  0.48576  0.95510
    281   2.71257  4.39037  3.64728  3.07793  3.53721  3.71398  3.97757  2.25309  2.21622  2.21681  3.48451  3.47084  4.08987  3.31613  3.32431  2.96952  2.20063  2.19072  5.01950  3.79115    308 - -
          2.68618  4.42225  2.77519  2.73123  3.46354  2.40513  3.72494  3.29354  2.67741  2.69355  4.24690  2.90347  2.73739  3.18146  2.89801  2.37887  2.77519  2.98518  4.58477  3.61503
          0.01926  4.35504  5.07739  0.61958  0.77255  0.48576  0.95510
    282   2.05586  4.38395  4.67729  4.11970  3.52063  4.26687  4.68177  1.72829  4.00505  1.69321  3.40107  4.31000  4.59576  4.22093  4.17214  3.59546  3.26154  1.48505  5.25903  4.07814    309 - -
          2.68618  4.42225  2.77519  2.73123  3.46354  2.40513  3.72494  3.29354  2.67741  2.69355  4.24690  2.90347  2.73739  3.18146  2.89801  2.37887  2.77519  2.98518  4.58477  3.61503
          0.01926  4.35504  5.07739  0.61958  0.77255  0.48576  0.95510
    283   2.83620  5.32608  2.26038  2.34927  4.66389  2.72542  3.74726  4.14716  1.50294  3.63452  4.41063  2.42496  3.91620  2.86976  3.02936  2.78052  3.08367  3.72214  5.77587  4.35506    310 - -
          2.68618  4.42225  2.77519  2.73123  3.46354  2.40513  3.72494  3.29354  2.67741  2.69355  4.24690  2.90347  2.73739  3.18146  2.89801  2.37887  2.77519  2.98518  4.58477  3.61503
          0.10985  4.35504  2.39477  0.61958  0.77255  0.48576  0.95510
    284   2.02481  4.54950  3.15386  2.84687  4.46243  3.19641  4.08782  3.90403  2.97929  3.53323  4.34409  2.27013  3.85849  3.28665  3.38674  1.28547  2.91728  3.40466  5.74255  4.45070    311 - -
          2.68618  4.42225  2.77519  2.73123  3.46354  2.40513  3.72494  3.29354  2.67741  2.69355  4.24690  2.90347  2.73739  3.18146  2.89801  2.37887  2.77519  2.98518  4.58477  3.61503
          0.01423  4.25942        *  0.61958  0.77255  0.00000        *
//
