# Supplementary material for: MacSyFinder: A Program to Mine Genomes for Molecular Systems with an Application to CRISPR-Cas Systems
Source: PLoS One. 2014 Oct 17;9(10):e110726. doi: 10.1371/journal.pone.0110726 (PMC4201578; doi:10.1371/journal.pone.0110726)
Supplement: Data S2 — The Cas-Finder: models and profiles (compressed tarball archive). (ZIP) [file pone.0110726.s011.zip › Cas-Finder_macsyfinder/CASprofiles/cas7_TypeIE.hmm]

HMMER3/b [3.0 | March 2010]
NAME  TIGR01869
ACC   TIGR01869
DESC  casC_Cse4: CRISPR-associated protein Cas7/Cse4/CasC, subtype I-E/ECOLI
LENG  325
ALPH  amino
RF    no
CS    no
MAP   yes
DATE  Sun Apr 11 22:13:11 2010
NSEQ  6
EFFN  1.239258
CKSUM 4194672241
GA    178.05 178.05;
TC    178.05 178.05;
NC    140.50 140.50;
STATS LOCAL MSV      -11.2349  0.70066
STATS LOCAL VITERBI  -11.9530  0.70066
STATS LOCAL FORWARD   -4.8097  0.70066
HMM          A        C        D        E        F        G        H        I        K        L        M        N        P        Q        R        S        T        V        W        Y   
            m->m     m->i     m->d     i->m     i->i     d->m     d->d
  COMPO   2.28466  4.48824  2.86179  2.64998  3.34537  2.90156  3.63730  2.94322  2.64809  2.52842  3.72399  3.06984  3.55243  3.03281  2.82788  2.64644  2.83784  2.68117  4.91655  3.59155
          2.68618  4.42225  2.77519  2.73123  3.46354  2.40513  3.72494  3.29354  2.67741  2.69355  4.24690  2.90347  2.73739  3.18146  2.89801  2.37887  2.77519  2.98518  4.58477  3.61503
          0.02011  4.31242  5.03477  0.61958  0.77255  0.00000        *
      1   2.69736  4.92168  3.06776  2.51162  4.18908  3.49947  3.68183  3.60537  2.40046  2.64013  3.99762  2.51601  3.89184  2.42528  2.36912  2.72020  2.19731  3.27278  5.40297  4.07575      1 - -
          2.68618  4.42225  2.77519  2.73123  3.46354  2.40513  3.72494  3.29354  2.67741  2.69355  4.24690  2.90347  2.73739  3.18146  2.89801  2.37887  2.77519  2.98518  4.58477  3.61503
          0.02011  4.31242  5.03477  0.61958  0.77255  0.48576  0.95510
      2   3.19050  4.75017  4.13411  3.66732  0.99319  4.01867  3.95196  3.15503  3.32909  2.62385  3.77970  3.87769  4.43666  3.74968  2.43091  3.41269  3.44882  3.03554  4.43551  2.83731      2 - -
          2.68618  4.42225  2.77519  2.73123  3.46354  2.40513  3.72494  3.29354  2.67741  2.69355  4.24690  2.90347  2.73739  3.18146  2.89801  2.37887  2.77519  2.98518  4.58477  3.61503
          0.02011  4.31242  5.03477  0.61958  0.77255  0.48576  0.95510
      3   3.32880  4.57384  5.24089  4.72423  3.65022  4.80007  5.33165  1.17258  4.62504  1.71003  3.42561  4.90442  5.02517  4.80901  4.76033  4.18791  3.57624  1.27367  5.68341  4.52883      3 - -
          2.68618  4.42225  2.77519  2.73123  3.46354  2.40513  3.72494  3.29354  2.67741  2.69355  4.24690  2.90347  2.73739  3.18146  2.89801  2.37887  2.77519  2.98518  4.58477  3.61503
          0.02011  4.31242  5.03477  0.61958  0.77255  0.48576  0.95510
      4   2.91433  5.48849  2.05828  1.66753  4.79891  3.39490  3.78604  4.30793  2.66296  3.77852  4.56433  2.25776  3.92625  1.94421  3.20602  2.82805  3.17180  3.86568  5.91769  4.44985      4 - -
          2.68618  4.42225  2.77519  2.73123  3.46354  2.40513  3.72494  3.29354  2.67741  2.69355  4.24690  2.90347  2.73739  3.18146  2.89801  2.37887  2.77519  2.98518  4.58477  3.61503
          0.02011  4.31242  5.03477  0.61958  0.77255  0.48576  0.95510
      5   3.34947  4.64139  5.12223  4.56778  1.93693  4.62985  4.84030  1.30098  4.42582  1.47848  3.09899  4.70045  4.84021  4.48577  4.48157  3.98096  3.57469  2.24198  5.10143  3.85444      5 - -
          2.68618  4.42225  2.77519  2.73123  3.46354  2.40513  3.72494  3.29354  2.67741  2.69355  4.24690  2.90347  2.73739  3.18146  2.89801  2.37887  2.77519  2.98518  4.58477  3.61503
          0.02011  4.31242  5.03477  0.61958  0.77255  0.48576  0.95510
      6   3.60949  5.30501  3.68336  3.50847  3.70205  3.90979  0.48148  4.38573  3.34523  3.81132  4.90688  3.89093  4.49597  3.88700  3.57262  3.68327  3.93730  4.11251  5.15326  3.64504      6 - -
          2.68618  4.42225  2.77519  2.73123  3.46354  2.40513  3.72494  3.29354  2.67741  2.69355  4.24690  2.90347  2.73739  3.18146  2.89801  2.37887  2.77519  2.98518  4.58477  3.61503
          0.02011  4.31242  5.03477  0.61958  0.77255  0.48576  0.95510
      7   2.28453  4.21548  4.09069  3.52005  3.35653  3.81026  4.16026  2.07986  3.41841  1.80122  3.32829  3.77076  4.19173  3.66481  3.64190  2.46167  2.95856  1.91948  4.90415  3.70618      7 - -
          2.68618  4.42225  2.77519  2.73123  3.46354  2.40513  3.72494  3.29354  2.67741  2.69355  4.24690  2.90347  2.73739  3.18146  2.89801  2.37887  2.77519  2.98518  4.58477  3.61503
          0.02011  4.31242  5.03477  0.61958  0.77255  0.48576  0.95510
      8   3.53823  4.80295  5.27204  4.73949  3.29321  4.88091  5.24216  1.49210  4.57621  0.86701  3.07650  4.96478  5.03183  4.66301  4.65467  4.27316  3.76733  2.20052  5.43935  4.36448      8 - -
          2.68618  4.42225  2.77519  2.73123  3.46354  2.40513  3.72494  3.29354  2.67741  2.69355  4.24690  2.90347  2.73739  3.18146  2.89801  2.37887  2.77519  2.98518  4.58477  3.61503
          0.02011  4.31242  5.03477  0.61958  0.77255  0.48576  0.95510
      9   2.69193  4.76916  3.14345  2.60035  3.97151  3.52550  2.83547  2.69946  2.50834  3.00824  3.85644  3.09515  3.92113  1.92597  2.91466  2.75926  2.49762  3.08845  5.27648  3.96889      9 - -
          2.68618  4.42225  2.77519  2.73123  3.46354  2.40513  3.72494  3.29354  2.67741  2.69355  4.24690  2.90347  2.73739  3.18146  2.89801  2.37887  2.77519  2.98518  4.58477  3.61503
          0.02011  4.31242  5.03477  0.61958  0.77255  0.48576  0.95510
     10   2.06134  4.55910  3.26450  2.84608  4.36838  3.24865  4.02901  3.79267  2.89499  3.42065  4.22857  2.41926  3.86638  3.21674  3.31177  1.47387  2.26206  3.33341  5.65006  4.36246     10 - -
          2.68618  4.42225  2.77519  2.73123  3.46354  2.40513  3.72494  3.29354  2.67741  2.69355  4.24690  2.90347  2.73739  3.18146  2.89801  2.37887  2.77519  2.98518  4.58477  3.61503
          0.02011  4.31242  5.03477  0.61958  0.77255  0.48576  0.95510
     11   3.49494  4.83114  4.61639  4.19195  1.46464  4.36930  2.38714  3.35251  4.05201  2.11663  3.95290  4.10459  4.69067  4.10967  4.15263  3.69288  3.71502  3.20873  3.87664  1.42405     11 - -
          2.68618  4.42225  2.77519  2.73123  3.46354  2.40513  3.72494  3.29354  2.67741  2.69355  4.24690  2.90347  2.73739  3.18146  2.89801  2.37887  2.77519  2.98518  4.58477  3.61503
          0.02011  4.31242  5.03477  0.61958  0.77255  0.48576  0.95510
     12   1.94093  4.40765  3.53063  3.10526  4.34869  3.18739  4.19358  3.75691  3.11388  3.42100  4.23945  3.37287  1.70916  3.42181  3.48531  2.00359  2.12543  3.27553  5.67354  4.43123     12 - -
          2.68618  4.42225  2.77519  2.73123  3.46354  2.40513  3.72494  3.29354  2.67741  2.69355  4.24690  2.90347  2.73739  3.18146  2.89801  2.37887  2.77519  2.98518  4.58477  3.61503
          0.02011  4.31242  5.03477  0.61958  0.77255  0.48576  0.95510
     13   1.93769  4.38251  3.52209  2.98334  3.57870  3.55252  3.92474  2.92193  2.93628  2.65842  3.56101  3.36936  2.40051  3.24807  3.28857  2.83373  2.88823  2.28260  5.02725  2.85853     13 - -
          2.68618  4.42225  2.77519  2.73123  3.46354  2.40513  3.72494  3.29354  2.67741  2.69355  4.24690  2.90347  2.73739  3.18146  2.89801  2.37887  2.77519  2.98518  4.58477  3.61503
          0.02011  4.31242  5.03477  0.61958  0.77255  0.48576  0.95510
     14   1.50824  4.32130  3.73697  3.36122  4.44707  3.12380  4.38360  3.83035  3.36141  3.53459  4.35507  3.49727  3.86210  3.64800  3.68286  1.31129  2.13630  3.29674  5.79159  4.58565     14 - -
          2.68618  4.42225  2.77519  2.73123  3.46354  2.40513  3.72494  3.29354  2.67741  2.69355  4.24690  2.90347  2.73739  3.18146  2.89801  2.37887  2.77519  2.98518  4.58477  3.61503
          0.02011  4.31242  5.03477  0.61958  0.77255  0.48576  0.95510
     15   2.64418  2.33623  3.61364  3.10702  3.62802  3.54089  4.01978  2.92921  3.01271  2.18185  3.64940  1.88300  4.02993  3.35724  3.33491  2.86535  2.94265  2.69232  5.09837  3.82907     15 - -
          2.68618  4.42225  2.77519  2.73123  3.46354  2.40513  3.72494  3.29354  2.67741  2.69355  4.24690  2.90347  2.73739  3.18146  2.89801  2.37887  2.77519  2.98518  4.58477  3.61503
          0.02011  4.31242  5.03477  0.61958  0.77255  0.48576  0.95510
     16   3.58654  4.86055  5.25658  4.72644  3.24464  4.89290  5.22586  1.81140  4.54715  0.71009  3.03238  4.96718  5.03521  4.63252  4.62513  4.28945  3.81352  2.31830  5.40731  4.33511     16 - -
          2.68618  4.42225  2.77519  2.73123  3.46354  2.40513  3.72494  3.29354  2.67741  2.69355  4.24690  2.90347  2.73739  3.18146  2.89801  2.37887  2.77519  2.98518  4.58477  3.61503
          0.02011  4.31242  5.03477  0.61958  0.77255  0.48576  0.95510
     17   3.16841  5.13865  3.06449  3.00604  4.58127  3.54623  4.38400  4.41507  3.34154  4.01438  4.98468  0.56681  4.22865  3.67705  3.69499  3.23049  3.57620  3.98929  5.83360  4.51308     17 - -
          2.68618  4.42225  2.77519  2.73123  3.46354  2.40513  3.72494  3.29354  2.67741  2.69355  4.24690  2.90347  2.73739  3.18146  2.89801  2.37887  2.77519  2.98518  4.58477  3.61503
          0.02011  4.31242  5.03477  0.61958  0.77255  0.48576  0.95510
     18   3.58057  5.34203  4.12276  3.56771  4.81412  3.95235  4.24870  4.40825  2.55294  3.84354  4.85072  3.88355  4.45051  3.46365  0.47492  3.65566  3.82719  4.11722  5.72717  4.66757     18 - -
          2.68618  4.42225  2.77519  2.73123  3.46354  2.40513  3.72494  3.29354  2.67741  2.69355  4.24690  2.90347  2.73739  3.18146  2.89801  2.37887  2.77519  2.98518  4.58477  3.61503
          0.02011  4.31242  5.03477  0.61958  0.77255  0.48576  0.95510
     19   3.53452  5.65989  0.44930  2.72537  5.11293  3.61053  4.40908  4.81711  3.58882  4.35179  5.36143  3.29629  4.29469  3.66363  4.14867  3.46144  3.88927  4.41532  6.18539  4.94110     19 - -
          2.68618  4.42225  2.77519  2.73123  3.46354  2.40513  3.72494  3.29354  2.67741  2.69355  4.24690  2.90347  2.73739  3.18146  2.89801  2.37887  2.77519  2.98518  4.58477  3.61503
          0.02011  4.31242  5.03477  0.61958  0.77255  0.48576  0.95510
     20   3.53452  5.65989  0.44930  2.72537  5.11293  3.61053  4.40908  4.81711  3.58882  4.35179  5.36143  3.29629  4.29469  3.66363  4.14867  3.46144  3.88927  4.41532  6.18539  4.94110     20 - -
          2.68618  4.42225  2.77519  2.73123  3.46354  2.40513  3.72494  3.29354  2.67741  2.69355  4.24690  2.90347  2.73739  3.18146  2.89801  2.37887  2.77519  2.98518  4.58477  3.61503
          0.02011  4.31242  5.03477  0.61958  0.77255  0.48576  0.95510
     21   2.65859  4.24144  3.83515  3.26544  3.37292  3.69806  4.01772  2.61598  3.18241  2.09341  2.64676  3.57948  4.08664  3.45490  3.45826  2.42365  2.12644  2.10949  4.87790  3.67014     21 - -
          2.68618  4.42225  2.77519  2.73123  3.46354  2.40513  3.72494  3.29354  2.67741  2.69355  4.24690  2.90347  2.73739  3.18146  2.89801  2.37887  2.77519  2.98518  4.58477  3.61503
          0.02011  4.31242  5.03477  0.61958  0.77255  0.48576  0.95510
     22   2.73378  4.77248  2.97101  2.87755  4.72471  0.93692  4.28441  4.28708  3.25533  3.89605  4.74426  2.17657  4.00021  3.52063  3.65222  2.83260  3.18251  3.73827  5.97636  4.67883     22 - -
          2.68618  4.42225  2.77519  2.73123  3.46354  2.40513  3.72494  3.29354  2.67741  2.69355  4.24690  2.90347  2.73739  3.18146  2.89801  2.37887  2.77519  2.98518  4.58477  3.61503
          0.02011  4.31242  5.03477  0.61958  0.77255  0.48576  0.95510
     23   1.74562  4.31331  3.69637  3.14475  3.49458  3.60970  3.99769  2.77015  3.07089  2.11477  2.66559  3.48787  4.04081  3.37004  3.38387  2.40472  2.90187  2.55930  4.98090  3.76101     23 - -
          2.68618  4.42225  2.77519  2.73123  3.46354  2.40513  3.72494  3.29354  2.67741  2.69355  4.24690  2.90347  2.73739  3.18146  2.89801  2.37887  2.77519  2.98518  4.58477  3.61503
          0.02011  4.31242  5.03477  0.61958  0.77255  0.48576  0.95510
     24   2.11472  4.77013  3.04863  2.68507  4.32417  3.37502  3.91336  3.73760  2.70455  3.34904  4.18957  3.14164  1.62196  2.35876  3.10218  2.74493  2.99852  3.35651  5.58648  4.27835     24 - -
          2.68618  4.42225  2.77519  2.73123  3.46354  2.40513  3.72494  3.29354  2.67741  2.69355  4.24690  2.90347  2.73739  3.18146  2.89801  2.37887  2.77519  2.98518  4.58477  3.61503
          0.02011  4.31242  5.03477  0.61958  0.77255  0.48576  0.95510
     25   3.44564  5.37305  3.64784  3.21391  4.86442  3.85846  4.09420  4.32955  0.56099  3.80762  4.76646  3.60989  4.34487  3.27569  2.62813  3.47142  3.67572  4.02038  5.75075  4.64069     25 - -
          2.68618  4.42225  2.77519  2.73123  3.46354  2.40513  3.72494  3.29354  2.67741  2.69355  4.24690  2.90347  2.73739  3.18146  2.89801  2.37887  2.77519  2.98518  4.58477  3.61503
          0.02011  4.31242  5.03477  0.61958  0.77255  0.48576  0.95510
     26   2.73708  5.06439  2.01426  2.43097  4.41606  3.43086  3.73345  3.85637  2.50810  3.41086  4.20779  2.96396  3.89138  2.86765  2.38955  2.72948  1.87303  3.47490  5.59731  4.22512     26 - -
          2.68618  4.42225  2.77519  2.73123  3.46354  2.40513  3.72494  3.29354  2.67741  2.69355  4.24690  2.90347  2.73739  3.18146  2.89801  2.37887  2.77519  2.98518  4.58477  3.61503
          0.02011  4.31242  5.03477  0.61958  0.77255  0.48576  0.95510
     27   1.63049  4.37290  4.24634  3.72366  3.58832  3.90493  4.46601  2.25696  3.62265  1.93490  3.49180  3.96412  4.35356  3.89898  3.86804  3.25068  3.13302  1.56267  5.25373  4.05131     27 - -
          2.68618  4.42225  2.77519  2.73123  3.46354  2.40513  3.72494  3.29354  2.67741  2.69355  4.24690  2.90347  2.73739  3.18146  2.89801  2.37887  2.77519  2.98518  4.58477  3.61503
          0.02011  4.31242  5.03477  0.61958  0.77255  0.48576  0.95510
     28   2.93599  4.30777  4.62364  4.04905  3.37372  4.16324  4.52729  1.80699  3.91871  1.82682  2.54736  4.21268  4.48667  4.10866  4.05416  3.48049  2.41899  1.53078  5.07672  3.90751     28 - -
          2.68618  4.42225  2.77519  2.73123  3.46354  2.40513  3.72494  3.29354  2.67741  2.69355  4.24690  2.90347  2.73739  3.18146  2.89801  2.37887  2.77519  2.98518  4.58477  3.61503
          0.02011  4.31242  5.03477  0.61958  0.77255  0.48576  0.95510
     29   3.07827  4.44812  4.61585  4.09033  1.75035  4.15695  3.99950  2.69875  3.93539  1.87817  3.38044  4.11114  4.48319  4.04190  4.01847  3.47282  3.30565  2.10442  4.30550  1.78461     29 - -
          2.68618  4.42225  2.77519  2.73123  3.46354  2.40513  3.72494  3.29354  2.67741  2.69355  4.24690  2.90347  2.73739  3.18146  2.89801  2.37887  2.77519  2.98518  4.58477  3.61503
          0.02011  4.31242  5.03477  0.61958  0.77255  0.48576  0.95510
     30   3.30566  5.01407  4.06695  4.03187  5.12198  0.28841  5.10128  4.85220  4.27132  4.44049  5.43576  4.23362  4.41624  4.56142  4.43698  3.49349  3.81995  4.29492  6.07756  5.24648     30 - -
          2.68618  4.42225  2.77519  2.73123  3.46354  2.40513  3.72494  3.29354  2.67741  2.69355  4.24690  2.90347  2.73739  3.18146  2.89801  2.37887  2.77519  2.98518  4.58477  3.61503
          0.02011  4.31242  5.03477  0.61958  0.77255  0.48576  0.95510
     31   3.30566  5.01407  4.06695  4.03187  5.12198  0.28841  5.10128  4.85220  4.27132  4.44049  5.43576  4.23362  4.41624  4.56142  4.43698  3.49349  3.81995  4.29492  6.07756  5.24648     31 - -
          2.68618  4.42225  2.77519  2.73123  3.46354  2.40513  3.72494  3.29354  2.67741  2.69355  4.24690  2.90347  2.73739  3.18146  2.89801  2.37887  2.77519  2.98518  4.58477  3.61503
          0.02011  4.31242  5.03477  0.61958  0.77255  0.48576  0.95510
     32   2.32414  4.82079  3.08576  2.55598  4.08102  3.48471  3.72248  3.50322  1.91542  3.11494  3.94092  3.05782  3.89794  2.88596  2.91746  2.03018  2.91734  3.18457  5.35180  3.01244     32 - -
          2.68618  4.42225  2.77519  2.73123  3.46354  2.40513  3.72494  3.29354  2.67741  2.69355  4.24690  2.90347  2.73739  3.18146  2.89801  2.37887  2.77519  2.98518  4.58477  3.61503
          0.02011  4.31242  5.03477  0.61958  0.77255  0.48576  0.95510
     33   2.74393  5.10477  2.93493  2.12763  4.43403  3.47595  3.67780  3.87558  2.36718  3.39823  4.18367  2.43130  3.89132  2.79944  2.04539  2.72757  2.18035  3.49348  5.55856  4.20114     33 - -
          2.68618  4.42225  2.77519  2.73123  3.46354  2.40513  3.72494  3.29354  2.67741  2.69355  4.24690  2.90347  2.73739  3.18146  2.89801  2.37887  2.77519  2.98518  4.58477  3.61503
          0.02011  4.31242  5.03477  0.61958  0.77255  0.48576  0.95510
     34   3.58057  5.34203  4.12276  3.56771  4.81412  3.95235  4.24870  4.40825  2.55294  3.84354  4.85072  3.88355  4.45051  3.46365  0.47492  3.65566  3.82719  4.11722  5.72717  4.66757     34 - -
          2.68618  4.42225  2.77519  2.73123  3.46354  2.40513  3.72494  3.29354  2.67741  2.69355  4.24690  2.90347  2.73739  3.18146  2.89801  2.37887  2.77519  2.98518  4.58477  3.61503
          0.02011  4.31242  5.03477  0.61958  0.77255  0.48576  0.95510
     35   1.91159  4.31768  3.88174  3.34070  3.57819  3.66656  4.16724  2.54954  3.26519  2.15066  3.52113  3.64055  4.12910  3.55450  3.56088  2.98341  1.99190  1.97524  5.10790  3.89458     35 - -
          2.68618  4.42225  2.77519  2.73123  3.46354  2.40513  3.72494  3.29354  2.67741  2.69355  4.24690  2.90347  2.73739  3.18146  2.89801  2.37887  2.77519  2.98518  4.58477  3.61503
          0.02011  4.31242  5.03477  0.61958  0.77255  0.48576  0.95510
     36   3.58057  5.34203  4.12276  3.56771  4.81412  3.95235  4.24870  4.40825  2.55294  3.84354  4.85072  3.88355  4.45051  3.46365  0.47492  3.65566  3.82719  4.11722  5.72717  4.66757     36 - -
          2.68618  4.42225  2.77519  2.73123  3.46354  2.40513  3.72494  3.29354  2.67741  2.69355  4.24690  2.90347  2.73739  3.18146  2.89801  2.37887  2.77519  2.98518  4.58477  3.61503
          0.02011  4.31242  5.03477  0.61958  0.77255  0.48576  0.95510
     37   3.30910  4.56057  5.21875  4.74250  3.83212  4.78503  5.45582  1.25707  4.65059  2.29781  3.60265  4.92123  5.06166  4.90762  4.82719  4.20020  3.57517  0.92014  5.87052  4.65779     37 - -
          2.68618  4.42225  2.77519  2.73123  3.46354  2.40513  3.72494  3.29354  2.67741  2.69355  4.24690  2.90347  2.73739  3.18146  2.89801  2.37887  2.77519  2.98518  4.58477  3.61503
          0.02011  4.31242  5.03477  0.61958  0.77255  0.48576  0.95510
     38   2.59517  4.50946  3.66327  3.52434  4.55974  3.23480  4.60762  4.15574  3.63051  3.84818  4.74964  3.65662  4.01420  3.94603  3.88425  0.58148  3.11219  3.58744  5.89850  4.65355     38 - -
          2.68618  4.42225  2.77519  2.73123  3.46354  2.40513  3.72494  3.29354  2.67741  2.69355  4.24690  2.90347  2.73739  3.18146  2.89801  2.37887  2.77519  2.98518  4.58477  3.61503
          0.02011  4.31242  5.03477  0.61958  0.77255  0.48576  0.95510
     39   2.59517  4.50946  3.66327  3.52434  4.55974  3.23480  4.60762  4.15574  3.63051  3.84818  4.74964  3.65662  4.01420  3.94603  3.88425  0.58148  3.11219  3.58744  5.89850  4.65355     39 - -
          2.68618  4.42225  2.77519  2.73123  3.46354  2.40513  3.72494  3.29354  2.67741  2.69355  4.24690  2.90347  2.73739  3.18146  2.89801  2.37887  2.77519  2.98518  4.58477  3.61503
          0.02011  4.31242  5.03477  0.61958  0.77255  0.48576  0.95510
     40   3.33075  5.27732  3.29169  3.07864  4.50475  3.72537  4.23153  4.23176  2.87315  3.68551  4.72487  3.53331  4.30007  0.61645  3.13771  3.37098  3.63873  3.93988  5.70387  4.44144     40 - -
          2.68618  4.42225  2.77519  2.73123  3.46354  2.40513  3.72494  3.29354  2.67741  2.69355  4.24690  2.90347  2.73739  3.18146  2.89801  2.37887  2.77519  2.98518  4.58477  3.61503
          0.02011  4.31242  5.03477  0.61958  0.77255  0.48576  0.95510
     41   2.37224  1.46536  4.18408  3.86259  4.29096  3.12818  4.62269  3.64535  3.75379  3.43366  4.30976  3.73225  3.90868  4.01776  3.94294  1.26081  2.88410  3.16610  5.71831  4.53299     41 - -
          2.68618  4.42225  2.77519  2.73123  3.46354  2.40513  3.72494  3.29354  2.67741  2.69355  4.24690  2.90347  2.73739  3.18146  2.89801  2.37887  2.77519  2.98518  4.58477  3.61503
          0.02011  4.31242  5.03477  0.61958  0.77255  0.48576  0.95510
     42   3.34975  4.66878  4.86516  4.37173  2.01846  4.40983  4.07608  2.76650  4.19472  1.18381  3.32569  4.33280  4.68776  4.23759  4.23594  3.74400  3.56990  2.79923  2.09954  2.70689     42 - -
          2.68618  4.42225  2.77519  2.73123  3.46354  2.40513  3.72494  3.29354  2.67741  2.69355  4.24690  2.90347  2.73739  3.18146  2.89801  2.37887  2.77519  2.98518  4.58477  3.61503
          0.02011  4.31242  5.03477  0.61958  0.77255  0.48576  0.95510
     43   3.44564  5.37305  3.64784  3.21391  4.86442  3.85846  4.09420  4.32955  0.56099  3.80762  4.76646  3.60989  4.34487  3.27569  2.62813  3.47142  3.67572  4.02038  5.75075  4.64069     43 - -
          2.68618  4.42225  2.77519  2.73123  3.46354  2.40513  3.72494  3.29354  2.67741  2.69355  4.24690  2.90347  2.73739  3.18146  2.89801  2.37887  2.77519  2.98518  4.58477  3.61503
          0.02011  4.31242  5.03477  0.61958  0.77255  0.48576  0.95510
     44   3.58057  5.34203  4.12276  3.56771  4.81412  3.95235  4.24870  4.40825  2.55294  3.84354  4.85072  3.88355  4.45051  3.46365  0.47492  3.65566  3.82719  4.11722  5.72717  4.66757     44 - -
          2.68618  4.42225  2.77519  2.73123  3.46354  2.40513  3.72494  3.29354  2.67741  2.69355  4.24690  2.90347  2.73739  3.18146  2.89801  2.37887  2.77519  2.98518  4.58477  3.61503
          0.02011  4.31242  5.03477  0.61958  0.77255  0.48576  0.95510
     45   1.53567  4.88536  3.01695  2.58418  4.16505  3.48060  2.72653  3.62763  2.52770  3.22493  4.06273  3.08007  3.93793  2.41877  2.92367  2.78628  3.00092  3.29844  5.42864  4.09565     45 - -
          2.68618  4.42225  2.77519  2.73123  3.46354  2.40513  3.72494  3.29354  2.67741  2.69355  4.24690  2.90347  2.73739  3.18146  2.89801  2.37887  2.77519  2.98518  4.58477  3.61503
          0.02011  4.31242  5.03477  0.61958  0.77255  0.48576  0.95510
     46   2.83529  4.22655  4.55074  3.95967  3.18022  4.00725  4.32010  2.00526  3.79723  2.02310  2.46487  4.07844  4.34182  3.96276  3.89367  3.31690  3.06671  1.69664  2.42655  3.65426     46 - -
          2.68618  4.42225  2.77519  2.73123  3.46354  2.40513  3.72494  3.29354  2.67741  2.69355  4.24690  2.90347  2.73739  3.18146  2.89801  2.37887  2.77519  2.98518  4.58477  3.61503
          0.02011  4.31242  5.03477  0.61958  0.77255  0.48576  0.95510
     47   3.58057  5.34203  4.12276  3.56771  4.81412  3.95235  4.24870  4.40825  2.55294  3.84354  4.85072  3.88355  4.45051  3.46365  0.47492  3.65566  3.82719  4.11722  5.72717  4.66757     47 - -
          2.68618  4.42225  2.77519  2.73123  3.46354  2.40513  3.72494  3.29354  2.67741  2.69355  4.24690  2.90347  2.73739  3.18146  2.89801  2.37887  2.77519  2.98518  4.58477  3.61503
          0.02011  4.31242  5.03477  0.61958  0.77255  0.48576  0.95510
     48   2.66450  4.48903  3.39362  2.82386  3.63977  3.59391  2.95408  3.00650  2.31649  2.05760  2.77859  3.26392  3.97498  3.08688  3.08409  2.83350  2.48289  2.76972  5.04676  3.79538     48 - -
          2.68618  4.42225  2.77519  2.73123  3.46354  2.40513  3.72494  3.29354  2.67741  2.69355  4.24690  2.90347  2.73739  3.18146  2.89801  2.37887  2.77519  2.98518  4.58477  3.61503
          0.12231  4.31242  2.28544  0.61958  0.77255  0.48576  0.95510
     49   1.76744  4.76044  2.89064  2.09435  4.31115  3.30882  3.84911  3.72213  2.69914  3.34158  4.16374  3.03643  3.86024  3.02047  3.14718  1.82799  2.94108  3.32990  5.57392  4.24272     49 - -
          2.68618  4.42225  2.77519  2.73123  3.46354  2.40513  3.72494  3.29354  2.67741  2.69355  4.24690  2.90347  2.73739  3.18146  2.89801  2.37887  2.77519  2.98518  4.58477  3.61503
          0.02225  4.21235  4.93470  0.61958  0.77255  0.61240  0.78099
     50   1.91577  4.65156  3.06486  2.15306  4.01648  2.59985  3.79662  3.36944  2.65550  3.05039  3.89597  3.08555  3.87242  2.98790  3.09040  2.68892  2.88376  2.46881  5.34097  4.03942     50 - -
          2.68618  4.42225  2.77519  2.73123  3.46354  2.40513  3.72494  3.29354  2.67741  2.69355  4.24690  2.90347  2.73739  3.18146  2.89801  2.37887  2.77519  2.98518  4.58477  3.61503
          0.13862  4.21235  2.16607  0.61958  0.77255  0.41401  1.08173
     51   2.65597  4.81370  3.04098  2.19364  3.97093  3.47486  2.81420  3.45509  2.45309  2.58865  3.88842  3.01281  3.86827  2.41573  2.88584  2.69733  2.88530  3.14469  5.26471  2.94246     51 - -
          2.68618  4.42225  2.77519  2.73123  3.46354  2.40513  3.72494  3.29354  2.67741  2.69355  4.24690  2.90347  2.73739  3.18146  2.89801  2.37887  2.77519  2.98518  4.58477  3.61503
          0.02230  4.21016  4.93251  0.61958  0.77255  0.61487  0.77807
     52   2.26047  4.36551  2.69777  2.89064  2.79370  3.58617  3.82534  2.85577  2.85258  2.55798  2.77983  3.30525  3.96785  3.15716  3.21552  2.83136  2.85440  2.63256  4.89985  2.80482     52 - -
          2.68618  4.42225  2.77519  2.73123  3.46354  2.40513  3.72494  3.29354  2.67741  2.69355  4.24690  2.90347  2.73739  3.18146  2.89801  2.37887  2.77519  2.98518  4.58477  3.61503
          0.02230  4.21016  4.93251  0.61958  0.77255  0.61487  0.77807
     53   2.25144  4.98015  2.82801  2.09974  4.27514  3.41369  2.36573  3.71551  2.46737  3.28316  4.08741  2.93718  2.80625  2.82551  2.92722  2.69337  2.93602  3.35774  5.48686  4.12571     53 - -
          2.68618  4.42225  2.77519  2.73123  3.46354  2.40513  3.72494  3.29354  2.67741  2.69355  4.24690  2.90347  2.73739  3.18146  2.89801  2.37887  2.77519  2.98518  4.58477  3.61503
          0.02230  4.21016  4.93251  0.61958  0.77255  0.41275  1.08421
     54   2.86141  5.30587  2.71245  1.56813  4.60504  3.46249  2.68562  4.09518  2.45766  3.58429  4.37679  2.93352  3.93091  1.99634  2.89422  2.81018  3.09859  3.69339  5.70980  4.31384     54 - -
          2.68618  4.42225  2.77519  2.73123  3.46354  2.40513  3.72494  3.29354  2.67741  2.69355  4.24690  2.90347  2.73739  3.18146  2.89801  2.37887  2.77519  2.98518  4.58477  3.61503
          0.02011  4.31242  5.03477  0.61958  0.77255  0.48576  0.95510
     55   1.63060  4.49539  3.38953  2.93289  3.79883  3.48718  3.97388  3.08872  2.90255  1.97167  3.75842  2.52848  3.98804  3.24819  3.26412  2.81572  2.94387  2.83062  5.22726  3.96189     55 - -
          2.68618  4.42225  2.77519  2.73123  3.46354  2.40513  3.72494  3.29354  2.67741  2.69355  4.24690  2.90347  2.73739  3.18146  2.89801  2.37887  2.77519  2.98518  4.58477  3.61503
          0.02011  4.31242  5.03477  0.61958  0.77255  0.48576  0.95510
     56   2.66983  4.25254  3.81563  3.24052  3.36864  2.87905  3.99661  2.23070  3.13297  1.84764  3.34743  3.56482  4.08755  3.42611  2.72544  2.98296  2.90422  2.11556  4.86929  3.66042     56 - -
          2.68618  4.42225  2.77519  2.73123  3.46354  2.40513  3.72494  3.29354  2.67741  2.69355  4.24690  2.90347  2.73739  3.18146  2.89801  2.37887  2.77519  2.98518  4.58477  3.61503
          0.02011  4.31242  5.03477  0.61958  0.77255  0.48576  0.95510
     57   2.02029  4.51751  3.32304  2.77711  3.72866  2.76239  3.82656  3.07656  2.73907  2.37027  3.65544  3.22525  3.94697  2.50416  3.13521  2.78398  2.88365  2.40595  5.12389  3.86075     57 - -
          2.68618  4.42225  2.77519  2.73123  3.46354  2.40513  3.72494  3.29354  2.67741  2.69355  4.24690  2.90347  2.73739  3.18146  2.89801  2.37887  2.77519  2.98518  4.58477  3.61503
          0.24917  4.31242  1.57430  0.61958  0.77255  0.48576  0.95510
     58   2.35286  4.33794  3.27341  2.93171  4.28082  1.76549  4.07900  3.68909  2.99559  3.35311  4.17956  3.22753  2.42331  3.30743  3.36523  2.50161  2.00268  3.20634  5.59686  4.34845     58 - -
          2.68629  4.42236  2.77531  2.73103  3.46365  2.40473  3.72506  3.29365  2.67752  2.69332  4.24701  2.90358  2.73751  3.18157  2.89812  2.37898  2.77531  2.98529  4.58488  3.61429
          0.33696  1.28041  4.81082  0.87355  0.54037  0.35605  1.20544
     59   2.67904  5.07619  2.48211  2.09808  4.37631  3.44093  2.51275  3.83245  2.40044  3.36041  4.13244  2.92663  3.84672  2.76444  2.47643  2.66052  2.91134  2.74749  5.53178  4.14942     63 - -
          2.68618  4.42225  2.77519  2.73123  3.46354  2.40513  3.72494  3.29354  2.67741  2.69355  4.24690  2.90347  2.73739  3.18146  2.89801  2.37887  2.77519  2.98518  4.58477  3.61503
          0.02011  4.31242  5.03477  0.61958  0.77255  0.48576  0.95510
     60   2.63130  3.12972  3.54036  2.97418  3.49425  2.78577  3.88330  2.44710  2.46930  2.23919  3.46181  3.36913  3.99716  3.22258  3.25896  2.40582  2.86888  2.61983  4.94167  3.71021     64 - -
          2.68618  4.42225  2.77519  2.73123  3.46354  2.40513  3.72494  3.29354  2.67741  2.69355  4.24690  2.90347  2.73739  3.18146  2.89801  2.37887  2.77519  2.98518  4.58477  3.61503
          0.02011  4.31242  5.03477  0.61958  0.77255  0.48576  0.95510
     61   1.83383  4.33209  3.64998  3.37106  4.63347  1.43012  4.46185  4.07904  3.46461  3.74240  4.53762  3.49312  3.85441  3.72271  3.78529  1.48945  2.87506  3.44400  5.95087  4.74953     65 - -
          2.68618  4.42225  2.77519  2.73123  3.46354  2.40513  3.72494  3.29354  2.67741  2.69355  4.24690  2.90347  2.73739  3.18146  2.89801  2.37887  2.77519  2.98518  4.58477  3.61503
          0.02011  4.31242  5.03477  0.61958  0.77255  0.48576  0.95510
     62   3.19138  4.48838  5.05696  4.49321  2.41992  4.51201  4.88514  1.52299  4.35752  1.59997  3.20453  4.61900  4.76538  4.47171  4.43004  3.85843  3.42485  1.46038  5.25128  4.10352     66 - -
          2.68618  4.42225  2.77519  2.73123  3.46354  2.40513  3.72494  3.29354  2.67741  2.69355  4.24690  2.90347  2.73739  3.18146  2.89801  2.37887  2.77519  2.98518  4.58477  3.61503
          0.02011  4.31242  5.03477  0.61958  0.77255  0.48576  0.95510
     63   3.58057  5.34203  4.12276  3.56771  4.81412  3.95235  4.24870  4.40825  2.55294  3.84354  4.85072  3.88355  4.45051  3.46365  0.47492  3.65566  3.82719  4.11722  5.72717  4.66757     67 - -
          2.68618  4.42225  2.77519  2.73123  3.46354  2.40513  3.72494  3.29354  2.67741  2.69355  4.24690  2.90347  2.73739  3.18146  2.89801  2.37887  2.77519  2.98518  4.58477  3.61503
          0.02011  4.31242  5.03477  0.61958  0.77255  0.48576  0.95510
     64   2.41556  4.35787  3.65387  3.33978  4.45494  3.14429  4.39182  3.83365  3.35207  3.55310  4.39302  3.49530  3.88601  3.66174  3.66095  1.31557  1.37982  3.31371  5.80539  4.58519     68 - -
          2.68618  4.42225  2.77519  2.73123  3.46354  2.40513  3.72494  3.29354  2.67741  2.69355  4.24690  2.90347  2.73739  3.18146  2.89801  2.37887  2.77519  2.98518  4.58477  3.61503
          0.02011  4.31242  5.03477  0.61958  0.77255  0.48576  0.95510
     65   2.80052  4.97632  3.22143  2.62809  4.27350  2.81189  3.70269  2.76334  1.77115  3.23310  4.06010  3.11378  3.96339  2.84704  1.92190  2.82724  3.01625  3.34212  5.42539  4.13995     69 - -
          2.68618  4.42225  2.77519  2.73123  3.46354  2.40513  3.72494  3.29354  2.67741  2.69355  4.24690  2.90347  2.73739  3.18146  2.89801  2.37887  2.77519  2.98518  4.58477  3.61503
          0.02011  4.31242  5.03477  0.61958  0.77255  0.48576  0.95510
     66   2.91543  5.26971  3.18950  2.14218  4.67070  3.61569  2.70897  4.08232  1.64670  3.52794  4.32464  3.09374  3.99394  2.78735  1.83515  2.88346  3.11442  3.69795  5.60528  4.31798     70 - -
          2.68618  4.42225  2.77519  2.73123  3.46354  2.40513  3.72494  3.29354  2.67741  2.69355  4.24690  2.90347  2.73739  3.18146  2.89801  2.37887  2.77519  2.98518  4.58477  3.61503
          0.02011  4.31242  5.03477  0.61958  0.77255  0.48576  0.95510
     67   3.39179  4.65297  5.23528  4.69410  3.43125  4.79143  5.22496  1.45258  4.57539  1.11215  3.20643  4.88702  4.98324  4.68515  4.67192  4.16642  3.62753  1.65297  5.50589  4.41591     71 - -
          2.68618  4.42225  2.77519  2.73123  3.46354  2.40513  3.72494  3.29354  2.67741  2.69355  4.24690  2.90347  2.73739  3.18146  2.89801  2.37887  2.77519  2.98518  4.58477  3.61503
          0.02011  4.31242  5.03477  0.61958  0.77255  0.48576  0.95510
     68   1.71327  4.36311  4.44011  3.88461  3.51325  4.12707  4.53940  1.80352  3.78376  1.91914  3.40475  4.12420  4.48176  4.02749  3.99774  3.44611  3.18898  1.65813  5.21208  4.02134     72 - -
          2.68618  4.42225  2.77519  2.73123  3.46354  2.40513  3.72494  3.29354  2.67741  2.69355  4.24690  2.90347  2.73739  3.18146  2.89801  2.37887  2.77519  2.98518  4.58477  3.61503
          0.02011  4.31242  5.03477  0.61958  0.77255  0.48576  0.95510
     69   2.66850  5.09882  2.48363  2.37006  4.42386  2.80055  3.64182  3.88910  2.39474  3.40152  4.16250  2.91322  3.83619  2.36292  2.49714  2.31205  2.44595  3.48242  5.56050  4.16806     73 - -
          2.68618  4.42225  2.77519  2.73123  3.46354  2.40513  3.72494  3.29354  2.67741  2.69355  4.24690  2.90347  2.73739  3.18146  2.89801  2.37887  2.77519  2.98518  4.58477  3.61503
          0.02011  4.31242  5.03477  0.61958  0.77255  0.48576  0.95510
     70   2.70265  4.90041  2.42347  1.93823  4.08681  3.47509  3.71547  3.53806  2.54389  2.22626  3.97334  3.00108  3.89420  2.87829  3.01042  2.73001  2.93828  3.22228  5.37628  3.03176     74 - -
          2.68618  4.42225  2.77519  2.73123  3.46354  2.40513  3.72494  3.29354  2.67741  2.69355  4.24690  2.90347  2.73739  3.18146  2.89801  2.37887  2.77519  2.98518  4.58477  3.61503
          0.02011  4.31242  5.03477  0.61958  0.77255  0.48576  0.95510
     71   2.32414  4.25632  3.97287  3.39592  3.35667  3.80088  4.09879  2.14105  3.28032  1.75757  3.31934  3.69204  4.16749  3.55832  2.70749  3.08047  2.95810  2.02112  4.90197  3.70296     75 - -
          2.68618  4.42225  2.77519  2.73123  3.46354  2.40513  3.72494  3.29354  2.67741  2.69355  4.24690  2.90347  2.73739  3.18146  2.89801  2.37887  2.77519  2.98518  4.58477  3.61503
          0.02011  4.31242  5.03477  0.61958  0.77255  0.48576  0.95510
     72   1.79254  4.54643  2.62710  2.81117  3.77225  3.56934  3.88974  2.92781  2.81136  2.33812  3.68674  3.26412  3.99174  3.13410  3.21742  2.83340  2.92847  2.24629  5.19669  3.92717     76 - -
          2.68618  4.42225  2.77519  2.73123  3.46354  2.40513  3.72494  3.29354  2.67741  2.69355  4.24690  2.90347  2.73739  3.18146  2.89801  2.37887  2.77519  2.98518  4.58477  3.61503
          0.02011  4.31242  5.03477  0.61958  0.77255  0.48576  0.95510
     73   2.66727  4.69321  3.17940  2.28398  3.90151  3.53342  3.74767  2.61779  2.01050  2.92499  3.78137  3.11619  3.92233  2.93934  2.99345  2.75638  2.49787  2.47756  5.23672  3.94255     77 - -
          2.68618  4.42225  2.77519  2.73123  3.46354  2.40513  3.72494  3.29354  2.67741  2.69355  4.24690  2.90347  2.73739  3.18146  2.89801  2.37887  2.77519  2.98518  4.58477  3.61503
          0.02011  4.31242  5.03477  0.61958  0.77255  0.48576  0.95510
     74   2.33005  4.66304  3.30368  2.72166  3.85860  3.58209  3.76604  2.66506  2.16133  2.40688  3.74949  3.18791  3.96281  2.97483  2.13425  2.81794  2.93286  2.94874  5.19299  3.92640     78 - -
          2.68618  4.42225  2.77519  2.73123  3.46354  2.40513  3.72494  3.29354  2.67741  2.69355  4.24690  2.90347  2.73739  3.18146  2.89801  2.37887  2.77519  2.98518  4.58477  3.61503
          0.02011  4.31242  5.03477  0.61958  0.77255  0.48576  0.95510
     75   2.65532  3.07496  3.67850  3.10629  3.47761  3.63381  3.94212  2.81308  2.95595  1.71983  3.45132  3.46060  2.88400  3.30768  2.58860  2.91095  2.90208  2.60010  4.94296  3.72257     79 - -
          2.68618  4.42225  2.77519  2.73123  3.46354  2.40513  3.72494  3.29354  2.67741  2.69355  4.24690  2.90347  2.73739  3.18146  2.89801  2.37887  2.77519  2.98518  4.58477  3.61503
          0.02011  4.31242  5.03477  0.61958  0.77255  0.48576  0.95510
     76   2.65754  4.62883  3.22882  2.31601  3.81219  3.54286  3.75571  2.68346  2.60477  2.40123  3.71220  3.14529  3.92739  2.49330  2.55386  2.76569  2.88738  2.49906  5.16919  3.88837     80 - -
          2.68618  4.42225  2.77519  2.73123  3.46354  2.40513  3.72494  3.29354  2.67741  2.69355  4.24690  2.90347  2.73739  3.18146  2.89801  2.37887  2.77519  2.98518  4.58477  3.61503
          0.02011  4.31242  5.03477  0.61958  0.77255  0.48576  0.95510
     77   2.34634  5.17548  2.83113  1.64460  4.49417  3.45808  2.83427  3.95138  2.06814  3.46069  4.24036  2.93889  3.88843  2.80341  2.84970  2.73116  2.99560  3.55657  5.61289  4.23340     81 - -
          2.68618  4.42225  2.77519  2.73123  3.46354  2.40513  3.72494  3.29354  2.67741  2.69355  4.24690  2.90347  2.73739  3.18146  2.89801  2.37887  2.77519  2.98518  4.58477  3.61503
          0.02011  4.31242  5.03477  0.61958  0.77255  0.48576  0.95510
     78   2.80873  4.90211  3.27785  2.68686  4.17267  2.69433  3.72804  3.55653  2.02941  2.15330  3.99369  3.15854  3.98513  2.88995  1.94694  2.85930  3.02489  3.25771  5.36829  4.09919     82 - -
          2.68618  4.42225  2.77519  2.73123  3.46354  2.40513  3.72494  3.29354  2.67741  2.69355  4.24690  2.90347  2.73739  3.18146  2.89801  2.37887  2.77519  2.98518  4.58477  3.61503
          0.02011  4.31242  5.03477  0.61958  0.77255  0.48576  0.95510
     79   2.82073  5.14923  2.20232  2.43625  4.56821  1.56893  3.81949  4.03738  2.62955  3.57413  4.37974  2.97315  3.93370  2.96475  2.35263  2.80336  3.09783  3.63133  5.73652  4.35610     83 - -
          2.68618  4.42225  2.77519  2.73123  3.46354  2.40513  3.72494  3.29354  2.67741  2.69355  4.24690  2.90347  2.73739  3.18146  2.89801  2.37887  2.77519  2.98518  4.58477  3.61503
          0.02011  4.31242  5.03477  0.61958  0.77255  0.48576  0.95510
     80   2.29793  4.38034  3.47578  2.44883  3.51168  3.60527  3.85344  2.48272  2.86574  2.59205  3.48246  3.32641  3.02833  3.17461  3.22698  2.84844  2.86898  2.65532  3.30858  2.84643     84 - -
          2.68618  4.42225  2.77519  2.73123  3.46354  2.40513  3.72494  3.29354  2.67741  2.69355  4.24690  2.90347  2.73739  3.18146  2.89801  2.37887  2.77519  2.98518  4.58477  3.61503
          0.02011  4.31242  5.03477  0.61958  0.77255  0.48576  0.95510
     81   2.72751  5.22403  2.07902  2.07102  4.55422  3.42148  3.66312  4.03578  2.42464  3.52042  4.27637  2.88867  2.86865  2.36263  2.42938  2.68231  2.96412  3.60826  5.65850  4.24508     85 - -
          2.68618  4.42225  2.77519  2.73123  3.46354  2.40513  3.72494  3.29354  2.67741  2.69355  4.24690  2.90347  2.73739  3.18146  2.89801  2.37887  2.77519  2.98518  4.58477  3.61503
          0.24917  4.31242  1.57430  0.61958  0.77255  0.48576  0.95510
     82   2.23115  5.09800  2.62441  1.70106  4.42061  3.35910  3.68444  3.85822  2.46429  3.40545  4.21985  2.86642  3.84668  2.21994  2.91629  2.72321  3.00151  3.48500  5.59311  4.21417     86 - -
          2.68618  4.42225  2.77519  2.73123  3.46354  2.40513  3.72494  3.29354  2.67741  2.69355  4.24690  2.90347  2.73739  3.18146  2.89801  2.37887  2.77519  2.98518  4.58477  3.61503
          0.02522  4.08847  4.81082  0.61958  0.77255  0.73611  0.65196
     83   2.21033  5.14402  1.73235  2.27720  4.48960  3.32280  3.70341  3.93663  2.11066  3.48505  4.29268  2.83058  3.83680  2.84557  3.03647  2.71636  3.01766  3.54378  5.66719  4.26047     87 - -
          2.68618  4.42225  2.77519  2.73123  3.46354  2.40513  3.72494  3.29354  2.67741  2.69355  4.24690  2.90347  2.73739  3.18146  2.89801  2.37887  2.77519  2.98518  4.58477  3.61503
          0.02522  4.08847  4.81082  0.61958  0.77255  0.73611  0.65196
     84   2.69924  4.54476  3.40955  2.80735  3.70563  3.59175  3.75171  2.38928  2.12564  2.25413  3.61404  3.23675  3.96408  2.98994  2.30170  2.85110  2.91862  2.78290  5.07516  3.83627     88 - -
          2.68618  4.42225  2.77519  2.73123  3.46354  2.40513  3.72494  3.29354  2.67741  2.69355  4.24690  2.90347  2.73739  3.18146  2.89801  2.37887  2.77519  2.98518  4.58477  3.61503
          0.02522  4.08847  4.81082  0.61958  0.77255  0.73611  0.65196
     85   1.88377  4.49976  3.38376  2.83645  3.72893  3.50114  3.81958  3.01630  2.60038  2.17439  3.65430  3.24908  3.94008  3.06489  2.34467  2.79600  2.90079  2.78110  5.12967  3.87762     89 - -
          2.68625  4.42232  2.77489  2.73130  3.46361  2.40519  3.72501  3.29361  2.67747  2.69328  4.24696  2.90353  2.73746  3.18153  2.89807  2.37893  2.77526  2.98480  4.58484  3.61510
          0.17809  1.86440  4.81082  0.93184  0.50059  0.73611  0.65196
     86   2.64034  4.96265  2.39118  2.02749  4.23883  3.39167  3.61705  2.88557  2.38480  3.23328  4.02992  2.89143  3.80812  2.74842  2.40099  2.63605  2.87432  3.30897  5.43620  4.07116     93 - -
          2.68618  4.42225  2.77519  2.73123  3.46354  2.40513  3.72494  3.29354  2.67741  2.69355  4.24690  2.90347  2.73739  3.18146  2.89801  2.37887  2.77519  2.98518  4.58477  3.61503
          0.02522  4.08847  4.81082  0.61958  0.77255  0.51863  0.90470
     87   2.26162  4.39614  3.39268  2.43734  2.77085  3.56443  3.82403  2.43549  2.80762  2.60188  3.49875  3.27020  2.90868  3.12164  3.18243  2.81046  2.85180  2.65097  4.97950  3.73160     94 - -
          2.68618  4.42225  2.77519  2.73123  3.46354  2.40513  3.72494  3.29354  2.67741  2.69355  4.24690  2.90347  2.73739  3.18146  2.89801  2.37887  2.77519  2.98518  4.58477  3.61503
          0.02225  4.21235  4.93470  0.61958  0.77255  0.41401  1.08173
     88   2.75455  5.16311  1.99725  1.78487  4.44588  2.71018  3.70756  3.91789  2.51915  3.44956  4.23504  2.90768  3.87888  2.83623  3.01955  2.72325  2.99694  3.52958  3.34298  4.22140     95 - -
          2.68618  4.42225  2.77519  2.73123  3.46354  2.40513  3.72494  3.29354  2.67741  2.69355  4.24690  2.90347  2.73739  3.18146  2.89801  2.37887  2.77519  2.98518  4.58477  3.61503
          0.02011  4.31242  5.03477  0.61958  0.77255  0.48576  0.95510
     89   2.07122  4.73376  3.09904  2.25407  2.95783  3.49634  3.72656  3.34574  2.56173  2.98549  3.82491  3.06853  3.89563  2.45611  3.00462  2.72246  2.46825  3.05305  5.26731  3.95853     96 - -
          2.68618  4.42225  2.77519  2.73123  3.46354  2.40513  3.72494  3.29354  2.67741  2.69355  4.24690  2.90347  2.73739  3.18146  2.89801  2.37887  2.77519  2.98518  4.58477  3.61503
          0.02011  4.31242  5.03477  0.61958  0.77255  0.48576  0.95510
     90   1.81931  5.10218  3.13692  2.56799  4.44672  3.56067  3.68370  3.85944  1.94324  3.37625  4.18066  3.06776  3.95061  2.30240  2.21070  2.81194  3.03250  3.50043  5.52177  4.21676     97 - -
          2.68618  4.42225  2.77519  2.73123  3.46354  2.40513  3.72494  3.29354  2.67741  2.69355  4.24690  2.90347  2.73739  3.18146  2.89801  2.37887  2.77519  2.98518  4.58477  3.61503
          0.02011  4.31242  5.03477  0.61958  0.77255  0.48576  0.95510
     91   2.32673  4.68503  3.22630  2.66022  3.88128  3.55170  3.75138  2.63521  1.96452  2.46183  3.76596  3.14221  3.93689  2.49719  2.94283  2.77956  2.91249  2.97114  5.21602  3.93367     98 - -
          2.68618  4.42225  2.77519  2.73123  3.46354  2.40513  3.72494  3.29354  2.67741  2.69355  4.24690  2.90347  2.73739  3.18146  2.89801  2.37887  2.77519  2.98518  4.58477  3.61503
          0.02011  4.31242  5.03477  0.61958  0.77255  0.48576  0.95510
     92   2.67843  4.27696  3.77586  3.20533  3.40979  2.86078  3.99751  1.97115  2.57013  2.08904  3.38273  3.54638  4.09088  3.40700  3.39845  2.98337  2.91292  2.10074  4.90545  3.69146     99 - -
          2.68618  4.42225  2.77519  2.73123  3.46354  2.40513  3.72494  3.29354  2.67741  2.69355  4.24690  2.90347  2.73739  3.18146  2.89801  2.37887  2.77519  2.98518  4.58477  3.61503
          0.02011  4.31242  5.03477  0.61958  0.77255  0.48576  0.95510
     93   1.66342  4.58662  2.47696  2.81658  3.97952  3.46833  3.97655  3.07401  2.89980  2.97639  3.88354  3.25658  3.97985  3.20597  3.31653  2.80205  2.96358  1.91298  5.38468  4.10289    100 - -
          2.68618  4.42225  2.77519  2.73123  3.46354  2.40513  3.72494  3.29354  2.67741  2.69355  4.24690  2.90347  2.73739  3.18146  2.89801  2.37887  2.77519  2.98518  4.58477  3.61503
          0.02011  4.31242  5.03477  0.61958  0.77255  0.48576  0.95510
     94   2.30216  3.26583  2.72920  2.69186  3.74263  3.54104  3.77000  3.12181  2.30012  2.41608  3.66177  3.16479  3.92775  3.00007  3.08291  2.76592  2.87226  2.86263  5.12052  2.92520    101 - -
          2.68618  4.42225  2.77519  2.73123  3.46354  2.40513  3.72494  3.29354  2.67741  2.69355  4.24690  2.90347  2.73739  3.18146  2.89801  2.37887  2.77519  2.98518  4.58477  3.61503
          0.02011  4.31242  5.03477  0.61958  0.77255  0.48576  0.95510
     95   2.57759  4.53183  3.29149  2.81905  3.93971  1.84036  3.91967  3.35699  2.82577  3.02624  3.88060  3.23301  3.91399  3.15379  3.22626  2.24032  2.31578  3.03597  5.30828  2.89619    102 - -
          2.68618  4.42225  2.77519  2.73123  3.46354  2.40513  3.72494  3.29354  2.67741  2.69355  4.24690  2.90347  2.73739  3.18146  2.89801  2.37887  2.77519  2.98518  4.58477  3.61503
          0.02011  4.31242  5.03477  0.61958  0.77255  0.48576  0.95510
     96   2.70366  4.70705  2.50408  2.26642  3.88955  3.53652  3.79564  3.17856  2.67232  1.88493  3.78394  3.12248  3.94884  2.99985  3.10881  2.79787  2.94062  2.45902  5.26223  3.96436    103 - -
          2.68618  4.42225  2.77519  2.73123  3.46354  2.40513  3.72494  3.29354  2.67741  2.69355  4.24690  2.90347  2.73739  3.18146  2.89801  2.37887  2.77519  2.98518  4.58477  3.61503
          0.02011  4.31242  5.03477  0.61958  0.77255  0.48576  0.95510
     97   2.17932  4.88675  3.06089  2.63651  4.45182  2.15438  3.83816  3.86655  1.54247  3.43946  4.25189  3.10815  3.92703  2.98871  2.90805  2.75348  3.01128  3.46400  5.62110  4.31020    104 - -
          2.68618  4.42225  2.77519  2.73123  3.46354  2.40513  3.72494  3.29354  2.67741  2.69355  4.24690  2.90347  2.73739  3.18146  2.89801  2.37887  2.77519  2.98518  4.58477  3.61503
          0.02011  4.31242  5.03477  0.61958  0.77255  0.48576  0.95510
     98   2.26473  4.44788  3.57626  3.00856  3.58269  3.68849  3.93876  2.34430  2.10787  1.90766  3.51546  3.41668  4.06876  3.24331  3.20178  2.94740  2.95523  2.56567  5.05649  3.82498    105 - -
          2.68618  4.42225  2.77519  2.73123  3.46354  2.40513  3.72494  3.29354  2.67741  2.69355  4.24690  2.90347  2.73739  3.18146  2.89801  2.37887  2.77519  2.98518  4.58477  3.61503
          0.02011  4.31242  5.03477  0.61958  0.77255  0.48576  0.95510
     99   2.07552  4.97263  2.44071  2.44637  4.25318  3.45875  3.68795  3.66802  1.92413  2.64074  4.05514  2.97553  3.87316  2.82397  2.91892  2.69658  2.92549  3.31954  5.46835  4.11296    106 - -
          2.68618  4.42225  2.77519  2.73123  3.46354  2.40513  3.72494  3.29354  2.67741  2.69355  4.24690  2.90347  2.73739  3.18146  2.89801  2.37887  2.77519  2.98518  4.58477  3.61503
          0.02011  4.31242  5.03477  0.61958  0.77255  0.48576  0.95510
    100   2.31586  5.10954  2.36622  2.38592  4.46785  3.41632  3.69947  3.92866  1.88018  3.45280  4.22809  2.92736  3.86552  2.82120  2.95821  1.99031  2.96340  3.52312  5.61996  4.22908    107 - -
          2.68618  4.42225  2.77519  2.73123  3.46354  2.40513  3.72494  3.29354  2.67741  2.69355  4.24690  2.90347  2.73739  3.18146  2.89801  2.37887  2.77519  2.98518  4.58477  3.61503
          0.02011  4.31242  5.03477  0.61958  0.77255  0.48576  0.95510
    101   2.25326  5.14954  2.11888  2.39186  4.64571  1.70761  3.85997  4.12108  2.75930  3.65994  4.46241  2.34766  3.91852  3.01010  3.28158  2.78484  3.10803  3.68454  5.84044  4.42688    108 - -
          2.68618  4.42225  2.77519  2.73123  3.46354  2.40513  3.72494  3.29354  2.67741  2.69355  4.24690  2.90347  2.73739  3.18146  2.89801  2.37887  2.77519  2.98518  4.58477  3.61503
          0.02011  4.31242  5.03477  0.61958  0.77255  0.48576  0.95510
    102   2.65240  4.78321  2.62350  2.52953  3.08550  2.83353  3.70522  2.79368  1.95060  3.03340  3.86317  3.04024  3.88377  2.87324  2.97667  2.70611  2.88511  3.10119  5.29854  3.97683    109 - -
          2.68618  4.42225  2.77519  2.73123  3.46354  2.40513  3.72494  3.29354  2.67741  2.69355  4.24690  2.90347  2.73739  3.18146  2.89801  2.37887  2.77519  2.98518  4.58477  3.61503
          0.02011  4.31242  5.03477  0.61958  0.77255  0.48576  0.95510
    103   2.85915  5.03152  3.13740  2.71136  4.56767  3.51162  3.83516  3.99319  1.25526  3.52766  4.36111  3.17015  4.00889  2.98410  2.68687  1.87592  3.13784  3.60341  5.64759  4.36408    110 - -
          2.68618  4.42225  2.77519  2.73123  3.46354  2.40513  3.72494  3.29354  2.67741  2.69355  4.24690  2.90347  2.73739  3.18146  2.89801  2.37887  2.77519  2.98518  4.58477  3.61503
          0.02011  4.31242  5.03477  0.61958  0.77255  0.48576  0.95510
    104   2.64541  4.67458  3.16812  2.61455  3.88673  3.51038  3.74056  3.27100  2.27920  2.49782  3.77350  2.61789  3.90564  2.93495  3.01188  2.32693  2.46397  2.50736  5.22145  3.92659    111 - -
          2.68618  4.42225  2.77519  2.73123  3.46354  2.40513  3.72494  3.29354  2.67741  2.69355  4.24690  2.90347  2.73739  3.18146  2.89801  2.37887  2.77519  2.98518  4.58477  3.61503
          0.02011  4.31242  5.03477  0.61958  0.77255  0.48576  0.95510
    105   2.77982  5.28329  1.95630  1.78092  4.60802  3.41468  3.70173  4.09312  2.49449  3.57994  4.34619  2.88083  2.93058  2.81847  2.41144  2.72623  3.02250  3.66643  5.72224  4.29845    112 - -
          2.68618  4.42225  2.77519  2.73123  3.46354  2.40513  3.72494  3.29354  2.67741  2.69355  4.24690  2.90347  2.73739  3.18146  2.89801  2.37887  2.77519  2.98518  4.58477  3.61503
          0.02011  4.31242  5.03477  0.61958  0.77255  0.48576  0.95510
    106   2.69838  5.06326  2.96225  2.12172  4.36530  3.46817  3.65088  3.81057  1.89451  3.34083  4.12079  2.95856  3.86532  2.34670  2.80442  2.68570  2.50042  3.43257  5.51086  3.09742    113 - -
          2.68618  4.42225  2.77519  2.73123  3.46354  2.40513  3.72494  3.29354  2.67741  2.69355  4.24690  2.90347  2.73739  3.18146  2.89801  2.37887  2.77519  2.98518  4.58477  3.61503
          0.02011  4.31242  5.03477  0.61958  0.77255  0.48576  0.95510
    107   2.29134  4.86617  2.53829  2.17901  4.11201  3.46792  3.70966  3.51023  2.52701  2.27572  3.95224  3.00510  3.88137  2.86570  2.99255  2.70748  2.42928  3.19091  5.38463  4.04775    114 - -
          2.68618  4.42225  2.77519  2.73123  3.46354  2.40513  3.72494  3.29354  2.67741  2.69355  4.24690  2.90347  2.73739  3.18146  2.89801  2.37887  2.77519  2.98518  4.58477  3.61503
          0.02011  4.31242  5.03477  0.61958  0.77255  0.48576  0.95510
    108   2.65774  4.61913  3.21688  2.29378  2.97595  3.54069  3.76215  3.17622  2.29064  2.11283  3.70399  3.14773  3.06242  2.97979  3.04244  2.76915  2.88893  2.91405  5.15767  3.87427    115 - -
          2.68618  4.42225  2.77519  2.73123  3.46354  2.40513  3.72494  3.29354  2.67741  2.69355  4.24690  2.90347  2.73739  3.18146  2.89801  2.37887  2.77519  2.98518  4.58477  3.61503
          0.02011  4.31242  5.03477  0.61958  0.77255  0.48576  0.95510
    109   2.68403  4.55075  2.68868  2.77322  2.42322  3.58672  3.81372  3.04883  2.32563  2.03543  3.62401  3.23176  3.97724  3.08144  3.14470  2.83207  2.91669  2.81582  5.05363  3.75278    116 - -
          2.68618  4.42225  2.77519  2.73123  3.46354  2.40513  3.72494  3.29354  2.67741  2.69355  4.24690  2.90347  2.73739  3.18146  2.89801  2.37887  2.77519  2.98518  4.58477  3.61503
          0.02011  4.31242  5.03477  0.61958  0.77255  0.48576  0.95510
    110   2.68427  4.15909  4.13979  3.55833  2.62309  3.78980  4.10290  2.12459  3.43948  1.72556  3.23278  3.77202  4.15815  3.66210  3.62481  2.52814  2.45806  2.31927  4.77949  3.58348    117 - -
          2.68618  4.42225  2.77519  2.73123  3.46354  2.40513  3.72494  3.29354  2.67741  2.69355  4.24690  2.90347  2.73739  3.18146  2.89801  2.37887  2.77519  2.98518  4.58477  3.61503
          0.02011  4.31242  5.03477  0.61958  0.77255  0.48576  0.95510
    111   2.78719  5.15136  2.65622  2.01507  4.57705  2.09736  3.80153  4.04672  2.65044  3.57957  4.37487  2.38608  3.90609  2.94233  3.15250  1.90791  3.06732  3.62872  5.75655  4.35308    118 - -
          2.68618  4.42225  2.77519  2.73123  3.46354  2.40513  3.72494  3.29354  2.67741  2.69355  4.24690  2.90347  2.73739  3.18146  2.89801  2.37887  2.77519  2.98518  4.58477  3.61503
          0.02011  4.31242  5.03477  0.61958  0.77255  0.48576  0.95510
    112   1.73533  5.13439  2.74497  1.79849  4.46724  3.43682  3.75770  3.90623  2.54308  3.45716  4.26472  2.95372  3.91570  2.31694  3.00283  2.77741  3.04945  3.53039  5.64751  4.27062    119 - -
          2.68618  4.42225  2.77519  2.73123  3.46354  2.40513  3.72494  3.29354  2.67741  2.69355  4.24690  2.90347  2.73739  3.18146  2.89801  2.37887  2.77519  2.98518  4.58477  3.61503
          0.11731  4.31242  2.33006  0.61958  0.77255  0.48576  0.95510
    113   2.65904  4.92426  2.21659  2.43212  4.42096  2.54237  3.78218  3.87066  2.62947  3.43701  4.23510  2.95002  2.19419  2.92953  3.11778  2.67470  2.37232  3.45740  5.63550  4.26351    120 - -
          2.68618  4.42225  2.77519  2.73123  3.46354  2.40513  3.72494  3.29354  2.67741  2.69355  4.24690  2.90347  2.73739  3.18146  2.89801  2.37887  2.77519  2.98518  4.58477  3.61503
          0.02214  4.21725  4.93960  0.61958  0.77255  0.41688  1.07617
    114   1.82337  5.09167  2.68907  1.25636  4.57383  3.39852  3.92179  3.94084  2.78798  3.57653  4.43035  3.01748  3.97038  3.08876  3.25516  2.85389  3.15891  3.56240  5.80240  4.42901    121 - -
          2.68618  4.42225  2.77519  2.73123  3.46354  2.40513  3.72494  3.29354  2.67741  2.69355  4.24690  2.90347  2.73739  3.18146  2.89801  2.37887  2.77519  2.98518  4.58477  3.61503
          0.02011  4.31242  5.03477  0.61958  0.77255  0.48576  0.95510
    115   2.32300  4.27043  4.22930  3.66236  3.43551  3.94367  4.30929  1.92799  3.56315  1.96852  3.37642  3.91098  4.31175  3.80970  3.78499  3.24449  2.10920  1.78150  5.03167  3.83380    122 - -
          2.68618  4.42225  2.77519  2.73123  3.46354  2.40513  3.72494  3.29354  2.67741  2.69355  4.24690  2.90347  2.73739  3.18146  2.89801  2.37887  2.77519  2.98518  4.58477  3.61503
          0.02011  4.31242  5.03477  0.61958  0.77255  0.48576  0.95510
    116   1.85928  4.75016  3.05064  2.21107  4.24538  3.36854  3.83344  3.65771  2.66328  3.27395  4.08835  3.08344  3.87808  2.99808  3.11221  1.93272  2.34668  3.28076  5.51228  4.18916    123 - -
          2.68618  4.42225  2.77519  2.73123  3.46354  2.40513  3.72494  3.29354  2.67741  2.69355  4.24690  2.90347  2.73739  3.18146  2.89801  2.37887  2.77519  2.98518  4.58477  3.61503
          0.02011  4.31242  5.03477  0.61958  0.77255  0.48576  0.95510
    117   2.29713  4.52718  3.29597  2.73954  3.71046  2.83599  3.79450  3.08827  2.70764  2.77017  3.63836  3.19858  2.96897  2.58649  3.11210  2.77624  2.87230  2.42779  3.23207  3.83264    124 - -
          2.68618  4.42225  2.77519  2.73123  3.46354  2.40513  3.72494  3.29354  2.67741  2.69355  4.24690  2.90347  2.73739  3.18146  2.89801  2.37887  2.77519  2.98518  4.58477  3.61503
          0.02011  4.31242  5.03477  0.61958  0.77255  0.48576  0.95510
    118   3.33295  4.63733  4.81099  4.36146  1.86953  4.32633  3.80962  3.02330  4.18337  1.34824  3.62958  4.20257  4.64074  4.19600  4.19875  3.65731  3.55508  2.92521  2.52357  1.88940    125 - -
          2.68618  4.42225  2.77519  2.73123  3.46354  2.40513  3.72494  3.29354  2.67741  2.69355  4.24690  2.90347  2.73739  3.18146  2.89801  2.37887  2.77519  2.98518  4.58477  3.61503
          0.02011  4.31242  5.03477  0.61958  0.77255  0.48576  0.95510
    119   1.63068  4.29404  4.19686  3.66461  2.59315  3.80931  4.31264  2.39116  3.57060  2.35920  3.42388  3.87651  4.25655  3.81435  3.79286  3.14551  3.04585  1.63983  5.03946  3.80581    126 - -
          2.68618  4.42225  2.77519  2.73123  3.46354  2.40513  3.72494  3.29354  2.67741  2.69355  4.24690  2.90347  2.73739  3.18146  2.89801  2.37887  2.77519  2.98518  4.58477  3.61503
          0.02011  4.31242  5.03477  0.61958  0.77255  0.48576  0.95510
    120   2.31651  4.73366  3.14362  2.58168  3.93665  3.51376  2.98084  3.34113  2.52515  2.97645  3.81504  3.08006  3.90088  2.49014  2.47212  2.72976  2.88863  2.55096  5.24857  3.04326    127 - -
          2.68618  4.42225  2.77519  2.73123  3.46354  2.40513  3.72494  3.29354  2.67741  2.69355  4.24690  2.90347  2.73739  3.18146  2.89801  2.37887  2.77519  2.98518  4.58477  3.61503
          0.02011  4.31242  5.03477  0.61958  0.77255  0.48576  0.95510
    121   2.65247  4.29597  3.66528  3.09217  3.39827  2.82299  3.91577  2.38480  2.99181  1.92388  3.39639  3.45446  4.03702  3.30466  2.62713  2.91999  2.88401  2.55356  4.87068  2.86980    128 - -
          2.68618  4.42225  2.77519  2.73123  3.46354  2.40513  3.72494  3.29354  2.67741  2.69355  4.24690  2.90347  2.73739  3.18146  2.89801  2.37887  2.77519  2.98518  4.58477  3.61503
          0.02011  4.31242  5.03477  0.61958  0.77255  0.48576  0.95510
    122   1.99896  4.71341  3.11101  2.22520  3.97181  3.47564  3.75008  2.72721  2.59158  3.00769  3.84618  3.08214  2.98275  2.93294  3.03408  2.35955  2.88841  3.05906  5.29037  3.98413    129 - -
          2.68618  4.42225  2.77519  2.73123  3.46354  2.40513  3.72494  3.29354  2.67741  2.69355  4.24690  2.90347  2.73739  3.18146  2.89801  2.37887  2.77519  2.98518  4.58477  3.61503
          0.02011  4.31242  5.03477  0.61958  0.77255  0.48576  0.95510
    123   2.30721  4.60527  3.23207  2.02496  3.80951  3.54128  3.79234  2.55600  2.67431  2.83864  3.71225  3.16691  3.05052  3.01014  3.09606  2.77534  2.89348  2.42630  5.18564  3.90399    130 - -
          2.68618  4.42225  2.77519  2.73123  3.46354  2.40513  3.72494  3.29354  2.67741  2.69355  4.24690  2.90347  2.73739  3.18146  2.89801  2.37887  2.77519  2.98518  4.58477  3.61503
          0.02011  4.31242  5.03477  0.61958  0.77255  0.48576  0.95510
    124   2.02219  5.10866  2.79992  1.81945  4.43299  3.43017  3.70333  3.88560  2.48151  3.42086  4.20628  2.93280  2.91785  2.37842  2.95811  2.71191  2.97656  3.49753  5.59983  4.21581    131 - -
          2.68618  4.42225  2.77519  2.73123  3.46354  2.40513  3.72494  3.29354  2.67741  2.69355  4.24690  2.90347  2.73739  3.18146  2.89801  2.37887  2.77519  2.98518  4.58477  3.61503
          0.02011  4.31242  5.03477  0.61958  0.77255  0.48576  0.95510
    125   2.31939  4.72783  3.14320  2.28368  3.93077  3.51430  2.93976  3.33220  2.23241  2.48301  3.80902  3.08184  3.90170  2.90069  2.95820  2.73122  2.88830  3.04320  3.32551  3.94139    132 - -
          2.68618  4.42225  2.77519  2.73123  3.46354  2.40513  3.72494  3.29354  2.67741  2.69355  4.24690  2.90347  2.73739  3.18146  2.89801  2.37887  2.77519  2.98518  4.58477  3.61503
          0.12231  4.31242  2.28544  0.61958  0.77255  0.48576  0.95510
    126   2.20733  4.15650  4.28054  3.70416  2.04573  3.83287  4.04187  2.11537  3.56026  2.18090  3.19949  3.84421  4.19238  3.74745  3.69570  3.13304  2.95530  2.35038  3.00155  3.24334    133 - -
          2.68618  4.42225  2.77519  2.73123  3.46354  2.40513  3.72494  3.29354  2.67741  2.69355  4.24690  2.90347  2.73739  3.18146  2.89801  2.37887  2.77519  2.98518  4.58477  3.61503
          0.02225  4.21235  4.93470  0.61958  0.77255  0.61240  0.78099
    127   2.04309  2.81275  1.70635  2.69537  4.14371  3.31147  3.90995  3.45845  2.80076  3.18166  4.03273  3.13575  3.86859  3.10785  3.23550  2.66492  2.89841  3.10783  5.47301  4.17140    134 - -
          2.68618  4.42225  2.77519  2.73123  3.46354  2.40513  3.72494  3.29354  2.67741  2.69355  4.24690  2.90347  2.73739  3.18146  2.89801  2.37887  2.77519  2.98518  4.58477  3.61503
          0.02225  4.21235  4.93470  0.61958  0.77255  0.41401  1.08173
    128   2.26983  5.11813  2.64356  1.28376  4.61275  2.44131  3.87254  4.05945  2.74736  3.62337  4.43794  2.96441  3.93295  3.02742  3.24153  2.80274  3.11641  3.64140  5.81254  4.41873    135 - -
          2.68618  4.42225  2.77519  2.73123  3.46354  2.40513  3.72494  3.29354  2.67741  2.69355  4.24690  2.90347  2.73739  3.18146  2.89801  2.37887  2.77519  2.98518  4.58477  3.61503
          0.02011  4.31242  5.03477  0.61958  0.77255  0.48576  0.95510
    129   2.24934  4.25777  3.86835  3.29641  2.67706  3.74424  4.02803  2.61794  3.20978  1.79113  3.29816  3.61114  4.11412  2.70389  3.47770  3.01676  2.92603  2.14117  4.85345  3.64479    136 - -
          2.68618  4.42225  2.77519  2.73123  3.46354  2.40513  3.72494  3.29354  2.67741  2.69355  4.24690  2.90347  2.73739  3.18146  2.89801  2.37887  2.77519  2.98518  4.58477  3.61503
          0.02011  4.31242  5.03477  0.61958  0.77255  0.48576  0.95510
    130   2.05699  5.00307  2.48159  2.41381  4.29669  3.44026  3.67537  3.73305  2.17880  3.29554  4.08444  2.45647  3.85686  2.80431  2.93401  2.67410  2.91430  2.71313  5.49608  4.12723    137 - -
          2.68618  4.42225  2.77519  2.73123  3.46354  2.40513  3.72494  3.29354  2.67741  2.69355  4.24690  2.90347  2.73739  3.18146  2.89801  2.37887  2.77519  2.98518  4.58477  3.61503
          0.02011  4.31242  5.03477  0.61958  0.77255  0.48576  0.95510
    131   1.05259  4.85113  2.08459  2.65590  4.54751  3.32186  4.08176  3.90841  3.04684  3.60232  4.46490  3.13062  3.96536  3.28171  3.51834  2.80843  3.12220  3.49396  5.83906  4.49773    138 - -
          2.68618  4.42225  2.77519  2.73123  3.46354  2.40513  3.72494  3.29354  2.67741  2.69355  4.24690  2.90347  2.73739  3.18146  2.89801  2.37887  2.77519  2.98518  4.58477  3.61503
          0.02011  4.31242  5.03477  0.61958  0.77255  0.48576  0.95510
    132   1.76527  4.44148  3.54391  2.98324  3.60067  3.66022  3.92971  2.35073  2.37930  2.24593  3.53826  3.39398  4.05014  3.23142  3.21516  2.92025  2.93939  2.57110  5.06226  3.82507    139 - -
          2.68618  4.42225  2.77519  2.73123  3.46354  2.40513  3.72494  3.29354  2.67741  2.69355  4.24690  2.90347  2.73739  3.18146  2.89801  2.37887  2.77519  2.98518  4.58477  3.61503
          0.02011  4.31242  5.03477  0.61958  0.77255  0.48576  0.95510
    133   1.75042  5.05568  3.05899  2.57100  4.42284  3.52536  3.73058  3.83186  1.73947  3.37507  4.19192  3.07026  3.95405  2.35549  2.69757  2.81691  3.04597  3.47563  5.54367  4.23356    140 - -
          2.68594  4.42231  2.77493  2.73129  3.46297  2.40519  3.72500  3.29360  2.67747  2.69361  4.24696  2.90353  2.73745  3.18152  2.89807  2.37893  2.77525  2.98524  4.58483  3.61509
          0.70685  1.19042  1.59597  0.16175  1.90150  0.48576  0.95510
    134   2.13413  5.00204  2.61132  1.95279  4.40132  2.50671  3.71875  3.85088  2.56636  3.41059  4.21759  2.29811  3.82505  2.86710  3.05597  2.68252  2.96917  3.45855  5.60867  4.22427    142 - -
          2.68632  4.42239  2.77534  2.73106  3.46368  2.40482  3.72509  3.29368  2.67636  2.69369  4.24704  2.90361  2.73754  3.18160  2.89815  2.37901  2.77534  2.98532  4.58491  3.61517
          0.15902  1.97381  4.81636  1.56408  0.23481  0.35815  1.20053
    135   2.74490  5.14671  2.34818  1.81463  4.41999  3.43308  2.42474  3.89302  2.48979  2.65976  4.21098  2.91495  3.87636  2.82295  2.97952  2.71648  2.98379  3.50852  5.59671  4.19877    150 - -
          2.68618  4.42225  2.77519  2.73123  3.46354  2.40513  3.72494  3.29354  2.67741  2.69355  4.24690  2.90347  2.73739  3.18146  2.89801  2.37887  2.77519  2.98518  4.58477  3.61503
          0.02011  4.31242  5.03477  0.61958  0.77255  0.48576  0.95510
    136   2.01943  5.12842  3.12817  2.55765  4.47999  3.55966  3.67760  3.89643  1.96139  3.40196  4.20150  3.05985  3.94818  2.01685  2.20477  2.80888  3.03423  3.52984  5.53752  4.22876    151 - -
          2.68618  4.42225  2.77519  2.73123  3.46354  2.40513  3.72494  3.29354  2.67741  2.69355  4.24690  2.90347  2.73739  3.18146  2.89801  2.37887  2.77519  2.98518  4.58477  3.61503
          0.12231  4.31242  2.28544  0.61958  0.77255  0.48576  0.95510
    137   2.69720  5.05920  2.11226  2.40400  4.36287  3.44468  3.63548  3.80498  2.01896  2.72710  4.12079  2.93538  3.85106  2.75689  2.35486  2.68197  2.92561  3.42917  5.50274  4.14135    152 - -
          2.68618  4.42225  2.77519  2.73123  3.46354  2.40513  3.72494  3.29354  2.67741  2.69355  4.24690  2.90347  2.73739  3.18146  2.89801  2.37887  2.77519  2.98518  4.58477  3.61503
          0.02225  4.21235  4.93470  0.61958  0.77255  0.61240  0.78099
    138   1.07742  4.49131  3.17062  2.93468  4.36802  3.18115  4.15859  3.75453  3.07863  3.46859  4.32541  2.23729  3.87193  3.39654  3.44293  2.64140  2.93885  3.29936  5.69941  4.41775    153 - -
          2.68618  4.42225  2.77519  2.73123  3.46354  2.40513  3.72494  3.29354  2.67741  2.69355  4.24690  2.90347  2.73739  3.18146  2.89801  2.37887  2.77519  2.98518  4.58477  3.61503
          0.02225  4.21235  4.93470  0.61958  0.77255  0.61240  0.78099
    139   2.64548  4.42838  3.38943  2.42341  3.60519  3.57612  3.86710  2.83071  2.82475  2.21922  3.54897  3.29444  3.98131  3.15655  3.19283  2.37886  2.88936  1.92133  5.04689  3.79723    154 - -
          2.68618  4.42225  2.77519  2.73123  3.46354  2.40513  3.72494  3.29354  2.67741  2.69355  4.24690  2.90347  2.73739  3.18146  2.89801  2.37887  2.77519  2.98518  4.58477  3.61503
          0.02225  4.21235  4.93470  0.61958  0.77255  0.61240  0.78099
    140   1.58714  5.23096  2.01685  1.93993  4.57352  3.35148  3.78667  4.02260  2.68846  3.58027  4.39760  2.85906  3.89454  2.93777  3.21625  2.79089  3.10918  3.62995  5.77532  4.35263    155 - -
          2.68618  4.42225  2.77519  2.73123  3.46354  2.40513  3.72494  3.29354  2.67741  2.69355  4.24690  2.90347  2.73739  3.18146  2.89801  2.37887  2.77519  2.98518  4.58477  3.61503
          0.02225  4.21235  4.93470  0.61958  0.77255  0.61240  0.78099
    141   2.80230  5.26053  1.78883  2.30614  4.59484  3.38147  3.71670  4.07187  1.82909  3.57540  4.36412  2.86382  2.76975  2.84653  3.01025  2.75014  3.05424  3.65852  5.72590  4.31062    156 - -
          2.68618  4.42225  2.77519  2.73123  3.46354  2.40513  3.72494  3.29354  2.67741  2.69355  4.24690  2.90347  2.73739  3.18146  2.89801  2.37887  2.77519  2.98518  4.58477  3.61503
          0.02225  4.21235  4.93470  0.61958  0.77255  0.61240  0.78099
    142   2.30535  4.90399  3.06072  2.17581  4.16957  3.48449  3.65041  3.58449  2.04457  3.16185  3.97424  3.00580  3.87188  2.79254  2.37448  2.70565  2.90753  3.25388  3.22020  4.05137    157 - -
          2.68618  4.42225  2.77519  2.73123  3.46354  2.40513  3.72494  3.29354  2.67741  2.69355  4.24690  2.90347  2.73739  3.18146  2.89801  2.37887  2.77519  2.98518  4.58477  3.61503
          0.02225  4.21235  4.93470  0.61958  0.77255  0.41401  1.08173
    143   2.07214  5.13848  2.97527  1.89641  4.47545  3.49585  3.66631  3.91511  2.01155  3.42145  4.20361  2.98407  3.89977  2.78319  2.27536  2.73961  2.98598  3.52846  5.56556  4.21483    158 - -
          2.68618  4.42225  2.77519  2.73123  3.46354  2.40513  3.72494  3.29354  2.67741  2.69355  4.24690  2.90347  2.73739  3.18146  2.89801  2.37887  2.77519  2.98518  4.58477  3.61503
          0.02011  4.31242  5.03477  0.61958  0.77255  0.48576  0.95510
    144   2.28583  4.57550  3.32206  2.78594  3.78371  3.55845  3.82845  3.12541  2.23484  1.81747  3.70036  3.23418  2.99801  3.06665  3.03706  2.82184  2.92642  2.87460  5.16452  3.90482    159 - -
          2.68618  4.42225  2.77519  2.73123  3.46354  2.40513  3.72494  3.29354  2.67741  2.69355  4.24690  2.90347  2.73739  3.18146  2.89801  2.37887  2.77519  2.98518  4.58477  3.61503
          0.02011  4.31242  5.03477  0.61958  0.77255  0.48576  0.95510
    145   2.32597  4.83037  2.53142  2.51044  4.07138  3.48425  3.70064  3.44448  1.98980  2.57168  3.91102  3.02599  3.88137  2.85690  2.95428  2.70163  2.89309  2.62927  5.34842  4.01972    160 - -
          2.68618  4.42225  2.77519  2.73123  3.46354  2.40513  3.72494  3.29354  2.67741  2.69355  4.24690  2.90347  2.73739  3.18146  2.89801  2.37887  2.77519  2.98518  4.58477  3.61503
          0.02011  4.31242  5.03477  0.61958  0.77255  0.48576  0.95510
    146   2.28489  5.18728  2.91962  2.13535  4.55489  3.51540  3.73143  3.96929  1.37051  3.48910  4.29721  3.02310  3.95829  2.86114  2.72445  2.83627  3.09030  3.59472  5.63376  4.30115    161 - -
          2.68618  4.42225  2.77519  2.73123  3.46354  2.40513  3.72494  3.29354  2.67741  2.69355  4.24690  2.90347  2.73739  3.18146  2.89801  2.37887  2.77519  2.98518  4.58477  3.61503
          0.02011  4.31242  5.03477  0.61958  0.77255  0.48576  0.95510
    147   2.65806  4.84671  3.04587  2.22409  4.08706  3.48175  3.68670  3.49387  2.18681  2.62950  3.92118  2.51788  3.87486  2.83931  2.92610  2.69429  2.48372  2.63143  5.35028  4.02011    162 - -
          2.68618  4.42225  2.77519  2.73123  3.46354  2.40513  3.72494  3.29354  2.67741  2.69355  4.24690  2.90347  2.73739  3.18146  2.89801  2.37887  2.77519  2.98518  4.58477  3.61503
          0.02011  4.31242  5.03477  0.61958  0.77255  0.48576  0.95510
    148   2.29601  4.59988  2.69977  2.66497  2.89353  3.52261  3.76617  3.17407  2.65405  2.41358  3.70227  3.14353  3.02174  2.98518  3.07917  2.38519  2.87496  2.90645  5.15778  3.87406    163 - -
          2.68618  4.42225  2.77519  2.73123  3.46354  2.40513  3.72494  3.29354  2.67741  2.69355  4.24690  2.90347  2.73739  3.18146  2.89801  2.37887  2.77519  2.98518  4.58477  3.61503
          0.02011  4.31242  5.03477  0.61958  0.77255  0.48576  0.95510
    149   3.09431  5.10735  3.53649  2.95410  4.30163  3.77485  3.84530  3.63140  1.00584  2.43372  4.18231  3.37120  4.17423  3.01437  2.48312  3.14531  3.30051  3.39885  5.47694  4.23108    164 - -
          2.68618  4.42225  2.77519  2.73123  3.46354  2.40513  3.72494  3.29354  2.67741  2.69355  4.24690  2.90347  2.73739  3.18146  2.89801  2.37887  2.77519  2.98518  4.58477  3.61503
          0.02011  4.31242  5.03477  0.61958  0.77255  0.48576  0.95510
    150   1.75547  5.04903  2.83681  2.07442  4.39379  2.69906  3.73050  3.83265  2.15366  3.38753  4.18530  2.96644  3.89158  2.86671  2.96219  2.73059  2.98719  3.45666  5.57984  4.21422    165 - -
          2.68618  4.42225  2.77519  2.73123  3.46354  2.40513  3.72494  3.29354  2.67741  2.69355  4.24690  2.90347  2.73739  3.18146  2.89801  2.37887  2.77519  2.98518  4.58477  3.61503
          0.02011  4.31242  5.03477  0.61958  0.77255  0.48576  0.95510
    151   2.69619  4.33281  2.81419  3.13491  3.43225  3.71716  3.98958  2.27054  3.07710  1.87379  2.64790  3.50757  4.08881  3.36438  3.39769  2.97620  2.46200  2.46505  4.94602  3.72950    166 - -
          2.68618  4.42225  2.77519  2.73123  3.46354  2.40513  3.72494  3.29354  2.67741  2.69355  4.24690  2.90347  2.73739  3.18146  2.89801  2.37887  2.77519  2.98518  4.58477  3.61503
          0.02011  4.31242  5.03477  0.61958  0.77255  0.48576  0.95510
    152   2.86227  4.35981  4.22299  3.67827  3.34608  3.94372  4.32263  1.99945  3.54109  1.26458  3.28833  3.92757  4.32617  3.80634  3.75350  2.45705  3.11612  2.29178  5.01900  3.81938    167 - -
          2.68618  4.42225  2.77519  2.73123  3.46354  2.40513  3.72494  3.29354  2.67741  2.69355  4.24690  2.90347  2.73739  3.18146  2.89801  2.37887  2.77519  2.98518  4.58477  3.61503
          0.02011  4.31242  5.03477  0.61958  0.77255  0.48576  0.95510
    153   2.30519  5.18152  2.09127  2.03158  4.50555  3.41965  3.66504  3.98028  2.43723  3.48056  4.24164  2.89438  2.95478  2.77721  2.50050  2.67578  2.95176  3.56341  5.63159  4.22362    168 - -
          2.68618  4.42225  2.77519  2.73123  3.46354  2.40513  3.72494  3.29354  2.67741  2.69355  4.24690  2.90347  2.73739  3.18146  2.89801  2.37887  2.77519  2.98518  4.58477  3.61503
          0.02011  4.31242  5.03477  0.61958  0.77255  0.48576  0.95510
    154   1.98128  4.96531  2.92638  2.45564  4.35609  2.71653  3.71685  3.80107  2.17695  3.35489  4.14150  2.42838  2.93503  2.84800  2.95785  2.67383  2.92605  3.41148  5.54602  4.18295    169 - -
          2.68618  4.42225  2.77519  2.73123  3.46354  2.40513  3.72494  3.29354  2.67741  2.69355  4.24690  2.90347  2.73739  3.18146  2.89801  2.37887  2.77519  2.98518  4.58477  3.61503
          0.02011  4.31242  5.03477  0.61958  0.77255  0.48576  0.95510
    155   1.94793  4.78242  2.15201  2.55852  4.11008  2.70480  3.78795  2.68350  2.63835  3.13667  3.97242  3.05961  3.89849  2.96129  3.09680  2.72130  2.92888  3.15150  5.41173  4.08796    170 - -
          2.68618  4.42225  2.77519  2.73123  3.46354  2.40513  3.72494  3.29354  2.67741  2.69355  4.24690  2.90347  2.73739  3.18146  2.89801  2.37887  2.77519  2.98518  4.58477  3.61503
          0.02011  4.31242  5.03477  0.61958  0.77255  0.48576  0.95510
    156   2.31650  5.20101  3.41405  2.77676  4.63698  3.69294  3.72302  4.00166  1.57348  3.47932  4.31385  3.22212  4.07250  2.85147  1.49437  3.00192  3.19883  3.65710  5.56928  4.34411    171 - -
          2.68618  4.42225  2.77519  2.73123  3.46354  2.40513  3.72494  3.29354  2.67741  2.69355  4.24690  2.90347  2.73739  3.18146  2.89801  2.37887  2.77519  2.98518  4.58477  3.61503
          0.12576  4.31242  2.25593  0.61958  0.77255  0.48576  0.95510
    157   2.75439  4.29554  2.87614  3.36557  3.36828  3.83974  4.13463  2.03747  3.29349  1.89677  2.63098  3.69475  4.19480  3.55829  3.57277  3.11439  2.98786  1.90493  4.96254  3.76331    172 - -
          2.68618  4.42225  2.77519  2.73123  3.46354  2.40513  3.72494  3.29354  2.67741  2.69355  4.24690  2.90347  2.73739  3.18146  2.89801  2.37887  2.77519  2.98518  4.58477  3.61503
          0.25923  4.20898  1.54416  0.61958  0.77255  0.61620  0.77652
    158   2.48516  4.56754  2.90868  2.56169  4.17453  3.19168  3.80391  3.58598  2.64319  3.22152  4.05374  2.22801  2.47433  2.99040  3.05759  2.57032  2.18304  3.19000  5.45583  4.14548    173 - -
          2.68639  4.42246  2.77540  2.73113  3.46375  2.40508  3.72515  3.29375  2.67732  2.69314  4.24711  2.90367  2.73760  3.18062  2.89785  2.37886  2.77540  2.98499  4.58498  3.61524
          0.62604  0.78481  4.70031  1.08586  0.41190  0.32054  1.29373
    159   1.64505  4.54968  3.17693  2.92170  4.54328  1.48842  4.18450  3.98434  3.11348  3.61971  4.43230  2.34636  3.88874  3.39592  3.51619  2.64263  2.95559  3.46014  5.83118  4.55129    180 - -
          2.68618  4.42225  2.77519  2.73123  3.46354  2.40513  3.72494  3.29354  2.67741  2.69355  4.24690  2.90347  2.73739  3.18146  2.89801  2.37887  2.77519  2.98518  4.58477  3.61503
          0.02011  4.31242  5.03477  0.61958  0.77255  0.48576  0.95510
    160   3.28438  4.60550  4.98990  4.48994  3.52617  4.58078  5.09545  1.99330  4.33897  1.40781  3.35282  4.68580  4.87920  4.56312  4.49137  3.97328  3.54613  1.03115  5.51806  4.33968    181 - -
          2.68618  4.42225  2.77519  2.73123  3.46354  2.40513  3.72494  3.29354  2.67741  2.69355  4.24690  2.90347  2.73739  3.18146  2.89801  2.37887  2.77519  2.98518  4.58477  3.61503
          0.02011  4.31242  5.03477  0.61958  0.77255  0.48576  0.95510
    161   2.74561  4.94839  1.45126  2.49705  4.37050  3.38849  3.86717  3.72887  2.75406  3.40020  4.23996  3.01557  3.92588  3.03522  3.24047  2.25096  3.04477  2.48820  5.64745  4.27836    182 - -
          2.68618  4.42225  2.77519  2.73123  3.46354  2.40513  3.72494  3.29354  2.67741  2.69355  4.24690  2.90347  2.73739  3.18146  2.89801  2.37887  2.77519  2.98518  4.58477  3.61503
          0.02011  4.31242  5.03477  0.61958  0.77255  0.48576  0.95510
    162   2.30939  4.43644  4.84174  4.32813  3.74454  4.39874  4.98600  1.21611  4.22969  2.38371  3.57614  4.50758  4.75446  4.48109  4.41871  3.76844  3.36357  1.28525  5.56823  4.36257    183 - -
          2.68618  4.42225  2.77519  2.73123  3.46354  2.40513  3.72494  3.29354  2.67741  2.69355  4.24690  2.90347  2.73739  3.18146  2.89801  2.37887  2.77519  2.98518  4.58477  3.61503
          0.02011  4.31242  5.03477  0.61958  0.77255  0.48576  0.95510
    163   0.92625  4.51994  3.27850  3.05576  4.45689  3.22035  4.26870  3.84783  3.20392  3.56539  4.42084  2.34012  3.92911  3.51561  3.55704  2.68906  2.99331  3.37318  5.79171  4.51950    184 - -
          2.68618  4.42225  2.77519  2.73123  3.46354  2.40513  3.72494  3.29354  2.67741  2.69355  4.24690  2.90347  2.73739  3.18146  2.89801  2.37887  2.77519  2.98518  4.58477  3.61503
          0.02011  4.31242  5.03477  0.61958  0.77255  0.48576  0.95510
    164   3.63425  4.93012  5.21695  4.66736  3.16160  4.88095  5.15942  2.36189  4.46348  0.65306  2.25922  4.93060  5.00502  4.54214  4.53835  4.26604  3.85111  2.57384  5.33655  4.29822    185 - -
          2.68618  4.42225  2.77519  2.73123  3.46354  2.40513  3.72494  3.29354  2.67741  2.69355  4.24690  2.90347  2.73739  3.18146  2.89801  2.37887  2.77519  2.98518  4.58477  3.61503
          0.02011  4.31242  5.03477  0.61958  0.77255  0.48576  0.95510
    165   2.93941  4.56816  4.08677  3.74142  1.01515  3.76012  4.01119  3.16559  3.68818  2.75550  3.85427  3.85073  4.31269  3.90774  3.88906  2.23966  3.29020  2.97423  4.44557  2.83486    186 - -
          2.68618  4.42225  2.77519  2.73123  3.46354  2.40513  3.72494  3.29354  2.67741  2.69355  4.24690  2.90347  2.73739  3.18146  2.89801  2.37887  2.77519  2.98518  4.58477  3.61503
          0.02011  4.31242  5.03477  0.61958  0.77255  0.48576  0.95510
    166   3.30566  5.01407  4.06695  4.03187  5.12198  0.28841  5.10128  4.85220  4.27132  4.44049  5.43576  4.23362  4.41624  4.56142  4.43698  3.49349  3.81995  4.29492  6.07756  5.24648    187 - -
          2.68618  4.42225  2.77519  2.73123  3.46354  2.40513  3.72494  3.29354  2.67741  2.69355  4.24690  2.90347  2.73739  3.18146  2.89801  2.37887  2.77519  2.98518  4.58477  3.61503
          0.02011  4.31242  5.03477  0.61958  0.77255  0.48576  0.95510
    167   3.58057  5.34203  4.12276  3.56771  4.81412  3.95235  4.24870  4.40825  2.55294  3.84354  4.85072  3.88355  4.45051  3.46365  0.47492  3.65566  3.82719  4.11722  5.72717  4.66757    188 - -
          2.68618  4.42225  2.77519  2.73123  3.46354  2.40513  3.72494  3.29354  2.67741  2.69355  4.24690  2.90347  2.73739  3.18146  2.89801  2.37887  2.77519  2.98518  4.58477  3.61503
          0.02011  4.31242  5.03477  0.61958  0.77255  0.48576  0.95510
    168   3.38483  4.87424  4.56414  4.21448  3.49112  4.18986  4.84790  2.71585  3.95413  2.03686  0.72865  4.43061  4.67169  4.31608  4.10271  3.76914  3.70895  2.76970  5.37601  4.16899    189 - -
          2.68618  4.42225  2.77519  2.73123  3.46354  2.40513  3.72494  3.29354  2.67741  2.69355  4.24690  2.90347  2.73739  3.18146  2.89801  2.37887  2.77519  2.98518  4.58477  3.61503
          0.02011  4.31242  5.03477  0.61958  0.77255  0.48576  0.95510
    169   2.29723  4.41154  4.52100  3.98895  3.49661  4.12787  4.62567  2.14976  3.86667  1.38868  3.37164  4.19715  4.51283  4.10876  4.06007  3.47405  3.24353  1.47504  5.25903  4.08226    190 - -
          2.68618  4.42225  2.77519  2.73123  3.46354  2.40513  3.72494  3.29354  2.67741  2.69355  4.24690  2.90347  2.73739  3.18146  2.89801  2.37887  2.77519  2.98518  4.58477  3.61503
          0.02011  4.31242  5.03477  0.61958  0.77255  0.48576  0.95510
    170   1.06661  4.30528  3.85864  3.53567  4.38066  3.15743  4.49682  3.56848  3.51133  3.41961  4.31035  3.60173  3.91050  3.80404  3.78216  2.61288  1.61483  3.12510  5.78613  4.59743    191 - -
          2.68618  4.42225  2.77519  2.73123  3.46354  2.40513  3.72494  3.29354  2.67741  2.69355  4.24690  2.90347  2.73739  3.18146  2.89801  2.37887  2.77519  2.98518  4.58477  3.61503
          0.02011  4.31242  5.03477  0.61958  0.77255  0.48576  0.95510
    171   2.81619  5.34353  2.18413  1.98229  4.66224  3.40350  3.72770  4.15578  2.55555  3.63916  4.40964  2.38737  3.88921  2.35903  3.07821  1.91909  3.06405  3.72364  5.78280  4.34273    192 - -
          2.68624  4.42231  2.77526  2.73130  3.46360  2.40495  3.72501  3.29360  2.67747  2.69361  4.24391  2.90353  2.73746  3.18153  2.89807  2.37893  2.77526  2.98525  4.58483  3.61509
          0.13391  2.13012  5.03477  0.92672  0.50393  0.48576  0.95510
    172   2.32121  4.82725  2.51085  2.50983  4.07060  3.47766  3.70708  3.46602  2.22691  2.26675  3.91547  3.02491  3.88216  2.86655  2.96969  2.70485  2.44752  3.15256  5.34976  4.02214    196 - -
          2.68618  4.42225  2.77519  2.73123  3.46354  2.40513  3.72494  3.29354  2.67741  2.69355  4.24690  2.90347  2.73739  3.18146  2.89801  2.37887  2.77519  2.98518  4.58477  3.61503
          0.02011  4.31242  5.03477  0.61958  0.77255  0.48576  0.95510
    173   2.21601  4.92483  2.81433  2.05495  4.43108  3.37979  3.89952  3.83457  2.74935  3.45019  4.28581  3.05088  1.57404  3.07095  3.19794  2.78535  3.06279  3.45272  5.68068  4.33691    197 - -
          2.68618  4.42225  2.77519  2.73123  3.46354  2.40513  3.72494  3.29354  2.67741  2.69355  4.24690  2.90347  2.73739  3.18146  2.89801  2.37887  2.77519  2.98518  4.58477  3.61503
          0.02011  4.31242  5.03477  0.61958  0.77255  0.48576  0.95510
    174   2.24845  4.85120  2.97951  1.73724  4.14262  3.45608  3.74626  3.53103  2.55919  2.55363  3.98879  3.03066  3.89456  2.90708  3.01174  2.31925  2.93296  3.20725  5.41723  4.08509    198 - -
          2.68618  4.42225  2.77519  2.73123  3.46354  2.40513  3.72494  3.29354  2.67741  2.69355  4.24690  2.90347  2.73739  3.18146  2.89801  2.37887  2.77519  2.98518  4.58477  3.61503
          0.02011  4.31242  5.03477  0.61958  0.77255  0.48576  0.95510
    175   2.21892  4.20448  3.85233  3.28184  2.72250  2.80496  4.00186  2.63818  3.19996  2.10726  3.33257  3.57879  4.06777  3.46117  3.46349  2.95538  2.42159  2.11654  4.83512  3.62849    199 - -
          2.68618  4.42225  2.77519  2.73123  3.46354  2.40513  3.72494  3.29354  2.67741  2.69355  4.24690  2.90347  2.73739  3.18146  2.89801  2.37887  2.77519  2.98518  4.58477  3.61503
          0.02011  4.31242  5.03477  0.61958  0.77255  0.48576  0.95510
    176   2.95339  5.40706  2.61038  1.98650  4.74152  3.45925  3.78878  4.20931  2.05756  3.69514  4.50491  1.45508  3.97046  2.92562  2.95964  2.88727  3.19988  3.80513  5.82605  4.42860    200 - -
          2.68618  4.42225  2.77519  2.73123  3.46354  2.40513  3.72494  3.29354  2.67741  2.69355  4.24690  2.90347  2.73739  3.18146  2.89801  2.37887  2.77519  2.98518  4.58477  3.61503
          0.02011  4.31242  5.03477  0.61958  0.77255  0.48576  0.95510
    177   2.89489  4.39469  4.14105  3.59835  3.51158  4.00226  4.35073  1.88525  3.45301  2.31524  3.42790  3.90318  4.36892  2.74181  3.70537  3.31084  3.14055  1.24929  5.15686  3.94677    201 - -
          2.68618  4.42225  2.77519  2.73123  3.46354  2.40513  3.72494  3.29354  2.67741  2.69355  4.24690  2.90347  2.73739  3.18146  2.89801  2.37887  2.77519  2.98518  4.58477  3.61503
          0.02011  4.31242  5.03477  0.61958  0.77255  0.48576  0.95510
    178   3.21142  5.87108  1.02947  1.51448  5.14901  3.38060  3.98293  4.70598  3.07431  4.17581  5.05227  2.83414  4.03807  3.15783  3.72197  3.06213  3.51358  4.25251  6.31379  4.76120    202 - -
          2.68618  4.42225  2.77519  2.73123  3.46354  2.40513  3.72494  3.29354  2.67741  2.69355  4.24690  2.90347  2.73739  3.18146  2.89801  2.37887  2.77519  2.98518  4.58477  3.61503
          0.02011  4.31242  5.03477  0.61958  0.77255  0.48576  0.95510
    179   0.96251  4.33687  3.74567  3.53218  4.63412  1.63773  4.58409  4.02484  3.63432  3.75088  4.58082  3.59143  3.89789  3.88691  3.90593  2.59792  2.92778  3.42441  5.96889  4.80050    203 - -
          2.68618  4.42225  2.77519  2.73123  3.46354  2.40513  3.72494  3.29354  2.67741  2.69355  4.24690  2.90347  2.73739  3.18146  2.89801  2.37887  2.77519  2.98518  4.58477  3.61503
          0.02011  4.31242  5.03477  0.61958  0.77255  0.48576  0.95510
    180   0.85480  4.37880  3.68808  3.41487  4.47627  3.17059  4.46549  3.81574  3.45621  3.55387  4.42427  3.55301  2.33437  3.75365  3.74951  2.64155  2.94562  3.31689  5.83331  4.63741    204 - -
          2.68618  4.42225  2.77519  2.73123  3.46354  2.40513  3.72494  3.29354  2.67741  2.69355  4.24690  2.90347  2.73739  3.18146  2.89801  2.37887  2.77519  2.98518  4.58477  3.61503
          0.02011  4.31242  5.03477  0.61958  0.77255  0.48576  0.95510
    181   2.26858  2.39144  4.38054  3.81577  3.37050  3.84925  4.31290  2.30264  3.68161  2.32635  2.54957  3.95634  4.26200  3.89434  3.83441  3.17713  2.99820  1.59239  4.95084  3.76353    205 - -
          2.68618  4.42225  2.77519  2.73123  3.46354  2.40513  3.72494  3.29354  2.67741  2.69355  4.24690  2.90347  2.73739  3.18146  2.89801  2.37887  2.77519  2.98518  4.58477  3.61503
          0.02011  4.31242  5.03477  0.61958  0.77255  0.48576  0.95510
    182   2.77925  5.07138  2.91893  2.48950  4.34395  3.47897  2.72510  3.85423  2.43495  3.39284  4.20078  3.00941  3.92372  1.80695  2.84346  1.98321  3.02292  3.48579  5.52927  4.16076    206 - -
          2.68618  4.42225  2.77519  2.73123  3.46354  2.40513  3.72494  3.29354  2.67741  2.69355  4.24690  2.90347  2.73739  3.18146  2.89801  2.37887  2.77519  2.98518  4.58477  3.61503
          0.02011  4.31242  5.03477  0.61958  0.77255  0.48576  0.95510
    183   3.15339  4.46435  4.96363  4.41510  2.05590  4.45638  4.81246  1.70311  4.28535  2.02583  3.29930  4.54508  4.73887  4.43583  4.38741  3.80415  3.39401  1.23541  5.21412  3.98144    207 - -
          2.68618  4.42225  2.77519  2.73123  3.46354  2.40513  3.72494  3.29354  2.67741  2.69355  4.24690  2.90347  2.73739  3.18146  2.89801  2.37887  2.77519  2.98518  4.58477  3.61503
          0.02011  4.31242  5.03477  0.61958  0.77255  0.48576  0.95510
    184   0.52948  4.47760  3.97608  3.81567  4.55682  3.28578  4.77533  3.75432  3.84541  3.61293  4.61219  3.83271  4.06828  4.14732  4.04741  2.83270  3.14179  3.32665  5.93540  4.79617    208 - -
          2.68618  4.42225  2.77519  2.73123  3.46354  2.40513  3.72494  3.29354  2.67741  2.69355  4.24690  2.90347  2.73739  3.18146  2.89801  2.37887  2.77519  2.98518  4.58477  3.61503
          0.02011  4.31242  5.03477  0.61958  0.77255  0.48576  0.95510
    185   3.60949  5.30501  3.68336  3.50847  3.70205  3.90979  0.48148  4.38573  3.34523  3.81132  4.90688  3.89093  4.49597  3.88700  3.57262  3.68327  3.93730  4.11251  5.15326  3.64504    209 - -
          2.68618  4.42225  2.77519  2.73123  3.46354  2.40513  3.72494  3.29354  2.67741  2.69355  4.24690  2.90347  2.73739  3.18146  2.89801  2.37887  2.77519  2.98518  4.58477  3.61503
          0.02011  4.31242  5.03477  0.61958  0.77255  0.48576  0.95510
    186   0.52948  4.47760  3.97608  3.81567  4.55682  3.28578  4.77533  3.75432  3.84541  3.61293  4.61219  3.83271  4.06828  4.14732  4.04741  2.83270  3.14179  3.32665  5.93540  4.79617    210 - -
          2.68618  4.42225  2.77519  2.73123  3.46354  2.40513  3.72494  3.29354  2.67741  2.69355  4.24690  2.90347  2.73739  3.18146  2.89801  2.37887  2.77519  2.98518  4.58477  3.61503
          0.02011  4.31242  5.03477  0.61958  0.77255  0.48576  0.95510
    187   3.34705  4.65521  5.00665  4.50509  1.55197  4.55480  4.62483  1.32251  4.36109  1.87342  3.23858  4.59455  4.81794  4.45226  4.43666  3.92284  3.58538  2.25459  4.88197  3.45249    211 - -
          2.68618  4.42225  2.77519  2.73123  3.46354  2.40513  3.72494  3.29354  2.67741  2.69355  4.24690  2.90347  2.73739  3.18146  2.89801  2.37887  2.77519  2.98518  4.58477  3.61503
          0.02011  4.31242  5.03477  0.61958  0.77255  0.48576  0.95510
    188   2.40248  4.36737  3.59025  3.24391  4.47622  2.29772  4.32992  3.90039  3.28708  3.56739  4.37931  3.43970  3.86378  3.57760  3.62958  1.61949  1.37408  3.35432  5.80162  4.57905    212 - -
          2.68618  4.42225  2.77519  2.73123  3.46354  2.40513  3.72494  3.29354  2.67741  2.69355  4.24690  2.90347  2.73739  3.18146  2.89801  2.37887  2.77519  2.98518  4.58477  3.61503
          0.02011  4.31242  5.03477  0.61958  0.77255  0.48576  0.95510
    189   2.73761  4.37782  4.20168  3.77009  3.85078  3.67424  4.58164  2.38683  3.66444  2.65525  3.75436  3.92797  4.26572  3.97468  3.90741  3.08597  1.57729  1.29548  5.49117  4.27707    213 - -
          2.68618  4.42225  2.77519  2.73123  3.46354  2.40513  3.72494  3.29354  2.67741  2.69355  4.24690  2.90347  2.73739  3.18146  2.89801  2.37887  2.77519  2.98518  4.58477  3.61503
          0.02011  4.31242  5.03477  0.61958  0.77255  0.48576  0.95510
    190   2.84953  4.87560  3.08971  2.82709  3.87413  3.47144  1.17570  3.87410  2.79433  3.44654  4.34540  3.25750  4.05228  3.24894  3.12653  2.24721  3.18748  3.50895  5.29154  3.81147    214 - -
          2.68618  4.42225  2.77519  2.73123  3.46354  2.40513  3.72494  3.29354  2.67741  2.69355  4.24690  2.90347  2.73739  3.18146  2.89801  2.37887  2.77519  2.98518  4.58477  3.61503
          0.02011  4.31242  5.03477  0.61958  0.77255  0.48576  0.95510
    191   2.30223  5.13407  2.93476  2.13868  4.46616  2.80593  3.63771  3.92561  2.07765  3.42327  4.18597  2.93666  3.85651  2.34766  2.39404  2.67378  2.92921  3.51938  5.56560  4.18745    215 - -
          2.68618  4.42225  2.77519  2.73123  3.46354  2.40513  3.72494  3.29354  2.67741  2.69355  4.24690  2.90347  2.73739  3.18146  2.89801  2.37887  2.77519  2.98518  4.58477  3.61503
          0.02011  4.31242  5.03477  0.61958  0.77255  0.48576  0.95510
    192   2.71017  4.53096  3.36896  2.32901  3.80230  3.59151  3.97823  2.83495  2.90055  2.78260  3.71870  3.34142  4.04345  3.24126  3.27661  2.89747  2.08907  1.66146  5.24592  3.98760    216 - -
          2.68618  4.42225  2.77519  2.73123  3.46354  2.40513  3.72494  3.29354  2.67741  2.69355  4.24690  2.90347  2.73739  3.18146  2.89801  2.37887  2.77519  2.98518  4.58477  3.61503
          0.02011  4.31242  5.03477  0.61958  0.77255  0.48576  0.95510
    193   2.68254  5.02560  2.42742  1.87143  4.31254  3.43835  3.67386  2.97639  2.46030  3.31027  4.09768  2.93868  3.85633  2.80150  2.94473  2.32627  2.48468  3.38157  5.50913  4.13470    217 - -
          2.68618  4.42225  2.77519  2.73123  3.46354  2.40513  3.72494  3.29354  2.67741  2.69355  4.24690  2.90347  2.73739  3.18146  2.89801  2.37887  2.77519  2.98518  4.58477  3.61503
          0.02011  4.31242  5.03477  0.61958  0.77255  0.48576  0.95510
    194   2.22334  4.66877  3.18397  2.64432  3.95839  3.47093  3.77465  3.34615  2.60597  2.99732  3.83915  2.58710  3.90173  2.96552  2.51927  2.29876  2.88763  2.21589  5.28141  3.98713    218 - -
          2.68618  4.42225  2.77519  2.73123  3.46354  2.40513  3.72494  3.29354  2.67741  2.69355  4.24690  2.90347  2.73739  3.18146  2.89801  2.37887  2.77519  2.98518  4.58477  3.61503
          0.02011  4.31242  5.03477  0.61958  0.77255  0.48576  0.95510
    195   3.16586  5.77782  1.80549  0.92659  5.06827  3.39002  3.96092  4.60982  3.00636  4.09118  4.95349  2.85052  4.02793  3.13047  3.62108  3.03320  3.46046  4.16690  6.22684  4.70467    219 - -
          2.68618  4.42225  2.77519  2.73123  3.46354  2.40513  3.72494  3.29354  2.67741  2.69355  4.24690  2.90347  2.73739  3.18146  2.89801  2.37887  2.77519  2.98518  4.58477  3.61503
          0.02011  4.31242  5.03477  0.61958  0.77255  0.48576  0.95510
    196   2.65626  4.29240  2.90271  3.11246  2.74059  2.79244  3.95305  2.27873  3.05897  2.48192  3.40306  3.47604  4.05307  3.34280  3.37530  2.93428  2.89189  1.92167  4.90326  3.67783    220 - -
          2.68618  4.42225  2.77519  2.73123  3.46354  2.40513  3.72494  3.29354  2.67741  2.69355  4.24690  2.90347  2.73739  3.18146  2.89801  2.37887  2.77519  2.98518  4.58477  3.61503
          0.02011  4.31242  5.03477  0.61958  0.77255  0.48576  0.95510
    197   3.24030  5.88568  0.86184  1.79845  5.16621  3.38445  4.00706  4.72595  3.11879  4.20381  5.09470  2.84343  4.05201  3.18787  3.77304  3.08848  3.54838  4.27640  6.33804  4.78641    221 - -
          2.68618  4.42225  2.77519  2.73123  3.46354  2.40513  3.72494  3.29354  2.67741  2.69355  4.24690  2.90347  2.73739  3.18146  2.89801  2.37887  2.77519  2.98518  4.58477  3.61503
          0.02011  4.31242  5.03477  0.61958  0.77255  0.48576  0.95510
    198   4.19826  5.23440  5.18045  5.01735  1.05413  4.81297  3.58057  3.85105  4.80855  3.09884  4.39741  4.40467  5.07962  4.54609  4.66716  4.19771  4.39844  3.77068  2.25910  1.19456    222 - -
          2.68618  4.42225  2.77519  2.73123  3.46354  2.40513  3.72494  3.29354  2.67741  2.69355  4.24690  2.90347  2.73739  3.18146  2.89801  2.37887  2.77519  2.98518  4.58477  3.61503
          0.02011  4.31242  5.03477  0.61958  0.77255  0.48576  0.95510
    199   3.87989  5.15689  4.85172  4.66877  0.49769  4.42287  4.15628  3.37531  4.57171  2.65067  4.04977  4.54860  4.88565  4.62157  4.58109  4.11200  4.18833  3.39511  4.31122  2.63816    223 - -
          2.68618  4.42225  2.77519  2.73123  3.46354  2.40513  3.72494  3.29354  2.67741  2.69355  4.24690  2.90347  2.73739  3.18146  2.89801  2.37887  2.77519  2.98518  4.58477  3.61503
          0.02011  4.31242  5.03477  0.61958  0.77255  0.48576  0.95510
    200   2.72224  4.56075  3.90101  3.70318  4.44007  3.37852  4.67614  3.62714  3.65572  3.47334  4.51158  3.81800  4.12455  4.03135  3.87590  2.93059  0.59983  3.26871  5.83323  4.66344    224 - -
          2.68618  4.42225  2.77519  2.73123  3.46354  2.40513  3.72494  3.29354  2.67741  2.69355  4.24690  2.90347  2.73739  3.18146  2.89801  2.37887  2.77519  2.98518  4.58477  3.61503
          0.02011  4.31242  5.03477  0.61958  0.77255  0.48576  0.95510
    201   0.52948  4.47760  3.97608  3.81567  4.55682  3.28578  4.77533  3.75432  3.84541  3.61293  4.61219  3.83271  4.06828  4.14732  4.04741  2.83270  3.14179  3.32665  5.93540  4.79617    225 - -
          2.68618  4.42225  2.77519  2.73123  3.46354  2.40513  3.72494  3.29354  2.67741  2.69355  4.24690  2.90347  2.73739  3.18146  2.89801  2.37887  2.77519  2.98518  4.58477  3.61503
          0.02011  4.31242  5.03477  0.61958  0.77255  0.48576  0.95510
    202   3.25577  4.58526  4.95303  4.47631  3.63341  4.54610  5.12938  1.93794  4.32267  1.78380  3.47422  4.66838  4.88185  4.59300  4.49637  3.95354  3.53047  0.84231  5.60377  4.38316    226 - -
          2.68618  4.42225  2.77519  2.73123  3.46354  2.40513  3.72494  3.29354  2.67741  2.69355  4.24690  2.90347  2.73739  3.18146  2.89801  2.37887  2.77519  2.98518  4.58477  3.61503
          0.02011  4.31242  5.03477  0.61958  0.77255  0.48576  0.95510
    203   3.53452  5.65989  0.44930  2.72537  5.11293  3.61053  4.40908  4.81711  3.58882  4.35179  5.36143  3.29629  4.29469  3.66363  4.14867  3.46144  3.88927  4.41532  6.18539  4.94110    227 - -
          2.68618  4.42225  2.77519  2.73123  3.46354  2.40513  3.72494  3.29354  2.67741  2.69355  4.24690  2.90347  2.73739  3.18146  2.89801  2.37887  2.77519  2.98518  4.58477  3.61503
          0.02011  4.31242  5.03477  0.61958  0.77255  0.48576  0.95510
    204   3.53452  5.65989  0.44930  2.72537  5.11293  3.61053  4.40908  4.81711  3.58882  4.35179  5.36143  3.29629  4.29469  3.66363  4.14867  3.46144  3.88927  4.41532  6.18539  4.94110    228 - -
          2.68618  4.42225  2.77519  2.73123  3.46354  2.40513  3.72494  3.29354  2.67741  2.69355  4.24690  2.90347  2.73739  3.18146  2.89801  2.37887  2.77519  2.98518  4.58477  3.61503
          0.12231  4.31242  2.28544  0.61958  0.77255  0.48576  0.95510
    205   2.87007  4.45404  3.85044  2.54799  3.40773  3.90389  4.18536  2.04739  3.22141  1.38138  3.30741  3.70166  4.25975  3.54602  3.51275  3.19703  3.10408  2.33642  5.07813  3.87579    229 - -
          2.68618  4.42225  2.77519  2.73123  3.46354  2.40513  3.72494  3.29354  2.67741  2.69355  4.24690  2.90347  2.73739  3.18146  2.89801  2.37887  2.77519  2.98518  4.58477  3.61503
          0.02225  4.21235  4.93470  0.61958  0.77255  0.61240  0.78099
    206   2.72483  5.09833  2.98663  2.44004  4.44033  2.74351  3.62663  3.87944  1.95340  3.38161  4.16224  2.96177  2.92159  2.30073  2.29197  2.70508  2.94732  3.49238  5.52131  4.17617    230 - -
          2.68618  4.42225  2.77519  2.73123  3.46354  2.40513  3.72494  3.29354  2.67741  2.69355  4.24690  2.90347  2.73739  3.18146  2.89801  2.37887  2.77519  2.98518  4.58477  3.61503
          0.02225  4.21235  4.93470  0.61958  0.77255  0.41401  1.08173
    207   2.33747  5.05440  2.98169  2.12920  4.35579  3.47996  3.65884  3.79150  1.84285  2.73210  4.11493  2.97450  3.87713  2.40979  2.78706  2.70301  2.93858  3.42166  5.50340  4.14945    231 - -
          2.68618  4.42225  2.77519  2.73123  3.46354  2.40513  3.72494  3.29354  2.67741  2.69355  4.24690  2.90347  2.73739  3.18146  2.89801  2.37887  2.77519  2.98518  4.58477  3.61503
          0.02011  4.31242  5.03477  0.61958  0.77255  0.48576  0.95510
    208   2.06142  5.21364  2.27110  2.04097  4.53171  3.41499  3.68651  4.00822  2.47953  3.51083  4.27766  2.88810  2.91521  2.34094  2.98373  2.69963  2.98346  3.59274  5.66577  4.25157    232 - -
          2.68622  4.42229  2.77524  2.73092  3.46358  2.40517  3.72499  3.29358  2.67745  2.69359  4.24694  2.90351  2.73744  3.18150  2.89805  2.37870  2.77524  2.98522  4.58481  3.61507
          0.39542  1.53864  2.18988  0.20899  1.66813  0.48576  0.95510
    209   2.84541  5.27397  2.48559  1.43067  4.63742  3.34793  3.77586  4.12110  2.64351  3.64012  4.44896  2.25442  3.89254  2.92194  3.15123  2.16303  3.11902  3.70631  5.80364  4.37494    234 - -
          2.68618  4.42225  2.77519  2.73123  3.46354  2.40513  3.72494  3.29354  2.67741  2.69355  4.24690  2.90347  2.73739  3.18146  2.89801  2.37887  2.77519  2.98518  4.58477  3.61503
          0.02251  4.20102  4.92336  0.61958  0.77255  0.62506  0.76621
    210   3.11120  5.74286  1.20504  1.44743  5.02432  3.31945  3.89899  4.56785  2.96122  4.04711  4.91269  2.77540  3.96330  3.06984  3.58943  2.97295  3.40765  4.12265  6.18901  4.65361    235 - -
          2.68618  4.42225  2.77519  2.73123  3.46354  2.40513  3.72494  3.29354  2.67741  2.69355  4.24690  2.90347  2.73739  3.18146  2.89801  2.37887  2.77519  2.98518  4.58477  3.61503
          0.02251  4.20102  4.92336  0.61958  0.77255  0.62506  0.76621
    211   2.21132  4.68740  3.07903  2.56761  4.08013  3.37277  2.83026  3.49446  2.56807  3.11356  3.93435  3.04800  2.87861  2.91630  3.01023  2.19254  2.36914  3.14920  5.36458  4.04997    236 - -
          2.68618  4.42225  2.77519  2.73123  3.46354  2.40513  3.72494  3.29354  2.67741  2.69355  4.24690  2.90347  2.73739  3.18146  2.89801  2.37887  2.77519  2.98518  4.58477  3.61503
          0.02251  4.20102  4.92336  0.61958  0.77255  0.40758  1.09440
    212   3.30566  5.01407  4.06695  4.03187  5.12198  0.28841  5.10128  4.85220  4.27132  4.44049  5.43576  4.23362  4.41624  4.56142  4.43698  3.49349  3.81995  4.29492  6.07756  5.24648    237 - -
          2.68618  4.42225  2.77519  2.73123  3.46354  2.40513  3.72494  3.29354  2.67741  2.69355  4.24690  2.90347  2.73739  3.18146  2.89801  2.37887  2.77519  2.98518  4.58477  3.61503
          0.02011  4.31242  5.03477  0.61958  0.77255  0.48576  0.95510
    213   1.20123  4.30956  3.76248  3.48581  4.55692  3.09533  4.51158  3.94680  3.52740  3.66941  4.49529  3.55391  3.87118  3.79972  3.81285  1.26012  2.88282  3.36420  5.90833  4.71227    238 - -
          2.68618  4.42225  2.77519  2.73123  3.46354  2.40513  3.72494  3.29354  2.67741  2.69355  4.24690  2.90347  2.73739  3.18146  2.89801  2.37887  2.77519  2.98518  4.58477  3.61503
          0.02011  4.31242  5.03477  0.61958  0.77255  0.48576  0.95510
    214   1.75701  4.88147  2.11496  2.56365  4.59442  1.67571  3.98480  4.04158  2.91174  3.63564  4.44979  3.05345  3.91563  3.15830  3.40238  2.74283  3.06127  3.57995  5.83747  4.47521    239 - -
          2.68618  4.42225  2.77519  2.73123  3.46354  2.40513  3.72494  3.29354  2.67741  2.69355  4.24690  2.90347  2.73739  3.18146  2.89801  2.37887  2.77519  2.98518  4.58477  3.61503
          0.02011  4.31242  5.03477  0.61958  0.77255  0.48576  0.95510
    215   2.70779  4.57565  3.37530  2.84770  3.68335  3.58025  1.81079  3.12091  2.71201  2.78109  2.80206  3.28080  4.00110  3.11741  3.06390  2.85702  2.38198  2.88130  5.10472  3.80246    240 - -
          2.68618  4.42225  2.77519  2.73123  3.46354  2.40513  3.72494  3.29354  2.67741  2.69355  4.24690  2.90347  2.73739  3.18146  2.89801  2.37887  2.77519  2.98518  4.58477  3.61503
          0.02011  4.31242  5.03477  0.61958  0.77255  0.48576  0.95510
    216   3.45626  4.73504  5.23428  4.66140  3.23046  4.77710  5.10428  1.51403  4.52065  1.16497  1.88322  4.86215  4.93064  4.55822  4.57442  4.13459  3.67479  2.29964  5.32763  4.29341    241 - -
          2.68618  4.42225  2.77519  2.73123  3.46354  2.40513  3.72494  3.29354  2.67741  2.69355  4.24690  2.90347  2.73739  3.18146  2.89801  2.37887  2.77519  2.98518  4.58477  3.61503
          0.02011  4.31242  5.03477  0.61958  0.77255  0.48576  0.95510
    217   2.84028  5.11438  2.68999  2.47274  4.59739  1.49260  3.87889  4.07791  2.69551  3.62295  4.44525  2.32700  3.95534  2.28198  3.13874  2.83532  3.14287  3.66337  5.78565  4.40771    242 - -
          2.68618  4.42225  2.77519  2.73123  3.46354  2.40513  3.72494  3.29354  2.67741  2.69355  4.24690  2.90347  2.73739  3.18146  2.89801  2.37887  2.77519  2.98518  4.58477  3.61503
          0.02011  4.31242  5.03477  0.61958  0.77255  0.48576  0.95510
    218   2.31599  5.04572  2.87420  1.87301  4.36947  3.43015  3.67997  3.81886  2.45193  3.36078  4.14167  2.94015  3.85732  2.39215  2.92948  2.31514  2.44670  3.43417  5.54461  4.16742    243 - -
          2.68618  4.42225  2.77519  2.73123  3.46354  2.40513  3.72494  3.29354  2.67741  2.69355  4.24690  2.90347  2.73739  3.18146  2.89801  2.37887  2.77519  2.98518  4.58477  3.61503
          0.02011  4.31242  5.03477  0.61958  0.77255  0.48576  0.95510
    219   2.64001  4.51588  3.32766  2.77776  3.71371  2.81822  3.82153  3.06171  2.73318  2.37183  3.64183  3.22709  3.95067  2.52882  3.12672  2.79131  2.12247  2.39277  5.11064  3.84863    244 - -
          2.68618  4.42225  2.77519  2.73123  3.46354  2.40513  3.72494  3.29354  2.67741  2.69355  4.24690  2.90347  2.73739  3.18146  2.89801  2.37887  2.77519  2.98518  4.58477  3.61503
          0.02011  4.31242  5.03477  0.61958  0.77255  0.48576  0.95510
    220   2.93022  5.39436  2.53423  1.25112  4.72800  2.59332  3.81268  4.21133  2.64768  3.71199  4.52077  2.90010  3.95342  2.33203  3.13726  2.86409  3.19165  3.79899  5.86339  4.43722    245 - -
          2.68618  4.42225  2.77519  2.73123  3.46354  2.40513  3.72494  3.29354  2.67741  2.69355  4.24690  2.90347  2.73739  3.18146  2.89801  2.37887  2.77519  2.98518  4.58477  3.61503
          0.02011  4.31242  5.03477  0.61958  0.77255  0.48576  0.95510
    221   3.63476  4.92301  5.00560  4.58957  0.96689  4.64995  4.25870  2.69881  4.42033  1.52054  3.32845  4.56523  4.90642  4.44641  4.46504  4.04634  3.86761  2.80873  4.41745  2.81377    246 - -
          2.68618  4.42225  2.77519  2.73123  3.46354  2.40513  3.72494  3.29354  2.67741  2.69355  4.24690  2.90347  2.73739  3.18146  2.89801  2.37887  2.77519  2.98518  4.58477  3.61503
          0.02011  4.31242  5.03477  0.61958  0.77255  0.48576  0.95510
    222   2.55922  4.68734  3.08484  2.69863  4.44349  2.51448  3.95109  3.88967  2.79740  3.48169  4.27749  1.99892  3.86731  3.11656  3.24170  1.78538  2.24212  3.42445  5.68618  4.36520    247 - -
          2.68618  4.42225  2.77519  2.73123  3.46354  2.40513  3.72494  3.29354  2.67741  2.69355  4.24690  2.90347  2.73739  3.18146  2.89801  2.37887  2.77519  2.98518  4.58477  3.61503
          0.02011  4.31242  5.03477  0.61958  0.77255  0.48576  0.95510
    223   1.82842  4.32691  3.71205  3.47412  4.59811  3.09616  4.52813  3.99520  3.53966  3.72025  4.55029  3.55046  3.87858  3.81648  3.82119  0.84538  2.90094  3.39889  5.94660  4.74370    248 - -
          2.68618  4.42225  2.77519  2.73123  3.46354  2.40513  3.72494  3.29354  2.67741  2.69355  4.24690  2.90347  2.73739  3.18146  2.89801  2.37887  2.77519  2.98518  4.58477  3.61503
          0.02011  4.31242  5.03477  0.61958  0.77255  0.48576  0.95510
    224   1.20080  4.34310  3.72581  3.52234  4.65363  1.28269  4.58732  4.04916  3.63742  3.77213  4.60076  3.58736  3.89905  3.88839  3.91065  2.60011  2.93270  3.44052  5.98421  4.81562    249 - -
          2.68618  4.42225  2.77519  2.73123  3.46354  2.40513  3.72494  3.29354  2.67741  2.69355  4.24690  2.90347  2.73739  3.18146  2.89801  2.37887  2.77519  2.98518  4.58477  3.61503
          0.02011  4.31242  5.03477  0.61958  0.77255  0.48576  0.95510
    225   2.86505  4.39088  4.21110  3.67340  3.49821  3.93524  4.40589  2.31597  3.55609  1.63206  3.40088  3.93802  4.34936  3.83685  3.79978  3.26477  1.75382  1.82990  5.17794  3.98486    250 - -
          2.68618  4.42225  2.77519  2.73123  3.46354  2.40513  3.72494  3.29354  2.67741  2.69355  4.24690  2.90347  2.73739  3.18146  2.89801  2.37887  2.77519  2.98518  4.58477  3.61503
          0.02011  4.31242  5.03477  0.61958  0.77255  0.48576  0.95510
    226   4.03506  5.17321  5.01051  4.78173  0.70538  4.71262  3.64968  3.63205  4.60241  2.89111  4.20860  4.36718  5.00530  4.46546  4.55065  4.10644  4.25270  3.58655  3.75746  1.59627    251 - -
          2.68618  4.42225  2.77519  2.73123  3.46354  2.40513  3.72494  3.29354  2.67741  2.69355  4.24690  2.90347  2.73739  3.18146  2.89801  2.37887  2.77519  2.98518  4.58477  3.61503
          0.02011  4.31242  5.03477  0.61958  0.77255  0.48576  0.95510
    227   3.94425  5.25172  4.51999  4.35064  2.45492  4.36788  3.91756  3.90209  4.19885  3.23648  4.53248  4.30850  4.83976  4.39184  4.28241  4.02767  4.23769  3.79551  4.10860  0.46332    252 - -
          2.68618  4.42225  2.77519  2.73123  3.46354  2.40513  3.72494  3.29354  2.67741  2.69355  4.24690  2.90347  2.73739  3.18146  2.89801  2.37887  2.77519  2.98518  4.58477  3.61503
          0.02011  4.31242  5.03477  0.61958  0.77255  0.48576  0.95510
    228   2.72933  4.82184  3.30175  2.79167  4.40540  2.49116  3.86144  3.80307  2.45719  3.38304  4.21384  3.21656  3.96700  3.02247  1.39924  2.80043  2.40367  3.42011  5.56308  4.29980    253 - -
          2.68618  4.42225  2.77519  2.73123  3.46354  2.40513  3.72494  3.29354  2.67741  2.69355  4.24690  2.90347  2.73739  3.18146  2.89801  2.37887  2.77519  2.98518  4.58477  3.61503
          0.02011  4.31242  5.03477  0.61958  0.77255  0.48576  0.95510
    229   3.94425  5.25172  4.51999  4.35064  2.45492  4.36788  3.91756  3.90209  4.19885  3.23648  4.53248  4.30850  4.83976  4.39184  4.28241  4.02767  4.23769  3.79551  4.10860  0.46332    254 - -
          2.68618  4.42225  2.77519  2.73123  3.46354  2.40513  3.72494  3.29354  2.67741  2.69355  4.24690  2.90347  2.73739  3.18146  2.89801  2.37887  2.77519  2.98518  4.58477  3.61503
          0.02011  4.31242  5.03477  0.61958  0.77255  0.48576  0.95510
    230   1.63155  4.38301  4.44414  3.92354  3.67767  4.05526  4.64584  1.77892  3.83106  2.42789  3.55553  4.14102  4.48540  4.09787  4.06372  3.40920  3.20486  1.40126  5.38182  4.17544    255 - -
          2.68618  4.42225  2.77519  2.73123  3.46354  2.40513  3.72494  3.29354  2.67741  2.69355  4.24690  2.90347  2.73739  3.18146  2.89801  2.37887  2.77519  2.98518  4.58477  3.61503
          0.02011  4.31242  5.03477  0.61958  0.77255  0.48576  0.95510
    231   2.55504  2.98102  3.61493  3.09371  3.70611  3.44541  4.02520  3.01329  3.04390  2.77659  3.66688  2.14662  3.96548  3.34879  3.38238  2.28102  2.87496  1.89004  5.14403  3.91306    256 - -
          2.68618  4.42225  2.77519  2.73123  3.46354  2.40513  3.72494  3.29354  2.67741  2.69355  4.24690  2.90347  2.73739  3.18146  2.89801  2.37887  2.77519  2.98518  4.58477  3.61503
          0.02011  4.31242  5.03477  0.61958  0.77255  0.48576  0.95510
    232   3.32906  4.57264  5.24364  4.72955  3.66793  4.80633  5.34703  1.14193  4.63185  1.76826  3.44220  4.91081  5.03277  4.82210  4.77120  4.19603  3.57746  1.26474  5.70256  4.54306    257 - -
          2.68618  4.42225  2.77519  2.73123  3.46354  2.40513  3.72494  3.29354  2.67741  2.69355  4.24690  2.90347  2.73739  3.18146  2.89801  2.37887  2.77519  2.98518  4.58477  3.61503
          0.02011  4.31242  5.03477  0.61958  0.77255  0.48576  0.95510
    233   3.15248  5.72071  1.07910  2.26884  5.03783  3.37520  3.98278  4.62428  3.05490  4.11162  4.98022  1.71790  4.02847  3.16032  3.67811  3.03006  3.46370  4.16896  6.22994  4.69633    258 - -
          2.68618  4.42225  2.77519  2.73123  3.46354  2.40513  3.72494  3.29354  2.67741  2.69355  4.24690  2.90347  2.73739  3.18146  2.89801  2.37887  2.77519  2.98518  4.58477  3.61503
          0.02011  4.31242  5.03477  0.61958  0.77255  0.48576  0.95510
    234   2.28238  4.51228  3.59142  3.07269  3.65244  3.68209  3.98712  2.87453  2.34576  1.42217  3.58526  3.45868  4.10264  3.28487  3.11860  2.99246  3.02686  2.68792  5.13208  3.90615    259 - -
          2.68618  4.42225  2.77519  2.73123  3.46354  2.40513  3.72494  3.29354  2.67741  2.69355  4.24690  2.90347  2.73739  3.18146  2.89801  2.37887  2.77519  2.98518  4.58477  3.61503
          0.02011  4.31242  5.03477  0.61958  0.77255  0.48576  0.95510
    235   2.28594  5.12015  2.07189  2.36817  4.45442  2.73189  2.84839  3.91925  2.49665  3.44606  4.22261  2.91460  2.84198  2.82214  2.99382  2.69259  2.96487  3.51806  5.61897  4.22190    260 - -
          2.68618  4.42225  2.77519  2.73123  3.46354  2.40513  3.72494  3.29354  2.67741  2.69355  4.24690  2.90347  2.73739  3.18146  2.89801  2.37887  2.77519  2.98518  4.58477  3.61503
          0.02011  4.31242  5.03477  0.61958  0.77255  0.48576  0.95510
    236   2.77121  5.07501  3.10281  2.52613  4.39419  2.71950  3.66674  3.81568  1.99991  2.72367  4.13838  3.03565  3.92102  2.05420  2.27115  2.76651  2.98846  3.45553  5.49852  4.17724    261 - -
          2.68618  4.42225  2.77519  2.73123  3.46354  2.40513  3.72494  3.29354  2.67741  2.69355  4.24690  2.90347  2.73739  3.18146  2.89801  2.37887  2.77519  2.98518  4.58477  3.61503
          0.02011  4.31242  5.03477  0.61958  0.77255  0.48576  0.95510
    237   3.69169  5.03592  4.89703  4.56058  3.36878  4.53762  5.08278  2.61544  4.32682  0.47583  3.29166  4.79587  4.91088  4.58487  4.42174  4.19609  3.97293  2.76285  5.38326  4.20121    262 - -
          2.68618  4.42225  2.77519  2.73123  3.46354  2.40513  3.72494  3.29354  2.67741  2.69355  4.24690  2.90347  2.73739  3.18146  2.89801  2.37887  2.77519  2.98518  4.58477  3.61503
          0.02011  4.31242  5.03477  0.61958  0.77255  0.48576  0.95510
    238   2.67394  4.27520  3.76804  3.19853  3.39580  3.70855  3.99186  2.21642  3.11342  2.11016  3.37007  3.54041  4.08476  2.68314  3.40612  2.49280  2.90858  1.89451  4.89519  3.68114    263 - -
          2.68618  4.42225  2.77519  2.73123  3.46354  2.40513  3.72494  3.29354  2.67741  2.69355  4.24690  2.90347  2.73739  3.18146  2.89801  2.37887  2.77519  2.98518  4.58477  3.61503
          0.02011  4.31242  5.03477  0.61958  0.77255  0.48576  0.95510
    239   2.24711  5.01036  2.77221  1.56928  4.49723  2.52168  3.80853  3.95199  2.64457  3.50582  4.29994  2.97314  3.88906  2.95131  3.13212  2.23847  3.00842  3.53378  5.69462  4.31498    264 - -
          2.68618  4.42225  2.77519  2.73123  3.46354  2.40513  3.72494  3.29354  2.67741  2.69355  4.24690  2.90347  2.73739  3.18146  2.89801  2.37887  2.77519  2.98518  4.58477  3.61503
          0.02011  4.31242  5.03477  0.61958  0.77255  0.48576  0.95510
    240   3.16841  5.13865  3.06449  3.00604  4.58127  3.54623  4.38400  4.41507  3.34154  4.01438  4.98468  0.56681  4.22865  3.67705  3.69499  3.23049  3.57620  3.98929  5.83360  4.51308    265 - -
          2.68618  4.42225  2.77519  2.73123  3.46354  2.40513  3.72494  3.29354  2.67741  2.69355  4.24690  2.90347  2.73739  3.18146  2.89801  2.37887  2.77519  2.98518  4.58477  3.61503
          0.02011  4.31242  5.03477  0.61958  0.77255  0.48576  0.95510
    241   2.74539  2.75796  4.32184  3.77990  3.40128  3.78680  4.34538  2.45021  3.62329  1.27691  3.35195  3.93083  4.24720  3.86978  3.79846  3.13692  2.39269  2.29880  5.02635  3.84127    266 - -
          2.68618  4.42225  2.77519  2.73123  3.46354  2.40513  3.72494  3.29354  2.67741  2.69355  4.24690  2.90347  2.73739  3.18146  2.89801  2.37887  2.77519  2.98518  4.58477  3.61503
          0.02011  4.31242  5.03477  0.61958  0.77255  0.48576  0.95510
    242   2.86276  4.92656  2.96705  2.79910  4.60722  0.99690  4.13164  4.13871  2.94652  3.71512  4.58849  3.24962  4.04553  2.28848  3.30700  2.93047  3.24160  3.69982  5.82315  4.53006    267 - -
          2.68618  4.42225  2.77519  2.73123  3.46354  2.40513  3.72494  3.29354  2.67741  2.69355  4.24690  2.90347  2.73739  3.18146  2.89801  2.37887  2.77519  2.98518  4.58477  3.61503
          0.12456  4.31242  2.26614  0.61958  0.77255  0.48576  0.95510
    243   3.14121  4.86914  3.88289  3.83149  4.94112  0.35746  4.91736  4.63653  4.05789  4.24273  5.23079  4.04884  4.26969  4.35596  4.24389  3.32486  3.64834  4.09928  5.93326  5.05906    268 - -
          2.68618  4.42225  2.77519  2.73123  3.46354  2.40513  3.72494  3.29354  2.67741  2.69355  4.24690  2.90347  2.73739  3.18146  2.89801  2.37887  2.77519  2.98518  4.58477  3.61503
          0.13642  4.21016  2.18318  0.61958  0.77255  0.41275  1.08421
    244   2.10476  5.17078  1.09580  2.37760  4.71604  3.30220  3.96369  4.12327  2.97251  3.76076  4.63313  2.92282  3.94295  3.14702  3.51809  2.86386  3.22859  3.70772  5.96256  4.53549    269 - -
          2.68620  4.42227  2.77522  2.73125  3.46356  2.40515  3.72497  3.29356  2.67743  2.69357  4.24692  2.90349  2.73742  3.18148  2.89803  2.37865  2.77522  2.98520  4.58479  3.61505
          0.14911  2.03005  4.93470  0.30460  1.33720  0.61240  0.78099
    245   2.32640  5.13028  3.05315  2.15571  4.48608  3.52205  3.64450  3.90440  1.88426  3.40102  4.19842  3.01439  3.91592  2.76464  1.86450  2.78149  3.01370  3.53193  5.52846  4.21519    271 - -
          2.68618  4.42225  2.77519  2.73123  3.46354  2.40513  3.72494  3.29354  2.67741  2.69355  4.24690  2.90347  2.73739  3.18146  2.89801  2.37887  2.77519  2.98518  4.58477  3.61503
          0.02225  4.21235  4.93470  0.61958  0.77255  0.41401  1.08173
    246   2.00688  5.19599  2.69678  1.52377  4.52887  3.43198  3.75994  3.97709  2.55111  3.51386  4.31759  2.93568  3.91837  2.36204  3.01904  2.78695  3.07113  3.59070  5.69322  4.30335    272 - -
          2.68618  4.42225  2.77519  2.73123  3.46354  2.40513  3.72494  3.29354  2.67741  2.69355  4.24690  2.90347  2.73739  3.18146  2.89801  2.37887  2.77519  2.98518  4.58477  3.61503
          0.02011  4.31242  5.03477  0.61958  0.77255  0.48576  0.95510
    247   2.65711  4.60461  2.68341  2.68046  3.77889  3.54593  3.77770  2.56258  2.66210  2.14582  3.68687  3.15955  3.93582  2.50770  3.08161  2.77561  2.46835  2.86995  5.15818  3.87847    273 - -
          2.68618  4.42225  2.77519  2.73123  3.46354  2.40513  3.72494  3.29354  2.67741  2.69355  4.24690  2.90347  2.73739  3.18146  2.89801  2.37887  2.77519  2.98518  4.58477  3.61503
          0.02011  4.31242  5.03477  0.61958  0.77255  0.48576  0.95510
    248   1.31221  4.34091  3.88039  3.39331  3.78918  3.51582  4.27332  2.17508  3.32159  2.72745  3.71750  3.64079  4.08322  3.62448  3.61938  2.88458  2.31205  2.46744  5.31055  4.09588    274 - -
          2.68618  4.42225  2.77519  2.73123  3.46354  2.40513  3.72494  3.29354  2.67741  2.69355  4.24690  2.90347  2.73739  3.18146  2.89801  2.37887  2.77519  2.98518  4.58477  3.61503
          0.02011  4.31242  5.03477  0.61958  0.77255  0.48576  0.95510
    249   1.98359  4.64496  3.25422  2.71209  3.87314  3.53403  3.78916  3.24463  2.59577  2.09840  3.77642  2.62942  3.94614  3.00124  2.48244  2.78860  2.92209  2.97250  5.21681  3.94034    275 - -
          2.68618  4.42225  2.77519  2.73123  3.46354  2.40513  3.72494  3.29354  2.67741  2.69355  4.24690  2.90347  2.73739  3.18146  2.89801  2.37887  2.77519  2.98518  4.58477  3.61503
          0.02011  4.31242  5.03477  0.61958  0.77255  0.48576  0.95510
    250   2.32704  5.18588  2.35667  2.03541  4.50375  3.41891  3.67661  3.97597  2.45978  3.48254  4.24879  2.89451  3.85823  2.06296  2.95846  2.68828  2.48540  3.56415  5.63945  4.23125    276 - -
          2.68618  4.42225  2.77519  2.73123  3.46354  2.40513  3.72494  3.29354  2.67741  2.69355  4.24690  2.90347  2.73739  3.18146  2.89801  2.37887  2.77519  2.98518  4.58477  3.61503
          0.02011  4.31242  5.03477  0.61958  0.77255  0.48576  0.95510
    251   1.67557  4.31041  4.10305  3.56181  3.58570  3.80629  4.32184  1.94097  3.48040  2.49434  3.51455  3.82360  4.25199  3.75264  3.74519  3.13220  2.44734  1.79341  5.16430  3.95594    277 - -
          2.68618  4.42225  2.77519  2.73123  3.46354  2.40513  3.72494  3.29354  2.67741  2.69355  4.24690  2.90347  2.73739  3.18146  2.89801  2.37887  2.77519  2.98518  4.58477  3.61503
          0.02011  4.31242  5.03477  0.61958  0.77255  0.48576  0.95510
    252   2.29649  4.40499  4.54185  4.01461  3.55747  4.14517  4.66444  2.09078  3.89588  1.63448  3.43273  4.22025  4.53506  4.14718  4.09444  3.49525  3.24816  1.25457  5.31059  4.12244    278 - -
          2.68618  4.42225  2.77519  2.73123  3.46354  2.40513  3.72494  3.29354  2.67741  2.69355  4.24690  2.90347  2.73739  3.18146  2.89801  2.37887  2.77519  2.98518  4.58477  3.61503
          0.02011  4.31242  5.03477  0.61958  0.77255  0.48576  0.95510
    253   2.32776  5.07761  2.89468  1.89862  4.39786  3.44026  3.66020  3.85108  2.40596  3.37813  4.15184  2.44543  3.85432  2.77782  2.47633  2.67135  2.45660  3.45972  5.54787  4.16894    279 - -
          2.68618  4.42225  2.77519  2.73123  3.46354  2.40513  3.72494  3.29354  2.67741  2.69355  4.24690  2.90347  2.73739  3.18146  2.89801  2.37887  2.77519  2.98518  4.58477  3.61503
          0.02011  4.31242  5.03477  0.61958  0.77255  0.48576  0.95510
    254   1.80504  5.10162  2.78058  2.07636  4.39975  3.43686  2.78714  3.85323  2.50932  3.40076  4.19648  2.38595  3.88966  2.85312  2.98375  2.73480  2.99599  3.47887  5.58785  4.20749    280 - -
          2.68618  4.42225  2.77519  2.73123  3.46354  2.40513  3.72494  3.29354  2.67741  2.69355  4.24690  2.90347  2.73739  3.18146  2.89801  2.37887  2.77519  2.98518  4.58477  3.61503
          0.02011  4.31242  5.03477  0.61958  0.77255  0.48576  0.95510
    255   3.28830  4.62284  4.92491  4.38489  1.39205  4.48091  4.58896  2.34894  4.24185  1.48447  3.14096  4.50868  4.73778  4.33296  4.32697  3.82343  3.51890  1.90676  4.88387  3.51853    281 - -
          2.68618  4.42225  2.77519  2.73123  3.46354  2.40513  3.72494  3.29354  2.67741  2.69355  4.24690  2.90347  2.73739  3.18146  2.89801  2.37887  2.77519  2.98518  4.58477  3.61503
          0.02011  4.31242  5.03477  0.61958  0.77255  0.48576  0.95510
    256   2.86836  4.38142  4.24803  3.71557  3.56948  3.95493  4.45534  2.23028  3.60196  1.96986  3.47251  3.97268  4.37666  3.88826  3.84781  3.29032  1.76557  1.49931  5.23757  4.03375    282 - -
          2.68618  4.42225  2.77519  2.73123  3.46354  2.40513  3.72494  3.29354  2.67741  2.69355  4.24690  2.90347  2.73739  3.18146  2.89801  2.37887  2.77519  2.98518  4.58477  3.61503
          0.02011  4.31242  5.03477  0.61958  0.77255  0.48576  0.95510
    257   2.71939  5.11839  3.00400  2.16446  4.44719  3.48560  2.84138  3.89686  2.04607  3.39884  4.17016  2.96785  3.87422  2.36669  2.34777  2.69767  2.94235  3.50323  5.54030  3.01774    283 - -
          2.68618  4.42225  2.77519  2.73123  3.46354  2.40513  3.72494  3.29354  2.67741  2.69355  4.24690  2.90347  2.73739  3.18146  2.89801  2.37887  2.77519  2.98518  4.58477  3.61503
          0.02011  4.31242  5.03477  0.61958  0.77255  0.48576  0.95510
    258   1.50341  4.40464  4.03715  3.49114  3.42674  3.85002  4.26327  2.51292  3.38020  1.83079  2.51881  3.79342  4.25833  3.66715  3.64556  3.16239  3.08981  2.39829  5.08663  3.89592    284 - -
          2.68618  4.42225  2.77519  2.73123  3.46354  2.40513  3.72494  3.29354  2.67741  2.69355  4.24690  2.90347  2.73739  3.18146  2.89801  2.37887  2.77519  2.98518  4.58477  3.61503
          0.02011  4.31242  5.03477  0.61958  0.77255  0.48576  0.95510
    259   2.31491  4.21659  3.98224  3.40421  2.64838  3.77400  4.06353  2.15063  2.64802  1.76524  3.27114  3.68228  4.13920  3.55347  3.53254  3.05288  2.92727  2.37448  4.82770  3.62749    285 - -
          2.68618  4.42225  2.77519  2.73123  3.46354  2.40513  3.72494  3.29354  2.67741  2.69355  4.24690  2.90347  2.73739  3.18146  2.89801  2.37887  2.77519  2.98518  4.58477  3.61503
          0.02011  4.31242  5.03477  0.61958  0.77255  0.48576  0.95510
    260   1.92194  4.28855  4.34246  3.77113  2.56980  3.97248  4.31433  2.35590  3.65440  1.61457  3.23033  3.97956  4.32821  3.86285  3.83168  3.27880  3.08169  1.91783  4.93430  3.74140    286 - -
          2.68618  4.42225  2.77519  2.73123  3.46354  2.40513  3.72494  3.29354  2.67741  2.69355  4.24690  2.90347  2.73739  3.18146  2.89801  2.37887  2.77519  2.98518  4.58477  3.61503
          0.02011  4.31242  5.03477  0.61958  0.77255  0.48576  0.95510
    261   2.66785  4.98306  2.99235  2.13106  4.26803  3.46350  3.65378  3.70282  2.14492  3.25958  4.04800  2.96796  3.85692  2.78013  2.45404  2.33345  2.46281  2.77225  5.45546  4.09947    287 - -
          2.68618  4.42225  2.77519  2.73123  3.46354  2.40513  3.72494  3.29354  2.67741  2.69355  4.24690  2.90347  2.73739  3.18146  2.89801  2.37887  2.77519  2.98518  4.58477  3.61503
          0.02011  4.31242  5.03477  0.61958  0.77255  0.48576  0.95510
    262   1.96309  4.53479  3.31685  2.32363  3.81811  3.51900  3.89110  3.02544  2.80326  2.84228  3.73206  3.25322  3.96749  3.13338  3.20327  2.79831  2.41813  2.00335  5.21950  3.95316    288 - -
          2.68618  4.42225  2.77519  2.73123  3.46354  2.40513  3.72494  3.29354  2.67741  2.69355  4.24690  2.90347  2.73739  3.18146  2.89801  2.37887  2.77519  2.98518  4.58477  3.61503
          0.02011  4.31242  5.03477  0.61958  0.77255  0.48576  0.95510
    263   2.77808  4.31850  4.15876  3.63312  3.57757  3.83420  4.36642  1.93635  3.53765  2.47508  3.51599  3.87626  4.28455  3.81468  3.78559  2.03906  3.06518  1.37728  5.17530  3.96047    289 - -
          2.68618  4.42225  2.77519  2.73123  3.46354  2.40513  3.72494  3.29354  2.67741  2.69355  4.24690  2.90347  2.73739  3.18146  2.89801  2.37887  2.77519  2.98518  4.58477  3.61503
          0.02011  4.31242  5.03477  0.61958  0.77255  0.48576  0.95510
    264   3.44516  5.10360  4.10206  4.01934  4.94112  3.76752  5.03896  4.62840  4.12008  4.19387  5.27665  4.27210  0.30648  4.49331  4.29484  3.63107  3.92405  4.21767  5.98028  5.07442    290 - -
          2.68618  4.42225  2.77519  2.73123  3.46354  2.40513  3.72494  3.29354  2.67741  2.69355  4.24690  2.90347  2.73739  3.18146  2.89801  2.37887  2.77519  2.98518  4.58477  3.61503
          0.02011  4.31242  5.03477  0.61958  0.77255  0.48576  0.95510
    265   1.87208  4.35219  3.64614  3.25942  4.49249  1.72167  4.32867  3.92318  3.28430  3.58098  4.38278  3.44317  3.85049  3.56904  3.63428  1.61834  2.17014  3.36001  5.81077  4.59028    291 - -
          2.68618  4.42225  2.77519  2.73123  3.46354  2.40513  3.72494  3.29354  2.67741  2.69355  4.24690  2.90347  2.73739  3.18146  2.89801  2.37887  2.77519  2.98518  4.58477  3.61503
          0.02011  4.31242  5.03477  0.61958  0.77255  0.48576  0.95510
    266   1.13778  4.34123  3.73058  3.52338  4.64803  1.35923  4.58504  4.04273  3.63465  3.76591  4.59451  3.58747  3.89823  3.88609  3.90805  2.59887  2.93067  3.43609  5.97961  4.81076    292 - -
          2.68618  4.42225  2.77519  2.73123  3.46354  2.40513  3.72494  3.29354  2.67741  2.69355  4.24690  2.90347  2.73739  3.18146  2.89801  2.37887  2.77519  2.98518  4.58477  3.61503
          0.02011  4.31242  5.03477  0.61958  0.77255  0.48576  0.95510
    267   3.31545  5.41111  3.76540  3.03795  4.93556  3.88518  3.76778  4.25833  0.88144  3.64767  4.52750  3.41152  4.24007  2.89811  1.78869  3.29807  3.45955  3.93904  5.63894  4.51238    293 - -
          2.68618  4.42225  2.77519  2.73123  3.46354  2.40513  3.72494  3.29354  2.67741  2.69355  4.24690  2.90347  2.73739  3.18146  2.89801  2.37887  2.77519  2.98518  4.58477  3.61503
          0.02011  4.31242  5.03477  0.61958  0.77255  0.48576  0.95510
    268   2.99518  4.95689  3.35540  2.91192  3.85687  3.71851  3.93846  3.34215  2.59627  2.14470  3.90488  3.36161  4.15664  1.25153  2.89135  3.08303  3.23999  3.19043  5.31992  3.97969    294 - -
          2.68618  4.42225  2.77519  2.73123  3.46354  2.40513  3.72494  3.29354  2.67741  2.69355  4.24690  2.90347  2.73739  3.18146  2.89801  2.37887  2.77519  2.98518  4.58477  3.61503
          0.02011  4.31242  5.03477  0.61958  0.77255  0.48576  0.95510
    269   2.68896  4.94995  2.97721  2.51225  4.38130  2.61477  3.74626  3.81931  2.48141  3.37465  4.16999  1.87087  3.88688  2.88279  2.37303  2.70670  2.44248  3.42979  5.55967  4.21497    295 - -
          2.68618  4.42225  2.77519  2.73123  3.46354  2.40513  3.72494  3.29354  2.67741  2.69355  4.24690  2.90347  2.73739  3.18146  2.89801  2.37887  2.77519  2.98518  4.58477  3.61503
          0.02011  4.31242  5.03477  0.61958  0.77255  0.48576  0.95510
    270   1.87733  4.33265  3.70655  3.32581  4.42482  3.13517  4.35694  3.80458  3.32578  3.50913  4.33242  3.48224  3.86509  3.61766  3.65295  1.32776  1.69707  3.28464  5.76937  4.55824    296 - -
          2.68618  4.42225  2.77519  2.73123  3.46354  2.40513  3.72494  3.29354  2.67741  2.69355  4.24690  2.90347  2.73739  3.18146  2.89801  2.37887  2.77519  2.98518  4.58477  3.61503
          0.02011  4.31242  5.03477  0.61958  0.77255  0.48576  0.95510
    271   2.71547  4.39199  3.62518  3.07486  2.23991  3.68856  3.86632  2.87834  3.00621  2.56419  3.49205  3.44539  4.06972  2.65608  3.33160  2.94937  2.07376  2.66723  4.74165  2.63270    297 - -
          2.68618  4.42225  2.77519  2.73123  3.46354  2.40513  3.72494  3.29354  2.67741  2.69355  4.24690  2.90347  2.73739  3.18146  2.89801  2.37887  2.77519  2.98518  4.58477  3.61503
          0.02011  4.31242  5.03477  0.61958  0.77255  0.48576  0.95510
    272   0.79903  4.29564  3.80937  3.56865  4.54926  3.09334  4.56869  3.91195  3.61128  3.66526  4.50520  3.59357  3.88077  3.87917  3.86982  1.93642  2.89170  3.34085  5.91795  4.73024    298 - -
          2.68618  4.42225  2.77519  2.73123  3.46354  2.40513  3.72494  3.29354  2.67741  2.69355  4.24690  2.90347  2.73739  3.18146  2.89801  2.37887  2.77519  2.98518  4.58477  3.61503
          0.02011  4.31242  5.03477  0.61958  0.77255  0.48576  0.95510
    273   1.30958  4.39509  3.53683  3.14908  4.46120  2.30423  4.25600  3.89599  3.19185  3.54262  4.34638  3.38965  2.43878  3.48314  3.56205  2.03132  2.86591  3.35697  5.77226  4.53441    299 - -
          2.68618  4.42225  2.77519  2.73123  3.46354  2.40513  3.72494  3.29354  2.67741  2.69355  4.24690  2.90347  2.73739  3.18146  2.89801  2.37887  2.77519  2.98518  4.58477  3.61503
          0.02011  4.31242  5.03477  0.61958  0.77255  0.48576  0.95510
    274   2.29512  4.32430  3.59371  3.02461  2.70939  3.64141  2.96744  2.81302  2.96045  2.52726  2.76550  3.40641  4.01875  3.25992  2.72248  2.89295  2.87862  2.59525  4.86545  2.78276    300 - -
          2.68618  4.42225  2.77519  2.73123  3.46354  2.40513  3.72494  3.29354  2.67741  2.69355  4.24690  2.90347  2.73739  3.18146  2.89801  2.37887  2.77519  2.98518  4.58477  3.61503
          0.02011  4.31242  5.03477  0.61958  0.77255  0.48576  0.95510
    275   2.11536  4.65566  3.15194  2.71439  4.38665  2.42978  3.93313  3.82626  2.77371  3.42408  4.21971  1.99456  3.85763  3.09780  3.21704  2.15288  2.30635  3.37318  5.63688  4.32205    301 - -
          2.68618  4.42225  2.77519  2.73123  3.46354  2.40513  3.72494  3.29354  2.67741  2.69355  4.24690  2.90347  2.73739  3.18146  2.89801  2.37887  2.77519  2.98518  4.58477  3.61503
          0.02011  4.31242  5.03477  0.61958  0.77255  0.48576  0.95510
    276   2.69758  4.51367  3.42954  2.86282  3.58678  3.61709  3.82429  3.02981  2.71647  2.02373  3.60252  3.29353  2.46757  3.11044  2.48515  2.86668  2.92795  2.79866  5.01342  2.91522    302 - -
          2.68618  4.42225  2.77519  2.73123  3.46354  2.40513  3.72494  3.29354  2.67741  2.69355  4.24690  2.90347  2.73739  3.18146  2.89801  2.37887  2.77519  2.98518  4.58477  3.61503
          0.02011  4.31242  5.03477  0.61958  0.77255  0.48576  0.95510
    277   1.58533  4.41874  3.53596  3.02913  3.68293  3.46871  3.98031  3.12528  2.96051  2.81868  3.71660  3.38493  2.28199  3.29602  3.30356  2.79389  2.91244  2.85439  3.06699  3.84177    303 - -
          2.68618  4.42225  2.77519  2.73123  3.46354  2.40513  3.72494  3.29354  2.67741  2.69355  4.24690  2.90347  2.73739  3.18146  2.89801  2.37887  2.77519  2.98518  4.58477  3.61503
          0.02011  4.31242  5.03477  0.61958  0.77255  0.48576  0.95510
    278   2.30764  5.38194  1.50234  1.94537  4.71882  3.38866  3.80597  4.20742  2.70089  3.71378  4.51117  2.86887  3.92724  2.94533  3.24426  2.30264  3.15775  3.78329  5.87796  4.42808    304 - -
          2.68618  4.42225  2.77519  2.73123  3.46354  2.40513  3.72494  3.29354  2.67741  2.69355  4.24690  2.90347  2.73739  3.18146  2.89801  2.37887  2.77519  2.98518  4.58477  3.61503
          0.02011  4.31242  5.03477  0.61958  0.77255  0.48576  0.95510
    279   3.06851  4.42483  4.78534  4.21230  1.92242  4.22173  4.32124  2.52715  4.04290  1.34857  2.35021  4.27416  4.51245  4.12757  4.09127  3.54060  3.29153  2.54114  2.94881  3.30605    305 - -
          2.68618  4.42225  2.77519  2.73123  3.46354  2.40513  3.72494  3.29354  2.67741  2.69355  4.24690  2.90347  2.73739  3.18146  2.89801  2.37887  2.77519  2.98518  4.58477  3.61503
          0.02011  4.31242  5.03477  0.61958  0.77255  0.48576  0.95510
    280   1.96061  4.33220  4.30821  3.76911  3.52273  3.93799  4.44479  2.23291  3.66033  2.32953  2.51176  3.99191  4.35916  3.91838  3.88150  3.27355  3.11530  1.35046  5.17527  3.98209    306 - -
          2.68618  4.42225  2.77519  2.73123  3.46354  2.40513  3.72494  3.29354  2.67741  2.69355  4.24690  2.90347  2.73739  3.18146  2.89801  2.37887  2.77519  2.98518  4.58477  3.61503
          0.02011  4.31242  5.03477  0.61958  0.77255  0.48576  0.95510
    281   2.66365  4.54514  3.32056  2.75688  3.70818  2.84303  2.94899  3.08642  2.31523  2.08134  2.83668  3.21362  3.95561  3.03623  3.04693  2.80680  2.89349  2.83714  5.09341  3.82941    307 - -
          2.68618  4.42225  2.77519  2.73123  3.46354  2.40513  3.72494  3.29354  2.67741  2.69355  4.24690  2.90347  2.73739  3.18146  2.89801  2.37887  2.77519  2.98518  4.58477  3.61503
          0.02011  4.31242  5.03477  0.61958  0.77255  0.48576  0.95510
    282   2.41916  4.44778  4.88897  4.37873  3.76097  4.44240  5.03867  1.18370  4.28094  2.38161  3.58450  4.55553  4.79035  4.53282  4.46744  3.81617  3.38634  1.25622  5.60497  4.39861    308 - -
          2.68618  4.42225  2.77519  2.73123  3.46354  2.40513  3.72494  3.29354  2.67741  2.69355  4.24690  2.90347  2.73739  3.18146  2.89801  2.37887  2.77519  2.98518  4.58477  3.61503
          0.02011  4.31242  5.03477  0.61958  0.77255  0.48576  0.95510
    283   2.30875  3.27562  3.09732  1.99151  3.95335  3.49236  3.72482  3.35566  2.56045  2.99399  3.83056  2.55421  3.89278  2.90503  3.00525  2.71788  2.88589  3.06010  5.26949  3.05299    309 - -
          2.68618  4.42225  2.77519  2.73123  3.46354  2.40513  3.72494  3.29354  2.67741  2.69355  4.24690  2.90347  2.73739  3.18146  2.89801  2.37887  2.77519  2.98518  4.58477  3.61503
          0.02011  4.31242  5.03477  0.61958  0.77255  0.48576  0.95510
    284   2.24265  4.17619  4.04489  3.46424  2.60864  3.77580  4.07621  2.16588  2.72298  2.01330  3.26446  3.71515  4.14170  3.59746  3.57280  3.05830  2.91201  2.02695  4.80558  3.60943    310 - -
          2.68618  4.42225  2.77519  2.73123  3.46354  2.40513  3.72494  3.29354  2.67741  2.69355  4.24690  2.90347  2.73739  3.18146  2.89801  2.37887  2.77519  2.98518  4.58477  3.61503
          0.02011  4.31242  5.03477  0.61958  0.77255  0.48576  0.95510
    285   2.67603  4.79860  3.20621  2.74337  4.44383  2.05902  3.88078  3.87475  2.54158  3.44362  4.25763  3.17730  3.93145  3.03917  1.65285  2.17524  2.99972  3.45579  5.61473  4.32691    311 - -
          2.68618  4.42225  2.77519  2.73123  3.46354  2.40513  3.72494  3.29354  2.67741  2.69355  4.24690  2.90347  2.73739  3.18146  2.89801  2.37887  2.77519  2.98518  4.58477  3.61503
          0.13391  4.31242  2.18988  0.61958  0.77255  0.48576  0.95510
    286   2.63355  4.89160  2.45946  2.42101  3.10202  3.43227  2.89281  3.57434  2.15089  3.15742  3.96107  2.94831  3.83257  2.78435  2.89652  2.64969  2.47776  3.23438  5.37314  4.01880    312 - -
          2.68618  4.42225  2.77519  2.73123  3.46354  2.40513  3.72494  3.29354  2.67741  2.69355  4.24690  2.90347  2.73739  3.18146  2.89801  2.37887  2.77519  2.98518  4.58477  3.61503
          0.02251  4.20102  4.92336  0.61958  0.77255  0.40758  1.09440
    287   2.32604  5.20498  2.02355  2.06495  4.53005  2.73982  3.68126  4.00632  2.46491  3.50669  4.27143  2.89162  3.86093  2.79636  2.42534  2.69363  2.97561  3.58883  5.65873  4.24693    313 - -
          2.68618  4.42225  2.77519  2.73123  3.46354  2.40513  3.72494  3.29354  2.67741  2.69355  4.24690  2.90347  2.73739  3.18146  2.89801  2.37887  2.77519  2.98518  4.58477  3.61503
          0.02011  4.31242  5.03477  0.61958  0.77255  0.48576  0.95510
    288   2.74764  5.00443  3.08867  2.52879  4.29113  3.52501  3.67978  3.71317  2.33286  3.26595  2.96613  2.52464  3.91537  1.85138  2.32413  2.75697  2.96989  3.37039  5.45293  4.13002    314 - -
          2.68618  4.42225  2.77519  2.73123  3.46354  2.40513  3.72494  3.29354  2.67741  2.69355  4.24690  2.90347  2.73739  3.18146  2.89801  2.37887  2.77519  2.98518  4.58477  3.61503
          0.02011  4.31242  5.03477  0.61958  0.77255  0.48576  0.95510
    289   2.95148  4.91958  3.45639  3.06771  4.49868  3.56448  4.10407  3.98298  2.69494  3.54953  4.44974  3.45653  1.00389  3.31101  2.13457  3.04652  3.28506  3.61607  5.65446  4.44741    315 - -
          2.68618  4.42225  2.77519  2.73123  3.46354  2.40513  3.72494  3.29354  2.67741  2.69355  4.24690  2.90347  2.73739  3.18146  2.89801  2.37887  2.77519  2.98518  4.58477  3.61503
          0.02011  4.31242  5.03477  0.61958  0.77255  0.48576  0.95510
    290   2.92752  4.51260  4.01210  3.41194  3.42301  3.94648  4.16550  2.16374  3.06814  1.41669  3.33222  3.75254  4.29055  3.52095  2.10896  3.24000  3.15362  2.52078  5.07098  3.87707    316 - -
          2.68618  4.42225  2.77519  2.73123  3.46354  2.40513  3.72494  3.29354  2.67741  2.69355  4.24690  2.90347  2.73739  3.18146  2.89801  2.37887  2.77519  2.98518  4.58477  3.61503
          0.02011  4.31242  5.03477  0.61958  0.77255  0.48576  0.95510
    291   2.76313  5.02089  2.80537  2.49710  4.48448  3.39720  3.82910  3.95753  2.61655  3.51049  4.32082  2.37931  3.92367  2.37764  3.05462  1.42362  3.05578  3.55192  5.68014  4.31371    317 - -
          2.68618  4.42225  2.77519  2.73123  3.46354  2.40513  3.72494  3.29354  2.67741  2.69355  4.24690  2.90347  2.73739  3.18146  2.89801  2.37887  2.77519  2.98518  4.58477  3.61503
          0.02011  4.31242  5.03477  0.61958  0.77255  0.48576  0.95510
    292   3.32287  4.63793  5.08264  4.49593  2.37738  4.57186  4.85760  2.34003  4.35311  1.01683  2.25017  4.65850  4.77189  4.39021  4.39788  3.90863  3.53994  2.00338  5.14017  4.06075    318 - -
          2.68618  4.42225  2.77519  2.73123  3.46354  2.40513  3.72494  3.29354  2.67741  2.69355  4.24690  2.90347  2.73739  3.18146  2.89801  2.37887  2.77519  2.98518  4.58477  3.61503
          0.02011  4.31242  5.03477  0.61958  0.77255  0.48576  0.95510
    293   0.82594  4.37644  3.69691  3.42764  4.47929  3.16939  4.47493  3.81653  3.46892  3.55720  4.42895  3.55951  2.44720  3.76561  3.75899  2.64203  2.94673  3.31692  5.83762  4.64357    319 - -
          2.68618  4.42225  2.77519  2.73123  3.46354  2.40513  3.72494  3.29354  2.67741  2.69355  4.24690  2.90347  2.73739  3.18146  2.89801  2.37887  2.77519  2.98518  4.58477  3.61503
          0.12231  4.31242  2.28544  0.61958  0.77255  0.48576  0.95510
    294   2.11817  4.65120  3.06227  2.63563  4.26313  3.28391  3.85580  3.67964  2.69131  3.29765  4.10985  1.97801  2.72097  3.02602  3.12889  2.61859  2.23809  3.27303  5.52956  4.21538    320 - -
          2.68618  4.42225  2.77519  2.73123  3.46354  2.40513  3.72494  3.29354  2.67741  2.69355  4.24690  2.90347  2.73739  3.18146  2.89801  2.37887  2.77519  2.98518  4.58477  3.61503
          0.02225  4.21235  4.93470  0.61958  0.77255  0.61240  0.78099
    295   0.61693  4.39981  3.84541  3.66926  4.42808  3.21234  4.64550  3.60755  3.69544  3.47204  4.47675  3.72085  3.98497  4.00669  3.91193  2.75261  3.05436  3.20041  5.81931  4.66359    321 - -
          2.68618  4.42225  2.77519  2.73123  3.46354  2.40513  3.72494  3.29354  2.67741  2.69355  4.24690  2.90347  2.73739  3.18146  2.89801  2.37887  2.77519  2.98518  4.58477  3.61503
          0.02225  4.21235  4.93470  0.61958  0.77255  0.41401  1.08173
    296   4.04999  5.18037  5.02176  4.79762  0.72473  4.72126  3.64314  3.65149  4.61703  2.90909  4.22586  4.36964  5.01195  4.47138  4.55975  4.11441  4.26634  3.60362  3.74925  1.53587    322 - -
          2.68618  4.42225  2.77519  2.73123  3.46354  2.40513  3.72494  3.29354  2.67741  2.69355  4.24690  2.90347  2.73739  3.18146  2.89801  2.37887  2.77519  2.98518  4.58477  3.61503
          0.02011  4.31242  5.03477  0.61958  0.77255  0.48576  0.95510
    297   2.78934  5.07761  2.96494  1.49655  4.28264  3.51276  3.70144  3.79474  2.39144  3.33742  4.15175  3.01652  3.92927  2.84462  2.29430  2.78425  3.01676  3.44529  5.47510  3.01920    323 - -
          2.68618  4.42225  2.77519  2.73123  3.46354  2.40513  3.72494  3.29354  2.67741  2.69355  4.24690  2.90347  2.73739  3.18146  2.89801  2.37887  2.77519  2.98518  4.58477  3.61503
          0.02011  4.31242  5.03477  0.61958  0.77255  0.48576  0.95510
    298   2.82754  5.14705  2.95370  2.15071  4.49782  3.51494  3.71622  3.91261  1.53391  3.44035  4.24599  3.02240  3.94488  2.84534  2.72254  2.81211  2.11562  3.54360  5.59424  4.26228    324 - -
          2.68618  4.42225  2.77519  2.73123  3.46354  2.40513  3.72494  3.29354  2.67741  2.69355  4.24690  2.90347  2.73739  3.18146  2.89801  2.37887  2.77519  2.98518  4.58477  3.61503
          0.02011  4.31242  5.03477  0.61958  0.77255  0.48576  0.95510
    299   1.20003  4.39797  3.64174  3.36603  4.47961  3.17917  4.43738  3.82547  3.41358  3.55524  4.42463  3.53051  1.53148  3.71630  3.71722  2.64813  2.95197  3.32876  5.82981  4.62695    325 - -
          2.68618  4.42225  2.77519  2.73123  3.46354  2.40513  3.72494  3.29354  2.67741  2.69355  4.24690  2.90347  2.73739  3.18146  2.89801  2.37887  2.77519  2.98518  4.58477  3.61503
          0.02011  4.31242  5.03477  0.61958  0.77255  0.48576  0.95510
    300   3.32824  4.57197  5.24306  4.72869  3.66698  4.80501  5.34495  1.15402  4.63094  1.76211  3.44149  4.90956  5.03157  4.82076  4.76990  4.19445  3.57656  1.25576  5.70065  4.54136    326 - -
          2.68618  4.42225  2.77519  2.73123  3.46354  2.40513  3.72494  3.29354  2.67741  2.69355  4.24690  2.90347  2.73739  3.18146  2.89801  2.37887  2.77519  2.98518  4.58477  3.61503
          0.02011  4.31242  5.03477  0.61958  0.77255  0.48576  0.95510
    301   2.28155  4.92871  2.99704  2.46825  4.20186  3.46546  3.68006  3.63326  1.91853  3.21137  4.01374  2.55931  3.86975  2.81925  2.89412  2.32953  2.90689  3.28825  5.42472  3.07973    327 - -
          2.68618  4.42225  2.77519  2.73123  3.46354  2.40513  3.72494  3.29354  2.67741  2.69355  4.24690  2.90347  2.73739  3.18146  2.89801  2.37887  2.77519  2.98518  4.58477  3.61503
          0.02011  4.31242  5.03477  0.61958  0.77255  0.48576  0.95510
    302   1.53080  4.39465  3.52503  3.20475  4.51487  1.81632  4.32676  3.94017  3.28502  3.60268  4.41427  3.42288  1.87400  3.56868  3.63736  2.58382  2.89352  3.38716  5.83036  4.60426    328 - -
          2.68618  4.42225  2.77519  2.73123  3.46354  2.40513  3.72494  3.29354  2.67741  2.69355  4.24690  2.90347  2.73739  3.18146  2.89801  2.37887  2.77519  2.98518  4.58477  3.61503
          0.02011  4.31242  5.03477  0.61958  0.77255  0.48576  0.95510
    303   2.70965  5.18536  2.33330  2.06795  4.51093  2.75364  3.66165  3.98825  2.11409  3.48532  4.24376  2.89059  3.84801  2.77250  2.93369  2.30489  2.51329  3.56800  5.63410  4.22354    329 - -
          2.68618  4.42225  2.77519  2.73123  3.46354  2.40513  3.72494  3.29354  2.67741  2.69355  4.24690  2.90347  2.73739  3.18146  2.89801  2.37887  2.77519  2.98518  4.58477  3.61503
          0.02011  4.31242  5.03477  0.61958  0.77255  0.48576  0.95510
    304   2.81120  5.22430  2.00084  2.41528  4.51700  3.47321  2.79306  4.01458  2.40659  3.51139  4.29850  2.95476  3.91506  2.82871  1.77639  2.77408  3.04464  3.61784  5.63150  4.24630    330 - -
          2.68618  4.42225  2.77519  2.73123  3.46354  2.40513  3.72494  3.29354  2.67741  2.69355  4.24690  2.90347  2.73739  3.18146  2.89801  2.37887  2.77519  2.98518  4.58477  3.61503
          0.02011  4.31242  5.03477  0.61958  0.77255  0.48576  0.95510
    305   2.93564  5.48148  2.02873  1.87505  4.78749  1.77021  3.80977  4.28974  2.70916  3.77631  4.57474  2.85314  3.93872  2.36358  3.25722  2.85115  3.19814  3.85949  5.92907  4.46370    331 - -
          2.68618  4.42225  2.77519  2.73123  3.46354  2.40513  3.72494  3.29354  2.67741  2.69355  4.24690  2.90347  2.73739  3.18146  2.89801  2.37887  2.77519  2.98518  4.58477  3.61503
          0.02011  4.31242  5.03477  0.61958  0.77255  0.48576  0.95510
    306   2.68412  4.44294  3.47908  2.92204  2.68199  2.85435  3.83069  2.94944  2.87092  2.28707  3.53906  3.33670  4.01485  2.20989  3.23378  2.87893  2.91587  2.72382  4.86160  2.78826    332 - -
          2.68618  4.42225  2.77519  2.73123  3.46354  2.40513  3.72494  3.29354  2.67741  2.69355  4.24690  2.90347  2.73739  3.18146  2.89801  2.37887  2.77519  2.98518  4.58477  3.61503
          0.13972  4.31242  2.14559  0.61958  0.77255  0.48576  0.95510
    307   2.22528  4.70337  2.52876  2.53904  4.00932  2.71897  3.73102  3.39625  2.57411  2.47490  3.87561  3.03412  3.85326  2.90749  3.02442  2.67057  2.40088  3.08064  5.31601  4.00153    333 - -
          2.68618  4.42225  2.77519  2.73123  3.46354  2.40513  3.72494  3.29354  2.67741  2.69355  4.24690  2.90347  2.73739  3.18146  2.89801  2.37887  2.77519  2.98518  4.58477  3.61503
          0.02264  4.19533  4.91768  0.61958  0.77255  0.63129  0.75908
    308   2.80564  4.33617  4.00994  3.44159  2.51792  3.87338  4.12375  2.52107  3.33560  1.54508  3.18035  3.74708  4.21811  2.64162  3.58381  3.15506  3.03601  2.07844  4.84821  3.61529    334 - -
          2.68618  4.42225  2.77519  2.73123  3.46354  2.40513  3.72494  3.29354  2.67741  2.69355  4.24690  2.90347  2.73739  3.18146  2.89801  2.37887  2.77519  2.98518  4.58477  3.61503
          0.13289  4.19533  2.21298  0.61958  0.77255  0.63129  0.75908
    309   2.60490  4.63194  3.15049  2.60814  3.90474  3.43521  3.70664  3.29695  2.47722  2.42653  3.79035  3.07761  2.81005  2.89864  2.37149  2.26261  2.85654  3.00300  5.21485  3.92741    335 - -
          2.68626  4.42233  2.77527  2.73131  3.46362  2.40521  3.72502  3.29362  2.67749  2.69333  4.24698  2.90355  2.73717  3.18107  2.89809  2.37873  2.77527  2.98526  4.58485  3.61511
          0.31085  1.35083  4.81003  0.67318  0.71352  0.35575  1.20614
    310   1.20370  4.30963  3.76228  3.48561  4.55704  3.09533  4.51149  3.94697  3.52724  3.66954  4.49539  3.55381  3.87117  3.79958  3.81275  1.25754  2.88284  3.36432  5.90840  4.71231    338 - -
          2.68618  4.42225  2.77519  2.73123  3.46354  2.40513  3.72494  3.29354  2.67741  2.69355  4.24690  2.90347  2.73739  3.18146  2.89801  2.37887  2.77519  2.98518  4.58477  3.61503
          0.02011  4.31242  5.03477  0.61958  0.77255  0.48576  0.95510
    311   3.10487  2.82589  5.01613  4.49039  3.70171  4.46177  5.02344  1.36450  4.37318  2.36393  3.54644  4.60878  4.79133  4.59289  4.50783  3.83257  3.36600  1.10475  5.51805  4.31511    339 - -
          2.68618  4.42225  2.77519  2.73123  3.46354  2.40513  3.72494  3.29354  2.67741  2.69355  4.24690  2.90347  2.73739  3.18146  2.89801  2.37887  2.77519  2.98518  4.58477  3.61503
          0.02011  4.31242  5.03477  0.61958  0.77255  0.48576  0.95510
    312   1.95835  5.06518  3.01818  2.54965  4.42883  3.51338  3.73209  3.84291  2.03339  3.38555  4.20075  3.05457  3.94769  1.77149  2.72878  2.80900  3.04380  3.48331  5.55557  4.23671    340 - -
          2.68618  4.42225  2.77519  2.73123  3.46354  2.40513  3.72494  3.29354  2.67741  2.69355  4.24690  2.90347  2.73739  3.18146  2.89801  2.37887  2.77519  2.98518  4.58477  3.61503
          0.02011  4.31242  5.03477  0.61958  0.77255  0.48576  0.95510
    313   1.71902  5.02448  2.92591  1.86288  4.37558  3.46608  3.73833  3.79381  2.45846  3.35922  4.16927  3.01227  3.91506  2.87809  2.40604  2.76066  3.00384  3.43166  5.55286  4.21056    341 - -
          2.68618  4.42225  2.77519  2.73123  3.46354  2.40513  3.72494  3.29354  2.67741  2.69355  4.24690  2.90347  2.73739  3.18146  2.89801  2.37887  2.77519  2.98518  4.58477  3.61503
          0.02011  4.31242  5.03477  0.61958  0.77255  0.48576  0.95510
    314   3.52512  4.79867  5.27373  4.70766  2.27835  4.81253  5.01126  1.91142  4.57002  0.82390  2.96687  4.88479  4.94757  4.55800  4.59812  4.17136  3.73788  2.46916  5.18024  4.02989    342 - -
          2.68618  4.42225  2.77519  2.73123  3.46354  2.40513  3.72494  3.29354  2.67741  2.69355  4.24690  2.90347  2.73739  3.18146  2.89801  2.37887  2.77519  2.98518  4.58477  3.61503
          0.02011  4.31242  5.03477  0.61958  0.77255  0.48576  0.95510
    315   2.27036  5.06020  2.24502  2.40932  4.46583  3.39020  3.76401  3.91646  2.59248  3.46939  4.26049  2.03738  3.88228  2.90049  3.08839  2.71715  2.10908  3.51414  5.65846  4.27056    343 - -
          2.68618  4.42225  2.77519  2.73123  3.46354  2.40513  3.72494  3.29354  2.67741  2.69355  4.24690  2.90347  2.73739  3.18146  2.89801  2.37887  2.77519  2.98518  4.58477  3.61503
          0.02011  4.31242  5.03477  0.61958  0.77255  0.48576  0.95510
    316   2.76063  5.21394  2.28226  2.33838  4.54615  2.22446  3.71230  4.02172  2.52048  3.53054  4.30449  2.40431  3.87550  2.33662  3.02655  2.71968  2.50121  3.60744  5.69079  4.27670    344 - -
          2.68618  4.42225  2.77519  2.73123  3.46354  2.40513  3.72494  3.29354  2.67741  2.69355  4.24690  2.90347  2.73739  3.18146  2.89801  2.37887  2.77519  2.98518  4.58477  3.61503
          0.02011  4.31242  5.03477  0.61958  0.77255  0.48576  0.95510
    317   2.80675  2.84402  4.00660  3.45089  2.89353  3.82925  2.80453  2.80131  3.32180  2.12277  3.44798  3.69016  4.19912  3.57936  3.55202  3.11342  3.03932  2.60820  4.46765  1.76299    345 - -
          2.68618  4.42225  2.77519  2.73123  3.46354  2.40513  3.72494  3.29354  2.67741  2.69355  4.24690  2.90347  2.73739  3.18146  2.89801  2.37887  2.77519  2.98518  4.58477  3.61503
          0.02011  4.31242  5.03477  0.61958  0.77255  0.48576  0.95510
    318   2.30471  4.50352  3.36524  2.39577  3.65632  3.58394  3.80734  3.03148  2.70680  2.04449  3.59785  3.24534  3.96666  3.07070  2.60451  2.82204  2.89119  2.78961  3.24873  3.79963    346 - -
          2.68618  4.42225  2.77519  2.73123  3.46354  2.40513  3.72494  3.29354  2.67741  2.69355  4.24690  2.90347  2.73739  3.18146  2.89801  2.37887  2.77519  2.98518  4.58477  3.61503
          0.02011  4.31242  5.03477  0.61958  0.77255  0.48576  0.95510
    319   2.26640  5.23958  2.18845  1.57475  4.56955  3.40505  3.74184  4.03548  2.57581  3.55849  4.34291  2.89185  3.89182  2.87068  3.09035  2.75011  2.47567  3.62724  5.72839  4.30963    347 - -
          2.68618  4.42225  2.77519  2.73123  3.46354  2.40513  3.72494  3.29354  2.67741  2.69355  4.24690  2.90347  2.73739  3.18146  2.89801  2.37887  2.77519  2.98518  4.58477  3.61503
          0.02011  4.31242  5.03477  0.61958  0.77255  0.48576  0.95510
    320   3.09684  5.34337  3.42186  2.78845  4.80641  3.74014  3.71355  4.17132  1.30933  3.58815  4.42074  2.50706  4.10783  2.83407  1.63196  3.06891  3.27170  3.81512  5.62443  4.41402    348 - -
          2.68618  4.42225  2.77519  2.73123  3.46354  2.40513  3.72494  3.29354  2.67741  2.69355  4.24690  2.90347  2.73739  3.18146  2.89801  2.37887  2.77519  2.98518  4.58477  3.61503
          0.02011  4.31242  5.03477  0.61958  0.77255  0.48576  0.95510
    321   2.82392  4.34868  4.06060  3.48039  3.33205  3.90285  4.18273  2.49918  2.62052  1.44014  2.60809  3.78379  4.25062  3.62189  3.56577  3.18648  3.05441  2.01940  4.96071  3.78045    349 - -
          2.68618  4.42225  2.77519  2.73123  3.46354  2.40513  3.72494  3.29354  2.67741  2.69355  4.24690  2.90347  2.73739  3.18146  2.89801  2.37887  2.77519  2.98518  4.58477  3.61503
          0.02011  4.31242  5.03477  0.61958  0.77255  0.48576  0.95510
    322   2.02764  5.19630  2.31085  2.06164  4.51831  3.41977  3.67163  3.99379  2.44720  3.49331  4.25611  2.46642  3.85657  2.78501  2.47397  2.68546  2.96407  3.57701  5.64412  4.23453    350 - -
          2.68618  4.42225  2.77519  2.73123  3.46354  2.40513  3.72494  3.29354  2.67741  2.69355  4.24690  2.90347  2.73739  3.18146  2.89801  2.37887  2.77519  2.98518  4.58477  3.61503
          0.02011  4.31242  5.03477  0.61958  0.77255  0.48576  0.95510
    323   2.28353  5.09561  2.84219  2.09584  4.41458  2.76756  3.66680  3.87450  2.43789  3.39976  4.17140  2.44747  3.85068  2.39558  2.92437  2.66906  2.50816  3.47791  5.57068  4.18108    351 - -
          2.68618  4.42225  2.77519  2.73123  3.46354  2.40513  3.72494  3.29354  2.67741  2.69355  4.24690  2.90347  2.73739  3.18146  2.89801  2.37887  2.77519  2.98518  4.58477  3.61503
          0.02011  4.31242  5.03477  0.61958  0.77255  0.48576  0.95510
    324   2.62241  4.49447  3.35711  2.85255  3.78960  2.66386  3.89802  3.11090  2.81296  2.83920  3.71971  3.27218  3.95585  2.55122  3.19086  2.78355  2.34390  1.80404  5.18696  3.93121    352 - -
          2.68618  4.42225  2.77519  2.73123  3.46354  2.40513  3.72494  3.29354  2.67741  2.69355  4.24690  2.90347  2.73739  3.18146  2.89801  2.37887  2.77519  2.98518  4.58477  3.61503
          0.02011  4.31242  5.03477  0.61958  0.77255  0.48576  0.95510
    325   2.34900  4.61559  4.24578  3.76021  2.48349  4.06638  3.77272  3.12329  3.60940  2.71170  3.75022  3.87958  4.43750  3.82128  3.79949  3.38148  3.37619  2.94737  2.66730  1.18554    353 - -
          2.68618  4.42225  2.77519  2.73123  3.46354  2.40513  3.72494  3.29354  2.67741  2.69355  4.24690  2.90347  2.73739  3.18146  2.89801  2.37887  2.77519  2.98518  4.58477  3.61503
          0.01358  4.30589        *  0.61958  0.77255  0.00000        *
//
