# Supplementary material for: MacSyFinder: A Program to Mine Genomes for Molecular Systems with an Application to CRISPR-Cas Systems
Source: PLoS One. 2014 Oct 17;9(10):e110726. doi: 10.1371/journal.pone.0110726 (PMC4201578; doi:10.1371/journal.pone.0110726)
Supplement: Data S2 — The Cas-Finder: models and profiles (compressed tarball archive). (ZIP) [file pone.0110726.s011.zip › Cas-Finder_macsyfinder/CASprofiles/cas7b2_TypeIB.hmm]

HMMER3/b [3.0 | March 2010]
NAME  TIGR02590
ACC   TIGR02590
DESC  cas_Csh2: CRISPR-associated protein Cas7/Csh2, subtype I-B/HMARI
LENG  286
ALPH  amino
RF    no
CS    no
MAP   yes
DATE  Sun Apr 11 22:18:54 2010
NSEQ  3
EFFN  0.805664
CKSUM 2630434586
GA    171.55 171.55;
TC    171.55 171.55;
NC    118.65 118.65;
STATS LOCAL MSV      -10.9073  0.70167
STATS LOCAL VITERBI  -11.7709  0.70167
STATS LOCAL FORWARD   -5.2386  0.70167
HMM          A        C        D        E        F        G        H        I        K        L        M        N        P        Q        R        S        T        V        W        Y   
            m->m     m->i     m->d     i->m     i->i     d->m     d->d
  COMPO   2.59802  4.50468  2.66195  2.54882  3.45948  2.96985  3.78079  2.83705  2.64197  2.48946  3.74313  3.00074  3.49015  3.06795  2.82479  2.71128  2.87151  2.55990  4.91166  3.48348
          2.68618  4.42225  2.77519  2.73123  3.46354  2.40513  3.72494  3.29354  2.67741  2.69355  4.24690  2.90347  2.73739  3.18146  2.89801  2.37887  2.77519  2.98518  4.58477  3.61503
          0.02549  4.07794  4.80029  0.61958  0.77255  0.00000        *
      1   2.73882  4.75039  3.35785  2.81931  4.23552  3.45672  3.78048  3.57923  2.28654  3.19261  4.08275  3.21486  3.94523  2.95696  1.48713  2.82554  2.11363  3.25725  5.40595  4.17161      1 - -
          2.68618  4.42225  2.77519  2.73123  3.46354  2.40513  3.72494  3.29354  2.67741  2.69355  4.24690  2.90347  2.73739  3.18146  2.89801  2.37887  2.77519  2.98518  4.58477  3.61503
          0.02549  4.07794  4.80029  0.61958  0.77255  0.48576  0.95510
      2   2.61613  4.66479  3.19234  2.74593  4.23924  3.32411  3.82047  3.68983  2.44999  3.28547  4.13591  3.15036  3.87156  3.00390  1.99041  1.53103  2.94526  3.30488  5.45091  4.17242      2 - -
          2.68618  4.42225  2.77519  2.73123  3.46354  2.40513  3.72494  3.29354  2.67741  2.69355  4.24690  2.90347  2.73739  3.18146  2.89801  2.37887  2.77519  2.98518  4.58477  3.61503
          0.02549  4.07794  4.80029  0.61958  0.77255  0.48576  0.95510
      3   3.14440  5.28303  2.59445  0.76478  4.65738  3.41771  4.02885  4.15306  2.93654  3.73923  4.70942  3.06970  4.03363  3.24353  3.36296  3.10884  3.45190  3.81759  5.79002  4.51871      3 - -
          2.68618  4.42225  2.77519  2.73123  3.46354  2.40513  3.72494  3.29354  2.67741  2.69355  4.24690  2.90347  2.73739  3.18146  2.89801  2.37887  2.77519  2.98518  4.58477  3.61503
          0.02549  4.07794  4.80029  0.61958  0.77255  0.48576  0.95510
      4   2.82366  4.25426  4.28341  3.72634  3.15036  3.97059  4.23378  1.70891  3.59591  2.11130  3.24010  3.94001  4.31584  3.82920  3.78410  3.28017  3.06257  1.69428  4.81650  2.40661      4 - -
          2.68618  4.42225  2.77519  2.73123  3.46354  2.40513  3.72494  3.29354  2.67741  2.69355  4.24690  2.90347  2.73739  3.18146  2.89801  2.37887  2.77519  2.98518  4.58477  3.61503
          0.02549  4.07794  4.80029  0.61958  0.77255  0.48576  0.95510
      5   3.15988  4.53740  4.68187  4.17372  3.29425  4.36125  4.81098  2.02897  4.01114  1.14474  3.13574  4.41370  4.67013  4.24673  4.18533  3.73933  3.41980  1.49683  5.27973  4.10902      5 - -
          2.68618  4.42225  2.77519  2.73123  3.46354  2.40513  3.72494  3.29354  2.67741  2.69355  4.24690  2.90347  2.73739  3.18146  2.89801  2.37887  2.77519  2.98518  4.58477  3.61503
          0.02549  4.07794  4.80029  0.61958  0.77255  0.48576  0.95510
      6   3.36914  4.70655  4.73130  4.26613  1.38740  4.42783  4.22471  2.47024  4.11308  1.31970  3.11947  4.35624  4.69116  4.20394  4.21147  3.80062  3.60178  2.56346  4.44585  2.90186      6 - -
          2.68618  4.42225  2.77519  2.73123  3.46354  2.40513  3.72494  3.29354  2.67741  2.69355  4.24690  2.90347  2.73739  3.18146  2.89801  2.37887  2.77519  2.98518  4.58477  3.61503
          0.02549  4.07794  4.80029  0.61958  0.77255  0.48576  0.95510
      7   3.18266  4.47978  4.90608  4.36785  3.39454  4.54259  4.98123  1.50399  4.25398  1.41966  3.19094  4.59046  4.78395  4.43801  4.40931  3.90380  3.42470  1.41587  5.39357  4.25569      7 - -
          2.68618  4.42225  2.77519  2.73123  3.46354  2.40513  3.72494  3.29354  2.67741  2.69355  4.24690  2.90347  2.73739  3.18146  2.89801  2.37887  2.77519  2.98518  4.58477  3.61503
          0.02549  4.07794  4.80029  0.61958  0.77255  0.48576  0.95510
      8   3.70165  4.94293  4.62433  4.29806  1.95600  4.40477  3.47676  3.51843  4.07250  2.85647  4.08661  4.07152  4.72131  4.11536  4.12555  3.78362  3.92004  3.40840  2.00758  0.99192      8 - -
          2.68618  4.42225  2.77519  2.73123  3.46354  2.40513  3.72494  3.29354  2.67741  2.69355  4.24690  2.90347  2.73739  3.18146  2.89801  2.37887  2.77519  2.98518  4.58477  3.61503
          0.02549  4.07794  4.80029  0.61958  0.77255  0.48576  0.95510
      9   3.22358  5.36826  0.66277  2.48702  4.77599  3.37828  4.12990  4.41376  3.25563  3.98721  4.97451  3.05195  4.04598  3.37267  3.79620  3.16595  3.56814  4.03255  5.90323  4.62101      9 - -
          2.68618  4.42225  2.77519  2.73123  3.46354  2.40513  3.72494  3.29354  2.67741  2.69355  4.24690  2.90347  2.73739  3.18146  2.89801  2.37887  2.77519  2.98518  4.58477  3.61503
          0.02549  4.07794  4.80029  0.61958  0.77255  0.48576  0.95510
     10   1.68927  4.20447  3.63821  3.20192  3.90616  3.16927  4.14993  3.06845  3.16311  2.94254  3.84697  3.40724  3.82545  3.46189  3.47558  1.86038  2.77369  1.99207  5.34344  4.12507     10 - -
          2.68618  4.42225  2.77519  2.73123  3.46354  2.40513  3.72494  3.29354  2.67741  2.69355  4.24690  2.90347  2.73739  3.18146  2.89801  2.37887  2.77519  2.98518  4.58477  3.61503
          0.02549  4.07794  4.80029  0.61958  0.77255  0.48576  0.95510
     11   2.62457  4.50522  3.31837  2.79386  3.79643  3.48592  3.82572  2.94240  2.10826  2.78259  3.69827  3.22125  3.93089  3.05868  2.96844  2.77966  2.21273  2.05008  5.18304  3.92669     11 - -
          2.68618  4.42225  2.77519  2.73123  3.46354  2.40513  3.72494  3.29354  2.67741  2.69355  4.24690  2.90347  2.73739  3.18146  2.89801  2.37887  2.77519  2.98518  4.58477  3.61503
          0.02549  4.07794  4.80029  0.61958  0.77255  0.48576  0.95510
     12   2.63959  4.48230  2.38790  2.75366  3.44288  3.53894  3.75756  2.97148  2.73031  2.61289  2.57572  3.20103  3.93411  3.05810  3.11771  2.79471  2.87546  2.75006  2.98858  3.56643     12 - -
          2.68618  4.42225  2.77519  2.73123  3.46354  2.40513  3.72494  3.29354  2.67741  2.69355  4.24690  2.90347  2.73739  3.18146  2.89801  2.37887  2.77519  2.98518  4.58477  3.61503
          0.02549  4.07794  4.80029  0.61958  0.77255  0.48576  0.95510
     13   0.75381  4.30714  3.68293  3.48948  4.26839  3.12510  4.48558  3.42552  3.51135  3.29717  4.31033  3.58339  3.88426  3.83442  3.74425  2.65768  2.94957  3.04386  5.67472  4.49960     13 - -
          2.68618  4.42225  2.77519  2.73123  3.46354  2.40513  3.72494  3.29354  2.67741  2.69355  4.24690  2.90347  2.73739  3.18146  2.89801  2.37887  2.77519  2.98518  4.58477  3.61503
          0.02549  4.07794  4.80029  0.61958  0.77255  0.48576  0.95510
     14   2.90764  4.90254  2.84351  2.75229  4.29987  3.33300  4.10705  4.05992  3.03103  3.68457  4.64231  0.83979  3.99709  3.38421  3.38923  2.96951  3.29876  3.66098  5.58233  4.23659     14 - -
          2.68618  4.42225  2.77519  2.73123  3.46354  2.40513  3.72494  3.29354  2.67741  2.69355  4.24690  2.90347  2.73739  3.18146  2.89801  2.37887  2.77519  2.98518  4.58477  3.61503
          0.02549  4.07794  4.80029  0.61958  0.77255  0.48576  0.95510
     15   3.04738  4.76532  3.67755  3.54971  4.51943  3.44144  4.60627  4.12282  3.62562  3.72522  4.78695  3.83351  0.52106  4.00801  3.84380  3.22234  3.50600  3.74384  5.64473  4.64438     15 - -
          2.68618  4.42225  2.77519  2.73123  3.46354  2.40513  3.72494  3.29354  2.67741  2.69355  4.24690  2.90347  2.73739  3.18146  2.89801  2.37887  2.77519  2.98518  4.58477  3.61503
          0.02549  4.07794  4.80029  0.61958  0.77255  0.48576  0.95510
     16   2.90764  4.90254  2.84351  2.75229  4.29987  3.33300  4.10705  4.05992  3.03103  3.68457  4.64231  0.83979  3.99709  3.38421  3.38923  2.96951  3.29876  3.66098  5.58233  4.23659     16 - -
          2.68618  4.42225  2.77519  2.73123  3.46354  2.40513  3.72494  3.29354  2.67741  2.69355  4.24690  2.90347  2.73739  3.18146  2.89801  2.37887  2.77519  2.98518  4.58477  3.61503
          0.02549  4.07794  4.80029  0.61958  0.77255  0.48576  0.95510
     17   2.94078  4.69093  3.65625  3.58416  4.71339  0.47240  4.68732  4.36748  3.79310  3.99429  4.97507  3.82122  4.08834  4.10134  4.00221  3.11934  3.43800  3.85609  5.74961  4.82384     17 - -
          2.68618  4.42225  2.77519  2.73123  3.46354  2.40513  3.72494  3.29354  2.67741  2.69355  4.24690  2.90347  2.73739  3.18146  2.89801  2.37887  2.77519  2.98518  4.58477  3.61503
          0.02549  4.07794  4.80029  0.61958  0.77255  0.48576  0.95510
     18   2.96574  5.47305  1.30736  2.16509  4.79093  3.25280  3.82915  4.35561  2.85843  3.86682  4.72451  1.83356  3.88579  3.00349  3.44932  2.86485  3.27043  3.91935  5.99310  4.48947     18 - -
          2.68618  4.42225  2.77519  2.73123  3.46354  2.40513  3.72494  3.29354  2.67741  2.69355  4.24690  2.90347  2.73739  3.18146  2.89801  2.37887  2.77519  2.98518  4.58477  3.61503
          0.02549  4.07794  4.80029  0.61958  0.77255  0.48576  0.95510
     19   2.65709  4.44430  3.53209  3.08084  3.61039  3.49067  4.04141  2.88914  2.96416  2.47816  2.28425  3.43307  1.77475  3.34586  3.27534  2.86405  2.97530  2.71669  5.15738  3.90696     19 - -
          2.68618  4.42225  2.77519  2.73123  3.46354  2.40513  3.72494  3.29354  2.67741  2.69355  4.24690  2.90347  2.73739  3.18146  2.89801  2.37887  2.77519  2.98518  4.58477  3.61503
          0.02549  4.07794  4.80029  0.61958  0.77255  0.48576  0.95510
     20   3.39328  4.79737  4.51863  4.16417  3.22639  4.24088  4.75588  2.44644  3.92999  0.65799  3.19361  4.41970  4.64393  4.24868  4.07048  3.84300  3.67987  2.53623  5.17523  3.94440     20 - -
          2.68618  4.42225  2.77519  2.73123  3.46354  2.40513  3.72494  3.29354  2.67741  2.69355  4.24690  2.90347  2.73739  3.18146  2.89801  2.37887  2.77519  2.98518  4.58477  3.61503
          0.02549  4.07794  4.80029  0.61958  0.77255  0.48576  0.95510
     21   2.77955  5.18847  1.88219  2.23673  4.59381  3.26714  3.75260  4.08999  2.66945  3.61684  4.42828  2.04657  3.83506  2.90490  3.20488  1.94799  3.07034  3.66280  5.78445  4.34480     21 - -
          2.68621  4.42228  2.77522  2.73126  3.46357  2.40516  3.72497  3.29357  2.67744  2.69358  4.24693  2.90350  2.73742  3.18149  2.89804  2.37857  2.77522  2.98521  4.58480  3.61506
          0.23390  1.60780  4.80029  0.25610  1.48751  0.48576  0.95510
     22   2.00475  5.25864  1.84752  1.77821  4.58335  3.29309  3.72996  4.04485  2.64073  3.58558  4.40122  2.78115  3.84256  2.87878  3.17998  2.75061  3.08262  3.64338  5.76999  4.32968     23 - -
          2.68618  4.42225  2.77519  2.73123  3.46354  2.40513  3.72494  3.29354  2.67741  2.69355  4.24690  2.90347  2.73739  3.18146  2.89801  2.37887  2.77519  2.98518  4.58477  3.61503
          0.02549  4.07794  4.80029  0.61958  0.77255  0.48576  0.95510
     23   2.90764  4.90254  2.84351  2.75229  4.29987  3.33300  4.10705  4.05992  3.03103  3.68457  4.64231  0.83979  3.99709  3.38421  3.38923  2.96951  3.29876  3.66098  5.58233  4.23659     24 - -
          2.68618  4.42225  2.77519  2.73123  3.46354  2.40513  3.72494  3.29354  2.67741  2.69355  4.24690  2.90347  2.73739  3.18146  2.89801  2.37887  2.77519  2.98518  4.58477  3.61503
          0.02549  4.07794  4.80029  0.61958  0.77255  0.48576  0.95510
     24   3.14070  5.23008  3.59109  2.88708  4.70963  3.73719  3.64904  4.04449  1.47761  3.46886  4.34694  3.27068  4.09799  2.78347  1.26790  3.13440  3.29614  3.73059  5.49157  4.34613     25 - -
          2.68618  4.42225  2.77519  2.73123  3.46354  2.40513  3.72494  3.29354  2.67741  2.69355  4.24690  2.90347  2.73739  3.18146  2.89801  2.37887  2.77519  2.98518  4.58477  3.61503
          0.02549  4.07794  4.80029  0.61958  0.77255  0.48576  0.95510
     25   3.04738  4.76532  3.67755  3.54971  4.51943  3.44144  4.60627  4.12282  3.62562  3.72522  4.78695  3.83351  0.52106  4.00801  3.84380  3.22234  3.50600  3.74384  5.64473  4.64438     26 - -
          2.68618  4.42225  2.77519  2.73123  3.46354  2.40513  3.72494  3.29354  2.67741  2.69355  4.24690  2.90347  2.73739  3.18146  2.89801  2.37887  2.77519  2.98518  4.58477  3.61503
          0.02549  4.07794  4.80029  0.61958  0.77255  0.48576  0.95510
     26   3.25118  5.06649  3.76414  3.23815  4.47390  3.69345  3.99344  4.03400  2.34774  3.51272  4.51164  3.58000  4.18975  3.20715  0.70548  3.32799  3.50550  3.75007  5.47580  4.36108     27 - -
          2.68618  4.42225  2.77519  2.73123  3.46354  2.40513  3.72494  3.29354  2.67741  2.69355  4.24690  2.90347  2.73739  3.18146  2.89801  2.37887  2.77519  2.98518  4.58477  3.61503
          0.02549  4.07794  4.80029  0.61958  0.77255  0.48576  0.95510
     27   2.80499  4.33705  3.93263  3.39557  2.14421  3.81678  2.48994  1.97311  3.27962  2.29788  3.35545  3.65187  4.17925  3.53695  3.52119  3.10602  3.03771  2.52466  4.40681  2.91366     28 - -
          2.68618  4.42225  2.77519  2.73123  3.46354  2.40513  3.72494  3.29354  2.67741  2.69355  4.24690  2.90347  2.73739  3.18146  2.89801  2.37887  2.77519  2.98518  4.58477  3.61503
          0.02549  4.07794  4.80029  0.61958  0.77255  0.48576  0.95510
     28   3.22358  5.36826  0.66277  2.48702  4.77599  3.37828  4.12990  4.41376  3.25563  3.98721  4.97451  3.05195  4.04598  3.37267  3.79620  3.16595  3.56814  4.03255  5.90323  4.62101     29 - -
          2.68618  4.42225  2.77519  2.73123  3.46354  2.40513  3.72494  3.29354  2.67741  2.69355  4.24690  2.90347  2.73739  3.18146  2.89801  2.37887  2.77519  2.98518  4.58477  3.61503
          0.02549  4.07794  4.80029  0.61958  0.77255  0.48576  0.95510
     29   2.83245  5.11236  2.54357  1.40186  4.50924  3.32772  3.80379  3.96200  2.65557  3.52799  4.38126  2.90132  2.19904  2.97113  3.11547  2.81041  3.12049  3.58377  5.69670  4.33105     30 - -
          2.68618  4.42225  2.77519  2.73123  3.46354  2.40513  3.72494  3.29354  2.67741  2.69355  4.24690  2.90347  2.73739  3.18146  2.89801  2.37887  2.77519  2.98518  4.58477  3.61503
          0.02549  4.07794  4.80029  0.61958  0.77255  0.48576  0.95510
     30   2.68835  4.80263  2.94427  2.06467  4.01260  3.45519  3.68810  2.47873  2.45066  2.99933  3.87588  3.00435  3.87633  2.18081  2.85402  2.73698  2.92188  3.07614  5.30797  3.99432     31 - -
          2.68618  4.42225  2.77519  2.73123  3.46354  2.40513  3.72494  3.29354  2.67741  2.69355  4.24690  2.90347  2.73739  3.18146  2.89801  2.37887  2.77519  2.98518  4.58477  3.61503
          0.02549  4.07794  4.80029  0.61958  0.77255  0.48576  0.95510
     31   2.53656  4.38038  3.62498  3.39274  4.16462  3.21133  4.39253  3.31746  3.33980  3.17352  4.21468  3.56473  3.93311  3.72531  3.58520  2.74065  0.86573  2.98973  5.58393  4.38279     32 - -
          2.68618  4.42225  2.77519  2.73123  3.46354  2.40513  3.72494  3.29354  2.67741  2.69355  4.24690  2.90347  2.73739  3.18146  2.89801  2.37887  2.77519  2.98518  4.58477  3.61503
          0.02549  4.07794  4.80029  0.61958  0.77255  0.48576  0.95510
     32   2.59153  4.75618  2.82817  2.49889  4.32097  2.26775  3.78582  3.77009  2.58643  3.35326  4.17065  2.97965  3.81513  2.06769  3.00895  2.03548  2.91378  3.36050  5.55004  4.21544     33 - -
          2.68618  4.42225  2.77519  2.73123  3.46354  2.40513  3.72494  3.29354  2.67741  2.69355  4.24690  2.90347  2.73739  3.18146  2.89801  2.37887  2.77519  2.98518  4.58477  3.61503
          0.02549  4.07794  4.80029  0.61958  0.77255  0.48576  0.95510
     33   2.96029  5.11712  3.22620  2.69414  4.46915  3.59312  3.66770  3.90582  2.06729  3.37740  4.24790  3.14081  4.00290  1.55894  1.81633  2.96098  3.16311  3.58031  5.46501  4.22294     34 - -
          2.68618  4.42225  2.77519  2.73123  3.46354  2.40513  3.72494  3.29354  2.67741  2.69355  4.24690  2.90347  2.73739  3.18146  2.89801  2.37887  2.77519  2.98518  4.58477  3.61503
          0.02549  4.07794  4.80029  0.61958  0.77255  0.48576  0.95510
     34   1.89648  4.38905  3.92301  3.48201  3.46774  3.66903  4.31162  2.46036  3.35242  1.35427  3.39485  3.74618  4.18198  3.68814  3.60690  3.05977  3.07376  2.34474  5.17913  3.95813     35 - -
          2.68618  4.42225  2.77519  2.73123  3.46354  2.40513  3.72494  3.29354  2.67741  2.69355  4.24690  2.90347  2.73739  3.18146  2.89801  2.37887  2.77519  2.98518  4.58477  3.61503
          0.02549  4.07794  4.80029  0.61958  0.77255  0.48576  0.95510
     35   2.71077  4.35231  3.61658  2.32609  2.47730  3.70782  3.95961  1.98077  3.04373  2.29539  3.35030  3.47853  4.08421  3.34483  3.36576  2.98572  2.94660  2.38924  4.88478  3.59989     36 - -
          2.68618  4.42225  2.77519  2.73123  3.46354  2.40513  3.72494  3.29354  2.67741  2.69355  4.24690  2.90347  2.73739  3.18146  2.89801  2.37887  2.77519  2.98518  4.58477  3.61503
          0.02549  4.07794  4.80029  0.61958  0.77255  0.48576  0.95510
     36   2.97330  4.46448  4.40602  4.08014  3.70878  3.93218  4.84910  2.06320  3.95117  2.36297  3.64706  4.23575  4.48463  4.29828  4.14324  3.45233  3.33198  0.80022  5.52643  4.26887     37 - -
          2.68618  4.42225  2.77519  2.73123  3.46354  2.40513  3.72494  3.29354  2.67741  2.69355  4.24690  2.90347  2.73739  3.18146  2.89801  2.37887  2.77519  2.98518  4.58477  3.61503
          0.02549  4.07794  4.80029  0.61958  0.77255  0.48576  0.95510
     37   2.30996  4.24322  3.45419  3.13975  4.22846  3.04166  4.19988  3.57255  3.14476  3.31630  4.17650  3.33437  3.76371  3.47127  3.45629  1.73678  1.37618  3.10616  5.59313  4.36174     38 - -
          2.68618  4.42225  2.77519  2.73123  3.46354  2.40513  3.72494  3.29354  2.67741  2.69355  4.24690  2.90347  2.73739  3.18146  2.89801  2.37887  2.77519  2.98518  4.58477  3.61503
          0.02549  4.07794  4.80029  0.61958  0.77255  0.48576  0.95510
     38   3.22358  5.36826  0.66277  2.48702  4.77599  3.37828  4.12990  4.41376  3.25563  3.98721  4.97451  3.05195  4.04598  3.37267  3.79620  3.16595  3.56814  4.03255  5.90323  4.62101     39 - -
          2.68618  4.42225  2.77519  2.73123  3.46354  2.40513  3.72494  3.29354  2.67741  2.69355  4.24690  2.90347  2.73739  3.18146  2.89801  2.37887  2.77519  2.98518  4.58477  3.61503
          0.02549  4.07794  4.80029  0.61958  0.77255  0.48576  0.95510
     39   2.97330  4.46448  4.40602  4.08014  3.70878  3.93218  4.84910  2.06320  3.95117  2.36297  3.64706  4.23575  4.48463  4.29828  4.14324  3.45233  3.33198  0.80022  5.52643  4.26887     40 - -
          2.68618  4.42225  2.77519  2.73123  3.46354  2.40513  3.72494  3.29354  2.67741  2.69355  4.24690  2.90347  2.73739  3.18146  2.89801  2.37887  2.77519  2.98518  4.58477  3.61503
          0.02549  4.07794  4.80029  0.61958  0.77255  0.48576  0.95510
     40   3.25118  5.06649  3.76414  3.23815  4.47390  3.69345  3.99344  4.03400  2.34774  3.51272  4.51164  3.58000  4.18975  3.20715  0.70548  3.32799  3.50550  3.75007  5.47580  4.36108     41 - -
          2.68618  4.42225  2.77519  2.73123  3.46354  2.40513  3.72494  3.29354  2.67741  2.69355  4.24690  2.90347  2.73739  3.18146  2.89801  2.37887  2.77519  2.98518  4.58477  3.61503
          0.02549  4.07794  4.80029  0.61958  0.77255  0.48576  0.95510
     41   3.32122  4.63579  4.90475  4.37637  3.19631  4.59753  4.94914  1.57209  4.20577  1.00514  3.00931  4.62762  4.80652  4.37621  4.34032  3.97397  3.55679  2.06743  5.27507  4.14919     42 - -
          2.68618  4.42225  2.77519  2.73123  3.46354  2.40513  3.72494  3.29354  2.67741  2.69355  4.24690  2.90347  2.73739  3.18146  2.89801  2.37887  2.77519  2.98518  4.58477  3.61503
          0.02549  4.07794  4.80029  0.61958  0.77255  0.48576  0.95510
     42   3.17153  5.13261  3.36045  2.94959  4.56639  3.63318  3.89002  4.00989  0.78775  3.53249  4.48751  3.36318  4.12283  3.07319  2.49292  3.20280  3.41178  3.70779  5.53995  4.38465     43 - -
          2.68618  4.42225  2.77519  2.73123  3.46354  2.40513  3.72494  3.29354  2.67741  2.69355  4.24690  2.90347  2.73739  3.18146  2.89801  2.37887  2.77519  2.98518  4.58477  3.61503
          0.02549  4.07794  4.80029  0.61958  0.77255  0.48576  0.95510
     43   3.25118  5.06649  3.76414  3.23815  4.47390  3.69345  3.99344  4.03400  2.34774  3.51272  4.51164  3.58000  4.18975  3.20715  0.70548  3.32799  3.50550  3.75007  5.47580  4.36108     44 - -
          2.68618  4.42225  2.77519  2.73123  3.46354  2.40513  3.72494  3.29354  2.67741  2.69355  4.24690  2.90347  2.73739  3.18146  2.89801  2.37887  2.77519  2.98518  4.58477  3.61503
          0.02549  4.07794  4.80029  0.61958  0.77255  0.48576  0.95510
     44   2.83253  4.36184  3.95899  3.44165  1.98774  3.81574  3.77684  2.78063  3.34369  2.41786  3.44608  3.66062  4.19410  3.57382  3.57705  3.11437  2.24050  2.61098  4.26334  1.95248     45 - -
          2.68618  4.42225  2.77519  2.73123  3.46354  2.40513  3.72494  3.29354  2.67741  2.69355  4.24690  2.90347  2.73739  3.18146  2.89801  2.37887  2.77519  2.98518  4.58477  3.61503
          0.02549  4.07794  4.80029  0.61958  0.77255  0.48576  0.95510
     45   3.11439  4.48734  4.66418  4.16317  3.39241  4.33637  4.82503  1.94536  4.00761  1.44777  3.24359  4.39586  4.66633  4.26913  4.19528  3.71737  3.38028  1.20546  5.33992  4.14085     46 - -
          2.68618  4.42225  2.77519  2.73123  3.46354  2.40513  3.72494  3.29354  2.67741  2.69355  4.24690  2.90347  2.73739  3.18146  2.89801  2.37887  2.77519  2.98518  4.58477  3.61503
          0.02549  4.07794  4.80029  0.61958  0.77255  0.48576  0.95510
     46   3.25118  5.06649  3.76414  3.23815  4.47390  3.69345  3.99344  4.03400  2.34774  3.51272  4.51164  3.58000  4.18975  3.20715  0.70548  3.32799  3.50550  3.75007  5.47580  4.36108     47 - -
          2.68618  4.42225  2.77519  2.73123  3.46354  2.40513  3.72494  3.29354  2.67741  2.69355  4.24690  2.90347  2.73739  3.18146  2.89801  2.37887  2.77519  2.98518  4.58477  3.61503
          0.02549  4.07794  4.80029  0.61958  0.77255  0.48576  0.95510
     47   3.22358  5.36826  0.66277  2.48702  4.77599  3.37828  4.12990  4.41376  3.25563  3.98721  4.97451  3.05195  4.04598  3.37267  3.79620  3.16595  3.56814  4.03255  5.90323  4.62101     48 - -
          2.68618  4.42225  2.77519  2.73123  3.46354  2.40513  3.72494  3.29354  2.67741  2.69355  4.24690  2.90347  2.73739  3.18146  2.89801  2.37887  2.77519  2.98518  4.58477  3.61503
          0.02549  4.07794  4.80029  0.61958  0.77255  0.48576  0.95510
     48   2.71679  4.95538  2.81213  1.95914  4.08518  3.42164  3.65078  3.63308  2.41276  3.20140  4.03463  2.93375  3.85801  2.13733  2.83350  2.72163  2.95055  3.30409  5.34883  2.72853     49 - -
          2.68618  4.42225  2.77519  2.73123  3.46354  2.40513  3.72494  3.29354  2.67741  2.69355  4.24690  2.90347  2.73739  3.18146  2.89801  2.37887  2.77519  2.98518  4.58477  3.61503
          0.02549  4.07794  4.80029  0.61958  0.77255  0.48576  0.95510
     49   3.13167  4.55225  4.41320  3.89778  2.70640  4.13172  4.07200  2.60906  3.64093  1.14910  3.21321  4.05461  4.45808  3.90022  3.79067  3.49415  3.36472  2.62649  2.36179  2.93221     50 - -
          2.68618  4.42225  2.77519  2.73123  3.46354  2.40513  3.72494  3.29354  2.67741  2.69355  4.24690  2.90347  2.73739  3.18146  2.89801  2.37887  2.77519  2.98518  4.58477  3.61503
          0.02549  4.07794  4.80029  0.61958  0.77255  0.48576  0.95510
     50   2.13296  5.12234  1.91454  2.27296  4.46097  3.31483  3.70000  3.91905  2.55110  3.46447  4.27321  2.82612  3.82901  2.14072  3.05279  2.70509  3.00493  3.52736  5.65102  4.24295     51 - -
          2.68618  4.42225  2.77519  2.73123  3.46354  2.40513  3.72494  3.29354  2.67741  2.69355  4.24690  2.90347  2.73739  3.18146  2.89801  2.37887  2.77519  2.98518  4.58477  3.61503
          0.02549  4.07794  4.80029  0.61958  0.77255  0.48576  0.95510
     51   2.85674  5.36692  1.72879  1.73704  4.68557  3.27992  3.74153  4.18254  2.67626  3.68923  4.50399  2.75362  3.84859  2.89086  3.23396  2.02930  3.13081  3.76011  5.85468  4.38774     52 - -
          2.68618  4.42225  2.77519  2.73123  3.46354  2.40513  3.72494  3.29354  2.67741  2.69355  4.24690  2.90347  2.73739  3.18146  2.89801  2.37887  2.77519  2.98518  4.58477  3.61503
          0.02549  4.07794  4.80029  0.61958  0.77255  0.48576  0.95510
     52   2.60847  2.92956  2.24229  2.50221  4.04851  3.39204  3.68911  3.45023  2.47627  3.07859  3.91139  2.99969  3.83305  2.85604  2.26213  2.66143  2.86523  3.12689  5.32226  4.00216     53 - -
          2.68618  4.42225  2.77519  2.73123  3.46354  2.40513  3.72494  3.29354  2.67741  2.69355  4.24690  2.90347  2.73739  3.18146  2.89801  2.37887  2.77519  2.98518  4.58477  3.61503
          0.02549  4.07794  4.80029  0.61958  0.77255  0.48576  0.95510
     53   2.72418  4.57127  3.27501  2.95411  3.34471  1.48952  3.89579  3.37882  2.98436  3.01786  3.96483  3.32718  3.98923  3.32689  3.31949  2.86562  3.05654  3.09249  4.85418  2.14702     54 - -
          2.68618  4.42225  2.77519  2.73123  3.46354  2.40513  3.72494  3.29354  2.67741  2.69355  4.24690  2.90347  2.73739  3.18146  2.89801  2.37887  2.77519  2.98518  4.58477  3.61503
          0.02549  4.07794  4.80029  0.61958  0.77255  0.48576  0.95510
     54   2.89033  5.22733  1.85972  2.30472  4.23709  3.34306  1.66833  4.02404  2.68817  3.55297  4.41339  2.86051  3.90003  2.96229  3.17827  2.83983  3.16349  3.65241  5.54145  4.06335     55 - -
          2.68618  4.42225  2.77519  2.73123  3.46354  2.40513  3.72494  3.29354  2.67741  2.69355  4.24690  2.90347  2.73739  3.18146  2.89801  2.37887  2.77519  2.98518  4.58477  3.61503
          0.02549  4.07794  4.80029  0.61958  0.77255  0.48576  0.95510
     55   2.81352  5.21011  2.40777  1.77920  4.58957  2.15158  3.75377  4.06859  2.64488  3.59973  4.42120  2.04123  3.85166  2.90908  3.15375  2.76346  3.09664  3.65920  5.77231  4.34806     56 - -
          2.68618  4.42225  2.77519  2.73123  3.46354  2.40513  3.72494  3.29354  2.67741  2.69355  4.24690  2.90347  2.73739  3.18146  2.89801  2.37887  2.77519  2.98518  4.58477  3.61503
          0.02549  4.07794  4.80029  0.61958  0.77255  0.48576  0.95510
     56   2.66579  4.29077  4.07523  3.64654  3.72683  3.61652  4.47981  2.21660  3.53737  2.49745  3.62224  3.83174  4.19044  3.86147  3.78690  3.02622  2.13253  1.21470  5.39238  4.17180     57 - -
          2.68618  4.42225  2.77519  2.73123  3.46354  2.40513  3.72494  3.29354  2.67741  2.69355  4.24690  2.90347  2.73739  3.18146  2.89801  2.37887  2.77519  2.98518  4.58477  3.61503
          0.02549  4.07794  4.80029  0.61958  0.77255  0.48576  0.95510
     57   3.12260  4.57672  4.23501  3.75751  2.60268  4.09344  3.93422  2.67248  3.56123  1.27472  3.33939  3.93579  4.43296  3.81831  3.74503  3.43590  3.35755  2.64261  4.30868  1.85518     58 - -
          2.68618  4.42225  2.77519  2.73123  3.46354  2.40513  3.72494  3.29354  2.67741  2.69355  4.24690  2.90347  2.73739  3.18146  2.89801  2.37887  2.77519  2.98518  4.58477  3.61503
          0.02549  4.07794  4.80029  0.61958  0.77255  0.48576  0.95510
     58   2.80324  4.21956  4.36321  3.79180  3.11318  3.95444  4.23377  1.74267  3.63597  2.02120  3.16117  3.96711  4.29663  3.85010  3.78785  3.26627  3.04027  1.71131  2.77563  3.51981     59 - -
          2.68618  4.42225  2.77519  2.73123  3.46354  2.40513  3.72494  3.29354  2.67741  2.69355  4.24690  2.90347  2.73739  3.18146  2.89801  2.37887  2.77519  2.98518  4.58477  3.61503
          0.02549  4.07794  4.80029  0.61958  0.77255  0.48576  0.95510
     59   2.78086  4.65530  3.52715  2.95202  3.90737  3.57328  3.84564  3.09705  2.41265  2.83781  3.83484  3.33322  4.02283  3.06354  1.52368  2.92402  3.04497  2.12443  5.25570  4.00695     60 - -
          2.68618  4.42225  2.77519  2.73123  3.46354  2.40513  3.72494  3.29354  2.67741  2.69355  4.24690  2.90347  2.73739  3.18146  2.89801  2.37887  2.77519  2.98518  4.58477  3.61503
          0.02549  4.07794  4.80029  0.61958  0.77255  0.48576  0.95510
     60   2.52664  4.55428  2.98273  2.70540  4.22005  3.20334  3.94375  3.60555  2.79755  3.30147  4.16441  2.00639  3.82843  3.15713  3.17743  2.63457  1.58132  3.20932  5.53391  4.22620     61 - -
          2.68618  4.42225  2.77519  2.73123  3.46354  2.40513  3.72494  3.29354  2.67741  2.69355  4.24690  2.90347  2.73739  3.18146  2.89801  2.37887  2.77519  2.98518  4.58477  3.61503
          0.02549  4.07794  4.80029  0.61958  0.77255  0.48576  0.95510
     61   2.60855  4.58679  3.15856  2.67966  3.93088  2.47810  3.77813  3.23261  2.01057  2.95162  3.82477  3.12629  3.87993  2.98510  2.91327  2.71951  2.88583  2.15120  5.25749  3.98310     62 - -
          2.68618  4.42225  2.77519  2.73123  3.46354  2.40513  3.72494  3.29354  2.67741  2.69355  4.24690  2.90347  2.73739  3.18146  2.89801  2.37887  2.77519  2.98518  4.58477  3.61503
          0.18821  4.07794  1.86679  0.61958  0.77255  0.48576  0.95510
     62   2.88654  5.08522  2.97083  2.53839  4.43826  3.48483  3.60934  3.85265  1.60206  3.34203  4.20583  3.01133  3.91803  1.91228  2.32624  2.87434  3.09596  3.52141  5.44674  4.18630     63 - -
          2.68618  4.42225  2.77519  2.73123  3.46354  2.40513  3.72494  3.29354  2.67741  2.69355  4.24690  2.90347  2.73739  3.18146  2.89801  2.37887  2.77519  2.98518  4.58477  3.61503
          0.02993  3.91966  4.64200  0.61958  0.77255  0.63777  0.75177
     63   2.75594  4.98064  2.44016  1.56855  4.45540  1.99880  3.78272  3.91106  2.67817  3.49790  4.35836  2.83914  3.81408  2.96609  3.13976  2.74750  3.07023  3.52072  5.65498  4.30231     64 - -
          2.68618  4.42225  2.77519  2.73123  3.46354  2.40513  3.72494  3.29354  2.67741  2.69355  4.24690  2.90347  2.73739  3.18146  2.89801  2.37887  2.77519  2.98518  4.58477  3.61503
          0.02993  3.91966  4.64200  0.61958  0.77255  0.63777  0.75177
     64   2.90815  5.44722  1.57090  1.48505  4.73353  3.19412  3.73390  4.24125  2.74233  3.75744  4.61461  2.66376  3.81216  2.90193  3.32694  2.79771  3.19606  3.82520  5.91239  4.42188     65 - -
          2.68604  4.42255  2.77501  2.73107  3.46384  2.40509  3.72524  3.29384  2.67771  2.69296  4.24720  2.90377  2.73769  3.18104  2.89776  2.37917  2.77501  2.98548  4.58507  3.61421
          0.28014  1.44952  4.64200  1.97835  0.14885  0.63777  0.75177
     65   2.90815  5.44722  1.57090  1.48505  4.73353  3.19412  3.73390  4.24125  2.74233  3.75744  4.61461  2.66376  3.81216  2.90193  3.32694  2.79771  3.19606  3.82520  5.91239  4.42188     76 - -
          2.68618  4.42225  2.77519  2.73123  3.46354  2.40513  3.72494  3.29354  2.67741  2.69355  4.24690  2.90347  2.73739  3.18146  2.89801  2.37887  2.77519  2.98518  4.58477  3.61503
          0.02993  3.91966  4.64200  0.61958  0.77255  0.63777  0.75177
     66   2.76681  5.02555  1.53073  2.25479  4.56725  1.91575  3.82711  4.07809  2.83496  3.64903  4.50871  2.79993  3.80101  3.01726  3.36866  2.74525  3.10714  3.64415  5.76880  4.38571     77 - -
          2.68618  4.42225  2.77519  2.73123  3.46354  2.40513  3.72494  3.29354  2.67741  2.69355  4.24690  2.90347  2.73739  3.18146  2.89801  2.37887  2.77519  2.98518  4.58477  3.61503
          0.02993  3.91966  4.64200  0.61958  0.77255  0.63777  0.75177
     67   3.00451  5.10047  3.40907  2.76235  4.53648  3.62176  3.58773  3.89027  1.45540  3.34909  4.22452  3.16508  3.99793  2.72701  1.53526  3.00691  3.17702  3.57720  5.40356  4.23087     78 - -
          2.68618  4.42225  2.77519  2.73123  3.46354  2.40513  3.72494  3.29354  2.67741  2.69355  4.24690  2.90347  2.73739  3.18146  2.89801  2.37887  2.77519  2.98518  4.58477  3.61503
          0.02993  3.91966  4.64200  0.61958  0.77255  0.63777  0.75177
     68   3.02629  4.44723  4.44231  3.94212  3.27020  4.18071  4.63986  1.97433  3.77804  1.34630  3.13880  4.20455  4.52717  4.05991  3.98561  3.55561  3.29468  1.47250  5.20547  3.99746     79 - -
          2.68618  4.42225  2.77519  2.73123  3.46354  2.40513  3.72494  3.29354  2.67741  2.69355  4.24690  2.90347  2.73739  3.18146  2.89801  2.37887  2.77519  2.98518  4.58477  3.61503
          0.02993  3.91966  4.64200  0.61958  0.77255  0.63777  0.75177
     69   2.73330  4.62999  3.31343  2.77079  3.76178  3.54467  3.73757  3.04076  1.79161  2.66014  2.41108  3.20036  3.95140  2.95270  2.65265  2.85860  2.96623  2.84096  5.14297  3.88912     80 - -
          2.68618  4.42225  2.77519  2.73123  3.46354  2.40513  3.72494  3.29354  2.67741  2.69355  4.24690  2.90347  2.73739  3.18146  2.89801  2.37887  2.77519  2.98518  4.58477  3.61503
          0.02993  3.91966  4.64200  0.61958  0.77255  0.63777  0.75177
     70   2.33818  4.25927  3.24737  3.06517  4.12324  2.98827  4.17380  3.65216  3.14211  3.36870  4.29076  3.28251  3.73094  3.48772  3.42680  1.02210  2.82181  3.17695  5.49193  4.20697     81 - -
          2.68618  4.42225  2.77519  2.73123  3.46354  2.40513  3.72494  3.29354  2.67741  2.69355  4.24690  2.90347  2.73739  3.18146  2.89801  2.37887  2.77519  2.98518  4.58477  3.61503
          0.02993  3.91966  4.64200  0.61958  0.77255  0.63777  0.75177
     71   2.57811  2.29207  4.26246  3.79496  3.53096  3.55208  4.45065  2.13533  3.64738  2.34549  3.47058  3.87317  4.12773  3.92415  3.83949  2.96746  2.94332  1.43040  5.20124  3.98170     82 - -
          2.68618  4.42225  2.77519  2.73123  3.46354  2.40513  3.72494  3.29354  2.67741  2.69355  4.24690  2.90347  2.73739  3.18146  2.89801  2.37887  2.77519  2.98518  4.58477  3.61503
          0.02993  3.91966  4.64200  0.61958  0.77255  0.63777  0.75177
     72   2.64525  4.84076  1.75305  2.32954  4.31504  3.19940  3.77392  3.66933  2.69823  3.34925  4.21757  2.85077  3.78727  2.95517  3.18555  2.66634  2.02373  3.30370  5.59384  4.21788     83 - -
          2.68618  4.42225  2.77519  2.73123  3.46354  2.40513  3.72494  3.29354  2.67741  2.69355  4.24690  2.90347  2.73739  3.18146  2.89801  2.37887  2.77519  2.98518  4.58477  3.61503
          0.02993  3.91966  4.64200  0.61958  0.77255  0.63777  0.75177
     73   1.89367  4.37086  3.41279  3.00113  3.13540  3.43839  3.81950  2.91674  2.93747  2.62659  3.62265  3.33533  3.94849  3.28311  3.24693  2.80529  2.91883  2.69123  4.68809  2.05808     84 - -
          2.68618  4.42225  2.77519  2.73123  3.46354  2.40513  3.72494  3.29354  2.67741  2.69355  4.24690  2.90347  2.73739  3.18146  2.89801  2.37887  2.77519  2.98518  4.58477  3.61503
          0.02993  3.91966  4.64200  0.61958  0.77255  0.63777  0.75177
     74   2.73923  4.76695  1.89082  2.50254  3.81874  3.39363  3.79809  3.13620  2.72181  1.99123  3.85491  3.01389  3.89915  3.02395  3.16123  2.80809  3.01158  2.91950  5.27101  3.90144     85 - -
          2.68618  4.42225  2.77519  2.73123  3.46354  2.40513  3.72494  3.29354  2.67741  2.69355  4.24690  2.90347  2.73739  3.18146  2.89801  2.37887  2.77519  2.98518  4.58477  3.61503
          0.02993  3.91966  4.64200  0.61958  0.77255  0.63777  0.75177
     75   2.51475  4.26178  3.54951  3.11847  3.56682  3.38199  4.04181  1.89990  3.03502  2.54551  3.57367  3.41712  3.93519  3.38516  3.33561  1.90051  2.85701  2.39089  5.10249  3.82834     86 - -
          2.68618  4.42225  2.77519  2.73123  3.46354  2.40513  3.72494  3.29354  2.67741  2.69355  4.24690  2.90347  2.73739  3.18146  2.89801  2.37887  2.77519  2.98518  4.58477  3.61503
          0.02993  3.91966  4.64200  0.61958  0.77255  0.40124  1.10711
     76   2.72847  4.93715  2.90204  2.02325  4.11739  3.45118  3.64701  3.61032  1.91782  3.18461  4.01773  2.96930  3.87261  2.80716  2.73051  2.74133  2.95558  3.28715  5.34756  2.56930     87 - -
          2.68618  4.42225  2.77519  2.73123  3.46354  2.40513  3.72494  3.29354  2.67741  2.69355  4.24690  2.90347  2.73739  3.18146  2.89801  2.37887  2.77519  2.98518  4.58477  3.61503
          0.02549  4.07794  4.80029  0.61958  0.77255  0.48576  0.95510
     77   2.12219  5.30024  1.76729  1.72699  4.62119  3.28892  3.73441  4.08981  2.65431  3.62232  4.43851  2.77056  3.84538  2.88333  3.20070  2.76068  3.10143  3.68270  5.80184  4.35186     88 - -
          2.68618  4.42225  2.77519  2.73123  3.46354  2.40513  3.72494  3.29354  2.67741  2.69355  4.24690  2.90347  2.73739  3.18146  2.89801  2.37887  2.77519  2.98518  4.58477  3.61503
          0.02549  4.07794  4.80029  0.61958  0.77255  0.48576  0.95510
     78   3.11439  4.48734  4.66418  4.16317  3.39241  4.33637  4.82503  1.94536  4.00761  1.44777  3.24359  4.39586  4.66633  4.26913  4.19528  3.71737  3.38028  1.20546  5.33992  4.14085     89 - -
          2.68618  4.42225  2.77519  2.73123  3.46354  2.40513  3.72494  3.29354  2.67741  2.69355  4.24690  2.90347  2.73739  3.18146  2.89801  2.37887  2.77519  2.98518  4.58477  3.61503
          0.02549  4.07794  4.80029  0.61958  0.77255  0.48576  0.95510
     79   2.66100  4.50673  2.35795  2.77751  3.65364  3.56110  3.86041  2.75561  2.78630  2.57107  2.55111  3.23633  3.97164  3.10914  3.18767  2.83162  2.90825  2.09711  5.13389  3.86329     90 - -
          2.68618  4.42225  2.77519  2.73123  3.46354  2.40513  3.72494  3.29354  2.67741  2.69355  4.24690  2.90347  2.73739  3.18146  2.89801  2.37887  2.77519  2.98518  4.58477  3.61503
          0.02549  4.07794  4.80029  0.61958  0.77255  0.48576  0.95510
     80   2.85949  5.37898  1.73452  1.70342  4.68706  3.28610  3.73598  4.18397  2.66313  3.68697  4.50007  2.75460  2.48023  2.88339  3.21836  2.77550  3.12955  3.76266  5.84900  4.38403     91 - -
          2.68618  4.42225  2.77519  2.73123  3.46354  2.40513  3.72494  3.29354  2.67741  2.69355  4.24690  2.90347  2.73739  3.18146  2.89801  2.37887  2.77519  2.98518  4.58477  3.61503
          0.02549  4.07794  4.80029  0.61958  0.77255  0.48576  0.95510
     81   2.84236  5.37637  1.79568  1.77177  4.68336  3.30906  3.70235  4.17660  1.95386  3.66202  4.46256  2.76759  3.84543  2.83983  3.07926  2.75964  3.09975  3.75220  5.80770  4.35665     92 - -
          2.68618  4.42225  2.77519  2.73123  3.46354  2.40513  3.72494  3.29354  2.67741  2.69355  4.24690  2.90347  2.73739  3.18146  2.89801  2.37887  2.77519  2.98518  4.58477  3.61503
          0.02549  4.07794  4.80029  0.61958  0.77255  0.48576  0.95510
     82   2.07521  5.27538  1.88086  1.68873  4.59778  3.29255  3.72894  4.06281  2.64010  3.59871  4.41324  2.77703  3.84275  2.87690  3.18120  2.75241  3.08707  3.65851  5.77996  4.33604     93 - -
          2.68618  4.42225  2.77519  2.73123  3.46354  2.40513  3.72494  3.29354  2.67741  2.69355  4.24690  2.90347  2.73739  3.18146  2.89801  2.37887  2.77519  2.98518  4.58477  3.61503
          0.02549  4.07794  4.80029  0.61958  0.77255  0.48576  0.95510
     83   2.87491  5.18751  3.04187  1.91669  4.57922  3.53242  3.61646  3.97966  1.69654  3.44181  4.25689  3.01827  3.93166  2.73887  1.92404  2.84528  3.07580  3.61227  5.53057  4.25331     94 - -
          2.68618  4.42225  2.77519  2.73123  3.46354  2.40513  3.72494  3.29354  2.67741  2.69355  4.24690  2.90347  2.73739  3.18146  2.89801  2.37887  2.77519  2.98518  4.58477  3.61503
          0.02549  4.07794  4.80029  0.61958  0.77255  0.48576  0.95510
     84   1.79680  4.26397  4.05623  3.65022  3.77829  3.51747  4.49208  2.28885  3.56961  2.56523  3.67636  3.79935  4.13163  3.87265  3.81809  2.93964  2.99045  1.28107  5.42871  4.21218     95 - -
          2.68618  4.42225  2.77519  2.73123  3.46354  2.40513  3.72494  3.29354  2.67741  2.69355  4.24690  2.90347  2.73739  3.18146  2.89801  2.37887  2.77519  2.98518  4.58477  3.61503
          0.02549  4.07794  4.80029  0.61958  0.77255  0.48576  0.95510
     85   2.91620  5.24390  2.74767  1.79712  4.61033  3.45735  3.68585  4.02572  1.44673  3.51965  4.35671  2.95340  3.93148  2.82472  2.58968  2.87267  3.14281  3.65938  5.62889  4.31438     96 - -
          2.68618  4.42225  2.77519  2.73123  3.46354  2.40513  3.72494  3.29354  2.67741  2.69355  4.24690  2.90347  2.73739  3.18146  2.89801  2.37887  2.77519  2.98518  4.58477  3.61503
          0.02549  4.07794  4.80029  0.61958  0.77255  0.48576  0.95510
     86   2.88953  5.28995  2.49322  1.44978  4.58986  3.36154  3.72601  4.06529  2.48779  3.57059  4.41301  2.84938  3.89212  1.99335  2.91288  2.82869  3.14338  3.68566  5.71840  4.32573     97 - -
          2.68618  4.42225  2.77519  2.73123  3.46354  2.40513  3.72494  3.29354  2.67741  2.69355  4.24690  2.90347  2.73739  3.18146  2.89801  2.37887  2.77519  2.98518  4.58477  3.61503
          0.02549  4.07794  4.80029  0.61958  0.77255  0.48576  0.95510
     87   2.09331  4.31755  4.09967  3.56234  2.15143  3.85825  4.15712  2.41400  3.45873  1.65509  3.19420  3.81550  4.23902  3.69688  3.68304  3.17354  3.05766  2.32299  4.78905  3.47979     98 - -
          2.68618  4.42225  2.77519  2.73123  3.46354  2.40513  3.72494  3.29354  2.67741  2.69355  4.24690  2.90347  2.73739  3.18146  2.89801  2.37887  2.77519  2.98518  4.58477  3.61503
          0.02549  4.07794  4.80029  0.61958  0.77255  0.48576  0.95510
     88   2.74809  5.05321  2.79948  1.91813  4.41221  2.46696  3.66093  3.84601  2.33179  3.37565  4.18562  2.92925  3.86117  2.79760  2.03590  2.73456  2.98976  3.47354  5.53262  4.19441     99 - -
          2.68618  4.42225  2.77519  2.73123  3.46354  2.40513  3.72494  3.29354  2.67741  2.69355  4.24690  2.90347  2.73739  3.18146  2.89801  2.37887  2.77519  2.98518  4.58477  3.61503
          0.02549  4.07794  4.80029  0.61958  0.77255  0.48576  0.95510
     89   2.75771  4.46856  3.51561  2.19852  3.51478  3.72285  3.98849  2.04735  2.92747  1.88338  3.42146  3.43156  4.10010  3.27924  3.27373  3.00060  2.99324  2.37576  5.09318  3.85307    100 - -
          2.68618  4.42225  2.77519  2.73123  3.46354  2.40513  3.72494  3.29354  2.67741  2.69355  4.24690  2.90347  2.73739  3.18146  2.89801  2.37887  2.77519  2.98518  4.58477  3.61503
          0.02549  4.07794  4.80029  0.61958  0.77255  0.48576  0.95510
     90   2.75007  5.17230  1.93728  2.26952  4.50302  3.33213  3.67710  3.97176  1.99867  3.49213  4.28910  2.82443  2.53009  2.81221  2.97656  2.70569  3.00464  3.57048  5.65503  4.24789    101 - -
          2.68618  4.42225  2.77519  2.73123  3.46354  2.40513  3.72494  3.29354  2.67741  2.69355  4.24690  2.90347  2.73739  3.18146  2.89801  2.37887  2.77519  2.98518  4.58477  3.61503
          0.20628  4.07794  1.77520  0.61958  0.77255  0.48576  0.95510
     91   2.64729  4.60541  2.07802  2.58335  3.88773  3.36128  3.86074  2.89009  2.79348  2.85407  3.84165  3.06688  3.88909  3.08640  3.22727  2.76498  2.94653  1.86180  5.33295  4.00105    102 - -
          2.68618  4.42225  2.77519  2.73123  3.46354  2.40513  3.72494  3.29354  2.67741  2.69355  4.24690  2.90347  2.73739  3.18146  2.89801  2.37887  2.77519  2.98518  4.58477  3.61503
          0.03047  3.90213  4.62448  0.61958  0.77255  0.65195  0.73611
     92   2.94527  4.39071  4.32702  3.83923  1.90202  4.01618  4.23521  2.19174  3.72584  1.87584  3.17241  4.02530  4.39073  3.93048  3.91145  3.37688  3.21355  1.63798  4.67228  3.22875    103 - -
          2.68618  4.42225  2.77519  2.73123  3.46354  2.40513  3.72494  3.29354  2.67741  2.69355  4.24690  2.90347  2.73739  3.18146  2.89801  2.37887  2.77519  2.98518  4.58477  3.61503
          0.03047  3.90213  4.62448  0.61958  0.77255  0.39432  1.12129
     93   2.48350  4.58271  2.85166  2.60776  4.42271  2.01109  3.93764  3.88991  2.83516  3.49039  4.30215  2.11973  3.78020  3.12636  3.26969  1.85875  2.88118  3.39750  5.68330  4.36001    104 - -
          2.68618  4.42225  2.77519  2.73123  3.46354  2.40513  3.72494  3.29354  2.67741  2.69355  4.24690  2.90347  2.73739  3.18146  2.89801  2.37887  2.77519  2.98518  4.58477  3.61503
          0.02549  4.07794  4.80029  0.61958  0.77255  0.48576  0.95510
     94   2.84171  5.36136  1.87467  1.68108  4.63300  3.30241  2.41241  4.14867  2.60363  3.64515  4.45139  2.76308  3.84500  2.85401  3.13956  2.76093  3.10207  3.73203  5.79231  4.33289    105 - -
          2.68618  4.42225  2.77519  2.73123  3.46354  2.40513  3.72494  3.29354  2.67741  2.69355  4.24690  2.90347  2.73739  3.18146  2.89801  2.37887  2.77519  2.98518  4.58477  3.61503
          0.02549  4.07794  4.80029  0.61958  0.77255  0.48576  0.95510
     95   2.13058  4.30828  3.74483  3.21560  3.11994  3.68501  3.91898  2.64162  3.10575  1.87000  3.36110  3.53378  4.08390  3.41127  3.38450  2.98125  2.94716  2.47445  4.69445  2.29736    106 - -
          2.68618  4.42225  2.77519  2.73123  3.46354  2.40513  3.72494  3.29354  2.67741  2.69355  4.24690  2.90347  2.73739  3.18146  2.89801  2.37887  2.77519  2.98518  4.58477  3.61503
          0.02549  4.07794  4.80029  0.61958  0.77255  0.48576  0.95510
     96   2.85030  2.48527  4.40395  3.89271  3.28602  3.87598  4.44933  2.29451  3.69915  1.19670  3.24305  4.04759  4.32753  3.96492  3.86547  3.26920  3.15014  2.20724  5.04642  3.82890    107 - -
          2.68618  4.42225  2.77519  2.73123  3.46354  2.40513  3.72494  3.29354  2.67741  2.69355  4.24690  2.90347  2.73739  3.18146  2.89801  2.37887  2.77519  2.98518  4.58477  3.61503
          0.02549  4.07794  4.80029  0.61958  0.77255  0.48576  0.95510
     97   2.82552  5.11449  2.99092  2.50468  4.47270  3.49546  3.62946  3.90189  2.15418  3.39283  4.20971  2.23005  3.91033  2.15594  1.89541  2.80779  3.04063  3.53856  5.50238  4.20372    108 - -
          2.68618  4.42225  2.77519  2.73123  3.46354  2.40513  3.72494  3.29354  2.67741  2.69355  4.24690  2.90347  2.73739  3.18146  2.89801  2.37887  2.77519  2.98518  4.58477  3.61503
          0.02549  4.07794  4.80029  0.61958  0.77255  0.48576  0.95510
     98   2.92413  5.24141  2.76970  1.86110  4.61170  3.46664  3.68562  4.02310  1.39712  3.51622  4.35555  2.96463  3.93776  2.82468  2.56674  2.88222  3.14878  3.65944  5.62272  4.31533    109 - -
          2.68618  4.42225  2.77519  2.73123  3.46354  2.40513  3.72494  3.29354  2.67741  2.69355  4.24690  2.90347  2.73739  3.18146  2.89801  2.37887  2.77519  2.98518  4.58477  3.61503
          0.02549  4.07794  4.80029  0.61958  0.77255  0.48576  0.95510
     99   2.52601  2.68934  3.67460  3.15161  3.30446  3.45291  3.91832  2.83053  3.06288  2.56104  3.47686  3.43584  3.94297  3.36042  3.35245  2.04978  2.82615  2.59001  4.80495  2.41549    110 - -
          2.68618  4.42225  2.77519  2.73123  3.46354  2.40513  3.72494  3.29354  2.67741  2.69355  4.24690  2.90347  2.73739  3.18146  2.89801  2.37887  2.77519  2.98518  4.58477  3.61503
          0.02549  4.07794  4.80029  0.61958  0.77255  0.48576  0.95510
    100   1.92989  4.33215  4.15637  3.70571  3.60561  3.80804  4.50933  1.34293  3.60198  2.31784  3.49341  3.93208  4.30736  3.91196  3.84706  3.19830  3.10575  1.94806  5.32776  4.11021    111 - -
          2.68618  4.42225  2.77519  2.73123  3.46354  2.40513  3.72494  3.29354  2.67741  2.69355  4.24690  2.90347  2.73739  3.18146  2.89801  2.37887  2.77519  2.98518  4.58477  3.61503
          0.02549  4.07794  4.80029  0.61958  0.77255  0.48576  0.95510
    101   3.22358  5.36826  0.66277  2.48702  4.77599  3.37828  4.12990  4.41376  3.25563  3.98721  4.97451  3.05195  4.04598  3.37267  3.79620  3.16595  3.56814  4.03255  5.90323  4.62101    112 - -
          2.68618  4.42225  2.77519  2.73123  3.46354  2.40513  3.72494  3.29354  2.67741  2.69355  4.24690  2.90347  2.73739  3.18146  2.89801  2.37887  2.77519  2.98518  4.58477  3.61503
          0.02549  4.07794  4.80029  0.61958  0.77255  0.48576  0.95510
    102   3.13004  4.43984  4.86165  4.37246  3.62716  4.48653  5.08989  1.41370  4.26112  2.13133  3.43073  4.58283  4.80405  4.52994  4.45837  3.88122  3.39944  1.01944  5.59942  4.38784    113 - -
          2.68618  4.42225  2.77519  2.73123  3.46354  2.40513  3.72494  3.29354  2.67741  2.69355  4.24690  2.90347  2.73739  3.18146  2.89801  2.37887  2.77519  2.98518  4.58477  3.61503
          0.02549  4.07794  4.80029  0.61958  0.77255  0.48576  0.95510
    103   3.25118  5.06649  3.76414  3.23815  4.47390  3.69345  3.99344  4.03400  2.34774  3.51272  4.51164  3.58000  4.18975  3.20715  0.70548  3.32799  3.50550  3.75007  5.47580  4.36108    114 - -
          2.68618  4.42225  2.77519  2.73123  3.46354  2.40513  3.72494  3.29354  2.67741  2.69355  4.24690  2.90347  2.73739  3.18146  2.89801  2.37887  2.77519  2.98518  4.58477  3.61503
          0.02549  4.07794  4.80029  0.61958  0.77255  0.48576  0.95510
    104   3.12260  4.57672  4.23501  3.75751  2.60268  4.09344  3.93422  2.67248  3.56123  1.27472  3.33939  3.93579  4.43296  3.81831  3.74503  3.43590  3.35755  2.64261  4.30868  1.85518    115 - -
          2.68618  4.42225  2.77519  2.73123  3.46354  2.40513  3.72494  3.29354  2.67741  2.69355  4.24690  2.90347  2.73739  3.18146  2.89801  2.37887  2.77519  2.98518  4.58477  3.61503
          0.02549  4.07794  4.80029  0.61958  0.77255  0.48576  0.95510
    105   3.53146  4.87437  4.52122  4.27900  0.72711  4.16419  3.98519  3.03480  4.18206  2.35937  3.73715  4.25672  4.62138  4.29433  4.25076  3.78782  3.83433  3.03987  4.18130  2.52582    116 - -
          2.68618  4.42225  2.77519  2.73123  3.46354  2.40513  3.72494  3.29354  2.67741  2.69355  4.24690  2.90347  2.73739  3.18146  2.89801  2.37887  2.77519  2.98518  4.58477  3.61503
          0.02549  4.07794  4.80029  0.61958  0.77255  0.48576  0.95510
    106   2.94078  4.69093  3.65625  3.58416  4.71339  0.47240  4.68732  4.36748  3.79310  3.99429  4.97507  3.82122  4.08834  4.10134  4.00221  3.11934  3.43800  3.85609  5.74961  4.82384    117 - -
          2.68618  4.42225  2.77519  2.73123  3.46354  2.40513  3.72494  3.29354  2.67741  2.69355  4.24690  2.90347  2.73739  3.18146  2.89801  2.37887  2.77519  2.98518  4.58477  3.61503
          0.02549  4.07794  4.80029  0.61958  0.77255  0.48576  0.95510
    107   0.75381  4.30714  3.68293  3.48948  4.26839  3.12510  4.48558  3.42552  3.51135  3.29717  4.31033  3.58339  3.88426  3.83442  3.74425  2.65768  2.94957  3.04386  5.67472  4.49960    118 - -
          2.68618  4.42225  2.77519  2.73123  3.46354  2.40513  3.72494  3.29354  2.67741  2.69355  4.24690  2.90347  2.73739  3.18146  2.89801  2.37887  2.77519  2.98518  4.58477  3.61503
          0.02549  4.07794  4.80029  0.61958  0.77255  0.48576  0.95510
    108   2.64246  4.28534  4.02898  3.59564  3.72650  3.58049  4.43815  2.26499  3.48959  2.51544  3.62724  3.78809  4.15811  3.81358  3.74542  2.98695  1.98850  1.29967  5.37334  4.15285    119 - -
          2.68618  4.42225  2.77519  2.73123  3.46354  2.40513  3.72494  3.29354  2.67741  2.69355  4.24690  2.90347  2.73739  3.18146  2.89801  2.37887  2.77519  2.98518  4.58477  3.61503
          0.02549  4.07794  4.80029  0.61958  0.77255  0.48576  0.95510
    109   3.17313  4.51893  4.75779  4.21814  3.26360  4.42697  4.81477  1.29633  4.05932  1.70843  2.04184  4.45618  4.68807  4.26201  4.21467  3.78380  3.41442  1.98751  5.25000  4.11810    120 - -
          2.68618  4.42225  2.77519  2.73123  3.46354  2.40513  3.72494  3.29354  2.67741  2.69355  4.24690  2.90347  2.73739  3.18146  2.89801  2.37887  2.77519  2.98518  4.58477  3.61503
          0.02549  4.07794  4.80029  0.61958  0.77255  0.48576  0.95510
    110   2.34928  4.33331  3.30409  2.91238  4.20816  3.09564  4.03234  3.61017  2.93318  3.27728  4.10607  3.21687  2.34254  3.25721  3.30533  1.75197  1.94717  3.15269  5.53157  4.27753    121 - -
          2.68618  4.42225  2.77519  2.73123  3.46354  2.40513  3.72494  3.29354  2.67741  2.69355  4.24690  2.90347  2.73739  3.18146  2.89801  2.37887  2.77519  2.98518  4.58477  3.61503
          0.02549  4.07794  4.80029  0.61958  0.77255  0.48576  0.95510
    111   2.72974  4.80999  3.13041  2.59871  4.06667  3.50720  3.67743  3.40873  1.88490  3.04007  3.90841  3.07571  3.91026  2.24930  2.63715  2.78578  2.95499  2.26918  5.30058  4.02098    122 - -
          2.68618  4.42225  2.77519  2.73123  3.46354  2.40513  3.72494  3.29354  2.67741  2.69355  4.24690  2.90347  2.73739  3.18146  2.89801  2.37887  2.77519  2.98518  4.58477  3.61503
          0.02549  4.07794  4.80029  0.61958  0.77255  0.48576  0.95510
    112   2.68100  4.98376  1.88005  2.32440  4.47367  3.25743  3.76170  3.94326  2.65054  3.50007  4.30856  2.85832  2.43397  2.91609  3.15765  2.05163  2.98643  3.52000  5.68583  4.28730    123 - -
          2.68618  4.42225  2.77519  2.73123  3.46354  2.40513  3.72494  3.29354  2.67741  2.69355  4.24690  2.90347  2.73739  3.18146  2.89801  2.37887  2.77519  2.98518  4.58477  3.61503
          0.02549  4.07794  4.80029  0.61958  0.77255  0.48576  0.95510
    113   2.75212  4.84507  3.13033  2.66690  4.30236  3.44553  3.74344  3.62512  1.47544  3.24983  4.11936  3.11403  3.92375  2.90557  2.59359  2.80598  2.07791  3.29608  5.45558  4.19190    124 - -
          2.68618  4.42225  2.77519  2.73123  3.46354  2.40513  3.72494  3.29354  2.67741  2.69355  4.24690  2.90347  2.73739  3.18146  2.89801  2.37887  2.77519  2.98518  4.58477  3.61503
          0.20628  4.07794  1.77520  0.61958  0.77255  0.48576  0.95510
    114   2.79749  5.19259  1.70172  2.20172  4.50634  3.25873  3.67547  3.97852  1.87961  3.51719  4.35459  2.76036  3.80634  2.83097  2.97770  2.73959  3.06379  3.59281  5.66548  4.25900    125 - -
          2.68618  4.42225  2.77519  2.73123  3.46354  2.40513  3.72494  3.29354  2.67741  2.69355  4.24690  2.90347  2.73739  3.18146  2.89801  2.37887  2.77519  2.98518  4.58477  3.61503
          0.03047  3.90213  4.62448  0.61958  0.77255  0.65195  0.73611
    115   2.75883  5.01715  1.52127  2.24518  4.55395  1.97449  3.81694  4.06390  2.82440  3.63624  4.49665  2.79054  3.79213  3.00731  3.35761  2.73708  3.09843  3.63190  5.75648  4.37350    126 - -
          2.68618  4.42225  2.77519  2.73123  3.46354  2.40513  3.72494  3.29354  2.67741  2.69355  4.24690  2.90347  2.73739  3.18146  2.89801  2.37887  2.77519  2.98518  4.58477  3.61503
          0.03047  3.90213  4.62448  0.61958  0.77255  0.65195  0.73611
    116   1.81325  4.19748  3.84496  3.44453  3.71196  3.37448  4.33312  2.31972  3.36636  2.51141  3.61944  3.62547  3.99630  3.68597  3.63289  2.79557  2.88537  1.50771  5.34004  4.11549    127 - -
          2.68586  4.42237  2.77531  2.73135  3.46366  2.40525  3.72382  3.29366  2.67709  2.69367  4.24702  2.90359  2.73751  3.18158  2.89813  2.37899  2.77531  2.98530  4.58489  3.61403
          0.28587  1.43199  4.62448  1.18525  0.36481  0.65195  0.73611
    117   3.15596  4.57419  4.47645  3.93539  3.04647  4.29090  4.58312  2.18126  3.73665  1.12630  2.03398  4.23664  4.54844  3.98131  3.92217  3.63961  3.39038  2.27163  5.05728  3.91232    132 - -
          2.68618  4.42225  2.77519  2.73123  3.46354  2.40513  3.72494  3.29354  2.67741  2.69355  4.24690  2.90347  2.73739  3.18146  2.89801  2.37887  2.77519  2.98518  4.58477  3.61503
          0.03047  3.90213  4.62448  0.61958  0.77255  0.65195  0.73611
    118   2.72915  4.92588  2.53920  1.73487  4.32663  3.25448  3.74314  3.75579  2.58249  3.35357  4.22344  2.86839  2.09849  2.92264  3.01530  2.73371  3.02361  3.39962  5.54524  4.20643    133 - -
          2.68618  4.42225  2.77519  2.73123  3.46354  2.40513  3.72494  3.29354  2.67741  2.69355  4.24690  2.90347  2.73739  3.18146  2.89801  2.37887  2.77519  2.98518  4.58477  3.61503
          0.03047  3.90213  4.62448  0.61958  0.77255  0.39432  1.12129
    119   2.68557  4.87847  2.06635  2.39907  3.95821  3.37215  3.69264  3.57844  2.58142  3.17911  4.02057  2.92499  3.84802  2.88515  3.05550  2.15361  2.94311  3.25027  5.30043  2.59243    134 - -
          2.68618  4.42225  2.77519  2.73123  3.46354  2.40513  3.72494  3.29354  2.67741  2.69355  4.24690  2.90347  2.73739  3.18146  2.89801  2.37887  2.77519  2.98518  4.58477  3.61503
          0.02549  4.07794  4.80029  0.61958  0.77255  0.48576  0.95510
    120   2.73903  5.11060  1.98255  2.27930  4.37844  3.32157  2.38874  3.90521  2.55158  3.44535  4.25442  2.83129  3.83102  2.84397  3.05228  2.11891  3.00187  3.51708  5.59673  4.17580    135 - -
          2.68618  4.42225  2.77519  2.73123  3.46354  2.40513  3.72494  3.29354  2.67741  2.69355  4.24690  2.90347  2.73739  3.18146  2.89801  2.37887  2.77519  2.98518  4.58477  3.61503
          0.02549  4.07794  4.80029  0.61958  0.77255  0.48576  0.95510
    121   3.17260  4.51168  4.74862  4.23715  1.98697  4.37095  4.52647  1.33010  4.10505  1.77532  3.12776  4.39006  4.64984  4.24462  4.22644  3.72982  3.41346  2.10011  4.85378  3.46782    136 - -
          2.68618  4.42225  2.77519  2.73123  3.46354  2.40513  3.72494  3.29354  2.67741  2.69355  4.24690  2.90347  2.73739  3.18146  2.89801  2.37887  2.77519  2.98518  4.58477  3.61503
          0.02549  4.07794  4.80029  0.61958  0.77255  0.48576  0.95510
    122   2.53656  4.38038  3.62498  3.39274  4.16462  3.21133  4.39253  3.31746  3.33980  3.17352  4.21468  3.56473  3.93311  3.72531  3.58520  2.74065  0.86573  2.98973  5.58393  4.38279    137 - -
          2.68618  4.42225  2.77519  2.73123  3.46354  2.40513  3.72494  3.29354  2.67741  2.69355  4.24690  2.90347  2.73739  3.18146  2.89801  2.37887  2.77519  2.98518  4.58477  3.61503
          0.02549  4.07794  4.80029  0.61958  0.77255  0.48576  0.95510
    123   2.94078  4.69093  3.65625  3.58416  4.71339  0.47240  4.68732  4.36748  3.79310  3.99429  4.97507  3.82122  4.08834  4.10134  4.00221  3.11934  3.43800  3.85609  5.74961  4.82384    138 - -
          2.68618  4.42225  2.77519  2.73123  3.46354  2.40513  3.72494  3.29354  2.67741  2.69355  4.24690  2.90347  2.73739  3.18146  2.89801  2.37887  2.77519  2.98518  4.58477  3.61503
          0.02549  4.07794  4.80029  0.61958  0.77255  0.48576  0.95510
    124   3.04738  4.76532  3.67755  3.54971  4.51943  3.44144  4.60627  4.12282  3.62562  3.72522  4.78695  3.83351  0.52106  4.00801  3.84380  3.22234  3.50600  3.74384  5.64473  4.64438    139 - -
          2.68618  4.42225  2.77519  2.73123  3.46354  2.40513  3.72494  3.29354  2.67741  2.69355  4.24690  2.90347  2.73739  3.18146  2.89801  2.37887  2.77519  2.98518  4.58477  3.61503
          0.02549  4.07794  4.80029  0.61958  0.77255  0.48576  0.95510
    125   3.10765  4.48143  4.65842  4.16045  3.41144  4.33007  4.82883  1.93293  4.00488  1.51095  3.26534  4.39214  4.66577  4.27300  4.19555  3.71299  3.37553  1.16164  5.35318  4.14740    140 - -
          2.68618  4.42225  2.77519  2.73123  3.46354  2.40513  3.72494  3.29354  2.67741  2.69355  4.24690  2.90347  2.73739  3.18146  2.89801  2.37887  2.77519  2.98518  4.58477  3.61503
          0.02549  4.07794  4.80029  0.61958  0.77255  0.48576  0.95510
    126   3.06102  5.04261  3.05561  2.81871  4.23763  3.51267  3.97704  3.90506  2.62630  3.38634  4.41335  3.27840  4.07223  0.90833  2.90427  3.10237  3.36015  3.62337  5.47516  4.18473    141 - -
          2.68618  4.42225  2.77519  2.73123  3.46354  2.40513  3.72494  3.29354  2.67741  2.69355  4.24690  2.90347  2.73739  3.18146  2.89801  2.37887  2.77519  2.98518  4.58477  3.61503
          0.02549  4.07794  4.80029  0.61958  0.77255  0.48576  0.95510
    127   3.06546  4.47915  4.52027  4.04007  1.52948  4.14349  4.28633  2.29059  3.91581  1.93782  3.24267  4.17161  4.50790  4.08544  4.06481  3.51043  3.33121  1.68488  4.65009  3.17075    142 - -
          2.68618  4.42225  2.77519  2.73123  3.46354  2.40513  3.72494  3.29354  2.67741  2.69355  4.24690  2.90347  2.73739  3.18146  2.89801  2.37887  2.77519  2.98518  4.58477  3.61503
          0.02549  4.07794  4.80029  0.61958  0.77255  0.48576  0.95510
    128   2.61859  4.55213  3.27177  2.71716  3.79461  3.46874  3.74499  3.16791  2.51072  2.82445  2.59099  3.15739  3.89462  2.96604  2.26963  2.10529  2.87155  2.90139  5.14312  3.87650    143 - -
          2.68618  4.42225  2.77519  2.73123  3.46354  2.40513  3.72494  3.29354  2.67741  2.69355  4.24690  2.90347  2.73739  3.18146  2.89801  2.37887  2.77519  2.98518  4.58477  3.61503
          0.02549  4.07794  4.80029  0.61958  0.77255  0.48576  0.95510
    129   2.86891  4.47950  3.77626  3.26016  2.62188  3.78698  3.68522  3.00037  3.14180  2.61266  3.60262  3.54017  2.36936  3.43157  3.41963  3.07788  3.10502  2.80316  2.48601  2.00788    144 - -
          2.68618  4.42225  2.77519  2.73123  3.46354  2.40513  3.72494  3.29354  2.67741  2.69355  4.24690  2.90347  2.73739  3.18146  2.89801  2.37887  2.77519  2.98518  4.58477  3.61503
          0.02549  4.07794  4.80029  0.61958  0.77255  0.48576  0.95510
    130   2.31143  4.27725  3.27483  3.08880  4.46620  1.32368  4.27402  3.94677  3.26736  3.61171  4.43398  3.29709  3.74767  3.54130  3.59237  1.66307  2.80878  3.34724  5.78020  4.54906    145 - -
          2.68618  4.42225  2.77519  2.73123  3.46354  2.40513  3.72494  3.29354  2.67741  2.69355  4.24690  2.90347  2.73739  3.18146  2.89801  2.37887  2.77519  2.98518  4.58477  3.61503
          0.02549  4.07794  4.80029  0.61958  0.77255  0.48576  0.95510
    131   2.77226  4.87058  3.13794  2.67231  4.33207  3.45691  3.73937  3.65355  1.39208  3.27016  4.14104  3.11824  3.93237  2.89901  2.56104  2.82177  2.20937  3.32377  5.46635  4.20651    146 - -
          2.68618  4.42225  2.77519  2.73123  3.46354  2.40513  3.72494  3.29354  2.67741  2.69355  4.24690  2.90347  2.73739  3.18146  2.89801  2.37887  2.77519  2.98518  4.58477  3.61503
          0.02549  4.07794  4.80029  0.61958  0.77255  0.48576  0.95510
    132   2.30305  4.24710  3.43902  3.12447  4.26486  3.03109  4.19783  3.62605  3.13885  3.35547  4.20712  3.32283  3.75585  3.46169  3.45694  1.33874  1.77931  3.14057  5.61925  4.38578    147 - -
          2.68618  4.42225  2.77519  2.73123  3.46354  2.40513  3.72494  3.29354  2.67741  2.69355  4.24690  2.90347  2.73739  3.18146  2.89801  2.37887  2.77519  2.98518  4.58477  3.61503
          0.02549  4.07794  4.80029  0.61958  0.77255  0.48576  0.95510
    133   3.12730  4.49415  4.67618  4.11314  3.20183  4.35570  4.70144  2.10280  3.97882  1.36537  2.04400  4.36012  4.61246  4.15399  4.13723  3.68838  3.36008  1.64123  5.15755  4.04650    148 - -
          2.68618  4.42225  2.77519  2.73123  3.46354  2.40513  3.72494  3.29354  2.67741  2.69355  4.24690  2.90347  2.73739  3.18146  2.89801  2.37887  2.77519  2.98518  4.58477  3.61503
          0.02549  4.07794  4.80029  0.61958  0.77255  0.48576  0.95510
    134   2.85057  5.02470  2.73697  2.48875  3.88758  3.41075  1.73696  3.84734  2.53749  3.38513  4.26492  2.08325  3.93410  2.97252  2.91141  2.85108  3.12302  3.50232  5.25258  3.76732    149 - -
          2.68618  4.42225  2.77519  2.73123  3.46354  2.40513  3.72494  3.29354  2.67741  2.69355  4.24690  2.90347  2.73739  3.18146  2.89801  2.37887  2.77519  2.98518  4.58477  3.61503
          0.02549  4.07794  4.80029  0.61958  0.77255  0.48576  0.95510
    135   1.92180  4.62151  3.14816  2.65777  4.12944  3.32344  3.77662  3.52111  2.50286  3.14507  3.98448  3.09406  2.49855  2.95475  2.18998  2.64634  2.86683  3.16395  5.38570  4.10326    150 - -
          2.68618  4.42225  2.77519  2.73123  3.46354  2.40513  3.72494  3.29354  2.67741  2.69355  4.24690  2.90347  2.73739  3.18146  2.89801  2.37887  2.77519  2.98518  4.58477  3.61503
          0.02549  4.07794  4.80029  0.61958  0.77255  0.48576  0.95510
    136   1.87463  4.26942  4.08141  3.67741  3.77498  3.54357  4.51473  2.25555  3.59496  2.55013  3.66976  3.82515  4.15339  3.89871  3.84026  2.96679  3.00527  1.22936  5.43732  4.22022    151 - -
          2.68618  4.42225  2.77519  2.73123  3.46354  2.40513  3.72494  3.29354  2.67741  2.69355  4.24690  2.90347  2.73739  3.18146  2.89801  2.37887  2.77519  2.98518  4.58477  3.61503
          0.02549  4.07794  4.80029  0.61958  0.77255  0.48576  0.95510
    137   2.82401  5.25683  2.56786  1.82151  4.58709  3.37102  3.67261  4.04694  1.92095  3.54079  4.34638  2.05872  3.86387  2.80664  2.82123  2.76737  3.06585  3.64969  5.67724  4.29047    152 - -
          2.68618  4.42225  2.77519  2.73123  3.46354  2.40513  3.72494  3.29354  2.67741  2.69355  4.24690  2.90347  2.73739  3.18146  2.89801  2.37887  2.77519  2.98518  4.58477  3.61503
          0.02549  4.07794  4.80029  0.61958  0.77255  0.48576  0.95510
    138   2.75832  4.46597  3.51971  2.19986  3.51772  3.72538  3.99234  2.00269  2.93225  1.91971  3.42473  3.43548  4.10279  3.28401  3.27806  3.00371  2.99406  2.36339  5.09555  3.85506    153 - -
          2.68618  4.42225  2.77519  2.73123  3.46354  2.40513  3.72494  3.29354  2.67741  2.69355  4.24690  2.90347  2.73739  3.18146  2.89801  2.37887  2.77519  2.98518  4.58477  3.61503
          0.02549  4.07794  4.80029  0.61958  0.77255  0.48576  0.95510
    139   2.68677  4.80605  3.04700  2.53550  4.05321  3.46624  3.66526  3.44610  1.93726  3.05861  2.73745  2.25993  3.87624  2.83164  2.72239  2.73402  2.91802  3.14489  5.30040  3.99746    154 - -
          2.68618  4.42225  2.77519  2.73123  3.46354  2.40513  3.72494  3.29354  2.67741  2.69355  4.24690  2.90347  2.73739  3.18146  2.89801  2.37887  2.77519  2.98518  4.58477  3.61503
          0.02549  4.07794  4.80029  0.61958  0.77255  0.48576  0.95510
    140   2.62979  4.55365  3.11289  2.06902  2.59782  3.47247  3.76343  3.06105  2.67262  2.75542  3.66618  3.12354  3.90135  3.00861  3.07821  2.75481  2.29418  2.81551  5.09443  3.78267    155 - -
          2.68618  4.42225  2.77519  2.73123  3.46354  2.40513  3.72494  3.29354  2.67741  2.69355  4.24690  2.90347  2.73739  3.18146  2.89801  2.37887  2.77519  2.98518  4.58477  3.61503
          0.02549  4.07794  4.80029  0.61958  0.77255  0.48576  0.95510
    141   2.70632  4.42997  3.49377  2.21329  3.49935  3.67242  3.93518  2.11821  2.88970  2.35049  2.48040  3.38607  4.05004  3.23036  3.24008  2.93832  2.94109  2.43951  5.04318  3.81016    156 - -
          2.68618  4.42225  2.77519  2.73123  3.46354  2.40513  3.72494  3.29354  2.67741  2.69355  4.24690  2.90347  2.73739  3.18146  2.89801  2.37887  2.77519  2.98518  4.58477  3.61503
          0.02549  4.07794  4.80029  0.61958  0.77255  0.48576  0.95510
    142   2.87561  4.83068  3.17936  2.75747  3.20549  3.60226  3.67915  3.43170  2.57961  2.96584  3.93619  3.20082  4.03109  1.72764  2.90732  2.93845  3.11266  3.18927  4.72000  2.12030    157 - -
          2.68618  4.42225  2.77519  2.73123  3.46354  2.40513  3.72494  3.29354  2.67741  2.69355  4.24690  2.90347  2.73739  3.18146  2.89801  2.37887  2.77519  2.98518  4.58477  3.61503
          0.02549  4.07794  4.80029  0.61958  0.77255  0.48576  0.95510
    143   2.85802  5.11132  1.60328  2.35282  4.70006  1.48075  3.93781  4.22288  2.95900  3.78473  4.64410  2.89601  3.89260  3.13003  3.49728  2.83819  3.20810  3.77178  5.89193  4.51232    158 - -
          2.68624  4.42231  2.77525  2.73129  3.46360  2.40519  3.72500  3.29360  2.67747  2.69316  4.24696  2.90353  2.73745  3.18152  2.89807  2.37860  2.77525  2.98524  4.58483  3.61509
          0.23390  1.60780  4.80029  0.66873  0.71818  0.48576  0.95510
    144   2.52049  4.53987  3.00001  2.72234  4.21157  3.20002  3.95307  3.59389  2.80904  3.29445  4.15924  2.08972  3.82847  3.16978  3.18490  2.63257  1.52333  3.19836  5.52972  4.22521    161 - -
          2.68618  4.42225  2.77519  2.73123  3.46354  2.40513  3.72494  3.29354  2.67741  2.69355  4.24690  2.90347  2.73739  3.18146  2.89801  2.37887  2.77519  2.98518  4.58477  3.61503
          0.02549  4.07794  4.80029  0.61958  0.77255  0.48576  0.95510
    145   1.63722  4.20424  3.48761  3.21542  4.34602  2.98135  4.28511  3.71519  3.26884  3.44988  4.29325  3.35650  3.73720  3.56220  3.57226  1.20485  2.75658  3.18145  5.70156  4.48210    162 - -
          2.68618  4.42225  2.77519  2.73123  3.46354  2.40513  3.72494  3.29354  2.67741  2.69355  4.24690  2.90347  2.73739  3.18146  2.89801  2.37887  2.77519  2.98518  4.58477  3.61503
          0.02549  4.07794  4.80029  0.61958  0.77255  0.48576  0.95510
    146   1.43107  4.24442  3.92912  3.52655  3.82585  3.37847  4.40171  2.49560  3.45422  2.66426  3.73960  3.67621  4.02319  3.75919  3.71734  2.80233  2.92236  1.62308  5.42222  4.20584    163 - -
          2.68618  4.42225  2.77519  2.73123  3.46354  2.40513  3.72494  3.29354  2.67741  2.69355  4.24690  2.90347  2.73739  3.18146  2.89801  2.37887  2.77519  2.98518  4.58477  3.61503
          0.02549  4.07794  4.80029  0.61958  0.77255  0.48576  0.95510
    147   3.01825  4.40106  4.44480  3.93147  1.90966  4.07708  3.87886  1.83976  3.78908  2.15038  3.32027  3.98833  4.40237  3.91602  3.90458  3.39300  3.24652  2.50118  4.18794  1.91632    164 - -
          2.68618  4.42225  2.77519  2.73123  3.46354  2.40513  3.72494  3.29354  2.67741  2.69355  4.24690  2.90347  2.73739  3.18146  2.89801  2.37887  2.77519  2.98518  4.58477  3.61503
          0.02549  4.07794  4.80029  0.61958  0.77255  0.48576  0.95510
    148   0.75381  4.30714  3.68293  3.48948  4.26839  3.12510  4.48558  3.42552  3.51135  3.29717  4.31033  3.58339  3.88426  3.83442  3.74425  2.65768  2.94957  3.04386  5.67472  4.49960    165 - -
          2.68618  4.42225  2.77519  2.73123  3.46354  2.40513  3.72494  3.29354  2.67741  2.69355  4.24690  2.90347  2.73739  3.18146  2.89801  2.37887  2.77519  2.98518  4.58477  3.61503
          0.02549  4.07794  4.80029  0.61958  0.77255  0.48576  0.95510
    149   2.33703  4.27058  3.40850  3.13817  4.30060  1.91177  4.23415  3.65311  3.19382  3.38813  4.24710  3.34209  3.77585  3.50754  3.50605  2.51240  1.32702  3.16967  5.64266  4.42977    166 - -
          2.68618  4.42225  2.77519  2.73123  3.46354  2.40513  3.72494  3.29354  2.67741  2.69355  4.24690  2.90347  2.73739  3.18146  2.89801  2.37887  2.77519  2.98518  4.58477  3.61503
          0.02549  4.07794  4.80029  0.61958  0.77255  0.48576  0.95510
    150   2.78927  5.17585  2.53510  1.84674  4.50789  2.32887  3.69863  3.96961  2.49573  3.49516  4.30794  2.83899  3.85137  2.04969  2.95574  2.74672  3.04605  3.58054  5.66236  4.26852    167 - -
          2.68618  4.42225  2.77519  2.73123  3.46354  2.40513  3.72494  3.29354  2.67741  2.69355  4.24690  2.90347  2.73739  3.18146  2.89801  2.37887  2.77519  2.98518  4.58477  3.61503
          0.02549  4.07794  4.80029  0.61958  0.77255  0.48576  0.95510
    151   2.91865  5.35754  2.33385  1.29785  4.67615  3.29867  3.78221  4.18164  2.67839  3.70664  4.55317  2.03002  3.88623  2.94599  3.17676  2.84188  3.20058  3.77742  5.84745  4.40376    168 - -
          2.68618  4.42225  2.77519  2.73123  3.46354  2.40513  3.72494  3.29354  2.67741  2.69355  4.24690  2.90347  2.73739  3.18146  2.89801  2.37887  2.77519  2.98518  4.58477  3.61503
          0.02549  4.07794  4.80029  0.61958  0.77255  0.48576  0.95510
    152   2.31299  4.27779  3.27275  3.09153  4.46805  1.28394  4.27828  3.94971  3.27354  3.61568  4.43899  3.29887  3.74884  3.54713  3.59689  1.71390  2.81126  3.34952  5.78247  4.55169    169 - -
          2.68618  4.42225  2.77519  2.73123  3.46354  2.40513  3.72494  3.29354  2.67741  2.69355  4.24690  2.90347  2.73739  3.18146  2.89801  2.37887  2.77519  2.98518  4.58477  3.61503
          0.02549  4.07794  4.80029  0.61958  0.77255  0.48576  0.95510
    153   3.17153  5.13261  3.36045  2.94959  4.56639  3.63318  3.89002  4.00989  0.78775  3.53249  4.48751  3.36318  4.12283  3.07319  2.49292  3.20280  3.41178  3.70779  5.53995  4.38465    170 - -
          2.68618  4.42225  2.77519  2.73123  3.46354  2.40513  3.72494  3.29354  2.67741  2.69355  4.24690  2.90347  2.73739  3.18146  2.89801  2.37887  2.77519  2.98518  4.58477  3.61503
          0.18821  4.07794  1.86679  0.61958  0.77255  0.48576  0.95510
    154   2.68096  4.90472  2.50137  1.67184  4.34590  3.22133  3.73640  3.78441  2.59250  3.38741  4.23805  2.83826  3.79528  2.91214  3.04053  1.92149  2.98882  3.40450  5.58390  4.21041    171 - -
          2.68618  4.42225  2.77519  2.73123  3.46354  2.40513  3.72494  3.29354  2.67741  2.69355  4.24690  2.90347  2.73739  3.18146  2.89801  2.37887  2.77519  2.98518  4.58477  3.61503
          0.02993  3.91966  4.64200  0.61958  0.77255  0.40124  1.10711
    155   3.06102  5.04261  3.05561  2.81871  4.23763  3.51267  3.97704  3.90506  2.62630  3.38634  4.41335  3.27840  4.07223  0.90833  2.90427  3.10237  3.36015  3.62337  5.47516  4.18473    172 - -
          2.68618  4.42225  2.77519  2.73123  3.46354  2.40513  3.72494  3.29354  2.67741  2.69355  4.24690  2.90347  2.73739  3.18146  2.89801  2.37887  2.77519  2.98518  4.58477  3.61503
          0.02549  4.07794  4.80029  0.61958  0.77255  0.48576  0.95510
    156   2.53606  4.62944  3.08140  2.64589  4.25912  2.17644  3.80698  3.68885  2.53703  3.28493  4.10501  3.07651  3.81507  2.97858  2.16512  1.97255  2.87083  3.28017  5.48455  4.19218    173 - -
          2.68618  4.42225  2.77519  2.73123  3.46354  2.40513  3.72494  3.29354  2.67741  2.69355  4.24690  2.90347  2.73739  3.18146  2.89801  2.37887  2.77519  2.98518  4.58477  3.61503
          0.02549  4.07794  4.80029  0.61958  0.77255  0.48576  0.95510
    157   2.28694  4.25583  3.37882  3.04738  4.31837  1.88408  4.15886  3.73614  3.10722  3.40576  4.22331  3.27483  3.73349  3.40284  3.45663  1.78127  1.86863  3.20942  5.64371  4.41235    174 - -
          2.68618  4.42225  2.77519  2.73123  3.46354  2.40513  3.72494  3.29354  2.67741  2.69355  4.24690  2.90347  2.73739  3.18146  2.89801  2.37887  2.77519  2.98518  4.58477  3.61503
          0.02549  4.07794  4.80029  0.61958  0.77255  0.48576  0.95510
    158   3.20009  4.55043  4.70105  4.20398  1.51196  4.34096  4.36562  1.69502  4.06700  1.78039  3.13783  4.33024  4.62810  4.19331  4.18349  3.69969  3.44056  2.25150  4.65973  3.19396    175 - -
          2.68618  4.42225  2.77519  2.73123  3.46354  2.40513  3.72494  3.29354  2.67741  2.69355  4.24690  2.90347  2.73739  3.18146  2.89801  2.37887  2.77519  2.98518  4.58477  3.61503
          0.02549  4.07794  4.80029  0.61958  0.77255  0.48576  0.95510
    159   2.66841  4.82653  2.24596  2.48371  3.91725  3.44591  3.64938  3.48756  2.42797  3.07951  3.91904  2.99147  3.85740  2.82950  2.28316  2.70317  2.90173  3.17548  2.92628  3.84803    176 - -
          2.68621  4.42228  2.77522  2.73126  3.46357  2.40516  3.72497  3.29357  2.67744  2.69313  4.24693  2.90350  2.73742  3.18149  2.89804  2.37890  2.77522  2.98521  4.58480  3.61506
          0.23390  1.60780  4.80029  0.25610  1.48751  0.48576  0.95510
    160   2.85674  5.36692  1.72879  1.73704  4.68557  3.27992  3.74153  4.18254  2.67626  3.68923  4.50399  2.75362  3.84859  2.89086  3.23396  2.02930  3.13081  3.76011  5.85468  4.38774    178 - -
          2.68618  4.42225  2.77519  2.73123  3.46354  2.40513  3.72494  3.29354  2.67741  2.69355  4.24690  2.90347  2.73739  3.18146  2.89801  2.37887  2.77519  2.98518  4.58477  3.61503
          0.02549  4.07794  4.80029  0.61958  0.77255  0.48576  0.95510
    161   2.89988  5.34995  1.40430  2.23953  4.66732  3.31725  3.75939  4.15815  1.91451  3.67553  4.51013  2.80652  3.88086  2.91390  3.11555  2.82495  3.16997  3.75492  5.81312  4.38437    179 - -
          2.68618  4.42225  2.77519  2.73123  3.46354  2.40513  3.72494  3.29354  2.67741  2.69355  4.24690  2.90347  2.73739  3.18146  2.89801  2.37887  2.77519  2.98518  4.58477  3.61503
          0.02549  4.07794  4.80029  0.61958  0.77255  0.48576  0.95510
    162   2.80625  4.83043  3.15335  2.66765  3.24181  3.57671  2.37714  3.46427  2.51414  3.02289  3.92775  3.13036  3.97662  2.25761  2.87417  2.85352  3.03180  3.18982  4.73288  2.30616    180 - -
          2.68618  4.42225  2.77519  2.73123  3.46354  2.40513  3.72494  3.29354  2.67741  2.69355  4.24690  2.90347  2.73739  3.18146  2.89801  2.37887  2.77519  2.98518  4.58477  3.61503
          0.02549  4.07794  4.80029  0.61958  0.77255  0.48576  0.95510
    163   2.73945  4.36113  3.77650  3.20158  3.48390  3.75438  4.04013  1.93371  2.96801  2.35066  3.40857  3.56108  4.13374  3.38077  2.28426  3.04321  2.98093  1.85934  5.04066  3.81912    181 - -
          2.68618  4.42225  2.77519  2.73123  3.46354  2.40513  3.72494  3.29354  2.67741  2.69355  4.24690  2.90347  2.73739  3.18146  2.89801  2.37887  2.77519  2.98518  4.58477  3.61503
          0.02549  4.07794  4.80029  0.61958  0.77255  0.48576  0.95510
    164   2.67967  4.24666  3.97263  3.44745  3.48357  3.71690  4.22308  1.74524  3.35408  2.37670  3.42299  3.71996  4.16460  3.64445  3.62055  2.22286  2.96429  1.70482  5.07598  3.85593    182 - -
          2.68618  4.42225  2.77519  2.73123  3.46354  2.40513  3.72494  3.29354  2.67741  2.69355  4.24690  2.90347  2.73739  3.18146  2.89801  2.37887  2.77519  2.98518  4.58477  3.61503
          0.02549  4.07794  4.80029  0.61958  0.77255  0.48576  0.95510
    165   2.74872  4.86747  2.87417  2.57219  4.27637  3.36345  3.81430  3.76243  2.53646  3.32260  4.20506  3.05250  1.77667  1.97510  2.89466  2.79054  3.04917  3.40994  5.50531  4.18964    183 - -
          2.68618  4.42225  2.77519  2.73123  3.46354  2.40513  3.72494  3.29354  2.67741  2.69355  4.24690  2.90347  2.73739  3.18146  2.89801  2.37887  2.77519  2.98518  4.58477  3.61503
          0.02549  4.07794  4.80029  0.61958  0.77255  0.48576  0.95510
    166   3.55696  4.96215  4.14792  3.92008  2.33109  4.07447  3.73411  3.53907  3.77201  2.93874  4.19347  3.98557  4.54549  4.02777  3.91162  3.67136  3.84575  3.41990  3.98124  0.68226    184 - -
          2.68618  4.42225  2.77519  2.73123  3.46354  2.40513  3.72494  3.29354  2.67741  2.69355  4.24690  2.90347  2.73739  3.18146  2.89801  2.37887  2.77519  2.98518  4.58477  3.61503
          0.02549  4.07794  4.80029  0.61958  0.77255  0.48576  0.95510
    167   1.18715  4.21462  3.48028  3.24685  4.39178  1.76291  4.33226  3.75719  3.34626  3.49358  4.33866  3.38124  3.74993  3.62057  3.64249  2.46593  2.78273  3.21448  5.73263  4.54019    185 - -
          2.68618  4.42225  2.77519  2.73123  3.46354  2.40513  3.72494  3.29354  2.67741  2.69355  4.24690  2.90347  2.73739  3.18146  2.89801  2.37887  2.77519  2.98518  4.58477  3.61503
          0.02549  4.07794  4.80029  0.61958  0.77255  0.48576  0.95510
    168   3.32122  4.63579  4.90475  4.37637  3.19631  4.59753  4.94914  1.57209  4.20577  1.00514  3.00931  4.62762  4.80652  4.37621  4.34032  3.97397  3.55679  2.06743  5.27507  4.14919    186 - -
          2.68618  4.42225  2.77519  2.73123  3.46354  2.40513  3.72494  3.29354  2.67741  2.69355  4.24690  2.90347  2.73739  3.18146  2.89801  2.37887  2.77519  2.98518  4.58477  3.61503
          0.02549  4.07794  4.80029  0.61958  0.77255  0.48576  0.95510
    169   3.17248  4.51030  4.75357  4.24196  2.07702  4.37780  4.55156  1.28426  4.11094  1.77823  3.13111  4.39982  4.65625  4.25415  4.23481  3.73779  3.41396  2.07832  4.88391  3.50821    187 - -
          2.68618  4.42225  2.77519  2.73123  3.46354  2.40513  3.72494  3.29354  2.67741  2.69355  4.24690  2.90347  2.73739  3.18146  2.89801  2.37887  2.77519  2.98518  4.58477  3.61503
          0.02549  4.07794  4.80029  0.61958  0.77255  0.48576  0.95510
    170   2.17928  4.98756  3.21391  2.62988  4.37743  3.53576  3.64412  3.75247  1.72035  3.28449  4.12015  3.09014  3.93569  2.78335  1.84873  2.83470  3.03286  3.41750  5.42826  4.17528    188 - -
          2.68618  4.42225  2.77519  2.73123  3.46354  2.40513  3.72494  3.29354  2.67741  2.69355  4.24690  2.90347  2.73739  3.18146  2.89801  2.37887  2.77519  2.98518  4.58477  3.61503
          0.02549  4.07794  4.80029  0.61958  0.77255  0.48576  0.95510
    171   2.75108  4.36232  3.94262  3.49937  1.59004  3.66649  4.06188  2.65477  3.41033  2.30299  3.44849  3.71268  4.16198  3.67744  3.64651  3.04282  2.09731  2.51432  4.67880  3.22070    189 - -
          2.68618  4.42225  2.77519  2.73123  3.46354  2.40513  3.72494  3.29354  2.67741  2.69355  4.24690  2.90347  2.73739  3.18146  2.89801  2.37887  2.77519  2.98518  4.58477  3.61503
          0.02549  4.07794  4.80029  0.61958  0.77255  0.48576  0.95510
    172   3.31917  4.91318  3.80647  3.42549  2.24759  4.02158  1.99655  3.53935  3.25468  2.95763  4.07530  3.64359  4.40607  3.58259  3.50174  3.37959  3.55018  3.36058  3.89189  1.23251    190 - -
          2.68618  4.42225  2.77519  2.73123  3.46354  2.40513  3.72494  3.29354  2.67741  2.69355  4.24690  2.90347  2.73739  3.18146  2.89801  2.37887  2.77519  2.98518  4.58477  3.61503
          0.02549  4.07794  4.80029  0.61958  0.77255  0.48576  0.95510
    173   1.56278  4.23083  3.43546  3.22953  4.42989  1.29847  4.34219  3.80274  3.35671  3.53618  4.38278  3.37458  3.75456  3.62954  3.65327  2.47529  2.79839  3.24814  5.76267  4.56998    191 - -
          2.68618  4.42225  2.77519  2.73123  3.46354  2.40513  3.72494  3.29354  2.67741  2.69355  4.24690  2.90347  2.73739  3.18146  2.89801  2.37887  2.77519  2.98518  4.58477  3.61503
          0.02549  4.07794  4.80029  0.61958  0.77255  0.48576  0.95510
    174   3.11439  4.48734  4.66418  4.16317  3.39241  4.33637  4.82503  1.94536  4.00761  1.44777  3.24359  4.39586  4.66633  4.26913  4.19528  3.71737  3.38028  1.20546  5.33992  4.14085    192 - -
          2.68618  4.42225  2.77519  2.73123  3.46354  2.40513  3.72494  3.29354  2.67741  2.69355  4.24690  2.90347  2.73739  3.18146  2.89801  2.37887  2.77519  2.98518  4.58477  3.61503
          0.02549  4.07794  4.80029  0.61958  0.77255  0.48576  0.95510
    175   2.81883  4.25168  4.27343  3.71630  3.15433  3.96425  4.22880  1.79028  3.58690  2.12107  3.24476  3.93194  4.31080  3.82174  3.77721  3.27330  3.05794  1.62215  4.81670  2.40917    193 - -
          2.68618  4.42225  2.77519  2.73123  3.46354  2.40513  3.72494  3.29354  2.67741  2.69355  4.24690  2.90347  2.73739  3.18146  2.89801  2.37887  2.77519  2.98518  4.58477  3.61503
          0.02549  4.07794  4.80029  0.61958  0.77255  0.48576  0.95510
    176   2.94160  5.42180  1.60612  2.18193  4.74627  3.25801  3.82181  4.30610  2.83081  3.82401  4.67684  1.50893  3.88213  2.99471  3.40669  2.85075  3.24444  3.87472  5.95020  4.45981    194 - -
          2.68618  4.42225  2.77519  2.73123  3.46354  2.40513  3.72494  3.29354  2.67741  2.69355  4.24690  2.90347  2.73739  3.18146  2.89801  2.37887  2.77519  2.98518  4.58477  3.61503
          0.02549  4.07794  4.80029  0.61958  0.77255  0.48576  0.95510
    177   2.87674  5.43793  1.78398  1.64788  4.73199  3.29015  3.72677  4.23932  2.63828  3.72232  4.53170  2.74522  3.85120  2.13062  3.18642  2.78227  3.14190  3.80972  5.87230  4.39845    195 - -
          2.68618  4.42225  2.77519  2.73123  3.46354  2.40513  3.72494  3.29354  2.67741  2.69355  4.24690  2.90347  2.73739  3.18146  2.89801  2.37887  2.77519  2.98518  4.58477  3.61503
          0.02549  4.07794  4.80029  0.61958  0.77255  0.48576  0.95510
    178   2.83805  5.04967  2.69185  2.44830  3.97847  3.39322  2.23892  3.87596  2.53800  3.41130  4.27998  1.65883  3.91782  2.95197  2.92926  2.83034  3.10993  3.52134  5.32001  3.84455    196 - -
          2.68618  4.42225  2.77519  2.73123  3.46354  2.40513  3.72494  3.29354  2.67741  2.69355  4.24690  2.90347  2.73739  3.18146  2.89801  2.37887  2.77519  2.98518  4.58477  3.61503
          0.02549  4.07794  4.80029  0.61958  0.77255  0.48576  0.95510
    179   1.60015  4.21020  3.44038  3.14132  4.38607  1.82731  4.24096  3.81157  3.22514  3.48464  4.29486  3.31306  3.71792  3.49791  3.55858  1.73556  2.73649  3.23898  5.71384  4.49846    197 - -
          2.68618  4.42225  2.77519  2.73123  3.46354  2.40513  3.72494  3.29354  2.67741  2.69355  4.24690  2.90347  2.73739  3.18146  2.89801  2.37887  2.77519  2.98518  4.58477  3.61503
          0.02549  4.07794  4.80029  0.61958  0.77255  0.48576  0.95510
    180   0.75381  4.30714  3.68293  3.48948  4.26839  3.12510  4.48558  3.42552  3.51135  3.29717  4.31033  3.58339  3.88426  3.83442  3.74425  2.65768  2.94957  3.04386  5.67472  4.49960    198 - -
          2.68618  4.42225  2.77519  2.73123  3.46354  2.40513  3.72494  3.29354  2.67741  2.69355  4.24690  2.90347  2.73739  3.18146  2.89801  2.37887  2.77519  2.98518  4.58477  3.61503
          0.02549  4.07794  4.80029  0.61958  0.77255  0.48576  0.95510
    181   1.92863  4.79977  3.09387  2.66534  4.30522  3.40040  3.77433  3.62728  1.48648  3.26645  4.13477  3.10954  3.90650  2.94119  2.67553  2.77499  3.00334  3.28589  5.47966  4.20979    199 - -
          2.68618  4.42225  2.77519  2.73123  3.46354  2.40513  3.72494  3.29354  2.67741  2.69355  4.24690  2.90347  2.73739  3.18146  2.89801  2.37887  2.77519  2.98518  4.58477  3.61503
          0.02549  4.07794  4.80029  0.61958  0.77255  0.48576  0.95510
    182   2.65228  4.79540  2.24086  2.47413  2.75320  3.43279  3.66157  3.42574  2.49004  3.03043  3.88534  2.98492  3.85259  2.84957  2.29696  2.69361  2.89095  3.12455  5.20742  3.82278    200 - -
          2.68618  4.42225  2.77519  2.73123  3.46354  2.40513  3.72494  3.29354  2.67741  2.69355  4.24690  2.90347  2.73739  3.18146  2.89801  2.37887  2.77519  2.98518  4.58477  3.61503
          0.02549  4.07794  4.80029  0.61958  0.77255  0.48576  0.95510
    183   2.64470  4.68464  3.03022  2.65942  4.11974  3.34868  3.82351  3.49337  2.55506  3.13061  4.02769  3.10450  3.88256  2.13991  2.90194  2.73050  1.64655  3.17083  5.41371  4.11850    201 - -
          2.68618  4.42225  2.77519  2.73123  3.46354  2.40513  3.72494  3.29354  2.67741  2.69355  4.24690  2.90347  2.73739  3.18146  2.89801  2.37887  2.77519  2.98518  4.58477  3.61503
          0.02549  4.07794  4.80029  0.61958  0.77255  0.48576  0.95510
    184   2.72422  4.73998  3.21255  2.81801  4.36651  1.54434  3.89964  3.82603  2.51487  3.40513  4.26700  3.22281  3.92686  3.09138  1.78827  2.81031  3.05739  3.43481  5.51537  4.29023    202 - -
          2.68618  4.42225  2.77519  2.73123  3.46354  2.40513  3.72494  3.29354  2.67741  2.69355  4.24690  2.90347  2.73739  3.18146  2.89801  2.37887  2.77519  2.98518  4.58477  3.61503
          0.02549  4.07794  4.80029  0.61958  0.77255  0.48576  0.95510
    185   3.32122  4.63579  4.90475  4.37637  3.19631  4.59753  4.94914  1.57209  4.20577  1.00514  3.00931  4.62762  4.80652  4.37621  4.34032  3.97397  3.55679  2.06743  5.27507  4.14919    203 - -
          2.68618  4.42225  2.77519  2.73123  3.46354  2.40513  3.72494  3.29354  2.67741  2.69355  4.24690  2.90347  2.73739  3.18146  2.89801  2.37887  2.77519  2.98518  4.58477  3.61503
          0.02549  4.07794  4.80029  0.61958  0.77255  0.48576  0.95510
    186   2.69905  4.82201  2.75650  1.88303  4.24938  3.32960  3.81478  3.56398  2.63832  3.25256  4.12971  2.99232  3.87471  2.99801  3.05439  2.74617  1.65103  3.23425  5.52791  4.20062    204 - -
          2.68623  4.42230  2.77525  2.73128  3.46359  2.40518  3.72500  3.29359  2.67746  2.69360  4.24695  2.90352  2.73745  3.18151  2.89806  2.37863  2.77482  2.98523  4.58482  3.61508
          0.20628  1.72505  4.80029  0.66658  0.72043  0.48576  0.95510
    187   2.88953  5.28995  2.49322  1.44978  4.58986  3.36154  3.72601  4.06529  2.48779  3.57059  4.41301  2.84938  3.89212  1.99335  2.91288  2.82869  3.14338  3.68566  5.71840  4.32573    207 - -
          2.68618  4.42225  2.77519  2.73123  3.46354  2.40513  3.72494  3.29354  2.67741  2.69355  4.24690  2.90347  2.73739  3.18146  2.89801  2.37887  2.77519  2.98518  4.58477  3.61503
          0.02549  4.07794  4.80029  0.61958  0.77255  0.48576  0.95510
    188   2.90197  5.26689  2.61633  1.44273  4.61170  3.40927  3.70542  4.04462  1.81129  3.55043  4.38645  2.90108  3.91125  2.84876  2.73642  2.84967  3.14177  3.67037  5.67638  4.32696    208 - -
          2.68618  4.42225  2.77519  2.73123  3.46354  2.40513  3.72494  3.29354  2.67741  2.69355  4.24690  2.90347  2.73739  3.18146  2.89801  2.37887  2.77519  2.98518  4.58477  3.61503
          0.02549  4.07794  4.80029  0.61958  0.77255  0.48576  0.95510
    189   3.22358  5.36826  0.66277  2.48702  4.77599  3.37828  4.12990  4.41376  3.25563  3.98721  4.97451  3.05195  4.04598  3.37267  3.79620  3.16595  3.56814  4.03255  5.90323  4.62101    209 - -
          2.68618  4.42225  2.77519  2.73123  3.46354  2.40513  3.72494  3.29354  2.67741  2.69355  4.24690  2.90347  2.73739  3.18146  2.89801  2.37887  2.77519  2.98518  4.58477  3.61503
          0.02549  4.07794  4.80029  0.61958  0.77255  0.48576  0.95510
    190   3.10765  4.48143  4.65842  4.16045  3.41144  4.33007  4.82883  1.93293  4.00488  1.51095  3.26534  4.39214  4.66577  4.27300  4.19555  3.71299  3.37553  1.16164  5.35318  4.14740    210 - -
          2.68618  4.42225  2.77519  2.73123  3.46354  2.40513  3.72494  3.29354  2.67741  2.69355  4.24690  2.90347  2.73739  3.18146  2.89801  2.37887  2.77519  2.98518  4.58477  3.61503
          0.02549  4.07794  4.80029  0.61958  0.77255  0.48576  0.95510
    191   2.77458  5.16130  2.47441  1.73213  4.52722  3.30191  3.72465  4.00073  2.58274  3.53467  4.34710  2.08819  3.84070  2.87350  3.07869  2.09272  3.04880  3.59736  5.70780  4.29408    211 - -
          2.68618  4.42225  2.77519  2.73123  3.46354  2.40513  3.72494  3.29354  2.67741  2.69355  4.24690  2.90347  2.73739  3.18146  2.89801  2.37887  2.77519  2.98518  4.58477  3.61503
          0.02549  4.07794  4.80029  0.61958  0.77255  0.48576  0.95510
    192   2.89052  5.19051  3.07719  1.97990  4.58822  3.54720  3.61643  3.98285  1.70890  3.44193  4.26030  3.03418  3.94212  2.73917  1.81269  2.86207  3.08796  3.61892  5.52618  4.25862    212 - -
          2.68618  4.42225  2.77519  2.73123  3.46354  2.40513  3.72494  3.29354  2.67741  2.69355  4.24690  2.90347  2.73739  3.18146  2.89801  2.37887  2.77519  2.98518  4.58477  3.61503
          0.02549  4.07794  4.80029  0.61958  0.77255  0.48576  0.95510
    193   3.37515  4.70821  4.80909  4.31106  1.92919  4.49939  4.46091  2.36828  4.16387  0.96408  2.98977  4.46668  4.72573  4.24881  4.26265  3.86850  3.60208  2.50087  4.69309  3.25993    213 - -
          2.68618  4.42225  2.77519  2.73123  3.46354  2.40513  3.72494  3.29354  2.67741  2.69355  4.24690  2.90347  2.73739  3.18146  2.89801  2.37887  2.77519  2.98518  4.58477  3.61503
          0.02549  4.07794  4.80029  0.61958  0.77255  0.48576  0.95510
    194   2.64296  4.70818  2.17807  2.52288  3.95511  3.40956  3.75383  3.23059  2.61835  2.30575  3.85046  3.02411  3.87075  2.94420  3.06266  2.71691  2.23499  2.95773  5.31248  3.98998    214 - -
          2.68618  4.42225  2.77519  2.73123  3.46354  2.40513  3.72494  3.29354  2.67741  2.69355  4.24690  2.90347  2.73739  3.18146  2.89801  2.37887  2.77519  2.98518  4.58477  3.61503
          0.02549  4.07794  4.80029  0.61958  0.77255  0.48576  0.95510
    195   2.01000  4.69698  2.88850  2.01057  4.14430  3.31211  3.77710  3.47963  2.61462  3.15979  4.00499  3.00518  3.83033  2.95536  3.04861  2.65716  2.09866  3.13923  5.43476  4.11677    215 - -
          2.68618  4.42225  2.77519  2.73123  3.46354  2.40513  3.72494  3.29354  2.67741  2.69355  4.24690  2.90347  2.73739  3.18146  2.89801  2.37887  2.77519  2.98518  4.58477  3.61503
          0.02549  4.07794  4.80029  0.61958  0.77255  0.48576  0.95510
    196   1.87876  4.29760  3.46898  3.02692  3.74392  2.31484  4.01021  2.99089  2.98777  1.96105  3.70058  3.34111  3.88060  3.31523  3.31834  2.67698  2.82721  2.71639  5.19269  3.95406    216 - -
          2.68618  4.42225  2.77519  2.73123  3.46354  2.40513  3.72494  3.29354  2.67741  2.69355  4.24690  2.90347  2.73739  3.18146  2.89801  2.37887  2.77519  2.98518  4.58477  3.61503
          0.02549  4.07794  4.80029  0.61958  0.77255  0.48576  0.95510
    197   2.89769  2.43738  4.55493  3.99554  3.30146  4.10019  4.51461  1.66458  3.84949  1.60257  3.20084  4.16910  4.44238  4.06183  4.00047  3.43543  3.14808  1.91972  5.06265  3.87995    217 - -
          2.68618  4.42225  2.77519  2.73123  3.46354  2.40513  3.72494  3.29354  2.67741  2.69355  4.24690  2.90347  2.73739  3.18146  2.89801  2.37887  2.77519  2.98518  4.58477  3.61503
          0.02549  4.07794  4.80029  0.61958  0.77255  0.48576  0.95510
    198   2.99451  4.44043  4.30658  3.78896  2.78068  4.01095  4.03978  1.85293  3.55543  2.08605  3.30272  3.95296  4.37109  3.83074  3.72169  3.36217  3.23845  2.45326  1.77747  2.96923    218 - -
          2.68618  4.42225  2.77519  2.73123  3.46354  2.40513  3.72494  3.29354  2.67741  2.69355  4.24690  2.90347  2.73739  3.18146  2.89801  2.37887  2.77519  2.98518  4.58477  3.61503
          0.02549  4.07794  4.80029  0.61958  0.77255  0.48576  0.95510
    199   2.68676  4.74551  3.15713  2.60504  3.97678  3.49085  3.67685  3.37590  2.34840  2.99127  2.71136  2.34489  3.89327  2.85561  2.08438  2.75437  2.91744  3.08852  5.24430  3.95557    219 - -
          2.68618  4.42225  2.77519  2.73123  3.46354  2.40513  3.72494  3.29354  2.67741  2.69355  4.24690  2.90347  2.73739  3.18146  2.89801  2.37887  2.77519  2.98518  4.58477  3.61503
          0.02549  4.07794  4.80029  0.61958  0.77255  0.48576  0.95510
    200   1.49564  4.22703  3.44409  3.23131  4.42261  1.35965  4.33868  3.79474  3.35264  3.52774  4.37314  3.37462  3.75272  3.62550  3.64996  2.47203  2.79390  3.24171  5.75679  4.56379    220 - -
          2.68618  4.42225  2.77519  2.73123  3.46354  2.40513  3.72494  3.29354  2.67741  2.69355  4.24690  2.90347  2.73739  3.18146  2.89801  2.37887  2.77519  2.98518  4.58477  3.61503
          0.02549  4.07794  4.80029  0.61958  0.77255  0.48576  0.95510
    201   2.89612  4.35005  4.28050  3.73374  3.37240  4.04554  4.43855  1.62678  3.60528  1.63269  3.24839  4.00812  4.39675  3.87852  3.83379  3.36760  2.29067  1.97447  5.13127  3.94728    221 - -
          2.68618  4.42225  2.77519  2.73123  3.46354  2.40513  3.72494  3.29354  2.67741  2.69355  4.24690  2.90347  2.73739  3.18146  2.89801  2.37887  2.77519  2.98518  4.58477  3.61503
          0.02549  4.07794  4.80029  0.61958  0.77255  0.48576  0.95510
    202   2.82673  4.71163  3.40395  2.85947  3.88939  3.63755  3.82168  2.17060  1.52479  2.77793  3.78715  3.28758  4.04266  3.02897  2.69399  2.96010  3.05824  2.76711  5.25825  4.00139    222 - -
          2.68618  4.42225  2.77519  2.73123  3.46354  2.40513  3.72494  3.29354  2.67741  2.69355  4.24690  2.90347  2.73739  3.18146  2.89801  2.37887  2.77519  2.98518  4.58477  3.61503
          0.02549  4.07794  4.80029  0.61958  0.77255  0.48576  0.95510
    203   2.90764  4.90254  2.84351  2.75229  4.29987  3.33300  4.10705  4.05992  3.03103  3.68457  4.64231  0.83979  3.99709  3.38421  3.38923  2.96951  3.29876  3.66098  5.58233  4.23659    223 - -
          2.68621  4.42228  2.77522  2.73126  3.46357  2.40516  3.72497  3.29357  2.67744  2.69358  4.24693  2.90350  2.73742  3.18077  2.89804  2.37890  2.77522  2.98521  4.58480  3.61506
          0.23390  1.60780  4.80029  0.25610  1.48751  0.48576  0.95510
    204   2.68775  4.31214  3.70701  3.16863  3.16060  3.67312  3.90466  2.65692  3.05042  1.92634  3.36583  3.50148  4.06708  3.36858  3.33704  2.96223  2.15684  2.48516  4.72209  2.41436    225 - -
          2.68618  4.42225  2.77519  2.73123  3.46354  2.40513  3.72494  3.29354  2.67741  2.69355  4.24690  2.90347  2.73739  3.18146  2.89801  2.37887  2.77519  2.98518  4.58477  3.61503
          0.02549  4.07794  4.80029  0.61958  0.77255  0.48576  0.95510
    205   2.82579  4.48959  3.76773  3.20173  3.56325  3.75006  4.00994  1.56123  2.75151  2.41976  3.51745  3.55230  4.15192  3.31663  2.15267  3.08811  3.07151  2.43681  5.09887  3.85996    226 - -
          2.68618  4.42225  2.77519  2.73123  3.46354  2.40513  3.72494  3.29354  2.67741  2.69355  4.24690  2.90347  2.73739  3.18146  2.89801  2.37887  2.77519  2.98518  4.58477  3.61503
          0.02549  4.07794  4.80029  0.61958  0.77255  0.48576  0.95510
    206   2.30110  4.24629  3.43636  3.12980  4.27864  3.02611  4.20624  3.64231  3.14783  3.37151  4.22303  3.32442  3.75473  3.47055  3.46408  1.25294  1.91015  3.15061  5.63201  4.39832    227 - -
          2.68618  4.42225  2.77519  2.73123  3.46354  2.40513  3.72494  3.29354  2.67741  2.69355  4.24690  2.90347  2.73739  3.18146  2.89801  2.37887  2.77519  2.98518  4.58477  3.61503
          0.02549  4.07794  4.80029  0.61958  0.77255  0.48576  0.95510
    207   2.73882  4.75039  3.35785  2.81931  4.23552  3.45672  3.78048  3.57923  2.28654  3.19261  4.08275  3.21486  3.94523  2.95696  1.48713  2.82554  2.11363  3.25725  5.40595  4.17161    228 - -
          2.68618  4.42225  2.77519  2.73123  3.46354  2.40513  3.72494  3.29354  2.67741  2.69355  4.24690  2.90347  2.73739  3.18146  2.89801  2.37887  2.77519  2.98518  4.58477  3.61503
          0.02549  4.07794  4.80029  0.61958  0.77255  0.48576  0.95510
    208   2.42820  4.34873  3.39841  3.22878  4.28801  3.07546  4.33036  3.84096  3.31665  3.54693  4.45880  3.41677  3.83227  3.65054  3.59279  0.81855  2.92463  3.33030  5.64482  4.37406    229 - -
          2.68618  4.42225  2.77519  2.73123  3.46354  2.40513  3.72494  3.29354  2.67741  2.69355  4.24690  2.90347  2.73739  3.18146  2.89801  2.37887  2.77519  2.98518  4.58477  3.61503
          0.02549  4.07794  4.80029  0.61958  0.77255  0.48576  0.95510
    209   3.17153  5.13261  3.36045  2.94959  4.56639  3.63318  3.89002  4.00989  0.78775  3.53249  4.48751  3.36318  4.12283  3.07319  2.49292  3.20280  3.41178  3.70779  5.53995  4.38465    230 - -
          2.68618  4.42225  2.77519  2.73123  3.46354  2.40513  3.72494  3.29354  2.67741  2.69355  4.24690  2.90347  2.73739  3.18146  2.89801  2.37887  2.77519  2.98518  4.58477  3.61503
          0.02549  4.07794  4.80029  0.61958  0.77255  0.48576  0.95510
    210   2.63644  4.34353  3.53897  3.01224  3.49217  3.59346  3.93675  2.62387  2.93098  2.46492  2.53639  2.45559  4.01180  3.26669  3.26293  2.88185  2.89362  1.91231  4.99822  3.75207    231 - -
          2.68618  4.42225  2.77519  2.73123  3.46354  2.40513  3.72494  3.29354  2.67741  2.69355  4.24690  2.90347  2.73739  3.18146  2.89801  2.37887  2.77519  2.98518  4.58477  3.61503
          0.02549  4.07794  4.80029  0.61958  0.77255  0.48576  0.95510
    211   2.79077  5.17407  2.52962  1.84396  4.50706  2.23978  3.70211  3.96861  2.50365  3.49593  4.31003  2.83859  3.85208  2.11682  2.96498  2.74862  3.04880  3.58014  5.66474  4.27064    232 - -
          2.68618  4.42225  2.77519  2.73123  3.46354  2.40513  3.72494  3.29354  2.67741  2.69355  4.24690  2.90347  2.73739  3.18146  2.89801  2.37887  2.77519  2.98518  4.58477  3.61503
          0.20628  4.07794  1.77520  0.61958  0.77255  0.48576  0.95510
    212   2.80441  4.96566  2.84266  2.48022  3.92328  3.42425  2.37550  3.70012  2.26335  3.22079  4.10232  2.97107  3.88394  1.94822  2.58374  2.80843  3.03850  3.38349  5.20564  3.79277    233 - -
          2.68618  4.42225  2.77519  2.73123  3.46354  2.40513  3.72494  3.29354  2.67741  2.69355  4.24690  2.90347  2.73739  3.18146  2.89801  2.37887  2.77519  2.98518  4.58477  3.61503
          0.03047  3.90213  4.62448  0.61958  0.77255  0.39432  1.12129
    213   2.67118  4.84765  2.83932  1.93836  4.08406  3.40777  3.67685  3.48378  2.47423  3.10199  2.68181  2.33370  3.84775  2.84193  2.91075  2.70094  2.91276  3.17277  5.35814  4.02145    234 - -
          2.68618  4.42225  2.77519  2.73123  3.46354  2.40513  3.72494  3.29354  2.67741  2.69355  4.24690  2.90347  2.73739  3.18146  2.89801  2.37887  2.77519  2.98518  4.58477  3.61503
          0.02549  4.07794  4.80029  0.61958  0.77255  0.48576  0.95510
    214   3.04738  4.76532  3.67755  3.54971  4.51943  3.44144  4.60627  4.12282  3.62562  3.72522  4.78695  3.83351  0.52106  4.00801  3.84380  3.22234  3.50600  3.74384  5.64473  4.64438    235 - -
          2.68618  4.42225  2.77519  2.73123  3.46354  2.40513  3.72494  3.29354  2.67741  2.69355  4.24690  2.90347  2.73739  3.18146  2.89801  2.37887  2.77519  2.98518  4.58477  3.61503
          0.02549  4.07794  4.80029  0.61958  0.77255  0.48576  0.95510
    215   3.25118  5.06649  3.76414  3.23815  4.47390  3.69345  3.99344  4.03400  2.34774  3.51272  4.51164  3.58000  4.18975  3.20715  0.70548  3.32799  3.50550  3.75007  5.47580  4.36108    236 - -
          2.68618  4.42225  2.77519  2.73123  3.46354  2.40513  3.72494  3.29354  2.67741  2.69355  4.24690  2.90347  2.73739  3.18146  2.89801  2.37887  2.77519  2.98518  4.58477  3.61503
          0.02549  4.07794  4.80029  0.61958  0.77255  0.48576  0.95510
    216   3.39328  4.79737  4.51863  4.16417  3.22639  4.24088  4.75588  2.44644  3.92999  0.65799  3.19361  4.41970  4.64393  4.24868  4.07048  3.84300  3.67987  2.53623  5.17523  3.94440    237 - -
          2.68618  4.42225  2.77519  2.73123  3.46354  2.40513  3.72494  3.29354  2.67741  2.69355  4.24690  2.90347  2.73739  3.18146  2.89801  2.37887  2.77519  2.98518  4.58477  3.61503
          0.02549  4.07794  4.80029  0.61958  0.77255  0.48576  0.95510
    217   3.12260  4.57672  4.23501  3.75751  2.60268  4.09344  3.93422  2.67248  3.56123  1.27472  3.33939  3.93579  4.43296  3.81831  3.74503  3.43590  3.35755  2.64261  4.30868  1.85518    238 - -
          2.68618  4.42225  2.77519  2.73123  3.46354  2.40513  3.72494  3.29354  2.67741  2.69355  4.24690  2.90347  2.73739  3.18146  2.89801  2.37887  2.77519  2.98518  4.58477  3.61503
          0.02549  4.07794  4.80029  0.61958  0.77255  0.48576  0.95510
    218   2.75000  2.46915  4.35868  3.80107  3.31332  3.87842  4.34784  2.15014  3.66362  2.12144  2.35697  3.96947  4.27753  3.88949  3.83229  3.21250  3.01591  1.62951  4.97751  3.79265    239 - -
          2.68618  4.42225  2.77519  2.73123  3.46354  2.40513  3.72494  3.29354  2.67741  2.69355  4.24690  2.90347  2.73739  3.18146  2.89801  2.37887  2.77519  2.98518  4.58477  3.61503
          0.02549  4.07794  4.80029  0.61958  0.77255  0.48576  0.95510
    219   2.92975  5.14986  3.00389  1.92138  4.52548  3.53009  3.68178  3.93260  2.16313  3.42967  4.28130  3.06061  3.96776  2.82370  1.46674  2.91488  3.14453  3.59036  5.53075  4.26763    240 - -
          2.68618  4.42225  2.77519  2.73123  3.46354  2.40513  3.72494  3.29354  2.67741  2.69355  4.24690  2.90347  2.73739  3.18146  2.89801  2.37887  2.77519  2.98518  4.58477  3.61503
          0.02549  4.07794  4.80029  0.61958  0.77255  0.48576  0.95510
    220   2.97330  4.46448  4.40602  4.08014  3.70878  3.93218  4.84910  2.06320  3.95117  2.36297  3.64706  4.23575  4.48463  4.29828  4.14324  3.45233  3.33198  0.80022  5.52643  4.26887    241 - -
          2.68618  4.42225  2.77519  2.73123  3.46354  2.40513  3.72494  3.29354  2.67741  2.69355  4.24690  2.90347  2.73739  3.18146  2.89801  2.37887  2.77519  2.98518  4.58477  3.61503
          0.02549  4.07794  4.80029  0.61958  0.77255  0.48576  0.95510
    221   2.74792  4.42617  3.56377  2.21659  3.60340  3.74168  4.05071  1.90461  3.00757  2.45149  3.50131  3.47689  4.12925  3.34536  3.36155  3.02502  2.99180  1.81774  5.16254  3.91717    242 - -
          2.68618  4.42225  2.77519  2.73123  3.46354  2.40513  3.72494  3.29354  2.67741  2.69355  4.24690  2.90347  2.73739  3.18146  2.89801  2.37887  2.77519  2.98518  4.58477  3.61503
          0.02549  4.07794  4.80029  0.61958  0.77255  0.48576  0.95510
    222   3.55696  4.96215  4.14792  3.92008  2.33109  4.07447  3.73411  3.53907  3.77201  2.93874  4.19347  3.98557  4.54549  4.02777  3.91162  3.67136  3.84575  3.41990  3.98124  0.68226    243 - -
          2.68618  4.42225  2.77519  2.73123  3.46354  2.40513  3.72494  3.29354  2.67741  2.69355  4.24690  2.90347  2.73739  3.18146  2.89801  2.37887  2.77519  2.98518  4.58477  3.61503
          0.02549  4.07794  4.80029  0.61958  0.77255  0.48576  0.95510
    223   1.92863  4.79977  3.09387  2.66534  4.30522  3.40040  3.77433  3.62728  1.48648  3.26645  4.13477  3.10954  3.90650  2.94119  2.67553  2.77499  3.00334  3.28589  5.47966  4.20979    244 - -
          2.68618  4.42225  2.77519  2.73123  3.46354  2.40513  3.72494  3.29354  2.67741  2.69355  4.24690  2.90347  2.73739  3.18146  2.89801  2.37887  2.77519  2.98518  4.58477  3.61503
          0.02549  4.07794  4.80029  0.61958  0.77255  0.48576  0.95510
    224   3.00211  5.58775  1.57178  1.28524  4.87466  3.26367  3.81281  4.39962  2.83585  3.89438  4.74908  2.72546  3.88872  2.97931  3.43664  2.88003  3.29160  3.96762  6.04095  4.53162    245 - -
          2.68618  4.42225  2.77519  2.73123  3.46354  2.40513  3.72494  3.29354  2.67741  2.69355  4.24690  2.90347  2.73739  3.18146  2.89801  2.37887  2.77519  2.98518  4.58477  3.61503
          0.02549  4.07794  4.80029  0.61958  0.77255  0.48576  0.95510
    225   2.76706  5.11410  2.57441  1.78382  4.39811  2.41064  2.46516  3.88325  2.50441  3.42561  4.24198  2.85420  3.84911  2.84463  2.96731  2.73653  3.02186  3.50888  5.59102  4.19879    246 - -
          2.68618  4.42225  2.77519  2.73123  3.46354  2.40513  3.72494  3.29354  2.67741  2.69355  4.24690  2.90347  2.73739  3.18146  2.89801  2.37887  2.77519  2.98518  4.58477  3.61503
          0.02549  4.07794  4.80029  0.61958  0.77255  0.48576  0.95510
    226   2.57201  4.51822  3.28383  2.75281  3.87521  3.39752  3.79283  3.21206  2.56432  2.91042  3.78607  3.17143  3.87447  3.01148  2.20174  2.03278  2.85966  2.25529  5.21524  3.94855    247 - -
          2.68620  4.42227  2.77522  2.73125  3.46356  2.40515  3.72497  3.29356  2.67743  2.69357  4.24692  2.90305  2.73742  3.18149  2.89803  2.37889  2.77522  2.98521  4.58479  3.61505
          0.40464  1.81195  1.77520  0.29020  1.37877  0.48576  0.95510
    227   3.42779  4.73525  4.41655  4.05714  1.31054  4.22576  3.45181  3.13463  3.91773  2.50029  3.74825  3.93742  4.54883  3.95959  4.00663  3.58478  3.65521  3.05681  3.62403  1.38736    249 - -
          2.68618  4.42225  2.77519  2.73123  3.46354  2.40513  3.72494  3.29354  2.67741  2.69355  4.24690  2.90347  2.73739  3.18146  2.89801  2.37887  2.77519  2.98518  4.58477  3.61503
          0.03047  3.90213  4.62448  0.61958  0.77255  0.39432  1.12129
    228   2.80169  4.54820  3.48202  3.01150  3.22932  3.65687  1.85072  2.10964  2.80783  2.57825  3.61988  3.39599  4.08020  3.24775  3.10398  2.98785  3.05251  2.71960  4.77842  3.32923    250 - -
          2.68618  4.42225  2.77519  2.73123  3.46354  2.40513  3.72494  3.29354  2.67741  2.69355  4.24690  2.90347  2.73739  3.18146  2.89801  2.37887  2.77519  2.98518  4.58477  3.61503
          0.02549  4.07794  4.80029  0.61958  0.77255  0.48576  0.95510
    229   2.64362  4.75254  2.17999  2.47097  4.00888  3.37085  3.73772  3.39992  2.61088  2.22234  3.92583  2.97903  3.85064  2.92598  3.06517  2.15098  2.91161  3.09631  5.34051  3.99878    251 - -
          2.68618  4.42225  2.77519  2.73123  3.46354  2.40513  3.72494  3.29354  2.67741  2.69355  4.24690  2.90347  2.73739  3.18146  2.89801  2.37887  2.77519  2.98518  4.58477  3.61503
          0.02549  4.07794  4.80029  0.61958  0.77255  0.48576  0.95510
    230   2.94078  4.69093  3.65625  3.58416  4.71339  0.47240  4.68732  4.36748  3.79310  3.99429  4.97507  3.82122  4.08834  4.10134  4.00221  3.11934  3.43800  3.85609  5.74961  4.82384    252 - -
          2.68618  4.42225  2.77519  2.73123  3.46354  2.40513  3.72494  3.29354  2.67741  2.69355  4.24690  2.90347  2.73739  3.18146  2.89801  2.37887  2.77519  2.98518  4.58477  3.61503
          0.02549  4.07794  4.80029  0.61958  0.77255  0.48576  0.95510
    231   2.85888  5.14089  2.46742  1.33781  4.61223  1.99314  3.85236  4.08616  2.75969  3.64817  4.50044  2.88772  3.89223  3.02832  3.24217  2.83124  3.16909  3.67979  5.79090  4.41766    253 - -
          2.68618  4.42225  2.77519  2.73123  3.46354  2.40513  3.72494  3.29354  2.67741  2.69355  4.24690  2.90347  2.73739  3.18146  2.89801  2.37887  2.77519  2.98518  4.58477  3.61503
          0.02549  4.07794  4.80029  0.61958  0.77255  0.48576  0.95510
    232   3.39328  4.79737  4.51863  4.16417  3.22639  4.24088  4.75588  2.44644  3.92999  0.65799  3.19361  4.41970  4.64393  4.24868  4.07048  3.84300  3.67987  2.53623  5.17523  3.94440    254 - -
          2.68618  4.42225  2.77519  2.73123  3.46354  2.40513  3.72494  3.29354  2.67741  2.69355  4.24690  2.90347  2.73739  3.18146  2.89801  2.37887  2.77519  2.98518  4.58477  3.61503
          0.02549  4.07794  4.80029  0.61958  0.77255  0.48576  0.95510
    233   2.97056  5.47871  1.25978  2.16391  4.79622  3.25175  3.83247  4.36275  2.86645  3.87424  4.73395  1.90468  3.88719  3.00780  3.45952  2.86859  3.27641  3.92610  5.99971  4.49433    255 - -
          2.68618  4.42225  2.77519  2.73123  3.46354  2.40513  3.72494  3.29354  2.67741  2.69355  4.24690  2.90347  2.73739  3.18146  2.89801  2.37887  2.77519  2.98518  4.58477  3.61503
          0.02549  4.07794  4.80029  0.61958  0.77255  0.48576  0.95510
    234   2.89392  4.79791  3.30763  2.83282  3.31340  3.63447  3.69277  3.39113  1.80824  2.97607  3.92316  3.25207  4.04856  3.04099  2.74868  2.97688  3.12052  3.14670  4.78622  1.76901    256 - -
          2.68618  4.42225  2.77519  2.73123  3.46354  2.40513  3.72494  3.29354  2.67741  2.69355  4.24690  2.90347  2.73739  3.18146  2.89801  2.37887  2.77519  2.98518  4.58477  3.61503
          0.20628  4.07794  1.77520  0.61958  0.77255  0.48576  0.95510
    235   2.73235  4.77018  1.87522  2.48514  3.82756  3.38000  3.78729  3.14987  2.70929  2.04620  3.86654  2.99803  3.88815  3.01111  3.15067  2.79710  3.00558  2.92865  5.27341  3.90040    257 - -
          2.68618  4.42225  2.77519  2.73123  3.46354  2.40513  3.72494  3.29354  2.67741  2.69355  4.24690  2.90347  2.73739  3.18146  2.89801  2.37887  2.77519  2.98518  4.58477  3.61503
          0.03047  3.90213  4.62448  0.61958  0.77255  0.39432  1.12129
    236   3.11439  4.48734  4.66418  4.16317  3.39241  4.33637  4.82503  1.94536  4.00761  1.44777  3.24359  4.39586  4.66633  4.26913  4.19528  3.71737  3.38028  1.20546  5.33992  4.14085    258 - -
          2.68618  4.42225  2.77519  2.73123  3.46354  2.40513  3.72494  3.29354  2.67741  2.69355  4.24690  2.90347  2.73739  3.18146  2.89801  2.37887  2.77519  2.98518  4.58477  3.61503
          0.02549  4.07794  4.80029  0.61958  0.77255  0.48576  0.95510
    237   2.75401  5.14757  2.17577  2.37215  4.49118  3.41916  3.62075  3.93750  1.88650  3.43007  4.22133  2.90236  3.85152  2.74244  2.04001  2.71926  2.98130  3.54634  5.55865  4.20469    259 - -
          2.68618  4.42225  2.77519  2.73123  3.46354  2.40513  3.72494  3.29354  2.67741  2.69355  4.24690  2.90347  2.73739  3.18146  2.89801  2.37887  2.77519  2.98518  4.58477  3.61503
          0.02549  4.07794  4.80029  0.61958  0.77255  0.48576  0.95510
    238   3.11439  4.48734  4.66418  4.16317  3.39241  4.33637  4.82503  1.94536  4.00761  1.44777  3.24359  4.39586  4.66633  4.26913  4.19528  3.71737  3.38028  1.20546  5.33992  4.14085    260 - -
          2.68618  4.42225  2.77519  2.73123  3.46354  2.40513  3.72494  3.29354  2.67741  2.69355  4.24690  2.90347  2.73739  3.18146  2.89801  2.37887  2.77519  2.98518  4.58477  3.61503
          0.02549  4.07794  4.80029  0.61958  0.77255  0.48576  0.95510
    239   2.69818  4.95459  1.98774  2.34581  4.25924  3.33525  3.71948  3.64542  2.58815  3.29024  4.12440  2.17868  3.83784  2.88027  3.07833  2.70186  2.96597  2.42131  5.52233  4.14175    261 - -
          2.68618  4.42225  2.77519  2.73123  3.46354  2.40513  3.72494  3.29354  2.67741  2.69355  4.24690  2.90347  2.73739  3.18146  2.89801  2.37887  2.77519  2.98518  4.58477  3.61503
          0.02549  4.07794  4.80029  0.61958  0.77255  0.48576  0.95510
    240   2.63411  4.63483  2.99116  2.00916  2.60131  3.42929  3.73098  3.23655  2.63051  2.89672  3.77424  3.05537  3.87546  2.96118  3.05483  2.19422  2.88831  2.96131  5.13680  3.78793    262 - -
          2.68618  4.42225  2.77519  2.73123  3.46354  2.40513  3.72494  3.29354  2.67741  2.69355  4.24690  2.90347  2.73739  3.18146  2.89801  2.37887  2.77519  2.98518  4.58477  3.61503
          0.02549  4.07794  4.80029  0.61958  0.77255  0.48576  0.95510
    241   2.99926  5.57931  1.63190  1.24688  4.86717  3.26508  3.81202  4.39052  2.83155  3.88705  4.74137  2.72791  3.88866  2.97837  3.42943  2.87876  3.28831  3.95996  6.03360  4.52720    263 - -
          2.68618  4.42225  2.77519  2.73123  3.46354  2.40513  3.72494  3.29354  2.67741  2.69355  4.24690  2.90347  2.73739  3.18146  2.89801  2.37887  2.77519  2.98518  4.58477  3.61503
          0.02549  4.07794  4.80029  0.61958  0.77255  0.48576  0.95510
    242   1.93783  4.61525  3.11871  2.64803  4.09249  3.33605  3.78138  3.42658  2.01579  3.10170  3.95048  3.09124  3.84216  2.96471  2.90296  2.65889  2.15581  3.09034  5.37063  4.08755    264 - -
          2.68624  4.42231  2.77525  2.73129  3.46360  2.40519  3.72500  3.29360  2.67703  2.69361  4.24696  2.90353  2.73745  3.18152  2.89807  2.37860  2.77525  2.98524  4.58483  3.61509
          0.23390  1.60780  4.80029  0.66873  0.71818  0.48576  0.95510
    243   3.00211  5.58775  1.57178  1.28524  4.87466  3.26367  3.81281  4.39962  2.83585  3.89438  4.74908  2.72546  3.88872  2.97931  3.43664  2.88003  3.29160  3.96762  6.04095  4.53162    267 - -
          2.68618  4.42225  2.77519  2.73123  3.46354  2.40513  3.72494  3.29354  2.67741  2.69355  4.24690  2.90347  2.73739  3.18146  2.89801  2.37887  2.77519  2.98518  4.58477  3.61503
          0.02549  4.07794  4.80029  0.61958  0.77255  0.48576  0.95510
    244   1.93172  5.00354  1.37931  2.34485  4.54077  3.23757  3.87244  3.92501  2.84547  3.57979  4.44493  2.87866  3.85884  3.05337  3.36717  2.75651  3.09574  3.52488  5.79839  4.39467    268 - -
          2.68618  4.42225  2.77519  2.73123  3.46354  2.40513  3.72494  3.29354  2.67741  2.69355  4.24690  2.90347  2.73739  3.18146  2.89801  2.37887  2.77519  2.98518  4.58477  3.61503
          0.02549  4.07794  4.80029  0.61958  0.77255  0.48576  0.95510
    245   3.14440  5.28303  2.59445  0.76478  4.65738  3.41771  4.02885  4.15306  2.93654  3.73923  4.70942  3.06970  4.03363  3.24353  3.36296  3.10884  3.45190  3.81759  5.79002  4.51871    269 - -
          2.68618  4.42225  2.77519  2.73123  3.46354  2.40513  3.72494  3.29354  2.67741  2.69355  4.24690  2.90347  2.73739  3.18146  2.89801  2.37887  2.77519  2.98518  4.58477  3.61503
          0.02549  4.07794  4.80029  0.61958  0.77255  0.48576  0.95510
    246   3.00211  5.58775  1.57178  1.28524  4.87466  3.26367  3.81281  4.39962  2.83585  3.89438  4.74908  2.72546  3.88872  2.97931  3.43664  2.88003  3.29160  3.96762  6.04095  4.53162    270 - -
          2.68618  4.42225  2.77519  2.73123  3.46354  2.40513  3.72494  3.29354  2.67741  2.69355  4.24690  2.90347  2.73739  3.18146  2.89801  2.37887  2.77519  2.98518  4.58477  3.61503
          0.02549  4.07794  4.80029  0.61958  0.77255  0.48576  0.95510
    247   3.18266  4.47978  4.90608  4.36785  3.39454  4.54259  4.98123  1.50399  4.25398  1.41966  3.19094  4.59046  4.78395  4.43801  4.40931  3.90380  3.42470  1.41587  5.39357  4.25569    271 - -
          2.68618  4.42225  2.77519  2.73123  3.46354  2.40513  3.72494  3.29354  2.67741  2.69355  4.24690  2.90347  2.73739  3.18146  2.89801  2.37887  2.77519  2.98518  4.58477  3.61503
          0.02549  4.07794  4.80029  0.61958  0.77255  0.48576  0.95510
    248   3.25118  5.06649  3.76414  3.23815  4.47390  3.69345  3.99344  4.03400  2.34774  3.51272  4.51164  3.58000  4.18975  3.20715  0.70548  3.32799  3.50550  3.75007  5.47580  4.36108    272 - -
          2.68618  4.42225  2.77519  2.73123  3.46354  2.40513  3.72494  3.29354  2.67741  2.69355  4.24690  2.90347  2.73739  3.18146  2.89801  2.37887  2.77519  2.98518  4.58477  3.61503
          0.02549  4.07794  4.80029  0.61958  0.77255  0.48576  0.95510
    249   2.96574  5.47305  1.30736  2.16509  4.79093  3.25280  3.82915  4.35561  2.85843  3.86682  4.72451  1.83356  3.88579  3.00349  3.44932  2.86485  3.27043  3.91935  5.99310  4.48947    273 - -
          2.68618  4.42225  2.77519  2.73123  3.46354  2.40513  3.72494  3.29354  2.67741  2.69355  4.24690  2.90347  2.73739  3.18146  2.89801  2.37887  2.77519  2.98518  4.58477  3.61503
          0.02549  4.07794  4.80029  0.61958  0.77255  0.48576  0.95510
    250   3.14957  4.44933  4.90137  4.41118  3.61059  4.52168  5.11819  1.14488  4.30001  2.09714  3.40828  4.61944  4.82602  4.55925  4.48974  3.91757  3.41626  1.25195  5.60073  4.39809    274 - -
          2.68618  4.42225  2.77519  2.73123  3.46354  2.40513  3.72494  3.29354  2.67741  2.69355  4.24690  2.90347  2.73739  3.18146  2.89801  2.37887  2.77519  2.98518  4.58477  3.61503
          0.02549  4.07794  4.80029  0.61958  0.77255  0.48576  0.95510
    251   2.62838  4.68186  3.19650  2.74136  4.24735  3.33619  3.80977  3.69570  2.42544  3.28701  4.13703  3.14852  3.87629  2.99030  1.91219  1.58718  2.95187  3.31328  5.44944  4.17256    275 - -
          2.68618  4.42225  2.77519  2.73123  3.46354  2.40513  3.72494  3.29354  2.67741  2.69355  4.24690  2.90347  2.73739  3.18146  2.89801  2.37887  2.77519  2.98518  4.58477  3.61503
          0.02549  4.07794  4.80029  0.61958  0.77255  0.48576  0.95510
    252   2.87799  5.43831  1.72815  1.73233  4.73201  3.29012  3.72760  4.23922  2.63959  3.72264  4.53263  2.74533  3.85175  2.07846  3.18752  2.78345  3.14331  3.81007  5.87290  4.39915    276 - -
          2.68618  4.42225  2.77519  2.73123  3.46354  2.40513  3.72494  3.29354  2.67741  2.69355  4.24690  2.90347  2.73739  3.18146  2.89801  2.37887  2.77519  2.98518  4.58477  3.61503
          0.02549  4.07794  4.80029  0.61958  0.77255  0.48576  0.95510
    253   3.17055  4.55033  4.68310  4.17534  3.27721  4.36516  4.80996  2.04695  4.00997  1.09644  3.11792  4.41717  4.67169  4.24286  4.18227  3.74411  3.43015  1.56100  5.27087  4.10362    277 - -
          2.68618  4.42225  2.77519  2.73123  3.46354  2.40513  3.72494  3.29354  2.67741  2.69355  4.24690  2.90347  2.73739  3.18146  2.89801  2.37887  2.77519  2.98518  4.58477  3.61503
          0.02549  4.07794  4.80029  0.61958  0.77255  0.48576  0.95510
    254   1.93783  4.61525  3.11871  2.64803  4.09249  3.33605  3.78138  3.42658  2.01579  3.10170  3.95048  3.09124  3.84216  2.96471  2.90296  2.65889  2.15581  3.09034  5.37063  4.08755    278 - -
          2.68618  4.42225  2.77519  2.73123  3.46354  2.40513  3.72494  3.29354  2.67741  2.69355  4.24690  2.90347  2.73739  3.18146  2.89801  2.37887  2.77519  2.98518  4.58477  3.61503
          0.02549  4.07794  4.80029  0.61958  0.77255  0.48576  0.95510
    255   3.15988  4.53740  4.68187  4.17372  3.29425  4.36125  4.81098  2.02897  4.01114  1.14474  3.13574  4.41370  4.67013  4.24673  4.18533  3.73933  3.41980  1.49683  5.27973  4.10902    279 - -
          2.68618  4.42225  2.77519  2.73123  3.46354  2.40513  3.72494  3.29354  2.67741  2.69355  4.24690  2.90347  2.73739  3.18146  2.89801  2.37887  2.77519  2.98518  4.58477  3.61503
          0.02549  4.07794  4.80029  0.61958  0.77255  0.48576  0.95510
    256   3.02354  5.62075  1.28033  1.53362  4.90427  3.25848  3.82498  4.43438  2.86885  3.92797  4.79060  2.71931  3.89376  2.99497  3.48154  2.89516  3.31713  4.00029  6.07461  4.55569    280 - -
          2.68618  4.42225  2.77519  2.73123  3.46354  2.40513  3.72494  3.29354  2.67741  2.69355  4.24690  2.90347  2.73739  3.18146  2.89801  2.37887  2.77519  2.98518  4.58477  3.61503
          0.02549  4.07794  4.80029  0.61958  0.77255  0.48576  0.95510
    257   3.18407  4.47716  4.91930  4.38312  3.41080  4.55311  4.99978  1.42130  4.27038  1.47359  3.20590  4.60386  4.79430  4.45705  4.42629  3.91639  3.42685  1.42942  5.41129  4.27033    281 - -
          2.68618  4.42225  2.77519  2.73123  3.46354  2.40513  3.72494  3.29354  2.67741  2.69355  4.24690  2.90347  2.73739  3.18146  2.89801  2.37887  2.77519  2.98518  4.58477  3.61503
          0.02549  4.07794  4.80029  0.61958  0.77255  0.48576  0.95510
    258   2.80725  5.26739  1.80989  1.75160  4.58123  3.29975  3.71722  4.04593  2.61405  3.57951  4.39045  2.78047  3.83983  2.86239  3.14888  2.74420  2.25968  3.64347  5.75894  4.31893    282 - -
          2.68618  4.42225  2.77519  2.73123  3.46354  2.40513  3.72494  3.29354  2.67741  2.69355  4.24690  2.90347  2.73739  3.18146  2.89801  2.37887  2.77519  2.98518  4.58477  3.61503
          0.02549  4.07794  4.80029  0.61958  0.77255  0.48576  0.95510
    259   2.84236  5.37637  1.79568  1.77177  4.68336  3.30906  3.70235  4.17660  1.95386  3.66202  4.46256  2.76759  3.84543  2.83983  3.07926  2.75964  3.09975  3.75220  5.80770  4.35665    283 - -
          2.68618  4.42225  2.77519  2.73123  3.46354  2.40513  3.72494  3.29354  2.67741  2.69355  4.24690  2.90347  2.73739  3.18146  2.89801  2.37887  2.77519  2.98518  4.58477  3.61503
          0.02549  4.07794  4.80029  0.61958  0.77255  0.48576  0.95510
    260   3.37180  4.70474  4.80264  4.30700  1.84430  4.49040  4.43139  2.37880  4.15933  1.00224  3.00148  4.45373  4.72032  4.24337  4.25688  3.85885  3.59894  2.50730  4.66202  3.21423    284 - -
          2.68618  4.42225  2.77519  2.73123  3.46354  2.40513  3.72494  3.29354  2.67741  2.69355  4.24690  2.90347  2.73739  3.18146  2.89801  2.37887  2.77519  2.98518  4.58477  3.61503
          0.02549  4.07794  4.80029  0.61958  0.77255  0.48576  0.95510
    261   2.60102  2.67455  3.65729  3.10337  3.52766  3.55578  3.96040  2.62656  2.26348  2.53333  3.48252  3.44184  4.00050  3.30464  3.21487  2.86275  2.87421  1.88091  5.00476  3.78001    285 - -
          2.68618  4.42225  2.77519  2.73123  3.46354  2.40513  3.72494  3.29354  2.67741  2.69355  4.24690  2.90347  2.73739  3.18146  2.89801  2.37887  2.77519  2.98518  4.58477  3.61503
          0.02549  4.07794  4.80029  0.61958  0.77255  0.48576  0.95510
    262   2.78382  5.25129  1.93837  2.26432  4.57011  3.35121  3.66056  4.04546  1.92412  3.53722  4.32997  2.82075  3.83972  2.17255  2.88928  2.72547  3.02790  3.63681  5.67801  4.27003    286 - -
          2.68618  4.42225  2.77519  2.73123  3.46354  2.40513  3.72494  3.29354  2.67741  2.69355  4.24690  2.90347  2.73739  3.18146  2.89801  2.37887  2.77519  2.98518  4.58477  3.61503
          0.02549  4.07794  4.80029  0.61958  0.77255  0.48576  0.95510
    263   2.68104  4.44365  3.48087  2.91190  3.38271  3.59951  3.77924  2.90849  2.67486  2.60086  3.53917  3.30993  3.98753  3.11543  2.21295  2.87050  2.91414  2.16636  4.85212  2.50569    287 - -
          2.68618  4.42225  2.77519  2.73123  3.46354  2.40513  3.72494  3.29354  2.67741  2.69355  4.24690  2.90347  2.73739  3.18146  2.89801  2.37887  2.77519  2.98518  4.58477  3.61503
          0.02549  4.07794  4.80029  0.61958  0.77255  0.48576  0.95510
    264   3.11756  4.57218  4.23903  3.75872  2.63281  4.09571  3.96203  2.64829  3.56179  1.22542  3.31357  3.94436  4.43342  3.82113  3.74604  3.43844  3.35250  2.62531  4.34519  1.95410    288 - -
          2.68618  4.42225  2.77519  2.73123  3.46354  2.40513  3.72494  3.29354  2.67741  2.69355  4.24690  2.90347  2.73739  3.18146  2.89801  2.37887  2.77519  2.98518  4.58477  3.61503
          0.02549  4.07794  4.80029  0.61958  0.77255  0.48576  0.95510
    265   3.03191  5.62611  1.20323  1.62378  4.90946  3.25768  3.83140  4.44005  2.88247  3.93623  4.80326  2.71988  3.89679  3.00336  3.49767  2.90242  3.32741  4.00719  6.08266  4.56301    289 - -
          2.68618  4.42225  2.77519  2.73123  3.46354  2.40513  3.72494  3.29354  2.67741  2.69355  4.24690  2.90347  2.73739  3.18146  2.89801  2.37887  2.77519  2.98518  4.58477  3.61503
          0.02549  4.07794  4.80029  0.61958  0.77255  0.48576  0.95510
    266   2.22140  2.18648  3.80225  3.41964  4.12710  1.83610  4.30843  3.51991  3.37038  3.23853  4.08232  3.45326  3.73339  3.63990  3.63551  1.74242  2.70641  3.03743  5.52181  4.33598    290 - -
          2.68618  4.42225  2.77519  2.73123  3.46354  2.40513  3.72494  3.29354  2.67741  2.69355  4.24690  2.90347  2.73739  3.18146  2.89801  2.37887  2.77519  2.98518  4.58477  3.61503
          0.02549  4.07794  4.80029  0.61958  0.77255  0.48576  0.95510
    267   2.03841  4.59059  3.25418  2.72954  3.82852  3.49936  3.77259  3.08885  2.01192  2.21951  3.72752  3.17493  3.92643  2.98855  2.85674  2.78740  2.91302  2.84250  5.18963  3.92549    291 - -
          2.68618  4.42225  2.77519  2.73123  3.46354  2.40513  3.72494  3.29354  2.67741  2.69355  4.24690  2.90347  2.73739  3.18146  2.89801  2.37887  2.77519  2.98518  4.58477  3.61503
          0.02549  4.07794  4.80029  0.61958  0.77255  0.48576  0.95510
    268   2.79976  4.93318  2.96962  2.61928  4.47041  2.07439  3.79335  3.89839  1.40018  3.45110  4.29953  3.08615  3.92526  2.95694  2.70106  2.83143  3.08806  3.51762  5.56639  4.30165    292 - -
          2.68618  4.42225  2.77519  2.73123  3.46354  2.40513  3.72494  3.29354  2.67741  2.69355  4.24690  2.90347  2.73739  3.18146  2.89801  2.37887  2.77519  2.98518  4.58477  3.61503
          0.02549  4.07794  4.80029  0.61958  0.77255  0.48576  0.95510
    269   2.00625  5.25482  1.89135  1.74590  4.57933  3.29413  3.72807  4.04055  2.63628  3.58123  4.39616  2.78226  3.84182  2.87642  3.17433  2.74853  3.07927  3.63933  5.76548  4.32621    293 - -
          2.68618  4.42225  2.77519  2.73123  3.46354  2.40513  3.72494  3.29354  2.67741  2.69355  4.24690  2.90347  2.73739  3.18146  2.89801  2.37887  2.77519  2.98518  4.58477  3.61503
          0.02549  4.07794  4.80029  0.61958  0.77255  0.48576  0.95510
    270   2.75876  5.03748  2.90685  2.45997  4.39863  3.44013  3.64611  3.82534  1.86106  3.34885  4.16279  2.96679  3.87652  2.07745  2.60791  2.12482  2.99201  3.46069  5.49696  4.17837    294 - -
          2.68618  4.42225  2.77519  2.73123  3.46354  2.40513  3.72494  3.29354  2.67741  2.69355  4.24690  2.90347  2.73739  3.18146  2.89801  2.37887  2.77519  2.98518  4.58477  3.61503
          0.02549  4.07794  4.80029  0.61958  0.77255  0.48576  0.95510
    271   3.14957  4.44933  4.90137  4.41118  3.61059  4.52168  5.11819  1.14488  4.30001  2.09714  3.40828  4.61944  4.82602  4.55925  4.48974  3.91757  3.41626  1.25195  5.60073  4.39809    295 - -
          2.68618  4.42225  2.77519  2.73123  3.46354  2.40513  3.72494  3.29354  2.67741  2.69355  4.24690  2.90347  2.73739  3.18146  2.89801  2.37887  2.77519  2.98518  4.58477  3.61503
          0.02549  4.07794  4.80029  0.61958  0.77255  0.48576  0.95510
    272   2.99926  5.57931  1.63190  1.24688  4.86717  3.26508  3.81202  4.39052  2.83155  3.88705  4.74137  2.72791  3.88866  2.97837  3.42943  2.87876  3.28831  3.95996  6.03360  4.52720    296 - -
          2.68618  4.42225  2.77519  2.73123  3.46354  2.40513  3.72494  3.29354  2.67741  2.69355  4.24690  2.90347  2.73739  3.18146  2.89801  2.37887  2.77519  2.98518  4.58477  3.61503
          0.02549  4.07794  4.80029  0.61958  0.77255  0.48576  0.95510
    273   2.73882  4.75039  3.35785  2.81931  4.23552  3.45672  3.78048  3.57923  2.28654  3.19261  4.08275  3.21486  3.94523  2.95696  1.48713  2.82554  2.11363  3.25725  5.40595  4.17161    297 - -
          2.68618  4.42225  2.77519  2.73123  3.46354  2.40513  3.72494  3.29354  2.67741  2.69355  4.24690  2.90347  2.73739  3.18146  2.89801  2.37887  2.77519  2.98518  4.58477  3.61503
          0.02549  4.07794  4.80029  0.61958  0.77255  0.48576  0.95510
    274   3.15087  4.45240  4.89731  4.40795  3.60431  4.51849  5.11473  1.11488  4.29505  2.08865  3.40279  4.61677  4.82396  4.55445  4.48450  3.91498  3.41799  1.29264  5.59645  4.39439    298 - -
          2.68618  4.42225  2.77519  2.73123  3.46354  2.40513  3.72494  3.29354  2.67741  2.69355  4.24690  2.90347  2.73739  3.18146  2.89801  2.37887  2.77519  2.98518  4.58477  3.61503
          0.02549  4.07794  4.80029  0.61958  0.77255  0.48576  0.95510
    275   2.93922  5.14896  3.02481  1.97010  4.52738  3.53843  3.68332  3.93186  2.15322  3.42834  4.28269  3.07172  3.97449  2.82590  1.42685  2.92595  3.15252  3.59214  5.52721  4.26995    299 - -
          2.68618  4.42225  2.77519  2.73123  3.46354  2.40513  3.72494  3.29354  2.67741  2.69355  4.24690  2.90347  2.73739  3.18146  2.89801  2.37887  2.77519  2.98518  4.58477  3.61503
          0.02549  4.07794  4.80029  0.61958  0.77255  0.48576  0.95510
    276   2.82308  4.25131  4.29123  3.73366  3.16963  3.97508  4.24844  1.74544  3.60404  2.11623  3.24332  3.94758  4.32012  3.83776  3.79214  3.28510  3.06228  1.60999  4.83605  2.48148    300 - -
          2.68618  4.42225  2.77519  2.73123  3.46354  2.40513  3.72494  3.29354  2.67741  2.69355  4.24690  2.90347  2.73739  3.18146  2.89801  2.37887  2.77519  2.98518  4.58477  3.61503
          0.02549  4.07794  4.80029  0.61958  0.77255  0.48576  0.95510
    277   2.60110  4.27907  3.60075  3.08415  3.26705  3.54853  3.88491  2.74703  3.00791  2.51446  3.45410  3.41857  3.98895  3.31583  3.31400  2.23043  2.86983  1.95195  4.78093  2.44320    301 - -
          2.68618  4.42225  2.77519  2.73123  3.46354  2.40513  3.72494  3.29354  2.67741  2.69355  4.24690  2.90347  2.73739  3.18146  2.89801  2.37887  2.77519  2.98518  4.58477  3.61503
          0.02549  4.07794  4.80029  0.61958  0.77255  0.48576  0.95510
    278   1.98831  4.51665  3.27891  2.76802  3.84910  3.44506  3.82548  3.01322  2.05785  2.83825  3.74512  3.19679  3.90930  3.04878  2.97973  2.74652  2.88173  2.17281  5.22310  3.96057    302 - -
          2.68618  4.42225  2.77519  2.73123  3.46354  2.40513  3.72494  3.29354  2.67741  2.69355  4.24690  2.90347  2.73739  3.18146  2.89801  2.37887  2.77519  2.98518  4.58477  3.61503
          0.02549  4.07794  4.80029  0.61958  0.77255  0.48576  0.95510
    279   2.72921  5.09242  2.03793  2.28636  4.36706  3.32283  2.48909  3.88811  2.54516  3.43072  4.23896  2.83645  3.82876  2.84108  3.04357  2.01564  2.99202  3.50115  5.58576  4.16914    303 - -
          2.68618  4.42225  2.77519  2.73123  3.46354  2.40513  3.72494  3.29354  2.67741  2.69355  4.24690  2.90347  2.73739  3.18146  2.89801  2.37887  2.77519  2.98518  4.58477  3.61503
          0.02549  4.07794  4.80029  0.61958  0.77255  0.48576  0.95510
    280   2.85151  5.30814  1.68824  2.19625  4.70854  2.17869  3.78423  4.21836  2.75089  3.73173  4.55569  2.03557  3.85220  2.94327  3.31449  2.78136  3.14916  3.78014  5.89404  4.42804    304 - -
          2.68618  4.42225  2.77519  2.73123  3.46354  2.40513  3.72494  3.29354  2.67741  2.69355  4.24690  2.90347  2.73739  3.18146  2.89801  2.37887  2.77519  2.98518  4.58477  3.61503
          0.02549  4.07794  4.80029  0.61958  0.77255  0.48576  0.95510
    281   2.57062  4.48482  3.31631  2.78618  3.82553  3.40763  3.80887  3.14576  2.60011  2.86289  3.74639  3.19635  3.88391  3.04076  2.26509  2.09985  2.85805  2.11323  5.18418  3.92325    305 - -
          2.68618  4.42225  2.77519  2.73123  3.46354  2.40513  3.72494  3.29354  2.67741  2.69355  4.24690  2.90347  2.73739  3.18146  2.89801  2.37887  2.77519  2.98518  4.58477  3.61503
          0.02549  4.07794  4.80029  0.61958  0.77255  0.48576  0.95510
    282   3.17055  4.55033  4.68310  4.17534  3.27721  4.36516  4.80996  2.04695  4.00997  1.09644  3.11792  4.41717  4.67169  4.24286  4.18227  3.74411  3.43015  1.56100  5.27087  4.10362    306 - -
          2.68618  4.42225  2.77519  2.73123  3.46354  2.40513  3.72494  3.29354  2.67741  2.69355  4.24690  2.90347  2.73739  3.18146  2.89801  2.37887  2.77519  2.98518  4.58477  3.61503
          0.02549  4.07794  4.80029  0.61958  0.77255  0.48576  0.95510
    283   2.98452  5.20098  3.11383  2.63367  4.59330  3.58231  3.65650  3.99501  1.34504  3.45357  4.30999  3.09692  3.99773  1.96407  2.30926  2.96349  3.18141  3.65495  5.52760  4.28640    307 - -
          2.68618  4.42225  2.77519  2.73123  3.46354  2.40513  3.72494  3.29354  2.67741  2.69355  4.24690  2.90347  2.73739  3.18146  2.89801  2.37887  2.77519  2.98518  4.58477  3.61503
          0.02549  4.07794  4.80029  0.61958  0.77255  0.48576  0.95510
    284   3.09842  4.46087  4.67443  4.12294  2.04643  4.29611  4.51476  2.17798  3.99532  1.40092  3.04466  4.30787  4.56901  4.13520  4.12564  3.62846  3.33131  1.68309  4.90218  3.61683    308 - -
          2.68618  4.42225  2.77519  2.73123  3.46354  2.40513  3.72494  3.29354  2.67741  2.69355  4.24690  2.90347  2.73739  3.18146  2.89801  2.37887  2.77519  2.98518  4.58477  3.61503
          0.02549  4.07794  4.80029  0.61958  0.77255  0.48576  0.95510
    285   1.88003  4.46210  3.11115  2.74292  4.17822  3.17800  3.92995  3.53901  2.80359  3.22758  4.06652  2.15373  3.79074  3.13627  3.20160  2.56475  1.95396  3.13500  5.49239  4.21045    309 - -
          2.68618  4.42225  2.77519  2.73123  3.46354  2.40513  3.72494  3.29354  2.67741  2.69355  4.24690  2.90347  2.73739  3.18146  2.89801  2.37887  2.77519  2.98518  4.58477  3.61503
          0.02549  4.07794  4.80029  0.61958  0.77255  0.48576  0.95510
    286   2.80218  5.20991  2.52921  1.84785  4.46142  3.35161  2.36336  3.97610  2.48031  3.49406  4.30634  2.12418  3.85421  2.82941  2.94095  2.75235  3.05090  3.59068  5.63128  4.21941    310 - -
          2.68618  4.42225  2.77519  2.73123  3.46354  2.40513  3.72494  3.29354  2.67741  2.69355  4.24690  2.90347  2.73739  3.18146  2.89801  2.37887  2.77519  2.98518  4.58477  3.61503
          0.01723  4.06968        *  0.61958  0.77255  0.00000        *
//
