# Supplementary material for: MacSyFinder: A Program to Mine Genomes for Molecular Systems with an Application to CRISPR-Cas Systems
Source: PLoS One. 2014 Oct 17;9(10):e110726. doi: 10.1371/journal.pone.0110726 (PMC4201578; doi:10.1371/journal.pone.0110726)
Supplement: Data S2 — The Cas-Finder: models and profiles (compressed tarball archive). (ZIP) [file pone.0110726.s011.zip › Cas-Finder_macsyfinder/CASprofiles/cas7b3_TypeIB.hmm]

HMMER3/b [3.0 | March 2010]
NAME  TIGR01595
ACC   TIGR01595
DESC  cas_CT1132: CRISPR-associated protein, CT1132 family
LENG  268
ALPH  amino
RF    no
CS    no
MAP   yes
DATE  Sun Apr 11 22:10:57 2010
NSEQ  4
EFFN  1.097656
CKSUM 1576268370
GA    125.80 125.80;
TC    125.80 125.80;
NC    36.95 36.95;
STATS LOCAL MSV      -10.7839  0.70223
STATS LOCAL VITERBI  -11.6305  0.70223
STATS LOCAL FORWARD   -5.1457  0.70223
HMM          A        C        D        E        F        G        H        I        K        L        M        N        P        Q        R        S        T        V        W        Y   
            m->m     m->i     m->d     i->m     i->i     d->m     d->d
  COMPO   2.53719  4.51394  2.75893  2.60229  3.39197  2.87951  3.83589  2.87270  2.59959  2.55601  3.65257  2.94702  3.49476  3.09049  2.86814  2.63066  2.85458  2.58711  4.89296  3.53244
          2.68618  4.42225  2.77519  2.73123  3.46354  2.40513  3.72494  3.29354  2.67741  2.69355  4.24690  2.90347  2.73739  3.18146  2.89801  2.37887  2.77519  2.98518  4.58477  3.61503
          0.02160  4.24172  4.96406  0.61958  0.77255  0.00000        *
      1   3.19672  4.53014  4.87185  4.31163  3.32276  4.47241  4.84810  2.08882  4.17595  1.47015  2.20473  4.51940  4.72725  4.33620  4.30792  3.81452  3.43180  1.30551  5.26974  4.15276      1 - -
          2.68618  4.42225  2.77519  2.73123  3.46354  2.40513  3.72494  3.29354  2.67741  2.69355  4.24690  2.90347  2.73739  3.18146  2.89801  2.37887  2.77519  2.98518  4.58477  3.61503
          0.02160  4.24172  4.96406  0.61958  0.77255  0.48576  0.95510
      2   2.18582  5.26439  2.06146  1.90968  4.58219  3.38783  3.69349  4.06220  2.01342  3.55909  4.33350  2.85589  3.86197  2.81526  3.00780  2.71966  3.01885  3.64305  5.71016  4.28614      2 - -
          2.68618  4.42225  2.77519  2.73123  3.46354  2.40513  3.72494  3.29354  2.67741  2.69355  4.24690  2.90347  2.73739  3.18146  2.89801  2.37887  2.77519  2.98518  4.58477  3.61503
          0.02160  4.24172  4.96406  0.61958  0.77255  0.48576  0.95510
      3   2.85616  5.20392  2.87647  2.46973  4.49796  3.50012  2.57364  3.98681  1.84788  3.48278  4.29061  1.82961  3.93927  2.82876  2.68041  2.82572  3.08210  3.61030  5.58694  4.23590      3 - -
          2.68618  4.42225  2.77519  2.73123  3.46354  2.40513  3.72494  3.29354  2.67741  2.69355  4.24690  2.90347  2.73739  3.18146  2.89801  2.37887  2.77519  2.98518  4.58477  3.61503
          0.02160  4.24172  4.96406  0.61958  0.77255  0.48576  0.95510
      4   2.95772  5.13489  3.38230  2.74671  4.54737  3.65863  3.69515  3.91155  1.72051  3.40751  4.24558  3.19227  4.03786  2.82770  1.51499  2.96396  2.28883  3.57615  5.51466  4.28725      4 - -
          2.68618  4.42225  2.77519  2.73123  3.46354  2.40513  3.72494  3.29354  2.67741  2.69355  4.24690  2.90347  2.73739  3.18146  2.89801  2.37887  2.77519  2.98518  4.58477  3.61503
          0.02160  4.24172  4.96406  0.61958  0.77255  0.48576  0.95510
      5   2.64918  4.43189  3.43346  2.86835  3.53062  3.58731  3.81638  2.37038  2.75565  2.64552  3.53863  3.28929  3.97381  3.11987  2.43194  2.27233  2.88239  2.71218  4.96248  2.63445      5 - -
          2.68618  4.42225  2.77519  2.73123  3.46354  2.40513  3.72494  3.29354  2.67741  2.69355  4.24690  2.90347  2.73739  3.18146  2.89801  2.37887  2.77519  2.98518  4.58477  3.61503
          0.02160  4.24172  4.96406  0.61958  0.77255  0.48576  0.95510
      6   3.13086  5.76921  1.30535  1.29799  5.05133  3.34198  3.91838  4.59690  2.97771  4.07196  4.93470  2.79662  3.98431  3.08794  3.60597  2.99213  3.42642  4.14886  6.21248  4.67565      6 - -
          2.68618  4.42225  2.77519  2.73123  3.46354  2.40513  3.72494  3.29354  2.67741  2.69355  4.24690  2.90347  2.73739  3.18146  2.89801  2.37887  2.77519  2.98518  4.58477  3.61503
          0.02160  4.24172  4.96406  0.61958  0.77255  0.48576  0.95510
      7   3.15388  4.52113  4.56797  4.08122  1.44729  4.17770  3.86218  2.79491  3.93307  2.36884  3.51164  4.07389  4.51079  4.03272  4.02670  3.50072  3.38430  1.93316  4.12836  1.86413      7 - -
          2.68618  4.42225  2.77519  2.73123  3.46354  2.40513  3.72494  3.29354  2.67741  2.69355  4.24690  2.90347  2.73739  3.18146  2.89801  2.37887  2.77519  2.98518  4.58477  3.61503
          0.02160  4.24172  4.96406  0.61958  0.77255  0.48576  0.95510
      8   3.29498  4.62068  4.96114  4.39285  3.22666  4.56146  4.90214  2.18657  4.25413  1.08571  2.16812  4.61044  4.77624  4.36579  4.36140  3.90492  3.52167  1.69617  5.24668  4.17307      8 - -
          2.68618  4.42225  2.77519  2.73123  3.46354  2.40513  3.72494  3.29354  2.67741  2.69355  4.24690  2.90347  2.73739  3.18146  2.89801  2.37887  2.77519  2.98518  4.58477  3.61503
          0.02160  4.24172  4.96406  0.61958  0.77255  0.48576  0.95510
      9   3.16072  4.49745  4.85206  4.29725  2.20023  4.40018  4.66974  2.16791  4.16309  1.47097  3.13963  4.45267  4.66999  4.29201  4.26835  3.73875  3.39471  1.36759  5.04560  3.79648      9 - -
          2.68618  4.42225  2.77519  2.73123  3.46354  2.40513  3.72494  3.29354  2.67741  2.69355  4.24690  2.90347  2.73739  3.18146  2.89801  2.37887  2.77519  2.98518  4.58477  3.61503
          0.02160  4.24172  4.96406  0.61958  0.77255  0.48576  0.95510
     10   2.97757  4.35079  4.59698  4.03871  3.47034  4.22470  4.62771  1.62526  3.92499  1.71525  3.34529  4.24746  4.54885  4.14868  4.10403  3.55017  2.33256  1.53607  5.21848  4.03870     10 - -
          2.68618  4.42225  2.77519  2.73123  3.46354  2.40513  3.72494  3.29354  2.67741  2.69355  4.24690  2.90347  2.73739  3.18146  2.89801  2.37887  2.77519  2.98518  4.58477  3.61503
          0.02160  4.24172  4.96406  0.61958  0.77255  0.48576  0.95510
     11   3.50798  4.76272  4.85064  4.46906  1.55181  4.41245  3.66134  3.22758  4.28885  1.87882  3.83013  4.20244  4.71890  4.24152  4.27678  3.75445  3.72641  3.11591  2.20942  1.55624     11 - -
          2.68618  4.42225  2.77519  2.73123  3.46354  2.40513  3.72494  3.29354  2.67741  2.69355  4.24690  2.90347  2.73739  3.18146  2.89801  2.37887  2.77519  2.98518  4.58477  3.61503
          0.02160  4.24172  4.96406  0.61958  0.77255  0.48576  0.95510
     12   3.16617  5.80337  0.99737  1.66580  5.08349  3.34152  3.94343  4.63386  3.03096  4.11383  4.99240  2.79906  3.99780  3.11956  3.67192  3.02125  3.46853  4.18753  6.25315  4.70969     12 - -
          2.68618  4.42225  2.77519  2.73123  3.46354  2.40513  3.72494  3.29354  2.67741  2.69355  4.24690  2.90347  2.73739  3.18146  2.89801  2.37887  2.77519  2.98518  4.58477  3.61503
          0.02160  4.24172  4.96406  0.61958  0.77255  0.48576  0.95510
     13   2.57667  4.30232  3.95250  3.57597  3.84464  3.43293  4.41785  2.66684  3.50344  2.80305  3.82315  3.72123  4.07691  3.81146  3.75037  2.00924  2.98131  1.12783  5.39912  4.16145     13 - -
          2.68618  4.42225  2.77519  2.73123  3.46354  2.40513  3.72494  3.29354  2.67741  2.69355  4.24690  2.90347  2.73739  3.18146  2.89801  2.37887  2.77519  2.98518  4.58477  3.61503
          0.02160  4.24172  4.96406  0.61958  0.77255  0.48576  0.95510
     14   2.84058  5.11448  3.09058  2.56745  4.48299  3.54579  3.68390  3.88807  1.54971  3.39934  4.21452  3.06200  3.95320  2.14415  2.55180  2.83339  2.30685  3.52936  5.53620  4.24013     14 - -
          2.68618  4.42225  2.77519  2.73123  3.46354  2.40513  3.72494  3.29354  2.67741  2.69355  4.24690  2.90347  2.73739  3.18146  2.89801  2.37887  2.77519  2.98518  4.58477  3.61503
          0.02160  4.24172  4.96406  0.61958  0.77255  0.48576  0.95510
     15   2.64768  4.75813  2.39547  2.13627  3.94626  3.47577  3.69829  3.36878  2.53173  2.99523  2.79231  3.02971  3.87583  2.87557  2.98083  2.70549  2.88068  3.07326  3.07534  3.93680     15 - -
          2.68618  4.42225  2.77519  2.73123  3.46354  2.40513  3.72494  3.29354  2.67741  2.69355  4.24690  2.90347  2.73739  3.18146  2.89801  2.37887  2.77519  2.98518  4.58477  3.61503
          0.02160  4.24172  4.96406  0.61958  0.77255  0.48576  0.95510
     16   0.93579  4.29500  3.67212  3.45061  4.54982  1.86424  4.50716  3.92876  3.54715  3.66144  4.49794  3.52984  3.85165  3.80747  3.82442  2.55644  2.88127  3.35099  5.88874  4.71367     16 - -
          2.68618  4.42225  2.77519  2.73123  3.46354  2.40513  3.72494  3.29354  2.67741  2.69355  4.24690  2.90347  2.73739  3.18146  2.89801  2.37887  2.77519  2.98518  4.58477  3.61503
          0.02160  4.24172  4.96406  0.61958  0.77255  0.48576  0.95510
     17   3.08377  5.06356  2.99041  2.92166  4.49168  3.47664  4.29336  4.30148  3.23962  3.90874  4.87437  0.64026  4.15331  3.58060  3.59528  3.14524  3.48605  3.88420  5.75383  4.42421     17 - -
          2.68618  4.42225  2.77519  2.73123  3.46354  2.40513  3.72494  3.29354  2.67741  2.69355  4.24690  2.90347  2.73739  3.18146  2.89801  2.37887  2.77519  2.98518  4.58477  3.61503
          0.02160  4.24172  4.96406  0.61958  0.77255  0.48576  0.95510
     18   1.73164  4.39105  3.53394  3.29271  4.44445  3.15643  4.39297  3.77953  3.35630  3.51450  4.40477  3.48142  1.13419  3.67261  3.65666  2.63888  2.94439  3.29873  5.79392  4.58669     18 - -
          2.68618  4.42225  2.77519  2.73123  3.46354  2.40513  3.72494  3.29354  2.67741  2.69355  4.24690  2.90347  2.73739  3.18146  2.89801  2.37887  2.77519  2.98518  4.58477  3.61503
          0.02160  4.24172  4.96406  0.61958  0.77255  0.48576  0.95510
     19   3.08377  5.06356  2.99041  2.92166  4.49168  3.47664  4.29336  4.30148  3.23962  3.90874  4.87437  0.64026  4.15331  3.58060  3.59528  3.14524  3.48605  3.88420  5.75383  4.42421     19 - -
          2.68618  4.42225  2.77519  2.73123  3.46354  2.40513  3.72494  3.29354  2.67741  2.69355  4.24690  2.90347  2.73739  3.18146  2.89801  2.37887  2.77519  2.98518  4.58477  3.61503
          0.02160  4.24172  4.96406  0.61958  0.77255  0.48576  0.95510
     20   3.19118  4.91329  3.93899  3.89263  4.99660  0.33450  4.97370  4.70251  4.12311  4.30337  5.29352  4.10518  4.31441  4.41873  4.30305  3.37610  3.70058  4.15906  5.97766  5.11650     20 - -
          2.68618  4.42225  2.77519  2.73123  3.46354  2.40513  3.72494  3.29354  2.67741  2.69355  4.24690  2.90347  2.73739  3.18146  2.89801  2.37887  2.77519  2.98518  4.58477  3.61503
          0.02160  4.24172  4.96406  0.61958  0.77255  0.48576  0.95510
     21   3.43597  5.57068  0.50617  2.64693  5.00890  3.53587  4.31956  4.69194  3.48253  4.23855  5.24046  3.21633  4.21531  3.56995  4.03736  3.36693  3.78745  4.29621  6.09895  4.84085     21 - -
          2.68618  4.42225  2.77519  2.73123  3.46354  2.40513  3.72494  3.29354  2.67741  2.69355  4.24690  2.90347  2.73739  3.18146  2.89801  2.37887  2.77519  2.98518  4.58477  3.61503
          0.02160  4.24172  4.96406  0.61958  0.77255  0.48576  0.95510
     22   2.74005  4.52599  3.64551  3.21279  3.71321  3.55574  4.16464  3.00027  3.09012  2.57624  2.30949  3.54632  1.40748  3.47616  3.39083  2.94980  3.07350  2.82753  5.26645  4.01779     22 - -
          2.68618  4.42225  2.77519  2.73123  3.46354  2.40513  3.72494  3.29354  2.67741  2.69355  4.24690  2.90347  2.73739  3.18146  2.89801  2.37887  2.77519  2.98518  4.58477  3.61503
          0.02160  4.24172  4.96406  0.61958  0.77255  0.48576  0.95510
     23   2.93430  4.80550  2.09564  2.83180  3.75325  3.64113  4.05527  3.03686  3.03936  1.25581  3.76988  3.31839  4.13276  3.32774  3.44424  3.06699  3.20454  2.89246  5.31549  3.99232     23 - -
          2.68618  4.42225  2.77519  2.73123  3.46354  2.40513  3.72494  3.29354  2.67741  2.69355  4.24690  2.90347  2.73739  3.18146  2.89801  2.37887  2.77519  2.98518  4.58477  3.61503
          0.02160  4.24172  4.96406  0.61958  0.77255  0.48576  0.95510
     24   2.05759  5.23277  1.91098  2.31788  4.64971  3.34043  3.82003  4.12609  2.72921  3.66458  4.47468  1.71252  3.90268  2.97048  3.26148  2.79279  3.12513  3.70270  5.83999  4.40730     24 - -
          2.68618  4.42225  2.77519  2.73123  3.46354  2.40513  3.72494  3.29354  2.67741  2.69355  4.24690  2.90347  2.73739  3.18146  2.89801  2.37887  2.77519  2.98518  4.58477  3.61503
          0.02160  4.24172  4.96406  0.61958  0.77255  0.48576  0.95510
     25   3.00527  5.56081  1.76603  1.70528  4.88384  1.70932  3.85962  4.39981  2.84723  3.89120  4.72034  2.81184  3.94546  3.01694  3.43442  2.90258  3.29027  3.96255  6.04918  4.55475     25 - -
          2.68618  4.42225  2.77519  2.73123  3.46354  2.40513  3.72494  3.29354  2.67741  2.69355  4.24690  2.90347  2.73739  3.18146  2.89801  2.37887  2.77519  2.98518  4.58477  3.61503
          0.02160  4.24172  4.96406  0.61958  0.77255  0.48576  0.95510
     26   3.08377  5.06356  2.99041  2.92166  4.49168  3.47664  4.29336  4.30148  3.23962  3.90874  4.87437  0.64026  4.15331  3.58060  3.59528  3.14524  3.48605  3.88420  5.75383  4.42421     26 - -
          2.68618  4.42225  2.77519  2.73123  3.46354  2.40513  3.72494  3.29354  2.67741  2.69355  4.24690  2.90347  2.73739  3.18146  2.89801  2.37887  2.77519  2.98518  4.58477  3.61503
          0.02160  4.24172  4.96406  0.61958  0.77255  0.48576  0.95510
     27   2.75893  4.67496  3.40109  2.79116  3.85236  3.62294  3.76135  3.20680  2.00035  2.20361  2.67772  3.23471  3.99391  2.97288  2.17541  2.87720  2.97473  2.96660  5.17798  3.93439     27 - -
          2.68618  4.42225  2.77519  2.73123  3.46354  2.40513  3.72494  3.29354  2.67741  2.69355  4.24690  2.90347  2.73739  3.18146  2.89801  2.37887  2.77519  2.98518  4.58477  3.61503
          0.02160  4.24172  4.96406  0.61958  0.77255  0.48576  0.95510
     28   3.31989  4.99760  3.96895  3.87226  4.80993  3.66510  4.90443  4.47001  3.96516  4.04775  5.12360  4.13463  0.35959  4.34147  4.15420  3.50232  3.79279  4.06930  5.87668  4.94046     28 - -
          2.68618  4.42225  2.77519  2.73123  3.46354  2.40513  3.72494  3.29354  2.67741  2.69355  4.24690  2.90347  2.73739  3.18146  2.89801  2.37887  2.77519  2.98518  4.58477  3.61503
          0.02160  4.24172  4.96406  0.61958  0.77255  0.48576  0.95510
     29   3.47573  5.25593  4.00883  3.46147  4.70791  3.87054  4.16512  4.29040  2.48284  3.73899  4.74294  3.78558  4.36742  3.37895  0.53658  3.55075  3.72423  4.00144  5.64756  4.57038     29 - -
          2.68618  4.42225  2.77519  2.73123  3.46354  2.40513  3.72494  3.29354  2.67741  2.69355  4.24690  2.90347  2.73739  3.18146  2.89801  2.37887  2.77519  2.98518  4.58477  3.61503
          0.02160  4.24172  4.96406  0.61958  0.77255  0.48576  0.95510
     30   2.66181  4.23485  3.81323  3.24776  2.43809  3.69890  2.72895  2.11786  3.15627  2.37771  3.32635  3.55720  4.07518  3.42912  3.42501  2.97277  2.31450  2.46096  4.74401  3.46328     30 - -
          2.68618  4.42225  2.77519  2.73123  3.46354  2.40513  3.72494  3.29354  2.67741  2.69355  4.24690  2.90347  2.73739  3.18146  2.89801  2.37887  2.77519  2.98518  4.58477  3.61503
          0.02160  4.24172  4.96406  0.61958  0.77255  0.48576  0.95510
     31   3.43597  5.57068  0.50617  2.64693  5.00890  3.53587  4.31956  4.69194  3.48253  4.23855  5.24046  3.21633  4.21531  3.56995  4.03736  3.36693  3.78745  4.29621  6.09895  4.84085     31 - -
          2.68618  4.42225  2.77519  2.73123  3.46354  2.40513  3.72494  3.29354  2.67741  2.69355  4.24690  2.90347  2.73739  3.18146  2.89801  2.37887  2.77519  2.98518  4.58477  3.61503
          0.02160  4.24172  4.96406  0.61958  0.77255  0.48576  0.95510
     32   1.60952  4.97941  2.71531  1.51166  4.46592  3.36410  3.89121  3.81801  2.75172  3.47232  4.32947  3.01000  3.93147  3.06313  3.20703  2.80367  3.09397  3.45016  5.71373  4.35672     32 - -
          2.68618  4.42225  2.77519  2.73123  3.46354  2.40513  3.72494  3.29354  2.67741  2.69355  4.24690  2.90347  2.73739  3.18146  2.89801  2.37887  2.77519  2.98518  4.58477  3.61503
          0.02160  4.24172  4.96406  0.61958  0.77255  0.48576  0.95510
     33   2.74856  4.95683  2.97032  1.70878  4.21802  3.49677  3.70592  2.58568  2.01289  3.19245  4.03375  3.01916  3.91307  2.85500  2.81873  2.76865  2.97831  3.24728  5.43994  4.11403     33 - -
          2.68618  4.42225  2.77519  2.73123  3.46354  2.40513  3.72494  3.29354  2.67741  2.69355  4.24690  2.90347  2.73739  3.18146  2.89801  2.37887  2.77519  2.98518  4.58477  3.61503
          0.02160  4.24172  4.96406  0.61958  0.77255  0.48576  0.95510
     34   2.42386  4.35231  3.57108  3.31500  4.44659  2.00874  4.39379  3.80879  3.37190  3.54242  4.39700  3.48057  3.87634  3.67710  3.67018  2.60473  1.04479  3.30025  5.78642  4.58711     34 - -
          2.68618  4.42225  2.77519  2.73123  3.46354  2.40513  3.72494  3.29354  2.67741  2.69355  4.24690  2.90347  2.73739  3.18146  2.89801  2.37887  2.77519  2.98518  4.58477  3.61503
          0.16701  4.24172  1.97020  0.61958  0.77255  0.48576  0.95510
     35   2.32169  4.28742  3.29541  3.11016  4.48746  1.30273  4.29404  3.96930  3.28962  3.63337  4.45416  3.31408  3.76007  3.56175  3.61369  1.64455  2.82066  3.36452  5.80070  4.57128     35 - -
          2.68618  4.42225  2.77519  2.73123  3.46354  2.40513  3.72494  3.29354  2.67741  2.69355  4.24690  2.90347  2.73739  3.18146  2.89801  2.37887  2.77519  2.98518  4.58477  3.61503
          0.02494  4.09964  4.82199  0.61958  0.77255  0.39672  1.11633
     36   2.69566  4.64860  3.28351  2.70538  3.78050  3.56608  3.73841  3.21347  2.51111  2.85281  2.64300  3.16987  3.94626  2.34979  2.28703  2.80386  2.91970  2.95478  5.13225  2.76973     36 - -
          2.68618  4.42225  2.77519  2.73123  3.46354  2.40513  3.72494  3.29354  2.67741  2.69355  4.24690  2.90347  2.73739  3.18146  2.89801  2.37887  2.77519  2.98518  4.58477  3.61503
          0.02160  4.24172  4.96406  0.61958  0.77255  0.48576  0.95510
     37   2.75653  4.51012  3.67971  3.32501  3.75575  1.58670  4.25661  3.06327  3.26125  1.42439  3.80997  3.61988  4.11468  3.61993  3.54025  2.98107  3.11531  2.85977  5.28178  4.02412     37 - -
          2.68618  4.42225  2.77519  2.73123  3.46354  2.40513  3.72494  3.29354  2.67741  2.69355  4.24690  2.90347  2.73739  3.18146  2.89801  2.37887  2.77519  2.98518  4.58477  3.61503
          0.02160  4.24172  4.96406  0.61958  0.77255  0.48576  0.95510
     38   2.73778  4.31152  3.84527  2.45233  2.44485  3.78641  4.05460  2.54055  3.21095  1.83948  3.29893  3.62309  4.14938  3.48400  3.49493  3.05984  2.97063  1.98286  4.88928  3.65742     38 - -
          2.68618  4.42225  2.77519  2.73123  3.46354  2.40513  3.72494  3.29354  2.67741  2.69355  4.24690  2.90347  2.73739  3.18146  2.89801  2.37887  2.77519  2.98518  4.58477  3.61503
          0.02160  4.24172  4.96406  0.61958  0.77255  0.48576  0.95510
     39   3.12222  4.49621  4.74863  4.23295  3.49552  4.34946  4.86380  2.00908  4.08244  2.03334  2.29674  4.43690  4.69254  4.33036  4.25764  3.72120  3.38880  1.01432  5.39515  4.21797     39 - -
          2.68618  4.42225  2.77519  2.73123  3.46354  2.40513  3.72494  3.29354  2.67741  2.69355  4.24690  2.90347  2.73739  3.18146  2.89801  2.37887  2.77519  2.98518  4.58477  3.61503
          0.02160  4.24172  4.96406  0.61958  0.77255  0.48576  0.95510
     40   2.38056  4.32235  3.58646  3.26845  4.38521  3.11061  4.32552  3.75673  3.27954  3.47993  4.32417  3.43976  3.84512  3.59368  3.59210  1.39243  1.41342  3.25208  5.73799  4.51355     40 - -
          2.68618  4.42225  2.77519  2.73123  3.46354  2.40513  3.72494  3.29354  2.67741  2.69355  4.24690  2.90347  2.73739  3.18146  2.89801  2.37887  2.77519  2.98518  4.58477  3.61503
          0.02160  4.24172  4.96406  0.61958  0.77255  0.48576  0.95510
     41   3.43597  5.57068  0.50617  2.64693  5.00890  3.53587  4.31956  4.69194  3.48253  4.23855  5.24046  3.21633  4.21531  3.56995  4.03736  3.36693  3.78745  4.29621  6.09895  4.84085     41 - -
          2.68618  4.42225  2.77519  2.73123  3.46354  2.40513  3.72494  3.29354  2.67741  2.69355  4.24690  2.90347  2.73739  3.18146  2.89801  2.37887  2.77519  2.98518  4.58477  3.61503
          0.02160  4.24172  4.96406  0.61958  0.77255  0.48576  0.95510
     42   3.11350  4.57255  4.62637  4.31617  3.85212  4.09503  5.06482  2.10971  4.19097  2.48355  3.77457  4.44335  4.64624  4.53104  4.36635  3.63424  3.47296  0.65836  5.69380  4.44263     42 - -
          2.68618  4.42225  2.77519  2.73123  3.46354  2.40513  3.72494  3.29354  2.67741  2.69355  4.24690  2.90347  2.73739  3.18146  2.89801  2.37887  2.77519  2.98518  4.58477  3.61503
          0.02160  4.24172  4.96406  0.61958  0.77255  0.48576  0.95510
     43   2.57766  2.56745  3.48187  2.93430  3.98843  3.39134  3.92023  3.36842  2.67734  3.03989  3.90247  3.29722  3.92073  3.15002  1.75402  2.09601  2.90388  3.04319  5.31723  4.07078     43 - -
          2.68618  4.42225  2.77519  2.73123  3.46354  2.40513  3.72494  3.29354  2.67741  2.69355  4.24690  2.90347  2.73739  3.18146  2.89801  2.37887  2.77519  2.98518  4.58477  3.61503
          0.02160  4.24172  4.96406  0.61958  0.77255  0.48576  0.95510
     44   3.43606  4.71095  5.15705  4.62902  3.30751  4.77895  5.16129  1.30581  4.46907  1.06461  3.10090  4.85219  4.96053  4.59674  4.57113  4.16652  3.67045  2.06975  5.41720  4.31387     44 - -
          2.68618  4.42225  2.77519  2.73123  3.46354  2.40513  3.72494  3.29354  2.67741  2.69355  4.24690  2.90347  2.73739  3.18146  2.89801  2.37887  2.77519  2.98518  4.58477  3.61503
          0.02160  4.24172  4.96406  0.61958  0.77255  0.48576  0.95510
     45   3.35724  5.29780  3.55547  3.12746  4.77124  3.78655  4.02647  4.22914  0.62352  3.72049  4.67725  3.52926  4.27321  3.20782  2.58034  3.38410  3.59007  3.92175  5.68367  4.55893     45 - -
          2.68618  4.42225  2.77519  2.73123  3.46354  2.40513  3.72494  3.29354  2.67741  2.69355  4.24690  2.90347  2.73739  3.18146  2.89801  2.37887  2.77519  2.98518  4.58477  3.61503
          0.02160  4.24172  4.96406  0.61958  0.77255  0.48576  0.95510
     46   3.47573  5.25593  4.00883  3.46147  4.70791  3.87054  4.16512  4.29040  2.48284  3.73899  4.74294  3.78558  4.36742  3.37895  0.53658  3.55075  3.72423  4.00144  5.64756  4.57038     46 - -
          2.68618  4.42225  2.77519  2.73123  3.46354  2.40513  3.72494  3.29354  2.67741  2.69355  4.24690  2.90347  2.73739  3.18146  2.89801  2.37887  2.77519  2.98518  4.58477  3.61503
          0.02160  4.24172  4.96406  0.61958  0.77255  0.48576  0.95510
     47   2.69037  4.63253  3.27483  2.73540  2.65884  3.54516  3.78365  3.18097  1.76718  2.85141  3.74860  3.19256  3.95548  3.01209  2.95473  2.80740  2.28395  2.92610  5.15352  3.84941     47 - -
          2.68618  4.42225  2.77519  2.73123  3.46354  2.40513  3.72494  3.29354  2.67741  2.69355  4.24690  2.90347  2.73739  3.18146  2.89801  2.37887  2.77519  2.98518  4.58477  3.61503
          0.02160  4.24172  4.96406  0.61958  0.77255  0.48576  0.95510
     48   3.24435  4.52112  5.08121  4.60204  3.76305  4.66458  5.31561  1.43311  4.49923  2.24702  3.54897  4.79072  4.96457  4.76374  4.68424  4.07318  3.51363  0.87057  5.77260  4.55756     48 - -
          2.68618  4.42225  2.77519  2.73123  3.46354  2.40513  3.72494  3.29354  2.67741  2.69355  4.24690  2.90347  2.73739  3.18146  2.89801  2.37887  2.77519  2.98518  4.58477  3.61503
          0.02160  4.24172  4.96406  0.61958  0.77255  0.48576  0.95510
     49   3.47573  5.25593  4.00883  3.46147  4.70791  3.87054  4.16512  4.29040  2.48284  3.73899  4.74294  3.78558  4.36742  3.37895  0.53658  3.55075  3.72423  4.00144  5.64756  4.57038     49 - -
          2.68618  4.42225  2.77519  2.73123  3.46354  2.40513  3.72494  3.29354  2.67741  2.69355  4.24690  2.90347  2.73739  3.18146  2.89801  2.37887  2.77519  2.98518  4.58477  3.61503
          0.02160  4.24172  4.96406  0.61958  0.77255  0.48576  0.95510
     50   3.07658  5.61828  1.32751  2.23910  4.93847  3.33747  3.92395  4.51335  2.96814  4.00904  4.86813  1.50861  3.97773  3.09793  3.57292  2.96519  3.38289  4.06566  6.13068  4.61324     50 - -
          2.68618  4.42225  2.77519  2.73123  3.46354  2.40513  3.72494  3.29354  2.67741  2.69355  4.24690  2.90347  2.73739  3.18146  2.89801  2.37887  2.77519  2.98518  4.58477  3.61503
          0.02160  4.24172  4.96406  0.61958  0.77255  0.48576  0.95510
     51   2.78735  4.91081  3.09043  2.08417  3.97141  3.54737  3.70590  3.55975  2.40311  3.14623  3.99772  3.08856  3.95309  2.89315  2.20347  2.82424  3.01111  3.25838  5.26398  2.07244     51 - -
          2.68618  4.42225  2.77519  2.73123  3.46354  2.40513  3.72494  3.29354  2.67741  2.69355  4.24690  2.90347  2.73739  3.18146  2.89801  2.37887  2.77519  2.98518  4.58477  3.61503
          0.02160  4.24172  4.96406  0.61958  0.77255  0.48576  0.95510
     52   2.95368  4.35998  4.51961  3.94644  3.05083  4.09164  4.30747  2.41005  3.77122  1.31268  3.12789  4.10549  4.41206  3.95968  3.89924  3.40650  3.18519  1.83343  2.67580  3.49225     52 - -
          2.68618  4.42225  2.77519  2.73123  3.46354  2.40513  3.72494  3.29354  2.67741  2.69355  4.24690  2.90347  2.73739  3.18146  2.89801  2.37887  2.77519  2.98518  4.58477  3.61503
          0.02160  4.24172  4.96406  0.61958  0.77255  0.48576  0.95510
     53   1.99774  4.83554  3.01880  2.68640  4.33953  3.39713  3.90168  3.74094  2.62091  3.34719  4.23329  3.14344  3.95038  1.37061  2.97654  2.80050  3.05819  3.38406  5.59025  4.27898     53 - -
          2.68618  4.42225  2.77519  2.73123  3.46354  2.40513  3.72494  3.29354  2.67741  2.69355  4.24690  2.90347  2.73739  3.18146  2.89801  2.37887  2.77519  2.98518  4.58477  3.61503
          0.02160  4.24172  4.96406  0.61958  0.77255  0.48576  0.95510
     54   2.72322  5.07305  2.21407  1.94736  4.35160  3.40815  3.69449  3.79442  2.51264  2.46142  4.15433  2.90441  3.86118  2.83098  3.00559  2.17813  2.96654  3.42773  5.55707  4.17233     54 - -
          2.68618  4.42225  2.77519  2.73123  3.46354  2.40513  3.72494  3.29354  2.67741  2.69355  4.24690  2.90347  2.73739  3.18146  2.89801  2.37887  2.77519  2.98518  4.58477  3.61503
          0.02160  4.24172  4.96406  0.61958  0.77255  0.48576  0.95510
     55   2.67491  2.76610  3.92629  3.34057  3.29196  3.73170  4.01843  2.58648  3.17456  1.87458  2.49719  3.62784  4.10304  3.48087  2.53021  3.01339  2.90902  2.41618  4.82385  3.62572     55 - -
          2.68618  4.42225  2.77519  2.73123  3.46354  2.40513  3.72494  3.29354  2.67741  2.69355  4.24690  2.90347  2.73739  3.18146  2.89801  2.37887  2.77519  2.98518  4.58477  3.61503
          0.02160  4.24172  4.96406  0.61958  0.77255  0.48576  0.95510
     56   2.84143  4.67876  3.40371  3.10681  3.40975  1.20200  4.02129  3.53914  3.15087  3.16688  4.12220  3.46311  4.10432  3.48651  3.47688  2.98461  3.18804  3.24439  4.92883  2.07766     56 - -
          2.68618  4.42225  2.77519  2.73123  3.46354  2.40513  3.72494  3.29354  2.67741  2.69355  4.24690  2.90347  2.73739  3.18146  2.89801  2.37887  2.77519  2.98518  4.58477  3.61503
          0.02160  4.24172  4.96406  0.61958  0.77255  0.48576  0.95510
     57   2.74552  5.21783  2.19180  2.33775  4.54314  3.41830  2.63333  4.01991  2.00233  3.50644  4.27444  2.88728  3.85722  2.18484  2.85638  2.70048  2.98030  3.60330  5.64107  4.24050     57 - -
          2.68618  4.42225  2.77519  2.73123  3.46354  2.40513  3.72494  3.29354  2.67741  2.69355  4.24690  2.90347  2.73739  3.18146  2.89801  2.37887  2.77519  2.98518  4.58477  3.61503
          0.02160  4.24172  4.96406  0.61958  0.77255  0.48576  0.95510
     58   2.90221  5.46337  1.85202  1.76953  4.77396  3.35692  3.77751  4.28199  2.68370  3.76285  4.55791  2.10743  3.90385  2.91501  3.24008  2.13395  3.16596  3.84435  5.91193  4.43938     58 - -
          2.68618  4.42225  2.77519  2.73123  3.46354  2.40513  3.72494  3.29354  2.67741  2.69355  4.24690  2.90347  2.73739  3.18146  2.89801  2.37887  2.77519  2.98518  4.58477  3.61503
          0.02160  4.24172  4.96406  0.61958  0.77255  0.48576  0.95510
     59   2.99981  4.38334  4.62507  4.09788  3.64423  4.24428  4.77320  1.28546  3.99162  2.32678  3.49843  4.30834  4.61071  4.25274  4.19851  3.59658  2.26360  1.44295  5.41515  4.21274     59 - -
          2.68618  4.42225  2.77519  2.73123  3.46354  2.40513  3.72494  3.29354  2.67741  2.69355  4.24690  2.90347  2.73739  3.18146  2.89801  2.37887  2.77519  2.98518  4.58477  3.61503
          0.02160  4.24172  4.96406  0.61958  0.77255  0.48576  0.95510
     60   3.53047  4.82820  5.02088  4.53850  1.49089  4.65133  4.49027  2.49753  4.38235  1.03617  3.08977  4.62232  4.86129  4.41194  4.43636  4.02883  3.75368  2.64885  4.66701  3.18271     60 - -
          2.68618  4.42225  2.77519  2.73123  3.46354  2.40513  3.72494  3.29354  2.67741  2.69355  4.24690  2.90347  2.73739  3.18146  2.89801  2.37887  2.77519  2.98518  4.58477  3.61503
          0.02160  4.24172  4.96406  0.61958  0.77255  0.48576  0.95510
     61   2.86903  4.25925  4.53185  3.95836  3.20263  4.04894  4.35114  1.77196  3.79616  2.10013  3.23016  4.09821  4.38805  3.99361  3.92080  3.36644  3.10652  1.45172  2.71120  3.62527     61 - -
          2.68618  4.42225  2.77519  2.73123  3.46354  2.40513  3.72494  3.29354  2.67741  2.69355  4.24690  2.90347  2.73739  3.18146  2.89801  2.37887  2.77519  2.98518  4.58477  3.61503
          0.02160  4.24172  4.96406  0.61958  0.77255  0.48576  0.95510
     62   2.83207  5.04777  3.22880  2.61857  4.37175  3.58736  3.66736  3.76270  1.79491  3.29544  4.11827  3.10029  3.96168  2.22605  2.02600  2.84129  3.03768  2.47919  5.45198  4.17576     62 - -
          2.68618  4.42225  2.77519  2.73123  3.46354  2.40513  3.72494  3.29354  2.67741  2.69355  4.24690  2.90347  2.73739  3.18146  2.89801  2.37887  2.77519  2.98518  4.58477  3.61503
          0.02160  4.24172  4.96406  0.61958  0.77255  0.48576  0.95510
     63   2.08974  4.77186  2.94416  1.98711  4.22473  3.36988  3.82897  3.57566  2.66390  3.24109  4.07913  3.05633  3.88551  3.00221  3.10375  2.70909  1.79652  3.22724  5.50587  4.18310     63 - -
          2.68618  4.42225  2.77519  2.73123  3.46354  2.40513  3.72494  3.29354  2.67741  2.69355  4.24690  2.90347  2.73739  3.18146  2.89801  2.37887  2.77519  2.98518  4.58477  3.61503
          0.02160  4.24172  4.96406  0.61958  0.77255  0.48576  0.95510
     64   2.81251  5.13763  2.81864  2.46135  4.55890  2.39467  3.74047  4.00693  1.56555  3.51884  4.32314  2.25382  3.92102  2.87542  2.80178  2.79449  3.06814  3.60862  5.65717  4.30904     64 - -
          2.68618  4.42225  2.77519  2.73123  3.46354  2.40513  3.72494  3.29354  2.67741  2.69355  4.24690  2.90347  2.73739  3.18146  2.89801  2.37887  2.77519  2.98518  4.58477  3.61503
          0.18106  4.24172  1.88893  0.61958  0.77255  0.48576  0.95510
     65   2.07792  5.03747  2.76111  1.93313  4.37221  3.39494  3.66411  3.78623  1.90778  3.34333  4.15657  2.91267  3.85333  2.80317  2.78632  2.72102  2.97572  3.42368  5.52642  4.17708     65 - -
          2.68618  4.42225  2.77519  2.73123  3.46354  2.40513  3.72494  3.29354  2.67741  2.69355  4.24690  2.90347  2.73739  3.18146  2.89801  2.37887  2.77519  2.98518  4.58477  3.61503
          0.02529  4.08594  4.80829  0.61958  0.77255  0.66018  0.72724
     66   2.62649  4.50247  3.32590  2.79008  3.74892  2.46377  3.79328  2.24480  2.58398  2.77844  3.67819  3.21308  3.92089  3.03618  2.24624  2.77636  2.88570  2.80666  5.12335  3.86741     66 - -
          2.68618  4.42225  2.77519  2.73123  3.46354  2.40513  3.72494  3.29354  2.67741  2.69355  4.24690  2.90347  2.73739  3.18146  2.89801  2.37887  2.77519  2.98518  4.58477  3.61503
          0.02529  4.08594  4.80829  0.61958  0.77255  0.66018  0.72724
     67   2.74954  4.48555  2.44195  2.95733  3.53692  3.69918  3.98657  2.02665  2.95923  1.87680  3.46078  3.39829  4.08879  3.27266  3.33481  2.98019  2.99047  2.37245  5.11362  3.85071     67 - -
          2.68618  4.42225  2.77519  2.73123  3.46354  2.40513  3.72494  3.29354  2.67741  2.69355  4.24690  2.90347  2.73739  3.18146  2.89801  2.37887  2.77519  2.98518  4.58477  3.61503
          0.02529  4.08594  4.80829  0.61958  0.77255  0.66018  0.72724
     68   2.94875  5.55411  1.67954  1.65414  4.84125  3.26852  3.77380  4.36714  2.75975  3.84465  4.67253  1.90338  3.86999  2.92876  3.35088  2.83348  3.22802  3.92628  5.99640  4.48676     68 - -
          2.68618  4.42225  2.77519  2.73123  3.46354  2.40513  3.72494  3.29354  2.67741  2.69355  4.24690  2.90347  2.73739  3.18146  2.89801  2.37887  2.77519  2.98518  4.58477  3.61503
          0.02529  4.08594  4.80829  0.61958  0.77255  0.66018  0.72724
     69   2.84763  5.29843  1.77197  2.20453  4.70129  2.17429  3.78518  4.20951  2.74633  3.72409  4.54658  1.93726  3.85422  2.94351  3.30656  2.78006  3.14477  3.77210  5.88673  4.42405     69 - -
          2.68618  4.42225  2.77519  2.73123  3.46354  2.40513  3.72494  3.29354  2.67741  2.69355  4.24690  2.90347  2.73739  3.18146  2.89801  2.37887  2.77519  2.98518  4.58477  3.61503
          0.02529  4.08594  4.80829  0.61958  0.77255  0.66018  0.72724
     70   2.85967  5.26367  1.92049  2.30776  4.59776  3.36160  3.72356  4.06904  1.46792  3.58379  4.40723  2.85937  3.88300  2.86837  2.92552  2.80414  3.11515  3.67530  5.71275  4.32306     70 - -
          2.68618  4.42225  2.77519  2.73123  3.46354  2.40513  3.72494  3.29354  2.67741  2.69355  4.24690  2.90347  2.73739  3.18146  2.89801  2.37887  2.77519  2.98518  4.58477  3.61503
          0.02529  4.08594  4.80829  0.61958  0.77255  0.66018  0.72724
     71   3.05097  4.38466  4.75599  4.20553  2.24829  4.32292  4.66333  1.54122  4.08495  1.87818  3.16635  4.37612  4.60713  4.24761  4.21523  3.66326  3.29050  1.50983  5.09517  3.86873     71 - -
          2.68618  4.42225  2.77519  2.73123  3.46354  2.40513  3.72494  3.29354  2.67741  2.69355  4.24690  2.90347  2.73739  3.18146  2.89801  2.37887  2.77519  2.98518  4.58477  3.61503
          0.02529  4.08594  4.80829  0.61958  0.77255  0.66018  0.72724
     72   2.64403  4.82893  2.28337  2.45424  4.06281  3.42748  3.65313  3.46804  2.41953  3.06695  2.72251  2.96872  3.84015  2.80932  2.29055  2.67665  2.87958  3.15687  5.32787  3.99602     72 - -
          2.68618  4.42225  2.77519  2.73123  3.46354  2.40513  3.72494  3.29354  2.67741  2.69355  4.24690  2.90347  2.73739  3.18146  2.89801  2.37887  2.77519  2.98518  4.58477  3.61503
          0.02529  4.08594  4.80829  0.61958  0.77255  0.66018  0.72724
     73   2.72554  4.95178  2.59133  1.76316  4.43211  3.27983  3.80902  3.87994  2.66688  3.47285  4.31402  2.91267  3.85571  2.98139  3.12017  1.56672  3.03941  3.48510  5.66347  4.29042     73 - -
          2.68618  4.42225  2.77519  2.73123  3.46354  2.40513  3.72494  3.29354  2.67741  2.69355  4.24690  2.90347  2.73739  3.18146  2.89801  2.37887  2.77519  2.98518  4.58477  3.61503
          0.02529  4.08594  4.80829  0.61958  0.77255  0.39036  1.12952
     74   2.10596  2.85395  3.45242  2.29104  3.58950  3.55932  3.88284  2.86227  2.86122  2.16316  3.53825  3.32084  3.97575  3.18462  3.22279  2.82722  2.87539  2.63187  5.03085  3.78870     74 - -
          2.68618  4.42225  2.77519  2.73123  3.46354  2.40513  3.72494  3.29354  2.67741  2.69355  4.24690  2.90347  2.73739  3.18146  2.89801  2.37887  2.77519  2.98518  4.58477  3.61503
          0.02160  4.24172  4.96406  0.61958  0.77255  0.48576  0.95510
     75   2.16309  4.67885  3.08389  2.15759  3.89531  3.47709  3.74115  3.28607  2.59466  2.94454  3.79501  3.07862  3.89357  2.93841  3.02629  2.72824  2.32030  3.00103  5.23366  2.72228     75 - -
          2.68618  4.42225  2.77519  2.73123  3.46354  2.40513  3.72494  3.29354  2.67741  2.69355  4.24690  2.90347  2.73739  3.18146  2.89801  2.37887  2.77519  2.98518  4.58477  3.61503
          0.02160  4.24172  4.96406  0.61958  0.77255  0.48576  0.95510
     76   2.11841  4.66077  3.28361  2.75621  3.99790  3.50707  3.83347  3.18472  1.70667  2.97785  3.86922  3.20438  3.95629  3.03021  2.93255  2.79581  2.95021  2.22741  5.32715  4.05463     76 - -
          2.68618  4.42225  2.77519  2.73123  3.46354  2.40513  3.72494  3.29354  2.67741  2.69355  4.24690  2.90347  2.73739  3.18146  2.89801  2.37887  2.77519  2.98518  4.58477  3.61503
          0.02160  4.24172  4.96406  0.61958  0.77255  0.48576  0.95510
     77   2.11887  4.37206  3.60924  3.04186  3.52942  3.64231  3.93781  2.72762  2.90720  2.06109  3.47603  3.42543  4.03974  3.26633  2.47521  2.91273  2.91473  2.05102  5.00545  3.77848     77 - -
          2.68618  4.42225  2.77519  2.73123  3.46354  2.40513  3.72494  3.29354  2.67741  2.69355  4.24690  2.90347  2.73739  3.18146  2.89801  2.37887  2.77519  2.98518  4.58477  3.61503
          0.16701  4.24172  1.97020  0.61958  0.77255  0.48576  0.95510
     78   2.81118  4.35742  3.98683  3.44379  3.32577  3.86865  4.21369  1.85165  3.32517  1.64182  3.24167  3.76340  2.55978  3.62084  3.58887  3.17412  3.05996  2.23661  5.01272  3.80991     78 - -
          2.68618  4.42225  2.77519  2.73123  3.46354  2.40513  3.72494  3.29354  2.67741  2.69355  4.24690  2.90347  2.73739  3.18146  2.89801  2.37887  2.77519  2.98518  4.58477  3.61503
          0.02494  4.09964  4.82199  0.61958  0.77255  0.64700  0.74153
     79   2.82873  5.26506  2.58537  1.81396  4.59773  3.38130  3.67677  4.05788  1.88106  3.54880  4.35228  2.08671  3.87077  2.80931  2.81845  2.77208  3.06953  3.65887  5.68279  4.29672     79 - -
          2.68621  4.42228  2.77522  2.73126  3.46357  2.40515  3.72497  3.29278  2.67744  2.69358  4.24692  2.90349  2.73742  3.18149  2.89803  2.37890  2.77522  2.98521  4.58480  3.61506
          0.22226  1.65422  4.82199  0.26014  1.47379  0.64700  0.74153
     80   3.04478  5.64704  1.20739  1.58618  4.92998  3.26816  3.84209  4.46307  2.89449  3.95550  4.82161  2.72884  3.90774  3.01355  3.51201  2.91362  3.34020  4.02760  6.10110  4.57833     81 - -
          2.68621  4.42228  2.77522  2.73126  3.46357  2.40515  3.72497  3.29357  2.67744  2.69314  4.24692  2.90349  2.73742  3.18149  2.89803  2.37890  2.77522  2.98521  4.58480  3.61506
          0.22226  1.65422  4.82199  0.26014  1.47379  0.39672  1.11633
     81   2.64880  4.48653  3.35704  2.80150  2.68474  3.56577  3.79968  3.00236  2.72027  2.69981  3.59163  2.45761  3.95773  3.07694  2.41169  2.81180  2.88458  2.24409  5.01365  3.72548     83 - -
          2.68618  4.42225  2.77519  2.73123  3.46354  2.40513  3.72494  3.29354  2.67741  2.69355  4.24690  2.90347  2.73739  3.18146  2.89801  2.37887  2.77519  2.98518  4.58477  3.61503
          0.02160  4.24172  4.96406  0.61958  0.77255  0.48576  0.95510
     82   2.03787  4.25514  3.75136  3.20516  3.49016  3.56418  4.02780  2.69715  3.13320  2.52327  2.49355  3.51398  4.02252  3.41962  3.43194  2.25244  2.87473  1.99006  4.97920  3.76487     84 - -
          2.68618  4.42225  2.77519  2.73123  3.46354  2.40513  3.72494  3.29354  2.67741  2.69355  4.24690  2.90347  2.73739  3.18146  2.89801  2.37887  2.77519  2.98518  4.58477  3.61503
          0.02160  4.24172  4.96406  0.61958  0.77255  0.48576  0.95510
     83   2.17288  5.14947  2.84605  1.98731  4.47797  3.44746  3.65663  3.92776  1.94829  3.43389  4.21463  2.92974  3.87124  2.24730  2.77948  2.71524  2.97529  3.53452  5.58218  4.21253     85 - -
          2.68618  4.42225  2.77519  2.73123  3.46354  2.40513  3.72494  3.29354  2.67741  2.69355  4.24690  2.90347  2.73739  3.18146  2.89801  2.37887  2.77519  2.98518  4.58477  3.61503
          0.02160  4.24172  4.96406  0.61958  0.77255  0.48576  0.95510
     84   2.74347  5.15284  2.84126  1.97530  4.47511  3.44622  2.67379  3.93081  1.96160  3.43515  4.21471  2.92637  2.65634  2.77308  2.78388  2.71275  2.97345  3.53654  5.58107  4.20850     86 - -
          2.68618  4.42225  2.77519  2.73123  3.46354  2.40513  3.72494  3.29354  2.67741  2.69355  4.24690  2.90347  2.73739  3.18146  2.89801  2.37887  2.77519  2.98518  4.58477  3.61503
          0.02160  4.24172  4.96406  0.61958  0.77255  0.48576  0.95510
     85   1.71033  4.34527  4.12334  3.58186  2.34859  3.86689  4.20239  2.49533  3.48194  1.71244  3.27022  3.83552  4.25976  3.72290  3.71032  3.18109  3.07607  2.38760  4.87101  3.58853     87 - -
          2.68618  4.42225  2.77519  2.73123  3.46354  2.40513  3.72494  3.29354  2.67741  2.69355  4.24690  2.90347  2.73739  3.18146  2.89801  2.37887  2.77519  2.98518  4.58477  3.61503
          0.02160  4.24172  4.96406  0.61958  0.77255  0.48576  0.95510
     86   2.71899  5.12256  2.14305  2.34747  4.46790  2.49035  3.69128  3.92986  2.03306  3.45525  4.23580  2.89408  3.85267  2.81682  2.97474  2.69159  2.33825  3.52699  5.62539  4.22858     88 - -
          2.68618  4.42225  2.77519  2.73123  3.46354  2.40513  3.72494  3.29354  2.67741  2.69355  4.24690  2.90347  2.73739  3.18146  2.89801  2.37887  2.77519  2.98518  4.58477  3.61503
          0.02160  4.24172  4.96406  0.61958  0.77255  0.48576  0.95510
     87   2.09949  4.25155  3.90186  3.36086  3.51121  3.64576  4.14310  1.97596  3.28496  2.50342  3.46848  3.63990  4.10430  3.56148  3.56318  2.20541  2.92631  1.85918  5.03493  3.82375     89 - -
          2.68618  4.42225  2.77519  2.73123  3.46354  2.40513  3.72494  3.29354  2.67741  2.69355  4.24690  2.90347  2.73739  3.18146  2.89801  2.37887  2.77519  2.98518  4.58477  3.61503
          0.02160  4.24172  4.96406  0.61958  0.77255  0.48576  0.95510
     88   3.35724  5.29780  3.55547  3.12746  4.77124  3.78655  4.02647  4.22914  0.62352  3.72049  4.67725  3.52926  4.27321  3.20782  2.58034  3.38410  3.59007  3.92175  5.68367  4.55893     90 - -
          2.68618  4.42225  2.77519  2.73123  3.46354  2.40513  3.72494  3.29354  2.67741  2.69355  4.24690  2.90347  2.73739  3.18146  2.89801  2.37887  2.77519  2.98518  4.58477  3.61503
          0.02160  4.24172  4.96406  0.61958  0.77255  0.48576  0.95510
     89   2.91418  5.42298  1.49131  1.77968  4.73753  3.35853  3.80141  4.21997  2.72170  3.73437  4.54585  2.82978  3.91628  2.94731  3.27398  2.83525  2.28368  3.80221  5.90295  4.44145     91 - -
          2.68618  4.42225  2.77519  2.73123  3.46354  2.40513  3.72494  3.29354  2.67741  2.69355  4.24690  2.90347  2.73739  3.18146  2.89801  2.37887  2.77519  2.98518  4.58477  3.61503
          0.02160  4.24172  4.96406  0.61958  0.77255  0.48576  0.95510
     90   1.87606  4.35032  3.52241  3.05337  3.98855  2.19819  4.07690  3.32326  3.03988  3.05279  3.91515  3.35289  2.47361  3.34520  3.40089  2.62875  2.83585  2.11662  5.37825  4.14162     92 - -
          2.68618  4.42225  2.77519  2.73123  3.46354  2.40513  3.72494  3.29354  2.67741  2.69355  4.24690  2.90347  2.73739  3.18146  2.89801  2.37887  2.77519  2.98518  4.58477  3.61503
          0.02160  4.24172  4.96406  0.61958  0.77255  0.48576  0.95510
     91   2.89110  5.44439  1.92131  1.78940  4.75660  3.35862  3.77159  4.26217  2.67073  3.74512  4.53844  2.09965  3.90046  2.90800  3.22327  2.06875  3.15368  3.82629  5.89491  4.42671     93 - -
          2.68618  4.42225  2.77519  2.73123  3.46354  2.40513  3.72494  3.29354  2.67741  2.69355  4.24690  2.90347  2.73739  3.18146  2.89801  2.37887  2.77519  2.98518  4.58477  3.61503
          0.18106  4.24172  1.88893  0.61958  0.77255  0.48576  0.95510
     92   2.90083  4.84923  3.39126  2.83942  3.97021  3.64521  3.77310  3.26912  1.41686  2.07164  3.88830  3.26593  4.04792  2.96611  2.54066  2.99023  3.12042  3.06469  5.27944  4.01702     94 - -
          2.68613  4.42263  2.77510  2.73116  3.46392  2.40453  3.72532  3.29392  2.67736  2.69393  4.24728  2.90331  2.73732  3.18114  2.89785  2.37925  2.77557  2.98440  4.58515  3.61541
          0.45453  1.64052  1.76390  2.21293  0.11584  0.66018  0.72724
     93   2.84125  5.14122  2.63812  1.78701  4.48554  3.37267  3.63480  3.89588  1.66631  3.41849  4.26604  2.87756  3.86049  2.78180  2.58456  2.80418  3.07502  3.54190  5.55114  4.23060    108 - -
          2.68618  4.42225  2.77519  2.73123  3.46354  2.40513  3.72494  3.29354  2.67741  2.69355  4.24690  2.90347  2.73739  3.18146  2.89801  2.37887  2.77519  2.98518  4.58477  3.61503
          0.03029  3.90776  4.63010  0.61958  0.77255  0.80426  0.59316
     94   2.52546  4.27947  3.49323  3.10279  3.62463  2.03539  4.05925  1.87470  3.04995  2.59507  3.62411  3.40758  3.92469  3.39768  3.35065  2.76416  2.87590  2.44178  5.14201  3.88498    109 - -
          2.68618  4.42225  2.77519  2.73123  3.46354  2.40513  3.72494  3.29354  2.67741  2.69355  4.24690  2.90347  2.73739  3.18146  2.89801  2.37887  2.77519  2.98518  4.58477  3.61503
          0.03029  3.90776  4.63010  0.61958  0.77255  0.54197  0.87131
     95   2.74006  5.04240  2.86514  1.96369  4.38339  3.42744  3.64476  3.81242  2.29527  3.34181  4.15067  2.94372  2.57993  2.77813  2.05399  2.72928  2.97362  3.44653  5.50104  4.16844    110 - -
          2.68618  4.42225  2.77519  2.73123  3.46354  2.40513  3.72494  3.29354  2.67741  2.69355  4.24690  2.90347  2.73739  3.18146  2.89801  2.37887  2.77519  2.98518  4.58477  3.61503
          0.02529  4.08594  4.80829  0.61958  0.77255  0.66018  0.72724
     96   2.60934  4.63614  2.98506  2.05463  3.95685  3.38472  3.77245  3.25266  2.62778  2.98296  3.85199  3.05538  3.86291  2.97276  3.04846  2.10346  2.88556  2.19554  5.29839  3.99596    111 - -
          2.68618  4.42225  2.77519  2.73123  3.46354  2.40513  3.72494  3.29354  2.67741  2.69355  4.24690  2.90347  2.73739  3.18146  2.89801  2.37887  2.77519  2.98518  4.58477  3.61503
          0.02529  4.08594  4.80829  0.61958  0.77255  0.39036  1.12952
     97   2.74552  5.21783  2.19180  2.33775  4.54314  3.41830  2.63333  4.01991  2.00233  3.50644  4.27444  2.88728  3.85722  2.18484  2.85638  2.70048  2.98030  3.60330  5.64107  4.24050    112 - -
          2.68618  4.42225  2.77519  2.73123  3.46354  2.40513  3.72494  3.29354  2.67741  2.69355  4.24690  2.90347  2.73739  3.18146  2.89801  2.37887  2.77519  2.98518  4.58477  3.61503
          0.02160  4.24172  4.96406  0.61958  0.77255  0.48576  0.95510
     98   1.75741  4.37692  4.07368  3.52194  3.35468  3.87640  4.26159  2.45220  3.40694  1.70273  2.29794  3.81734  4.26405  3.68201  3.65849  3.18522  3.08347  2.35425  5.03806  3.85708    113 - -
          2.68618  4.42225  2.77519  2.73123  3.46354  2.40513  3.72494  3.29354  2.67741  2.69355  4.24690  2.90347  2.73739  3.18146  2.89801  2.37887  2.77519  2.98518  4.58477  3.61503
          0.02160  4.24172  4.96406  0.61958  0.77255  0.48576  0.95510
     99   2.61947  2.00557  3.74324  3.23091  3.50366  3.55005  4.04623  2.78089  3.10889  2.01927  3.53558  2.48174  4.03702  3.44148  3.39190  2.88368  2.91743  2.55981  5.00135  3.74686    114 - -
          2.68618  4.42225  2.77519  2.73123  3.46354  2.40513  3.72494  3.29354  2.67741  2.69355  4.24690  2.90347  2.73739  3.18146  2.89801  2.37887  2.77519  2.98518  4.58477  3.61503
          0.02160  4.24172  4.96406  0.61958  0.77255  0.48576  0.95510
    100   2.15908  4.88382  2.93399  2.47850  4.26623  3.39810  3.72321  3.69275  2.50296  3.27464  4.07959  2.32684  3.85740  2.24763  2.95184  2.67656  2.24967  3.32524  5.48758  4.14304    115 - -
          2.68618  4.42225  2.77519  2.73123  3.46354  2.40513  3.72494  3.29354  2.67741  2.69355  4.24690  2.90347  2.73739  3.18146  2.89801  2.37887  2.77519  2.98518  4.58477  3.61503
          0.02160  4.24172  4.96406  0.61958  0.77255  0.48576  0.95510
    101   2.81755  5.05632  3.04060  2.04744  4.34521  3.53839  3.69285  3.73126  1.57139  2.46187  4.12586  3.04900  3.94503  2.83209  2.64509  2.82126  3.03628  3.40440  5.48380  4.17583    116 - -
          2.68618  4.42225  2.77519  2.73123  3.46354  2.40513  3.72494  3.29354  2.67741  2.69355  4.24690  2.90347  2.73739  3.18146  2.89801  2.37887  2.77519  2.98518  4.58477  3.61503
          0.02160  4.24172  4.96406  0.61958  0.77255  0.48576  0.95510
    102   3.05773  2.45182  4.44798  3.94712  2.44262  4.05405  3.77758  2.93521  3.77418  2.56091  3.58642  3.95585  4.41258  3.91732  3.88518  3.37437  3.29225  2.76452  2.46006  1.44335    117 - -
          2.68618  4.42225  2.77519  2.73123  3.46354  2.40513  3.72494  3.29354  2.67741  2.69355  4.24690  2.90347  2.73739  3.18146  2.89801  2.37887  2.77519  2.98518  4.58477  3.61503
          0.02160  4.24172  4.96406  0.61958  0.77255  0.48576  0.95510
    103   3.08384  4.44504  4.61613  4.09963  1.97719  4.16908  3.99912  1.54078  3.94367  2.19232  3.36277  4.11930  4.49101  4.05136  4.02735  3.48989  3.31227  2.51377  4.29546  1.96861    118 - -
          2.68618  4.42225  2.77519  2.73123  3.46354  2.40513  3.72494  3.29354  2.67741  2.69355  4.24690  2.90347  2.73739  3.18146  2.89801  2.37887  2.77519  2.98518  4.58477  3.61503
          0.02160  4.24172  4.96406  0.61958  0.77255  0.48576  0.95510
    104   3.43597  5.57068  0.50617  2.64693  5.00890  3.53587  4.31956  4.69194  3.48253  4.23855  5.24046  3.21633  4.21531  3.56995  4.03736  3.36693  3.78745  4.29621  6.09895  4.84085    119 - -
          2.68618  4.42225  2.77519  2.73123  3.46354  2.40513  3.72494  3.29354  2.67741  2.69355  4.24690  2.90347  2.73739  3.18146  2.89801  2.37887  2.77519  2.98518  4.58477  3.61503
          0.02160  4.24172  4.96406  0.61958  0.77255  0.48576  0.95510
    105   3.26369  4.52482  5.13870  4.65709  3.76337  4.71653  5.36243  1.12856  4.56019  2.23283  3.54023  4.84244  4.99697  4.81382  4.73756  4.12577  3.52891  1.08403  5.78964  4.58260    120 - -
          2.68618  4.42225  2.77519  2.73123  3.46354  2.40513  3.72494  3.29354  2.67741  2.69355  4.24690  2.90347  2.73739  3.18146  2.89801  2.37887  2.77519  2.98518  4.58477  3.61503
          0.02160  4.24172  4.96406  0.61958  0.77255  0.48576  0.95510
    106   3.47573  5.25593  4.00883  3.46147  4.70791  3.87054  4.16512  4.29040  2.48284  3.73899  4.74294  3.78558  4.36742  3.37895  0.53658  3.55075  3.72423  4.00144  5.64756  4.57038    121 - -
          2.68618  4.42225  2.77519  2.73123  3.46354  2.40513  3.72494  3.29354  2.67741  2.69355  4.24690  2.90347  2.73739  3.18146  2.89801  2.37887  2.77519  2.98518  4.58477  3.61503
          0.02160  4.24172  4.96406  0.61958  0.77255  0.48576  0.95510
    107   1.57386  4.43143  4.00770  3.56437  3.56340  3.69247  4.38187  2.57653  3.44394  1.40249  3.49331  3.80749  4.22386  3.76644  3.69562  3.08526  3.11529  2.44792  5.25216  4.03704    122 - -
          2.68618  4.42225  2.77519  2.73123  3.46354  2.40513  3.72494  3.29354  2.67741  2.69355  4.24690  2.90347  2.73739  3.18146  2.89801  2.37887  2.77519  2.98518  4.58477  3.61503
          0.02160  4.24172  4.96406  0.61958  0.77255  0.48576  0.95510
    108   3.77104  5.06800  4.75107  4.54957  0.55825  4.34339  4.09978  3.26710  4.45201  2.55718  3.94986  4.45836  4.80394  4.52058  4.47933  4.01130  4.07754  3.28264  4.26548  2.59700    123 - -
          2.68618  4.42225  2.77519  2.73123  3.46354  2.40513  3.72494  3.29354  2.67741  2.69355  4.24690  2.90347  2.73739  3.18146  2.89801  2.37887  2.77519  2.98518  4.58477  3.61503
          0.02160  4.24172  4.96406  0.61958  0.77255  0.48576  0.95510
    109   3.19118  4.91329  3.93899  3.89263  4.99660  0.33450  4.97370  4.70251  4.12311  4.30337  5.29352  4.10518  4.31441  4.41873  4.30305  3.37610  3.70058  4.15906  5.97766  5.11650    124 - -
          2.68618  4.42225  2.77519  2.73123  3.46354  2.40513  3.72494  3.29354  2.67741  2.69355  4.24690  2.90347  2.73739  3.18146  2.89801  2.37887  2.77519  2.98518  4.58477  3.61503
          0.02160  4.24172  4.96406  0.61958  0.77255  0.48576  0.95510
    110   1.22689  4.66753  3.12607  2.79757  4.24692  3.34278  3.98315  3.62546  2.77189  3.27689  4.16656  3.21187  3.93329  2.21809  3.12692  2.75390  3.00436  3.26572  5.55574  4.26621    125 - -
          2.68618  4.42225  2.77519  2.73123  3.46354  2.40513  3.72494  3.29354  2.67741  2.69355  4.24690  2.90347  2.73739  3.18146  2.89801  2.37887  2.77519  2.98518  4.58477  3.61503
          0.02160  4.24172  4.96406  0.61958  0.77255  0.48576  0.95510
    111   3.11350  4.57255  4.62637  4.31617  3.85212  4.09503  5.06482  2.10971  4.19097  2.48355  3.77457  4.44335  4.64624  4.53104  4.36635  3.63424  3.47296  0.65836  5.69380  4.44263    126 - -
          2.68618  4.42225  2.77519  2.73123  3.46354  2.40513  3.72494  3.29354  2.67741  2.69355  4.24690  2.90347  2.73739  3.18146  2.89801  2.37887  2.77519  2.98518  4.58477  3.61503
          0.02160  4.24172  4.96406  0.61958  0.77255  0.48576  0.95510
    112   3.20598  4.53080  4.94807  4.37418  2.23773  4.45341  4.73749  1.41091  4.23111  1.66465  2.10833  4.52701  4.69050  4.31667  4.30243  3.78934  3.43087  2.25595  5.07393  3.91791    127 - -
          2.68618  4.42225  2.77519  2.73123  3.46354  2.40513  3.72494  3.29354  2.67741  2.69355  4.24690  2.90347  2.73739  3.18146  2.89801  2.37887  2.77519  2.98518  4.58477  3.61503
          0.02160  4.24172  4.96406  0.61958  0.77255  0.48576  0.95510
    113   2.41946  4.40052  3.42295  3.02418  4.30197  3.16820  4.13369  3.70803  3.04072  3.37343  4.19904  3.31468  2.30241  3.36052  3.41086  1.83954  1.57988  3.24082  5.62584  4.37606    128 - -
          2.68618  4.42225  2.77519  2.73123  3.46354  2.40513  3.72494  3.29354  2.67741  2.69355  4.24690  2.90347  2.73739  3.18146  2.89801  2.37887  2.77519  2.98518  4.58477  3.61503
          0.02160  4.24172  4.96406  0.61958  0.77255  0.48576  0.95510
    114   2.70162  4.88487  3.07200  2.52584  4.12409  3.49929  3.67548  3.55056  2.00244  3.13976  3.96295  3.03180  3.89283  2.27094  2.77927  2.73283  2.30404  3.23085  5.35403  2.84359    129 - -
          2.68618  4.42225  2.77519  2.73123  3.46354  2.40513  3.72494  3.29354  2.67741  2.69355  4.24690  2.90347  2.73739  3.18146  2.89801  2.37887  2.77519  2.98518  4.58477  3.61503
          0.02160  4.24172  4.96406  0.61958  0.77255  0.48576  0.95510
    115   2.53653  4.50543  3.27069  2.79390  3.97305  2.34027  3.90209  3.36603  2.79295  2.28761  3.88484  3.20371  2.56409  3.12568  3.19400  2.05958  2.86241  3.03377  5.32733  4.05365    130 - -
          2.68618  4.42225  2.77519  2.73123  3.46354  2.40513  3.72494  3.29354  2.67741  2.69355  4.24690  2.90347  2.73739  3.18146  2.89801  2.37887  2.77519  2.98518  4.58477  3.61503
          0.02160  4.24172  4.96406  0.61958  0.77255  0.48576  0.95510
    116   2.02472  4.93253  3.19301  2.74639  4.46362  3.49583  3.83234  3.79480  1.22938  3.40283  4.26541  3.18863  3.99369  2.98993  2.66714  2.87286  3.10560  3.44223  5.58322  4.32174    131 - -
          2.68618  4.42225  2.77519  2.73123  3.46354  2.40513  3.72494  3.29354  2.67741  2.69355  4.24690  2.90347  2.73739  3.18146  2.89801  2.37887  2.77519  2.98518  4.58477  3.61503
          0.17559  4.24172  1.91967  0.61958  0.77255  0.48576  0.95510
    117   2.89381  5.14929  2.85914  2.51178  4.53862  3.46629  3.70258  3.98695  1.40252  3.49129  4.33249  2.07038  3.94321  2.84835  2.55457  2.87447  3.13268  3.61953  5.58167  4.27709    132 - -
          2.68585  4.42233  2.77528  2.73131  3.46362  2.40490  3.72503  3.29362  2.67749  2.69363  4.24503  2.90355  2.73748  3.18155  2.89809  2.37895  2.77528  2.98527  4.58485  3.61511
          0.21382  1.69073  4.81362  0.95237  0.48747  0.65509  0.73271
    118   1.95383  4.79073  2.76655  1.89025  4.28889  3.28094  3.77662  3.69943  2.62294  3.31291  4.13627  2.95354  3.82106  2.94304  3.07850  2.03876  2.92138  3.31561  5.54091  4.19686    136 - -
          2.68618  4.42225  2.77519  2.73123  3.46354  2.40513  3.72494  3.29354  2.67741  2.69355  4.24690  2.90347  2.73739  3.18146  2.89801  2.37887  2.77519  2.98518  4.58477  3.61503
          0.02515  4.09128  4.81362  0.61958  0.77255  0.39280  1.12442
    119   2.61269  4.34246  3.50338  2.96700  3.47312  2.55372  3.87994  2.30533  2.91988  2.59424  3.49269  3.35346  3.97838  3.22747  3.26355  2.24693  2.86559  2.64092  4.93017  2.64408    137 - -
          2.68618  4.42225  2.77519  2.73123  3.46354  2.40513  3.72494  3.29354  2.67741  2.69355  4.24690  2.90347  2.73739  3.18146  2.89801  2.37887  2.77519  2.98518  4.58477  3.61503
          0.02160  4.24172  4.96406  0.61958  0.77255  0.48576  0.95510
    120   2.76854  5.20826  2.06529  2.31348  4.56656  2.46919  3.72722  4.04576  2.56210  3.55816  4.34152  2.86941  3.86730  2.16331  3.07421  2.11843  3.02874  3.62718  5.72130  4.30184    138 - -
          2.68618  4.42225  2.77519  2.73123  3.46354  2.40513  3.72494  3.29354  2.67741  2.69355  4.24690  2.90347  2.73739  3.18146  2.89801  2.37887  2.77519  2.98518  4.58477  3.61503
          0.02160  4.24172  4.96406  0.61958  0.77255  0.48576  0.95510
    121   3.26294  4.52415  5.13794  4.65630  3.76475  4.71581  5.36200  1.14709  4.55956  2.23506  3.54170  4.84162  4.99657  4.81360  4.73722  4.12496  3.52820  1.06603  5.79021  4.58271    139 - -
          2.68618  4.42225  2.77519  2.73123  3.46354  2.40513  3.72494  3.29354  2.67741  2.69355  4.24690  2.90347  2.73739  3.18146  2.89801  2.37887  2.77519  2.98518  4.58477  3.61503
          0.02160  4.24172  4.96406  0.61958  0.77255  0.48576  0.95510
    122   2.78154  4.79333  3.42793  2.89108  4.29964  3.50772  3.86477  3.64999  2.39506  3.26673  4.14863  3.28536  4.00508  3.04304  1.57197  2.87267  1.69270  3.31960  5.48115  4.24459    140 - -
          2.68618  4.42225  2.77519  2.73123  3.46354  2.40513  3.72494  3.29354  2.67741  2.69355  4.24690  2.90347  2.73739  3.18146  2.89801  2.37887  2.77519  2.98518  4.58477  3.61503
          0.02160  4.24172  4.96406  0.61958  0.77255  0.48576  0.95510
    123   3.19118  4.91329  3.93899  3.89263  4.99660  0.33450  4.97370  4.70251  4.12311  4.30337  5.29352  4.10518  4.31441  4.41873  4.30305  3.37610  3.70058  4.15906  5.97766  5.11650    141 - -
          2.68618  4.42225  2.77519  2.73123  3.46354  2.40513  3.72494  3.29354  2.67741  2.69355  4.24690  2.90347  2.73739  3.18146  2.89801  2.37887  2.77519  2.98518  4.58477  3.61503
          0.02160  4.24172  4.96406  0.61958  0.77255  0.48576  0.95510
    124   3.31989  4.99760  3.96895  3.87226  4.80993  3.66510  4.90443  4.47001  3.96516  4.04775  5.12360  4.13463  0.35959  4.34147  4.15420  3.50232  3.79279  4.06930  5.87668  4.94046    142 - -
          2.68618  4.42225  2.77519  2.73123  3.46354  2.40513  3.72494  3.29354  2.67741  2.69355  4.24690  2.90347  2.73739  3.18146  2.89801  2.37887  2.77519  2.98518  4.58477  3.61503
          0.02160  4.24172  4.96406  0.61958  0.77255  0.48576  0.95510
    125   3.26861  4.53165  5.12202  4.59650  3.57138  4.69958  5.19780  1.45360  4.49132  1.60378  3.35762  4.78662  4.93522  4.67660  4.63245  4.07658  3.51450  1.15688  5.57878  4.42660    143 - -
          2.68618  4.42225  2.77519  2.73123  3.46354  2.40513  3.72494  3.29354  2.67741  2.69355  4.24690  2.90347  2.73739  3.18146  2.89801  2.37887  2.77519  2.98518  4.58477  3.61503
          0.02160  4.24172  4.96406  0.61958  0.77255  0.48576  0.95510
    126   2.76868  4.92684  2.91591  2.61388  4.40912  3.39210  3.86723  3.91670  2.57886  3.47754  4.32715  3.08967  3.94494  1.34541  2.94116  2.07877  3.08281  3.52243  5.62135  4.27887    144 - -
          2.68618  4.42225  2.77519  2.73123  3.46354  2.40513  3.72494  3.29354  2.67741  2.69355  4.24690  2.90347  2.73739  3.18146  2.89801  2.37887  2.77519  2.98518  4.58477  3.61503
          0.02160  4.24172  4.96406  0.61958  0.77255  0.48576  0.95510
    127   3.06242  4.39933  4.85057  4.26956  2.25375  4.30774  4.64260  1.75789  4.12340  1.79430  2.17338  4.39871  4.58318  4.23812  4.19784  3.63623  3.29161  1.71185  5.05156  3.91506    145 - -
          2.68618  4.42225  2.77519  2.73123  3.46354  2.40513  3.72494  3.29354  2.67741  2.69355  4.24690  2.90347  2.73739  3.18146  2.89801  2.37887  2.77519  2.98518  4.58477  3.61503
          0.02160  4.24172  4.96406  0.61958  0.77255  0.48576  0.95510
    128   2.62918  4.58083  3.26628  2.70760  3.82314  3.49862  3.77362  3.19541  2.60178  2.86325  2.68772  3.16513  3.91440  2.99128  2.34509  2.24708  2.26404  2.92207  5.17549  3.90412    146 - -
          2.68618  4.42225  2.77519  2.73123  3.46354  2.40513  3.72494  3.29354  2.67741  2.69355  4.24690  2.90347  2.73739  3.18146  2.89801  2.37887  2.77519  2.98518  4.58477  3.61503
          0.02160  4.24172  4.96406  0.61958  0.77255  0.48576  0.95510
    129   3.17066  4.50704  4.65507  4.17768  1.73134  4.18262  3.77094  2.93823  4.00898  2.47683  2.30474  4.07992  4.51198  4.06333  4.05413  3.50510  3.39545  2.80334  2.36788  1.76246    147 - -
          2.68618  4.42225  2.77519  2.73123  3.46354  2.40513  3.72494  3.29354  2.67741  2.69355  4.24690  2.90347  2.73739  3.18146  2.89801  2.37887  2.77519  2.98518  4.58477  3.61503
          0.02160  4.24172  4.96406  0.61958  0.77255  0.48576  0.95510
    130   1.26447  4.28095  3.62752  3.31871  4.51263  1.95851  4.38654  3.94473  3.38508  3.61633  4.42026  3.44664  3.81005  3.65021  3.70664  1.75658  2.82265  3.34763  5.84131  4.63823    148 - -
          2.68618  4.42225  2.77519  2.73123  3.46354  2.40513  3.72494  3.29354  2.67741  2.69355  4.24690  2.90347  2.73739  3.18146  2.89801  2.37887  2.77519  2.98518  4.58477  3.61503
          0.02160  4.24172  4.96406  0.61958  0.77255  0.48576  0.95510
    131   2.93852  5.14332  3.34165  2.71381  4.55261  3.64306  3.68698  3.92410  1.45250  3.41569  4.24691  3.16861  4.02248  2.81637  1.85845  2.93932  2.27648  3.58156  5.52128  4.28276    149 - -
          2.68618  4.42225  2.77519  2.73123  3.46354  2.40513  3.72494  3.29354  2.67741  2.69355  4.24690  2.90347  2.73739  3.18146  2.89801  2.37887  2.77519  2.98518  4.58477  3.61503
          0.02160  4.24172  4.96406  0.61958  0.77255  0.48576  0.95510
    132   2.54060  4.45729  3.57816  3.42873  4.47406  3.18281  4.51855  4.05619  3.52908  3.75262  4.65688  3.57931  3.95535  3.85044  3.79072  0.64575  3.05133  3.50601  5.81852  4.56501    150 - -
          2.68618  4.42225  2.77519  2.73123  3.46354  2.40513  3.72494  3.29354  2.67741  2.69355  4.24690  2.90347  2.73739  3.18146  2.89801  2.37887  2.77519  2.98518  4.58477  3.61503
          0.02160  4.24172  4.96406  0.61958  0.77255  0.48576  0.95510
    133   3.25498  4.59081  4.90762  4.39939  3.42246  4.52080  4.99920  2.02133  4.24465  1.22231  3.24979  4.60859  4.81325  4.45795  4.39638  3.90565  3.51304  1.23560  5.41956  4.25632    151 - -
          2.68618  4.42225  2.77519  2.73123  3.46354  2.40513  3.72494  3.29354  2.67741  2.69355  4.24690  2.90347  2.73739  3.18146  2.89801  2.37887  2.77519  2.98518  4.58477  3.61503
          0.02160  4.24172  4.96406  0.61958  0.77255  0.48576  0.95510
    134   2.86987  5.33415  2.54856  1.52566  4.60645  3.40064  2.48119  4.12187  2.55989  3.62165  4.42375  2.16485  3.91004  2.88561  3.04161  2.80755  3.12056  3.71701  5.75440  4.32645    152 - -
          2.68618  4.42225  2.77519  2.73123  3.46354  2.40513  3.72494  3.29354  2.67741  2.69355  4.24690  2.90347  2.73739  3.18146  2.89801  2.37887  2.77519  2.98518  4.58477  3.61503
          0.02160  4.24172  4.96406  0.61958  0.77255  0.48576  0.95510
    135   2.89281  4.89602  3.37906  2.94414  4.42999  3.52994  3.97373  3.89249  2.53611  3.45341  4.34073  3.35005  1.26977  3.16412  1.89552  2.97334  3.20152  3.53556  5.57298  4.35252    153 - -
          2.68618  4.42225  2.77519  2.73123  3.46354  2.40513  3.72494  3.29354  2.67741  2.69355  4.24690  2.90347  2.73739  3.18146  2.89801  2.37887  2.77519  2.98518  4.58477  3.61503
          0.02160  4.24172  4.96406  0.61958  0.77255  0.48576  0.95510
    136   2.16600  4.38436  4.63955  4.12152  3.68398  4.23419  4.81045  1.55898  4.02495  2.36535  3.53359  4.32321  4.61737  4.28545  4.23517  3.59481  3.27069  1.16279  5.45957  4.25268    154 - -
          2.68618  4.42225  2.77519  2.73123  3.46354  2.40513  3.72494  3.29354  2.67741  2.69355  4.24690  2.90347  2.73739  3.18146  2.89801  2.37887  2.77519  2.98518  4.58477  3.61503
          0.02160  4.24172  4.96406  0.61958  0.77255  0.48576  0.95510
    137   2.75186  4.84584  3.04607  2.08639  4.09791  3.52255  3.74826  3.37814  2.00699  3.08416  3.94750  3.08223  3.94237  2.92055  2.85576  2.80733  2.98522  1.93725  5.37136  4.07062    155 - -
          2.68618  4.42225  2.77519  2.73123  3.46354  2.40513  3.72494  3.29354  2.67741  2.69355  4.24690  2.90347  2.73739  3.18146  2.89801  2.37887  2.77519  2.98518  4.58477  3.61503
          0.02160  4.24172  4.96406  0.61958  0.77255  0.48576  0.95510
    138   2.13735  4.40251  4.52189  3.98103  3.46182  4.18947  4.62472  1.39413  3.85868  1.68102  3.32962  4.21165  4.53647  4.10365  4.05634  3.52527  3.24802  1.94701  5.24421  4.06556    156 - -
          2.68618  4.42225  2.77519  2.73123  3.46354  2.40513  3.72494  3.29354  2.67741  2.69355  4.24690  2.90347  2.73739  3.18146  2.89801  2.37887  2.77519  2.98518  4.58477  3.61503
          0.02160  4.24172  4.96406  0.61958  0.77255  0.48576  0.95510
    139   2.65836  4.48352  3.38711  2.82200  3.63669  3.57985  3.81281  2.98118  2.20201  2.15147  2.62261  3.25858  3.96706  3.07965  3.05278  2.30236  2.89118  2.75048  5.04921  3.79929    157 - -
          2.68618  4.42225  2.77519  2.73123  3.46354  2.40513  3.72494  3.29354  2.67741  2.69355  4.24690  2.90347  2.73739  3.18146  2.89801  2.37887  2.77519  2.98518  4.58477  3.61503
          0.02160  4.24172  4.96406  0.61958  0.77255  0.48576  0.95510
    140   2.63151  4.63443  3.12010  2.12459  2.74615  3.47577  3.75703  3.24339  2.63070  2.90808  3.76417  3.10183  3.89680  2.96552  3.05987  2.24489  2.29766  2.96302  5.20513  3.90666    158 - -
          2.68618  4.42225  2.77519  2.73123  3.46354  2.40513  3.72494  3.29354  2.67741  2.69355  4.24690  2.90347  2.73739  3.18146  2.89801  2.37887  2.77519  2.98518  4.58477  3.61503
          0.02160  4.24172  4.96406  0.61958  0.77255  0.48576  0.95510
    141   2.75778  4.26578  4.05451  3.47524  3.21664  3.84152  2.64895  2.02385  3.34635  1.77242  2.39652  3.75035  4.19171  3.60431  3.57054  3.12467  2.98763  2.40217  4.82744  3.62027    159 - -
          2.68618  4.42225  2.77519  2.73123  3.46354  2.40513  3.72494  3.29354  2.67741  2.69355  4.24690  2.90347  2.73739  3.18146  2.89801  2.37887  2.77519  2.98518  4.58477  3.61503
          0.02160  4.24172  4.96406  0.61958  0.77255  0.48576  0.95510
    142   2.75978  4.91975  2.91753  2.61049  4.40662  3.38838  3.86447  3.91087  2.58094  3.47274  4.31952  3.08665  3.93998  1.38830  2.94717  2.00802  3.07398  3.51531  5.61950  4.27710    160 - -
          2.68618  4.42225  2.77519  2.73123  3.46354  2.40513  3.72494  3.29354  2.67741  2.69355  4.24690  2.90347  2.73739  3.18146  2.89801  2.37887  2.77519  2.98518  4.58477  3.61503
          0.02160  4.24172  4.96406  0.61958  0.77255  0.48576  0.95510
    143   2.70398  4.40038  3.81181  3.43500  3.76089  1.68256  4.32787  1.49096  3.38404  2.70112  3.74997  3.68940  4.13684  3.70944  3.65442  2.98240  3.06165  2.48174  5.30952  4.07259    161 - -
          2.68618  4.42225  2.77519  2.73123  3.46354  2.40513  3.72494  3.29354  2.67741  2.69355  4.24690  2.90347  2.73739  3.18146  2.89801  2.37887  2.77519  2.98518  4.58477  3.61503
          0.02160  4.24172  4.96406  0.61958  0.77255  0.48576  0.95510
    144   2.58594  4.59659  3.11121  2.84420  4.32125  3.26334  4.07165  3.71089  2.93736  3.41045  4.27315  2.14640  3.90866  3.29342  3.30779  2.70486  1.24551  3.29939  5.64022  4.34157    162 - -
          2.68618  4.42225  2.77519  2.73123  3.46354  2.40513  3.72494  3.29354  2.67741  2.69355  4.24690  2.90347  2.73739  3.18146  2.89801  2.37887  2.77519  2.98518  4.58477  3.61503
          0.02160  4.24172  4.96406  0.61958  0.77255  0.48576  0.95510
    145   1.99906  4.69063  3.25017  2.74601  4.28370  3.36636  3.85035  3.68738  2.53785  3.29342  4.11931  3.16862  3.89302  3.01981  1.72723  2.05989  2.93233  3.29966  5.50414  4.22462    163 - -
          2.68618  4.42225  2.77519  2.73123  3.46354  2.40513  3.72494  3.29354  2.67741  2.69355  4.24690  2.90347  2.73739  3.18146  2.89801  2.37887  2.77519  2.98518  4.58477  3.61503
          0.02160  4.24172  4.96406  0.61958  0.77255  0.48576  0.95510
    146   1.58139  4.32908  3.59504  3.10119  3.76919  3.37037  4.05070  3.06532  3.04530  2.81196  2.39992  3.40739  3.93068  3.36156  3.37853  2.08752  2.85988  2.78385  5.20889  3.97870    164 - -
          2.68618  4.42225  2.77519  2.73123  3.46354  2.40513  3.72494  3.29354  2.67741  2.69355  4.24690  2.90347  2.73739  3.18146  2.89801  2.37887  2.77519  2.98518  4.58477  3.61503
          0.02160  4.24172  4.96406  0.61958  0.77255  0.48576  0.95510
    147   2.10232  4.23383  3.80308  3.24621  2.41778  3.66761  3.94029  2.69229  3.16716  2.42218  3.35642  3.54766  4.06227  3.43263  3.43856  2.94945  2.29900  2.48996  4.73113  2.52947    165 - -
          2.68618  4.42225  2.77519  2.73123  3.46354  2.40513  3.72494  3.29354  2.67741  2.69355  4.24690  2.90347  2.73739  3.18146  2.89801  2.37887  2.77519  2.98518  4.58477  3.61503
          0.02160  4.24172  4.96406  0.61958  0.77255  0.48576  0.95510
    148   1.57513  4.42765  3.41177  2.97246  3.93966  3.35601  4.03528  3.13179  2.97105  2.97424  3.87000  2.34761  3.92618  3.29641  3.33895  2.71505  2.89224  2.06225  5.34874  4.09283    166 - -
          2.68618  4.42225  2.77519  2.73123  3.46354  2.40513  3.72494  3.29354  2.67741  2.69355  4.24690  2.90347  2.73739  3.18146  2.89801  2.37887  2.77519  2.98518  4.58477  3.61503
          0.02160  4.24172  4.96406  0.61958  0.77255  0.48576  0.95510
    149   1.65080  4.28385  3.64599  3.31139  4.42031  1.52373  4.35580  3.79676  3.34549  3.50750  4.33149  3.45160  3.82334  3.62497  3.66390  2.52349  1.89509  3.26215  5.76672  4.56274    167 - -
          2.68618  4.42225  2.77519  2.73123  3.46354  2.40513  3.72494  3.29354  2.67741  2.69355  4.24690  2.90347  2.73739  3.18146  2.89801  2.37887  2.77519  2.98518  4.58477  3.61503
          0.02160  4.24172  4.96406  0.61958  0.77255  0.48576  0.95510
    150   2.63702  4.70938  3.06753  2.11168  3.96282  2.60119  3.73517  3.34534  2.57080  2.99430  2.77927  3.06141  3.88254  2.91905  3.00739  2.71061  2.28007  3.04840  5.28077  3.97495    168 - -
          2.68618  4.42225  2.77519  2.73123  3.46354  2.40513  3.72494  3.29354  2.67741  2.69355  4.24690  2.90347  2.73739  3.18146  2.89801  2.37887  2.77519  2.98518  4.58477  3.61503
          0.02160  4.24172  4.96406  0.61958  0.77255  0.48576  0.95510
    151   3.02162  5.49988  2.37924  1.12133  4.82211  3.37261  3.87120  4.34126  2.78696  3.84988  4.69535  2.01277  3.96968  3.03411  3.30147  2.93303  3.30600  3.92364  5.98248  4.52294    169 - -
          2.68618  4.42225  2.77519  2.73123  3.46354  2.40513  3.72494  3.29354  2.67741  2.69355  4.24690  2.90347  2.73739  3.18146  2.89801  2.37887  2.77519  2.98518  4.58477  3.61503
          0.02160  4.24172  4.96406  0.61958  0.77255  0.48576  0.95510
    152   1.26497  4.28123  3.62737  3.31763  4.51189  1.98039  4.38541  3.94400  3.38340  3.61544  4.41935  3.44616  3.81002  3.64880  3.70529  1.73987  2.82253  3.34728  5.84046  4.63717    170 - -
          2.68618  4.42225  2.77519  2.73123  3.46354  2.40513  3.72494  3.29354  2.67741  2.69355  4.24690  2.90347  2.73739  3.18146  2.89801  2.37887  2.77519  2.98518  4.58477  3.61503
          0.02160  4.24172  4.96406  0.61958  0.77255  0.48576  0.95510
    153   3.01948  5.34632  2.87402  1.89212  4.73707  3.55673  3.75341  4.14845  1.20508  3.62023  4.45736  3.05087  4.02168  2.88884  2.58983  2.97270  3.23876  3.77865  5.70711  4.40978    171 - -
          2.68618  4.42225  2.77519  2.73123  3.46354  2.40513  3.72494  3.29354  2.67741  2.69355  4.24690  2.90347  2.73739  3.18146  2.89801  2.37887  2.77519  2.98518  4.58477  3.61503
          0.18106  4.24172  1.88893  0.61958  0.77255  0.48576  0.95510
    154   1.75735  4.48209  3.03986  2.71865  4.30126  3.13637  3.95494  3.72877  2.84009  3.36647  4.18568  2.13103  3.77598  3.15358  3.25071  1.85412  2.83155  3.26709  5.59031  4.29570    172 - -
          2.68618  4.42225  2.77519  2.73123  3.46354  2.40513  3.72494  3.29354  2.67741  2.69355  4.24690  2.90347  2.73739  3.18146  2.89801  2.37887  2.77519  2.98518  4.58477  3.61503
          0.20848  4.08594  1.76390  0.61958  0.77255  0.66018  0.72724
    155   2.82377  5.20266  2.30464  1.58792  4.51841  3.23279  3.70681  4.00904  2.58230  3.55763  4.41060  1.93426  3.81335  2.87515  3.05822  2.76351  3.10558  3.62261  5.70824  4.28496    173 - -
          2.68618  4.42225  2.77519  2.73123  3.46354  2.40513  3.72494  3.29354  2.67741  2.69355  4.24690  2.90347  2.73739  3.18146  2.89801  2.37887  2.77519  2.98518  4.58477  3.61503
          0.03029  3.90776  4.63010  0.61958  0.77255  0.80426  0.59316
    156   2.64486  4.75334  2.91593  2.54433  4.24127  3.30304  3.70179  3.65799  1.70932  3.25213  4.10516  3.00036  3.82476  2.87311  2.64541  1.96368  2.94021  3.29503  5.42102  4.12816    174 - -
          2.68618  4.42225  2.77519  2.73123  3.46354  2.40513  3.72494  3.29354  2.67741  2.69355  4.24690  2.90347  2.73739  3.18146  2.89801  2.37887  2.77519  2.98518  4.58477  3.61503
          0.03029  3.90776  4.63010  0.61958  0.77255  0.80426  0.59316
    157   2.64764  4.75862  2.72995  2.48083  4.25124  2.06896  3.76978  3.73901  2.53397  3.32084  4.18651  2.95915  3.80818  1.88830  2.90352  2.69406  2.97045  3.35900  5.47656  4.16080    175 - -
          2.68621  4.42228  2.77522  2.73126  3.46357  2.40515  3.72497  3.29357  2.67744  2.69358  4.24692  2.90349  2.73742  3.18149  2.89803  2.37858  2.77522  2.98521  4.58480  3.61506
          0.27634  1.46234  4.63010  0.26014  1.47379  0.80426  0.59316
    158   2.63531  4.64723  3.10999  2.71189  4.22472  1.91153  3.79297  3.67672  2.41518  3.26669  4.13329  3.12222  3.83646  2.98695  1.81232  2.72156  2.96023  3.30218  5.39384  4.16051    177 - -
          2.68618  4.42225  2.77519  2.73123  3.46354  2.40513  3.72494  3.29354  2.67741  2.69355  4.24690  2.90347  2.73739  3.18146  2.89801  2.37887  2.77519  2.98518  4.58477  3.61503
          0.03029  3.90776  4.63010  0.61958  0.77255  0.80426  0.59316
    159   2.66896  4.93043  1.67300  2.25149  4.43348  3.15347  3.76910  3.92327  2.73152  3.51638  4.36212  2.78554  3.76995  2.95002  3.24762  1.88063  3.00388  3.50169  5.68821  4.27245    178 - -
          2.68618  4.42225  2.77519  2.73123  3.46354  2.40513  3.72494  3.29354  2.67741  2.69355  4.24690  2.90347  2.73739  3.18146  2.89801  2.37887  2.77519  2.98518  4.58477  3.61503
          0.03029  3.90776  4.63010  0.61958  0.77255  0.32826  1.27359
    160   2.76587  5.08975  2.74728  2.42012  4.48637  3.39660  3.75188  3.96021  2.51196  3.49234  4.29504  2.18033  3.89410  1.77775  2.95049  2.14784  3.03425  3.55995  5.64908  4.27261    179 - -
          2.68618  4.42225  2.77519  2.73123  3.46354  2.40513  3.72494  3.29354  2.67741  2.69355  4.24690  2.90347  2.73739  3.18146  2.89801  2.37887  2.77519  2.98518  4.58477  3.61503
          0.02160  4.24172  4.96406  0.61958  0.77255  0.48576  0.95510
    161   2.73617  5.09743  2.21843  2.40110  4.46601  3.41062  3.70416  3.92681  2.44820  3.45212  4.24137  2.93490  3.87325  2.83330  1.82306  2.15261  2.98868  3.52840  5.61066  4.23406    180 - -
          2.68618  4.42225  2.77519  2.73123  3.46354  2.40513  3.72494  3.29354  2.67741  2.69355  4.24690  2.90347  2.73739  3.18146  2.89801  2.37887  2.77519  2.98518  4.58477  3.61503
          0.02160  4.24172  4.96406  0.61958  0.77255  0.48576  0.95510
    162   2.38510  4.31571  3.60490  3.30251  4.36666  3.11426  4.34687  3.72182  3.30851  3.46215  4.31633  3.45942  3.85311  3.62613  3.60848  1.78122  1.11956  3.22956  5.73043  4.50909    181 - -
          2.68618  4.42225  2.77519  2.73123  3.46354  2.40513  3.72494  3.29354  2.67741  2.69355  4.24690  2.90347  2.73739  3.18146  2.89801  2.37887  2.77519  2.98518  4.58477  3.61503
          0.02160  4.24172  4.96406  0.61958  0.77255  0.48576  0.95510
    163   3.22107  4.55499  4.92124  4.34586  2.16656  4.44841  4.70848  1.77898  4.20331  1.62225  1.67362  4.50918  4.68147  4.28465  4.27834  3.78133  3.44370  2.34911  5.04057  3.87871    182 - -
          2.68618  4.42225  2.77519  2.73123  3.46354  2.40513  3.72494  3.29354  2.67741  2.69355  4.24690  2.90347  2.73739  3.18146  2.89801  2.37887  2.77519  2.98518  4.58477  3.61503
          0.02160  4.24172  4.96406  0.61958  0.77255  0.48576  0.95510
    164   2.74467  4.67183  3.36955  2.81984  3.78834  1.94694  3.80273  3.33357  2.54562  2.97091  3.84862  3.25172  3.98986  3.04538  2.16298  2.85993  2.99353  3.05896  2.77922  3.82265    183 - -
          2.68618  4.42225  2.77519  2.73123  3.46354  2.40513  3.72494  3.29354  2.67741  2.69355  4.24690  2.90347  2.73739  3.18146  2.89801  2.37887  2.77519  2.98518  4.58477  3.61503
          0.02160  4.24172  4.96406  0.61958  0.77255  0.48576  0.95510
    165   2.68330  4.99712  2.93749  2.02353  4.32926  3.43749  3.66501  3.76475  2.38686  3.31212  4.10322  2.96067  3.85734  2.79315  2.23998  2.19214  2.35546  3.39244  5.49545  4.14228    184 - -
          2.68618  4.42225  2.77519  2.73123  3.46354  2.40513  3.72494  3.29354  2.67741  2.69355  4.24690  2.90347  2.73739  3.18146  2.89801  2.37887  2.77519  2.98518  4.58477  3.61503
          0.02160  4.24172  4.96406  0.61958  0.77255  0.48576  0.95510
    166   2.94187  5.35867  1.95026  2.38225  4.70447  3.43808  3.79191  4.18050  1.27067  3.68063  4.50120  2.93323  3.95788  2.93416  2.96648  2.88221  3.19536  3.77977  5.79659  4.40975    185 - -
          2.68618  4.42225  2.77519  2.73123  3.46354  2.40513  3.72494  3.29354  2.67741  2.69355  4.24690  2.90347  2.73739  3.18146  2.89801  2.37887  2.77519  2.98518  4.58477  3.61503
          0.02160  4.24172  4.96406  0.61958  0.77255  0.48576  0.95510
    167   2.94222  4.90341  3.30864  2.83095  3.06092  3.70865  2.49168  3.53245  2.66733  3.07257  4.00902  3.26887  4.10476  2.23254  3.01356  2.99349  3.16687  3.27317  4.60178  1.73741    186 - -
          2.68618  4.42225  2.77519  2.73123  3.46354  2.40513  3.72494  3.29354  2.67741  2.69355  4.24690  2.90347  2.73739  3.18146  2.89801  2.37887  2.77519  2.98518  4.58477  3.61503
          0.02160  4.24172  4.96406  0.61958  0.77255  0.48576  0.95510
    168   2.83575  4.24066  4.45042  3.87880  2.42779  4.02080  4.38106  1.77240  3.75408  2.17122  3.26940  4.05595  4.36817  3.95934  3.90966  3.33361  2.24558  1.66001  4.97451  3.78159    187 - -
          2.68618  4.42225  2.77519  2.73123  3.46354  2.40513  3.72494  3.29354  2.67741  2.69355  4.24690  2.90347  2.73739  3.18146  2.89801  2.37887  2.77519  2.98518  4.58477  3.61503
          0.02160  4.24172  4.96406  0.61958  0.77255  0.48576  0.95510
    169   2.57667  4.30232  3.95250  3.57597  3.84464  3.43293  4.41785  2.66684  3.50344  2.80305  3.82315  3.72123  4.07691  3.81146  3.75037  2.00924  2.98131  1.12783  5.39912  4.16145    188 - -
          2.68618  4.42225  2.77519  2.73123  3.46354  2.40513  3.72494  3.29354  2.67741  2.69355  4.24690  2.90347  2.73739  3.18146  2.89801  2.37887  2.77519  2.98518  4.58477  3.61503
          0.02160  4.24172  4.96406  0.61958  0.77255  0.48576  0.95510
    170   2.97029  5.18934  1.82236  2.50450  4.71601  3.38277  4.04171  4.23491  3.02886  3.80777  4.67947  3.04258  1.18638  3.23621  3.53944  2.95969  3.30935  3.81475  5.91531  4.55881    189 - -
          2.68618  4.42225  2.77519  2.73123  3.46354  2.40513  3.72494  3.29354  2.67741  2.69355  4.24690  2.90347  2.73739  3.18146  2.89801  2.37887  2.77519  2.98518  4.58477  3.61503
          0.02160  4.24172  4.96406  0.61958  0.77255  0.48576  0.95510
    171   3.82467  5.16175  4.40625  4.21863  2.41007  4.27822  3.85730  3.78892  4.06751  3.14321  4.42678  4.20912  4.74957  4.28012  4.16846  3.91792  4.11658  3.67855  4.06301  0.52018    190 - -
          2.68618  4.42225  2.77519  2.73123  3.46354  2.40513  3.72494  3.29354  2.67741  2.69355  4.24690  2.90347  2.73739  3.18146  2.89801  2.37887  2.77519  2.98518  4.58477  3.61503
          0.02160  4.24172  4.96406  0.61958  0.77255  0.48576  0.95510
    172   1.21234  4.30218  3.64404  3.43014  4.57214  1.38450  4.50392  3.95975  3.54131  3.68526  4.51833  3.51955  3.85055  3.79972  3.82354  2.55605  2.88413  3.37112  5.90518  4.72817    191 - -
          2.68618  4.42225  2.77519  2.73123  3.46354  2.40513  3.72494  3.29354  2.67741  2.69355  4.24690  2.90347  2.73739  3.18146  2.89801  2.37887  2.77519  2.98518  4.58477  3.61503
          0.02160  4.24172  4.96406  0.61958  0.77255  0.48576  0.95510
    173   3.32028  4.59440  5.12496  4.58301  3.40874  4.70229  5.13315  1.55779  4.46493  1.16334  3.19163  4.78318  4.91133  4.59689  4.57851  4.07119  3.55751  1.53679  5.45598  4.35233    192 - -
          2.68618  4.42225  2.77519  2.73123  3.46354  2.40513  3.72494  3.29354  2.67741  2.69355  4.24690  2.90347  2.73739  3.18146  2.89801  2.37887  2.77519  2.98518  4.58477  3.61503
          0.02160  4.24172  4.96406  0.61958  0.77255  0.48576  0.95510
    174   3.23163  4.57354  4.65047  4.17537  1.79786  4.25048  3.85384  1.97730  4.02000  2.34407  3.52162  4.13000  4.56870  4.09298  4.09348  3.57641  3.45759  2.72830  4.09022  1.42339    193 - -
          2.68618  4.42225  2.77519  2.73123  3.46354  2.40513  3.72494  3.29354  2.67741  2.69355  4.24690  2.90347  2.73739  3.18146  2.89801  2.37887  2.77519  2.98518  4.58477  3.61503
          0.02160  4.24172  4.96406  0.61958  0.77255  0.48576  0.95510
    175   2.17728  4.80131  3.20189  2.62567  4.07387  3.52844  3.71127  3.43771  1.98506  3.06870  3.91158  3.10619  3.92413  2.87831  2.17572  2.77313  2.94201  2.44840  5.31871  4.03406    194 - -
          2.68618  4.42225  2.77519  2.73123  3.46354  2.40513  3.72494  3.29354  2.67741  2.69355  4.24690  2.90347  2.73739  3.18146  2.89801  2.37887  2.77519  2.98518  4.58477  3.61503
          0.02160  4.24172  4.96406  0.61958  0.77255  0.48576  0.95510
    176   2.09570  4.22843  3.93194  3.37187  2.43497  3.71332  4.06957  2.55110  3.28139  1.91552  3.30566  3.65148  4.11356  3.53990  3.53250  3.00807  2.26953  2.37784  4.86153  3.64465    195 - -
          2.68618  4.42225  2.77519  2.73123  3.46354  2.40513  3.72494  3.29354  2.67741  2.69355  4.24690  2.90347  2.73739  3.18146  2.89801  2.37887  2.77519  2.98518  4.58477  3.61503
          0.02160  4.24172  4.96406  0.61958  0.77255  0.48576  0.95510
    177   2.89129  4.89462  3.29402  2.77290  3.38417  3.66392  2.44929  3.52808  1.98954  3.09246  3.99304  3.22242  4.05383  3.00747  2.81026  2.94478  3.10933  3.25583  4.84645  1.88976    196 - -
          2.68618  4.42225  2.77519  2.73123  3.46354  2.40513  3.72494  3.29354  2.67741  2.69355  4.24690  2.90347  2.73739  3.18146  2.89801  2.37887  2.77519  2.98518  4.58477  3.61503
          0.02160  4.24172  4.96406  0.61958  0.77255  0.48576  0.95510
    178   1.63542  4.32258  3.60349  3.42702  4.61600  1.01472  4.52868  4.00750  3.57171  3.73569  4.57391  3.52398  3.86257  3.82812  3.84899  2.57454  2.90904  3.40795  5.94132  4.76775    197 - -
          2.68618  4.42225  2.77519  2.73123  3.46354  2.40513  3.72494  3.29354  2.67741  2.69355  4.24690  2.90347  2.73739  3.18146  2.89801  2.37887  2.77519  2.98518  4.58477  3.61503
          0.02160  4.24172  4.96406  0.61958  0.77255  0.48576  0.95510
    179   2.68542  4.23121  4.05670  3.52590  2.31748  3.71309  4.13260  2.51060  3.42859  2.37501  3.38091  3.74321  4.15418  3.67429  3.65013  2.29477  2.96147  1.55562  4.83994  3.55188    198 - -
          2.68618  4.42225  2.77519  2.73123  3.46354  2.40513  3.72494  3.29354  2.67741  2.69355  4.24690  2.90347  2.73739  3.18146  2.89801  2.37887  2.77519  2.98518  4.58477  3.61503
          0.02160  4.24172  4.96406  0.61958  0.77255  0.48576  0.95510
    180   2.91206  4.30100  4.51499  3.95547  3.25539  4.10513  4.40161  1.45988  3.81520  2.16492  3.30049  4.12528  4.44120  4.02708  3.96723  3.42409  3.15131  1.62302  4.93843  2.47433    199 - -
          2.68618  4.42225  2.77519  2.73123  3.46354  2.40513  3.72494  3.29354  2.67741  2.69355  4.24690  2.90347  2.73739  3.18146  2.89801  2.37887  2.77519  2.98518  4.58477  3.61503
          0.02160  4.24172  4.96406  0.61958  0.77255  0.48576  0.95510
    181   2.65668  4.76832  2.83433  2.66089  4.51760  3.24536  4.03755  4.06457  2.93313  3.66528  4.49947  1.26601  3.90559  3.23916  3.35331  1.88583  3.05549  3.57549  5.79169  4.42696    200 - -
          2.68618  4.42225  2.77519  2.73123  3.46354  2.40513  3.72494  3.29354  2.67741  2.69355  4.24690  2.90347  2.73739  3.18146  2.89801  2.37887  2.77519  2.98518  4.58477  3.61503
          0.02160  4.24172  4.96406  0.61958  0.77255  0.48576  0.95510
    182   1.74737  5.13173  2.06879  2.35377  4.48483  3.37779  3.75340  3.93919  2.59408  3.48881  4.29330  2.90136  3.88215  2.18963  3.09081  2.74533  3.03589  3.54791  5.67792  4.27900    201 - -
          2.68618  4.42225  2.77519  2.73123  3.46354  2.40513  3.72494  3.29354  2.67741  2.69355  4.24690  2.90347  2.73739  3.18146  2.89801  2.37887  2.77519  2.98518  4.58477  3.61503
          0.02160  4.24172  4.96406  0.61958  0.77255  0.48576  0.95510
    183   2.95541  4.93898  3.07335  2.78430  3.21689  3.60258  3.78813  3.64744  2.85973  3.20851  4.16558  1.33003  4.10105  3.21897  3.23631  3.00330  3.23067  3.36896  4.76120  2.19796    202 - -
          2.68618  4.42225  2.77519  2.73123  3.46354  2.40513  3.72494  3.29354  2.67741  2.69355  4.24690  2.90347  2.73739  3.18146  2.89801  2.37887  2.77519  2.98518  4.58477  3.61503
          0.02160  4.24172  4.96406  0.61958  0.77255  0.48576  0.95510
    184   2.11312  4.23829  3.78420  3.23284  2.50925  3.62851  3.98988  2.68383  3.15717  1.95401  3.36897  3.53936  4.04710  3.43042  3.43744  2.26464  2.88302  2.48366  4.85112  3.60982    203 - -
          2.68618  4.42225  2.77519  2.73123  3.46354  2.40513  3.72494  3.29354  2.67741  2.69355  4.24690  2.90347  2.73739  3.18146  2.89801  2.37887  2.77519  2.98518  4.58477  3.61503
          0.02160  4.24172  4.96406  0.61958  0.77255  0.48576  0.95510
    185   0.59005  4.42187  3.88291  3.71116  4.46500  3.23314  4.68269  3.64962  3.73835  3.51244  4.51550  3.75286  4.00869  4.04692  3.95078  2.77530  3.07921  3.23660  5.85266  4.70160    204 - -
          2.68618  4.42225  2.77519  2.73123  3.46354  2.40513  3.72494  3.29354  2.67741  2.69355  4.24690  2.90347  2.73739  3.18146  2.89801  2.37887  2.77519  2.98518  4.58477  3.61503
          0.02160  4.24172  4.96406  0.61958  0.77255  0.48576  0.95510
    186   2.81100  5.19067  2.80397  1.97457  4.54608  3.45589  3.69835  3.99013  1.60937  3.49463  4.29060  2.95109  3.90816  2.82519  2.77440  2.12810  3.04754  3.59921  5.63530  4.27604    205 - -
          2.68618  4.42225  2.77519  2.73123  3.46354  2.40513  3.72494  3.29354  2.67741  2.69355  4.24690  2.90347  2.73739  3.18146  2.89801  2.37887  2.77519  2.98518  4.58477  3.61503
          0.02160  4.24172  4.96406  0.61958  0.77255  0.48576  0.95510
    187   2.76631  4.95094  3.17169  2.58386  2.77169  3.55102  3.67074  3.63089  1.92332  3.19401  4.02154  3.07525  3.93086  2.20938  2.13221  2.79071  2.98096  3.31057  5.37825  4.07577    206 - -
          2.68618  4.42225  2.77519  2.73123  3.46354  2.40513  3.72494  3.29354  2.67741  2.69355  4.24690  2.90347  2.73739  3.18146  2.89801  2.37887  2.77519  2.98518  4.58477  3.61503
          0.02160  4.24172  4.96406  0.61958  0.77255  0.48576  0.95510
    188   2.70676  4.73863  3.11808  2.75546  4.20802  3.40688  3.91752  3.58642  2.65240  3.22391  4.11995  3.19149  3.95438  2.19353  2.99563  2.79785  1.36922  3.25545  5.50206  4.21024    207 - -
          2.68618  4.42225  2.77519  2.73123  3.46354  2.40513  3.72494  3.29354  2.67741  2.69355  4.24690  2.90347  2.73739  3.18146  2.89801  2.37887  2.77519  2.98518  4.58477  3.61503
          0.02160  4.24172  4.96406  0.61958  0.77255  0.48576  0.95510
    189   3.19118  4.91329  3.93899  3.89263  4.99660  0.33450  4.97370  4.70251  4.12311  4.30337  5.29352  4.10518  4.31441  4.41873  4.30305  3.37610  3.70058  4.15906  5.97766  5.11650    208 - -
          2.68618  4.42225  2.77519  2.73123  3.46354  2.40513  3.72494  3.29354  2.67741  2.69355  4.24690  2.90347  2.73739  3.18146  2.89801  2.37887  2.77519  2.98518  4.58477  3.61503
          0.02160  4.24172  4.96406  0.61958  0.77255  0.48576  0.95510
    190   3.33808  4.64151  5.04533  4.48934  1.64340  4.58186  4.72964  1.74992  4.34676  1.30429  3.02080  4.62890  4.78678  4.39615  4.40447  3.92744  3.55911  2.34668  4.98120  3.70630    209 - -
          2.68618  4.42225  2.77519  2.73123  3.46354  2.40513  3.72494  3.29354  2.67741  2.69355  4.24690  2.90347  2.73739  3.18146  2.89801  2.37887  2.77519  2.98518  4.58477  3.61503
          0.02160  4.24172  4.96406  0.61958  0.77255  0.48576  0.95510
    191   2.66378  4.86174  2.85690  1.98154  4.33874  3.35304  3.80539  3.75763  2.62962  3.35772  4.17330  3.00685  3.87301  2.96387  3.08373  1.70702  2.21004  3.37334  5.57750  4.23188    210 - -
          2.68623  4.42230  2.77525  2.73128  3.46359  2.40518  3.72500  3.29359  2.67746  2.69360  4.24695  2.90352  2.73745  3.18152  2.89806  2.37863  2.77481  2.98524  4.58482  3.61508
          0.17559  1.87046  4.96406  0.66693  0.72007  0.48576  0.95510
    192   2.12616  5.16950  2.67749  1.59605  4.49826  3.40889  3.72863  3.94538  2.51207  3.48124  4.28521  2.91029  3.89177  2.22871  2.97535  2.76067  3.04291  3.56065  5.65965  4.27194    213 - -
          2.68618  4.42225  2.77519  2.73123  3.46354  2.40513  3.72494  3.29354  2.67741  2.69355  4.24690  2.90347  2.73739  3.18146  2.89801  2.37887  2.77519  2.98518  4.58477  3.61503
          0.02160  4.24172  4.96406  0.61958  0.77255  0.48576  0.95510
    193   2.98855  5.38550  2.64463  1.22034  4.73560  3.47110  3.78653  4.18095  1.88313  3.67382  4.50703  2.95752  3.98380  2.92911  2.84696  2.92669  3.23151  3.79535  5.79084  4.42919    214 - -
          2.68618  4.42225  2.77519  2.73123  3.46354  2.40513  3.72494  3.29354  2.67741  2.69355  4.24690  2.90347  2.73739  3.18146  2.89801  2.37887  2.77519  2.98518  4.58477  3.61503
          0.02160  4.24172  4.96406  0.61958  0.77255  0.48576  0.95510
    194   3.43597  5.57068  0.50617  2.64693  5.00890  3.53587  4.31956  4.69194  3.48253  4.23855  5.24046  3.21633  4.21531  3.56995  4.03736  3.36693  3.78745  4.29621  6.09895  4.84085    215 - -
          2.68618  4.42225  2.77519  2.73123  3.46354  2.40513  3.72494  3.29354  2.67741  2.69355  4.24690  2.90347  2.73739  3.18146  2.89801  2.37887  2.77519  2.98518  4.58477  3.61503
          0.02160  4.24172  4.96406  0.61958  0.77255  0.48576  0.95510
    195   2.17099  4.38047  4.36563  3.83502  3.45893  4.01704  4.51538  2.18966  3.71785  1.39379  3.34086  4.06621  4.41842  3.97331  3.93261  3.35930  3.17817  1.65316  5.20080  4.02061    216 - -
          2.68618  4.42225  2.77519  2.73123  3.46354  2.40513  3.72494  3.29354  2.67741  2.69355  4.24690  2.90347  2.73739  3.18146  2.89801  2.37887  2.77519  2.98518  4.58477  3.61503
          0.02160  4.24172  4.96406  0.61958  0.77255  0.48576  0.95510
    196   2.89839  5.45610  1.85669  1.80327  4.76738  3.35745  3.77575  4.27440  2.67976  3.75631  4.55093  2.11029  3.90278  2.91298  3.23482  2.09188  3.16183  3.83757  5.90587  4.43496    217 - -
          2.68618  4.42225  2.77519  2.73123  3.46354  2.40513  3.72494  3.29354  2.67741  2.69355  4.24690  2.90347  2.73739  3.18146  2.89801  2.37887  2.77519  2.98518  4.58477  3.61503
          0.02160  4.24172  4.96406  0.61958  0.77255  0.48576  0.95510
    197   2.22283  4.87986  3.01185  2.08161  4.13512  3.48033  3.68792  3.52336  2.02409  2.40828  3.96143  3.01468  3.88559  2.84056  2.84948  2.72339  2.92334  3.20667  5.37735  4.05430    218 - -
          2.68618  4.42225  2.77519  2.73123  3.46354  2.40513  3.72494  3.29354  2.67741  2.69355  4.24690  2.90347  2.73739  3.18146  2.89801  2.37887  2.77519  2.98518  4.58477  3.61503
          0.02160  4.24172  4.96406  0.61958  0.77255  0.48576  0.95510
    198   3.34077  4.64455  5.04324  4.48795  1.62181  4.58230  4.72338  1.77376  4.34531  1.30343  3.02089  4.62717  4.78710  4.39438  4.40337  3.92783  3.56168  2.35363  4.97368  3.69343    219 - -
          2.68618  4.42225  2.77519  2.73123  3.46354  2.40513  3.72494  3.29354  2.67741  2.69355  4.24690  2.90347  2.73739  3.18146  2.89801  2.37887  2.77519  2.98518  4.58477  3.61503
          0.02160  4.24172  4.96406  0.61958  0.77255  0.48576  0.95510
    199   2.66642  4.40436  3.51719  2.94082  3.50987  3.61940  3.84203  2.89358  2.25562  2.11293  3.49859  3.34277  3.99987  3.15991  3.08678  2.87646  2.30840  2.67350  2.89971  3.69802    220 - -
          2.68618  4.42225  2.77519  2.73123  3.46354  2.40513  3.72494  3.29354  2.67741  2.69355  4.24690  2.90347  2.73739  3.18146  2.89801  2.37887  2.77519  2.98518  4.58477  3.61503
          0.02160  4.24172  4.96406  0.61958  0.77255  0.48576  0.95510
    200   2.13638  5.41871  1.84154  1.46667  4.74001  3.35691  3.79923  4.22434  2.71794  3.73621  4.54514  2.82956  3.91358  2.94399  3.27092  2.82981  3.17814  3.80320  5.90269  4.44070    221 - -
          2.68618  4.42225  2.77519  2.73123  3.46354  2.40513  3.72494  3.29354  2.67741  2.69355  4.24690  2.90347  2.73739  3.18146  2.89801  2.37887  2.77519  2.98518  4.58477  3.61503
          0.02160  4.24172  4.96406  0.61958  0.77255  0.48576  0.95510
    201   1.37428  4.26765  3.75062  3.33879  4.05527  2.10910  4.28341  3.24950  3.31506  3.10249  3.99501  3.50615  3.89013  3.60006  3.61875  2.62215  2.84635  2.04268  5.48397  4.27523    222 - -
          2.68618  4.42225  2.77519  2.73123  3.46354  2.40513  3.72494  3.29354  2.67741  2.69355  4.24690  2.90347  2.73739  3.18146  2.89801  2.37887  2.77519  2.98518  4.58477  3.61503
          0.02160  4.24172  4.96406  0.61958  0.77255  0.48576  0.95510
    202   3.48915  4.77090  5.15948  4.62770  3.24004  4.80014  5.14724  1.63570  4.45728  0.83524  3.03202  4.86516  4.96405  4.56608  4.55109  4.18817  3.71889  2.20346  5.37400  4.28791    223 - -
          2.68618  4.42225  2.77519  2.73123  3.46354  2.40513  3.72494  3.29354  2.67741  2.69355  4.24690  2.90347  2.73739  3.18146  2.89801  2.37887  2.77519  2.98518  4.58477  3.61503
          0.02160  4.24172  4.96406  0.61958  0.77255  0.48576  0.95510
    203   2.88544  4.26630  4.59387  4.00702  3.15069  4.06911  4.36896  1.84810  3.84681  1.57877  3.11454  4.13408  4.38903  4.00566  3.94421  3.38243  3.11598  1.81046  2.71441  3.66467    224 - -
          2.68618  4.42225  2.77519  2.73123  3.46354  2.40513  3.72494  3.29354  2.67741  2.69355  4.24690  2.90347  2.73739  3.18146  2.89801  2.37887  2.77519  2.98518  4.58477  3.61503
          0.02160  4.24172  4.96406  0.61958  0.77255  0.48576  0.95510
    204   2.62405  4.64454  3.12533  2.66842  3.97009  3.41838  3.81963  3.37443  2.66542  3.03380  2.60761  1.88815  3.89981  3.02476  3.07449  2.16534  2.90911  3.06597  5.31101  4.00587    225 - -
          2.68618  4.42225  2.77519  2.73123  3.46354  2.40513  3.72494  3.29354  2.67741  2.69355  4.24690  2.90347  2.73739  3.18146  2.89801  2.37887  2.77519  2.98518  4.58477  3.61503
          0.02160  4.24172  4.96406  0.61958  0.77255  0.48576  0.95510
    205   2.71079  4.36729  3.75541  3.22576  3.43654  1.99844  4.06455  2.69293  3.11935  1.90531  2.38259  3.56437  4.10565  3.43967  3.41361  2.98523  2.97672  2.53812  5.00313  3.77866    226 - -
          2.68618  4.42225  2.77519  2.73123  3.46354  2.40513  3.72494  3.29354  2.67741  2.69355  4.24690  2.90347  2.73739  3.18146  2.89801  2.37887  2.77519  2.98518  4.58477  3.61503
          0.02160  4.24172  4.96406  0.61958  0.77255  0.48576  0.95510
    206   2.90025  4.37459  4.28171  3.73646  1.78227  3.97853  4.22887  2.47589  3.61250  1.64543  3.21725  3.95337  4.34034  3.83014  3.80277  3.29388  2.25087  2.39989  4.78621  3.46062    227 - -
          2.68618  4.42225  2.77519  2.73123  3.46354  2.40513  3.72494  3.29354  2.67741  2.69355  4.24690  2.90347  2.73739  3.18146  2.89801  2.37887  2.77519  2.98518  4.58477  3.61503
          0.02160  4.24172  4.96406  0.61958  0.77255  0.48576  0.95510
    207   2.74836  4.95959  2.97471  1.73231  4.22250  3.49751  3.70355  2.58970  1.98032  3.19608  4.03599  3.01911  3.91251  2.85169  2.81094  2.76766  2.97762  3.25266  5.44072  4.11507    228 - -
          2.68618  4.42225  2.77519  2.73123  3.46354  2.40513  3.72494  3.29354  2.67741  2.69355  4.24690  2.90347  2.73739  3.18146  2.89801  2.37887  2.77519  2.98518  4.58477  3.61503
          0.02160  4.24172  4.96406  0.61958  0.77255  0.48576  0.95510
    208   2.93671  5.16779  2.73158  2.51259  4.08990  3.46299  2.31403  4.02301  2.63718  3.54595  4.41600  1.34744  4.00039  3.04242  3.03302  2.92048  3.21353  3.65783  5.42946  3.94425    229 - -
          2.68618  4.42225  2.77519  2.73123  3.46354  2.40513  3.72494  3.29354  2.67741  2.69355  4.24690  2.90347  2.73739  3.18146  2.89801  2.37887  2.77519  2.98518  4.58477  3.61503
          0.02160  4.24172  4.96406  0.61958  0.77255  0.48576  0.95510
    209   2.77041  4.76160  1.89740  2.65791  3.49627  3.56371  3.75900  3.27736  2.73347  2.22603  3.82973  3.14561  3.98679  3.04980  3.16326  2.85081  3.00982  3.03248  4.97715  2.51366    230 - -
          2.68618  4.42225  2.77519  2.73123  3.46354  2.40513  3.72494  3.29354  2.67741  2.69355  4.24690  2.90347  2.73739  3.18146  2.89801  2.37887  2.77519  2.98518  4.58477  3.61503
          0.02160  4.24172  4.96406  0.61958  0.77255  0.48576  0.95510
    210   2.15988  4.55679  3.47325  2.90539  3.79270  3.59171  3.87438  2.26696  2.63484  2.76615  3.70261  3.31960  4.01330  3.11709  1.83343  2.87744  2.96461  2.75797  5.18740  3.94291    231 - -
          2.68618  4.42225  2.77519  2.73123  3.46354  2.40513  3.72494  3.29354  2.67741  2.69355  4.24690  2.90347  2.73739  3.18146  2.89801  2.37887  2.77519  2.98518  4.58477  3.61503
          0.02160  4.24172  4.96406  0.61958  0.77255  0.48576  0.95510
    211   2.37543  4.32181  3.58310  3.28458  4.43186  3.09795  4.35054  3.81218  3.30587  3.53248  4.37375  3.44509  3.84260  3.61843  3.61455  1.04984  1.89800  3.28583  5.77951  4.55535    232 - -
          2.68618  4.42225  2.77519  2.73123  3.46354  2.40513  3.72494  3.29354  2.67741  2.69355  4.24690  2.90347  2.73739  3.18146  2.89801  2.37887  2.77519  2.98518  4.58477  3.61503
          0.02160  4.24172  4.96406  0.61958  0.77255  0.48576  0.95510
    212   1.99440  4.62459  3.21910  2.69745  4.14324  3.34858  3.83151  3.54569  2.62344  3.17425  3.99829  3.13581  3.85947  3.00895  2.26314  2.10483  2.20206  3.17891  5.42257  4.13058    233 - -
          2.68618  4.42225  2.77519  2.73123  3.46354  2.40513  3.72494  3.29354  2.67741  2.69355  4.24690  2.90347  2.73739  3.18146  2.89801  2.37887  2.77519  2.98518  4.58477  3.61503
          0.02160  4.24172  4.96406  0.61958  0.77255  0.48576  0.95510
    213   1.24895  4.27247  3.68358  3.40250  4.48369  3.05855  4.43803  3.86610  3.44480  3.59222  4.42295  3.49261  3.82742  3.72287  3.73659  1.30835  2.83964  3.30103  5.83699  4.63469    234 - -
          2.68618  4.42225  2.77519  2.73123  3.46354  2.40513  3.72494  3.29354  2.67741  2.69355  4.24690  2.90347  2.73739  3.18146  2.89801  2.37887  2.77519  2.98518  4.58477  3.61503
          0.02160  4.24172  4.96406  0.61958  0.77255  0.48576  0.95510
    214   3.27992  5.37706  3.76985  3.00690  4.90475  3.85877  3.71881  4.21699  1.22000  3.60259  4.47996  3.37629  4.20300  2.84725  1.30832  3.26158  3.41781  3.89918  5.59417  4.47192    235 - -
          2.68618  4.42225  2.77519  2.73123  3.46354  2.40513  3.72494  3.29354  2.67741  2.69355  4.24690  2.90347  2.73739  3.18146  2.89801  2.37887  2.77519  2.98518  4.58477  3.61503
          0.18983  4.24172  1.84192  0.61958  0.77255  0.48576  0.95510
    215   2.59097  4.57174  3.10786  2.63621  3.83300  3.40688  3.76001  3.21767  2.60904  2.88049  2.55310  2.32286  2.64406  2.97653  3.00694  2.69977  2.86074  2.93680  5.19568  3.90161    236 - -
          2.68618  4.42225  2.77519  2.73123  3.46354  2.40513  3.72494  3.29354  2.67741  2.69355  4.24690  2.90347  2.73739  3.18146  2.89801  2.37887  2.77519  2.98518  4.58477  3.61503
          0.02551  4.07740  4.79975  0.61958  0.77255  0.66822  0.71871
    216   2.89285  5.29460  2.48450  1.41104  4.59342  3.35914  3.72880  4.06984  2.49551  3.57553  4.41928  2.84694  3.89259  2.05335  2.92263  2.83100  3.14766  3.69017  5.72393  4.32949    237 - -
          2.68714  4.42321  2.77572  2.73094  3.46450  2.40578  3.72248  3.29305  2.67757  2.69289  4.24403  2.90341  2.73751  3.18242  2.89698  2.37953  2.77616  2.98342  4.58573  3.61292
          0.44599  1.04533  4.79975  2.64420  0.07371  0.38654  1.13756
    217   3.19118  4.91329  3.93899  3.89263  4.99660  0.33450  4.97370  4.70251  4.12311  4.30337  5.29352  4.10518  4.31441  4.41873  4.30305  3.37610  3.70058  4.15906  5.97766  5.11650    257 - -
          2.68618  4.42225  2.77519  2.73123  3.46354  2.40513  3.72494  3.29354  2.67741  2.69355  4.24690  2.90347  2.73739  3.18146  2.89801  2.37887  2.77519  2.98518  4.58477  3.61503
          0.02160  4.24172  4.96406  0.61958  0.77255  0.48576  0.95510
    218   2.71447  4.86065  2.91006  1.70612  4.11378  3.45166  3.75598  3.49810  2.56951  2.33221  3.99027  3.02347  3.90570  2.92825  3.00585  2.20411  2.96670  3.19187  5.40823  4.07387    258 - -
          2.68618  4.42225  2.77519  2.73123  3.46354  2.40513  3.72494  3.29354  2.67741  2.69355  4.24690  2.90347  2.73739  3.18146  2.89801  2.37887  2.77519  2.98518  4.58477  3.61503
          0.02160  4.24172  4.96406  0.61958  0.77255  0.48576  0.95510
    219   3.48756  4.81635  5.02331  4.47054  3.13658  4.70368  4.98904  2.32825  4.27297  0.96300  1.58095  4.73119  4.87397  4.39507  4.37585  4.07170  3.70881  2.50400  5.25397  4.18948    259 - -
          2.68618  4.42225  2.77519  2.73123  3.46354  2.40513  3.72494  3.29354  2.67741  2.69355  4.24690  2.90347  2.73739  3.18146  2.89801  2.37887  2.77519  2.98518  4.58477  3.61503
          0.02160  4.24172  4.96406  0.61958  0.77255  0.48576  0.95510
    220   2.72240  5.16755  2.17355  2.33173  4.50578  3.39480  3.67365  3.97981  2.45260  3.48545  4.25666  2.27847  3.84795  2.79276  2.33492  2.13254  2.96733  3.56572  5.63903  4.23388    260 - -
          2.68618  4.42225  2.77519  2.73123  3.46354  2.40513  3.72494  3.29354  2.67741  2.69355  4.24690  2.90347  2.73739  3.18146  2.89801  2.37887  2.77519  2.98518  4.58477  3.61503
          0.02160  4.24172  4.96406  0.61958  0.77255  0.48576  0.95510
    221   2.69334  4.29454  3.83887  3.30580  3.27174  3.69047  4.01526  2.63580  3.20293  2.45319  3.43215  3.60087  4.11218  3.49682  3.47298  2.99541  2.20894  1.98468  4.81594  1.97625    261 - -
          2.68618  4.42225  2.77519  2.73123  3.46354  2.40513  3.72494  3.29354  2.67741  2.69355  4.24690  2.90347  2.73739  3.18146  2.89801  2.37887  2.77519  2.98518  4.58477  3.61503
          0.17559  4.24172  1.91967  0.61958  0.77255  0.48576  0.95510
    222   2.65019  2.71958  3.69104  3.10606  3.45462  3.60522  3.91101  2.73449  2.81622  1.94299  3.43351  3.44608  4.01756  3.26003  2.24404  2.90408  2.90238  2.53924  4.93639  3.70724    262 - -
          2.68618  4.42225  2.77519  2.73123  3.46354  2.40513  3.72494  3.29354  2.67741  2.69355  4.24690  2.90347  2.73739  3.18146  2.89801  2.37887  2.77519  2.98518  4.58477  3.61503
          0.02515  4.09128  4.81362  0.61958  0.77255  0.39280  1.12442
    223   2.67864  4.64675  3.05159  2.11522  3.96407  2.39418  3.87490  3.21577  2.76777  2.99023  3.87484  3.15046  3.94277  3.09680  3.18061  2.79142  2.96041  1.80504  5.33391  4.04526    263 - -
          2.68618  4.42225  2.77519  2.73123  3.46354  2.40513  3.72494  3.29354  2.67741  2.69355  4.24690  2.90347  2.73739  3.18146  2.89801  2.37887  2.77519  2.98518  4.58477  3.61503
          0.02160  4.24172  4.96406  0.61958  0.77255  0.48576  0.95510
    224   2.66285  4.75265  2.43681  2.55132  3.96578  3.49505  3.72059  3.28755  2.10759  2.34705  3.83235  3.05675  3.89521  2.89657  2.97257  2.72886  2.89662  2.42646  5.28534  3.97290    264 - -
          2.68618  4.42225  2.77519  2.73123  3.46354  2.40513  3.72494  3.29354  2.67741  2.69355  4.24690  2.90347  2.73739  3.18146  2.89801  2.37887  2.77519  2.98518  4.58477  3.61503
          0.02160  4.24172  4.96406  0.61958  0.77255  0.48576  0.95510
    225   3.00622  4.39903  4.48112  3.95996  2.01229  4.07795  3.96439  2.61725  3.81653  2.29573  3.40493  4.02158  4.42017  3.95767  3.93274  3.39394  3.23925  1.52091  4.30494  1.99583    265 - -
          2.68618  4.42225  2.77519  2.73123  3.46354  2.40513  3.72494  3.29354  2.67741  2.69355  4.24690  2.90347  2.73739  3.18146  2.89801  2.37887  2.77519  2.98518  4.58477  3.61503
          0.02160  4.24172  4.96406  0.61958  0.77255  0.48576  0.95510
    226   2.68692  4.32206  3.70669  3.17415  3.26246  3.66318  3.92640  2.76224  3.06029  2.51555  3.45659  2.51464  4.07117  3.38142  3.34726  2.95558  2.93609  1.68565  2.87164  3.44113    266 - -
          2.68618  4.42225  2.77519  2.73123  3.46354  2.40513  3.72494  3.29354  2.67741  2.69355  4.24690  2.90347  2.73739  3.18146  2.89801  2.37887  2.77519  2.98518  4.58477  3.61503
          0.02160  4.24172  4.96406  0.61958  0.77255  0.48576  0.95510
    227   2.83231  4.48797  3.95198  3.58030  1.21030  3.66430  3.98260  3.09427  3.53278  2.70845  3.77835  3.73761  4.21398  3.77305  3.76122  2.05014  3.17829  2.89176  4.49175  2.90939    267 - -
          2.68618  4.42225  2.77519  2.73123  3.46354  2.40513  3.72494  3.29354  2.67741  2.69355  4.24690  2.90347  2.73739  3.18146  2.89801  2.37887  2.77519  2.98518  4.58477  3.61503
          0.02160  4.24172  4.96406  0.61958  0.77255  0.48576  0.95510
    228   2.88287  5.38295  1.91352  1.45578  4.69935  3.36393  3.78017  4.17916  2.67660  3.69267  4.49635  2.83615  3.90520  2.92125  3.21825  2.81066  2.29411  3.76238  5.85894  4.40685    268 - -
          2.68618  4.42225  2.77519  2.73123  3.46354  2.40513  3.72494  3.29354  2.67741  2.69355  4.24690  2.90347  2.73739  3.18146  2.89801  2.37887  2.77519  2.98518  4.58477  3.61503
          0.02160  4.24172  4.96406  0.61958  0.77255  0.48576  0.95510
    229   2.79833  4.99464  3.08144  2.57861  4.28733  3.52787  2.04427  3.72416  1.88208  3.28215  4.11099  3.07098  3.94439  2.85332  2.65425  2.81601  2.30199  3.39013  5.44700  4.13818    269 - -
          2.68618  4.42225  2.77519  2.73123  3.46354  2.40513  3.72494  3.29354  2.67741  2.69355  4.24690  2.90347  2.73739  3.18146  2.89801  2.37887  2.77519  2.98518  4.58477  3.61503
          0.02160  4.24172  4.96406  0.61958  0.77255  0.48576  0.95510
    230   2.82407  5.11573  2.60007  1.47928  4.58612  3.35121  3.86317  4.05097  2.72862  3.61681  4.44738  2.94677  3.92466  3.02601  3.20295  1.61790  3.13045  3.64032  5.79126  4.39676    270 - -
          2.68618  4.42225  2.77519  2.73123  3.46354  2.40513  3.72494  3.29354  2.67741  2.69355  4.24690  2.90347  2.73739  3.18146  2.89801  2.37887  2.77519  2.98518  4.58477  3.61503
          0.02160  4.24172  4.96406  0.61958  0.77255  0.48576  0.95510
    231   2.00394  4.85585  2.05166  2.50448  4.48850  3.28499  3.88088  3.93201  2.76558  3.52067  4.32712  3.00092  3.86550  3.04237  3.25079  1.61764  2.98663  3.49095  5.72262  4.35753    271 - -
          2.68618  4.42225  2.77519  2.73123  3.46354  2.40513  3.72494  3.29354  2.67741  2.69355  4.24690  2.90347  2.73739  3.18146  2.89801  2.37887  2.77519  2.98518  4.58477  3.61503
          0.02160  4.24172  4.96406  0.61958  0.77255  0.48576  0.95510
    232   2.13769  5.15410  2.75588  1.62601  4.49309  3.43254  3.71016  3.92658  1.99243  3.46101  4.26150  2.93380  3.89559  2.84196  2.87363  2.76048  3.03097  3.54441  5.62860  4.25789    272 - -
          2.68618  4.42225  2.77519  2.73123  3.46354  2.40513  3.72494  3.29354  2.67741  2.69355  4.24690  2.90347  2.73739  3.18146  2.89801  2.37887  2.77519  2.98518  4.58477  3.61503
          0.02160  4.24172  4.96406  0.61958  0.77255  0.48576  0.95510
    233   2.90328  4.85408  3.07744  1.63787  3.87684  3.62377  3.94614  3.13433  2.77640  1.63047  3.81642  3.24107  4.08341  3.16848  3.15258  3.00270  3.15340  2.96751  5.36140  4.05923    273 - -
          2.68618  4.42225  2.77519  2.73123  3.46354  2.40513  3.72494  3.29354  2.67741  2.69355  4.24690  2.90347  2.73739  3.18146  2.89801  2.37887  2.77519  2.98518  4.58477  3.61503
          0.02160  4.24172  4.96406  0.61958  0.77255  0.48576  0.95510
    234   2.71138  4.31077  3.98491  3.47822  3.58513  1.92316  4.27852  1.86782  3.39709  2.48852  3.52437  3.74569  4.19108  3.68769  3.66930  3.05675  3.01128  1.76084  5.16421  3.94550    274 - -
          2.68618  4.42225  2.77519  2.73123  3.46354  2.40513  3.72494  3.29354  2.67741  2.69355  4.24690  2.90347  2.73739  3.18146  2.89801  2.37887  2.77519  2.98518  4.58477  3.61503
          0.02160  4.24172  4.96406  0.61958  0.77255  0.48576  0.95510
    235   2.95165  5.13745  3.12814  2.69319  4.54006  3.56852  3.77697  4.01993  2.26526  3.51906  4.36576  1.71190  4.03057  2.92663  1.53018  2.95605  3.19302  3.65584  5.58436  4.30286    275 - -
          2.68618  4.42225  2.77519  2.73123  3.46354  2.40513  3.72494  3.29354  2.67741  2.69355  4.24690  2.90347  2.73739  3.18146  2.89801  2.37887  2.77519  2.98518  4.58477  3.61503
          0.02160  4.24172  4.96406  0.61958  0.77255  0.48576  0.95510
    236   2.04137  4.75855  1.79205  2.58743  4.16569  3.40244  3.86603  3.33818  2.74560  3.15674  4.03471  3.08005  3.91537  3.04801  3.20515  2.74663  2.96808  2.29191  5.50069  4.17192    276 - -
          2.68618  4.42225  2.77519  2.73123  3.46354  2.40513  3.72494  3.29354  2.67741  2.69355  4.24690  2.90347  2.73739  3.18146  2.89801  2.37887  2.77519  2.98518  4.58477  3.61503
          0.02160  4.24172  4.96406  0.61958  0.77255  0.48576  0.95510
    237   2.58172  4.33858  3.58816  3.10808  3.66192  3.47227  4.03838  1.75049  3.05493  2.69824  3.62938  3.43723  2.51078  3.37383  3.37774  2.16384  2.89674  2.63392  5.12804  3.89294    277 - -
          2.68618  4.42225  2.77519  2.73123  3.46354  2.40513  3.72494  3.29354  2.67741  2.69355  4.24690  2.90347  2.73739  3.18146  2.89801  2.37887  2.77519  2.98518  4.58477  3.61503
          0.02160  4.24172  4.96406  0.61958  0.77255  0.48576  0.95510
    238   1.61734  4.28241  3.65404  3.38915  4.50727  3.05827  4.44115  3.89463  3.44286  3.61953  4.45077  3.48669  3.82961  3.72362  3.73521  1.01966  2.84745  3.32116  5.85699  4.65061    278 - -
          2.68618  4.42225  2.77519  2.73123  3.46354  2.40513  3.72494  3.29354  2.67741  2.69355  4.24690  2.90347  2.73739  3.18146  2.89801  2.37887  2.77519  2.98518  4.58477  3.61503
          0.02160  4.24172  4.96406  0.61958  0.77255  0.48576  0.95510
    239   2.19921  5.06107  2.78622  1.96213  4.39521  3.40471  3.68919  3.84476  2.46914  3.38668  4.17570  2.91897  3.85600  2.24291  2.94180  2.13524  2.95424  3.45957  5.57006  4.19123    279 - -
          2.68618  4.42225  2.77519  2.73123  3.46354  2.40513  3.72494  3.29354  2.67741  2.69355  4.24690  2.90347  2.73739  3.18146  2.89801  2.37887  2.77519  2.98518  4.58477  3.61503
          0.02160  4.24172  4.96406  0.61958  0.77255  0.48576  0.95510
    240   2.71271  4.61538  3.35316  2.77168  3.77389  3.59539  3.77969  3.11514  2.54119  2.20943  3.67858  3.22329  3.97548  2.31724  2.31397  2.84295  2.93771  2.29028  5.14446  3.88793    280 - -
          2.68618  4.42225  2.77519  2.73123  3.46354  2.40513  3.72494  3.29354  2.67741  2.69355  4.24690  2.90347  2.73739  3.18146  2.89801  2.37887  2.77519  2.98518  4.58477  3.61503
          0.02160  4.24172  4.96406  0.61958  0.77255  0.48576  0.95510
    241   2.68087  4.43703  3.50424  2.94034  3.60293  3.63242  3.89429  2.78252  2.23204  2.08618  3.53566  3.35553  4.02212  3.18570  3.15252  2.89168  2.30605  2.12218  5.05447  3.81605    281 - -
          2.68618  4.42225  2.77519  2.73123  3.46354  2.40513  3.72494  3.29354  2.67741  2.69355  4.24690  2.90347  2.73739  3.18146  2.89801  2.37887  2.77519  2.98518  4.58477  3.61503
          0.02160  4.24172  4.96406  0.61958  0.77255  0.48576  0.95510
    242   3.53047  4.82820  5.02088  4.53850  1.49089  4.65133  4.49027  2.49753  4.38235  1.03617  3.08977  4.62232  4.86129  4.41194  4.43636  4.02883  3.75368  2.64885  4.66701  3.18271    282 - -
          2.68618  4.42225  2.77519  2.73123  3.46354  2.40513  3.72494  3.29354  2.67741  2.69355  4.24690  2.90347  2.73739  3.18146  2.89801  2.37887  2.77519  2.98518  4.58477  3.61503
          0.02160  4.24172  4.96406  0.61958  0.77255  0.48576  0.95510
    243   3.16055  5.80041  1.03352  1.60981  5.08023  3.34111  3.93884  4.63019  3.02219  4.10848  4.98417  2.79762  3.99526  3.11376  3.66180  3.01617  3.46172  4.18302  6.24832  4.70483    283 - -
          2.68618  4.42225  2.77519  2.73123  3.46354  2.40513  3.72494  3.29354  2.67741  2.69355  4.24690  2.90347  2.73739  3.18146  2.89801  2.37887  2.77519  2.98518  4.58477  3.61503
          0.02160  4.24172  4.96406  0.61958  0.77255  0.48576  0.95510
    244   2.82720  4.43464  3.89589  3.31084  3.44105  3.83494  4.09394  2.57781  3.01996  1.55259  3.36901  3.65373  4.20367  3.45120  2.33315  3.12864  3.06309  1.94723  5.03567  3.82787    284 - -
          2.68618  4.42225  2.77519  2.73123  3.46354  2.40513  3.72494  3.29354  2.67741  2.69355  4.24690  2.90347  2.73739  3.18146  2.89801  2.37887  2.77519  2.98518  4.58477  3.61503
          0.02160  4.24172  4.96406  0.61958  0.77255  0.48576  0.95510
    245   2.69154  4.41960  3.51112  2.33497  3.56185  3.66299  3.92993  2.14362  2.90832  2.09737  3.49400  3.38489  4.04582  3.23532  3.26524  2.92008  2.29924  2.48841  5.04546  3.80728    285 - -
          2.68618  4.42225  2.77519  2.73123  3.46354  2.40513  3.72494  3.29354  2.67741  2.69355  4.24690  2.90347  2.73739  3.18146  2.89801  2.37887  2.77519  2.98518  4.58477  3.61503
          0.02160  4.24172  4.96406  0.61958  0.77255  0.48576  0.95510
    246   2.78348  5.14601  2.80188  1.66056  4.48044  3.44713  3.69646  3.91148  1.95753  3.44190  4.24099  2.94487  3.89627  2.82578  2.82127  2.75840  2.26689  3.53222  5.60522  4.24265    286 - -
          2.68618  4.42225  2.77519  2.73123  3.46354  2.40513  3.72494  3.29354  2.67741  2.69355  4.24690  2.90347  2.73739  3.18146  2.89801  2.37887  2.77519  2.98518  4.58477  3.61503
          0.02160  4.24172  4.96406  0.61958  0.77255  0.48576  0.95510
    247   2.94609  4.37068  4.41266  3.85373  3.06326  4.07235  4.26758  2.39017  3.70405  1.35302  3.19823  4.04542  4.40134  3.91190  3.86575  3.38334  3.17946  1.80564  4.77286  2.41813    287 - -
          2.68618  4.42225  2.77519  2.73123  3.46354  2.40513  3.72494  3.29354  2.67741  2.69355  4.24690  2.90347  2.73739  3.18146  2.89801  2.37887  2.77519  2.98518  4.58477  3.61503
          0.02160  4.24172  4.96406  0.61958  0.77255  0.48576  0.95510
    248   2.76064  2.84390  3.25484  2.68397  4.05438  3.55674  2.63646  3.48773  1.60715  3.09619  3.94697  3.14916  3.95812  2.90501  2.68810  2.82521  2.98994  3.19057  5.29996  4.00928    288 - -
          2.68618  4.42225  2.77519  2.73123  3.46354  2.40513  3.72494  3.29354  2.67741  2.69355  4.24690  2.90347  2.73739  3.18146  2.89801  2.37887  2.77519  2.98518  4.58477  3.61503
          0.02160  4.24172  4.96406  0.61958  0.77255  0.48576  0.95510
    249   3.08499  5.31690  3.44500  2.78289  4.77759  3.73054  3.67910  4.13380  1.61596  3.54791  4.38492  3.21953  4.08849  1.68805  1.73860  3.05804  3.25275  3.78483  5.58334  4.38355    289 - -
          2.68618  4.42225  2.77519  2.73123  3.46354  2.40513  3.72494  3.29354  2.67741  2.69355  4.24690  2.90347  2.73739  3.18146  2.89801  2.37887  2.77519  2.98518  4.58477  3.61503
          0.02160  4.24172  4.96406  0.61958  0.77255  0.48576  0.95510
    250   2.64670  4.54293  3.28281  2.73273  3.69645  3.53979  3.77440  3.09312  2.14766  2.77930  3.65301  3.18934  3.93561  3.01998  3.03214  2.28255  2.88266  2.27976  5.08410  2.73714    290 - -
          2.68618  4.42225  2.77519  2.73123  3.46354  2.40513  3.72494  3.29354  2.67741  2.69355  4.24690  2.90347  2.73739  3.18146  2.89801  2.37887  2.77519  2.98518  4.58477  3.61503
          0.02160  4.24172  4.96406  0.61958  0.77255  0.48576  0.95510
    251   2.68171  4.33699  3.63104  2.35184  3.36659  3.68186  3.92367  2.21222  3.00051  1.99826  3.39130  3.45262  4.05557  3.30629  3.32080  2.94274  2.91318  2.52091  4.87658  2.62980    291 - -
          2.68618  4.42225  2.77519  2.73123  3.46354  2.40513  3.72494  3.29354  2.67741  2.69355  4.24690  2.90347  2.73739  3.18146  2.89801  2.37887  2.77519  2.98518  4.58477  3.61503
          0.02160  4.24172  4.96406  0.61958  0.77255  0.48576  0.95510
    252   3.13215  5.77112  1.28914  1.31248  5.05303  3.34184  3.91914  4.59889  2.97959  4.07388  4.93709  2.79643  3.98469  3.08890  3.60851  2.99307  3.42793  4.15074  6.21442  4.67705    292 - -
          2.68618  4.42225  2.77519  2.73123  3.46354  2.40513  3.72494  3.29354  2.67741  2.69355  4.24690  2.90347  2.73739  3.18146  2.89801  2.37887  2.77519  2.98518  4.58477  3.61503
          0.02160  4.24172  4.96406  0.61958  0.77255  0.48576  0.95510
    253   2.56766  2.70367  3.19053  2.13547  4.03271  3.35624  3.88492  3.41108  2.75240  3.08561  3.93440  3.17087  3.88322  3.09494  3.15902  1.67040  2.88715  3.07634  5.36961  4.08525    293 - -
          2.68618  4.42225  2.77519  2.73123  3.46354  2.40513  3.72494  3.29354  2.67741  2.69355  4.24690  2.90347  2.73739  3.18146  2.89801  2.37887  2.77519  2.98518  4.58477  3.61503
          0.02160  4.24172  4.96406  0.61958  0.77255  0.48576  0.95510
    254   2.80913  5.04515  3.03246  2.01535  4.32897  3.53335  3.69340  3.71532  1.62423  2.41329  4.11426  3.04501  3.94080  2.83368  2.66238  2.81446  3.02901  3.38993  5.47769  4.16753    294 - -
          2.68640  4.42247  2.77497  2.73104  3.46376  2.40535  3.72516  3.29228  2.67642  2.69377  4.24712  2.90368  2.73761  3.18168  2.89823  2.37879  2.77541  2.98540  4.58499  3.61525
          0.57578  1.20965  1.97020  1.26074  0.33330  0.48576  0.95510
    255   2.92142  5.46726  1.71483  1.64695  4.78374  2.12547  3.77992  4.29407  2.75480  3.78987  4.61589  2.74618  3.87200  2.93544  3.33464  2.82294  3.20276  3.86229  5.95008  4.46291    299 - -
          2.68618  4.42225  2.77519  2.73123  3.46354  2.40513  3.72494  3.29354  2.67741  2.69355  4.24690  2.90347  2.73739  3.18146  2.89801  2.37887  2.77519  2.98518  4.58477  3.61503
          0.02494  4.09964  4.82199  0.61958  0.77255  0.64700  0.74153
    256   2.60799  4.69041  3.15198  2.63850  4.14167  3.37648  3.74568  3.53275  2.43411  3.14528  3.98459  3.08847  2.47118  2.91607  2.10527  2.68304  2.17381  3.18788  5.37762  4.09425    300 - -
          2.68618  4.42225  2.77519  2.73123  3.46354  2.40513  3.72494  3.29354  2.67741  2.69355  4.24690  2.90347  2.73739  3.18146  2.89801  2.37887  2.77519  2.98518  4.58477  3.61503
          0.02494  4.09964  4.82199  0.61958  0.77255  0.64700  0.74153
    257   2.04101  4.31657  4.37476  3.85294  3.58419  4.03407  4.59009  1.54739  3.75990  2.29589  3.44970  4.08874  4.44090  4.03206  3.99729  3.38403  3.14839  1.44371  5.31760  4.11139    301 - -
          2.68618  4.42225  2.77519  2.73123  3.46354  2.40513  3.72494  3.29354  2.67741  2.69355  4.24690  2.90347  2.73739  3.18146  2.89801  2.37887  2.77519  2.98518  4.58477  3.61503
          0.02494  4.09964  4.82199  0.61958  0.77255  0.39672  1.11633
    258   2.79908  5.11292  2.94462  1.99255  4.47918  3.48651  3.69296  3.90963  2.31576  3.42556  4.22925  3.00402  3.91960  2.82229  1.73637  2.20018  3.03229  3.53405  5.56951  4.23973    302 - -
          2.68618  4.42225  2.77519  2.73123  3.46354  2.40513  3.72494  3.29354  2.67741  2.69355  4.24690  2.90347  2.73739  3.18146  2.89801  2.37887  2.77519  2.98518  4.58477  3.61503
          0.02160  4.24172  4.96406  0.61958  0.77255  0.48576  0.95510
    259   2.61955  4.27332  3.64437  3.08932  3.39448  3.61241  3.92115  2.21171  3.01885  2.49200  3.40602  3.44273  4.01385  3.31432  3.32997  2.25829  2.30709  2.52450  4.87215  2.61896    303 - -
          2.68618  4.42225  2.77519  2.73123  3.46354  2.40513  3.72494  3.29354  2.67741  2.69355  4.24690  2.90347  2.73739  3.18146  2.89801  2.37887  2.77519  2.98518  4.58477  3.61503
          0.02160  4.24172  4.96406  0.61958  0.77255  0.48576  0.95510
    260   3.11934  4.61436  4.15836  3.68893  1.77007  4.03047  3.71607  3.13420  3.59882  2.71198  3.75622  3.82310  4.40606  3.77914  3.80836  2.18368  3.36113  2.95612  4.05543  1.44211    304 - -
          2.68618  4.42225  2.77519  2.73123  3.46354  2.40513  3.72494  3.29354  2.67741  2.69355  4.24690  2.90347  2.73739  3.18146  2.89801  2.37887  2.77519  2.98518  4.58477  3.61503
          0.02160  4.24172  4.96406  0.61958  0.77255  0.48576  0.95510
    261   2.72078  5.00930  2.29130  2.43089  4.30272  3.44407  3.69846  3.67713  1.70127  3.29063  4.10659  2.96149  3.88004  2.83693  2.90344  2.72214  2.96148  2.48158  5.50845  4.14971    305 - -
          2.68618  4.42225  2.77519  2.73123  3.46354  2.40513  3.72494  3.29354  2.67741  2.69355  4.24690  2.90347  2.73739  3.18146  2.89801  2.37887  2.77519  2.98518  4.58477  3.61503
          0.02160  4.24172  4.96406  0.61958  0.77255  0.48576  0.95510
    262   2.16758  5.19416  1.62449  2.33064  4.48966  3.37811  2.52142  3.98946  2.63049  3.53116  4.34007  2.88564  3.89401  2.91162  3.14005  2.77247  3.07393  3.59804  5.69749  4.27725    306 - -
          2.68618  4.42225  2.77519  2.73123  3.46354  2.40513  3.72494  3.29354  2.67741  2.69355  4.24690  2.90347  2.73739  3.18146  2.89801  2.37887  2.77519  2.98518  4.58477  3.61503
          0.02160  4.24172  4.96406  0.61958  0.77255  0.48576  0.95510
    263   2.74340  4.74842  3.02259  2.66936  3.63425  2.41421  3.80653  3.46579  2.76018  3.09185  3.97241  2.26619  3.96615  3.09266  3.17111  2.82369  3.02073  3.16774  5.08066  1.92611    307 - -
          2.68618  4.42225  2.77519  2.73123  3.46354  2.40513  3.72494  3.29354  2.67741  2.69355  4.24690  2.90347  2.73739  3.18146  2.89801  2.37887  2.77519  2.98518  4.58477  3.61503
          0.02160  4.24172  4.96406  0.61958  0.77255  0.48576  0.95510
    264   2.74183  5.14261  2.89925  1.97720  4.48028  3.45978  3.64702  3.92936  2.31414  3.42861  4.20718  2.94347  3.87288  2.24647  2.19130  2.19582  2.96911  3.53460  5.56862  4.20686    308 - -
          2.68618  4.42225  2.77519  2.73123  3.46354  2.40513  3.72494  3.29354  2.67741  2.69355  4.24690  2.90347  2.73739  3.18146  2.89801  2.37887  2.77519  2.98518  4.58477  3.61503
          0.02160  4.24172  4.96406  0.61958  0.77255  0.48576  0.95510
    265   3.26701  4.53219  5.11309  4.58681  3.56587  4.69327  5.18813  1.49848  4.48073  1.58953  3.35321  4.77841  4.92993  4.66628  4.62265  4.06933  3.51280  1.13784  5.57166  4.41982    309 - -
          2.68618  4.42225  2.77519  2.73123  3.46354  2.40513  3.72494  3.29354  2.67741  2.69355  4.24690  2.90347  2.73739  3.18146  2.89801  2.37887  2.77519  2.98518  4.58477  3.61503
          0.02160  4.24172  4.96406  0.61958  0.77255  0.48576  0.95510
    266   2.85365  4.94893  3.27322  2.69546  4.10503  3.61649  2.59632  3.59411  1.55566  2.30594  4.02543  3.16086  3.99881  2.87741  2.56318  2.89431  3.06257  3.30328  5.31862  4.01302    310 - -
          2.68618  4.42225  2.77519  2.73123  3.46354  2.40513  3.72494  3.29354  2.67741  2.69355  4.24690  2.90347  2.73739  3.18146  2.89801  2.37887  2.77519  2.98518  4.58477  3.61503
          0.02160  4.24172  4.96406  0.61958  0.77255  0.48576  0.95510
    267   3.25498  4.59081  4.90762  4.39939  3.42246  4.52080  4.99920  2.02133  4.24465  1.22231  3.24979  4.60859  4.81325  4.45795  4.39638  3.90565  3.51304  1.23560  5.41956  4.25632    311 - -
          2.68618  4.42225  2.77519  2.73123  3.46354  2.40513  3.72494  3.29354  2.67741  2.69355  4.24690  2.90347  2.73739  3.18146  2.89801  2.37887  2.77519  2.98518  4.58477  3.61503
          0.02160  4.24172  4.96406  0.61958  0.77255  0.48576  0.95510
    268   2.08443  5.24406  1.88275  2.31394  4.65853  3.34036  3.82096  4.13640  2.73247  3.67314  4.48350  1.70896  3.90393  2.97144  3.26659  2.79615  3.13046  3.71214  5.84755  4.41246    312 - -
          2.68618  4.42225  2.77519  2.73123  3.46354  2.40513  3.72494  3.29354  2.67741  2.69355  4.24690  2.90347  2.73739  3.18146  2.89801  2.37887  2.77519  2.98518  4.58477  3.61503
          0.01459  4.23471        *  0.61958  0.77255  0.00000        *
//
