# Supplementary material for: MacSyFinder: A Program to Mine Genomes for Molecular Systems with an Application to CRISPR-Cas Systems
Source: PLoS One. 2014 Oct 17;9(10):e110726. doi: 10.1371/journal.pone.0110726 (PMC4201578; doi:10.1371/journal.pone.0110726)
Supplement: Data S2 — The Cas-Finder: models and profiles (compressed tarball archive). (ZIP) [file pone.0110726.s011.zip › Cas-Finder_macsyfinder/CASprofiles/cas7b_TypeIB.hmm]

HMMER3/b [3.0 | March 2010]
NAME  TIGR02585
ACC   TIGR02585
DESC  cas_Cst2_DevR: CRISPR-associated protein Cas7/Cst2/DevR, subtype I-B/TNEAP
LENG  321
ALPH  amino
RF    no
CS    no
MAP   yes
DATE  Sun Apr 11 22:18:52 2010
NSEQ  11
EFFN  4.133057
CKSUM 427770143
GA    72.75 72.75;
TC    72.75 72.75;
NC    45.60 45.60;
STATS LOCAL MSV      -10.9527  0.70075
STATS LOCAL VITERBI  -11.8703  0.70075
STATS LOCAL FORWARD   -5.6790  0.70075
HMM          A        C        D        E        F        G        H        I        K        L        M        N        P        Q        R        S        T        V        W        Y   
            m->m     m->i     m->d     i->m     i->i     d->m     d->d
  COMPO   2.60236  4.81477  2.88096  2.46735  3.35133  2.90805  3.82611  2.87657  2.54158  2.54484  3.72515  2.98472  3.38610  3.13266  2.83526  2.62605  2.84650  2.65672  4.93062  3.40181
          2.68618  4.42225  2.77519  2.73123  3.46354  2.40513  3.72494  3.29354  2.67741  2.69355  4.24690  2.90347  2.73739  3.18146  2.89801  2.37887  2.77519  2.98518  4.58477  3.61503
          0.00835  5.18579  5.90813  0.61958  0.77255  0.00000        *
      1   2.03849  4.46951  4.49550  3.90699  3.57227  4.10807  4.41434  2.07674  3.78063  1.79438  2.33589  4.10203  4.47761  3.99673  2.80823  2.60090  2.45346  2.71901  5.08289  3.89247      1 - -
          2.68618  4.42225  2.77519  2.73123  3.46354  2.40513  3.72494  3.29354  2.67741  2.69355  4.24690  2.90347  2.73739  3.18146  2.89801  2.37887  2.77519  2.98518  4.58477  3.61503
          0.00835  5.18579  5.90813  0.61958  0.77255  0.48576  0.95510
      2   2.98924  4.65473  2.45969  3.39282  3.78372  3.99238  4.25645  2.16212  3.33812  1.96229  2.76739  3.77091  2.97691  3.62815  3.66651  2.67497  1.96912  2.91939  5.24538  4.02121      2 - -
          2.68618  4.42225  2.77519  2.73123  3.46354  2.40513  3.72494  3.29354  2.67741  2.69355  4.24690  2.90347  2.73739  3.18146  2.89801  2.37887  2.77519  2.98518  4.58477  3.61503
          0.00835  5.18579  5.90813  0.61958  0.77255  0.48576  0.95510
      3   3.02848  4.69187  4.00549  3.42702  3.81809  4.02512  2.93154  2.17703  2.02004  1.58339  3.79113  3.79982  4.40057  3.63607  3.59783  3.28349  2.08707  2.95006  5.27587  4.05490      3 - -
          2.68618  4.42225  2.77519  2.73123  3.46354  2.40513  3.72494  3.29354  2.67741  2.69355  4.24690  2.90347  2.73739  3.18146  2.89801  2.37887  2.77519  2.98518  4.58477  3.61503
          0.00835  5.18579  5.90813  0.61958  0.77255  0.48576  0.95510
      4   2.06501  4.59218  4.65570  4.10516  3.82191  4.11364  4.64969  2.42367  3.98775  2.86926  3.81335  4.24879  2.87834  4.20669  4.16209  2.55710  3.35526  0.99553  5.34921  4.15932      4 - -
          2.68618  4.42225  2.77519  2.73123  3.46354  2.40513  3.72494  3.29354  2.67741  2.69355  4.24690  2.90347  2.73739  3.18146  2.89801  2.37887  2.77519  2.98518  4.58477  3.61503
          0.00835  5.18579  5.90813  0.61958  0.77255  0.48576  0.95510
      5   2.43775  4.99586  3.50197  2.48375  1.94135  3.84910  2.92788  3.58136  2.92477  3.23447  4.08130  3.43531  4.23652  3.26500  2.63345  1.95669  3.20569  2.53533  5.53168  4.23658      5 - -
          2.68618  4.42225  2.77519  2.73123  3.46354  2.40513  3.72494  3.29354  2.67741  2.69355  4.24690  2.90347  2.73739  3.18146  2.89801  2.37887  2.77519  2.98518  4.58477  3.61503
          0.00835  5.18579  5.90813  0.61958  0.77255  0.48576  0.95510
      6   2.36802  4.96994  2.84788  2.42077  4.15787  2.42585  4.07763  3.54550  2.94791  2.56551  4.05679  3.45141  4.24319  3.28363  3.38044  3.07379  2.64090  2.18363  5.51081  2.26061      6 - -
          2.68618  4.42225  2.77519  2.73123  3.46354  2.40513  3.72494  3.29354  2.67741  2.69355  4.24690  2.90347  2.73739  3.18146  2.89801  2.37887  2.77519  2.98518  4.58477  3.61503
          0.00835  5.18579  5.90813  0.61958  0.77255  0.48576  0.95510
      7   2.21740  5.29734  3.28764  2.29214  4.58175  2.16930  3.97342  4.02306  2.74447  3.58079  4.36443  2.16651  4.16486  3.09834  3.22276  2.17774  3.20250  2.79259  5.78020  3.03104      7 - -
          2.68618  4.42225  2.77519  2.73123  3.46354  2.40513  3.72494  3.29354  2.67741  2.69355  4.24690  2.90347  2.73739  3.18146  2.89801  2.37887  2.77519  2.98518  4.58477  3.61503
          0.00835  5.18579  5.90813  0.61958  0.77255  0.48576  0.95510
      8   1.95657  5.06089  3.63899  3.13020  4.55246  2.68341  4.28868  3.96427  3.13826  3.59591  1.93563  1.70631  4.30516  3.47110  3.57404  2.08562  3.30700  3.60261  5.85615  4.55669      8 - -
          2.68618  4.42225  2.77519  2.73123  3.46354  2.40513  3.72494  3.29354  2.67741  2.69355  4.24690  2.90347  2.73739  3.18146  2.89801  2.37887  2.77519  2.98518  4.58477  3.61503
          0.00835  5.18579  5.90813  0.61958  0.77255  0.48576  0.95510
      9   2.05158  4.78072  3.77382  3.21261  3.95295  2.82297  4.20010  2.67874  3.17773  1.91247  3.90291  2.72506  4.32035  3.49083  3.55745  1.97569  2.46762  3.07931  5.37527  4.12789      9 - -
          2.68618  4.42225  2.77519  2.73123  3.46354  2.40513  3.72494  3.29354  2.67741  2.69355  4.24690  2.90347  2.73739  3.18146  2.89801  2.37887  2.77519  2.98518  4.58477  3.61503
          0.00835  5.18579  5.90813  0.61958  0.77255  0.48576  0.95510
     10   2.38543  4.77283  3.84422  3.29448  3.98182  2.81037  4.26382  3.34228  3.26041  1.90507  3.93650  1.81320  4.34619  3.56800  3.62888  2.42402  3.24682  2.05725  5.41071  4.16945     10 - -
          2.68618  4.42225  2.77519  2.73123  3.46354  2.40513  3.72494  3.29354  2.67741  2.69355  4.24690  2.90347  2.73739  3.18146  2.89801  2.37887  2.77519  2.98518  4.58477  3.61503
          0.00835  5.18579  5.90813  0.61958  0.77255  0.48576  0.95510
     11   2.44611  5.13606  3.53111  3.02516  4.61489  2.91169  4.22080  2.79763  3.04423  3.64548  4.45427  1.13302  2.83659  3.38154  3.49648  2.48386  3.29571  3.66193  5.88253  4.56103     11 - -
          2.68618  4.42225  2.77519  2.73123  3.46354  2.40513  3.72494  3.29354  2.67741  2.69355  4.24690  2.90347  2.73739  3.18146  2.89801  2.37887  2.77519  2.98518  4.58477  3.61503
          0.00835  5.18579  5.90813  0.61958  0.77255  0.48576  0.95510
     12   2.18086  5.41531  2.58828  2.69372  4.73148  3.75483  3.95641  4.19814  2.70760  3.71087  4.46981  2.24446  4.15517  3.06539  2.18092  2.50206  3.21516  3.79260  5.86949  1.95061     12 - -
          2.68618  4.42225  2.77519  2.73123  3.46354  2.40513  3.72494  3.29354  2.67741  2.69355  4.24690  2.90347  2.73739  3.18146  2.89801  2.37887  2.77519  2.98518  4.58477  3.61503
          0.00835  5.18579  5.90813  0.61958  0.77255  0.48576  0.95510
     13   3.32602  5.90661  1.33578  2.18804  5.22744  1.93391  2.91097  4.73844  3.07479  4.20302  4.97485  2.46341  4.36253  3.33833  3.61826  2.36651  3.57981  4.28821  6.33631  4.87095     13 - -
          2.68618  4.42225  2.77519  2.73123  3.46354  2.40513  3.72494  3.29354  2.67741  2.69355  4.24690  2.90347  2.73739  3.18146  2.89801  2.37887  2.77519  2.98518  4.58477  3.61503
          0.00835  5.18579  5.90813  0.61958  0.77255  0.48576  0.95510
     14   3.02510  5.53697  3.16788  1.37306  4.87910  2.79114  3.97235  4.36522  2.37500  3.83979  4.58248  2.56963  4.17237  2.20565  3.20941  2.98243  2.29407  3.92686  5.96847  4.55463     14 - -
          2.68618  4.42225  2.77519  2.73123  3.46354  2.40513  3.72494  3.29354  2.67741  2.69355  4.24690  2.90347  2.73739  3.18146  2.89801  2.37887  2.77519  2.98518  4.58477  3.61503
          0.00835  5.18579  5.90813  0.61958  0.77255  0.48576  0.95510
     15   2.98693  5.43495  3.22822  1.87111  4.75961  1.86794  3.95391  4.22782  2.69549  2.82175  4.48695  2.19450  4.15616  3.06032  2.54619  2.95996  2.57200  3.81580  5.88329  4.48895     15 - -
          2.68618  4.42225  2.77519  2.73123  3.46354  2.40513  3.72494  3.29354  2.67741  2.69355  4.24690  2.90347  2.73739  3.18146  2.89801  2.37887  2.77519  2.98518  4.58477  3.61503
          0.00835  5.18579  5.90813  0.61958  0.77255  0.48576  0.95510
     16   2.54926  4.78494  3.74050  2.53435  3.93813  2.48709  4.17248  2.17654  3.14311  2.37085  3.88624  3.61429  2.97803  3.45822  3.52729  1.92427  3.21388  2.57873  5.35838  4.10834     16 - -
          2.68618  4.42225  2.77519  2.73123  3.46354  2.40513  3.72494  3.29354  2.67741  2.69355  4.24690  2.90347  2.73739  3.18146  2.89801  2.37887  2.77519  2.98518  4.58477  3.61503
          0.00835  5.18579  5.90813  0.61958  0.77255  0.48576  0.95510
     17   1.98090  5.42641  2.13422  2.89881  4.92150  1.25715  4.24495  4.37598  3.08290  3.93173  4.72088  2.63742  4.32222  3.38512  3.57659  3.14321  3.42754  2.84664  6.12165  4.74243     17 - -
          2.68618  4.42225  2.77519  2.73123  3.46354  2.40513  3.72494  3.29354  2.67741  2.69355  4.24690  2.90347  2.73739  3.18146  2.89801  2.37887  2.77519  2.98518  4.58477  3.61503
          0.00835  5.18579  5.90813  0.61958  0.77255  0.48576  0.95510
     18   3.01534  5.29749  2.58823  2.78685  4.56847  3.80282  4.02024  2.99266  2.79679  3.57103  4.37174  1.15948  4.20797  3.15538  2.58510  3.02537  3.24970  2.84977  5.78954  4.43358     18 - -
          2.68618  4.42225  2.77519  2.73123  3.46354  2.40513  3.72494  3.29354  2.67741  2.69355  4.24690  2.90347  2.73739  3.18146  2.89801  2.37887  2.77519  2.98518  4.58477  3.61503
          0.00835  5.18579  5.90813  0.61958  0.77255  0.48576  0.95510
     19   2.99275  4.56388  4.16977  3.59352  3.67919  4.04202  4.32239  1.87877  3.51310  2.28250  3.67464  2.31428  4.41598  3.77711  2.77144  2.66653  2.52643  2.38259  5.16465  2.44665     19 - -
          2.68618  4.42225  2.77519  2.73123  3.46354  2.40513  3.72494  3.29354  2.67741  2.69355  4.24690  2.90347  2.73739  3.18146  2.89801  2.37887  2.77519  2.98518  4.58477  3.61503
          0.00835  5.18579  5.90813  0.61958  0.77255  0.48576  0.95510
     20   2.34356  4.61199  4.11725  3.54739  3.74985  4.03096  4.33162  2.11192  3.47681  2.82532  3.73580  3.88098  4.41756  2.38396  3.76925  2.22901  2.52602  1.60650  5.22994  4.01669     20 - -
          2.68618  4.42225  2.77519  2.73123  3.46354  2.40513  3.72494  3.29354  2.67741  2.69355  4.24690  2.90347  2.73739  3.18146  2.89801  2.37887  2.77519  2.98518  4.58477  3.61503
          0.00835  5.18579  5.90813  0.61958  0.77255  0.48576  0.95510
     21   2.14222  5.35721  3.25880  1.86506  4.66241  3.75721  3.95778  4.11650  2.71470  2.88630  4.41811  3.24963  4.15403  2.49749  3.19728  2.12976  1.91691  3.72802  5.82566  4.44504     21 - -
          2.68618  4.42225  2.77519  2.73123  3.46354  2.40513  3.72494  3.29354  2.67741  2.69355  4.24690  2.90347  2.73739  3.18146  2.89801  2.37887  2.77519  2.98518  4.58477  3.61503
          0.00835  5.18579  5.90813  0.61958  0.77255  0.48576  0.95510
     22   3.01698  4.64816  4.05964  3.47959  3.77434  4.03173  4.28849  2.17778  2.28965  1.62946  3.75410  3.83431  4.40625  3.67935  2.24735  2.56015  3.24727  2.29413  5.24036  4.02470     22 - -
          2.68618  4.42225  2.77519  2.73123  3.46354  2.40513  3.72494  3.29354  2.67741  2.69355  4.24690  2.90347  2.73739  3.18146  2.89801  2.37887  2.77519  2.98518  4.58477  3.61503
          0.00835  5.18579  5.90813  0.61958  0.77255  0.48576  0.95510
     23   3.25296  5.35760  3.72514  3.11592  4.61602  4.04492  4.14550  3.94561  1.12359  2.61466  4.41927  3.58771  4.41849  2.03162  3.02217  3.29878  3.46293  2.17342  5.80707  4.54076     23 - -
          2.68618  4.42225  2.77519  2.73123  3.46354  2.40513  3.72494  3.29354  2.67741  2.69355  4.24690  2.90347  2.73739  3.18146  2.89801  2.37887  2.77519  2.98518  4.58477  3.61503
          0.00835  5.18579  5.90813  0.61958  0.77255  0.48576  0.95510
     24   3.79475  5.68595  4.46676  3.85226  5.16906  4.43287  4.59083  4.11206  0.49047  3.95945  4.97314  4.17938  4.88868  3.76066  3.05653  3.89797  4.03993  2.12180  6.24797  5.08486     24 - -
          2.68618  4.42225  2.77519  2.73123  3.46354  2.40513  3.72494  3.29354  2.67741  2.69355  4.24690  2.90347  2.73739  3.18146  2.89801  2.37887  2.77519  2.98518  4.58477  3.61503
          0.00835  5.18579  5.90813  0.61958  0.77255  0.48576  0.95510
     25   3.00304  4.41807  4.73141  4.13088  2.64693  4.14462  4.46484  1.85401  2.81186  1.92871  3.53480  4.22589  4.51065  4.13916  2.96916  3.44505  2.17615  2.14930  5.03589  2.76996     25 - -
          2.68618  4.42225  2.77519  2.73123  3.46354  2.40513  3.72494  3.29354  2.67741  2.69355  4.24690  2.90347  2.73739  3.18146  2.89801  2.37887  2.77519  2.98518  4.58477  3.61503
          0.00835  5.18579  5.90813  0.61958  0.77255  0.48576  0.95510
     26   2.41242  4.72117  2.92617  3.26808  2.72908  3.95599  4.20713  3.22334  3.22569  1.61215  3.82356  3.68122  4.33610  2.86625  3.58639  2.65453  2.24797  2.99615  5.30053  2.88516     26 - -
          2.68618  4.42225  2.77519  2.73123  3.46354  2.40513  3.72494  3.29354  2.67741  2.69355  4.24690  2.90347  2.73739  3.18146  2.89801  2.37887  2.77519  2.98518  4.58477  3.61503
          0.00835  5.18579  5.90813  0.61958  0.77255  0.48576  0.95510
     27   2.98712  5.30652  3.32346  2.76170  4.58750  3.78911  3.97548  4.02430  1.77534  3.58039  3.25020  3.29121  2.58111  3.10079  1.95437  2.44388  2.56499  3.66277  3.24730  4.41877     27 - -
          2.68618  4.42225  2.77519  2.73123  3.46354  2.40513  3.72494  3.29354  2.67741  2.69355  4.24690  2.90347  2.73739  3.18146  2.89801  2.37887  2.77519  2.98518  4.58477  3.61503
          0.07386  5.18579  2.72408  0.61958  0.77255  0.48576  0.95510
     28   2.97488  4.99880  3.50875  2.94770  4.20110  3.83871  4.05791  3.60210  2.88059  3.25025  4.09763  1.92784  4.23179  3.25405  2.15498  2.14533  3.20889  2.21297  2.63788  4.23727     28 - -
          2.68618  4.42225  2.77519  2.73123  3.46354  2.40513  3.72494  3.29354  2.67741  2.69355  4.24690  2.90347  2.73739  3.18146  2.89801  2.37887  2.77519  2.98518  4.58477  3.61503
          0.27876  5.12083  1.43840  0.61958  0.77255  0.38136  1.14864
     29   3.24016  5.82286  1.21027  1.65462  5.14258  2.51058  4.11195  4.65494  2.98688  4.11942  4.90262  3.17297  4.25142  3.24204  2.42885  3.15257  3.49847  4.20631  6.25378  4.78343     29 - -
          2.68618  4.42225  2.77519  2.73123  3.46354  2.40513  3.72494  3.29354  2.67741  2.69355  4.24690  2.90347  2.73739  3.18146  2.89801  2.37887  2.77519  2.98518  4.58477  3.61503
          0.01071  4.93776  5.66010  0.61958  0.77255  0.24896  1.51235
     30   3.64559  5.96197  2.27432  3.09927  5.60514  0.58766  4.65909  5.13758  3.55904  4.63108  5.47488  3.64145  4.66227  3.83353  2.43349  3.60773  3.98592  4.65071  6.72103  5.32948     30 - -
          2.68618  4.42225  2.77519  2.73123  3.46354  2.40513  3.72494  3.29354  2.67741  2.69355  4.24690  2.90347  2.73739  3.18146  2.89801  2.37887  2.77519  2.98518  4.58477  3.61503
          0.00835  5.18579  5.90813  0.61958  0.77255  0.48576  0.95510
     31   3.01973  5.52001  3.23430  1.77430  4.87220  2.80983  3.95613  4.35178  1.97309  3.82079  4.56356  2.58369  4.17193  3.05515  1.74129  2.50624  3.24886  3.91550  5.94137  4.54155     31 - -
          2.68618  4.42225  2.77519  2.73123  3.46354  2.40513  3.72494  3.29354  2.67741  2.69355  4.24690  2.90347  2.73739  3.18146  2.89801  2.37887  2.77519  2.98518  4.58477  3.61503
          0.00835  5.18579  5.90813  0.61958  0.77255  0.48576  0.95510
     32   2.99229  5.25013  3.35507  2.13827  4.51112  3.80450  3.99603  3.93450  2.75552  2.84900  4.31643  3.32022  4.19475  2.24389  2.17452  2.52824  3.22187  1.71728  5.73415  4.39046     32 - -
          2.68618  4.42225  2.77519  2.73123  3.46354  2.40513  3.72494  3.29354  2.67741  2.69355  4.24690  2.90347  2.73739  3.18146  2.89801  2.37887  2.77519  2.98518  4.58477  3.61503
          0.00835  5.18579  5.90813  0.61958  0.77255  0.48576  0.95510
     33   3.89556  5.25827  5.16751  4.70626  2.94108  4.84363  2.04352  3.71589  4.50318  2.33567  4.35644  4.66358  5.17885  4.63637  4.60213  4.16852  4.12079  2.56789  4.59239  0.75254     33 - -
          2.68618  4.42225  2.77519  2.73123  3.46354  2.40513  3.72494  3.29354  2.67741  2.69355  4.24690  2.90347  2.73739  3.18146  2.89801  2.37887  2.77519  2.98518  4.58477  3.61503
          0.00835  5.18579  5.90813  0.61958  0.77255  0.48576  0.95510
     34   2.99933  4.85986  4.42265  3.97152  4.64930  3.80191  4.88121  3.98727  3.92766  3.73160  4.59525  4.12011  1.52933  4.20465  4.22927  1.95697  1.36933  2.02683  6.06247  4.86044     34 - -
          2.68618  4.42225  2.77519  2.73123  3.46354  2.40513  3.72494  3.29354  2.67741  2.69355  4.24690  2.90347  2.73739  3.18146  2.89801  2.37887  2.77519  2.98518  4.58477  3.61503
          0.00835  5.18579  5.90813  0.61958  0.77255  0.48576  0.95510
     35   3.04529  4.44252  4.84717  4.24530  2.15676  4.19496  4.49280  2.24847  4.06034  1.92163  3.54326  4.29926  4.55728  4.21827  2.97150  3.50032  2.53551  2.68314  5.01387  1.58965     35 - -
          2.68618  4.42225  2.77519  2.73123  3.46354  2.40513  3.72494  3.29354  2.67741  2.69355  4.24690  2.90347  2.73739  3.18146  2.89801  2.37887  2.77519  2.98518  4.58477  3.61503
          0.00835  5.18579  5.90813  0.61958  0.77255  0.48576  0.95510
     36   3.02586  3.19707  4.53852  2.97732  2.26965  4.13547  4.44582  2.89337  3.80359  2.67633  3.60619  4.13776  4.50630  4.03179  2.71224  3.42792  3.25961  1.08978  5.10852  3.91511     36 - -
          2.68618  4.42225  2.77519  2.73123  3.46354  2.40513  3.72494  3.29354  2.67741  2.69355  4.24690  2.90347  2.73739  3.18146  2.89801  2.37887  2.77519  2.98518  4.58477  3.61503
          0.00835  5.18579  5.90813  0.61958  0.77255  0.48576  0.95510
     37   3.51673  5.38614  4.97382  4.98330  5.78889  4.11804  5.91591  5.57865  5.16139  5.20924  6.08107  4.83819  4.95546  5.37674  5.26392  0.15174  4.09270  4.77300  7.01108  5.93843     37 - -
          2.68618  4.42225  2.77519  2.73123  3.46354  2.40513  3.72494  3.29354  2.67741  2.69355  4.24690  2.90347  2.73739  3.18146  2.89801  2.37887  2.77519  2.98518  4.58477  3.61503
          0.00835  5.18579  5.90813  0.61958  0.77255  0.48576  0.95510
     38   1.91673  5.19541  3.65024  3.13637  4.93963  1.88713  4.32999  4.39348  3.09125  3.94954  4.72304  3.58035  2.79700  3.46928  1.37091  2.51395  3.35422  3.91514  6.12210  4.79522     38 - -
          2.68618  4.42225  2.77519  2.73123  3.46354  2.40513  3.72494  3.29354  2.67741  2.69355  4.24690  2.90347  2.73739  3.18146  2.89801  2.37887  2.77519  2.98518  4.58477  3.61503
          0.00835  5.18579  5.90813  0.61958  0.77255  0.48576  0.95510
     39   2.45229  5.46337  3.26903  1.93036  4.78896  3.78927  3.97099  4.25440  2.68064  3.75366  4.51362  3.26715  4.18596  1.43467  2.51426  2.99799  3.25394  3.84643  5.89701  2.59595     39 - -
          2.68618  4.42225  2.77519  2.73123  3.46354  2.40513  3.72494  3.29354  2.67741  2.69355  4.24690  2.90347  2.73739  3.18146  2.89801  2.37887  2.77519  2.98518  4.58477  3.61503
          0.00835  5.18579  5.90813  0.61958  0.77255  0.48576  0.95510
     40   0.50795  4.94136  5.04130  4.94927  5.67854  3.73169  5.72970  5.15672  4.97782  4.86789  5.63159  4.53570  4.59542  5.12106  5.07108  1.40372  3.60273  4.30135  7.02212  5.95254     40 - -
          2.68618  4.42225  2.77519  2.73123  3.46354  2.40513  3.72494  3.29354  2.67741  2.69355  4.24690  2.90347  2.73739  3.18146  2.89801  2.37887  2.77519  2.98518  4.58477  3.61503
          0.00835  5.18579  5.90813  0.61958  0.77255  0.48576  0.95510
     41   3.08047  4.45426  5.00734  4.39656  3.51485  4.25512  4.58822  1.71993  2.98175  1.59835  2.62112  4.40455  4.61026  4.32539  4.21294  3.56710  3.31222  1.70712  3.03117  3.90923     41 - -
          2.68618  4.42225  2.77519  2.73123  3.46354  2.40513  3.72494  3.29354  2.67741  2.69355  4.24690  2.90347  2.73739  3.18146  2.89801  2.37887  2.77519  2.98518  4.58477  3.61503
          0.00835  5.18579  5.90813  0.61958  0.77255  0.48576  0.95510
     42   4.34635  6.25853  5.23046  4.05143  6.01291  4.76755  4.40645  5.18429  1.31765  4.43627  5.36262  4.27969  5.05250  3.53234  0.58008  4.30678  4.38228  4.90540  6.31499  5.33508     42 - -
          2.68618  4.42225  2.77519  2.73123  3.46354  2.40513  3.72494  3.29354  2.67741  2.69355  4.24690  2.90347  2.73739  3.18146  2.89801  2.37887  2.77519  2.98518  4.58477  3.61503
          0.00835  5.18579  5.90813  0.61958  0.77255  0.48576  0.95510
     43   3.57503  5.42713  4.11606  3.57918  2.53431  4.38816  2.68968  4.04472  3.44013  3.56106  4.54141  2.53609  4.75494  3.80556  1.85372  3.63897  3.79776  3.80817  4.83741  1.10989     43 - -
          2.68618  4.42225  2.77519  2.73123  3.46354  2.40513  3.72494  3.29354  2.67741  2.69355  4.24690  2.90347  2.73739  3.18146  2.89801  2.37887  2.77519  2.98518  4.58477  3.61503
          0.00835  5.18579  5.90813  0.61958  0.77255  0.48576  0.95510
     44   1.85778  5.06552  2.81040  2.88827  4.27450  3.82783  2.46442  3.67957  2.87821  3.31446  3.07188  3.39242  4.21857  3.22159  3.32662  1.91488  3.20603  3.38436  2.56250  4.27699     44 - -
          2.68618  4.42225  2.77519  2.73123  3.46354  2.40513  3.72494  3.29354  2.67741  2.69355  4.24690  2.90347  2.73739  3.18146  2.89801  2.37887  2.77519  2.98518  4.58477  3.61503
          0.00835  5.18579  5.90813  0.61958  0.77255  0.48576  0.95510
     45   3.17487  4.53609  5.13278  4.52193  3.54246  4.36279  4.69782  1.59428  4.31522  1.43852  2.24538  4.52259  4.70454  4.43115  4.32341  3.67882  2.69557  2.16684  3.00277  3.99985     45 - -
          2.68618  4.42225  2.77519  2.73123  3.46354  2.40513  3.72494  3.29354  2.67741  2.69355  4.24690  2.90347  2.73739  3.18146  2.89801  2.37887  2.77519  2.98518  4.58477  3.61503
          0.00835  5.18579  5.90813  0.61958  0.77255  0.48576  0.95510
     46   3.22581  4.67445  4.71325  4.12705  2.56282  4.32622  4.51841  3.02253  3.94441  1.87440  2.54252  4.30176  4.67475  4.17460  1.17762  3.62164  3.45424  2.89496  5.07692  2.84183     46 - -
          2.68618  4.42225  2.77519  2.73123  3.46354  2.40513  3.72494  3.29354  2.67741  2.69355  4.24690  2.90347  2.73739  3.18146  2.89801  2.37887  2.77519  2.98518  4.58477  3.61503
          0.00835  5.18579  5.90813  0.61958  0.77255  0.48576  0.95510
     47   2.97433  5.48141  1.78867  2.03449  4.82337  3.73828  3.93299  4.30831  2.67249  3.78522  4.52367  2.57342  4.13700  2.17521  2.66678  2.93609  2.58451  2.78478  5.91516  4.50406     47 - -
          2.68618  4.42225  2.77519  2.73123  3.46354  2.40513  3.72494  3.29354  2.67741  2.69355  4.24690  2.90347  2.73739  3.18146  2.89801  2.37887  2.77519  2.98518  4.58477  3.61503
          0.00835  5.18579  5.90813  0.61958  0.77255  0.48576  0.95510
     48   2.07749  5.02696  3.48065  2.92079  4.23111  2.83201  4.05747  2.85899  2.90028  2.71374  4.11232  3.41793  4.22933  2.22681  2.71649  3.05459  1.73785  3.33958  5.55971  4.25871     48 - -
          2.68618  4.42225  2.77519  2.73123  3.46354  2.40513  3.72494  3.29354  2.67741  2.69355  4.24690  2.90347  2.73739  3.18146  2.89801  2.37887  2.77519  2.98518  4.58477  3.61503
          0.00835  5.18579  5.90813  0.61958  0.77255  0.48576  0.95510
     49   2.12562  4.45608  4.74969  4.15255  3.53117  4.17128  4.49909  2.87314  3.98499  1.10109  2.64055  4.25342  4.53962  4.16349  4.08089  2.53654  3.27047  2.69762  3.04587  3.88723     49 - -
          2.68618  4.42225  2.77519  2.73123  3.46354  2.40513  3.72494  3.29354  2.67741  2.69355  4.24690  2.90347  2.73739  3.18146  2.89801  2.37887  2.77519  2.98518  4.58477  3.61503
          0.10018  5.18579  2.41096  0.61958  0.77255  0.48576  0.95510
     50   2.52362  5.32283  2.26691  2.29702  4.62296  3.71631  3.91204  4.07456  1.59546  3.60811  3.01154  3.20395  4.11122  3.02604  3.15002  2.91446  3.16039  2.30094  5.78397  4.40227     50 - -
          2.68618  4.42225  2.77519  2.73123  3.46354  2.40513  3.72494  3.29354  2.67741  2.69355  4.24690  2.90347  2.73739  3.18146  2.89801  2.37887  2.77519  2.98518  4.58477  3.61503
          0.00915  5.09476  5.81710  0.61958  0.77255  0.74462  0.64419
     51   3.00906  5.52144  2.56438  1.36752  4.86855  3.73397  3.94293  4.35305  1.98308  3.82214  4.56697  3.19907  4.14818  3.04469  2.08672  2.51946  3.24152  3.91429  5.94514  4.53548     51 - -
          2.68696  4.42303  2.77538  2.73046  3.45931  2.40477  3.72418  3.29354  2.67818  2.69134  4.24767  2.90357  2.73817  3.18132  2.89878  2.37964  2.77597  2.98596  4.58555  3.61443
          0.98786  0.78084  1.77428  1.29643  0.31953  0.35243  1.21396
     52   2.04680  4.39440  4.37309  3.78680  2.61077  2.27852  4.32121  2.83909  3.66808  1.90779  2.78799  2.78445  4.38692  3.88902  3.85056  3.30239  3.14824  2.15693  5.00703  3.81479     58 - -
          2.68618  4.42225  2.77519  2.73123  3.46354  2.40513  3.72494  3.29354  2.67741  2.69355  4.24690  2.90347  2.73739  3.18146  2.89801  2.37887  2.77519  2.98518  4.58477  3.61503
          0.00985  5.02076  5.74311  0.61958  0.77255  0.55164  0.85804
     53   2.93313  5.34797  3.22101  2.02226  4.65787  2.19051  3.90830  3.11130  1.93966  3.63650  2.90752  3.20387  2.92446  3.01829  2.52543  2.91426  3.16361  3.71970  5.80088  4.41630     59 - -
          2.68618  4.42225  2.77519  2.73123  3.46354  2.40513  3.72494  3.29354  2.67741  2.69355  4.24690  2.90347  2.73739  3.18146  2.89801  2.37887  2.77519  2.98518  4.58477  3.61503
          0.00904  5.10669  5.82903  0.61958  0.77255  0.36500  1.18481
     54   1.89937  5.14817  2.78528  2.82515  3.15242  3.80530  2.90881  3.79387  2.34807  3.40329  4.22074  3.34172  4.19465  3.16508  2.60126  3.00968  3.20064  3.47698  2.35223  2.90011     60 - -
          2.68618  4.42225  2.77519  2.73123  3.46354  2.40513  3.72494  3.29354  2.67741  2.69355  4.24690  2.90347  2.73739  3.18146  2.89801  2.37887  2.77519  2.98518  4.58477  3.61503
          0.00835  5.18579  5.90813  0.61958  0.77255  0.48576  0.95510
     55   2.52620  5.50045  1.89318  1.80688  4.83119  2.30582  3.99208  2.97678  2.75616  3.80494  4.55894  3.24013  4.18241  3.09981  3.25322  2.13847  3.26608  3.88603  5.95296  4.54581     61 - -
          2.68618  4.42225  2.77519  2.73123  3.46354  2.40513  3.72494  3.29354  2.67741  2.69355  4.24690  2.90347  2.73739  3.18146  2.89801  2.37887  2.77519  2.98518  4.58477  3.61503
          0.00835  5.18579  5.90813  0.61958  0.77255  0.48576  0.95510
     56   2.97209  5.07942  2.27851  2.87397  2.98651  3.82402  4.03471  3.69537  2.37463  1.84010  4.15769  2.34101  2.95933  3.20841  3.31468  3.03394  3.20354  3.39734  3.20787  4.27987     62 - -
          2.68618  4.42225  2.77519  2.73123  3.46354  2.40513  3.72494  3.29354  2.67741  2.69355  4.24690  2.90347  2.73739  3.18146  2.89801  2.37887  2.77519  2.98518  4.58477  3.61503
          0.00835  5.18579  5.90813  0.61958  0.77255  0.48576  0.95510
     57   3.00037  5.12300  3.43660  2.36966  4.34841  3.83909  4.04818  3.74333  2.08384  1.95615  4.20401  3.39312  4.23141  3.21602  3.28725  1.55923  3.23194  2.65820  5.64044  4.32620     63 - -
          2.68618  4.42225  2.77519  2.73123  3.46354  2.40513  3.72494  3.29354  2.67741  2.69355  4.24690  2.90347  2.73739  3.18146  2.89801  2.37887  2.77519  2.98518  4.58477  3.61503
          0.00835  5.18579  5.90813  0.61958  0.77255  0.48576  0.95510
     58   2.97270  5.19331  3.35336  1.71246  4.43992  3.79645  4.00171  2.85251  2.79511  3.45447  4.26427  3.32285  2.43978  2.16481  3.26006  3.00136  2.55973  2.39422  5.69446  4.35453     64 - -
          2.68618  4.42225  2.77519  2.73123  3.46354  2.40513  3.72494  3.29354  2.67741  2.69355  4.24690  2.90347  2.73739  3.18146  2.89801  2.37887  2.77519  2.98518  4.58477  3.61503
          0.00835  5.18579  5.90813  0.61958  0.77255  0.48576  0.95510
     59   2.43937  5.37019  2.60177  2.35741  4.67585  2.84405  3.94091  3.09544  2.05916  2.80837  4.42144  3.23385  4.14170  3.05166  2.55973  2.94173  2.23633  2.93759  5.82721  4.44140     65 - -
          2.68618  4.42225  2.77519  2.73123  3.46354  2.40513  3.72494  3.29354  2.67741  2.69355  4.24690  2.90347  2.73739  3.18146  2.89801  2.37887  2.77519  2.98518  4.58477  3.61503
          0.00835  5.18579  5.90813  0.61958  0.77255  0.48576  0.95510
     60   2.50354  5.00850  3.48658  2.34550  2.97637  3.84233  4.05894  3.59878  2.91203  3.24818  4.09205  3.42244  2.52996  3.25154  2.63196  2.21065  2.70226  2.61033  5.54181  2.51208     66 - -
          2.68618  4.42225  2.77519  2.73123  3.46354  2.40513  3.72494  3.29354  2.67741  2.69355  4.24690  2.90347  2.73739  3.18146  2.89801  2.37887  2.77519  2.98518  4.58477  3.61503
          0.08623  5.18579  2.56364  0.61958  0.77255  0.48576  0.95510
     61   2.45178  4.63551  2.80439  3.32509  2.75034  2.04055  4.21106  3.12428  3.27601  2.41701  3.74555  3.71171  3.05596  3.56946  3.61333  3.19502  3.18447  1.76196  5.22800  4.00033     67 - -
          2.68618  4.42225  2.77519  2.73123  3.46354  2.40513  3.72494  3.29354  2.67741  2.69355  4.24690  2.90347  2.73739  3.18146  2.89801  2.37887  2.77519  2.98518  4.58477  3.61503
          0.00902  5.10858  5.83092  0.61958  0.77255  0.71075  0.67585
     62   2.14755  5.30012  2.50702  2.68086  4.59288  3.72539  3.91798  4.04219  1.61269  3.58239  4.35579  3.21774  4.11742  3.03512  2.61327  2.92046  2.65046  2.77096  3.23540  4.39048     68 - -
          2.68618  4.42225  2.77519  2.73123  3.46354  2.40513  3.72494  3.29354  2.67741  2.69355  4.24690  2.90347  2.73739  3.18146  2.89801  2.37887  2.77519  2.98518  4.58477  3.61503
          0.00902  5.10858  5.83092  0.61958  0.77255  0.71075  0.67585
     63   2.03891  5.29320  3.26366  2.71600  4.62049  1.81521  3.95118  4.06869  2.01798  3.61082  4.38603  3.24699  4.13696  2.47478  3.17828  2.46757  3.18193  2.86485  5.79386  4.42330     69 - -
          2.68618  4.42225  2.77519  2.73123  3.46354  2.40513  3.72494  3.29354  2.67741  2.69355  4.24690  2.90347  2.73739  3.18146  2.89801  2.37887  2.77519  2.98518  4.58477  3.61503
          0.10867  5.10858  2.33374  0.61958  0.77255  0.71075  0.67585
     64   3.40556  6.03811  1.11215  1.71205  5.34163  3.78409  4.24431  4.87203  3.18740  4.32779  5.12941  3.23090  4.35861  1.98687  3.76777  2.44657  3.67540  4.41378  6.46420  4.95894     70 - -
          2.68618  4.42225  2.77519  2.73123  3.46354  2.40513  3.72494  3.29354  2.67741  2.69355  4.24690  2.90347  2.73739  3.18146  2.89801  2.37887  2.77519  2.98518  4.58477  3.61503
          0.00996  5.00986  5.73221  0.61958  0.77255  0.28582  1.39191
     65   2.38626  5.47313  3.20811  2.25502  4.81836  2.14042  3.92310  4.30331  2.03379  3.77770  4.51437  2.69432  4.13026  2.47175  2.55654  2.17690  3.19582  3.86399  5.90498  4.49544     71 - -
          2.68618  4.42225  2.77519  2.73123  3.46354  2.40513  3.72494  3.29354  2.67741  2.69355  4.24690  2.90347  2.73739  3.18146  2.89801  2.37887  2.77519  2.98518  4.58477  3.61503
          0.00835  5.18579  5.90813  0.61958  0.77255  0.48576  0.95510
     66   2.97581  5.48657  2.26447  2.25375  4.83161  2.93087  3.93180  4.31730  2.03391  3.79092  4.52820  3.20697  4.13768  2.55207  2.54286  2.93681  1.73142  3.87739  5.91784  4.50698     72 - -
          2.68618  4.42225  2.77519  2.73123  3.46354  2.40513  3.72494  3.29354  2.67741  2.69355  4.24690  2.90347  2.73739  3.18146  2.89801  2.37887  2.77519  2.98518  4.58477  3.61503
          0.00835  5.18579  5.90813  0.61958  0.77255  0.48576  0.95510
     67   2.42621  5.06260  3.44367  1.83553  2.98796  3.03175  4.05196  3.66971  2.88963  3.30999  4.14657  3.39904  4.22456  2.18210  3.33696  3.04832  3.21175  1.81558  5.59118  4.28212     73 - -
          2.68618  4.42225  2.77519  2.73123  3.46354  2.40513  3.72494  3.29354  2.67741  2.69355  4.24690  2.90347  2.73739  3.18146  2.89801  2.37887  2.77519  2.98518  4.58477  3.61503
          0.13416  5.18579  2.12065  0.61958  0.77255  0.48576  0.95510
     68   2.99761  4.74626  3.82841  3.25053  3.88533  3.95829  4.18629  1.83847  1.53752  2.90128  2.73098  3.66594  4.33334  2.59859  3.44909  3.20653  3.22623  2.46052  5.32736  4.09344     74 - -
          2.68618  4.42225  2.77519  2.73123  3.46354  2.40513  3.72494  3.29354  2.67741  2.69355  4.24690  2.90347  2.73739  3.18146  2.89801  2.37887  2.77519  2.98518  4.58477  3.61503
          0.09859  5.06109  2.43555  0.61958  0.77255  0.55853  0.84874
     69   2.51843  5.23351  3.34792  2.77484  4.50888  3.77781  3.94375  3.92752  2.18242  2.55532  4.29881  3.29089  4.16344  1.47182  2.42754  2.98924  3.20009  2.78155  5.69936  4.36777     75 - -
          2.68553  4.42254  2.77549  2.73054  3.46262  2.40542  3.72524  3.29383  2.67770  2.69384  4.24719  2.90376  2.73670  3.18176  2.89830  2.37916  2.77446  2.98548  4.58506  3.61532
          0.40859  1.41021  2.39335  1.01176  0.45189  0.57086  0.83250
     70   1.69573  4.46249  2.83951  3.83996  1.95338  4.09408  4.41198  2.27971  3.73309  2.62707  3.57804  4.06501  4.46433  3.96071  3.92971  3.38399  3.22083  1.82777  5.11054  3.91250     80 - -
          2.68618  4.42225  2.77519  2.73123  3.46354  2.40513  3.72494  3.29354  2.67741  2.69355  4.24690  2.90347  2.73739  3.18146  2.89801  2.37887  2.77519  2.98518  4.58477  3.61503
          0.00984  5.02254  5.74488  0.61958  0.77255  0.89882  0.52264
     71   2.90745  4.58814  3.85299  3.28435  2.72338  3.90353  4.16452  3.07562  2.63231  2.01880  3.69421  2.14800  4.28227  3.52516  3.56548  2.61787  2.54665  2.00297  5.17617  3.94915     81 - -
          2.68618  4.42225  2.77519  2.73123  3.46354  2.40513  3.72494  3.29354  2.67741  2.69355  4.24690  2.90347  2.73739  3.18146  2.89801  2.37887  2.77519  2.98518  4.58477  3.61503
          0.00984  5.02254  5.74488  0.61958  0.77255  0.54835  0.86252
     72   2.94012  5.26428  2.57052  2.70876  4.54631  3.73690  3.94261  3.98612  2.21170  2.03543  4.33088  3.24179  2.57591  3.06864  3.18988  2.47662  1.93892  3.62212  5.74634  4.38137     82 - -
          2.68618  4.42225  2.77519  2.73123  3.46354  2.40513  3.72494  3.29354  2.67741  2.69355  4.24690  2.90347  2.73739  3.18146  2.89801  2.37887  2.77519  2.98518  4.58477  3.61503
          0.00902  5.10829  5.83064  0.61958  0.77255  0.71146  0.67516
     73   2.12014  5.39551  2.54005  1.71990  4.72306  3.70784  3.90466  4.19560  2.65107  2.97002  4.44544  3.18474  3.05546  3.00866  3.14135  2.38850  2.25474  3.77764  5.84364  4.44406     83 - -
          2.68618  4.42225  2.77519  2.73123  3.46354  2.40513  3.72494  3.29354  2.67741  2.69355  4.24690  2.90347  2.73739  3.18146  2.89801  2.37887  2.77519  2.98518  4.58477  3.61503
          0.00902  5.10829  5.83064  0.61958  0.77255  0.71146  0.67516
     74   1.78000  3.22317  3.91963  2.56201  3.81408  1.77949  4.24525  3.15512  3.30685  2.26228  3.78575  3.73457  4.33427  3.60119  3.64280  3.19490  3.19882  2.42576  5.26954  4.04272     84 - -
          2.68618  4.42225  2.77519  2.73123  3.46354  2.40513  3.72494  3.29354  2.67741  2.69355  4.24690  2.90347  2.73739  3.18146  2.89801  2.37887  2.77519  2.98518  4.58477  3.61503
          0.00902  5.10829  5.83064  0.61958  0.77255  0.36677  1.18080
     75   3.15752  5.70524  1.81954  2.01589  5.03974  3.79951  4.07988  4.53833  2.32051  4.00578  4.75776  1.59004  4.25712  2.57175  3.38947  2.43313  3.39943  4.09191  6.13414  4.69669     85 - -
          2.68618  4.42225  2.77519  2.73123  3.46354  2.40513  3.72494  3.29354  2.67741  2.69355  4.24690  2.90347  2.73739  3.18146  2.89801  2.37887  2.77519  2.98518  4.58477  3.61503
          0.00835  5.18579  5.90813  0.61958  0.77255  0.48576  0.95510
     76   2.33019  4.78075  4.95999  4.45390  4.11113  4.33944  5.04764  1.58333  4.34000  2.97818  4.03557  4.56311  1.08700  4.57278  4.51516  3.71385  3.59112  2.13487  5.73961  4.54798     86 - -
          2.68618  4.42225  2.77519  2.73123  3.46354  2.40513  3.72494  3.29354  2.67741  2.69355  4.24690  2.90347  2.73739  3.18146  2.89801  2.37887  2.77519  2.98518  4.58477  3.61503
          0.00835  5.18579  5.90813  0.61958  0.77255  0.48576  0.95510
     77   2.99350  4.56933  2.90634  3.58223  3.68228  4.04004  4.31839  1.79035  2.80528  1.77235  3.67959  3.89921  4.41415  3.76914  3.77689  2.20154  3.22538  2.83013  3.25404  2.95522     87 - -
          2.68618  4.42225  2.77519  2.73123  3.46354  2.40513  3.72494  3.29354  2.67741  2.69355  4.24690  2.90347  2.73739  3.18146  2.89801  2.37887  2.77519  2.98518  4.58477  3.61503
          0.00835  5.18579  5.90813  0.61958  0.77255  0.48576  0.95510
     78   2.98935  5.49979  2.68316  2.03352  4.84649  3.74846  3.94017  4.33146  1.62536  3.80337  4.54180  2.50574  4.14765  3.03810  2.22435  2.94957  2.18246  3.89167  5.92848  4.51916     88 - -
          2.68618  4.42225  2.77519  2.73123  3.46354  2.40513  3.72494  3.29354  2.67741  2.69355  4.24690  2.90347  2.73739  3.18146  2.89801  2.37887  2.77519  2.98518  4.58477  3.61503
          0.00835  5.18579  5.90813  0.61958  0.77255  0.48576  0.95510
     79   3.39647  2.55929  5.08020  4.72934  3.47942  4.21106  4.71946  3.97544  4.55423  3.62079  4.62024  4.57322  4.85754  4.73668  4.65719  2.42904  3.81348  3.69222  5.10057  0.55155     89 - -
          2.68618  4.42225  2.77519  2.73123  3.46354  2.40513  3.72494  3.29354  2.67741  2.69355  4.24690  2.90347  2.73739  3.18146  2.89801  2.37887  2.77519  2.98518  4.58477  3.61503
          0.00835  5.18579  5.90813  0.61958  0.77255  0.48576  0.95510
     80   3.01290  4.67028  3.99570  2.62540  3.80053  4.01921  4.28065  1.77553  3.34781  2.34163  3.77355  3.79980  1.83891  3.65227  2.64352  3.27460  3.24457  2.35469  5.26715  4.04473     90 - -
          2.68618  4.42225  2.77519  2.73123  3.46354  2.40513  3.72494  3.29354  2.67741  2.69355  4.24690  2.90347  2.73739  3.18146  2.89801  2.37887  2.77519  2.98518  4.58477  3.61503
          0.00835  5.18579  5.90813  0.61958  0.77255  0.48576  0.95510
     81   2.40761  6.56651  0.82040  1.32125  5.86098  3.97267  4.60125  5.43532  3.73188  4.87888  5.75791  3.41936  4.64607  3.77659  4.41859  3.67577  4.15007  4.95262  7.02632  5.42785     91 - -
          2.68618  4.42225  2.77519  2.73123  3.46354  2.40513  3.72494  3.29354  2.67741  2.69355  4.24690  2.90347  2.73739  3.18146  2.89801  2.37887  2.77519  2.98518  4.58477  3.61503
          0.00835  5.18579  5.90813  0.61958  0.77255  0.48576  0.95510
     82   2.55208  5.28197  1.55723  2.37157  2.58053  3.80387  4.03356  3.95886  2.83910  2.19779  4.35183  2.59616  4.21466  3.17687  3.31546  3.03745  3.25779  3.62045  5.77334  4.41939     92 - -
          2.68618  4.42225  2.77519  2.73123  3.46354  2.40513  3.72494  3.29354  2.67741  2.69355  4.24690  2.90347  2.73739  3.18146  2.89801  2.37887  2.77519  2.98518  4.58477  3.61503
          0.00835  5.18579  5.90813  0.61958  0.77255  0.48576  0.95510
     83   3.89153  6.62420  0.51466  2.05141  5.92049  3.98497  4.64169  5.49875  3.80636  4.94626  5.84579  3.43386  4.67405  3.82424  4.51147  3.72039  2.59686  5.01543  7.09780  5.48481     93 - -
          2.68618  4.42225  2.77519  2.73123  3.46354  2.40513  3.72494  3.29354  2.67741  2.69355  4.24690  2.90347  2.73739  3.18146  2.89801  2.37887  2.77519  2.98518  4.58477  3.61503
          0.00835  5.18579  5.90813  0.61958  0.77255  0.48576  0.95510
     84   3.32925  4.68202  5.24668  4.64488  2.59236  2.72829  4.86738  2.21648  4.45452  0.86960  3.54178  4.67863  4.85340  4.56289  4.47595  3.85296  3.55959  2.16959  5.30379  4.15346     94 - -
          2.68618  4.42225  2.77519  2.73123  3.46354  2.40513  3.72494  3.29354  2.67741  2.69355  4.24690  2.90347  2.73739  3.18146  2.89801  2.37887  2.77519  2.98518  4.58477  3.61503
          0.10018  5.18579  2.41096  0.61958  0.77255  0.48576  0.95510
     85   4.70279  5.82053  6.02920  5.78359  0.40286  5.57803  4.76157  3.52162  5.58501  1.92305  4.05447  5.42958  5.77495  5.36090  5.45376  5.05835  4.92603  3.74018  4.81837  3.14596     95 - -
          2.68618  4.42225  2.77519  2.73123  3.46354  2.40513  3.72494  3.29354  2.67741  2.69355  4.24690  2.90347  2.73739  3.18146  2.89801  2.37887  2.77519  2.98518  4.58477  3.61503
          0.00915  5.09476  5.81710  0.61958  0.77255  0.35243  1.21396
     86   4.84710  6.33028  5.69866  5.76313  6.61582  0.05250  6.61693  6.66313  6.05501  6.04770  7.13840  5.87104  5.71067  6.29335  6.01751  5.07271  5.39038  5.99140  7.25190  6.80221     96 - -
          2.68618  4.42225  2.77519  2.73123  3.46354  2.40513  3.72494  3.29354  2.67741  2.69355  4.24690  2.90347  2.73739  3.18146  2.89801  2.37887  2.77519  2.98518  4.58477  3.61503
          0.00835  5.18579  5.90813  0.61958  0.77255  0.48576  0.95510
     87   5.41856  6.22753  6.10047  6.13465  1.37119  5.75681  4.29686  4.92953  5.89782  3.99370  5.42119  5.24776  5.99963  5.45139  5.62864  5.18988  5.60137  4.91029  4.36063  0.44512     97 - -
          2.68618  4.42225  2.77519  2.73123  3.46354  2.40513  3.72494  3.29354  2.67741  2.69355  4.24690  2.90347  2.73739  3.18146  2.89801  2.37887  2.77519  2.98518  4.58477  3.61503
          0.00835  5.18579  5.90813  0.61958  0.77255  0.48576  0.95510
     88   4.55940  5.75296  6.36475  5.84098  3.74159  5.87383  6.16199  3.00342  5.59831  1.42279  0.53157  6.08022  5.86365  5.48640  5.53526  5.35505  4.76857  3.32546  6.04498  5.06793     98 - -
          2.68618  4.42225  2.77519  2.73123  3.46354  2.40513  3.72494  3.29354  2.67741  2.69355  4.24690  2.90347  2.73739  3.18146  2.89801  2.37887  2.77519  2.98518  4.58477  3.61503
          0.00835  5.18579  5.90813  0.61958  0.77255  0.48576  0.95510
     89   2.44168  5.41741  2.26585  2.68010  4.73949  3.74632  3.93724  2.25851  2.34642  3.71255  4.46545  2.73031  4.14069  3.04228  1.90842  2.36970  3.19795  3.79586  5.86432  4.46908     99 - -
          2.68618  4.42225  2.77519  2.73123  3.46354  2.40513  3.72494  3.29354  2.67741  2.69355  4.24690  2.90347  2.73739  3.18146  2.89801  2.37887  2.77519  2.98518  4.58477  3.61503
          0.00835  5.18579  5.90813  0.61958  0.77255  0.48576  0.95510
     90   1.26286  4.92839  4.79189  4.51456  5.36016  3.73934  5.39708  4.77143  4.49674  4.48220  5.28355  4.37489  1.62829  4.72536  4.71563  3.21281  1.09881  4.10431  6.71453  5.57938    100 - -
          2.68618  4.42225  2.77519  2.73123  3.46354  2.40513  3.72494  3.29354  2.67741  2.69355  4.24690  2.90347  2.73739  3.18146  2.89801  2.37887  2.77519  2.98518  4.58477  3.61503
          0.07386  5.18579  2.72408  0.61958  0.77255  0.48576  0.95510
     91   2.95067  5.40299  2.68825  1.81974  3.07503  2.78379  3.91912  4.19238  1.71881  3.69702  4.45146  3.19719  4.12005  3.02572  3.15816  2.92290  3.18276  3.78023  5.84765  2.46129    101 - -
          2.68618  4.42225  2.77519  2.73123  3.46354  2.40513  3.72494  3.29354  2.67741  2.69355  4.24690  2.90347  2.73739  3.18146  2.89801  2.37887  2.77519  2.98518  4.58477  3.61503
          0.27876  5.12083  1.43840  0.61958  0.77255  0.67930  0.70718
     92   2.28798  5.28488  3.09737  2.11906  4.62566  3.61822  3.82701  4.09066  1.61507  3.59763  4.35608  3.10826  4.02439  2.93556  3.03921  2.40744  2.12732  3.67911  5.75010  4.36076    102 - -
          2.68618  4.42225  2.77519  2.73123  3.46354  2.40513  3.72494  3.29354  2.67741  2.69355  4.24690  2.90347  2.73739  3.18146  2.89801  2.37887  2.77519  2.98518  4.58477  3.61503
          0.09139  4.85373  2.53150  0.61958  0.77255  0.81372  0.58556
     93   2.92129  5.12495  3.32328  2.78921  4.48320  2.60290  3.95892  2.79217  1.20576  3.47859  4.28978  3.28759  4.13128  3.10340  3.07566  2.28736  3.17264  3.54137  5.68896  4.36711    103 - -
          2.68647  4.42254  2.77549  2.73048  3.46383  2.40542  3.72524  3.29383  2.67550  2.69384  4.24719  2.90309  2.73769  3.18176  2.89830  2.37916  2.77489  2.98548  4.58506  3.61532
          1.52960  0.68942  1.26758  0.49490  0.94067  0.53451  0.88179
     94   3.17328  5.73179  2.02731  2.52852  5.06504  1.52182  4.05338  4.57435  2.27988  4.04750  4.83786  1.76370  4.18292  3.18799  3.48182  3.08889  3.43728  4.12928  6.18807  4.72031    107 - -
          2.68618  4.42225  2.77519  2.73123  3.46354  2.40513  3.72494  3.29354  2.67741  2.69355  4.24690  2.90347  2.73739  3.18146  2.89801  2.37887  2.77519  2.98518  4.58477  3.61503
          0.01234  4.79691  5.51926  0.61958  0.77255  1.22482  0.34787
     95   2.83837  5.30569  2.06101  2.07821  4.63098  3.58852  3.79896  4.10267  1.84481  3.60225  4.35574  3.06253  3.99695  2.90523  3.04145  2.80558  2.33316  2.68303  5.75022  4.34767    108 - -
          2.68618  4.42225  2.77519  2.73123  3.46354  2.40513  3.72494  3.29354  2.67741  2.69355  4.24690  2.90347  2.73739  3.18146  2.89801  2.37887  2.77519  2.98518  4.58477  3.61503
          0.13042  4.79691  2.17137  0.61958  0.77255  0.72584  0.66149
     96   2.87328  5.36777  2.36915  2.53072  4.71148  2.64125  3.83235  4.19486  2.21802  3.67889  4.42532  2.07474  4.02482  2.93612  3.08609  2.06502  2.35260  3.76121  5.81560  4.40310    109 - -
          2.68618  4.42225  2.77519  2.73123  3.46354  2.40513  3.72494  3.29354  2.67741  2.69355  4.24690  2.90347  2.73739  3.18146  2.89801  2.37887  2.77519  2.98518  4.58477  3.61503
          0.14192  4.85796  2.08313  0.61958  0.77255  0.39648  1.11682
     97   1.63960  4.96303  3.51795  2.99390  4.39619  1.88858  4.14301  3.79725  2.45558  3.43529  4.26332  3.45063  2.32279  3.32510  3.40989  2.98813  3.19394  2.53256  5.70120  4.40246    110 - -
          2.68618  4.42225  2.77519  2.73123  3.46354  2.40513  3.72494  3.29354  2.67741  2.69355  4.24690  2.90347  2.73739  3.18146  2.89801  2.37887  2.77519  2.98518  4.58477  3.61503
          0.00996  5.00955  5.73190  0.61958  0.77255  0.92314  0.50628
     98   2.34592  5.05450  3.50993  3.02314  4.71264  3.66782  4.22390  4.14913  3.02705  3.73820  4.53153  3.47083  4.20954  2.07670  3.46624  1.59440  1.47401  3.71405  5.94560  4.62470    111 - -
          2.68618  4.42225  2.77519  2.73123  3.46354  2.40513  3.72494  3.29354  2.67741  2.69355  4.24690  2.90347  2.73739  3.18146  2.89801  2.37887  2.77519  2.98518  4.58477  3.61503
          0.00996  5.00955  5.73190  0.61958  0.77255  0.53095  0.88685
     99   2.97832  4.66789  3.91334  3.34585  3.81108  3.96344  4.22982  3.13265  3.25367  1.80113  3.77914  1.94514  4.34785  3.57906  2.77220  3.22096  2.49453  1.78924  5.26529  4.03847    112 - -
          2.68618  4.42225  2.77519  2.73123  3.46354  2.40513  3.72494  3.29354  2.67741  2.69355  4.24690  2.90347  2.73739  3.18146  2.89801  2.37887  2.77519  2.98518  4.58477  3.61503
          0.00902  5.10829  5.83064  0.61958  0.77255  0.71146  0.67516
    100   2.94133  4.80919  3.62081  3.05741  2.45922  3.86473  4.09752  2.52263  2.56899  2.43159  3.90396  2.67247  4.24810  3.35228  2.32752  2.46842  2.20400  3.09734  5.36972  4.10709    113 - -
          2.68618  4.42225  2.77519  2.73123  3.46354  2.40513  3.72494  3.29354  2.67741  2.69355  4.24690  2.90347  2.73739  3.18146  2.89801  2.37887  2.77519  2.98518  4.58477  3.61503
          0.00902  5.10829  5.83064  0.61958  0.77255  0.36677  1.18080
    101   5.10873  6.53380  5.70944  5.15175  6.27228  5.11943  5.60931  6.09037  3.86817  5.36152  6.43037  5.38098  5.65893  4.87918  0.09410  5.21631  5.35703  5.76835  6.89166  6.10275    114 - -
          2.68618  4.42225  2.77519  2.73123  3.46354  2.40513  3.72494  3.29354  2.67741  2.69355  4.24690  2.90347  2.73739  3.18146  2.89801  2.37887  2.77519  2.98518  4.58477  3.61503
          0.00835  5.18579  5.90813  0.61958  0.77255  0.48576  0.95510
    102   2.96584  5.44897  2.58268  2.66764  4.78472  3.74153  3.92821  4.26216  1.92606  3.74916  4.49291  3.21331  3.14576  2.47945  2.55568  2.93300  1.68889  2.87906  5.88640  4.48392    115 - -
          2.68618  4.42225  2.77519  2.73123  3.46354  2.40513  3.72494  3.29354  2.67741  2.69355  4.24690  2.90347  2.73739  3.18146  2.89801  2.37887  2.77519  2.98518  4.58477  3.61503
          0.00835  5.18579  5.90813  0.61958  0.77255  0.48576  0.95510
    103   0.85401  4.94263  5.02045  4.91609  5.67865  3.73070  5.71212  5.16048  4.94623  4.86649  5.62806  4.52466  4.59254  5.09532  5.05171  0.86621  3.60034  4.30297  7.01857  5.94532    116 - -
          2.68618  4.42225  2.77519  2.73123  3.46354  2.40513  3.72494  3.29354  2.67741  2.69355  4.24690  2.90347  2.73739  3.18146  2.89801  2.37887  2.77519  2.98518  4.58477  3.61503
          0.00835  5.18579  5.90813  0.61958  0.77255  0.48576  0.95510
    104   3.03992  4.92483  4.69716  4.42706  5.09030  3.78505  5.30106  4.38494  4.41164  4.19200  5.05641  4.35523  0.73932  4.65943  4.62825  1.73754  3.55705  2.09101  6.50288  5.33149    117 - -
          2.68618  4.42225  2.77519  2.73123  3.46354  2.40513  3.72494  3.29354  2.67741  2.69355  4.24690  2.90347  2.73739  3.18146  2.89801  2.37887  2.77519  2.98518  4.58477  3.61503
          0.00835  5.18579  5.90813  0.61958  0.77255  0.48576  0.95510
    105   3.87083  5.11270  5.90892  5.36030  1.98879  5.28754  5.71044  2.00451  5.22561  1.61827  3.75456  5.45167  5.48928  5.28524  5.24721  4.66271  4.10487  0.90751  5.95445  4.83605    118 - -
          2.68618  4.42225  2.77519  2.73123  3.46354  2.40513  3.72494  3.29354  2.67741  2.69355  4.24690  2.90347  2.73739  3.18146  2.89801  2.37887  2.77519  2.98518  4.58477  3.61503
          0.00835  5.18579  5.90813  0.61958  0.77255  0.48576  0.95510
    106   2.44383  5.40112  3.26163  2.28092  4.71680  2.82771  3.94544  4.17770  1.80466  3.69074  3.03917  3.24276  4.15288  3.05382  1.86321  2.95568  3.20680  3.77617  5.84897  2.94565    119 - -
          2.68618  4.42225  2.77519  2.73123  3.46354  2.40513  3.72494  3.29354  2.67741  2.69355  4.24690  2.90347  2.73739  3.18146  2.89801  2.37887  2.77519  2.98518  4.58477  3.61503
          0.00835  5.18579  5.90813  0.61958  0.77255  0.48576  0.95510
    107   3.13148  4.50247  5.01574  4.41609  3.61637  4.32362  4.67037  1.66532  4.23005  1.78968  2.64374  2.90637  4.67796  4.38374  4.27836  3.63732  2.64502  1.49711  5.18332  4.00453    120 - -
          2.68618  4.42225  2.77519  2.73123  3.46354  2.40513  3.72494  3.29354  2.67741  2.69355  4.24690  2.90347  2.73739  3.18146  2.89801  2.37887  2.77519  2.98518  4.58477  3.61503
          0.00835  5.18579  5.90813  0.61958  0.77255  0.48576  0.95510
    108   3.04390  5.10622  3.90530  3.55985  5.25775  1.70104  4.78064  4.73095  3.67487  4.32358  5.09532  2.16952  4.44576  3.96547  4.08899  1.65249  1.30321  4.12029  6.49800  5.21727    121 - -
          2.68618  4.42225  2.77519  2.73123  3.46354  2.40513  3.72494  3.29354  2.67741  2.69355  4.24690  2.90347  2.73739  3.18146  2.89801  2.37887  2.77519  2.98518  4.58477  3.61503
          0.00835  5.18579  5.90813  0.61958  0.77255  0.48576  0.95510
    109   2.51396  5.44693  2.52124  2.65951  4.78289  2.93856  2.53456  4.26236  2.25387  3.74825  4.49011  3.20618  2.27929  3.02272  2.56139  2.92495  2.56870  3.83270  5.88505  3.06910    122 - -
          2.68618  4.42225  2.77519  2.73123  3.46354  2.40513  3.72494  3.29354  2.67741  2.69355  4.24690  2.90347  2.73739  3.18146  2.89801  2.37887  2.77519  2.98518  4.58477  3.61503
          0.00835  5.18579  5.90813  0.61958  0.77255  0.48576  0.95510
    110   1.25361  4.48774  4.72085  4.12968  2.64228  2.98409  4.51797  2.88685  3.97665  1.65765  2.75430  4.25191  4.55328  4.15989  4.09006  3.48452  3.29237  2.71741  5.10539  3.92257    123 - -
          2.68618  4.42225  2.77519  2.73123  3.46354  2.40513  3.72494  3.29354  2.67741  2.69355  4.24690  2.90347  2.73739  3.18146  2.89801  2.37887  2.77519  2.98518  4.58477  3.61503
          0.00835  5.18579  5.90813  0.61958  0.77255  0.48576  0.95510
    111   3.63076  4.90825  5.57109  5.02872  4.17299  5.02838  5.51001  1.10165  2.81794  2.19887  4.01973  5.14398  5.31871  5.10191  4.98490  4.38922  3.87700  1.07537  5.98115  4.78618    124 - -
          2.68618  4.42225  2.77519  2.73123  3.46354  2.40513  3.72494  3.29354  2.67741  2.69355  4.24690  2.90347  2.73739  3.18146  2.89801  2.37887  2.77519  2.98518  4.58477  3.61503
          0.00835  5.18579  5.90813  0.61958  0.77255  0.48576  0.95510
    112   1.78650  4.93913  4.94451  4.81428  5.70588  2.51039  5.66659  5.20803  4.88030  4.88383  5.62701  4.48381  4.57605  5.02504  5.02030  0.48044  3.58475  4.31893  7.02967  5.95678    125 - -
          2.68618  4.42225  2.77519  2.73123  3.46354  2.40513  3.72494  3.29354  2.67741  2.69355  4.24690  2.90347  2.73739  3.18146  2.89801  2.37887  2.77519  2.98518  4.58477  3.61503
          0.00835  5.18579  5.90813  0.61958  0.77255  0.48576  0.95510
    113   3.18909  2.77394  5.15601  4.55256  3.61787  4.39655  4.74810  2.24535  4.35184  1.44863  1.95501  4.55596  4.74157  4.48212  4.36903  3.71577  2.56404  1.77384  5.22075  4.05136    126 - -
          2.68618  4.42225  2.77519  2.73123  3.46354  2.40513  3.72494  3.29354  2.67741  2.69355  4.24690  2.90347  2.73739  3.18146  2.89801  2.37887  2.77519  2.98518  4.58477  3.61503
          0.00835  5.18579  5.90813  0.61958  0.77255  0.48576  0.95510
    114   2.98106  5.25580  3.33694  1.63915  2.64235  3.79268  3.98576  3.94751  2.29919  2.73142  4.31990  3.30470  4.18299  3.11990  2.57638  2.99454  1.97454  3.60175  5.73797  4.38842    127 - -
          2.68618  4.42225  2.77519  2.73123  3.46354  2.40513  3.72494  3.29354  2.67741  2.69355  4.24690  2.90347  2.73739  3.18146  2.89801  2.37887  2.77519  2.98518  4.58477  3.61503
          0.00835  5.18579  5.90813  0.61958  0.77255  0.48576  0.95510
    115   3.29009  5.57766  3.30999  3.01622  5.17501  3.89370  4.35174  4.63844  2.32888  4.15205  4.95038  2.51126  0.87992  3.49380  3.49833  2.33978  3.59436  4.18789  6.29326  4.93448    128 - -
          2.68618  4.42225  2.77519  2.73123  3.46354  2.40513  3.72494  3.29354  2.67741  2.69355  4.24690  2.90347  2.73739  3.18146  2.89801  2.37887  2.77519  2.98518  4.58477  3.61503
          0.00835  5.18579  5.90813  0.61958  0.77255  0.48576  0.95510
    116   2.40166  4.48192  2.97122  3.91049  1.71928  4.11719  4.40703  2.92956  3.78690  2.67464  2.83447  4.10547  4.48607  4.00116  3.95855  3.40481  2.52553  2.73591  2.43485  2.46984    129 - -
          2.68618  4.42225  2.77519  2.73123  3.46354  2.40513  3.72494  3.29354  2.67741  2.69355  4.24690  2.90347  2.73739  3.18146  2.89801  2.37887  2.77519  2.98518  4.58477  3.61503
          0.00835  5.18579  5.90813  0.61958  0.77255  0.48576  0.95510
    117   2.96027  5.34002  3.26474  2.28151  4.63445  3.02158  2.89932  2.96472  2.70694  3.62338  2.62505  2.71808  2.97083  2.25054  2.57895  2.94966  3.19146  2.73001  5.80421  4.42621    130 - -
          2.68618  4.42225  2.77519  2.73123  3.46354  2.40513  3.72494  3.29354  2.67741  2.69355  4.24690  2.90347  2.73739  3.18146  2.89801  2.37887  2.77519  2.98518  4.58477  3.61503
          0.00835  5.18579  5.90813  0.61958  0.77255  0.48576  0.95510
    118   2.96996  5.09399  3.41661  2.43588  4.31185  1.89103  4.02874  2.79828  2.85236  2.76034  4.17157  2.57360  2.95989  3.19740  3.30601  2.47410  3.20160  3.41455  5.61193  2.58129    131 - -
          2.68618  4.42225  2.77519  2.73123  3.46354  2.40513  3.72494  3.29354  2.67741  2.69355  4.24690  2.90347  2.73739  3.18146  2.89801  2.37887  2.77519  2.98518  4.58477  3.61503
          0.00835  5.18579  5.90813  0.61958  0.77255  0.48576  0.95510
    119   3.32669  5.89852  1.06566  2.12030  5.22591  2.88872  4.22027  4.73566  3.08278  4.20300  4.97611  2.46853  4.36518  3.34500  3.62631  2.45508  2.57242  4.28601  6.33824  4.87424    132 - -
          2.68618  4.42225  2.77519  2.73123  3.46354  2.40513  3.72494  3.29354  2.67741  2.69355  4.24690  2.90347  2.73739  3.18146  2.89801  2.37887  2.77519  2.98518  4.58477  3.61503
          0.00835  5.18579  5.90813  0.61958  0.77255  0.48576  0.95510
    120   2.14900  4.66722  3.94142  2.60614  3.79819  3.98805  4.24839  3.14905  3.31527  2.35686  2.40677  3.75634  4.36602  3.61072  2.39936  3.23882  2.46916  1.82791  5.25609  4.02985    133 - -
          2.68618  4.42225  2.77519  2.73123  3.46354  2.40513  3.72494  3.29354  2.67741  2.69355  4.24690  2.90347  2.73739  3.18146  2.89801  2.37887  2.77519  2.98518  4.58477  3.61503
          0.00835  5.18579  5.90813  0.61958  0.77255  0.48576  0.95510
    121   2.44344  5.47933  1.82291  2.01640  4.82134  3.73775  2.52457  4.30612  2.67183  3.78339  4.52188  3.20576  4.13622  3.03051  2.48834  2.42891  2.58439  3.86854  5.91360  4.50268    134 - -
          2.68618  4.42225  2.77519  2.73123  3.46354  2.40513  3.72494  3.29354  2.67741  2.69355  4.24690  2.90347  2.73739  3.18146  2.89801  2.37887  2.77519  2.98518  4.58477  3.61503
          0.00835  5.18579  5.90813  0.61958  0.77255  0.48576  0.95510
    122   4.42338  5.60074  6.21789  5.74033  0.54958  5.70203  5.41932  2.23247  5.58407  1.81348  3.66059  5.72288  5.76462  5.40333  5.49513  5.10726  4.62924  3.20189  5.44631  3.99046    135 - -
          2.68618  4.42225  2.77519  2.73123  3.46354  2.40513  3.72494  3.29354  2.67741  2.69355  4.24690  2.90347  2.73739  3.18146  2.89801  2.37887  2.77519  2.98518  4.58477  3.61503
          0.00835  5.18579  5.90813  0.61958  0.77255  0.48576  0.95510
    123   3.21384  5.68910  2.40271  2.74233  4.93950  1.38034  2.70194  4.47920  2.96740  3.98158  4.76088  1.85574  4.30694  3.26770  3.48221  3.16305  3.46025  4.06643  6.10921  2.91732    136 - -
          2.68618  4.42225  2.77519  2.73123  3.46354  2.40513  3.72494  3.29354  2.67741  2.69355  4.24690  2.90347  2.73739  3.18146  2.89801  2.37887  2.77519  2.98518  4.58477  3.61503
          0.00835  5.18579  5.90813  0.61958  0.77255  0.48576  0.95510
    124   1.62294  5.05988  3.48790  2.40292  4.32553  3.83855  4.12666  3.70121  2.97720  3.36270  4.20383  2.56148  4.26234  3.31364  3.41948  3.08253  2.03449  1.92559  5.65124  4.34783    137 - -
          2.68618  4.42225  2.77519  2.73123  3.46354  2.40513  3.72494  3.29354  2.67741  2.69355  4.24690  2.90347  2.73739  3.18146  2.89801  2.37887  2.77519  2.98518  4.58477  3.61503
          0.00835  5.18579  5.90813  0.61958  0.77255  0.48576  0.95510
    125   2.43740  5.29879  3.38053  2.83719  4.63760  2.80273  4.04354  4.07067  2.78230  3.63225  2.96260  1.40999  4.22280  3.17467  1.93673  3.03368  3.26438  3.70336  5.82968  4.48229    138 - -
          2.68618  4.42225  2.77519  2.73123  3.46354  2.40513  3.72494  3.29354  2.67741  2.69355  4.24690  2.90347  2.73739  3.18146  2.89801  2.37887  2.77519  2.98518  4.58477  3.61503
          0.22303  5.18579  1.63828  0.61958  0.77255  0.48576  0.95510
    126   2.29036  4.35339  4.43785  3.84798  2.55838  4.01122  2.83100  1.97639  3.71472  1.79666  3.46674  4.02336  4.38008  3.92211  3.86914  2.12639  3.12947  2.60148  4.96361  3.77160    139 - -
          2.68618  4.42225  2.77519  2.73123  3.46354  2.40513  3.72494  3.29354  2.67741  2.69355  4.24690  2.90347  2.73739  3.18146  2.89801  2.37887  2.77519  2.98518  4.58477  3.61503
          0.01034  4.97309  5.69544  0.61958  0.77255  0.98688  0.46639
    127   2.86978  5.11956  2.54077  2.68315  3.09261  2.38515  3.89119  3.79718  2.67905  3.38440  4.18632  2.64991  2.87361  3.03095  2.49049  2.89071  3.10117  2.65532  5.61198  2.82415    140 - -
          2.68618  4.42225  2.77519  2.73123  3.46354  2.40513  3.72494  3.29354  2.67741  2.69355  4.24690  2.90347  2.73739  3.18146  2.89801  2.37887  2.77519  2.98518  4.58477  3.61503
          0.01034  4.97309  5.69544  0.61958  0.77255  0.98688  0.46639
    128   2.90875  4.72012  3.63725  2.50219  2.91286  2.22343  4.07933  3.23811  3.01975  1.50941  3.81500  3.52140  4.22694  3.36025  2.56103  3.08453  3.14046  3.00248  5.28082  4.02670    141 - -
          2.68618  4.42225  2.77519  2.73123  3.46354  2.40513  3.72494  3.29354  2.67741  2.69355  4.24690  2.90347  2.73739  3.18146  2.89801  2.37887  2.77519  2.98518  4.58477  3.61503
          0.21997  4.97309  1.65791  0.61958  0.77255  0.72455  0.66270
    129   1.52624  4.87288  3.34518  2.24974  4.07422  3.70120  3.91945  3.46398  2.75835  3.11545  3.96120  3.28432  4.09170  3.11198  2.55523  2.92137  3.06875  2.45842  5.40677  3.03854    142 - -
          2.68618  4.42225  2.77519  2.73123  3.46354  2.40513  3.72494  3.29354  2.67741  2.69355  4.24690  2.90347  2.73739  3.18146  2.89801  2.37887  2.77519  2.98518  4.58477  3.61503
          0.01175  4.84532  5.56767  0.61958  0.77255  0.82510  0.57660
    130   2.94238  4.85787  3.54521  2.99191  2.79413  3.83545  4.00543  3.41306  2.96039  3.06502  2.95985  1.57832  4.21958  2.14184  3.36939  3.06367  3.17343  3.15968  5.19805  2.70565    143 - -
          2.68618  4.42225  2.77519  2.73123  3.46354  2.40513  3.72494  3.29354  2.67741  2.69355  4.24690  2.90347  2.73739  3.18146  2.89801  2.37887  2.77519  2.98518  4.58477  3.61503
          0.01064  4.94467  5.66701  0.61958  0.77255  0.73427  0.65364
    131   2.36994  5.25037  3.21090  2.65721  4.55453  2.86026  3.89274  4.00257  2.65122  3.54621  4.32157  2.45665  4.08572  3.01177  1.72244  2.48252  2.49132  3.62302  5.73190  3.09996    144 - -
          2.68618  4.42225  2.77519  2.73123  3.46354  2.40513  3.72494  3.29354  2.67741  2.69355  4.24690  2.90347  2.73739  3.18146  2.89801  2.37887  2.77519  2.98518  4.58477  3.61503
          0.00984  5.02172  5.74407  0.61958  0.77255  0.90037  0.52158
    132   1.74743  4.77083  2.78218  3.01470  3.93460  3.82282  4.05809  2.55495  2.98804  2.99467  2.40355  3.47316  4.20724  2.65430  3.39190  2.43780  3.13259  2.57252  5.33323  4.06984    145 - -
          2.68618  4.42225  2.77519  2.73123  3.46354  2.40513  3.72494  3.29354  2.67741  2.69355  4.24690  2.90347  2.73739  3.18146  2.89801  2.37887  2.77519  2.98518  4.58477  3.61503
          0.00984  5.02172  5.74407  0.61958  0.77255  0.55569  0.85256
    133   1.76070  5.44164  3.36331  2.79708  4.82813  2.91132  3.98535  4.27606  1.93176  3.76813  4.53756  3.31707  2.99989  3.09559  1.59204  3.03519  3.28473  3.86884  5.89875  4.54624    146 - -
          2.68618  4.42225  2.77519  2.73123  3.46354  2.40513  3.72494  3.29354  2.67741  2.69355  4.24690  2.90347  2.73739  3.18146  2.89801  2.37887  2.77519  2.98518  4.58477  3.61503
          0.18172  5.10594  1.83195  0.61958  0.77255  0.71734  0.66953
    134   2.45326  5.22470  3.16149  2.17488  4.51673  3.64994  2.80971  2.83622  1.95538  3.50665  4.27994  3.14206  4.04191  2.39968  3.08035  2.84468  2.54329  2.80470  5.69016  4.31473    147 - -
          2.68618  4.42225  2.77519  2.73123  3.46354  2.40513  3.72494  3.29354  2.67741  2.69355  4.24690  2.90347  2.73739  3.18146  2.89801  2.37887  2.77519  2.98518  4.58477  3.61503
          0.01074  4.93496  5.65731  0.61958  0.77255  0.65504  0.73276
    135   2.90382  5.39615  2.51190  2.19320  4.73330  2.47846  3.86577  2.94248  2.60440  3.69774  4.43961  3.14435  4.07041  2.35451  1.91915  2.42894  3.13531  3.78267  5.83306  4.42655    148 - -
          2.68608  4.42278  2.77573  2.73110  3.46407  2.40524  3.72282  3.29291  2.67668  2.69344  4.24743  2.90242  2.73793  3.18095  2.89854  2.37893  2.77573  2.98572  4.58530  3.61556
          1.30606  1.06734  0.95402  1.25450  0.33578  0.58463  0.81489
    136   2.80807  5.07085  3.04139  2.02010  4.59116  2.00645  3.95044  4.04290  2.76601  3.60147  4.38940  3.15539  4.02235  3.09045  3.24246  2.04295  1.88047  3.62123  5.79224  4.42767    161 - -
          2.68618  4.42225  2.77519  2.73123  3.46354  2.40513  3.72494  3.29354  2.67741  2.69355  4.24690  2.90347  2.73739  3.18146  2.89801  2.37887  2.77519  2.98518  4.58477  3.61503
          0.01412  4.66275  5.38510  0.61958  0.77255  0.74253  0.64609
    137   2.88449  5.34686  3.06549  1.61252  4.67527  3.63259  3.84298  4.14701  2.13598  3.64535  4.40017  2.12210  4.04194  2.94989  3.07436  2.29473  3.11809  2.69636  5.79232  4.39250    162 - -
          2.68618  4.42225  2.77519  2.73123  3.46354  2.40513  3.72494  3.29354  2.67741  2.69355  4.24690  2.90347  2.73739  3.18146  2.89801  2.37887  2.77519  2.98518  4.58477  3.61503
          0.01121  4.89211  5.61445  0.61958  0.77255  0.23119  1.57788
    138   1.85346  5.44078  2.66794  2.25435  4.77262  2.48196  3.92944  4.24935  2.26492  3.74077  2.64299  3.21119  3.14603  3.03062  3.16178  2.41897  3.19408  3.82450  5.88223  4.47913    163 - -
          2.68618  4.42225  2.77519  2.73123  3.46354  2.40513  3.72494  3.29354  2.67741  2.69355  4.24690  2.90347  2.73739  3.18146  2.89801  2.37887  2.77519  2.98518  4.58477  3.61503
          0.00835  5.18579  5.90813  0.61958  0.77255  0.48576  0.95510
    139   3.01943  5.54135  2.14670  2.23041  4.88403  2.32864  3.96850  4.37372  1.78955  3.84543  4.58527  2.24890  4.16644  2.55689  3.21835  2.97511  2.72635  3.93121  5.97256  4.55406    164 - -
          2.68618  4.42225  2.77519  2.73123  3.46354  2.40513  3.72494  3.29354  2.67741  2.69355  4.24690  2.90347  2.73739  3.18146  2.89801  2.37887  2.77519  2.98518  4.58477  3.61503
          0.06870  5.18579  2.80014  0.61958  0.77255  0.48576  0.95510
    140   2.99445  4.93912  3.62490  3.11651  4.22292  2.84007  2.95821  3.61622  3.08748  2.42308  4.14493  3.56435  1.20783  3.43607  3.48713  3.12122  2.49022  3.33076  5.58932  4.31311    165 - -
          2.68618  4.42225  2.77519  2.73123  3.46354  2.40513  3.72494  3.29354  2.67741  2.69355  4.24690  2.90347  2.73739  3.18146  2.89801  2.37887  2.77519  2.98518  4.58477  3.61503
          0.00886  5.12595  5.84829  0.61958  0.77255  0.66577  0.72129
    141   3.00614  4.72550  3.85849  2.54812  3.87515  3.98576  4.24616  2.45339  3.25978  2.91085  2.67066  1.45095  4.36627  3.56875  3.61693  3.23571  3.23945  1.97633  5.33447  4.09712    166 - -
          2.68618  4.42225  2.77519  2.73123  3.46354  2.40513  3.72494  3.29354  2.67741  2.69355  4.24690  2.90347  2.73739  3.18146  2.89801  2.37887  2.77519  2.98518  4.58477  3.61503
          0.00886  5.12595  5.84829  0.61958  0.77255  0.38771  1.13511
    142   3.11060  4.67498  4.26612  2.69734  3.73738  4.16405  4.44790  2.15149  3.61019  2.19220  2.81164  4.02178  1.23592  3.88380  3.88031  3.43765  3.34290  2.82310  5.28441  4.08579    167 - -
          2.68618  4.42225  2.77519  2.73123  3.46354  2.40513  3.72494  3.29354  2.67741  2.69355  4.24690  2.90347  2.73739  3.18146  2.89801  2.37887  2.77519  2.98518  4.58477  3.61503
          0.00835  5.18579  5.90813  0.61958  0.77255  0.48576  0.95510
    143   4.82280  5.92358  5.73726  5.52217  0.92186  5.45238  2.51731  4.57105  5.34898  3.84749  5.11887  5.04954  5.73594  5.17079  5.28231  2.59915  5.02963  4.46768  4.39089  1.10334    168 - -
          2.68618  4.42225  2.77519  2.73123  3.46354  2.40513  3.72494  3.29354  2.67741  2.69355  4.24690  2.90347  2.73739  3.18146  2.89801  2.37887  2.77519  2.98518  4.58477  3.61503
          0.00835  5.18579  5.90813  0.61958  0.77255  0.48576  0.95510
    144   2.45052  5.47284  3.19883  1.86560  4.81626  2.81363  3.93753  4.29939  2.67900  3.78016  4.52052  2.57406  4.13935  2.15027  3.17222  2.08819  2.29007  3.86402  5.91310  4.50379    169 - -
          2.68618  4.42225  2.77519  2.73123  3.46354  2.40513  3.72494  3.29354  2.67741  2.69355  4.24690  2.90347  2.73739  3.18146  2.89801  2.37887  2.77519  2.98518  4.58477  3.61503
          0.00835  5.18579  5.90813  0.61958  0.77255  0.48576  0.95510
    145   2.18201  5.17442  3.36587  2.80797  3.22298  3.79836  2.90222  3.83203  2.33019  3.43325  4.24485  3.32785  4.18821  2.16666  3.25912  3.00159  1.81866  3.50748  5.67340  2.90817    170 - -
          2.68618  4.42225  2.77519  2.73123  3.46354  2.40513  3.72494  3.29354  2.67741  2.69355  4.24690  2.90347  2.73739  3.18146  2.89801  2.37887  2.77519  2.98518  4.58477  3.61503
          0.00835  5.18579  5.90813  0.61958  0.77255  0.48576  0.95510
    146   4.89712  6.72233  3.98629  0.10600  6.38848  4.76513  5.67425  6.25347  4.82722  5.64688  6.74774  4.60914  5.45183  4.98344  5.25423  4.83348  5.26012  5.84148  7.19478  6.25003    171 - -
          2.68618  4.42225  2.77519  2.73123  3.46354  2.40513  3.72494  3.29354  2.67741  2.69355  4.24690  2.90347  2.73739  3.18146  2.89801  2.37887  2.77519  2.98518  4.58477  3.61503
          0.00835  5.18579  5.90813  0.61958  0.77255  0.48576  0.95510
    147   3.00356  4.56719  4.19485  2.00184  2.24677  4.05500  3.12584  1.89976  3.53785  2.34179  3.67798  3.92502  4.42837  3.79794  3.80217  2.57434  3.23541  2.82770  5.14509  2.72085    172 - -
          2.68618  4.42225  2.77519  2.73123  3.46354  2.40513  3.72494  3.29354  2.67741  2.69355  4.24690  2.90347  2.73739  3.18146  2.89801  2.37887  2.77519  2.98518  4.58477  3.61503
          0.00835  5.18579  5.90813  0.61958  0.77255  0.48576  0.95510
    148   3.27185  5.52459  1.97341  2.91195  4.26288  3.93487  1.36399  4.22723  3.09477  3.77836  4.62566  3.44409  4.39869  3.40080  3.57345  3.26355  2.68452  3.89138  5.66934  1.91791    173 - -
          2.68618  4.42225  2.77519  2.73123  3.46354  2.40513  3.72494  3.29354  2.67741  2.69355  4.24690  2.90347  2.73739  3.18146  2.89801  2.37887  2.77519  2.98518  4.58477  3.61503
          0.00835  5.18579  5.90813  0.61958  0.77255  0.48576  0.95510
    149   2.14929  5.33279  3.28807  2.73304  4.63325  3.76798  3.96607  4.08031  2.23122  2.76570  4.39847  3.26735  4.16320  1.94276  3.19186  1.73225  2.65255  3.70174  5.80710  4.43580    174 - -
          2.68618  4.42225  2.77519  2.73123  3.46354  2.40513  3.72494  3.29354  2.67741  2.69355  4.24690  2.90347  2.73739  3.18146  2.89801  2.37887  2.77519  2.98518  4.58477  3.61503
          0.00835  5.18579  5.90813  0.61958  0.77255  0.48576  0.95510
    150   2.24366  5.07985  3.91142  3.46436  5.10841  2.75492  4.64294  4.56999  3.49917  4.16102  4.93354  2.16740  4.39332  3.81400  3.92206  1.57706  1.23033  4.00929  6.34569  5.05612    175 - -
          2.68618  4.42225  2.77519  2.73123  3.46354  2.40513  3.72494  3.29354  2.67741  2.69355  4.24690  2.90347  2.73739  3.18146  2.89801  2.37887  2.77519  2.98518  4.58477  3.61503
          0.00835  5.18579  5.90813  0.61958  0.77255  0.48576  0.95510
    151   3.02126  4.48433  2.94794  3.93856  2.31708  4.13004  4.42414  2.91972  3.81007  1.32565  3.58899  4.12648  4.49747  4.02196  2.82640  3.41921  3.25313  1.96923  5.07312  2.98707    176 - -
          2.68618  4.42225  2.77519  2.73123  3.46354  2.40513  3.72494  3.29354  2.67741  2.69355  4.24690  2.90347  2.73739  3.18146  2.89801  2.37887  2.77519  2.98518  4.58477  3.61503
          0.00835  5.18579  5.90813  0.61958  0.77255  0.48576  0.95510
    152   3.05075  4.56320  4.37127  3.79291  2.75932  4.12337  4.36794  3.01598  2.61635  1.91389  2.81203  2.82376  4.49273  3.92532  3.89985  3.40270  3.28215  2.82090  5.07058  1.43544    177 - -
          2.68618  4.42225  2.77519  2.73123  3.46354  2.40513  3.72494  3.29354  2.67741  2.69355  4.24690  2.90347  2.73739  3.18146  2.89801  2.37887  2.77519  2.98518  4.58477  3.61503
          0.00835  5.18579  5.90813  0.61958  0.77255  0.48576  0.95510
    153   2.43676  5.36147  3.26372  2.70627  4.66359  3.75755  3.94766  2.86446  1.78795  3.64733  4.41453  3.24499  2.96844  1.95113  2.64176  2.53258  3.19679  3.00646  5.82026  4.43974    178 - -
          2.68618  4.42225  2.77519  2.73123  3.46354  2.40513  3.72494  3.29354  2.67741  2.69355  4.24690  2.90347  2.73739  3.18146  2.89801  2.37887  2.77519  2.98518  4.58477  3.61503
          0.00835  5.18579  5.90813  0.61958  0.77255  0.48576  0.95510
    154   2.36293  4.67335  4.41197  3.90886  3.75236  1.72880  4.53331  2.42525  3.82164  2.96959  3.90093  4.11852  4.53916  4.07211  4.04532  3.39881  3.37496  2.98644  5.27529  1.25174    179 - -
          2.68618  4.42225  2.77519  2.73123  3.46354  2.40513  3.72494  3.29354  2.67741  2.69355  4.24690  2.90347  2.73739  3.18146  2.89801  2.37887  2.77519  2.98518  4.58477  3.61503
          0.00835  5.18579  5.90813  0.61958  0.77255  0.48576  0.95510
    155   2.29707  5.13545  3.73234  3.25563  5.00636  3.74487  4.46094  4.46631  3.28236  4.03930  4.81049  2.19545  2.14463  3.61238  3.72651  1.21916  2.20022  3.95096  6.22043  4.90169    180 - -
          2.68618  4.42225  2.77519  2.73123  3.46354  2.40513  3.72494  3.29354  2.67741  2.69355  4.24690  2.90347  2.73739  3.18146  2.89801  2.37887  2.77519  2.98518  4.58477  3.61503
          0.00835  5.18579  5.90813  0.61958  0.77255  0.48576  0.95510
    156   3.26362  4.61301  5.22212  4.62079  1.54222  4.46423  4.77121  1.46284  4.41839  2.47219  2.70755  4.61800  4.79765  4.52846  4.42608  3.78449  3.49479  1.88750  5.20250  2.86367    181 - -
          2.68618  4.42225  2.77519  2.73123  3.46354  2.40513  3.72494  3.29354  2.67741  2.69355  4.24690  2.90347  2.73739  3.18146  2.89801  2.37887  2.77519  2.98518  4.58477  3.61503
          0.00835  5.18579  5.90813  0.61958  0.77255  0.48576  0.95510
    157   2.41357  4.50355  4.36642  2.76197  2.80564  4.08439  4.38281  2.95103  3.67936  1.76995  3.61815  4.02872  4.45631  3.91451  3.89084  2.60270  2.14857  1.75632  5.11421  3.91776    182 - -
          2.68618  4.42225  2.77519  2.73123  3.46354  2.40513  3.72494  3.29354  2.67741  2.69355  4.24690  2.90347  2.73739  3.18146  2.89801  2.37887  2.77519  2.98518  4.58477  3.61503
          0.00835  5.18579  5.90813  0.61958  0.77255  0.48576  0.95510
    158   4.03266  5.20433  6.16990  5.70290  4.35560  5.70050  6.41862  1.22416  5.65738  1.45055  4.06871  5.87142  5.84667  5.81824  5.77612  5.14943  4.28446  1.00140  6.57189  5.43196    183 - -
          2.68618  4.42225  2.77519  2.73123  3.46354  2.40513  3.72494  3.29354  2.67741  2.69355  4.24690  2.90347  2.73739  3.18146  2.89801  2.37887  2.77519  2.98518  4.58477  3.61503
          0.00835  5.18579  5.90813  0.61958  0.77255  0.48576  0.95510
    159   3.88401  6.65189  0.88129  1.17169  5.92585  3.97961  4.62408  5.51879  3.78212  4.94843  5.84003  3.42080  4.66388  3.80305  4.49018  2.47869  4.19874  5.02804  7.09315  5.47291    184 - -
          2.68618  4.42225  2.77519  2.73123  3.46354  2.40513  3.72494  3.29354  2.67741  2.69355  4.24690  2.90347  2.73739  3.18146  2.89801  2.37887  2.77519  2.98518  4.58477  3.61503
          0.00835  5.18579  5.90813  0.61958  0.77255  0.48576  0.95510
    160   3.45376  4.87580  5.25778  4.75486  3.89651  2.77512  5.16547  2.77743  4.58893  0.77296  3.79624  4.81040  4.99714  4.76250  4.67194  3.95224  3.74051  1.55213  5.66074  4.50351    185 - -
          2.68618  4.42225  2.77519  2.73123  3.46354  2.40513  3.72494  3.29354  2.67741  2.69355  4.24690  2.90347  2.73739  3.18146  2.89801  2.37887  2.77519  2.98518  4.58477  3.61503
          0.00835  5.18579  5.90813  0.61958  0.77255  0.48576  0.95510
    161   2.49688  6.28255  0.82578  1.70676  5.59841  3.92998  4.46202  5.13981  3.47404  4.59775  5.42448  3.38299  2.70054  3.61685  4.08882  3.51404  3.92531  4.67481  6.74224  5.20981    186 - -
          2.68618  4.42225  2.77519  2.73123  3.46354  2.40513  3.72494  3.29354  2.67741  2.69355  4.24690  2.90347  2.73739  3.18146  2.89801  2.37887  2.77519  2.98518  4.58477  3.61503
          0.00835  5.18579  5.90813  0.61958  0.77255  0.48576  0.95510
    162   2.96478  5.42671  2.21019  2.67530  4.75329  3.74423  3.93233  4.22502  2.34097  2.83441  2.95792  2.58505  4.13750  3.03549  1.81897  2.17981  3.19565  3.80749  5.86982  4.47233    187 - -
          2.68618  4.42225  2.77519  2.73123  3.46354  2.40513  3.72494  3.29354  2.67741  2.69355  4.24690  2.90347  2.73739  3.18146  2.89801  2.37887  2.77519  2.98518  4.58477  3.61503
          0.00835  5.18579  5.90813  0.61958  0.77255  0.48576  0.95510
    163   3.89642  5.10717  5.99028  5.48344  2.66244  5.43220  5.99267  1.01696  5.38945  2.15332  3.98369  5.59753  5.63473  5.52881  5.46749  4.83563  4.14261  1.07292  6.25377  5.09522    188 - -
          2.68618  4.42225  2.77519  2.73123  3.46354  2.40513  3.72494  3.29354  2.67741  2.69355  4.24690  2.90347  2.73739  3.18146  2.89801  2.37887  2.77519  2.98518  4.58477  3.61503
          0.00835  5.18579  5.90813  0.61958  0.77255  0.48576  0.95510
    164   3.34375  5.25544  3.94527  3.59067  4.79087  0.63716  4.63275  2.59774  2.37833  3.80144  4.71567  3.95686  4.62652  3.86595  3.57366  3.48473  3.68679  3.74428  6.09544  4.85915    189 - -
          2.68618  4.42225  2.77519  2.73123  3.46354  2.40513  3.72494  3.29354  2.67741  2.69355  4.24690  2.90347  2.73739  3.18146  2.89801  2.37887  2.77519  2.98518  4.58477  3.61503
          0.00835  5.18579  5.90813  0.61958  0.77255  0.48576  0.95510
    165   2.96620  5.43872  3.22777  1.86782  4.77105  2.82826  3.93095  4.24560  1.75670  3.73782  4.48444  3.21744  4.13705  3.03253  2.55834  2.43204  2.56852  2.51935  5.87929  4.47953    190 - -
          2.68618  4.42225  2.77519  2.73123  3.46354  2.40513  3.72494  3.29354  2.67741  2.69355  4.24690  2.90347  2.73739  3.18146  2.89801  2.37887  2.77519  2.98518  4.58477  3.61503
          0.00835  5.18579  5.90813  0.61958  0.77255  0.48576  0.95510
    166   2.97688  5.30562  2.23953  1.99311  1.95096  3.77452  3.97331  2.53453  2.40316  3.58036  4.36542  3.27475  4.16907  3.09860  2.57219  2.97705  3.20823  3.65890  5.77952  4.41398    191 - -
          2.68618  4.42225  2.77519  2.73123  3.46354  2.40513  3.72494  3.29354  2.67741  2.69355  4.24690  2.90347  2.73739  3.18146  2.89801  2.37887  2.77519  2.98518  4.58477  3.61503
          0.08652  5.18579  2.56025  0.61958  0.77255  0.48576  0.95510
    167   2.93389  5.25260  3.26260  1.60368  4.52985  3.73746  3.93582  3.96576  2.26014  2.70756  4.31536  3.24149  4.13059  3.06213  3.17756  2.20180  2.15082  2.84548  5.73183  4.36919    192 - -
          2.68618  4.42225  2.77519  2.73123  3.46354  2.40513  3.72494  3.29354  2.67741  2.69355  4.24690  2.90347  2.73739  3.18146  2.89801  2.37887  2.77519  2.98518  4.58477  3.61503
          0.00902  5.10829  5.83064  0.61958  0.77255  0.71146  0.67516
    168   2.93884  5.26015  2.65948  2.32341  4.53467  3.73687  3.94030  3.97234  2.71493  2.70191  4.32189  1.90735  3.14907  3.06720  3.19312  2.94095  2.54234  2.05348  5.73890  4.37417    193 - -
          2.68618  4.42225  2.77519  2.73123  3.46354  2.40513  3.72494  3.29354  2.67741  2.69355  4.24690  2.90347  2.73739  3.18146  2.89801  2.37887  2.77519  2.98518  4.58477  3.61503
          0.46942  5.10829  0.99807  0.61958  0.77255  0.71146  0.67516
    169   2.76615  4.66404  3.40217  2.84710  3.82935  2.71756  3.90142  2.41632  2.21760  2.89378  3.76268  3.30991  2.70717  3.14399  3.19561  2.90370  2.99894  2.95928  5.21539  2.27859    194 - -
          2.68618  4.42225  2.77519  2.73123  3.46354  2.40513  3.72494  3.29354  2.67741  2.69355  4.24690  2.90347  2.73739  3.18146  2.89801  2.37887  2.77519  2.98518  4.58477  3.61503
          0.01426  4.65313  5.37548  0.61958  0.77255  1.36214  0.29586
    170   3.03387  4.56212  4.17534  3.66404  3.61781  4.10162  4.43468  1.35331  3.55215  1.97958  3.58422  1.90505  4.48042  3.86432  3.81452  3.41408  3.28071  2.35236  5.24867  4.00758    195 - -
          2.68618  4.42225  2.77519  2.73123  3.46354  2.40513  3.72494  3.29354  2.67741  2.69355  4.24690  2.90347  2.73739  3.18146  2.89801  2.37887  2.77519  2.98518  4.58477  3.61503
          0.01426  4.65313  5.37548  0.61958  0.77255  1.36214  0.29586
    171   2.20909  5.27028  2.95285  2.07947  4.60730  3.53885  3.76253  4.08150  2.04988  3.57689  4.33218  2.32497  3.95664  2.87040  2.99881  1.92852  3.04094  3.66059  5.72184  4.31961    196 - -
          2.68618  4.42225  2.77519  2.73123  3.46354  2.40513  3.72494  3.29354  2.67741  2.69355  4.24690  2.90347  2.73739  3.18146  2.89801  2.37887  2.77519  2.98518  4.58477  3.61503
          0.01426  4.65313  5.37548  0.61958  0.77255  1.36214  0.29586
    172   2.20980  5.05413  3.06402  1.55576  4.32355  3.57608  2.62312  3.74272  2.60287  3.33562  4.14363  3.10244  3.99278  2.95731  3.06637  2.81618  3.03874  2.59353  5.55970  4.20821    197 - -
          2.68618  4.42225  2.77519  2.73123  3.46354  2.40513  3.72494  3.29354  2.67741  2.69355  4.24690  2.90347  2.73739  3.18146  2.89801  2.37887  2.77519  2.98518  4.58477  3.61503
          0.01426  4.65313  5.37548  0.61958  0.77255  1.36214  0.29586
    173   2.95693  5.20670  3.17683  2.76624  4.76721  1.79538  3.98345  4.20925  1.34229  3.72569  4.52710  3.25560  2.59978  3.12039  2.99430  2.97005  3.24034  3.78672  5.85602  4.53937    198 - -
          2.68618  4.42225  2.77519  2.73123  3.46354  2.40513  3.72494  3.29354  2.67741  2.69355  4.24690  2.90347  2.73739  3.18146  2.89801  2.37887  2.77519  2.98518  4.58477  3.61503
          0.01426  4.65313  5.37548  0.61958  0.77255  1.36214  0.29586
    174   2.77085  4.90849  3.20372  2.64808  4.13082  3.60761  3.81021  3.54209  2.17957  3.16080  3.98759  3.15633  3.99817  2.32016  3.04093  1.96998  3.00151  2.44232  5.41544  2.76868    199 - -
          2.68618  4.42225  2.77519  2.73123  3.46354  2.40513  3.72494  3.29354  2.67741  2.69355  4.24690  2.90347  2.73739  3.18146  2.89801  2.37887  2.77519  2.98518  4.58477  3.61503
          0.01426  4.65313  5.37548  0.61958  0.77255  1.06420  0.42313
    175   2.80148  2.94162  2.13682  2.66939  4.18966  2.62204  3.85504  3.59555  2.17171  2.15667  4.04060  3.18158  4.02948  3.01779  3.12283  2.84973  3.03722  3.28404  5.47578  4.15186    200 - -
          2.68618  4.42225  2.77519  2.73123  3.46354  2.40513  3.72494  3.29354  2.67741  2.69355  4.24690  2.90347  2.73739  3.18146  2.89801  2.37887  2.77519  2.98518  4.58477  3.61503
          0.01287  4.75490  5.47725  0.61958  0.77255  1.26904  0.33003
    176   2.86689  5.22435  3.08300  1.80945  4.52795  3.62046  3.82612  3.96574  2.55475  3.50753  4.29211  2.02970  4.02993  2.94857  2.32017  2.85479  3.09875  2.21375  5.68509  4.31902    201 - -
          2.68618  4.42225  2.77519  2.73123  3.46354  2.40513  3.72494  3.29354  2.67741  2.69355  4.24690  2.90347  2.73739  3.18146  2.89801  2.37887  2.77519  2.98518  4.58477  3.61503
          0.01287  4.75490  5.47725  0.61958  0.77255  1.26904  0.33003
    177   2.84586  4.80929  3.43024  2.88052  4.03210  3.70807  3.95521  3.39607  2.17316  1.97691  3.92927  3.34634  2.21146  3.16696  3.14569  2.95740  2.02777  3.12823  5.37903  4.10604    202 - -
          2.68618  4.42225  2.77519  2.73123  3.46354  2.40513  3.72494  3.29354  2.67741  2.69355  4.24690  2.90347  2.73739  3.18146  2.89801  2.37887  2.77519  2.98518  4.58477  3.61503
          0.01287  4.75490  5.47725  0.61958  0.77255  1.26904  0.33003
    178   2.91427  4.76656  3.49379  3.15879  4.06878  1.98231  4.25263  3.46886  3.21443  1.22700  4.07418  2.32944  4.23678  3.54741  3.56591  3.08130  3.23329  3.19826  5.49853  4.22166    203 - -
          2.68618  4.42225  2.77519  2.73123  3.46354  2.40513  3.72494  3.29354  2.67741  2.69355  4.24690  2.90347  2.73739  3.18146  2.89801  2.37887  2.77519  2.98518  4.58477  3.61503
          0.01287  4.75490  5.47725  0.61958  0.77255  1.26904  0.33003
    179   1.99699  5.24961  2.45257  2.13334  4.56091  3.57412  3.78688  4.02634  2.54863  3.54149  4.30322  2.38640  3.98172  2.89795  3.03968  2.79046  2.39541  3.62281  5.70382  2.83627    204 - -
          2.68640  4.42150  2.77560  2.72702  3.46811  2.40605  3.72952  3.28831  2.66915  2.68829  4.25147  2.90570  2.74043  3.18266  2.90122  2.37953  2.77977  2.98512  4.58934  3.61607
          1.40298  0.45744  2.11002  3.05548  0.04825  0.91857  0.50931
    180   2.20949  4.47185  3.75241  3.18980  2.20513  2.62168  2.85023  2.98112  3.13800  2.70112  3.59807  3.56656  4.16683  3.43051  3.47086  2.41980  3.02757  2.18363  5.07565  3.84676    248 - -
          2.68618  4.42225  2.77519  2.73123  3.46354  2.40513  3.72494  3.29354  2.67741  2.69355  4.24690  2.90347  2.73739  3.18146  2.89801  2.37887  2.77519  2.98518  4.58477  3.61503
          0.01287  4.75487  5.47721  0.61958  0.77255  1.26908  0.33002
    181   2.23488  4.80368  3.35250  1.96984  3.99686  3.68460  3.90357  3.35923  2.75060  2.01896  3.89012  3.28080  4.07290  3.10700  2.43988  2.90750  3.03953  2.47979  5.34682  4.05961    249 - -
          2.68618  4.42225  2.77519  2.73123  3.46354  2.40513  3.72494  3.29354  2.67741  2.69355  4.24690  2.90347  2.73739  3.18146  2.89801  2.37887  2.77519  2.98518  4.58477  3.61503
          0.01287  4.75487  5.47721  0.61958  0.77255  1.26908  0.33002
    182   2.87080  5.23742  3.08565  1.81520  4.54594  2.58417  3.82397  2.70403  1.60770  3.52021  4.30297  3.11540  4.03102  2.94455  2.99050  2.85632  3.10179  3.60513  5.69346  4.32710    250 - -
          2.68618  4.42225  2.77519  2.73123  3.46354  2.40513  3.72494  3.29354  2.67741  2.69355  4.24690  2.90347  2.73739  3.18146  2.89801  2.37887  2.77519  2.98518  4.58477  3.61503
          0.01287  4.75487  5.47721  0.61958  0.77255  1.26908  0.33002
    183   2.22929  4.72530  2.62947  2.84886  3.89652  3.69819  3.93122  1.81765  2.32902  2.95230  3.81867  3.32206  4.08784  3.16384  3.24580  2.92961  3.03462  3.00869  5.27766  2.73647    251 - -
          2.68618  4.42225  2.77519  2.73123  3.46354  2.40513  3.72494  3.29354  2.67741  2.69355  4.24690  2.90347  2.73739  3.18146  2.89801  2.37887  2.77519  2.98518  4.58477  3.61503
          0.01287  4.75487  5.47721  0.61958  0.77255  1.26908  0.33002
    184   2.83450  5.16649  2.06409  1.76465  4.44586  2.61694  3.82782  2.82071  2.61614  3.44323  4.23457  3.09705  4.01161  2.95677  3.10037  2.83065  3.07023  2.67817  5.65020  4.27832    252 - -
          2.68618  4.42225  2.77519  2.73123  3.46354  2.40513  3.72494  3.29354  2.67741  2.69355  4.24690  2.90347  2.73739  3.18146  2.89801  2.37887  2.77519  2.98518  4.58477  3.61503
          0.01287  4.75487  5.47721  0.61958  0.77255  0.47127  0.97872
    185   2.89664  5.37707  2.64362  2.25303  2.96140  3.67483  3.86336  4.18683  1.98524  3.67697  4.42108  2.52165  4.06814  2.96387  2.49241  2.35714  2.59388  2.81744  5.81727  4.41402    253 - -
          2.68618  4.42225  2.77519  2.73123  3.46354  2.40513  3.72494  3.29354  2.67741  2.69355  4.24690  2.90347  2.73739  3.18146  2.89801  2.37887  2.77519  2.98518  4.58477  3.61503
          0.00959  5.04777  5.77012  0.61958  0.77255  0.84883  0.55847
    186   2.90928  4.96141  3.41105  2.06875  2.89357  2.89035  3.99064  3.55602  2.39375  2.52405  4.04372  3.35068  4.16353  2.44466  3.27641  2.98934  3.14060  1.93636  5.49149  4.19014    254 - -
          2.68618  4.42225  2.77519  2.73123  3.46354  2.40513  3.72494  3.29354  2.67741  2.69355  4.24690  2.90347  2.73739  3.18146  2.89801  2.37887  2.77519  2.98518  4.58477  3.61503
          0.00959  5.04777  5.77012  0.61958  0.77255  0.58651  0.81253
    187   2.94382  4.86144  3.56840  3.00638  2.86356  2.42503  4.07473  2.29099  2.97614  3.08870  3.95314  2.75956  4.23432  2.50901  2.24691  3.07387  3.17511  3.15566  5.40758  2.49531    255 - -
          2.68618  4.42225  2.77519  2.73123  3.46354  2.40513  3.72494  3.29354  2.67741  2.69355  4.24690  2.90347  2.73739  3.18146  2.89801  2.37887  2.77519  2.98518  4.58477  3.61503
          0.00902  5.10829  5.83064  0.61958  0.77255  0.71146  0.67516
    188   3.03447  5.55284  2.25334  1.88918  4.89757  1.96565  3.96649  4.38451  1.91183  3.85359  4.59978  3.20767  4.16634  3.06982  2.20209  2.98708  3.26871  3.94455  5.97778  4.56316    256 - -
          2.68618  4.42225  2.77519  2.73123  3.46354  2.40513  3.72494  3.29354  2.67741  2.69355  4.24690  2.90347  2.73739  3.18146  2.89801  2.37887  2.77519  2.98518  4.58477  3.61503
          0.00902  5.10829  5.83064  0.61958  0.77255  0.71146  0.67516
    189   2.95164  4.79188  3.66018  1.84471  2.82833  3.88336  4.11781  1.74743  3.05551  3.00523  3.88569  3.54652  4.26585  2.60262  2.73705  3.11555  3.18289  2.53243  5.35630  4.09906    257 - -
          2.68618  4.42225  2.77519  2.73123  3.46354  2.40513  3.72494  3.29354  2.67741  2.69355  4.24690  2.90347  2.73739  3.18146  2.89801  2.37887  2.77519  2.98518  4.58477  3.61503
          0.00902  5.10829  5.83064  0.61958  0.77255  0.71146  0.67516
    190   2.93428  5.38171  1.84653  1.99984  4.70076  3.71172  3.90576  4.16894  2.65255  3.67572  4.43011  3.18959  4.10772  3.01179  2.24485  2.90836  2.20933  2.92051  5.82985  3.26253    258 - -
          2.68618  4.42225  2.77519  2.73123  3.46354  2.40513  3.72494  3.29354  2.67741  2.69355  4.24690  2.90347  2.73739  3.18146  2.89801  2.37887  2.77519  2.98518  4.58477  3.61503
          0.07445  5.10829  2.72264  0.61958  0.77255  0.71146  0.67516
    191   2.92334  4.91712  2.80324  2.00421  2.98099  3.79987  4.01781  3.49218  2.89882  2.14630  4.00405  3.39395  4.18927  3.23205  3.33124  2.41286  3.15527  3.22048  5.42683  2.03044    259 - -
          2.68618  4.42225  2.77519  2.73123  3.46354  2.40513  3.72494  3.29354  2.67741  2.69355  4.24690  2.90347  2.73739  3.18146  2.89801  2.37887  2.77519  2.98518  4.58477  3.61503
          0.00963  5.04347  5.76582  0.61958  0.77255  0.85762  0.55195
    192   2.92573  4.99317  3.42025  2.32665  4.19773  3.78492  3.98777  3.59671  1.91944  2.68780  4.07409  3.35328  4.17092  3.17029  2.23001  2.99935  3.15526  2.56323  3.14149  2.51089    260 - -
          2.68618  4.42225  2.77519  2.73123  3.46354  2.40513  3.72494  3.29354  2.67741  2.69355  4.24690  2.90347  2.73739  3.18146  2.89801  2.37887  2.77519  2.98518  4.58477  3.61503
          0.00963  5.04347  5.76582  0.61958  0.77255  0.85762  0.55195
    193   2.92242  4.73799  3.66190  1.74369  3.89268  3.86376  4.10281  2.53125  3.05603  2.10213  3.83508  3.54027  4.24581  3.38014  2.60835  2.59557  3.15402  2.13704  5.30997  4.05761    261 - -
          2.68618  4.42225  2.77519  2.73123  3.46354  2.40513  3.72494  3.29354  2.67741  2.69355  4.24690  2.90347  2.73739  3.18146  2.89801  2.37887  2.77519  2.98518  4.58477  3.61503
          0.00963  5.04347  5.76582  0.61958  0.77255  0.85762  0.55195
    194   2.29839  4.66261  4.23763  3.65422  3.69477  4.12000  4.38902  2.98986  2.18169  1.09945  2.61590  3.97328  4.48602  3.80115  3.70107  3.40159  3.31834  2.84828  5.25326  4.06425    262 - -
          2.68618  4.42225  2.77519  2.73123  3.46354  2.40513  3.72494  3.29354  2.67741  2.69355  4.24690  2.90347  2.73739  3.18146  2.89801  2.37887  2.77519  2.98518  4.58477  3.61503
          0.00963  5.04347  5.76582  0.61958  0.77255  0.85762  0.55195
    195   3.02302  5.49215  1.75385  2.65069  4.85116  3.71335  3.98701  4.33164  2.23012  3.82578  4.58456  3.20137  1.72676  3.09954  3.26445  2.49636  2.49362  3.90201  5.97125  4.55879    263 - -
          2.68618  4.42225  2.77519  2.73123  3.46354  2.40513  3.72494  3.29354  2.67741  2.69355  4.24690  2.90347  2.73739  3.18146  2.89801  2.37887  2.77519  2.98518  4.58477  3.61503
          0.00963  5.04347  5.76582  0.61958  0.77255  0.57955  0.82132
    196   2.92378  5.42961  2.26802  2.21329  4.77271  3.69734  3.88497  4.25720  2.22279  2.91953  4.47089  2.11914  3.11264  2.56830  2.59582  2.88686  3.15494  2.83655  5.86329  4.45363    264 - -
          2.68618  4.42225  2.77519  2.73123  3.46354  2.40513  3.72494  3.29354  2.67741  2.69355  4.24690  2.90347  2.73739  3.18146  2.89801  2.37887  2.77519  2.98518  4.58477  3.61503
          0.00902  5.10829  5.83064  0.61958  0.77255  0.71146  0.67516
    197   2.40740  5.48050  2.63216  1.30237  4.81298  3.72590  3.94503  4.29111  1.88453  3.78058  4.53041  3.19631  4.14101  3.04999  3.19341  2.95303  3.22615  2.80576  5.92080  4.51115    265 - -
          2.68618  4.42225  2.77519  2.73123  3.46354  2.40513  3.72494  3.29354  2.67741  2.69355  4.24690  2.90347  2.73739  3.18146  2.89801  2.37887  2.77519  2.98518  4.58477  3.61503
          0.00902  5.10829  5.83064  0.61958  0.77255  0.36677  1.18080
    198   3.02663  5.42828  3.30055  1.20318  4.74234  3.80009  3.97628  4.19707  2.02433  3.71156  4.48085  3.28406  4.19323  2.48703  3.13079  3.00714  3.25413  2.83028  3.22688  4.49506    266 - -
          2.68618  4.42225  2.77519  2.73123  3.46354  2.40513  3.72494  3.29354  2.67741  2.69355  4.24690  2.90347  2.73739  3.18146  2.89801  2.37887  2.77519  2.98518  4.58477  3.61503
          0.00835  5.18579  5.90813  0.61958  0.77255  0.48576  0.95510
    199   3.03587  5.46629  2.59686  2.74767  4.80057  3.80366  3.97279  2.54874  1.57969  3.75561  4.51710  3.28272  4.19569  3.07988  1.70110  2.44064  3.26240  3.85220  5.89640  4.52103    267 - -
          2.68618  4.42225  2.77519  2.73123  3.46354  2.40513  3.72494  3.29354  2.67741  2.69355  4.24690  2.90347  2.73739  3.18146  2.89801  2.37887  2.77519  2.98518  4.58477  3.61503
          0.00835  5.18579  5.90813  0.61958  0.77255  0.48576  0.95510
    200   2.12221  5.42909  3.28470  2.34380  4.75370  2.83266  3.95852  2.96413  1.34305  3.71906  4.48018  3.26267  4.17319  3.06645  2.51394  2.98112  3.23246  3.80953  5.86970  4.48987    268 - -
          2.68618  4.42225  2.77519  2.73123  3.46354  2.40513  3.72494  3.29354  2.67741  2.69355  4.24690  2.90347  2.73739  3.18146  2.89801  2.37887  2.77519  2.98518  4.58477  3.61503
          0.00835  5.18579  5.90813  0.61958  0.77255  0.48576  0.95510
    201   2.44774  5.47632  2.51650  2.68624  4.81860  3.75947  3.94126  4.29493  1.37498  2.83920  4.52045  2.57955  4.15372  3.04134  2.22623  2.95669  3.22093  3.86604  5.90645  4.50791    269 - -
          2.68618  4.42225  2.77519  2.73123  3.46354  2.40513  3.72494  3.29354  2.67741  2.69355  4.24690  2.90347  2.73739  3.18146  2.89801  2.37887  2.77519  2.98518  4.58477  3.61503
          0.08652  5.18579  2.56025  0.61958  0.77255  0.48576  0.95510
    202   3.54813  5.55466  4.08955  3.44821  4.90129  4.23220  4.27155  2.64973  2.61781  3.82003  4.71700  2.55227  4.62835  3.43418  0.67865  3.59969  3.75096  3.96100  5.95480  4.74534    270 - -
          2.68618  4.42225  2.77519  2.73123  3.46354  2.40513  3.72494  3.29354  2.67741  2.69355  4.24690  2.90347  2.73739  3.18146  2.89801  2.37887  2.77519  2.98518  4.58477  3.61503
          0.00902  5.10829  5.83064  0.61958  0.77255  0.36677  1.18080
    203   1.74222  4.61880  2.93061  4.26648  3.76909  4.39366  4.74463  1.69564  4.13912  1.68084  3.73440  4.43042  4.74755  4.34489  4.28621  3.70043  3.44967  1.77238  5.35511  4.16524    271 - -
          2.68618  4.42225  2.77519  2.73123  3.46354  2.40513  3.72494  3.29354  2.67741  2.69355  4.24690  2.90347  2.73739  3.18146  2.89801  2.37887  2.77519  2.98518  4.58477  3.61503
          0.00835  5.18579  5.90813  0.61958  0.77255  0.48576  0.95510
    204   2.43076  5.15157  3.38705  2.82806  4.38498  3.80776  4.01078  3.79670  1.85132  2.67478  2.57119  2.03299  4.19700  2.54250  3.26652  3.01295  3.20367  2.71135  5.65712  4.32820    272 - -
          2.68618  4.42225  2.77519  2.73123  3.46354  2.40513  3.72494  3.29354  2.67741  2.69355  4.24690  2.90347  2.73739  3.18146  2.89801  2.37887  2.77519  2.98518  4.58477  3.61503
          0.00835  5.18579  5.90813  0.61958  0.77255  0.48576  0.95510
    205   1.99793  5.41125  2.59851  2.26983  4.73096  2.82824  3.93662  4.19946  2.68362  2.80773  3.25354  1.99970  4.13859  3.04220  3.17225  2.36943  3.19492  3.78837  5.86014  4.46466    273 - -
          2.68618  4.42225  2.77519  2.73123  3.46354  2.40513  3.72494  3.29354  2.67741  2.69355  4.24690  2.90347  2.73739  3.18146  2.89801  2.37887  2.77519  2.98518  4.58477  3.61503
          0.00835  5.18579  5.90813  0.61958  0.77255  0.48576  0.95510
    206   3.17321  4.59532  4.90408  4.33114  3.68123  2.83555  4.71351  1.83489  4.16742  1.07037  3.65233  4.42823  4.69354  4.35111  4.26803  3.63186  2.08898  2.64778  5.27828  4.10464    274 - -
          2.68618  4.42225  2.77519  2.73123  3.46354  2.40513  3.72494  3.29354  2.67741  2.69355  4.24690  2.90347  2.73739  3.18146  2.89801  2.37887  2.77519  2.98518  4.58477  3.61503
          0.00835  5.18579  5.90813  0.61958  0.77255  0.48576  0.95510
    207   4.26895  5.43464  6.33478  5.81501  3.97471  5.84440  6.32718  1.24707  5.73028  0.71918  3.69163  6.02472  5.86483  5.65278  5.72066  5.28561  4.49470  2.15797  6.27096  5.29395    275 - -
          2.68618  4.42225  2.77519  2.73123  3.46354  2.40513  3.72494  3.29354  2.67741  2.69355  4.24690  2.90347  2.73739  3.18146  2.89801  2.37887  2.77519  2.98518  4.58477  3.61503
          0.00835  5.18579  5.90813  0.61958  0.77255  0.48576  0.95510
    208   2.45127  5.48225  2.37064  1.99762  4.82748  3.73448  3.92669  4.31452  1.80511  3.78757  4.52336  2.50949  4.13163  2.47561  3.15803  2.41979  2.65739  3.87307  5.91434  4.50170    276 - -
          2.68618  4.42225  2.77519  2.73123  3.46354  2.40513  3.72494  3.29354  2.67741  2.69355  4.24690  2.90347  2.73739  3.18146  2.89801  2.37887  2.77519  2.98518  4.58477  3.61503
          0.00835  5.18579  5.90813  0.61958  0.77255  0.48576  0.95510
    209   1.48575  4.87807  3.66244  3.10319  4.07886  3.88691  4.15842  3.44847  2.46027  2.49406  4.00376  3.55876  4.28994  3.40208  3.47851  2.10559  2.24417  2.64428  5.46758  4.20108    277 - -
          2.68618  4.42225  2.77519  2.73123  3.46354  2.40513  3.72494  3.29354  2.67741  2.69355  4.24690  2.90347  2.73739  3.18146  2.89801  2.37887  2.77519  2.98518  4.58477  3.61503
          0.00835  5.18579  5.90813  0.61958  0.77255  0.48576  0.95510
    210   3.54374  4.87119  5.31521  2.20558  3.96714  4.84088  5.24423  1.30681  4.63199  1.37885  3.83547  4.91271  5.14195  4.82067  4.75644  4.17649  3.78283  1.70985  5.74465  4.57677    278 - -
          2.68618  4.42225  2.77519  2.73123  3.46354  2.40513  3.72494  3.29354  2.67741  2.69355  4.24690  2.90347  2.73739  3.18146  2.89801  2.37887  2.77519  2.98518  4.58477  3.61503
          0.00835  5.18579  5.90813  0.61958  0.77255  0.48576  0.95510
    211   2.43870  5.43608  3.22769  2.21093  4.76692  2.42691  3.92980  4.24116  2.33744  3.73424  2.29727  3.21661  4.13593  2.61019  2.18888  2.42410  3.19539  3.81919  5.87652  4.47693    279 - -
          2.68618  4.42225  2.77519  2.73123  3.46354  2.40513  3.72494  3.29354  2.67741  2.69355  4.24690  2.90347  2.73739  3.18146  2.89801  2.37887  2.77519  2.98518  4.58477  3.61503
          0.00835  5.18579  5.90813  0.61958  0.77255  0.48576  0.95510
    212   2.96480  5.26559  3.30861  2.36963  4.53401  3.77478  2.90027  3.07340  2.30098  2.83486  4.32745  1.80248  4.16576  3.10080  2.58739  2.97264  3.19584  2.76816  5.74659  3.04846    280 - -
          2.68618  4.42225  2.77519  2.73123  3.46354  2.40513  3.72494  3.29354  2.67741  2.69355  4.24690  2.90347  2.73739  3.18146  2.89801  2.37887  2.77519  2.98518  4.58477  3.61503
          0.00835  5.18579  5.90813  0.61958  0.77255  0.48576  0.95510
    213   3.19658  4.60816  4.90792  4.33407  3.54697  2.82341  4.64138  2.90023  4.15784  0.78922  3.60716  4.42206  4.69408  4.33060  4.24473  3.64484  3.43664  2.22483  5.15726  2.84754    281 - -
          2.68618  4.42225  2.77519  2.73123  3.46354  2.40513  3.72494  3.29354  2.67741  2.69355  4.24690  2.90347  2.73739  3.18146  2.89801  2.37887  2.77519  2.98518  4.58477  3.61503
          0.00835  5.18579  5.90813  0.61958  0.77255  0.48576  0.95510
    214   2.44826  5.39767  3.23705  2.26554  4.71372  3.74442  2.47283  4.17965  2.05376  3.69042  4.44613  2.70700  4.13722  3.04123  3.16824  2.37044  2.58202  3.77267  2.86004  3.05989    282 - -
          2.68618  4.42225  2.77519  2.73123  3.46354  2.40513  3.72494  3.29354  2.67741  2.69355  4.24690  2.90347  2.73739  3.18146  2.89801  2.37887  2.77519  2.98518  4.58477  3.61503
          0.00835  5.18579  5.90813  0.61958  0.77255  0.48576  0.95510
    215   3.03397  5.11500  3.52517  2.95400  4.34283  1.60732  4.07222  3.73429  2.32670  2.53733  4.20280  3.44723  4.26693  3.24746  2.00349  3.10131  2.71697  2.64585  5.63172  4.33484    283 - -
          2.68618  4.42225  2.77519  2.73123  3.46354  2.40513  3.72494  3.29354  2.67741  2.69355  4.24690  2.90347  2.73739  3.18146  2.89801  2.37887  2.77519  2.98518  4.58477  3.61503
          0.00835  5.18579  5.90813  0.61958  0.77255  0.48576  0.95510
    216   2.97950  5.01004  3.58322  3.04016  4.32735  1.76072  4.17053  3.72176  3.02915  2.58318  4.21267  2.28439  4.27004  3.36540  3.46268  1.85018  2.45366  2.77470  5.66016  4.36661    284 - -
          2.68618  4.42225  2.77519  2.73123  3.46354  2.40513  3.72494  3.29354  2.67741  2.69355  4.24690  2.90347  2.73739  3.18146  2.89801  2.37887  2.77519  2.98518  4.58477  3.61503
          0.00835  5.18579  5.90813  0.61958  0.77255  0.48576  0.95510
    217   1.81515  4.54345  4.23088  3.65358  3.65682  2.53692  2.95102  1.91057  3.56658  2.74434  3.65664  3.94552  2.95660  3.82152  3.81857  3.32638  3.22686  2.23974  5.14792  2.82261    285 - -
          2.68618  4.42225  2.77519  2.73123  3.46354  2.40513  3.72494  3.29354  2.67741  2.69355  4.24690  2.90347  2.73739  3.18146  2.89801  2.37887  2.77519  2.98518  4.58477  3.61503
          0.00835  5.18579  5.90813  0.61958  0.77255  0.48576  0.95510
    218   3.49657  5.83347  3.79563  2.39524  5.30071  4.16119  4.15736  4.68461  0.93101  4.08294  4.89092  3.63622  4.52826  3.26801  1.68439  2.52994  3.67879  4.29911  6.11463  4.87121    286 - -
          2.68618  4.42225  2.77519  2.73123  3.46354  2.40513  3.72494  3.29354  2.67741  2.69355  4.24690  2.90347  2.73739  3.18146  2.89801  2.37887  2.77519  2.98518  4.58477  3.61503
          0.44137  5.18579  1.04626  0.61958  0.77255  0.48576  0.95510
    219   2.81044  4.88936  3.27712  2.19723  4.09562  3.66328  3.87519  2.56559  2.69663  2.49868  3.96410  3.22808  4.05309  1.76949  3.13343  2.88092  2.45927  3.18234  5.41550  4.10973    287 - -
          2.68536  4.42245  2.77540  2.73143  3.46374  2.40533  3.72515  3.29374  2.67761  2.69319  4.24710  2.90367  2.73760  3.18166  2.89821  2.37844  2.77480  2.98538  4.58497  3.61523
          1.01604  0.45602  5.47961  0.05930  2.85468  0.19386  1.73600
    220   2.19181  5.38810  3.24442  2.26940  4.70017  2.39557  3.93925  4.16271  2.68644  2.79702  4.43809  2.67589  4.14156  2.50016  2.03038  2.94148  3.19338  2.83547  5.84096  4.45198    289 - -
          2.68618  4.42225  2.77519  2.73123  3.46354  2.40513  3.72494  3.29354  2.67741  2.69355  4.24690  2.90347  2.73739  3.18146  2.89801  2.37887  2.77519  2.98518  4.58477  3.61503
          0.00835  5.18579  5.90813  0.61958  0.77255  0.48576  0.95510
    221   2.99075  4.85138  3.67682  3.11299  2.16094  3.91477  2.90884  3.38681  3.07465  3.07269  2.97657  2.63082  4.29758  3.40385  1.81146  3.14427  2.54894  3.14006  5.38867  2.92280    290 - -
          2.68618  4.42225  2.77519  2.73123  3.46354  2.40513  3.72494  3.29354  2.67741  2.69355  4.24690  2.90347  2.73739  3.18146  2.89801  2.37887  2.77519  2.98518  4.58477  3.61503
          0.00835  5.18579  5.90813  0.61958  0.77255  0.48576  0.95510
    222   2.99361  4.71641  2.44097  3.29827  2.91765  3.97070  2.94002  3.21465  2.55474  1.44486  2.96107  3.70427  4.34991  3.55461  3.60618  3.21532  3.22524  2.99035  5.27769  2.86161    291 - -
          2.68618  4.42225  2.77519  2.73123  3.46354  2.40513  3.72494  3.29354  2.67741  2.69355  4.24690  2.90347  2.73739  3.18146  2.89801  2.37887  2.77519  2.98518  4.58477  3.61503
          0.00835  5.18579  5.90813  0.61958  0.77255  0.48576  0.95510
    223   2.96817  5.47658  2.50731  1.84760  4.81944  2.81870  3.92782  4.30483  2.25377  3.78095  4.51834  2.57506  4.13240  3.02544  3.15997  2.22463  2.25549  3.86613  5.91018  3.08079    292 - -
          2.68618  4.42225  2.77519  2.73123  3.46354  2.40513  3.72494  3.29354  2.67741  2.69355  4.24690  2.90347  2.73739  3.18146  2.89801  2.37887  2.77519  2.98518  4.58477  3.61503
          0.00835  5.18579  5.90813  0.61958  0.77255  0.48576  0.95510
    224   3.21373  5.74566  1.00576  2.73260  5.08481  3.83185  4.11889  4.57718  2.38737  4.04518  4.80696  2.43181  4.29861  3.23308  2.55116  2.56898  3.45609  4.13713  6.17216  4.74343    293 - -
          2.68618  4.42225  2.77519  2.73123  3.46354  2.40513  3.72494  3.29354  2.67741  2.69355  4.24690  2.90347  2.73739  3.18146  2.89801  2.37887  2.77519  2.98518  4.58477  3.61503
          0.00835  5.18579  5.90813  0.61958  0.77255  0.48576  0.95510
    225   2.34049  4.44895  4.66218  4.06688  2.66624  4.14697  4.46495  2.87089  3.91298  1.38569  3.55607  4.19915  2.95021  4.10466  2.82240  3.44431  3.24957  1.75806  5.06680  3.88265    294 - -
          2.68618  4.42225  2.77519  2.73123  3.46354  2.40513  3.72494  3.29354  2.67741  2.69355  4.24690  2.90347  2.73739  3.18146  2.89801  2.37887  2.77519  2.98518  4.58477  3.61503
          0.00835  5.18579  5.90813  0.61958  0.77255  0.48576  0.95510
    226   2.96371  5.38692  3.24236  1.93781  4.69777  3.74920  3.94172  4.15983  2.27015  3.67759  4.43768  2.70898  4.14300  3.05083  3.17673  1.59758  2.58163  2.82806  5.84115  3.19335    295 - -
          2.68618  4.42225  2.77519  2.73123  3.46354  2.40513  3.72494  3.29354  2.67741  2.69355  4.24690  2.90347  2.73739  3.18146  2.89801  2.37887  2.77519  2.98518  4.58477  3.61503
          0.00835  5.18579  5.90813  0.61958  0.77255  0.48576  0.95510
    227   2.31992  5.31705  3.89670  3.63628  5.33915  3.93393  4.79178  4.74962  2.37525  4.34730  5.18779  3.97233  0.58359  3.99031  3.73328  3.41358  3.72197  4.23580  6.50271  5.27632    296 - -
          2.68618  4.42225  2.77519  2.73123  3.46354  2.40513  3.72494  3.29354  2.67741  2.69355  4.24690  2.90347  2.73739  3.18146  2.89801  2.37887  2.77519  2.98518  4.58477  3.61503
          0.00835  5.18579  5.90813  0.61958  0.77255  0.48576  0.95510
    228   2.96843  5.38734  3.25569  2.02684  3.10719  3.75538  2.89438  4.15883  1.66674  2.94664  4.43765  3.23817  4.14734  2.49032  2.63482  2.94875  3.19887  2.74828  5.83916  4.45354    297 - -
          2.68618  4.42225  2.77519  2.73123  3.46354  2.40513  3.72494  3.29354  2.67741  2.69355  4.24690  2.90347  2.73739  3.18146  2.89801  2.37887  2.77519  2.98518  4.58477  3.61503
          0.00835  5.18579  5.90813  0.61958  0.77255  0.48576  0.95510
    229   3.03419  4.43455  4.82297  4.22076  1.53779  4.18880  4.51461  2.03311  2.82232  2.15293  3.54431  4.29078  4.55195  4.20843  4.11407  2.63842  3.26670  1.90478  5.06163  3.88001    298 - -
          2.68618  4.42225  2.77519  2.73123  3.46354  2.40513  3.72494  3.29354  2.67741  2.69355  4.24690  2.90347  2.73739  3.18146  2.89801  2.37887  2.77519  2.98518  4.58477  3.61503
          0.00835  5.18579  5.90813  0.61958  0.77255  0.48576  0.95510
    230   2.51695  4.43904  4.66743  2.84366  2.66936  4.14408  4.46087  1.97201  3.91828  2.62470  2.02184  4.19894  4.51036  4.10652  2.83246  3.44115  3.24260  1.71645  5.05897  3.87460    299 - -
          2.68618  4.42225  2.77519  2.73123  3.46354  2.40513  3.72494  3.29354  2.67741  2.69355  4.24690  2.90347  2.73739  3.18146  2.89801  2.37887  2.77519  2.98518  4.58477  3.61503
          0.00835  5.18579  5.90813  0.61958  0.77255  0.48576  0.95510
    231   2.23019  4.82566  5.53904  4.97562  3.96781  4.87153  5.30348  1.73203  4.81841  1.77608  2.75904  5.02706  5.17150  4.96824  4.86931  4.21895  3.77388  1.06083  5.72979  4.55955    300 - -
          2.68618  4.42225  2.77519  2.73123  3.46354  2.40513  3.72494  3.29354  2.67741  2.69355  4.24690  2.90347  2.73739  3.18146  2.89801  2.37887  2.77519  2.98518  4.58477  3.61503
          0.00835  5.18579  5.90813  0.61958  0.77255  0.48576  0.95510
    232   2.54544  4.56303  4.20041  3.62358  3.67546  2.01599  4.33474  3.02526  2.66617  1.52947  2.37045  3.92761  4.42698  3.79755  3.78826  3.32326  3.23294  2.82224  5.16398  2.95075    301 - -
          2.68618  4.42225  2.77519  2.73123  3.46354  2.40513  3.72494  3.29354  2.67741  2.69355  4.24690  2.90347  2.73739  3.18146  2.89801  2.37887  2.77519  2.98518  4.58477  3.61503
          0.00835  5.18579  5.90813  0.61958  0.77255  0.48576  0.95510
    233   2.54933  4.75727  3.78211  3.21649  3.90399  1.84472  4.18722  2.58144  3.17577  2.41236  3.85869  3.64360  4.32217  2.67305  2.71078  2.61122  3.21524  2.13093  5.33297  4.08877    302 - -
          2.68618  4.42225  2.77519  2.73123  3.46354  2.40513  3.72494  3.29354  2.67741  2.69355  4.24690  2.90347  2.73739  3.18146  2.89801  2.37887  2.77519  2.98518  4.58477  3.61503
          0.00835  5.18579  5.90813  0.61958  0.77255  0.48576  0.95510
    234   3.00999  4.42964  4.71213  4.11289  2.64945  4.14889  4.46747  1.97340  2.92996  1.65850  3.54256  4.22025  2.94623  4.13027  2.96557  3.44830  3.24206  1.76813  5.04815  3.86557    303 - -
          2.68618  4.42225  2.77519  2.73123  3.46354  2.40513  3.72494  3.29354  2.67741  2.69355  4.24690  2.90347  2.73739  3.18146  2.89801  2.37887  2.77519  2.98518  4.58477  3.61503
          0.00835  5.18579  5.90813  0.61958  0.77255  0.48576  0.95510
    235   3.00508  4.41992  4.73527  4.13528  2.18373  4.14616  4.46534  2.85666  3.96861  1.76544  3.53684  4.22856  2.95364  4.14267  4.05859  2.53886  2.53024  2.21102  5.03372  2.09922    304 - -
          2.68618  4.42225  2.77519  2.73123  3.46354  2.40513  3.72494  3.29354  2.67741  2.69355  4.24690  2.90347  2.73739  3.18146  2.89801  2.37887  2.77519  2.98518  4.58477  3.61503
          0.00835  5.18579  5.90813  0.61958  0.77255  0.48576  0.95510
    236   2.96976  5.47727  2.57743  2.65857  4.82232  3.73868  2.40408  4.30690  2.08087  3.78143  4.51880  1.94538  4.13397  3.02402  2.27170  2.42132  2.65798  3.86809  5.90876  4.49961    305 - -
          2.68663  4.42270  2.77461  2.73168  3.46194  2.40557  3.72539  3.29399  2.67785  2.69400  4.24288  2.90391  2.73685  3.18191  2.89845  2.37862  2.77461  2.98563  4.58522  3.61310
          0.14755  2.00647  5.90813  1.79131  0.18241  0.48576  0.95510
    237   2.96948  5.16526  2.66039  2.81433  4.40261  2.35939  4.00409  2.42665  2.10194  3.42282  4.23646  3.33302  4.19075  3.15515  2.20827  3.00498  3.20058  2.47696  5.66800  3.00731    313 - -
          2.68618  4.42225  2.77519  2.73123  3.46354  2.40513  3.72494  3.29354  2.67741  2.69355  4.24690  2.90347  2.73739  3.18146  2.89801  2.37887  2.77519  2.98518  4.58477  3.61503
          0.00835  5.18579  5.90813  0.61958  0.77255  0.48576  0.95510
    238   2.97314  5.34836  2.30850  2.71768  4.64580  2.35505  3.96222  2.94177  1.51372  3.63464  4.40775  3.25547  2.97588  3.07926  3.20238  2.96298  3.20558  2.80488  5.81706  4.43974    314 - -
          2.68618  4.42225  2.77519  2.73123  3.46354  2.40513  3.72494  3.29354  2.67741  2.69355  4.24690  2.90347  2.73739  3.18146  2.89801  2.37887  2.77519  2.98518  4.58477  3.61503
          0.00835  5.18579  5.90813  0.61958  0.77255  0.48576  0.95510
    239   2.42397  4.69736  3.87906  3.31093  3.83301  3.96920  3.06270  1.89693  3.26112  2.37052  3.80121  2.50298  4.34828  3.56296  2.37667  3.21516  2.47122  2.40175  5.28068  4.04819    315 - -
          2.68618  4.42225  2.77519  2.73123  3.46354  2.40513  3.72494  3.29354  2.67741  2.69355  4.24690  2.90347  2.73739  3.18146  2.89801  2.37887  2.77519  2.98518  4.58477  3.61503
          0.00835  5.18579  5.90813  0.61958  0.77255  0.48576  0.95510
    240   3.11989  5.16955  3.46224  3.02165  4.35714  3.90490  2.73278  2.34353  3.02779  3.45807  4.31259  1.83165  1.44342  3.39568  3.44175  3.19408  3.37075  3.52171  5.69581  4.36598    316 - -
          2.68618  4.42225  2.77519  2.73123  3.46354  2.40513  3.72494  3.29354  2.67741  2.69355  4.24690  2.90347  2.73739  3.18146  2.89801  2.37887  2.77519  2.98518  4.58477  3.61503
          0.00835  5.18579  5.90813  0.61958  0.77255  0.48576  0.95510
    241   2.99920  4.48780  4.41960  3.83430  2.83822  2.86121  4.39312  2.50113  3.71916  2.68317  3.60222  4.05838  2.38617  3.94724  2.30041  3.37755  3.23134  1.60842  5.09621  2.70932    317 - -
          2.68618  4.42225  2.77519  2.73123  3.46354  2.40513  3.72494  3.29354  2.67741  2.69355  4.24690  2.90347  2.73739  3.18146  2.89801  2.37887  2.77519  2.98518  4.58477  3.61503
          0.00835  5.18579  5.90813  0.61958  0.77255  0.48576  0.95510
    242   3.35837  4.71507  5.23898  4.63572  1.24129  4.55226  4.86501  2.24317  4.44265  1.47994  3.51956  4.68404  4.86612  4.55230  2.82077  3.87091  3.58621  2.28018  5.29480  4.13818    318 - -
          2.68618  4.42225  2.77519  2.73123  3.46354  2.40513  3.72494  3.29354  2.67741  2.69355  4.24690  2.90347  2.73739  3.18146  2.89801  2.37887  2.77519  2.98518  4.58477  3.61503
          0.00835  5.18579  5.90813  0.61958  0.77255  0.48576  0.95510
    243   3.01619  4.70284  3.92807  2.11813  3.83874  2.96521  4.27699  2.50416  3.33281  1.36465  3.80676  3.76880  4.38771  3.63108  3.66957  3.26086  2.12486  2.94408  5.30178  4.07443    319 - -
          2.68618  4.42225  2.77519  2.73123  3.46354  2.40513  3.72494  3.29354  2.67741  2.69355  4.24690  2.90347  2.73739  3.18146  2.89801  2.37887  2.77519  2.98518  4.58477  3.61503
          0.00835  5.18579  5.90813  0.61958  0.77255  0.48576  0.95510
    244   2.96981  5.45756  2.03730  2.08234  4.79159  2.97665  2.89122  3.00402  2.67581  3.75817  4.50162  2.14823  4.13672  3.03399  3.16814  2.43171  3.20160  3.84239  5.89633  3.07626    320 - -
          2.68618  4.42225  2.77519  2.73123  3.46354  2.40513  3.72494  3.29354  2.67741  2.69355  4.24690  2.90347  2.73739  3.18146  2.89801  2.37887  2.77519  2.98518  4.58477  3.61503
          0.00835  5.18579  5.90813  0.61958  0.77255  0.48576  0.95510
    245   2.50756  2.70358  3.35589  2.10187  4.43109  2.84874  2.90810  3.85115  2.79210  3.44839  4.25668  3.32019  4.18343  3.14318  2.71624  2.15244  3.19765  2.23035  5.68624  4.34685    321 - -
          2.68618  4.42225  2.77519  2.73123  3.46354  2.40513  3.72494  3.29354  2.67741  2.69355  4.24690  2.90347  2.73739  3.18146  2.89801  2.37887  2.77519  2.98518  4.58477  3.61503
          0.00835  5.18579  5.90813  0.61958  0.77255  0.48576  0.95510
    246   3.05292  4.42710  4.99115  4.38006  2.62783  4.22423  4.54985  1.74177  4.17215  1.50000  3.51760  4.37694  4.58331  4.30427  4.18864  2.63592  3.28494  2.11725  5.03872  2.37264    322 - -
          2.68618  4.42225  2.77519  2.73123  3.46354  2.40513  3.72494  3.29354  2.67741  2.69355  4.24690  2.90347  2.73739  3.18146  2.89801  2.37887  2.77519  2.98518  4.58477  3.61503
          0.00835  5.18579  5.90813  0.61958  0.77255  0.48576  0.95510
    247   2.98183  5.45106  3.24765  2.68843  4.78693  3.75737  3.93760  4.25912  1.80571  3.74838  4.49653  2.58431  4.14935  2.55643  2.21961  2.42775  1.98451  2.87069  5.88613  4.49134    323 - -
          2.68618  4.42225  2.77519  2.73123  3.46354  2.40513  3.72494  3.29354  2.67741  2.69355  4.24690  2.90347  2.73739  3.18146  2.89801  2.37887  2.77519  2.98518  4.58477  3.61503
          0.08652  5.18579  2.56025  0.61958  0.77255  0.48576  0.95510
    248   2.95271  4.77582  3.68218  2.18924  3.93559  2.79892  4.13212  2.24168  3.08198  2.99609  3.87686  3.56500  4.27418  3.40621  2.65536  3.12533  2.50789  1.65823  5.34949  4.09558    324 - -
          2.68618  4.42225  2.77519  2.73123  3.46354  2.40513  3.72494  3.29354  2.67741  2.69355  4.24690  2.90347  2.73739  3.18146  2.89801  2.37887  2.77519  2.98518  4.58477  3.61503
          0.00902  5.10829  5.83064  0.61958  0.77255  0.71146  0.67516
    249   3.05926  5.59023  2.41086  1.29183  4.92794  2.91920  3.99537  4.42133  2.32797  3.89346  4.64139  3.20309  2.85422  3.10181  3.28120  2.14796  3.29830  3.97860  6.02352  4.59538    325 - -
          2.68618  4.42225  2.77519  2.73123  3.46354  2.40513  3.72494  3.29354  2.67741  2.69355  4.24690  2.90347  2.73739  3.18146  2.89801  2.37887  2.77519  2.98518  4.58477  3.61503
          0.14580  5.10829  2.04315  0.61958  0.77255  0.36677  1.18080
    250   3.28775  5.65095  3.02174  0.73744  4.77989  3.83350  4.21471  4.45317  3.08744  3.98564  4.81217  3.34593  4.35870  3.38328  3.57798  2.37018  3.55519  4.06774  6.05012  2.95818    326 - -
          2.68618  4.42225  2.77519  2.73123  3.46354  2.40513  3.72494  3.29354  2.67741  2.69355  4.24690  2.90347  2.73739  3.18146  2.89801  2.37887  2.77519  2.98518  4.58477  3.61503
          0.21339  5.06109  1.68297  0.61958  0.77255  0.82086  0.57991
    251   2.89000  5.06058  3.22018  1.84942  4.13467  2.76889  3.89937  3.70866  2.73307  3.31117  4.13970  2.59679  4.09854  3.07913  3.18943  2.92605  3.12335  3.39453  2.99501  1.96350    327 - -
          2.68659  4.41951  2.77398  2.73022  3.46395  2.40513  3.72535  3.29395  2.67685  2.69396  4.24731  2.90388  2.73781  3.18187  2.89842  2.37928  2.77560  2.98410  4.58518  3.61544
          1.17527  0.54280  2.20598  0.68816  0.69816  0.85351  0.55498
    252   2.24448  4.52775  3.74258  3.17942  3.67210  3.80543  4.08180  2.06116  3.13106  2.74906  3.64376  2.75322  4.19370  3.42908  3.47467  2.36906  2.38011  2.80605  5.12321  2.32761    330 - -
          2.68618  4.42225  2.77519  2.73123  3.46354  2.40513  3.72494  3.29354  2.67741  2.69355  4.24690  2.90347  2.73739  3.18146  2.89801  2.37887  2.77519  2.98518  4.58477  3.61503
          0.12458  4.83990  2.21435  0.61958  0.77255  1.17534  0.36920
    253   2.78202  4.95996  3.19256  1.91686  4.19428  3.61524  3.81988  2.74831  2.61878  2.46904  4.03365  3.15246  2.76844  2.97489  2.52275  2.34036  3.01327  3.28864  5.46638  4.13769    331 - -
          2.68618  4.42225  2.77519  2.73123  3.46354  2.40513  3.72494  3.29354  2.67741  2.69355  4.24690  2.90347  2.73739  3.18146  2.89801  2.37887  2.77519  2.98518  4.58477  3.61503
          0.01322  4.72854  5.45088  0.61958  0.77255  0.95128  0.48816
    254   2.83801  5.23270  2.51779  1.69008  4.53338  3.61559  3.81745  2.79042  1.89519  3.51614  4.28762  3.10229  4.01518  2.93231  3.05681  2.82234  3.07009  2.65561  5.69464  4.31182    332 - -
          2.68618  4.42225  2.77519  2.73123  3.46354  2.40513  3.72494  3.29354  2.67741  2.69355  4.24690  2.90347  2.73739  3.18146  2.89801  2.37887  2.77519  2.98518  4.58477  3.61503
          0.01182  4.83953  5.56187  0.61958  0.77255  0.91346  0.51272
    255   2.86209  4.62900  3.66841  3.10661  2.69053  1.97527  4.06635  3.14226  3.06725  2.84651  3.73382  3.52930  4.20307  2.21352  3.43754  2.54401  3.09552  2.31428  5.18957  2.92849    333 - -
          2.68618  4.42225  2.77519  2.73123  3.46354  2.40513  3.72494  3.29354  2.67741  2.69355  4.24690  2.90347  2.73739  3.18146  2.89801  2.37887  2.77519  2.98518  4.58477  3.61503
          0.01097  4.91355  5.63590  0.61958  0.77255  0.72551  0.66180
    256   2.88914  5.27115  3.19058  1.74280  4.56829  2.74611  3.87337  2.87130  2.25912  2.69938  4.32553  3.17211  4.07441  2.98869  2.56533  2.17666  3.11993  3.63584  5.73288  4.35568    334 - -
          2.68618  4.42225  2.77519  2.73123  3.46354  2.40513  3.72494  3.29354  2.67741  2.69355  4.24690  2.90347  2.73739  3.18146  2.89801  2.37887  2.77519  2.98518  4.58477  3.61503
          0.00996  5.00955  5.73190  0.61958  0.77255  0.92314  0.50628
    257   2.91086  4.34664  4.53956  3.94462  3.44558  3.00299  4.35334  2.24852  3.79694  2.08601  2.68212  2.78617  4.40626  3.98927  3.92211  3.33421  2.12793  1.87223  4.96299  2.81451    335 - -
          2.68618  4.42225  2.77519  2.73123  3.46354  2.40513  3.72494  3.29354  2.67741  2.69355  4.24690  2.90347  2.73739  3.18146  2.89801  2.37887  2.77519  2.98518  4.58477  3.61503
          0.00996  5.00955  5.73190  0.61958  0.77255  0.92314  0.50628
    258   2.90345  5.36674  2.21303  2.24096  4.69420  3.67363  3.86563  2.07745  1.94439  3.66259  4.41357  3.14826  4.07077  2.96961  2.46302  2.47147  3.13453  3.74806  5.80792  4.41046    336 - -
          2.68618  4.42225  2.77519  2.73123  3.46354  2.40513  3.72494  3.29354  2.67741  2.69355  4.24690  2.90347  2.73739  3.18146  2.89801  2.37887  2.77519  2.98518  4.58477  3.61503
          0.00996  5.00955  5.73190  0.61958  0.77255  0.92314  0.50628
    259   2.32936  4.60000  3.82991  2.51289  3.73629  3.90002  4.16000  2.07791  3.21334  1.98394  3.70605  2.31997  4.27886  3.51037  3.55568  3.14914  2.57797  2.42298  5.19188  3.96220    337 - -
          2.68618  4.42225  2.77519  2.73123  3.46354  2.40513  3.72494  3.29354  2.67741  2.69355  4.24690  2.90347  2.73739  3.18146  2.89801  2.37887  2.77519  2.98518  4.58477  3.61503
          0.00996  5.00955  5.73190  0.61958  0.77255  0.92314  0.50628
    260   2.89717  5.27800  1.95687  2.63921  4.58591  2.02695  3.88898  2.98945  2.64923  3.57425  4.34525  3.17710  3.05603  3.00530  2.48236  2.88582  2.48667  3.65153  5.75299  4.37344    338 - -
          2.68618  4.42225  2.77519  2.73123  3.46354  2.40513  3.72494  3.29354  2.67741  2.69355  4.24690  2.90347  2.73739  3.18146  2.89801  2.37887  2.77519  2.98518  4.58477  3.61503
          0.00996  5.00955  5.73190  0.61958  0.77255  0.92314  0.50628
    261   2.32582  4.41097  4.28807  3.70463  3.51849  2.76473  4.29577  2.39310  3.59722  2.20376  2.79577  3.94563  4.36917  3.83147  2.33078  3.27914  2.43675  1.89081  5.02173  3.82579    339 - -
          2.68618  4.42225  2.77519  2.73123  3.46354  2.40513  3.72494  3.29354  2.67741  2.69355  4.24690  2.90347  2.73739  3.18146  2.89801  2.37887  2.77519  2.98518  4.58477  3.61503
          0.00996  5.00955  5.73190  0.61958  0.77255  0.92314  0.50628
    262   2.89438  5.21171  2.52732  1.75593  4.48511  3.69505  3.89539  2.15261  2.66697  2.66142  4.27285  3.19796  4.08948  3.02262  2.49631  2.48685  3.12596  3.56156  5.68985  4.32686    340 - -
          2.68618  4.42225  2.77519  2.73123  3.46354  2.40513  3.72494  3.29354  2.67741  2.69355  4.24690  2.90347  2.73739  3.18146  2.89801  2.37887  2.77519  2.98518  4.58477  3.61503
          0.00996  5.00955  5.73190  0.61958  0.77255  0.53095  0.88685
    263   2.11044  4.86031  3.57605  2.36294  4.03450  3.85286  4.08370  3.40797  2.98293  1.71384  3.95452  3.48463  2.44734  3.31906  2.71383  3.07982  3.17980  2.49385  5.41675  4.14566    341 - -
          2.68618  4.42225  2.77519  2.73123  3.46354  2.40513  3.72494  3.29354  2.67741  2.69355  4.24690  2.90347  2.73739  3.18146  2.89801  2.37887  2.77519  2.98518  4.58477  3.61503
          0.00902  5.10829  5.83064  0.61958  0.77255  0.36677  1.18080
    264   3.01155  4.58696  4.17655  3.60017  3.70603  4.05808  4.33866  1.82023  1.93449  1.73953  3.69604  3.91737  2.95205  3.78384  3.77771  2.70722  3.24405  2.42456  5.19386  3.98586    342 - -
          2.68618  4.42225  2.77519  2.73123  3.46354  2.40513  3.72494  3.29354  2.67741  2.69355  4.24690  2.90347  2.73739  3.18146  2.89801  2.37887  2.77519  2.98518  4.58477  3.61503
          0.00835  5.18579  5.90813  0.61958  0.77255  0.48576  0.95510
    265   2.42564  4.69997  2.83301  3.30551  3.83592  3.96772  4.22176  2.27587  2.71482  2.31417  3.80350  3.70844  4.34680  3.55907  2.31899  3.21314  3.21734  1.85900  5.28294  2.87829    343 - -
          2.68618  4.42225  2.77519  2.73123  3.46354  2.40513  3.72494  3.29354  2.67741  2.69355  4.24690  2.90347  2.73739  3.18146  2.89801  2.37887  2.77519  2.98518  4.58477  3.61503
          0.00835  5.18579  5.90813  0.61958  0.77255  0.48576  0.95510
    266   2.96118  5.33800  3.26664  2.34443  4.63160  2.82715  3.95018  2.85624  2.70824  2.42267  4.39272  2.74543  4.14908  2.49991  2.28929  2.50548  2.19571  3.70069  5.80272  4.42555    344 - -
          2.68618  4.42225  2.77519  2.73123  3.46354  2.40513  3.72494  3.29354  2.67741  2.69355  4.24690  2.90347  2.73739  3.18146  2.89801  2.37887  2.77519  2.98518  4.58477  3.61503
          0.00835  5.18579  5.90813  0.61958  0.77255  0.48576  0.95510
    267   2.20408  5.36701  2.72209  2.27071  4.67145  3.74999  2.53419  2.87279  2.28037  2.79300  4.41859  3.23522  4.14240  3.05305  2.57487  2.94263  2.71182  3.73562  5.82477  3.05429    345 - -
          2.68618  4.42225  2.77519  2.73123  3.46354  2.40513  3.72494  3.29354  2.67741  2.69355  4.24690  2.90347  2.73739  3.18146  2.89801  2.37887  2.77519  2.98518  4.58477  3.61503
          0.00835  5.18579  5.90813  0.61958  0.77255  0.48576  0.95510
    268   3.03295  4.42399  4.87600  4.27091  2.63585  4.19402  4.52400  2.06140  4.08373  1.44880  3.53502  2.90984  4.55692  4.23825  4.13631  2.54919  3.26560  1.75086  5.05268  3.87303    346 - -
          2.68618  4.42225  2.77519  2.73123  3.46354  2.40513  3.72494  3.29354  2.67741  2.69355  4.24690  2.90347  2.73739  3.18146  2.89801  2.37887  2.77519  2.98518  4.58477  3.61503
          0.00835  5.18579  5.90813  0.61958  0.77255  0.48576  0.95510
    269   2.99129  5.49795  2.26259  1.54138  4.83748  3.74454  3.94798  4.32251  2.69380  2.84578  4.54163  2.56739  4.14899  2.55613  3.18943  2.52475  2.28718  3.88591  5.93268  4.52009    347 - -
          2.68618  4.42225  2.77519  2.73123  3.46354  2.40513  3.72494  3.29354  2.67741  2.69355  4.24690  2.90347  2.73739  3.18146  2.89801  2.37887  2.77519  2.98518  4.58477  3.61503
          0.00835  5.18579  5.90813  0.61958  0.77255  0.48576  0.95510
    270   2.09980  5.33218  1.97402  2.71298  3.29774  3.75774  3.95253  4.07375  2.34619  3.61485  4.38816  3.25037  2.96963  3.06985  3.19485  2.18537  2.65244  3.69406  5.79913  3.04599    348 - -
          2.68618  4.42225  2.77519  2.73123  3.46354  2.40513  3.72494  3.29354  2.67741  2.69355  4.24690  2.90347  2.73739  3.18146  2.89801  2.37887  2.77519  2.98518  4.58477  3.61503
          0.00835  5.18579  5.90813  0.61958  0.77255  0.48576  0.95510
    271   3.04573  4.52151  4.49017  3.90759  1.77047  4.14039  4.39374  2.97218  2.00307  2.16756  3.63643  3.02716  4.50853  4.00406  3.96554  3.42677  3.27739  2.26252  3.01947  2.73308    349 - -
          2.68618  4.42225  2.77519  2.73123  3.46354  2.40513  3.72494  3.29354  2.67741  2.69355  4.24690  2.90347  2.73739  3.18146  2.89801  2.37887  2.77519  2.98518  4.58477  3.61503
          0.00835  5.18579  5.90813  0.61958  0.77255  0.48576  0.95510
    272   2.43889  5.43574  3.23009  2.67315  4.76666  2.98203  3.10258  2.99975  1.92749  3.73369  4.48083  3.21771  4.13658  2.22382  2.55632  1.92239  3.19586  3.81890  5.87592  4.47694    350 - -
          2.68618  4.42225  2.77519  2.73123  3.46354  2.40513  3.72494  3.29354  2.67741  2.69355  4.24690  2.90347  2.73739  3.18146  2.89801  2.37887  2.77519  2.98518  4.58477  3.61503
          0.00835  5.18579  5.90813  0.61958  0.77255  0.48576  0.95510
    273   2.97323  5.48467  2.19577  1.78361  4.82914  2.81658  3.93059  4.31525  2.03551  3.78928  4.52625  2.65824  4.13563  3.02802  2.27421  2.93425  3.20492  2.88720  5.91674  4.50504    351 - -
          2.68618  4.42225  2.77519  2.73123  3.46354  2.40513  3.72494  3.29354  2.67741  2.69355  4.24690  2.90347  2.73739  3.18146  2.89801  2.37887  2.77519  2.98518  4.58477  3.61503
          0.00835  5.18579  5.90813  0.61958  0.77255  0.48576  0.95510
    274   2.44772  5.37226  3.24971  2.26972  4.67847  2.83188  3.94134  2.98517  1.63388  2.79507  4.42343  2.67846  4.14245  2.62346  3.17702  2.94269  3.19154  3.74186  5.82875  3.19370    352 - -
          2.68618  4.42225  2.77519  2.73123  3.46354  2.40513  3.72494  3.29354  2.67741  2.69355  4.24690  2.90347  2.73739  3.18146  2.89801  2.37887  2.77519  2.98518  4.58477  3.61503
          0.00835  5.18579  5.90813  0.61958  0.77255  0.48576  0.95510
    275   2.98759  4.66370  2.83807  3.37193  3.79406  3.98586  4.24714  1.87292  3.31779  2.87196  3.76971  3.75568  2.53877  3.61115  2.84232  2.55601  3.21958  1.86704  3.10813  4.02577    353 - -
          2.68618  4.42225  2.77519  2.73123  3.46354  2.40513  3.72494  3.29354  2.67741  2.69355  4.24690  2.90347  2.73739  3.18146  2.89801  2.37887  2.77519  2.98518  4.58477  3.61503
          0.00835  5.18579  5.90813  0.61958  0.77255  0.48576  0.95510
    276   2.97252  5.43669  2.19904  1.73958  4.76146  2.83520  3.94040  3.21753  2.34932  3.73316  4.48341  3.21973  4.14239  2.56132  3.17669  2.94294  3.20434  2.13385  5.88115  4.48112    354 - -
          2.68618  4.42225  2.77519  2.73123  3.46354  2.40513  3.72494  3.29354  2.67741  2.69355  4.24690  2.90347  2.73739  3.18146  2.89801  2.37887  2.77519  2.98518  4.58477  3.61503
          0.20886  5.18579  1.69884  0.61958  0.77255  0.48576  0.95510
    277   2.34865  5.33482  2.18577  2.59349  2.57427  2.73127  3.85909  4.12546  2.13187  3.63188  4.38636  2.49213  4.05847  2.96553  3.09911  2.34624  3.11920  3.71375  5.78608  4.38947    355 - -
          2.68618  4.42225  2.77519  2.73123  3.46354  2.40513  3.72494  3.29354  2.67741  2.69355  4.24690  2.90347  2.73739  3.18146  2.89801  2.37887  2.77519  2.98518  4.58477  3.61503
          0.01019  4.98712  5.70947  0.61958  0.77255  0.27276  1.43245
    278   2.96548  5.46066  2.72034  1.64018  4.79842  2.74343  3.92814  4.27988  2.25538  2.83653  4.50365  2.33481  2.96085  3.02727  3.16002  2.93018  3.19704  2.88144  5.89745  4.48985    356 - -
          2.68618  4.42225  2.77519  2.73123  3.46354  2.40513  3.72494  3.29354  2.67741  2.69355  4.24690  2.90347  2.73739  3.18146  2.89801  2.37887  2.77519  2.98518  4.58477  3.61503
          0.00835  5.18579  5.90813  0.61958  0.77255  0.48576  0.95510
    279   2.48811  4.56418  4.17197  2.69894  3.67983  4.04372  4.32431  2.42607  2.67682  2.28351  3.67498  3.90857  4.41752  3.77940  3.78550  3.31103  2.27210  1.78809  5.16579  2.37361    357 - -
          2.68618  4.42225  2.77519  2.73123  3.46354  2.40513  3.72494  3.29354  2.67741  2.69355  4.24690  2.90347  2.73739  3.18146  2.89801  2.37887  2.77519  2.98518  4.58477  3.61503
          0.00835  5.18579  5.90813  0.61958  0.77255  0.48576  0.95510
    280   2.19286  5.40877  2.59384  2.05144  3.14087  3.74182  2.44405  4.19833  2.26302  2.92320  4.45596  3.21936  4.13472  3.03638  2.55391  2.93279  3.18970  3.78619  5.85629  3.20145    358 - -
          2.68618  4.42225  2.77519  2.73123  3.46354  2.40513  3.72494  3.29354  2.67741  2.69355  4.24690  2.90347  2.73739  3.18146  2.89801  2.37887  2.77519  2.98518  4.58477  3.61503
          0.00835  5.18579  5.90813  0.61958  0.77255  0.48576  0.95510
    281   3.05268  4.45219  4.83121  2.88261  2.75407  2.44785  4.54015  1.60140  4.05936  1.85086  3.56159  4.30897  4.57303  4.22694  4.13636  3.51625  3.28551  1.80619  5.09061  3.90978    359 - -
          2.68618  4.42225  2.77519  2.73123  3.46354  2.40513  3.72494  3.29354  2.67741  2.69355  4.24690  2.90347  2.73739  3.18146  2.89801  2.37887  2.77519  2.98518  4.58477  3.61503
          0.00835  5.18579  5.90813  0.61958  0.77255  0.48576  0.95510
    282   3.18485  5.65252  2.41459  2.23031  4.96157  1.22024  4.11505  4.43615  2.32583  2.37134  4.71776  3.29589  4.28788  3.23695  3.42012  3.13830  3.42766  4.02629  6.10086  4.68567    360 - -
          2.68618  4.42225  2.77519  2.73123  3.46354  2.40513  3.72494  3.29354  2.67741  2.69355  4.24690  2.90347  2.73739  3.18146  2.89801  2.37887  2.77519  2.98518  4.58477  3.61503
          0.00835  5.18579  5.90813  0.61958  0.77255  0.48576  0.95510
    283   3.01311  4.57350  4.21362  2.08916  3.66005  4.06524  4.33582  2.53743  3.53264  1.35989  3.67755  3.93752  4.43741  3.80522  2.76448  3.33549  3.24441  2.83198  3.06668  2.82925    361 - -
          2.68618  4.42225  2.77519  2.73123  3.46354  2.40513  3.72494  3.29354  2.67741  2.69355  4.24690  2.90347  2.73739  3.18146  2.89801  2.37887  2.77519  2.98518  4.58477  3.61503
          0.00835  5.18579  5.90813  0.61958  0.77255  0.48576  0.95510
    284   2.15044  4.68097  2.84503  2.69320  2.91340  3.97750  4.23511  2.20780  3.28932  1.97250  3.78527  3.73270  4.35595  3.58591  2.36887  3.22553  3.21845  2.39300  5.26692  4.03741    362 - -
          2.68618  4.42225  2.77519  2.73123  3.46354  2.40513  3.72494  3.29354  2.67741  2.69355  4.24690  2.90347  2.73739  3.18146  2.89801  2.37887  2.77519  2.98518  4.58477  3.61503
          0.00835  5.18579  5.90813  0.61958  0.77255  0.48576  0.95510
    285   2.44872  5.45763  3.25007  1.60746  4.78794  3.77670  3.96728  4.25236  1.47068  2.81398  4.51042  3.25547  2.93862  3.07400  3.15692  2.98507  3.24351  3.84123  5.89954  4.51098    363 - -
          2.68618  4.42225  2.77519  2.73123  3.46354  2.40513  3.72494  3.29354  2.67741  2.69355  4.24690  2.90347  2.73739  3.18146  2.89801  2.37887  2.77519  2.98518  4.58477  3.61503
          0.00835  5.18579  5.90813  0.61958  0.77255  0.48576  0.95510
    286   3.30400  5.73118  3.11676  2.23362  5.16961  1.09000  4.25964  4.64961  2.34000  4.14295  4.92952  3.39564  4.39138  3.39111  3.52930  1.81824  3.57535  4.21066  6.28518  4.87524    364 - -
          2.68618  4.42225  2.77519  2.73123  3.46354  2.40513  3.72494  3.29354  2.67741  2.69355  4.24690  2.90347  2.73739  3.18146  2.89801  2.37887  2.77519  2.98518  4.58477  3.61503
          0.06870  5.18579  2.80014  0.61958  0.77255  0.48576  0.95510
    287   3.01211  4.47411  4.51696  3.92861  1.70839  2.83774  4.42148  1.94665  2.22622  1.91945  3.56409  4.11855  4.48816  4.00802  3.94613  3.41330  3.24419  2.69510  5.07658  3.87904    365 - -
          2.68618  4.42225  2.77519  2.73123  3.46354  2.40513  3.72494  3.29354  2.67741  2.69355  4.24690  2.90347  2.73739  3.18146  2.89801  2.37887  2.77519  2.98518  4.58477  3.61503
          0.00886  5.12595  5.84829  0.61958  0.77255  0.38771  1.13511
    288   2.42958  5.04434  2.36628  2.39456  2.28939  3.83144  4.04501  3.64762  2.88488  3.28778  4.12509  3.39903  4.21938  3.22689  2.61953  3.04251  2.49187  2.23049  5.57098  3.16709    366 - -
          2.68618  4.42225  2.77519  2.73123  3.46354  2.40513  3.72494  3.29354  2.67741  2.69355  4.24690  2.90347  2.73739  3.18146  2.89801  2.37887  2.77519  2.98518  4.58477  3.61503
          0.00835  5.18579  5.90813  0.61958  0.77255  0.48576  0.95510
    289   2.22698  5.06590  2.67266  2.04471  4.27681  3.82458  4.03608  2.79390  2.37957  2.54666  4.14486  3.38489  4.21275  3.21158  3.31773  2.54579  3.19989  2.34317  3.45120  4.27680    367 - -
          2.68618  4.42225  2.77519  2.73123  3.46354  2.40513  3.72494  3.29354  2.67741  2.69355  4.24690  2.90347  2.73739  3.18146  2.89801  2.37887  2.77519  2.98518  4.58477  3.61503
          0.00835  5.18579  5.90813  0.61958  0.77255  0.48576  0.95510
    290   2.48872  5.89400  1.71614  1.41325  5.21648  3.84602  4.20306  4.72719  3.05641  4.19025  4.95962  2.15791  4.35411  2.08492  3.59696  3.23338  3.56550  4.27601  6.32173  4.85818    368 - -
          2.68618  4.42225  2.77519  2.73123  3.46354  2.40513  3.72494  3.29354  2.67741  2.69355  4.24690  2.90347  2.73739  3.18146  2.89801  2.37887  2.77519  2.98518  4.58477  3.61503
          0.00835  5.18579  5.90813  0.61958  0.77255  0.48576  0.95510
    291   2.44119  5.42478  2.73205  2.31875  4.75016  3.74073  3.93160  4.22258  2.04985  2.36066  4.47097  1.94596  4.13492  3.03485  3.16462  2.43192  3.19307  2.96618  5.86942  4.47034    369 - -
          2.68618  4.42225  2.77519  2.73123  3.46354  2.40513  3.72494  3.29354  2.67741  2.69355  4.24690  2.90347  2.73739  3.18146  2.89801  2.37887  2.77519  2.98518  4.58477  3.61503
          0.08817  5.18579  2.54091  0.61958  0.77255  0.48576  0.95510
    292   2.96080  5.43613  2.59880  1.54426  4.76636  2.30245  3.92374  4.24268  2.67498  3.73671  4.48643  3.18904  4.12177  3.02817  2.51682  2.51465  3.19449  2.44441  5.88101  4.47619    370 - -
          2.68618  4.42225  2.77519  2.73123  3.46354  2.40513  3.72494  3.29354  2.67741  2.69355  4.24690  2.90347  2.73739  3.18146  2.89801  2.37887  2.77519  2.98518  4.58477  3.61503
          0.00904  5.10666  5.82901  0.61958  0.77255  0.36497  1.18488
    293   2.97909  5.45423  3.22362  1.38245  4.78757  3.74990  3.93946  4.26250  2.20580  2.83781  4.49993  3.22285  4.14588  2.48898  3.15602  2.15536  2.57316  3.83893  5.89260  4.49256    371 - -
          2.68618  4.42225  2.77519  2.73123  3.46354  2.40513  3.72494  3.29354  2.67741  2.69355  4.24690  2.90347  2.73739  3.18146  2.89801  2.37887  2.77519  2.98518  4.58477  3.61503
          0.00835  5.18579  5.90813  0.61958  0.77255  0.48576  0.95510
    294   2.96623  5.44336  1.98969  1.58156  4.77401  3.74027  3.93222  3.13275  2.67409  2.93636  4.48827  2.58070  4.13591  3.03382  2.55065  2.93447  2.71498  3.82618  5.88441  4.48158    372 - -
          2.68618  4.42225  2.77519  2.73123  3.46354  2.40513  3.72494  3.29354  2.67741  2.69355  4.24690  2.90347  2.73739  3.18146  2.89801  2.37887  2.77519  2.98518  4.58477  3.61503
          0.00835  5.18579  5.90813  0.61958  0.77255  0.48576  0.95510
    295   1.83699  4.49309  4.44716  2.90387  1.98254  4.11031  4.41295  1.76038  3.74401  2.68241  3.60704  4.08091  4.47996  3.97111  2.93115  3.39549  3.24296  2.23837  5.10918  3.91572    373 - -
          2.68618  4.42225  2.77519  2.73123  3.46354  2.40513  3.72494  3.29354  2.67741  2.69355  4.24690  2.90347  2.73739  3.18146  2.89801  2.37887  2.77519  2.98518  4.58477  3.61503
          0.00835  5.18579  5.90813  0.61958  0.77255  0.48576  0.95510
    296   2.97220  5.01411  3.48452  2.06319  4.21210  2.95630  4.05795  2.29910  2.07882  2.73303  4.09717  3.42090  4.22960  2.66858  3.34719  3.05590  3.20353  2.31620  5.54623  2.97113    374 - -
          2.68618  4.42225  2.77519  2.73123  3.46354  2.40513  3.72494  3.29354  2.67741  2.69355  4.24690  2.90347  2.73739  3.18146  2.89801  2.37887  2.77519  2.98518  4.58477  3.61503
          0.00835  5.18579  5.90813  0.61958  0.77255  0.48576  0.95510
    297   2.45185  5.46368  2.57730  1.45984  4.80309  3.73561  3.92681  3.01310  2.25141  3.76659  4.50627  2.66190  3.18597  3.02538  3.15821  2.92878  2.65657  3.85135  5.89958  4.49105    375 - -
          2.68618  4.42225  2.77519  2.73123  3.46354  2.40513  3.72494  3.29354  2.67741  2.69355  4.24690  2.90347  2.73739  3.18146  2.89801  2.37887  2.77519  2.98518  4.58477  3.61503
          0.10018  5.18579  2.41096  0.61958  0.77255  0.48576  0.95510
    298   2.96889  4.41873  4.52805  2.76255  2.71613  2.40682  4.38897  2.29292  3.80230  1.34951  3.52500  4.10483  4.45357  4.00482  3.94902  3.37883  3.20087  2.66483  5.01783  2.72988    376 - -
          2.68618  4.42225  2.77519  2.73123  3.46354  2.40513  3.72494  3.29354  2.67741  2.69355  4.24690  2.90347  2.73739  3.18146  2.89801  2.37887  2.77519  2.98518  4.58477  3.61503
          0.00915  5.09476  5.81710  0.61958  0.77255  0.74462  0.64419
    299   2.91983  3.16499  2.56348  2.03223  4.61412  2.97926  3.90453  2.52928  1.94926  2.89038  4.36715  3.20002  4.10465  3.01791  2.52345  2.90590  3.15096  3.68029  5.77471  4.39329    377 - -
          2.68618  4.42225  2.77519  2.73123  3.46354  2.40513  3.72494  3.29354  2.67741  2.69355  4.24690  2.90347  2.73739  3.18146  2.89801  2.37887  2.77519  2.98518  4.58477  3.61503
          0.07110  5.09476  2.77253  0.61958  0.77255  0.74462  0.64419
    300   2.33035  4.54006  3.96369  3.39200  2.32521  3.93392  4.20528  2.39184  3.32836  2.74573  3.64917  2.83303  2.51181  3.60854  3.63522  2.49304  2.46768  2.80599  5.13475  2.77325    378 - -
          2.68618  4.42225  2.77519  2.73123  3.46354  2.40513  3.72494  3.29354  2.67741  2.69355  4.24690  2.90347  2.73739  3.18146  2.89801  2.37887  2.77519  2.98518  4.58477  3.61503
          0.10117  5.03338  2.41123  0.61958  0.77255  0.48560  0.95536
    301   2.37191  5.23113  1.76385  2.67449  4.50521  3.70690  3.90273  3.94839  2.23887  2.78794  4.29061  3.20778  4.09887  2.38564  3.14691  2.90443  3.13447  3.58474  3.18312  3.11069    379 - -
          2.68618  4.42225  2.77519  2.73123  3.46354  2.40513  3.72494  3.29354  2.67741  2.69355  4.24690  2.90347  2.73739  3.18146  2.89801  2.37887  2.77519  2.98518  4.58477  3.61503
          0.09995  5.04807  2.42253  0.61958  0.77255  0.84821  0.55893
    302   3.12145  5.64660  1.93546  1.77008  4.96157  1.75890  4.03391  4.45472  2.87030  2.53646  4.71392  2.50002  4.19229  3.15641  3.39759  3.05768  3.37029  4.02456  6.08829  4.64672    380 - -
          2.68618  4.42225  2.77519  2.73123  3.46354  2.40513  3.72494  3.29354  2.67741  2.69355  4.24690  2.90347  2.73739  3.18146  2.89801  2.37887  2.77519  2.98518  4.58477  3.61503
          0.01049  4.95861  5.68095  0.61958  0.77255  0.66583  0.72123
    303   2.91163  5.00758  3.38197  2.82241  4.21938  2.05317  3.97544  2.71109  2.07241  3.25340  4.08693  2.51457  4.15432  2.61942  3.24420  2.97699  3.14262  2.58595  3.13970  4.21836    381 - -
          2.68618  4.42225  2.77519  2.73123  3.46354  2.40513  3.72494  3.29354  2.67741  2.69355  4.24690  2.90347  2.73739  3.18146  2.89801  2.37887  2.77519  2.98518  4.58477  3.61503
          0.00959  5.04807  5.77042  0.61958  0.77255  0.50455  0.92578
    304   1.68813  4.98307  3.57743  2.10155  4.30860  3.84612  4.24843  3.60068  3.14349  3.34394  4.21101  3.56694  2.19275  3.46719  3.56380  3.13867  3.29736  1.64550  5.67615  4.39424    382 - -
          2.68618  4.42225  2.77519  2.73123  3.46354  2.40513  3.72494  3.29354  2.67741  2.69355  4.24690  2.90347  2.73739  3.18146  2.89801  2.37887  2.77519  2.98518  4.58477  3.61503
          0.00883  5.12991  5.85225  0.61958  0.77255  0.65512  0.73268
    305   2.95657  4.66298  2.79016  2.56133  2.77467  3.94213  3.08950  2.42806  3.24174  2.08601  2.87987  3.68871  4.32101  3.54059  2.80252  3.18846  2.52086  2.38438  5.24676  4.01508    383 - -
          2.68618  4.42225  2.77519  2.73123  3.46354  2.40513  3.72494  3.29354  2.67741  2.69355  4.24690  2.90347  2.73739  3.18146  2.89801  2.37887  2.77519  2.98518  4.58477  3.61503
          0.07834  5.12991  2.66740  0.61958  0.77255  0.65512  0.73268
    306   2.90826  5.33412  2.62313  2.21159  4.64538  3.69240  3.88577  2.91783  2.63611  3.62494  4.38452  2.65161  4.08676  2.99464  2.50120  1.61353  3.13973  2.78989  5.78787  4.39810    384 - -
          2.68618  4.42225  2.77519  2.73123  3.46354  2.40513  3.72494  3.29354  2.67741  2.69355  4.24690  2.90347  2.73739  3.18146  2.89801  2.37887  2.77519  2.98518  4.58477  3.61503
          0.00946  5.06103  5.78338  0.61958  0.77255  0.82099  0.57981
    307   2.94457  4.48384  4.20259  2.66229  2.66158  4.01083  4.29664  1.72606  3.52428  1.90741  3.58755  3.90823  4.38225  3.78218  2.34234  3.28448  2.46254  2.72749  5.08882  3.88705    385 - -
          2.68618  4.42225  2.77519  2.73123  3.46354  2.40513  3.72494  3.29354  2.67741  2.69355  4.24690  2.90347  2.73739  3.18146  2.89801  2.37887  2.77519  2.98518  4.58477  3.61503
          0.00946  5.06103  5.78338  0.61958  0.77255  0.52283  0.89855
    308   2.94757  4.90742  3.53084  2.42163  4.08746  3.84144  4.06509  2.29052  2.39981  3.13901  3.99630  2.79645  2.95243  3.28343  3.37429  3.06130  2.45900  1.93610  5.45381  3.05450    386 - -
          2.68618  4.42225  2.77519  2.73123  3.46354  2.40513  3.72494  3.29354  2.67741  2.69355  4.24690  2.90347  2.73739  3.18146  2.89801  2.37887  2.77519  2.98518  4.58477  3.61503
          0.00883  5.12991  5.85225  0.61958  0.77255  0.39279  1.12445
    309   2.18972  5.34506  2.72513  2.34238  3.09575  2.36604  3.95107  4.09217  2.23248  3.62873  4.39952  3.24647  4.14958  2.63108  3.19264  2.95190  3.19457  2.08235  5.80899  4.43020    387 - -
          2.68618  4.42225  2.77519  2.73123  3.46354  2.40513  3.72494  3.29354  2.67741  2.69355  4.24690  2.90347  2.73739  3.18146  2.89801  2.37887  2.77519  2.98518  4.58477  3.61503
          0.00835  5.18579  5.90813  0.61958  0.77255  0.48576  0.95510
    310   2.48092  3.18154  4.76199  2.86916  2.22169  4.14809  4.47056  1.96730  3.98770  2.60298  2.66640  4.24069  2.95501  4.15683  4.06780  2.72148  3.23470  1.96830  5.03042  3.84919    388 - -
          2.68618  4.42225  2.77519  2.73123  3.46354  2.40513  3.72494  3.29354  2.67741  2.69355  4.24690  2.90347  2.73739  3.18146  2.89801  2.37887  2.77519  2.98518  4.58477  3.61503
          0.00835  5.18579  5.90813  0.61958  0.77255  0.48576  0.95510
    311   2.99266  4.61014  4.06085  2.67105  1.63671  2.84952  4.28932  2.54312  2.19812  2.81173  2.86463  3.83695  4.39421  3.69958  3.72093  3.27816  3.22450  2.34105  5.20567  3.98995    389 - -
          2.68618  4.42225  2.77519  2.73123  3.46354  2.40513  3.72494  3.29354  2.67741  2.69355  4.24690  2.90347  2.73739  3.18146  2.89801  2.37887  2.77519  2.98518  4.58477  3.61503
          0.00835  5.18579  5.90813  0.61958  0.77255  0.48576  0.95510
    312   2.44983  5.46080  2.15593  2.10128  4.80188  2.84308  2.89565  3.01796  2.31106  3.76437  4.50261  3.20181  4.12702  2.55240  3.15038  2.92299  2.29579  3.84931  5.89578  4.48697    390 - -
          2.68618  4.42225  2.77519  2.73123  3.46354  2.40513  3.72494  3.29354  2.67741  2.69355  4.24690  2.90347  2.73739  3.18146  2.89801  2.37887  2.77519  2.98518  4.58477  3.61503
          0.00835  5.18579  5.90813  0.61958  0.77255  0.48576  0.95510
    313   2.45013  5.45891  2.30000  1.86135  4.79766  3.73544  3.92556  4.27936  1.80365  3.76152  2.96672  3.20522  2.96247  3.02430  3.15572  2.92747  2.57314  3.84623  5.89540  4.48783    391 - -
          2.68618  4.42225  2.77519  2.73123  3.46354  2.40513  3.72494  3.29354  2.67741  2.69355  4.24690  2.90347  2.73739  3.18146  2.89801  2.37887  2.77519  2.98518  4.58477  3.61503
          0.00835  5.18579  5.90813  0.61958  0.77255  0.48576  0.95510
    314   2.49680  4.46755  4.71615  4.12120  3.57151  4.18650  4.51001  1.98193  3.96321  1.71146  3.58014  4.24607  2.50395  4.15460  2.82424  3.48636  3.27826  1.62935  5.10364  3.91966    392 - -
          2.68618  4.42225  2.77519  2.73123  3.46354  2.40513  3.72494  3.29354  2.67741  2.69355  4.24690  2.90347  2.73739  3.18146  2.89801  2.37887  2.77519  2.98518  4.58477  3.61503
          0.00835  5.18579  5.90813  0.61958  0.77255  0.48576  0.95510
    315   2.96035  3.23329  3.21377  2.25772  4.79996  2.84359  3.10261  4.28208  2.02280  3.76187  4.50090  3.20463  4.12852  2.55244  2.18577  2.17816  2.56919  3.84744  5.89347  4.48640    393 - -
          2.68618  4.42225  2.77519  2.73123  3.46354  2.40513  3.72494  3.29354  2.67741  2.69355  4.24690  2.90347  2.73739  3.18146  2.89801  2.37887  2.77519  2.98518  4.58477  3.61503
          0.00835  5.18579  5.90813  0.61958  0.77255  0.48576  0.95510
    316   2.95996  5.44165  2.59587  2.26211  4.77481  3.73709  2.81342  3.00070  1.66102  3.74166  4.48558  3.20921  4.13074  2.48053  3.15503  2.54244  3.19112  2.50783  5.88128  4.47782    394 - -
          2.68618  4.42225  2.77519  2.73123  3.46354  2.40513  3.72494  3.29354  2.67741  2.69355  4.24690  2.90347  2.73739  3.18146  2.89801  2.37887  2.77519  2.98518  4.58477  3.61503
          0.00835  5.18579  5.90813  0.61958  0.77255  0.48576  0.95510
    317   2.09967  5.27140  2.71157  1.79712  4.54169  2.83363  3.96903  3.97801  2.38915  2.73362  4.33273  3.27657  4.16295  3.09731  3.21859  2.96909  3.19435  2.39363  3.54959  4.39101    395 - -
          2.68618  4.42225  2.77519  2.73123  3.46354  2.40513  3.72494  3.29354  2.67741  2.69355  4.24690  2.90347  2.73739  3.18146  2.89801  2.37887  2.77519  2.98518  4.58477  3.61503
          0.00835  5.18579  5.90813  0.61958  0.77255  0.48576  0.95510
    318   3.15518  4.55410  4.87088  4.27982  3.66865  4.32809  4.66532  1.91663  2.81453  1.65907  3.65133  4.39782  2.92507  4.30789  4.21877  3.63547  3.38963  1.28348  5.23970  4.05717    396 - -
          2.68618  4.42225  2.77519  2.73123  3.46354  2.40513  3.72494  3.29354  2.67741  2.69355  4.24690  2.90347  2.73739  3.18146  2.89801  2.37887  2.77519  2.98518  4.58477  3.61503
          0.00835  5.18579  5.90813  0.61958  0.77255  0.48576  0.95510
    319   3.26692  5.72017  3.38557  1.22499  5.11246  3.94683  4.08606  4.56035  1.84380  3.99823  4.77127  2.13894  4.35395  3.19344  2.08738  3.21940  3.48246  4.14107  6.08121  4.73686    397 - -
          2.68618  4.42225  2.77519  2.73123  3.46354  2.40513  3.72494  3.29354  2.67741  2.69355  4.24690  2.90347  2.73739  3.18146  2.89801  2.37887  2.77519  2.98518  4.58477  3.61503
          0.00835  5.18579  5.90813  0.61958  0.77255  0.48576  0.95510
    320   2.96255  5.46612  2.27683  2.08259  4.80864  3.73494  3.92294  4.29233  1.80124  2.83663  4.50780  3.20343  4.12927  3.02048  2.55773  2.14383  2.50903  3.85546  5.89983  4.49103    398 - -
          2.68618  4.42225  2.77519  2.73123  3.46354  2.40513  3.72494  3.29354  2.67741  2.69355  4.24690  2.90347  2.73739  3.18146  2.89801  2.37887  2.77519  2.98518  4.58477  3.61503
          0.00835  5.18579  5.90813  0.61958  0.77255  0.48576  0.95510
    321   2.39897  4.41375  4.87849  4.27228  2.63832  2.45219  4.50115  1.73579  4.08061  1.88595  3.52476  4.30635  4.54468  4.23038  4.12623  3.48831  3.25573  2.64956  5.01988  2.02991    399 - -
          2.68618  4.42225  2.77519  2.73123  3.46354  2.40513  3.72494  3.29354  2.67741  2.69355  4.24690  2.90347  2.73739  3.18146  2.89801  2.37887  2.77519  2.98518  4.58477  3.61503
          0.00563  5.18307        *  0.61958  0.77255  0.00000        *
//
