# Supplementary material for: MacSyFinder: A Program to Mine Genomes for Molecular Systems with an Application to CRISPR-Cas Systems
Source: PLoS One. 2014 Oct 17;9(10):e110726. doi: 10.1371/journal.pone.0110726 (PMC4201578; doi:10.1371/journal.pone.0110726)
Supplement: Data S2 — The Cas-Finder: models and profiles (compressed tarball archive). (ZIP) [file pone.0110726.s011.zip › Cas-Finder_macsyfinder/CASprofiles/cas7c2_TypeIC.hmm]

HMMER3/b [3.0 | March 2010]
NAME  TIGR03489
ACC   TIGR03489
DESC  cas_csp1: CRISPR-associated protein Cas7/Csp1, subtype PGING
LENG  292
ALPH  amino
RF    no
CS    no
MAP   yes
DATE  Sun Apr 11 22:25:58 2010
NSEQ  2
EFFN  0.464844
CKSUM 3893079100
GA    340.65 340.65;
TC    340.65 340.65;
NC    29.20 29.20;
STATS LOCAL MSV      -10.8304  0.70151
STATS LOCAL VITERBI  -11.6213  0.70151
STATS LOCAL FORWARD   -5.3116  0.70151
HMM          A        C        D        E        F        G        H        I        K        L        M        N        P        Q        R        S        T        V        W        Y   
            m->m     m->i     m->d     i->m     i->i     d->m     d->d
  COMPO   2.46708  4.47569  2.76247  2.67834  3.19298  2.79812  3.76454  2.89350  2.69417  2.47644  3.66769  2.99710  3.56389  3.17101  2.85258  2.63377  2.88824  2.65853  5.07755  3.42410
          2.68618  4.42225  2.77519  2.73123  3.46354  2.40513  3.72494  3.29354  2.67741  2.69355  4.24690  2.90347  2.73739  3.18146  2.89801  2.37887  2.77519  2.98518  4.58477  3.61503
          0.03228  3.84512  4.56746  0.61958  0.77255  0.00000        *
      1   2.96780  4.41531  4.32568  3.83201  3.25555  4.09123  4.55737  1.96608  3.66403  1.42790  3.14085  4.10461  4.45789  3.96774  3.88533  3.46726  3.24187  1.49520  5.16891  3.94170      1 - -
          2.68618  4.42225  2.77519  2.73123  3.46354  2.40513  3.72494  3.29354  2.67741  2.69355  4.24690  2.90347  2.73739  3.18146  2.89801  2.37887  2.77519  2.98518  4.58477  3.61503
          0.03228  3.84512  4.56746  0.61958  0.77255  0.48576  0.95510
      2   1.05392  4.17904  3.43535  3.22581  4.02564  3.00423  4.25101  3.14710  3.24137  3.02992  4.06508  3.38217  3.74090  3.58513  3.49355  2.52973  2.80522  2.80625  5.45554  4.25283      2 - -
          2.68618  4.42225  2.77519  2.73123  3.46354  2.40513  3.72494  3.29354  2.67741  2.69355  4.24690  2.90347  2.73739  3.18146  2.89801  2.37887  2.77519  2.98518  4.58477  3.61503
          0.03228  3.84512  4.56746  0.61958  0.77255  0.48576  0.95510
      3   2.71634  4.47784  3.32062  3.15600  4.15289  3.16691  4.23543  3.69160  3.21102  3.32128  4.37021  3.46528  0.88008  3.60065  3.45936  2.88306  3.15583  3.34005  5.34662  4.27330      3 - -
          2.68618  4.42225  2.77519  2.73123  3.46354  2.40513  3.72494  3.29354  2.67741  2.69355  4.24690  2.90347  2.73739  3.18146  2.89801  2.37887  2.77519  2.98518  4.58477  3.61503
          0.03228  3.84512  4.56746  0.61958  0.77255  0.48576  0.95510
      4   3.22409  4.63402  4.20112  3.91072  1.05757  3.91965  3.86601  2.75149  3.81851  2.12803  3.48593  3.98858  4.37910  3.99413  3.94499  3.49523  3.52534  2.74012  4.12377  2.49445      4 - -
          2.68618  4.42225  2.77519  2.73123  3.46354  2.40513  3.72494  3.29354  2.67741  2.69355  4.24690  2.90347  2.73739  3.18146  2.89801  2.37887  2.77519  2.98518  4.58477  3.61503
          0.03228  3.84512  4.56746  0.61958  0.77255  0.48576  0.95510
      5   2.92949  5.03393  2.47722  1.06492  4.37683  3.25694  3.84187  3.82532  2.71900  3.44702  4.42265  2.91850  3.86035  3.05836  3.12471  2.91492  3.23365  3.51214  5.55359  4.27627      5 - -
          2.68618  4.42225  2.77519  2.73123  3.46354  2.40513  3.72494  3.29354  2.67741  2.69355  4.24690  2.90347  2.73739  3.18146  2.89801  2.37887  2.77519  2.98518  4.58477  3.61503
          0.03228  3.84512  4.56746  0.61958  0.77255  0.48576  0.95510
      6   2.70137  4.69643  2.69428  2.57718  4.05572  3.16610  3.89994  3.76056  2.80154  3.41065  4.36634  1.20742  3.81679  3.17295  3.15502  2.76980  3.08251  3.38553  5.36483  4.00626      6 - -
          2.68618  4.42225  2.77519  2.73123  3.46354  2.40513  3.72494  3.29354  2.67741  2.69355  4.24690  2.90347  2.73739  3.18146  2.89801  2.37887  2.77519  2.98518  4.58477  3.61503
          0.03228  3.84512  4.56746  0.61958  0.77255  0.48576  0.95510
      7   2.96603  4.78773  3.10006  2.85759  3.26638  3.42509  1.20153  3.66469  2.70143  3.16195  4.20304  3.26789  3.97629  3.22357  2.96861  3.03707  3.26862  3.40037  4.73174  3.21808      7 - -
          2.68618  4.42225  2.77519  2.73123  3.46354  2.40513  3.72494  3.29354  2.67741  2.69355  4.24690  2.90347  2.73739  3.18146  2.89801  2.37887  2.77519  2.98518  4.58477  3.61503
          0.03228  3.84512  4.56746  0.61958  0.77255  0.48576  0.95510
      8   3.02359  4.43327  4.42121  3.88366  3.16161  4.20067  4.56454  1.58563  3.72221  1.63586  2.11811  4.16834  4.49370  3.97560  3.92405  3.54502  3.26825  1.98260  5.10891  3.95164      8 - -
          2.68618  4.42225  2.77519  2.73123  3.46354  2.40513  3.72494  3.29354  2.67741  2.69355  4.24690  2.90347  2.73739  3.18146  2.89801  2.37887  2.77519  2.98518  4.58477  3.61503
          0.03228  3.84512  4.56746  0.61958  0.77255  0.48576  0.95510
      9   1.05392  4.17904  3.43535  3.22581  4.02564  3.00423  4.25101  3.14710  3.24137  3.02992  4.06508  3.38217  3.74090  3.58513  3.49355  2.52973  2.80522  2.80625  5.45554  4.25283      9 - -
          2.68618  4.42225  2.77519  2.73123  3.46354  2.40513  3.72494  3.29354  2.67741  2.69355  4.24690  2.90347  2.73739  3.18146  2.89801  2.37887  2.77519  2.98518  4.58477  3.61503
          0.03228  3.84512  4.56746  0.61958  0.77255  0.48576  0.95510
     10   2.70137  4.69643  2.69428  2.57718  4.05572  3.16610  3.89994  3.76056  2.80154  3.41065  4.36634  1.20742  3.81679  3.17295  3.15502  2.76980  3.08251  3.38553  5.36483  4.00626     10 - -
          2.68618  4.42225  2.77519  2.73123  3.46354  2.40513  3.72494  3.29354  2.67741  2.69355  4.24690  2.90347  2.73739  3.18146  2.89801  2.37887  2.77519  2.98518  4.58477  3.61503
          0.03228  3.84512  4.56746  0.61958  0.77255  0.48576  0.95510
     11   2.63187  4.40959  3.30001  3.19615  4.33816  0.77259  4.31776  3.93145  3.37367  3.58894  4.56475  3.46440  3.79985  3.70005  3.61237  2.80307  3.11100  3.46508  5.44019  4.43927     11 - -
          2.68618  4.42225  2.77519  2.73123  3.46354  2.40513  3.72494  3.29354  2.67741  2.69355  4.24690  2.90347  2.73739  3.18146  2.89801  2.37887  2.77519  2.98518  4.58477  3.61503
          0.03228  3.84512  4.56746  0.61958  0.77255  0.48576  0.95510
     12   2.63187  4.40959  3.30001  3.19615  4.33816  0.77259  4.31776  3.93145  3.37367  3.58894  4.56475  3.46440  3.79985  3.70005  3.61237  2.80307  3.11100  3.46508  5.44019  4.43927     12 - -
          2.68618  4.42225  2.77519  2.73123  3.46354  2.40513  3.72494  3.29354  2.67741  2.69355  4.24690  2.90347  2.73739  3.18146  2.89801  2.37887  2.77519  2.98518  4.58477  3.61503
          0.03228  3.84512  4.56746  0.61958  0.77255  0.48576  0.95510
     13   2.92949  5.03393  2.47722  1.06492  4.37683  3.25694  3.84187  3.82532  2.71900  3.44702  4.42265  2.91850  3.86035  3.05836  3.12471  2.91492  3.23365  3.51214  5.55359  4.27627     13 - -
          2.68618  4.42225  2.77519  2.73123  3.46354  2.40513  3.72494  3.29354  2.67741  2.69355  4.24690  2.90347  2.73739  3.18146  2.89801  2.37887  2.77519  2.98518  4.58477  3.61503
          0.03228  3.84512  4.56746  0.61958  0.77255  0.48576  0.95510
     14   2.94767  4.90962  3.12180  2.74885  4.28980  3.43969  3.74500  3.71744  1.07635  3.28868  4.25194  3.17440  3.94224  2.93828  2.42776  2.99165  3.20315  3.42689  5.35597  4.16493     14 - -
          2.68618  4.42225  2.77519  2.73123  3.46354  2.40513  3.72494  3.29354  2.67741  2.69355  4.24690  2.90347  2.73739  3.18146  2.89801  2.37887  2.77519  2.98518  4.58477  3.61503
          0.03228  3.84512  4.56746  0.61958  0.77255  0.48576  0.95510
     15   3.12494  4.59553  4.14542  3.78552  3.12592  3.94710  4.44985  2.32892  3.55352  0.90963  3.15810  4.06361  4.38741  3.92841  3.73391  3.51531  3.42058  2.35908  4.99491  3.71178     15 - -
          2.68618  4.42225  2.77519  2.73123  3.46354  2.40513  3.72494  3.29354  2.67741  2.69355  4.24690  2.90347  2.73739  3.18146  2.89801  2.37887  2.77519  2.98518  4.58477  3.61503
          0.03228  3.84512  4.56746  0.61958  0.77255  0.48576  0.95510
     16   3.15901  4.55570  4.42499  3.94181  1.87856  4.21283  4.16245  2.31265  3.80113  1.27319  3.01119  4.12796  4.50253  3.96688  3.96102  3.57456  3.39775  2.37639  4.47417  2.97582     16 - -
          2.68618  4.42225  2.77519  2.73123  3.46354  2.40513  3.72494  3.29354  2.67741  2.69355  4.24690  2.90347  2.73739  3.18146  2.89801  2.37887  2.77519  2.98518  4.58477  3.61503
          0.03228  3.84512  4.56746  0.61958  0.77255  0.48576  0.95510
     17   2.63187  4.40959  3.30001  3.19615  4.33816  0.77259  4.31776  3.93145  3.37367  3.58894  4.56475  3.46440  3.79985  3.70005  3.61237  2.80307  3.11100  3.46508  5.44019  4.43927     17 - -
          2.68618  4.42225  2.77519  2.73123  3.46354  2.40513  3.72494  3.29354  2.67741  2.69355  4.24690  2.90347  2.73739  3.18146  2.89801  2.37887  2.77519  2.98518  4.58477  3.61503
          0.03228  3.84512  4.56746  0.61958  0.77255  0.48576  0.95510
     18   2.70137  4.69643  2.69428  2.57718  4.05572  3.16610  3.89994  3.76056  2.80154  3.41065  4.36634  1.20742  3.81679  3.17295  3.15502  2.76980  3.08251  3.38553  5.36483  4.00626     18 - -
          2.68618  4.42225  2.77519  2.73123  3.46354  2.40513  3.72494  3.29354  2.67741  2.69355  4.24690  2.90347  2.73739  3.18146  2.89801  2.37887  2.77519  2.98518  4.58477  3.61503
          0.03228  3.84512  4.56746  0.61958  0.77255  0.48576  0.95510
     19   1.05392  4.17904  3.43535  3.22581  4.02564  3.00423  4.25101  3.14710  3.24137  3.02992  4.06508  3.38217  3.74090  3.58513  3.49355  2.52973  2.80522  2.80625  5.45554  4.25283     19 - -
          2.68618  4.42225  2.77519  2.73123  3.46354  2.40513  3.72494  3.29354  2.67741  2.69355  4.24690  2.90347  2.73739  3.18146  2.89801  2.37887  2.77519  2.98518  4.58477  3.61503
          0.03228  3.84512  4.56746  0.61958  0.77255  0.48576  0.95510
     20   2.30216  4.22200  3.18326  2.99813  4.04925  2.95242  4.10856  3.56833  3.07004  3.29082  4.21945  3.22705  3.68904  3.42158  3.35667  1.13305  2.78031  3.10943  5.42401  4.13272     20 - -
          2.68618  4.42225  2.77519  2.73123  3.46354  2.40513  3.72494  3.29354  2.67741  2.69355  4.24690  2.90347  2.73739  3.18146  2.89801  2.37887  2.77519  2.98518  4.58477  3.61503
          0.03228  3.84512  4.56746  0.61958  0.77255  0.48576  0.95510
     21   2.30216  4.22200  3.18326  2.99813  4.04925  2.95242  4.10856  3.56833  3.07004  3.29082  4.21945  3.22705  3.68904  3.42158  3.35667  1.13305  2.78031  3.10943  5.42401  4.13272     21 - -
          2.68618  4.42225  2.77519  2.73123  3.46354  2.40513  3.72494  3.29354  2.67741  2.69355  4.24690  2.90347  2.73739  3.18146  2.89801  2.37887  2.77519  2.98518  4.58477  3.61503
          0.03228  3.84512  4.56746  0.61958  0.77255  0.48576  0.95510
     22   3.00986  4.43667  4.29611  3.91117  3.35615  4.03642  4.64462  1.11244  3.73875  1.94820  3.29619  4.16037  4.47059  4.09008  3.93847  3.52938  3.30965  1.84618  5.24106  3.97675     22 - -
          2.68618  4.42225  2.77519  2.73123  3.46354  2.40513  3.72494  3.29354  2.67741  2.69355  4.24690  2.90347  2.73739  3.18146  2.89801  2.37887  2.77519  2.98518  4.58477  3.61503
          0.03228  3.84512  4.56746  0.61958  0.77255  0.48576  0.95510
     23   2.94767  4.90962  3.12180  2.74885  4.28980  3.43969  3.74500  3.71744  1.07635  3.28868  4.25194  3.17440  3.94224  2.93828  2.42776  2.99165  3.20315  3.42689  5.35597  4.16493     23 - -
          2.68618  4.42225  2.77519  2.73123  3.46354  2.40513  3.72494  3.29354  2.67741  2.69355  4.24690  2.90347  2.73739  3.18146  2.89801  2.37887  2.77519  2.98518  4.58477  3.61503
          0.03228  3.84512  4.56746  0.61958  0.77255  0.48576  0.95510
     24   2.97527  4.81560  3.46320  2.98046  4.16327  3.46804  3.80557  3.70339  2.22796  3.22432  4.22556  3.34211  3.97227  3.02756  1.02102  3.06097  3.24330  3.42861  5.25761  4.09692     24 - -
          2.68618  4.42225  2.77519  2.73123  3.46354  2.40513  3.72494  3.29354  2.67741  2.69355  4.24690  2.90347  2.73739  3.18146  2.89801  2.37887  2.77519  2.98518  4.58477  3.61503
          0.03228  3.84512  4.56746  0.61958  0.77255  0.48576  0.95510
     25   2.97527  4.81560  3.46320  2.98046  4.16327  3.46804  3.80557  3.70339  2.22796  3.22432  4.22556  3.34211  3.97227  3.02756  1.02102  3.06097  3.24330  3.42861  5.25761  4.09692     25 - -
          2.68618  4.42225  2.77519  2.73123  3.46354  2.40513  3.72494  3.29354  2.67741  2.69355  4.24690  2.90347  2.73739  3.18146  2.89801  2.37887  2.77519  2.98518  4.58477  3.61503
          0.03228  3.84512  4.56746  0.61958  0.77255  0.48576  0.95510
     26   2.71634  4.47784  3.32062  3.15600  4.15289  3.16691  4.23543  3.69160  3.21102  3.32128  4.37021  3.46528  0.88008  3.60065  3.45936  2.88306  3.15583  3.34005  5.34662  4.27330     26 - -
          2.68618  4.42225  2.77519  2.73123  3.46354  2.40513  3.72494  3.29354  2.67741  2.69355  4.24690  2.90347  2.73739  3.18146  2.89801  2.37887  2.77519  2.98518  4.58477  3.61503
          0.03228  3.84512  4.56746  0.61958  0.77255  0.48576  0.95510
     27   2.96083  5.08389  0.95808  2.31909  4.45739  3.19049  3.90789  4.03947  2.98698  3.65284  4.63070  2.87394  3.84139  3.14725  3.49919  2.92653  3.29894  3.68169  5.63128  4.33527     27 - -
          2.68618  4.42225  2.77519  2.73123  3.46354  2.40513  3.72494  3.29354  2.67741  2.69355  4.24690  2.90347  2.73739  3.18146  2.89801  2.37887  2.77519  2.98518  4.58477  3.61503
          0.03228  3.84512  4.56746  0.61958  0.77255  0.48576  0.95510
     28   2.63187  4.40959  3.30001  3.19615  4.33816  0.77259  4.31776  3.93145  3.37367  3.58894  4.56475  3.46440  3.79985  3.70005  3.61237  2.80307  3.11100  3.46508  5.44019  4.43927     28 - -
          2.68618  4.42225  2.77519  2.73123  3.46354  2.40513  3.72494  3.29354  2.67741  2.69355  4.24690  2.90347  2.73739  3.18146  2.89801  2.37887  2.77519  2.98518  4.58477  3.61503
          0.03228  3.84512  4.56746  0.61958  0.77255  0.48576  0.95510
     29   2.97527  4.81560  3.46320  2.98046  4.16327  3.46804  3.80557  3.70339  2.22796  3.22432  4.22556  3.34211  3.97227  3.02756  1.02102  3.06097  3.24330  3.42861  5.25761  4.09692     29 - -
          2.68618  4.42225  2.77519  2.73123  3.46354  2.40513  3.72494  3.29354  2.67741  2.69355  4.24690  2.90347  2.73739  3.18146  2.89801  2.37887  2.77519  2.98518  4.58477  3.61503
          0.03228  3.84512  4.56746  0.61958  0.77255  0.48576  0.95510
     30   2.78660  4.33716  4.08716  3.74980  3.53050  3.69522  4.55638  2.05290  3.61715  2.22254  3.50017  3.94392  4.25751  3.97909  3.83223  3.19732  3.14898  1.06014  5.31020  4.03995     30 - -
          2.68618  4.42225  2.77519  2.73123  3.46354  2.40513  3.72494  3.29354  2.67741  2.69355  4.24690  2.90347  2.73739  3.18146  2.89801  2.37887  2.77519  2.98518  4.58477  3.61503
          0.03228  3.84512  4.56746  0.61958  0.77255  0.48576  0.95510
     31   3.20826  4.70832  3.79816  3.52274  2.29489  3.79851  3.60680  3.22136  3.38104  2.68226  3.89933  3.69025  4.27315  3.69364  3.57022  3.34756  3.49490  3.09067  3.93749  1.01251     31 - -
          2.68618  4.42225  2.77519  2.73123  3.46354  2.40513  3.72494  3.29354  2.67741  2.69355  4.24690  2.90347  2.73739  3.18146  2.89801  2.37887  2.77519  2.98518  4.58477  3.61503
          0.03228  3.84512  4.56746  0.61958  0.77255  0.48576  0.95510
     32   2.78660  4.33716  4.08716  3.74980  3.53050  3.69522  4.55638  2.05290  3.61715  2.22254  3.50017  3.94392  4.25751  3.97909  3.83223  3.19732  3.14898  1.06014  5.31020  4.03995     32 - -
          2.68618  4.42225  2.77519  2.73123  3.46354  2.40513  3.72494  3.29354  2.67741  2.69355  4.24690  2.90347  2.73739  3.18146  2.89801  2.37887  2.77519  2.98518  4.58477  3.61503
          0.03228  3.84512  4.56746  0.61958  0.77255  0.48576  0.95510
     33   2.30216  4.22200  3.18326  2.99813  4.04925  2.95242  4.10856  3.56833  3.07004  3.29082  4.21945  3.22705  3.68904  3.42158  3.35667  1.13305  2.78031  3.10943  5.42401  4.13272     33 - -
          2.68618  4.42225  2.77519  2.73123  3.46354  2.40513  3.72494  3.29354  2.67741  2.69355  4.24690  2.90347  2.73739  3.18146  2.89801  2.37887  2.77519  2.98518  4.58477  3.61503
          0.03228  3.84512  4.56746  0.61958  0.77255  0.48576  0.95510
     34   2.63187  4.40959  3.30001  3.19615  4.33816  0.77259  4.31776  3.93145  3.37367  3.58894  4.56475  3.46440  3.79985  3.70005  3.61237  2.80307  3.11100  3.46508  5.44019  4.43927     34 - -
          2.68618  4.42225  2.77519  2.73123  3.46354  2.40513  3.72494  3.29354  2.67741  2.69355  4.24690  2.90347  2.73739  3.18146  2.89801  2.37887  2.77519  2.98518  4.58477  3.61503
          0.03228  3.84512  4.56746  0.61958  0.77255  0.48576  0.95510
     35   2.85983  4.84401  2.88567  2.64040  4.00883  3.34840  3.79832  3.63578  2.46319  3.14081  4.16986  3.09974  3.90173  1.28350  2.74773  2.90893  3.15701  3.36728  5.28590  3.97797     35 - -
          2.68618  4.42225  2.77519  2.73123  3.46354  2.40513  3.72494  3.29354  2.67741  2.69355  4.24690  2.90347  2.73739  3.18146  2.89801  2.37887  2.77519  2.98518  4.58477  3.61503
          0.03228  3.84512  4.56746  0.61958  0.77255  0.48576  0.95510
     36   2.94817  4.50140  4.02025  3.61195  3.19651  3.81370  4.35344  2.36940  3.38140  1.79558  1.43137  3.89272  4.27441  3.76525  3.58987  3.29429  3.25308  2.37227  5.03350  3.79270     36 - -
          2.68618  4.42225  2.77519  2.73123  3.46354  2.40513  3.72494  3.29354  2.67741  2.69355  4.24690  2.90347  2.73739  3.18146  2.89801  2.37887  2.77519  2.98518  4.58477  3.61503
          0.03228  3.84512  4.56746  0.61958  0.77255  0.48576  0.95510
     37   2.85983  4.84401  2.88567  2.64040  4.00883  3.34840  3.79832  3.63578  2.46319  3.14081  4.16986  3.09974  3.90173  1.28350  2.74773  2.90893  3.15701  3.36728  5.28590  3.97797     37 - -
          2.68618  4.42225  2.77519  2.73123  3.46354  2.40513  3.72494  3.29354  2.67741  2.69355  4.24690  2.90347  2.73739  3.18146  2.89801  2.37887  2.77519  2.98518  4.58477  3.61503
          0.03228  3.84512  4.56746  0.61958  0.77255  0.48576  0.95510
     38   2.97527  4.81560  3.46320  2.98046  4.16327  3.46804  3.80557  3.70339  2.22796  3.22432  4.22556  3.34211  3.97227  3.02756  1.02102  3.06097  3.24330  3.42861  5.25761  4.09692     38 - -
          2.68618  4.42225  2.77519  2.73123  3.46354  2.40513  3.72494  3.29354  2.67741  2.69355  4.24690  2.90347  2.73739  3.18146  2.89801  2.37887  2.77519  2.98518  4.58477  3.61503
          0.03228  3.84512  4.56746  0.61958  0.77255  0.48576  0.95510
     39   2.96603  4.78773  3.10006  2.85759  3.26638  3.42509  1.20153  3.66469  2.70143  3.16195  4.20304  3.26789  3.97629  3.22357  2.96861  3.03707  3.26862  3.40037  4.73174  3.21808     39 - -
          2.68618  4.42225  2.77519  2.73123  3.46354  2.40513  3.72494  3.29354  2.67741  2.69355  4.24690  2.90347  2.73739  3.18146  2.89801  2.37887  2.77519  2.98518  4.58477  3.61503
          0.03228  3.84512  4.56746  0.61958  0.77255  0.48576  0.95510
     40   2.78660  4.33716  4.08716  3.74980  3.53050  3.69522  4.55638  2.05290  3.61715  2.22254  3.50017  3.94392  4.25751  3.97909  3.83223  3.19732  3.14898  1.06014  5.31020  4.03995     40 - -
          2.68618  4.42225  2.77519  2.73123  3.46354  2.40513  3.72494  3.29354  2.67741  2.69355  4.24690  2.90347  2.73739  3.18146  2.89801  2.37887  2.77519  2.98518  4.58477  3.61503
          0.03228  3.84512  4.56746  0.61958  0.77255  0.48576  0.95510
     41   3.12494  4.59553  4.14542  3.78552  3.12592  3.94710  4.44985  2.32892  3.55352  0.90963  3.15810  4.06361  4.38741  3.92841  3.73391  3.51531  3.42058  2.35908  4.99491  3.71178     41 - -
          2.68618  4.42225  2.77519  2.73123  3.46354  2.40513  3.72494  3.29354  2.67741  2.69355  4.24690  2.90347  2.73739  3.18146  2.89801  2.37887  2.77519  2.98518  4.58477  3.61503
          0.03228  3.84512  4.56746  0.61958  0.77255  0.48576  0.95510
     42   3.22409  4.63402  4.20112  3.91072  1.05757  3.91965  3.86601  2.75149  3.81851  2.12803  3.48593  3.98858  4.37910  3.99413  3.94499  3.49523  3.52534  2.74012  4.12377  2.49445     42 - -
          2.68618  4.42225  2.77519  2.73123  3.46354  2.40513  3.72494  3.29354  2.67741  2.69355  4.24690  2.90347  2.73739  3.18146  2.89801  2.37887  2.77519  2.98518  4.58477  3.61503
          0.03228  3.84512  4.56746  0.61958  0.77255  0.48576  0.95510
     43   2.30216  4.22200  3.18326  2.99813  4.04925  2.95242  4.10856  3.56833  3.07004  3.29082  4.21945  3.22705  3.68904  3.42158  3.35667  1.13305  2.78031  3.10943  5.42401  4.13272     43 - -
          2.68618  4.42225  2.77519  2.73123  3.46354  2.40513  3.72494  3.29354  2.67741  2.69355  4.24690  2.90347  2.73739  3.18146  2.89801  2.37887  2.77519  2.98518  4.58477  3.61503
          0.03228  3.84512  4.56746  0.61958  0.77255  0.48576  0.95510
     44   1.05392  4.17904  3.43535  3.22581  4.02564  3.00423  4.25101  3.14710  3.24137  3.02992  4.06508  3.38217  3.74090  3.58513  3.49355  2.52973  2.80522  2.80625  5.45554  4.25283     44 - -
          2.68618  4.42225  2.77519  2.73123  3.46354  2.40513  3.72494  3.29354  2.67741  2.69355  4.24690  2.90347  2.73739  3.18146  2.89801  2.37887  2.77519  2.98518  4.58477  3.61503
          0.03228  3.84512  4.56746  0.61958  0.77255  0.48576  0.95510
     45   3.00986  4.43667  4.29611  3.91117  3.35615  4.03642  4.64462  1.11244  3.73875  1.94820  3.29619  4.16037  4.47059  4.09008  3.93847  3.52938  3.30965  1.84618  5.24106  3.97675     45 - -
          2.68618  4.42225  2.77519  2.73123  3.46354  2.40513  3.72494  3.29354  2.67741  2.69355  4.24690  2.90347  2.73739  3.18146  2.89801  2.37887  2.77519  2.98518  4.58477  3.61503
          0.03228  3.84512  4.56746  0.61958  0.77255  0.48576  0.95510
     46   2.96083  5.08389  0.95808  2.31909  4.45739  3.19049  3.90789  4.03947  2.98698  3.65284  4.63070  2.87394  3.84139  3.14725  3.49919  2.92653  3.29894  3.68169  5.63128  4.33527     46 - -
          2.68618  4.42225  2.77519  2.73123  3.46354  2.40513  3.72494  3.29354  2.67741  2.69355  4.24690  2.90347  2.73739  3.18146  2.89801  2.37887  2.77519  2.98518  4.58477  3.61503
          0.03228  3.84512  4.56746  0.61958  0.77255  0.48576  0.95510
     47   2.97527  4.81560  3.46320  2.98046  4.16327  3.46804  3.80557  3.70339  2.22796  3.22432  4.22556  3.34211  3.97227  3.02756  1.02102  3.06097  3.24330  3.42861  5.25761  4.09692     47 - -
          2.68618  4.42225  2.77519  2.73123  3.46354  2.40513  3.72494  3.29354  2.67741  2.69355  4.24690  2.90347  2.73739  3.18146  2.89801  2.37887  2.77519  2.98518  4.58477  3.61503
          0.03228  3.84512  4.56746  0.61958  0.77255  0.48576  0.95510
     48   3.12494  4.59553  4.14542  3.78552  3.12592  3.94710  4.44985  2.32892  3.55352  0.90963  3.15810  4.06361  4.38741  3.92841  3.73391  3.51531  3.42058  2.35908  4.99491  3.71178     48 - -
          2.68618  4.42225  2.77519  2.73123  3.46354  2.40513  3.72494  3.29354  2.67741  2.69355  4.24690  2.90347  2.73739  3.18146  2.89801  2.37887  2.77519  2.98518  4.58477  3.61503
          0.03228  3.84512  4.56746  0.61958  0.77255  0.48576  0.95510
     49   2.70137  4.69643  2.69428  2.57718  4.05572  3.16610  3.89994  3.76056  2.80154  3.41065  4.36634  1.20742  3.81679  3.17295  3.15502  2.76980  3.08251  3.38553  5.36483  4.00626     49 - -
          2.68618  4.42225  2.77519  2.73123  3.46354  2.40513  3.72494  3.29354  2.67741  2.69355  4.24690  2.90347  2.73739  3.18146  2.89801  2.37887  2.77519  2.98518  4.58477  3.61503
          0.03228  3.84512  4.56746  0.61958  0.77255  0.48576  0.95510
     50   2.78208  4.56408  3.35106  2.89811  3.04569  3.58099  2.35448  2.98843  2.64865  1.89725  3.60187  3.28698  4.00570  3.12766  2.93580  2.93014  3.02881  2.81971  4.60632  3.10296     50 - -
          2.68618  4.42225  2.77519  2.73123  3.46354  2.40513  3.72494  3.29354  2.67741  2.69355  4.24690  2.90347  2.73739  3.18146  2.89801  2.37887  2.77519  2.98518  4.58477  3.61503
          0.03228  3.84512  4.56746  0.61958  0.77255  0.48576  0.95510
     51   1.90160  4.30613  3.66078  3.23897  3.47221  3.47805  4.14202  2.43740  3.11292  1.70809  3.42810  3.52999  4.01830  3.48259  3.39184  2.87527  2.94133  2.28845  5.13028  3.87541     51 - -
          2.68618  4.42225  2.77519  2.73123  3.46354  2.40513  3.72494  3.29354  2.67741  2.69355  4.24690  2.90347  2.73739  3.18146  2.89801  2.37887  2.77519  2.98518  4.58477  3.61503
          0.03228  3.84512  4.56746  0.61958  0.77255  0.48576  0.95510
     52   2.96083  5.08389  0.95808  2.31909  4.45739  3.19049  3.90789  4.03947  2.98698  3.65284  4.63070  2.87394  3.84139  3.14725  3.49919  2.92653  3.29894  3.68169  5.63128  4.33527     52 - -
          2.68618  4.42225  2.77519  2.73123  3.46354  2.40513  3.72494  3.29354  2.67741  2.69355  4.24690  2.90347  2.73739  3.18146  2.89801  2.37887  2.77519  2.98518  4.58477  3.61503
          0.03228  3.84512  4.56746  0.61958  0.77255  0.48576  0.95510
     53   2.68270  4.77453  2.89874  2.53000  4.20490  3.31958  3.68409  3.61185  1.74495  3.20210  4.07505  2.99544  2.33481  2.85908  2.62104  2.72898  2.96152  3.27421  5.37681  4.10400     53 - -
          2.68618  4.42225  2.77519  2.73123  3.46354  2.40513  3.72494  3.29354  2.67741  2.69355  4.24690  2.90347  2.73739  3.18146  2.89801  2.37887  2.77519  2.98518  4.58477  3.61503
          0.03228  3.84512  4.56746  0.61958  0.77255  0.48576  0.95510
     54   1.75112  4.41871  2.84560  2.61724  4.13129  3.06184  3.88086  3.50562  2.76635  3.22671  4.10069  2.02212  3.71493  3.10643  3.14335  2.51995  2.80547  3.10076  5.46078  4.15000     54 - -
          2.68618  4.42225  2.77519  2.73123  3.46354  2.40513  3.72494  3.29354  2.67741  2.69355  4.24690  2.90347  2.73739  3.18146  2.89801  2.37887  2.77519  2.98518  4.58477  3.61503
          0.03228  3.84512  4.56746  0.61958  0.77255  0.48576  0.95510
     55   2.82549  4.95699  2.96478  2.53495  4.08718  3.45344  2.35790  3.69605  1.66983  3.22103  4.09339  3.00360  3.88907  2.76832  2.38662  2.83493  3.04312  3.38162  5.25777  3.92600     55 - -
          2.68618  4.42225  2.77519  2.73123  3.46354  2.40513  3.72494  3.29354  2.67741  2.69355  4.24690  2.90347  2.73739  3.18146  2.89801  2.37887  2.77519  2.98518  4.58477  3.61503
          0.03228  3.84512  4.56746  0.61958  0.77255  0.48576  0.95510
     56   2.63187  4.40959  3.30001  3.19615  4.33816  0.77259  4.31776  3.93145  3.37367  3.58894  4.56475  3.46440  3.79985  3.70005  3.61237  2.80307  3.11100  3.46508  5.44019  4.43927     56 - -
          2.68618  4.42225  2.77519  2.73123  3.46354  2.40513  3.72494  3.29354  2.67741  2.69355  4.24690  2.90347  2.73739  3.18146  2.89801  2.37887  2.77519  2.98518  4.58477  3.61503
          0.03228  3.84512  4.56746  0.61958  0.77255  0.48576  0.95510
     57   2.60320  4.77033  1.86447  2.32591  4.24524  3.17031  3.75359  3.58440  2.67615  3.28139  4.15714  2.84005  3.75906  2.93997  3.15342  2.63489  2.06227  3.22738  5.53695  4.16991     57 - -
          2.68618  4.42225  2.77519  2.73123  3.46354  2.40513  3.72494  3.29354  2.67741  2.69355  4.24690  2.90347  2.73739  3.18146  2.89801  2.37887  2.77519  2.98518  4.58477  3.61503
          0.03228  3.84512  4.56746  0.61958  0.77255  0.48576  0.95510
     58   2.39866  4.24356  3.40446  3.15564  3.94535  3.08363  4.17496  3.06918  3.09806  2.93362  3.98620  3.36915  3.78536  3.49435  3.35785  2.59966  1.21914  2.76708  5.38558  4.16209     58 - -
          2.68618  4.42225  2.77519  2.73123  3.46354  2.40513  3.72494  3.29354  2.67741  2.69355  4.24690  2.90347  2.73739  3.18146  2.89801  2.37887  2.77519  2.98518  4.58477  3.61503
          0.03228  3.84512  4.56746  0.61958  0.77255  0.48576  0.95510
     59   3.22409  4.63402  4.20112  3.91072  1.05757  3.91965  3.86601  2.75149  3.81851  2.12803  3.48593  3.98858  4.37910  3.99413  3.94499  3.49523  3.52534  2.74012  4.12377  2.49445     59 - -
          2.68618  4.42225  2.77519  2.73123  3.46354  2.40513  3.72494  3.29354  2.67741  2.69355  4.24690  2.90347  2.73739  3.18146  2.89801  2.37887  2.77519  2.98518  4.58477  3.61503
          0.03228  3.84512  4.56746  0.61958  0.77255  0.48576  0.95510
     60   2.78660  4.33716  4.08716  3.74980  3.53050  3.69522  4.55638  2.05290  3.61715  2.22254  3.50017  3.94392  4.25751  3.97909  3.83223  3.19732  3.14898  1.06014  5.31020  4.03995     60 - -
          2.68618  4.42225  2.77519  2.73123  3.46354  2.40513  3.72494  3.29354  2.67741  2.69355  4.24690  2.90347  2.73739  3.18146  2.89801  2.37887  2.77519  2.98518  4.58477  3.61503
          0.03228  3.84512  4.56746  0.61958  0.77255  0.48576  0.95510
     61   2.30216  4.22200  3.18326  2.99813  4.04925  2.95242  4.10856  3.56833  3.07004  3.29082  4.21945  3.22705  3.68904  3.42158  3.35667  1.13305  2.78031  3.10943  5.42401  4.13272     61 - -
          2.68618  4.42225  2.77519  2.73123  3.46354  2.40513  3.72494  3.29354  2.67741  2.69355  4.24690  2.90347  2.73739  3.18146  2.89801  2.37887  2.77519  2.98518  4.58477  3.61503
          0.03228  3.84512  4.56746  0.61958  0.77255  0.48576  0.95510
     62   2.70137  4.69643  2.69428  2.57718  4.05572  3.16610  3.89994  3.76056  2.80154  3.41065  4.36634  1.20742  3.81679  3.17295  3.15502  2.76980  3.08251  3.38553  5.36483  4.00626     62 - -
          2.68618  4.42225  2.77519  2.73123  3.46354  2.40513  3.72494  3.29354  2.67741  2.69355  4.24690  2.90347  2.73739  3.18146  2.89801  2.37887  2.77519  2.98518  4.58477  3.61503
          0.03228  3.84512  4.56746  0.61958  0.77255  0.48576  0.95510
     63   2.63187  4.40959  3.30001  3.19615  4.33816  0.77259  4.31776  3.93145  3.37367  3.58894  4.56475  3.46440  3.79985  3.70005  3.61237  2.80307  3.11100  3.46508  5.44019  4.43927     63 - -
          2.68618  4.42225  2.77519  2.73123  3.46354  2.40513  3.72494  3.29354  2.67741  2.69355  4.24690  2.90347  2.73739  3.18146  2.89801  2.37887  2.77519  2.98518  4.58477  3.61503
          0.03228  3.84512  4.56746  0.61958  0.77255  0.48576  0.95510
     64   2.96083  5.08389  0.95808  2.31909  4.45739  3.19049  3.90789  4.03947  2.98698  3.65284  4.63070  2.87394  3.84139  3.14725  3.49919  2.92653  3.29894  3.68169  5.63128  4.33527     64 - -
          2.68618  4.42225  2.77519  2.73123  3.46354  2.40513  3.72494  3.29354  2.67741  2.69355  4.24690  2.90347  2.73739  3.18146  2.89801  2.37887  2.77519  2.98518  4.58477  3.61503
          0.03228  3.84512  4.56746  0.61958  0.77255  0.48576  0.95510
     65   2.63187  4.40959  3.30001  3.19615  4.33816  0.77259  4.31776  3.93145  3.37367  3.58894  4.56475  3.46440  3.79985  3.70005  3.61237  2.80307  3.11100  3.46508  5.44019  4.43927     65 - -
          2.68618  4.42225  2.77519  2.73123  3.46354  2.40513  3.72494  3.29354  2.67741  2.69355  4.24690  2.90347  2.73739  3.18146  2.89801  2.37887  2.77519  2.98518  4.58477  3.61503
          0.03228  3.84512  4.56746  0.61958  0.77255  0.48576  0.95510
     66   2.97966  4.35694  4.51939  4.02487  3.43999  4.22403  4.77459  1.40742  3.89939  1.96515  3.27212  4.27432  4.57443  4.18645  4.12157  3.60414  3.25320  1.31843  5.37089  4.15686     66 - -
          2.68618  4.42225  2.77519  2.73123  3.46354  2.40513  3.72494  3.29354  2.67741  2.69355  4.24690  2.90347  2.73739  3.18146  2.89801  2.37887  2.77519  2.98518  4.58477  3.61503
          0.03228  3.84512  4.56746  0.61958  0.77255  0.48576  0.95510
     67   2.21696  4.15048  3.26991  2.96810  4.07846  2.94366  4.04767  3.40275  2.97581  3.16131  4.03533  3.19234  3.65519  3.31614  3.28981  1.69943  1.83107  2.96139  5.44829  4.20521     67 - -
          2.68618  4.42225  2.77519  2.73123  3.46354  2.40513  3.72494  3.29354  2.67741  2.69355  4.24690  2.90347  2.73739  3.18146  2.89801  2.37887  2.77519  2.98518  4.58477  3.61503
          0.03228  3.84512  4.56746  0.61958  0.77255  0.48576  0.95510
     68   2.70137  4.69643  2.69428  2.57718  4.05572  3.16610  3.89994  3.76056  2.80154  3.41065  4.36634  1.20742  3.81679  3.17295  3.15502  2.76980  3.08251  3.38553  5.36483  4.00626     68 - -
          2.68618  4.42225  2.77519  2.73123  3.46354  2.40513  3.72494  3.29354  2.67741  2.69355  4.24690  2.90347  2.73739  3.18146  2.89801  2.37887  2.77519  2.98518  4.58477  3.61503
          0.03228  3.84512  4.56746  0.61958  0.77255  0.48576  0.95510
     69   2.76917  4.62560  3.24783  2.80373  3.49920  3.55242  3.79236  2.91932  2.52845  1.85094  3.54266  3.23562  3.98288  2.17660  2.82185  2.90797  3.01665  2.79180  5.03158  3.70633     69 - -
          2.68618  4.42225  2.77519  2.73123  3.46354  2.40513  3.72494  3.29354  2.67741  2.69355  4.24690  2.90347  2.73739  3.18146  2.89801  2.37887  2.77519  2.98518  4.58477  3.61503
          0.03228  3.84512  4.56746  0.61958  0.77255  0.48576  0.95510
     70   3.00986  4.43667  4.29611  3.91117  3.35615  4.03642  4.64462  1.11244  3.73875  1.94820  3.29619  4.16037  4.47059  4.09008  3.93847  3.52938  3.30965  1.84618  5.24106  3.97675     70 - -
          2.68618  4.42225  2.77519  2.73123  3.46354  2.40513  3.72494  3.29354  2.67741  2.69355  4.24690  2.90347  2.73739  3.18146  2.89801  2.37887  2.77519  2.98518  4.58477  3.61503
          0.03228  3.84512  4.56746  0.61958  0.77255  0.48576  0.95510
     71   2.92949  5.03393  2.47722  1.06492  4.37683  3.25694  3.84187  3.82532  2.71900  3.44702  4.42265  2.91850  3.86035  3.05836  3.12471  2.91492  3.23365  3.51214  5.55359  4.27627     71 - -
          2.68618  4.42225  2.77519  2.73123  3.46354  2.40513  3.72494  3.29354  2.67741  2.69355  4.24690  2.90347  2.73739  3.18146  2.89801  2.37887  2.77519  2.98518  4.58477  3.61503
          0.03228  3.84512  4.56746  0.61958  0.77255  0.48576  0.95510
     72   2.71863  4.48038  3.51502  2.95578  3.55959  3.58661  3.83044  2.04345  2.52135  2.45214  3.52419  3.33869  3.99981  3.09777  2.08171  2.91822  2.96560  2.53664  5.04275  3.78335     72 - -
          2.68618  4.42225  2.77519  2.73123  3.46354  2.40513  3.72494  3.29354  2.67741  2.69355  4.24690  2.90347  2.73739  3.18146  2.89801  2.37887  2.77519  2.98518  4.58477  3.61503
          0.03228  3.84512  4.56746  0.61958  0.77255  0.48576  0.95510
     73   2.96083  5.08389  0.95808  2.31909  4.45739  3.19049  3.90789  4.03947  2.98698  3.65284  4.63070  2.87394  3.84139  3.14725  3.49919  2.92653  3.29894  3.68169  5.63128  4.33527     73 - -
          2.68618  4.42225  2.77519  2.73123  3.46354  2.40513  3.72494  3.29354  2.67741  2.69355  4.24690  2.90347  2.73739  3.18146  2.89801  2.37887  2.77519  2.98518  4.58477  3.61503
          0.03228  3.84512  4.56746  0.61958  0.77255  0.48576  0.95510
     74   3.12494  4.59553  4.14542  3.78552  3.12592  3.94710  4.44985  2.32892  3.55352  0.90963  3.15810  4.06361  4.38741  3.92841  3.73391  3.51531  3.42058  2.35908  4.99491  3.71178     74 - -
          2.68618  4.42225  2.77519  2.73123  3.46354  2.40513  3.72494  3.29354  2.67741  2.69355  4.24690  2.90347  2.73739  3.18146  2.89801  2.37887  2.77519  2.98518  4.58477  3.61503
          0.03228  3.84512  4.56746  0.61958  0.77255  0.48576  0.95510
     75   2.97527  4.81560  3.46320  2.98046  4.16327  3.46804  3.80557  3.70339  2.22796  3.22432  4.22556  3.34211  3.97227  3.02756  1.02102  3.06097  3.24330  3.42861  5.25761  4.09692     75 - -
          2.68618  4.42225  2.77519  2.73123  3.46354  2.40513  3.72494  3.29354  2.67741  2.69355  4.24690  2.90347  2.73739  3.18146  2.89801  2.37887  2.77519  2.98518  4.58477  3.61503
          0.03228  3.84512  4.56746  0.61958  0.77255  0.48576  0.95510
     76   1.05392  4.17904  3.43535  3.22581  4.02564  3.00423  4.25101  3.14710  3.24137  3.02992  4.06508  3.38217  3.74090  3.58513  3.49355  2.52973  2.80522  2.80625  5.45554  4.25283     76 - -
          2.68618  4.42225  2.77519  2.73123  3.46354  2.40513  3.72494  3.29354  2.67741  2.69355  4.24690  2.90347  2.73739  3.18146  2.89801  2.37887  2.77519  2.98518  4.58477  3.61503
          0.03228  3.84512  4.56746  0.61958  0.77255  0.48576  0.95510
     77   2.96083  5.08389  0.95808  2.31909  4.45739  3.19049  3.90789  4.03947  2.98698  3.65284  4.63070  2.87394  3.84139  3.14725  3.49919  2.92653  3.29894  3.68169  5.63128  4.33527     77 - -
          2.68618  4.42225  2.77519  2.73123  3.46354  2.40513  3.72494  3.29354  2.67741  2.69355  4.24690  2.90347  2.73739  3.18146  2.89801  2.37887  2.77519  2.98518  4.58477  3.61503
          0.03228  3.84512  4.56746  0.61958  0.77255  0.48576  0.95510
     78   3.09693  4.53785  4.36958  3.83265  3.04318  4.21058  4.50603  2.16735  3.63021  1.20728  2.04865  4.14173  4.48784  3.90061  3.83063  3.55774  3.33516  2.23891  5.02766  3.86192     78 - -
          2.68618  4.42225  2.77519  2.73123  3.46354  2.40513  3.72494  3.29354  2.67741  2.69355  4.24690  2.90347  2.73739  3.18146  2.89801  2.37887  2.77519  2.98518  4.58477  3.61503
          0.03228  3.84512  4.56746  0.61958  0.77255  0.48576  0.95510
     79   2.63187  4.40959  3.30001  3.19615  4.33816  0.77259  4.31776  3.93145  3.37367  3.58894  4.56475  3.46440  3.79985  3.70005  3.61237  2.80307  3.11100  3.46508  5.44019  4.43927     79 - -
          2.68618  4.42225  2.77519  2.73123  3.46354  2.40513  3.72494  3.29354  2.67741  2.69355  4.24690  2.90347  2.73739  3.18146  2.89801  2.37887  2.77519  2.98518  4.58477  3.61503
          0.03228  3.84512  4.56746  0.61958  0.77255  0.48576  0.95510
     80   2.63187  4.40959  3.30001  3.19615  4.33816  0.77259  4.31776  3.93145  3.37367  3.58894  4.56475  3.46440  3.79985  3.70005  3.61237  2.80307  3.11100  3.46508  5.44019  4.43927     80 - -
          2.68618  4.42225  2.77519  2.73123  3.46354  2.40513  3.72494  3.29354  2.67741  2.69355  4.24690  2.90347  2.73739  3.18146  2.89801  2.37887  2.77519  2.98518  4.58477  3.61503
          0.03228  3.84512  4.56746  0.61958  0.77255  0.48576  0.95510
     81   3.22409  4.63402  4.20112  3.91072  1.05757  3.91965  3.86601  2.75149  3.81851  2.12803  3.48593  3.98858  4.37910  3.99413  3.94499  3.49523  3.52534  2.74012  4.12377  2.49445     81 - -
          2.68618  4.42225  2.77519  2.73123  3.46354  2.40513  3.72494  3.29354  2.67741  2.69355  4.24690  2.90347  2.73739  3.18146  2.89801  2.37887  2.77519  2.98518  4.58477  3.61503
          0.03228  3.84512  4.56746  0.61958  0.77255  0.48576  0.95510
     82   2.94817  4.50140  4.02025  3.61195  3.19651  3.81370  4.35344  2.36940  3.38140  1.79558  1.43137  3.89272  4.27441  3.76525  3.58987  3.29429  3.25308  2.37227  5.03350  3.79270     82 - -
          2.68618  4.42225  2.77519  2.73123  3.46354  2.40513  3.72494  3.29354  2.67741  2.69355  4.24690  2.90347  2.73739  3.18146  2.89801  2.37887  2.77519  2.98518  4.58477  3.61503
          0.03228  3.84512  4.56746  0.61958  0.77255  0.48576  0.95510
     83   2.96603  4.78773  3.10006  2.85759  3.26638  3.42509  1.20153  3.66469  2.70143  3.16195  4.20304  3.26789  3.97629  3.22357  2.96861  3.03707  3.26862  3.40037  4.73174  3.21808     83 - -
          2.68618  4.42225  2.77519  2.73123  3.46354  2.40513  3.72494  3.29354  2.67741  2.69355  4.24690  2.90347  2.73739  3.18146  2.89801  2.37887  2.77519  2.98518  4.58477  3.61503
          0.03228  3.84512  4.56746  0.61958  0.77255  0.48576  0.95510
     84   2.31514  4.24967  3.19469  2.87262  4.02614  3.03691  3.97855  3.32325  2.86895  3.06273  3.97139  3.16907  2.17611  3.23206  3.19880  2.47734  1.87355  2.94126  5.39196  4.14768     84 - -
          2.68618  4.42225  2.77519  2.73123  3.46354  2.40513  3.72494  3.29354  2.67741  2.69355  4.24690  2.90347  2.73739  3.18146  2.89801  2.37887  2.77519  2.98518  4.58477  3.61503
          0.03228  3.84512  4.56746  0.61958  0.77255  0.48576  0.95510
     85   2.44119  4.50663  2.72136  2.51931  4.18095  3.06217  3.83459  3.70084  2.71604  3.33575  4.18504  2.00514  3.71134  3.05003  3.11062  1.82094  2.83392  3.25668  5.48659  4.13829     85 - -
          2.68618  4.42225  2.77519  2.73123  3.46354  2.40513  3.72494  3.29354  2.67741  2.69355  4.24690  2.90347  2.73739  3.18146  2.89801  2.37887  2.77519  2.98518  4.58477  3.61503
          0.03228  3.84512  4.56746  0.61958  0.77255  0.48576  0.95510
     86   2.94767  4.90962  3.12180  2.74885  4.28980  3.43969  3.74500  3.71744  1.07635  3.28868  4.25194  3.17440  3.94224  2.93828  2.42776  2.99165  3.20315  3.42689  5.35597  4.16493     86 - -
          2.68618  4.42225  2.77519  2.73123  3.46354  2.40513  3.72494  3.29354  2.67741  2.69355  4.24690  2.90347  2.73739  3.18146  2.89801  2.37887  2.77519  2.98518  4.58477  3.61503
          0.03228  3.84512  4.56746  0.61958  0.77255  0.48576  0.95510
     87   2.63187  4.40959  3.30001  3.19615  4.33816  0.77259  4.31776  3.93145  3.37367  3.58894  4.56475  3.46440  3.79985  3.70005  3.61237  2.80307  3.11100  3.46508  5.44019  4.43927     87 - -
          2.68618  4.42225  2.77519  2.73123  3.46354  2.40513  3.72494  3.29354  2.67741  2.69355  4.24690  2.90347  2.73739  3.18146  2.89801  2.37887  2.77519  2.98518  4.58477  3.61503
          0.03228  3.84512  4.56746  0.61958  0.77255  0.48576  0.95510
     88   2.96083  5.08389  0.95808  2.31909  4.45739  3.19049  3.90789  4.03947  2.98698  3.65284  4.63070  2.87394  3.84139  3.14725  3.49919  2.92653  3.29894  3.68169  5.63128  4.33527     88 - -
          2.68618  4.42225  2.77519  2.73123  3.46354  2.40513  3.72494  3.29354  2.67741  2.69355  4.24690  2.90347  2.73739  3.18146  2.89801  2.37887  2.77519  2.98518  4.58477  3.61503
          0.03228  3.84512  4.56746  0.61958  0.77255  0.48576  0.95510
     89   3.20826  4.70832  3.79816  3.52274  2.29489  3.79851  3.60680  3.22136  3.38104  2.68226  3.89933  3.69025  4.27315  3.69364  3.57022  3.34756  3.49490  3.09067  3.93749  1.01251     89 - -
          2.68618  4.42225  2.77519  2.73123  3.46354  2.40513  3.72494  3.29354  2.67741  2.69355  4.24690  2.90347  2.73739  3.18146  2.89801  2.37887  2.77519  2.98518  4.58477  3.61503
          0.03228  3.84512  4.56746  0.61958  0.77255  0.48576  0.95510
     90   2.30216  4.22200  3.18326  2.99813  4.04925  2.95242  4.10856  3.56833  3.07004  3.29082  4.21945  3.22705  3.68904  3.42158  3.35667  1.13305  2.78031  3.10943  5.42401  4.13272     90 - -
          2.68618  4.42225  2.77519  2.73123  3.46354  2.40513  3.72494  3.29354  2.67741  2.69355  4.24690  2.90347  2.73739  3.18146  2.89801  2.37887  2.77519  2.98518  4.58477  3.61503
          0.03228  3.84512  4.56746  0.61958  0.77255  0.48576  0.95510
     91   2.70916  4.93617  1.63970  2.24270  4.48115  1.96147  3.79384  3.98353  2.79411  3.56841  4.43065  2.78108  3.76079  2.98767  3.31470  2.69940  3.05189  3.55784  5.69222  4.32265     91 - -
          2.68618  4.42225  2.77519  2.73123  3.46354  2.40513  3.72494  3.29354  2.67741  2.69355  4.24690  2.90347  2.73739  3.18146  2.89801  2.37887  2.77519  2.98518  4.58477  3.61503
          0.03228  3.84512  4.56746  0.61958  0.77255  0.48576  0.95510
     92   2.97527  4.81560  3.46320  2.98046  4.16327  3.46804  3.80557  3.70339  2.22796  3.22432  4.22556  3.34211  3.97227  3.02756  1.02102  3.06097  3.24330  3.42861  5.25761  4.09692     92 - -
          2.68618  4.42225  2.77519  2.73123  3.46354  2.40513  3.72494  3.29354  2.67741  2.69355  4.24690  2.90347  2.73739  3.18146  2.89801  2.37887  2.77519  2.98518  4.58477  3.61503
          0.03228  3.84512  4.56746  0.61958  0.77255  0.48576  0.95510
     93   2.97527  4.81560  3.46320  2.98046  4.16327  3.46804  3.80557  3.70339  2.22796  3.22432  4.22556  3.34211  3.97227  3.02756  1.02102  3.06097  3.24330  3.42861  5.25761  4.09692     93 - -
          2.68618  4.42225  2.77519  2.73123  3.46354  2.40513  3.72494  3.29354  2.67741  2.69355  4.24690  2.90347  2.73739  3.18146  2.89801  2.37887  2.77519  2.98518  4.58477  3.61503
          0.03228  3.84512  4.56746  0.61958  0.77255  0.48576  0.95510
     94   2.65593  4.27662  3.83009  3.36600  3.50442  3.62523  4.23891  1.69952  3.23740  2.25023  3.41170  3.65478  4.12048  3.59162  3.51396  2.99886  2.11912  2.01201  5.17879  3.94538     94 - -
          2.68618  4.42225  2.77519  2.73123  3.46354  2.40513  3.72494  3.29354  2.67741  2.69355  4.24690  2.90347  2.73739  3.18146  2.89801  2.37887  2.77519  2.98518  4.58477  3.61503
          0.03228  3.84512  4.56746  0.61958  0.77255  0.48576  0.95510
     95   1.05392  4.17904  3.43535  3.22581  4.02564  3.00423  4.25101  3.14710  3.24137  3.02992  4.06508  3.38217  3.74090  3.58513  3.49355  2.52973  2.80522  2.80625  5.45554  4.25283     95 - -
          2.68618  4.42225  2.77519  2.73123  3.46354  2.40513  3.72494  3.29354  2.67741  2.69355  4.24690  2.90347  2.73739  3.18146  2.89801  2.37887  2.77519  2.98518  4.58477  3.61503
          0.03228  3.84512  4.56746  0.61958  0.77255  0.48576  0.95510
     96   2.71634  4.47784  3.32062  3.15600  4.15289  3.16691  4.23543  3.69160  3.21102  3.32128  4.37021  3.46528  0.88008  3.60065  3.45936  2.88306  3.15583  3.34005  5.34662  4.27330     96 - -
          2.68618  4.42225  2.77519  2.73123  3.46354  2.40513  3.72494  3.29354  2.67741  2.69355  4.24690  2.90347  2.73739  3.18146  2.89801  2.37887  2.77519  2.98518  4.58477  3.61503
          0.03228  3.84512  4.56746  0.61958  0.77255  0.48576  0.95510
     97   3.12494  4.59553  4.14542  3.78552  3.12592  3.94710  4.44985  2.32892  3.55352  0.90963  3.15810  4.06361  4.38741  3.92841  3.73391  3.51531  3.42058  2.35908  4.99491  3.71178     97 - -
          2.68618  4.42225  2.77519  2.73123  3.46354  2.40513  3.72494  3.29354  2.67741  2.69355  4.24690  2.90347  2.73739  3.18146  2.89801  2.37887  2.77519  2.98518  4.58477  3.61503
          0.03228  3.84512  4.56746  0.61958  0.77255  0.48576  0.95510
     98   2.30216  4.22200  3.18326  2.99813  4.04925  2.95242  4.10856  3.56833  3.07004  3.29082  4.21945  3.22705  3.68904  3.42158  3.35667  1.13305  2.78031  3.10943  5.42401  4.13272     98 - -
          2.68618  4.42225  2.77519  2.73123  3.46354  2.40513  3.72494  3.29354  2.67741  2.69355  4.24690  2.90347  2.73739  3.18146  2.89801  2.37887  2.77519  2.98518  4.58477  3.61503
          0.03228  3.84512  4.56746  0.61958  0.77255  0.48576  0.95510
     99   2.78660  4.33716  4.08716  3.74980  3.53050  3.69522  4.55638  2.05290  3.61715  2.22254  3.50017  3.94392  4.25751  3.97909  3.83223  3.19732  3.14898  1.06014  5.31020  4.03995     99 - -
          2.68618  4.42225  2.77519  2.73123  3.46354  2.40513  3.72494  3.29354  2.67741  2.69355  4.24690  2.90347  2.73739  3.18146  2.89801  2.37887  2.77519  2.98518  4.58477  3.61503
          0.03228  3.84512  4.56746  0.61958  0.77255  0.48576  0.95510
    100   2.39866  4.24356  3.40446  3.15564  3.94535  3.08363  4.17496  3.06918  3.09806  2.93362  3.98620  3.36915  3.78536  3.49435  3.35785  2.59966  1.21914  2.76708  5.38558  4.16209    100 - -
          2.68618  4.42225  2.77519  2.73123  3.46354  2.40513  3.72494  3.29354  2.67741  2.69355  4.24690  2.90347  2.73739  3.18146  2.89801  2.37887  2.77519  2.98518  4.58477  3.61503
          0.03228  3.84512  4.56746  0.61958  0.77255  0.48576  0.95510
    101   2.71634  4.47784  3.32062  3.15600  4.15289  3.16691  4.23543  3.69160  3.21102  3.32128  4.37021  3.46528  0.88008  3.60065  3.45936  2.88306  3.15583  3.34005  5.34662  4.27330    101 - -
          2.68618  4.42225  2.77519  2.73123  3.46354  2.40513  3.72494  3.29354  2.67741  2.69355  4.24690  2.90347  2.73739  3.18146  2.89801  2.37887  2.77519  2.98518  4.58477  3.61503
          0.03228  3.84512  4.56746  0.61958  0.77255  0.48576  0.95510
    102   1.05392  4.17904  3.43535  3.22581  4.02564  3.00423  4.25101  3.14710  3.24137  3.02992  4.06508  3.38217  3.74090  3.58513  3.49355  2.52973  2.80522  2.80625  5.45554  4.25283    102 - -
          2.68618  4.42225  2.77519  2.73123  3.46354  2.40513  3.72494  3.29354  2.67741  2.69355  4.24690  2.90347  2.73739  3.18146  2.89801  2.37887  2.77519  2.98518  4.58477  3.61503
          0.03228  3.84512  4.56746  0.61958  0.77255  0.48576  0.95510
    103   2.49008  4.20566  3.74491  3.32302  3.65909  3.37254  4.22944  2.34132  3.21740  2.46781  3.57305  3.54966  3.96938  3.56506  3.49542  2.78018  2.01376  1.63851  5.27104  4.03912    103 - -
          2.68618  4.42225  2.77519  2.73123  3.46354  2.40513  3.72494  3.29354  2.67741  2.69355  4.24690  2.90347  2.73739  3.18146  2.89801  2.37887  2.77519  2.98518  4.58477  3.61503
          0.03228  3.84512  4.56746  0.61958  0.77255  0.48576  0.95510
    104   1.05392  4.17904  3.43535  3.22581  4.02564  3.00423  4.25101  3.14710  3.24137  3.02992  4.06508  3.38217  3.74090  3.58513  3.49355  2.52973  2.80522  2.80625  5.45554  4.25283    104 - -
          2.68618  4.42225  2.77519  2.73123  3.46354  2.40513  3.72494  3.29354  2.67741  2.69355  4.24690  2.90347  2.73739  3.18146  2.89801  2.37887  2.77519  2.98518  4.58477  3.61503
          0.03228  3.84512  4.56746  0.61958  0.77255  0.48576  0.95510
    105   3.09693  4.53785  4.36958  3.83265  3.04318  4.21058  4.50603  2.16735  3.63021  1.20728  2.04865  4.14173  4.48784  3.90061  3.83063  3.55774  3.33516  2.23891  5.02766  3.86192    105 - -
          2.68618  4.42225  2.77519  2.73123  3.46354  2.40513  3.72494  3.29354  2.67741  2.69355  4.24690  2.90347  2.73739  3.18146  2.89801  2.37887  2.77519  2.98518  4.58477  3.61503
          0.03228  3.84512  4.56746  0.61958  0.77255  0.48576  0.95510
    106   2.76903  5.13685  1.81467  2.19863  4.44946  3.24416  3.65349  3.91397  1.86619  3.46261  4.30369  2.75310  3.78713  2.81082  2.93108  2.71860  3.03458  3.53641  5.61481  4.21860    106 - -
          2.68618  4.42225  2.77519  2.73123  3.46354  2.40513  3.72494  3.29354  2.67741  2.69355  4.24690  2.90347  2.73739  3.18146  2.89801  2.37887  2.77519  2.98518  4.58477  3.61503
          0.03228  3.84512  4.56746  0.61958  0.77255  0.48576  0.95510
    107   2.63030  4.74691  2.64454  1.83631  4.15427  3.24574  3.72699  3.44657  2.54459  3.15036  4.04159  2.89977  3.79319  2.91321  2.95279  2.67599  2.10430  3.12821  5.43894  4.11112    107 - -
          2.68618  4.42225  2.77519  2.73123  3.46354  2.40513  3.72494  3.29354  2.67741  2.69355  4.24690  2.90347  2.73739  3.18146  2.89801  2.37887  2.77519  2.98518  4.58477  3.61503
          0.03228  3.84512  4.56746  0.61958  0.77255  0.48576  0.95510
    108   2.30216  4.22200  3.18326  2.99813  4.04925  2.95242  4.10856  3.56833  3.07004  3.29082  4.21945  3.22705  3.68904  3.42158  3.35667  1.13305  2.78031  3.10943  5.42401  4.13272    108 - -
          2.68618  4.42225  2.77519  2.73123  3.46354  2.40513  3.72494  3.29354  2.67741  2.69355  4.24690  2.90347  2.73739  3.18146  2.89801  2.37887  2.77519  2.98518  4.58477  3.61503
          0.03228  3.84512  4.56746  0.61958  0.77255  0.48576  0.95510
    109   2.64425  4.83612  2.49522  1.76359  4.27931  3.19131  3.71801  3.70911  2.57121  3.32679  4.18530  2.82640  3.76903  2.90012  3.00733  1.95178  2.95642  3.33738  5.53043  4.16585    109 - -
          2.68618  4.42225  2.77519  2.73123  3.46354  2.40513  3.72494  3.29354  2.67741  2.69355  4.24690  2.90347  2.73739  3.18146  2.89801  2.37887  2.77519  2.98518  4.58477  3.61503
          0.03228  3.84512  4.56746  0.61958  0.77255  0.48576  0.95510
    110   2.97966  4.35694  4.51939  4.02487  3.43999  4.22403  4.77459  1.40742  3.89939  1.96515  3.27212  4.27432  4.57443  4.18645  4.12157  3.60414  3.25320  1.31843  5.37089  4.15686    110 - -
          2.68618  4.42225  2.77519  2.73123  3.46354  2.40513  3.72494  3.29354  2.67741  2.69355  4.24690  2.90347  2.73739  3.18146  2.89801  2.37887  2.77519  2.98518  4.58477  3.61503
          0.03228  3.84512  4.56746  0.61958  0.77255  0.48576  0.95510
    111   2.63187  4.40959  3.30001  3.19615  4.33816  0.77259  4.31776  3.93145  3.37367  3.58894  4.56475  3.46440  3.79985  3.70005  3.61237  2.80307  3.11100  3.46508  5.44019  4.43927    111 - -
          2.68618  4.42225  2.77519  2.73123  3.46354  2.40513  3.72494  3.29354  2.67741  2.69355  4.24690  2.90347  2.73739  3.18146  2.89801  2.37887  2.77519  2.98518  4.58477  3.61503
          0.03228  3.84512  4.56746  0.61958  0.77255  0.48576  0.95510
    112   2.97527  4.81560  3.46320  2.98046  4.16327  3.46804  3.80557  3.70339  2.22796  3.22432  4.22556  3.34211  3.97227  3.02756  1.02102  3.06097  3.24330  3.42861  5.25761  4.09692    112 - -
          2.68618  4.42225  2.77519  2.73123  3.46354  2.40513  3.72494  3.29354  2.67741  2.69355  4.24690  2.90347  2.73739  3.18146  2.89801  2.37887  2.77519  2.98518  4.58477  3.61503
          0.03228  3.84512  4.56746  0.61958  0.77255  0.48576  0.95510
    113   2.96083  5.08389  0.95808  2.31909  4.45739  3.19049  3.90789  4.03947  2.98698  3.65284  4.63070  2.87394  3.84139  3.14725  3.49919  2.92653  3.29894  3.68169  5.63128  4.33527    113 - -
          2.68618  4.42225  2.77519  2.73123  3.46354  2.40513  3.72494  3.29354  2.67741  2.69355  4.24690  2.90347  2.73739  3.18146  2.89801  2.37887  2.77519  2.98518  4.58477  3.61503
          0.03228  3.84512  4.56746  0.61958  0.77255  0.48576  0.95510
    114   3.12494  4.59553  4.14542  3.78552  3.12592  3.94710  4.44985  2.32892  3.55352  0.90963  3.15810  4.06361  4.38741  3.92841  3.73391  3.51531  3.42058  2.35908  4.99491  3.71178    114 - -
          2.68618  4.42225  2.77519  2.73123  3.46354  2.40513  3.72494  3.29354  2.67741  2.69355  4.24690  2.90347  2.73739  3.18146  2.89801  2.37887  2.77519  2.98518  4.58477  3.61503
          0.03228  3.84512  4.56746  0.61958  0.77255  0.48576  0.95510
    115   3.12494  4.59553  4.14542  3.78552  3.12592  3.94710  4.44985  2.32892  3.55352  0.90963  3.15810  4.06361  4.38741  3.92841  3.73391  3.51531  3.42058  2.35908  4.99491  3.71178    115 - -
          2.68618  4.42225  2.77519  2.73123  3.46354  2.40513  3.72494  3.29354  2.67741  2.69355  4.24690  2.90347  2.73739  3.18146  2.89801  2.37887  2.77519  2.98518  4.58477  3.61503
          0.03228  3.84512  4.56746  0.61958  0.77255  0.48576  0.95510
    116   2.78660  4.33716  4.08716  3.74980  3.53050  3.69522  4.55638  2.05290  3.61715  2.22254  3.50017  3.94392  4.25751  3.97909  3.83223  3.19732  3.14898  1.06014  5.31020  4.03995    116 - -
          2.68618  4.42225  2.77519  2.73123  3.46354  2.40513  3.72494  3.29354  2.67741  2.69355  4.24690  2.90347  2.73739  3.18146  2.89801  2.37887  2.77519  2.98518  4.58477  3.61503
          0.03228  3.84512  4.56746  0.61958  0.77255  0.48576  0.95510
    117   2.97527  4.81560  3.46320  2.98046  4.16327  3.46804  3.80557  3.70339  2.22796  3.22432  4.22556  3.34211  3.97227  3.02756  1.02102  3.06097  3.24330  3.42861  5.25761  4.09692    117 - -
          2.68618  4.42225  2.77519  2.73123  3.46354  2.40513  3.72494  3.29354  2.67741  2.69355  4.24690  2.90347  2.73739  3.18146  2.89801  2.37887  2.77519  2.98518  4.58477  3.61503
          0.03228  3.84512  4.56746  0.61958  0.77255  0.48576  0.95510
    118   3.10748  4.48200  4.52798  4.01161  3.16403  4.31682  4.67451  1.52168  3.83360  1.30892  3.02239  4.29280  4.59234  4.09564  4.02677  3.68398  3.35403  1.90907  5.15720  3.96056    118 - -
          2.68618  4.42225  2.77519  2.73123  3.46354  2.40513  3.72494  3.29354  2.67741  2.69355  4.24690  2.90347  2.73739  3.18146  2.89801  2.37887  2.77519  2.98518  4.58477  3.61503
          0.03228  3.84512  4.56746  0.61958  0.77255  0.48576  0.95510
    119   2.94565  5.03334  3.32746  2.71362  4.44638  3.56914  3.56752  3.80953  1.49314  3.28880  4.16669  3.12317  3.95606  2.71147  1.63360  2.95500  3.12766  3.49961  5.36111  4.17612    119 - -
          2.68618  4.42225  2.77519  2.73123  3.46354  2.40513  3.72494  3.29354  2.67741  2.69355  4.24690  2.90347  2.73739  3.18146  2.89801  2.37887  2.77519  2.98518  4.58477  3.61503
          0.03228  3.84512  4.56746  0.61958  0.77255  0.48576  0.95510
    120   3.02340  4.46157  4.32163  3.79977  2.00879  4.09999  4.22253  2.29836  3.66841  1.60331  2.07846  4.03434  4.40451  3.85976  3.85195  3.43620  3.26256  2.34921  4.64142  3.25213    120 - -
          2.68618  4.42225  2.77519  2.73123  3.46354  2.40513  3.72494  3.29354  2.67741  2.69355  4.24690  2.90347  2.73739  3.18146  2.89801  2.37887  2.77519  2.98518  4.58477  3.61503
          0.03228  3.84512  4.56746  0.61958  0.77255  0.48576  0.95510
    121   2.96083  5.08389  0.95808  2.31909  4.45739  3.19049  3.90789  4.03947  2.98698  3.65284  4.63070  2.87394  3.84139  3.14725  3.49919  2.92653  3.29894  3.68169  5.63128  4.33527    121 - -
          2.68618  4.42225  2.77519  2.73123  3.46354  2.40513  3.72494  3.29354  2.67741  2.69355  4.24690  2.90347  2.73739  3.18146  2.89801  2.37887  2.77519  2.98518  4.58477  3.61503
          0.03228  3.84512  4.56746  0.61958  0.77255  0.48576  0.95510
    122   2.62583  4.65816  3.02141  2.60655  4.10153  3.32472  3.70202  3.39508  1.79783  3.07396  3.96612  3.04434  3.82974  2.88524  2.61897  2.70566  2.10883  3.08437  5.33093  4.06491    122 - -
          2.68618  4.42225  2.77519  2.73123  3.46354  2.40513  3.72494  3.29354  2.67741  2.69355  4.24690  2.90347  2.73739  3.18146  2.89801  2.37887  2.77519  2.98518  4.58477  3.61503
          0.03228  3.84512  4.56746  0.61958  0.77255  0.48576  0.95510
    123   2.21696  4.15048  3.26991  2.96810  4.07846  2.94366  4.04767  3.40275  2.97581  3.16131  4.03533  3.19234  3.65519  3.31614  3.28981  1.69943  1.83107  2.96139  5.44829  4.20521    123 - -
          2.68618  4.42225  2.77519  2.73123  3.46354  2.40513  3.72494  3.29354  2.67741  2.69355  4.24690  2.90347  2.73739  3.18146  2.89801  2.37887  2.77519  2.98518  4.58477  3.61503
          0.03228  3.84512  4.56746  0.61958  0.77255  0.48576  0.95510
    124   2.64425  4.83612  2.49522  1.76359  4.27931  3.19131  3.71801  3.70911  2.57121  3.32679  4.18530  2.82640  3.76903  2.90012  3.00733  1.95178  2.95642  3.33738  5.53043  4.16585    124 - -
          2.68618  4.42225  2.77519  2.73123  3.46354  2.40513  3.72494  3.29354  2.67741  2.69355  4.24690  2.90347  2.73739  3.18146  2.89801  2.37887  2.77519  2.98518  4.58477  3.61503
          0.03228  3.84512  4.56746  0.61958  0.77255  0.48576  0.95510
    125   2.62754  4.86237  1.76977  2.24705  4.36677  3.12618  3.74878  3.85037  2.70797  3.45621  4.30593  2.77488  3.74289  2.93377  3.21426  1.90069  2.96549  3.43577  5.63248  4.22540    125 - -
          2.68618  4.42225  2.77519  2.73123  3.46354  2.40513  3.72494  3.29354  2.67741  2.69355  4.24690  2.90347  2.73739  3.18146  2.89801  2.37887  2.77519  2.98518  4.58477  3.61503
          0.03228  3.84512  4.56746  0.61958  0.77255  0.48576  0.95510
    126   1.55380  4.10190  3.30155  3.03417  4.13677  2.88893  4.11390  3.46423  3.08393  3.22966  4.09644  3.21206  3.62877  3.39363  3.38911  1.64732  2.64943  2.98573  5.50888  4.27702    126 - -
          2.68618  4.42225  2.77519  2.73123  3.46354  2.40513  3.72494  3.29354  2.67741  2.69355  4.24690  2.90347  2.73739  3.18146  2.89801  2.37887  2.77519  2.98518  4.58477  3.61503
          0.03228  3.84512  4.56746  0.61958  0.77255  0.48576  0.95510
    127   2.85476  5.03463  2.92711  2.51149  4.37379  3.44982  3.59009  3.79044  1.62845  3.29179  4.16260  2.98425  3.88998  2.02316  2.31888  2.84785  3.06811  3.46580  5.40774  4.14472    127 - -
          2.68618  4.42225  2.77519  2.73123  3.46354  2.40513  3.72494  3.29354  2.67741  2.69355  4.24690  2.90347  2.73739  3.18146  2.89801  2.37887  2.77519  2.98518  4.58477  3.61503
          0.03228  3.84512  4.56746  0.61958  0.77255  0.48576  0.95510
    128   2.79979  5.21137  1.64288  2.10685  4.53173  3.15569  3.71171  4.07759  2.70241  3.62568  4.48261  1.90297  3.77156  2.88919  3.25464  2.72905  3.10332  3.66646  5.75905  4.29142    128 - -
          2.68618  4.42225  2.77519  2.73123  3.46354  2.40513  3.72494  3.29354  2.67741  2.69355  4.24690  2.90347  2.73739  3.18146  2.89801  2.37887  2.77519  2.98518  4.58477  3.61503
          0.03228  3.84512  4.56746  0.61958  0.77255  0.48576  0.95510
    129   2.85983  4.84401  2.88567  2.64040  4.00883  3.34840  3.79832  3.63578  2.46319  3.14081  4.16986  3.09974  3.90173  1.28350  2.74773  2.90893  3.15701  3.36728  5.28590  3.97797    129 - -
          2.68618  4.42225  2.77519  2.73123  3.46354  2.40513  3.72494  3.29354  2.67741  2.69355  4.24690  2.90347  2.73739  3.18146  2.89801  2.37887  2.77519  2.98518  4.58477  3.61503
          0.03228  3.84512  4.56746  0.61958  0.77255  0.48576  0.95510
    130   1.05392  4.17904  3.43535  3.22581  4.02564  3.00423  4.25101  3.14710  3.24137  3.02992  4.06508  3.38217  3.74090  3.58513  3.49355  2.52973  2.80522  2.80625  5.45554  4.25283    130 - -
          2.68618  4.42225  2.77519  2.73123  3.46354  2.40513  3.72494  3.29354  2.67741  2.69355  4.24690  2.90347  2.73739  3.18146  2.89801  2.37887  2.77519  2.98518  4.58477  3.61503
          0.03228  3.84512  4.56746  0.61958  0.77255  0.48576  0.95510
    131   3.12494  4.59553  4.14542  3.78552  3.12592  3.94710  4.44985  2.32892  3.55352  0.90963  3.15810  4.06361  4.38741  3.92841  3.73391  3.51531  3.42058  2.35908  4.99491  3.71178    131 - -
          2.68618  4.42225  2.77519  2.73123  3.46354  2.40513  3.72494  3.29354  2.67741  2.69355  4.24690  2.90347  2.73739  3.18146  2.89801  2.37887  2.77519  2.98518  4.58477  3.61503
          0.03228  3.84512  4.56746  0.61958  0.77255  0.48576  0.95510
    132   1.05392  4.17904  3.43535  3.22581  4.02564  3.00423  4.25101  3.14710  3.24137  3.02992  4.06508  3.38217  3.74090  3.58513  3.49355  2.52973  2.80522  2.80625  5.45554  4.25283    132 - -
          2.68618  4.42225  2.77519  2.73123  3.46354  2.40513  3.72494  3.29354  2.67741  2.69355  4.24690  2.90347  2.73739  3.18146  2.89801  2.37887  2.77519  2.98518  4.58477  3.61503
          0.03228  3.84512  4.56746  0.61958  0.77255  0.48576  0.95510
    133   2.39866  4.24356  3.40446  3.15564  3.94535  3.08363  4.17496  3.06918  3.09806  2.93362  3.98620  3.36915  3.78536  3.49435  3.35785  2.59966  1.21914  2.76708  5.38558  4.16209    133 - -
          2.68618  4.42225  2.77519  2.73123  3.46354  2.40513  3.72494  3.29354  2.67741  2.69355  4.24690  2.90347  2.73739  3.18146  2.89801  2.37887  2.77519  2.98518  4.58477  3.61503
          0.03228  3.84512  4.56746  0.61958  0.77255  0.48576  0.95510
    134   2.94565  5.03334  3.32746  2.71362  4.44638  3.56914  3.56752  3.80953  1.49314  3.28880  4.16669  3.12317  3.95606  2.71147  1.63360  2.95500  3.12766  3.49961  5.36111  4.17612    134 - -
          2.68618  4.42225  2.77519  2.73123  3.46354  2.40513  3.72494  3.29354  2.67741  2.69355  4.24690  2.90347  2.73739  3.18146  2.89801  2.37887  2.77519  2.98518  4.58477  3.61503
          0.03228  3.84512  4.56746  0.61958  0.77255  0.48576  0.95510
    135   2.92949  5.03393  2.47722  1.06492  4.37683  3.25694  3.84187  3.82532  2.71900  3.44702  4.42265  2.91850  3.86035  3.05836  3.12471  2.91492  3.23365  3.51214  5.55359  4.27627    135 - -
          2.68618  4.42225  2.77519  2.73123  3.46354  2.40513  3.72494  3.29354  2.67741  2.69355  4.24690  2.90347  2.73739  3.18146  2.89801  2.37887  2.77519  2.98518  4.58477  3.61503
          0.03228  3.84512  4.56746  0.61958  0.77255  0.48576  0.95510
    136   3.34018  4.68068  4.31324  3.93641  1.42470  4.15175  3.44075  3.06516  3.80364  2.44713  3.68647  3.87122  4.48202  3.87873  3.91872  3.50645  3.56999  2.98365  3.63129  1.40423    136 - -
          2.68618  4.42225  2.77519  2.73123  3.46354  2.40513  3.72494  3.29354  2.67741  2.69355  4.24690  2.90347  2.73739  3.18146  2.89801  2.37887  2.77519  2.98518  4.58477  3.61503
          0.03228  3.84512  4.56746  0.61958  0.77255  0.48576  0.95510
    137   2.30216  4.22200  3.18326  2.99813  4.04925  2.95242  4.10856  3.56833  3.07004  3.29082  4.21945  3.22705  3.68904  3.42158  3.35667  1.13305  2.78031  3.10943  5.42401  4.13272    137 - -
          2.68618  4.42225  2.77519  2.73123  3.46354  2.40513  3.72494  3.29354  2.67741  2.69355  4.24690  2.90347  2.73739  3.18146  2.89801  2.37887  2.77519  2.98518  4.58477  3.61503
          0.03228  3.84512  4.56746  0.61958  0.77255  0.48576  0.95510
    138   2.92949  5.03393  2.47722  1.06492  4.37683  3.25694  3.84187  3.82532  2.71900  3.44702  4.42265  2.91850  3.86035  3.05836  3.12471  2.91492  3.23365  3.51214  5.55359  4.27627    138 - -
          2.68618  4.42225  2.77519  2.73123  3.46354  2.40513  3.72494  3.29354  2.67741  2.69355  4.24690  2.90347  2.73739  3.18146  2.89801  2.37887  2.77519  2.98518  4.58477  3.61503
          0.03228  3.84512  4.56746  0.61958  0.77255  0.48576  0.95510
    139   2.77655  4.68276  3.11471  2.70386  3.09511  3.51626  3.60962  3.25196  2.53307  2.80194  3.78539  3.13749  3.94872  2.15329  2.85374  2.86033  3.01667  3.02327  4.61796  2.18500    139 - -
          2.68618  4.42225  2.77519  2.73123  3.46354  2.40513  3.72494  3.29354  2.67741  2.69355  4.24690  2.90347  2.73739  3.18146  2.89801  2.37887  2.77519  2.98518  4.58477  3.61503
          0.03228  3.84512  4.56746  0.61958  0.77255  0.48576  0.95510
    140   2.96083  5.08389  0.95808  2.31909  4.45739  3.19049  3.90789  4.03947  2.98698  3.65284  4.63070  2.87394  3.84139  3.14725  3.49919  2.92653  3.29894  3.68169  5.63128  4.33527    140 - -
          2.68618  4.42225  2.77519  2.73123  3.46354  2.40513  3.72494  3.29354  2.67741  2.69355  4.24690  2.90347  2.73739  3.18146  2.89801  2.37887  2.77519  2.98518  4.58477  3.61503
          0.03228  3.84512  4.56746  0.61958  0.77255  0.48576  0.95510
    141   2.77308  4.64568  3.29942  2.79453  3.71152  3.54759  3.74005  2.98603  1.81961  1.97874  3.68064  3.21498  3.96609  2.96639  2.60731  2.90163  3.00779  2.80217  5.11575  3.83851    141 - -
          2.68618  4.42225  2.77519  2.73123  3.46354  2.40513  3.72494  3.29354  2.67741  2.69355  4.24690  2.90347  2.73739  3.18146  2.89801  2.37887  2.77519  2.98518  4.58477  3.61503
          0.03228  3.84512  4.56746  0.61958  0.77255  0.48576  0.95510
    142   2.94817  4.50140  4.02025  3.61195  3.19651  3.81370  4.35344  2.36940  3.38140  1.79558  1.43137  3.89272  4.27441  3.76525  3.58987  3.29429  3.25308  2.37227  5.03350  3.79270    142 - -
          2.68618  4.42225  2.77519  2.73123  3.46354  2.40513  3.72494  3.29354  2.67741  2.69355  4.24690  2.90347  2.73739  3.18146  2.89801  2.37887  2.77519  2.98518  4.58477  3.61503
          0.03228  3.84512  4.56746  0.61958  0.77255  0.48576  0.95510
    143   2.73478  4.88922  2.65266  2.39752  3.79560  3.31092  2.33381  3.69018  2.44224  3.24446  4.12434  2.07349  3.83139  2.87509  2.81578  2.74415  3.00711  3.35325  5.15782  3.68783    143 - -
          2.68618  4.42225  2.77519  2.73123  3.46354  2.40513  3.72494  3.29354  2.67741  2.69355  4.24690  2.90347  2.73739  3.18146  2.89801  2.37887  2.77519  2.98518  4.58477  3.61503
          0.03228  3.84512  4.56746  0.61958  0.77255  0.48576  0.95510
    144   2.94817  4.50140  4.02025  3.61195  3.19651  3.81370  4.35344  2.36940  3.38140  1.79558  1.43137  3.89272  4.27441  3.76525  3.58987  3.29429  3.25308  2.37227  5.03350  3.79270    144 - -
          2.68618  4.42225  2.77519  2.73123  3.46354  2.40513  3.72494  3.29354  2.67741  2.69355  4.24690  2.90347  2.73739  3.18146  2.89801  2.37887  2.77519  2.98518  4.58477  3.61503
          0.03228  3.84512  4.56746  0.61958  0.77255  0.48576  0.95510
    145   2.70137  4.69643  2.69428  2.57718  4.05572  3.16610  3.89994  3.76056  2.80154  3.41065  4.36634  1.20742  3.81679  3.17295  3.15502  2.76980  3.08251  3.38553  5.36483  4.00626    145 - -
          2.68618  4.42225  2.77519  2.73123  3.46354  2.40513  3.72494  3.29354  2.67741  2.69355  4.24690  2.90347  2.73739  3.18146  2.89801  2.37887  2.77519  2.98518  4.58477  3.61503
          0.03228  3.84512  4.56746  0.61958  0.77255  0.48576  0.95510
    146   3.22409  4.63402  4.20112  3.91072  1.05757  3.91965  3.86601  2.75149  3.81851  2.12803  3.48593  3.98858  4.37910  3.99413  3.94499  3.49523  3.52534  2.74012  4.12377  2.49445    146 - -
          2.68618  4.42225  2.77519  2.73123  3.46354  2.40513  3.72494  3.29354  2.67741  2.69355  4.24690  2.90347  2.73739  3.18146  2.89801  2.37887  2.77519  2.98518  4.58477  3.61503
          0.03228  3.84512  4.56746  0.61958  0.77255  0.48576  0.95510
    147   3.22409  4.63402  4.20112  3.91072  1.05757  3.91965  3.86601  2.75149  3.81851  2.12803  3.48593  3.98858  4.37910  3.99413  3.94499  3.49523  3.52534  2.74012  4.12377  2.49445    147 - -
          2.68618  4.42225  2.77519  2.73123  3.46354  2.40513  3.72494  3.29354  2.67741  2.69355  4.24690  2.90347  2.73739  3.18146  2.89801  2.37887  2.77519  2.98518  4.58477  3.61503
          0.03228  3.84512  4.56746  0.61958  0.77255  0.48576  0.95510
    148   3.12494  4.59553  4.14542  3.78552  3.12592  3.94710  4.44985  2.32892  3.55352  0.90963  3.15810  4.06361  4.38741  3.92841  3.73391  3.51531  3.42058  2.35908  4.99491  3.71178    148 - -
          2.68618  4.42225  2.77519  2.73123  3.46354  2.40513  3.72494  3.29354  2.67741  2.69355  4.24690  2.90347  2.73739  3.18146  2.89801  2.37887  2.77519  2.98518  4.58477  3.61503
          0.03228  3.84512  4.56746  0.61958  0.77255  0.48576  0.95510
    149   2.96083  5.08389  0.95808  2.31909  4.45739  3.19049  3.90789  4.03947  2.98698  3.65284  4.63070  2.87394  3.84139  3.14725  3.49919  2.92653  3.29894  3.68169  5.63128  4.33527    149 - -
          2.68618  4.42225  2.77519  2.73123  3.46354  2.40513  3.72494  3.29354  2.67741  2.69355  4.24690  2.90347  2.73739  3.18146  2.89801  2.37887  2.77519  2.98518  4.58477  3.61503
          0.03228  3.84512  4.56746  0.61958  0.77255  0.48576  0.95510
    150   2.97966  4.35694  4.51939  4.02487  3.43999  4.22403  4.77459  1.40742  3.89939  1.96515  3.27212  4.27432  4.57443  4.18645  4.12157  3.60414  3.25320  1.31843  5.37089  4.15686    150 - -
          2.68618  4.42225  2.77519  2.73123  3.46354  2.40513  3.72494  3.29354  2.67741  2.69355  4.24690  2.90347  2.73739  3.18146  2.89801  2.37887  2.77519  2.98518  4.58477  3.61503
          0.03228  3.84512  4.56746  0.61958  0.77255  0.48576  0.95510
    151   2.21696  4.15048  3.26991  2.96810  4.07846  2.94366  4.04767  3.40275  2.97581  3.16131  4.03533  3.19234  3.65519  3.31614  3.28981  1.69943  1.83107  2.96139  5.44829  4.20521    151 - -
          2.68618  4.42225  2.77519  2.73123  3.46354  2.40513  3.72494  3.29354  2.67741  2.69355  4.24690  2.90347  2.73739  3.18146  2.89801  2.37887  2.77519  2.98518  4.58477  3.61503
          0.03228  3.84512  4.56746  0.61958  0.77255  0.48576  0.95510
    152   1.55380  4.10190  3.30155  3.03417  4.13677  2.88893  4.11390  3.46423  3.08393  3.22966  4.09644  3.21206  3.62877  3.39363  3.38911  1.64732  2.64943  2.98573  5.50888  4.27702    152 - -
          2.68618  4.42225  2.77519  2.73123  3.46354  2.40513  3.72494  3.29354  2.67741  2.69355  4.24690  2.90347  2.73739  3.18146  2.89801  2.37887  2.77519  2.98518  4.58477  3.61503
          0.03228  3.84512  4.56746  0.61958  0.77255  0.48576  0.95510
    153   2.96780  4.41531  4.32568  3.83201  3.25555  4.09123  4.55737  1.96608  3.66403  1.42790  3.14085  4.10461  4.45789  3.96774  3.88533  3.46726  3.24187  1.49520  5.16891  3.94170    153 - -
          2.68618  4.42225  2.77519  2.73123  3.46354  2.40513  3.72494  3.29354  2.67741  2.69355  4.24690  2.90347  2.73739  3.18146  2.89801  2.37887  2.77519  2.98518  4.58477  3.61503
          0.03228  3.84512  4.56746  0.61958  0.77255  0.48576  0.95510
    154   2.21035  4.17641  3.08813  2.88395  4.24518  1.84517  4.07201  3.71021  3.03941  3.38483  4.22103  3.13242  3.62640  3.33434  3.37281  1.63062  2.68888  3.16587  5.56830  4.32065    154 - -
          2.68618  4.42225  2.77519  2.73123  3.46354  2.40513  3.72494  3.29354  2.67741  2.69355  4.24690  2.90347  2.73739  3.18146  2.89801  2.37887  2.77519  2.98518  4.58477  3.61503
          0.03228  3.84512  4.56746  0.61958  0.77255  0.48576  0.95510
    155   2.97966  4.35694  4.51939  4.02487  3.43999  4.22403  4.77459  1.40742  3.89939  1.96515  3.27212  4.27432  4.57443  4.18645  4.12157  3.60414  3.25320  1.31843  5.37089  4.15686    155 - -
          2.68618  4.42225  2.77519  2.73123  3.46354  2.40513  3.72494  3.29354  2.67741  2.69355  4.24690  2.90347  2.73739  3.18146  2.89801  2.37887  2.77519  2.98518  4.58477  3.61503
          0.03228  3.84512  4.56746  0.61958  0.77255  0.48576  0.95510
    156   2.30216  4.22200  3.18326  2.99813  4.04925  2.95242  4.10856  3.56833  3.07004  3.29082  4.21945  3.22705  3.68904  3.42158  3.35667  1.13305  2.78031  3.10943  5.42401  4.13272    156 - -
          2.68618  4.42225  2.77519  2.73123  3.46354  2.40513  3.72494  3.29354  2.67741  2.69355  4.24690  2.90347  2.73739  3.18146  2.89801  2.37887  2.77519  2.98518  4.58477  3.61503
          0.03228  3.84512  4.56746  0.61958  0.77255  0.48576  0.95510
    157   2.94767  4.90962  3.12180  2.74885  4.28980  3.43969  3.74500  3.71744  1.07635  3.28868  4.25194  3.17440  3.94224  2.93828  2.42776  2.99165  3.20315  3.42689  5.35597  4.16493    157 - -
          2.68618  4.42225  2.77519  2.73123  3.46354  2.40513  3.72494  3.29354  2.67741  2.69355  4.24690  2.90347  2.73739  3.18146  2.89801  2.37887  2.77519  2.98518  4.58477  3.61503
          0.03228  3.84512  4.56746  0.61958  0.77255  0.48576  0.95510
    158   1.55380  4.10190  3.30155  3.03417  4.13677  2.88893  4.11390  3.46423  3.08393  3.22966  4.09644  3.21206  3.62877  3.39363  3.38911  1.64732  2.64943  2.98573  5.50888  4.27702    158 - -
          2.68618  4.42225  2.77519  2.73123  3.46354  2.40513  3.72494  3.29354  2.67741  2.69355  4.24690  2.90347  2.73739  3.18146  2.89801  2.37887  2.77519  2.98518  4.58477  3.61503
          0.03228  3.84512  4.56746  0.61958  0.77255  0.48576  0.95510
    159   3.22409  4.63402  4.20112  3.91072  1.05757  3.91965  3.86601  2.75149  3.81851  2.12803  3.48593  3.98858  4.37910  3.99413  3.94499  3.49523  3.52534  2.74012  4.12377  2.49445    159 - -
          2.68618  4.42225  2.77519  2.73123  3.46354  2.40513  3.72494  3.29354  2.67741  2.69355  4.24690  2.90347  2.73739  3.18146  2.89801  2.37887  2.77519  2.98518  4.58477  3.61503
          0.03228  3.84512  4.56746  0.61958  0.77255  0.48576  0.95510
    160   2.49008  4.20566  3.74491  3.32302  3.65909  3.37254  4.22944  2.34132  3.21740  2.46781  3.57305  3.54966  3.96938  3.56506  3.49542  2.78018  2.01376  1.63851  5.27104  4.03912    160 - -
          2.68618  4.42225  2.77519  2.73123  3.46354  2.40513  3.72494  3.29354  2.67741  2.69355  4.24690  2.90347  2.73739  3.18146  2.89801  2.37887  2.77519  2.98518  4.58477  3.61503
          0.03228  3.84512  4.56746  0.61958  0.77255  0.48576  0.95510
    161   3.20826  4.70832  3.79816  3.52274  2.29489  3.79851  3.60680  3.22136  3.38104  2.68226  3.89933  3.69025  4.27315  3.69364  3.57022  3.34756  3.49490  3.09067  3.93749  1.01251    161 - -
          2.68618  4.42225  2.77519  2.73123  3.46354  2.40513  3.72494  3.29354  2.67741  2.69355  4.24690  2.90347  2.73739  3.18146  2.89801  2.37887  2.77519  2.98518  4.58477  3.61503
          0.03228  3.84512  4.56746  0.61958  0.77255  0.48576  0.95510
    162   2.81825  5.10061  2.59928  1.79642  4.43655  3.34301  3.62032  3.84290  1.74452  3.37900  4.23323  2.85359  3.83766  2.77186  2.58499  2.78479  3.05529  3.49563  5.52159  4.20070    162 - -
          2.68618  4.42225  2.77519  2.73123  3.46354  2.40513  3.72494  3.29354  2.67741  2.69355  4.24690  2.90347  2.73739  3.18146  2.89801  2.37887  2.77519  2.98518  4.58477  3.61503
          0.03228  3.84512  4.56746  0.61958  0.77255  0.48576  0.95510
    163   2.70916  4.93617  1.63970  2.24270  4.48115  1.96147  3.79384  3.98353  2.79411  3.56841  4.43065  2.78108  3.76079  2.98767  3.31470  2.69940  3.05189  3.55784  5.69222  4.32265    163 - -
          2.68618  4.42225  2.77519  2.73123  3.46354  2.40513  3.72494  3.29354  2.67741  2.69355  4.24690  2.90347  2.73739  3.18146  2.89801  2.37887  2.77519  2.98518  4.58477  3.61503
          0.03228  3.84512  4.56746  0.61958  0.77255  0.48576  0.95510
    164   2.63187  4.40959  3.30001  3.19615  4.33816  0.77259  4.31776  3.93145  3.37367  3.58894  4.56475  3.46440  3.79985  3.70005  3.61237  2.80307  3.11100  3.46508  5.44019  4.43927    164 - -
          2.68618  4.42225  2.77519  2.73123  3.46354  2.40513  3.72494  3.29354  2.67741  2.69355  4.24690  2.90347  2.73739  3.18146  2.89801  2.37887  2.77519  2.98518  4.58477  3.61503
          0.03228  3.84512  4.56746  0.61958  0.77255  0.48576  0.95510
    165   3.15901  4.55570  4.42499  3.94181  1.87856  4.21283  4.16245  2.31265  3.80113  1.27319  3.01119  4.12796  4.50253  3.96688  3.96102  3.57456  3.39775  2.37639  4.47417  2.97582    165 - -
          2.68618  4.42225  2.77519  2.73123  3.46354  2.40513  3.72494  3.29354  2.67741  2.69355  4.24690  2.90347  2.73739  3.18146  2.89801  2.37887  2.77519  2.98518  4.58477  3.61503
          0.03228  3.84512  4.56746  0.61958  0.77255  0.48576  0.95510
    166   2.70137  4.69643  2.69428  2.57718  4.05572  3.16610  3.89994  3.76056  2.80154  3.41065  4.36634  1.20742  3.81679  3.17295  3.15502  2.76980  3.08251  3.38553  5.36483  4.00626    166 - -
          2.68618  4.42225  2.77519  2.73123  3.46354  2.40513  3.72494  3.29354  2.67741  2.69355  4.24690  2.90347  2.73739  3.18146  2.89801  2.37887  2.77519  2.98518  4.58477  3.61503
          0.03228  3.84512  4.56746  0.61958  0.77255  0.48576  0.95510
    167   3.12494  4.59553  4.14542  3.78552  3.12592  3.94710  4.44985  2.32892  3.55352  0.90963  3.15810  4.06361  4.38741  3.92841  3.73391  3.51531  3.42058  2.35908  4.99491  3.71178    167 - -
          2.68618  4.42225  2.77519  2.73123  3.46354  2.40513  3.72494  3.29354  2.67741  2.69355  4.24690  2.90347  2.73739  3.18146  2.89801  2.37887  2.77519  2.98518  4.58477  3.61503
          0.03228  3.84512  4.56746  0.61958  0.77255  0.48576  0.95510
    168   2.63187  4.40959  3.30001  3.19615  4.33816  0.77259  4.31776  3.93145  3.37367  3.58894  4.56475  3.46440  3.79985  3.70005  3.61237  2.80307  3.11100  3.46508  5.44019  4.43927    168 - -
          2.68618  4.42225  2.77519  2.73123  3.46354  2.40513  3.72494  3.29354  2.67741  2.69355  4.24690  2.90347  2.73739  3.18146  2.89801  2.37887  2.77519  2.98518  4.58477  3.61503
          0.03228  3.84512  4.56746  0.61958  0.77255  0.48576  0.95510
    169   2.39866  4.24356  3.40446  3.15564  3.94535  3.08363  4.17496  3.06918  3.09806  2.93362  3.98620  3.36915  3.78536  3.49435  3.35785  2.59966  1.21914  2.76708  5.38558  4.16209    169 - -
          2.68618  4.42225  2.77519  2.73123  3.46354  2.40513  3.72494  3.29354  2.67741  2.69355  4.24690  2.90347  2.73739  3.18146  2.89801  2.37887  2.77519  2.98518  4.58477  3.61503
          0.03228  3.84512  4.56746  0.61958  0.77255  0.48576  0.95510
    170   2.85476  5.03463  2.92711  2.51149  4.37379  3.44982  3.59009  3.79044  1.62845  3.29179  4.16260  2.98425  3.88998  2.02316  2.31888  2.84785  3.06811  3.46580  5.40774  4.14472    170 - -
          2.68618  4.42225  2.77519  2.73123  3.46354  2.40513  3.72494  3.29354  2.67741  2.69355  4.24690  2.90347  2.73739  3.18146  2.89801  2.37887  2.77519  2.98518  4.58477  3.61503
          0.03228  3.84512  4.56746  0.61958  0.77255  0.48576  0.95510
    171   3.20826  4.70832  3.79816  3.52274  2.29489  3.79851  3.60680  3.22136  3.38104  2.68226  3.89933  3.69025  4.27315  3.69364  3.57022  3.34756  3.49490  3.09067  3.93749  1.01251    171 - -
          2.68618  4.42225  2.77519  2.73123  3.46354  2.40513  3.72494  3.29354  2.67741  2.69355  4.24690  2.90347  2.73739  3.18146  2.89801  2.37887  2.77519  2.98518  4.58477  3.61503
          0.03228  3.84512  4.56746  0.61958  0.77255  0.48576  0.95510
    172   3.22409  4.63402  4.20112  3.91072  1.05757  3.91965  3.86601  2.75149  3.81851  2.12803  3.48593  3.98858  4.37910  3.99413  3.94499  3.49523  3.52534  2.74012  4.12377  2.49445    172 - -
          2.68618  4.42225  2.77519  2.73123  3.46354  2.40513  3.72494  3.29354  2.67741  2.69355  4.24690  2.90347  2.73739  3.18146  2.89801  2.37887  2.77519  2.98518  4.58477  3.61503
          0.03228  3.84512  4.56746  0.61958  0.77255  0.48576  0.95510
    173   2.94767  4.90962  3.12180  2.74885  4.28980  3.43969  3.74500  3.71744  1.07635  3.28868  4.25194  3.17440  3.94224  2.93828  2.42776  2.99165  3.20315  3.42689  5.35597  4.16493    173 - -
          2.68618  4.42225  2.77519  2.73123  3.46354  2.40513  3.72494  3.29354  2.67741  2.69355  4.24690  2.90347  2.73739  3.18146  2.89801  2.37887  2.77519  2.98518  4.58477  3.61503
          0.03228  3.84512  4.56746  0.61958  0.77255  0.48576  0.95510
    174   2.96603  4.78773  3.10006  2.85759  3.26638  3.42509  1.20153  3.66469  2.70143  3.16195  4.20304  3.26789  3.97629  3.22357  2.96861  3.03707  3.26862  3.40037  4.73174  3.21808    174 - -
          2.68618  4.42225  2.77519  2.73123  3.46354  2.40513  3.72494  3.29354  2.67741  2.69355  4.24690  2.90347  2.73739  3.18146  2.89801  2.37887  2.77519  2.98518  4.58477  3.61503
          0.03228  3.84512  4.56746  0.61958  0.77255  0.48576  0.95510
    175   1.93923  4.25887  3.84180  3.39988  3.53217  3.58344  4.27835  1.68194  3.29888  2.27460  3.43822  3.66666  4.10716  3.63554  3.57397  2.97174  2.96215  2.00279  5.21354  3.98035    175 - -
          2.68618  4.42225  2.77519  2.73123  3.46354  2.40513  3.72494  3.29354  2.67741  2.69355  4.24690  2.90347  2.73739  3.18146  2.89801  2.37887  2.77519  2.98518  4.58477  3.61503
          0.03228  3.84512  4.56746  0.61958  0.77255  0.48576  0.95510
    176   2.44431  4.46435  2.85747  2.59579  4.09071  3.11184  3.83637  3.46432  2.68358  3.17698  4.05321  2.05896  3.73524  3.05475  3.05498  2.55184  1.98222  3.08404  5.41401  4.10122    176 - -
          2.68618  4.42225  2.77519  2.73123  3.46354  2.40513  3.72494  3.29354  2.67741  2.69355  4.24690  2.90347  2.73739  3.18146  2.89801  2.37887  2.77519  2.98518  4.58477  3.61503
          0.03228  3.84512  4.56746  0.61958  0.77255  0.48576  0.95510
    177   2.86622  5.37287  1.60104  1.56649  4.65908  3.16516  3.70166  4.15597  2.70258  3.68692  4.54756  2.64130  3.78001  2.87165  3.27674  2.76345  3.15388  3.75041  5.84691  4.36873    177 - -
          2.68618  4.42225  2.77519  2.73123  3.46354  2.40513  3.72494  3.29354  2.67741  2.69355  4.24690  2.90347  2.73739  3.18146  2.89801  2.37887  2.77519  2.98518  4.58477  3.61503
          0.03228  3.84512  4.56746  0.61958  0.77255  0.48576  0.95510
    178   2.86622  5.37287  1.60104  1.56649  4.65908  3.16516  3.70166  4.15597  2.70258  3.68692  4.54756  2.64130  3.78001  2.87165  3.27674  2.76345  3.15388  3.75041  5.84691  4.36873    178 - -
          2.68618  4.42225  2.77519  2.73123  3.46354  2.40513  3.72494  3.29354  2.67741  2.69355  4.24690  2.90347  2.73739  3.18146  2.89801  2.37887  2.77519  2.98518  4.58477  3.61503
          0.03228  3.84512  4.56746  0.61958  0.77255  0.48576  0.95510
    179   2.92949  5.03393  2.47722  1.06492  4.37683  3.25694  3.84187  3.82532  2.71900  3.44702  4.42265  2.91850  3.86035  3.05836  3.12471  2.91492  3.23365  3.51214  5.55359  4.27627    179 - -
          2.68618  4.42225  2.77519  2.73123  3.46354  2.40513  3.72494  3.29354  2.67741  2.69355  4.24690  2.90347  2.73739  3.18146  2.89801  2.37887  2.77519  2.98518  4.58477  3.61503
          0.03228  3.84512  4.56746  0.61958  0.77255  0.48576  0.95510
    180   2.94565  5.03334  3.32746  2.71362  4.44638  3.56914  3.56752  3.80953  1.49314  3.28880  4.16669  3.12317  3.95606  2.71147  1.63360  2.95500  3.12766  3.49961  5.36111  4.17612    180 - -
          2.68618  4.42225  2.77519  2.73123  3.46354  2.40513  3.72494  3.29354  2.67741  2.69355  4.24690  2.90347  2.73739  3.18146  2.89801  2.37887  2.77519  2.98518  4.58477  3.61503
          0.03228  3.84512  4.56746  0.61958  0.77255  0.48576  0.95510
    181   2.94767  4.90962  3.12180  2.74885  4.28980  3.43969  3.74500  3.71744  1.07635  3.28868  4.25194  3.17440  3.94224  2.93828  2.42776  2.99165  3.20315  3.42689  5.35597  4.16493    181 - -
          2.68618  4.42225  2.77519  2.73123  3.46354  2.40513  3.72494  3.29354  2.67741  2.69355  4.24690  2.90347  2.73739  3.18146  2.89801  2.37887  2.77519  2.98518  4.58477  3.61503
          0.03228  3.84512  4.56746  0.61958  0.77255  0.48576  0.95510
    182   2.97527  4.81560  3.46320  2.98046  4.16327  3.46804  3.80557  3.70339  2.22796  3.22432  4.22556  3.34211  3.97227  3.02756  1.02102  3.06097  3.24330  3.42861  5.25761  4.09692    182 - -
          2.68618  4.42225  2.77519  2.73123  3.46354  2.40513  3.72494  3.29354  2.67741  2.69355  4.24690  2.90347  2.73739  3.18146  2.89801  2.37887  2.77519  2.98518  4.58477  3.61503
          0.03228  3.84512  4.56746  0.61958  0.77255  0.48576  0.95510
    183   2.97527  4.81560  3.46320  2.98046  4.16327  3.46804  3.80557  3.70339  2.22796  3.22432  4.22556  3.34211  3.97227  3.02756  1.02102  3.06097  3.24330  3.42861  5.25761  4.09692    183 - -
          2.68618  4.42225  2.77519  2.73123  3.46354  2.40513  3.72494  3.29354  2.67741  2.69355  4.24690  2.90347  2.73739  3.18146  2.89801  2.37887  2.77519  2.98518  4.58477  3.61503
          0.03228  3.84512  4.56746  0.61958  0.77255  0.48576  0.95510
    184   1.78771  4.17563  3.76554  3.37129  3.70208  3.31191  4.27824  2.35864  3.29433  2.51031  3.61510  3.55932  3.94186  3.62036  3.56641  2.73484  2.84606  1.62209  5.31798  4.08986    184 - -
          2.68618  4.42225  2.77519  2.73123  3.46354  2.40513  3.72494  3.29354  2.67741  2.69355  4.24690  2.90347  2.73739  3.18146  2.89801  2.37887  2.77519  2.98518  4.58477  3.61503
          0.03228  3.84512  4.56746  0.61958  0.77255  0.48576  0.95510
    185   2.94565  5.03334  3.32746  2.71362  4.44638  3.56914  3.56752  3.80953  1.49314  3.28880  4.16669  3.12317  3.95606  2.71147  1.63360  2.95500  3.12766  3.49961  5.36111  4.17612    185 - -
          2.68618  4.42225  2.77519  2.73123  3.46354  2.40513  3.72494  3.29354  2.67741  2.69355  4.24690  2.90347  2.73739  3.18146  2.89801  2.37887  2.77519  2.98518  4.58477  3.61503
          0.03228  3.84512  4.56746  0.61958  0.77255  0.48576  0.95510
    186   3.12494  4.59553  4.14542  3.78552  3.12592  3.94710  4.44985  2.32892  3.55352  0.90963  3.15810  4.06361  4.38741  3.92841  3.73391  3.51531  3.42058  2.35908  4.99491  3.71178    186 - -
          2.68618  4.42225  2.77519  2.73123  3.46354  2.40513  3.72494  3.29354  2.67741  2.69355  4.24690  2.90347  2.73739  3.18146  2.89801  2.37887  2.77519  2.98518  4.58477  3.61503
          0.03228  3.84512  4.56746  0.61958  0.77255  0.48576  0.95510
    187   3.34018  4.68068  4.31324  3.93641  1.42470  4.15175  3.44075  3.06516  3.80364  2.44713  3.68647  3.87122  4.48202  3.87873  3.91872  3.50645  3.56999  2.98365  3.63129  1.40423    187 - -
          2.68618  4.42225  2.77519  2.73123  3.46354  2.40513  3.72494  3.29354  2.67741  2.69355  4.24690  2.90347  2.73739  3.18146  2.89801  2.37887  2.77519  2.98518  4.58477  3.61503
          0.03228  3.84512  4.56746  0.61958  0.77255  0.48576  0.95510
    188   3.12494  4.59553  4.14542  3.78552  3.12592  3.94710  4.44985  2.32892  3.55352  0.90963  3.15810  4.06361  4.38741  3.92841  3.73391  3.51531  3.42058  2.35908  4.99491  3.71178    188 - -
          2.68618  4.42225  2.77519  2.73123  3.46354  2.40513  3.72494  3.29354  2.67741  2.69355  4.24690  2.90347  2.73739  3.18146  2.89801  2.37887  2.77519  2.98518  4.58477  3.61503
          0.03228  3.84512  4.56746  0.61958  0.77255  0.48576  0.95510
    189   2.92949  5.03393  2.47722  1.06492  4.37683  3.25694  3.84187  3.82532  2.71900  3.44702  4.42265  2.91850  3.86035  3.05836  3.12471  2.91492  3.23365  3.51214  5.55359  4.27627    189 - -
          2.68618  4.42225  2.77519  2.73123  3.46354  2.40513  3.72494  3.29354  2.67741  2.69355  4.24690  2.90347  2.73739  3.18146  2.89801  2.37887  2.77519  2.98518  4.58477  3.61503
          0.03228  3.84512  4.56746  0.61958  0.77255  0.48576  0.95510
    190   1.05392  4.17904  3.43535  3.22581  4.02564  3.00423  4.25101  3.14710  3.24137  3.02992  4.06508  3.38217  3.74090  3.58513  3.49355  2.52973  2.80522  2.80625  5.45554  4.25283    190 - -
          2.68618  4.42225  2.77519  2.73123  3.46354  2.40513  3.72494  3.29354  2.67741  2.69355  4.24690  2.90347  2.73739  3.18146  2.89801  2.37887  2.77519  2.98518  4.58477  3.61503
          0.03228  3.84512  4.56746  0.61958  0.77255  0.48576  0.95510
    191   2.39866  4.24356  3.40446  3.15564  3.94535  3.08363  4.17496  3.06918  3.09806  2.93362  3.98620  3.36915  3.78536  3.49435  3.35785  2.59966  1.21914  2.76708  5.38558  4.16209    191 - -
          2.68618  4.42225  2.77519  2.73123  3.46354  2.40513  3.72494  3.29354  2.67741  2.69355  4.24690  2.90347  2.73739  3.18146  2.89801  2.37887  2.77519  2.98518  4.58477  3.61503
          0.03228  3.84512  4.56746  0.61958  0.77255  0.48576  0.95510
    192   2.94565  5.03334  3.32746  2.71362  4.44638  3.56914  3.56752  3.80953  1.49314  3.28880  4.16669  3.12317  3.95606  2.71147  1.63360  2.95500  3.12766  3.49961  5.36111  4.17612    192 - -
          2.68618  4.42225  2.77519  2.73123  3.46354  2.40513  3.72494  3.29354  2.67741  2.69355  4.24690  2.90347  2.73739  3.18146  2.89801  2.37887  2.77519  2.98518  4.58477  3.61503
          0.03228  3.84512  4.56746  0.61958  0.77255  0.48576  0.95510
    193   2.49611  4.24321  3.51536  3.08937  3.53532  3.36065  4.01488  1.92702  3.00046  2.51163  3.54845  3.39059  3.91333  3.35746  3.29968  2.01279  2.83799  2.35843  5.07622  3.79624    193 - -
          2.68618  4.42225  2.77519  2.73123  3.46354  2.40513  3.72494  3.29354  2.67741  2.69355  4.24690  2.90347  2.73739  3.18146  2.89801  2.37887  2.77519  2.98518  4.58477  3.61503
          0.03228  3.84512  4.56746  0.61958  0.77255  0.48576  0.95510
    194   2.94817  4.50140  4.02025  3.61195  3.19651  3.81370  4.35344  2.36940  3.38140  1.79558  1.43137  3.89272  4.27441  3.76525  3.58987  3.29429  3.25308  2.37227  5.03350  3.79270    194 - -
          2.68618  4.42225  2.77519  2.73123  3.46354  2.40513  3.72494  3.29354  2.67741  2.69355  4.24690  2.90347  2.73739  3.18146  2.89801  2.37887  2.77519  2.98518  4.58477  3.61503
          0.03228  3.84512  4.56746  0.61958  0.77255  0.48576  0.95510
    195   2.70137  4.69643  2.69428  2.57718  4.05572  3.16610  3.89994  3.76056  2.80154  3.41065  4.36634  1.20742  3.81679  3.17295  3.15502  2.76980  3.08251  3.38553  5.36483  4.00626    195 - -
          2.68618  4.42225  2.77519  2.73123  3.46354  2.40513  3.72494  3.29354  2.67741  2.69355  4.24690  2.90347  2.73739  3.18146  2.89801  2.37887  2.77519  2.98518  4.58477  3.61503
          0.03228  3.84512  4.56746  0.61958  0.77255  0.48576  0.95510
    196   2.96083  5.08389  0.95808  2.31909  4.45739  3.19049  3.90789  4.03947  2.98698  3.65284  4.63070  2.87394  3.84139  3.14725  3.49919  2.92653  3.29894  3.68169  5.63128  4.33527    196 - -
          2.68618  4.42225  2.77519  2.73123  3.46354  2.40513  3.72494  3.29354  2.67741  2.69355  4.24690  2.90347  2.73739  3.18146  2.89801  2.37887  2.77519  2.98518  4.58477  3.61503
          0.03228  3.84512  4.56746  0.61958  0.77255  0.48576  0.95510
    197   3.20826  4.70832  3.79816  3.52274  2.29489  3.79851  3.60680  3.22136  3.38104  2.68226  3.89933  3.69025  4.27315  3.69364  3.57022  3.34756  3.49490  3.09067  3.93749  1.01251    197 - -
          2.68618  4.42225  2.77519  2.73123  3.46354  2.40513  3.72494  3.29354  2.67741  2.69355  4.24690  2.90347  2.73739  3.18146  2.89801  2.37887  2.77519  2.98518  4.58477  3.61503
          0.03228  3.84512  4.56746  0.61958  0.77255  0.48576  0.95510
    198   1.05392  4.17904  3.43535  3.22581  4.02564  3.00423  4.25101  3.14710  3.24137  3.02992  4.06508  3.38217  3.74090  3.58513  3.49355  2.52973  2.80522  2.80625  5.45554  4.25283    198 - -
          2.68618  4.42225  2.77519  2.73123  3.46354  2.40513  3.72494  3.29354  2.67741  2.69355  4.24690  2.90347  2.73739  3.18146  2.89801  2.37887  2.77519  2.98518  4.58477  3.61503
          0.03228  3.84512  4.56746  0.61958  0.77255  0.48576  0.95510
    199   2.70137  4.69643  2.69428  2.57718  4.05572  3.16610  3.89994  3.76056  2.80154  3.41065  4.36634  1.20742  3.81679  3.17295  3.15502  2.76980  3.08251  3.38553  5.36483  4.00626    199 - -
          2.68618  4.42225  2.77519  2.73123  3.46354  2.40513  3.72494  3.29354  2.67741  2.69355  4.24690  2.90347  2.73739  3.18146  2.89801  2.37887  2.77519  2.98518  4.58477  3.61503
          0.03228  3.84512  4.56746  0.61958  0.77255  0.48576  0.95510
    200   2.85983  4.84401  2.88567  2.64040  4.00883  3.34840  3.79832  3.63578  2.46319  3.14081  4.16986  3.09974  3.90173  1.28350  2.74773  2.90893  3.15701  3.36728  5.28590  3.97797    200 - -
          2.68618  4.42225  2.77519  2.73123  3.46354  2.40513  3.72494  3.29354  2.67741  2.69355  4.24690  2.90347  2.73739  3.18146  2.89801  2.37887  2.77519  2.98518  4.58477  3.61503
          0.03228  3.84512  4.56746  0.61958  0.77255  0.48576  0.95510
    201   1.05392  4.17904  3.43535  3.22581  4.02564  3.00423  4.25101  3.14710  3.24137  3.02992  4.06508  3.38217  3.74090  3.58513  3.49355  2.52973  2.80522  2.80625  5.45554  4.25283    201 - -
          2.68618  4.42225  2.77519  2.73123  3.46354  2.40513  3.72494  3.29354  2.67741  2.69355  4.24690  2.90347  2.73739  3.18146  2.89801  2.37887  2.77519  2.98518  4.58477  3.61503
          0.03228  3.84512  4.56746  0.61958  0.77255  0.48576  0.95510
    202   2.97527  4.81560  3.46320  2.98046  4.16327  3.46804  3.80557  3.70339  2.22796  3.22432  4.22556  3.34211  3.97227  3.02756  1.02102  3.06097  3.24330  3.42861  5.25761  4.09692    202 - -
          2.68618  4.42225  2.77519  2.73123  3.46354  2.40513  3.72494  3.29354  2.67741  2.69355  4.24690  2.90347  2.73739  3.18146  2.89801  2.37887  2.77519  2.98518  4.58477  3.61503
          0.03228  3.84512  4.56746  0.61958  0.77255  0.48576  0.95510
    203   2.70137  4.69643  2.69428  2.57718  4.05572  3.16610  3.89994  3.76056  2.80154  3.41065  4.36634  1.20742  3.81679  3.17295  3.15502  2.76980  3.08251  3.38553  5.36483  4.00626    203 - -
          2.68618  4.42225  2.77519  2.73123  3.46354  2.40513  3.72494  3.29354  2.67741  2.69355  4.24690  2.90347  2.73739  3.18146  2.89801  2.37887  2.77519  2.98518  4.58477  3.61503
          0.03228  3.84512  4.56746  0.61958  0.77255  0.48576  0.95510
    204   1.05392  4.17904  3.43535  3.22581  4.02564  3.00423  4.25101  3.14710  3.24137  3.02992  4.06508  3.38217  3.74090  3.58513  3.49355  2.52973  2.80522  2.80625  5.45554  4.25283    204 - -
          2.68618  4.42225  2.77519  2.73123  3.46354  2.40513  3.72494  3.29354  2.67741  2.69355  4.24690  2.90347  2.73739  3.18146  2.89801  2.37887  2.77519  2.98518  4.58477  3.61503
          0.03228  3.84512  4.56746  0.61958  0.77255  0.48576  0.95510
    205   2.78660  4.33716  4.08716  3.74980  3.53050  3.69522  4.55638  2.05290  3.61715  2.22254  3.50017  3.94392  4.25751  3.97909  3.83223  3.19732  3.14898  1.06014  5.31020  4.03995    205 - -
          2.68618  4.42225  2.77519  2.73123  3.46354  2.40513  3.72494  3.29354  2.67741  2.69355  4.24690  2.90347  2.73739  3.18146  2.89801  2.37887  2.77519  2.98518  4.58477  3.61503
          0.03228  3.84512  4.56746  0.61958  0.77255  0.48576  0.95510
    206   2.15816  2.16415  3.73507  3.35843  3.83899  2.93426  4.18283  3.14029  3.24941  2.95716  3.86106  3.38766  3.66367  3.55404  3.48550  1.66652  2.62949  2.74918  5.28259  4.06381    206 - -
          2.68618  4.42225  2.77519  2.73123  3.46354  2.40513  3.72494  3.29354  2.67741  2.69355  4.24690  2.90347  2.73739  3.18146  2.89801  2.37887  2.77519  2.98518  4.58477  3.61503
          0.03228  3.84512  4.56746  0.61958  0.77255  0.48576  0.95510
    207   2.63187  4.40959  3.30001  3.19615  4.33816  0.77259  4.31776  3.93145  3.37367  3.58894  4.56475  3.46440  3.79985  3.70005  3.61237  2.80307  3.11100  3.46508  5.44019  4.43927    207 - -
          2.68618  4.42225  2.77519  2.73123  3.46354  2.40513  3.72494  3.29354  2.67741  2.69355  4.24690  2.90347  2.73739  3.18146  2.89801  2.37887  2.77519  2.98518  4.58477  3.61503
          0.03228  3.84512  4.56746  0.61958  0.77255  0.48576  0.95510
    208   2.92949  5.03393  2.47722  1.06492  4.37683  3.25694  3.84187  3.82532  2.71900  3.44702  4.42265  2.91850  3.86035  3.05836  3.12471  2.91492  3.23365  3.51214  5.55359  4.27627    208 - -
          2.68618  4.42225  2.77519  2.73123  3.46354  2.40513  3.72494  3.29354  2.67741  2.69355  4.24690  2.90347  2.73739  3.18146  2.89801  2.37887  2.77519  2.98518  4.58477  3.61503
          0.03228  3.84512  4.56746  0.61958  0.77255  0.48576  0.95510
    209   2.71634  4.47784  3.32062  3.15600  4.15289  3.16691  4.23543  3.69160  3.21102  3.32128  4.37021  3.46528  0.88008  3.60065  3.45936  2.88306  3.15583  3.34005  5.34662  4.27330    209 - -
          2.68618  4.42225  2.77519  2.73123  3.46354  2.40513  3.72494  3.29354  2.67741  2.69355  4.24690  2.90347  2.73739  3.18146  2.89801  2.37887  2.77519  2.98518  4.58477  3.61503
          0.03228  3.84512  4.56746  0.61958  0.77255  0.48576  0.95510
    210   2.79890  5.11472  2.46012  1.74777  4.39731  3.28872  3.64206  3.85502  2.37563  3.38683  4.25064  2.79579  3.81458  2.04086  2.77014  2.75731  3.05192  3.50436  5.55509  4.18835    210 - -
          2.68618  4.42225  2.77519  2.73123  3.46354  2.40513  3.72494  3.29354  2.67741  2.69355  4.24690  2.90347  2.73739  3.18146  2.89801  2.37887  2.77519  2.98518  4.58477  3.61503
          0.03228  3.84512  4.56746  0.61958  0.77255  0.48576  0.95510
    211   2.85476  5.03463  2.92711  2.51149  4.37379  3.44982  3.59009  3.79044  1.62845  3.29179  4.16260  2.98425  3.88998  2.02316  2.31888  2.84785  3.06811  3.46580  5.40774  4.14472    211 - -
          2.68618  4.42225  2.77519  2.73123  3.46354  2.40513  3.72494  3.29354  2.67741  2.69355  4.24690  2.90347  2.73739  3.18146  2.89801  2.37887  2.77519  2.98518  4.58477  3.61503
          0.03228  3.84512  4.56746  0.61958  0.77255  0.48576  0.95510
    212   2.78660  4.33716  4.08716  3.74980  3.53050  3.69522  4.55638  2.05290  3.61715  2.22254  3.50017  3.94392  4.25751  3.97909  3.83223  3.19732  3.14898  1.06014  5.31020  4.03995    212 - -
          2.68618  4.42225  2.77519  2.73123  3.46354  2.40513  3.72494  3.29354  2.67741  2.69355  4.24690  2.90347  2.73739  3.18146  2.89801  2.37887  2.77519  2.98518  4.58477  3.61503
          0.03228  3.84512  4.56746  0.61958  0.77255  0.48576  0.95510
    213   3.12494  4.59553  4.14542  3.78552  3.12592  3.94710  4.44985  2.32892  3.55352  0.90963  3.15810  4.06361  4.38741  3.92841  3.73391  3.51531  3.42058  2.35908  4.99491  3.71178    213 - -
          2.68618  4.42225  2.77519  2.73123  3.46354  2.40513  3.72494  3.29354  2.67741  2.69355  4.24690  2.90347  2.73739  3.18146  2.89801  2.37887  2.77519  2.98518  4.58477  3.61503
          0.03228  3.84512  4.56746  0.61958  0.77255  0.48576  0.95510
    214   3.00986  4.43667  4.29611  3.91117  3.35615  4.03642  4.64462  1.11244  3.73875  1.94820  3.29619  4.16037  4.47059  4.09008  3.93847  3.52938  3.30965  1.84618  5.24106  3.97675    214 - -
          2.68618  4.42225  2.77519  2.73123  3.46354  2.40513  3.72494  3.29354  2.67741  2.69355  4.24690  2.90347  2.73739  3.18146  2.89801  2.37887  2.77519  2.98518  4.58477  3.61503
          0.03228  3.84512  4.56746  0.61958  0.77255  0.48576  0.95510
    215   2.78660  4.33716  4.08716  3.74980  3.53050  3.69522  4.55638  2.05290  3.61715  2.22254  3.50017  3.94392  4.25751  3.97909  3.83223  3.19732  3.14898  1.06014  5.31020  4.03995    215 - -
          2.68618  4.42225  2.77519  2.73123  3.46354  2.40513  3.72494  3.29354  2.67741  2.69355  4.24690  2.90347  2.73739  3.18146  2.89801  2.37887  2.77519  2.98518  4.58477  3.61503
          0.03228  3.84512  4.56746  0.61958  0.77255  0.48576  0.95510
    216   3.22409  4.63402  4.20112  3.91072  1.05757  3.91965  3.86601  2.75149  3.81851  2.12803  3.48593  3.98858  4.37910  3.99413  3.94499  3.49523  3.52534  2.74012  4.12377  2.49445    216 - -
          2.68618  4.42225  2.77519  2.73123  3.46354  2.40513  3.72494  3.29354  2.67741  2.69355  4.24690  2.90347  2.73739  3.18146  2.89801  2.37887  2.77519  2.98518  4.58477  3.61503
          0.03228  3.84512  4.56746  0.61958  0.77255  0.48576  0.95510
    217   2.96083  5.08389  0.95808  2.31909  4.45739  3.19049  3.90789  4.03947  2.98698  3.65284  4.63070  2.87394  3.84139  3.14725  3.49919  2.92653  3.29894  3.68169  5.63128  4.33527    217 - -
          2.68618  4.42225  2.77519  2.73123  3.46354  2.40513  3.72494  3.29354  2.67741  2.69355  4.24690  2.90347  2.73739  3.18146  2.89801  2.37887  2.77519  2.98518  4.58477  3.61503
          0.03228  3.84512  4.56746  0.61958  0.77255  0.48576  0.95510
    218   2.60320  4.77033  1.86447  2.32591  4.24524  3.17031  3.75359  3.58440  2.67615  3.28139  4.15714  2.84005  3.75906  2.93997  3.15342  2.63489  2.06227  3.22738  5.53695  4.16991    218 - -
          2.68618  4.42225  2.77519  2.73123  3.46354  2.40513  3.72494  3.29354  2.67741  2.69355  4.24690  2.90347  2.73739  3.18146  2.89801  2.37887  2.77519  2.98518  4.58477  3.61503
          0.03228  3.84512  4.56746  0.61958  0.77255  0.48576  0.95510
    219   2.64358  4.46835  3.43428  2.90079  3.68638  3.46807  3.81557  2.84021  2.49129  2.62326  3.64390  3.27616  3.93300  3.06479  2.04579  2.81916  2.92183  1.98067  5.11300  3.85300    219 - -
          2.68618  4.42225  2.77519  2.73123  3.46354  2.40513  3.72494  3.29354  2.67741  2.69355  4.24690  2.90347  2.73739  3.18146  2.89801  2.37887  2.77519  2.98518  4.58477  3.61503
          0.03228  3.84512  4.56746  0.61958  0.77255  0.48576  0.95510
    220   3.12494  4.59553  4.14542  3.78552  3.12592  3.94710  4.44985  2.32892  3.55352  0.90963  3.15810  4.06361  4.38741  3.92841  3.73391  3.51531  3.42058  2.35908  4.99491  3.71178    220 - -
          2.68618  4.42225  2.77519  2.73123  3.46354  2.40513  3.72494  3.29354  2.67741  2.69355  4.24690  2.90347  2.73739  3.18146  2.89801  2.37887  2.77519  2.98518  4.58477  3.61503
          0.03228  3.84512  4.56746  0.61958  0.77255  0.48576  0.95510
    221   2.30216  4.22200  3.18326  2.99813  4.04925  2.95242  4.10856  3.56833  3.07004  3.29082  4.21945  3.22705  3.68904  3.42158  3.35667  1.13305  2.78031  3.10943  5.42401  4.13272    221 - -
          2.68618  4.42225  2.77519  2.73123  3.46354  2.40513  3.72494  3.29354  2.67741  2.69355  4.24690  2.90347  2.73739  3.18146  2.89801  2.37887  2.77519  2.98518  4.58477  3.61503
          0.03228  3.84512  4.56746  0.61958  0.77255  0.48576  0.95510
    222   2.97527  4.81560  3.46320  2.98046  4.16327  3.46804  3.80557  3.70339  2.22796  3.22432  4.22556  3.34211  3.97227  3.02756  1.02102  3.06097  3.24330  3.42861  5.25761  4.09692    222 - -
          2.68618  4.42225  2.77519  2.73123  3.46354  2.40513  3.72494  3.29354  2.67741  2.69355  4.24690  2.90347  2.73739  3.18146  2.89801  2.37887  2.77519  2.98518  4.58477  3.61503
          0.03228  3.84512  4.56746  0.61958  0.77255  0.48576  0.95510
    223   2.94767  4.90962  3.12180  2.74885  4.28980  3.43969  3.74500  3.71744  1.07635  3.28868  4.25194  3.17440  3.94224  2.93828  2.42776  2.99165  3.20315  3.42689  5.35597  4.16493    223 - -
          2.68618  4.42225  2.77519  2.73123  3.46354  2.40513  3.72494  3.29354  2.67741  2.69355  4.24690  2.90347  2.73739  3.18146  2.89801  2.37887  2.77519  2.98518  4.58477  3.61503
          0.03228  3.84512  4.56746  0.61958  0.77255  0.48576  0.95510
    224   1.05392  4.17904  3.43535  3.22581  4.02564  3.00423  4.25101  3.14710  3.24137  3.02992  4.06508  3.38217  3.74090  3.58513  3.49355  2.52973  2.80522  2.80625  5.45554  4.25283    224 - -
          2.68618  4.42225  2.77519  2.73123  3.46354  2.40513  3.72494  3.29354  2.67741  2.69355  4.24690  2.90347  2.73739  3.18146  2.89801  2.37887  2.77519  2.98518  4.58477  3.61503
          0.03228  3.84512  4.56746  0.61958  0.77255  0.48576  0.95510
    225   2.15816  2.16415  3.73507  3.35843  3.83899  2.93426  4.18283  3.14029  3.24941  2.95716  3.86106  3.38766  3.66367  3.55404  3.48550  1.66652  2.62949  2.74918  5.28259  4.06381    225 - -
          2.68618  4.42225  2.77519  2.73123  3.46354  2.40513  3.72494  3.29354  2.67741  2.69355  4.24690  2.90347  2.73739  3.18146  2.89801  2.37887  2.77519  2.98518  4.58477  3.61503
          0.03228  3.84512  4.56746  0.61958  0.77255  0.48576  0.95510
    226   2.97527  4.81560  3.46320  2.98046  4.16327  3.46804  3.80557  3.70339  2.22796  3.22432  4.22556  3.34211  3.97227  3.02756  1.02102  3.06097  3.24330  3.42861  5.25761  4.09692    226 - -
          2.68618  4.42225  2.77519  2.73123  3.46354  2.40513  3.72494  3.29354  2.67741  2.69355  4.24690  2.90347  2.73739  3.18146  2.89801  2.37887  2.77519  2.98518  4.58477  3.61503
          0.03228  3.84512  4.56746  0.61958  0.77255  0.48576  0.95510
    227   3.34018  4.68068  4.31324  3.93641  1.42470  4.15175  3.44075  3.06516  3.80364  2.44713  3.68647  3.87122  4.48202  3.87873  3.91872  3.50645  3.56999  2.98365  3.63129  1.40423    227 - -
          2.68618  4.42225  2.77519  2.73123  3.46354  2.40513  3.72494  3.29354  2.67741  2.69355  4.24690  2.90347  2.73739  3.18146  2.89801  2.37887  2.77519  2.98518  4.58477  3.61503
          0.03228  3.84512  4.56746  0.61958  0.77255  0.48576  0.95510
    228   3.20826  4.70832  3.79816  3.52274  2.29489  3.79851  3.60680  3.22136  3.38104  2.68226  3.89933  3.69025  4.27315  3.69364  3.57022  3.34756  3.49490  3.09067  3.93749  1.01251    228 - -
          2.68618  4.42225  2.77519  2.73123  3.46354  2.40513  3.72494  3.29354  2.67741  2.69355  4.24690  2.90347  2.73739  3.18146  2.89801  2.37887  2.77519  2.98518  4.58477  3.61503
          0.03228  3.84512  4.56746  0.61958  0.77255  0.48576  0.95510
    229   2.39866  4.24356  3.40446  3.15564  3.94535  3.08363  4.17496  3.06918  3.09806  2.93362  3.98620  3.36915  3.78536  3.49435  3.35785  2.59966  1.21914  2.76708  5.38558  4.16209    229 - -
          2.68618  4.42225  2.77519  2.73123  3.46354  2.40513  3.72494  3.29354  2.67741  2.69355  4.24690  2.90347  2.73739  3.18146  2.89801  2.37887  2.77519  2.98518  4.58477  3.61503
          0.03228  3.84512  4.56746  0.61958  0.77255  0.48576  0.95510
    230   1.78771  4.17563  3.76554  3.37129  3.70208  3.31191  4.27824  2.35864  3.29433  2.51031  3.61510  3.55932  3.94186  3.62036  3.56641  2.73484  2.84606  1.62209  5.31798  4.08986    230 - -
          2.68618  4.42225  2.77519  2.73123  3.46354  2.40513  3.72494  3.29354  2.67741  2.69355  4.24690  2.90347  2.73739  3.18146  2.89801  2.37887  2.77519  2.98518  4.58477  3.61503
          0.03228  3.84512  4.56746  0.61958  0.77255  0.48576  0.95510
    231   2.70916  4.93617  1.63970  2.24270  4.48115  1.96147  3.79384  3.98353  2.79411  3.56841  4.43065  2.78108  3.76079  2.98767  3.31470  2.69940  3.05189  3.55784  5.69222  4.32265    231 - -
          2.68618  4.42225  2.77519  2.73123  3.46354  2.40513  3.72494  3.29354  2.67741  2.69355  4.24690  2.90347  2.73739  3.18146  2.89801  2.37887  2.77519  2.98518  4.58477  3.61503
          0.03228  3.84512  4.56746  0.61958  0.77255  0.48576  0.95510
    232   2.92949  5.03393  2.47722  1.06492  4.37683  3.25694  3.84187  3.82532  2.71900  3.44702  4.42265  2.91850  3.86035  3.05836  3.12471  2.91492  3.23365  3.51214  5.55359  4.27627    232 - -
          2.68618  4.42225  2.77519  2.73123  3.46354  2.40513  3.72494  3.29354  2.67741  2.69355  4.24690  2.90347  2.73739  3.18146  2.89801  2.37887  2.77519  2.98518  4.58477  3.61503
          0.03228  3.84512  4.56746  0.61958  0.77255  0.48576  0.95510
    233   2.85476  5.03463  2.92711  2.51149  4.37379  3.44982  3.59009  3.79044  1.62845  3.29179  4.16260  2.98425  3.88998  2.02316  2.31888  2.84785  3.06811  3.46580  5.40774  4.14472    233 - -
          2.68618  4.42225  2.77519  2.73123  3.46354  2.40513  3.72494  3.29354  2.67741  2.69355  4.24690  2.90347  2.73739  3.18146  2.89801  2.37887  2.77519  2.98518  4.58477  3.61503
          0.03228  3.84512  4.56746  0.61958  0.77255  0.48576  0.95510
    234   2.92949  5.03393  2.47722  1.06492  4.37683  3.25694  3.84187  3.82532  2.71900  3.44702  4.42265  2.91850  3.86035  3.05836  3.12471  2.91492  3.23365  3.51214  5.55359  4.27627    234 - -
          2.68618  4.42225  2.77519  2.73123  3.46354  2.40513  3.72494  3.29354  2.67741  2.69355  4.24690  2.90347  2.73739  3.18146  2.89801  2.37887  2.77519  2.98518  4.58477  3.61503
          0.03228  3.84512  4.56746  0.61958  0.77255  0.48576  0.95510
    235   2.85476  5.03463  2.92711  2.51149  4.37379  3.44982  3.59009  3.79044  1.62845  3.29179  4.16260  2.98425  3.88998  2.02316  2.31888  2.84785  3.06811  3.46580  5.40774  4.14472    235 - -
          2.68618  4.42225  2.77519  2.73123  3.46354  2.40513  3.72494  3.29354  2.67741  2.69355  4.24690  2.90347  2.73739  3.18146  2.89801  2.37887  2.77519  2.98518  4.58477  3.61503
          0.03228  3.84512  4.56746  0.61958  0.77255  0.48576  0.95510
    236   1.92972  4.61805  2.98459  2.60521  4.11059  3.27883  3.73162  3.40062  1.81861  3.09334  3.98546  3.03868  3.81146  2.92011  2.69647  2.67588  2.89808  3.07844  5.35566  4.08535    236 - -
          2.68618  4.42225  2.77519  2.73123  3.46354  2.40513  3.72494  3.29354  2.67741  2.69355  4.24690  2.90347  2.73739  3.18146  2.89801  2.37887  2.77519  2.98518  4.58477  3.61503
          0.03228  3.84512  4.56746  0.61958  0.77255  0.48576  0.95510
    237   2.70137  4.69643  2.69428  2.57718  4.05572  3.16610  3.89994  3.76056  2.80154  3.41065  4.36634  1.20742  3.81679  3.17295  3.15502  2.76980  3.08251  3.38553  5.36483  4.00626    237 - -
          2.68618  4.42225  2.77519  2.73123  3.46354  2.40513  3.72494  3.29354  2.67741  2.69355  4.24690  2.90347  2.73739  3.18146  2.89801  2.37887  2.77519  2.98518  4.58477  3.61503
          0.03228  3.84512  4.56746  0.61958  0.77255  0.48576  0.95510
    238   3.00986  4.43667  4.29611  3.91117  3.35615  4.03642  4.64462  1.11244  3.73875  1.94820  3.29619  4.16037  4.47059  4.09008  3.93847  3.52938  3.30965  1.84618  5.24106  3.97675    238 - -
          2.68618  4.42225  2.77519  2.73123  3.46354  2.40513  3.72494  3.29354  2.67741  2.69355  4.24690  2.90347  2.73739  3.18146  2.89801  2.37887  2.77519  2.98518  4.58477  3.61503
          0.03228  3.84512  4.56746  0.61958  0.77255  0.48576  0.95510
    239   3.10748  4.48200  4.52798  4.01161  3.16403  4.31682  4.67451  1.52168  3.83360  1.30892  3.02239  4.29280  4.59234  4.09564  4.02677  3.68398  3.35403  1.90907  5.15720  3.96056    239 - -
          2.68618  4.42225  2.77519  2.73123  3.46354  2.40513  3.72494  3.29354  2.67741  2.69355  4.24690  2.90347  2.73739  3.18146  2.89801  2.37887  2.77519  2.98518  4.58477  3.61503
          0.03228  3.84512  4.56746  0.61958  0.77255  0.48576  0.95510
    240   1.92972  4.61805  2.98459  2.60521  4.11059  3.27883  3.73162  3.40062  1.81861  3.09334  3.98546  3.03868  3.81146  2.92011  2.69647  2.67588  2.89808  3.07844  5.35566  4.08535    240 - -
          2.68618  4.42225  2.77519  2.73123  3.46354  2.40513  3.72494  3.29354  2.67741  2.69355  4.24690  2.90347  2.73739  3.18146  2.89801  2.37887  2.77519  2.98518  4.58477  3.61503
          0.03228  3.84512  4.56746  0.61958  0.77255  0.48576  0.95510
    241   2.92949  5.03393  2.47722  1.06492  4.37683  3.25694  3.84187  3.82532  2.71900  3.44702  4.42265  2.91850  3.86035  3.05836  3.12471  2.91492  3.23365  3.51214  5.55359  4.27627    241 - -
          2.68618  4.42225  2.77519  2.73123  3.46354  2.40513  3.72494  3.29354  2.67741  2.69355  4.24690  2.90347  2.73739  3.18146  2.89801  2.37887  2.77519  2.98518  4.58477  3.61503
          0.03228  3.84512  4.56746  0.61958  0.77255  0.48576  0.95510
    242   3.12494  4.59553  4.14542  3.78552  3.12592  3.94710  4.44985  2.32892  3.55352  0.90963  3.15810  4.06361  4.38741  3.92841  3.73391  3.51531  3.42058  2.35908  4.99491  3.71178    242 - -
          2.68618  4.42225  2.77519  2.73123  3.46354  2.40513  3.72494  3.29354  2.67741  2.69355  4.24690  2.90347  2.73739  3.18146  2.89801  2.37887  2.77519  2.98518  4.58477  3.61503
          0.03228  3.84512  4.56746  0.61958  0.77255  0.48576  0.95510
    243   2.76903  5.13685  1.81467  2.19863  4.44946  3.24416  3.65349  3.91397  1.86619  3.46261  4.30369  2.75310  3.78713  2.81082  2.93108  2.71860  3.03458  3.53641  5.61481  4.21860    243 - -
          2.68618  4.42225  2.77519  2.73123  3.46354  2.40513  3.72494  3.29354  2.67741  2.69355  4.24690  2.90347  2.73739  3.18146  2.89801  2.37887  2.77519  2.98518  4.58477  3.61503
          0.03228  3.84512  4.56746  0.61958  0.77255  0.48576  0.95510
    244   2.79890  5.11472  2.46012  1.74777  4.39731  3.28872  3.64206  3.85502  2.37563  3.38683  4.25064  2.79579  3.81458  2.04086  2.77014  2.75731  3.05192  3.50436  5.55509  4.18835    244 - -
          2.68618  4.42225  2.77519  2.73123  3.46354  2.40513  3.72494  3.29354  2.67741  2.69355  4.24690  2.90347  2.73739  3.18146  2.89801  2.37887  2.77519  2.98518  4.58477  3.61503
          0.03228  3.84512  4.56746  0.61958  0.77255  0.48576  0.95510
    245   2.78239  4.64185  3.34520  2.81657  3.19027  3.55625  3.61667  3.22404  2.39286  2.80217  3.76612  3.21291  3.96397  2.97713  1.98269  2.88888  3.01248  2.99214  4.67042  2.21069    245 - -
          2.68618  4.42225  2.77519  2.73123  3.46354  2.40513  3.72494  3.29354  2.67741  2.69355  4.24690  2.90347  2.73739  3.18146  2.89801  2.37887  2.77519  2.98518  4.58477  3.61503
          0.03228  3.84512  4.56746  0.61958  0.77255  0.48576  0.95510
    246   2.61554  4.71036  2.70789  2.46535  4.20062  2.09422  3.75110  3.68772  2.52126  3.27663  4.14796  2.93946  3.78088  2.00212  2.88718  2.66758  2.94215  3.31208  5.43699  4.12358    246 - -
          2.68618  4.42225  2.77519  2.73123  3.46354  2.40513  3.72494  3.29354  2.67741  2.69355  4.24690  2.90347  2.73739  3.18146  2.89801  2.37887  2.77519  2.98518  4.58477  3.61503
          0.03228  3.84512  4.56746  0.61958  0.77255  0.48576  0.95510
    247   1.78771  4.17563  3.76554  3.37129  3.70208  3.31191  4.27824  2.35864  3.29433  2.51031  3.61510  3.55932  3.94186  3.62036  3.56641  2.73484  2.84606  1.62209  5.31798  4.08986    247 - -
          2.68618  4.42225  2.77519  2.73123  3.46354  2.40513  3.72494  3.29354  2.67741  2.69355  4.24690  2.90347  2.73739  3.18146  2.89801  2.37887  2.77519  2.98518  4.58477  3.61503
          0.03228  3.84512  4.56746  0.61958  0.77255  0.48576  0.95510
    248   2.62583  4.65816  3.02141  2.60655  4.10153  3.32472  3.70202  3.39508  1.79783  3.07396  3.96612  3.04434  3.82974  2.88524  2.61897  2.70566  2.10883  3.08437  5.33093  4.06491    248 - -
          2.68618  4.42225  2.77519  2.73123  3.46354  2.40513  3.72494  3.29354  2.67741  2.69355  4.24690  2.90347  2.73739  3.18146  2.89801  2.37887  2.77519  2.98518  4.58477  3.61503
          0.03228  3.84512  4.56746  0.61958  0.77255  0.48576  0.95510
    249   2.62982  2.42388  3.83806  3.34463  2.85124  3.54620  3.83367  2.66508  3.18856  2.39907  3.42379  3.55421  4.01952  3.48951  3.41811  2.91047  2.92342  2.47354  4.44155  2.07186    249 - -
          2.68618  4.42225  2.77519  2.73123  3.46354  2.40513  3.72494  3.29354  2.67741  2.69355  4.24690  2.90347  2.73739  3.18146  2.89801  2.37887  2.77519  2.98518  4.58477  3.61503
          0.03228  3.84512  4.56746  0.61958  0.77255  0.48576  0.95510
    250   3.22409  4.63402  4.20112  3.91072  1.05757  3.91965  3.86601  2.75149  3.81851  2.12803  3.48593  3.98858  4.37910  3.99413  3.94499  3.49523  3.52534  2.74012  4.12377  2.49445    250 - -
          2.68618  4.42225  2.77519  2.73123  3.46354  2.40513  3.72494  3.29354  2.67741  2.69355  4.24690  2.90347  2.73739  3.18146  2.89801  2.37887  2.77519  2.98518  4.58477  3.61503
          0.03228  3.84512  4.56746  0.61958  0.77255  0.48576  0.95510
    251   2.97966  4.35694  4.51939  4.02487  3.43999  4.22403  4.77459  1.40742  3.89939  1.96515  3.27212  4.27432  4.57443  4.18645  4.12157  3.60414  3.25320  1.31843  5.37089  4.15686    251 - -
          2.68618  4.42225  2.77519  2.73123  3.46354  2.40513  3.72494  3.29354  2.67741  2.69355  4.24690  2.90347  2.73739  3.18146  2.89801  2.37887  2.77519  2.98518  4.58477  3.61503
          0.03228  3.84512  4.56746  0.61958  0.77255  0.48576  0.95510
    252   2.63187  4.40959  3.30001  3.19615  4.33816  0.77259  4.31776  3.93145  3.37367  3.58894  4.56475  3.46440  3.79985  3.70005  3.61237  2.80307  3.11100  3.46508  5.44019  4.43927    252 - -
          2.68618  4.42225  2.77519  2.73123  3.46354  2.40513  3.72494  3.29354  2.67741  2.69355  4.24690  2.90347  2.73739  3.18146  2.89801  2.37887  2.77519  2.98518  4.58477  3.61503
          0.03228  3.84512  4.56746  0.61958  0.77255  0.48576  0.95510
    253   2.96083  5.08389  0.95808  2.31909  4.45739  3.19049  3.90789  4.03947  2.98698  3.65284  4.63070  2.87394  3.84139  3.14725  3.49919  2.92653  3.29894  3.68169  5.63128  4.33527    253 - -
          2.68618  4.42225  2.77519  2.73123  3.46354  2.40513  3.72494  3.29354  2.67741  2.69355  4.24690  2.90347  2.73739  3.18146  2.89801  2.37887  2.77519  2.98518  4.58477  3.61503
          0.03228  3.84512  4.56746  0.61958  0.77255  0.48576  0.95510
    254   2.96083  5.08389  0.95808  2.31909  4.45739  3.19049  3.90789  4.03947  2.98698  3.65284  4.63070  2.87394  3.84139  3.14725  3.49919  2.92653  3.29894  3.68169  5.63128  4.33527    254 - -
          2.68618  4.42225  2.77519  2.73123  3.46354  2.40513  3.72494  3.29354  2.67741  2.69355  4.24690  2.90347  2.73739  3.18146  2.89801  2.37887  2.77519  2.98518  4.58477  3.61503
          0.03228  3.84512  4.56746  0.61958  0.77255  0.48576  0.95510
    255   1.75112  4.41871  2.84560  2.61724  4.13129  3.06184  3.88086  3.50562  2.76635  3.22671  4.10069  2.02212  3.71493  3.10643  3.14335  2.51995  2.80547  3.10076  5.46078  4.15000    255 - -
          2.68618  4.42225  2.77519  2.73123  3.46354  2.40513  3.72494  3.29354  2.67741  2.69355  4.24690  2.90347  2.73739  3.18146  2.89801  2.37887  2.77519  2.98518  4.58477  3.61503
          0.03228  3.84512  4.56746  0.61958  0.77255  0.48576  0.95510
    256   2.30216  4.22200  3.18326  2.99813  4.04925  2.95242  4.10856  3.56833  3.07004  3.29082  4.21945  3.22705  3.68904  3.42158  3.35667  1.13305  2.78031  3.10943  5.42401  4.13272    256 - -
          2.68618  4.42225  2.77519  2.73123  3.46354  2.40513  3.72494  3.29354  2.67741  2.69355  4.24690  2.90347  2.73739  3.18146  2.89801  2.37887  2.77519  2.98518  4.58477  3.61503
          0.03228  3.84512  4.56746  0.61958  0.77255  0.48576  0.95510
    257   2.86622  5.37287  1.60104  1.56649  4.65908  3.16516  3.70166  4.15597  2.70258  3.68692  4.54756  2.64130  3.78001  2.87165  3.27674  2.76345  3.15388  3.75041  5.84691  4.36873    257 - -
          2.68618  4.42225  2.77519  2.73123  3.46354  2.40513  3.72494  3.29354  2.67741  2.69355  4.24690  2.90347  2.73739  3.18146  2.89801  2.37887  2.77519  2.98518  4.58477  3.61503
          0.03228  3.84512  4.56746  0.61958  0.77255  0.48576  0.95510
    258   2.75977  4.69201  3.15420  2.68632  3.39656  3.50520  3.62048  3.27239  1.84241  2.87594  3.81226  3.12187  3.92493  2.91864  2.65153  2.84348  2.98956  3.02410  4.83101  2.32147    258 - -
          2.68618  4.42225  2.77519  2.73123  3.46354  2.40513  3.72494  3.29354  2.67741  2.69355  4.24690  2.90347  2.73739  3.18146  2.89801  2.37887  2.77519  2.98518  4.58477  3.61503
          0.03228  3.84512  4.56746  0.61958  0.77255  0.48576  0.95510
    259   2.30216  4.22200  3.18326  2.99813  4.04925  2.95242  4.10856  3.56833  3.07004  3.29082  4.21945  3.22705  3.68904  3.42158  3.35667  1.13305  2.78031  3.10943  5.42401  4.13272    259 - -
          2.68618  4.42225  2.77519  2.73123  3.46354  2.40513  3.72494  3.29354  2.67741  2.69355  4.24690  2.90347  2.73739  3.18146  2.89801  2.37887  2.77519  2.98518  4.58477  3.61503
          0.03228  3.84512  4.56746  0.61958  0.77255  0.48576  0.95510
    260   2.78660  4.33716  4.08716  3.74980  3.53050  3.69522  4.55638  2.05290  3.61715  2.22254  3.50017  3.94392  4.25751  3.97909  3.83223  3.19732  3.14898  1.06014  5.31020  4.03995    260 - -
          2.68618  4.42225  2.77519  2.73123  3.46354  2.40513  3.72494  3.29354  2.67741  2.69355  4.24690  2.90347  2.73739  3.18146  2.89801  2.37887  2.77519  2.98518  4.58477  3.61503
          0.03228  3.84512  4.56746  0.61958  0.77255  0.48576  0.95510
    261   1.05392  4.17904  3.43535  3.22581  4.02564  3.00423  4.25101  3.14710  3.24137  3.02992  4.06508  3.38217  3.74090  3.58513  3.49355  2.52973  2.80522  2.80625  5.45554  4.25283    261 - -
          2.68618  4.42225  2.77519  2.73123  3.46354  2.40513  3.72494  3.29354  2.67741  2.69355  4.24690  2.90347  2.73739  3.18146  2.89801  2.37887  2.77519  2.98518  4.58477  3.61503
          0.03228  3.84512  4.56746  0.61958  0.77255  0.48576  0.95510
    262   2.76903  5.13685  1.81467  2.19863  4.44946  3.24416  3.65349  3.91397  1.86619  3.46261  4.30369  2.75310  3.78713  2.81082  2.93108  2.71860  3.03458  3.53641  5.61481  4.21860    262 - -
          2.68618  4.42225  2.77519  2.73123  3.46354  2.40513  3.72494  3.29354  2.67741  2.69355  4.24690  2.90347  2.73739  3.18146  2.89801  2.37887  2.77519  2.98518  4.58477  3.61503
          0.03228  3.84512  4.56746  0.61958  0.77255  0.48576  0.95510
    263   1.05392  4.17904  3.43535  3.22581  4.02564  3.00423  4.25101  3.14710  3.24137  3.02992  4.06508  3.38217  3.74090  3.58513  3.49355  2.52973  2.80522  2.80625  5.45554  4.25283    263 - -
          2.68618  4.42225  2.77519  2.73123  3.46354  2.40513  3.72494  3.29354  2.67741  2.69355  4.24690  2.90347  2.73739  3.18146  2.89801  2.37887  2.77519  2.98518  4.58477  3.61503
          0.03228  3.84512  4.56746  0.61958  0.77255  0.48576  0.95510
    264   3.20826  4.70832  3.79816  3.52274  2.29489  3.79851  3.60680  3.22136  3.38104  2.68226  3.89933  3.69025  4.27315  3.69364  3.57022  3.34756  3.49490  3.09067  3.93749  1.01251    264 - -
          2.68618  4.42225  2.77519  2.73123  3.46354  2.40513  3.72494  3.29354  2.67741  2.69355  4.24690  2.90347  2.73739  3.18146  2.89801  2.37887  2.77519  2.98518  4.58477  3.61503
          0.03228  3.84512  4.56746  0.61958  0.77255  0.48576  0.95510
    265   2.85277  4.96576  3.13475  2.61737  4.28595  3.49340  3.58794  3.72526  2.00379  3.22119  4.10506  3.05923  3.91034  2.01840  1.74965  2.86818  3.06162  3.41510  5.33567  4.09026    265 - -
          2.68618  4.42225  2.77519  2.73123  3.46354  2.40513  3.72494  3.29354  2.67741  2.69355  4.24690  2.90347  2.73739  3.18146  2.89801  2.37887  2.77519  2.98518  4.58477  3.61503
          0.03228  3.84512  4.56746  0.61958  0.77255  0.48576  0.95510
    266   2.86622  5.37287  1.60104  1.56649  4.65908  3.16516  3.70166  4.15597  2.70258  3.68692  4.54756  2.64130  3.78001  2.87165  3.27674  2.76345  3.15388  3.75041  5.84691  4.36873    266 - -
          2.68618  4.42225  2.77519  2.73123  3.46354  2.40513  3.72494  3.29354  2.67741  2.69355  4.24690  2.90347  2.73739  3.18146  2.89801  2.37887  2.77519  2.98518  4.58477  3.61503
          0.03228  3.84512  4.56746  0.61958  0.77255  0.48576  0.95510
    267   1.05392  4.17904  3.43535  3.22581  4.02564  3.00423  4.25101  3.14710  3.24137  3.02992  4.06508  3.38217  3.74090  3.58513  3.49355  2.52973  2.80522  2.80625  5.45554  4.25283    267 - -
          2.68618  4.42225  2.77519  2.73123  3.46354  2.40513  3.72494  3.29354  2.67741  2.69355  4.24690  2.90347  2.73739  3.18146  2.89801  2.37887  2.77519  2.98518  4.58477  3.61503
          0.03228  3.84512  4.56746  0.61958  0.77255  0.48576  0.95510
    268   3.09693  4.53785  4.36958  3.83265  3.04318  4.21058  4.50603  2.16735  3.63021  1.20728  2.04865  4.14173  4.48784  3.90061  3.83063  3.55774  3.33516  2.23891  5.02766  3.86192    268 - -
          2.68618  4.42225  2.77519  2.73123  3.46354  2.40513  3.72494  3.29354  2.67741  2.69355  4.24690  2.90347  2.73739  3.18146  2.89801  2.37887  2.77519  2.98518  4.58477  3.61503
          0.03228  3.84512  4.56746  0.61958  0.77255  0.48576  0.95510
    269   1.75112  4.41871  2.84560  2.61724  4.13129  3.06184  3.88086  3.50562  2.76635  3.22671  4.10069  2.02212  3.71493  3.10643  3.14335  2.51995  2.80547  3.10076  5.46078  4.15000    269 - -
          2.68618  4.42225  2.77519  2.73123  3.46354  2.40513  3.72494  3.29354  2.67741  2.69355  4.24690  2.90347  2.73739  3.18146  2.89801  2.37887  2.77519  2.98518  4.58477  3.61503
          0.03228  3.84512  4.56746  0.61958  0.77255  0.48576  0.95510
    270   3.34018  4.68068  4.31324  3.93641  1.42470  4.15175  3.44075  3.06516  3.80364  2.44713  3.68647  3.87122  4.48202  3.87873  3.91872  3.50645  3.56999  2.98365  3.63129  1.40423    270 - -
          2.68618  4.42225  2.77519  2.73123  3.46354  2.40513  3.72494  3.29354  2.67741  2.69355  4.24690  2.90347  2.73739  3.18146  2.89801  2.37887  2.77519  2.98518  4.58477  3.61503
          0.03228  3.84512  4.56746  0.61958  0.77255  0.48576  0.95510
    271   3.12494  4.59553  4.14542  3.78552  3.12592  3.94710  4.44985  2.32892  3.55352  0.90963  3.15810  4.06361  4.38741  3.92841  3.73391  3.51531  3.42058  2.35908  4.99491  3.71178    271 - -
          2.68618  4.42225  2.77519  2.73123  3.46354  2.40513  3.72494  3.29354  2.67741  2.69355  4.24690  2.90347  2.73739  3.18146  2.89801  2.37887  2.77519  2.98518  4.58477  3.61503
          0.03228  3.84512  4.56746  0.61958  0.77255  0.48576  0.95510
    272   2.86622  5.37287  1.60104  1.56649  4.65908  3.16516  3.70166  4.15597  2.70258  3.68692  4.54756  2.64130  3.78001  2.87165  3.27674  2.76345  3.15388  3.75041  5.84691  4.36873    272 - -
          2.68618  4.42225  2.77519  2.73123  3.46354  2.40513  3.72494  3.29354  2.67741  2.69355  4.24690  2.90347  2.73739  3.18146  2.89801  2.37887  2.77519  2.98518  4.58477  3.61503
          0.03228  3.84512  4.56746  0.61958  0.77255  0.48576  0.95510
    273   2.94767  4.90962  3.12180  2.74885  4.28980  3.43969  3.74500  3.71744  1.07635  3.28868  4.25194  3.17440  3.94224  2.93828  2.42776  2.99165  3.20315  3.42689  5.35597  4.16493    273 - -
          2.68618  4.42225  2.77519  2.73123  3.46354  2.40513  3.72494  3.29354  2.67741  2.69355  4.24690  2.90347  2.73739  3.18146  2.89801  2.37887  2.77519  2.98518  4.58477  3.61503
          0.03228  3.84512  4.56746  0.61958  0.77255  0.48576  0.95510
    274   1.75112  4.41871  2.84560  2.61724  4.13129  3.06184  3.88086  3.50562  2.76635  3.22671  4.10069  2.02212  3.71493  3.10643  3.14335  2.51995  2.80547  3.10076  5.46078  4.15000    274 - -
          2.68618  4.42225  2.77519  2.73123  3.46354  2.40513  3.72494  3.29354  2.67741  2.69355  4.24690  2.90347  2.73739  3.18146  2.89801  2.37887  2.77519  2.98518  4.58477  3.61503
          0.03228  3.84512  4.56746  0.61958  0.77255  0.48576  0.95510
    275   2.39866  4.24356  3.40446  3.15564  3.94535  3.08363  4.17496  3.06918  3.09806  2.93362  3.98620  3.36915  3.78536  3.49435  3.35785  2.59966  1.21914  2.76708  5.38558  4.16209    275 - -
          2.68618  4.42225  2.77519  2.73123  3.46354  2.40513  3.72494  3.29354  2.67741  2.69355  4.24690  2.90347  2.73739  3.18146  2.89801  2.37887  2.77519  2.98518  4.58477  3.61503
          0.03228  3.84512  4.56746  0.61958  0.77255  0.48576  0.95510
    276   3.12494  4.59553  4.14542  3.78552  3.12592  3.94710  4.44985  2.32892  3.55352  0.90963  3.15810  4.06361  4.38741  3.92841  3.73391  3.51531  3.42058  2.35908  4.99491  3.71178    276 - -
          2.68618  4.42225  2.77519  2.73123  3.46354  2.40513  3.72494  3.29354  2.67741  2.69355  4.24690  2.90347  2.73739  3.18146  2.89801  2.37887  2.77519  2.98518  4.58477  3.61503
          0.03228  3.84512  4.56746  0.61958  0.77255  0.48576  0.95510
    277   2.90942  4.36837  4.26151  3.77367  2.05396  3.97494  4.22519  2.15997  3.66399  1.86282  3.15819  3.97848  4.35555  3.88216  3.86332  3.33524  3.18008  1.62141  4.69287  3.26219    277 - -
          2.68618  4.42225  2.77519  2.73123  3.46354  2.40513  3.72494  3.29354  2.67741  2.69355  4.24690  2.90347  2.73739  3.18146  2.89801  2.37887  2.77519  2.98518  4.58477  3.61503
          0.03228  3.84512  4.56746  0.61958  0.77255  0.48576  0.95510
    278   2.96083  5.08389  0.95808  2.31909  4.45739  3.19049  3.90789  4.03947  2.98698  3.65284  4.63070  2.87394  3.84139  3.14725  3.49919  2.92653  3.29894  3.68169  5.63128  4.33527    278 - -
          2.68618  4.42225  2.77519  2.73123  3.46354  2.40513  3.72494  3.29354  2.67741  2.69355  4.24690  2.90347  2.73739  3.18146  2.89801  2.37887  2.77519  2.98518  4.58477  3.61503
          0.03228  3.84512  4.56746  0.61958  0.77255  0.48576  0.95510
    279   2.64955  4.36263  3.52072  3.10444  2.03671  3.47139  3.86234  2.82756  3.06443  2.40639  3.50838  3.41939  2.28966  3.37118  3.36424  2.86466  2.95995  2.65872  4.63386  3.16717    279 - -
          2.68618  4.42225  2.77519  2.73123  3.46354  2.40513  3.72494  3.29354  2.67741  2.69355  4.24690  2.90347  2.73739  3.18146  2.89801  2.37887  2.77519  2.98518  4.58477  3.61503
          0.03228  3.84512  4.56746  0.61958  0.77255  0.48576  0.95510
    280   1.55380  4.10190  3.30155  3.03417  4.13677  2.88893  4.11390  3.46423  3.08393  3.22966  4.09644  3.21206  3.62877  3.39363  3.38911  1.64732  2.64943  2.98573  5.50888  4.27702    280 - -
          2.68618  4.42225  2.77519  2.73123  3.46354  2.40513  3.72494  3.29354  2.67741  2.69355  4.24690  2.90347  2.73739  3.18146  2.89801  2.37887  2.77519  2.98518  4.58477  3.61503
          0.03228  3.84512  4.56746  0.61958  0.77255  0.48576  0.95510
    281   2.64425  4.83612  2.49522  1.76359  4.27931  3.19131  3.71801  3.70911  2.57121  3.32679  4.18530  2.82640  3.76903  2.90012  3.00733  1.95178  2.95642  3.33738  5.53043  4.16585    281 - -
          2.68618  4.42225  2.77519  2.73123  3.46354  2.40513  3.72494  3.29354  2.67741  2.69355  4.24690  2.90347  2.73739  3.18146  2.89801  2.37887  2.77519  2.98518  4.58477  3.61503
          0.03228  3.84512  4.56746  0.61958  0.77255  0.48576  0.95510
    282   2.48924  4.55836  2.64494  2.48979  4.27908  1.96086  3.86159  3.79704  2.77174  3.41920  4.27273  1.91767  3.72032  3.07891  3.17795  2.56788  2.88626  3.34001  5.54962  4.22344    282 - -
          2.68618  4.42225  2.77519  2.73123  3.46354  2.40513  3.72494  3.29354  2.67741  2.69355  4.24690  2.90347  2.73739  3.18146  2.89801  2.37887  2.77519  2.98518  4.58477  3.61503
          0.03228  3.84512  4.56746  0.61958  0.77255  0.48576  0.95510
    283   1.92843  4.73183  2.60412  1.80817  4.18525  3.21228  3.75178  3.47315  2.60281  3.18704  4.08001  2.89049  3.78338  2.94230  3.02362  2.66484  2.93300  3.14446  5.47624  4.14402    283 - -
          2.68618  4.42225  2.77519  2.73123  3.46354  2.40513  3.72494  3.29354  2.67741  2.69355  4.24690  2.90347  2.73739  3.18146  2.89801  2.37887  2.77519  2.98518  4.58477  3.61503
          0.03228  3.84512  4.56746  0.61958  0.77255  0.48576  0.95510
    284   2.92949  5.03393  2.47722  1.06492  4.37683  3.25694  3.84187  3.82532  2.71900  3.44702  4.42265  2.91850  3.86035  3.05836  3.12471  2.91492  3.23365  3.51214  5.55359  4.27627    284 - -
          2.68618  4.42225  2.77519  2.73123  3.46354  2.40513  3.72494  3.29354  2.67741  2.69355  4.24690  2.90347  2.73739  3.18146  2.89801  2.37887  2.77519  2.98518  4.58477  3.61503
          0.03228  3.84512  4.56746  0.61958  0.77255  0.48576  0.95510
    285   2.97966  4.35694  4.51939  4.02487  3.43999  4.22403  4.77459  1.40742  3.89939  1.96515  3.27212  4.27432  4.57443  4.18645  4.12157  3.60414  3.25320  1.31843  5.37089  4.15686    285 - -
          2.68618  4.42225  2.77519  2.73123  3.46354  2.40513  3.72494  3.29354  2.67741  2.69355  4.24690  2.90347  2.73739  3.18146  2.89801  2.37887  2.77519  2.98518  4.58477  3.61503
          0.03228  3.84512  4.56746  0.61958  0.77255  0.48576  0.95510
    286   2.70355  4.58053  3.29662  2.76465  3.70096  3.52102  3.73042  2.97087  1.89288  2.60006  2.46378  3.19079  3.93215  2.95431  2.66775  2.83899  2.94019  2.77679  5.10336  3.84771    286 - -
          2.68618  4.42225  2.77519  2.73123  3.46354  2.40513  3.72494  3.29354  2.67741  2.69355  4.24690  2.90347  2.73739  3.18146  2.89801  2.37887  2.77519  2.98518  4.58477  3.61503
          0.03228  3.84512  4.56746  0.61958  0.77255  0.48576  0.95510
    287   2.39866  4.24356  3.40446  3.15564  3.94535  3.08363  4.17496  3.06918  3.09806  2.93362  3.98620  3.36915  3.78536  3.49435  3.35785  2.59966  1.21914  2.76708  5.38558  4.16209    287 - -
          2.68618  4.42225  2.77519  2.73123  3.46354  2.40513  3.72494  3.29354  2.67741  2.69355  4.24690  2.90347  2.73739  3.18146  2.89801  2.37887  2.77519  2.98518  4.58477  3.61503
          0.03228  3.84512  4.56746  0.61958  0.77255  0.48576  0.95510
    288   3.22409  4.63402  4.20112  3.91072  1.05757  3.91965  3.86601  2.75149  3.81851  2.12803  3.48593  3.98858  4.37910  3.99413  3.94499  3.49523  3.52534  2.74012  4.12377  2.49445    288 - -
          2.68618  4.42225  2.77519  2.73123  3.46354  2.40513  3.72494  3.29354  2.67741  2.69355  4.24690  2.90347  2.73739  3.18146  2.89801  2.37887  2.77519  2.98518  4.58477  3.61503
          0.03228  3.84512  4.56746  0.61958  0.77255  0.48576  0.95510
    289   1.90272  4.58127  2.88712  2.56748  4.03828  3.22797  3.76201  3.40448  2.51703  3.05148  3.96542  3.00959  3.78785  2.09871  2.86519  2.63860  2.87640  3.08113  5.34923  4.04819    289 - -
          2.68618  4.42225  2.77519  2.73123  3.46354  2.40513  3.72494  3.29354  2.67741  2.69355  4.24690  2.90347  2.73739  3.18146  2.89801  2.37887  2.77519  2.98518  4.58477  3.61503
          0.03228  3.84512  4.56746  0.61958  0.77255  0.48576  0.95510
    290   2.92949  5.03393  2.47722  1.06492  4.37683  3.25694  3.84187  3.82532  2.71900  3.44702  4.42265  2.91850  3.86035  3.05836  3.12471  2.91492  3.23365  3.51214  5.55359  4.27627    290 - -
          2.68618  4.42225  2.77519  2.73123  3.46354  2.40513  3.72494  3.29354  2.67741  2.69355  4.24690  2.90347  2.73739  3.18146  2.89801  2.37887  2.77519  2.98518  4.58477  3.61503
          0.03228  3.84512  4.56746  0.61958  0.77255  0.48576  0.95510
    291   1.78771  4.17563  3.76554  3.37129  3.70208  3.31191  4.27824  2.35864  3.29433  2.51031  3.61510  3.55932  3.94186  3.62036  3.56641  2.73484  2.84606  1.62209  5.31798  4.08986    291 - -
          2.68618  4.42225  2.77519  2.73123  3.46354  2.40513  3.72494  3.29354  2.67741  2.69355  4.24690  2.90347  2.73739  3.18146  2.89801  2.37887  2.77519  2.98518  4.58477  3.61503
          0.03228  3.84512  4.56746  0.61958  0.77255  0.48576  0.95510
    292   3.22409  4.63402  4.20112  3.91072  1.05757  3.91965  3.86601  2.75149  3.81851  2.12803  3.48593  3.98858  4.37910  3.99413  3.94499  3.49523  3.52534  2.74012  4.12377  2.49445    292 - -
          2.68618  4.42225  2.77519  2.73123  3.46354  2.40513  3.72494  3.29354  2.67741  2.69355  4.24690  2.90347  2.73739  3.18146  2.89801  2.37887  2.77519  2.98518  4.58477  3.61503
          0.02185  3.83468        *  0.61958  0.77255  0.00000        *
//
