# Supplementary material for: MacSyFinder: A Program to Mine Genomes for Molecular Systems with an Application to CRISPR-Cas Systems
Source: PLoS One. 2014 Oct 17;9(10):e110726. doi: 10.1371/journal.pone.0110726 (PMC4201578; doi:10.1371/journal.pone.0110726)
Supplement: Data S2 — The Cas-Finder: models and profiles (compressed tarball archive). (ZIP) [file pone.0110726.s011.zip › Cas-Finder_macsyfinder/CASprofiles/cas7c_TypeIC.hmm]

HMMER3/b [3.0 | March 2010]
NAME  TIGR02589
ACC   TIGR02589
DESC  cas_Csd2: CRISPR-associated protein Cas7/Csd2, subtype I-C/DVULG
LENG  284
ALPH  amino
RF    no
CS    no
MAP   yes
DATE  Sun Apr 11 22:18:53 2010
NSEQ  9
EFFN  0.944824
CKSUM 1029642148
GA    182.25 182.25;
TC    182.25 182.25;
NC    142.75 142.75;
STATS LOCAL MSV      -10.9967  0.70171
STATS LOCAL VITERBI  -11.7075  0.70171
STATS LOCAL FORWARD   -5.3311  0.70171
HMM          A        C        D        E        F        G        H        I        K        L        M        N        P        Q        R        S        T        V        W        Y   
            m->m     m->i     m->d     i->m     i->i     d->m     d->d
  COMPO   2.50811  4.51445  2.82677  2.64964  3.26029  2.80844  3.69598  2.91381  2.59712  2.58958  3.62398  2.98691  3.45711  3.08082  2.85001  2.62775  2.84902  2.62096  4.89642  3.58681
          2.68618  4.42225  2.77519  2.73123  3.46354  2.40513  3.72494  3.29354  2.67741  2.69355  4.24690  2.90347  2.73739  3.18146  2.89801  2.37887  2.77519  2.98518  4.58477  3.61503
          0.02348  4.15935  4.88169  0.61958  0.77255  0.00000        *
      1   3.20518  5.30693  3.67275  2.93815  4.81215  3.79501  3.67916  4.13548  1.28642  3.53785  4.41325  3.31691  4.14614  2.80937  1.34609  3.19097  3.35152  3.81753  5.54370  4.40855      1 - -
          2.68618  4.42225  2.77519  2.73123  3.46354  2.40513  3.72494  3.29354  2.67741  2.69355  4.24690  2.90347  2.73739  3.18146  2.89801  2.37887  2.77519  2.98518  4.58477  3.61503
          0.02348  4.15935  4.88169  0.61958  0.77255  0.48576  0.95510
      2   2.85554  4.38262  3.95614  3.43124  2.72697  3.84584  3.09071  1.79151  3.27922  2.46678  3.47075  3.66697  4.21231  3.55845  3.50869  3.14063  3.08659  2.62387  4.32867  1.88045      2 - -
          2.68618  4.42225  2.77519  2.73123  3.46354  2.40513  3.72494  3.29354  2.67741  2.69355  4.24690  2.90347  2.73739  3.18146  2.89801  2.37887  2.77519  2.98518  4.58477  3.61503
          0.02348  4.15935  4.88169  0.61958  0.77255  0.48576  0.95510
      3   3.08993  5.70930  1.14734  1.57376  4.99105  3.29754  3.87968  4.53115  2.94316  4.01676  4.88544  2.75595  3.94234  3.05201  3.56929  2.95341  3.38724  4.09028  6.15993  4.62851      3 - -
          2.68618  4.42225  2.77519  2.73123  3.46354  2.40513  3.72494  3.29354  2.67741  2.69355  4.24690  2.90347  2.73739  3.18146  2.89801  2.37887  2.77519  2.98518  4.58477  3.61503
          0.02348  4.15935  4.88169  0.61958  0.77255  0.48576  0.95510
      4   3.64821  4.96831  4.63484  4.41236  0.63779  4.25237  4.03920  3.14695  4.31482  2.45430  3.83945  4.35558  4.71087  4.40533  4.36301  3.89709  3.95272  3.15733  4.21915  2.55677      4 - -
          2.68618  4.42225  2.77519  2.73123  3.46354  2.40513  3.72494  3.29354  2.67741  2.69355  4.24690  2.90347  2.73739  3.18146  2.89801  2.37887  2.77519  2.98518  4.58477  3.61503
          0.02348  4.15935  4.88169  0.61958  0.77255  0.48576  0.95510
      5   2.14976  4.29422  4.20360  3.66616  3.46774  3.88086  4.37704  2.17951  3.55910  2.24842  2.48605  3.91062  4.29900  3.82756  3.79443  3.21395  3.06468  1.40873  5.13220  3.93814      5 - -
          2.68618  4.42225  2.77519  2.73123  3.46354  2.40513  3.72494  3.29354  2.67741  2.69355  4.24690  2.90347  2.73739  3.18146  2.89801  2.37887  2.77519  2.98518  4.58477  3.61503
          0.02348  4.15935  4.88169  0.61958  0.77255  0.48576  0.95510
      6   2.87574  4.31899  4.28255  3.73105  3.09284  3.99513  4.20699  2.30195  3.58771  1.81605  3.26208  3.94640  4.34124  3.82808  3.77800  3.30532  3.11405  1.43477  4.76612  2.52060      6 - -
          2.68618  4.42225  2.77519  2.73123  3.46354  2.40513  3.72494  3.29354  2.67741  2.69355  4.24690  2.90347  2.73739  3.18146  2.89801  2.37887  2.77519  2.98518  4.58477  3.61503
          0.02348  4.15935  4.88169  0.61958  0.77255  0.48576  0.95510
      7   2.90672  4.32059  4.43073  3.85789  2.77324  4.07769  4.39895  1.82044  3.73757  1.43922  3.12236  4.07525  4.39590  3.93185  3.90518  3.38649  2.39572  2.14653  4.96454  3.79238      7 - -
          2.68618  4.42225  2.77519  2.73123  3.46354  2.40513  3.72494  3.29354  2.67741  2.69355  4.24690  2.90347  2.73739  3.18146  2.89801  2.37887  2.77519  2.98518  4.58477  3.61503
          0.02348  4.15935  4.88169  0.61958  0.77255  0.48576  0.95510
      8   3.23363  4.58674  4.76874  4.23715  1.48434  4.39375  4.45653  2.32690  4.09950  1.41896  3.07443  4.38496  4.65532  4.20753  4.20981  3.73441  3.46508  2.08532  4.75887  3.35861      8 - -
          2.68618  4.42225  2.77519  2.73123  3.46354  2.40513  3.72494  3.29354  2.67741  2.69355  4.24690  2.90347  2.73739  3.18146  2.89801  2.37887  2.77519  2.98518  4.58477  3.61503
          0.02348  4.15935  4.88169  0.61958  0.77255  0.48576  0.95510
      9   2.42566  5.34725  1.56705  1.83801  4.67481  3.32031  3.75666  4.16246  2.66976  3.67304  4.47875  2.79793  3.87166  2.90083  3.21927  2.42140  3.12289  3.74203  5.84133  4.38595      9 - -
          2.68618  4.42225  2.77519  2.73123  3.46354  2.40513  3.72494  3.29354  2.67741  2.69355  4.24690  2.90347  2.73739  3.18146  2.89801  2.37887  2.77519  2.98518  4.58477  3.61503
          0.02348  4.15935  4.88169  0.61958  0.77255  0.48576  0.95510
     10   3.04187  4.51625  4.51571  4.19704  3.77812  4.01314  4.95522  2.08272  4.06974  2.42075  3.70811  4.33853  4.56453  4.41309  4.25349  3.54224  3.40069  0.72633  5.60797  4.35370     10 - -
          2.68618  4.42225  2.77519  2.73123  3.46354  2.40513  3.72494  3.29354  2.67741  2.69355  4.24690  2.90347  2.73739  3.18146  2.89801  2.37887  2.77519  2.98518  4.58477  3.61503
          0.02348  4.15935  4.88169  0.61958  0.77255  0.48576  0.95510
     11   2.67982  5.00864  2.99395  2.29082  4.31622  3.45524  3.61120  3.74766  1.84641  2.93330  4.06862  2.95132  3.84377  2.52290  2.45849  2.48726  2.62521  3.38081  5.44817  4.10654     11 - -
          2.68618  4.42225  2.77519  2.73123  3.46354  2.40513  3.72494  3.29354  2.67741  2.69355  4.24690  2.90347  2.73739  3.18146  2.89801  2.37887  2.77519  2.98518  4.58477  3.61503
          0.02348  4.15935  4.88169  0.61958  0.77255  0.48576  0.95510
     12   2.88767  5.46306  1.76848  1.81774  4.76550  3.32504  3.74542  4.27486  2.32399  3.74971  4.54766  2.00163  3.87535  2.88358  3.19649  2.79475  3.14991  3.83680  5.89444  4.41970     12 - -
          2.68618  4.42225  2.77519  2.73123  3.46354  2.40513  3.72494  3.29354  2.67741  2.69355  4.24690  2.90347  2.73739  3.18146  2.89801  2.37887  2.77519  2.98518  4.58477  3.61503
          0.02348  4.15935  4.88169  0.61958  0.77255  0.48576  0.95510
     13   1.29437  4.25987  3.54830  3.32848  4.48808  1.43116  4.41515  3.86725  3.43973  3.59609  4.43456  3.44480  3.79841  3.70576  3.73071  2.50977  2.83357  3.29872  5.82289  4.63725     13 - -
          2.68618  4.42225  2.77519  2.73123  3.46354  2.40513  3.72494  3.29354  2.67741  2.69355  4.24690  2.90347  2.73739  3.18146  2.89801  2.37887  2.77519  2.98518  4.58477  3.61503
          0.02348  4.15935  4.88169  0.61958  0.77255  0.48576  0.95510
     14   2.99172  4.98042  2.91220  2.83184  4.39257  3.40138  4.19546  4.17629  3.12984  3.79241  4.75353  0.73526  4.07153  3.47701  3.48726  3.05306  3.38807  3.76845  5.66528  4.32674     14 - -
          2.68618  4.42225  2.77519  2.73123  3.46354  2.40513  3.72494  3.29354  2.67741  2.69355  4.24690  2.90347  2.73739  3.18146  2.89801  2.37887  2.77519  2.98518  4.58477  3.61503
          0.02348  4.15935  4.88169  0.61958  0.77255  0.48576  0.95510
     15   1.78214  4.35387  3.44561  3.19815  4.36235  3.11770  4.30769  3.69017  3.25929  3.42648  4.32284  3.40961  1.22535  3.58259  3.56621  2.59701  2.89726  3.22730  5.71442  4.49934     15 - -
          2.68618  4.42225  2.77519  2.73123  3.46354  2.40513  3.72494  3.29354  2.67741  2.69355  4.24690  2.90347  2.73739  3.18146  2.89801  2.37887  2.77519  2.98518  4.58477  3.61503
          0.02348  4.15935  4.88169  0.61958  0.77255  0.48576  0.95510
     16   2.99172  4.98042  2.91220  2.83184  4.39257  3.40138  4.19546  4.17629  3.12984  3.79241  4.75353  0.73526  4.07153  3.47701  3.48726  3.05306  3.38807  3.76845  5.66528  4.32674     16 - -
          2.68618  4.42225  2.77519  2.73123  3.46354  2.40513  3.72494  3.29354  2.67741  2.69355  4.24690  2.90347  2.73739  3.18146  2.89801  2.37887  2.77519  2.98518  4.58477  3.61503
          0.02348  4.15935  4.88169  0.61958  0.77255  0.48576  0.95510
     17   3.06238  4.79929  3.79407  3.73461  4.85260  0.39785  4.82768  4.53160  3.95436  4.14605  5.13102  3.95964  4.19875  4.25635  4.14970  3.24402  3.56577  4.00432  5.86217  4.96752     17 - -
          2.68618  4.42225  2.77519  2.73123  3.46354  2.40513  3.72494  3.29354  2.67741  2.69355  4.24690  2.90347  2.73739  3.18146  2.89801  2.37887  2.77519  2.98518  4.58477  3.61503
          0.02348  4.15935  4.88169  0.61958  0.77255  0.48576  0.95510
     18   3.32628  5.46816  0.58034  2.56255  4.89037  3.45389  4.22094  4.54999  3.36483  4.11018  5.10410  3.12989  4.12752  3.46710  3.91295  3.26260  3.67414  4.16145  5.99971  4.72808     18 - -
          2.68618  4.42225  2.77519  2.73123  3.46354  2.40513  3.72494  3.29354  2.67741  2.69355  4.24690  2.90347  2.73739  3.18146  2.89801  2.37887  2.77519  2.98518  4.58477  3.61503
          0.02348  4.15935  4.88169  0.61958  0.77255  0.48576  0.95510
     19   3.17938  4.87815  3.81899  3.70633  4.66108  3.54993  4.75159  4.29151  3.79046  3.88229  4.95065  3.97969  0.43336  4.16999  3.99488  3.35794  3.64512  3.90200  5.75828  4.78863     19 - -
          2.68618  4.42225  2.77519  2.73123  3.46354  2.40513  3.72494  3.29354  2.67741  2.69355  4.24690  2.90347  2.73739  3.18146  2.89801  2.37887  2.77519  2.98518  4.58477  3.61503
          0.02348  4.15935  4.88169  0.61958  0.77255  0.48576  0.95510
     20   2.86655  4.89212  1.66405  2.60188  3.91948  3.50610  3.91867  3.23740  2.85982  1.72891  3.93923  3.11858  4.01496  3.14534  3.30717  2.93334  3.13782  3.03688  5.39125  4.02833     20 - -
          2.68618  4.42225  2.77519  2.73123  3.46354  2.40513  3.72494  3.29354  2.67741  2.69355  4.24690  2.90347  2.73739  3.18146  2.89801  2.37887  2.77519  2.98518  4.58477  3.61503
          0.02348  4.15935  4.88169  0.61958  0.77255  0.48576  0.95510
     21   1.49323  4.51364  3.06593  2.76514  4.34747  3.16642  4.00901  3.77186  2.90135  3.41654  4.23906  1.95778  3.81509  3.21220  3.30796  2.23677  2.87524  3.30766  5.64063  4.34712     21 - -
          2.68618  4.42225  2.77519  2.73123  3.46354  2.40513  3.72494  3.29354  2.67741  2.69355  4.24690  2.90347  2.73739  3.18146  2.89801  2.37887  2.77519  2.98518  4.58477  3.61503
          0.02348  4.15935  4.88169  0.61958  0.77255  0.48576  0.95510
     22   2.44574  4.33363  3.59095  3.34283  4.23052  1.00888  4.37643  3.48395  3.37550  3.31592  4.26019  3.50452  3.88855  3.69382  3.65371  2.64052  2.92304  2.42878  5.64020  4.40943     22 - -
          2.68618  4.42225  2.77519  2.73123  3.46354  2.40513  3.72494  3.29354  2.67741  2.69355  4.24690  2.90347  2.73739  3.18146  2.89801  2.37887  2.77519  2.98518  4.58477  3.61503
          0.02348  4.15935  4.88169  0.61958  0.77255  0.48576  0.95510
     23   2.99172  4.98042  2.91220  2.83184  4.39257  3.40138  4.19546  4.17629  3.12984  3.79241  4.75353  0.73526  4.07153  3.47701  3.48726  3.05306  3.38807  3.76845  5.66528  4.32674     23 - -
          2.68618  4.42225  2.77519  2.73123  3.46354  2.40513  3.72494  3.29354  2.67741  2.69355  4.24690  2.90347  2.73739  3.18146  2.89801  2.37887  2.77519  2.98518  4.58477  3.61503
          0.02348  4.15935  4.88169  0.61958  0.77255  0.48576  0.95510
     24   2.70603  4.50395  3.46852  2.87784  3.59747  3.62596  3.81228  2.95281  2.61322  2.04105  2.49345  3.30005  3.99716  2.69806  2.33909  2.88274  2.92909  2.75943  5.03493  3.80183     24 - -
          2.68618  4.42225  2.77519  2.73123  3.46354  2.40513  3.72494  3.29354  2.67741  2.69355  4.24690  2.90347  2.73739  3.18146  2.89801  2.37887  2.77519  2.98518  4.58477  3.61503
          0.02348  4.15935  4.88169  0.61958  0.77255  0.48576  0.95510
     25   3.17938  4.87815  3.81899  3.70633  4.66108  3.54993  4.75159  4.29151  3.79046  3.88229  4.95065  3.97969  0.43336  4.16999  3.99488  3.35794  3.64512  3.90200  5.75828  4.78863     25 - -
          2.68618  4.42225  2.77519  2.73123  3.46354  2.40513  3.72494  3.29354  2.67741  2.69355  4.24690  2.90347  2.73739  3.18146  2.89801  2.37887  2.77519  2.98518  4.58477  3.61503
          0.02348  4.15935  4.88169  0.61958  0.77255  0.48576  0.95510
     26   3.35953  5.15893  3.88229  3.34501  4.58816  3.77929  4.07484  4.15858  2.41000  3.62243  4.62336  3.67833  4.27541  3.28815  0.61675  3.43509  3.61068  3.87207  5.55898  4.46237     26 - -
          2.68618  4.42225  2.77519  2.73123  3.46354  2.40513  3.72494  3.29354  2.67741  2.69355  4.24690  2.90347  2.73739  3.18146  2.89801  2.37887  2.77519  2.98518  4.58477  3.61503
          0.02348  4.15935  4.88169  0.61958  0.77255  0.48576  0.95510
     27   2.68986  4.24923  3.85864  3.28842  3.34045  3.75321  4.04815  1.98187  3.19057  1.94166  3.29017  3.61252  4.12012  2.96719  3.46463  3.02905  2.37845  2.08714  4.89574  3.69289     27 - -
          2.68618  4.42225  2.77519  2.73123  3.46354  2.40513  3.72494  3.29354  2.67741  2.69355  4.24690  2.90347  2.73739  3.18146  2.89801  2.37887  2.77519  2.98518  4.58477  3.61503
          0.02348  4.15935  4.88169  0.61958  0.77255  0.48576  0.95510
     28   2.87951  5.30601  1.25903  2.24896  4.70155  3.29581  3.82459  4.18612  2.78496  3.72827  4.55905  2.40785  3.89201  2.98620  3.33838  2.81773  2.57388  3.76315  5.90273  4.44475     28 - -
          2.68618  4.42225  2.77519  2.73123  3.46354  2.40513  3.72494  3.29354  2.67741  2.69355  4.24690  2.90347  2.73739  3.18146  2.89801  2.37887  2.77519  2.98518  4.58477  3.61503
          0.02348  4.15935  4.88169  0.61958  0.77255  0.48576  0.95510
     29   1.92410  4.35084  3.46921  2.92811  2.88348  3.54748  3.83834  2.87256  2.88520  2.57436  3.48688  3.32141  2.64910  3.19144  3.23792  2.81623  2.85665  2.64505  4.87444  3.03893     29 - -
          2.68618  4.42225  2.77519  2.73123  3.46354  2.40513  3.72494  3.29354  2.67741  2.69355  4.24690  2.90347  2.73739  3.18146  2.89801  2.37887  2.77519  2.98518  4.58477  3.61503
          0.02348  4.15935  4.88169  0.61958  0.77255  0.48576  0.95510
     30   2.88477  5.43666  1.90234  1.48539  4.74320  3.33601  3.74124  4.24287  2.08528  3.72306  4.52329  2.79216  3.87917  2.87916  3.14354  2.79709  3.14426  3.81250  5.86677  4.40634     30 - -
          2.68618  4.42225  2.77519  2.73123  3.46354  2.40513  3.72494  3.29354  2.67741  2.69355  4.24690  2.90347  2.73739  3.18146  2.89801  2.37887  2.77519  2.98518  4.58477  3.61503
          0.02348  4.15935  4.88169  0.61958  0.77255  0.48576  0.95510
     31   2.66358  4.91702  2.39369  2.40204  4.37979  2.47897  3.76963  3.82545  2.63182  3.40133  4.20957  2.50271  3.83876  2.92420  3.12022  2.67794  1.83707  3.42706  5.60948  4.23860     31 - -
          2.68618  4.42225  2.77519  2.73123  3.46354  2.40513  3.72494  3.29354  2.67741  2.69355  4.24690  2.90347  2.73739  3.18146  2.89801  2.37887  2.77519  2.98518  4.58477  3.61503
          0.32624  4.15935  1.33655  0.61958  0.77255  0.48576  0.95510
     32   2.43794  4.45122  2.76392  2.62224  4.26943  1.48713  3.95331  3.79624  2.88445  3.43935  4.30013  2.42113  3.71608  3.19489  3.25903  2.54628  2.86753  3.31549  5.55371  4.25666     32 - -
          2.68618  4.42225  2.77519  2.73123  3.46354  2.40513  3.72494  3.29354  2.67741  2.69355  4.24690  2.90347  2.73739  3.18146  2.89801  2.37887  2.77519  2.98518  4.58477  3.61503
          0.03165  3.86475  4.58710  0.61958  0.77255  0.34761  1.22545
     33   2.62476  4.56390  3.21621  2.65711  3.63918  3.51495  2.66132  3.12505  2.60114  2.50896  3.19852  2.77781  3.89964  2.71961  3.00620  2.74196  2.85483  2.86465  5.03330  2.85855     33 - -
          2.68618  4.42225  2.77519  2.73123  3.46354  2.40513  3.72494  3.29354  2.67741  2.69355  4.24690  2.90347  2.73739  3.18146  2.89801  2.37887  2.77519  2.98518  4.58477  3.61503
          0.02348  4.15935  4.88169  0.61958  0.77255  0.48576  0.95510
     34   3.06238  4.79929  3.79407  3.73461  4.85260  0.39785  4.82768  4.53160  3.95436  4.14605  5.13102  3.95964  4.19875  4.25635  4.14970  3.24402  3.56577  4.00432  5.86217  4.96752     34 - -
          2.68618  4.42225  2.77519  2.73123  3.46354  2.40513  3.72494  3.29354  2.67741  2.69355  4.24690  2.90347  2.73739  3.18146  2.89801  2.37887  2.77519  2.98518  4.58477  3.61503
          0.02348  4.15935  4.88169  0.61958  0.77255  0.48576  0.95510
     35   2.79299  4.51041  3.51651  2.32390  3.52982  3.73121  4.02138  2.61798  2.95621  1.50236  3.44008  3.45721  4.12463  3.31566  3.29231  3.02835  3.03488  2.25265  5.11906  3.88255     35 - -
          2.68618  4.42225  2.77519  2.73123  3.46354  2.40513  3.72494  3.29354  2.67741  2.69355  4.24690  2.90347  2.73739  3.18146  2.89801  2.37887  2.77519  2.98518  4.58477  3.61503
          0.02348  4.15935  4.88169  0.61958  0.77255  0.48576  0.95510
     36   3.13093  4.44115  4.87467  4.32984  3.45292  4.46966  4.91090  1.55912  4.21445  1.96865  2.37871  4.52847  4.73979  4.40706  4.36562  3.82158  3.37422  1.21764  5.37091  4.22028     36 - -
          2.68618  4.42225  2.77519  2.73123  3.46354  2.40513  3.72494  3.29354  2.67741  2.69355  4.24690  2.90347  2.73739  3.18146  2.89801  2.37887  2.77519  2.98518  4.58477  3.61503
          0.02348  4.15935  4.88169  0.61958  0.77255  0.48576  0.95510
     37   2.34202  4.28332  3.51256  3.19219  4.31173  3.07297  4.25498  3.67537  3.20243  3.40305  4.25204  3.37939  3.80019  3.52144  3.51829  1.45287  1.48894  3.18591  5.66693  4.43803     37 - -
          2.68618  4.42225  2.77519  2.73123  3.46354  2.40513  3.72494  3.29354  2.67741  2.69355  4.24690  2.90347  2.73739  3.18146  2.89801  2.37887  2.77519  2.98518  4.58477  3.61503
          0.02348  4.15935  4.88169  0.61958  0.77255  0.48576  0.95510
     38   3.32628  5.46816  0.58034  2.56255  4.89037  3.45389  4.22094  4.54999  3.36483  4.11018  5.10410  3.12989  4.12752  3.46710  3.91295  3.26260  3.67414  4.16145  5.99971  4.72808     38 - -
          2.68618  4.42225  2.77519  2.73123  3.46354  2.40513  3.72494  3.29354  2.67741  2.69355  4.24690  2.90347  2.73739  3.18146  2.89801  2.37887  2.77519  2.98518  4.58477  3.61503
          0.02348  4.15935  4.88169  0.61958  0.77255  0.48576  0.95510
     39   3.04187  4.51625  4.51571  4.19704  3.77812  4.01314  4.95522  2.08272  4.06974  2.42075  3.70811  4.33853  4.56453  4.41309  4.25349  3.54224  3.40069  0.72633  5.60797  4.35370     39 - -
          2.68618  4.42225  2.77519  2.73123  3.46354  2.40513  3.72494  3.29354  2.67741  2.69355  4.24690  2.90347  2.73739  3.18146  2.89801  2.37887  2.77519  2.98518  4.58477  3.61503
          0.02348  4.15935  4.88169  0.61958  0.77255  0.48576  0.95510
     40   1.68406  2.21951  3.95149  3.54819  4.11292  3.04737  4.38011  3.44534  3.47463  3.20895  4.06836  3.54194  3.79153  3.73417  3.72168  1.46655  2.75024  2.99818  5.52938  4.35101     40 - -
          2.68618  4.42225  2.77519  2.73123  3.46354  2.40513  3.72494  3.29354  2.67741  2.69355  4.24690  2.90347  2.73739  3.18146  2.89801  2.37887  2.77519  2.98518  4.58477  3.61503
          0.02348  4.15935  4.88169  0.61958  0.77255  0.48576  0.95510
     41   3.39082  4.68561  5.03606  4.50580  3.23180  4.69452  5.05227  1.51843  4.33886  0.96901  3.03313  4.74535  4.88407  4.48049  4.45368  4.07597  3.62421  2.09986  5.33305  4.22532     41 - -
          2.68618  4.42225  2.77519  2.73123  3.46354  2.40513  3.72494  3.29354  2.67741  2.69355  4.24690  2.90347  2.73739  3.18146  2.89801  2.37887  2.77519  2.98518  4.58477  3.61503
          0.02348  4.15935  4.88169  0.61958  0.77255  0.48576  0.95510
     42   3.26058  5.21327  3.45417  3.03410  4.66645  3.70720  3.95427  4.11673  0.70262  3.62367  4.57896  3.44214  4.19490  3.13613  2.53228  3.28929  3.49692  3.81178  5.60946  4.46875     42 - -
          2.68618  4.42225  2.77519  2.73123  3.46354  2.40513  3.72494  3.29354  2.67741  2.69355  4.24690  2.90347  2.73739  3.18146  2.89801  2.37887  2.77519  2.98518  4.58477  3.61503
          0.02348  4.15935  4.88169  0.61958  0.77255  0.48576  0.95510
     43   3.35953  5.15893  3.88229  3.34501  4.58816  3.77929  4.07484  4.15858  2.41000  3.62243  4.62336  3.67833  4.27541  3.28815  0.61675  3.43509  3.61068  3.87207  5.55898  4.46237     43 - -
          2.68618  4.42225  2.77519  2.73123  3.46354  2.40513  3.72494  3.29354  2.67741  2.69355  4.24690  2.90347  2.73739  3.18146  2.89801  2.37887  2.77519  2.98518  4.58477  3.61503
          0.02348  4.15935  4.88169  0.61958  0.77255  0.48576  0.95510
     44   3.26058  5.21327  3.45417  3.03410  4.66645  3.70720  3.95427  4.11673  0.70262  3.62367  4.57896  3.44214  4.19490  3.13613  2.53228  3.28929  3.49692  3.81178  5.60946  4.46875     44 - -
          2.68618  4.42225  2.77519  2.73123  3.46354  2.40513  3.72494  3.29354  2.67741  2.69355  4.24690  2.90347  2.73739  3.18146  2.89801  2.37887  2.77519  2.98518  4.58477  3.61503
          0.02348  4.15935  4.88169  0.61958  0.77255  0.48576  0.95510
     45   3.24382  4.51685  5.04397  4.51555  3.48940  4.65181  5.12887  1.19925  4.40515  1.58748  3.27608  4.72313  4.88436  4.58937  4.55253  4.02580  3.48850  1.47595  5.51107  4.36714     45 - -
          2.68618  4.42225  2.77519  2.73123  3.46354  2.40513  3.72494  3.29354  2.67741  2.69355  4.24690  2.90347  2.73739  3.18146  2.89801  2.37887  2.77519  2.98518  4.58477  3.61503
          0.02348  4.15935  4.88169  0.61958  0.77255  0.48576  0.95510
     46   3.35953  5.15893  3.88229  3.34501  4.58816  3.77929  4.07484  4.15858  2.41000  3.62243  4.62336  3.67833  4.27541  3.28815  0.61675  3.43509  3.61068  3.87207  5.55898  4.46237     46 - -
          2.68618  4.42225  2.77519  2.73123  3.46354  2.40513  3.72494  3.29354  2.67741  2.69355  4.24690  2.90347  2.73739  3.18146  2.89801  2.37887  2.77519  2.98518  4.58477  3.61503
          0.02348  4.15935  4.88169  0.61958  0.77255  0.48576  0.95510
     47   2.97139  5.37774  1.98311  2.26977  4.72753  3.30376  3.89021  4.30351  2.89243  3.84058  4.70264  1.16266  3.93385  3.07192  3.44501  2.89934  3.28541  3.87686  5.94887  4.47797     47 - -
          2.68618  4.42225  2.77519  2.73123  3.46354  2.40513  3.72494  3.29354  2.67741  2.69355  4.24690  2.90347  2.73739  3.18146  2.89801  2.37887  2.77519  2.98518  4.58477  3.61503
          0.02348  4.15935  4.88169  0.61958  0.77255  0.48576  0.95510
     48   2.83357  4.65419  3.48424  2.92839  2.60192  3.70285  3.13120  3.21808  2.76056  2.81973  3.75752  3.32777  4.07551  3.15316  1.94573  2.95474  3.05835  2.98467  4.49547  2.12372     48 - -
          2.68618  4.42225  2.77519  2.73123  3.46354  2.40513  3.72494  3.29354  2.67741  2.69355  4.24690  2.90347  2.73739  3.18146  2.89801  2.37887  2.77519  2.98518  4.58477  3.61503
          0.02348  4.15935  4.88169  0.61958  0.77255  0.48576  0.95510
     49   3.17574  4.51472  4.80714  4.25101  3.30121  4.44928  4.82738  2.04280  4.11768  1.34040  2.61744  4.47904  4.70364  4.29260  4.26689  3.79238  3.41223  1.33563  5.26332  4.14279     49 - -
          2.68618  4.42225  2.77519  2.73123  3.46354  2.40513  3.72494  3.29354  2.67741  2.69355  4.24690  2.90347  2.73739  3.18146  2.89801  2.37887  2.77519  2.98518  4.58477  3.61503
          0.02348  4.15935  4.88169  0.61958  0.77255  0.48576  0.95510
     50   2.27414  4.53973  3.25882  2.73349  3.75105  3.50143  3.79515  3.06606  2.64526  2.08461  3.66173  3.18456  3.92345  2.26768  3.02247  2.76922  2.56202  2.82136  5.14510  3.88073     50 - -
          2.68618  4.42225  2.77519  2.73123  3.46354  2.40513  3.72494  3.29354  2.67741  2.69355  4.24690  2.90347  2.73739  3.18146  2.89801  2.37887  2.77519  2.98518  4.58477  3.61503
          0.02348  4.15935  4.88169  0.61958  0.77255  0.48576  0.95510
     51   2.66151  4.72619  2.26727  2.29509  3.91306  3.47605  3.72679  2.81529  2.57962  2.15708  3.79331  3.03941  3.88884  2.91322  3.02566  2.73357  2.89760  2.94890  5.26433  3.95144     51 - -
          2.68618  4.42225  2.77519  2.73123  3.46354  2.40513  3.72494  3.29354  2.67741  2.69355  4.24690  2.90347  2.73739  3.18146  2.89801  2.37887  2.77519  2.98518  4.58477  3.61503
          0.02348  4.15935  4.88169  0.61958  0.77255  0.48576  0.95510
     52   2.59924  4.32580  3.46936  2.67534  3.47339  3.02585  3.83896  2.79108  2.85432  2.35286  2.47739  3.31386  3.95770  3.16574  3.20651  2.82227  2.43194  2.34796  4.92245  3.68776     52 - -
          2.68618  4.42225  2.77519  2.73123  3.46354  2.40513  3.72494  3.29354  2.67741  2.69355  4.24690  2.90347  2.73739  3.18146  2.89801  2.37887  2.77519  2.98518  4.58477  3.61503
          0.08096  4.15935  2.77820  0.61958  0.77255  0.48576  0.95510
     53   2.77756  5.14821  2.73151  2.14404  4.48023  2.26545  3.65309  3.92132  1.84656  3.43138  4.23345  2.89911  3.86529  2.49618  2.73530  2.74439  3.01111  3.54074  5.58055  4.22358     53 - -
          2.68604  4.42241  2.77535  2.73070  3.46369  2.40508  3.72510  3.29370  2.67742  2.69370  4.24705  2.90346  2.73707  3.18162  2.89816  2.37889  2.77516  2.98534  4.58492  3.61519
          0.75131  1.38494  1.28044  1.22214  0.34899  0.44757  1.01937
     54   2.47193  4.51577  2.96808  2.59667  4.12729  2.03295  3.77335  3.55517  2.54457  3.17288  4.01408  3.02043  2.80120  2.96725  2.51619  2.56659  2.81662  3.16454  5.38225  4.10563     58 - -
          2.68618  4.42225  2.77519  2.73123  3.46354  2.40513  3.72494  3.29354  2.67741  2.69355  4.24690  2.90347  2.73739  3.18146  2.89801  2.37887  2.77519  2.98518  4.58477  3.61503
          0.03165  3.86475  4.58710  0.61958  0.77255  0.34761  1.22545
     55   2.62228  4.87366  2.97069  2.25735  3.19094  3.43101  3.10164  3.55469  2.24439  2.85327  3.94052  2.66538  3.82399  2.38108  2.84997  2.64060  2.85239  3.21644  5.35572  4.01013     59 - -
          2.68618  4.42225  2.77519  2.73123  3.46354  2.40513  3.72494  3.29354  2.67741  2.69355  4.24690  2.90347  2.73739  3.18146  2.89801  2.37887  2.77519  2.98518  4.58477  3.61503
          0.02348  4.15935  4.88169  0.61958  0.77255  0.48576  0.95510
     56   2.18700  5.02833  2.02507  2.34077  4.43938  3.32879  3.71058  3.90156  2.54470  3.44245  4.23095  2.61866  2.71884  2.84625  3.04588  2.40488  2.95096  3.49142  5.62561  4.23156     60 - -
          2.68618  4.42225  2.77519  2.73123  3.46354  2.40513  3.72494  3.29354  2.67741  2.69355  4.24690  2.90347  2.73739  3.18146  2.89801  2.37887  2.77519  2.98518  4.58477  3.61503
          0.02348  4.15935  4.88169  0.61958  0.77255  0.48576  0.95510
     57   3.26155  4.61354  4.72492  4.35949  3.58455  4.36285  5.04363  0.77949  4.19361  2.12190  3.48561  4.56635  4.77537  4.51834  4.35887  3.89462  3.55917  1.89783  5.52800  4.28500     61 - -
          2.68618  4.42225  2.77519  2.73123  3.46354  2.40513  3.72494  3.29354  2.67741  2.69355  4.24690  2.90347  2.73739  3.18146  2.89801  2.37887  2.77519  2.98518  4.58477  3.61503
          0.02348  4.15935  4.88169  0.61958  0.77255  0.48576  0.95510
     58   3.83504  5.01595  4.82551  4.55553  0.94583  4.54969  3.54655  3.47781  4.38767  2.77301  4.06311  4.21536  4.84814  4.29568  4.37291  3.92985  4.05370  3.41565  3.66716  1.35383     62 - -
          2.68618  4.42225  2.77519  2.73123  3.46354  2.40513  3.72494  3.29354  2.67741  2.69355  4.24690  2.90347  2.73739  3.18146  2.89801  2.37887  2.77519  2.98518  4.58477  3.61503
          0.02348  4.15935  4.88169  0.61958  0.77255  0.48576  0.95510
     59   3.16237  4.45341  4.94317  4.41145  3.54569  4.54714  5.03362  1.42309  4.30410  2.04936  2.83671  4.61303  4.81326  4.51513  4.46712  3.91148  3.41024  1.11466  5.49111  4.32532     63 - -
          2.68618  4.42225  2.77519  2.73123  3.46354  2.40513  3.72494  3.29354  2.67741  2.69355  4.24690  2.90347  2.73739  3.18146  2.89801  2.37887  2.77519  2.98518  4.58477  3.61503
          0.02348  4.15935  4.88169  0.61958  0.77255  0.48576  0.95510
     60   3.00407  5.23459  3.09610  2.64103  4.61841  3.59770  3.69657  4.03129  1.61037  3.49322  4.34749  3.11268  4.02204  1.52523  2.38335  2.98125  3.20682  3.68707  5.57144  4.31782     64 - -
          2.68618  4.42225  2.77519  2.73123  3.46354  2.40513  3.72494  3.29354  2.67741  2.69355  4.24690  2.90347  2.73739  3.18146  2.89801  2.37887  2.77519  2.98518  4.58477  3.61503
          0.02348  4.15935  4.88169  0.61958  0.77255  0.48576  0.95510
     61   2.14486  4.91855  2.71045  1.61031  4.39612  3.31388  3.78172  3.82067  2.62495  3.41126  4.22691  2.93793  3.84959  2.93806  3.09511  2.10355  2.97598  3.42617  5.62119  4.25566     65 - -
          2.68618  4.42225  2.77519  2.73123  3.46354  2.40513  3.72494  3.29354  2.67741  2.69355  4.24690  2.90347  2.73739  3.18146  2.89801  2.37887  2.77519  2.98518  4.58477  3.61503
          0.02348  4.15935  4.88169  0.61958  0.77255  0.48576  0.95510
     62   2.74558  5.17709  2.50405  2.36041  4.51819  3.42251  3.63474  3.97594  1.67083  3.46357  4.24171  2.32930  3.85372  2.75147  2.46701  2.70670  2.97556  3.57157  5.59446  4.22098     66 - -
          2.68618  4.42225  2.77519  2.73123  3.46354  2.40513  3.72494  3.29354  2.67741  2.69355  4.24690  2.90347  2.73739  3.18146  2.89801  2.37887  2.77519  2.98518  4.58477  3.61503
          0.02348  4.15935  4.88169  0.61958  0.77255  0.48576  0.95510
     63   1.88748  5.17328  1.83618  2.07847  4.52544  3.32961  3.74300  3.98710  2.62628  3.53070  4.33656  2.84052  3.85783  2.88844  3.14961  2.46775  3.04852  3.58737  5.71927  4.30146     67 - -
          2.68618  4.42225  2.77519  2.73123  3.46354  2.40513  3.72494  3.29354  2.67741  2.69355  4.24690  2.90347  2.73739  3.18146  2.89801  2.37887  2.77519  2.98518  4.58477  3.61503
          0.02348  4.15935  4.88169  0.61958  0.77255  0.48576  0.95510
     64   2.76842  4.42306  3.74983  3.16866  3.54918  3.76067  4.02753  1.97916  2.90203  2.41948  3.46985  3.54099  4.14093  3.34502  2.01342  3.04711  3.00800  1.97442  5.08562  3.86114     68 - -
          2.68618  4.42225  2.77519  2.73123  3.46354  2.40513  3.72494  3.29354  2.67741  2.69355  4.24690  2.90347  2.73739  3.18146  2.89801  2.37887  2.77519  2.98518  4.58477  3.61503
          0.02348  4.15935  4.88169  0.61958  0.77255  0.48576  0.95510
     65   2.64078  4.32627  3.55960  2.99498  3.45349  3.62794  3.88457  2.46793  2.59434  1.79089  3.41406  2.89107  4.00713  3.22631  3.20959  2.88761  2.87375  2.29249  4.92631  3.69647     69 - -
          2.68618  4.42225  2.77519  2.73123  3.46354  2.40513  3.72494  3.29354  2.67741  2.69355  4.24690  2.90347  2.73739  3.18146  2.89801  2.37887  2.77519  2.98518  4.58477  3.61503
          0.02348  4.15935  4.88169  0.61958  0.77255  0.48576  0.95510
     66   2.43420  5.01148  2.48594  2.17550  4.29162  3.38734  3.66308  3.10907  2.47496  3.29493  4.09461  1.95692  3.83208  2.80011  2.96269  2.67158  2.92372  3.36251  5.50244  4.12554     70 - -
          2.68618  4.42225  2.77519  2.73123  3.46354  2.40513  3.72494  3.29354  2.67741  2.69355  4.24690  2.90347  2.73739  3.18146  2.89801  2.37887  2.77519  2.98518  4.58477  3.61503
          0.02348  4.15935  4.88169  0.61958  0.77255  0.48576  0.95510
     67   2.90628  5.48561  1.56241  1.81808  4.77564  3.31944  3.08710  4.29269  2.68350  3.77032  4.57467  2.19608  3.88094  2.90143  3.24615  2.80921  3.17193  3.85616  5.91724  4.43404     71 - -
          2.68618  4.42225  2.77519  2.73123  3.46354  2.40513  3.72494  3.29354  2.67741  2.69355  4.24690  2.90347  2.73739  3.18146  2.89801  2.37887  2.77519  2.98518  4.58477  3.61503
          0.02348  4.15935  4.88169  0.61958  0.77255  0.48576  0.95510
     68   2.60790  3.78486  2.70135  2.39454  4.18104  2.97863  3.61665  3.61551  2.25076  3.18386  3.97501  2.92393  3.80804  2.56808  2.64235  2.42281  2.44468  3.26013  5.39292  4.03555     72 - -
          2.68618  4.42225  2.77519  2.73123  3.46354  2.40513  3.72494  3.29354  2.67741  2.69355  4.24690  2.90347  2.73739  3.18146  2.89801  2.37887  2.77519  2.98518  4.58477  3.61503
          0.02348  4.15935  4.88169  0.61958  0.77255  0.48576  0.95510
     69   2.37004  4.23538  3.77618  3.21655  2.52082  3.68331  2.62047  2.06486  3.12709  2.35680  3.31901  3.53152  4.06079  3.40362  3.40141  2.95841  2.88982  2.44743  4.71274  3.40845     73 - -
          2.68618  4.42225  2.77519  2.73123  3.46354  2.40513  3.72494  3.29354  2.67741  2.69355  4.24690  2.90347  2.73739  3.18146  2.89801  2.37887  2.77519  2.98518  4.58477  3.61503
          0.02348  4.15935  4.88169  0.61958  0.77255  0.48576  0.95510
     70   2.44659  5.01639  2.66488  2.08617  4.31768  3.40050  3.59806  3.77180  2.08756  3.30098  4.07103  2.88746  3.79880  2.71297  2.60457  2.60672  2.58150  3.38367  5.47408  3.43888     74 - -
          2.68618  4.42225  2.77519  2.73123  3.46354  2.40513  3.72494  3.29354  2.67741  2.69355  4.24690  2.90347  2.73739  3.18146  2.89801  2.37887  2.77519  2.98518  4.58477  3.61503
          0.02348  4.15935  4.88169  0.61958  0.77255  0.48576  0.95510
     71   2.68413  5.10462  2.55134  2.18295  4.42260  3.39784  3.62433  3.88196  2.17394  3.39389  4.16747  2.87903  3.82304  2.74150  2.43192  1.93149  2.91836  3.48373  5.55131  4.16561     75 - -
          2.68618  4.42225  2.77519  2.73123  3.46354  2.40513  3.72494  3.29354  2.67741  2.69355  4.24690  2.90347  2.73739  3.18146  2.89801  2.37887  2.77519  2.98518  4.58477  3.61503
          0.02348  4.15935  4.88169  0.61958  0.77255  0.48576  0.95510
     72   1.73585  4.29487  3.61552  3.16393  3.67434  2.84485  4.08066  2.88812  3.10280  1.70900  3.63920  3.45192  3.95423  3.42366  3.40740  2.76358  2.87514  2.64249  5.15784  3.93072     76 - -
          2.68618  4.42225  2.77519  2.73123  3.46354  2.40513  3.72494  3.29354  2.67741  2.69355  4.24690  2.90347  2.73739  3.18146  2.89801  2.37887  2.77519  2.98518  4.58477  3.61503
          0.02348  4.15935  4.88169  0.61958  0.77255  0.48576  0.95510
     73   2.76717  4.91775  3.12306  2.35007  4.14657  3.53349  3.66185  3.58458  1.91454  3.15908  3.99502  3.06334  3.92287  2.81915  2.35835  2.79714  2.98189  3.27352  5.33842  2.21992     77 - -
          2.68618  4.42225  2.77519  2.73123  3.46354  2.40513  3.72494  3.29354  2.67741  2.69355  4.24690  2.90347  2.73739  3.18146  2.89801  2.37887  2.77519  2.98518  4.58477  3.61503
          0.02348  4.15935  4.88169  0.61958  0.77255  0.48576  0.95510
     74   2.65001  5.07378  2.33867  2.19696  4.38385  3.39208  3.60918  3.84428  1.96890  3.36159  4.12952  2.87253  3.80591  2.49766  2.84235  2.62395  2.67825  2.99638  5.52471  4.13471     78 - -
          2.68618  4.42225  2.77519  2.73123  3.46354  2.40513  3.72494  3.29354  2.67741  2.69355  4.24690  2.90347  2.73739  3.18146  2.89801  2.37887  2.77519  2.98518  4.58477  3.61503
          0.02348  4.15935  4.88169  0.61958  0.77255  0.48576  0.95510
     75   1.78130  4.63127  3.25433  2.75798  4.21709  3.34010  3.83758  3.60721  2.51546  3.22993  4.06799  3.16625  3.87355  3.01745  1.79509  2.38531  2.91090  3.23243  5.45155  4.18354     79 - -
          2.68618  4.42225  2.77519  2.73123  3.46354  2.40513  3.72494  3.29354  2.67741  2.69355  4.24690  2.90347  2.73739  3.18146  2.89801  2.37887  2.77519  2.98518  4.58477  3.61503
          0.02348  4.15935  4.88169  0.61958  0.77255  0.48576  0.95510
     76   2.36708  3.45650  4.06223  3.48325  2.83536  3.69534  4.03966  2.45861  3.36730  1.74684  3.20959  3.69339  4.08058  3.59310  3.55727  2.61871  2.84617  2.08480  4.73471  3.53979     80 - -
          2.68618  4.42225  2.77519  2.73123  3.46354  2.40513  3.72494  3.29354  2.67741  2.69355  4.24690  2.90347  2.73739  3.18146  2.89801  2.37887  2.77519  2.98518  4.58477  3.61503
          0.02348  4.15935  4.88169  0.61958  0.77255  0.48576  0.95510
     77   2.83484  5.34902  1.80769  2.01331  4.67205  2.44940  3.73614  4.16807  2.63167  3.66472  4.46001  2.48393  3.86220  2.87407  3.17847  2.22769  3.09906  3.74087  5.82415  4.36842     81 - -
          2.68618  4.42225  2.77519  2.73123  3.46354  2.40513  3.72494  3.29354  2.67741  2.69355  4.24690  2.90347  2.73739  3.18146  2.89801  2.37887  2.77519  2.98518  4.58477  3.61503
          0.16688  4.15935  1.97991  0.61958  0.77255  0.48576  0.95510
     78   2.31119  4.29823  3.43157  2.89148  3.48478  3.50628  3.83338  2.30690  2.83282  2.19999  3.44572  2.86006  3.92216  3.15460  3.18093  2.49598  2.81056  2.52370  4.93551  3.69595     82 - -
          2.68618  4.42225  2.77519  2.73123  3.46354  2.40513  3.72494  3.29354  2.67741  2.69355  4.24690  2.90347  2.73739  3.18146  2.89801  2.37887  2.77519  2.98518  4.58477  3.61503
          0.02705  4.01951  4.74186  0.61958  0.77255  0.52400  0.89685
     79   2.75231  5.26140  2.12591  2.07843  4.58185  3.33828  3.64665  4.06652  1.88818  3.54930  4.32593  2.48002  3.82011  2.47717  2.93360  2.69029  2.99654  3.64227  5.68919  4.26378     83 - -
          2.68618  4.42225  2.77519  2.73123  3.46354  2.40513  3.72494  3.29354  2.67741  2.69355  4.24690  2.90347  2.73739  3.18146  2.89801  2.37887  2.77519  2.98518  4.58477  3.61503
          0.02533  4.08441  4.80676  0.61958  0.77255  0.56995  0.83369
     80   2.64399  4.67377  3.03339  2.33235  3.85051  3.45987  3.14875  3.26668  2.50750  2.21116  3.76791  3.04322  2.65122  2.89358  2.91099  2.72384  2.87866  2.98926  5.18476  3.87880     84 - -
          2.68618  4.42225  2.77519  2.73123  3.46354  2.40513  3.72494  3.29354  2.67741  2.69355  4.24690  2.90347  2.73739  3.18146  2.89801  2.37887  2.77519  2.98518  4.58477  3.61503
          0.02533  4.08441  4.80676  0.61958  0.77255  0.56995  0.83369
     81   2.69428  4.86207  2.78461  1.78074  2.79343  3.40459  3.68848  3.50076  2.54833  3.11486  3.96707  2.39472  3.86012  2.87808  3.00371  2.72123  2.94035  3.19205  5.28702  3.89355     85 - -
          2.68618  4.42225  2.77519  2.73123  3.46354  2.40513  3.72494  3.29354  2.67741  2.69355  4.24690  2.90347  2.73739  3.18146  2.89801  2.37887  2.77519  2.98518  4.58477  3.61503
          0.02533  4.08441  4.80676  0.61958  0.77255  0.56995  0.83369
     82   2.39389  4.45368  3.24229  2.48498  3.12836  3.48774  3.74360  2.98688  2.66635  2.45409  3.56123  3.14969  3.03593  2.99485  3.06792  2.72643  2.35348  2.73784  5.02979  3.76495     86 - -
          2.68618  4.42225  2.77519  2.73123  3.46354  2.40513  3.72494  3.29354  2.67741  2.69355  4.24690  2.90347  2.73739  3.18146  2.89801  2.37887  2.77519  2.98518  4.58477  3.61503
          0.02533  4.08441  4.80676  0.61958  0.77255  0.56995  0.83369
     83   2.03841  4.94838  2.47334  2.36103  4.30762  3.34557  3.66364  3.74539  1.98156  3.30792  4.10643  2.89128  3.81067  2.80195  2.92021  2.36872  2.90401  3.36743  5.50499  4.13770     87 - -
          2.68588  4.42239  2.77486  2.73122  3.46367  2.40505  3.72508  3.29368  2.67740  2.69368  4.24703  2.90360  2.73723  3.18160  2.89796  2.37890  2.77533  2.98532  4.58491  3.61517
          0.41748  1.99575  1.58288  1.55452  0.23736  0.56995  0.83369
     84   2.70872  4.80991  2.93595  2.55959  4.26838  3.33878  3.67063  3.67591  1.47542  3.26078  4.12936  3.00944  3.84662  2.83999  2.50142  2.37072  2.98732  3.32761  5.40487  4.12693     95 - -
          2.68618  4.42225  2.77519  2.73123  3.46354  2.40513  3.72494  3.29354  2.67741  2.69355  4.24690  2.90347  2.73739  3.18146  2.89801  2.37887  2.77519  2.98518  4.58477  3.61503
          0.03165  3.86475  4.58710  0.61958  0.77255  0.75611  0.63392
     85   2.79302  4.72203  3.26767  2.75239  3.83142  3.53860  3.70673  3.12585  1.63923  2.18428  3.78393  3.17990  3.95641  2.91228  2.52157  2.89333  3.02289  2.92064  5.17172  3.89451     96 - -
          2.68618  4.42225  2.77519  2.73123  3.46354  2.40513  3.72494  3.29354  2.67741  2.69355  4.24690  2.90347  2.73739  3.18146  2.89801  2.37887  2.77519  2.98518  4.58477  3.61503
          0.03165  3.86475  4.58710  0.61958  0.77255  0.34761  1.22545
     86   2.71449  5.07138  2.98164  2.22890  4.40643  3.46328  3.61396  3.84019  1.80974  3.34919  4.13461  2.95412  2.98942  2.73158  2.25620  2.69782  2.63837  3.46051  5.49424  4.15453     97 - -
          2.68618  4.42225  2.77519  2.73123  3.46354  2.40513  3.72494  3.29354  2.67741  2.69355  4.24690  2.90347  2.73739  3.18146  2.89801  2.37887  2.77519  2.98518  4.58477  3.61503
          0.02348  4.15935  4.88169  0.61958  0.77255  0.48576  0.95510
     87   2.61673  4.80135  3.00997  2.27729  4.04240  3.44123  3.64633  3.44994  2.18114  3.05967  3.30047  2.53449  3.83442  2.79967  2.88206  2.65413  2.39187  2.82161  5.30621  3.97747     98 - -
          2.68618  4.42225  2.77519  2.73123  3.46354  2.40513  3.72494  3.29354  2.67741  2.69355  4.24690  2.90347  2.73739  3.18146  2.89801  2.37887  2.77519  2.98518  4.58477  3.61503
          0.02348  4.15935  4.88169  0.61958  0.77255  0.48576  0.95510
     88   2.66599  4.96904  2.43706  2.39385  4.24752  3.41744  3.64290  3.67636  1.85054  2.55195  4.04464  2.92516  3.26057  2.77712  2.85149  2.66598  2.90075  3.32262  5.44698  4.08875     99 - -
          2.68618  4.42225  2.77519  2.73123  3.46354  2.40513  3.72494  3.29354  2.67741  2.69355  4.24690  2.90347  2.73739  3.18146  2.89801  2.37887  2.77519  2.98518  4.58477  3.61503
          0.02348  4.15935  4.88169  0.61958  0.77255  0.48576  0.95510
     89   2.64300  5.09397  2.57294  2.01678  4.41129  2.93735  3.60258  3.88048  2.07301  3.38670  4.14669  2.86023  3.30085  2.52879  2.84943  2.61203  2.87714  3.13226  5.54158  4.14255    100 - -
          2.68618  4.42225  2.77519  2.73123  3.46354  2.40513  3.72494  3.29354  2.67741  2.69355  4.24690  2.90347  2.73739  3.18146  2.89801  2.37887  2.77519  2.98518  4.58477  3.61503
          0.19784  4.15935  1.80862  0.61958  0.77255  0.48576  0.95510
     90   2.18155  4.56246  2.94883  2.57769  4.18895  2.11466  3.79973  3.60344  2.26235  3.22382  4.04846  3.01758  3.76744  2.98237  3.02276  2.20529  2.82477  3.20145  5.45626  4.15641    101 - -
          2.68618  4.42225  2.77519  2.73123  3.46354  2.40513  3.72494  3.29354  2.67741  2.69355  4.24690  2.90347  2.73739  3.18146  2.89801  2.37887  2.77519  2.98518  4.58477  3.61503
          0.02789  3.98939  4.71174  0.61958  0.77255  0.65983  0.72761
     91   2.70139  4.84479  3.13499  2.55644  4.16357  3.47162  3.61790  3.54870  1.83304  3.12652  3.96091  3.03161  3.86871  2.76838  2.08049  2.44325  2.92489  2.82745  5.32141  4.04431    102 - -
          2.68618  4.42225  2.77519  2.73123  3.46354  2.40513  3.72494  3.29354  2.67741  2.69355  4.24690  2.90347  2.73739  3.18146  2.89801  2.37887  2.77519  2.98518  4.58477  3.61503
          0.11999  3.98939  2.35854  0.61958  0.77255  0.65983  0.72761
     92   2.08986  4.64513  2.90142  2.48684  4.07066  3.28202  3.68802  3.45418  2.20265  3.08907  3.92554  2.55904  3.77860  2.86363  2.85995  2.60997  2.44957  3.11175  5.33541  4.03099    103 - -
          2.68626  4.42233  2.77528  2.73132  3.46362  2.40473  3.72503  3.29362  2.67717  2.69363  4.24698  2.90355  2.73748  3.18107  2.89809  2.37895  2.77528  2.98527  4.58485  3.61511
          0.41601  1.10717  4.62229  0.67404  0.71263  0.35822  1.20037
     93   2.28475  4.98400  2.59056  2.23424  4.27279  3.04209  3.61840  3.71848  2.09532  2.86385  4.04985  2.89568  3.80806  2.74255  2.87058  2.43903  2.86581  3.34561  5.45890  4.08518    106 - -
          2.68618  4.42225  2.77519  2.73123  3.46354  2.40513  3.72494  3.29354  2.67741  2.69355  4.24690  2.90347  2.73739  3.18146  2.89801  2.37887  2.77519  2.98518  4.58477  3.61503
          0.02348  4.15935  4.88169  0.61958  0.77255  0.48576  0.95510
     94   2.68153  5.13741  2.52609  1.89764  4.45199  3.37648  3.62753  3.92289  2.25107  3.42928  4.19664  2.85086  3.81306  2.47602  2.89622  2.22862  2.58817  3.51355  5.58587  4.18092    107 - -
          2.68618  4.42225  2.77519  2.73123  3.46354  2.40513  3.72494  3.29354  2.67741  2.69355  4.24690  2.90347  2.73739  3.18146  2.89801  2.37887  2.77519  2.98518  4.58477  3.61503
          0.02348  4.15935  4.88169  0.61958  0.77255  0.48576  0.95510
     95   2.21105  4.23608  3.97567  3.44865  3.53274  3.65992  4.21872  2.13082  3.36448  2.47738  3.47532  3.70268  4.13365  3.64374  3.63008  2.54514  2.94261  1.44365  5.08810  3.87714    108 - -
          2.68618  4.42225  2.77519  2.73123  3.46354  2.40513  3.72494  3.29354  2.67741  2.69355  4.24690  2.90347  2.73739  3.18146  2.89801  2.37887  2.77519  2.98518  4.58477  3.61503
          0.02348  4.15935  4.88169  0.61958  0.77255  0.48576  0.95510
     96   2.74766  5.24805  2.16475  1.67288  4.56688  2.85776  3.66132  4.05042  2.28984  3.54008  4.31225  2.82651  3.83361  2.78160  2.67747  2.69160  2.99157  3.62774  5.68579  4.26119    109 - -
          2.68618  4.42225  2.77519  2.73123  3.46354  2.40513  3.72494  3.29354  2.67741  2.69355  4.24690  2.90347  2.73739  3.18146  2.89801  2.37887  2.77519  2.98518  4.58477  3.61503
          0.08502  4.15935  2.71983  0.61958  0.77255  0.48576  0.95510
     97   2.79008  5.18392  2.83546  1.84797  4.53979  3.44741  3.62396  3.97760  1.76288  3.45617  4.24932  2.57871  3.87396  2.74414  2.39214  2.75184  3.01109  3.58679  5.57284  4.23204    110 - -
          2.68618  4.42225  2.77519  2.73123  3.46354  2.40513  3.72494  3.29354  2.67741  2.69355  4.24690  2.90347  2.73739  3.18146  2.89801  2.37887  2.77519  2.98518  4.58477  3.61503
          0.02495  4.09928  4.82162  0.61958  0.77255  0.55429  0.85445
     98   2.33725  4.17874  3.79404  3.23395  2.54578  2.76696  3.96840  2.55850  3.15296  1.97661  3.28589  3.53455  4.02763  3.41972  3.42210  2.91397  2.84590  2.21483  4.80378  3.58070    111 - -
          2.68618  4.42225  2.77519  2.73123  3.46354  2.40513  3.72494  3.29354  2.67741  2.69355  4.24690  2.90347  2.73739  3.18146  2.89801  2.37887  2.77519  2.98518  4.58477  3.61503
          0.02495  4.09928  4.82162  0.61958  0.77255  0.55429  0.85445
     99   2.07500  4.51075  3.27945  2.73457  3.87644  3.39688  3.79467  3.18035  2.60084  2.89746  3.76859  3.16234  3.86734  3.00862  2.16947  2.68408  2.37438  2.55815  5.22231  3.95690    112 - -
          2.68618  4.42225  2.77519  2.73123  3.46354  2.40513  3.72494  3.29354  2.67741  2.69355  4.24690  2.90347  2.73739  3.18146  2.89801  2.37887  2.77519  2.98518  4.58477  3.61503
          0.02495  4.09928  4.82162  0.61958  0.77255  0.44518  1.02363
    100   2.30840  5.05635  2.63233  2.03731  4.36256  3.39351  3.60890  3.82043  2.06243  3.34320  4.11311  2.87651  3.80511  2.46739  2.84445  2.62153  2.87778  3.05701  5.51111  4.12402    113 - -
          2.68618  4.42225  2.77519  2.73123  3.46354  2.40513  3.72494  3.29354  2.67741  2.69355  4.24690  2.90347  2.73739  3.18146  2.89801  2.37887  2.77519  2.98518  4.58477  3.61503
          0.02348  4.15935  4.88169  0.61958  0.77255  0.48576  0.95510
    101   2.69382  4.60411  3.31780  2.73600  3.72103  3.56688  3.72826  2.78181  2.08920  2.80543  3.68910  3.18574  3.94571  2.43545  2.81470  2.81617  2.91575  2.90625  2.60005  3.79354    114 - -
          2.68618  4.42225  2.77519  2.73123  3.46354  2.40513  3.72494  3.29354  2.67741  2.69355  4.24690  2.90347  2.73739  3.18146  2.89801  2.37887  2.77519  2.98518  4.58477  3.61503
          0.02348  4.15935  4.88169  0.61958  0.77255  0.48576  0.95510
    102   1.98212  4.32983  4.07738  3.53096  3.37412  3.85126  4.27027  2.11181  3.41874  2.11651  1.92013  3.81515  4.24953  3.69503  3.66871  3.16741  3.05374  2.21480  5.04940  3.86373    115 - -
          2.68618  4.42225  2.77519  2.73123  3.46354  2.40513  3.72494  3.29354  2.67741  2.69355  4.24690  2.90347  2.73739  3.18146  2.89801  2.37887  2.77519  2.98518  4.58477  3.61503
          0.02348  4.15935  4.88169  0.61958  0.77255  0.48576  0.95510
    103   2.47665  1.29550  3.69607  3.36144  3.95467  3.22569  4.26791  3.33193  3.27120  3.13667  4.05342  2.24949  3.91405  3.62873  3.52945  2.68684  2.91530  2.97642  5.38341  4.12306    116 - -
          2.68618  4.42225  2.77519  2.73123  3.46354  2.40513  3.72494  3.29354  2.67741  2.69355  4.24690  2.90347  2.73739  3.18146  2.89801  2.37887  2.77519  2.98518  4.58477  3.61503
          0.02348  4.15935  4.88169  0.61958  0.77255  0.48576  0.95510
    104   2.04166  4.87533  3.01055  2.50127  4.20913  3.43786  3.67571  3.61432  1.91107  3.19798  4.01509  3.00336  3.86352  2.53376  2.77013  2.70024  2.44962  3.27248  5.40981  4.09164    117 - -
          2.68618  4.42225  2.77519  2.73123  3.46354  2.40513  3.72494  3.29354  2.67741  2.69355  4.24690  2.90347  2.73739  3.18146  2.89801  2.37887  2.77519  2.98518  4.58477  3.61503
          0.02348  4.15935  4.88169  0.61958  0.77255  0.48576  0.95510
    105   2.66599  5.04540  2.85255  2.04816  4.34801  3.41152  3.61788  3.79623  2.20232  2.95294  4.10529  2.29222  3.82240  2.46756  2.80496  2.64804  2.64864  3.41431  5.49666  4.12456    118 - -
          2.68618  4.42225  2.77519  2.73123  3.46354  2.40513  3.72494  3.29354  2.67741  2.69355  4.24690  2.90347  2.73739  3.18146  2.89801  2.37887  2.77519  2.98518  4.58477  3.61503
          0.02348  4.15935  4.88169  0.61958  0.77255  0.48576  0.95510
    106   3.81905  4.97768  4.90266  4.62511  1.23238  4.55739  3.51666  3.51912  4.43619  2.84264  4.08836  4.21816  4.84414  4.30707  4.38849  3.92158  4.02936  3.42724  1.60906  1.67664    119 - -
          2.68618  4.42225  2.77519  2.73123  3.46354  2.40513  3.72494  3.29354  2.67741  2.69355  4.24690  2.90347  2.73739  3.18146  2.89801  2.37887  2.77519  2.98518  4.58477  3.61503
          0.02348  4.15935  4.88169  0.61958  0.77255  0.48576  0.95510
    107   2.99851  4.38858  4.49312  3.94977  1.94276  4.08758  4.01818  2.59097  3.80626  1.62939  2.67327  4.03854  4.40297  3.93247  3.91658  3.39754  3.22373  2.54262  4.36390  2.01793    120 - -
          2.68618  4.42225  2.77519  2.73123  3.46354  2.40513  3.72494  3.29354  2.67741  2.69355  4.24690  2.90347  2.73739  3.18146  2.89801  2.37887  2.77519  2.98518  4.58477  3.61503
          0.02348  4.15935  4.88169  0.61958  0.77255  0.48576  0.95510
    108   3.32628  5.46816  0.58034  2.56255  4.89037  3.45389  4.22094  4.54999  3.36483  4.11018  5.10410  3.12989  4.12752  3.46710  3.91295  3.26260  3.67414  4.16145  5.99971  4.72808    121 - -
          2.68618  4.42225  2.77519  2.73123  3.46354  2.40513  3.72494  3.29354  2.67741  2.69355  4.24690  2.90347  2.73739  3.18146  2.89801  2.37887  2.77519  2.98518  4.58477  3.61503
          0.02348  4.15935  4.88169  0.61958  0.77255  0.48576  0.95510
    109   3.17530  4.47903  4.93657  4.45504  3.68969  4.54165  5.17382  1.50821  4.34307  2.19089  3.49067  4.65554  4.86303  4.61565  4.53739  3.94409  3.44777  0.90116  5.67244  4.45493    122 - -
          2.68618  4.42225  2.77519  2.73123  3.46354  2.40513  3.72494  3.29354  2.67741  2.69355  4.24690  2.90347  2.73739  3.18146  2.89801  2.37887  2.77519  2.98518  4.58477  3.61503
          0.02348  4.15935  4.88169  0.61958  0.77255  0.48576  0.95510
    110   3.35953  5.15893  3.88229  3.34501  4.58816  3.77929  4.07484  4.15858  2.41000  3.62243  4.62336  3.67833  4.27541  3.28815  0.61675  3.43509  3.61068  3.87207  5.55898  4.46237    123 - -
          2.68618  4.42225  2.77519  2.73123  3.46354  2.40513  3.72494  3.29354  2.67741  2.69355  4.24690  2.90347  2.73739  3.18146  2.89801  2.37887  2.77519  2.98518  4.58477  3.61503
          0.02348  4.15935  4.88169  0.61958  0.77255  0.48576  0.95510
    111   1.44213  4.23918  3.61448  3.23047  4.26358  3.06250  4.24961  3.62008  3.22576  3.34356  4.17916  3.39425  3.78314  3.51951  3.54916  1.86273  1.82442  3.13576  5.62330  4.41212    124 - -
          2.68618  4.42225  2.77519  2.73123  3.46354  2.40513  3.72494  3.29354  2.67741  2.69355  4.24690  2.90347  2.73739  3.18146  2.89801  2.37887  2.77519  2.98518  4.58477  3.61503
          0.02348  4.15935  4.88169  0.61958  0.77255  0.48576  0.95510
    112   3.64821  4.96831  4.63484  4.41236  0.63779  4.25237  4.03920  3.14695  4.31482  2.45430  3.83945  4.35558  4.71087  4.40533  4.36301  3.89709  3.95272  3.15733  4.21915  2.55677    125 - -
          2.68618  4.42225  2.77519  2.73123  3.46354  2.40513  3.72494  3.29354  2.67741  2.69355  4.24690  2.90347  2.73739  3.18146  2.89801  2.37887  2.77519  2.98518  4.58477  3.61503
          0.02348  4.15935  4.88169  0.61958  0.77255  0.48576  0.95510
    113   3.06238  4.79929  3.79407  3.73461  4.85260  0.39785  4.82768  4.53160  3.95436  4.14605  5.13102  3.95964  4.19875  4.25635  4.14970  3.24402  3.56577  4.00432  5.86217  4.96752    126 - -
          2.68618  4.42225  2.77519  2.73123  3.46354  2.40513  3.72494  3.29354  2.67741  2.69355  4.24690  2.90347  2.73739  3.18146  2.89801  2.37887  2.77519  2.98518  4.58477  3.61503
          0.02348  4.15935  4.88169  0.61958  0.77255  0.48576  0.95510
    114   1.62482  4.72104  3.02099  2.67161  4.23181  3.34122  3.87345  3.61839  2.62780  3.24783  4.12950  3.11844  3.89672  1.80864  2.99257  2.73206  2.97976  3.26646  5.51088  4.20695    127 - -
          2.68618  4.42225  2.77519  2.73123  3.46354  2.40513  3.72494  3.29354  2.67741  2.69355  4.24690  2.90347  2.73739  3.18146  2.89801  2.37887  2.77519  2.98518  4.58477  3.61503
          0.02348  4.15935  4.88169  0.61958  0.77255  0.48576  0.95510
    115   3.13284  4.50192  4.72664  4.25490  3.55372  4.36171  4.94319  1.90376  4.09514  1.84342  3.41724  4.46596  4.72936  4.39226  4.28977  3.76604  3.41466  0.92594  5.48692  4.24842    128 - -
          2.68618  4.42225  2.77519  2.73123  3.46354  2.40513  3.72494  3.29354  2.67741  2.69355  4.24690  2.90347  2.73739  3.18146  2.89801  2.37887  2.77519  2.98518  4.58477  3.61503
          0.02348  4.15935  4.88169  0.61958  0.77255  0.48576  0.95510
    116   3.24470  4.62074  4.70106  4.18049  1.68181  4.35456  4.41320  2.43629  4.03264  1.66548  1.67820  4.34069  4.62773  4.15431  4.14932  3.70276  3.47778  2.52663  4.72276  3.32015    129 - -
          2.68618  4.42225  2.77519  2.73123  3.46354  2.40513  3.72494  3.29354  2.67741  2.69355  4.24690  2.90347  2.73739  3.18146  2.89801  2.37887  2.77519  2.98518  4.58477  3.61503
          0.02348  4.15935  4.88169  0.61958  0.77255  0.48576  0.95510
    117   1.37015  4.23462  3.62402  3.24427  4.26583  3.05960  4.25939  3.61907  3.23939  3.34618  4.18272  3.40068  3.78320  3.53206  3.55933  1.91396  1.87260  3.13386  5.62737  4.41816    130 - -
          2.68618  4.42225  2.77519  2.73123  3.46354  2.40513  3.72494  3.29354  2.67741  2.69355  4.24690  2.90347  2.73739  3.18146  2.89801  2.37887  2.77519  2.98518  4.58477  3.61503
          0.02348  4.15935  4.88169  0.61958  0.77255  0.48576  0.95510
    118   2.71989  4.18885  4.10992  3.54469  2.27719  3.79132  3.89788  2.62264  3.42324  2.08933  3.27839  3.72592  4.15304  3.62890  3.60341  3.08097  2.06303  2.44439  3.27463  2.65367    131 - -
          2.68618  4.42225  2.77519  2.73123  3.46354  2.40513  3.72494  3.29354  2.67741  2.69355  4.24690  2.90347  2.73739  3.18146  2.89801  2.37887  2.77519  2.98518  4.58477  3.61503
          0.02348  4.15935  4.88169  0.61958  0.77255  0.48576  0.95510
    119   2.68091  5.09960  2.50558  2.06614  4.40653  2.71686  3.62968  3.86607  1.89387  2.97794  4.16187  2.86966  3.81977  2.74917  2.87211  2.65159  2.91715  3.47114  5.55229  4.16103    132 - -
          2.68618  4.42225  2.77519  2.73123  3.46354  2.40513  3.72494  3.29354  2.67741  2.69355  4.24690  2.90347  2.73739  3.18146  2.89801  2.37887  2.77519  2.98518  4.58477  3.61503
          0.02348  4.15935  4.88169  0.61958  0.77255  0.48576  0.95510
    120   2.34343  4.52436  3.19965  2.69629  3.87539  2.30407  3.80341  3.24128  2.42416  2.92261  3.77803  3.13949  3.22504  3.02113  3.07890  2.67723  2.84181  2.22316  5.22876  3.95311    133 - -
          2.68618  4.42225  2.77519  2.73123  3.46354  2.40513  3.72494  3.29354  2.67741  2.69355  4.24690  2.90347  2.73739  3.18146  2.89801  2.37887  2.77519  2.98518  4.58477  3.61503
          0.02348  4.15935  4.88169  0.61958  0.77255  0.48576  0.95510
    121   2.64516  4.85051  2.94092  2.45133  4.11348  3.42502  3.66501  3.54147  2.26636  3.13682  3.95322  2.03366  3.84369  2.81780  2.88513  2.43991  2.56800  3.21023  5.36273  3.33368    134 - -
          2.68618  4.42225  2.77519  2.73123  3.46354  2.40513  3.72494  3.29354  2.67741  2.69355  4.24690  2.90347  2.73739  3.18146  2.89801  2.37887  2.77519  2.98518  4.58477  3.61503
          0.02348  4.15935  4.88169  0.61958  0.77255  0.48576  0.95510
    122   1.86681  3.65069  3.16907  2.64403  3.97481  3.35991  3.77588  3.37197  2.33232  3.01759  3.85359  2.71793  3.83824  2.96772  3.03522  2.19554  2.82957  3.04337  5.29313  4.00220    135 - -
          2.68618  4.42225  2.77519  2.73123  3.46354  2.40513  3.72494  3.29354  2.67741  2.69355  4.24690  2.90347  2.73739  3.18146  2.89801  2.37887  2.77519  2.98518  4.58477  3.61503
          0.02348  4.15935  4.88169  0.61958  0.77255  0.48576  0.95510
    123   2.29759  4.35234  3.53391  3.03454  3.67105  1.79348  3.99828  2.49790  2.97518  2.36384  3.61836  3.38714  3.96511  3.30464  3.31562  2.78788  2.87997  2.58456  5.14277  3.90084    136 - -
          2.68595  4.42237  2.77511  2.73135  3.46366  2.40496  3.72507  3.29366  2.67753  2.69367  4.24702  2.90359  2.73752  3.18159  2.89813  2.37873  2.77532  2.98457  4.58489  3.61515
          0.24855  1.54890  4.88169  1.10200  0.40378  0.48576  0.95510
    124   2.34529  4.79517  2.95827  2.47894  4.14320  2.64080  3.69803  3.56003  2.49304  3.16204  3.97656  2.66472  3.83289  2.10382  2.94015  2.64995  2.87179  2.79783  5.39563  4.06324    144 - -
          2.68618  4.42225  2.77519  2.73123  3.46354  2.40513  3.72494  3.29354  2.67741  2.69355  4.24690  2.90347  2.73739  3.18146  2.89801  2.37887  2.77519  2.98518  4.58477  3.61503
          0.02348  4.15935  4.88169  0.61958  0.77255  0.48576  0.95510
    125   3.16140  4.48007  4.89326  4.41694  3.68479  4.49813  5.14123  1.58882  4.29846  2.19467  3.49430  4.61774  4.83687  4.57948  4.49653  3.90295  3.43870  0.87160  5.65865  4.43488    145 - -
          2.68618  4.42225  2.77519  2.73123  3.46354  2.40513  3.72494  3.29354  2.67741  2.69355  4.24690  2.90347  2.73739  3.18146  2.89801  2.37887  2.77519  2.98518  4.58477  3.61503
          0.02348  4.15935  4.88169  0.61958  0.77255  0.48576  0.95510
    126   3.21579  5.26103  3.67729  2.98065  4.74412  3.79023  3.71166  4.08589  1.71676  3.51428  4.40645  3.34855  4.16108  2.85192  1.01445  3.21775  3.37349  3.77964  5.53102  4.39682    146 - -
          2.68618  4.42225  2.77519  2.73123  3.46354  2.40513  3.72494  3.29354  2.67741  2.69355  4.24690  2.90347  2.73739  3.18146  2.89801  2.37887  2.77519  2.98518  4.58477  3.61503
          0.02348  4.15935  4.88169  0.61958  0.77255  0.48576  0.95510
    127   3.06238  4.79929  3.79407  3.73461  4.85260  0.39785  4.82768  4.53160  3.95436  4.14605  5.13102  3.95964  4.19875  4.25635  4.14970  3.24402  3.56577  4.00432  5.86217  4.96752    147 - -
          2.68618  4.42225  2.77519  2.73123  3.46354  2.40513  3.72494  3.29354  2.67741  2.69355  4.24690  2.90347  2.73739  3.18146  2.89801  2.37887  2.77519  2.98518  4.58477  3.61503
          0.02348  4.15935  4.88169  0.61958  0.77255  0.48576  0.95510
    128   3.17938  4.87815  3.81899  3.70633  4.66108  3.54993  4.75159  4.29151  3.79046  3.88229  4.95065  3.97969  0.43336  4.16999  3.99488  3.35794  3.64512  3.90200  5.75828  4.78863    148 - -
          2.68618  4.42225  2.77519  2.73123  3.46354  2.40513  3.72494  3.29354  2.67741  2.69355  4.24690  2.90347  2.73739  3.18146  2.89801  2.37887  2.77519  2.98518  4.58477  3.61503
          0.02348  4.15935  4.88169  0.61958  0.77255  0.48576  0.95510
    129   3.19238  4.47844  4.99377  4.50784  3.69581  4.59417  5.21794  1.35272  4.40300  2.18619  3.48715  4.70534  4.89557  4.66520  4.59095  3.99540  3.45990  0.98061  5.69073  4.48035    149 - -
          2.68618  4.42225  2.77519  2.73123  3.46354  2.40513  3.72494  3.29354  2.67741  2.69355  4.24690  2.90347  2.73739  3.18146  2.89801  2.37887  2.77519  2.98518  4.58477  3.61503
          0.02348  4.15935  4.88169  0.61958  0.77255  0.48576  0.95510
    130   2.61982  4.77164  2.96763  2.55930  4.27352  3.33636  3.78093  3.69790  2.53824  3.29229  4.11538  3.03506  3.85236  1.83096  2.94172  1.96294  2.50156  3.31622  5.50376  4.18215    150 - -
          2.68618  4.42225  2.77519  2.73123  3.46354  2.40513  3.72494  3.29354  2.67741  2.69355  4.24690  2.90347  2.73739  3.18146  2.89801  2.37887  2.77519  2.98518  4.58477  3.61503
          0.02348  4.15935  4.88169  0.61958  0.77255  0.48576  0.95510
    131   3.21100  4.53132  4.95519  4.37249  2.20225  4.46010  4.74455  1.64877  4.23249  1.33524  2.29264  4.53592  4.67477  4.29183  4.29214  3.79452  3.43060  2.30652  5.05517  3.94796    151 - -
          2.68618  4.42225  2.77519  2.73123  3.46354  2.40513  3.72494  3.29354  2.67741  2.69355  4.24690  2.90347  2.73739  3.18146  2.89801  2.37887  2.77519  2.98518  4.58477  3.61503
          0.02348  4.15935  4.88169  0.61958  0.77255  0.48576  0.95510
    132   2.43901  4.76903  2.99770  2.49892  4.07600  3.40838  3.13024  3.49117  2.48445  3.10041  3.92258  3.00117  3.84224  2.53642  2.92071  2.24884  2.07990  3.16144  5.34383  4.02134    152 - -
          2.68618  4.42225  2.77519  2.73123  3.46354  2.40513  3.72494  3.29354  2.67741  2.69355  4.24690  2.90347  2.73739  3.18146  2.89801  2.37887  2.77519  2.98518  4.58477  3.61503
          0.02348  4.15935  4.88169  0.61958  0.77255  0.48576  0.95510
    133   2.61978  4.11711  3.99976  3.42242  2.03107  3.69906  3.95817  2.55695  3.30641  2.27631  2.84399  3.64885  4.07196  3.53865  3.50811  2.61610  2.56058  2.36811  3.53932  3.35974    153 - -
          2.68618  4.42225  2.77519  2.73123  3.46354  2.40513  3.72494  3.29354  2.67741  2.69355  4.24690  2.90347  2.73739  3.18146  2.89801  2.37887  2.77519  2.98518  4.58477  3.61503
          0.02348  4.15935  4.88169  0.61958  0.77255  0.48576  0.95510
    134   0.66812  4.36163  3.77952  3.59598  4.36327  3.17637  4.58036  3.53371  3.62039  3.40110  4.40894  3.66483  3.94369  3.93637  3.84378  2.71341  3.01125  3.13688  5.76068  4.59695    154 - -
          2.68618  4.42225  2.77519  2.73123  3.46354  2.40513  3.72494  3.29354  2.67741  2.69355  4.24690  2.90347  2.73739  3.18146  2.89801  2.37887  2.77519  2.98518  4.58477  3.61503
          0.02348  4.15935  4.88169  0.61958  0.77255  0.48576  0.95510
    135   2.69058  4.78201  3.16714  2.58924  3.22652  3.51077  3.67487  3.41411  2.03442  3.02704  3.87101  3.07359  3.89794  2.84405  2.01326  2.74906  2.42641  3.11843  5.27039  3.97891    155 - -
          2.68618  4.42225  2.77519  2.73123  3.46354  2.40513  3.72494  3.29354  2.67741  2.69355  4.24690  2.90347  2.73739  3.18146  2.89801  2.37887  2.77519  2.98518  4.58477  3.61503
          0.02348  4.15935  4.88169  0.61958  0.77255  0.48576  0.95510
    136   2.48161  4.40057  3.48470  3.32431  4.37833  3.12656  4.42062  3.94525  3.41821  3.64639  4.55423  3.49460  3.89111  3.74601  3.68782  0.72829  2.98507  3.41537  5.72911  4.46651    156 - -
          2.68618  4.42225  2.77519  2.73123  3.46354  2.40513  3.72494  3.29354  2.67741  2.69355  4.24690  2.90347  2.73739  3.18146  2.89801  2.37887  2.77519  2.98518  4.58477  3.61503
          0.02348  4.15935  4.88169  0.61958  0.77255  0.48576  0.95510
    137   3.23122  4.50294  5.04248  4.51483  3.51110  4.64496  5.12948  1.26579  4.40741  1.61943  3.29885  4.71838  4.88182  4.59625  4.55653  4.01869  3.47661  1.36705  5.52126  4.37152    157 - -
          2.68618  4.42225  2.77519  2.73123  3.46354  2.40513  3.72494  3.29354  2.67741  2.69355  4.24690  2.90347  2.73739  3.18146  2.89801  2.37887  2.77519  2.98518  4.58477  3.61503
          0.02348  4.15935  4.88169  0.61958  0.77255  0.48576  0.95510
    138   2.44057  5.47014  1.56134  1.53902  4.78132  3.31086  3.79243  4.27407  2.74922  3.78135  4.60336  2.77693  3.89344  2.94416  3.32099  2.83440  3.20504  3.84852  5.94732  4.46490    158 - -
          2.68618  4.42225  2.77519  2.73123  3.46354  2.40513  3.72494  3.29354  2.67741  2.69355  4.24690  2.90347  2.73739  3.18146  2.89801  2.37887  2.77519  2.98518  4.58477  3.61503
          0.02348  4.15935  4.88169  0.61958  0.77255  0.48576  0.95510
    139   2.83472  4.84909  3.06179  2.79131  4.39503  3.41593  3.98096  3.83343  2.22673  3.44168  4.34118  3.22981  1.16861  3.18750  2.97508  2.91055  3.16823  3.47438  5.59336  4.34472    159 - -
          2.68618  4.42225  2.77519  2.73123  3.46354  2.40513  3.72494  3.29354  2.67741  2.69355  4.24690  2.90347  2.73739  3.18146  2.89801  2.37887  2.77519  2.98518  4.58477  3.61503
          0.02348  4.15935  4.88169  0.61958  0.77255  0.48576  0.95510
    140   3.19313  4.47850  4.99622  4.51016  3.69593  4.59632  5.21985  1.34342  4.40557  2.18580  3.48690  4.70749  4.89692  4.66733  4.59320  3.99755  3.46048  0.98645  5.69146  4.48139    160 - -
          2.68618  4.42225  2.77519  2.73123  3.46354  2.40513  3.72494  3.29354  2.67741  2.69355  4.24690  2.90347  2.73739  3.18146  2.89801  2.37887  2.77519  2.98518  4.58477  3.61503
          0.02348  4.15935  4.88169  0.61958  0.77255  0.48576  0.95510
    141   2.78561  4.45906  2.54782  3.10798  3.67845  3.77398  4.13612  2.09674  3.12207  2.52936  3.58058  3.52920  4.18169  3.43125  3.49257  3.07438  3.04096  1.42710  5.25235  3.99127    161 - -
          2.68618  4.42225  2.77519  2.73123  3.46354  2.40513  3.72494  3.29354  2.67741  2.69355  4.24690  2.90347  2.73739  3.18146  2.89801  2.37887  2.77519  2.98518  4.58477  3.61503
          0.02348  4.15935  4.88169  0.61958  0.77255  0.48576  0.95510
    142   2.36027  4.43590  3.29677  2.76686  3.70034  3.44440  3.81267  2.23164  2.74399  2.75958  3.63124  2.78370  2.97636  3.06911  3.13715  2.48226  2.54655  2.78889  5.09678  3.83801    162 - -
          2.68618  4.42225  2.77519  2.73123  3.46354  2.40513  3.72494  3.29354  2.67741  2.69355  4.24690  2.90347  2.73739  3.18146  2.89801  2.37887  2.77519  2.98518  4.58477  3.61503
          0.02348  4.15935  4.88169  0.61958  0.77255  0.48576  0.95510
    143   2.62795  4.51601  3.27959  2.74139  3.69282  3.51461  3.78641  3.03630  2.65859  2.13265  3.62510  3.19129  3.92461  2.31816  3.03741  2.28085  2.87320  2.52244  5.09644  3.82722    163 - -
          2.68618  4.42225  2.77519  2.73123  3.46354  2.40513  3.72494  3.29354  2.67741  2.69355  4.24690  2.90347  2.73739  3.18146  2.89801  2.37887  2.77519  2.98518  4.58477  3.61503
          0.02348  4.15935  4.88169  0.61958  0.77255  0.48576  0.95510
    144   2.78543  5.06609  2.56964  1.51069  4.52566  3.31644  3.82432  3.98474  2.68700  3.55764  4.39164  2.91305  3.88799  2.98900  3.15672  1.70941  3.09056  3.58147  5.73699  4.34650    164 - -
          2.68618  4.42225  2.77519  2.73123  3.46354  2.40513  3.72494  3.29354  2.67741  2.69355  4.24690  2.90347  2.73739  3.18146  2.89801  2.37887  2.77519  2.98518  4.58477  3.61503
          0.02348  4.15935  4.88169  0.61958  0.77255  0.48576  0.95510
    145   2.62435  4.21806  3.73454  3.16101  3.31711  3.66392  2.62913  2.34150  3.07817  2.17516  2.89374  3.49850  4.03549  3.35962  3.36663  2.92912  2.57545  2.12467  4.82293  3.61009    165 - -
          2.68618  4.42225  2.77519  2.73123  3.46354  2.40513  3.72494  3.29354  2.67741  2.69355  4.24690  2.90347  2.73739  3.18146  2.89801  2.37887  2.77519  2.98518  4.58477  3.61503
          0.02348  4.15935  4.88169  0.61958  0.77255  0.48576  0.95510
    146   2.68614  4.83277  2.89668  2.57700  4.33074  3.33516  3.82872  3.82162  2.57069  3.39656  4.23951  3.04968  3.88723  1.80050  2.94867  1.66148  3.00438  3.42785  5.56123  4.22185    166 - -
          2.68618  4.42225  2.77519  2.73123  3.46354  2.40513  3.72494  3.29354  2.67741  2.69355  4.24690  2.90347  2.73739  3.18146  2.89801  2.37887  2.77519  2.98518  4.58477  3.61503
          0.02348  4.15935  4.88169  0.61958  0.77255  0.48576  0.95510
    147   3.26155  4.61354  4.72492  4.35949  3.58455  4.36285  5.04363  0.77949  4.19361  2.12190  3.48561  4.56635  4.77537  4.51834  4.35887  3.89462  3.55917  1.89783  5.52800  4.28500    167 - -
          2.68618  4.42225  2.77519  2.73123  3.46354  2.40513  3.72494  3.29354  2.67741  2.69355  4.24690  2.90347  2.73739  3.18146  2.89801  2.37887  2.77519  2.98518  4.58477  3.61503
          0.02348  4.15935  4.88169  0.61958  0.77255  0.48576  0.95510
    148   2.59551  4.43784  3.71438  3.49243  4.25364  3.26456  4.48379  3.41752  3.44122  3.27043  4.30999  3.64626  3.99453  3.82340  3.67899  2.80100  0.76439  3.07988  5.66478  4.47334    168 - -
          2.68618  4.42225  2.77519  2.73123  3.46354  2.40513  3.72494  3.29354  2.67741  2.69355  4.24690  2.90347  2.73739  3.18146  2.89801  2.37887  2.77519  2.98518  4.58477  3.61503
          0.02348  4.15935  4.88169  0.61958  0.77255  0.48576  0.95510
    149   3.21169  5.30380  3.68365  2.94838  4.80815  3.79863  3.68239  4.13128  1.39402  3.53565  4.41361  3.32397  4.15060  2.81370  1.23577  3.19931  3.35775  3.81568  5.54192  4.40921    169 - -
          2.68618  4.42225  2.77519  2.73123  3.46354  2.40513  3.72494  3.29354  2.67741  2.69355  4.24690  2.90347  2.73739  3.18146  2.89801  2.37887  2.77519  2.98518  4.58477  3.61503
          0.02348  4.15935  4.88169  0.61958  0.77255  0.48576  0.95510
    150   2.56729  4.35632  3.58632  3.13416  3.65322  3.41357  4.05976  2.96107  3.03452  2.64851  1.89783  3.43899  3.96846  3.39026  3.33935  1.73352  2.91017  2.72991  5.15602  3.89607    170 - -
          2.68618  4.42225  2.77519  2.73123  3.46354  2.40513  3.72494  3.29354  2.67741  2.69355  4.24690  2.90347  2.73739  3.18146  2.89801  2.37887  2.77519  2.98518  4.58477  3.61503
          0.02348  4.15935  4.88169  0.61958  0.77255  0.48576  0.95510
    151   1.51056  4.24485  3.82784  3.36722  3.85264  3.32569  4.26085  2.75920  3.30389  2.80851  3.77596  3.56045  3.95490  3.59985  3.59808  2.72047  2.15222  1.90322  5.35260  4.14296    171 - -
          2.68618  4.42225  2.77519  2.73123  3.46354  2.40513  3.72494  3.29354  2.67741  2.69355  4.24690  2.90347  2.73739  3.18146  2.89801  2.37887  2.77519  2.98518  4.58477  3.61503
          0.02348  4.15935  4.88169  0.61958  0.77255  0.48576  0.95510
    152   2.65516  4.50143  3.30505  2.95821  3.84455  3.44352  4.04984  2.89911  2.97002  2.88437  3.86175  1.86710  4.00065  3.33125  3.31728  2.83932  2.99058  1.61341  5.31524  4.00519    172 - -
          2.68618  4.42225  2.77519  2.73123  3.46354  2.40513  3.72494  3.29354  2.67741  2.69355  4.24690  2.90347  2.73739  3.18146  2.89801  2.37887  2.77519  2.98518  4.58477  3.61503
          0.24855  4.15935  1.58744  0.61958  0.77255  0.48576  0.95510
    153   1.47876  4.13717  3.41999  3.08372  4.14859  2.39738  4.13275  3.46996  3.10838  3.22019  4.06794  3.26483  3.67487  3.40569  3.42817  2.39163  2.00989  3.00170  5.51288  4.29999    173 - -
          2.68618  4.42225  2.77519  2.73123  3.46354  2.40513  3.72494  3.29354  2.67741  2.69355  4.24690  2.90347  2.73739  3.18146  2.89801  2.37887  2.77519  2.98518  4.58477  3.61503
          0.10701  3.94012  2.50060  0.61958  0.77255  0.70046  0.68588
    154   2.39480  4.35767  3.01331  2.74188  4.03609  3.08766  3.91486  3.37597  2.77789  3.12920  4.02006  2.56252  3.73669  3.15885  3.11833  2.53421  1.59342  2.99951  5.39031  4.10020    174 - -
          2.68618  4.42225  2.77519  2.73123  3.46354  2.40513  3.72494  3.29354  2.67741  2.69355  4.24690  2.90347  2.73739  3.18146  2.89801  2.37887  2.77519  2.98518  4.58477  3.61503
          0.03165  3.86475  4.58710  0.61958  0.77255  0.54314  0.86969
    155   2.61651  4.96866  2.58319  2.04107  4.25595  3.36525  3.58933  3.69906  2.05718  3.24732  3.36838  2.85966  3.78127  2.71547  2.82491  2.39052  2.85066  3.32819  5.43699  4.06488    175 - -
          2.68618  4.42225  2.77519  2.73123  3.46354  2.40513  3.72494  3.29354  2.67741  2.69355  4.24690  2.90347  2.73739  3.18146  2.89801  2.37887  2.77519  2.98518  4.58477  3.61503
          0.02719  4.01416  4.73651  0.61958  0.77255  0.40115  1.10730
    156   2.31528  5.07311  2.55154  2.02711  4.38508  3.38237  3.62238  3.84625  2.08643  3.36869  4.14008  2.86780  3.80826  2.74003  2.88354  2.41165  2.58267  3.44882  5.53750  4.14443    176 - -
          2.68618  4.42225  2.77519  2.73123  3.46354  2.40513  3.72494  3.29354  2.67741  2.69355  4.24690  2.90347  2.73739  3.18146  2.89801  2.37887  2.77519  2.98518  4.58477  3.61503
          0.02348  4.15935  4.88169  0.61958  0.77255  0.48576  0.95510
    157   2.43855  4.88979  2.64888  1.74924  4.15150  3.41722  3.66542  3.51842  2.47091  2.81011  3.97381  2.94081  3.83836  2.81141  2.94188  2.66697  2.88709  2.83130  5.40352  4.05216    177 - -
          2.68618  4.42225  2.77519  2.73123  3.46354  2.40513  3.72494  3.29354  2.67741  2.69355  4.24690  2.90347  2.73739  3.18146  2.89801  2.37887  2.77519  2.98518  4.58477  3.61503
          0.02348  4.15935  4.88169  0.61958  0.77255  0.48576  0.95510
    158   1.96084  4.69880  3.05373  2.53670  3.99943  2.91493  3.70662  3.39950  2.32761  2.76111  3.86040  2.71050  3.84427  2.88019  2.95609  2.66225  2.57370  3.08285  5.29437  3.98422    178 - -
          2.68618  4.42225  2.77519  2.73123  3.46354  2.40513  3.72494  3.29354  2.67741  2.69355  4.24690  2.90347  2.73739  3.18146  2.89801  2.37887  2.77519  2.98518  4.58477  3.61503
          0.02348  4.15935  4.88169  0.61958  0.77255  0.48576  0.95510
    159   2.85055  5.38476  2.11160  1.49809  4.69945  2.77921  3.73845  4.19977  2.63783  3.69016  4.48592  2.45722  3.86564  2.87635  3.18785  2.42833  3.11395  3.76947  5.84566  4.38327    179 - -
          2.68618  4.42225  2.77519  2.73123  3.46354  2.40513  3.72494  3.29354  2.67741  2.69355  4.24690  2.90347  2.73739  3.18146  2.89801  2.37887  2.77519  2.98518  4.58477  3.61503
          0.09008  4.15935  2.65179  0.61958  0.77255  0.48576  0.95510
    160   2.73380  5.16051  2.32944  2.28973  4.49483  3.35244  3.65690  3.96224  1.68505  3.47242  4.26032  2.53242  3.82846  2.78529  2.90105  2.36677  2.98121  3.55836  5.62798  4.22887    180 - -
          2.68618  4.42225  2.77519  2.73123  3.46354  2.40513  3.72494  3.29354  2.67741  2.69355  4.24690  2.90347  2.73739  3.18146  2.89801  2.37887  2.77519  2.98518  4.58477  3.61503
          0.02507  4.09434  4.81668  0.61958  0.77255  0.44224  1.02888
    161   2.72154  5.18232  2.38239  1.95251  4.49572  3.36526  3.65642  3.96918  2.45815  3.47716  4.25306  2.83960  3.82804  2.00091  2.95935  2.43374  2.63658  3.55986  5.63689  4.22359    181 - -
          2.68618  4.42225  2.77519  2.73123  3.46354  2.40513  3.72494  3.29354  2.67741  2.69355  4.24690  2.90347  2.73739  3.18146  2.89801  2.37887  2.77519  2.98518  4.58477  3.61503
          0.07675  4.15935  2.84288  0.61958  0.77255  0.48576  0.95510
    162   2.69977  5.17318  2.37091  2.09164  4.48936  2.63370  3.62972  3.96523  2.01932  3.46503  4.23590  2.82376  3.80849  2.53454  2.91355  2.43053  2.94074  3.55106  5.61754  4.20436    182 - -
          2.68618  4.42225  2.77519  2.73123  3.46354  2.40513  3.72494  3.29354  2.67741  2.69355  4.24690  2.90347  2.73739  3.18146  2.89801  2.37887  2.77519  2.98518  4.58477  3.61503
          0.02474  4.10734  4.82969  0.61958  0.77255  0.54558  0.86632
    163   2.72943  4.86625  3.13728  2.57996  4.16693  2.23214  3.65963  3.56138  2.04929  2.74403  3.97909  3.05970  3.90073  2.81434  2.15225  2.76799  2.95465  3.24544  5.34631  4.06367    183 - -
          2.68618  4.42225  2.77519  2.73123  3.46354  2.40513  3.72494  3.29354  2.67741  2.69355  4.24690  2.90347  2.73739  3.18146  2.89801  2.37887  2.77519  2.98518  4.58477  3.61503
          0.02474  4.10734  4.82969  0.61958  0.77255  0.54558  0.86632
    164   2.83740  5.32447  1.63559  1.98089  4.66484  2.66820  3.74632  4.15811  2.67076  3.66686  4.47558  2.77567  3.85245  2.89337  3.22389  2.14546  3.11229  3.73450  5.83565  4.37853    184 - -
          2.68618  4.42225  2.77519  2.73123  3.46354  2.40513  3.72494  3.29354  2.67741  2.69355  4.24690  2.90347  2.73739  3.18146  2.89801  2.37887  2.77519  2.98518  4.58477  3.61503
          0.02474  4.10734  4.82969  0.61958  0.77255  0.54558  0.86632
    165   2.55254  4.64721  2.83045  2.61965  4.38838  3.17342  3.95493  3.91061  2.83930  3.52151  4.35335  1.77013  3.82341  3.15611  3.25322  1.55337  2.94753  3.43613  5.66890  4.31912    185 - -
          2.68618  4.42225  2.77519  2.73123  3.46354  2.40513  3.72494  3.29354  2.67741  2.69355  4.24690  2.90347  2.73739  3.18146  2.89801  2.37887  2.77519  2.98518  4.58477  3.61503
          0.02474  4.10734  4.82969  0.61958  0.77255  0.45009  1.01492
    166   2.74140  5.10851  1.99433  2.36184  4.46629  3.38174  3.69074  3.93049  2.44214  3.45534  4.25136  2.89958  3.85762  2.82388  1.86457  2.42671  2.99486  3.53421  5.61129  4.23016    186 - -
          2.68618  4.42225  2.77519  2.73123  3.46354  2.40513  3.72494  3.29354  2.67741  2.69355  4.24690  2.90347  2.73739  3.18146  2.89801  2.37887  2.77519  2.98518  4.58477  3.61503
          0.02348  4.15935  4.88169  0.61958  0.77255  0.48576  0.95510
    167   2.59551  4.43784  3.71438  3.49243  4.25364  3.26456  4.48379  3.41752  3.44122  3.27043  4.30999  3.64626  3.99453  3.82340  3.67899  2.80100  0.76439  3.07988  5.66478  4.47334    187 - -
          2.68618  4.42225  2.77519  2.73123  3.46354  2.40513  3.72494  3.29354  2.67741  2.69355  4.24690  2.90347  2.73739  3.18146  2.89801  2.37887  2.77519  2.98518  4.58477  3.61503
          0.02348  4.15935  4.88169  0.61958  0.77255  0.48576  0.95510
    168   3.22134  4.72959  4.37248  3.99743  3.36901  4.05712  4.66633  2.57504  3.74731  1.92824  0.91754  4.23652  4.52750  4.11468  3.91688  3.59593  3.53666  2.61277  5.24229  4.02538    188 - -
          2.68618  4.42225  2.77519  2.73123  3.46354  2.40513  3.72494  3.29354  2.67741  2.69355  4.24690  2.90347  2.73739  3.18146  2.89801  2.37887  2.77519  2.98518  4.58477  3.61503
          0.02348  4.15935  4.88169  0.61958  0.77255  0.48576  0.95510
    169   3.06238  4.79929  3.79407  3.73461  4.85260  0.39785  4.82768  4.53160  3.95436  4.14605  5.13102  3.95964  4.19875  4.25635  4.14970  3.24402  3.56577  4.00432  5.86217  4.96752    189 - -
          2.68618  4.42225  2.77519  2.73123  3.46354  2.40513  3.72494  3.29354  2.67741  2.69355  4.24690  2.90347  2.73739  3.18146  2.89801  2.37887  2.77519  2.98518  4.58477  3.61503
          0.02348  4.15935  4.88169  0.61958  0.77255  0.48576  0.95510
    170   2.69769  4.60888  3.37384  2.79099  3.82623  3.55346  3.77779  3.14679  2.48278  2.79831  2.65809  3.22449  3.95961  2.99528  1.86840  2.82663  2.36767  2.90439  5.17644  3.92757    190 - -
          2.68618  4.42225  2.77519  2.73123  3.46354  2.40513  3.72494  3.29354  2.67741  2.69355  4.24690  2.90347  2.73739  3.18146  2.89801  2.37887  2.77519  2.98518  4.58477  3.61503
          0.02348  4.15935  4.88169  0.61958  0.77255  0.48576  0.95510
    171   3.26058  5.21327  3.45417  3.03410  4.66645  3.70720  3.95427  4.11673  0.70262  3.62367  4.57896  3.44214  4.19490  3.13613  2.53228  3.28929  3.49692  3.81178  5.60946  4.46875    191 - -
          2.68618  4.42225  2.77519  2.73123  3.46354  2.40513  3.72494  3.29354  2.67741  2.69355  4.24690  2.90347  2.73739  3.18146  2.89801  2.37887  2.77519  2.98518  4.58477  3.61503
          0.02348  4.15935  4.88169  0.61958  0.77255  0.48576  0.95510
    172   2.90569  4.90435  3.12267  2.73001  3.13321  3.61704  1.57707  3.56641  2.65220  3.10992  4.04017  2.72650  4.05098  3.07384  3.01029  2.94603  3.14397  3.29358  4.66349  2.65844    192 - -
          2.68618  4.42225  2.77519  2.73123  3.46354  2.40513  3.72494  3.29354  2.67741  2.69355  4.24690  2.90347  2.73739  3.18146  2.89801  2.37887  2.77519  2.98518  4.58477  3.61503
          0.02348  4.15935  4.88169  0.61958  0.77255  0.48576  0.95510
    173   2.63079  4.29150  3.61677  3.04774  2.65667  3.62817  3.89577  2.33271  2.94558  2.42486  3.37435  3.41822  4.01053  3.26698  2.53439  2.89146  2.20156  2.49904  4.87483  3.63820    193 - -
          2.68618  4.42225  2.77519  2.73123  3.46354  2.40513  3.72494  3.29354  2.67741  2.69355  4.24690  2.90347  2.73739  3.18146  2.89801  2.37887  2.77519  2.98518  4.58477  3.61503
          0.02348  4.15935  4.88169  0.61958  0.77255  0.48576  0.95510
    174   3.15820  4.48028  4.88390  4.40895  3.68385  4.48824  5.13430  1.60401  4.28897  2.19577  3.49536  4.60955  4.83101  4.57189  4.48772  3.89374  3.43667  0.86681  5.65573  4.43047    194 - -
          2.68618  4.42225  2.77519  2.73123  3.46354  2.40513  3.72494  3.29354  2.67741  2.69355  4.24690  2.90347  2.73739  3.18146  2.89801  2.37887  2.77519  2.98518  4.58477  3.61503
          0.02348  4.15935  4.88169  0.61958  0.77255  0.48576  0.95510
    175   2.76907  5.10768  1.61907  2.32099  4.59007  3.28634  3.81476  4.07182  2.73308  3.61904  4.43385  2.86607  2.15843  2.97238  3.25729  2.35777  3.07735  3.64054  5.79689  4.37780    195 - -
          2.68618  4.42225  2.77519  2.73123  3.46354  2.40513  3.72494  3.29354  2.67741  2.69355  4.24690  2.90347  2.73739  3.18146  2.89801  2.37887  2.77519  2.98518  4.58477  3.61503
          0.02348  4.15935  4.88169  0.61958  0.77255  0.48576  0.95510
    176   3.68392  4.99195  4.50484  4.14516  1.74392  4.40907  2.56008  3.59062  4.00709  2.94591  4.14796  4.03148  4.72416  4.06107  4.12234  3.74993  3.89993  3.46097  3.68076  0.91045    196 - -
          2.68618  4.42225  2.77519  2.73123  3.46354  2.40513  3.72494  3.29354  2.67741  2.69355  4.24690  2.90347  2.73739  3.18146  2.89801  2.37887  2.77519  2.98518  4.58477  3.61503
          0.02348  4.15935  4.88169  0.61958  0.77255  0.48576  0.95510
    177   3.06238  4.79929  3.79407  3.73461  4.85260  0.39785  4.82768  4.53160  3.95436  4.14605  5.13102  3.95964  4.19875  4.25635  4.14970  3.24402  3.56577  4.00432  5.86217  4.96752    197 - -
          2.68618  4.42225  2.77519  2.73123  3.46354  2.40513  3.72494  3.29354  2.67741  2.69355  4.24690  2.90347  2.73739  3.18146  2.89801  2.37887  2.77519  2.98518  4.58477  3.61503
          0.02348  4.15935  4.88169  0.61958  0.77255  0.48576  0.95510
    178   3.24491  4.54232  4.97018  4.42792  3.37390  4.59230  5.01408  1.72460  4.30745  1.21302  3.16803  4.64719  4.82280  4.47003  4.44746  3.95373  3.48432  1.42615  5.39299  4.27255    198 - -
          2.68618  4.42225  2.77519  2.73123  3.46354  2.40513  3.72494  3.29354  2.67741  2.69355  4.24690  2.90347  2.73739  3.18146  2.89801  2.37887  2.77519  2.98518  4.58477  3.61503
          0.02348  4.15935  4.88169  0.61958  0.77255  0.48576  0.95510
    179   3.68814  5.05960  4.27525  4.06693  2.36568  4.17491  3.79230  3.66088  3.91712  3.03817  4.30717  4.09535  4.64590  4.15183  4.03783  3.79235  3.97838  3.54606  4.01742  0.59590    199 - -
          2.68618  4.42225  2.77519  2.73123  3.46354  2.40513  3.72494  3.29354  2.67741  2.69355  4.24690  2.90347  2.73739  3.18146  2.89801  2.37887  2.77519  2.98518  4.58477  3.61503
          0.02348  4.15935  4.88169  0.61958  0.77255  0.48576  0.95510
    180   2.77411  4.48641  3.67521  3.08766  3.59193  3.71708  3.95645  2.67893  2.74554  2.20468  3.52548  3.46967  4.10508  3.24676  2.01802  3.00880  3.01292  1.79191  5.09391  3.85767    200 - -
          2.68618  4.42225  2.77519  2.73123  3.46354  2.40513  3.72494  3.29354  2.67741  2.69355  4.24690  2.90347  2.73739  3.18146  2.89801  2.37887  2.77519  2.98518  4.58477  3.61503
          0.02348  4.15935  4.88169  0.61958  0.77255  0.48576  0.95510
    181   1.80615  4.27658  4.12741  3.56428  2.40981  3.88116  4.19581  2.13573  3.46445  1.92975  3.22022  3.82612  4.24361  3.70166  3.68952  3.17971  3.02608  2.22853  4.87951  3.64661    201 - -
          2.68618  4.42225  2.77519  2.73123  3.46354  2.40513  3.72494  3.29354  2.67741  2.69355  4.24690  2.90347  2.73739  3.18146  2.89801  2.37887  2.77519  2.98518  4.58477  3.61503
          0.02348  4.15935  4.88169  0.61958  0.77255  0.48576  0.95510
    182   2.82060  4.95042  3.15430  2.62310  3.80645  3.56935  2.07785  3.62599  1.80117  3.17695  4.03653  3.10050  3.96226  2.86346  2.63876  2.84586  3.03593  3.32103  5.13176  2.98182    202 - -
          2.68618  4.42225  2.77519  2.73123  3.46354  2.40513  3.72494  3.29354  2.67741  2.69355  4.24690  2.90347  2.73739  3.18146  2.89801  2.37887  2.77519  2.98518  4.58477  3.61503
          0.02348  4.15935  4.88169  0.61958  0.77255  0.48576  0.95510
    183   3.06238  4.79929  3.79407  3.73461  4.85260  0.39785  4.82768  4.53160  3.95436  4.14605  5.13102  3.95964  4.19875  4.25635  4.14970  3.24402  3.56577  4.00432  5.86217  4.96752    203 - -
          2.68618  4.42225  2.77519  2.73123  3.46354  2.40513  3.72494  3.29354  2.67741  2.69355  4.24690  2.90347  2.73739  3.18146  2.89801  2.37887  2.77519  2.98518  4.58477  3.61503
          0.02348  4.15935  4.88169  0.61958  0.77255  0.48576  0.95510
    184   2.69272  4.40808  3.74761  3.34362  1.66408  3.52762  3.95875  3.05051  3.30836  2.69570  3.72227  3.57236  4.07990  3.57950  3.58289  1.68849  3.03721  2.82565  4.62387  3.09454    204 - -
          2.68618  4.42225  2.77519  2.73123  3.46354  2.40513  3.72494  3.29354  2.67741  2.69355  4.24690  2.90347  2.73739  3.18146  2.89801  2.37887  2.77519  2.98518  4.58477  3.61503
          0.02348  4.15935  4.88169  0.61958  0.77255  0.48576  0.95510
    185   3.16972  4.46256  4.94929  4.41195  3.49115  4.54268  5.00816  1.22076  4.30045  1.98027  2.65103  4.61026  4.80138  4.49375  4.45117  3.90396  3.41457  1.38541  5.44439  4.29370    205 - -
          2.68618  4.42225  2.77519  2.73123  3.46354  2.40513  3.72494  3.29354  2.67741  2.69355  4.24690  2.90347  2.73739  3.18146  2.89801  2.37887  2.77519  2.98518  4.58477  3.61503
          0.02348  4.15935  4.88169  0.61958  0.77255  0.48576  0.95510
    186   2.57868  4.67774  2.85151  2.64290  4.43165  3.19722  3.98356  3.95657  2.86938  3.56363  4.39320  1.70178  3.84896  3.18318  3.28590  1.52635  2.97504  3.47567  5.70833  4.35728    206 - -
          2.68618  4.42225  2.77519  2.73123  3.46354  2.40513  3.72494  3.29354  2.67741  2.69355  4.24690  2.90347  2.73739  3.18146  2.89801  2.37887  2.77519  2.98518  4.58477  3.61503
          0.02348  4.15935  4.88169  0.61958  0.77255  0.48576  0.95510
    187   1.38788  4.29600  3.49738  3.11880  4.23642  3.10607  4.18207  3.56817  3.12489  3.29575  4.14583  3.34763  2.05657  3.43621  3.46547  2.52674  2.34639  3.11887  5.59313  4.36644    207 - -
          2.68618  4.42225  2.77519  2.73123  3.46354  2.40513  3.72494  3.29354  2.67741  2.69355  4.24690  2.90347  2.73739  3.18146  2.89801  2.37887  2.77519  2.98518  4.58477  3.61503
          0.02348  4.15935  4.88169  0.61958  0.77255  0.48576  0.95510
    188   2.64881  5.00421  2.90764  2.37979  4.29026  3.42011  2.81735  3.74353  2.20831  3.28088  4.06322  2.46214  3.36616  2.29276  2.79002  2.63869  2.87805  3.36958  5.45415  3.43279    208 - -
          2.68618  4.42225  2.77519  2.73123  3.46354  2.40513  3.72494  3.29354  2.67741  2.69355  4.24690  2.90347  2.73739  3.18146  2.89801  2.37887  2.77519  2.98518  4.58477  3.61503
          0.02348  4.15935  4.88169  0.61958  0.77255  0.48576  0.95510
    189   3.45439  4.76819  4.93142  4.43496  1.81895  4.58923  4.51948  2.41505  4.28449  0.93296  3.01577  4.56708  4.79971  4.33948  4.36012  3.96235  3.67842  2.56471  4.72147  3.28420    209 - -
          2.68618  4.42225  2.77519  2.73123  3.46354  2.40513  3.72494  3.29354  2.67741  2.69355  4.24690  2.90347  2.73739  3.18146  2.89801  2.37887  2.77519  2.98518  4.58477  3.61503
          0.02348  4.15935  4.88169  0.61958  0.77255  0.48576  0.95510
    190   0.66812  4.36163  3.77952  3.59598  4.36327  3.17637  4.58036  3.53371  3.62039  3.40110  4.40894  3.66483  3.94369  3.93637  3.84378  2.71341  3.01125  3.13688  5.76068  4.59695    210 - -
          2.68618  4.42225  2.77519  2.73123  3.46354  2.40513  3.72494  3.29354  2.67741  2.69355  4.24690  2.90347  2.73739  3.18146  2.89801  2.37887  2.77519  2.98518  4.58477  3.61503
          0.02348  4.15935  4.88169  0.61958  0.77255  0.48576  0.95510
    191   2.77028  5.23324  2.62872  1.61783  4.55460  3.38311  3.66701  4.02482  2.22866  3.51958  4.30240  2.51231  3.85200  2.44716  2.89493  2.46568  3.01082  3.61589  5.66522  4.26168    211 - -
          2.68618  4.42225  2.77519  2.73123  3.46354  2.40513  3.72494  3.29354  2.67741  2.69355  4.24690  2.90347  2.73739  3.18146  2.89801  2.37887  2.77519  2.98518  4.58477  3.61503
          0.02348  4.15935  4.88169  0.61958  0.77255  0.48576  0.95510
    192   2.76607  5.17263  2.59455  2.42628  4.53388  3.47193  3.61735  3.97528  1.69520  3.44820  4.22886  2.94834  3.87506  2.29437  2.16455  2.73195  2.98400  3.57697  5.56032  4.21848    212 - -
          2.68618  4.42225  2.77519  2.73123  3.46354  2.40513  3.72494  3.29354  2.67741  2.69355  4.24690  2.90347  2.73739  3.18146  2.89801  2.37887  2.77519  2.98518  4.58477  3.61503
          0.02348  4.15935  4.88169  0.61958  0.77255  0.48576  0.95510
    193   2.08481  4.26985  3.65727  3.37339  4.24547  3.12059  4.37679  3.34284  3.34422  3.24066  4.18625  3.49835  3.85965  3.67837  3.61399  2.58569  1.02192  2.95764  5.67461  4.46827    213 - -
          2.68618  4.42225  2.77519  2.73123  3.46354  2.40513  3.72494  3.29354  2.67741  2.69355  4.24690  2.90347  2.73739  3.18146  2.89801  2.37887  2.77519  2.98518  4.58477  3.61503
          0.02348  4.15935  4.88169  0.61958  0.77255  0.48576  0.95510
    194   2.78485  4.78723  2.99256  2.79069  4.15617  1.08580  2.72768  3.92128  2.91061  3.51009  4.39584  3.22527  3.97680  3.29503  3.26593  2.86914  3.15339  3.52101  5.47875  4.11547    214 - -
          2.68618  4.42225  2.77519  2.73123  3.46354  2.40513  3.72494  3.29354  2.67741  2.69355  4.24690  2.90347  2.73739  3.18146  2.89801  2.37887  2.77519  2.98518  4.58477  3.61503
          0.02348  4.15935  4.88169  0.61958  0.77255  0.48576  0.95510
    195   3.64821  4.96831  4.63484  4.41236  0.63779  4.25237  4.03920  3.14695  4.31482  2.45430  3.83945  4.35558  4.71087  4.40533  4.36301  3.89709  3.95272  3.15733  4.21915  2.55677    215 - -
          2.68618  4.42225  2.77519  2.73123  3.46354  2.40513  3.72494  3.29354  2.67741  2.69355  4.24690  2.90347  2.73739  3.18146  2.89801  2.37887  2.77519  2.98518  4.58477  3.61503
          0.02348  4.15935  4.88169  0.61958  0.77255  0.48576  0.95510
    196   2.31591  4.28752  3.44003  3.13693  4.44144  2.18188  4.25494  3.87188  3.21258  3.53690  4.34660  3.33775  3.77219  3.50128  3.55356  1.19408  2.31012  3.30371  5.75883  4.53339    216 - -
          2.68618  4.42225  2.77519  2.73123  3.46354  2.40513  3.72494  3.29354  2.67741  2.69355  4.24690  2.90347  2.73739  3.18146  2.89801  2.37887  2.77519  2.98518  4.58477  3.61503
          0.02348  4.15935  4.88169  0.61958  0.77255  0.48576  0.95510
    197   2.49175  5.24398  1.97643  1.93164  4.55663  3.35294  3.66797  4.04095  2.49190  3.53758  4.31169  2.51223  3.83147  2.51024  3.00952  2.69024  2.67078  3.62041  5.69091  4.26107    217 - -
          2.68618  4.42225  2.77519  2.73123  3.46354  2.40513  3.72494  3.29354  2.67741  2.69355  4.24690  2.90347  2.73739  3.18146  2.89801  2.37887  2.77519  2.98518  4.58477  3.61503
          0.02348  4.15935  4.88169  0.61958  0.77255  0.48576  0.95510
    198   2.14517  5.05885  2.58490  1.23735  4.50996  3.33563  3.85340  3.86277  2.71938  3.50825  4.37580  2.93868  3.91057  3.02333  3.18216  2.80969  3.11776  3.49684  5.74172  4.36528    218 - -
          2.68618  4.42225  2.77519  2.73123  3.46354  2.40513  3.72494  3.29354  2.67741  2.69355  4.24690  2.90347  2.73739  3.18146  2.89801  2.37887  2.77519  2.98518  4.58477  3.61503
          0.02348  4.15935  4.88169  0.61958  0.77255  0.48576  0.95510
    199   3.32628  5.46816  0.58034  2.56255  4.89037  3.45389  4.22094  4.54999  3.36483  4.11018  5.10410  3.12989  4.12752  3.46710  3.91295  3.26260  3.67414  4.16145  5.99971  4.72808    219 - -
          2.68618  4.42225  2.77519  2.73123  3.46354  2.40513  3.72494  3.29354  2.67741  2.69355  4.24690  2.90347  2.73739  3.18146  2.89801  2.37887  2.77519  2.98518  4.58477  3.61503
          0.02348  4.15935  4.88169  0.61958  0.77255  0.48576  0.95510
    200   1.66698  4.40118  3.93920  3.49577  3.53054  3.65615  4.32833  2.53407  3.37495  1.43405  3.46238  3.75156  4.18343  3.70489  3.63283  3.04665  3.07748  2.40380  5.21593  3.99540    220 - -
          2.68618  4.42225  2.77519  2.73123  3.46354  2.40513  3.72494  3.29354  2.67741  2.69355  4.24690  2.90347  2.73739  3.18146  2.89801  2.37887  2.77519  2.98518  4.58477  3.61503
          0.02348  4.15935  4.88169  0.61958  0.77255  0.48576  0.95510
    201   2.80357  5.29845  2.27378  1.50825  4.60608  3.34968  3.70241  4.08854  2.54335  3.58887  4.37859  2.81591  3.85543  2.25102  3.05779  2.73965  2.73314  3.67351  5.74577  4.31174    221 - -
          2.68618  4.42225  2.77519  2.73123  3.46354  2.40513  3.72494  3.29354  2.67741  2.69355  4.24690  2.90347  2.73739  3.18146  2.89801  2.37887  2.77519  2.98518  4.58477  3.61503
          0.02348  4.15935  4.88169  0.61958  0.77255  0.48576  0.95510
    202   2.46448  4.33700  3.79835  3.23826  3.40495  3.76036  4.04716  2.27330  2.68093  1.49623  3.33724  3.58592  4.13476  3.42362  3.34314  3.04623  2.97442  2.35400  4.97273  3.76651    222 - -
          2.68618  4.42225  2.77519  2.73123  3.46354  2.40513  3.72494  3.29354  2.67741  2.69355  4.24690  2.90347  2.73739  3.18146  2.89801  2.37887  2.77519  2.98518  4.58477  3.61503
          0.02348  4.15935  4.88169  0.61958  0.77255  0.48576  0.95510
    203   3.25044  4.56033  4.95339  4.39776  2.05999  4.51025  4.72206  1.43834  4.26174  1.40766  3.02447  4.55672  4.73078  4.34497  4.34288  3.85475  3.47594  2.18667  5.01649  3.77055    223 - -
          2.68618  4.42225  2.77519  2.73123  3.46354  2.40513  3.72494  3.29354  2.67741  2.69355  4.24690  2.90347  2.73739  3.18146  2.89801  2.37887  2.77519  2.98518  4.58477  3.61503
          0.02348  4.15935  4.88169  0.61958  0.77255  0.48576  0.95510
    204   2.81515  4.57541  3.55890  2.99711  2.68352  3.70565  3.73541  3.08487  1.82293  2.69318  3.65750  3.37942  4.08181  3.19010  3.06435  2.97641  3.04147  2.87442  2.35832  3.09406    224 - -
          2.68618  4.42225  2.77519  2.73123  3.46354  2.40513  3.72494  3.29354  2.67741  2.69355  4.24690  2.90347  2.73739  3.18146  2.89801  2.37887  2.77519  2.98518  4.58477  3.61503
          0.02348  4.15935  4.88169  0.61958  0.77255  0.48576  0.95510
    205   2.69086  5.16798  2.34203  1.99492  4.49353  3.38017  3.62340  3.96907  2.38118  3.46109  4.22372  2.85016  3.81550  2.27468  2.40034  2.40030  2.92733  3.55021  5.60449  4.19777    225 - -
          2.68618  4.42225  2.77519  2.73123  3.46354  2.40513  3.72494  3.29354  2.67741  2.69355  4.24690  2.90347  2.73739  3.18146  2.89801  2.37887  2.77519  2.98518  4.58477  3.61503
          0.02348  4.15935  4.88169  0.61958  0.77255  0.48576  0.95510
    206   1.77894  4.27505  3.56000  3.07573  3.93411  2.74440  4.06518  3.28263  3.04717  3.00632  3.86602  3.34511  3.82785  3.34633  3.39707  2.01278  2.34731  2.20823  5.32943  4.10144    226 - -
          2.68618  4.42225  2.77519  2.73123  3.46354  2.40513  3.72494  3.29354  2.67741  2.69355  4.24690  2.90347  2.73739  3.18146  2.89801  2.37887  2.77519  2.98518  4.58477  3.61503
          0.02348  4.15935  4.88169  0.61958  0.77255  0.48576  0.95510
    207   3.48281  4.80590  4.93407  4.43630  2.47967  4.63389  4.71343  2.35514  4.28334  0.73566  2.97279  4.63607  4.83483  4.36718  4.37950  4.02281  3.71069  2.51879  4.93004  3.59123    227 - -
          2.68618  4.42225  2.77519  2.73123  3.46354  2.40513  3.72494  3.29354  2.67741  2.69355  4.24690  2.90347  2.73739  3.18146  2.89801  2.37887  2.77519  2.98518  4.58477  3.61503
          0.02348  4.15935  4.88169  0.61958  0.77255  0.48576  0.95510
    208   2.61826  4.26490  3.62278  3.05546  3.39595  3.62997  3.90693  2.25950  2.98330  2.26132  3.36248  3.42493  3.23529  2.85999  3.30142  2.89033  2.60263  1.99375  4.87936  3.65867    228 - -
          2.68618  4.42225  2.77519  2.73123  3.46354  2.40513  3.72494  3.29354  2.67741  2.69355  4.24690  2.90347  2.73739  3.18146  2.89801  2.37887  2.77519  2.98518  4.58477  3.61503
          0.02348  4.15935  4.88169  0.61958  0.77255  0.48576  0.95510
    209   2.65318  4.94714  2.92081  2.41774  4.26049  3.41496  3.16134  3.69932  2.37526  3.25509  4.05050  2.15089  3.83290  2.77461  2.51448  2.25555  2.60828  3.33535  5.44533  4.09399    229 - -
          2.68618  4.42225  2.77519  2.73123  3.46354  2.40513  3.72494  3.29354  2.67741  2.69355  4.24690  2.90347  2.73739  3.18146  2.89801  2.37887  2.77519  2.98518  4.58477  3.61503
          0.02348  4.15935  4.88169  0.61958  0.77255  0.48576  0.95510
    210   3.39468  4.74560  4.87816  4.32786  3.10903  4.58983  4.87790  2.28751  4.13037  1.01950  1.63609  4.59690  4.78531  4.28646  4.25578  3.95161  3.61938  2.44026  5.19736  4.11247    230 - -
          2.68618  4.42225  2.77519  2.73123  3.46354  2.40513  3.72494  3.29354  2.67741  2.69355  4.24690  2.90347  2.73739  3.18146  2.89801  2.37887  2.77519  2.98518  4.58477  3.61503
          0.02348  4.15935  4.88169  0.61958  0.77255  0.48576  0.95510
    211   3.64821  4.96831  4.63484  4.41236  0.63779  4.25237  4.03920  3.14695  4.31482  2.45430  3.83945  4.35558  4.71087  4.40533  4.36301  3.89709  3.95272  3.15733  4.21915  2.55677    231 - -
          2.68618  4.42225  2.77519  2.73123  3.46354  2.40513  3.72494  3.29354  2.67741  2.69355  4.24690  2.90347  2.73739  3.18146  2.89801  2.37887  2.77519  2.98518  4.58477  3.61503
          0.02348  4.15935  4.88169  0.61958  0.77255  0.48576  0.95510
    212   3.04848  5.59508  1.94803  1.00899  4.89174  3.31590  3.86645  4.41134  2.87827  3.91796  4.77859  2.78817  3.93983  3.03570  3.46280  2.93347  3.33911  3.98799  6.05845  4.56751    232 - -
          2.68618  4.42225  2.77519  2.73123  3.46354  2.40513  3.72494  3.29354  2.67741  2.69355  4.24690  2.90347  2.73739  3.18146  2.89801  2.37887  2.77519  2.98518  4.58477  3.61503
          0.02348  4.15935  4.88169  0.61958  0.77255  0.48576  0.95510
    213   2.76680  4.91173  2.95231  2.54019  3.81851  3.48175  2.24824  3.60134  2.48152  2.77728  4.04094  1.95409  3.92571  2.91177  2.87023  2.79425  3.00986  3.28878  5.18128  3.73595    233 - -
          2.68618  4.42225  2.77519  2.73123  3.46354  2.40513  3.72494  3.29354  2.67741  2.69355  4.24690  2.90347  2.73739  3.18146  2.89801  2.37887  2.77519  2.98518  4.58477  3.61503
          0.02348  4.15935  4.88169  0.61958  0.77255  0.48576  0.95510
    214   3.32628  5.46816  0.58034  2.56255  4.89037  3.45389  4.22094  4.54999  3.36483  4.11018  5.10410  3.12989  4.12752  3.46710  3.91295  3.26260  3.67414  4.16145  5.99971  4.72808    234 - -
          2.68618  4.42225  2.77519  2.73123  3.46354  2.40513  3.72494  3.29354  2.67741  2.69355  4.24690  2.90347  2.73739  3.18146  2.89801  2.37887  2.77519  2.98518  4.58477  3.61503
          0.02348  4.15935  4.88169  0.61958  0.77255  0.48576  0.95510
    215   2.23529  4.93161  2.97744  2.23653  4.28735  3.43583  3.67370  3.70300  2.35079  3.26567  4.07632  2.99239  3.86779  2.81393  1.86413  2.44008  2.93850  3.34711  5.45567  4.13281    235 - -
          2.68618  4.42225  2.77519  2.73123  3.46354  2.40513  3.72494  3.29354  2.67741  2.69355  4.24690  2.90347  2.73739  3.18146  2.89801  2.37887  2.77519  2.98518  4.58477  3.61503
          0.02348  4.15935  4.88169  0.61958  0.77255  0.48576  0.95510
    216   2.48161  4.40057  3.48470  3.32431  4.37833  3.12656  4.42062  3.94525  3.41821  3.64639  4.55423  3.49460  3.89111  3.74601  3.68782  0.72829  2.98507  3.41537  5.72911  4.46651    236 - -
          2.68618  4.42225  2.77519  2.73123  3.46354  2.40513  3.72494  3.29354  2.67741  2.69355  4.24690  2.90347  2.73739  3.18146  2.89801  2.37887  2.77519  2.98518  4.58477  3.61503
          0.02348  4.15935  4.88169  0.61958  0.77255  0.48576  0.95510
    217   1.32636  4.23138  3.62390  3.25945  4.31465  3.04322  4.28212  3.67624  3.26281  3.39809  4.22918  3.40377  3.77710  3.55272  3.58041  1.64425  2.24812  3.16808  5.66939  4.46231    237 - -
          2.68618  4.42225  2.77519  2.73123  3.46354  2.40513  3.72494  3.29354  2.67741  2.69355  4.24690  2.90347  2.73739  3.18146  2.89801  2.37887  2.77519  2.98518  4.58477  3.61503
          0.02348  4.15935  4.88169  0.61958  0.77255  0.48576  0.95510
    218   0.66812  4.36163  3.77952  3.59598  4.36327  3.17637  4.58036  3.53371  3.62039  3.40110  4.40894  3.66483  3.94369  3.93637  3.84378  2.71341  3.01125  3.13688  5.76068  4.59695    238 - -
          2.68618  4.42225  2.77519  2.73123  3.46354  2.40513  3.72494  3.29354  2.67741  2.69355  4.24690  2.90347  2.73739  3.18146  2.89801  2.37887  2.77519  2.98518  4.58477  3.61503
          0.02348  4.15935  4.88169  0.61958  0.77255  0.48576  0.95510
    219   3.35953  5.15893  3.88229  3.34501  4.58816  3.77929  4.07484  4.15858  2.41000  3.62243  4.62336  3.67833  4.27541  3.28815  0.61675  3.43509  3.61068  3.87207  5.55898  4.46237    239 - -
          2.68608  4.42234  2.77510  2.73099  3.46363  2.40522  3.72503  3.29363  2.67750  2.69364  4.24699  2.90356  2.73678  3.18155  2.89810  2.37896  2.77528  2.98527  4.58486  3.61512
          0.32624  1.30644  4.88169  0.67493  0.71170  0.48576  0.95510
    220   3.06238  4.79929  3.79407  3.73461  4.85260  0.39785  4.82768  4.53160  3.95436  4.14605  5.13102  3.95964  4.19875  4.25635  4.14970  3.24402  3.56577  4.00432  5.86217  4.96752    242 - -
          2.68618  4.42225  2.77519  2.73123  3.46354  2.40513  3.72494  3.29354  2.67741  2.69355  4.24690  2.90347  2.73739  3.18146  2.89801  2.37887  2.77519  2.98518  4.58477  3.61503
          0.02348  4.15935  4.88169  0.61958  0.77255  0.48576  0.95510
    221   2.66444  4.71091  2.98990  2.15026  3.95831  3.43820  3.76079  3.32673  2.59277  2.26639  3.86425  3.06078  3.89304  2.95760  3.00705  1.89111  2.92265  3.04067  5.29392  3.98385    243 - -
          2.68618  4.42225  2.77519  2.73123  3.46354  2.40513  3.72494  3.29354  2.67741  2.69355  4.24690  2.90347  2.73739  3.18146  2.89801  2.37887  2.77519  2.98518  4.58477  3.61503
          0.02348  4.15935  4.88169  0.61958  0.77255  0.48576  0.95510
    222   3.22134  4.72959  4.37248  3.99743  3.36901  4.05712  4.66633  2.57504  3.74731  1.92824  0.91754  4.23652  4.52750  4.11468  3.91688  3.59593  3.53666  2.61277  5.24229  4.02538    244 - -
          2.68618  4.42225  2.77519  2.73123  3.46354  2.40513  3.72494  3.29354  2.67741  2.69355  4.24690  2.90347  2.73739  3.18146  2.89801  2.37887  2.77519  2.98518  4.58477  3.61503
          0.02348  4.15935  4.88169  0.61958  0.77255  0.48576  0.95510
    223   2.66692  5.03284  2.84703  2.02010  4.35749  3.40320  3.63106  3.80554  2.36553  3.33641  4.11833  2.60060  3.82531  2.75347  2.35841  2.15170  2.66637  3.42062  5.50811  4.13806    245 - -
          2.68618  4.42225  2.77519  2.73123  3.46354  2.40513  3.72494  3.29354  2.67741  2.69355  4.24690  2.90347  2.73739  3.18146  2.89801  2.37887  2.77519  2.98518  4.58477  3.61503
          0.02348  4.15935  4.88169  0.61958  0.77255  0.48576  0.95510
    224   2.37601  3.24599  3.99595  3.43192  3.31421  3.62659  4.06609  2.48445  3.32873  2.36503  2.88792  3.65408  4.05730  3.57249  3.54885  2.67369  2.57095  1.66848  4.82929  3.63204    246 - -
          2.68618  4.42225  2.77519  2.73123  3.46354  2.40513  3.72494  3.29354  2.67741  2.69355  4.24690  2.90347  2.73739  3.18146  2.89801  2.37887  2.77519  2.98518  4.58477  3.61503
          0.02348  4.15935  4.88169  0.61958  0.77255  0.48576  0.95510
    225   2.78255  3.48817  3.38385  2.77436  4.00178  3.57102  3.03482  3.46453  2.28815  3.06780  3.93575  3.20430  3.97557  2.91480  1.45994  2.86434  3.01281  3.17635  5.24423  3.96557    247 - -
          2.68618  4.42225  2.77519  2.73123  3.46354  2.40513  3.72494  3.29354  2.67741  2.69355  4.24690  2.90347  2.73739  3.18146  2.89801  2.37887  2.77519  2.98518  4.58477  3.61503
          0.02348  4.15935  4.88169  0.61958  0.77255  0.48576  0.95510
    226   2.82330  5.19577  2.72221  1.97870  4.55417  2.53105  3.69333  3.99631  1.58445  3.50136  4.30729  2.92193  3.89659  2.82603  2.76775  2.78643  3.06296  3.60858  5.64073  4.28369    248 - -
          2.68618  4.42225  2.77519  2.73123  3.46354  2.40513  3.72494  3.29354  2.67741  2.69355  4.24690  2.90347  2.73739  3.18146  2.89801  2.37887  2.77519  2.98518  4.58477  3.61503
          0.02348  4.15935  4.88169  0.61958  0.77255  0.48576  0.95510
    227   3.17973  4.53257  4.78473  4.28023  3.41371  4.42695  4.91267  1.97359  4.12592  1.35848  3.25304  4.50051  4.73926  4.36583  4.29705  3.80964  3.44181  1.19566  5.38309  4.19989    249 - -
          2.68618  4.42225  2.77519  2.73123  3.46354  2.40513  3.72494  3.29354  2.67741  2.69355  4.24690  2.90347  2.73739  3.18146  2.89801  2.37887  2.77519  2.98518  4.58477  3.61503
          0.02348  4.15935  4.88169  0.61958  0.77255  0.48576  0.95510
    228   2.83640  4.23661  4.43737  3.86616  2.28857  3.97069  4.12081  2.06223  3.72138  1.82425  3.14992  3.98390  4.30321  3.87636  3.83436  3.27697  3.06574  2.11839  4.56992  2.18347    250 - -
          2.68618  4.42225  2.77519  2.73123  3.46354  2.40513  3.72494  3.29354  2.67741  2.69355  4.24690  2.90347  2.73739  3.18146  2.89801  2.37887  2.77519  2.98518  4.58477  3.61503
          0.02348  4.15935  4.88169  0.61958  0.77255  0.48576  0.95510
    229   2.43882  4.23035  4.05393  3.51345  3.19841  3.72266  4.09016  2.49881  3.35518  2.30080  3.33550  3.73171  4.14898  3.63883  3.56650  3.04849  2.96258  1.68890  2.23093  3.47671    251 - -
          2.68618  4.42225  2.77519  2.73123  3.46354  2.40513  3.72494  3.29354  2.67741  2.69355  4.24690  2.90347  2.73739  3.18146  2.89801  2.37887  2.77519  2.98518  4.58477  3.61503
          0.02348  4.15935  4.88169  0.61958  0.77255  0.48576  0.95510
    230   3.74224  4.94494  4.85774  4.55439  0.91927  4.50345  3.60281  3.35826  4.35666  2.64367  3.93107  4.23531  4.80846  4.29270  4.33994  3.89585  3.96431  3.31328  2.15258  2.00845    252 - -
          2.68618  4.42225  2.77519  2.73123  3.46354  2.40513  3.72494  3.29354  2.67741  2.69355  4.24690  2.90347  2.73739  3.18146  2.89801  2.37887  2.77519  2.98518  4.58477  3.61503
          0.02348  4.15935  4.88169  0.61958  0.77255  0.48576  0.95510
    231   2.74940  5.12085  2.87405  2.05633  4.45383  3.44959  3.63577  3.89059  1.75343  3.39756  4.18819  2.93571  3.86803  2.44435  2.68091  2.72391  2.40977  3.50874  5.54225  4.19356    253 - -
          2.68618  4.42225  2.77519  2.73123  3.46354  2.40513  3.72494  3.29354  2.67741  2.69355  4.24690  2.90347  2.73739  3.18146  2.89801  2.37887  2.77519  2.98518  4.58477  3.61503
          0.02348  4.15935  4.88169  0.61958  0.77255  0.48576  0.95510
    232   3.36295  5.11156  3.45714  3.25523  3.52782  3.72589  0.65885  4.11138  3.09244  3.56428  4.63743  3.64905  4.29871  3.62797  3.33591  3.43395  3.68013  3.84132  4.98637  3.47256    254 - -
          2.68627  4.42234  2.77510  2.73133  3.46363  2.40496  3.72504  3.29363  2.67733  2.69364  4.24699  2.90312  2.73749  3.18156  2.89810  2.37896  2.77510  2.98504  4.58486  3.61512
          0.09470  2.49169  4.88169  1.51102  0.24934  0.48576  0.95510
    233   2.71697  5.10357  2.67351  2.16333  4.43439  2.93270  3.67722  3.89356  2.47369  3.42432  4.21426  2.51378  3.83874  2.31416  2.95551  1.91107  2.96707  3.50091  5.60059  4.20875    263 - -
          2.68618  4.42225  2.77519  2.73123  3.46354  2.40513  3.72494  3.29354  2.67741  2.69355  4.24690  2.90347  2.73739  3.18146  2.89801  2.37887  2.77519  2.98518  4.58477  3.61503
          0.02348  4.15935  4.88169  0.61958  0.77255  0.48576  0.95510
    234   2.08168  2.62154  3.49155  3.02623  4.03958  3.17474  4.05883  3.42731  3.00411  3.11697  3.96182  2.41745  3.81103  3.31558  3.36452  1.66298  2.78613  3.03139  5.40827  4.16985    264 - -
          2.68618  4.42225  2.77519  2.73123  3.46354  2.40513  3.72494  3.29354  2.67741  2.69355  4.24690  2.90347  2.73739  3.18146  2.89801  2.37887  2.77519  2.98518  4.58477  3.61503
          0.02348  4.15935  4.88169  0.61958  0.77255  0.48576  0.95510
    235   2.10411  5.05342  3.00752  2.28842  4.39189  3.48974  3.64412  3.80457  1.66292  3.33089  4.13786  2.99773  3.89514  2.77314  2.40488  2.75927  2.98657  3.44637  5.48529  4.17156    265 - -
          2.68618  4.42225  2.77519  2.73123  3.46354  2.40513  3.72494  3.29354  2.67741  2.69355  4.24690  2.90347  2.73739  3.18146  2.89801  2.37887  2.77519  2.98518  4.58477  3.61503
          0.02348  4.15935  4.88169  0.61958  0.77255  0.48576  0.95510
    236   2.41530  4.52104  4.19778  3.77571  3.38740  3.91740  4.53015  2.40153  3.60857  0.96983  3.28465  4.01873  4.39004  3.93279  3.81973  3.32911  3.27306  2.35967  5.23243  4.03491    266 - -
          2.68618  4.42225  2.77519  2.73123  3.46354  2.40513  3.72494  3.29354  2.67741  2.69355  4.24690  2.90347  2.73739  3.18146  2.89801  2.37887  2.77519  2.98518  4.58477  3.61503
          0.02348  4.15935  4.88169  0.61958  0.77255  0.48576  0.95510
    237   3.06238  4.79929  3.79407  3.73461  4.85260  0.39785  4.82768  4.53160  3.95436  4.14605  5.13102  3.95964  4.19875  4.25635  4.14970  3.24402  3.56577  4.00432  5.86217  4.96752    267 - -
          2.68618  4.42225  2.77519  2.73123  3.46354  2.40513  3.72494  3.29354  2.67741  2.69355  4.24690  2.90347  2.73739  3.18146  2.89801  2.37887  2.77519  2.98518  4.58477  3.61503
          0.02348  4.15935  4.88169  0.61958  0.77255  0.48576  0.95510
    238   2.71304  4.91260  2.86878  2.47865  4.20736  3.41280  3.72353  3.64510  2.47553  3.24373  4.08373  1.77863  3.88164  2.25732  2.88571  2.73636  2.97193  2.79971  5.45072  4.10190    268 - -
          2.68618  4.42225  2.77519  2.73123  3.46354  2.40513  3.72494  3.29354  2.67741  2.69355  4.24690  2.90347  2.73739  3.18146  2.89801  2.37887  2.77519  2.98518  4.58477  3.61503
          0.02348  4.15935  4.88169  0.61958  0.77255  0.48576  0.95510
    239   1.75626  4.27990  3.71404  3.18939  3.37373  3.59110  3.99265  2.65365  3.11112  2.48271  3.45141  3.50705  4.03890  3.41030  3.40805  2.90092  2.90051  2.03976  4.89658  2.57427    269 - -
          2.68618  4.42225  2.77519  2.73123  3.46354  2.40513  3.72494  3.29354  2.67741  2.69355  4.24690  2.90347  2.73739  3.18146  2.89801  2.37887  2.77519  2.98518  4.58477  3.61503
          0.02348  4.15935  4.88169  0.61958  0.77255  0.48576  0.95510
    240   2.40925  4.38866  3.29717  3.03181  4.39476  3.10060  4.19783  3.86074  3.12263  3.51759  4.35482  3.30270  1.65364  3.44227  3.46801  1.45226  2.87057  3.33784  5.71076  4.45275    270 - -
          2.68618  4.42225  2.77519  2.73123  3.46354  2.40513  3.72494  3.29354  2.67741  2.69355  4.24690  2.90347  2.73739  3.18146  2.89801  2.37887  2.77519  2.98518  4.58477  3.61503
          0.02348  4.15935  4.88169  0.61958  0.77255  0.48576  0.95510
    241   1.28133  4.23093  3.59912  3.31527  4.40169  3.01827  4.35975  3.77420  3.35815  3.50602  4.34293  3.42691  3.77976  3.64230  3.65520  1.39645  2.79255  3.22900  5.75817  4.54963    271 - -
          2.68618  4.42225  2.77519  2.73123  3.46354  2.40513  3.72494  3.29354  2.67741  2.69355  4.24690  2.90347  2.73739  3.18146  2.89801  2.37887  2.77519  2.98518  4.58477  3.61503
          0.02348  4.15935  4.88169  0.61958  0.77255  0.48576  0.95510
    242   1.70020  4.59432  3.09482  2.69577  4.03394  3.31743  2.17972  3.50835  2.69518  3.15027  3.99876  3.12774  3.86292  3.06905  3.08422  2.38852  2.89764  3.15437  5.36549  4.04674    272 - -
          2.68618  4.42225  2.77519  2.73123  3.46354  2.40513  3.72494  3.29354  2.67741  2.69355  4.24690  2.90347  2.73739  3.18146  2.89801  2.37887  2.77519  2.98518  4.58477  3.61503
          0.02348  4.15935  4.88169  0.61958  0.77255  0.48576  0.95510
    243   2.59146  5.18227  3.29343  2.66481  4.59363  3.62630  3.63959  3.97012  1.47811  3.43116  4.25624  3.12492  3.99590  2.47151  1.79005  2.92169  3.12458  3.61954  5.51313  4.27520    273 - -
          2.68618  4.42225  2.77519  2.73123  3.46354  2.40513  3.72494  3.29354  2.67741  2.69355  4.24690  2.90347  2.73739  3.18146  2.89801  2.37887  2.77519  2.98518  4.58477  3.61503
          0.02348  4.15935  4.88169  0.61958  0.77255  0.48576  0.95510
    244   3.19856  4.55276  4.79386  4.28527  3.37006  4.43749  4.90514  2.00931  4.12857  1.22148  3.20493  4.50829  4.73987  4.35499  4.29287  3.81828  3.45772  1.31767  5.35500  4.18559    274 - -
          2.68618  4.42225  2.77519  2.73123  3.46354  2.40513  3.72494  3.29354  2.67741  2.69355  4.24690  2.90347  2.73739  3.18146  2.89801  2.37887  2.77519  2.98518  4.58477  3.61503
          0.02348  4.15935  4.88169  0.61958  0.77255  0.48576  0.95510
    245   3.42470  4.86723  4.19534  3.83143  1.02696  4.18352  2.19160  3.39168  3.69746  2.79676  3.97389  3.90043  4.55785  3.89059  3.87587  3.55608  3.66548  3.26288  3.87295  2.16654    275 - -
          2.68618  4.42225  2.77519  2.73123  3.46354  2.40513  3.72494  3.29354  2.67741  2.69355  4.24690  2.90347  2.73739  3.18146  2.89801  2.37887  2.77519  2.98518  4.58477  3.61503
          0.02348  4.15935  4.88169  0.61958  0.77255  0.48576  0.95510
    246   2.80169  5.30526  1.69743  2.07748  4.61969  3.35597  3.69355  4.10600  2.51252  3.59592  4.38104  2.46839  3.85501  2.82181  2.30630  2.73681  3.05084  3.68556  5.74220  4.31107    276 - -
          2.68618  4.42225  2.77519  2.73123  3.46354  2.40513  3.72494  3.29354  2.67741  2.69355  4.24690  2.90347  2.73739  3.18146  2.89801  2.37887  2.77519  2.98518  4.58477  3.61503
          0.02348  4.15935  4.88169  0.61958  0.77255  0.48576  0.95510
    247   2.66235  4.54446  3.35910  2.81518  3.75491  3.51638  3.80429  3.13038  2.57586  1.94416  3.70276  3.23662  3.94853  3.04746  2.36823  2.07717  2.91855  2.87949  5.13220  3.86683    277 - -
          2.68618  4.42225  2.77519  2.73123  3.46354  2.40513  3.72494  3.29354  2.67741  2.69355  4.24690  2.90347  2.73739  3.18146  2.89801  2.37887  2.77519  2.98518  4.58477  3.61503
          0.02348  4.15935  4.88169  0.61958  0.77255  0.48576  0.95510
    248   3.24889  4.53698  5.00563  4.46419  3.38810  4.61363  5.04309  1.58590  4.34713  1.25371  3.17857  4.67639  4.83927  4.50402  4.48128  3.97728  3.48802  1.46850  5.41058  4.29181    278 - -
          2.68618  4.42225  2.77519  2.73123  3.46354  2.40513  3.72494  3.29354  2.67741  2.69355  4.24690  2.90347  2.73739  3.18146  2.89801  2.37887  2.77519  2.98518  4.58477  3.61503
          0.02348  4.15935  4.88169  0.61958  0.77255  0.48576  0.95510
    249   2.65013  4.96257  2.95470  2.10430  4.25318  3.43322  3.61774  3.68540  2.06836  2.91372  4.02850  2.93668  3.82879  2.74465  2.57426  2.22567  2.64715  3.32508  5.42668  4.07667    279 - -
          2.68618  4.42225  2.77519  2.73123  3.46354  2.40513  3.72494  3.29354  2.67741  2.69355  4.24690  2.90347  2.73739  3.18146  2.89801  2.37887  2.77519  2.98518  4.58477  3.61503
          0.02348  4.15935  4.88169  0.61958  0.77255  0.48576  0.95510
    250   2.45909  4.15002  4.24592  3.66772  2.77688  3.85487  4.16192  2.09787  3.54315  2.17978  3.20897  3.85733  4.21089  3.75432  3.70953  3.15380  2.94829  1.51878  4.78162  3.02758    280 - -
          2.68618  4.42225  2.77519  2.73123  3.46354  2.40513  3.72494  3.29354  2.67741  2.69355  4.24690  2.90347  2.73739  3.18146  2.89801  2.37887  2.77519  2.98518  4.58477  3.61503
          0.02348  4.15935  4.88169  0.61958  0.77255  0.48576  0.95510
    251   2.63481  5.05309  2.59405  2.17535  4.35972  3.39209  3.16175  3.82041  2.21968  3.34059  4.10723  2.87395  3.79963  2.46715  2.84215  2.15272  2.86776  3.05602  5.50674  4.11776    281 - -
          2.68618  4.42225  2.77519  2.73123  3.46354  2.40513  3.72494  3.29354  2.67741  2.69355  4.24690  2.90347  2.73739  3.18146  2.89801  2.37887  2.77519  2.98518  4.58477  3.61503
          0.10026  4.15935  2.52849  0.61958  0.77255  0.48576  0.95510
    252   2.88927  5.13601  3.22209  2.61575  4.53474  3.58089  3.61399  3.91870  1.70309  3.38935  4.21301  3.08182  3.95683  2.43273  1.70061  2.50896  3.08192  3.56817  5.48030  4.23315    282 - -
          2.68618  4.42225  2.77519  2.73123  3.46354  2.40513  3.72494  3.29354  2.67741  2.69355  4.24690  2.90347  2.73739  3.18146  2.89801  2.37887  2.77519  2.98518  4.58477  3.61503
          0.02533  4.08441  4.80676  0.61958  0.77255  0.56995  0.83369
    253   2.11092  4.94889  2.83565  2.19817  4.28933  3.38943  3.65651  3.71053  1.86095  3.27464  4.08343  2.92878  3.83648  2.79717  2.79804  2.42840  2.92577  3.35045  5.46889  4.12680    283 - -
          2.68618  4.42225  2.77519  2.73123  3.46354  2.40513  3.72494  3.29354  2.67741  2.69355  4.24690  2.90347  2.73739  3.18146  2.89801  2.37887  2.77519  2.98518  4.58477  3.61503
          0.02533  4.08441  4.80676  0.61958  0.77255  0.56995  0.83369
    254   2.62746  5.02273  2.37204  2.06688  4.31994  3.37436  3.59577  3.24480  2.19592  3.30561  4.08088  2.85976  3.78873  2.50627  2.84258  2.60771  2.59742  3.38716  5.48204  4.09767    284 - -
          2.68618  4.42225  2.77519  2.73123  3.46354  2.40513  3.72494  3.29354  2.67741  2.69355  4.24690  2.90347  2.73739  3.18146  2.89801  2.37887  2.77519  2.98518  4.58477  3.61503
          0.08913  4.08441  2.68180  0.61958  0.77255  0.56995  0.83369
    255   2.79888  5.32857  1.92112  1.96376  4.62881  2.52242  3.67998  4.12517  2.57160  3.61862  4.41608  2.36571  3.81345  2.44755  3.11507  2.71978  3.05872  3.70188  5.77622  4.31861    285 - -
          2.68618  4.42225  2.77519  2.73123  3.46354  2.40513  3.72494  3.29354  2.67741  2.69355  4.24690  2.90347  2.73739  3.18146  2.89801  2.37887  2.77519  2.98518  4.58477  3.61503
          0.02697  4.02225  4.74460  0.61958  0.77255  0.52573  0.89434
    256   2.42857  4.95469  2.49167  2.16545  4.29194  3.34493  3.64367  3.73846  2.44931  3.29446  4.08477  2.87466  3.22081  2.77685  2.93683  2.07575  2.57920  3.35810  5.49187  4.11550    286 - -
          2.68622  4.42229  2.77524  2.73127  3.46358  2.40507  3.72498  3.29358  2.67714  2.69359  4.24694  2.90351  2.73726  3.18150  2.89805  2.37891  2.77524  2.98522  4.58481  3.61507
          0.42957  1.31432  2.51885  0.20953  1.66581  0.56995  0.83369
    257   2.75663  5.24156  2.00885  1.85371  4.54695  3.29141  3.65679  4.02832  2.23515  3.53423  4.32840  2.76006  3.80412  2.79166  3.02781  2.20032  3.01077  3.61711  5.69632  4.26226    288 - -
          2.68618  4.42225  2.77519  2.73123  3.46354  2.40513  3.72494  3.29354  2.67741  2.69355  4.24690  2.90347  2.73739  3.18146  2.89801  2.37887  2.77519  2.98518  4.58477  3.61503
          0.02733  4.00928  4.73163  0.61958  0.77255  0.51768  0.90610
    258   2.50633  4.59481  3.03757  2.60752  4.17177  2.52018  3.80385  3.58670  2.34570  3.20597  4.02662  3.05247  3.79867  2.98122  3.03545  1.91761  2.20553  3.19708  5.44342  4.14144    289 - -
          2.68618  4.42225  2.77519  2.73123  3.46354  2.40513  3.72494  3.29354  2.67741  2.69355  4.24690  2.90347  2.73739  3.18146  2.89801  2.37887  2.77519  2.98518  4.58477  3.61503
          0.02533  4.08441  4.80676  0.61958  0.77255  0.56995  0.83369
    259   2.81877  4.48691  3.65390  3.15440  2.39257  3.72439  3.72837  2.97681  3.09351  2.57809  3.58859  3.47785  1.98107  3.37554  3.40531  3.01634  3.06539  2.78590  4.35368  2.16489    290 - -
          2.68618  4.42225  2.77519  2.73123  3.46354  2.40513  3.72494  3.29354  2.67741  2.69355  4.24690  2.90347  2.73739  3.18146  2.89801  2.37887  2.77519  2.98518  4.58477  3.61503
          0.02533  4.08441  4.80676  0.61958  0.77255  0.43650  1.03928
    260   1.83075  5.13753  2.15075  2.10343  4.42727  3.36411  2.99393  3.88920  2.52787  3.43032  4.22845  2.85232  3.84580  2.82833  3.03171  2.70968  2.99324  3.50662  5.61693  4.21395    291 - -
          2.68618  4.42225  2.77519  2.73123  3.46354  2.40513  3.72494  3.29354  2.67741  2.69355  4.24690  2.90347  2.73739  3.18146  2.89801  2.37887  2.77519  2.98518  4.58477  3.61503
          0.02348  4.15935  4.88169  0.61958  0.77255  0.48576  0.95510
    261   2.45374  5.07503  2.00410  2.37863  4.43566  3.38636  3.69305  3.87926  2.44195  3.42066  4.22223  2.91264  3.85832  2.82757  1.86790  2.71386  2.98520  3.49266  5.59059  4.21803    292 - -
          2.68618  4.42225  2.77519  2.73123  3.46354  2.40513  3.72494  3.29354  2.67741  2.69355  4.24690  2.90347  2.73739  3.18146  2.89801  2.37887  2.77519  2.98518  4.58477  3.61503
          0.02348  4.15935  4.88169  0.61958  0.77255  0.48576  0.95510
    262   2.64587  4.79176  2.54556  2.46824  4.03149  2.61109  3.72029  3.50042  2.58173  3.11746  3.94994  2.98073  3.85377  2.89947  3.04478  2.12824  2.90528  3.17618  5.34111  2.55255    293 - -
          2.68618  4.42225  2.77519  2.73123  3.46354  2.40513  3.72494  3.29354  2.67741  2.69355  4.24690  2.90347  2.73739  3.18146  2.89801  2.37887  2.77519  2.98518  4.58477  3.61503
          0.02348  4.15935  4.88169  0.61958  0.77255  0.48576  0.95510
    263   2.14669  4.35340  3.42454  2.92408  2.09575  3.49940  3.86603  2.92470  2.88697  2.62746  3.53358  3.31107  3.94648  2.81096  3.23367  2.46146  2.85811  2.68584  4.94696  3.66322    294 - -
          2.68618  4.42225  2.77519  2.73123  3.46354  2.40513  3.72494  3.29354  2.67741  2.69355  4.24690  2.90347  2.73739  3.18146  2.89801  2.37887  2.77519  2.98518  4.58477  3.61503
          0.02348  4.15935  4.88169  0.61958  0.77255  0.48576  0.95510
    264   2.43011  4.30794  3.48061  2.91520  3.45096  3.56973  3.83249  2.35970  2.62618  2.52213  3.41739  3.31643  3.95337  3.16795  3.20953  2.36658  2.61301  2.36488  4.89823  3.08709    295 - -
          2.68618  4.42225  2.77519  2.73123  3.46354  2.40513  3.72494  3.29354  2.67741  2.69355  4.24690  2.90347  2.73739  3.18146  2.89801  2.37887  2.77519  2.98518  4.58477  3.61503
          0.02348  4.15935  4.88169  0.61958  0.77255  0.48576  0.95510
    265   2.79085  5.25954  1.69307  2.05408  4.55251  3.35064  2.66769  4.03505  2.55289  3.54839  4.34150  2.82121  3.85316  2.83665  3.07123  2.73372  2.59538  3.63019  5.71354  4.28414    296 - -
          2.68618  4.42225  2.77519  2.73123  3.46354  2.40513  3.72494  3.29354  2.67741  2.69355  4.24690  2.90347  2.73739  3.18146  2.89801  2.37887  2.77519  2.98518  4.58477  3.61503
          0.02348  4.15935  4.88169  0.61958  0.77255  0.48576  0.95510
    266   3.22606  4.65624  4.33392  3.87386  2.52218  4.17279  3.89794  2.79793  3.67242  1.38847  3.46137  4.00159  4.51170  3.90635  3.83875  3.52097  3.46044  2.75935  4.21808  1.49712    297 - -
          2.68618  4.42225  2.77519  2.73123  3.46354  2.40513  3.72494  3.29354  2.67741  2.69355  4.24690  2.90347  2.73739  3.18146  2.89801  2.37887  2.77519  2.98518  4.58477  3.61503
          0.02348  4.15935  4.88169  0.61958  0.77255  0.48576  0.95510
    267   2.46671  4.91907  2.92139  2.12243  4.19254  3.41320  3.62196  3.62708  2.39332  3.19488  3.98789  2.47075  3.81354  2.75354  2.65731  2.41387  2.57558  3.27247  5.40318  3.39304    298 - -
          2.68618  4.42225  2.77519  2.73123  3.46354  2.40513  3.72494  3.29354  2.67741  2.69355  4.24690  2.90347  2.73739  3.18146  2.89801  2.37887  2.77519  2.98518  4.58477  3.61503
          0.17238  4.15935  1.94687  0.61958  0.77255  0.48576  0.95510
    268   2.70579  4.47940  3.40438  2.97122  3.62814  3.55526  3.96040  2.70575  2.79896  2.53464  3.59985  3.36522  4.02704  2.36607  3.10316  2.91332  2.98776  1.57792  5.14690  3.87218    299 - -
          2.68618  4.42225  2.77519  2.73123  3.46354  2.40513  3.72494  3.29354  2.67741  2.69355  4.24690  2.90347  2.73739  3.18146  2.89801  2.37887  2.77519  2.98518  4.58477  3.61503
          0.02719  4.01416  4.73651  0.61958  0.77255  0.63797  0.75155
    269   2.66837  4.92539  2.96122  1.95444  4.21514  3.43182  3.59814  3.62600  2.07510  2.83908  3.99684  2.94296  3.82942  2.73397  2.42486  2.67607  2.65409  3.28472  5.37789  4.05502    300 - -
          2.68618  4.42225  2.77519  2.73123  3.46354  2.40513  3.72494  3.29354  2.67741  2.69355  4.24690  2.90347  2.73739  3.18146  2.89801  2.37887  2.77519  2.98518  4.58477  3.61503
          0.02719  4.01416  4.73651  0.61958  0.77255  0.63797  0.75155
    270   2.61917  4.36241  3.42809  2.57617  3.51812  3.58447  3.83086  2.39824  2.51646  2.33503  3.45292  3.29136  3.96348  3.12727  3.12385  2.83694  2.85133  1.99849  4.97650  3.73554    301 - -
          2.68618  4.42225  2.77519  2.73123  3.46354  2.40513  3.72494  3.29354  2.67741  2.69355  4.24690  2.90347  2.73739  3.18146  2.89801  2.37887  2.77519  2.98518  4.58477  3.61503
          0.02719  4.01416  4.73651  0.61958  0.77255  0.63797  0.75155
    271   2.66215  4.92282  2.08784  2.33330  4.17719  2.96519  3.65252  3.61138  2.48174  2.49502  4.02413  2.87051  3.81053  2.48011  2.95540  2.66572  2.90919  3.27266  5.42698  4.06167    302 - -
          2.68618  4.42225  2.77519  2.73123  3.46354  2.40513  3.72494  3.29354  2.67741  2.69355  4.24690  2.90347  2.73739  3.18146  2.89801  2.37887  2.77519  2.98518  4.58477  3.61503
          0.02719  4.01416  4.73651  0.61958  0.77255  0.63797  0.75155
    272   2.23079  5.01436  2.86069  2.02184  4.32688  3.40869  3.59486  3.75685  2.09842  3.28642  4.08402  2.90391  3.82196  2.51061  2.44644  2.67305  2.91200  3.39108  5.45210  4.11048    303 - -
          2.68618  4.42225  2.77519  2.73123  3.46354  2.40513  3.72494  3.29354  2.67741  2.69355  4.24690  2.90347  2.73739  3.18146  2.89801  2.37887  2.77519  2.98518  4.58477  3.61503
          0.02719  4.01416  4.73651  0.61958  0.77255  0.63797  0.75155
    273   2.05496  4.83120  2.79863  2.18499  4.18273  3.33934  3.67234  3.59620  2.23549  3.19222  4.01353  2.92088  3.81064  2.82929  2.89005  2.16682  2.89098  3.24762  5.41743  4.08136    304 - -
          2.68618  4.42225  2.77519  2.73123  3.46354  2.40513  3.72494  3.29354  2.67741  2.69355  4.24690  2.90347  2.73739  3.18146  2.89801  2.37887  2.77519  2.98518  4.58477  3.61503
          0.08506  4.01416  2.75697  0.61958  0.77255  0.63797  0.75155
    274   2.58360  4.68304  2.57940  2.44262  3.87434  2.96899  3.64590  3.31501  2.50246  2.95054  3.79092  2.67110  3.80572  2.83246  2.95396  2.64288  2.82612  2.73768  5.20028  2.84529    305 - -
          2.68618  4.42225  2.77519  2.73123  3.46354  2.40513  3.72494  3.29354  2.67741  2.69355  4.24690  2.90347  2.73739  3.18146  2.89801  2.37887  2.77519  2.98518  4.58477  3.61503
          0.02879  3.95790  4.68024  0.61958  0.77255  0.44940  1.01614
    275   2.72570  4.83578  2.83193  1.89681  4.02954  3.43585  3.72898  3.41578  2.54194  2.04531  3.93793  2.57373  3.89317  2.91553  2.95927  2.76973  2.97031  3.13022  5.34367  4.01146    306 - -
          2.68618  4.42225  2.77519  2.73123  3.46354  2.40513  3.72494  3.29354  2.67741  2.69355  4.24690  2.90347  2.73739  3.18146  2.89801  2.37887  2.77519  2.98518  4.58477  3.61503
          0.02466  4.11087  4.83322  0.61958  0.77255  0.45229  1.01107
    276   2.04883  4.39743  3.35319  2.87526  3.82932  2.86482  3.92272  3.16987  2.85216  2.21335  3.76153  3.25215  2.22658  3.18273  3.22458  2.67153  2.83473  2.86996  5.22524  3.97280    307 - -
          2.68618  4.42225  2.77519  2.73123  3.46354  2.40513  3.72494  3.29354  2.67741  2.69355  4.24690  2.90347  2.73739  3.18146  2.89801  2.37887  2.77519  2.98518  4.58477  3.61503
          0.02348  4.15935  4.88169  0.61958  0.77255  0.48576  0.95510
    277   2.27594  5.12821  2.50201  2.04969  4.44648  3.37954  3.61655  3.91814  2.06932  3.42091  4.18382  2.85331  3.15546  2.51233  2.87242  2.63157  2.90410  3.50584  5.57369  4.16999    308 - -
          2.68618  4.42225  2.77519  2.73123  3.46354  2.40513  3.72494  3.29354  2.67741  2.69355  4.24690  2.90347  2.73739  3.18146  2.89801  2.37887  2.77519  2.98518  4.58477  3.61503
          0.02348  4.15935  4.88169  0.61958  0.77255  0.48576  0.95510
    278   2.44592  4.33707  3.58425  3.34524  4.25040  0.98314  4.38439  3.52234  3.38332  3.34424  4.28634  3.50475  3.88716  3.70187  3.66005  2.63913  2.92667  2.49558  5.65456  4.42403    309 - -
          2.68618  4.42225  2.77519  2.73123  3.46354  2.40513  3.72494  3.29354  2.67741  2.69355  4.24690  2.90347  2.73739  3.18146  2.89801  2.37887  2.77519  2.98518  4.58477  3.61503
          0.02348  4.15935  4.88169  0.61958  0.77255  0.48576  0.95510
    279   2.83553  4.30964  4.16638  3.59574  3.34986  3.96602  4.28019  2.04869  2.94910  1.53275  3.25965  3.87992  4.30826  3.73501  3.67570  3.26330  3.07108  1.68697  5.01541  3.82798    310 - -
          2.68618  4.42225  2.77519  2.73123  3.46354  2.40513  3.72494  3.29354  2.67741  2.69355  4.24690  2.90347  2.73739  3.18146  2.89801  2.37887  2.77519  2.98518  4.58477  3.61503
          0.02348  4.15935  4.88169  0.61958  0.77255  0.48576  0.95510
    280   2.65584  4.93222  2.86752  1.86913  4.21144  2.97435  3.65147  3.63799  2.42753  2.88470  4.01863  2.92957  3.83359  2.53708  2.88586  2.66342  2.37647  3.28950  5.42898  4.07549    311 - -
          2.68618  4.42225  2.77519  2.73123  3.46354  2.40513  3.72494  3.29354  2.67741  2.69355  4.24690  2.90347  2.73739  3.18146  2.89801  2.37887  2.77519  2.98518  4.58477  3.61503
          0.02348  4.15935  4.88169  0.61958  0.77255  0.48576  0.95510
    281   2.80104  4.32775  4.09624  3.56515  3.40320  3.86622  4.29704  2.28390  3.44486  1.68256  3.32493  3.84108  3.14395  3.73281  3.68912  3.19222  3.06696  1.47270  5.07084  3.86709    312 - -
          2.68618  4.42225  2.77519  2.73123  3.46354  2.40513  3.72494  3.29354  2.67741  2.69355  4.24690  2.90347  2.73739  3.18146  2.89801  2.37887  2.77519  2.98518  4.58477  3.61503
          0.02348  4.15935  4.88169  0.61958  0.77255  0.48576  0.95510
    282   2.65810  4.79279  3.07444  1.88777  4.02439  3.47983  3.66371  2.96128  2.26733  2.55018  3.86576  3.02382  3.86906  2.82560  2.58364  2.70628  2.88445  3.10853  5.28874  3.98055    313 - -
          2.68618  4.42225  2.77519  2.73123  3.46354  2.40513  3.72494  3.29354  2.67741  2.69355  4.24690  2.90347  2.73739  3.18146  2.89801  2.37887  2.77519  2.98518  4.58477  3.61503
          0.02348  4.15935  4.88169  0.61958  0.77255  0.48576  0.95510
    283   2.65826  4.74861  3.07470  1.94669  3.97460  3.48789  3.69736  2.62659  2.13089  2.96921  3.82912  3.04622  3.88397  2.86938  2.89074  2.72302  2.88908  2.68198  5.27846  3.97189    314 - -
          2.68618  4.42225  2.77519  2.73123  3.46354  2.40513  3.72494  3.29354  2.67741  2.69355  4.24690  2.90347  2.73739  3.18146  2.89801  2.37887  2.77519  2.98518  4.58477  3.61503
          0.02348  4.15935  4.88169  0.61958  0.77255  0.48576  0.95510
    284   2.84360  4.33642  4.13267  3.55241  3.26134  3.94779  4.22933  1.96391  2.83174  1.39557  2.81257  3.84531  4.27945  3.67485  3.61348  3.23819  3.07281  2.28296  4.95290  3.78382    315 - -
          2.68618  4.42225  2.77519  2.73123  3.46354  2.40513  3.72494  3.29354  2.67741  2.69355  4.24690  2.90347  2.73739  3.18146  2.89801  2.37887  2.77519  2.98518  4.58477  3.61503
          0.01586  4.15173        *  0.61958  0.77255  0.00000        *
//
