# Supplementary material for: MacSyFinder: A Program to Mine Genomes for Molecular Systems with an Application to CRISPR-Cas Systems
Source: PLoS One. 2014 Oct 17;9(10):e110726. doi: 10.1371/journal.pone.0110726 (PMC4201578; doi:10.1371/journal.pone.0110726)
Supplement: Data S2 — The Cas-Finder: models and profiles (compressed tarball archive). (ZIP) [file pone.0110726.s011.zip › Cas-Finder_macsyfinder/CASprofiles/cas8a1a2_TypeIA.hmm]

HMMER3/b [3.0 | March 2010]
NAME  TIGR03486
ACC   TIGR03486
DESC  cas_csx13_C: CRISPR-associated protein Cas8a1/Csx13, MYXAN subtype, C-terminal region
LENG  152
ALPH  amino
RF    no
CS    no
MAP   yes
DATE  Sun Apr 11 22:25:57 2010
NSEQ  4
EFFN  0.933594
CKSUM 2818526342
GA    47.40 47.40;
TC    47.40 47.40;
NC    29.65 29.65;
STATS LOCAL MSV      -10.1571  0.70917
STATS LOCAL VITERBI  -10.8334  0.70917
STATS LOCAL FORWARD   -4.1560  0.70917
HMM          A        C        D        E        F        G        H        I        K        L        M        N        P        Q        R        S        T        V        W        Y   
            m->m     m->i     m->d     i->m     i->i     d->m     d->d
  COMPO   2.43203  4.59903  3.00128  2.58772  3.26530  3.24223  3.56095  2.89519  2.59476  2.38254  3.72216  3.04290  3.70854  2.96800  2.77143  2.63575  2.88773  2.88431  3.81863  3.39217
          2.68618  4.42225  2.77519  2.73123  3.46354  2.40513  3.72494  3.29354  2.67741  2.69355  4.24690  2.90347  2.73739  3.18146  2.89801  2.37887  2.77519  2.98518  4.58477  3.61503
          0.02363  4.15302  4.87536  0.61958  0.77255  0.00000        *
      1   3.22986  4.55435  4.87373  4.34097  3.33723  4.51794  4.93101  1.10394  4.18157  1.77458  2.29210  4.56691  4.77298  4.38217  4.32906  3.88471  3.47349  1.94948  5.34100  4.20562      1 - -
          2.68618  4.42225  2.77519  2.73123  3.46354  2.40513  3.72494  3.29354  2.67741  2.69355  4.24690  2.90347  2.73739  3.18146  2.89801  2.37887  2.77519  2.98518  4.58477  3.61503
          0.02363  4.15302  4.87536  0.61958  0.77255  0.48576  0.95510
      2   1.33777  4.23245  3.68845  3.35241  4.22782  3.09050  4.33828  3.39100  3.32862  3.25309  4.15547  3.47210  3.82387  3.63528  3.61498  2.53832  1.53869  2.97941  5.63777  4.43658      2 - -
          2.68618  4.42225  2.77519  2.73123  3.46354  2.40513  3.72494  3.29354  2.67741  2.69355  4.24690  2.90347  2.73739  3.18146  2.89801  2.37887  2.77519  2.98518  4.58477  3.61503
          0.02363  4.15302  4.87536  0.61958  0.77255  0.48576  0.95510
      3   2.98412  5.59880  1.79728  1.35315  4.88668  3.29963  3.80624  4.41540  2.79345  3.88880  4.71608  2.12749  3.90221  2.96075  3.38655  2.86672  3.26359  3.97113  6.03815  4.52516      3 - -
          2.68618  4.42225  2.77519  2.73123  3.46354  2.40513  3.72494  3.29354  2.67741  2.69355  4.24690  2.90347  2.73739  3.18146  2.89801  2.37887  2.77519  2.98518  4.58477  3.61503
          0.02363  4.15302  4.87536  0.61958  0.77255  0.48576  0.95510
      4   2.98494  4.97422  2.90655  2.82533  4.38519  3.39585  4.18828  4.16698  3.12181  3.78378  4.74459  0.74300  4.06552  3.46945  3.47933  3.04629  3.38086  3.75985  5.65868  4.31952      4 - -
          2.68618  4.42225  2.77519  2.73123  3.46354  2.40513  3.72494  3.29354  2.67741  2.69355  4.24690  2.90347  2.73739  3.18146  2.89801  2.37887  2.77519  2.98518  4.58477  3.61503
          0.02363  4.15302  4.87536  0.61958  0.77255  0.48576  0.95510
      5   3.48571  4.87005  4.63932  4.28958  3.26755  4.33533  4.85846  2.49562  4.05504  0.59324  3.21893  4.53816  4.72820  4.35492  4.18140  3.95335  3.77034  2.60410  5.23883  4.02388      5 - -
          2.68618  4.42225  2.77519  2.73123  3.46354  2.40513  3.72494  3.29354  2.67741  2.69355  4.24690  2.90347  2.73739  3.18146  2.89801  2.37887  2.77519  2.98518  4.58477  3.61503
          0.02363  4.15302  4.87536  0.61958  0.77255  0.48576  0.95510
      6   1.52464  4.22579  3.71885  3.28110  3.92079  3.21038  4.20602  3.06782  3.23812  2.95637  3.86452  3.46883  3.86863  3.53079  3.54129  2.00163  2.81011  1.92395  5.36652  4.15306      6 - -
          2.68618  4.42225  2.77519  2.73123  3.46354  2.40513  3.72494  3.29354  2.67741  2.69355  4.24690  2.90347  2.73739  3.18146  2.89801  2.37887  2.77519  2.98518  4.58477  3.61503
          0.02363  4.15302  4.87536  0.61958  0.77255  0.48576  0.95510
      7   2.22188  4.81171  2.98158  2.13688  4.05382  3.44303  3.66518  3.45227  2.44685  3.06202  2.96043  2.98558  3.84926  2.26507  2.88399  2.68019  2.87565  3.14036  5.32247  3.99778      7 - -
          2.68618  4.42225  2.77519  2.73123  3.46354  2.40513  3.72494  3.29354  2.67741  2.69355  4.24690  2.90347  2.73739  3.18146  2.89801  2.37887  2.77519  2.98518  4.58477  3.61503
          0.02363  4.15302  4.87536  0.61958  0.77255  0.48576  0.95510
      8   2.59216  4.69509  2.92995  2.59608  4.20486  1.85802  2.60689  3.70864  2.68875  3.31323  4.14254  3.05592  3.84840  3.03858  3.10633  2.05798  2.92664  3.31232  5.49411  4.15287      8 - -
          2.68618  4.42225  2.77519  2.73123  3.46354  2.40513  3.72494  3.29354  2.67741  2.69355  4.24690  2.90347  2.73739  3.18146  2.89801  2.37887  2.77519  2.98518  4.58477  3.61503
          0.02363  4.15302  4.87536  0.61958  0.77255  0.48576  0.95510
      9   2.97392  5.05445  3.48484  2.80207  4.38055  3.68967  3.67149  3.73364  1.63267  2.42899  4.12930  3.22471  4.04673  2.81826  1.59016  3.00157  3.15479  3.44349  5.40512  4.19618      9 - -
          2.68618  4.42225  2.77519  2.73123  3.46354  2.40513  3.72494  3.29354  2.67741  2.69355  4.24690  2.90347  2.73739  3.18146  2.89801  2.37887  2.77519  2.98518  4.58477  3.61503
          0.02363  4.15302  4.87536  0.61958  0.77255  0.48576  0.95510
     10   2.62217  4.73856  3.11719  2.63966  4.26029  3.36126  3.77716  3.68443  2.46063  3.27115  4.09574  3.09021  2.10529  2.94030  2.09541  2.18144  2.92310  3.30534  5.46717  4.17256     10 - -
          2.68618  4.42225  2.77519  2.73123  3.46354  2.40513  3.72494  3.29354  2.67741  2.69355  4.24690  2.90347  2.73739  3.18146  2.89801  2.37887  2.77519  2.98518  4.58477  3.61503
          0.02363  4.15302  4.87536  0.61958  0.77255  0.48576  0.95510
     11   3.84492  5.11144  4.54746  4.32953  3.01205  4.06817  4.29100  3.89154  4.05191  3.23367  4.51047  4.42493  4.61092  4.42445  4.12750  4.04566  4.16162  3.78912  0.46974  3.00101     11 - -
          2.68618  4.42225  2.77519  2.73123  3.46354  2.40513  3.72494  3.29354  2.67741  2.69355  4.24690  2.90347  2.73739  3.18146  2.89801  2.37887  2.77519  2.98518  4.58477  3.61503
          0.02363  4.15302  4.87536  0.61958  0.77255  0.48576  0.95510
     12   3.80837  5.02093  4.72749  4.42238  1.98687  4.49024  3.51925  3.60592  4.18907  2.92640  4.17009  4.14985  4.80277  4.20626  4.22158  3.87630  4.02539  3.50094  1.66920  1.04887     12 - -
          2.68618  4.42225  2.77519  2.73123  3.46354  2.40513  3.72494  3.29354  2.67741  2.69355  4.24690  2.90347  2.73739  3.18146  2.89801  2.37887  2.77519  2.98518  4.58477  3.61503
          0.02363  4.15302  4.87536  0.61958  0.77255  0.48576  0.95510
     13   1.74070  4.39056  3.37059  2.90484  3.63223  3.38117  3.89987  3.12435  2.88389  2.82694  3.71500  3.27674  3.90159  3.20897  3.24398  2.17589  2.85553  2.84000  5.07244  2.45514     13 - -
          2.68618  4.42225  2.77519  2.73123  3.46354  2.40513  3.72494  3.29354  2.67741  2.69355  4.24690  2.90347  2.73739  3.18146  2.89801  2.37887  2.77519  2.98518  4.58477  3.61503
          0.02363  4.15302  4.87536  0.61958  0.77255  0.48576  0.95510
     14   2.87562  5.39900  1.90249  2.22010  4.70072  3.32831  3.74779  4.21032  2.63764  3.70153  4.50700  1.82341  3.87689  2.08683  3.17082  2.79402  3.13988  3.78553  5.84854  4.38846     14 - -
          2.68618  4.42225  2.77519  2.73123  3.46354  2.40513  3.72494  3.29354  2.67741  2.69355  4.24690  2.90347  2.73739  3.18146  2.89801  2.37887  2.77519  2.98518  4.58477  3.61503
          0.02363  4.15302  4.87536  0.61958  0.77255  0.48576  0.95510
     15   3.73294  4.93829  4.84908  4.54353  0.88934  4.49621  3.60154  3.34729  4.34637  2.63227  3.92029  4.22993  4.80167  4.28561  4.33196  3.88858  3.95529  3.30343  2.29292  2.00869     15 - -
          2.68618  4.42225  2.77519  2.73123  3.46354  2.40513  3.72494  3.29354  2.67741  2.69355  4.24690  2.90347  2.73739  3.18146  2.89801  2.37887  2.77519  2.98518  4.58477  3.61503
          0.02363  4.15302  4.87536  0.61958  0.77255  0.48576  0.95510
     16   1.73284  4.27577  4.09734  3.55383  2.47450  3.82645  4.21028  1.96807  3.46000  2.17966  3.29072  3.80776  4.22614  3.70750  3.69376  3.14187  3.01842  2.20059  4.92076  3.67099     16 - -
          2.68618  4.42225  2.77519  2.73123  3.46354  2.40513  3.72494  3.29354  2.67741  2.69355  4.24690  2.90347  2.73739  3.18146  2.89801  2.37887  2.77519  2.98518  4.58477  3.61503
          0.02363  4.15302  4.87536  0.61958  0.77255  0.48576  0.95510
     17   2.61544  4.58744  3.19985  2.65731  3.83527  3.47361  3.74515  2.54989  2.08158  2.86717  3.73090  3.12339  3.89022  2.95446  2.95557  2.30999  2.33260  2.89716  5.18061  3.90307     17 - -
          2.68618  4.42225  2.77519  2.73123  3.46354  2.40513  3.72494  3.29354  2.67741  2.69355  4.24690  2.90347  2.73739  3.18146  2.89801  2.37887  2.77519  2.98518  4.58477  3.61503
          0.02363  4.15302  4.87536  0.61958  0.77255  0.48576  0.95510
     18   2.16446  4.30562  3.58084  3.03591  2.58714  3.60020  3.84644  2.80133  2.98137  2.50341  3.42824  3.39790  2.66932  3.27205  3.30575  2.87115  2.87351  2.58665  4.74645  2.63427     18 - -
          2.68618  4.42225  2.77519  2.73123  3.46354  2.40513  3.72494  3.29354  2.67741  2.69355  4.24690  2.90347  2.73739  3.18146  2.89801  2.37887  2.77519  2.98518  4.58477  3.61503
          0.02363  4.15302  4.87536  0.61958  0.77255  0.48576  0.95510
     19   2.85879  4.28162  4.37890  3.80386  2.42950  4.01530  4.32417  1.91649  3.68128  1.57460  3.12025  4.01324  4.34246  3.87636  3.84651  3.32076  2.33364  2.18138  4.89681  3.70824     19 - -
          2.68618  4.42225  2.77519  2.73123  3.46354  2.40513  3.72494  3.29354  2.67741  2.69355  4.24690  2.90347  2.73739  3.18146  2.89801  2.37887  2.77519  2.98518  4.58477  3.61503
          0.02363  4.15302  4.87536  0.61958  0.77255  0.48576  0.95510
     20   2.64052  4.79567  3.04974  2.57607  4.27045  3.37989  3.74248  3.67252  1.74737  3.26495  4.08538  3.04906  3.86307  2.89699  2.80964  2.06333  2.27112  3.30329  5.46883  4.16325     20 - -
          2.68618  4.42225  2.77519  2.73123  3.46354  2.40513  3.72494  3.29354  2.67741  2.69355  4.24690  2.90347  2.73739  3.18146  2.89801  2.37887  2.77519  2.98518  4.58477  3.61503
          0.02363  4.15302  4.87536  0.61958  0.77255  0.48576  0.95510
     21   2.20521  4.73483  2.99226  2.15229  3.94097  3.44592  3.69543  3.36671  2.52070  2.99883  3.83972  2.50221  3.86411  2.87905  2.95358  2.70296  2.88121  3.06871  2.95968  3.93291     21 - -
          2.68618  4.42225  2.77519  2.73123  3.46354  2.40513  3.72494  3.29354  2.67741  2.69355  4.24690  2.90347  2.73739  3.18146  2.89801  2.37887  2.77519  2.98518  4.58477  3.61503
          0.02363  4.15302  4.87536  0.61958  0.77255  0.48576  0.95510
     22   2.75662  5.00144  2.93705  2.05047  4.21176  3.47734  3.65873  3.69658  1.74323  3.25347  4.07756  2.98688  3.89342  2.80818  2.70868  2.75995  2.98120  3.36145  5.40627  2.65522     22 - -
          2.68618  4.42225  2.77519  2.73123  3.46354  2.40513  3.72494  3.29354  2.67741  2.69355  4.24690  2.90347  2.73739  3.18146  2.89801  2.37887  2.77519  2.98518  4.58477  3.61503
          0.02363  4.15302  4.87536  0.61958  0.77255  0.48576  0.95510
     23   2.65204  4.86255  2.39224  2.42635  4.12052  2.63401  3.67274  2.57522  2.14825  3.13641  3.95731  2.95102  3.84287  2.82693  2.94004  2.67731  2.89218  3.19549  5.37983  4.03798     23 - -
          2.68618  4.42225  2.77519  2.73123  3.46354  2.40513  3.72494  3.29354  2.67741  2.69355  4.24690  2.90347  2.73739  3.18146  2.89801  2.37887  2.77519  2.98518  4.58477  3.61503
          0.02363  4.15302  4.87536  0.61958  0.77255  0.48576  0.95510
     24   2.69222  5.12204  2.18724  2.32495  4.44745  3.38740  3.63177  3.91304  2.37965  3.42083  4.19435  2.87041  3.82351  2.29792  2.31850  2.26151  2.92997  3.50903  5.57421  4.18241     24 - -
          2.68618  4.42225  2.77519  2.73123  3.46354  2.40513  3.72494  3.29354  2.67741  2.69355  4.24690  2.90347  2.73739  3.18146  2.89801  2.37887  2.77519  2.98518  4.58477  3.61503
          0.02363  4.15302  4.87536  0.61958  0.77255  0.48576  0.95510
     25   2.79630  4.39807  4.01608  3.57811  1.46198  3.71071  4.09708  2.69756  3.48600  2.33681  3.48627  3.77271  4.20912  3.74502  3.71134  3.09160  2.08506  2.55896  4.68216  3.21121     25 - -
          2.68618  4.42225  2.77519  2.73123  3.46354  2.40513  3.72494  3.29354  2.67741  2.69355  4.24690  2.90347  2.73739  3.18146  2.89801  2.37887  2.77519  2.98518  4.58477  3.61503
          0.02363  4.15302  4.87536  0.61958  0.77255  0.48576  0.95510
     26   2.79693  4.51134  3.63470  3.05641  3.56542  3.75258  3.95987  2.13231  1.92389  1.90918  3.47491  3.46130  4.11858  3.24141  3.06489  3.02925  3.02430  2.49329  5.09835  3.86877     26 - -
          2.68618  4.42225  2.77519  2.73123  3.46354  2.40513  3.72494  3.29354  2.67741  2.69355  4.24690  2.90347  2.73739  3.18146  2.89801  2.37887  2.77519  2.98518  4.58477  3.61503
          0.02363  4.15302  4.87536  0.61958  0.77255  0.48576  0.95510
     27   2.81491  5.23020  2.64669  1.60220  4.51144  3.40630  2.59037  4.00262  2.41240  3.50383  4.30659  2.88162  3.88035  2.28313  2.84286  2.76750  3.05291  3.61334  5.63542  4.24406     27 - -
          2.68618  4.42225  2.77519  2.73123  3.46354  2.40513  3.72494  3.29354  2.67741  2.69355  4.24690  2.90347  2.73739  3.18146  2.89801  2.37887  2.77519  2.98518  4.58477  3.61503
          0.02363  4.15302  4.87536  0.61958  0.77255  0.48576  0.95510
     28   2.63411  4.64014  2.52090  2.59891  2.89739  3.49705  3.70720  3.19113  2.56822  2.37896  3.71004  3.08662  3.88889  2.92104  2.35882  2.72688  2.86644  2.92944  5.11708  3.78895     28 - -
          2.68618  4.42225  2.77519  2.73123  3.46354  2.40513  3.72494  3.29354  2.67741  2.69355  4.24690  2.90347  2.73739  3.18146  2.89801  2.37887  2.77519  2.98518  4.58477  3.61503
          0.02363  4.15302  4.87536  0.61958  0.77255  0.48576  0.95510
     29   2.72091  4.84683  3.16474  2.58179  4.09179  3.52193  3.65956  3.50176  1.89594  3.09366  3.92940  3.06688  3.90501  2.81905  2.21998  2.76452  2.43191  3.19598  5.30501  2.82329     29 - -
          2.68618  4.42225  2.77519  2.73123  3.46354  2.40513  3.72494  3.29354  2.67741  2.69355  4.24690  2.90347  2.73739  3.18146  2.89801  2.37887  2.77519  2.98518  4.58477  3.61503
          0.02363  4.15302  4.87536  0.61958  0.77255  0.48576  0.95510
     30   2.70625  4.94824  2.41868  2.45363  4.06580  3.45296  3.65348  3.64298  2.40098  3.20902  4.03237  2.97217  3.86990  2.81420  1.88655  2.71579  2.93850  3.30731  5.32972  2.85934     30 - -
          2.68672  4.42279  2.77573  2.73090  3.46227  2.40535  3.72431  3.29255  2.67712  2.69408  4.24743  2.90400  2.73749  3.18200  2.89752  2.37788  2.77573  2.98572  4.58254  3.61557
          0.20247  1.73924  4.87536  2.55954  0.08049  0.48576  0.95510
     31   2.88208  5.42357  1.89465  1.48491  4.70152  3.32829  2.58619  4.22002  2.64571  3.70855  4.51319  2.78596  3.87634  2.88763  3.18905  2.79567  3.14392  3.79554  5.85278  4.38540     50 - -
          2.68618  4.42225  2.77519  2.73123  3.46354  2.40513  3.72494  3.29354  2.67741  2.69355  4.24690  2.90347  2.73739  3.18146  2.89801  2.37887  2.77519  2.98518  4.58477  3.61503
          0.02363  4.15302  4.87536  0.61958  0.77255  0.48576  0.95510
     32   2.98410  4.91180  3.52120  2.93310  3.55835  3.70877  3.72297  3.55457  2.30919  3.09197  4.03852  3.32860  4.10288  3.00970  1.29487  3.05470  3.19661  3.30389  4.95433  2.48057     51 - -
          2.68618  4.42225  2.77519  2.73123  3.46354  2.40513  3.72494  3.29354  2.67741  2.69355  4.24690  2.90347  2.73739  3.18146  2.89801  2.37887  2.77519  2.98518  4.58477  3.61503
          0.02363  4.15302  4.87536  0.61958  0.77255  0.48576  0.95510
     33   2.08882  5.15428  1.75425  2.30490  4.50280  3.34822  3.71937  3.95161  2.11284  3.49729  4.30067  2.85704  3.85548  2.85915  3.04645  2.72842  3.02625  3.55682  5.67801  4.27295     52 - -
          2.68618  4.42225  2.77519  2.73123  3.46354  2.40513  3.72494  3.29354  2.67741  2.69355  4.24690  2.90347  2.73739  3.18146  2.89801  2.37887  2.77519  2.98518  4.58477  3.61503
          0.02363  4.15302  4.87536  0.61958  0.77255  0.48576  0.95510
     34   2.77946  5.23428  2.59631  1.84099  4.56072  2.58857  3.68040  4.03105  2.04627  3.53098  4.31883  2.24234  3.85464  2.80826  2.92976  2.72820  3.02491  3.62304  5.68123  4.27502     53 - -
          2.68618  4.42225  2.77519  2.73123  3.46354  2.40513  3.72494  3.29354  2.67741  2.69355  4.24690  2.90347  2.73739  3.18146  2.89801  2.37887  2.77519  2.98518  4.58477  3.61503
          0.02363  4.15302  4.87536  0.61958  0.77255  0.48576  0.95510
     35   3.41253  4.71770  5.00770  4.47908  3.19288  4.68796  5.02667  1.72435  4.30152  0.85639  2.99866  4.72940  4.87542  4.44611  4.41833  4.07095  3.64497  2.17680  5.30313  4.19517     54 - -
          2.68618  4.42225  2.77519  2.73123  3.46354  2.40513  3.72494  3.29354  2.67741  2.69355  4.24690  2.90347  2.73739  3.18146  2.89801  2.37887  2.77519  2.98518  4.58477  3.61503
          0.02363  4.15302  4.87536  0.61958  0.77255  0.48576  0.95510
     36   2.60287  4.56024  3.10708  2.69877  3.89202  2.47680  3.84733  2.30152  2.73556  2.95483  3.83321  2.03124  3.89414  3.07745  3.13461  2.72539  2.89827  2.93240  5.26606  3.97301     55 - -
          2.68618  4.42225  2.77519  2.73123  3.46354  2.40513  3.72494  3.29354  2.67741  2.69355  4.24690  2.90347  2.73739  3.18146  2.89801  2.37887  2.77519  2.98518  4.58477  3.61503
          0.02363  4.15302  4.87536  0.61958  0.77255  0.48576  0.95510
     37   2.10743  4.74983  3.11260  2.62455  4.21881  3.39308  3.76209  3.56597  1.66748  3.20583  4.04318  3.08532  3.87642  2.92474  2.81189  2.70445  2.31272  3.21891  5.44051  4.14901     56 - -
          2.68618  4.42225  2.77519  2.73123  3.46354  2.40513  3.72494  3.29354  2.67741  2.69355  4.24690  2.90347  2.73739  3.18146  2.89801  2.37887  2.77519  2.98518  4.58477  3.61503
          0.02363  4.15302  4.87536  0.61958  0.77255  0.48576  0.95510
     38   3.29002  4.62766  4.88469  4.31525  2.05597  4.49286  4.66913  2.33862  4.17699  1.24036  1.78342  4.51063  4.69557  4.24512  4.26355  3.82608  3.50639  2.48196  4.95942  3.75373     57 - -
          2.68618  4.42225  2.77519  2.73123  3.46354  2.40513  3.72494  3.29354  2.67741  2.69355  4.24690  2.90347  2.73739  3.18146  2.89801  2.37887  2.77519  2.98518  4.58477  3.61503
          0.02363  4.15302  4.87536  0.61958  0.77255  0.48576  0.95510
     39   3.29869  4.60384  4.99268  4.42548  3.19550  4.59760  4.93320  1.45186  4.28766  1.30513  2.05961  4.64631  4.78924  4.38847  4.38801  3.94592  3.52273  2.14284  5.24481  4.17650     58 - -
          2.68618  4.42225  2.77519  2.73123  3.46354  2.40513  3.72494  3.29354  2.67741  2.69355  4.24690  2.90347  2.73739  3.18146  2.89801  2.37887  2.77519  2.98518  4.58477  3.61503
          0.02363  4.15302  4.87536  0.61958  0.77255  0.48576  0.95510
     40   2.72262  4.92023  2.93140  1.74527  4.05908  3.46545  3.67060  3.58663  2.41348  3.16156  3.99946  2.99058  3.88482  2.35322  2.81920  2.74206  2.95310  3.26807  3.03702  3.96242     59 - -
          2.68618  4.42225  2.77519  2.73123  3.46354  2.40513  3.72494  3.29354  2.67741  2.69355  4.24690  2.90347  2.73739  3.18146  2.89801  2.37887  2.77519  2.98518  4.58477  3.61503
          0.02363  4.15302  4.87536  0.61958  0.77255  0.48576  0.95510
     41   2.85164  5.32832  2.00375  2.24381  4.56368  3.33928  2.53216  4.12292  2.62288  3.62874  4.43795  1.73188  3.87531  2.88619  3.14678  2.78269  3.11329  3.71387  5.75364  4.29583     60 - -
          2.68618  4.42225  2.77519  2.73123  3.46354  2.40513  3.72494  3.29354  2.67741  2.69355  4.24690  2.90347  2.73739  3.18146  2.89801  2.37887  2.77519  2.98518  4.58477  3.61503
          0.02363  4.15302  4.87536  0.61958  0.77255  0.48576  0.95510
     42   2.78235  5.15441  2.53433  1.86939  4.53620  3.33050  3.75169  4.00784  2.60389  3.54417  4.35350  2.09664  3.86490  2.89939  3.09719  1.83295  3.05845  3.60286  5.71876  4.31065     61 - -
          2.68618  4.42225  2.77519  2.73123  3.46354  2.40513  3.72494  3.29354  2.67741  2.69355  4.24690  2.90347  2.73739  3.18146  2.89801  2.37887  2.77519  2.98518  4.58477  3.61503
          0.02363  4.15302  4.87536  0.61958  0.77255  0.48576  0.95510
     43   2.80020  5.14908  2.88864  1.70066  4.46037  3.47366  2.68345  3.91939  2.25939  3.41795  4.22085  2.96106  3.89657  2.77494  2.12756  2.77311  3.02168  3.54514  5.53877  4.19826     62 - -
          2.68600  4.42241  2.77536  2.73140  3.46370  2.40503  3.72413  3.29307  2.67723  2.69336  4.24541  2.90363  2.73756  3.18163  2.89817  2.37903  2.77536  2.98535  4.58493  3.61519
          0.49631  1.90045  1.41996  1.60225  0.22495  0.48576  0.95510
     44   2.62611  4.32480  3.58861  3.14715  3.49721  3.51558  4.07025  1.77921  3.04757  2.34690  3.46354  3.48018  2.41772  3.40854  3.34543  2.89264  2.93722  2.31189  5.09035  3.83760     70 - -
          2.68618  4.42225  2.77519  2.73123  3.46354  2.40513  3.72494  3.29354  2.67741  2.69355  4.24690  2.90347  2.73739  3.18146  2.89801  2.37887  2.77519  2.98518  4.58477  3.61503
          0.03096  3.88632  4.60867  0.61958  0.77255  0.35654  1.20429
     45   3.71765  4.97841  4.63953  4.30596  2.03863  4.42205  3.54888  3.54082  4.06029  2.88413  4.11259  4.11198  4.74909  4.14358  4.12508  3.81272  3.93998  3.43273  1.22025  1.46905     71 - -
          2.68618  4.42225  2.77519  2.73123  3.46354  2.40513  3.72494  3.29354  2.67741  2.69355  4.24690  2.90347  2.73739  3.18146  2.89801  2.37887  2.77519  2.98518  4.58477  3.61503
          0.02363  4.15302  4.87536  0.61958  0.77255  0.48576  0.95510
     46   2.76690  5.08558  1.81709  2.33012  4.32056  3.36920  3.72898  3.78396  2.59571  2.46994  4.20521  2.15166  3.86941  2.88632  3.09268  2.74708  3.02460  3.43229  5.57234  4.16784     72 - -
          2.68618  4.42225  2.77519  2.73123  3.46354  2.40513  3.72494  3.29354  2.67741  2.69355  4.24690  2.90347  2.73739  3.18146  2.89801  2.37887  2.77519  2.98518  4.58477  3.61503
          0.02363  4.15302  4.87536  0.61958  0.77255  0.48576  0.95510
     47   2.57358  4.30571  3.52512  2.99106  3.51892  2.60657  3.90857  2.32380  2.93178  2.15261  3.48800  3.36056  3.95703  3.24524  3.26840  2.17897  2.84396  2.57253  4.97862  3.74269     73 - -
          2.68618  4.42225  2.77519  2.73123  3.46354  2.40513  3.72494  3.29354  2.67741  2.69355  4.24690  2.90347  2.73739  3.18146  2.89801  2.37887  2.77519  2.98518  4.58477  3.61503
          0.02363  4.15302  4.87536  0.61958  0.77255  0.48576  0.95510
     48   2.89114  5.20009  2.54413  1.18824  4.59859  3.36120  3.84468  4.06187  2.70634  3.61602  4.46784  2.92378  2.49326  3.01029  3.17564  2.85818  3.17946  3.67483  5.77341  4.39801     74 - -
          2.68618  4.42225  2.77519  2.73123  3.46354  2.40513  3.72494  3.29354  2.67741  2.69355  4.24690  2.90347  2.73739  3.18146  2.89801  2.37887  2.77519  2.98518  4.58477  3.61503
          0.02363  4.15302  4.87536  0.61958  0.77255  0.48576  0.95510
     49   1.78571  4.73655  2.90477  1.96417  4.19449  3.33348  3.80045  3.54003  2.63751  3.21016  4.05010  3.02363  3.85288  2.97480  3.07670  2.67746  2.29880  3.19200  5.47724  4.15476     75 - -
          2.68618  4.42225  2.77519  2.73123  3.46354  2.40513  3.72494  3.29354  2.67741  2.69355  4.24690  2.90347  2.73739  3.18146  2.89801  2.37887  2.77519  2.98518  4.58477  3.61503
          0.02363  4.15302  4.87536  0.61958  0.77255  0.48576  0.95510
     50   2.91849  5.33147  2.53005  1.47047  4.63732  3.39476  3.75312  4.11531  2.50984  3.61390  4.45098  2.87999  3.92211  1.83035  2.93551  2.85574  3.17105  3.73005  5.75560  4.36157     76 - -
          2.68618  4.42225  2.77519  2.73123  3.46354  2.40513  3.72494  3.29354  2.67741  2.69355  4.24690  2.90347  2.73739  3.18146  2.89801  2.37887  2.77519  2.98518  4.58477  3.61503
          0.02363  4.15302  4.87536  0.61958  0.77255  0.48576  0.95510
     51   3.00697  5.23918  3.12363  2.64913  4.63222  3.60553  3.68721  4.03877  1.48226  3.49461  4.34674  3.11724  4.02268  1.65873  2.35588  2.98319  3.20568  3.69358  5.56725  4.31978     77 - -
          2.68618  4.42225  2.77519  2.73123  3.46354  2.40513  3.72494  3.29354  2.67741  2.69355  4.24690  2.90347  2.73739  3.18146  2.89801  2.37887  2.77519  2.98518  4.58477  3.61503
          0.02363  4.15302  4.87536  0.61958  0.77255  0.48576  0.95510
     52   3.21418  4.62761  4.46600  3.96772  2.66730  4.17949  4.04712  2.71900  3.69149  1.34088  3.33018  4.09538  4.51526  3.95661  3.83435  3.55645  3.44964  2.72572  1.73629  2.83316     78 - -
          2.68618  4.42225  2.77519  2.73123  3.46354  2.40513  3.72494  3.29354  2.67741  2.69355  4.24690  2.90347  2.73739  3.18146  2.89801  2.37887  2.77519  2.98518  4.58477  3.61503
          0.02363  4.15302  4.87536  0.61958  0.77255  0.48576  0.95510
     53   3.45044  4.77256  4.81148  4.36385  1.20887  4.49091  4.21537  2.54856  4.20508  1.40881  3.19369  4.41350  4.75489  4.27641  4.28645  3.87163  3.68371  2.64389  4.41309  2.84146     79 - -
          2.68618  4.42225  2.77519  2.73123  3.46354  2.40513  3.72494  3.29354  2.67741  2.69355  4.24690  2.90347  2.73739  3.18146  2.89801  2.37887  2.77519  2.98518  4.58477  3.61503
          0.02363  4.15302  4.87536  0.61958  0.77255  0.48576  0.95510
     54   3.19572  4.47703  5.00749  4.52025  3.68918  4.60658  5.22624  1.24161  4.41680  2.17436  3.47786  4.71700  4.90152  4.67476  4.60195  4.00752  3.46172  1.06641  5.68924  4.48234     80 - -
          2.68618  4.42225  2.77519  2.73123  3.46354  2.40513  3.72494  3.29354  2.67741  2.69355  4.24690  2.90347  2.73739  3.18146  2.89801  2.37887  2.77519  2.98518  4.58477  3.61503
          0.02363  4.15302  4.87536  0.61958  0.77255  0.48576  0.95510
     55   2.99909  5.22725  3.08073  2.63441  4.60633  3.59044  3.69718  4.02189  1.65542  3.48716  4.34292  3.10735  4.01813  1.49599  2.39181  2.97707  3.20371  3.67865  5.56842  4.31227     81 - -
          2.68618  4.42225  2.77519  2.73123  3.46354  2.40513  3.72494  3.29354  2.67741  2.69355  4.24690  2.90347  2.73739  3.18146  2.89801  2.37887  2.77519  2.98518  4.58477  3.61503
          0.02363  4.15302  4.87536  0.61958  0.77255  0.48576  0.95510
     56   1.38364  4.23123  3.58375  3.30080  4.40136  3.01549  4.35091  3.77564  3.34586  3.50580  4.34239  3.41815  3.77612  3.63132  3.64507  1.30278  2.79023  3.22958  5.75613  4.54569     82 - -
          2.68618  4.42225  2.77519  2.73123  3.46354  2.40513  3.72494  3.29354  2.67741  2.69355  4.24690  2.90347  2.73739  3.18146  2.89801  2.37887  2.77519  2.98518  4.58477  3.61503
          0.02363  4.15302  4.87536  0.61958  0.77255  0.48576  0.95510
     57   2.77235  2.80717  4.44925  3.89472  1.85657  3.89050  4.26483  2.27781  3.75027  2.13251  3.23879  4.00132  4.28656  3.93397  3.87581  3.22561  3.03438  1.76141  4.78659  3.49728     83 - -
          2.68618  4.42225  2.77519  2.73123  3.46354  2.40513  3.72494  3.29354  2.67741  2.69355  4.24690  2.90347  2.73739  3.18146  2.89801  2.37887  2.77519  2.98518  4.58477  3.61503
          0.02363  4.15302  4.87536  0.61958  0.77255  0.48576  0.95510
     58   3.35347  5.10405  3.44851  3.24555  3.52131  3.71880  0.66725  4.10082  3.08283  3.55478  4.62707  3.63980  4.29108  3.61809  3.32691  3.42440  3.67025  3.83089  4.98009  3.46613     84 - -
          2.68618  4.42225  2.77519  2.73123  3.46354  2.40513  3.72494  3.29354  2.67741  2.69355  4.24690  2.90347  2.73739  3.18146  2.89801  2.37887  2.77519  2.98518  4.58477  3.61503
          0.02363  4.15302  4.87536  0.61958  0.77255  0.48576  0.95510
     59   2.85576  4.94175  2.87850  1.38604  4.04407  3.51019  3.84309  3.33727  2.64327  2.20571  3.98770  3.08860  3.99056  3.03578  3.04254  2.90174  3.10995  3.11432  5.43154  4.09110     85 - -
          2.68618  4.42225  2.77519  2.73123  3.46354  2.40513  3.72494  3.29354  2.67741  2.69355  4.24690  2.90347  2.73739  3.18146  2.89801  2.37887  2.77519  2.98518  4.58477  3.61503
          0.02363  4.15302  4.87536  0.61958  0.77255  0.48576  0.95510
     60   1.12677  4.22587  3.70368  3.37881  4.24717  3.08095  4.36078  3.40478  3.35700  3.27189  4.17577  3.48256  3.82177  3.66111  3.63726  2.53318  1.84067  2.98700  5.65841  4.46052     86 - -
          2.68618  4.42225  2.77519  2.73123  3.46354  2.40513  3.72494  3.29354  2.67741  2.69355  4.24690  2.90347  2.73739  3.18146  2.89801  2.37887  2.77519  2.98518  4.58477  3.61503
          0.02363  4.15302  4.87536  0.61958  0.77255  0.48576  0.95510
     61   3.48571  4.87005  4.63932  4.28958  3.26755  4.33533  4.85846  2.49562  4.05504  0.59324  3.21893  4.53816  4.72820  4.35492  4.18140  3.95335  3.77034  2.60410  5.23883  4.02388     87 - -
          2.68618  4.42225  2.77519  2.73123  3.46354  2.40513  3.72494  3.29354  2.67741  2.69355  4.24690  2.90347  2.73739  3.18146  2.89801  2.37887  2.77519  2.98518  4.58477  3.61503
          0.02363  4.15302  4.87536  0.61958  0.77255  0.48576  0.95510
     62   2.75543  4.81582  3.30732  2.80895  4.36729  3.44446  3.80912  3.80791  2.31654  3.36789  4.22364  3.21049  3.95605  2.97834  1.38235  1.99886  3.05461  3.43388  5.49483  4.24040     88 - -
          2.68618  4.42225  2.77519  2.73123  3.46354  2.40513  3.72494  3.29354  2.67741  2.69355  4.24690  2.90347  2.73739  3.18146  2.89801  2.37887  2.77519  2.98518  4.58477  3.61503
          0.02363  4.15302  4.87536  0.61958  0.77255  0.48576  0.95510
     63   2.89081  5.09012  3.25817  2.66813  4.50734  3.58505  3.66371  3.89315  1.78478  3.38717  4.21804  3.12493  3.98082  2.79636  1.58440  2.22320  3.09900  3.54563  5.49321  4.24826     89 - -
          2.68618  4.42225  2.77519  2.73123  3.46354  2.40513  3.72494  3.29354  2.67741  2.69355  4.24690  2.90347  2.73739  3.18146  2.89801  2.37887  2.77519  2.98518  4.58477  3.61503
          0.02363  4.15302  4.87536  0.61958  0.77255  0.48576  0.95510
     64   2.83976  4.39480  3.98357  3.39575  3.35899  3.88722  4.13567  1.73937  3.10840  1.71689  3.28173  3.72268  4.23611  3.51979  2.45797  3.18196  3.07031  2.32910  4.99881  3.79685     90 - -
          2.68618  4.42225  2.77519  2.73123  3.46354  2.40513  3.72494  3.29354  2.67741  2.69355  4.24690  2.90347  2.73739  3.18146  2.89801  2.37887  2.77519  2.98518  4.58477  3.61503
          0.02363  4.15302  4.87536  0.61958  0.77255  0.48576  0.95510
     65   3.84915  5.03454  4.78989  4.51987  1.46490  4.54323  3.53085  3.52047  4.35634  2.81719  4.10647  4.19611  4.84509  4.27696  4.35524  3.92413  4.06849  3.45095  3.65356  0.86941     91 - -
          2.68618  4.42225  2.77519  2.73123  3.46354  2.40513  3.72494  3.29354  2.67741  2.69355  4.24690  2.90347  2.73739  3.18146  2.89801  2.37887  2.77519  2.98518  4.58477  3.61503
          0.02363  4.15302  4.87536  0.61958  0.77255  0.48576  0.95510
     66   1.65912  4.67097  3.04240  2.63979  4.25392  2.43653  3.83626  3.65312  2.04152  3.27552  4.10355  3.08630  3.84926  3.01220  2.99568  2.65894  2.90719  3.26621  5.50290  4.20601     92 - -
          2.68618  4.42225  2.77519  2.73123  3.46354  2.40513  3.72494  3.29354  2.67741  2.69355  4.24690  2.90347  2.73739  3.18146  2.89801  2.37887  2.77519  2.98518  4.58477  3.61503
          0.02363  4.15302  4.87536  0.61958  0.77255  0.48576  0.95510
     67   2.81283  5.10325  2.98020  2.50806  4.47983  3.49114  3.66293  3.90203  1.56844  3.40644  4.21877  3.00933  3.91696  2.24764  2.56027  2.20763  3.03846  3.53327  5.53494  4.22734     93 - -
          2.68618  4.42225  2.77519  2.73123  3.46354  2.40513  3.72494  3.29354  2.67741  2.69355  4.24690  2.90347  2.73739  3.18146  2.89801  2.37887  2.77519  2.98518  4.58477  3.61503
          0.02363  4.15302  4.87536  0.61958  0.77255  0.48576  0.95510
     68   2.80276  4.41407  3.72675  2.31710  3.59293  3.83893  4.16340  1.64387  3.16115  2.42047  3.49047  3.61442  4.21888  3.48961  3.49368  3.13066  3.04698  1.79283  5.18581  3.95101     94 - -
          2.68618  4.42225  2.77519  2.73123  3.46354  2.40513  3.72494  3.29354  2.67741  2.69355  4.24690  2.90347  2.73739  3.18146  2.89801  2.37887  2.77519  2.98518  4.58477  3.61503
          0.02363  4.15302  4.87536  0.61958  0.77255  0.48576  0.95510
     69   1.60750  4.43792  3.56162  3.14571  3.20768  3.51971  3.92823  3.03246  3.08691  2.73973  3.72300  3.45715  4.04154  3.41683  3.39018  2.88947  3.00477  2.79802  4.76152  1.87217     95 - -
          2.68618  4.42225  2.77519  2.73123  3.46354  2.40513  3.72494  3.29354  2.67741  2.69355  4.24690  2.90347  2.73739  3.18146  2.89801  2.37887  2.77519  2.98518  4.58477  3.61503
          0.02363  4.15302  4.87536  0.61958  0.77255  0.48576  0.95510
     70   1.33226  4.22954  3.58838  3.30455  4.39829  3.01543  4.35213  3.77138  3.34842  3.50246  4.33938  3.41996  3.77612  3.63344  3.64685  1.35246  2.78954  3.22652  5.75399  4.54427     96 - -
          2.68618  4.42225  2.77519  2.73123  3.46354  2.40513  3.72494  3.29354  2.67741  2.69355  4.24690  2.90347  2.73739  3.18146  2.89801  2.37887  2.77519  2.98518  4.58477  3.61503
          0.02363  4.15302  4.87536  0.61958  0.77255  0.48576  0.95510
     71   2.71126  5.13214  2.32355  2.36837  4.46092  3.42634  2.59257  3.92055  1.98570  3.41449  4.18891  2.90372  3.83979  2.72952  2.30184  2.67918  2.93828  3.52043  5.54881  4.17795     97 - -
          2.68618  4.42225  2.77519  2.73123  3.46354  2.40513  3.72494  3.29354  2.67741  2.69355  4.24690  2.90347  2.73739  3.18146  2.89801  2.37887  2.77519  2.98518  4.58477  3.61503
          0.02363  4.15302  4.87536  0.61958  0.77255  0.48576  0.95510
     72   2.06660  4.31529  3.68354  3.18892  3.65183  3.47504  4.09888  2.71250  3.10359  1.94833  3.58553  3.49270  4.00278  3.43107  3.41425  2.82362  1.84561  2.49614  5.16808  3.94606     98 - -
          2.68618  4.42225  2.77519  2.73123  3.46354  2.40513  3.72494  3.29354  2.67741  2.69355  4.24690  2.90347  2.73739  3.18146  2.89801  2.37887  2.77519  2.98518  4.58477  3.61503
          0.02363  4.15302  4.87536  0.61958  0.77255  0.48576  0.95510
     73   2.93455  5.19176  2.90975  2.55191  4.59114  3.50524  3.72611  4.03695  1.30027  3.53140  4.37238  2.11885  3.97760  2.86982  2.54934  2.91320  3.16982  3.66793  5.61272  4.31526     99 - -
          2.68618  4.42225  2.77519  2.73123  3.46354  2.40513  3.72494  3.29354  2.67741  2.69355  4.24690  2.90347  2.73739  3.18146  2.89801  2.37887  2.77519  2.98518  4.58477  3.61503
          0.14680  4.15302  2.11347  0.61958  0.77255  0.48576  0.95510
     74   2.87594  5.16523  3.05778  2.00977  4.55792  3.53090  3.60345  3.95102  1.72799  3.41604  4.23730  3.02026  3.92771  2.72807  1.82158  2.84966  3.07390  3.59115  5.50490  4.23867    100 - -
          2.68618  4.42225  2.77519  2.73123  3.46354  2.40513  3.72494  3.29354  2.67741  2.69355  4.24690  2.90347  2.73739  3.18146  2.89801  2.37887  2.77519  2.98518  4.58477  3.61503
          0.17753  4.03290  1.93140  0.61958  0.77255  0.61400  0.77910
     75   2.58610  4.62050  3.13058  2.67733  4.13199  3.28874  3.72223  3.57560  2.31375  3.17415  4.03777  3.08308  3.81815  2.90820  1.83914  1.96611  2.89899  3.21461  5.33912  4.06577    101 - -
          2.68618  4.42225  2.77519  2.73123  3.46354  2.40513  3.72494  3.29354  2.67741  2.69355  4.24690  2.90347  2.73739  3.18146  2.89801  2.37887  2.77519  2.98518  4.58477  3.61503
          0.03096  3.88632  4.60867  0.61958  0.77255  0.73495  0.65302
     76   1.53405  4.14238  3.26714  3.04365  4.24074  1.70773  4.16539  3.58772  3.15610  3.33512  4.19561  3.23135  3.65138  3.44618  3.46420  2.38457  2.69506  3.08103  5.58284  4.37467    102 - -
          2.68621  4.42228  2.77522  2.73126  3.46357  2.40484  3.72497  3.29357  2.67743  2.69358  4.24692  2.90349  2.73742  3.18149  2.89803  2.37889  2.77522  2.98521  4.58480  3.61506
          0.27352  1.47254  4.60867  0.26535  1.45646  0.52180  0.90005
     77   2.58561  4.74702  2.86096  2.48336  4.22574  3.28663  3.73364  3.66665  2.51401  3.25513  4.07791  2.96851  2.56319  2.25692  2.92993  1.98487  2.88662  3.28559  5.46302  4.13274    104 - -
          2.68618  4.42225  2.77519  2.73123  3.46354  2.40513  3.72494  3.29354  2.67741  2.69355  4.24690  2.90347  2.73739  3.18146  2.89801  2.37887  2.77519  2.98518  4.58477  3.61503
          0.02668  4.03290  4.75524  0.61958  0.77255  0.41319  1.08334
     78   2.20249  5.02279  2.87934  1.79258  4.36773  3.43184  3.67047  3.78559  2.35079  3.33487  4.14395  2.95877  3.87146  2.80547  2.13469  2.72688  2.97077  3.42184  5.51227  4.17355    105 - -
          2.68618  4.42225  2.77519  2.73123  3.46354  2.40513  3.72494  3.29354  2.67741  2.69355  4.24690  2.90347  2.73739  3.18146  2.89801  2.37887  2.77519  2.98518  4.58477  3.61503
          0.02363  4.15302  4.87536  0.61958  0.77255  0.48576  0.95510
     79   2.64148  4.83548  2.12744  2.45797  4.39906  2.43598  3.83889  3.82801  2.73197  3.43267  4.25224  2.96124  3.84228  3.00745  3.21446  2.67729  1.71601  3.41683  5.64936  4.29079    106 - -
          2.68618  4.42225  2.77519  2.73123  3.46354  2.40513  3.72494  3.29354  2.67741  2.69355  4.24690  2.90347  2.73739  3.18146  2.89801  2.37887  2.77519  2.98518  4.58477  3.61503
          0.02363  4.15302  4.87536  0.61958  0.77255  0.48576  0.95510
     80   2.69994  4.93083  2.98000  2.13176  4.19897  3.46444  3.64884  3.61531  2.34001  2.41595  4.00660  2.44211  3.86823  2.79233  2.25381  2.71494  2.92626  3.28301  5.39419  4.06868    107 - -
          2.68618  4.42225  2.77519  2.73123  3.46354  2.40513  3.72494  3.29354  2.67741  2.69355  4.24690  2.90347  2.73739  3.18146  2.89801  2.37887  2.77519  2.98518  4.58477  3.61503
          0.02363  4.15302  4.87536  0.61958  0.77255  0.48576  0.95510
     81   2.64087  4.38979  3.46425  2.92670  3.26325  2.52852  3.79212  2.93629  2.87099  2.62434  3.52800  3.31910  3.97795  3.18590  3.22067  2.28547  2.88650  2.70347  3.04356  2.64552    108 - -
          2.68618  4.42225  2.77519  2.73123  3.46354  2.40513  3.72494  3.29354  2.67741  2.69355  4.24690  2.90347  2.73739  3.18146  2.89801  2.37887  2.77519  2.98518  4.58477  3.61503
          0.02363  4.15302  4.87536  0.61958  0.77255  0.48576  0.95510
     82   2.25144  4.85124  2.23407  2.42748  4.12912  3.39988  3.69689  2.70066  2.53056  3.14760  3.97456  2.37237  3.84530  2.85527  3.00198  2.68062  2.90135  3.17887  5.40236  4.05624    109 - -
          2.68618  4.42225  2.77519  2.73123  3.46354  2.40513  3.72494  3.29354  2.67741  2.69355  4.24690  2.90347  2.73739  3.18146  2.89801  2.37887  2.77519  2.98518  4.58477  3.61503
          0.02363  4.15302  4.87536  0.61958  0.77255  0.48576  0.95510
     83   3.05155  5.20000  3.37655  2.78529  4.59232  3.67597  3.68881  4.00346  2.02646  3.45047  4.32039  3.21352  4.06636  1.78573  1.42258  3.04670  3.23784  3.67797  5.51095  4.29878    110 - -
          2.68618  4.42225  2.77519  2.73123  3.46354  2.40513  3.72494  3.29354  2.67741  2.69355  4.24690  2.90347  2.73739  3.18146  2.89801  2.37887  2.77519  2.98518  4.58477  3.61503
          0.02363  4.15302  4.87536  0.61958  0.77255  0.48576  0.95510
     84   2.95838  4.32947  4.60336  4.04023  2.18114  4.09279  4.15066  2.01639  3.87895  1.56070  3.10058  4.11274  4.40123  3.99130  3.95462  3.40771  3.18398  2.43396  2.53047  3.10071    111 - -
          2.68618  4.42225  2.77519  2.73123  3.46354  2.40513  3.72494  3.29354  2.67741  2.69355  4.24690  2.90347  2.73739  3.18146  2.89801  2.37887  2.77519  2.98518  4.58477  3.61503
          0.02363  4.15302  4.87536  0.61958  0.77255  0.48576  0.95510
     85   2.84305  5.35349  2.03162  1.89837  4.67200  3.35868  3.70840  4.15588  1.62277  3.63973  4.43340  2.82059  3.87089  2.84005  3.00428  2.77054  3.09311  3.73532  5.77891  4.34867    112 - -
          2.68618  4.42225  2.77519  2.73123  3.46354  2.40513  3.72494  3.29354  2.67741  2.69355  4.24690  2.90347  2.73739  3.18146  2.89801  2.37887  2.77519  2.98518  4.58477  3.61503
          0.02363  4.15302  4.87536  0.61958  0.77255  0.48576  0.95510
     86   2.78988  4.98574  3.09355  2.57960  4.29243  2.52891  2.46875  3.76171  2.25351  3.30003  4.12765  3.06280  3.92706  2.82794  1.81434  2.80558  3.02020  3.41752  5.42820  4.12139    113 - -
          2.68618  4.42225  2.77519  2.73123  3.46354  2.40513  3.72494  3.29354  2.67741  2.69355  4.24690  2.90347  2.73739  3.18146  2.89801  2.37887  2.77519  2.98518  4.58477  3.61503
          0.02363  4.15302  4.87536  0.61958  0.77255  0.48576  0.95510
     87   2.77193  4.83189  2.96789  1.53385  3.97498  3.50436  3.80588  3.26537  2.60643  2.88173  2.50162  3.09223  3.95639  2.99507  3.00891  2.83721  3.02098  3.03846  5.36131  4.04791    114 - -
          2.68618  4.42225  2.77519  2.73123  3.46354  2.40513  3.72494  3.29354  2.67741  2.69355  4.24690  2.90347  2.73739  3.18146  2.89801  2.37887  2.77519  2.98518  4.58477  3.61503
          0.02363  4.15302  4.87536  0.61958  0.77255  0.48576  0.95510
     88   2.74595  4.88427  3.06694  2.56548  3.89264  3.50640  3.66980  3.56348  2.38072  3.14170  3.98966  1.96971  3.91705  2.86262  2.21208  2.77963  2.97556  3.25242  5.20397  2.76238    115 - -
          2.68618  4.42225  2.77519  2.73123  3.46354  2.40513  3.72494  3.29354  2.67741  2.69355  4.24690  2.90347  2.73739  3.18146  2.89801  2.37887  2.77519  2.98518  4.58477  3.61503
          0.02363  4.15302  4.87536  0.61958  0.77255  0.48576  0.95510
     89   2.76839  5.13215  2.66709  1.59818  4.45180  3.38933  3.69390  3.89261  2.45795  3.43087  4.23976  2.88924  3.86669  2.27530  2.90592  2.73933  2.40741  3.51586  5.61076  4.23182    116 - -
          2.68618  4.42225  2.77519  2.73123  3.46354  2.40513  3.72494  3.29354  2.67741  2.69355  4.24690  2.90347  2.73739  3.18146  2.89801  2.37887  2.77519  2.98518  4.58477  3.61503
          0.02363  4.15302  4.87536  0.61958  0.77255  0.48576  0.95510
     90   3.09236  5.28900  3.48846  2.79795  4.76212  3.72622  3.64532  4.10355  1.53217  3.51255  4.35929  3.21831  4.07729  2.15271  1.48770  3.06800  3.25107  3.76471  5.54026  4.36153    117 - -
          2.68618  4.42225  2.77519  2.73123  3.46354  2.40513  3.72494  3.29354  2.67741  2.69355  4.24690  2.90347  2.73739  3.18146  2.89801  2.37887  2.77519  2.98518  4.58477  3.61503
          0.02363  4.15302  4.87536  0.61958  0.77255  0.48576  0.95510
     91   3.31237  4.60465  4.98641  4.47478  3.36322  4.64707  5.06735  1.07920  4.31034  1.44784  3.18077  4.70324  4.87826  4.51419  4.45370  4.03663  3.55749  1.89137  5.41874  4.25639    118 - -
          2.68618  4.42225  2.77519  2.73123  3.46354  2.40513  3.72494  3.29354  2.67741  2.69355  4.24690  2.90347  2.73739  3.18146  2.89801  2.37887  2.77519  2.98518  4.58477  3.61503
          0.02363  4.15302  4.87536  0.61958  0.77255  0.48576  0.95510
     92   2.82813  4.53808  3.64858  3.07726  3.07797  3.73434  3.76908  3.00280  2.75784  2.14042  3.59962  3.43600  4.10682  3.22947  2.30081  3.01703  3.05263  2.81062  4.61990  1.88107    119 - -
          2.68618  4.42225  2.77519  2.73123  3.46354  2.40513  3.72494  3.29354  2.67741  2.69355  4.24690  2.90347  2.73739  3.18146  2.89801  2.37887  2.77519  2.98518  4.58477  3.61503
          0.02363  4.15302  4.87536  0.61958  0.77255  0.48576  0.95510
     93   2.66847  4.64348  3.27456  2.72608  3.90089  3.48928  3.76016  3.29240  2.47318  2.30707  3.81831  3.16872  3.92301  2.96631  2.15464  1.93961  2.92398  3.01370  5.22072  3.94178    120 - -
          2.68618  4.42225  2.77519  2.73123  3.46354  2.40513  3.72494  3.29354  2.67741  2.69355  4.24690  2.90347  2.73739  3.18146  2.89801  2.37887  2.77519  2.98518  4.58477  3.61503
          0.02363  4.15302  4.87536  0.61958  0.77255  0.48576  0.95510
     94   2.78102  5.19768  1.93959  2.28127  4.54617  3.33271  3.73114  4.02959  2.59064  3.55381  4.35512  2.83849  3.85622  2.29076  3.10163  1.80029  3.04901  3.62044  5.72196  4.29982    121 - -
          2.68618  4.42225  2.77519  2.73123  3.46354  2.40513  3.72494  3.29354  2.67741  2.69355  4.24690  2.90347  2.73739  3.18146  2.89801  2.37887  2.77519  2.98518  4.58477  3.61503
          0.02363  4.15302  4.87536  0.61958  0.77255  0.48576  0.95510
     95   3.45809  4.77381  4.93550  4.43438  2.03757  4.60387  4.58361  2.38900  4.28522  0.85269  2.98998  4.58994  4.80742  4.34535  4.36614  3.97919  3.68212  2.54616  4.78938  3.38647    122 - -
          2.68618  4.42225  2.77519  2.73123  3.46354  2.40513  3.72494  3.29354  2.67741  2.69355  4.24690  2.90347  2.73739  3.18146  2.89801  2.37887  2.77519  2.98518  4.58477  3.61503
          0.02363  4.15302  4.87536  0.61958  0.77255  0.48576  0.95510
     96   1.64337  4.59577  3.17423  2.71169  4.10703  3.33971  3.84003  3.43984  2.13435  3.12387  3.97461  3.14043  3.86459  3.03160  2.98420  2.67273  2.26507  3.09880  5.40026  4.12231    123 - -
          2.68618  4.42225  2.77519  2.73123  3.46354  2.40513  3.72494  3.29354  2.67741  2.69355  4.24690  2.90347  2.73739  3.18146  2.89801  2.37887  2.77519  2.98518  4.58477  3.61503
          0.02363  4.15302  4.87536  0.61958  0.77255  0.48576  0.95510
     97   2.81729  5.05672  3.07693  2.56804  4.44791  2.51865  3.67280  3.86471  2.20575  3.37591  4.19636  3.05317  3.93219  2.11238  1.77739  2.81838  3.04410  3.50475  5.50520  4.21794    124 - -
          2.68618  4.42225  2.77519  2.73123  3.46354  2.40513  3.72494  3.29354  2.67741  2.69355  4.24690  2.90347  2.73739  3.18146  2.89801  2.37887  2.77519  2.98518  4.58477  3.61503
          0.02363  4.15302  4.87536  0.61958  0.77255  0.48576  0.95510
     98   1.60603  2.75317  4.13184  3.61307  3.52742  3.58361  4.29434  1.93859  3.50353  2.46316  3.47751  3.77253  4.11132  3.76203  3.72551  2.94972  2.92486  2.18397  5.09771  3.89845    125 - -
          2.68618  4.42225  2.77519  2.73123  3.46354  2.40513  3.72494  3.29354  2.67741  2.69355  4.24690  2.90347  2.73739  3.18146  2.89801  2.37887  2.77519  2.98518  4.58477  3.61503
          0.02363  4.15302  4.87536  0.61958  0.77255  0.48576  0.95510
     99   2.77153  4.86660  3.16256  2.69509  4.32958  3.46988  3.77472  3.65776  1.49853  3.28056  4.14620  3.14247  3.94907  2.93654  2.63661  2.82632  1.90495  3.32527  5.48555  4.22039    126 - -
          2.68618  4.42225  2.77519  2.73123  3.46354  2.40513  3.72494  3.29354  2.67741  2.69355  4.24690  2.90347  2.73739  3.18146  2.89801  2.37887  2.77519  2.98518  4.58477  3.61503
          0.02363  4.15302  4.87536  0.61958  0.77255  0.48576  0.95510
    100   2.73890  5.05565  2.07762  2.33643  4.45818  3.31854  3.76596  3.90788  2.64420  3.47916  4.29358  2.28166  3.85599  2.91960  3.14791  2.72483  1.78556  3.51325  5.67610  4.27842    127 - -
          2.68618  4.42225  2.77519  2.73123  3.46354  2.40513  3.72494  3.29354  2.67741  2.69355  4.24690  2.90347  2.73739  3.18146  2.89801  2.37887  2.77519  2.98518  4.58477  3.61503
          0.02363  4.15302  4.87536  0.61958  0.77255  0.48576  0.95510
    101   2.52077  4.37419  3.38048  2.86386  2.69573  3.39363  3.87405  3.07043  2.83882  2.76982  3.64947  3.25274  2.69674  3.15493  3.21441  2.09150  2.31046  2.79338  5.09903  3.83743    128 - -
          2.68618  4.42225  2.77519  2.73123  3.46354  2.40513  3.72494  3.29354  2.67741  2.69355  4.24690  2.90347  2.73739  3.18146  2.89801  2.37887  2.77519  2.98518  4.58477  3.61503
          0.02363  4.15302  4.87536  0.61958  0.77255  0.48576  0.95510
    102   2.88315  5.40562  1.93976  1.50850  4.71638  3.32046  3.76164  4.21417  2.68002  3.71391  4.52312  2.78847  2.39826  2.90674  3.23217  2.80022  3.15159  3.79056  5.87292  4.40940    129 - -
          2.68618  4.42225  2.77519  2.73123  3.46354  2.40513  3.72494  3.29354  2.67741  2.69355  4.24690  2.90347  2.73739  3.18146  2.89801  2.37887  2.77519  2.98518  4.58477  3.61503
          0.02363  4.15302  4.87536  0.61958  0.77255  0.48576  0.95510
    103   2.73759  5.03545  2.72461  2.40384  4.43056  3.36578  3.72801  3.90257  2.48316  3.44276  4.25258  2.32965  3.86763  1.77022  2.91116  2.18883  3.00830  3.50958  5.60269  4.23324    130 - -
          2.68618  4.42225  2.77519  2.73123  3.46354  2.40513  3.72494  3.29354  2.67741  2.69355  4.24690  2.90347  2.73739  3.18146  2.89801  2.37887  2.77519  2.98518  4.58477  3.61503
          0.02363  4.15302  4.87536  0.61958  0.77255  0.48576  0.95510
    104   3.08236  4.41570  4.79958  4.24756  1.92991  4.34211  4.65184  1.60729  4.12003  1.87290  3.16648  4.40139  4.62476  4.26776  4.23526  3.68195  3.32030  1.61443  5.05858  3.81299    131 - -
          2.68618  4.42225  2.77519  2.73123  3.46354  2.40513  3.72494  3.29354  2.67741  2.69355  4.24690  2.90347  2.73739  3.18146  2.89801  2.37887  2.77519  2.98518  4.58477  3.61503
          0.02363  4.15302  4.87536  0.61958  0.77255  0.48576  0.95510
    105   3.10218  5.21019  3.46008  2.84887  4.61160  3.70957  3.69918  4.01796  2.00044  3.45807  4.34093  3.25791  4.09750  2.14584  1.18205  3.10185  3.28200  3.70212  5.50833  4.31561    132 - -
          2.68618  4.42225  2.77519  2.73123  3.46354  2.40513  3.72494  3.29354  2.67741  2.69355  4.24690  2.90347  2.73739  3.18146  2.89801  2.37887  2.77519  2.98518  4.58477  3.61503
          0.02363  4.15302  4.87536  0.61958  0.77255  0.48576  0.95510
    106   2.07039  4.63698  3.10882  2.61846  4.12117  3.33003  3.78224  3.51868  2.15072  3.14880  3.97370  3.07450  3.83206  2.95642  2.99185  2.15960  2.16294  3.15869  5.39727  4.09675    133 - -
          2.68618  4.42225  2.77519  2.73123  3.46354  2.40513  3.72494  3.29354  2.67741  2.69355  4.24690  2.90347  2.73739  3.18146  2.89801  2.37887  2.77519  2.98518  4.58477  3.61503
          0.02363  4.15302  4.87536  0.61958  0.77255  0.48576  0.95510
    107   2.13501  4.25141  4.18287  3.65132  2.02372  3.80461  4.24439  2.32830  3.55000  2.21011  3.31304  3.85658  4.23067  3.78393  3.75790  3.13816  3.01754  1.72808  4.90875  3.64173    134 - -
          2.68618  4.42225  2.77519  2.73123  3.46354  2.40513  3.72494  3.29354  2.67741  2.69355  4.24690  2.90347  2.73739  3.18146  2.89801  2.37887  2.77519  2.98518  4.58477  3.61503
          0.02363  4.15302  4.87536  0.61958  0.77255  0.48576  0.95510
    108   3.31237  4.60465  4.98641  4.47478  3.36322  4.64707  5.06735  1.07920  4.31034  1.44784  3.18077  4.70324  4.87826  4.51419  4.45370  4.03663  3.55749  1.89137  5.41874  4.25639    135 - -
          2.68618  4.42225  2.77519  2.73123  3.46354  2.40513  3.72494  3.29354  2.67741  2.69355  4.24690  2.90347  2.73739  3.18146  2.89801  2.37887  2.77519  2.98518  4.58477  3.61503
          0.02363  4.15302  4.87536  0.61958  0.77255  0.48576  0.95510
    109   1.37594  2.41944  3.95003  3.54300  4.09739  3.04720  4.37213  3.42736  3.46941  3.19234  4.05270  3.53876  3.78920  3.72777  3.71673  1.71690  2.74625  2.98494  5.51544  4.33716    136 - -
          2.68618  4.42225  2.77519  2.73123  3.46354  2.40513  3.72494  3.29354  2.67741  2.69355  4.24690  2.90347  2.73739  3.18146  2.89801  2.37887  2.77519  2.98518  4.58477  3.61503
          0.02363  4.15302  4.87536  0.61958  0.77255  0.48576  0.95510
    110   2.95214  5.54125  1.43046  1.79573  4.82968  3.31212  3.78398  4.34735  2.73061  3.82438  4.64375  2.76388  3.89510  2.20958  3.29760  2.84510  3.22392  3.91148  5.97370  4.48112    137 - -
          2.68618  4.42225  2.77519  2.73123  3.46354  2.40513  3.72494  3.29354  2.67741  2.69355  4.24690  2.90347  2.73739  3.18146  2.89801  2.37887  2.77519  2.98518  4.58477  3.61503
          0.02363  4.15302  4.87536  0.61958  0.77255  0.48576  0.95510
    111   3.44157  4.75760  4.90305  4.41304  1.65853  4.56137  4.45150  2.43380  4.26139  1.02184  3.04130  4.52865  4.78240  4.31949  4.33794  3.93342  3.66675  2.57222  4.65520  3.18774    138 - -
          2.68618  4.42225  2.77519  2.73123  3.46354  2.40513  3.72494  3.29354  2.67741  2.69355  4.24690  2.90347  2.73739  3.18146  2.89801  2.37887  2.77519  2.98518  4.58477  3.61503
          0.02363  4.15302  4.87536  0.61958  0.77255  0.48576  0.95510
    112   3.84492  5.11144  4.54746  4.32953  3.01205  4.06817  4.29100  3.89154  4.05191  3.23367  4.51047  4.42493  4.61092  4.42445  4.12750  4.04566  4.16162  3.78912  0.46974  3.00101    139 - -
          2.68618  4.42225  2.77519  2.73123  3.46354  2.40513  3.72494  3.29354  2.67741  2.69355  4.24690  2.90347  2.73739  3.18146  2.89801  2.37887  2.77519  2.98518  4.58477  3.61503
          0.02363  4.15302  4.87536  0.61958  0.77255  0.48576  0.95510
    113   1.28405  4.23449  3.54411  3.23632  4.42710  2.12167  4.31047  3.85175  3.30464  3.52820  4.33786  3.38089  3.75937  3.57419  3.62892  1.77864  2.77239  3.27441  5.75977  4.55234    140 - -
          2.68618  4.42225  2.77519  2.73123  3.46354  2.40513  3.72494  3.29354  2.67741  2.69355  4.24690  2.90347  2.73739  3.18146  2.89801  2.37887  2.77519  2.98518  4.58477  3.61503
          0.02363  4.15302  4.87536  0.61958  0.77255  0.48576  0.95510
    114   3.20907  5.29316  3.67971  2.95004  4.79325  3.79458  3.68322  4.11859  1.47142  3.52746  4.40758  3.32440  4.14905  2.81593  1.17783  3.19905  3.35661  3.80493  5.53621  4.40340    141 - -
          2.68618  4.42225  2.77519  2.73123  3.46354  2.40513  3.72494  3.29354  2.67741  2.69355  4.24690  2.90347  2.73739  3.18146  2.89801  2.37887  2.77519  2.98518  4.58477  3.61503
          0.02363  4.15302  4.87536  0.61958  0.77255  0.48576  0.95510
    115   1.08282  4.21940  3.61386  3.33908  4.38672  3.01371  4.37264  3.74761  3.38027  3.49125  4.33371  3.43678  3.77860  3.66322  3.66854  1.67615  2.79002  3.20954  5.75057  4.54527    142 - -
          2.68618  4.42225  2.77519  2.73123  3.46354  2.40513  3.72494  3.29354  2.67741  2.69355  4.24690  2.90347  2.73739  3.18146  2.89801  2.37887  2.77519  2.98518  4.58477  3.61503
          0.02363  4.15302  4.87536  0.61958  0.77255  0.48576  0.95510
    116   2.35559  4.31665  3.33988  3.17738  4.54938  1.10947  4.36401  4.03942  3.37387  3.70580  4.52745  3.36585  3.79753  3.63990  3.68796  1.80937  2.86240  3.41861  5.86241  4.63912    143 - -
          2.68626  4.42233  2.77528  2.73132  3.46362  2.40497  3.72414  3.29362  2.67749  2.69363  4.24698  2.90355  2.73715  3.18155  2.89770  2.37895  2.77528  2.98527  4.58485  3.61511
          0.15578  1.99052  4.87536  1.13128  0.38952  0.48576  0.95510
    117   2.70701  4.77903  3.19186  2.61443  4.01877  3.52320  3.68342  3.40062  2.34543  2.44345  3.86555  3.09237  3.91104  2.37885  2.14284  2.77023  2.35533  3.11319  5.27130  3.99163    148 - -
          2.68618  4.42225  2.77519  2.73123  3.46354  2.40513  3.72494  3.29354  2.67741  2.69355  4.24690  2.90347  2.73739  3.18146  2.89801  2.37887  2.77519  2.98518  4.58477  3.61503
          0.02363  4.15302  4.87536  0.61958  0.77255  0.48576  0.95510
    118   2.62117  4.48749  3.24670  2.79197  3.73204  3.46990  3.86164  2.02198  2.77306  2.77799  3.68759  2.44008  2.57527  3.12326  3.14767  2.78069  2.89652  2.75441  5.14928  3.87471    149 - -
          2.68618  4.42225  2.77519  2.73123  3.46354  2.40513  3.72494  3.29354  2.67741  2.69355  4.24690  2.90347  2.73739  3.18146  2.89801  2.37887  2.77519  2.98518  4.58477  3.61503
          0.02363  4.15302  4.87536  0.61958  0.77255  0.48576  0.95510
    119   2.11327  4.65810  3.18007  2.70034  4.19101  3.34873  3.81649  3.58430  2.52668  3.20350  4.04422  3.13148  1.99858  2.99410  2.20088  2.68277  2.90862  3.22067  5.43701  4.15747    150 - -
          2.68618  4.42225  2.77519  2.73123  3.46354  2.40513  3.72494  3.29354  2.67741  2.69355  4.24690  2.90347  2.73739  3.18146  2.89801  2.37887  2.77519  2.98518  4.58477  3.61503
          0.02363  4.15302  4.87536  0.61958  0.77255  0.48576  0.95510
    120   2.60951  4.62878  3.08973  2.16629  3.88098  3.44577  3.73676  2.61222  2.58929  2.91350  3.77017  3.07347  3.87196  2.93532  3.01599  2.16973  2.37580  2.93720  5.22293  3.92799    151 - -
          2.68618  4.42225  2.77519  2.73123  3.46354  2.40513  3.72494  3.29354  2.67741  2.69355  4.24690  2.90347  2.73739  3.18146  2.89801  2.37887  2.77519  2.98518  4.58477  3.61503
          0.02363  4.15302  4.87536  0.61958  0.77255  0.48576  0.95510
    121   3.48571  4.87005  4.63932  4.28958  3.26755  4.33533  4.85846  2.49562  4.05504  0.59324  3.21893  4.53816  4.72820  4.35492  4.18140  3.95335  3.77034  2.60410  5.23883  4.02388    152 - -
          2.68618  4.42225  2.77519  2.73123  3.46354  2.40513  3.72494  3.29354  2.67741  2.69355  4.24690  2.90347  2.73739  3.18146  2.89801  2.37887  2.77519  2.98518  4.58477  3.61503
          0.02363  4.15302  4.87536  0.61958  0.77255  0.48576  0.95510
    122   2.93954  5.28853  2.60531  1.93455  4.59520  3.42598  3.76151  4.06462  2.46388  3.57021  4.42347  2.92712  3.94614  1.39949  2.84891  2.88928  3.18883  3.69787  5.70992  4.34478    153 - -
          2.68618  4.42225  2.77519  2.73123  3.46354  2.40513  3.72494  3.29354  2.67741  2.69355  4.24690  2.90347  2.73739  3.18146  2.89801  2.37887  2.77519  2.98518  4.58477  3.61503
          0.02363  4.15302  4.87536  0.61958  0.77255  0.48576  0.95510
    123   3.22573  5.36596  2.64619  0.68309  4.75233  3.47849  4.10248  4.26439  3.02126  3.84014  4.81209  3.13265  4.09950  3.31876  3.45209  3.18513  3.53543  3.92287  5.87007  4.60533    154 - -
          2.68618  4.42225  2.77519  2.73123  3.46354  2.40513  3.72494  3.29354  2.67741  2.69355  4.24690  2.90347  2.73739  3.18146  2.89801  2.37887  2.77519  2.98518  4.58477  3.61503
          0.02363  4.15302  4.87536  0.61958  0.77255  0.48576  0.95510
    124   3.35347  5.10405  3.44851  3.24555  3.52131  3.71880  0.66725  4.10082  3.08283  3.55478  4.62707  3.63980  4.29108  3.61809  3.32691  3.42440  3.67025  3.83089  4.98009  3.46613    155 - -
          2.68618  4.42225  2.77519  2.73123  3.46354  2.40513  3.72494  3.29354  2.67741  2.69355  4.24690  2.90347  2.73739  3.18146  2.89801  2.37887  2.77519  2.98518  4.58477  3.61503
          0.02363  4.15302  4.87536  0.61958  0.77255  0.48576  0.95510
    125   2.75096  4.42829  3.81815  3.35216  3.17397  3.59757  3.98626  2.99179  3.13045  2.63831  3.66529  3.60360  4.10693  3.52305  3.37400  2.98790  2.03754  2.78712  1.60395  3.28173    156 - -
          2.68618  4.42225  2.77519  2.73123  3.46354  2.40513  3.72494  3.29354  2.67741  2.69355  4.24690  2.90347  2.73739  3.18146  2.89801  2.37887  2.77519  2.98518  4.58477  3.61503
          0.02363  4.15302  4.87536  0.61958  0.77255  0.48576  0.95510
    126   2.62996  4.87298  2.44885  2.42462  4.14615  2.56905  3.64702  3.56971  2.42512  3.15619  2.99669  2.94745  3.82809  2.79024  2.37827  2.64968  2.86782  3.22954  5.38077  4.03573    157 - -
          2.68618  4.42225  2.77519  2.73123  3.46354  2.40513  3.72494  3.29354  2.67741  2.69355  4.24690  2.90347  2.73739  3.18146  2.89801  2.37887  2.77519  2.98518  4.58477  3.61503
          0.02363  4.15302  4.87536  0.61958  0.77255  0.48576  0.95510
    127   2.12988  5.21507  2.11049  1.95263  4.52722  3.35887  3.67049  4.00026  2.08079  3.50859  4.28977  2.83117  3.83613  2.79612  2.98721  2.69716  2.99349  3.59075  5.66857  4.25017    158 - -
          2.68618  4.42225  2.77519  2.73123  3.46354  2.40513  3.72494  3.29354  2.67741  2.69355  4.24690  2.90347  2.73739  3.18146  2.89801  2.37887  2.77519  2.98518  4.58477  3.61503
          0.02363  4.15302  4.87536  0.61958  0.77255  0.48576  0.95510
    128   3.32831  4.63122  5.02020  4.45710  2.23821  4.59027  4.80421  1.74369  4.32319  1.04539  2.94208  4.63816  4.77560  4.37290  4.39162  3.93692  3.54754  2.30113  5.05757  3.87019    159 - -
          2.68618  4.42225  2.77519  2.73123  3.46354  2.40513  3.72494  3.29354  2.67741  2.69355  4.24690  2.90347  2.73739  3.18146  2.89801  2.37887  2.77519  2.98518  4.58477  3.61503
          0.02363  4.15302  4.87536  0.61958  0.77255  0.48576  0.95510
    129   3.19643  4.60046  4.51666  4.00222  2.74408  4.20660  4.14420  2.62914  3.74217  1.06156  3.22240  4.14441  4.52450  3.98568  3.87829  3.57370  3.42829  2.66354  2.33586  2.99006    160 - -
          2.68618  4.42225  2.77519  2.73123  3.46354  2.40513  3.72494  3.29354  2.67741  2.69355  4.24690  2.90347  2.73739  3.18146  2.89801  2.37887  2.77519  2.98518  4.58477  3.61503
          0.02363  4.15302  4.87536  0.61958  0.77255  0.48576  0.95510
    130   2.65508  4.80917  3.03794  2.50201  2.95796  3.46404  3.65981  3.45691  2.00428  3.05822  3.89030  3.00815  2.93933  2.33163  2.82403  2.69685  2.88501  3.14689  5.29111  3.96562    161 - -
          2.68618  4.42225  2.77519  2.73123  3.46354  2.40513  3.72494  3.29354  2.67741  2.69355  4.24690  2.90347  2.73739  3.18146  2.89801  2.37887  2.77519  2.98518  4.58477  3.61503
          0.02363  4.15302  4.87536  0.61958  0.77255  0.48576  0.95510
    131   2.90966  4.46947  3.95877  3.41918  2.17681  3.92455  4.05830  2.62903  3.28644  1.44445  3.21784  3.73947  4.26624  2.56347  3.54537  3.21538  3.13910  2.58999  4.72032  3.34526    162 - -
          2.68618  4.42225  2.77519  2.73123  3.46354  2.40513  3.72494  3.29354  2.67741  2.69355  4.24690  2.90347  2.73739  3.18146  2.89801  2.37887  2.77519  2.98518  4.58477  3.61503
          0.02363  4.15302  4.87536  0.61958  0.77255  0.48576  0.95510
    132   2.66522  4.43153  2.65800  2.88545  3.58763  3.61767  3.89622  2.13682  2.86359  2.12551  3.51360  3.32079  4.00874  3.18077  3.24274  2.87541  2.41253  2.47308  5.06663  3.81587    163 - -
          2.68618  4.42225  2.77519  2.73123  3.46354  2.40513  3.72494  3.29354  2.67741  2.69355  4.24690  2.90347  2.73739  3.18146  2.89801  2.37887  2.77519  2.98518  4.58477  3.61503
          0.02363  4.15302  4.87536  0.61958  0.77255  0.48576  0.95510
    133   2.61104  4.82130  2.82897  2.03961  4.30233  2.45568  3.75856  3.73656  2.58916  3.32231  4.12924  2.96325  3.82625  2.91303  3.05442  2.04032  2.34015  3.34430  5.53755  4.18868    164 - -
          2.68618  4.42225  2.77519  2.73123  3.46354  2.40513  3.72494  3.29354  2.67741  2.69355  4.24690  2.90347  2.73739  3.18146  2.89801  2.37887  2.77519  2.98518  4.58477  3.61503
          0.02363  4.15302  4.87536  0.61958  0.77255  0.48576  0.95510
    134   2.71545  5.14252  2.19517  2.30155  4.48347  2.62153  3.66932  3.95287  1.97891  3.46847  4.24923  2.85288  2.71025  2.79522  2.96219  2.67911  2.96596  3.54464  5.63171  4.22688    165 - -
          2.68618  4.42225  2.77519  2.73123  3.46354  2.40513  3.72494  3.29354  2.67741  2.69355  4.24690  2.90347  2.73739  3.18146  2.89801  2.37887  2.77519  2.98518  4.58477  3.61503
          0.02363  4.15302  4.87536  0.61958  0.77255  0.48576  0.95510
    135   2.63811  4.69815  2.36773  2.14441  2.90602  3.46684  3.70624  2.64810  2.56859  2.91030  3.77539  3.03405  3.87342  2.89848  3.01624  2.71193  2.87309  2.96491  5.21567  3.89521    166 - -
          2.68620  4.42227  2.77521  2.73125  3.46356  2.40492  3.72496  3.29356  2.67743  2.69357  4.24692  2.90348  2.73741  3.18148  2.89803  2.37889  2.77521  2.98520  4.58479  3.61505
          0.35165  2.04870  1.78636  0.31817  1.30004  0.48576  0.95510
    136   2.78042  4.94142  2.93003  2.54364  4.30419  3.40513  3.68360  3.79905  2.25264  3.33944  4.19237  1.80020  3.88928  2.84660  1.93788  2.79843  3.03905  3.44393  5.43673  4.12977    168 - -
          2.68618  4.42225  2.77519  2.73123  3.46354  2.40513  3.72494  3.29354  2.67741  2.69355  4.24690  2.90347  2.73739  3.18146  2.89801  2.37887  2.77519  2.98518  4.58477  3.61503
          0.02819  3.97874  4.70108  0.61958  0.77255  0.38925  1.13186
    137   2.74493  4.47987  3.70483  3.28434  3.06218  3.54130  3.90941  3.22543  3.11341  2.85167  3.83347  3.53791  4.08200  3.49333  3.37405  1.96732  3.07794  2.97340  1.56117  3.09097    169 - -
          2.68618  4.42225  2.77519  2.73123  3.46354  2.40513  3.72494  3.29354  2.67741  2.69355  4.24690  2.90347  2.73739  3.18146  2.89801  2.37887  2.77519  2.98518  4.58477  3.61503
          0.02363  4.15302  4.87536  0.61958  0.77255  0.48576  0.95510
    138   2.87576  5.21798  2.98970  1.67652  4.59993  3.52885  3.64551  4.01308  1.84268  3.47865  4.28702  3.01160  3.93905  2.76716  2.00483  2.84201  3.08371  3.63702  5.57435  4.27640    170 - -
          2.68618  4.42225  2.77519  2.73123  3.46354  2.40513  3.72494  3.29354  2.67741  2.69355  4.24690  2.90347  2.73739  3.18146  2.89801  2.37887  2.77519  2.98518  4.58477  3.61503
          0.02363  4.15302  4.87536  0.61958  0.77255  0.48576  0.95510
    139   2.18563  4.42343  3.35467  2.81251  3.54106  3.54043  3.79905  2.92884  2.74933  2.63432  3.53473  3.24280  3.93933  2.51295  3.11768  2.79583  2.85664  2.29425  4.97503  2.63373    171 - -
          2.68618  4.42225  2.77519  2.73123  3.46354  2.40513  3.72494  3.29354  2.67741  2.69355  4.24690  2.90347  2.73739  3.18146  2.89801  2.37887  2.77519  2.98518  4.58477  3.61503
          0.02363  4.15302  4.87536  0.61958  0.77255  0.48576  0.95510
    140   0.67447  4.35721  3.77181  3.58743  4.35569  3.17221  4.57276  3.52507  3.61164  3.39281  4.40103  3.65829  3.93890  3.92818  3.83582  2.70888  3.00626  3.12945  5.75382  4.58917    172 - -
          2.68618  4.42225  2.77519  2.73123  3.46354  2.40513  3.72494  3.29354  2.67741  2.69355  4.24690  2.90347  2.73739  3.18146  2.89801  2.37887  2.77519  2.98518  4.58477  3.61503
          0.02363  4.15302  4.87536  0.61958  0.77255  0.48576  0.95510
    141   3.35088  5.15162  3.87286  3.33640  4.57913  3.77246  4.06823  4.14869  2.40481  3.61371  4.61444  3.67041  4.26856  3.28153  0.62330  3.42650  3.60225  3.86238  5.55236  4.45430    173 - -
          2.68618  4.42225  2.77519  2.73123  3.46354  2.40513  3.72494  3.29354  2.67741  2.69355  4.24690  2.90347  2.73739  3.18146  2.89801  2.37887  2.77519  2.98518  4.58477  3.61503
          0.02363  4.15302  4.87536  0.61958  0.77255  0.48576  0.95510
    142   3.03895  5.56540  1.08839  2.19405  4.88307  3.28690  3.88819  4.46175  2.94639  3.96700  4.83509  2.04205  3.93448  3.06703  3.55406  2.92824  3.34992  4.01826  6.08689  4.56888    174 - -
          2.68618  4.42225  2.77519  2.73123  3.46354  2.40513  3.72494  3.29354  2.67741  2.69355  4.24690  2.90347  2.73739  3.18146  2.89801  2.37887  2.77519  2.98518  4.58477  3.61503
          0.02363  4.15302  4.87536  0.61958  0.77255  0.48576  0.95510
    143   3.48571  4.87005  4.63932  4.28958  3.26755  4.33533  4.85846  2.49562  4.05504  0.59324  3.21893  4.53816  4.72820  4.35492  4.18140  3.95335  3.77034  2.60410  5.23883  4.02388    175 - -
          2.68618  4.42225  2.77519  2.73123  3.46354  2.40513  3.72494  3.29354  2.67741  2.69355  4.24690  2.90347  2.73739  3.18146  2.89801  2.37887  2.77519  2.98518  4.58477  3.61503
          0.02363  4.15302  4.87536  0.61958  0.77255  0.48576  0.95510
    144   1.38882  4.23400  3.61106  3.23318  4.28243  3.05108  4.25578  3.64299  3.23196  3.36373  4.19663  3.39166  3.77640  3.52444  3.55464  1.73067  2.04897  3.14807  5.63881  4.42851    176 - -
          2.68618  4.42225  2.77519  2.73123  3.46354  2.40513  3.72494  3.29354  2.67741  2.69355  4.24690  2.90347  2.73739  3.18146  2.89801  2.37887  2.77519  2.98518  4.58477  3.61503
          0.02363  4.15302  4.87536  0.61958  0.77255  0.48576  0.95510
    145   3.46285  4.77947  4.93795  4.43599  2.13568  4.61209  4.61296  2.37991  4.28694  0.82162  2.98231  4.60155  4.81323  4.35012  4.37048  3.98924  3.68717  2.53985  4.82017  3.43205    177 - -
          2.68618  4.42225  2.77519  2.73123  3.46354  2.40513  3.72494  3.29354  2.67741  2.69355  4.24690  2.90347  2.73739  3.18146  2.89801  2.37887  2.77519  2.98518  4.58477  3.61503
          0.02363  4.15302  4.87536  0.61958  0.77255  0.48576  0.95510
    146   3.20550  4.48731  4.98702  4.45895  3.52112  4.60417  5.08693  1.53479  4.35075  1.64141  3.31594  4.66823  4.85345  4.55378  4.51108  3.97428  3.45229  1.14093  5.50985  4.34938    178 - -
          2.68618  4.42225  2.77519  2.73123  3.46354  2.40513  3.72494  3.29354  2.67741  2.69355  4.24690  2.90347  2.73739  3.18146  2.89801  2.37887  2.77519  2.98518  4.58477  3.61503
          0.02363  4.15302  4.87536  0.61958  0.77255  0.48576  0.95510
    147   0.67447  4.35721  3.77181  3.58743  4.35569  3.17221  4.57276  3.52507  3.61164  3.39281  4.40103  3.65829  3.93890  3.92818  3.83582  2.70888  3.00626  3.12945  5.75382  4.58917    179 - -
          2.68618  4.42225  2.77519  2.73123  3.46354  2.40513  3.72494  3.29354  2.67741  2.69355  4.24690  2.90347  2.73739  3.18146  2.89801  2.37887  2.77519  2.98518  4.58477  3.61503
          0.02363  4.15302  4.87536  0.61958  0.77255  0.48576  0.95510
    148   3.44286  4.77971  4.93804  4.38965  3.09972  4.65141  4.93533  2.27741  4.19000  0.79514  2.17581  4.66304  4.82673  4.33147  4.30703  4.01989  3.66565  2.44605  5.21805  4.14413    180 - -
          2.68618  4.42225  2.77519  2.73123  3.46354  2.40513  3.72494  3.29354  2.67741  2.69355  4.24690  2.90347  2.73739  3.18146  2.89801  2.37887  2.77519  2.98518  4.58477  3.61503
          0.02363  4.15302  4.87536  0.61958  0.77255  0.48576  0.95510
    149   0.67447  4.35721  3.77181  3.58743  4.35569  3.17221  4.57276  3.52507  3.61164  3.39281  4.40103  3.65829  3.93890  3.92818  3.83582  2.70888  3.00626  3.12945  5.75382  4.58917    181 - -
          2.68618  4.42225  2.77519  2.73123  3.46354  2.40513  3.72494  3.29354  2.67741  2.69355  4.24690  2.90347  2.73739  3.18146  2.89801  2.37887  2.77519  2.98518  4.58477  3.61503
          0.02363  4.15302  4.87536  0.61958  0.77255  0.48576  0.95510
    150   2.47729  4.39639  3.47777  3.31661  4.37116  3.12243  4.41337  3.93696  3.41003  3.63846  4.54659  3.48834  3.88637  3.73831  3.68019  0.73499  2.98019  3.40860  5.72241  4.45915    182 - -
          2.68618  4.42225  2.77519  2.73123  3.46354  2.40513  3.72494  3.29354  2.67741  2.69355  4.24690  2.90347  2.73739  3.18146  2.89801  2.37887  2.77519  2.98518  4.58477  3.61503
          0.02363  4.15302  4.87536  0.61958  0.77255  0.48576  0.95510
    151   3.67779  5.05189  4.26526  4.05539  2.36265  4.16704  3.78755  3.65123  3.90570  3.03027  4.29816  4.08671  4.63802  4.14208  4.02791  3.78282  3.96792  3.53607  4.01428  0.60218    183 - -
          2.68618  4.42225  2.77519  2.73123  3.46354  2.40513  3.72494  3.29354  2.67741  2.69355  4.24690  2.90347  2.73739  3.18146  2.89801  2.37887  2.77519  2.98518  4.58477  3.61503
          0.02363  4.15302  4.87536  0.61958  0.77255  0.48576  0.95510
    152   2.80716  5.10756  2.94227  2.48590  4.46438  3.48274  3.66343  3.89021  1.90070  3.39826  4.21133  2.99404  2.79309  1.78336  2.59647  2.79199  3.03295  3.52378  5.53566  4.21957    184 - -
          2.68618  4.42225  2.77519  2.73123  3.46354  2.40513  3.72494  3.29354  2.67741  2.69355  4.24690  2.90347  2.73739  3.18146  2.89801  2.37887  2.77519  2.98518  4.58477  3.61503
          0.01596  4.14536        *  0.61958  0.77255  0.00000        *
//
