# Supplementary material for: MacSyFinder: A Program to Mine Genomes for Molecular Systems with an Application to CRISPR-Cas Systems
Source: PLoS One. 2014 Oct 17;9(10):e110726. doi: 10.1371/journal.pone.0110726 (PMC4201578; doi:10.1371/journal.pone.0110726)
Supplement: Data S2 — The Cas-Finder: models and profiles (compressed tarball archive). (ZIP) [file pone.0110726.s011.zip › Cas-Finder_macsyfinder/CASprofiles/cas8a1a3_TypeIA.hmm]

HMMER3/b [3.0 | March 2010]
NAME  TIGR03485
ACC   TIGR03485
DESC  cas_csx13_N: CRISPR-associated protein Cas8a1/Csx13, MYXAN subtype
LENG  316
ALPH  amino
RF    no
CS    no
MAP   yes
DATE  Sun Apr 11 22:25:57 2010
NSEQ  4
EFFN  1.097656
CKSUM 816826022
GA    80.85 80.85;
TC    80.85 80.85;
NC    80.35 80.35;
STATS LOCAL MSV      -11.1977  0.70088
STATS LOCAL VITERBI  -11.8874  0.70088
STATS LOCAL FORWARD   -5.9966  0.70088
HMM          A        C        D        E        F        G        H        I        K        L        M        N        P        Q        R        S        T        V        W        Y   
            m->m     m->i     m->d     i->m     i->i     d->m     d->d
  COMPO   2.44229  4.19830  3.11463  2.74146  3.27474  2.86185  3.60342  2.80098  2.66662  2.37093  3.68070  3.16969  3.44514  2.98936  2.94165  2.70655  2.81999  2.65103  4.40407  3.44530
          2.68618  4.42225  2.77519  2.73123  3.46354  2.40513  3.72494  3.29354  2.67741  2.69355  4.24690  2.90347  2.73739  3.18146  2.89801  2.37887  2.77519  2.98518  4.58477  3.61503
          0.02160  4.24172  4.96406  0.61958  0.77255  0.00000        *
      1   3.30785  4.58237  5.11596  4.57527  3.42581  4.69255  5.12972  1.58197  4.45839  1.20178  3.21058  4.77351  4.90708  4.59758  4.57561  4.06129  3.54615  1.46214  5.46355  4.35339      1 - -
          2.68618  4.42225  2.77519  2.73123  3.46354  2.40513  3.72494  3.29354  2.67741  2.69355  4.24690  2.90347  2.73739  3.18146  2.89801  2.37887  2.77519  2.98518  4.58477  3.61503
          0.02160  4.24172  4.96406  0.61958  0.77255  0.48576  0.95510
      2   2.67821  4.69155  3.15376  2.63000  2.58761  3.52315  2.75957  3.29328  2.59520  2.92844  3.79068  3.11340  3.92282  2.39224  3.01156  2.19054  2.91303  3.01603  5.06887  3.68099      2 - -
          2.68618  4.42225  2.77519  2.73123  3.46354  2.40513  3.72494  3.29354  2.67741  2.69355  4.24690  2.90347  2.73739  3.18146  2.89801  2.37887  2.77519  2.98518  4.58477  3.61503
          0.02160  4.24172  4.96406  0.61958  0.77255  0.48576  0.95510
      3   2.84258  4.34953  4.10118  3.52906  2.41141  3.92645  4.17299  1.95457  3.41813  1.69316  3.17205  3.81817  4.26332  2.44003  3.65034  3.21046  3.07123  2.43444  4.85764  3.62827      3 - -
          2.68618  4.42225  2.77519  2.73123  3.46354  2.40513  3.72494  3.29354  2.67741  2.69355  4.24690  2.90347  2.73739  3.18146  2.89801  2.37887  2.77519  2.98518  4.58477  3.61503
          0.02160  4.24172  4.96406  0.61958  0.77255  0.48576  0.95510
      4   2.96147  5.14204  3.15164  2.70683  4.54801  3.57850  3.77541  4.02411  2.24969  3.52024  4.36830  1.80251  4.03701  2.92459  1.45042  2.96621  3.20024  3.66171  5.58249  4.30681      4 - -
          2.68618  4.42225  2.77519  2.73123  3.46354  2.40513  3.72494  3.29354  2.67741  2.69355  4.24690  2.90347  2.73739  3.18146  2.89801  2.37887  2.77519  2.98518  4.58477  3.61503
          0.02160  4.24172  4.96406  0.61958  0.77255  0.48576  0.95510
      5   2.79941  4.50065  3.77579  3.41133  3.65618  2.08588  4.28719  2.94253  3.32498  1.12531  3.69487  3.69356  4.16352  3.67886  3.58392  3.05054  3.14347  2.77621  5.22673  3.97967      5 - -
          2.68618  4.42225  2.77519  2.73123  3.46354  2.40513  3.72494  3.29354  2.67741  2.69355  4.24690  2.90347  2.73739  3.18146  2.89801  2.37887  2.77519  2.98518  4.58477  3.61503
          0.02160  4.24172  4.96406  0.61958  0.77255  0.48576  0.95510
      6   2.62934  4.37764  3.47075  2.94185  3.45278  2.65600  3.86121  2.91920  2.89250  2.07604  3.52431  3.33650  3.98112  3.20887  3.24079  2.30144  2.88108  2.68577  4.91481  2.54135      6 - -
          2.68618  4.42225  2.77519  2.73123  3.46354  2.40513  3.72494  3.29354  2.67741  2.69355  4.24690  2.90347  2.73739  3.18146  2.89801  2.37887  2.77519  2.98518  4.58477  3.61503
          0.02160  4.24172  4.96406  0.61958  0.77255  0.48576  0.95510
      7   2.10459  5.20359  2.10164  1.91947  4.54605  3.37207  3.72942  4.01736  2.57444  3.54016  4.32781  2.86824  3.86917  2.86178  3.09120  2.07378  3.03089  3.60781  5.71250  4.29439      7 - -
          2.68618  4.42225  2.77519  2.73123  3.46354  2.40513  3.72494  3.29354  2.67741  2.69355  4.24690  2.90347  2.73739  3.18146  2.89801  2.37887  2.77519  2.98518  4.58477  3.61503
          0.02160  4.24172  4.96406  0.61958  0.77255  0.48576  0.95510
      8   2.94769  5.16115  2.66800  1.73766  4.61227  3.41886  3.95767  4.06924  2.81897  3.64618  4.51744  3.04291  1.34450  3.13943  3.26064  2.94113  3.25449  3.69073  5.80286  4.46417      8 - -
          2.68618  4.42225  2.77519  2.73123  3.46354  2.40513  3.72494  3.29354  2.67741  2.69355  4.24690  2.90347  2.73739  3.18146  2.89801  2.37887  2.77519  2.98518  4.58477  3.61503
          0.02160  4.24172  4.96406  0.61958  0.77255  0.48576  0.95510
      9   2.42484  2.37089  3.45531  3.00943  4.15878  2.11979  4.08578  3.56933  3.01307  3.23525  4.06826  2.30276  3.84159  3.32369  3.38874  1.96867  2.83166  3.14743  5.50616  4.25784      9 - -
          2.68618  4.42225  2.77519  2.73123  3.46354  2.40513  3.72494  3.29354  2.67741  2.69355  4.24690  2.90347  2.73739  3.18146  2.89801  2.37887  2.77519  2.98518  4.58477  3.61503
          0.02160  4.24172  4.96406  0.61958  0.77255  0.48576  0.95510
     10   2.80752  4.30587  4.17180  3.61097  2.40426  3.88516  4.20741  2.48440  3.49486  2.04251  1.87685  3.85520  4.25437  3.72674  3.70230  3.18989  2.20274  2.38926  4.86480  3.64021     10 - -
          2.68618  4.42225  2.77519  2.73123  3.46354  2.40513  3.72494  3.29354  2.67741  2.69355  4.24690  2.90347  2.73739  3.18146  2.89801  2.37887  2.77519  2.98518  4.58477  3.61503
          0.02160  4.24172  4.96406  0.61958  0.77255  0.48576  0.95510
     11   2.38424  4.31663  3.60190  3.29591  4.36822  3.11388  4.34217  3.72642  3.30266  3.46346  4.31580  3.45569  3.85162  3.61948  3.60507  1.72565  1.15212  3.23252  5.73019  4.50840     11 - -
          2.68618  4.42225  2.77519  2.73123  3.46354  2.40513  3.72494  3.29354  2.67741  2.69355  4.24690  2.90347  2.73739  3.18146  2.89801  2.37887  2.77519  2.98518  4.58477  3.61503
          0.02160  4.24172  4.96406  0.61958  0.77255  0.48576  0.95510
     12   2.85282  4.43147  3.97369  3.43878  3.41254  3.88254  4.24367  1.97174  3.32084  1.78333  3.33527  3.77010  1.92651  3.63104  3.59769  3.19171  3.10825  2.33019  5.08788  3.87403     12 - -
          2.68618  4.42225  2.77519  2.73123  3.46354  2.40513  3.72494  3.29354  2.67741  2.69355  4.24690  2.90347  2.73739  3.18146  2.89801  2.37887  2.77519  2.98518  4.58477  3.61503
          0.02160  4.24172  4.96406  0.61958  0.77255  0.48576  0.95510
     13   3.59875  4.96050  4.78253  4.43970  3.32159  4.44759  4.98224  2.55983  4.20527  0.52481  3.25636  4.68058  4.82923  4.48222  4.31435  4.08704  3.88139  2.69010  5.31764  4.12111     13 - -
          2.68618  4.42225  2.77519  2.73123  3.46354  2.40513  3.72494  3.29354  2.67741  2.69355  4.24690  2.90347  2.73739  3.18146  2.89801  2.37887  2.77519  2.98518  4.58477  3.61503
          0.02160  4.24172  4.96406  0.61958  0.77255  0.48576  0.95510
     14   2.99525  4.68502  3.69024  3.22835  3.11917  3.83494  1.92536  3.03271  2.95946  1.42672  3.64012  3.58285  4.24366  3.42140  3.22289  3.18849  3.23819  2.91019  4.72055  3.22748     14 - -
          2.68618  4.42225  2.77519  2.73123  3.46354  2.40513  3.72494  3.29354  2.67741  2.69355  4.24690  2.90347  2.73739  3.18146  2.89801  2.37887  2.77519  2.98518  4.58477  3.61503
          0.02160  4.24172  4.96406  0.61958  0.77255  0.48576  0.95510
     15   2.81794  2.48960  3.78196  3.18913  4.11720  3.56119  4.01062  3.47177  2.56928  3.14701  4.07469  3.50205  4.08171  3.24725  1.13699  2.97274  3.13159  3.18150  5.38625  4.17985     15 - -
          2.68618  4.42225  2.77519  2.73123  3.46354  2.40513  3.72494  3.29354  2.67741  2.69355  4.24690  2.90347  2.73739  3.18146  2.89801  2.37887  2.77519  2.98518  4.58477  3.61503
          0.02160  4.24172  4.96406  0.61958  0.77255  0.48576  0.95510
     16   1.18092  4.41429  3.86875  3.45154  3.73177  3.52857  4.33799  2.73951  3.34596  1.93255  3.69233  3.68804  4.12091  3.68889  3.61961  2.93782  3.04976  2.55459  5.34287  4.10208     16 - -
          2.68618  4.42225  2.77519  2.73123  3.46354  2.40513  3.72494  3.29354  2.67741  2.69355  4.24690  2.90347  2.73739  3.18146  2.89801  2.37887  2.77519  2.98518  4.58477  3.61503
          0.02160  4.24172  4.96406  0.61958  0.77255  0.48576  0.95510
     17   3.19118  4.91329  3.93899  3.89263  4.99660  0.33450  4.97370  4.70251  4.12311  4.30337  5.29352  4.10518  4.31441  4.41873  4.30305  3.37610  3.70058  4.15906  5.97766  5.11650     17 - -
          2.68618  4.42225  2.77519  2.73123  3.46354  2.40513  3.72494  3.29354  2.67741  2.69355  4.24690  2.90347  2.73739  3.18146  2.89801  2.37887  2.77519  2.98518  4.58477  3.61503
          0.02160  4.24172  4.96406  0.61958  0.77255  0.48576  0.95510
     18   2.07410  4.37492  4.31837  3.78824  3.46057  3.97961  4.48215  2.21918  3.67364  1.41523  3.34712  4.02500  4.38943  3.93321  3.89548  3.32077  3.15924  1.71654  5.18875  4.00631     18 - -
          2.68618  4.42225  2.77519  2.73123  3.46354  2.40513  3.72494  3.29354  2.67741  2.69355  4.24690  2.90347  2.73739  3.18146  2.89801  2.37887  2.77519  2.98518  4.58477  3.61503
          0.02160  4.24172  4.96406  0.61958  0.77255  0.48576  0.95510
     19   0.94531  4.29518  3.67082  3.44914  4.55046  1.84144  4.50640  3.92998  3.54611  3.66208  4.49827  3.52902  3.85139  3.80635  3.82383  2.55615  2.88107  3.35172  5.88911  4.71383     19 - -
          2.68618  4.42225  2.77519  2.73123  3.46354  2.40513  3.72494  3.29354  2.67741  2.69355  4.24690  2.90347  2.73739  3.18146  2.89801  2.37887  2.77519  2.98518  4.58477  3.61503
          0.02160  4.24172  4.96406  0.61958  0.77255  0.48576  0.95510
     20   3.19118  4.91329  3.93899  3.89263  4.99660  0.33450  4.97370  4.70251  4.12311  4.30337  5.29352  4.10518  4.31441  4.41873  4.30305  3.37610  3.70058  4.15906  5.97766  5.11650     20 - -
          2.68618  4.42225  2.77519  2.73123  3.46354  2.40513  3.72494  3.29354  2.67741  2.69355  4.24690  2.90347  2.73739  3.18146  2.89801  2.37887  2.77519  2.98518  4.58477  3.61503
          0.02160  4.24172  4.96406  0.61958  0.77255  0.48576  0.95510
     21   3.59875  4.96050  4.78253  4.43970  3.32159  4.44759  4.98224  2.55983  4.20527  0.52481  3.25636  4.68058  4.82923  4.48222  4.31435  4.08704  3.88139  2.69010  5.31764  4.12111     21 - -
          2.68618  4.42225  2.77519  2.73123  3.46354  2.40513  3.72494  3.29354  2.67741  2.69355  4.24690  2.90347  2.73739  3.18146  2.89801  2.37887  2.77519  2.98518  4.58477  3.61503
          0.02160  4.24172  4.96406  0.61958  0.77255  0.48576  0.95510
     22   1.72200  4.39459  3.90361  3.37148  2.82537  3.79388  3.83282  2.88891  3.25778  2.55475  3.52355  3.63028  4.18335  3.52744  3.51337  3.08647  3.06356  2.69188  2.72528  2.09491     22 - -
          2.68618  4.42225  2.77519  2.73123  3.46354  2.40513  3.72494  3.29354  2.67741  2.69355  4.24690  2.90347  2.73739  3.18146  2.89801  2.37887  2.77519  2.98518  4.58477  3.61503
          0.02160  4.24172  4.96406  0.61958  0.77255  0.48576  0.95510
     23   1.91201  4.31794  3.61941  3.12595  3.71967  3.39553  4.05362  3.01179  3.06405  2.75677  2.00753  3.42830  3.94597  3.37929  3.38765  2.01398  2.86613  2.74388  5.17179  3.94509     23 - -
          2.68618  4.42225  2.77519  2.73123  3.46354  2.40513  3.72494  3.29354  2.67741  2.69355  4.24690  2.90347  2.73739  3.18146  2.89801  2.37887  2.77519  2.98518  4.58477  3.61503
          0.02160  4.24172  4.96406  0.61958  0.77255  0.48576  0.95510
     24   2.38028  4.32263  3.58567  3.26763  4.38724  3.11015  4.32542  3.75950  3.27913  3.48205  4.32587  3.43919  3.84478  3.59314  3.59204  1.36761  1.43894  3.25383  5.73946  4.51489     24 - -
          2.68618  4.42225  2.77519  2.73123  3.46354  2.40513  3.72494  3.29354  2.67741  2.69355  4.24690  2.90347  2.73739  3.18146  2.89801  2.37887  2.77519  2.98518  4.58477  3.61503
          0.02160  4.24172  4.96406  0.61958  0.77255  0.48576  0.95510
     25   3.59875  4.96050  4.78253  4.43970  3.32159  4.44759  4.98224  2.55983  4.20527  0.52481  3.25636  4.68058  4.82923  4.48222  4.31435  4.08704  3.88139  2.69010  5.31764  4.12111     25 - -
          2.68618  4.42225  2.77519  2.73123  3.46354  2.40513  3.72494  3.29354  2.67741  2.69355  4.24690  2.90347  2.73739  3.18146  2.89801  2.37887  2.77519  2.98518  4.58477  3.61503
          0.02160  4.24172  4.96406  0.61958  0.77255  0.48576  0.95510
     26   2.94158  5.07944  3.38399  2.74412  4.30236  3.67081  3.68687  3.78872  1.51198  3.30823  4.15691  3.19336  4.03609  2.83838  1.86750  2.95861  3.13302  3.47676  5.39506  2.51642     26 - -
          2.68618  4.42225  2.77519  2.73123  3.46354  2.40513  3.72494  3.29354  2.67741  2.69355  4.24690  2.90347  2.73739  3.18146  2.89801  2.37887  2.77519  2.98518  4.58477  3.61503
          0.02160  4.24172  4.96406  0.61958  0.77255  0.48576  0.95510
     27   2.13220  4.97629  2.95629  2.46147  4.32585  3.43858  3.68033  3.75765  2.02399  3.30946  4.10595  2.97903  3.86655  2.29669  2.81708  2.12730  2.93316  3.38763  5.49522  4.15064     27 - -
          2.68618  4.42225  2.77519  2.73123  3.46354  2.40513  3.72494  3.29354  2.67741  2.69355  4.24690  2.90347  2.73739  3.18146  2.89801  2.37887  2.77519  2.98518  4.58477  3.61503
          0.02160  4.24172  4.96406  0.61958  0.77255  0.48576  0.95510
     28   3.43238  4.70708  5.15537  4.62800  3.31310  4.77699  5.16207  1.28469  4.46839  1.08441  3.10697  4.85049  4.96030  4.59856  4.57163  4.16477  3.66725  2.06030  5.42085  4.31541     28 - -
          2.68618  4.42225  2.77519  2.73123  3.46354  2.40513  3.72494  3.29354  2.67741  2.69355  4.24690  2.90347  2.73739  3.18146  2.89801  2.37887  2.77519  2.98518  4.58477  3.61503
          0.02160  4.24172  4.96406  0.61958  0.77255  0.48576  0.95510
     29   2.78570  5.03040  2.96977  1.77127  4.30129  3.50795  3.69727  3.69234  1.89345  2.37177  4.09949  3.01933  3.92454  2.83957  2.73870  2.79085  3.01108  3.36657  5.47794  4.15397     29 - -
          2.68618  4.42225  2.77519  2.73123  3.46354  2.40513  3.72494  3.29354  2.67741  2.69355  4.24690  2.90347  2.73739  3.18146  2.89801  2.37887  2.77519  2.98518  4.58477  3.61503
          0.02160  4.24172  4.96406  0.61958  0.77255  0.48576  0.95510
     30   2.83265  5.28818  1.95050  2.31627  4.63974  2.31875  3.74857  4.11999  1.71166  3.62235  4.41484  2.87479  3.89548  2.88196  3.05824  2.77845  3.09087  3.70189  5.77150  4.35302     30 - -
          2.68618  4.42225  2.77519  2.73123  3.46354  2.40513  3.72494  3.29354  2.67741  2.69355  4.24690  2.90347  2.73739  3.18146  2.89801  2.37887  2.77519  2.98518  4.58477  3.61503
          0.02160  4.24172  4.96406  0.61958  0.77255  0.48576  0.95510
     31   2.67224  4.88816  2.94788  2.01689  4.14223  3.45295  3.68332  2.71238  2.46699  3.15368  3.97183  2.98267  3.86633  2.34088  2.91623  2.17000  2.90774  3.22554  5.39117  4.05266     31 - -
          2.68618  4.42225  2.77519  2.73123  3.46354  2.40513  3.72494  3.29354  2.67741  2.69355  4.24690  2.90347  2.73739  3.18146  2.89801  2.37887  2.77519  2.98518  4.58477  3.61503
          0.02160  4.24172  4.96406  0.61958  0.77255  0.48576  0.95510
     32   2.11250  4.67823  3.22444  2.71208  3.78142  3.54107  3.76630  3.27780  2.01431  2.93372  3.80918  3.17297  3.95727  2.99696  2.91336  2.81651  2.95478  3.00794  5.14767  2.20858     32 - -
          2.68618  4.42225  2.77519  2.73123  3.46354  2.40513  3.72494  3.29354  2.67741  2.69355  4.24690  2.90347  2.73739  3.18146  2.89801  2.37887  2.77519  2.98518  4.58477  3.61503
          0.02160  4.24172  4.96406  0.61958  0.77255  0.48576  0.95510
     33   2.68786  4.88501  2.99160  2.56233  4.37206  3.39808  3.77583  3.80150  1.91667  3.36896  4.18083  3.04878  2.11301  2.92512  2.87599  2.05410  2.97345  3.41370  5.55441  4.23187     33 - -
          2.68618  4.42225  2.77519  2.73123  3.46354  2.40513  3.72494  3.29354  2.67741  2.69355  4.24690  2.90347  2.73739  3.18146  2.89801  2.37887  2.77519  2.98518  4.58477  3.61503
          0.02160  4.24172  4.96406  0.61958  0.77255  0.48576  0.95510
     34   2.60794  4.44288  3.49360  3.01463  3.77440  3.45786  4.01461  3.01883  2.93579  2.13661  3.71638  3.37798  1.86753  3.29483  3.27727  2.79790  2.22795  2.77661  5.23369  3.98579     34 - -
          2.68618  4.42225  2.77519  2.73123  3.46354  2.40513  3.72494  3.29354  2.67741  2.69355  4.24690  2.90347  2.73739  3.18146  2.89801  2.37887  2.77519  2.98518  4.58477  3.61503
          0.19968  4.24172  1.79200  0.61958  0.77255  0.48576  0.95510
     35   1.57119  4.29431  3.38105  3.09897  4.25732  3.06907  4.20269  3.57947  3.14698  3.31623  4.20451  3.32815  1.58550  3.46958  3.46692  2.53152  2.82186  3.13153  5.61338  4.39019     35 - -
          2.68618  4.42225  2.77519  2.73123  3.46354  2.40513  3.72494  3.29354  2.67741  2.69355  4.24690  2.90347  2.73739  3.18146  2.89801  2.37887  2.77519  2.98518  4.58477  3.61503
          0.02576  4.06779  4.79014  0.61958  0.77255  0.67711  0.70944
     36   0.76513  4.30069  3.67127  3.47672  4.25695  3.11904  4.47422  3.41246  3.49829  3.28463  4.29851  3.57363  3.87719  3.82223  3.73227  2.65111  2.94227  3.03264  5.66435  4.48788     36 - -
          2.68618  4.42225  2.77519  2.73123  3.46354  2.40513  3.72494  3.29354  2.67741  2.69355  4.24690  2.90347  2.73739  3.18146  2.89801  2.37887  2.77519  2.98518  4.58477  3.61503
          0.02576  4.06779  4.79014  0.61958  0.77255  0.67711  0.70944
     37   2.75790  5.12418  2.61258  1.87958  4.44063  3.35820  3.67189  3.89369  2.43747  3.42352  4.23448  2.85659  2.43254  2.17806  2.88265  2.72497  3.00598  3.51518  5.59609  4.21618     37 - -
          2.68618  4.42225  2.77519  2.73123  3.46354  2.40513  3.72494  3.29354  2.67741  2.69355  4.24690  2.90347  2.73739  3.18146  2.89801  2.37887  2.77519  2.98518  4.58477  3.61503
          0.02576  4.06779  4.79014  0.61958  0.77255  0.67711  0.70944
     38   2.96177  4.76906  3.66427  3.04331  3.42159  3.70820  3.74387  3.38693  2.37932  2.93695  3.90584  3.40363  4.10232  3.07820  1.49079  3.07932  3.17783  3.16096  2.28328  3.41010     38 - -
          2.68618  4.42225  2.77519  2.73123  3.46354  2.40513  3.72494  3.29354  2.67741  2.69355  4.24690  2.90347  2.73739  3.18146  2.89801  2.37887  2.77519  2.98518  4.58477  3.61503
          0.02576  4.06779  4.79014  0.61958  0.77255  0.67711  0.70944
     39   2.68001  4.41197  3.62401  3.19846  3.62102  3.53585  4.14151  1.95118  3.10478  2.48899  3.59875  3.52725  1.73361  3.47050  3.40579  2.92733  3.00666  2.47196  5.19698  3.93931     39 - -
          2.68633  4.42240  2.77535  2.73138  3.46369  2.40528  3.72509  3.29369  2.67756  2.69325  4.24705  2.90362  2.73708  3.18161  2.89761  2.37869  2.77535  2.98473  4.58492  3.61518
          0.23792  1.59247  4.79014  1.37001  0.29317  0.38238  1.14645
     40   2.86558  4.95552  3.03166  2.75201  4.58772  1.27517  3.97287  4.03426  1.77904  3.60269  4.45843  3.20687  4.01501  3.15350  2.94875  2.91640  3.19296  3.62931  5.71196  4.45586     45 - -
          2.68618  4.42225  2.77519  2.73123  3.46354  2.40513  3.72494  3.29354  2.67741  2.69355  4.24690  2.90347  2.73739  3.18146  2.89801  2.37887  2.77519  2.98518  4.58477  3.61503
          0.02160  4.24172  4.96406  0.61958  0.77255  0.48576  0.95510
     41   2.68266  4.97321  2.92098  2.44910  4.33107  3.42308  3.68933  3.76573  2.04395  3.32067  4.11626  2.37800  2.62624  2.82271  2.86216  2.68853  2.24810  3.39160  5.50943  4.15824     46 - -
          2.68618  4.42225  2.77519  2.73123  3.46354  2.40513  3.72494  3.29354  2.67741  2.69355  4.24690  2.90347  2.73739  3.18146  2.89801  2.37887  2.77519  2.98518  4.58477  3.61503
          0.02160  4.24172  4.96406  0.61958  0.77255  0.48576  0.95510
     42   2.80105  4.50085  3.77886  3.41437  3.65389  2.10132  4.28862  2.93970  3.32727  1.11845  3.69234  3.69614  4.16521  3.68114  3.58554  3.05293  3.14481  2.77441  5.22574  3.97890     47 - -
          2.68618  4.42225  2.77519  2.73123  3.46354  2.40513  3.72494  3.29354  2.67741  2.69355  4.24690  2.90347  2.73739  3.18146  2.89801  2.37887  2.77519  2.98518  4.58477  3.61503
          0.02160  4.24172  4.96406  0.61958  0.77255  0.48576  0.95510
     43   2.51930  4.57572  3.13224  2.77012  4.32740  3.23983  3.98547  3.75192  2.84857  3.38555  4.20510  2.27051  3.85388  3.17817  3.25961  1.89409  1.64313  3.31203  5.61348  4.31744     48 - -
          2.68618  4.42225  2.77519  2.73123  3.46354  2.40513  3.72494  3.29354  2.67741  2.69355  4.24690  2.90347  2.73739  3.18146  2.89801  2.37887  2.77519  2.98518  4.58477  3.61503
          0.02160  4.24172  4.96406  0.61958  0.77255  0.48576  0.95510
     44   1.86474  4.46873  3.91453  3.48624  3.24507  3.59896  4.09473  3.10405  3.29696  2.75322  3.78473  3.69622  4.15220  3.66407  3.53022  3.01941  3.12421  2.88573  1.37646  3.34679     49 - -
          2.68618  4.42225  2.77519  2.73123  3.46354  2.40513  3.72494  3.29354  2.67741  2.69355  4.24690  2.90347  2.73739  3.18146  2.89801  2.37887  2.77519  2.98518  4.58477  3.61503
          0.02160  4.24172  4.96406  0.61958  0.77255  0.48576  0.95510
     45   2.62802  2.96493  3.41122  2.23177  3.61123  3.55940  3.85745  2.89499  2.81358  2.20349  3.55438  3.28934  3.96734  3.14428  3.18383  2.81863  2.24592  2.66222  5.04263  3.79516     50 - -
          2.68618  4.42225  2.77519  2.73123  3.46354  2.40513  3.72494  3.29354  2.67741  2.69355  4.24690  2.90347  2.73739  3.18146  2.89801  2.37887  2.77519  2.98518  4.58477  3.61503
          0.02160  4.24172  4.96406  0.61958  0.77255  0.48576  0.95510
     46   3.25830  4.59442  4.90911  4.40030  3.41546  4.52251  4.99812  2.02735  4.24509  1.20069  3.24213  4.60999  4.81341  4.45613  4.39566  3.90715  3.51593  1.25616  5.41515  4.25414     51 - -
          2.68618  4.42225  2.77519  2.73123  3.46354  2.40513  3.72494  3.29354  2.67741  2.69355  4.24690  2.90347  2.73739  3.18146  2.89801  2.37887  2.77519  2.98518  4.58477  3.61503
          0.02160  4.24172  4.96406  0.61958  0.77255  0.48576  0.95510
     47   2.84292  5.28216  2.01180  1.79309  4.60129  3.37212  3.76956  4.06225  2.64880  3.59928  4.40537  2.85898  3.89802  2.91203  3.17465  2.78927  1.80380  3.66296  5.78051  4.35161     52 - -
          2.68618  4.42225  2.77519  2.73123  3.46354  2.40513  3.72494  3.29354  2.67741  2.69355  4.24690  2.90347  2.73739  3.18146  2.89801  2.37887  2.77519  2.98518  4.58477  3.61503
          0.02160  4.24172  4.96406  0.61958  0.77255  0.48576  0.95510
     48   2.68429  4.90663  2.90815  2.51720  4.37692  3.37810  3.77870  3.82739  2.53381  3.39052  4.20028  3.01618  2.64547  1.71746  2.95497  2.15045  2.97301  3.43319  5.57591  4.23198     53 - -
          2.68618  4.42225  2.77519  2.73123  3.46354  2.40513  3.72494  3.29354  2.67741  2.69355  4.24690  2.90347  2.73739  3.18146  2.89801  2.37887  2.77519  2.98518  4.58477  3.61503
          0.02160  4.24172  4.96406  0.61958  0.77255  0.48576  0.95510
     49   2.74053  5.22610  2.12462  1.89570  4.54791  3.40397  2.69756  4.02882  2.42548  3.51732  4.28322  2.87146  3.85057  2.77650  2.34469  2.69287  2.97847  3.60837  5.65700  4.24557     54 - -
          2.68618  4.42225  2.77519  2.73123  3.46354  2.40513  3.72494  3.29354  2.67741  2.69355  4.24690  2.90347  2.73739  3.18146  2.89801  2.37887  2.77519  2.98518  4.58477  3.61503
          0.02160  4.24172  4.96406  0.61958  0.77255  0.48576  0.95510
     50   2.07050  4.65267  3.10474  2.62276  3.92736  3.42674  3.77843  3.36709  2.64201  3.01325  3.85790  2.43612  3.88421  2.98013  3.07215  2.11287  2.88518  3.05862  5.26857  2.78233     55 - -
          2.68618  4.42225  2.77519  2.73123  3.46354  2.40513  3.72494  3.29354  2.67741  2.69355  4.24690  2.90347  2.73739  3.18146  2.89801  2.37887  2.77519  2.98518  4.58477  3.61503
          0.02160  4.24172  4.96406  0.61958  0.77255  0.48576  0.95510
     51   3.33233  4.66957  4.83156  4.47431  3.65271  4.44507  5.14980  0.70989  4.31084  2.17908  3.54708  4.67118  4.85532  4.63081  4.46786  3.99073  3.63062  1.92870  5.60888  4.36958     56 - -
          2.68618  4.42225  2.77519  2.73123  3.46354  2.40513  3.72494  3.29354  2.67741  2.69355  4.24690  2.90347  2.73739  3.18146  2.89801  2.37887  2.77519  2.98518  4.58477  3.61503
          0.02160  4.24172  4.96406  0.61958  0.77255  0.48576  0.95510
     52   2.78843  5.28661  2.12106  2.29274  4.58936  3.38950  2.50180  4.08629  2.50665  3.57728  4.35337  2.26631  3.86787  2.13870  3.01077  2.73094  3.03362  3.66560  5.71827  4.28903     57 - -
          2.68618  4.42225  2.77519  2.73123  3.46354  2.40513  3.72494  3.29354  2.67741  2.69355  4.24690  2.90347  2.73739  3.18146  2.89801  2.37887  2.77519  2.98518  4.58477  3.61503
          0.02160  4.24172  4.96406  0.61958  0.77255  0.48576  0.95510
     53   3.48220  4.76247  5.16193  4.62997  3.24785  4.79852  5.14994  1.58902  4.46170  0.86056  3.03931  4.86511  4.96381  4.57098  4.55564  4.18610  3.71231  2.18567  5.37912  4.29230     58 - -
          2.68618  4.42225  2.77519  2.73123  3.46354  2.40513  3.72494  3.29354  2.67741  2.69355  4.24690  2.90347  2.73739  3.18146  2.89801  2.37887  2.77519  2.98518  4.58477  3.61503
          0.02160  4.24172  4.96406  0.61958  0.77255  0.48576  0.95510
     54   2.72389  4.91843  1.82945  2.45575  4.07336  3.43267  3.74252  3.58942  2.60861  3.20500  4.04515  2.98205  3.89599  2.92109  3.08103  2.74710  2.22708  3.26642  5.39032  2.76497     59 - -
          2.68618  4.42225  2.77519  2.73123  3.46354  2.40513  3.72494  3.29354  2.67741  2.69355  4.24690  2.90347  2.73739  3.18146  2.89801  2.37887  2.77519  2.98518  4.58477  3.61503
          0.02160  4.24172  4.96406  0.61958  0.77255  0.48576  0.95510
     55   2.80111  4.53399  3.78305  3.37454  3.09508  3.58695  3.97126  3.30716  3.19904  2.92724  3.91403  3.61065  4.14001  3.57862  3.45186  1.94271  3.14326  3.05093  1.39331  3.11853     60 - -
          2.68618  4.42225  2.77519  2.73123  3.46354  2.40513  3.72494  3.29354  2.67741  2.69355  4.24690  2.90347  2.73739  3.18146  2.89801  2.37887  2.77519  2.98518  4.58477  3.61503
          0.02160  4.24172  4.96406  0.61958  0.77255  0.48576  0.95510
     56   2.78537  5.22180  2.77253  1.98394  4.55920  2.44054  3.67366  4.01765  1.90013  3.50740  4.28828  2.91676  3.88436  2.25023  2.80051  2.74332  3.01796  3.61347  5.64284  4.26376     61 - -
          2.68618  4.42225  2.77519  2.73123  3.46354  2.40513  3.72494  3.29354  2.67741  2.69355  4.24690  2.90347  2.73739  3.18146  2.89801  2.37887  2.77519  2.98518  4.58477  3.61503
          0.02160  4.24172  4.96406  0.61958  0.77255  0.48576  0.95510
     57   3.19118  4.91329  3.93899  3.89263  4.99660  0.33450  4.97370  4.70251  4.12311  4.30337  5.29352  4.10518  4.31441  4.41873  4.30305  3.37610  3.70058  4.15906  5.97766  5.11650     62 - -
          2.68618  4.42225  2.77519  2.73123  3.46354  2.40513  3.72494  3.29354  2.67741  2.69355  4.24690  2.90347  2.73739  3.18146  2.89801  2.37887  2.77519  2.98518  4.58477  3.61503
          0.02160  4.24172  4.96406  0.61958  0.77255  0.48576  0.95510
     58   2.88175  5.29197  2.83543  1.89931  4.65453  3.49912  3.69057  4.09492  1.81503  3.56105  4.35907  2.97171  3.94047  1.83820  2.65449  2.83417  3.10351  3.69970  5.66756  4.32455     63 - -
          2.68618  4.42225  2.77519  2.73123  3.46354  2.40513  3.72494  3.29354  2.67741  2.69355  4.24690  2.90347  2.73739  3.18146  2.89801  2.37887  2.77519  2.98518  4.58477  3.61503
          0.02160  4.24172  4.96406  0.61958  0.77255  0.48576  0.95510
     59   2.07471  4.72153  1.94278  2.60292  2.52687  3.45895  3.81078  3.31516  2.73077  2.99522  3.88475  3.09506  3.92816  3.03286  3.17775  2.77441  2.95816  3.03655  5.25885  3.89940     64 - -
          2.68621  4.42228  2.77522  2.73126  3.46357  2.40516  3.72497  3.29357  2.67744  2.69358  4.24693  2.90350  2.73696  3.18149  2.89804  2.37890  2.77522  2.98521  4.58480  3.61506
          0.19593  1.76639  4.96406  0.25525  1.49041  0.48576  0.95510
     60   2.67470  4.71954  3.02166  2.04842  2.74522  3.46320  3.77033  3.35598  2.64973  3.00408  3.86784  3.08163  3.91103  2.98178  3.08421  1.82101  2.93111  3.06618  5.24053  3.89298     66 - -
          2.68618  4.42225  2.77519  2.73123  3.46354  2.40513  3.72494  3.29354  2.67741  2.69355  4.24690  2.90347  2.73739  3.18146  2.89801  2.37887  2.77519  2.98518  4.58477  3.61503
          0.02160  4.24172  4.96406  0.61958  0.77255  0.48576  0.95510
     61   2.11176  4.61699  3.24428  2.69766  3.86497  3.50861  3.77875  3.18478  2.06784  2.34162  3.75750  3.16131  3.92480  2.98781  2.97377  2.76273  2.34577  2.91564  5.21279  3.93793     67 - -
          2.68618  4.42225  2.77519  2.73123  3.46354  2.40513  3.72494  3.29354  2.67741  2.69355  4.24690  2.90347  2.73739  3.18146  2.89801  2.37887  2.77519  2.98518  4.58477  3.61503
          0.02160  4.24172  4.96406  0.61958  0.77255  0.48576  0.95510
     62   2.14479  4.65910  2.29878  2.62813  4.02129  3.41865  3.81020  3.28878  2.67044  3.03862  3.89363  3.10470  3.88852  2.99768  3.11265  2.70158  2.20777  2.36099  5.35485  4.05021     68 - -
          2.68618  4.42225  2.77519  2.73123  3.46354  2.40513  3.72494  3.29354  2.67741  2.69355  4.24690  2.90347  2.73739  3.18146  2.89801  2.37887  2.77519  2.98518  4.58477  3.61503
          0.02160  4.24172  4.96406  0.61958  0.77255  0.48576  0.95510
     63   3.54850  4.84370  5.07151  4.57206  1.91565  4.70588  4.64972  2.44370  4.41983  0.82105  3.02229  4.70284  4.89075  4.44539  4.47489  4.08584  3.76919  2.62003  4.82235  3.41368     69 - -
          2.68618  4.42225  2.77519  2.73123  3.46354  2.40513  3.72494  3.29354  2.67741  2.69355  4.24690  2.90347  2.73739  3.18146  2.89801  2.37887  2.77519  2.98518  4.58477  3.61503
          0.02160  4.24172  4.96406  0.61958  0.77255  0.48576  0.95510
     64   2.79649  5.24605  1.84438  2.35446  4.57350  3.42729  3.68888  4.04672  2.41700  3.53650  4.31974  2.90231  3.88551  2.13361  2.16933  2.74965  3.03430  3.63856  5.67136  4.27813     70 - -
          2.68618  4.42225  2.77519  2.73123  3.46354  2.40513  3.72494  3.29354  2.67741  2.69355  4.24690  2.90347  2.73739  3.18146  2.89801  2.37887  2.77519  2.98518  4.58477  3.61503
          0.02160  4.24172  4.96406  0.61958  0.77255  0.48576  0.95510
     65   1.86474  4.46873  3.91453  3.48624  3.24507  3.59896  4.09473  3.10405  3.29696  2.75322  3.78473  3.69622  4.15220  3.66407  3.53022  3.01941  3.12421  2.88573  1.37646  3.34679     71 - -
          2.68618  4.42225  2.77519  2.73123  3.46354  2.40513  3.72494  3.29354  2.67741  2.69355  4.24690  2.90347  2.73739  3.18146  2.89801  2.37887  2.77519  2.98518  4.58477  3.61503
          0.02160  4.24172  4.96406  0.61958  0.77255  0.48576  0.95510
     66   3.48220  4.76247  5.16193  4.62997  3.24785  4.79852  5.14994  1.58902  4.46170  0.86056  3.03931  4.86511  4.96381  4.57098  4.55564  4.18610  3.71231  2.18567  5.37912  4.29230     72 - -
          2.68618  4.42225  2.77519  2.73123  3.46354  2.40513  3.72494  3.29354  2.67741  2.69355  4.24690  2.90347  2.73739  3.18146  2.89801  2.37887  2.77519  2.98518  4.58477  3.61503
          0.02160  4.24172  4.96406  0.61958  0.77255  0.48576  0.95510
     67   3.32653  4.63062  5.03721  4.48195  1.65330  4.57192  4.72459  1.68807  4.33937  1.35129  3.03162  4.61979  4.78128  4.39385  4.39914  3.91739  3.54853  2.32464  4.98205  3.70425     73 - -
          2.68618  4.42225  2.77519  2.73123  3.46354  2.40513  3.72494  3.29354  2.67741  2.69355  4.24690  2.90347  2.73739  3.18146  2.89801  2.37887  2.77519  2.98518  4.58477  3.61503
          0.02160  4.24172  4.96406  0.61958  0.77255  0.48576  0.95510
     68   2.80635  5.13625  2.79992  2.45018  4.55480  2.34052  3.74192  4.00537  1.65598  3.51944  4.32266  2.15120  3.91613  2.87721  2.82761  2.78769  3.06376  3.60570  5.66120  4.30763     74 - -
          2.68618  4.42225  2.77519  2.73123  3.46354  2.40513  3.72494  3.29354  2.67741  2.69355  4.24690  2.90347  2.73739  3.18146  2.89801  2.37887  2.77519  2.98518  4.58477  3.61503
          0.02160  4.24172  4.96406  0.61958  0.77255  0.48576  0.95510
     69   2.15372  5.09225  2.81551  2.02026  4.38927  3.43168  2.56524  3.84169  2.41378  3.37478  4.16364  2.92242  3.86267  2.28484  2.86804  2.70276  2.95819  3.46370  5.54805  4.17354     75 - -
          2.68618  4.42225  2.77519  2.73123  3.46354  2.40513  3.72494  3.29354  2.67741  2.69355  4.24690  2.90347  2.73739  3.18146  2.89801  2.37887  2.77519  2.98518  4.58477  3.61503
          0.02160  4.24172  4.96406  0.61958  0.77255  0.48576  0.95510
     70   2.39190  4.35919  3.44846  3.24773  4.61501  1.84980  4.41158  4.10250  3.40987  3.75957  4.56943  3.42584  3.84373  3.67733  3.73131  1.01802  2.89701  3.47021  5.92204  4.70145     76 - -
          2.68618  4.42225  2.77519  2.73123  3.46354  2.40513  3.72494  3.29354  2.67741  2.69355  4.24690  2.90347  2.73739  3.18146  2.89801  2.37887  2.77519  2.98518  4.58477  3.61503
          0.02160  4.24172  4.96406  0.61958  0.77255  0.48576  0.95510
     71   3.96815  5.11245  4.94520  4.70557  0.85554  4.65214  3.58971  3.59255  4.52927  2.86519  4.16950  4.30174  4.94413  4.39800  4.48477  4.03899  4.18420  3.53577  3.69991  1.36651     77 - -
          2.68618  4.42225  2.77519  2.73123  3.46354  2.40513  3.72494  3.29354  2.67741  2.69355  4.24690  2.90347  2.73739  3.18146  2.89801  2.37887  2.77519  2.98518  4.58477  3.61503
          0.02160  4.24172  4.96406  0.61958  0.77255  0.48576  0.95510
     72   3.08420  5.31480  3.44192  2.78223  4.77381  3.72961  3.67976  4.13051  1.65000  3.54602  4.38336  3.21911  4.08823  1.66604  1.72700  3.05767  3.25234  3.78207  5.58260  4.38235     78 - -
          2.68618  4.42225  2.77519  2.73123  3.46354  2.40513  3.72494  3.29354  2.67741  2.69355  4.24690  2.90347  2.73739  3.18146  2.89801  2.37887  2.77519  2.98518  4.58477  3.61503
          0.02160  4.24172  4.96406  0.61958  0.77255  0.48576  0.95510
     73   2.98810  4.37719  4.60006  4.07092  3.63756  4.22522  4.74751  1.34883  3.96560  2.33160  3.49593  4.28427  4.59358  4.22682  4.17475  3.57495  2.19834  1.41926  5.39781  4.19498     79 - -
          2.68618  4.42225  2.77519  2.73123  3.46354  2.40513  3.72494  3.29354  2.67741  2.69355  4.24690  2.90347  2.73739  3.18146  2.89801  2.37887  2.77519  2.98518  4.58477  3.61503
          0.02160  4.24172  4.96406  0.61958  0.77255  0.48576  0.95510
     74   2.78595  5.21498  2.14466  2.34379  4.56699  3.39903  3.71579  4.03725  1.59723  3.54528  4.33208  2.89345  3.88107  2.84389  2.96225  2.18833  3.03745  3.62658  5.69603  4.29415     80 - -
          2.68623  4.42230  2.77485  2.73128  3.46359  2.40517  3.72499  3.29359  2.67745  2.69360  4.24694  2.90351  2.73744  3.18093  2.89805  2.37891  2.77524  2.98523  4.58482  3.61508
          0.31890  1.32400  4.96406  0.18852  1.76134  0.48576  0.95510
     75   2.85297  5.24156  2.89951  1.64382  4.59902  3.50611  3.67760  4.03779  2.26952  3.51237  4.30900  2.98481  3.93245  2.11989  2.12576  2.81460  3.07294  3.64841  5.62482  4.28831     82 - -
          2.68618  4.42225  2.77519  2.73123  3.46354  2.40513  3.72494  3.29354  2.67741  2.69355  4.24690  2.90347  2.73739  3.18146  2.89801  2.37887  2.77519  2.98518  4.58477  3.61503
          0.02160  4.24172  4.96406  0.61958  0.77255  0.48576  0.95510
     76   3.19118  4.91329  3.93899  3.89263  4.99660  0.33450  4.97370  4.70251  4.12311  4.30337  5.29352  4.10518  4.31441  4.41873  4.30305  3.37610  3.70058  4.15906  5.97766  5.11650     83 - -
          2.68618  4.42225  2.77519  2.73123  3.46354  2.40513  3.72494  3.29354  2.67741  2.69355  4.24690  2.90347  2.73739  3.18146  2.89801  2.37887  2.77519  2.98518  4.58477  3.61503
          0.02160  4.24172  4.96406  0.61958  0.77255  0.48576  0.95510
     77   3.37581  4.66823  5.12208  4.55687  2.07116  4.64722  4.86001  1.67786  4.41731  1.08266  2.97944  4.71545  4.82808  4.44770  4.46414  3.99674  3.59437  2.34390  5.09301  3.90680     84 - -
          2.68618  4.42225  2.77519  2.73123  3.46354  2.40513  3.72494  3.29354  2.67741  2.69355  4.24690  2.90347  2.73739  3.18146  2.89801  2.37887  2.77519  2.98518  4.58477  3.61503
          0.02160  4.24172  4.96406  0.61958  0.77255  0.48576  0.95510
     78   3.28471  4.59635  4.95123  4.44311  2.05826  4.52235  4.69785  1.11427  4.30743  1.85050  3.21143  4.57182  4.78731  4.42707  4.40514  3.89114  3.52576  2.11550  4.99162  3.61812     85 - -
          2.68618  4.42225  2.77519  2.73123  3.46354  2.40513  3.72494  3.29354  2.67741  2.69355  4.24690  2.90347  2.73739  3.18146  2.89801  2.37887  2.77519  2.98518  4.58477  3.61503
          0.02160  4.24172  4.96406  0.61958  0.77255  0.48576  0.95510
     79   2.72918  4.93745  2.13736  2.45184  4.04353  3.42428  3.74201  3.65411  2.61927  3.24819  4.08260  2.97774  3.89640  2.92692  3.09502  1.85616  2.98702  3.31856  5.37293  2.55647     86 - -
          2.68618  4.42225  2.77519  2.73123  3.46354  2.40513  3.72494  3.29354  2.67741  2.69355  4.24690  2.90347  2.73739  3.18146  2.89801  2.37887  2.77519  2.98518  4.58477  3.61503
          0.02160  4.24172  4.96406  0.61958  0.77255  0.48576  0.95510
     80   2.94245  2.48685  4.62090  4.05240  2.28609  4.08950  4.36088  2.37216  3.89513  1.29412  3.12372  4.16586  4.42345  4.04110  3.99239  3.41585  3.18255  2.31744  4.80245  3.52909     87 - -
          2.68618  4.42225  2.77519  2.73123  3.46354  2.40513  3.72494  3.29354  2.67741  2.69355  4.24690  2.90347  2.73739  3.18146  2.89801  2.37887  2.77519  2.98518  4.58477  3.61503
          0.02160  4.24172  4.96406  0.61958  0.77255  0.48576  0.95510
     81   2.48437  4.42012  3.48637  3.17383  4.32558  3.20130  4.26475  3.65744  3.17874  3.38155  4.26900  3.42242  1.51687  3.52493  3.49980  2.65308  1.55231  3.22571  5.67674  4.44949     88 - -
          2.68618  4.42225  2.77519  2.73123  3.46354  2.40513  3.72494  3.29354  2.67741  2.69355  4.24690  2.90347  2.73739  3.18146  2.89801  2.37887  2.77519  2.98518  4.58477  3.61503
          0.02160  4.24172  4.96406  0.61958  0.77255  0.48576  0.95510
     82   3.19118  4.91329  3.93899  3.89263  4.99660  0.33450  4.97370  4.70251  4.12311  4.30337  5.29352  4.10518  4.31441  4.41873  4.30305  3.37610  3.70058  4.15906  5.97766  5.11650     89 - -
          2.68618  4.42225  2.77519  2.73123  3.46354  2.40513  3.72494  3.29354  2.67741  2.69355  4.24690  2.90347  2.73739  3.18146  2.89801  2.37887  2.77519  2.98518  4.58477  3.61503
          0.02160  4.24172  4.96406  0.61958  0.77255  0.48576  0.95510
     83   2.98431  4.40824  4.46222  3.90883  3.38098  4.15638  4.54299  1.68534  3.77566  1.41020  3.25202  4.15205  4.49217  4.01782  3.97226  3.48074  2.22190  2.06220  5.16212  3.99581     90 - -
          2.68618  4.42225  2.77519  2.73123  3.46354  2.40513  3.72494  3.29354  2.67741  2.69355  4.24690  2.90347  2.73739  3.18146  2.89801  2.37887  2.77519  2.98518  4.58477  3.61503
          0.02160  4.24172  4.96406  0.61958  0.77255  0.48576  0.95510
     84   2.72746  5.17959  2.26905  2.34352  4.49270  3.41688  2.56241  3.97270  2.39823  3.47040  4.24035  2.34613  3.85143  2.77037  2.23342  2.68874  2.96294  3.56301  5.61088  4.21174     91 - -
          2.68618  4.42225  2.77519  2.73123  3.46354  2.40513  3.72494  3.29354  2.67741  2.69355  4.24690  2.90347  2.73739  3.18146  2.89801  2.37887  2.77519  2.98518  4.58477  3.61503
          0.02160  4.24172  4.96406  0.61958  0.77255  0.48576  0.95510
     85   2.65259  4.77595  3.15275  2.67328  4.31384  3.39081  3.81358  3.74016  2.49642  3.32275  4.14397  3.12356  1.97901  2.97439  2.08554  2.12921  2.95591  3.35427  5.51471  4.21876     92 - -
          2.68618  4.42225  2.77519  2.73123  3.46354  2.40513  3.72494  3.29354  2.67741  2.69355  4.24690  2.90347  2.73739  3.18146  2.89801  2.37887  2.77519  2.98518  4.58477  3.61503
          0.02160  4.24172  4.96406  0.61958  0.77255  0.48576  0.95510
     86   2.70353  5.05201  2.82155  2.02497  4.36591  3.41980  3.67580  3.81023  2.43983  3.35445  4.14513  2.92601  2.63943  2.29206  2.90304  2.69083  2.26475  3.43362  5.54028  4.16810     93 - -
          2.68618  4.42225  2.77519  2.73123  3.46354  2.40513  3.72494  3.29354  2.67741  2.69355  4.24690  2.90347  2.73739  3.18146  2.89801  2.37887  2.77519  2.98518  4.58477  3.61503
          0.02160  4.24172  4.96406  0.61958  0.77255  0.48576  0.95510
     87   2.70393  5.03342  2.82175  2.42172  4.45230  2.40531  3.71795  3.90572  1.95126  3.43829  4.22631  2.32175  3.86427  2.84903  2.92126  2.18355  2.96820  3.50105  5.60747  4.23832     94 - -
          2.68618  4.42225  2.77519  2.73123  3.46354  2.40513  3.72494  3.29354  2.67741  2.69355  4.24690  2.90347  2.73739  3.18146  2.89801  2.37887  2.77519  2.98518  4.58477  3.61503
          0.02160  4.24172  4.96406  0.61958  0.77255  0.48576  0.95510
     88   1.96241  4.30292  3.75672  3.24145  3.60563  3.51122  4.10381  2.76606  3.15578  2.56732  2.00987  3.53236  4.02404  3.46443  3.45546  2.84960  2.10851  2.54862  5.11328  3.90160     95 - -
          2.68618  4.42225  2.77519  2.73123  3.46354  2.40513  3.72494  3.29354  2.67741  2.69355  4.24690  2.90347  2.73739  3.18146  2.89801  2.37887  2.77519  2.98518  4.58477  3.61503
          0.02160  4.24172  4.96406  0.61958  0.77255  0.48576  0.95510
     89   2.69751  4.74349  2.33345  2.58690  3.99470  3.46515  3.81646  2.34240  2.69634  3.00844  3.89676  3.08627  2.09949  3.01377  3.14128  2.77734  2.95985  2.99912  5.35266  4.03574     96 - -
          2.68618  4.42225  2.77519  2.73123  3.46354  2.40513  3.72494  3.29354  2.67741  2.69355  4.24690  2.90347  2.73739  3.18146  2.89801  2.37887  2.77519  2.98518  4.58477  3.61503
          0.02160  4.24172  4.96406  0.61958  0.77255  0.48576  0.95510
     90   2.66425  4.57955  3.24405  2.17202  3.71019  3.55209  2.64452  2.48134  2.64398  2.29315  3.65525  3.17423  3.94096  3.00743  3.03821  2.79235  2.89493  2.84291  5.10516  3.81894     97 - -
          2.68618  4.42225  2.77519  2.73123  3.46354  2.40513  3.72494  3.29354  2.67741  2.69355  4.24690  2.90347  2.73739  3.18146  2.89801  2.37887  2.77519  2.98518  4.58477  3.61503
          0.02160  4.24172  4.96406  0.61958  0.77255  0.48576  0.95510
     91   2.84885  5.13881  2.98886  2.53229  4.50253  3.52148  3.70110  3.92553  1.80206  3.43350  4.24899  3.03712  2.04490  2.22398  2.61709  2.83543  3.07479  3.56057  5.56936  4.25882     98 - -
          2.68618  4.42225  2.77519  2.73123  3.46354  2.40513  3.72494  3.29354  2.67741  2.69355  4.24690  2.90347  2.73739  3.18146  2.89801  2.37887  2.77519  2.98518  4.58477  3.61503
          0.02160  4.24172  4.96406  0.61958  0.77255  0.48576  0.95510
     92   2.73930  5.13709  2.04418  2.33788  4.50662  3.36987  3.72682  3.97428  2.55889  3.50373  4.29006  2.27701  2.53698  2.85894  3.06550  2.71042  2.34162  3.56467  5.67824  4.27167     99 - -
          2.68627  4.42234  2.77528  2.73086  3.46363  2.40522  3.72503  3.29363  2.67750  2.69319  4.24699  2.90356  2.73702  3.18155  2.89810  2.37896  2.77528  2.98527  4.58486  3.61512
          0.19593  1.76639  4.96406  0.96053  0.48238  0.48576  0.95510
     93   2.12424  5.01390  3.12957  2.59231  4.38409  3.52513  3.69984  3.79150  2.27156  3.32880  4.15098  3.07851  3.94123  1.88177  2.01438  2.80690  3.02479  3.44131  5.49257  4.19809    103 - -
          2.68618  4.42225  2.77519  2.73123  3.46354  2.40513  3.72494  3.29354  2.67741  2.69355  4.24690  2.90347  2.73739  3.18146  2.89801  2.37887  2.77519  2.98518  4.58477  3.61503
          0.02160  4.24172  4.96406  0.61958  0.77255  0.48576  0.95510
     94   2.11051  4.33867  4.38645  3.83165  3.39465  4.05120  4.45684  1.51713  3.71047  2.11439  2.25717  4.06177  4.41124  3.94997  3.90903  3.37269  3.14890  2.05242  5.10797  3.93245    104 - -
          2.68618  4.42225  2.77519  2.73123  3.46354  2.40513  3.72494  3.29354  2.67741  2.69355  4.24690  2.90347  2.73739  3.18146  2.89801  2.37887  2.77519  2.98518  4.58477  3.61503
          0.02160  4.24172  4.96406  0.61958  0.77255  0.48576  0.95510
     95   2.10469  4.29734  3.66401  3.10603  3.43684  3.65071  2.64096  2.19547  3.02727  2.47851  3.41575  3.46756  4.04441  3.33251  3.34118  2.92214  2.89157  2.06393  4.92453  3.69457    105 - -
          2.68618  4.42225  2.77519  2.73123  3.46354  2.40513  3.72494  3.29354  2.67741  2.69355  4.24690  2.90347  2.73739  3.18146  2.89801  2.37887  2.77519  2.98518  4.58477  3.61503
          0.02160  4.24172  4.96406  0.61958  0.77255  0.48576  0.95510
     96   2.75340  4.24869  4.07445  3.50721  2.29496  3.83978  4.08508  2.05257  3.40031  1.77745  3.24582  2.67476  4.19755  3.63757  3.61816  3.12734  2.98635  2.35241  4.75203  3.47427    106 - -
          2.68618  4.42225  2.77519  2.73123  3.46354  2.40513  3.72494  3.29354  2.67741  2.69355  4.24690  2.90347  2.73739  3.18146  2.89801  2.37887  2.77519  2.98518  4.58477  3.61503
          0.02160  4.24172  4.96406  0.61958  0.77255  0.48576  0.95510
     97   3.49162  5.21293  3.57480  3.38704  3.61763  3.82197  0.55744  4.25456  3.22369  3.69324  4.77802  3.77495  4.40190  3.76273  3.45882  3.56390  3.81429  3.98289  5.07264  3.56131    107 - -
          2.68618  4.42225  2.77519  2.73123  3.46354  2.40513  3.72494  3.29354  2.67741  2.69355  4.24690  2.90347  2.73739  3.18146  2.89801  2.37887  2.77519  2.98518  4.58477  3.61503
          0.02160  4.24172  4.96406  0.61958  0.77255  0.48576  0.95510
     98   2.90965  5.44604  1.84531  2.25551  4.75119  3.36684  3.78039  4.26230  2.66551  3.74723  4.54829  2.03859  3.91216  1.79486  3.19951  2.82643  3.17258  3.83240  5.89047  4.42824    108 - -
          2.68618  4.42225  2.77519  2.73123  3.46354  2.40513  3.72494  3.29354  2.67741  2.69355  4.24690  2.90347  2.73739  3.18146  2.89801  2.37887  2.77519  2.98518  4.58477  3.61503
          0.02160  4.24172  4.96406  0.61958  0.77255  0.48576  0.95510
     99   1.18427  2.33131  4.05735  3.67942  4.21726  2.05200  4.49012  3.55629  3.61032  3.31779  4.17224  3.62106  3.83699  3.85525  3.83912  2.52554  2.79986  3.08473  5.63057  4.46547    109 - -
          2.68618  4.42225  2.77519  2.73123  3.46354  2.40513  3.72494  3.29354  2.67741  2.69355  4.24690  2.90347  2.73739  3.18146  2.89801  2.37887  2.77519  2.98518  4.58477  3.61503
          0.02160  4.24172  4.96406  0.61958  0.77255  0.48576  0.95510
    100   3.44753  4.73334  5.17279  4.59808  3.17006  4.75276  5.06212  1.74855  4.45812  0.99525  1.99740  4.81977  4.89676  4.49584  4.52074  4.10771  3.66329  2.33467  5.28278  4.25736    110 - -
          2.68618  4.42225  2.77519  2.73123  3.46354  2.40513  3.72494  3.29354  2.67741  2.69355  4.24690  2.90347  2.73739  3.18146  2.89801  2.37887  2.77519  2.98518  4.58477  3.61503
          0.02160  4.24172  4.96406  0.61958  0.77255  0.48576  0.95510
    101   2.69019  4.61121  3.31816  2.76414  3.82813  3.55389  3.79924  3.13856  2.04739  2.82472  2.55203  3.21374  3.96212  3.01983  2.92391  2.81787  1.97897  2.88950  5.18997  3.92993    111 - -
          2.68620  4.42227  2.77522  2.73125  3.46356  2.40515  3.72497  3.29356  2.67743  2.69357  4.24692  2.90305  2.73742  3.18149  2.89803  2.37889  2.77522  2.98521  4.58479  3.61505
          0.15869  1.96788  4.96406  0.28886  1.38276  0.48576  0.95510
    102   1.85483  4.29652  3.63244  3.18211  4.04691  2.08454  4.17074  3.38983  3.16556  3.12223  3.97970  3.41388  3.85979  3.45709  3.50407  1.96371  2.82310  2.02773  5.44087  4.21925    113 - -
          2.68618  4.42225  2.77519  2.73123  3.46354  2.40513  3.72494  3.29354  2.67741  2.69355  4.24690  2.90347  2.73739  3.18146  2.89801  2.37887  2.77519  2.98518  4.58477  3.61503
          0.02160  4.24172  4.96406  0.61958  0.77255  0.48576  0.95510
    103   2.38650  4.31471  3.60881  3.31170  4.36493  3.11485  4.35357  3.71558  3.31661  3.46076  4.31766  3.46464  3.85530  3.63554  3.61312  1.85423  1.08030  3.22560  5.73119  4.51035    114 - -
          2.68618  4.42225  2.77519  2.73123  3.46354  2.40513  3.72494  3.29354  2.67741  2.69355  4.24690  2.90347  2.73739  3.18146  2.89801  2.37887  2.77519  2.98518  4.58477  3.61503
          0.02160  4.24172  4.96406  0.61958  0.77255  0.48576  0.95510
    104   3.77104  5.06800  4.75107  4.54957  0.55825  4.34339  4.09978  3.26710  4.45201  2.55718  3.94986  4.45836  4.80394  4.52058  4.47933  4.01130  4.07754  3.28264  4.26548  2.59700    115 - -
          2.68618  4.42225  2.77519  2.73123  3.46354  2.40513  3.72494  3.29354  2.67741  2.69355  4.24690  2.90347  2.73739  3.18146  2.89801  2.37887  2.77519  2.98518  4.58477  3.61503
          0.02160  4.24172  4.96406  0.61958  0.77255  0.48576  0.95510
    105   2.94339  4.51404  4.19014  3.73043  3.42921  3.91489  4.47929  2.46524  3.54671  1.03446  3.32909  3.98246  4.37602  3.88087  3.76612  3.30293  2.26973  2.40573  5.22274  4.02937    116 - -
          2.68618  4.42225  2.77519  2.73123  3.46354  2.40513  3.72494  3.29354  2.67741  2.69355  4.24690  2.90347  2.73739  3.18146  2.89801  2.37887  2.77519  2.98518  4.58477  3.61503
          0.02160  4.24172  4.96406  0.61958  0.77255  0.48576  0.95510
    106   3.24159  5.20181  3.21288  2.99138  4.41878  3.65540  4.14648  4.12586  2.78964  3.58839  4.62285  3.44801  4.22487  0.69632  3.05884  3.28158  3.54631  3.83693  5.62987  4.35766    117 - -
          2.68618  4.42225  2.77519  2.73123  3.46354  2.40513  3.72494  3.29354  2.67741  2.69355  4.24690  2.90347  2.73739  3.18146  2.89801  2.37887  2.77519  2.98518  4.58477  3.61503
          0.02160  4.24172  4.96406  0.61958  0.77255  0.48576  0.95510
    107   3.49162  5.21293  3.57480  3.38704  3.61763  3.82197  0.55744  4.25456  3.22369  3.69324  4.77802  3.77495  4.40190  3.76273  3.45882  3.56390  3.81429  3.98289  5.07264  3.56131    118 - -
          2.68618  4.42225  2.77519  2.73123  3.46354  2.40513  3.72494  3.29354  2.67741  2.69355  4.24690  2.90347  2.73739  3.18146  2.89801  2.37887  2.77519  2.98518  4.58477  3.61503
          0.02160  4.24172  4.96406  0.61958  0.77255  0.48576  0.95510
    108   2.71523  4.80905  2.82134  2.69729  4.64606  1.41480  4.12199  4.18903  3.06153  3.78225  4.62312  1.58085  3.94095  3.33327  3.48892  2.78664  3.12909  3.67691  5.88759  4.55782    119 - -
          2.68618  4.42225  2.77519  2.73123  3.46354  2.40513  3.72494  3.29354  2.67741  2.69355  4.24690  2.90347  2.73739  3.18146  2.89801  2.37887  2.77519  2.98518  4.58477  3.61503
          0.02160  4.24172  4.96406  0.61958  0.77255  0.48576  0.95510
    109   3.26157  5.36666  3.72566  2.98684  4.88516  3.84341  3.72103  4.20563  1.02928  3.59758  4.47332  3.36347  4.19356  2.85006  1.59572  3.24394  3.40516  3.88557  5.59421  4.46377    120 - -
          2.68618  4.42225  2.77519  2.73123  3.46354  2.40513  3.72494  3.29354  2.67741  2.69355  4.24690  2.90347  2.73739  3.18146  2.89801  2.37887  2.77519  2.98518  4.58477  3.61503
          0.02160  4.24172  4.96406  0.61958  0.77255  0.48576  0.95510
    110   2.74110  4.25075  4.09824  3.55556  1.95110  3.79571  4.09077  1.94573  3.44821  2.28097  3.31895  3.77506  4.19439  3.68336  3.65680  2.24301  2.99496  2.36041  4.72895  3.40089    121 - -
          2.68618  4.42225  2.77519  2.73123  3.46354  2.40513  3.72494  3.29354  2.67741  2.69355  4.24690  2.90347  2.73739  3.18146  2.89801  2.37887  2.77519  2.98518  4.58477  3.61503
          0.02160  4.24172  4.96406  0.61958  0.77255  0.48576  0.95510
    111   2.69116  4.48523  3.41968  2.91077  2.11198  3.59072  3.86109  2.98327  2.83892  2.63165  3.58624  3.32452  4.00979  2.32081  3.19088  2.87269  2.21990  2.76779  4.95308  3.61633    122 - -
          2.68618  4.42225  2.77519  2.73123  3.46354  2.40513  3.72494  3.29354  2.67741  2.69355  4.24690  2.90347  2.73739  3.18146  2.89801  2.37887  2.77519  2.98518  4.58477  3.61503
          0.02160  4.24172  4.96406  0.61958  0.77255  0.48576  0.95510
    112   2.80450  4.95913  3.17384  2.62193  4.24704  3.56396  3.70416  3.60738  1.64978  3.19918  4.04850  3.10548  3.95969  2.17144  2.61609  2.83497  3.02365  2.36025  5.41579  4.13104    123 - -
          2.68618  4.42225  2.77519  2.73123  3.46354  2.40513  3.72494  3.29354  2.67741  2.69355  4.24690  2.90347  2.73739  3.18146  2.89801  2.37887  2.77519  2.98518  4.58477  3.61503
          0.02160  4.24172  4.96406  0.61958  0.77255  0.48576  0.95510
    113   2.59613  4.71150  3.14944  2.69832  4.36203  2.25136  3.86476  3.79651  2.59128  3.38158  4.19275  3.13307  3.87502  3.02828  2.10278  1.71132  2.93043  3.37474  5.57244  4.27423    124 - -
          2.68618  4.42225  2.77519  2.73123  3.46354  2.40513  3.72494  3.29354  2.67741  2.69355  4.24690  2.90347  2.73739  3.18146  2.89801  2.37887  2.77519  2.98518  4.58477  3.61503
          0.02160  4.24172  4.96406  0.61958  0.77255  0.48576  0.95510
    114   1.73807  4.28575  3.63982  3.30836  4.42215  1.49532  4.35552  3.79752  3.34447  3.50900  4.33346  3.45038  3.82411  3.62449  3.66290  2.52485  1.83261  3.26325  5.76831  4.56398    125 - -
          2.68618  4.42225  2.77519  2.73123  3.46354  2.40513  3.72494  3.29354  2.67741  2.69355  4.24690  2.90347  2.73739  3.18146  2.89801  2.37887  2.77519  2.98518  4.58477  3.61503
          0.02160  4.24172  4.96406  0.61958  0.77255  0.48576  0.95510
    115   1.96017  4.75617  3.04713  2.64776  4.35333  1.92344  3.85838  3.76269  1.93948  3.36597  4.18629  3.10354  3.88622  3.02455  3.00042  2.69898  2.95618  3.36244  5.57561  4.27069    126 - -
          2.68618  4.42225  2.77519  2.73123  3.46354  2.40513  3.72494  3.29354  2.67741  2.69355  4.24690  2.90347  2.73739  3.18146  2.89801  2.37887  2.77519  2.98518  4.58477  3.61503
          0.02160  4.24172  4.96406  0.61958  0.77255  0.48576  0.95510
    116   2.69112  4.84180  3.10760  2.56134  4.12886  2.50716  3.69868  3.53028  2.40281  3.13047  3.95829  3.05651  3.89693  2.32408  2.19462  2.73467  2.92728  2.52109  5.36146  4.05532    127 - -
          2.68618  4.42225  2.77519  2.73123  3.46354  2.40513  3.72494  3.29354  2.67741  2.69355  4.24690  2.90347  2.73739  3.18146  2.89801  2.37887  2.77519  2.98518  4.58477  3.61503
          0.02160  4.24172  4.96406  0.61958  0.77255  0.48576  0.95510
    117   1.77694  4.93936  3.13917  2.60958  4.30717  3.50839  3.71854  3.71017  2.32193  3.27237  4.10133  3.09031  3.93501  2.26361  2.05455  2.79333  3.00443  3.36918  5.46031  4.16827    128 - -
          2.68618  4.42225  2.77519  2.73123  3.46354  2.40513  3.72494  3.29354  2.67741  2.69355  4.24690  2.90347  2.73739  3.18146  2.89801  2.37887  2.77519  2.98518  4.58477  3.61503
          0.02160  4.24172  4.96406  0.61958  0.77255  0.48576  0.95510
    118   2.59485  4.70937  3.14959  2.69945  4.36183  2.23697  3.86639  3.79642  2.59442  3.38194  4.19313  3.13370  3.87464  3.03023  2.11456  1.71002  2.92990  3.37418  5.57314  4.27499    129 - -
          2.68618  4.42225  2.77519  2.73123  3.46354  2.40513  3.72494  3.29354  2.67741  2.69355  4.24690  2.90347  2.73739  3.18146  2.89801  2.37887  2.77519  2.98518  4.58477  3.61503
          0.02160  4.24172  4.96406  0.61958  0.77255  0.48576  0.95510
    119   2.67247  4.82277  3.03772  2.13538  4.07740  3.47813  3.69960  3.44001  2.09743  3.08512  3.91737  3.02935  3.88434  2.86004  2.89385  2.71756  2.27545  2.39905  5.34512  4.02698    130 - -
          2.68618  4.42225  2.77519  2.73123  3.46354  2.40513  3.72494  3.29354  2.67741  2.69355  4.24690  2.90347  2.73739  3.18146  2.89801  2.37887  2.77519  2.98518  4.58477  3.61503
          0.02160  4.24172  4.96406  0.61958  0.77255  0.48576  0.95510
    120   1.98444  4.66401  3.12061  2.63892  4.16479  3.34449  3.81936  3.57394  2.63727  3.19717  4.01783  3.09673  3.85406  2.32155  3.06557  2.13282  2.15578  3.20469  5.44383  4.13699    131 - -
          2.68618  4.42225  2.77519  2.73123  3.46354  2.40513  3.72494  3.29354  2.67741  2.69355  4.24690  2.90347  2.73739  3.18146  2.89801  2.37887  2.77519  2.98518  4.58477  3.61503
          0.02160  4.24172  4.96406  0.61958  0.77255  0.48576  0.95510
    121   3.15277  4.46559  4.96234  4.39233  2.18645  4.43825  4.77564  1.71250  4.25487  1.48822  3.11410  4.52924  4.69150  4.36159  4.33012  3.77739  3.38302  1.59934  5.14354  3.99241    132 - -
          2.68618  4.42225  2.77519  2.73123  3.46354  2.40513  3.72494  3.29354  2.67741  2.69355  4.24690  2.90347  2.73739  3.18146  2.89801  2.37887  2.77519  2.98518  4.58477  3.61503
          0.02160  4.24172  4.96406  0.61958  0.77255  0.48576  0.95510
    122   2.63588  4.67013  3.10463  2.09871  3.91908  3.47172  3.75326  2.56092  2.60229  2.95081  3.80394  3.08837  3.89396  2.94714  3.03375  2.16394  2.35844  2.97809  5.25541  3.95690    133 - -
          2.68618  4.42225  2.77519  2.73123  3.46354  2.40513  3.72494  3.29354  2.67741  2.69355  4.24690  2.90347  2.73739  3.18146  2.89801  2.37887  2.77519  2.98518  4.58477  3.61503
          0.02160  4.24172  4.96406  0.61958  0.77255  0.48576  0.95510
    123   3.26307  4.52426  5.13810  4.65646  3.76453  4.71596  5.36211  1.14388  4.55970  2.23469  3.54146  4.84179  4.99666  4.81367  4.73731  4.12512  3.52832  1.06909  5.79013  4.58271    134 - -
          2.68618  4.42225  2.77519  2.73123  3.46354  2.40513  3.72494  3.29354  2.67741  2.69355  4.24690  2.90347  2.73739  3.18146  2.89801  2.37887  2.77519  2.98518  4.58477  3.61503
          0.02160  4.24172  4.96406  0.61958  0.77255  0.48576  0.95510
    124   3.15829  5.79893  1.04902  1.58711  5.07871  3.34101  3.93706  4.62847  3.01870  4.10618  4.98076  2.79716  3.99429  3.11153  3.65769  3.01419  3.45900  4.18102  6.24618  4.70282    135 - -
          2.68618  4.42225  2.77519  2.73123  3.46354  2.40513  3.72494  3.29354  2.67741  2.69355  4.24690  2.90347  2.73739  3.18146  2.89801  2.37887  2.77519  2.98518  4.58477  3.61503
          0.02160  4.24172  4.96406  0.61958  0.77255  0.48576  0.95510
    125   2.08888  5.29875  1.91150  1.87097  4.63747  2.44196  3.76133  4.11967  2.64092  3.63269  4.42725  2.84816  3.88791  2.89886  3.17544  2.77299  3.09550  3.70157  5.80082  4.36269    136 - -
          2.68618  4.42225  2.77519  2.73123  3.46354  2.40513  3.72494  3.29354  2.67741  2.69355  4.24690  2.90347  2.73739  3.18146  2.89801  2.37887  2.77519  2.98518  4.58477  3.61503
          0.02160  4.24172  4.96406  0.61958  0.77255  0.48576  0.95510
    126   2.74660  4.75449  3.20434  2.09424  3.96527  3.56791  3.75618  2.08888  2.46662  2.95128  3.83804  3.15144  3.96405  2.94633  2.18141  2.83266  2.97277  3.00156  5.27310  3.99590    137 - -
          2.68618  4.42225  2.77519  2.73123  3.46354  2.40513  3.72494  3.29354  2.67741  2.69355  4.24690  2.90347  2.73739  3.18146  2.89801  2.37887  2.77519  2.98518  4.58477  3.61503
          0.02160  4.24172  4.96406  0.61958  0.77255  0.48576  0.95510
    127   2.58575  2.54913  3.34958  2.85957  3.92776  3.39837  3.91462  3.31226  2.76150  2.98562  3.85980  3.25703  1.97636  2.34383  3.12128  2.72832  2.90215  3.00418  5.28932  4.02574    138 - -
          2.68618  4.42225  2.77519  2.73123  3.46354  2.40513  3.72494  3.29354  2.67741  2.69355  4.24690  2.90347  2.73739  3.18146  2.89801  2.37887  2.77519  2.98518  4.58477  3.61503
          0.02160  4.24172  4.96406  0.61958  0.77255  0.48576  0.95510
    128   2.83346  4.40500  3.91773  3.35772  3.59005  3.89447  4.19947  1.90266  2.26067  2.44630  3.49986  3.71249  4.26559  3.55302  3.44830  3.18737  3.07482  1.47132  5.16711  3.94487    139 - -
          2.68618  4.42225  2.77519  2.73123  3.46354  2.40513  3.72494  3.29354  2.67741  2.69355  4.24690  2.90347  2.73739  3.18146  2.89801  2.37887  2.77519  2.98518  4.58477  3.61503
          0.02160  4.24172  4.96406  0.61958  0.77255  0.48576  0.95510
    129   2.68788  4.53902  3.36491  2.30241  3.68583  3.59923  3.81016  2.30627  2.65461  2.13279  3.60388  3.24843  3.97960  3.05869  2.42235  2.84453  2.91574  2.75885  5.09491  3.84193    140 - -
          2.68618  4.42225  2.77519  2.73123  3.46354  2.40513  3.72494  3.29354  2.67741  2.69355  4.24690  2.90347  2.73739  3.18146  2.89801  2.37887  2.77519  2.98518  4.58477  3.61503
          0.02160  4.24172  4.96406  0.61958  0.77255  0.48576  0.95510
    130   3.22078  4.55708  4.88301  4.38794  3.51880  4.49781  5.02252  1.95245  4.23578  1.53768  3.35645  4.59320  4.81536  4.48419  4.40499  3.89002  3.48689  1.00647  5.48826  4.29154    141 - -
          2.68618  4.42225  2.77519  2.73123  3.46354  2.40513  3.72494  3.29354  2.67741  2.69355  4.24690  2.90347  2.73739  3.18146  2.89801  2.37887  2.77519  2.98518  4.58477  3.61503
          0.02160  4.24172  4.96406  0.61958  0.77255  0.48576  0.95510
    131   2.72793  5.16155  2.23622  1.90933  4.45282  3.40627  3.66801  3.92769  2.06506  3.44496  4.22292  2.88217  3.85118  2.79055  2.94228  2.69200  2.96655  3.53024  5.60572  2.70499    142 - -
          2.68618  4.42225  2.77519  2.73123  3.46354  2.40513  3.72494  3.29354  2.67741  2.69355  4.24690  2.90347  2.73739  3.18146  2.89801  2.37887  2.77519  2.98518  4.58477  3.61503
          0.02160  4.24172  4.96406  0.61958  0.77255  0.48576  0.95510
    132   3.09919  4.60142  4.13765  3.66406  1.76077  4.01424  3.72174  3.12025  3.57568  2.70368  3.74263  3.80890  4.39109  3.76129  3.79025  2.13009  3.34121  2.94057  4.07258  1.50579    143 - -
          2.68633  4.42240  2.77535  2.73091  3.46369  2.40528  3.72510  3.29369  2.67756  2.69279  4.24705  2.90362  2.73707  3.18162  2.89816  2.37902  2.77535  2.98473  4.58492  3.61518
          0.19968  1.74856  4.96406  1.37347  0.29199  0.48576  0.95510
    133   2.89128  5.29410  2.87333  1.90929  4.66528  3.51383  3.68677  4.10053  1.59189  3.56101  4.35997  2.98667  3.94825  2.10216  2.61360  2.84462  3.10942  3.70658  5.66062  4.32745    149 - -
          2.68618  4.42225  2.77519  2.73123  3.46354  2.40513  3.72494  3.29354  2.67741  2.69355  4.24690  2.90347  2.73739  3.18146  2.89801  2.37887  2.77519  2.98518  4.58477  3.61503
          0.02160  4.24172  4.96406  0.61958  0.77255  0.48576  0.95510
    134   2.93187  5.17312  3.24406  2.67249  4.60473  2.37965  3.69505  3.99596  1.43395  3.47096  4.29390  3.13921  4.01049  2.82216  1.94922  2.92337  3.13934  3.63510  5.56212  4.30996    150 - -
          2.68618  4.42225  2.77519  2.73123  3.46354  2.40513  3.72494  3.29354  2.67741  2.69355  4.24690  2.90347  2.73739  3.18146  2.89801  2.37887  2.77519  2.98518  4.58477  3.61503
          0.02160  4.24172  4.96406  0.61958  0.77255  0.48576  0.95510
    135   1.87745  4.68649  3.19642  2.67987  3.84449  3.52200  3.75938  3.29759  2.01975  2.95174  3.81894  3.14821  3.93922  2.97432  2.91584  2.79079  2.93781  3.02072  5.19143  2.60495    151 - -
          2.68618  4.42225  2.77519  2.73123  3.46354  2.40513  3.72494  3.29354  2.67741  2.69355  4.24690  2.90347  2.73739  3.18146  2.89801  2.37887  2.77519  2.98518  4.58477  3.61503
          0.02160  4.24172  4.96406  0.61958  0.77255  0.48576  0.95510
    136   2.20579  4.46875  2.46642  2.93760  3.69260  3.65393  3.97022  2.05821  2.93022  2.64830  3.60458  3.37278  4.05877  3.24477  3.31777  2.92031  2.95061  2.01628  5.17038  3.91414    152 - -
          2.68618  4.42225  2.77519  2.73123  3.46354  2.40513  3.72494  3.29354  2.67741  2.69355  4.24690  2.90347  2.73739  3.18146  2.89801  2.37887  2.77519  2.98518  4.58477  3.61503
          0.02160  4.24172  4.96406  0.61958  0.77255  0.48576  0.95510
    137   2.73930  4.86439  3.05539  2.68472  4.43586  3.40181  3.86346  3.87061  1.84670  3.44996  4.28759  3.13649  3.94339  3.03027  2.84893  1.35556  3.05381  3.47465  5.60855  4.30989    153 - -
          2.68618  4.42225  2.77519  2.73123  3.46354  2.40513  3.72494  3.29354  2.67741  2.69355  4.24690  2.90347  2.73739  3.18146  2.89801  2.37887  2.77519  2.98518  4.58477  3.61503
          0.02160  4.24172  4.96406  0.61958  0.77255  0.48576  0.95510
    138   4.00719  5.14243  4.93857  4.70650  1.39517  4.66450  3.57496  3.65368  4.53193  2.92166  4.22805  4.29713  4.95665  4.39868  4.49023  4.05263  4.22239  3.59048  3.68393  0.81972    154 - -
          2.68618  4.42225  2.77519  2.73123  3.46354  2.40513  3.72494  3.29354  2.67741  2.69355  4.24690  2.90347  2.73739  3.18146  2.89801  2.37887  2.77519  2.98518  4.58477  3.61503
          0.02160  4.24172  4.96406  0.61958  0.77255  0.48576  0.95510
    139   1.76696  4.48346  3.47099  2.93124  3.82559  3.48827  3.92360  3.03797  2.75494  2.83170  3.74303  3.32124  3.96810  3.17554  2.22678  2.79635  2.91679  2.09364  5.22328  3.97727    155 - -
          2.68618  4.42225  2.77519  2.73123  3.46354  2.40513  3.72494  3.29354  2.67741  2.69355  4.24690  2.90347  2.73739  3.18146  2.89801  2.37887  2.77519  2.98518  4.58477  3.61503
          0.02160  4.24172  4.96406  0.61958  0.77255  0.48576  0.95510
    140   3.05624  5.20475  3.17535  2.73501  4.32762  3.65301  1.48848  3.98490  1.67555  3.47324  4.34611  3.19591  4.08492  2.93041  2.48392  3.05178  3.26542  3.66082  5.45288  4.12421    156 - -
          2.68618  4.42225  2.77519  2.73123  3.46354  2.40513  3.72494  3.29354  2.67741  2.69355  4.24690  2.90347  2.73739  3.18146  2.89801  2.37887  2.77519  2.98518  4.58477  3.61503
          0.02160  4.24172  4.96406  0.61958  0.77255  0.48576  0.95510
    141   2.97597  5.43976  1.78467  2.30563  4.72823  3.38608  3.84113  4.26394  2.73218  3.76468  4.60246  2.87494  3.95572  1.36097  3.24125  2.89821  3.24991  3.85488  5.89553  4.44868    157 - -
          2.68618  4.42225  2.77519  2.73123  3.46354  2.40513  3.72494  3.29354  2.67741  2.69355  4.24690  2.90347  2.73739  3.18146  2.89801  2.37887  2.77519  2.98518  4.58477  3.61503
          0.02160  4.24172  4.96406  0.61958  0.77255  0.48576  0.95510
    142   2.07902  4.79843  2.99487  2.52336  4.14389  3.40865  2.71764  3.56791  2.53973  3.17460  3.99367  2.40220  3.86403  2.89835  2.98269  2.68218  2.23234  3.22432  5.40887  4.07886    158 - -
          2.68618  4.42225  2.77519  2.73123  3.46354  2.40513  3.72494  3.29354  2.67741  2.69355  4.24690  2.90347  2.73739  3.18146  2.89801  2.37887  2.77519  2.98518  4.58477  3.61503
          0.02160  4.24172  4.96406  0.61958  0.77255  0.48576  0.95510
    143   2.08811  4.54711  3.21393  2.12860  2.16263  3.53311  3.84976  3.05315  2.80704  2.75541  3.67542  3.22396  3.97164  3.12677  3.20099  2.82968  2.93556  2.81529  5.09136  3.77871    159 - -
          2.68618  4.42225  2.77519  2.73123  3.46354  2.40513  3.72494  3.29354  2.67741  2.69355  4.24690  2.90347  2.73739  3.18146  2.89801  2.37887  2.77519  2.98518  4.58477  3.61503
          0.02160  4.24172  4.96406  0.61958  0.77255  0.48576  0.95510
    144   1.68678  4.34429  3.56508  3.06516  3.63928  3.40444  3.98522  3.09782  2.99618  2.80232  3.69433  3.38732  3.93860  3.32146  3.32665  2.02674  2.86780  2.81671  2.62771  3.80332    160 - -
          2.68618  4.42225  2.77519  2.73123  3.46354  2.40513  3.72494  3.29354  2.67741  2.69355  4.24690  2.90347  2.73739  3.18146  2.89801  2.37887  2.77519  2.98518  4.58477  3.61503
          0.02160  4.24172  4.96406  0.61958  0.77255  0.48576  0.95510
    145   2.69591  4.83189  3.10044  2.55393  4.07543  3.50614  3.69204  2.52341  2.05318  3.07743  3.91383  3.05401  2.83568  2.24749  2.80565  2.74223  2.92330  3.16184  5.32786  4.02256    161 - -
          2.68618  4.42225  2.77519  2.73123  3.46354  2.40513  3.72494  3.29354  2.67741  2.69355  4.24690  2.90347  2.73739  3.18146  2.89801  2.37887  2.77519  2.98518  4.58477  3.61503
          0.02160  4.24172  4.96406  0.61958  0.77255  0.48576  0.95510
    146   2.69713  4.79948  3.12258  2.57855  4.01257  3.51227  2.74824  3.43605  2.06416  2.33273  3.89012  3.07231  3.90810  2.87356  2.81857  2.18500  2.92559  3.13682  5.28696  3.97793    162 - -
          2.68618  4.42225  2.77519  2.73123  3.46354  2.40513  3.72494  3.29354  2.67741  2.69355  4.24690  2.90347  2.73739  3.18146  2.89801  2.37887  2.77519  2.98518  4.58477  3.61503
          0.02160  4.24172  4.96406  0.61958  0.77255  0.48576  0.95510
    147   3.15327  4.46633  4.96200  4.39181  2.17266  4.43789  4.77403  1.71419  4.25419  1.48622  3.11209  4.52870  4.69093  4.36031  4.32913  3.77691  3.38340  1.60880  5.14126  3.98989    163 - -
          2.68618  4.42225  2.77519  2.73123  3.46354  2.40513  3.72494  3.29354  2.67741  2.69355  4.24690  2.90347  2.73739  3.18146  2.89801  2.37887  2.77519  2.98518  4.58477  3.61503
          0.02160  4.24172  4.96406  0.61958  0.77255  0.48576  0.95510
    148   1.92561  2.04520  4.17547  3.65900  3.50093  3.58847  4.29833  2.53016  3.52478  1.84173  3.46816  3.79723  4.12161  3.78489  3.72801  2.95883  2.94804  2.33521  5.07326  3.87603    164 - -
          2.68618  4.42225  2.77519  2.73123  3.46354  2.40513  3.72494  3.29354  2.67741  2.69355  4.24690  2.90347  2.73739  3.18146  2.89801  2.37887  2.77519  2.98518  4.58477  3.61503
          0.02160  4.24172  4.96406  0.61958  0.77255  0.48576  0.95510
    149   3.12552  5.76042  1.38044  1.23577  5.04358  3.34277  3.91539  4.58777  2.96988  4.06343  4.92432  2.79776  3.98283  3.08419  3.59515  2.98836  3.42017  4.14040  6.20386  4.66959    165 - -
          2.68618  4.42225  2.77519  2.73123  3.46354  2.40513  3.72494  3.29354  2.67741  2.69355  4.24690  2.90347  2.73739  3.18146  2.89801  2.37887  2.77519  2.98518  4.58477  3.61503
          0.02160  4.24172  4.96406  0.61958  0.77255  0.48576  0.95510
    150   2.14722  5.01578  2.95871  2.45391  4.35131  3.45362  3.66650  3.78352  1.92790  3.32458  4.11872  2.97434  2.79917  2.28799  2.77507  2.70373  2.94179  3.41297  5.50111  4.15589    166 - -
          2.68618  4.42225  2.77519  2.73123  3.46354  2.40513  3.72494  3.29354  2.67741  2.69355  4.24690  2.90347  2.73739  3.18146  2.89801  2.37887  2.77519  2.98518  4.58477  3.61503
          0.19593  4.24172  1.81064  0.61958  0.77255  0.48576  0.95510
    151   2.78285  4.87728  3.20158  2.62889  3.93160  3.55029  3.63859  3.53563  2.23127  3.09943  3.96093  3.09556  3.93404  2.21432  1.94863  2.82332  2.99430  3.24069  5.19083  2.63530    167 - -
          2.68618  4.42225  2.77519  2.73123  3.46354  2.40513  3.72494  3.29354  2.67741  2.69355  4.24690  2.90347  2.73739  3.18146  2.89801  2.37887  2.77519  2.98518  4.58477  3.61503
          0.02566  4.07144  4.79379  0.61958  0.77255  0.67375  0.71293
    152   2.93135  4.68249  3.64551  3.57243  4.70244  0.47892  4.67633  4.35461  3.78051  3.98236  4.96286  3.81044  4.07972  4.08924  3.99064  3.10967  3.42807  3.84449  5.74072  4.81255    168 - -
          2.68624  4.42231  2.77526  2.73129  3.46360  2.40519  3.72501  3.29360  2.67747  2.69361  4.24696  2.90353  2.73746  3.18152  2.89807  2.37859  2.77476  2.98524  4.58483  3.61509
          0.24157  1.57829  4.79379  0.66914  0.71775  0.67375  0.71293
    153   2.71515  4.75335  3.07934  2.59897  3.65805  3.49626  3.66941  3.38793  2.45773  2.99199  3.86476  2.35453  3.91132  2.26527  2.82312  2.77936  2.94869  3.10443  2.67934  3.62779    171 - -
          2.68618  4.42225  2.77519  2.73123  3.46354  2.40513  3.72494  3.29354  2.67741  2.69355  4.24690  2.90347  2.73739  3.18146  2.89801  2.37887  2.77519  2.98518  4.58477  3.61503
          0.02566  4.07144  4.79379  0.61958  0.77255  0.38395  1.14309
    154   2.71811  4.42451  3.78203  3.36730  3.52918  3.58321  4.20435  2.82215  3.24250  1.23508  3.57817  3.63924  4.12484  3.59904  3.50476  2.03101  3.05407  2.65967  5.12973  3.84761    172 - -
          2.68618  4.42225  2.77519  2.73123  3.46354  2.40513  3.72494  3.29354  2.67741  2.69355  4.24690  2.90347  2.73739  3.18146  2.89801  2.37887  2.77519  2.98518  4.58477  3.61503
          0.02160  4.24172  4.96406  0.61958  0.77255  0.48576  0.95510
    155   2.76234  4.39609  3.70756  2.30448  2.23583  3.74435  3.84974  2.83571  3.09892  2.03764  3.45807  3.50789  4.11506  3.37823  3.40780  3.00950  2.99292  2.64922  4.59432  2.41954    173 - -
          2.68618  4.42225  2.77519  2.73123  3.46354  2.40513  3.72494  3.29354  2.67741  2.69355  4.24690  2.90347  2.73739  3.18146  2.89801  2.37887  2.77519  2.98518  4.58477  3.61503
          0.02160  4.24172  4.96406  0.61958  0.77255  0.48576  0.95510
    156   2.71863  5.03151  2.94473  1.99062  4.32566  3.46864  3.65766  3.74889  2.00753  3.29901  4.09793  2.96801  3.87509  2.29627  2.77138  2.71359  2.94593  2.49633  5.48385  4.13811    174 - -
          2.68618  4.42225  2.77519  2.73123  3.46354  2.40513  3.72494  3.29354  2.67741  2.69355  4.24690  2.90347  2.73739  3.18146  2.89801  2.37887  2.77519  2.98518  4.58477  3.61503
          0.02160  4.24172  4.96406  0.61958  0.77255  0.48576  0.95510
    157   2.90528  5.36619  2.44152  1.51591  4.73202  2.22330  3.81680  4.22504  2.71593  3.73375  4.54723  2.02131  3.92191  2.96600  3.24233  2.83830  3.18381  3.80068  5.89344  4.44816    175 - -
          2.68618  4.42225  2.77519  2.73123  3.46354  2.40513  3.72494  3.29354  2.67741  2.69355  4.24690  2.90347  2.73739  3.18146  2.89801  2.37887  2.77519  2.98518  4.58477  3.61503
          0.02160  4.24172  4.96406  0.61958  0.77255  0.48576  0.95510
    158   2.57007  4.45982  3.38067  2.91981  3.84289  3.39156  3.96319  3.21009  2.87760  2.09401  3.80685  3.29771  2.06162  3.22783  3.23874  2.02565  2.89797  2.92113  5.25402  3.98460    176 - -
          2.68618  4.42225  2.77519  2.73123  3.46354  2.40513  3.72494  3.29354  2.67741  2.69355  4.24690  2.90347  2.73739  3.18146  2.89801  2.37887  2.77519  2.98518  4.58477  3.61503
          0.02160  4.24172  4.96406  0.61958  0.77255  0.48576  0.95510
    159   2.99064  4.37792  4.60657  4.07762  3.63923  4.23029  4.75324  1.34660  3.97227  2.33168  3.49686  4.29016  4.59775  4.23323  4.18074  3.58039  2.21125  1.41096  5.40128  4.19840    177 - -
          2.68618  4.42225  2.77519  2.73123  3.46354  2.40513  3.72494  3.29354  2.67741  2.69355  4.24690  2.90347  2.73739  3.18146  2.89801  2.37887  2.77519  2.98518  4.58477  3.61503
          0.02160  4.24172  4.96406  0.61958  0.77255  0.48576  0.95510
    160   2.75185  5.16061  2.68148  1.87302  4.50160  2.53656  3.70706  3.96692  2.50484  3.48820  4.27415  2.89107  3.86661  2.26511  2.99084  2.10082  3.00345  3.56458  5.65631  4.25698    178 - -
          2.68618  4.42225  2.77519  2.73123  3.46354  2.40513  3.72494  3.29354  2.67741  2.69355  4.24690  2.90347  2.73739  3.18146  2.89801  2.37887  2.77519  2.98518  4.58477  3.61503
          0.02160  4.24172  4.96406  0.61958  0.77255  0.48576  0.95510
    161   3.44387  4.71926  5.16002  4.63076  3.29613  4.78296  5.15967  1.35129  4.46994  1.02459  3.08865  4.85552  4.96106  4.59281  4.56976  4.17021  3.67733  2.08962  5.40984  4.31059    179 - -
          2.68618  4.42225  2.77519  2.73123  3.46354  2.40513  3.72494  3.29354  2.67741  2.69355  4.24690  2.90347  2.73739  3.18146  2.89801  2.37887  2.77519  2.98518  4.58477  3.61503
          0.02160  4.24172  4.96406  0.61958  0.77255  0.48576  0.95510
    162   2.01709  4.52543  3.31238  2.77548  3.89882  3.41580  3.84663  3.25404  2.69895  2.94369  3.80230  3.20110  3.89603  3.06755  2.39313  2.08142  2.86486  2.32761  5.25272  3.98446    180 - -
          2.68618  4.42225  2.77519  2.73123  3.46354  2.40513  3.72494  3.29354  2.67741  2.69355  4.24690  2.90347  2.73739  3.18146  2.89801  2.37887  2.77519  2.98518  4.58477  3.61503
          0.02160  4.24172  4.96406  0.61958  0.77255  0.48576  0.95510
    163   2.39146  4.35863  3.44170  3.24862  4.62383  1.40264  4.41793  4.11170  3.42148  3.76859  4.57803  3.42583  3.84357  3.68481  3.74251  1.29398  2.89815  3.47516  5.93085  4.71143    181 - -
          2.68618  4.42225  2.77519  2.73123  3.46354  2.40513  3.72494  3.29354  2.67741  2.69355  4.24690  2.90347  2.73739  3.18146  2.89801  2.37887  2.77519  2.98518  4.58477  3.61503
          0.02160  4.24172  4.96406  0.61958  0.77255  0.48576  0.95510
    164   3.87800  5.09005  4.79016  4.49048  2.06046  4.54789  3.59197  3.67207  4.23970  2.98611  4.23610  4.21946  4.86605  4.27370  4.27184  3.94654  4.09722  3.57111  1.14541  1.38287    182 - -
          2.68618  4.42225  2.77519  2.73123  3.46354  2.40513  3.72494  3.29354  2.67741  2.69355  4.24690  2.90347  2.73739  3.18146  2.89801  2.37887  2.77519  2.98518  4.58477  3.61503
          0.02160  4.24172  4.96406  0.61958  0.77255  0.48576  0.95510
    165   2.07679  4.36671  4.33278  3.80158  3.47514  3.99058  4.49161  2.19037  3.68835  1.49440  3.36326  4.03590  4.39782  3.94774  3.90925  3.33112  3.15812  1.61581  5.19664  4.01106    183 - -
          2.68618  4.42225  2.77519  2.73123  3.46354  2.40513  3.72494  3.29354  2.67741  2.69355  4.24690  2.90347  2.73739  3.18146  2.89801  2.37887  2.77519  2.98518  4.58477  3.61503
          0.02160  4.24172  4.96406  0.61958  0.77255  0.48576  0.95510
    166   3.13617  4.60950  4.25682  3.77349  2.63311  4.09208  3.92392  2.84798  3.58042  2.30581  2.16682  3.93708  4.45176  3.83832  3.76795  3.42616  3.37580  2.76991  4.30616  1.26429    184 - -
          2.68618  4.42225  2.77519  2.73123  3.46354  2.40513  3.72494  3.29354  2.67741  2.69355  4.24690  2.90347  2.73739  3.18146  2.89801  2.37887  2.77519  2.98518  4.58477  3.61503
          0.02160  4.24172  4.96406  0.61958  0.77255  0.48576  0.95510
    167   3.31989  4.99760  3.96895  3.87226  4.80993  3.66510  4.90443  4.47001  3.96516  4.04775  5.12360  4.13463  0.35959  4.34147  4.15420  3.50232  3.79279  4.06930  5.87668  4.94046    185 - -
          2.68618  4.42225  2.77519  2.73123  3.46354  2.40513  3.72494  3.29354  2.67741  2.69355  4.24690  2.90347  2.73739  3.18146  2.89801  2.37887  2.77519  2.98518  4.58477  3.61503
          0.02160  4.24172  4.96406  0.61958  0.77255  0.48576  0.95510
    168   3.19118  4.91329  3.93899  3.89263  4.99660  0.33450  4.97370  4.70251  4.12311  4.30337  5.29352  4.10518  4.31441  4.41873  4.30305  3.37610  3.70058  4.15906  5.97766  5.11650    186 - -
          2.68618  4.42225  2.77519  2.73123  3.46354  2.40513  3.72494  3.29354  2.67741  2.69355  4.24690  2.90347  2.73739  3.18146  2.89801  2.37887  2.77519  2.98518  4.58477  3.61503
          0.02160  4.24172  4.96406  0.61958  0.77255  0.48576  0.95510
    169   0.59005  4.42187  3.88291  3.71116  4.46500  3.23314  4.68269  3.64962  3.73835  3.51244  4.51550  3.75286  4.00869  4.04692  3.95078  2.77530  3.07921  3.23660  5.85266  4.70160    187 - -
          2.68618  4.42225  2.77519  2.73123  3.46354  2.40513  3.72494  3.29354  2.67741  2.69355  4.24690  2.90347  2.73739  3.18146  2.89801  2.37887  2.77519  2.98518  4.58477  3.61503
          0.02160  4.24172  4.96406  0.61958  0.77255  0.48576  0.95510
    170   2.05004  4.28712  3.84050  3.29636  3.52008  3.67107  4.11940  2.03997  3.22603  2.48668  3.46705  3.60881  2.56847  3.51253  3.52277  2.97729  2.93958  1.90632  5.04814  3.83320    188 - -
          2.68618  4.42225  2.77519  2.73123  3.46354  2.40513  3.72494  3.29354  2.67741  2.69355  4.24690  2.90347  2.73739  3.18146  2.89801  2.37887  2.77519  2.98518  4.58477  3.61503
          0.02160  4.24172  4.96406  0.61958  0.77255  0.48576  0.95510
    171   2.68677  4.68817  3.06016  2.05575  3.96121  3.47848  3.82676  3.21155  2.68612  2.96987  3.85653  3.12557  2.55903  3.03220  3.10413  2.78501  2.94979  1.93771  5.32001  4.02385    189 - -
          2.68618  4.42225  2.77519  2.73123  3.46354  2.40513  3.72494  3.29354  2.67741  2.69355  4.24690  2.90347  2.73739  3.18146  2.89801  2.37887  2.77519  2.98518  4.58477  3.61503
          0.02160  4.24172  4.96406  0.61958  0.77255  0.48576  0.95510
    172   3.47573  5.25593  4.00884  3.46147  4.70791  3.87054  4.16512  4.29040  2.48284  3.73899  4.74294  3.78558  4.36742  3.37895  0.53658  3.55076  3.72423  4.00144  5.64756  4.57038    190 - -
          2.68618  4.42225  2.77519  2.73123  3.46354  2.40513  3.72494  3.29354  2.67741  2.69355  4.24690  2.90347  2.73739  3.18146  2.89801  2.37887  2.77519  2.98518  4.58477  3.61503
          0.19968  4.24172  1.79200  0.61958  0.77255  0.48576  0.95510
    173   3.23171  5.00696  3.33809  3.12181  3.43885  3.62753  0.78950  3.96502  2.96032  3.43244  4.49403  3.52153  4.19288  3.49179  3.21215  3.30188  3.54349  3.69662  4.90032  3.38507    191 - -
          2.68618  4.42225  2.77519  2.73123  3.46354  2.40513  3.72494  3.29354  2.67741  2.69355  4.24690  2.90347  2.73739  3.18146  2.89801  2.37887  2.77519  2.98518  4.58477  3.61503
          0.02576  4.06779  4.79014  0.61958  0.77255  0.67711  0.70944
    174   2.12689  4.23016  3.84698  3.30579  3.22169  3.70447  4.00582  1.91164  3.20291  2.29872  3.31421  3.60192  4.09884  3.48774  3.46364  3.00203  2.91769  2.28391  4.78667  2.51866    192 - -
          2.68618  4.42225  2.77519  2.73123  3.46354  2.40513  3.72494  3.29354  2.67741  2.69355  4.24690  2.90347  2.73739  3.18146  2.89801  2.37887  2.77519  2.98518  4.58477  3.61503
          0.02576  4.06779  4.79014  0.61958  0.77255  0.67711  0.70944
    175   1.20662  4.21026  3.46857  3.23503  4.38313  1.75388  4.32239  3.74776  3.33498  3.48443  4.33008  3.37257  3.74414  3.61007  3.63217  2.46090  2.77731  3.20694  5.72401  4.53060    193 - -
          2.68618  4.42225  2.77519  2.73123  3.46354  2.40513  3.72494  3.29354  2.67741  2.69355  4.24690  2.90347  2.73739  3.18146  2.89801  2.37887  2.77519  2.98518  4.58477  3.61503
          0.02576  4.06779  4.79014  0.61958  0.77255  0.38238  1.14645
    176   2.16063  4.27850  4.27277  3.74115  1.83517  3.85389  4.28989  2.35694  3.63300  2.23144  3.33671  3.92468  4.27841  3.85675  3.82406  3.19039  3.05874  1.73378  4.92105  3.64764    194 - -
          2.68618  4.42225  2.77519  2.73123  3.46354  2.40513  3.72494  3.29354  2.67741  2.69355  4.24690  2.90347  2.73739  3.18146  2.89801  2.37887  2.77519  2.98518  4.58477  3.61503
          0.02160  4.24172  4.96406  0.61958  0.77255  0.48576  0.95510
    177   2.77807  5.12514  3.03756  2.08170  4.47166  3.51277  3.64611  3.89756  1.90448  3.39804  4.18906  3.00282  3.90596  2.76441  2.06909  2.75963  2.27055  3.52063  5.53186  4.20586    195 - -
          2.68618  4.42225  2.77519  2.73123  3.46354  2.40513  3.72494  3.29354  2.67741  2.69355  4.24690  2.90347  2.73739  3.18146  2.89801  2.37887  2.77519  2.98518  4.58477  3.61503
          0.19593  4.24172  1.81064  0.61958  0.77255  0.48576  0.95510
    178   2.80400  5.15596  2.78463  1.93971  4.46798  3.43658  2.37731  3.92074  1.85485  3.42079  4.23056  2.92050  3.87844  2.76875  2.62803  2.77068  3.02804  3.54861  5.54601  4.20348    196 - -
          2.68618  4.42225  2.77519  2.73123  3.46354  2.40513  3.72494  3.29354  2.67741  2.69355  4.24690  2.90347  2.73739  3.18146  2.89801  2.37887  2.77519  2.98518  4.58477  3.61503
          0.02566  4.07144  4.79379  0.61958  0.77255  0.38395  1.14309
    179   2.67652  4.90813  2.92070  2.00058  4.17972  3.44242  3.68886  3.59254  2.47372  3.18937  4.00397  2.97492  3.86538  2.32861  2.92631  2.24465  2.91605  2.44648  5.42015  4.07682    197 - -
          2.68618  4.42225  2.77519  2.73123  3.46354  2.40513  3.72494  3.29354  2.67741  2.69355  4.24690  2.90347  2.73739  3.18146  2.89801  2.37887  2.77519  2.98518  4.58477  3.61503
          0.02160  4.24172  4.96406  0.61958  0.77255  0.48576  0.95510
    180   2.66111  4.50153  3.81181  3.60214  4.35087  3.32357  4.58402  3.52676  3.55285  3.37622  4.41487  3.73574  4.06213  3.93159  3.78166  2.86812  0.67181  3.17831  5.75283  4.57244    198 - -
          2.68618  4.42225  2.77519  2.73123  3.46354  2.40513  3.72494  3.29354  2.67741  2.69355  4.24690  2.90347  2.73739  3.18146  2.89801  2.37887  2.77519  2.98518  4.58477  3.61503
          0.02160  4.24172  4.96406  0.61958  0.77255  0.48576  0.95510
    181   2.11344  4.82344  3.07106  2.60909  4.35073  3.38795  3.79007  3.76032  1.62949  3.34518  4.15883  3.07931  3.88733  2.94170  2.87177  2.03388  2.95254  3.37166  5.54025  4.22982    199 - -
          2.68618  4.42225  2.77519  2.73123  3.46354  2.40513  3.72494  3.29354  2.67741  2.69355  4.24690  2.90347  2.73739  3.18146  2.89801  2.37887  2.77519  2.98518  4.58477  3.61503
          0.02160  4.24172  4.96406  0.61958  0.77255  0.48576  0.95510
    182   2.82360  4.20680  4.55070  3.96941  2.29915  3.97897  4.18831  1.96454  3.80280  2.04739  3.15511  4.04492  4.31602  3.94607  3.87977  3.29032  3.05433  1.81026  2.61744  3.32510    200 - -
          2.68618  4.42225  2.77519  2.73123  3.46354  2.40513  3.72494  3.29354  2.67741  2.69355  4.24690  2.90347  2.73739  3.18146  2.89801  2.37887  2.77519  2.98518  4.58477  3.61503
          0.02160  4.24172  4.96406  0.61958  0.77255  0.48576  0.95510
    183   2.85207  4.83608  3.02980  1.41564  4.00393  3.58968  3.92824  2.14503  2.76196  2.88972  3.90767  3.19376  4.05301  3.13058  3.16727  2.94976  3.10690  2.81403  5.43868  4.12251    201 - -
          2.68618  4.42225  2.77519  2.73123  3.46354  2.40513  3.72494  3.29354  2.67741  2.69355  4.24690  2.90347  2.73739  3.18146  2.89801  2.37887  2.77519  2.98518  4.58477  3.61503
          0.02160  4.24172  4.96406  0.61958  0.77255  0.48576  0.95510
    184   2.75904  4.97025  2.78622  1.71065  4.13178  2.38752  3.74728  3.66185  2.59304  3.25675  4.09256  2.97670  3.90770  2.92331  3.05276  2.77235  3.00949  3.33254  5.42750  2.57487    202 - -
          2.68618  4.42225  2.77519  2.73123  3.46354  2.40513  3.72494  3.29354  2.67741  2.69355  4.24690  2.90347  2.73739  3.18146  2.89801  2.37887  2.77519  2.98518  4.58477  3.61503
          0.02160  4.24172  4.96406  0.61958  0.77255  0.48576  0.95510
    185   2.74906  4.77208  3.21800  2.80032  4.27267  3.45571  3.89395  3.58579  1.96265  3.25859  4.14015  3.22495  3.98019  3.08109  2.83638  2.83902  1.34721  3.25789  5.50732  4.24573    203 - -
          2.68618  4.42225  2.77519  2.73123  3.46354  2.40513  3.72494  3.29354  2.67741  2.69355  4.24690  2.90347  2.73739  3.18146  2.89801  2.37887  2.77519  2.98518  4.58477  3.61503
          0.02160  4.24172  4.96406  0.61958  0.77255  0.48576  0.95510
    186   1.69855  4.35632  4.39596  3.87313  3.63176  4.03012  4.60073  1.60306  3.78069  2.37481  3.50881  4.10004  4.45296  4.04867  4.01630  3.38036  3.17464  1.56342  5.33889  4.13376    204 - -
          2.68618  4.42225  2.77519  2.73123  3.46354  2.40513  3.72494  3.29354  2.67741  2.69355  4.24690  2.90347  2.73739  3.18146  2.89801  2.37887  2.77519  2.98518  4.58477  3.61503
          0.02160  4.24172  4.96406  0.61958  0.77255  0.48576  0.95510
    187   1.52917  4.95427  2.73451  1.58977  4.44831  3.36251  3.89810  3.79601  2.75912  3.45651  4.31551  3.02117  3.93154  3.07258  3.21042  2.80062  3.08761  3.43012  5.70246  4.35085    205 - -
          2.68618  4.42225  2.77519  2.73123  3.46354  2.40513  3.72494  3.29354  2.67741  2.69355  4.24690  2.90347  2.73739  3.18146  2.89801  2.37887  2.77519  2.98518  4.58477  3.61503
          0.02160  4.24172  4.96406  0.61958  0.77255  0.48576  0.95510
    188   2.75174  5.20761  2.08103  1.87790  4.49317  3.39557  3.68359  3.98017  2.49189  3.49185  4.27098  2.86711  3.85720  2.27071  2.99543  2.70756  2.99403  3.57651  5.64832  2.85105    206 - -
          2.68618  4.42225  2.77519  2.73123  3.46354  2.40513  3.72494  3.29354  2.67741  2.69355  4.24690  2.90347  2.73739  3.18146  2.89801  2.37887  2.77519  2.98518  4.58477  3.61503
          0.02160  4.24172  4.96406  0.61958  0.77255  0.48576  0.95510
    189   0.59005  4.42187  3.88291  3.71116  4.46500  3.23314  4.68269  3.64962  3.73835  3.51244  4.51550  3.75286  4.00869  4.04692  3.95078  2.77530  3.07921  3.23660  5.85266  4.70160    207 - -
          2.68618  4.42225  2.77519  2.73123  3.46354  2.40513  3.72494  3.29354  2.67741  2.69355  4.24690  2.90347  2.73739  3.18146  2.89801  2.37887  2.77519  2.98518  4.58477  3.61503
          0.02160  4.24172  4.96406  0.61958  0.77255  0.48576  0.95510
    190   3.39673  4.68834  5.13100  4.56601  2.04883  4.66429  4.86315  1.78525  4.42672  1.02228  2.96712  4.72833  4.83812  4.45036  4.47202  4.01431  3.61389  2.37864  5.08594  3.89660    208 - -
          2.68618  4.42225  2.77519  2.73123  3.46354  2.40513  3.72494  3.29354  2.67741  2.69355  4.24690  2.90347  2.73739  3.18146  2.89801  2.37887  2.77519  2.98518  4.58477  3.61503
          0.02160  4.24172  4.96406  0.61958  0.77255  0.48576  0.95510
    191   1.67805  2.46637  4.12071  3.60031  3.50562  3.57135  4.26557  2.56065  3.47714  1.85122  3.47342  3.75822  4.10185  3.73898  3.69360  2.93628  2.93334  2.36045  5.06506  3.86687    209 - -
          2.68618  4.42225  2.77519  2.73123  3.46354  2.40513  3.72494  3.29354  2.67741  2.69355  4.24690  2.90347  2.73739  3.18146  2.89801  2.37887  2.77519  2.98518  4.58477  3.61503
          0.02160  4.24172  4.96406  0.61958  0.77255  0.48576  0.95510
    192   1.98444  4.47911  4.14648  3.70780  3.47943  3.82539  4.47743  2.49413  3.56751  1.09761  3.38712  3.94179  4.32575  3.88087  3.79371  3.22358  3.20398  2.41131  5.24770  4.04956    210 - -
          2.68618  4.42225  2.77519  2.73123  3.46354  2.40513  3.72494  3.29354  2.67741  2.69355  4.24690  2.90347  2.73739  3.18146  2.89801  2.37887  2.77519  2.98518  4.58477  3.61503
          0.02160  4.24172  4.96406  0.61958  0.77255  0.48576  0.95510
    193   2.93556  2.50404  4.61593  4.04806  2.14255  4.08030  4.33894  2.38133  3.88970  1.35520  3.13086  4.15554  4.41589  4.03470  3.98489  3.40613  3.17547  2.32209  4.77632  3.48853    211 - -
          2.68618  4.42225  2.77519  2.73123  3.46354  2.40513  3.72494  3.29354  2.67741  2.69355  4.24690  2.90347  2.73739  3.18146  2.89801  2.37887  2.77519  2.98518  4.58477  3.61503
          0.02160  4.24172  4.96406  0.61958  0.77255  0.48576  0.95510
    194   3.94525  5.10081  4.92902  4.68224  0.80559  4.63923  3.59909  3.56388  4.50765  2.83929  4.14394  4.29759  4.93384  4.38868  4.47095  4.02646  4.16296  3.51009  3.71193  1.47764    212 - -
          2.68618  4.42225  2.77519  2.73123  3.46354  2.40513  3.72494  3.29354  2.67741  2.69355  4.24690  2.90347  2.73739  3.18146  2.89801  2.37887  2.77519  2.98518  4.58477  3.61503
          0.02160  4.24172  4.96406  0.61958  0.77255  0.48576  0.95510
    195   0.59005  4.42187  3.88291  3.71116  4.46500  3.23314  4.68269  3.64962  3.73835  3.51244  4.51550  3.75286  4.00869  4.04692  3.95078  2.77530  3.07921  3.23660  5.85266  4.70160    213 - -
          2.68618  4.42225  2.77519  2.73123  3.46354  2.40513  3.72494  3.29354  2.67741  2.69355  4.24690  2.90347  2.73739  3.18146  2.89801  2.37887  2.77519  2.98518  4.58477  3.61503
          0.02160  4.24172  4.96406  0.61958  0.77255  0.48576  0.95510
    196   2.85052  4.61026  3.69157  3.30525  3.70116  3.62616  4.24393  3.01043  3.18141  1.76644  3.74844  3.63692  1.32502  3.58109  3.46629  3.06514  3.18786  2.86093  5.28126  4.00407    214 - -
          2.68618  4.42225  2.77519  2.73123  3.46354  2.40513  3.72494  3.29354  2.67741  2.69355  4.24690  2.90347  2.73739  3.18146  2.89801  2.37887  2.77519  2.98518  4.58477  3.61503
          0.02160  4.24172  4.96406  0.61958  0.77255  0.48576  0.95510
    197   3.20869  4.53973  4.88804  4.32669  3.31076  4.48544  4.85723  2.09807  4.19108  1.39867  2.25593  4.53405  4.73482  4.34395  4.31868  3.82781  3.44265  1.33666  5.26729  4.15608    215 - -
          2.68618  4.42225  2.77519  2.73123  3.46354  2.40513  3.72494  3.29354  2.67741  2.69355  4.24690  2.90347  2.73739  3.18146  2.89801  2.37887  2.77519  2.98518  4.58477  3.61503
          0.02160  4.24172  4.96406  0.61958  0.77255  0.48576  0.95510
    198   1.34424  4.28491  3.61858  3.30699  4.51596  1.90589  4.37935  3.94970  3.37381  3.61881  4.42155  3.44101  3.80957  3.64007  3.69865  1.68589  2.82285  3.35146  5.84211  4.63707    216 - -
          2.68618  4.42225  2.77519  2.73123  3.46354  2.40513  3.72494  3.29354  2.67741  2.69355  4.24690  2.90347  2.73739  3.18146  2.89801  2.37887  2.77519  2.98518  4.58477  3.61503
          0.02160  4.24172  4.96406  0.61958  0.77255  0.48576  0.95510
    199   3.08435  0.42411  4.66188  4.49695  4.42617  3.61455  5.06544  3.65106  4.33431  3.53997  4.67841  4.38999  4.34753  4.66527  4.38693  3.35441  3.58285  3.36542  5.74207  4.70641    217 - -
          2.68618  4.42225  2.77519  2.73123  3.46354  2.40513  3.72494  3.29354  2.67741  2.69355  4.24690  2.90347  2.73739  3.18146  2.89801  2.37887  2.77519  2.98518  4.58477  3.61503
          0.02160  4.24172  4.96406  0.61958  0.77255  0.48576  0.95510
    200   2.63974  4.39682  3.47145  2.92191  3.56805  3.58885  3.88173  2.30897  2.85567  2.60257  3.51884  3.33347  3.99082  2.50637  3.21166  2.21888  2.88437  2.08652  5.01592  3.77363    218 - -
          2.68618  4.42225  2.77519  2.73123  3.46354  2.40513  3.72494  3.29354  2.67741  2.69355  4.24690  2.90347  2.73739  3.18146  2.89801  2.37887  2.77519  2.98518  4.58477  3.61503
          0.02160  4.24172  4.96406  0.61958  0.77255  0.48576  0.95510
    201   3.09919  4.60142  4.13765  3.66406  1.76077  4.01424  3.72174  3.12025  3.57568  2.70368  3.74263  3.80890  4.39109  3.76129  3.79025  2.13009  3.34121  2.94057  4.07258  1.50579    219 - -
          2.68618  4.42225  2.77519  2.73123  3.46354  2.40513  3.72494  3.29354  2.67741  2.69355  4.24690  2.90347  2.73739  3.18146  2.89801  2.37887  2.77519  2.98518  4.58477  3.61503
          0.02160  4.24172  4.96406  0.61958  0.77255  0.48576  0.95510
    202   2.05154  4.46425  4.11933  3.61847  2.01017  3.93097  3.82078  2.90366  3.52108  2.53329  3.56830  3.78975  4.31324  3.72401  3.73198  3.23956  3.20435  2.73343  4.23878  1.57931    220 - -
          2.68618  4.42225  2.77519  2.73123  3.46354  2.40513  3.72494  3.29354  2.67741  2.69355  4.24690  2.90347  2.73739  3.18146  2.89801  2.37887  2.77519  2.98518  4.58477  3.61503
          0.02160  4.24172  4.96406  0.61958  0.77255  0.48576  0.95510
    203   2.68611  4.76248  3.12401  2.08948  3.97969  3.51901  3.71906  3.30359  2.03505  2.42073  3.83891  3.08110  3.91179  2.89476  2.88857  2.75406  2.91497  2.44476  5.28307  3.98338    221 - -
          2.68618  4.42225  2.77519  2.73123  3.46354  2.40513  3.72494  3.29354  2.67741  2.69355  4.24690  2.90347  2.73739  3.18146  2.89801  2.37887  2.77519  2.98518  4.58477  3.61503
          0.02160  4.24172  4.96406  0.61958  0.77255  0.48576  0.95510
    204   3.31973  4.59184  5.13156  4.59057  3.41676  4.70664  5.14154  1.50613  4.47328  1.18922  3.19913  4.78923  4.91572  4.60628  4.58681  4.07647  3.55732  1.54562  5.46394  4.35882    222 - -
          2.68618  4.42225  2.77519  2.73123  3.46354  2.40513  3.72494  3.29354  2.67741  2.69355  4.24690  2.90347  2.73739  3.18146  2.89801  2.37887  2.77519  2.98518  4.58477  3.61503
          0.02160  4.24172  4.96406  0.61958  0.77255  0.48576  0.95510
    205   2.80334  5.13197  2.93743  1.94765  4.48589  3.49064  3.68782  3.91780  2.31370  3.42932  4.23153  2.99798  2.55566  2.81521  1.82683  2.78555  3.03276  3.54235  5.57169  4.23954    223 - -
          2.68637  4.42244  2.77539  2.73105  3.46373  2.40532  3.72312  3.29308  2.67760  2.69374  4.24709  2.90366  2.73759  3.18166  2.89776  2.37854  2.77500  2.98538  4.58496  3.61522
          0.56145  1.32400  1.81064  1.24767  0.33852  0.48576  0.95510
    206   2.63639  4.71467  2.80757  2.60916  4.34063  3.22369  3.94061  3.86322  2.80671  3.47730  4.33715  2.04517  1.56338  3.15047  3.20358  2.70857  3.01140  3.43501  5.61050  4.27898    228 - -
          2.68618  4.42225  2.77519  2.73123  3.46354  2.40513  3.72494  3.29354  2.67741  2.69355  4.24690  2.90347  2.73739  3.18146  2.89801  2.37887  2.77519  2.98518  4.58477  3.61503
          0.02566  4.07144  4.79379  0.61958  0.77255  0.38395  1.14309
    207   2.72253  4.87826  2.93091  2.61034  4.39040  3.36950  3.86549  3.88485  2.60480  3.45397  4.29306  3.08384  3.92270  1.70550  2.98437  1.61724  3.04188  3.48377  5.61257  4.27158    229 - -
          2.68618  4.42225  2.77519  2.73123  3.46354  2.40513  3.72494  3.29354  2.67741  2.69355  4.24690  2.90347  2.73739  3.18146  2.89801  2.37887  2.77519  2.98518  4.58477  3.61503
          0.02160  4.24172  4.96406  0.61958  0.77255  0.48576  0.95510
    208   2.86704  5.01134  3.31870  2.68815  4.29727  3.62716  2.62913  3.69955  1.83170  2.33083  4.08361  3.15234  3.99440  2.82814  1.93477  2.89199  3.06654  3.38792  5.40257  4.14092    230 - -
          2.68618  4.42225  2.77519  2.73123  3.46354  2.40513  3.72494  3.29354  2.67741  2.69355  4.24690  2.90347  2.73739  3.18146  2.89801  2.37887  2.77519  2.98518  4.58477  3.61503
          0.02160  4.24172  4.96406  0.61958  0.77255  0.48576  0.95510
    209   2.06310  4.63682  3.20469  2.69592  4.18339  2.31760  3.83844  3.58900  2.62218  3.21142  4.03240  3.13354  3.85935  3.01267  2.20293  2.64685  2.24186  3.21193  5.45201  4.15857    231 - -
          2.68618  4.42225  2.77519  2.73123  3.46354  2.40513  3.72494  3.29354  2.67741  2.69355  4.24690  2.90347  2.73739  3.18146  2.89801  2.37887  2.77519  2.98518  4.58477  3.61503
          0.02160  4.24172  4.96406  0.61958  0.77255  0.48576  0.95510
    210   2.67916  4.95529  2.84656  2.44318  4.35848  2.40937  3.73178  3.80147  2.51707  3.36251  4.16099  2.33493  3.86120  2.28864  2.97480  2.68945  2.21155  3.41556  5.55783  4.19801    232 - -
          2.68618  4.42225  2.77519  2.73123  3.46354  2.40513  3.72494  3.29354  2.67741  2.69355  4.24690  2.90347  2.73739  3.18146  2.89801  2.37887  2.77519  2.98518  4.58477  3.61503
          0.02160  4.24172  4.96406  0.61958  0.77255  0.48576  0.95510
    211   3.04982  4.60037  4.00462  3.51916  2.52991  2.29953  3.73214  3.14511  3.40246  2.74075  3.75142  3.72616  4.33280  3.65131  3.64468  3.26087  3.29010  2.95190  2.31900  1.55621    233 - -
          2.68618  4.42225  2.77519  2.73123  3.46354  2.40513  3.72494  3.29354  2.67741  2.69355  4.24690  2.90347  2.73739  3.18146  2.89801  2.37887  2.77519  2.98518  4.58477  3.61503
          0.02160  4.24172  4.96406  0.61958  0.77255  0.48576  0.95510
    212   1.48096  2.32115  4.23447  3.76153  3.72542  3.42272  4.42757  2.61221  3.65052  2.69228  3.67760  3.79990  4.05472  3.89226  3.85029  2.83054  2.91178  1.83927  5.27172  4.08411    234 - -
          2.68618  4.42225  2.77519  2.73123  3.46354  2.40513  3.72494  3.29354  2.67741  2.69355  4.24690  2.90347  2.73739  3.18146  2.89801  2.37887  2.77519  2.98518  4.58477  3.61503
          0.02160  4.24172  4.96406  0.61958  0.77255  0.48576  0.95510
    213   3.16529  4.47572  4.97856  4.40843  2.18133  4.45303  4.78914  1.62709  4.27083  1.47567  3.10582  4.54549  4.70193  4.37260  4.34319  3.79313  3.39503  1.68664  5.14846  4.00083    235 - -
          2.68618  4.42225  2.77519  2.73123  3.46354  2.40513  3.72494  3.29354  2.67741  2.69355  4.24690  2.90347  2.73739  3.18146  2.89801  2.37887  2.77519  2.98518  4.58477  3.61503
          0.02160  4.24172  4.96406  0.61958  0.77255  0.48576  0.95510
    214   3.22078  4.55708  4.88301  4.38794  3.51880  4.49781  5.02252  1.95245  4.23578  1.53768  3.35645  4.59320  4.81536  4.48419  4.40499  3.89002  3.48689  1.00647  5.48826  4.29154    236 - -
          2.68618  4.42225  2.77519  2.73123  3.46354  2.40513  3.72494  3.29354  2.67741  2.69355  4.24690  2.90347  2.73739  3.18146  2.89801  2.37887  2.77519  2.98518  4.58477  3.61503
          0.02160  4.24172  4.96406  0.61958  0.77255  0.48576  0.95510
    215   2.01637  4.41117  4.40235  3.95969  3.69428  3.98239  4.71732  1.10597  3.85021  2.37091  3.56702  4.15000  4.47211  4.14783  4.07007  3.38352  3.23333  1.92981  5.45900  4.24684    237 - -
          2.68618  4.42225  2.77519  2.73123  3.46354  2.40513  3.72494  3.29354  2.67741  2.69355  4.24690  2.90347  2.73739  3.18146  2.89801  2.37887  2.77519  2.98518  4.58477  3.61503
          0.02160  4.24172  4.96406  0.61958  0.77255  0.48576  0.95510
    216   2.85052  4.61026  3.69157  3.30525  3.70116  3.62616  4.24393  3.01043  3.18141  1.76644  3.74844  3.63692  1.32502  3.58109  3.46629  3.06514  3.18786  2.86093  5.28126  4.00407    238 - -
          2.68618  4.42225  2.77519  2.73123  3.46354  2.40513  3.72494  3.29354  2.67741  2.69355  4.24690  2.90347  2.73739  3.18146  2.89801  2.37887  2.77519  2.98518  4.58477  3.61503
          0.02160  4.24172  4.96406  0.61958  0.77255  0.48576  0.95510
    217   2.06953  4.73327  3.03097  1.72434  4.06712  3.45309  3.82788  3.24920  2.67069  3.05157  3.93450  3.10175  3.92415  3.01258  3.10489  2.75946  2.94934  2.32848  5.40608  4.09469    239 - -
          2.68618  4.42225  2.77519  2.73123  3.46354  2.40513  3.72494  3.29354  2.67741  2.69355  4.24690  2.90347  2.73739  3.18146  2.89801  2.37887  2.77519  2.98518  4.58477  3.61503
          0.02160  4.24172  4.96406  0.61958  0.77255  0.48576  0.95510
    218   2.85565  4.31453  4.25995  3.69413  3.36288  3.99806  4.34506  1.85321  3.58653  1.70604  3.27443  3.95370  2.58890  3.82946  3.80468  3.30019  3.09608  1.75919  5.03501  3.85178    240 - -
          2.68618  4.42225  2.77519  2.73123  3.46354  2.40513  3.72494  3.29354  2.67741  2.69355  4.24690  2.90347  2.73739  3.18146  2.89801  2.37887  2.77519  2.98518  4.58477  3.61503
          0.02160  4.24172  4.96406  0.61958  0.77255  0.48576  0.95510
    219   2.68808  4.61468  3.19883  2.11917  3.84350  3.54126  3.84408  2.37773  2.71097  2.82753  3.74298  3.19347  3.96804  3.06576  3.11345  2.81908  1.90361  2.76067  5.24162  3.96178    241 - -
          2.68618  4.42225  2.77519  2.73123  3.46354  2.40513  3.72494  3.29354  2.67741  2.69355  4.24690  2.90347  2.73739  3.18146  2.89801  2.37887  2.77519  2.98518  4.58477  3.61503
          0.02160  4.24172  4.96406  0.61958  0.77255  0.48576  0.95510
    220   3.07693  5.61898  1.32287  2.23892  4.93908  3.33742  3.92408  4.51402  2.96855  4.00962  4.86880  1.51369  3.97780  3.09809  3.57354  2.96540  3.38326  4.06627  6.13128  4.61365    242 - -
          2.68618  4.42225  2.77519  2.73123  3.46354  2.40513  3.72494  3.29354  2.67741  2.69355  4.24690  2.90347  2.73739  3.18146  2.89801  2.37887  2.77519  2.98518  4.58477  3.61503
          0.02160  4.24172  4.96406  0.61958  0.77255  0.48576  0.95510
    221   3.59875  4.96050  4.78253  4.43970  3.32159  4.44759  4.98224  2.55983  4.20527  0.52481  3.25636  4.68058  4.82923  4.48222  4.31435  4.08704  3.88139  2.69010  5.31764  4.12111    243 - -
          2.68618  4.42225  2.77519  2.73123  3.46354  2.40513  3.72494  3.29354  2.67741  2.69355  4.24690  2.90347  2.73739  3.18146  2.89801  2.37887  2.77519  2.98518  4.58477  3.61503
          0.02160  4.24172  4.96406  0.61958  0.77255  0.48576  0.95510
    222   2.82348  4.87720  2.92678  1.36339  4.15030  3.51077  3.91378  3.20292  2.74940  3.07837  4.04455  3.13163  4.01046  3.10368  3.17017  2.89569  3.09778  2.10567  5.52638  4.19599    244 - -
          2.68618  4.42225  2.77519  2.73123  3.46354  2.40513  3.72494  3.29354  2.67741  2.69355  4.24690  2.90347  2.73739  3.18146  2.89801  2.37887  2.77519  2.98518  4.58477  3.61503
          0.02160  4.24172  4.96406  0.61958  0.77255  0.48576  0.95510
    223   2.64288  4.61532  3.26098  2.70436  3.87514  3.49703  3.77248  3.24561  2.56621  2.34658  3.77165  3.16185  3.91807  2.98106  2.26533  2.25797  2.23132  2.96620  5.21099  3.93725    245 - -
          2.68618  4.42225  2.77519  2.73123  3.46354  2.40513  3.72494  3.29354  2.67741  2.69355  4.24690  2.90347  2.73739  3.18146  2.89801  2.37887  2.77519  2.98518  4.58477  3.61503
          0.02160  4.24172  4.96406  0.61958  0.77255  0.48576  0.95510
    224   4.00421  5.13239  4.96498  4.73635  1.01415  4.67085  3.57686  3.63686  4.55808  2.90396  4.20945  4.30712  4.95957  4.41065  4.50380  4.05788  4.21812  3.57628  3.68356  1.12465    246 - -
          2.68618  4.42225  2.77519  2.73123  3.46354  2.40513  3.72494  3.29354  2.67741  2.69355  4.24690  2.90347  2.73739  3.18146  2.89801  2.37887  2.77519  2.98518  4.58477  3.61503
          0.02160  4.24172  4.96406  0.61958  0.77255  0.48576  0.95510
    225   1.31057  4.86581  2.80505  1.85650  4.39494  3.35476  3.93723  3.72264  2.80389  3.40952  4.27912  3.06946  3.93671  3.12414  3.23761  2.79668  3.07419  3.36335  5.67355  4.34235    247 - -
          2.68618  4.42225  2.77519  2.73123  3.46354  2.40513  3.72494  3.29354  2.67741  2.69355  4.24690  2.90347  2.73739  3.18146  2.89801  2.37887  2.77519  2.98518  4.58477  3.61503
          0.02160  4.24172  4.96406  0.61958  0.77255  0.48576  0.95510
    226   2.73575  4.98349  3.06142  2.03463  4.24942  3.50877  2.72288  3.68242  2.31420  2.53936  4.05075  3.02011  3.89957  2.79858  2.13689  2.74582  2.95654  3.34418  5.42011  4.09506    248 - -
          2.68618  4.42225  2.77519  2.73123  3.46354  2.40513  3.72494  3.29354  2.67741  2.69355  4.24690  2.90347  2.73739  3.18146  2.89801  2.37887  2.77519  2.98518  4.58477  3.61503
          0.02160  4.24172  4.96406  0.61958  0.77255  0.48576  0.95510
    227   2.96668  4.51415  4.02225  3.49024  1.72860  3.97262  4.04548  2.70672  3.35125  1.64791  3.29858  3.78789  4.31691  2.50643  3.60042  3.26754  3.19651  2.65613  4.64554  3.20789    249 - -
          2.68618  4.42225  2.77519  2.73123  3.46354  2.40513  3.72494  3.29354  2.67741  2.69355  4.24690  2.90347  2.73739  3.18146  2.89801  2.37887  2.77519  2.98518  4.58477  3.61503
          0.02160  4.24172  4.96406  0.61958  0.77255  0.48576  0.95510
    228   3.07062  4.94724  3.74641  3.09695  4.00600  3.79914  3.87462  3.40034  2.29708  2.11925  3.97342  3.46861  4.19246  3.08070  1.17039  3.17675  3.28356  3.22293  5.31780  4.06791    250 - -
          2.68618  4.42225  2.77519  2.73123  3.46354  2.40513  3.72494  3.29354  2.67741  2.69355  4.24690  2.90347  2.73739  3.18146  2.89801  2.37887  2.77519  2.98518  4.58477  3.61503
          0.02160  4.24172  4.96406  0.61958  0.77255  0.48576  0.95510
    229   2.68493  4.48398  3.45257  2.87253  3.56020  3.60798  3.80577  3.00265  2.67544  2.21113  3.57573  3.29323  2.67468  3.09652  2.29335  2.86087  2.91358  2.77294  3.04647  3.70181    251 - -
          2.68618  4.42225  2.77519  2.73123  3.46354  2.40513  3.72494  3.29354  2.67741  2.69355  4.24690  2.90347  2.73739  3.18146  2.89801  2.37887  2.77519  2.98518  4.58477  3.61503
          0.02160  4.24172  4.96406  0.61958  0.77255  0.48576  0.95510
    230   2.69878  2.99989  2.14324  2.00552  4.33118  2.44221  3.71295  3.77110  2.53743  3.34013  4.14044  2.92595  3.85860  2.85363  3.02715  2.69583  2.95359  3.40099  5.54731  4.17282    252 - -
          2.68618  4.42225  2.77519  2.73123  3.46354  2.40513  3.72494  3.29354  2.67741  2.69355  4.24690  2.90347  2.73739  3.18146  2.89801  2.37887  2.77519  2.98518  4.58477  3.61503
          0.02160  4.24172  4.96406  0.61958  0.77255  0.48576  0.95510
    231   3.25842  4.67211  4.46406  3.98848  2.68886  4.25558  4.08899  2.70635  3.78217  1.03918  3.34593  4.13128  4.57700  4.00677  3.93451  3.60653  3.49096  2.71407  4.42087  1.93290    253 - -
          2.68618  4.42225  2.77519  2.73123  3.46354  2.40513  3.72494  3.29354  2.67741  2.69355  4.24690  2.90347  2.73739  3.18146  2.89801  2.37887  2.77519  2.98518  4.58477  3.61503
          0.19968  4.24172  1.79200  0.61958  0.77255  0.48576  0.95510
    232   2.47340  4.54143  2.95052  2.64472  4.28766  2.19491  3.90745  3.71238  2.78113  3.34420  4.16796  2.16050  3.78374  3.10091  3.19789  2.57109  1.94311  3.27235  5.56900  4.26548    254 - -
          2.68618  4.42225  2.77519  2.73123  3.46354  2.40513  3.72494  3.29354  2.67741  2.69355  4.24690  2.90347  2.73739  3.18146  2.89801  2.37887  2.77519  2.98518  4.58477  3.61503
          0.02576  4.06779  4.79014  0.61958  0.77255  0.38238  1.14645
    233   2.76079  5.19566  2.68045  1.87616  4.49956  3.40416  2.67568  3.97435  2.47687  3.48779  4.27099  2.30070  2.58049  2.81588  2.96079  2.72040  3.00343  3.57430  5.64625  4.24198    255 - -
          2.68618  4.42225  2.77519  2.73123  3.46354  2.40513  3.72494  3.29354  2.67741  2.69355  4.24690  2.90347  2.73739  3.18146  2.89801  2.37887  2.77519  2.98518  4.58477  3.61503
          0.02160  4.24172  4.96406  0.61958  0.77255  0.48576  0.95510
    234   2.80714  4.45785  3.75927  3.19204  3.53209  3.79623  4.05020  2.58123  2.18904  1.67137  3.45311  3.56770  4.17023  3.37438  3.22710  3.08282  3.04220  1.90433  5.08528  3.86621    256 - -
          2.68618  4.42225  2.77519  2.73123  3.46354  2.40513  3.72494  3.29354  2.67741  2.69355  4.24690  2.90347  2.73739  3.18146  2.89801  2.37887  2.77519  2.98518  4.58477  3.61503
          0.02160  4.24172  4.96406  0.61958  0.77255  0.48576  0.95510
    235   2.72137  5.16481  2.23493  2.33501  4.50286  3.39739  3.67140  3.97601  2.44506  3.48136  4.25250  2.21941  3.84811  2.79014  2.25233  2.21032  2.96544  3.56263  5.63422  4.23095    257 - -
          2.68618  4.42225  2.77519  2.73123  3.46354  2.40513  3.72494  3.29354  2.67741  2.69355  4.24690  2.90347  2.73739  3.18146  2.89801  2.37887  2.77519  2.98518  4.58477  3.61503
          0.02160  4.24172  4.96406  0.61958  0.77255  0.48576  0.95510
    236   2.76476  4.34607  3.86682  3.32753  3.11714  3.76773  3.96945  2.69408  3.20101  1.86965  3.39701  3.62569  4.15637  3.50085  3.46279  3.06159  2.19563  2.52800  4.69426  2.00902    258 - -
          2.68618  4.42225  2.77519  2.73123  3.46354  2.40513  3.72494  3.29354  2.67741  2.69355  4.24690  2.90347  2.73739  3.18146  2.89801  2.37887  2.77519  2.98518  4.58477  3.61503
          0.02160  4.24172  4.96406  0.61958  0.77255  0.48576  0.95510
    237   2.83604  4.99228  3.27554  2.65711  4.29129  3.60440  3.68002  2.49178  1.85833  3.22731  4.06372  3.12968  3.97528  2.25959  1.98115  2.86142  3.04017  3.35908  5.40760  4.14314    259 - -
          2.68618  4.42225  2.77519  2.73123  3.46354  2.40513  3.72494  3.29354  2.67741  2.69355  4.24690  2.90347  2.73739  3.18146  2.89801  2.37887  2.77519  2.98518  4.58477  3.61503
          0.02160  4.24172  4.96406  0.61958  0.77255  0.48576  0.95510
    238   2.87961  5.43823  1.87639  1.83874  4.73926  3.36536  2.56585  4.24781  2.63648  3.72658  4.51520  2.06229  3.89560  2.88904  3.17997  2.79658  3.13700  3.81262  5.87005  4.40551    260 - -
          2.68618  4.42225  2.77519  2.73123  3.46354  2.40513  3.72494  3.29354  2.67741  2.69355  4.24690  2.90347  2.73739  3.18146  2.89801  2.37887  2.77519  2.98518  4.58477  3.61503
          0.02160  4.24172  4.96406  0.61958  0.77255  0.48576  0.95510
    239   3.14034  4.48301  4.86706  4.28273  2.28118  4.36497  4.66242  2.28328  4.13984  1.38966  2.08650  4.43733  4.61581  4.23110  4.21417  3.69152  3.36380  1.76401  5.03486  3.91142    261 - -
          2.68618  4.42225  2.77519  2.73123  3.46354  2.40513  3.72494  3.29354  2.67741  2.69355  4.24690  2.90347  2.73739  3.18146  2.89801  2.37887  2.77519  2.98518  4.58477  3.61503
          0.02160  4.24172  4.96406  0.61958  0.77255  0.48576  0.95510
    240   2.09698  4.44881  3.79114  3.25615  2.07060  3.79848  2.59547  2.95069  3.18497  2.60764  3.56487  3.55984  4.17124  3.44781  3.47887  3.06989  3.06901  2.74746  4.38670  2.21095    262 - -
          2.68618  4.42225  2.77519  2.73123  3.46354  2.40513  3.72494  3.29354  2.67741  2.69355  4.24690  2.90347  2.73739  3.18146  2.89801  2.37887  2.77519  2.98518  4.58477  3.61503
          0.02160  4.24172  4.96406  0.61958  0.77255  0.48576  0.95510
    241   1.88160  4.34533  4.28772  3.89006  3.86643  3.67461  4.68761  2.25776  3.80436  2.62368  3.75196  3.99859  4.28546  4.09548  4.02931  3.10444  3.11409  1.05143  5.55366  4.34138    263 - -
          2.68618  4.42225  2.77519  2.73123  3.46354  2.40513  3.72494  3.29354  2.67741  2.69355  4.24690  2.90347  2.73739  3.18146  2.89801  2.37887  2.77519  2.98518  4.58477  3.61503
          0.02160  4.24172  4.96406  0.61958  0.77255  0.48576  0.95510
    242   1.67093  4.31460  3.59260  3.19093  4.38706  1.96947  4.25429  3.80871  3.20770  3.47234  4.28203  3.39105  3.81266  3.49656  3.56053  1.86189  2.00899  3.27715  5.71435  4.49052    264 - -
          2.68618  4.42225  2.77519  2.73123  3.46354  2.40513  3.72494  3.29354  2.67741  2.69355  4.24690  2.90347  2.73739  3.18146  2.89801  2.37887  2.77519  2.98518  4.58477  3.61503
          0.02160  4.24172  4.96406  0.61958  0.77255  0.48576  0.95510
    243   2.40409  4.36307  3.43125  3.27881  4.64494  1.00856  4.45984  4.14179  3.48347  3.80608  4.62255  3.44493  3.85494  3.74051  3.78992  1.78808  2.91873  3.49681  5.95559  4.74127    265 - -
          2.68618  4.42225  2.77519  2.73123  3.46354  2.40513  3.72494  3.29354  2.67741  2.69355  4.24690  2.90347  2.73739  3.18146  2.89801  2.37887  2.77519  2.98518  4.58477  3.61503
          0.02160  4.24172  4.96406  0.61958  0.77255  0.48576  0.95510
    244   1.97962  4.39911  3.46212  2.94361  3.75574  3.42778  3.94720  3.04767  2.89904  2.20621  3.69010  3.31937  2.51043  3.22477  3.26481  2.73927  2.24962  2.77878  5.17702  3.93345    266 - -
          2.68618  4.42225  2.77519  2.73123  3.46354  2.40513  3.72494  3.29354  2.67741  2.69355  4.24690  2.90347  2.73739  3.18146  2.89801  2.37887  2.77519  2.98518  4.58477  3.61503
          0.02160  4.24172  4.96406  0.61958  0.77255  0.48576  0.95510
    245   2.39906  4.36035  3.43492  3.27108  4.63955  1.07837  4.44853  4.13332  3.46714  3.79536  4.60940  3.43947  3.85093  3.72525  3.77780  1.66893  2.91167  3.49004  5.94945  4.73403    267 - -
          2.68618  4.42225  2.77519  2.73123  3.46354  2.40513  3.72494  3.29354  2.67741  2.69355  4.24690  2.90347  2.73739  3.18146  2.89801  2.37887  2.77519  2.98518  4.58477  3.61503
          0.02160  4.24172  4.96406  0.61958  0.77255  0.48576  0.95510
    246   3.43597  5.57068  0.50617  2.64693  5.00890  3.53587  4.31956  4.69194  3.48253  4.23855  5.24046  3.21633  4.21531  3.56995  4.03736  3.36693  3.78745  4.29621  6.09895  4.84085    268 - -
          2.68618  4.42225  2.77519  2.73123  3.46354  2.40513  3.72494  3.29354  2.67741  2.69355  4.24690  2.90347  2.73739  3.18146  2.89801  2.37887  2.77519  2.98518  4.58477  3.61503
          0.02160  4.24172  4.96406  0.61958  0.77255  0.48576  0.95510
    247   0.59005  4.42187  3.88291  3.71116  4.46500  3.23314  4.68269  3.64962  3.73835  3.51244  4.51550  3.75286  4.00869  4.04692  3.95078  2.77530  3.07921  3.23660  5.85266  4.70160    269 - -
          2.68618  4.42225  2.77519  2.73123  3.46354  2.40513  3.72494  3.29354  2.67741  2.69355  4.24690  2.90347  2.73739  3.18146  2.89801  2.37887  2.77519  2.98518  4.58477  3.61503
          0.02160  4.24172  4.96406  0.61958  0.77255  0.48576  0.95510
    248   1.72188  4.27201  3.74245  3.33811  4.05453  1.70709  4.28727  3.22725  3.31908  3.09657  3.99395  3.50867  3.89599  3.60447  3.62242  2.63003  2.85242  1.93675  5.48679  4.27724    270 - -
          2.68618  4.42225  2.77519  2.73123  3.46354  2.40513  3.72494  3.29354  2.67741  2.69355  4.24690  2.90347  2.73739  3.18146  2.89801  2.37887  2.77519  2.98518  4.58477  3.61503
          0.02160  4.24172  4.96406  0.61958  0.77255  0.48576  0.95510
    249   3.59875  4.96050  4.78253  4.43970  3.32159  4.44759  4.98224  2.55983  4.20527  0.52481  3.25636  4.68058  4.82923  4.48222  4.31435  4.08704  3.88139  2.69010  5.31764  4.12111    271 - -
          2.68618  4.42225  2.77519  2.73123  3.46354  2.40513  3.72494  3.29354  2.67741  2.69355  4.24690  2.90347  2.73739  3.18146  2.89801  2.37887  2.77519  2.98518  4.58477  3.61503
          0.02160  4.24172  4.96406  0.61958  0.77255  0.48576  0.95510
    250   2.13625  5.10746  3.28800  2.68425  4.51478  3.61026  3.69137  3.89371  1.52002  3.39844  4.22603  3.14657  4.00103  2.82231  1.87730  2.90312  3.10740  3.54702  5.51751  4.26538    272 - -
          2.68618  4.42225  2.77519  2.73123  3.46354  2.40513  3.72494  3.29354  2.67741  2.69355  4.24690  2.90347  2.73739  3.18146  2.89801  2.37887  2.77519  2.98518  4.58477  3.61503
          0.02160  4.24172  4.96406  0.61958  0.77255  0.48576  0.95510
    251   2.08177  4.29435  3.70520  3.15994  2.46095  3.64419  3.89174  2.79862  3.09723  2.51188  3.43424  3.48697  4.04857  3.37279  3.39670  2.32799  2.90724  2.58457  4.70795  2.39808    273 - -
          2.68618  4.42225  2.77519  2.73123  3.46354  2.40513  3.72494  3.29354  2.67741  2.69355  4.24690  2.90347  2.73739  3.18146  2.89801  2.37887  2.77519  2.98518  4.58477  3.61503
          0.02160  4.24172  4.96406  0.61958  0.77255  0.48576  0.95510
    252   3.01990  4.73464  3.67160  3.21415  3.47316  3.87255  4.11269  2.85553  2.91385  1.16979  3.44862  3.61369  4.27118  2.22126  3.17827  3.23309  3.26127  2.82643  5.14622  3.87693    274 - -
          2.68618  4.42225  2.77519  2.73123  3.46354  2.40513  3.72494  3.29354  2.67741  2.69355  4.24690  2.90347  2.73739  3.18146  2.89801  2.37887  2.77519  2.98518  4.58477  3.61503
          0.02160  4.24172  4.96406  0.61958  0.77255  0.48576  0.95510
    253   2.64874  4.43552  3.40012  2.86094  3.50268  3.57912  3.82437  2.94313  2.80453  2.11925  3.54589  2.56234  3.97479  3.13756  3.16917  2.83505  2.24505  2.71134  4.95043  2.72913    275 - -
          2.68618  4.42225  2.77519  2.73123  3.46354  2.40513  3.72494  3.29354  2.67741  2.69355  4.24690  2.90347  2.73739  3.18146  2.89801  2.37887  2.77519  2.98518  4.58477  3.61503
          0.02160  4.24172  4.96406  0.61958  0.77255  0.48576  0.95510
    254   2.71045  4.52741  3.31187  2.17398  3.50229  3.60065  3.83084  2.96993  2.80297  2.70126  3.62535  3.27153  4.00570  3.14357  3.17522  2.87658  2.94841  2.13772  4.96967  2.18038    276 - -
          2.68618  4.42225  2.77519  2.73123  3.46354  2.40513  3.72494  3.29354  2.67741  2.69355  4.24690  2.90347  2.73739  3.18146  2.89801  2.37887  2.77519  2.98518  4.58477  3.61503
          0.02160  4.24172  4.96406  0.61958  0.77255  0.48576  0.95510
    255   2.82919  4.49180  3.76221  3.18124  3.46187  3.80285  4.01877  2.71744  2.26699  1.88027  1.86826  3.55815  4.16360  3.33976  3.16299  3.08558  3.05597  2.60335  5.03994  3.83303    277 - -
          2.68618  4.42225  2.77519  2.73123  3.46354  2.40513  3.72494  3.29354  2.67741  2.69355  4.24690  2.90347  2.73739  3.18146  2.89801  2.37887  2.77519  2.98518  4.58477  3.61503
          0.02160  4.24172  4.96406  0.61958  0.77255  0.48576  0.95510
    256   1.63609  4.78402  2.07198  2.55200  4.35200  3.31161  3.87105  3.72586  2.74459  3.37620  4.20042  3.03777  3.86973  3.03958  3.21304  2.68336  2.23557  3.33352  5.61940  4.27783    278 - -
          2.68618  4.42225  2.77519  2.73123  3.46354  2.40513  3.72494  3.29354  2.67741  2.69355  4.24690  2.90347  2.73739  3.18146  2.89801  2.37887  2.77519  2.98518  4.58477  3.61503
          0.02160  4.24172  4.96406  0.61958  0.77255  0.48576  0.95510
    257   2.70234  4.60754  3.30610  2.78880  3.77848  3.55859  3.83827  3.10034  2.65169  2.11364  3.69698  3.23714  3.98012  2.28485  3.00910  2.83777  1.95732  2.87355  5.18806  3.92032    279 - -
          2.68618  4.42225  2.77519  2.73123  3.46354  2.40513  3.72494  3.29354  2.67741  2.69355  4.24690  2.90347  2.73739  3.18146  2.89801  2.37887  2.77519  2.98518  4.58477  3.61503
          0.02160  4.24172  4.96406  0.61958  0.77255  0.48576  0.95510
    258   2.70203  5.05466  2.80938  1.94560  4.37789  3.41296  3.67971  3.82505  2.44984  3.36776  4.15670  2.92258  3.85490  2.29013  2.91740  2.21972  2.26029  3.44400  5.55160  4.17634    280 - -
          2.68618  4.42225  2.77519  2.73123  3.46354  2.40513  3.72494  3.29354  2.67741  2.69355  4.24690  2.90347  2.73739  3.18146  2.89801  2.37887  2.77519  2.98518  4.58477  3.61503
          0.02160  4.24172  4.96406  0.61958  0.77255  0.48576  0.95510
    259   2.09258  4.61517  3.17662  2.65567  3.88757  2.49227  3.77481  3.26836  2.62336  2.92634  2.75944  3.12519  3.89489  2.39623  3.03660  2.71983  2.87570  2.98030  5.23198  3.94611    281 - -
          2.68618  4.42225  2.77519  2.73123  3.46354  2.40513  3.72494  3.29354  2.67741  2.69355  4.24690  2.90347  2.73739  3.18146  2.89801  2.37887  2.77519  2.98518  4.58477  3.61503
          0.02160  4.24172  4.96406  0.61958  0.77255  0.48576  0.95510
    260   2.56675  4.71578  2.99573  2.60534  4.35996  2.25864  3.86578  3.79899  2.70219  3.39183  4.19402  2.16335  2.58351  3.02800  3.15133  2.63297  2.22173  3.36840  5.60367  4.27501    282 - -
          2.68618  4.42225  2.77519  2.73123  3.46354  2.40513  3.72494  3.29354  2.67741  2.69355  4.24690  2.90347  2.73739  3.18146  2.89801  2.37887  2.77519  2.98518  4.58477  3.61503
          0.02160  4.24172  4.96406  0.61958  0.77255  0.48576  0.95510
    261   2.81612  4.92027  3.20960  2.73461  4.39451  3.51188  3.80886  3.72792  1.43392  3.34004  4.20197  3.18143  3.98918  2.96751  2.65576  2.86736  1.83127  3.39016  5.53431  4.27090    283 - -
          2.68618  4.42225  2.77519  2.73123  3.46354  2.40513  3.72494  3.29354  2.67741  2.69355  4.24690  2.90347  2.73739  3.18146  2.89801  2.37887  2.77519  2.98518  4.58477  3.61503
          0.02160  4.24172  4.96406  0.61958  0.77255  0.48576  0.95510
    262   2.78595  5.21498  2.14466  2.34379  4.56699  3.39903  3.71579  4.03725  1.59723  3.54528  4.33208  2.89345  3.88107  2.84389  2.96225  2.18833  3.03745  3.62658  5.69603  4.29415    284 - -
          2.68618  4.42225  2.77519  2.73123  3.46354  2.40513  3.72494  3.29354  2.67741  2.69355  4.24690  2.90347  2.73739  3.18146  2.89801  2.37887  2.77519  2.98518  4.58477  3.61503
          0.15980  4.24172  2.01515  0.61958  0.77255  0.48576  0.95510
    263   2.70465  5.07474  2.05808  2.33852  4.41671  3.36595  3.66212  3.87796  2.42691  3.40649  4.19918  2.87866  2.66239  2.79308  2.15562  2.68145  2.95425  3.48572  5.57002  4.18932    285 - -
          2.68624  4.42231  2.77525  2.73129  3.46360  2.40485  3.72500  3.29360  2.67747  2.69316  4.24696  2.90353  2.73745  3.18152  2.89807  2.37893  2.77525  2.98524  4.58483  3.61509
          0.22773  1.63136  4.82903  0.66882  0.71808  0.40011  1.10942
    264   2.01498  4.50780  3.29760  2.84804  2.41545  3.46876  3.88411  3.14538  2.86674  2.84775  3.75203  1.98819  3.95601  3.18462  3.25120  2.78605  2.92371  2.87903  5.07463  3.71929    288 - -
          2.68618  4.42225  2.77519  2.73123  3.46354  2.40513  3.72494  3.29354  2.67741  2.69355  4.24690  2.90347  2.73739  3.18146  2.89801  2.37887  2.77519  2.98518  4.58477  3.61503
          0.02160  4.24172  4.96406  0.61958  0.77255  0.48576  0.95510
    265   2.62944  4.39166  3.45414  2.90100  2.67969  3.57595  3.85183  2.88319  2.32436  2.61212  3.51284  3.31305  3.97470  3.16415  3.18979  2.22058  2.87126  2.12745  4.97435  3.71882    289 - -
          2.68618  4.42225  2.77519  2.73123  3.46354  2.40513  3.72494  3.29354  2.67741  2.69355  4.24690  2.90347  2.73739  3.18146  2.89801  2.37887  2.77519  2.98518  4.58477  3.61503
          0.02160  4.24172  4.96406  0.61958  0.77255  0.48576  0.95510
    266   2.90939  4.41527  4.17768  3.62991  3.32125  3.99291  4.33704  1.92673  3.50325  1.36778  3.22278  3.92250  2.52118  3.77362  3.73801  3.30332  3.15468  2.30168  5.05225  3.87009    290 - -
          2.68618  4.42225  2.77519  2.73123  3.46354  2.40513  3.72494  3.29354  2.67741  2.69355  4.24690  2.90347  2.73739  3.18146  2.89801  2.37887  2.77519  2.98518  4.58477  3.61503
          0.02160  4.24172  4.96406  0.61958  0.77255  0.48576  0.95510
    267   2.77560  5.18183  2.79288  2.39020  4.52646  2.43699  3.68055  3.98169  1.98637  3.48249  4.26762  2.20778  3.88504  2.25407  2.80653  2.74158  3.01183  3.58312  5.62537  4.25255    291 - -
          2.68618  4.42225  2.77519  2.73123  3.46354  2.40513  3.72494  3.29354  2.67741  2.69355  4.24690  2.90347  2.73739  3.18146  2.89801  2.37887  2.77519  2.98518  4.58477  3.61503
          0.02160  4.24172  4.96406  0.61958  0.77255  0.48576  0.95510
    268   2.73105  4.98050  3.08246  2.53481  4.33894  2.47173  3.67935  3.75459  1.95427  3.30051  4.10628  3.03448  3.90061  2.81268  2.19579  2.74335  2.25935  3.39612  5.47425  4.16030    292 - -
          2.68618  4.42225  2.77519  2.73123  3.46354  2.40513  3.72494  3.29354  2.67741  2.69355  4.24690  2.90347  2.73739  3.18146  2.89801  2.37887  2.77519  2.98518  4.58477  3.61503
          0.02160  4.24172  4.96406  0.61958  0.77255  0.48576  0.95510
    269   2.41766  1.24187  4.24353  3.88671  4.05651  3.20877  4.57898  3.11977  3.72276  3.07252  4.04194  3.77740  3.95291  4.00774  3.89323  2.67395  1.83641  2.78866  5.55153  4.37513    293 - -
          2.68618  4.42225  2.77519  2.73123  3.46354  2.40513  3.72494  3.29354  2.67741  2.69355  4.24690  2.90347  2.73739  3.18146  2.89801  2.37887  2.77519  2.98518  4.58477  3.61503
          0.02160  4.24172  4.96406  0.61958  0.77255  0.48576  0.95510
    270   2.88186  5.31455  2.74623  1.52787  4.66503  3.47184  3.70474  4.11598  1.92846  3.58698  4.38484  2.94176  3.93249  2.21078  2.73999  2.82818  3.11080  3.71574  5.70197  4.33875    294 - -
          2.68618  4.42225  2.77519  2.73123  3.46354  2.40513  3.72494  3.29354  2.67741  2.69355  4.24690  2.90347  2.73739  3.18146  2.89801  2.37887  2.77519  2.98518  4.58477  3.61503
          0.02160  4.24172  4.96406  0.61958  0.77255  0.48576  0.95510
    271   2.09612  4.37849  4.60287  4.08359  3.67543  4.20261  4.77654  1.58698  3.98747  2.36830  3.52989  4.28863  4.59185  4.24877  4.20114  3.56121  3.25519  1.19095  5.43885  4.23213    295 - -
          2.68618  4.42225  2.77519  2.73123  3.46354  2.40513  3.72494  3.29354  2.67741  2.69355  4.24690  2.90347  2.73739  3.18146  2.89801  2.37887  2.77519  2.98518  4.58477  3.61503
          0.02160  4.24172  4.96406  0.61958  0.77255  0.48576  0.95510
    272   2.90337  4.29612  4.49721  3.93725  3.23848  4.08991  4.37796  1.51744  3.79688  2.16857  3.29825  4.10699  4.42773  4.00862  3.94960  3.40754  3.14231  1.62523  4.91507  2.37457    296 - -
          2.68618  4.42225  2.77519  2.73123  3.46354  2.40513  3.72494  3.29354  2.67741  2.69355  4.24690  2.90347  2.73739  3.18146  2.89801  2.37887  2.77519  2.98518  4.58477  3.61503
          0.02160  4.24172  4.96406  0.61958  0.77255  0.48576  0.95510
    273   2.05815  4.27203  4.28181  3.74655  2.43695  3.87385  4.34235  2.27048  3.64310  2.27824  3.36778  3.94186  4.29583  3.87594  3.84319  3.20921  3.05866  1.42206  5.01103  3.77446    297 - -
          2.68618  4.42225  2.77519  2.73123  3.46354  2.40513  3.72494  3.29354  2.67741  2.69355  4.24690  2.90347  2.73739  3.18146  2.89801  2.37887  2.77519  2.98518  4.58477  3.61503
          0.02160  4.24172  4.96406  0.61958  0.77255  0.48576  0.95510
    274   2.98163  4.35212  4.63315  4.07111  2.16913  4.12110  4.18858  1.86354  3.91341  1.55291  3.15892  4.14314  4.43340  4.02909  3.99103  3.43602  3.20827  2.42425  4.55439  2.31208    298 - -
          2.68618  4.42225  2.77519  2.73123  3.46354  2.40513  3.72494  3.29354  2.67741  2.69355  4.24690  2.90347  2.73739  3.18146  2.89801  2.37887  2.77519  2.98518  4.58477  3.61503
          0.02160  4.24172  4.96406  0.61958  0.77255  0.48576  0.95510
    275   2.60213  4.70115  3.16076  2.72721  4.37467  1.78785  3.88764  3.80849  2.60627  3.39625  4.21195  3.15232  3.88393  3.05622  2.09233  2.06720  2.94398  3.38392  5.58535  4.29444    299 - -
          2.68618  4.42225  2.77519  2.73123  3.46354  2.40513  3.72494  3.29354  2.67741  2.69355  4.24690  2.90347  2.73739  3.18146  2.89801  2.37887  2.77519  2.98518  4.58477  3.61503
          0.02160  4.24172  4.96406  0.61958  0.77255  0.48576  0.95510
    276   2.80030  5.04945  3.05653  2.55064  4.39798  3.51963  3.69260  3.80443  1.83058  3.34245  4.16053  3.04932  3.93540  2.14998  2.63010  2.80400  1.96154  3.45380  5.50672  4.20158    300 - -
          2.68618  4.42225  2.77519  2.73123  3.46354  2.40513  3.72494  3.29354  2.67741  2.69355  4.24690  2.90347  2.73739  3.18146  2.89801  2.37887  2.77519  2.98518  4.58477  3.61503
          0.02160  4.24172  4.96406  0.61958  0.77255  0.48576  0.95510
    277   2.69596  4.23908  3.91693  3.34110  2.52877  3.76080  4.03946  2.54587  2.49983  2.24824  2.39814  3.64150  4.12514  3.50295  3.48080  3.03756  2.92830  1.92520  4.83382  3.62353    301 - -
          2.68618  4.42225  2.77519  2.73123  3.46354  2.40513  3.72494  3.29354  2.67741  2.69355  4.24690  2.90347  2.73739  3.18146  2.89801  2.37887  2.77519  2.98518  4.58477  3.61503
          0.02160  4.24172  4.96406  0.61958  0.77255  0.48576  0.95510
    278   1.37511  4.33763  3.55923  3.15627  4.25867  3.15524  4.21008  3.60426  3.15390  3.32221  4.16683  3.38875  2.20801  3.46269  3.49970  2.56763  2.04473  3.15693  5.61445  4.38681    302 - -
          2.68618  4.42225  2.77519  2.73123  3.46354  2.40513  3.72494  3.29354  2.67741  2.69355  4.24690  2.90347  2.73739  3.18146  2.89801  2.37887  2.77519  2.98518  4.58477  3.61503
          0.02160  4.24172  4.96406  0.61958  0.77255  0.48576  0.95510
    279   4.02271  5.25112  4.70136  4.51001  3.14573  4.18431  4.43341  4.08294  4.23670  3.40640  4.69595  4.59074  4.73522  4.60368  4.29397  4.22262  4.34543  3.98223  0.38493  3.13123    303 - -
          2.68618  4.42225  2.77519  2.73123  3.46354  2.40513  3.72494  3.29354  2.67741  2.69355  4.24690  2.90347  2.73739  3.18146  2.89801  2.37887  2.77519  2.98518  4.58477  3.61503
          0.02160  4.24172  4.96406  0.61958  0.77255  0.48576  0.95510
    280   2.62882  4.73624  2.87534  2.67663  4.50562  3.23851  4.03155  4.03795  2.92119  3.63865  4.46608  1.50854  3.89396  3.22946  3.34202  1.57186  3.02725  3.54712  5.77660  4.42117    304 - -
          2.68618  4.42225  2.77519  2.73123  3.46354  2.40513  3.72494  3.29354  2.67741  2.69355  4.24690  2.90347  2.73739  3.18146  2.89801  2.37887  2.77519  2.98518  4.58477  3.61503
          0.02160  4.24172  4.96406  0.61958  0.77255  0.48576  0.95510
    281   2.12910  5.12969  2.85418  2.01487  4.47923  3.46299  3.69912  3.90129  1.61781  3.43276  4.23607  2.97022  3.90785  2.82939  2.76902  2.77295  3.02908  3.52622  5.59261  4.24486    305 - -
          2.68618  4.42225  2.77519  2.73123  3.46354  2.40513  3.72494  3.29354  2.67741  2.69355  4.24690  2.90347  2.73739  3.18146  2.89801  2.37887  2.77519  2.98518  4.58477  3.61503
          0.02160  4.24172  4.96406  0.61958  0.77255  0.48576  0.95510
    282   3.05410  5.28655  3.13607  2.68401  4.67738  3.63983  3.73662  4.09143  1.65023  3.54677  4.40181  3.15456  4.06533  1.38366  2.41332  3.02906  3.25595  3.74542  5.61785  4.36695    306 - -
          2.68618  4.42225  2.77519  2.73123  3.46354  2.40513  3.72494  3.29354  2.67741  2.69355  4.24690  2.90347  2.73739  3.18146  2.89801  2.37887  2.77519  2.98518  4.58477  3.61503
          0.02160  4.24172  4.96406  0.61958  0.77255  0.48576  0.95510
    283   3.24159  5.20181  3.21288  2.99138  4.41878  3.65540  4.14648  4.12586  2.78964  3.58839  4.62285  3.44801  4.22487  0.69632  3.05884  3.28158  3.54631  3.83693  5.62987  4.35766    307 - -
          2.68618  4.42225  2.77519  2.73123  3.46354  2.40513  3.72494  3.29354  2.67741  2.69355  4.24690  2.90347  2.73739  3.18146  2.89801  2.37887  2.77519  2.98518  4.58477  3.61503
          0.02160  4.24172  4.96406  0.61958  0.77255  0.48576  0.95510
    284   3.10254  5.31869  3.25718  2.74666  4.74402  3.68902  3.72555  4.13453  1.13474  3.56760  4.42447  3.19857  4.09400  2.00721  2.32115  3.07570  3.28916  3.79126  5.61599  4.39469    308 - -
          2.68618  4.42225  2.77519  2.73123  3.46354  2.40513  3.72494  3.29354  2.67741  2.69355  4.24690  2.90347  2.73739  3.18146  2.89801  2.37887  2.77519  2.98518  4.58477  3.61503
          0.02160  4.24172  4.96406  0.61958  0.77255  0.48576  0.95510
    285   3.00890  4.38468  4.65058  4.12457  3.66343  4.26608  4.80091  1.50688  4.02019  2.34529  3.51467  4.33275  4.62973  4.28211  4.22672  3.62005  2.34736  1.18132  5.43856  4.23321    309 - -
          2.68618  4.42225  2.77519  2.73123  3.46354  2.40513  3.72494  3.29354  2.67741  2.69355  4.24690  2.90347  2.73739  3.18146  2.89801  2.37887  2.77519  2.98518  4.58477  3.61503
          0.02160  4.24172  4.96406  0.61958  0.77255  0.48576  0.95510
    286   3.47573  5.25593  4.00884  3.46147  4.70791  3.87054  4.16512  4.29040  2.48284  3.73899  4.74294  3.78558  4.36742  3.37895  0.53658  3.55076  3.72423  4.00144  5.64756  4.57038    310 - -
          2.68621  4.42228  2.77522  2.73126  3.46357  2.40482  3.72497  3.29357  2.67744  2.69358  4.24693  2.90350  2.73742  3.18149  2.89804  2.37890  2.77522  2.98521  4.58480  3.61506
          0.19593  1.76639  4.96406  0.25525  1.49041  0.48576  0.95510
    287   1.58243  4.61689  3.25335  2.78681  4.26396  2.37279  3.91008  3.66831  2.66089  3.29215  4.12004  3.19195  3.88045  3.09340  2.11013  2.66984  2.91323  3.26998  5.51939  4.24400    312 - -
          2.68618  4.42225  2.77519  2.73123  3.46354  2.40513  3.72494  3.29354  2.67741  2.69355  4.24690  2.90347  2.73739  3.18146  2.89801  2.37887  2.77519  2.98518  4.58477  3.61503
          0.02160  4.24172  4.96406  0.61958  0.77255  0.48576  0.95510
    288   2.67719  4.76171  2.43278  2.13996  3.97053  3.48934  3.74053  3.26504  2.58847  2.30481  3.84242  3.04872  3.90276  2.92119  3.03963  2.74335  2.91391  2.32166  5.30444  3.98785    313 - -
          2.68618  4.42225  2.77519  2.73123  3.46354  2.40513  3.72494  3.29354  2.67741  2.69355  4.24690  2.90347  2.73739  3.18146  2.89801  2.37887  2.77519  2.98518  4.58477  3.61503
          0.02160  4.24172  4.96406  0.61958  0.77255  0.48576  0.95510
    289   3.17275  4.47533  4.95578  4.40970  3.47737  4.51874  4.96024  1.58242  4.29082  1.99121  2.17936  4.59267  4.78461  4.47091  4.42659  3.87256  3.41513  1.21879  5.39765  4.25176    314 - -
          2.68618  4.42225  2.77519  2.73123  3.46354  2.40513  3.72494  3.29354  2.67741  2.69355  4.24690  2.90347  2.73739  3.18146  2.89801  2.37887  2.77519  2.98518  4.58477  3.61503
          0.02160  4.24172  4.96406  0.61958  0.77255  0.48576  0.95510
    290   2.24119  4.79127  3.22758  2.64130  4.03625  3.54910  3.70781  3.41371  2.01494  3.03199  2.62926  3.11903  3.93395  2.88017  2.15416  2.79040  2.94721  3.12432  5.28870  4.01119    315 - -
          2.68618  4.42225  2.77519  2.73123  3.46354  2.40513  3.72494  3.29354  2.67741  2.69355  4.24690  2.90347  2.73739  3.18146  2.89801  2.37887  2.77519  2.98518  4.58477  3.61503
          0.02160  4.24172  4.96406  0.61958  0.77255  0.48576  0.95510
    291   2.72783  4.61805  3.38176  2.79342  3.75934  3.61364  3.78644  2.44952  2.53668  2.24179  3.66337  3.24125  3.98879  2.29876  2.21562  2.86207  2.95000  2.87727  5.13878  3.88675    316 - -
          2.68618  4.42225  2.77519  2.73123  3.46354  2.40513  3.72494  3.29354  2.67741  2.69355  4.24690  2.90347  2.73739  3.18146  2.89801  2.37887  2.77519  2.98518  4.58477  3.61503
          0.02160  4.24172  4.96406  0.61958  0.77255  0.48576  0.95510
    292   2.90341  4.65371  2.18285  2.97796  3.81322  3.72239  4.16794  1.30461  3.16807  2.67858  3.76571  3.44182  4.20083  3.45131  3.56355  3.12579  3.17632  2.39647  5.38560  4.08534    317 - -
          2.68618  4.42225  2.77519  2.73123  3.46354  2.40513  3.72494  3.29354  2.67741  2.69355  4.24690  2.90347  2.73739  3.18146  2.89801  2.37887  2.77519  2.98518  4.58477  3.61503
          0.02160  4.24172  4.96406  0.61958  0.77255  0.48576  0.95510
    293   2.15932  5.09269  2.86869  2.03540  4.40098  3.44840  2.56684  3.84633  2.01249  3.37329  4.16121  2.93902  3.86858  2.78313  2.80160  2.70875  2.95877  3.46834  5.53904  4.17539    318 - -
          2.68618  4.42225  2.77519  2.73123  3.46354  2.40513  3.72494  3.29354  2.67741  2.69355  4.24690  2.90347  2.73739  3.18146  2.89801  2.37887  2.77519  2.98518  4.58477  3.61503
          0.02160  4.24172  4.96406  0.61958  0.77255  0.48576  0.95510
    294   2.59985  4.33161  3.58232  3.04524  3.55988  3.53858  3.95824  2.81997  2.98364  2.12473  3.52276  3.40683  2.58533  3.29522  3.31839  2.26835  2.87634  2.03514  5.02499  3.79267    319 - -
          2.68618  4.42225  2.77519  2.73123  3.46354  2.40513  3.72494  3.29354  2.67741  2.69355  4.24690  2.90347  2.73739  3.18146  2.89801  2.37887  2.77519  2.98518  4.58477  3.61503
          0.02160  4.24172  4.96406  0.61958  0.77255  0.48576  0.95510
    295   2.63980  4.52792  3.29884  2.82794  3.79649  3.48107  3.89175  3.09853  2.77690  2.13550  3.74802  2.44493  3.95619  3.14405  3.14680  2.79214  1.81878  2.84043  5.20523  3.92898    320 - -
          2.68618  4.42225  2.77519  2.73123  3.46354  2.40513  3.72494  3.29354  2.67741  2.69355  4.24690  2.90347  2.73739  3.18146  2.89801  2.37887  2.77519  2.98518  4.58477  3.61503
          0.02160  4.24172  4.96406  0.61958  0.77255  0.48576  0.95510
    296   2.68545  4.83677  2.90701  1.62645  4.17677  3.41604  3.78015  3.51604  2.60722  3.19198  4.03564  3.02522  3.89374  2.94853  3.05493  2.19412  2.95594  2.44132  5.46139  4.12634    321 - -
          2.68618  4.42225  2.77519  2.73123  3.46354  2.40513  3.72494  3.29354  2.67741  2.69355  4.24690  2.90347  2.73739  3.18146  2.89801  2.37887  2.77519  2.98518  4.58477  3.61503
          0.02160  4.24172  4.96406  0.61958  0.77255  0.48576  0.95510
    297   2.23118  5.07218  2.82997  1.94948  4.40779  3.41978  3.67315  3.85478  1.96025  3.38787  4.17297  2.92693  3.85709  2.79836  2.87400  2.21813  2.94931  3.46765  5.56070  4.18753    322 - -
          2.68618  4.42225  2.77519  2.73123  3.46354  2.40513  3.72494  3.29354  2.67741  2.69355  4.24690  2.90347  2.73739  3.18146  2.89801  2.37887  2.77519  2.98518  4.58477  3.61503
          0.02160  4.24172  4.96406  0.61958  0.77255  0.48576  0.95510
    298   2.71232  4.47458  3.50696  3.16421  3.81445  3.54042  4.18893  2.73095  3.15657  2.82264  3.82948  2.21048  4.10025  3.51215  3.47364  2.94652  3.05158  1.25344  5.33024  4.03685    323 - -
          2.68618  4.42225  2.77519  2.73123  3.46354  2.40513  3.72494  3.29354  2.67741  2.69355  4.24690  2.90347  2.73739  3.18146  2.89801  2.37887  2.77519  2.98518  4.58477  3.61503
          0.02160  4.24172  4.96406  0.61958  0.77255  0.48576  0.95510
    299   2.82465  4.48549  3.68454  3.18081  2.18656  3.76762  3.89473  2.84888  3.11835  1.90298  3.51021  2.02683  4.15932  3.41511  3.43165  3.05620  3.06723  2.68625  4.64338  3.17312    324 - -
          2.68618  4.42225  2.77519  2.73123  3.46354  2.40513  3.72494  3.29354  2.67741  2.69355  4.24690  2.90347  2.73739  3.18146  2.89801  2.37887  2.77519  2.98518  4.58477  3.61503
          0.02160  4.24172  4.96406  0.61958  0.77255  0.48576  0.95510
    300   2.68458  5.01323  2.30508  2.41541  4.17164  3.44965  2.76481  3.73903  2.40094  3.28280  4.07744  2.94666  3.85469  2.78130  2.25998  2.67812  2.91552  3.37550  5.40167  2.89351    325 - -
          2.68618  4.42225  2.77519  2.73123  3.46354  2.40513  3.72494  3.29354  2.67741  2.69355  4.24690  2.90347  2.73739  3.18146  2.89801  2.37887  2.77519  2.98518  4.58477  3.61503
          0.02160  4.24172  4.96406  0.61958  0.77255  0.48576  0.95510
    301   2.69746  4.46530  3.50136  2.91558  3.55724  3.63378  2.77485  2.25878  2.68847  2.17237  3.54087  3.32760  4.00857  3.12313  2.29974  2.88933  2.92285  2.72451  4.98744  3.72951    326 - -
          2.68618  4.42225  2.77519  2.73123  3.46354  2.40513  3.72494  3.29354  2.67741  2.69355  4.24690  2.90347  2.73739  3.18146  2.89801  2.37887  2.77519  2.98518  4.58477  3.61503
          0.02160  4.24172  4.96406  0.61958  0.77255  0.48576  0.95510
    302   3.82467  5.16175  4.40625  4.21863  2.41007  4.27822  3.85730  3.78892  4.06751  3.14321  4.42678  4.20912  4.74957  4.28012  4.16846  3.91792  4.11658  3.67855  4.06301  0.52018    327 - -
          2.68618  4.42225  2.77519  2.73123  3.46354  2.40513  3.72494  3.29354  2.67741  2.69355  4.24690  2.90347  2.73739  3.18146  2.89801  2.37887  2.77519  2.98518  4.58477  3.61503
          0.02160  4.24172  4.96406  0.61958  0.77255  0.48576  0.95510
    303   2.90186  5.29885  2.88294  1.91825  4.67294  3.52073  3.68882  4.10531  1.51782  3.56416  4.36547  2.99396  3.95476  2.20485  2.59913  2.85519  3.11869  3.71325  5.66135  4.33301    328 - -
          2.68618  4.42225  2.77519  2.73123  3.46354  2.40513  3.72494  3.29354  2.67741  2.69355  4.24690  2.90347  2.73739  3.18146  2.89801  2.37887  2.77519  2.98518  4.58477  3.61503
          0.02160  4.24172  4.96406  0.61958  0.77255  0.48576  0.95510
    304   2.09818  4.58849  3.38104  2.84663  3.78894  3.58543  3.85245  3.04873  2.03810  1.86535  3.69979  3.27898  4.00299  3.09046  2.95480  2.87143  2.96740  2.82099  5.18499  3.93414    329 - -
          2.68618  4.42225  2.77519  2.73123  3.46354  2.40513  3.72494  3.29354  2.67741  2.69355  4.24690  2.90347  2.73739  3.18146  2.89801  2.37887  2.77519  2.98518  4.58477  3.61503
          0.02160  4.24172  4.96406  0.61958  0.77255  0.48576  0.95510
    305   2.07245  4.23777  3.80133  3.24312  3.40251  3.64585  4.02011  2.14755  3.16155  2.42380  2.41832  3.55442  4.06038  3.44132  3.44394  2.33847  2.88716  2.40776  4.90843  3.69838    330 - -
          2.68618  4.42225  2.77519  2.73123  3.46354  2.40513  3.72494  3.29354  2.67741  2.69355  4.24690  2.90347  2.73739  3.18146  2.89801  2.37887  2.77519  2.98518  4.58477  3.61503
          0.02160  4.24172  4.96406  0.61958  0.77255  0.48576  0.95510
    306   2.10629  2.98240  3.28065  2.71734  3.83057  3.50360  2.76087  3.21879  2.57902  2.88117  3.74142  3.17128  3.91945  2.98903  2.26919  2.75678  2.88718  2.94262  5.17580  3.90304    331 - -
          2.68618  4.42225  2.77519  2.73123  3.46354  2.40513  3.72494  3.29354  2.67741  2.69355  4.24690  2.90347  2.73739  3.18146  2.89801  2.37887  2.77519  2.98518  4.58477  3.61503
          0.02160  4.24172  4.96406  0.61958  0.77255  0.48576  0.95510
    307   2.08125  4.49049  3.29423  2.77388  3.71905  2.49264  2.76731  2.44361  2.74149  2.78643  3.66146  3.21297  3.92568  3.07963  3.13086  2.76096  2.87013  2.82712  5.11519  3.84782    332 - -
          2.68618  4.42225  2.77519  2.73123  3.46354  2.40513  3.72494  3.29354  2.67741  2.69355  4.24690  2.90347  2.73739  3.18146  2.89801  2.37887  2.77519  2.98518  4.58477  3.61503
          0.02160  4.24172  4.96406  0.61958  0.77255  0.48576  0.95510
    308   2.09155  2.74959  4.37816  3.80932  3.34759  3.91724  4.32704  1.76292  3.67864  1.86995  3.29856  3.97829  4.29752  3.89648  3.84039  3.23590  3.02017  2.04500  4.95781  3.76989    333 - -
          2.68618  4.42225  2.77519  2.73123  3.46354  2.40513  3.72494  3.29354  2.67741  2.69355  4.24690  2.90347  2.73739  3.18146  2.89801  2.37887  2.77519  2.98518  4.58477  3.61503
          0.02160  4.24172  4.96406  0.61958  0.77255  0.48576  0.95510
    309   3.53831  4.84049  4.94558  4.49792  1.15738  4.59534  4.30391  2.58681  4.33589  1.34578  3.21022  4.52830  4.84066  4.37810  4.39535  3.97924  3.76792  2.70316  4.48081  2.91642    334 - -
          2.68618  4.42225  2.77519  2.73123  3.46354  2.40513  3.72494  3.29354  2.67741  2.69355  4.24690  2.90347  2.73739  3.18146  2.89801  2.37887  2.77519  2.98518  4.58477  3.61503
          0.02160  4.24172  4.96406  0.61958  0.77255  0.48576  0.95510
    310   2.85002  4.95684  2.96026  2.68292  4.40104  3.44218  3.93260  3.90348  2.65404  3.45681  4.34466  3.15768  1.39912  2.01380  3.00454  2.89439  3.16222  3.54083  5.62210  4.31208    335 - -
          2.68618  4.42225  2.77519  2.73123  3.46354  2.40513  3.72494  3.29354  2.67741  2.69355  4.24690  2.90347  2.73739  3.18146  2.89801  2.37887  2.77519  2.98518  4.58477  3.61503
          0.02160  4.24172  4.96406  0.61958  0.77255  0.48576  0.95510
    311   2.87358  5.31481  2.56315  1.89135  4.57703  3.40711  2.41769  4.09579  2.55652  3.60222  4.40955  1.74033  3.91588  2.89247  3.02842  2.81555  3.12403  3.69864  5.73424  4.31202    336 - -
          2.68618  4.42225  2.77519  2.73123  3.46354  2.40513  3.72494  3.29354  2.67741  2.69355  4.24690  2.90347  2.73739  3.18146  2.89801  2.37887  2.77519  2.98518  4.58477  3.61503
          0.15869  4.24172  2.02227  0.61958  0.77255  0.48576  0.95510
    312   2.55856  2.75490  3.37145  2.83236  3.82633  3.40357  3.83984  3.13047  1.99139  2.86004  3.74026  3.22844  3.88952  3.07916  2.98601  2.71234  2.10325  2.84751  5.18954  3.94077    337 - -
          2.68618  4.42225  2.77519  2.73123  3.46354  2.40513  3.72494  3.29354  2.67741  2.69355  4.24690  2.90347  2.73739  3.18146  2.89801  2.37887  2.77519  2.98518  4.58477  3.61503
          0.02473  4.10776  4.83011  0.61958  0.77255  0.40063  1.10835
    313   2.71992  4.51624  3.48182  2.89529  3.62815  3.64412  3.83718  2.25654  2.65375  2.06962  3.55407  3.31921  4.01704  2.44814  2.38078  2.89903  2.94414  2.75105  5.05866  3.82170    338 - -
          2.68618  4.42225  2.77519  2.73123  3.46354  2.40513  3.72494  3.29354  2.67741  2.69355  4.24690  2.90347  2.73739  3.18146  2.89801  2.37887  2.77519  2.98518  4.58477  3.61503
          0.02160  4.24172  4.96406  0.61958  0.77255  0.48576  0.95510
    314   2.22874  4.63766  3.25301  2.68683  3.82868  3.54043  2.61914  2.53530  2.52963  2.87276  3.73792  3.15458  3.93117  2.95626  2.27047  2.78115  2.90431  2.94545  5.16823  3.89011    339 - -
          2.68618  4.42225  2.77519  2.73123  3.46354  2.40513  3.72494  3.29354  2.67741  2.69355  4.24690  2.90347  2.73739  3.18146  2.89801  2.37887  2.77519  2.98518  4.58477  3.61503
          0.02160  4.24172  4.96406  0.61958  0.77255  0.48576  0.95510
    315   3.22078  4.55708  4.88301  4.38794  3.51880  4.49781  5.02252  1.95245  4.23578  1.53768  3.35645  4.59320  4.81536  4.48419  4.40499  3.89002  3.48689  1.00647  5.48826  4.29154    340 - -
          2.68618  4.42225  2.77519  2.73123  3.46354  2.40513  3.72494  3.29354  2.67741  2.69355  4.24690  2.90347  2.73739  3.18146  2.89801  2.37887  2.77519  2.98518  4.58477  3.61503
          0.02160  4.24172  4.96406  0.61958  0.77255  0.48576  0.95510
    316   3.02060  5.12624  3.51844  2.82984  4.47021  3.72854  3.70134  3.82327  1.38429  2.40323  4.19790  3.25475  4.08343  2.84270  1.78142  3.03912  3.19888  3.52548  5.46359  4.25607    341 - -
          2.68618  4.42225  2.77519  2.73123  3.46354  2.40513  3.72494  3.29354  2.67741  2.69355  4.24690  2.90347  2.73739  3.18146  2.89801  2.37887  2.77519  2.98518  4.58477  3.61503
          0.01459  4.23471        *  0.61958  0.77255  0.00000        *
//
