# Supplementary material for: MacSyFinder: A Program to Mine Genomes for Molecular Systems with an Application to CRISPR-Cas Systems
Source: PLoS One. 2014 Oct 17;9(10):e110726. doi: 10.1371/journal.pone.0110726 (PMC4201578; doi:10.1371/journal.pone.0110726)
Supplement: Data S2 — The Cas-Finder: models and profiles (compressed tarball archive). (ZIP) [file pone.0110726.s011.zip › Cas-Finder_macsyfinder/CASprofiles/cas8a1b2_TypeIB.hmm]

HMMER3/b [3.0 | March 2010]
NAME  TIGR02556
ACC   TIGR02556
DESC  cas_TM1802: CRISPR-associated protein, TM1802 family
LENG  571
ALPH  amino
RF    no
CS    no
MAP   yes
DATE  Sun Apr 11 22:18:41 2010
NSEQ  4
EFFN  1.394531
CKSUM 3528652564
GA    156.95 156.95;
TC    156.95 156.95;
NC    88.55 88.55;
STATS LOCAL MSV      -11.8513  0.69743
STATS LOCAL VITERBI  -12.7930  0.69743
STATS LOCAL FORWARD   -6.4038  0.69743
HMM          A        C        D        E        F        G        H        I        K        L        M        N        P        Q        R        S        T        V        W        Y   
            m->m     m->i     m->d     i->m     i->i     d->m     d->d
  COMPO   2.75940  4.21791  2.86694  2.49789  3.06391  3.02521  3.88182  2.73385  2.45093  2.40834  3.68502  2.93657  3.75825  3.12313  2.97825  2.67032  2.95334  2.71922  4.75306  3.39675
          2.68618  4.42225  2.77519  2.73123  3.46354  2.40513  3.72494  3.29354  2.67741  2.69355  4.24690  2.90347  2.73739  3.18146  2.89801  2.37887  2.77519  2.98518  4.58477  3.61503
          0.01870  4.38460  5.10695  0.61958  0.77255  0.00000        *
      1   3.46952  4.95040  4.65966  4.32381  3.55805  4.25651  4.94055  2.79244  4.05913  2.09854  0.65066  4.52872  4.74488  4.41868  4.19739  3.85748  3.79847  2.85379  5.44674  4.24456      1 - -
          2.68618  4.42225  2.77519  2.73123  3.46354  2.40513  3.72494  3.29354  2.67741  2.69355  4.24690  2.90347  2.73739  3.18146  2.89801  2.37887  2.77519  2.98518  4.58477  3.61503
          0.01870  4.38460  5.10695  0.61958  0.77255  0.48576  0.95510
      2   3.57239  4.82300  5.36652  4.83756  3.36954  4.94898  5.33569  1.26845  4.68148  0.97776  3.14777  5.04972  5.09711  4.76209  4.75270  4.34661  3.80342  2.16609  5.51950  4.44390      2 - -
          2.68618  4.42225  2.77519  2.73123  3.46354  2.40513  3.72494  3.29354  2.67741  2.69355  4.24690  2.90347  2.73739  3.18146  2.89801  2.37887  2.77519  2.98518  4.58477  3.61503
          0.01870  4.38460  5.10695  0.61958  0.77255  0.48576  0.95510
      3   2.89705  5.16037  2.73266  1.20237  4.59686  3.45379  3.92678  3.97056  2.76423  3.59235  4.44346  3.04482  4.00653  3.08824  3.22170  2.89351  1.95077  3.59951  5.81203  4.43865      3 - -
          2.68618  4.42225  2.77519  2.73123  3.46354  2.40513  3.72494  3.29354  2.67741  2.69355  4.24690  2.90347  2.73739  3.18146  2.89801  2.37887  2.77519  2.98518  4.58477  3.61503
          0.01870  4.38460  5.10695  0.61958  0.77255  0.48576  0.95510
      4   2.14971  4.98339  2.99642  2.50776  4.36180  3.45925  3.74122  3.79263  2.01389  3.35518  4.14907  2.13104  3.90060  2.87478  2.92984  2.71797  2.26300  3.41542  5.54891  4.19868      4 - -
          2.68618  4.42225  2.77519  2.73123  3.46354  2.40513  3.72494  3.29354  2.67741  2.69355  4.24690  2.90347  2.73739  3.18146  2.89801  2.37887  2.77519  2.98518  4.58477  3.61503
          0.01870  4.38460  5.10695  0.61958  0.77255  0.48576  0.95510
      5   3.37567  4.62140  5.30165  4.83267  3.85164  4.85800  5.54432  0.84347  4.73760  2.29036  3.61702  5.00784  5.12773  4.98688  4.90611  4.28196  3.64282  1.32959  5.92295  4.71843      5 - -
          2.68618  4.42225  2.77519  2.73123  3.46354  2.40513  3.72494  3.29354  2.67741  2.69355  4.24690  2.90347  2.73739  3.18146  2.89801  2.37887  2.77519  2.98518  4.58477  3.61503
          0.01870  4.38460  5.10695  0.61958  0.77255  0.48576  0.95510
      6   2.77366  2.79271  3.36326  2.76691  3.93064  3.62692  3.77995  3.33424  1.86718  2.97581  3.83751  3.22551  4.00585  2.98341  2.20508  2.87245  2.99432  3.06525  5.23510  2.66468      6 - -
          2.68618  4.42225  2.77519  2.73123  3.46354  2.40513  3.72494  3.29354  2.67741  2.69355  4.24690  2.90347  2.73739  3.18146  2.89801  2.37887  2.77519  2.98518  4.58477  3.61503
          0.01870  4.38460  5.10695  0.61958  0.77255  0.48576  0.95510
      7   3.13262  5.78516  1.71717  1.54446  5.07115  3.41506  3.94002  4.61265  2.94928  4.07241  4.90326  1.54096  4.02927  3.09598  3.55959  3.00424  3.41579  4.15629  6.21669  4.68511      7 - -
          2.68618  4.42225  2.77519  2.73123  3.46354  2.40513  3.72494  3.29354  2.67741  2.69355  4.24690  2.90347  2.73739  3.18146  2.89801  2.37887  2.77519  2.98518  4.58477  3.61503
          0.01870  4.38460  5.10695  0.61958  0.77255  0.48576  0.95510
      8   3.54906  4.79959  5.35210  4.82758  3.40149  4.93468  5.33818  1.14861  4.67337  1.09424  3.18254  5.03592  5.09444  4.77132  4.75314  4.33337  3.78305  2.11140  5.54032  4.45132      8 - -
          2.68618  4.42225  2.77519  2.73123  3.46354  2.40513  3.72494  3.29354  2.67741  2.69355  4.24690  2.90347  2.73739  3.18146  2.89801  2.37887  2.77519  2.98518  4.58477  3.61503
          0.01870  4.38460  5.10695  0.61958  0.77255  0.48576  0.95510
      9   3.42567  5.11925  4.20026  4.17657  5.25102  0.24811  5.23280  5.00702  4.42481  4.58159  5.58267  4.36734  4.52206  4.70927  4.57502  3.61653  3.94465  4.43580  6.17980  5.38043      9 - -
          2.68618  4.42225  2.77519  2.73123  3.46354  2.40513  3.72494  3.29354  2.67741  2.69355  4.24690  2.90347  2.73739  3.18146  2.89801  2.37887  2.77519  2.98518  4.58477  3.61503
          0.01870  4.38460  5.10695  0.61958  0.77255  0.48576  0.95510
     10   3.12203  5.44780  2.97243  1.93394  4.85735  3.64671  3.82671  4.26582  1.04742  3.72072  4.56006  3.13962  4.10920  2.96083  2.61997  3.07144  3.33666  3.89376  5.79067  4.50569     10 - -
          2.68618  4.42225  2.77519  2.73123  3.46354  2.40513  3.72494  3.29354  2.67741  2.69355  4.24690  2.90347  2.73739  3.18146  2.89801  2.37887  2.77519  2.98518  4.58477  3.61503
          0.01870  4.38460  5.10695  0.61958  0.77255  0.48576  0.95510
     11   3.30011  4.61219  5.09810  4.52131  2.17736  4.55817  4.84249  1.38634  4.37081  1.70739  1.90474  4.65346  4.78495  4.43276  4.41775  3.89818  3.52360  2.34375  5.14722  4.00142     11 - -
          2.68618  4.42225  2.77519  2.73123  3.46354  2.40513  3.72494  3.29354  2.67741  2.69355  4.24690  2.90347  2.73739  3.18146  2.89801  2.37887  2.77519  2.98518  4.58477  3.61503
          0.01870  4.38460  5.10695  0.61958  0.77255  0.48576  0.95510
     12   2.69706  4.41744  4.08064  3.76302  4.03318  2.10562  4.61206  2.80051  3.72860  2.97676  4.00403  3.87612  4.19174  4.02037  3.95641  2.98393  3.11924  0.93438  5.57822  4.36819     12 - -
          2.68618  4.42225  2.77519  2.73123  3.46354  2.40513  3.72494  3.29354  2.67741  2.69355  4.24690  2.90347  2.73739  3.18146  2.89801  2.37887  2.77519  2.98518  4.58477  3.61503
          0.01870  4.38460  5.10695  0.61958  0.77255  0.48576  0.95510
     13   2.83784  4.83299  3.41471  2.84862  4.11914  2.42474  3.84602  3.50589  2.45413  2.25230  4.00428  3.28483  4.05104  3.03597  1.54096  2.92722  3.08308  3.22247  5.37690  4.11649     13 - -
          2.68618  4.42225  2.77519  2.73123  3.46354  2.40513  3.72494  3.29354  2.67741  2.69355  4.24690  2.90347  2.73739  3.18146  2.89801  2.37887  2.77519  2.98518  4.58477  3.61503
          0.01870  4.38460  5.10695  0.61958  0.77255  0.48576  0.95510
     14   2.75222  5.20774  2.23242  2.38532  4.53461  3.45742  3.69157  4.00370  1.98686  3.50314  4.26839  2.93325  3.88645  2.22574  2.91547  2.71557  2.14234  3.59135  5.65101  4.25264     14 - -
          2.68618  4.42225  2.77519  2.73123  3.46354  2.40513  3.72494  3.29354  2.67741  2.69355  4.24690  2.90347  2.73739  3.18146  2.89801  2.37887  2.77519  2.98518  4.58477  3.61503
          0.01870  4.38460  5.10695  0.61958  0.77255  0.48576  0.95510
     15   2.66464  4.77461  3.13239  2.70055  4.30433  3.40723  3.89919  3.72165  2.68709  3.33367  4.15770  3.15886  3.93346  2.22100  3.09582  2.05849  1.59063  3.34134  5.56325  4.25337     15 - -
          2.68618  4.42225  2.77519  2.73123  3.46354  2.40513  3.72494  3.29354  2.67741  2.69355  4.24690  2.90347  2.73739  3.18146  2.89801  2.37887  2.77519  2.98518  4.58477  3.61503
          0.01870  4.38460  5.10695  0.61958  0.77255  0.48576  0.95510
     16   2.75360  5.09066  2.18885  1.97513  2.76713  3.45920  3.73328  3.81111  2.55149  3.37211  4.17027  2.95851  3.90341  2.87099  3.04426  2.00961  2.99550  3.44711  5.56834  4.18368     16 - -
          2.68618  4.42225  2.77519  2.73123  3.46354  2.40513  3.72494  3.29354  2.67741  2.69355  4.24690  2.90347  2.73739  3.18146  2.89801  2.37887  2.77519  2.98518  4.58477  3.61503
          0.01870  4.38460  5.10695  0.61958  0.77255  0.48576  0.95510
     17   1.69345  4.63627  3.21795  2.84365  4.52408  2.14613  4.07769  3.97330  2.94876  3.57467  4.36788  2.16998  3.89910  3.25478  3.38153  1.92105  2.94738  3.47033  5.77910  4.47653     17 - -
          2.68618  4.42225  2.77519  2.73123  3.46354  2.40513  3.72494  3.29354  2.67741  2.69355  4.24690  2.90347  2.73739  3.18146  2.89801  2.37887  2.77519  2.98518  4.58477  3.61503
          0.01870  4.38460  5.10695  0.61958  0.77255  0.48576  0.95510
     18   2.94479  5.43681  2.64810  1.39901  4.77363  3.47916  3.79432  4.25081  1.95608  3.72428  4.51768  2.15103  3.97748  2.92298  2.99262  2.87656  3.18897  3.83182  5.84955  4.43997     18 - -
          2.68618  4.42225  2.77519  2.73123  3.46354  2.40513  3.72494  3.29354  2.67741  2.69355  4.24690  2.90347  2.73739  3.18146  2.89801  2.37887  2.77519  2.98518  4.58477  3.61503
          0.17445  4.38460  1.91316  0.61958  0.77255  0.48576  0.95510
     19   2.68399  4.78017  1.98900  2.53512  4.06298  3.43087  3.79358  2.34571  2.66779  3.09251  3.95489  3.04174  3.90345  2.97924  3.12555  2.09871  2.95043  3.07731  5.39388  4.06292     19 - -
          2.68618  4.42225  2.77519  2.73123  3.46354  2.40513  3.72494  3.29354  2.67741  2.69355  4.24690  2.90347  2.73739  3.18146  2.89801  2.37887  2.77519  2.98518  4.58477  3.61503
          0.02181  4.23196  4.95431  0.61958  0.77255  0.68110  0.70534
     20   2.79219  5.05771  2.00134  1.86708  2.27133  3.42181  3.75119  3.71052  2.64370  3.30166  4.14700  2.92884  3.90660  2.92546  3.14128  2.78464  3.04169  3.38278  5.48269  4.07100     20 - -
          2.68618  4.42225  2.77519  2.73123  3.46354  2.40513  3.72494  3.29354  2.67741  2.69355  4.24690  2.90347  2.73739  3.18146  2.89801  2.37887  2.77519  2.98518  4.58477  3.61503
          0.02181  4.23196  4.95431  0.61958  0.77255  0.68110  0.70534
     21   3.26945  4.53558  5.11316  4.58316  3.52817  4.68831  5.16960  1.44543  4.47514  1.49821  3.31486  4.77398  4.91945  4.64816  4.60944  4.06245  3.51331  1.25404  5.53988  4.39857     21 - -
          2.68618  4.42225  2.77519  2.73123  3.46354  2.40513  3.72494  3.29354  2.67741  2.69355  4.24690  2.90347  2.73739  3.18146  2.89801  2.37887  2.77519  2.98518  4.58477  3.61503
          0.02181  4.23196  4.95431  0.61958  0.77255  0.68110  0.70534
     22   2.64353  4.75227  2.15045  2.55860  4.15127  3.37536  3.82511  3.48634  2.69777  3.18474  4.03120  3.05044  3.88428  3.00602  3.15563  1.86163  2.93810  2.21772  5.46255  4.13199     22 - -
          2.68618  4.42225  2.77519  2.73123  3.46354  2.40513  3.72494  3.29354  2.67741  2.69355  4.24690  2.90347  2.73739  3.18146  2.89801  2.37887  2.77519  2.98518  4.58477  3.61503
          0.02181  4.23196  4.95431  0.61958  0.77255  0.68110  0.70534
     23   2.75068  4.98552  2.05600  2.41297  4.23361  3.42012  3.75597  2.44177  2.61629  3.26418  4.10562  1.99015  3.89737  2.91881  3.10010  2.76026  3.00450  3.28125  5.51227  4.14008     23 - -
          2.68618  4.42225  2.77519  2.73123  3.46354  2.40513  3.72494  3.29354  2.67741  2.69355  4.24690  2.90347  2.73739  3.18146  2.89801  2.37887  2.77519  2.98518  4.58477  3.61503
          0.02181  4.23196  4.95431  0.61958  0.77255  0.38053  1.15044
     24   3.71690  4.98133  5.30495  4.80541  1.98029  4.90350  4.83951  2.51696  4.65048  0.69469  3.06301  4.92541  5.04722  4.62266  4.66906  4.29626  3.93224  2.73283  4.95992  3.57861     24 - -
          2.68618  4.42225  2.77519  2.73123  3.46354  2.40513  3.72494  3.29354  2.67741  2.69355  4.24690  2.90347  2.73739  3.18146  2.89801  2.37887  2.77519  2.98518  4.58477  3.61503
          0.01870  4.38460  5.10695  0.61958  0.77255  0.48576  0.95510
     25   2.13161  4.19493  4.27474  3.69268  3.24097  3.85676  4.17689  2.48277  3.55083  1.83682  3.25405  3.87329  4.22566  3.76797  3.71075  3.15662  2.97845  1.75065  2.74322  3.60192     25 - -
          2.68618  4.42225  2.77519  2.73123  3.46354  2.40513  3.72494  3.29354  2.67741  2.69355  4.24690  2.90347  2.73739  3.18146  2.89801  2.37887  2.77519  2.98518  4.58477  3.61503
          0.01870  4.38460  5.10695  0.61958  0.77255  0.48576  0.95510
     26   3.07428  5.53546  2.56444  1.06372  4.84570  3.49162  3.89261  4.34322  2.68861  3.82586  4.66549  2.96978  4.04397  2.07067  3.13583  2.99425  3.33438  3.94174  5.95556  4.53868     26 - -
          2.68618  4.42225  2.77519  2.73123  3.46354  2.40513  3.72494  3.29354  2.67741  2.69355  4.24690  2.90347  2.73739  3.18146  2.89801  2.37887  2.77519  2.98518  4.58477  3.61503
          0.01870  4.38460  5.10695  0.61958  0.77255  0.48576  0.95510
     27   2.76965  5.14534  2.89093  1.99032  4.42523  3.48829  3.70406  3.89466  1.97517  3.42160  4.20817  2.30643  3.91019  2.82948  2.88072  2.74828  3.00130  3.51531  5.57940  2.48315     27 - -
          2.68618  4.42225  2.77519  2.73123  3.46354  2.40513  3.72494  3.29354  2.67741  2.69355  4.24690  2.90347  2.73739  3.18146  2.89801  2.37887  2.77519  2.98518  4.58477  3.61503
          0.01870  4.38460  5.10695  0.61958  0.77255  0.48576  0.95510
     28   2.77871  5.17463  1.99085  1.92292  4.47280  3.44844  3.74094  3.91785  2.55707  3.46643  4.25591  2.93723  2.63706  2.87060  3.05857  2.75080  3.02352  2.50938  5.65466  4.25678     28 - -
          2.68618  4.42225  2.77519  2.73123  3.46354  2.40513  3.72494  3.29354  2.67741  2.69355  4.24690  2.90347  2.73739  3.18146  2.89801  2.37887  2.77519  2.98518  4.58477  3.61503
          0.01870  4.38460  5.10695  0.61958  0.77255  0.48576  0.95510
     29   2.93888  5.41426  2.55366  1.35454  4.75845  3.43545  3.84414  4.24934  2.70711  3.75136  4.55302  2.11921  2.45416  2.98446  3.22166  2.87384  3.20516  3.82722  5.90452  4.46607     29 - -
          2.68644  4.42251  2.77405  2.73082  3.46380  2.40539  3.72521  3.29380  2.67767  2.69316  4.24409  2.90373  2.73766  3.18173  2.89827  2.37913  2.77546  2.98458  4.58503  3.61529
          0.24296  1.56235  5.10695  1.59328  0.22722  0.48576  0.95510
     30   2.82357  4.96823  3.13775  2.75230  4.55813  3.48241  3.92087  3.99652  1.71259  3.55664  4.38819  3.20512  4.01741  3.08024  2.87133  1.28071  3.13348  3.59048  5.69824  4.40222     36 - -
          2.68618  4.42225  2.77519  2.73123  3.46354  2.40513  3.72494  3.29354  2.67741  2.69355  4.24690  2.90347  2.73739  3.18146  2.89801  2.37887  2.77519  2.98518  4.58477  3.61503
          0.01870  4.38460  5.10695  0.61958  0.77255  0.48576  0.95510
     31   3.10437  5.69766  1.75324  1.55658  5.01481  1.64900  3.94198  4.54226  2.94278  4.01995  4.85007  2.87758  4.02591  3.09913  3.54226  2.99111  3.39050  4.09457  6.17142  4.66101     37 - -
          2.68618  4.42225  2.77519  2.73123  3.46354  2.40513  3.72494  3.29354  2.67741  2.69355  4.24690  2.90347  2.73739  3.18146  2.89801  2.37887  2.77519  2.98518  4.58477  3.61503
          0.01870  4.38460  5.10695  0.61958  0.77255  0.48576  0.95510
     32   3.14118  5.79291  1.71078  1.69832  5.07781  3.41513  3.94620  4.61988  2.96146  4.08099  4.91518  1.39964  4.03297  3.10377  3.57389  3.01153  3.42581  4.16442  6.22634  4.69305     38 - -
          2.68618  4.42225  2.77519  2.73123  3.46354  2.40513  3.72494  3.29354  2.67741  2.69355  4.24690  2.90347  2.73739  3.18146  2.89801  2.37887  2.77519  2.98518  4.58477  3.61503
          0.01870  4.38460  5.10695  0.61958  0.77255  0.48576  0.95510
     33   2.82743  4.80571  3.34053  2.81550  3.77671  2.44801  3.81653  3.46637  2.56586  3.08464  3.96064  3.26350  4.04685  3.06348  1.97639  2.91655  3.06926  3.18534  5.15413  1.93537     39 - -
          2.68618  4.42225  2.77519  2.73123  3.46354  2.40513  3.72494  3.29354  2.67741  2.69355  4.24690  2.90347  2.73739  3.18146  2.89801  2.37887  2.77519  2.98518  4.58477  3.61503
          0.01870  4.38460  5.10695  0.61958  0.77255  0.48576  0.95510
     34   2.76747  5.04961  3.06527  2.52552  4.34088  3.53562  3.70148  2.63724  1.82793  3.31397  4.11756  2.34966  3.93093  2.21644  2.76757  2.77041  2.99121  3.41137  5.49848  4.16646     40 - -
          2.68618  4.42225  2.77519  2.73123  3.46354  2.40513  3.72494  3.29354  2.67741  2.69355  4.24690  2.90347  2.73739  3.18146  2.89801  2.37887  2.77519  2.98518  4.58477  3.61503
          0.01870  4.38460  5.10695  0.61958  0.77255  0.48576  0.95510
     35   2.14908  4.36928  3.68215  3.11848  2.28589  3.70354  3.96300  2.79051  2.32045  2.00323  3.44299  3.48949  4.08470  3.33899  3.33053  2.96766  2.94386  2.59466  4.93334  3.68926     41 - -
          2.68618  4.42225  2.77519  2.73123  3.46354  2.40513  3.72494  3.29354  2.67741  2.69355  4.24690  2.90347  2.73739  3.18146  2.89801  2.37887  2.77519  2.98518  4.58477  3.61503
          0.01870  4.38460  5.10695  0.61958  0.77255  0.48576  0.95510
     36   3.39861  4.64136  5.32260  4.79741  3.60000  4.85713  5.35652  1.20105  4.69152  1.42457  3.37223  4.97100  5.06277  4.83409  4.79923  4.24327  3.64121  1.44920  5.65776  4.53465     42 - -
          2.68618  4.42225  2.77519  2.73123  3.46354  2.40513  3.72494  3.29354  2.67741  2.69355  4.24690  2.90347  2.73739  3.18146  2.89801  2.37887  2.77519  2.98518  4.58477  3.61503
          0.01870  4.38460  5.10695  0.61958  0.77255  0.48576  0.95510
     37   3.23178  4.52941  5.11414  4.54414  2.23311  4.54007  4.89824  1.67047  4.40014  1.47643  3.19225  4.65707  4.78836  4.49423  4.45434  3.88507  3.46268  1.49818  5.24425  4.10654     43 - -
          2.68618  4.42225  2.77519  2.73123  3.46354  2.40513  3.72494  3.29354  2.67741  2.69355  4.24690  2.90347  2.73739  3.18146  2.89801  2.37887  2.77519  2.98518  4.58477  3.61503
          0.01870  4.38460  5.10695  0.61958  0.77255  0.48576  0.95510
     38   2.90545  4.41928  2.54568  3.53675  3.55643  4.02483  4.34856  1.67756  3.47914  1.87870  3.46222  3.87608  4.37681  3.75311  3.77030  3.31095  3.14380  1.70992  5.18968  3.97820     44 - -
          2.68618  4.42225  2.77519  2.73123  3.46354  2.40513  3.72494  3.29354  2.67741  2.69355  4.24690  2.90347  2.73739  3.18146  2.89801  2.37887  2.77519  2.98518  4.58477  3.61503
          0.01870  4.38460  5.10695  0.61958  0.77255  0.48576  0.95510
     39   2.80717  4.38414  3.90729  2.41055  3.41914  3.86044  4.14163  2.55695  3.25893  1.85102  2.19810  3.68990  4.21927  3.54241  3.54737  3.13245  3.03952  1.92537  5.00852  3.81068     45 - -
          2.68618  4.42225  2.77519  2.73123  3.46354  2.40513  3.72494  3.29354  2.67741  2.69355  4.24690  2.90347  2.73739  3.18146  2.89801  2.37887  2.77519  2.98518  4.58477  3.61503
          0.01870  4.38460  5.10695  0.61958  0.77255  0.48576  0.95510
     40   2.98081  5.47232  1.67683  2.33529  4.86519  3.40579  3.90518  4.38132  2.84788  3.87852  4.68877  1.59494  3.98886  3.05526  3.40880  2.05691  3.27061  3.93338  6.03105  4.55904     46 - -
          2.68618  4.42225  2.77519  2.73123  3.46354  2.40513  3.72494  3.29354  2.67741  2.69355  4.24690  2.90347  2.73739  3.18146  2.89801  2.37887  2.77519  2.98518  4.58477  3.61503
          0.01870  4.38460  5.10695  0.61958  0.77255  0.48576  0.95510
     41   2.87297  4.39562  4.05860  3.54151  1.62962  3.90218  4.06041  2.00773  3.44986  2.40849  3.45013  2.46246  4.28431  3.69747  3.68308  3.20595  3.11592  2.51058  4.66543  3.23700     47 - -
          2.68618  4.42225  2.77519  2.73123  3.46354  2.40513  3.72494  3.29354  2.67741  2.69355  4.24690  2.90347  2.73739  3.18146  2.89801  2.37887  2.77519  2.98518  4.58477  3.61503
          0.01870  4.38460  5.10695  0.61958  0.77255  0.48576  0.95510
     42   2.94196  5.40269  1.70932  2.35263  4.81630  3.40358  3.89351  4.32491  2.81841  3.82928  4.63439  2.08365  3.97705  3.04141  3.36809  1.60137  3.23235  3.87896  5.98478  4.52666     48 - -
          2.68618  4.42225  2.77519  2.73123  3.46354  2.40513  3.72494  3.29354  2.67741  2.69355  4.24690  2.90347  2.73739  3.18146  2.89801  2.37887  2.77519  2.98518  4.58477  3.61503
          0.01870  4.38460  5.10695  0.61958  0.77255  0.48576  0.95510
     43   2.76286  5.17997  2.19329  1.96061  4.47923  3.46030  3.70909  3.93583  2.02360  2.30244  4.24052  2.93965  3.89633  2.83064  2.96364  2.73247  2.99970  3.54471  5.63174  4.23866     49 - -
          2.68618  4.42225  2.77519  2.73123  3.46354  2.40513  3.72494  3.29354  2.67741  2.69355  4.24690  2.90347  2.73739  3.18146  2.89801  2.37887  2.77519  2.98518  4.58477  3.61503
          0.01870  4.38460  5.10695  0.61958  0.77255  0.48576  0.95510
     44   3.13613  5.76548  1.34759  1.54028  5.06945  2.17903  3.95398  4.60703  2.97502  4.07470  4.91019  2.86834  4.03423  3.11304  3.58947  3.01134  3.42419  4.15246  6.22307  4.69549     50 - -
          2.68618  4.42225  2.77519  2.73123  3.46354  2.40513  3.72494  3.29354  2.67741  2.69355  4.24690  2.90347  2.73739  3.18146  2.89801  2.37887  2.77519  2.98518  4.58477  3.61503
          0.01870  4.38460  5.10695  0.61958  0.77255  0.48576  0.95510
     45   2.80259  4.40306  3.94452  3.41614  2.27706  3.78701  4.06278  2.78492  3.33157  1.88622  3.46205  3.69901  4.20610  3.59824  3.59860  1.62731  3.06548  2.62398  4.77798  3.39391     51 - -
          2.68618  4.42225  2.77519  2.73123  3.46354  2.40513  3.72494  3.29354  2.67741  2.69355  4.24690  2.90347  2.73739  3.18146  2.89801  2.37887  2.77519  2.98518  4.58477  3.61503
          0.01870  4.38460  5.10695  0.61958  0.77255  0.48576  0.95510
     46   2.74229  4.64469  3.26898  1.98301  3.92141  3.59025  3.94918  2.98266  2.83537  2.89998  3.82011  3.28108  4.03922  3.17797  3.23747  2.88864  2.25640  1.72260  5.33210  4.05476     52 - -
          2.68618  4.42225  2.77519  2.73123  3.46354  2.40513  3.72494  3.29354  2.67741  2.69355  4.24690  2.90347  2.73739  3.18146  2.89801  2.37887  2.77519  2.98518  4.58477  3.61503
          0.01870  4.38460  5.10695  0.61958  0.77255  0.48576  0.95510
     47   2.90494  4.88650  3.46161  2.85142  1.99409  3.70734  3.78762  3.49026  1.74263  3.08399  3.97184  3.29081  4.08243  2.99494  2.03036  2.98443  3.11469  3.22583  5.24404  3.92810     53 - -
          2.68618  4.42225  2.77519  2.73123  3.46354  2.40513  3.72494  3.29354  2.67741  2.69355  4.24690  2.90347  2.73739  3.18146  2.89801  2.37887  2.77519  2.98518  4.58477  3.61503
          0.18096  4.38460  1.87691  0.61958  0.77255  0.48576  0.95510
     48   2.68129  4.57896  3.30769  2.78113  3.81159  3.54135  3.81827  2.07720  2.03774  2.83474  3.72824  3.22428  3.96351  3.05057  2.96465  2.15382  2.93028  2.83604  5.18139  3.91831     54 - -
          2.68618  4.42225  2.77519  2.73123  3.46354  2.40513  3.72494  3.29354  2.67741  2.69355  4.24690  2.90347  2.73739  3.18146  2.89801  2.37887  2.77519  2.98518  4.58477  3.61503
          0.02195  4.22560  4.94794  0.61958  0.77255  0.68791  0.69842
     49   3.04493  5.54818  1.63741  2.24985  4.87772  3.33228  3.91281  4.45043  2.94006  3.95713  4.81410  1.26858  3.96659  3.08730  3.52842  2.94522  3.35166  4.00904  6.07605  4.57383     55 - -
          2.68618  4.42225  2.77519  2.73123  3.46354  2.40513  3.72494  3.29354  2.67741  2.69355  4.24690  2.90347  2.73739  3.18146  2.89801  2.37887  2.77519  2.98518  4.58477  3.61503
          0.02195  4.22560  4.94794  0.61958  0.77255  0.37739  1.15724
     50   3.39799  4.64074  5.32234  4.79719  3.60082  4.85667  5.35634  1.20422  4.69137  1.42539  3.37313  4.97060  5.06255  4.83423  4.79918  4.24279  3.64063  1.44434  5.65807  4.53466     56 - -
          2.68618  4.42225  2.77519  2.73123  3.46354  2.40513  3.72494  3.29354  2.67741  2.69355  4.24690  2.90347  2.73739  3.18146  2.89801  2.37887  2.77519  2.98518  4.58477  3.61503
          0.01870  4.38460  5.10695  0.61958  0.77255  0.48576  0.95510
     51   2.67610  4.44845  3.47218  2.93472  3.56894  3.61189  3.89491  2.95708  2.89100  2.68514  3.58035  2.45005  4.01808  3.21120  3.25413  2.87402  2.27795  2.16323  5.01389  2.38148     57 - -
          2.68618  4.42225  2.77519  2.73123  3.46354  2.40513  3.72494  3.29354  2.67741  2.69355  4.24690  2.90347  2.73739  3.18146  2.89801  2.37887  2.77519  2.98518  4.58477  3.61503
          0.01870  4.38460  5.10695  0.61958  0.77255  0.48576  0.95510
     52   2.66771  4.77068  3.28006  2.76436  4.33663  3.43053  3.88487  3.74714  2.58531  3.34605  4.16568  3.20138  3.94322  3.04826  1.96603  1.64686  2.18092  3.36017  5.55547  4.26583     58 - -
          2.68618  4.42225  2.77519  2.73123  3.46354  2.40513  3.72494  3.29354  2.67741  2.69355  4.24690  2.90347  2.73739  3.18146  2.89801  2.37887  2.77519  2.98518  4.58477  3.61503
          0.01870  4.38460  5.10695  0.61958  0.77255  0.48576  0.95510
     53   2.84207  4.95973  3.23477  2.10300  4.21659  3.62106  3.76595  2.48768  2.38116  3.17608  4.03803  3.16692  4.01255  2.92445  1.61689  2.88568  3.06083  3.26236  5.42769  4.14402     59 - -
          2.68618  4.42225  2.77519  2.73123  3.46354  2.40513  3.72494  3.29354  2.67741  2.69355  4.24690  2.90347  2.73739  3.18146  2.89801  2.37887  2.77519  2.98518  4.58477  3.61503
          0.01870  4.38460  5.10695  0.61958  0.77255  0.48576  0.95510
     54   3.24343  5.91216  1.27565  1.16511  5.19142  3.42330  4.01671  4.75022  3.09867  4.21342  5.08288  2.87463  4.07614  3.18864  3.74374  3.09477  3.54307  4.29250  6.34975  4.79658     60 - -
          2.68618  4.42225  2.77519  2.73123  3.46354  2.40513  3.72494  3.29354  2.67741  2.69355  4.24690  2.90347  2.73739  3.18146  2.89801  2.37887  2.77519  2.98518  4.58477  3.61503
          0.01870  4.38460  5.10695  0.61958  0.77255  0.48576  0.95510
     55   2.80072  4.37614  3.91908  3.36501  1.88696  3.82535  4.07244  2.64419  2.32833  2.41656  3.43300  3.67843  4.20548  3.53691  3.46994  3.11502  3.03971  1.80943  4.88077  3.58069     61 - -
          2.68618  4.42225  2.77519  2.73123  3.46354  2.40513  3.72494  3.29354  2.67741  2.69355  4.24690  2.90347  2.73739  3.18146  2.89801  2.37887  2.77519  2.98518  4.58477  3.61503
          0.01870  4.38460  5.10695  0.61958  0.77255  0.48576  0.95510
     56   2.95522  5.51166  1.76848  1.79751  4.83062  3.44203  3.81650  4.33087  1.60887  3.80046  4.58945  2.89744  3.96751  2.94746  3.17142  2.87169  3.20953  3.89386  5.93383  4.48101     62 - -
          2.68618  4.42225  2.77519  2.73123  3.46354  2.40513  3.72494  3.29354  2.67741  2.69355  4.24690  2.90347  2.73739  3.18146  2.89801  2.37887  2.77519  2.98518  4.58477  3.61503
          0.01870  4.38460  5.10695  0.61958  0.77255  0.48576  0.95510
     57   3.06246  5.30650  3.43172  2.79177  4.75241  3.73759  3.74295  4.12653  1.37222  3.56917  4.39595  3.24324  2.50151  2.86457  1.68728  3.04480  3.24923  3.76950  5.63092  4.40456     63 - -
          2.68618  4.42225  2.77519  2.73123  3.46354  2.40513  3.72494  3.29354  2.67741  2.69355  4.24690  2.90347  2.73739  3.18146  2.89801  2.37887  2.77519  2.98518  4.58477  3.61503
          0.36415  4.38460  1.22844  0.61958  0.77255  0.48576  0.95510
     58   2.71833  4.85347  2.78507  2.53035  4.36113  1.99263  3.82641  3.85378  2.58287  3.42273  4.27992  3.01371  3.87166  1.67142  2.95720  2.75670  3.03847  3.46281  5.56655  4.24784     64 - -
          2.68618  4.42225  2.77519  2.73123  3.46354  2.40513  3.72494  3.29354  2.67741  2.69355  4.24690  2.90347  2.73739  3.18146  2.89801  2.37887  2.77519  2.98518  4.58477  3.61503
          0.02631  4.04676  4.76910  0.61958  0.77255  0.84824  0.55891
     59   2.45981  4.25023  3.64413  3.29675  3.85445  1.92012  4.24168  2.83623  3.27210  2.84572  3.83530  3.50128  3.91322  3.58858  3.55245  2.69795  2.87325  1.48110  5.34732  4.11726     65 - -
          2.68618  4.42225  2.77519  2.73123  3.46354  2.40513  3.72494  3.29354  2.67741  2.69355  4.24690  2.90347  2.73739  3.18146  2.89801  2.37887  2.77519  2.98518  4.58477  3.61503
          0.02631  4.04676  4.76910  0.61958  0.77255  0.55111  0.85875
     60   2.73597  4.96825  2.18704  2.45210  4.20277  3.45860  3.71008  3.60238  1.96881  2.13022  4.04504  2.97928  3.89425  2.86283  2.91891  2.74851  2.97329  3.28399  5.45066  4.10255     66 - -
          2.68618  4.42225  2.77519  2.73123  3.46354  2.40513  3.72494  3.29354  2.67741  2.69355  4.24690  2.90347  2.73739  3.18146  2.89801  2.37887  2.77519  2.98518  4.58477  3.61503
          0.02195  4.22560  4.94794  0.61958  0.77255  0.68791  0.69842
     61   3.00228  5.46654  2.38499  1.50490  4.79081  3.36603  3.85899  4.30681  2.76696  3.81940  4.66373  1.47295  3.95924  3.02174  3.27579  2.91842  3.28599  3.89238  5.95412  4.50037     67 - -
          2.68618  4.42225  2.77519  2.73123  3.46354  2.40513  3.72494  3.29354  2.67741  2.69355  4.24690  2.90347  2.73739  3.18146  2.89801  2.37887  2.77519  2.98518  4.58477  3.61503
          0.02195  4.22560  4.94794  0.61958  0.77255  0.68791  0.69842
     62   2.68967  4.78402  3.00322  1.86356  3.93175  3.46944  3.73110  3.43824  2.55723  3.06111  3.90905  3.05166  3.90224  2.92546  2.98078  2.12467  2.93515  3.13686  2.81634  3.91037     68 - -
          2.68618  4.42225  2.77519  2.73123  3.46354  2.40513  3.72494  3.29354  2.67741  2.69355  4.24690  2.90347  2.73739  3.18146  2.89801  2.37887  2.77519  2.98518  4.58477  3.61503
          0.02195  4.22560  4.94794  0.61958  0.77255  0.37739  1.15724
     63   3.03483  5.17464  3.48340  2.82899  4.39110  3.75274  3.74737  3.89572  1.40827  3.40101  4.25136  3.27153  4.11402  2.89782  1.88470  3.04714  3.22107  3.58214  5.46362  2.26515     69 - -
          2.68618  4.42225  2.77519  2.73123  3.46354  2.40513  3.72494  3.29354  2.67741  2.69355  4.24690  2.90347  2.73739  3.18146  2.89801  2.37887  2.77519  2.98518  4.58477  3.61503
          0.01870  4.38460  5.10695  0.61958  0.77255  0.48576  0.95510
     64   3.37110  4.61827  5.29009  4.76567  3.62665  4.82584  5.33134  1.49922  4.66045  1.45536  3.40456  4.93684  5.04433  4.81868  4.77648  4.20956  3.61531  1.14812  5.66022  4.52358     70 - -
          2.68618  4.42225  2.77519  2.73123  3.46354  2.40513  3.72494  3.29354  2.67741  2.69355  4.24690  2.90347  2.73739  3.18146  2.89801  2.37887  2.77519  2.98518  4.58477  3.61503
          0.01870  4.38460  5.10695  0.61958  0.77255  0.48576  0.95510
     65   4.28159  5.30369  5.25399  5.10463  1.04799  4.88294  3.63302  3.92381  4.89160  3.16104  4.46723  4.46849  5.14732  4.61478  4.73899  4.27039  4.48064  3.84705  1.74213  1.40081     71 - -
          2.68618  4.42225  2.77519  2.73123  3.46354  2.40513  3.72494  3.29354  2.67741  2.69355  4.24690  2.90347  2.73739  3.18146  2.89801  2.37887  2.77519  2.98518  4.58477  3.61503
          0.01870  4.38460  5.10695  0.61958  0.77255  0.48576  0.95510
     66   2.89206  4.44896  4.06866  3.48094  3.45571  3.93336  4.20552  2.55620  3.18980  1.49314  3.38386  3.79396  4.29593  3.60007  2.34973  3.23217  3.12766  1.75858  5.06863  3.87127     72 - -
          2.68618  4.42225  2.77519  2.73123  3.46354  2.40513  3.72494  3.29354  2.67741  2.69355  4.24690  2.90347  2.73739  3.18146  2.89801  2.37887  2.77519  2.98518  4.58477  3.61503
          0.01870  4.38460  5.10695  0.61958  0.77255  0.48576  0.95510
     67   2.86689  5.06204  2.04013  2.51313  4.07650  2.11085  3.85452  3.78617  2.79088  3.37885  4.23139  3.04465  3.99665  3.06483  3.27688  2.87699  3.13417  3.45417  5.44279  1.91303     73 - -
          2.68618  4.42225  2.77519  2.73123  3.46354  2.40513  3.72494  3.29354  2.67741  2.69355  4.24690  2.90347  2.73739  3.18146  2.89801  2.37887  2.77519  2.98518  4.58477  3.61503
          0.01870  4.38460  5.10695  0.61958  0.77255  0.48576  0.95510
     68   2.83751  5.10442  3.03128  2.60108  4.57152  2.35269  3.80342  4.01654  2.43110  3.53377  4.33876  2.02005  3.98300  2.93906  1.68159  2.84143  3.09952  3.61803  5.66704  4.34423     74 - -
          2.68618  4.42225  2.77519  2.73123  3.46354  2.40513  3.72494  3.29354  2.67741  2.69355  4.24690  2.90347  2.73739  3.18146  2.89801  2.37887  2.77519  2.98518  4.58477  3.61503
          0.01870  4.38460  5.10695  0.61958  0.77255  0.48576  0.95510
     69   2.01964  4.88883  3.27715  2.68677  4.14869  3.60511  3.75028  3.52627  1.94201  2.33332  3.97781  3.16511  3.98917  2.91413  2.15268  2.84977  3.01516  3.22977  5.37228  4.09441     75 - -
          2.68618  4.42225  2.77519  2.73123  3.46354  2.40513  3.72494  3.29354  2.67741  2.69355  4.24690  2.90347  2.73739  3.18146  2.89801  2.37887  2.77519  2.98518  4.58477  3.61503
          0.17222  4.38460  1.92593  0.61958  0.77255  0.48576  0.95510
     70   2.86756  5.00734  3.24644  2.67200  4.26829  3.61191  3.70175  3.65673  1.63337  2.24659  4.06810  3.14311  3.99507  2.11904  2.51882  2.89422  3.07405  3.36207  5.41327  4.14445     76 - -
          2.68618  4.42225  2.77519  2.73123  3.46354  2.40513  3.72494  3.29354  2.67741  2.69355  4.24690  2.90347  2.73739  3.18146  2.89801  2.37887  2.77519  2.98518  4.58477  3.61503
          0.02176  4.23414  4.95649  0.61958  0.77255  0.38162  1.14809
     71   2.80103  5.01755  3.17002  2.60074  4.28900  2.31473  3.71661  3.71998  1.92155  3.27870  4.09594  3.09941  3.96512  2.85844  2.13734  2.81815  3.02036  3.38701  5.45466  2.67804     77 - -
          2.68618  4.42225  2.77519  2.73123  3.46354  2.40513  3.72494  3.29354  2.67741  2.69355  4.24690  2.90347  2.73739  3.18146  2.89801  2.37887  2.77519  2.98518  4.58477  3.61503
          0.01870  4.38460  5.10695  0.61958  0.77255  0.48576  0.95510
     72   2.63024  4.75234  3.01303  2.75850  4.65421  2.13680  4.09645  4.13178  2.98862  3.71404  4.51111  1.87565  3.93005  3.27443  3.43429  1.47295  3.03213  3.60625  5.89168  4.56072     78 - -
          2.68618  4.42225  2.77519  2.73123  3.46354  2.40513  3.72494  3.29354  2.67741  2.69355  4.24690  2.90347  2.73739  3.18146  2.89801  2.37887  2.77519  2.98518  4.58477  3.61503
          0.01870  4.38460  5.10695  0.61958  0.77255  0.48576  0.95510
     73   2.83291  5.17429  2.76511  2.46326  4.58730  3.44377  3.82333  4.06837  2.60290  3.59448  4.39477  1.60663  3.95359  2.14582  3.05434  2.10352  3.10669  3.65719  5.74767  4.36080     79 - -
          2.68618  4.42225  2.77519  2.73123  3.46354  2.40513  3.72494  3.29354  2.67741  2.69355  4.24690  2.90347  2.73739  3.18146  2.89801  2.37887  2.77519  2.98518  4.58477  3.61503
          0.01870  4.38460  5.10695  0.61958  0.77255  0.48576  0.95510
     74   2.66596  4.68466  3.15926  2.69728  2.60750  2.43442  3.85238  3.40974  2.73896  3.05930  3.90942  2.34385  2.35042  3.06526  3.16901  2.76294  2.94407  3.10255  5.30959  3.98889     80 - -
          2.68618  4.42225  2.77519  2.73123  3.46354  2.40513  3.72494  3.29354  2.67741  2.69355  4.24690  2.90347  2.73739  3.18146  2.89801  2.37887  2.77519  2.98518  4.58477  3.61503
          0.01870  4.38460  5.10695  0.61958  0.77255  0.48576  0.95510
     75   2.75536  5.11546  2.81467  2.44201  4.53815  2.43115  3.77547  4.00441  2.56328  3.53039  4.31220  2.21346  3.90925  2.01739  3.03949  2.11513  3.02359  3.58725  5.69643  4.30906     81 - -
          2.68618  4.42225  2.77519  2.73123  3.46354  2.40513  3.72494  3.29354  2.67741  2.69355  4.24690  2.90347  2.73739  3.18146  2.89801  2.37887  2.77519  2.98518  4.58477  3.61503
          0.01870  4.38460  5.10695  0.61958  0.77255  0.48576  0.95510
     76   2.70096  4.92437  2.13312  2.49846  4.18045  3.47061  3.74133  3.63895  2.55804  3.23103  4.04363  3.02045  2.69435  2.89499  3.02717  2.17570  2.94827  3.29825  2.91514  4.08678     82 - -
          2.68618  4.42225  2.77519  2.73123  3.46354  2.40513  3.72494  3.29354  2.67741  2.69355  4.24690  2.90347  2.73739  3.18146  2.89801  2.37887  2.77519  2.98518  4.58477  3.61503
          0.01870  4.38460  5.10695  0.61958  0.77255  0.48576  0.95510
     77   2.69115  4.92372  2.37105  2.49548  2.77914  3.48660  3.71120  3.61114  2.50455  3.20034  4.01076  3.01784  3.89466  2.86004  2.17370  2.19865  2.92806  3.27527  5.41104  4.05517     83 - -
          2.68618  4.42225  2.77519  2.73123  3.46354  2.40513  3.72494  3.29354  2.67741  2.69355  4.24690  2.90347  2.73739  3.18146  2.89801  2.37887  2.77519  2.98518  4.58477  3.61503
          0.01870  4.38460  5.10695  0.61958  0.77255  0.48576  0.95510
     78   3.26933  4.58597  5.03903  4.47893  2.19088  4.53007  4.80845  2.23823  4.33682  1.33244  3.16848  4.61140  4.78082  4.43324  4.40986  3.87358  3.50028  1.35241  5.14106  3.92388     84 - -
          2.68618  4.42225  2.77519  2.73123  3.46354  2.40513  3.72494  3.29354  2.67741  2.69355  4.24690  2.90347  2.73739  3.18146  2.89801  2.37887  2.77519  2.98518  4.58477  3.61503
          0.01870  4.38460  5.10695  0.61958  0.77255  0.48576  0.95510
     79   2.43940  4.40296  3.66080  3.32356  4.55188  1.97752  4.40526  3.98064  3.37143  3.64643  4.45494  3.50089  3.90769  3.65611  3.70874  1.79362  1.29142  3.41722  5.87630  4.65901     85 - -
          2.68618  4.42225  2.77519  2.73123  3.46354  2.40513  3.72494  3.29354  2.67741  2.69355  4.24690  2.90347  2.73739  3.18146  2.89801  2.37887  2.77519  2.98518  4.58477  3.61503
          0.01870  4.38460  5.10695  0.61958  0.77255  0.48576  0.95510
     80   1.74524  4.41463  3.66012  3.26612  4.37863  3.22512  4.31893  3.73146  3.26544  3.44513  4.28576  3.48367  1.65049  3.57222  3.60712  2.64328  1.74524  3.26716  5.73043  4.50619     86 - -
          2.68631  4.42238  2.77533  2.73136  3.46367  2.40526  3.72508  3.29367  2.67754  2.69368  4.24703  2.90199  2.73753  3.18159  2.89814  2.37900  2.77533  2.98444  4.58490  3.61516
          0.24296  1.56235  5.10695  0.99408  0.46214  0.48576  0.95510
     81   2.52660  4.36370  3.78357  3.31921  3.99967  3.35309  4.25768  3.20086  3.26947  3.04478  3.94300  3.54726  3.98568  3.57136  3.58720  1.76404  1.58016  1.99799  5.43454  4.21508     90 - -
          2.68618  4.42225  2.77519  2.73123  3.46354  2.40513  3.72494  3.29354  2.67741  2.69355  4.24690  2.90347  2.73739  3.18146  2.89801  2.37887  2.77519  2.98518  4.58477  3.61503
          0.01870  4.38460  5.10695  0.61958  0.77255  0.48576  0.95510
     82   2.14803  4.24049  4.13952  3.56154  3.22362  3.84329  4.12259  2.57502  3.43910  1.80894  2.38336  3.79577  4.20553  3.67279  3.63828  3.13169  2.98533  2.42517  4.79712  2.27453     91 - -
          2.68618  4.42225  2.77519  2.73123  3.46354  2.40513  3.72494  3.29354  2.67741  2.69355  4.24690  2.90347  2.73739  3.18146  2.89801  2.37887  2.77519  2.98518  4.58477  3.61503
          0.01870  4.38460  5.10695  0.61958  0.77255  0.48576  0.95510
     83   3.08643  5.16198  3.61255  2.91615  4.48923  3.80229  3.77244  3.83771  1.37166  2.06038  4.22949  3.33526  4.15489  2.91853  1.83545  3.11425  3.26400  3.55130  5.50724  4.30483     92 - -
          2.68618  4.42225  2.77519  2.73123  3.46354  2.40513  3.72494  3.29354  2.67741  2.69355  4.24690  2.90347  2.73739  3.18146  2.89801  2.37887  2.77519  2.98518  4.58477  3.61503
          0.01870  4.38460  5.10695  0.61958  0.77255  0.48576  0.95510
     84   2.78784  4.26394  4.17867  3.60151  2.40397  3.90454  4.20663  1.79671  2.43175  2.29474  3.31923  3.84887  4.26221  3.72758  3.68578  3.19455  3.02181  1.83541  4.91307  3.70667     93 - -
          2.68618  4.42225  2.77519  2.73123  3.46354  2.40513  3.72494  3.29354  2.67741  2.69355  4.24690  2.90347  2.73739  3.18146  2.89801  2.37887  2.77519  2.98518  4.58477  3.61503
          0.01870  4.38460  5.10695  0.61958  0.77255  0.48576  0.95510
     85   2.67408  2.51018  3.53236  2.28166  3.59676  3.62517  3.93303  2.87944  2.92678  2.11217  3.55128  3.38869  4.03243  3.24899  3.27887  2.89056  2.27419  2.65436  5.04476  3.80739     94 - -
          2.68618  4.42225  2.77519  2.73123  3.46354  2.40513  3.72494  3.29354  2.67741  2.69355  4.24690  2.90347  2.73739  3.18146  2.89801  2.37887  2.77519  2.98518  4.58477  3.61503
          0.01870  4.38460  5.10695  0.61958  0.77255  0.48576  0.95510
     86   2.98493  5.51232  1.86083  1.78319  4.84446  3.41927  3.87326  4.34851  2.79864  3.84290  4.64910  2.89230  3.98293  3.01795  3.35690  1.48695  3.25821  3.91472  5.99969  4.52932     95 - -
          2.68618  4.42225  2.77519  2.73123  3.46354  2.40513  3.72494  3.29354  2.67741  2.69355  4.24690  2.90347  2.73739  3.18146  2.89801  2.37887  2.77519  2.98518  4.58477  3.61503
          0.01870  4.38460  5.10695  0.61958  0.77255  0.48576  0.95510
     87   1.99908  4.72086  3.21906  2.67837  3.97131  3.53556  3.79293  3.34017  2.09125  2.29683  3.85148  3.15744  2.69855  2.98505  2.99368  2.78272  2.93872  3.05487  5.29378  4.00508     96 - -
          2.68618  4.42225  2.77519  2.73123  3.46354  2.40513  3.72494  3.29354  2.67741  2.69355  4.24690  2.90347  2.73739  3.18146  2.89801  2.37887  2.77519  2.98518  4.58477  3.61503
          0.01870  4.38460  5.10695  0.61958  0.77255  0.48576  0.95510
     88   2.74808  4.97249  3.03205  2.62044  4.54159  2.10898  3.85114  3.98277  1.57050  3.52632  4.32626  3.10508  3.94946  2.99341  2.93915  2.06906  3.04585  3.56106  5.68739  4.35935     97 - -
          2.68618  4.42225  2.77519  2.73123  3.46354  2.40513  3.72494  3.29354  2.67741  2.69355  4.24690  2.90347  2.73739  3.18146  2.89801  2.37887  2.77519  2.98518  4.58477  3.61503
          0.01870  4.38460  5.10695  0.61958  0.77255  0.48576  0.95510
     89   2.00289  5.13779  2.19051  2.40423  4.49588  3.43716  3.72448  3.95886  2.03188  3.48222  4.25616  2.94718  3.88790  2.84586  2.99719  2.14870  2.98681  3.55132  5.64967  4.25537     98 - -
          2.68618  4.42225  2.77519  2.73123  3.46354  2.40513  3.72494  3.29354  2.67741  2.69355  4.24690  2.90347  2.73739  3.18146  2.89801  2.37887  2.77519  2.98518  4.58477  3.61503
          0.01870  4.38460  5.10695  0.61958  0.77255  0.48576  0.95510
     90   2.43176  4.39751  3.66770  3.36156  4.62313  1.30308  4.45306  4.06114  3.43086  3.72378  4.52550  3.51716  3.90666  3.70660  3.76105  1.75246  1.90997  3.46169  5.94122  4.73004     99 - -
          2.68618  4.42225  2.77519  2.73123  3.46354  2.40513  3.72494  3.29354  2.67741  2.69355  4.24690  2.90347  2.73739  3.18146  2.89801  2.37887  2.77519  2.98518  4.58477  3.61503
          0.01870  4.38460  5.10695  0.61958  0.77255  0.48576  0.95510
     91   2.70988  4.89417  3.06578  2.54622  4.16354  3.50724  3.73344  2.59656  2.03075  3.17651  3.99667  2.18549  3.91729  2.88707  2.92460  2.19663  2.94736  3.24429  5.41274  4.08637    100 - -
          2.68618  4.42225  2.77519  2.73123  3.46354  2.40513  3.72494  3.29354  2.67741  2.69355  4.24690  2.90347  2.73739  3.18146  2.89801  2.37887  2.77519  2.98518  4.58477  3.61503
          0.01870  4.38460  5.10695  0.61958  0.77255  0.48576  0.95510
     92   2.71936  4.89315  3.07529  2.08726  4.14799  2.35694  3.73153  2.55936  2.48716  3.15731  3.98173  3.06300  3.92377  2.88712  2.29044  2.75644  2.95217  3.23004  5.39957  4.07828    101 - -
          2.68618  4.42225  2.77519  2.73123  3.46354  2.40513  3.72494  3.29354  2.67741  2.69355  4.24690  2.90347  2.73739  3.18146  2.89801  2.37887  2.77519  2.98518  4.58477  3.61503
          0.01870  4.38460  5.10695  0.61958  0.77255  0.48576  0.95510
     93   2.81280  5.30881  2.09673  2.34989  4.64281  3.43713  3.74043  4.12882  1.99933  3.61808  4.38681  2.22195  3.90848  2.85941  3.04719  1.97075  3.05941  3.70108  5.76235  4.33728    102 - -
          2.68618  4.42225  2.77519  2.73123  3.46354  2.40513  3.72494  3.29354  2.67741  2.69355  4.24690  2.90347  2.73739  3.18146  2.89801  2.37887  2.77519  2.98518  4.58477  3.61503
          0.01870  4.38460  5.10695  0.61958  0.77255  0.48576  0.95510
     94   2.76031  5.20815  2.16016  2.37832  4.55386  3.43905  3.71970  4.02787  2.02391  3.53300  4.30125  2.92847  2.64000  2.83740  2.99637  1.99114  3.00643  3.61038  5.68718  4.28035    103 - -
          2.68618  4.42225  2.77519  2.73123  3.46354  2.40513  3.72494  3.29354  2.67741  2.69355  4.24690  2.90347  2.73739  3.18146  2.89801  2.37887  2.77519  2.98518  4.58477  3.61503
          0.01870  4.38460  5.10695  0.61958  0.77255  0.48576  0.95510
     95   3.11329  2.47652  4.95884  4.40358  3.48552  4.39948  4.84012  1.22387  4.25280  1.66491  3.35679  4.52165  4.71152  4.42974  4.35455  3.74925  3.36062  1.93067  5.29755  4.12730    104 - -
          2.68618  4.42225  2.77519  2.73123  3.46354  2.40513  3.72494  3.29354  2.67741  2.69355  4.24690  2.90347  2.73739  3.18146  2.89801  2.37887  2.77519  2.98518  4.58477  3.61503
          0.01870  4.38460  5.10695  0.61958  0.77255  0.48576  0.95510
     96   2.90114  4.38594  4.17600  2.45195  3.50674  4.03734  4.36026  1.81453  3.52926  1.83687  3.41840  3.92508  4.38435  3.79999  3.78928  3.32765  3.13775  1.58644  5.14187  3.94166    105 - -
          2.68618  4.42225  2.77519  2.73123  3.46354  2.40513  3.72494  3.29354  2.67741  2.69355  4.24690  2.90347  2.73739  3.18146  2.89801  2.37887  2.77519  2.98518  4.58477  3.61503
          0.01870  4.38460  5.10695  0.61958  0.77255  0.48576  0.95510
     97   3.06037  5.35204  3.33090  2.73989  4.79281  3.71721  3.73738  4.17928  1.38322  3.60763  4.42704  2.03287  4.09653  2.85592  1.85454  3.02981  3.24799  3.81018  5.65937  4.41649    106 - -
          2.68618  4.42225  2.77519  2.73123  3.46354  2.40513  3.72494  3.29354  2.67741  2.69355  4.24690  2.90347  2.73739  3.18146  2.89801  2.37887  2.77519  2.98518  4.58477  3.61503
          0.01870  4.38460  5.10695  0.61958  0.77255  0.48576  0.95510
     98   2.82718  4.25128  4.40271  3.82696  2.19687  3.93884  4.11416  2.59679  3.67516  1.64306  3.25043  3.95168  4.29075  3.85145  3.79814  3.24060  2.24477  2.46178  2.68550  3.25838    107 - -
          2.68618  4.42225  2.77519  2.73123  3.46354  2.40513  3.72494  3.29354  2.67741  2.69355  4.24690  2.90347  2.73739  3.18146  2.89801  2.37887  2.77519  2.98518  4.58477  3.61503
          0.01870  4.38460  5.10695  0.61958  0.77255  0.48576  0.95510
     99   3.47081  4.75263  5.25408  4.69187  1.60910  4.74070  4.90748  1.73355  4.54445  1.18980  3.05329  4.81893  4.91657  4.55095  4.56773  4.09368  3.68821  2.45007  5.11179  3.88346    108 - -
          2.68618  4.42225  2.77519  2.73123  3.46354  2.40513  3.72494  3.29354  2.67741  2.69355  4.24690  2.90347  2.73739  3.18146  2.89801  2.37887  2.77519  2.98518  4.58477  3.61503
          0.01870  4.38460  5.10695  0.61958  0.77255  0.48576  0.95510
    100   3.16768  5.84081  1.32475  1.69137  5.12057  3.41297  3.96097  4.66992  2.99729  4.12566  4.96660  1.76823  4.04125  3.12142  3.62358  3.03013  3.45595  4.20948  6.27061  4.72417    109 - -
          2.68618  4.42225  2.77519  2.73123  3.46354  2.40513  3.72494  3.29354  2.67741  2.69355  4.24690  2.90347  2.73739  3.18146  2.89801  2.37887  2.77519  2.98518  4.58477  3.61503
          0.01870  4.38460  5.10695  0.61958  0.77255  0.48576  0.95510
    101   2.79638  4.92542  2.90338  2.00974  4.19091  3.50701  3.84068  3.49534  2.68432  3.20899  4.06728  2.07220  3.97696  3.01958  3.13035  2.84034  3.05154  1.84787  5.49575  4.16172    110 - -
          2.68618  4.42225  2.77519  2.73123  3.46354  2.40513  3.72494  3.29354  2.67741  2.69355  4.24690  2.90347  2.73739  3.18146  2.89801  2.37887  2.77519  2.98518  4.58477  3.61503
          0.01870  4.38460  5.10695  0.61958  0.77255  0.48576  0.95510
    102   2.76841  4.39813  3.75925  3.20680  2.34289  3.76026  2.61191  2.85564  3.12544  1.85233  3.47379  3.54898  2.62506  3.41505  3.42674  3.02771  3.00154  2.66315  4.71895  3.33049    111 - -
          2.68618  4.42225  2.77519  2.73123  3.46354  2.40513  3.72494  3.29354  2.67741  2.69355  4.24690  2.90347  2.73739  3.18146  2.89801  2.37887  2.77519  2.98518  4.58477  3.61503
          0.01870  4.38460  5.10695  0.61958  0.77255  0.48576  0.95510
    103   3.05140  5.06006  3.62259  2.93866  4.33609  3.79643  3.79165  3.68283  1.59454  1.75698  4.12485  3.35289  4.15223  2.95358  1.87571  3.10639  3.23574  3.41893  5.44241  4.23721    112 - -
          2.68618  4.42225  2.77519  2.73123  3.46354  2.40513  3.72494  3.29354  2.67741  2.69355  4.24690  2.90347  2.73739  3.18146  2.89801  2.37887  2.77519  2.98518  4.58477  3.61503
          0.17222  4.38460  1.92593  0.61958  0.77255  0.48576  0.95510
    104   2.98013  5.22977  1.62326  2.45955  4.86295  1.19688  4.06955  4.40329  3.11540  3.95526  4.81971  3.00319  4.00262  3.26640  3.66280  2.95825  3.34108  3.93391  6.04230  4.66597    113 - -
          2.68618  4.42225  2.77519  2.73123  3.46354  2.40513  3.72494  3.29354  2.67741  2.69355  4.24690  2.90347  2.73739  3.18146  2.89801  2.37887  2.77519  2.98518  4.58477  3.61503
          0.21370  4.23414  1.72646  0.61958  0.77255  0.67875  0.70776
    105   2.66853  4.40543  3.59887  3.24113  1.85829  1.64523  3.99656  3.09770  3.25109  2.75196  3.77343  3.50980  4.01375  3.53401  3.53914  2.87833  3.02290  2.86046  4.76521  3.29231    114 - -
          2.68618  4.42225  2.77519  2.73123  3.46354  2.40513  3.72494  3.29354  2.67741  2.69355  4.24690  2.90347  2.73739  3.18146  2.89801  2.37887  2.77519  2.98518  4.58477  3.61503
          0.02631  4.04676  4.76910  0.61958  0.77255  0.55111  0.85875
    106   2.63118  4.47049  3.34561  2.86997  2.40788  3.49623  3.87032  3.06304  2.86002  2.76982  3.67757  2.31869  3.96150  3.18319  3.23300  2.79977  1.96418  2.81016  5.01946  3.67861    115 - -
          2.68618  4.42225  2.77519  2.73123  3.46354  2.40513  3.72494  3.29354  2.67741  2.69355  4.24690  2.90347  2.73739  3.18146  2.89801  2.37887  2.77519  2.98518  4.58477  3.61503
          0.02195  4.22560  4.94794  0.61958  0.77255  0.37739  1.15724
    107   2.73314  5.10889  2.28216  2.00390  4.40045  3.47172  3.69369  3.84806  2.44944  2.31665  4.16943  2.96012  3.88928  2.81654  2.27960  2.71576  2.96663  3.47037  5.56654  4.18924    116 - -
          2.68618  4.42225  2.77519  2.73123  3.46354  2.40513  3.72494  3.29354  2.67741  2.69355  4.24690  2.90347  2.73739  3.18146  2.89801  2.37887  2.77519  2.98518  4.58477  3.61503
          0.01870  4.38460  5.10695  0.61958  0.77255  0.48576  0.95510
    108   2.74381  4.95255  3.07705  2.54730  2.70519  3.53591  2.63192  3.62751  1.89122  3.20580  4.02830  2.36738  3.93296  2.87622  2.88883  2.76645  2.97225  3.30140  5.32842  3.94065    117 - -
          2.68618  4.42225  2.77519  2.73123  3.46354  2.40513  3.72494  3.29354  2.67741  2.69355  4.24690  2.90347  2.73739  3.18146  2.89801  2.37887  2.77519  2.98518  4.58477  3.61503
          0.01870  4.38460  5.10695  0.61958  0.77255  0.48576  0.95510
    109   2.86315  5.38211  2.00180  2.33118  4.70465  3.43188  3.77315  4.19904  2.60873  3.68528  4.46141  1.98640  2.54369  2.17808  3.13087  2.79894  3.11450  3.76837  5.83048  4.38973    118 - -
          2.68618  4.42225  2.77519  2.73123  3.46354  2.40513  3.72494  3.29354  2.67741  2.69355  4.24690  2.90347  2.73739  3.18146  2.89801  2.37887  2.77519  2.98518  4.58477  3.61503
          0.01870  4.38460  5.10695  0.61958  0.77255  0.48576  0.95510
    110   2.72852  4.66241  3.30192  2.17661  3.83425  3.61061  3.81924  2.40009  2.12821  2.07644  3.73197  3.22164  3.99574  3.03713  3.02229  2.84989  2.95685  2.88928  5.20939  3.93913    119 - -
          2.68618  4.42225  2.77519  2.73123  3.46354  2.40513  3.72494  3.29354  2.67741  2.69355  4.24690  2.90347  2.73739  3.18146  2.89801  2.37887  2.77519  2.98518  4.58477  3.61503
          0.01870  4.38460  5.10695  0.61958  0.77255  0.48576  0.95510
    111   3.42605  4.68037  5.30558  4.76601  3.48566  4.83987  5.28497  1.56362  4.64912  1.08656  3.25963  4.94720  5.03129  4.75450  4.73814  4.21751  3.66243  1.51573  5.55804  4.46659    120 - -
          2.68618  4.42225  2.77519  2.73123  3.46354  2.40513  3.72494  3.29354  2.67741  2.69355  4.24690  2.90347  2.73739  3.18146  2.89801  2.37887  2.77519  2.98518  4.58477  3.61503
          0.01870  4.38460  5.10695  0.61958  0.77255  0.48576  0.95510
    112   2.85606  5.27395  2.83255  1.79737  4.63092  3.49972  3.74355  4.08544  1.59323  3.57708  4.36355  2.98568  3.95119  2.86556  2.84646  2.14820  3.09245  3.68169  5.70980  4.33730    121 - -
          2.68618  4.42225  2.77519  2.73123  3.46354  2.40513  3.72494  3.29354  2.67741  2.69355  4.24690  2.90347  2.73739  3.18146  2.89801  2.37887  2.77519  2.98518  4.58477  3.61503
          0.01870  4.38460  5.10695  0.61958  0.77255  0.48576  0.95510
    113   2.77473  5.21257  2.86815  1.84409  4.54077  3.47978  2.60088  4.00483  1.97475  3.50130  4.27212  2.95630  3.90348  2.80882  2.85441  2.15561  3.00650  3.59891  5.64252  4.25816    122 - -
          2.68618  4.42225  2.77519  2.73123  3.46354  2.40513  3.72494  3.29354  2.67741  2.69355  4.24690  2.90347  2.73739  3.18146  2.89801  2.37887  2.77519  2.98518  4.58477  3.61503
          0.01870  4.38460  5.10695  0.61958  0.77255  0.48576  0.95510
    114   3.30208  4.58486  5.17924  4.61637  3.40703  4.64927  5.04576  1.62379  4.48519  1.46283  2.18168  4.76027  4.87563  4.58324  4.55394  4.00275  3.53383  1.45861  5.37574  4.27742    123 - -
          2.68618  4.42225  2.77519  2.73123  3.46354  2.40513  3.72494  3.29354  2.67741  2.69355  4.24690  2.90347  2.73739  3.18146  2.89801  2.37887  2.77519  2.98518  4.58477  3.61503
          0.01870  4.38460  5.10695  0.61958  0.77255  0.48576  0.95510
    115   2.80611  4.63738  3.49618  2.92368  3.62573  3.69910  3.85350  2.28782  1.61431  2.78666  3.71525  3.35110  4.07819  3.13602  2.98073  2.96111  3.03053  2.86900  5.05643  2.55895    124 - -
          2.68618  4.42225  2.77519  2.73123  3.46354  2.40513  3.72494  3.29354  2.67741  2.69355  4.24690  2.90347  2.73739  3.18146  2.89801  2.37887  2.77519  2.98518  4.58477  3.61503
          0.01870  4.38460  5.10695  0.61958  0.77255  0.48576  0.95510
    116   3.16768  5.84081  1.32475  1.69137  5.12057  3.41297  3.96097  4.66992  2.99729  4.12566  4.96660  1.76823  4.04125  3.12142  3.62358  3.03013  3.45595  4.20948  6.27061  4.72417    125 - -
          2.68618  4.42225  2.77519  2.73123  3.46354  2.40513  3.72494  3.29354  2.67741  2.69355  4.24690  2.90347  2.73739  3.18146  2.89801  2.37887  2.77519  2.98518  4.58477  3.61503
          0.01870  4.38460  5.10695  0.61958  0.77255  0.48576  0.95510
    117   2.72838  4.79253  3.18596  2.13939  4.00657  3.56811  3.76591  3.32911  1.93332  2.32010  3.86849  3.13375  3.95850  2.94440  2.93585  2.80076  2.95673  2.36332  5.31505  4.01857    126 - -
          2.68618  4.42225  2.77519  2.73123  3.46354  2.40513  3.72494  3.29354  2.67741  2.69355  4.24690  2.90347  2.73739  3.18146  2.89801  2.37887  2.77519  2.98518  4.58477  3.61503
          0.01870  4.38460  5.10695  0.61958  0.77255  0.48576  0.95510
    118   2.86995  4.36782  4.22238  3.68439  2.00714  3.91749  4.14752  2.65899  3.56734  1.45107  3.33427  3.89000  4.30293  3.78898  3.76135  2.24835  3.11968  2.54006  4.71710  3.34748    127 - -
          2.68618  4.42225  2.77519  2.73123  3.46354  2.40513  3.72494  3.29354  2.67741  2.69355  4.24690  2.90347  2.73739  3.18146  2.89801  2.37887  2.77519  2.98518  4.58477  3.61503
          0.01870  4.38460  5.10695  0.61958  0.77255  0.48576  0.95510
    119   2.83720  4.33692  4.12875  2.46374  2.14796  3.92998  4.20210  1.99266  3.46315  1.74171  3.26043  3.83862  4.27785  3.70158  3.69153  3.21503  3.06796  2.40366  4.90409  3.68719    128 - -
          2.68618  4.42225  2.77519  2.73123  3.46354  2.40513  3.72494  3.29354  2.67741  2.69355  4.24690  2.90347  2.73739  3.18146  2.89801  2.37887  2.77519  2.98518  4.58477  3.61503
          0.01870  4.38460  5.10695  0.61958  0.77255  0.48576  0.95510
    120   3.01163  5.10849  3.51878  2.84863  4.42818  3.75106  3.76110  3.78597  1.42525  3.31468  2.27810  3.28577  4.11060  2.90768  1.89072  3.04190  3.20022  3.49122  5.48616  4.26460    129 - -
          2.68618  4.42225  2.77519  2.73123  3.46354  2.40513  3.72494  3.29354  2.67741  2.69355  4.24690  2.90347  2.73739  3.18146  2.89801  2.37887  2.77519  2.98518  4.58477  3.61503
          0.01870  4.38460  5.10695  0.61958  0.77255  0.48576  0.95510
    121   2.94665  5.41287  1.85771  2.34977  4.81954  3.40510  3.89234  4.32915  2.81700  3.83229  4.63768  1.62979  3.97811  3.04010  3.36692  1.86181  3.23577  3.88390  5.98686  4.52734    130 - -
          2.68618  4.42225  2.77519  2.73123  3.46354  2.40513  3.72494  3.29354  2.67741  2.69355  4.24690  2.90347  2.73739  3.18146  2.89801  2.37887  2.77519  2.98518  4.58477  3.61503
          0.01870  4.38460  5.10695  0.61958  0.77255  0.48576  0.95510
    122   2.85591  4.68847  3.53166  2.95616  3.54396  3.73199  3.84333  3.17360  1.68958  1.96014  3.74342  3.37555  4.10770  3.14599  2.94356  3.00120  3.07664  2.95884  4.99735  2.45375    131 - -
          2.68627  4.42234  2.77528  2.73132  3.46362  2.40521  3.72503  3.29363  2.67749  2.69298  4.24698  2.90355  2.73680  3.18155  2.89809  2.37895  2.77528  2.98527  4.58486  3.61512
          0.24296  1.56235  5.10695  0.67448  0.71217  0.48576  0.95510
    123   3.13677  5.79418  1.71374  1.22700  5.07943  3.41466  3.94199  4.62241  2.95421  4.08063  4.91218  1.99906  4.03041  3.09822  3.56672  3.00692  3.42040  4.16470  6.22437  4.69038    134 - -
          2.68618  4.42225  2.77519  2.73123  3.46354  2.40513  3.72494  3.29354  2.67741  2.69355  4.24690  2.90347  2.73739  3.18146  2.89801  2.37887  2.77519  2.98518  4.58477  3.61503
          0.01870  4.38460  5.10695  0.61958  0.77255  0.48576  0.95510
    124   2.87814  5.41813  2.01201  1.84941  4.73978  2.36329  3.77431  4.23650  1.85265  3.71344  4.48803  2.89357  3.93252  2.89782  3.12601  2.80798  3.12808  3.80056  5.85240  4.40739    135 - -
          2.68618  4.42225  2.77519  2.73123  3.46354  2.40513  3.72494  3.29354  2.67741  2.69355  4.24690  2.90347  2.73739  3.18146  2.89801  2.37887  2.77519  2.98518  4.58477  3.61503
          0.01870  4.38460  5.10695  0.61958  0.77255  0.48576  0.95510
    125   3.36796  4.60425  5.32478  4.85395  3.89827  4.87992  5.57530  1.13471  4.76966  2.34969  3.65814  5.02619  5.14340  5.02520  4.94246  4.30237  3.63336  0.96051  5.96115  4.74731    136 - -
          2.68618  4.42225  2.77519  2.73123  3.46354  2.40513  3.72494  3.29354  2.67741  2.69355  4.24690  2.90347  2.73739  3.18146  2.89801  2.37887  2.77519  2.98518  4.58477  3.61503
          0.01870  4.38460  5.10695  0.61958  0.77255  0.48576  0.95510
    126   2.73110  4.58881  3.41607  2.84380  3.74314  3.63682  3.84320  2.35139  2.67020  2.19894  3.67347  2.42894  4.01932  3.09137  2.14588  2.88347  2.95948  2.83782  5.13591  3.87783    137 - -
          2.68618  4.42225  2.77519  2.73123  3.46354  2.40513  3.72494  3.29354  2.67741  2.69355  4.24690  2.90347  2.73739  3.18146  2.89801  2.37887  2.77519  2.98518  4.58477  3.61503
          0.01870  4.38460  5.10695  0.61958  0.77255  0.48576  0.95510
    127   2.82643  4.83097  2.33563  2.72606  2.37365  3.63559  3.74816  3.43305  2.77687  3.03623  3.92867  2.34880  4.04195  3.08828  3.21145  2.89382  3.06135  3.16224  4.84600  2.17164    138 - -
          2.68618  4.42225  2.77519  2.73123  3.46354  2.40513  3.72494  3.29354  2.67741  2.69355  4.24690  2.90347  2.73739  3.18146  2.89801  2.37887  2.77519  2.98518  4.58477  3.61503
          0.01870  4.38460  5.10695  0.61958  0.77255  0.48576  0.95510
    128   2.69507  2.58906  3.27353  2.19013  3.85251  3.57174  3.80808  3.17810  2.13821  2.88716  3.75484  3.19710  3.96912  3.02464  3.04295  2.81204  2.93124  2.27340  5.21141  3.93549    139 - -
          2.68618  4.42225  2.77519  2.73123  3.46354  2.40513  3.72494  3.29354  2.67741  2.69355  4.24690  2.90347  2.73739  3.18146  2.89801  2.37887  2.77519  2.98518  4.58477  3.61503
          0.01870  4.38460  5.10695  0.61958  0.77255  0.48576  0.95510
    129   3.42932  4.68333  5.30856  4.76877  3.48237  4.84298  5.28687  1.55090  4.65170  1.08058  3.25583  4.95043  5.03293  4.75524  4.73981  4.22078  3.66546  1.53660  5.55713  4.46721    140 - -
          2.68618  4.42225  2.77519  2.73123  3.46354  2.40513  3.72494  3.29354  2.67741  2.69355  4.24690  2.90347  2.73739  3.18146  2.89801  2.37887  2.77519  2.98518  4.58477  3.61503
          0.01870  4.38460  5.10695  0.61958  0.77255  0.48576  0.95510
    130   2.73821  5.14692  2.09971  1.98963  4.44850  3.46435  3.69148  3.90461  2.44803  2.51216  4.20551  2.94658  3.88615  2.81026  2.29599  2.71287  2.97254  3.51430  5.59820  4.21120    141 - -
          2.68618  4.42225  2.77519  2.73123  3.46354  2.40513  3.72494  3.29354  2.67741  2.69355  4.24690  2.90347  2.73739  3.18146  2.89801  2.37887  2.77519  2.98518  4.58477  3.61503
          0.01870  4.38460  5.10695  0.61958  0.77255  0.48576  0.95510
    131   2.71450  4.55488  3.39247  2.84269  2.56326  3.62687  3.83805  3.06602  2.19515  2.02631  3.64117  2.45740  4.01301  3.11843  3.12349  2.87279  2.94554  2.83135  5.04421  3.74179    142 - -
          2.68618  4.42225  2.77519  2.73123  3.46354  2.40513  3.72494  3.29354  2.67741  2.69355  4.24690  2.90347  2.73739  3.18146  2.89801  2.37887  2.77519  2.98518  4.58477  3.61503
          0.01870  4.38460  5.10695  0.61958  0.77255  0.48576  0.95510
    132   2.76439  4.57359  3.49295  2.92770  3.37462  3.67731  3.81628  3.11564  2.79508  2.78198  3.68089  3.34678  4.05918  3.17242  2.35658  2.06668  2.99460  2.87796  2.77780  2.47180    143 - -
          2.68618  4.42225  2.77519  2.73123  3.46354  2.40513  3.72494  3.29354  2.67741  2.69355  4.24690  2.90347  2.73739  3.18146  2.89801  2.37887  2.77519  2.98518  4.58477  3.61503
          0.01870  4.38460  5.10695  0.61958  0.77255  0.48576  0.95510
    133   3.03373  5.46110  1.94585  2.45580  4.81646  3.51382  3.86985  4.29783  1.11958  3.78610  4.60706  3.00729  4.03757  3.01171  3.03005  2.96906  3.28711  3.89133  5.89082  4.50507    144 - -
          2.68618  4.42225  2.77519  2.73123  3.46354  2.40513  3.72494  3.29354  2.67741  2.69355  4.24690  2.90347  2.73739  3.18146  2.89801  2.37887  2.77519  2.98518  4.58477  3.61503
          0.01870  4.38460  5.10695  0.61958  0.77255  0.48576  0.95510
    134   2.67816  4.38059  3.62564  3.08778  3.57967  3.64414  3.99910  1.99980  3.03744  2.62401  3.54276  2.45793  4.06531  3.34323  3.37455  2.25109  2.93569  2.03833  5.04745  3.81418    145 - -
          2.68618  4.42225  2.77519  2.73123  3.46354  2.40513  3.72494  3.29354  2.67741  2.69355  4.24690  2.90347  2.73739  3.18146  2.89801  2.37887  2.77519  2.98518  4.58477  3.61503
          0.01870  4.38460  5.10695  0.61958  0.77255  0.48576  0.95510
    135   2.71988  4.88633  3.03580  2.67657  4.53414  1.59689  3.92801  3.97543  1.97642  3.54309  4.35168  3.14254  3.95309  3.08588  3.06829  2.03104  3.04940  3.54189  5.72121  4.40104    146 - -
          2.68618  4.42225  2.77519  2.73123  3.46354  2.40513  3.72494  3.29354  2.67741  2.69355  4.24690  2.90347  2.73739  3.18146  2.89801  2.37887  2.77519  2.98518  4.58477  3.61503
          0.01870  4.38460  5.10695  0.61958  0.77255  0.48576  0.95510
    136   2.94938  5.33978  2.90672  2.51942  4.70649  3.56220  3.75905  4.15210  1.85634  3.62100  4.42336  1.63155  4.00803  2.11909  2.70800  2.90538  3.17349  3.75916  5.72376  4.38494    147 - -
          2.68618  4.42225  2.77519  2.73123  3.46354  2.40513  3.72494  3.29354  2.67741  2.69355  4.24690  2.90347  2.73739  3.18146  2.89801  2.37887  2.77519  2.98518  4.58477  3.61503
          0.01870  4.38460  5.10695  0.61958  0.77255  0.48576  0.95510
    137   2.77059  5.22472  2.24230  2.40546  4.56676  2.30427  3.69377  4.03412  1.95836  3.52330  4.28903  2.94912  3.89884  2.80578  2.24007  2.73284  3.00439  3.61889  5.65968  4.26994    148 - -
          2.68618  4.42225  2.77519  2.73123  3.46354  2.40513  3.72494  3.29354  2.67741  2.69355  4.24690  2.90347  2.73739  3.18146  2.89801  2.37887  2.77519  2.98518  4.58477  3.61503
          0.36685  4.38460  1.22207  0.61958  0.77255  0.48576  0.95510
    138   3.10982  5.24639  2.57332  0.80376  4.61566  3.39188  3.99786  4.10421  2.90078  3.69516  4.66506  3.04359  4.00565  3.21211  3.32494  3.07674  3.41648  3.77160  5.75483  4.48127    149 - -
          2.68618  4.42225  2.77519  2.73123  3.46354  2.40513  3.72494  3.29354  2.67741  2.69355  4.24690  2.90347  2.73739  3.18146  2.89801  2.37887  2.77519  2.98518  4.58477  3.61503
          0.02638  4.04413  4.76647  0.61958  0.77255  0.85023  0.55743
    139   2.61383  4.31249  3.67009  3.27545  3.63454  2.07488  4.18079  1.56481  3.21585  2.57610  3.62303  3.55625  4.03559  3.55051  3.49706  2.88722  2.95745  2.37760  5.18098  3.93709    150 - -
          2.68618  4.42225  2.77519  2.73123  3.46354  2.40513  3.72494  3.29354  2.67741  2.69355  4.24690  2.90347  2.73739  3.18146  2.89801  2.37887  2.77519  2.98518  4.58477  3.61503
          0.02638  4.04413  4.76647  0.61958  0.77255  0.85023  0.55743
    140   3.16647  4.54187  4.57292  4.19784  3.49510  4.24667  4.89697  0.88751  4.02928  2.04955  3.40737  4.41956  4.66437  4.36193  4.20665  3.76138  3.46381  1.86583  5.41915  4.17011    151 - -
          2.68618  4.42225  2.77519  2.73123  3.46354  2.40513  3.72494  3.29354  2.67741  2.69355  4.24690  2.90347  2.73739  3.18146  2.89801  2.37887  2.77519  2.98518  4.58477  3.61503
          0.02638  4.04413  4.76647  0.61958  0.77255  0.54965  0.86074
    141   2.73094  4.51809  2.13902  2.89814  2.40283  3.63481  3.90625  2.80898  2.93260  2.60003  3.59196  3.33508  4.04869  3.23064  3.31922  2.92012  2.97870  2.02208  4.99950  3.64765    152 - -
          2.68618  4.42225  2.77519  2.73123  3.46354  2.40513  3.72494  3.29354  2.67741  2.69355  4.24690  2.90347  2.73739  3.18146  2.89801  2.37887  2.77519  2.98518  4.58477  3.61503
          0.02195  4.22560  4.94794  0.61958  0.77255  0.37739  1.15724
    142   3.01115  4.46153  4.42594  3.87277  3.35654  4.14057  4.49301  1.68237  3.73646  1.32789  3.24788  4.12145  2.52773  3.97477  3.93088  3.45861  3.25347  2.29239  5.11707  3.95092    153 - -
          2.68618  4.42225  2.77519  2.73123  3.46354  2.40513  3.72494  3.29354  2.67741  2.69355  4.24690  2.90347  2.73739  3.18146  2.89801  2.37887  2.77519  2.98518  4.58477  3.61503
          0.01870  4.38460  5.10695  0.61958  0.77255  0.48576  0.95510
    143   2.75666  4.64012  3.41845  2.86683  3.86991  3.63453  3.89019  2.27308  1.93913  2.85522  3.76975  3.30931  4.04329  3.11885  3.01680  2.90384  1.85546  2.81409  5.25062  3.99363    154 - -
          2.68618  4.42225  2.77519  2.73123  3.46354  2.40513  3.72494  3.29354  2.67741  2.69355  4.24690  2.90347  2.73739  3.18146  2.89801  2.37887  2.77519  2.98518  4.58477  3.61503
          0.01870  4.38460  5.10695  0.61958  0.77255  0.48576  0.95510
    144   2.71155  4.52479  3.41354  2.23571  3.70517  3.64229  3.91265  2.24741  2.85172  2.71061  3.63088  3.32597  2.45575  3.18039  3.23870  2.89470  2.95070  2.12679  5.14325  3.88682    155 - -
          2.68618  4.42225  2.77519  2.73123  3.46354  2.40513  3.72494  3.29354  2.67741  2.69355  4.24690  2.90347  2.73739  3.18146  2.89801  2.37887  2.77519  2.98518  4.58477  3.61503
          0.01870  4.38460  5.10695  0.61958  0.77255  0.48576  0.95510
    145   2.68718  4.73239  3.19220  2.65561  3.98706  3.52546  3.78355  2.47127  2.09912  3.01808  3.86483  3.13968  2.44936  2.97152  2.99850  2.20115  2.93247  3.07203  5.30269  4.00816    156 - -
          2.68618  4.42225  2.77519  2.73123  3.46354  2.40513  3.72494  3.29354  2.67741  2.69355  4.24690  2.90347  2.73739  3.18146  2.89801  2.37887  2.77519  2.98518  4.58477  3.61503
          0.01870  4.38460  5.10695  0.61958  0.77255  0.48576  0.95510
    146   2.92763  4.48959  3.93168  2.14102  3.69204  4.00480  4.34373  1.49002  3.37208  2.49994  3.58162  3.80496  4.37617  3.68896  3.69445  3.30178  3.17192  1.67610  5.31182  4.08097    157 - -
          2.68618  4.42225  2.77519  2.73123  3.46354  2.40513  3.72494  3.29354  2.67741  2.69355  4.24690  2.90347  2.73739  3.18146  2.89801  2.37887  2.77519  2.98518  4.58477  3.61503
          0.01870  4.38460  5.10695  0.61958  0.77255  0.48576  0.95510
    147   2.87428  5.34393  1.63530  2.36233  4.69481  3.43574  3.79894  4.17987  1.99365  3.68011  4.46709  2.92247  3.94366  2.92992  3.13218  1.92820  3.13321  3.75618  5.83075  4.40327    158 - -
          2.68618  4.42225  2.77519  2.73123  3.46354  2.40513  3.72494  3.29354  2.67741  2.69355  4.24690  2.90347  2.73739  3.18146  2.89801  2.37887  2.77519  2.98518  4.58477  3.61503
          0.01870  4.38460  5.10695  0.61958  0.77255  0.48576  0.95510
    148   2.62028  4.72294  3.03436  2.79837  4.66999  1.59372  4.13769  4.14835  3.04488  3.73732  4.53687  2.06744  3.93354  3.32342  3.48389  1.70269  3.03540  3.61058  5.91643  4.59360    159 - -
          2.68631  4.42238  2.77462  2.73069  3.46367  2.40526  3.72508  3.29367  2.67690  2.69368  4.24703  2.90360  2.73753  3.18159  2.89814  2.37900  2.77533  2.98531  4.58490  3.61516
          0.24296  1.56235  5.10695  0.99408  0.46214  0.48576  0.95510
    149   3.54106  5.45262  3.74740  3.30813  4.96286  3.93556  4.16881  4.43608  0.50208  3.90060  4.86225  3.69777  4.42224  3.35091  2.68313  3.56621  3.76858  4.12533  5.82260  4.72845    163 - -
          2.68618  4.42225  2.77519  2.73123  3.46354  2.40513  3.72494  3.29354  2.67741  2.69355  4.24690  2.90347  2.73739  3.18146  2.89801  2.37887  2.77519  2.98518  4.58477  3.61503
          0.01870  4.38460  5.10695  0.61958  0.77255  0.48576  0.95510
    150   4.25865  5.31524  5.17173  5.00341  1.05788  4.85708  3.65887  3.86414  4.81020  3.08720  4.41979  4.45776  5.13389  4.58939  4.70241  4.25539  4.46655  3.81160  3.75084  0.93386    164 - -
          2.68618  4.42225  2.77519  2.73123  3.46354  2.40513  3.72494  3.29354  2.67741  2.69355  4.24690  2.90347  2.73739  3.18146  2.89801  2.37887  2.77519  2.98518  4.58477  3.61503
          0.01870  4.38460  5.10695  0.61958  0.77255  0.48576  0.95510
    151   3.06494  4.67592  4.11355  3.70371  3.53716  3.93609  4.49578  2.81063  3.55125  0.89289  3.49318  3.98906  2.30609  3.89917  3.78138  3.36868  3.37238  2.77580  5.27775  4.06431    165 - -
          2.68618  4.42225  2.77519  2.73123  3.46354  2.40513  3.72494  3.29354  2.67741  2.69355  4.24690  2.90347  2.73739  3.18146  2.89801  2.37887  2.77519  2.98518  4.58477  3.61503
          0.01870  4.38460  5.10695  0.61958  0.77255  0.48576  0.95510
    152   2.19404  4.97760  3.20095  2.61762  4.24462  3.58257  3.71943  3.66055  1.80005  3.23283  4.05566  3.11206  3.96617  2.86586  2.13014  2.81847  3.01045  3.33760  5.42669  2.72303    166 - -
          2.68618  4.42225  2.77519  2.73123  3.46354  2.40513  3.72494  3.29354  2.67741  2.69355  4.24690  2.90347  2.73739  3.18146  2.89801  2.37887  2.77519  2.98518  4.58477  3.61503
          0.01870  4.38460  5.10695  0.61958  0.77255  0.48576  0.95510
    153   3.23178  5.88770  1.50510  1.00765  5.17049  3.42542  4.01113  4.72532  3.08164  4.19170  5.05758  2.87856  4.07341  3.18176  3.71829  3.08736  3.52956  4.27043  6.32725  4.78213    167 - -
          2.68618  4.42225  2.77519  2.73123  3.46354  2.40513  3.72494  3.29354  2.67741  2.69355  4.24690  2.90347  2.73739  3.18146  2.89801  2.37887  2.77519  2.98518  4.58477  3.61503
          0.01870  4.38460  5.10695  0.61958  0.77255  0.48576  0.95510
    154   3.37562  4.62107  5.30241  4.83335  3.85254  4.85874  5.54518  0.84572  4.73856  2.29141  3.61775  5.00848  5.12821  4.98787  4.90712  4.28265  3.64270  1.32518  5.92379  4.71916    168 - -
          2.68618  4.42225  2.77519  2.73123  3.46354  2.40513  3.72494  3.29354  2.67741  2.69355  4.24690  2.90347  2.73739  3.18146  2.89801  2.37887  2.77519  2.98518  4.58477  3.61503
          0.01870  4.38460  5.10695  0.61958  0.77255  0.48576  0.95510
    155   3.03191  5.60817  1.82861  1.28222  4.91743  3.42241  3.88734  4.43275  2.83023  3.91250  4.72269  2.88106  2.39480  3.03319  3.40150  2.93288  3.30409  3.99225  6.06100  4.57374    169 - -
          2.68618  4.42225  2.77519  2.73123  3.46354  2.40513  3.72494  3.29354  2.67741  2.69355  4.24690  2.90347  2.73739  3.18146  2.89801  2.37887  2.77519  2.98518  4.58477  3.61503
          0.36685  4.38460  1.22207  0.61958  0.77255  0.48576  0.95510
    156   2.87466  4.87132  2.81748  2.72198  4.26275  3.30627  4.07278  4.01361  2.99283  3.64179  4.59847  0.88653  3.96799  3.34850  3.35103  2.93698  3.26383  3.61826  5.54912  4.20083    170 - -
          2.68621  4.42228  2.77522  2.73126  3.46357  2.40516  3.72497  3.29357  2.67744  2.69358  4.24693  2.90350  2.73694  3.18149  2.89804  2.37890  2.77522  2.98521  4.58480  3.61506
          0.25152  1.54239  4.76647  0.25098  1.50526  0.85023  0.55743
    157   2.73301  4.57199  3.22587  2.85857  3.55486  3.51076  3.89349  2.97611  2.78690  1.66709  3.70265  2.10652  4.00079  3.20013  3.11481  2.89090  3.01771  2.77930  5.06457  3.69958    172 - -
          2.68618  4.42225  2.77519  2.73123  3.46354  2.40513  3.72494  3.29354  2.67741  2.69355  4.24690  2.90347  2.73739  3.18146  2.89801  2.37887  2.77519  2.98518  4.58477  3.61503
          0.02638  4.04413  4.76647  0.61958  0.77255  0.85023  0.55743
    158   3.54509  4.80776  4.66115  4.30980  1.36503  4.34344  3.56333  3.19970  4.12161  2.51861  3.78494  4.10338  4.66247  4.13070  4.15749  3.72767  3.77206  3.14492  1.60588  2.00562    173 - -
          2.68618  4.42225  2.77519  2.73123  3.46354  2.40513  3.72494  3.29354  2.67741  2.69355  4.24690  2.90347  2.73739  3.18146  2.89801  2.37887  2.77519  2.98518  4.58477  3.61503
          0.02638  4.04413  4.76647  0.61958  0.77255  0.85023  0.55743
    159   3.13634  5.09979  3.32327  2.91671  4.52565  3.60360  3.86539  3.96654  0.82526  3.49578  4.45108  3.33243  4.09438  3.04938  2.47898  3.16891  3.37838  3.66577  5.51207  4.35104    174 - -
          2.68618  4.42225  2.77519  2.73123  3.46354  2.40513  3.72494  3.29354  2.67741  2.69355  4.24690  2.90347  2.73739  3.18146  2.89801  2.37887  2.77519  2.98518  4.58477  3.61503
          0.02638  4.04413  4.76647  0.61958  0.77255  0.85023  0.55743
    160   2.89663  5.22511  2.71514  1.76201  4.58544  3.43565  3.67484  4.00213  1.51583  3.50158  4.33916  2.93215  3.91362  2.81496  2.59900  2.85338  3.12549  3.63655  5.61645  4.29702    175 - -
          2.68618  4.42225  2.77519  2.73123  3.46354  2.40513  3.72494  3.29354  2.67741  2.69355  4.24690  2.90347  2.73739  3.18146  2.89801  2.37887  2.77519  2.98518  4.58477  3.61503
          0.02638  4.04413  4.76647  0.61958  0.77255  0.54965  0.86074
    161   2.75182  4.92491  3.03545  2.00742  4.18466  3.51514  3.70245  2.47164  1.77615  3.15515  4.00248  3.04522  3.92170  2.85523  2.76389  2.78155  2.97769  3.21151  5.40621  4.09556    176 - -
          2.68618  4.42225  2.77519  2.73123  3.46354  2.40513  3.72494  3.29354  2.67741  2.69355  4.24690  2.90347  2.73739  3.18146  2.89801  2.37887  2.77519  2.98518  4.58477  3.61503
          0.02195  4.22560  4.94794  0.61958  0.77255  0.68791  0.69842
    162   3.31603  4.64321  4.87215  4.38302  1.31388  4.46643  4.44491  1.68195  4.23875  1.84272  3.21000  4.46968  4.74277  4.33516  4.32695  3.83242  3.55526  2.33475  4.69913  3.21612    177 - -
          2.68618  4.42225  2.77519  2.73123  3.46354  2.40513  3.72494  3.29354  2.67741  2.69355  4.24690  2.90347  2.73739  3.18146  2.89801  2.37887  2.77519  2.98518  4.58477  3.61503
          0.02195  4.22560  4.94794  0.61958  0.77255  0.68791  0.69842
    163   3.46409  4.74717  5.13729  4.60559  3.24407  4.77792  5.13051  1.57563  4.43759  0.88018  3.03736  4.84147  4.94796  4.55313  4.53555  4.16422  3.69482  2.16900  5.36960  4.27885    178 - -
          2.68618  4.42225  2.77519  2.73123  3.46354  2.40513  3.72494  3.29354  2.67741  2.69355  4.24690  2.90347  2.73739  3.18146  2.89801  2.37887  2.77519  2.98518  4.58477  3.61503
          0.02195  4.22560  4.94794  0.61958  0.77255  0.68791  0.69842
    164   2.86850  5.28992  2.79755  1.72174  4.64786  3.48065  3.68643  4.09311  1.81228  3.56098  4.35706  2.95196  3.92748  2.08135  2.68097  2.81899  3.09299  3.69478  5.67092  4.31901    179 - -
          2.68618  4.42225  2.77519  2.73123  3.46354  2.40513  3.72494  3.29354  2.67741  2.69355  4.24690  2.90347  2.73739  3.18146  2.89801  2.37887  2.77519  2.98518  4.58477  3.61503
          0.02195  4.22560  4.94794  0.61958  0.77255  0.68791  0.69842
    165   2.05247  4.59502  2.28138  2.74569  3.85942  3.52742  3.90672  1.97203  2.82803  2.83112  3.76508  3.21454  3.98491  3.13818  3.24878  2.83651  2.95828  2.66894  5.28770  4.00182    180 - -
          2.68618  4.42225  2.77519  2.73123  3.46354  2.40513  3.72494  3.29354  2.67741  2.69355  4.24690  2.90347  2.73739  3.18146  2.89801  2.37887  2.77519  2.98518  4.58477  3.61503
          0.02195  4.22560  4.94794  0.61958  0.77255  0.68791  0.69842
    166   3.29174  4.61467  4.89287  4.39276  1.48572  4.47193  4.51590  1.49347  4.25035  1.83365  3.19591  4.49221  4.74370  4.35179  4.33887  3.83583  3.53031  2.26199  4.78423  3.33797    181 - -
          2.68618  4.42225  2.77519  2.73123  3.46354  2.40513  3.72494  3.29354  2.67741  2.69355  4.24690  2.90347  2.73739  3.18146  2.89801  2.37887  2.77519  2.98518  4.58477  3.61503
          0.02195  4.22560  4.94794  0.61958  0.77255  0.68791  0.69842
    167   2.89574  5.05274  2.80650  1.34452  3.79545  3.50870  3.78060  3.69340  2.67609  3.26919  4.17235  3.04910  3.99489  3.02753  3.10281  2.90242  3.14587  3.39690  5.21281  2.31399    182 - -
          2.68618  4.42225  2.77519  2.73123  3.46354  2.40513  3.72494  3.29354  2.67741  2.69355  4.24690  2.90347  2.73739  3.18146  2.89801  2.37887  2.77519  2.98518  4.58477  3.61503
          0.02195  4.22560  4.94794  0.61958  0.77255  0.68791  0.69842
    168   2.89796  5.45334  1.83757  1.58192  4.76474  3.36658  3.75841  4.26533  1.94083  3.74094  4.53530  2.82220  3.90155  2.89296  3.14462  2.81224  3.15521  3.83148  5.88058  4.42245    183 - -
          2.68618  4.42225  2.77519  2.73123  3.46354  2.40513  3.72494  3.29354  2.67741  2.69355  4.24690  2.90347  2.73739  3.18146  2.89801  2.37887  2.77519  2.98518  4.58477  3.61503
          0.02195  4.22560  4.94794  0.61958  0.77255  0.37739  1.15724
    169   3.39509  5.48444  3.89019  3.11346  5.03609  3.95637  3.80146  4.34070  0.88139  3.70962  4.59085  3.47406  4.29854  2.92915  1.63849  3.37288  3.52649  4.02278  5.68549  4.57573    184 - -
          2.68618  4.42225  2.77519  2.73123  3.46354  2.40513  3.72494  3.29354  2.67741  2.69355  4.24690  2.90347  2.73739  3.18146  2.89801  2.37887  2.77519  2.98518  4.58477  3.61503
          0.01870  4.38460  5.10695  0.61958  0.77255  0.48576  0.95510
    170   2.81912  4.42017  3.87813  3.36447  3.49029  3.82651  4.18077  2.56736  3.26365  1.45492  3.46482  2.44217  4.23312  3.58077  3.54682  3.13441  3.07462  1.89695  5.07205  3.83437    185 - -
          2.68618  4.42225  2.77519  2.73123  3.46354  2.40513  3.72494  3.29354  2.67741  2.69355  4.24690  2.90347  2.73739  3.18146  2.89801  2.37887  2.77519  2.98518  4.58477  3.61503
          0.01870  4.38460  5.10695  0.61958  0.77255  0.48576  0.95510
    171   2.71538  4.84511  3.12150  2.71137  4.42657  1.63454  3.90925  3.83587  1.98278  3.43189  4.25278  3.16906  3.95893  3.07257  3.01384  2.77788  2.16221  3.43971  5.63506  4.33299    186 - -
          2.68618  4.42225  2.77519  2.73123  3.46354  2.40513  3.72494  3.29354  2.67741  2.69355  4.24690  2.90347  2.73739  3.18146  2.89801  2.37887  2.77519  2.98518  4.58477  3.61503
          0.01870  4.38460  5.10695  0.61958  0.77255  0.48576  0.95510
    172   2.81403  4.97401  2.20715  2.53759  4.13347  3.52613  3.81447  3.55218  2.65071  1.71881  4.02757  3.06350  3.97738  2.24458  3.09907  2.84441  3.05669  3.27257  5.46139  4.11612    187 - -
          2.68618  4.42225  2.77519  2.73123  3.46354  2.40513  3.72494  3.29354  2.67741  2.69355  4.24690  2.90347  2.73739  3.18146  2.89801  2.37887  2.77519  2.98518  4.58477  3.61503
          0.01870  4.38460  5.10695  0.61958  0.77255  0.48576  0.95510
    173   2.96301  5.08499  3.33707  2.84282  4.59899  3.62743  3.86998  3.93156  1.06008  3.50330  4.36633  3.27981  4.09577  3.01913  2.60504  2.99949  2.19158  3.58437  5.65200  4.40914    188 - -
          2.68772  4.42379  2.77603  2.72805  3.46087  2.40618  3.72648  3.29035  2.67639  2.69379  4.24536  2.90340  2.73825  3.18300  2.89954  2.37851  2.77532  2.98585  4.58631  3.61330
          0.24296  1.56235  5.10695  3.27174  0.03868  0.48576  0.95510
    174   3.08763  5.44364  2.91376  1.74076  4.84027  3.61678  3.82046  4.26066  1.16356  3.71924  4.55032  3.10457  4.08499  2.95334  2.67367  3.03401  3.30785  3.88041  5.79831  4.49239    224 - -
          2.68618  4.42225  2.77519  2.73123  3.46354  2.40513  3.72494  3.29354  2.67741  2.69355  4.24690  2.90347  2.73739  3.18146  2.89801  2.37887  2.77519  2.98518  4.58477  3.61503
          0.01870  4.38460  5.10695  0.61958  0.77255  0.48576  0.95510
    175   2.76430  5.05324  2.81217  1.46488  4.50138  3.41869  3.83114  3.93935  2.65075  3.50691  4.30922  3.00898  3.92968  2.97545  3.12488  2.09811  2.22422  3.53905  5.70146  4.32716    225 - -
          2.68618  4.42225  2.77519  2.73123  3.46354  2.40513  3.72494  3.29354  2.67741  2.69355  4.24690  2.90347  2.73739  3.18146  2.89801  2.37887  2.77519  2.98518  4.58477  3.61503
          0.01870  4.38460  5.10695  0.61958  0.77255  0.48576  0.95510
    176   2.90522  5.08039  3.18606  2.75600  4.63053  3.55336  3.87116  4.05672  1.17758  3.58259  4.41533  3.21233  4.05030  3.01841  2.70262  1.87367  3.18331  3.66266  5.69365  4.41424    226 - -
          2.68618  4.42225  2.77519  2.73123  3.46354  2.40513  3.72494  3.29354  2.67741  2.69355  4.24690  2.90347  2.73739  3.18146  2.89801  2.37887  2.77519  2.98518  4.58477  3.61503
          0.17222  4.38460  1.92593  0.61958  0.77255  0.48576  0.95510
    177   2.78548  4.33297  4.00033  3.48195  1.94712  2.39191  4.04031  2.66475  3.38710  1.74555  3.35199  3.73065  4.19778  3.63534  3.61985  3.10835  3.04244  2.52350  4.67559  3.28773    227 - -
          2.68618  4.42225  2.77519  2.73123  3.46354  2.40513  3.72494  3.29354  2.67741  2.69355  4.24690  2.90347  2.73739  3.18146  2.89801  2.37887  2.77519  2.98518  4.58477  3.61503
          0.02176  4.23414  4.95649  0.61958  0.77255  0.38162  1.14809
    178   2.92433  5.38643  2.55855  1.36677  4.75236  3.42709  3.84832  4.24401  2.71668  3.74893  4.54937  2.12066  3.96831  2.98932  3.23386  2.06622  3.19585  3.81757  5.90420  4.46577    228 - -
          2.68618  4.42225  2.77519  2.73123  3.46354  2.40513  3.72494  3.29354  2.67741  2.69355  4.24690  2.90347  2.73739  3.18146  2.89801  2.37887  2.77519  2.98518  4.58477  3.61503
          0.01870  4.38460  5.10695  0.61958  0.77255  0.48576  0.95510
    179   1.19854  4.38779  3.81348  3.62264  4.74107  1.18103  4.67777  4.14470  3.74243  3.86557  4.68974  3.66052  3.95168  3.98512  4.00499  2.64838  2.98561  3.51455  6.06907  4.91004    229 - -
          2.68618  4.42225  2.77519  2.73123  3.46354  2.40513  3.72494  3.29354  2.67741  2.69355  4.24690  2.90347  2.73739  3.18146  2.89801  2.37887  2.77519  2.98518  4.58477  3.61503
          0.01870  4.38460  5.10695  0.61958  0.77255  0.48576  0.95510
    180   2.67137  2.84803  3.18701  2.64948  4.07415  3.49208  3.78988  3.46712  2.07123  3.10174  3.93540  2.34716  3.92677  2.96570  2.98983  2.74513  2.09535  3.15102  5.36435  4.06353    230 - -
          2.68618  4.42225  2.77519  2.73123  3.46354  2.40513  3.72494  3.29354  2.67741  2.69355  4.24690  2.90347  2.73739  3.18146  2.89801  2.37887  2.77519  2.98518  4.58477  3.61503
          0.01870  4.38460  5.10695  0.61958  0.77255  0.48576  0.95510
    181   3.31681  0.31130  4.89738  4.77282  4.69466  3.80368  5.31401  3.96538  4.62135  3.83623  4.98292  4.63643  4.54354  4.94553  4.64314  3.58540  3.82682  3.66418  5.95737  4.96930    231 - -
          2.68618  4.42225  2.77519  2.73123  3.46354  2.40513  3.72494  3.29354  2.67741  2.69355  4.24690  2.90347  2.73739  3.18146  2.89801  2.37887  2.77519  2.98518  4.58477  3.61503
          0.01870  4.38460  5.10695  0.61958  0.77255  0.48576  0.95510
    182   2.72485  4.78493  3.16581  2.63982  2.64275  3.55839  2.40313  3.40343  2.60651  3.02622  3.88010  3.13174  3.95774  2.29080  3.03086  2.22025  2.95907  3.11555  5.15015  3.75325    232 - -
          2.68618  4.42225  2.77519  2.73123  3.46354  2.40513  3.72494  3.29354  2.67741  2.69355  4.24690  2.90347  2.73739  3.18146  2.89801  2.37887  2.77519  2.98518  4.58477  3.61503
          0.01870  4.38460  5.10695  0.61958  0.77255  0.48576  0.95510
    183   3.39725  4.64901  5.29670  4.76273  3.54135  4.82712  5.29609  1.52332  4.65032  1.22280  3.31803  4.93708  5.03140  4.77688  4.74906  4.20647  3.63689  1.36176  5.59366  4.48353    233 - -
          2.68618  4.42225  2.77519  2.73123  3.46354  2.40513  3.72494  3.29354  2.67741  2.69355  4.24690  2.90347  2.73739  3.18146  2.89801  2.37887  2.77519  2.98518  4.58477  3.61503
          0.01870  4.38460  5.10695  0.61958  0.77255  0.48576  0.95510
    184   3.31681  0.31130  4.89738  4.77282  4.69466  3.80368  5.31401  3.96538  4.62135  3.83623  4.98292  4.63643  4.54354  4.94553  4.64314  3.58540  3.82682  3.66418  5.95737  4.96930    234 - -
          2.68618  4.42225  2.77519  2.73123  3.46354  2.40513  3.72494  3.29354  2.67741  2.69355  4.24690  2.90347  2.73739  3.18146  2.89801  2.37887  2.77519  2.98518  4.58477  3.61503
          0.01870  4.38460  5.10695  0.61958  0.77255  0.48576  0.95510
    185   2.79806  4.85384  2.97933  2.88950  4.80492  0.95685  4.31823  4.37050  3.29123  3.96903  4.81411  1.94040  4.05073  3.54778  3.70107  2.88830  3.24253  3.81660  6.04768  4.74131    235 - -
          2.68618  4.42225  2.77519  2.73123  3.46354  2.40513  3.72494  3.29354  2.67741  2.69355  4.24690  2.90347  2.73739  3.18146  2.89801  2.37887  2.77519  2.98518  4.58477  3.61503
          0.01870  4.38460  5.10695  0.61958  0.77255  0.48576  0.95510
    186   3.07529  5.49034  2.70030  1.08794  4.84840  3.54185  3.86239  4.30064  1.87774  3.78098  4.61288  3.02499  4.05928  3.00406  2.92222  3.00724  3.31868  3.90753  5.88786  4.52299    236 - -
          2.68618  4.42225  2.77519  2.73123  3.46354  2.40513  3.72494  3.29354  2.67741  2.69355  4.24690  2.90347  2.73739  3.18146  2.89801  2.37887  2.77519  2.98518  4.58477  3.61503
          0.01870  4.38460  5.10695  0.61958  0.77255  0.48576  0.95510
    187   2.71355  4.76741  3.19295  2.14135  3.95169  3.55925  3.75301  3.36175  2.53661  3.00210  3.85084  3.13035  3.94829  2.94061  2.14471  2.78831  2.94179  2.39136  5.26683  2.70486    237 - -
          2.68618  4.42225  2.77519  2.73123  3.46354  2.40513  3.72494  3.29354  2.67741  2.69355  4.24690  2.90347  2.73739  3.18146  2.89801  2.37887  2.77519  2.98518  4.58477  3.61503
          0.01870  4.38460  5.10695  0.61958  0.77255  0.48576  0.95510
    188   2.06147  4.78425  3.15311  2.64270  4.26923  3.41448  3.82737  3.68485  2.05357  3.28808  4.09667  3.11626  3.90117  2.98333  3.04005  1.93261  2.19788  3.30749  5.51441  4.19572    238 - -
          2.68618  4.42225  2.77519  2.73123  3.46354  2.40513  3.72494  3.29354  2.67741  2.69355  4.24690  2.90347  2.73739  3.18146  2.89801  2.37887  2.77519  2.98518  4.58477  3.61503
          0.01870  4.38460  5.10695  0.61958  0.77255  0.48576  0.95510
    189   3.16671  5.84209  1.32958  1.52692  5.12182  3.41281  3.95983  4.67156  2.99541  4.12624  4.96642  1.97589  4.04058  3.11989  3.62189  3.02896  3.45468  4.21031  6.27067  4.72380    239 - -
          2.68618  4.42225  2.77519  2.73123  3.46354  2.40513  3.72494  3.29354  2.67741  2.69355  4.24690  2.90347  2.73739  3.18146  2.89801  2.37887  2.77519  2.98518  4.58477  3.61503
          0.01870  4.38460  5.10695  0.61958  0.77255  0.48576  0.95510
    190   2.67909  4.64134  3.21930  2.16995  3.86878  3.54053  3.82493  2.22532  2.70401  2.90740  3.77375  3.18261  3.95839  3.04223  3.12272  2.21373  2.26755  2.92636  5.23565  3.95292    240 - -
          2.68618  4.42225  2.77519  2.73123  3.46354  2.40513  3.72494  3.29354  2.67741  2.69355  4.24690  2.90347  2.73739  3.18146  2.89801  2.37887  2.77519  2.98518  4.58477  3.61503
          0.01870  4.38460  5.10695  0.61958  0.77255  0.48576  0.95510
    191   2.71841  4.40882  3.66688  3.09406  3.55455  3.69836  3.97566  2.77944  2.95034  2.03457  3.50522  3.47561  4.08746  3.31150  2.41534  2.96501  2.09389  2.06716  5.02796  3.80355    241 - -
          2.68618  4.42225  2.77519  2.73123  3.46354  2.40513  3.72494  3.29354  2.67741  2.69355  4.24690  2.90347  2.73739  3.18146  2.89801  2.37887  2.77519  2.98518  4.58477  3.61503
          0.01870  4.38460  5.10695  0.61958  0.77255  0.48576  0.95510
    192   3.72246  4.96151  4.97967  4.61413  1.61468  4.60498  3.80102  3.27927  4.43878  1.77318  3.87123  4.36172  4.89205  4.38615  4.43623  3.95534  3.93871  3.23977  3.94415  1.08198    242 - -
          2.68618  4.42225  2.77519  2.73123  3.46354  2.40513  3.72494  3.29354  2.67741  2.69355  4.24690  2.90347  2.73739  3.18146  2.89801  2.37887  2.77519  2.98518  4.58477  3.61503
          0.01870  4.38460  5.10695  0.61958  0.77255  0.48576  0.95510
    193   2.79501  5.09025  1.45134  2.47406  4.63524  3.37879  3.90922  4.09352  2.79849  3.65582  4.46011  3.00231  3.94606  3.06194  3.30650  2.04057  2.18435  3.65685  5.84281  4.44512    243 - -
          2.68618  4.42225  2.77519  2.73123  3.46354  2.40513  3.72494  3.29354  2.67741  2.69355  4.24690  2.90347  2.73739  3.18146  2.89801  2.37887  2.77519  2.98518  4.58477  3.61503
          0.17445  4.38460  1.91316  0.61958  0.77255  0.48576  0.95510
    194   2.37899  4.31272  3.59037  3.28130  4.36048  3.10909  4.32983  3.71986  3.28843  3.45506  4.30664  3.44541  3.84506  3.60537  3.59316  1.68695  1.18924  3.22663  5.72136  4.49860    244 - -
          2.68618  4.42225  2.77519  2.73123  3.46354  2.40513  3.72494  3.29354  2.67741  2.69355  4.24690  2.90347  2.73739  3.18146  2.89801  2.37887  2.77519  2.98518  4.58477  3.61503
          0.21422  4.23196  1.72428  0.61958  0.77255  0.68110  0.70534
    195   2.29390  4.23072  3.42167  3.10339  4.21023  3.02565  4.16969  3.55737  3.11050  3.29714  4.15577  3.30671  3.74444  3.43734  3.42648  1.63277  1.51494  3.09122  5.57218  4.33846    245 - -
          2.68622  4.42229  2.77524  2.73127  3.46358  2.40517  3.72499  3.29358  2.67681  2.69359  4.24694  2.90351  2.73744  3.18151  2.89805  2.37891  2.77524  2.98523  4.58481  3.61507
          0.36124  1.22188  4.76647  0.20196  1.69899  0.31095  1.31956
    196   2.70692  4.68110  2.41375  2.15695  2.43988  3.56209  3.80600  2.41015  2.70338  2.88190  3.76229  3.15864  3.96553  3.02605  3.13571  2.81159  2.94160  2.93586  5.20923  3.90470    247 - -
          2.68618  4.42225  2.77519  2.73123  3.46354  2.40513  3.72494  3.29354  2.67741  2.69355  4.24690  2.90347  2.73739  3.18146  2.89801  2.37887  2.77519  2.98518  4.58477  3.61503
          0.01870  4.38460  5.10695  0.61958  0.77255  0.48576  0.95510
    197   2.93135  4.39403  4.38653  3.85486  3.60090  4.06933  4.54836  1.71928  3.74976  2.39221  3.50549  4.09341  2.27188  4.01777  3.97628  3.40405  3.19916  1.31397  5.27356  4.06896    248 - -
          2.68618  4.42225  2.77519  2.73123  3.46354  2.40513  3.72494  3.29354  2.67741  2.69355  4.24690  2.90347  2.73739  3.18146  2.89801  2.37887  2.77519  2.98518  4.58477  3.61503
          0.01870  4.38460  5.10695  0.61958  0.77255  0.48576  0.95510
    198   3.24629  4.59800  4.69782  4.21845  1.82205  4.27161  3.92485  2.87839  4.06234  2.48914  3.61808  4.17403  4.60423  4.14530  4.13624  3.59769  3.47647  1.73709  4.17510  1.42049    249 - -
          2.68618  4.42225  2.77519  2.73123  3.46354  2.40513  3.72494  3.29354  2.67741  2.69355  4.24690  2.90347  2.73739  3.18146  2.89801  2.37887  2.77519  2.98518  4.58477  3.61503
          0.01870  4.38460  5.10695  0.61958  0.77255  0.48576  0.95510
    199   3.54106  5.45262  3.74740  3.30813  4.96286  3.93556  4.16881  4.43608  0.50208  3.90060  4.86225  3.69777  4.42224  3.35091  2.68313  3.56621  3.76858  4.12533  5.82260  4.72845    250 - -
          2.68618  4.42225  2.77519  2.73123  3.46354  2.40513  3.72494  3.29354  2.67741  2.69355  4.24690  2.90347  2.73739  3.18146  2.89801  2.37887  2.77519  2.98518  4.58477  3.61503
          0.01870  4.38460  5.10695  0.61958  0.77255  0.48576  0.95510
    200   3.10075  2.25425  4.73057  4.29430  1.01231  4.03191  4.24413  2.83217  4.12798  2.45108  3.63857  4.23865  4.51734  4.26195  4.20498  3.45652  3.41643  2.71536  4.56264  3.01058    251 - -
          2.68618  4.42225  2.77519  2.73123  3.46354  2.40513  3.72494  3.29354  2.67741  2.69355  4.24690  2.90347  2.73739  3.18146  2.89801  2.37887  2.77519  2.98518  4.58477  3.61503
          0.01870  4.38460  5.10695  0.61958  0.77255  0.48576  0.95510
    201   1.98023  4.64296  3.86230  3.50559  3.00052  3.75061  4.02610  3.25933  3.43216  2.92030  3.95734  3.73505  4.28913  3.74201  3.68660  3.15712  3.28544  3.03784  4.60767  1.07243    252 - -
          2.68618  4.42225  2.77519  2.73123  3.46354  2.40513  3.72494  3.29354  2.67741  2.69355  4.24690  2.90347  2.73739  3.18146  2.89801  2.37887  2.77519  2.98518  4.58477  3.61503
          0.01870  4.38460  5.10695  0.61958  0.77255  0.48576  0.95510
    202   2.88184  4.46056  4.23945  3.77461  3.73658  3.87770  4.56869  1.61379  3.64779  2.49445  3.64209  4.00013  4.38730  3.97005  3.89329  3.26292  1.32521  2.18250  5.41629  4.19956    253 - -
          2.68618  4.42225  2.77519  2.73123  3.46354  2.40513  3.72494  3.29354  2.67741  2.69355  4.24690  2.90347  2.73739  3.18146  2.89801  2.37887  2.77519  2.98518  4.58477  3.61503
          0.01870  4.38460  5.10695  0.61958  0.77255  0.48576  0.95510
    203   2.69335  4.36988  3.64170  3.09261  2.49256  3.67529  3.95053  2.82149  3.03345  2.05107  3.47280  2.48329  4.06903  3.33241  3.35987  2.94262  2.09380  2.61375  4.91897  3.64951    254 - -
          2.68618  4.42225  2.77519  2.73123  3.46354  2.40513  3.72494  3.29354  2.67741  2.69355  4.24690  2.90347  2.73739  3.18146  2.89801  2.37887  2.77519  2.98518  4.58477  3.61503
          0.01870  4.38460  5.10695  0.61958  0.77255  0.48576  0.95510
    204   3.09727  5.59733  1.13213  2.37585  4.92548  3.46849  3.92952  4.43621  1.76701  3.92556  4.75972  2.94838  4.04646  3.08343  3.30511  3.00563  3.37004  4.01403  6.04451  4.60041    255 - -
          2.68618  4.42225  2.77519  2.73123  3.46354  2.40513  3.72494  3.29354  2.67741  2.69355  4.24690  2.90347  2.73739  3.18146  2.89801  2.37887  2.77519  2.98518  4.58477  3.61503
          0.01870  4.38460  5.10695  0.61958  0.77255  0.48576  0.95510
    205   3.09723  5.04009  3.61237  3.02731  4.15510  3.82654  3.91414  3.45773  1.15758  1.88959  4.04877  3.44136  4.21836  3.10010  2.60632  3.18182  3.30685  3.26712  5.44280  4.20059    256 - -
          2.68618  4.42225  2.77519  2.73123  3.46354  2.40513  3.72494  3.29354  2.67741  2.69355  4.24690  2.90347  2.73739  3.18146  2.89801  2.37887  2.77519  2.98518  4.58477  3.61503
          0.01870  4.38460  5.10695  0.61958  0.77255  0.48576  0.95510
    206   2.75993  4.73009  3.14162  2.09397  3.94733  3.56934  3.87772  2.14295  2.73995  2.94462  3.85109  3.19766  2.06399  3.09188  3.14973  2.86695  3.01035  2.94185  5.32624  4.03611    257 - -
          2.68618  4.42225  2.77519  2.73123  3.46354  2.40513  3.72494  3.29354  2.67741  2.69355  4.24690  2.90347  2.73739  3.18146  2.89801  2.37887  2.77519  2.98518  4.58477  3.61503
          0.01870  4.38460  5.10695  0.61958  0.77255  0.48576  0.95510
    207   2.60576  4.38635  3.71837  3.24962  3.83237  1.77912  4.18216  2.09890  3.20163  2.85469  3.78330  3.53784  4.03826  3.51199  3.52024  2.83504  1.90660  2.72123  5.29502  4.06988    258 - -
          2.68618  4.42225  2.77519  2.73123  3.46354  2.40513  3.72494  3.29354  2.67741  2.69355  4.24690  2.90347  2.73739  3.18146  2.89801  2.37887  2.77519  2.98518  4.58477  3.61503
          0.01870  4.38460  5.10695  0.61958  0.77255  0.48576  0.95510
    208   4.19361  5.28029  5.13962  4.95041  0.70876  4.82499  3.67752  3.78705  4.76096  3.02199  4.35056  4.44902  5.10753  4.56875  4.67064  4.22297  4.40562  3.74038  3.77424  1.43781    259 - -
          2.68618  4.42225  2.77519  2.73123  3.46354  2.40513  3.72494  3.29354  2.67741  2.69355  4.24690  2.90347  2.73739  3.18146  2.89801  2.37887  2.77519  2.98518  4.58477  3.61503
          0.01870  4.38460  5.10695  0.61958  0.77255  0.48576  0.95510
    209   2.60181  4.39711  3.69123  3.19806  3.82769  3.47245  4.14201  2.15614  3.14239  2.85514  3.77672  3.50451  4.02549  3.45800  3.47314  1.50323  2.12327  2.73800  5.28183  4.05033    260 - -
          2.68618  4.42225  2.77519  2.73123  3.46354  2.40513  3.72494  3.29354  2.67741  2.69355  4.24690  2.90347  2.73739  3.18146  2.89801  2.37887  2.77519  2.98518  4.58477  3.61503
          0.01870  4.38460  5.10695  0.61958  0.77255  0.48576  0.95510
    210   1.95637  4.72290  3.14015  2.72032  4.44388  3.32092  3.95653  3.88740  2.79237  3.47912  4.27367  2.18878  2.43698  3.11806  3.23821  1.81402  2.94323  3.43288  5.68544  4.36338    261 - -
          2.68618  4.42225  2.77519  2.73123  3.46354  2.40513  3.72494  3.29354  2.67741  2.69355  4.24690  2.90347  2.73739  3.18146  2.89801  2.37887  2.77519  2.98518  4.58477  3.61503
          0.36685  4.38460  1.22207  0.61958  0.77255  0.48576  0.95510
    211   2.86653  5.16558  1.35191  2.29090  4.70791  1.86126  3.89597  4.23335  2.92074  3.78532  4.64472  2.84440  3.87351  3.08360  3.47317  2.82905  3.20625  3.78633  5.89583  4.49518    262 - -
          2.68618  4.42225  2.77519  2.73123  3.46354  2.40513  3.72494  3.29354  2.67741  2.69355  4.24690  2.90347  2.73739  3.18146  2.89801  2.37887  2.77519  2.98518  4.58477  3.61503
          0.02638  4.04413  4.76647  0.61958  0.77255  0.85023  0.55743
    212   2.70261  4.40421  3.66274  3.30345  1.57853  1.93329  3.97781  3.05371  3.30284  2.69894  3.73489  3.55350  4.04673  3.57590  3.57422  2.92337  3.04857  2.83172  4.66868  3.17179    263 - -
          2.68618  4.42225  2.77519  2.73123  3.46354  2.40513  3.72494  3.29354  2.67741  2.69355  4.24690  2.90347  2.73739  3.18146  2.89801  2.37887  2.77519  2.98518  4.58477  3.61503
          0.02638  4.04413  4.76647  0.61958  0.77255  0.85023  0.55743
    213   2.78780  4.71168  3.02340  1.70003  2.17788  3.52482  3.78704  3.15043  2.77709  2.76036  3.77522  3.15892  3.98396  3.10612  3.17523  2.88686  3.04172  2.94326  4.94576  3.48898    264 - -
          2.68618  4.42225  2.77519  2.73123  3.46354  2.40513  3.72494  3.29354  2.67741  2.69355  4.24690  2.90347  2.73739  3.18146  2.89801  2.37887  2.77519  2.98518  4.58477  3.61503
          0.02638  4.04413  4.76647  0.61958  0.77255  0.85023  0.55743
    214   2.58813  4.67098  2.73045  2.58649  4.45386  1.58785  3.98201  3.98065  2.90566  3.58789  4.43298  1.81655  3.82025  3.19478  3.32356  2.66368  2.99341  3.49608  5.71003  4.38271    265 - -
          2.68631  4.42238  2.77533  2.73136  3.46367  2.40477  3.72508  3.29367  2.67690  2.69368  4.24703  2.90360  2.73753  3.18159  2.89814  2.37900  2.77533  2.98444  4.58490  3.61516
          0.36124  1.22188  4.76647  0.99408  0.46214  0.54965  0.86074
    215   2.90508  4.80618  3.42239  2.91006  2.24462  3.68486  3.81388  3.30268  1.36179  2.87895  3.88143  3.33501  4.09828  3.12095  2.87785  3.00894  3.14094  3.09011  4.97362  3.52507    269 - -
          2.68618  4.42225  2.77519  2.73123  3.46354  2.40513  3.72494  3.29354  2.67741  2.69355  4.24690  2.90347  2.73739  3.18146  2.89801  2.37887  2.77519  2.98518  4.58477  3.61503
          0.02195  4.22560  4.94794  0.61958  0.77255  0.68791  0.69842
    216   2.72396  4.76806  3.19769  2.66748  4.02770  3.52192  3.74841  3.40166  1.77705  2.23973  3.90573  3.13631  3.94155  2.93137  2.78146  2.13178  2.96545  3.11419  5.30591  4.01996    270 - -
          2.68618  4.42225  2.77519  2.73123  3.46354  2.40513  3.72494  3.29354  2.67741  2.69355  4.24690  2.90347  2.73739  3.18146  2.89801  2.37887  2.77519  2.98518  4.58477  3.61503
          0.02195  4.22560  4.94794  0.61958  0.77255  0.37739  1.15724
    217   2.57772  4.69141  3.15720  2.76797  4.48321  1.99295  4.01031  3.92934  2.86225  3.52490  4.32024  2.19354  3.90034  3.17916  3.30256  1.95969  2.06904  3.45526  5.73066  4.41610    271 - -
          2.68618  4.42225  2.77519  2.73123  3.46354  2.40513  3.72494  3.29354  2.67741  2.69355  4.24690  2.90347  2.73739  3.18146  2.89801  2.37887  2.77519  2.98518  4.58477  3.61503
          0.01870  4.38460  5.10695  0.61958  0.77255  0.48576  0.95510
    218   2.18547  4.88644  2.33071  2.51442  2.52330  3.49420  3.73347  3.53839  2.08734  3.15094  3.97461  3.03442  3.90782  2.89278  3.00937  2.73479  2.93793  3.21941  5.39312  4.05151    272 - -
          2.68618  4.42225  2.77519  2.73123  3.46354  2.40513  3.72494  3.29354  2.67741  2.69355  4.24690  2.90347  2.73739  3.18146  2.89801  2.37887  2.77519  2.98518  4.58477  3.61503
          0.01870  4.38460  5.10695  0.61958  0.77255  0.48576  0.95510
    219   2.69552  4.79340  3.15623  2.62259  4.05162  2.52241  3.76605  3.47464  2.06330  3.09650  3.93043  3.11338  3.93206  2.94157  2.95795  2.03232  2.94142  3.16465  2.94190  4.02988    273 - -
          2.68618  4.42225  2.77519  2.73123  3.46354  2.40513  3.72494  3.29354  2.67741  2.69355  4.24690  2.90347  2.73739  3.18146  2.89801  2.37887  2.77519  2.98518  4.58477  3.61503
          0.01870  4.38460  5.10695  0.61958  0.77255  0.48576  0.95510
    220   2.86067  4.93374  3.31280  2.73541  4.12525  3.64918  2.54318  2.44885  1.48737  3.15300  4.01586  3.20463  4.03247  2.93923  2.67945  2.91481  3.07479  3.26208  5.35867  4.06584    274 - -
          2.68618  4.42225  2.77519  2.73123  3.46354  2.40513  3.72494  3.29354  2.67741  2.69355  4.24690  2.90347  2.73739  3.18146  2.89801  2.37887  2.77519  2.98518  4.58477  3.61503
          0.01870  4.38460  5.10695  0.61958  0.77255  0.48576  0.95510
    221   2.68280  4.85348  2.94332  2.65458  4.57472  3.33495  3.98809  4.04845  2.84104  3.62248  4.42428  1.52257  2.37795  3.15347  3.29220  1.96124  3.04168  3.57759  5.80078  4.45148    275 - -
          2.68618  4.42225  2.77519  2.73123  3.46354  2.40513  3.72494  3.29354  2.67741  2.69355  4.24690  2.90347  2.73739  3.18146  2.89801  2.37887  2.77519  2.98518  4.58477  3.61503
          0.01870  4.38460  5.10695  0.61958  0.77255  0.48576  0.95510
    222   3.37965  4.68864  4.85518  4.40063  1.24358  4.39503  3.92653  1.97861  4.22985  2.41946  3.61775  4.28024  4.70444  4.25878  4.26057  3.72910  3.60402  2.85100  4.12972  1.76373    276 - -
          2.68618  4.42225  2.77519  2.73123  3.46354  2.40513  3.72494  3.29354  2.67741  2.69355  4.24690  2.90347  2.73739  3.18146  2.89801  2.37887  2.77519  2.98518  4.58477  3.61503
          0.01870  4.38460  5.10695  0.61958  0.77255  0.48576  0.95510
    223   2.67460  4.92191  2.97407  2.54746  4.44051  2.37176  3.81935  3.89069  2.61130  3.44986  4.23908  3.04850  2.56227  2.21214  3.07081  1.91543  2.97028  3.47366  5.63916  4.28445    277 - -
          2.68618  4.42225  2.77519  2.73123  3.46354  2.40513  3.72494  3.29354  2.67741  2.69355  4.24690  2.90347  2.73739  3.18146  2.89801  2.37887  2.77519  2.98518  4.58477  3.61503
          0.01870  4.38460  5.10695  0.61958  0.77255  0.48576  0.95510
    224   3.39861  4.64136  5.32260  4.79741  3.60000  4.85713  5.35652  1.20105  4.69152  1.42457  3.37223  4.97100  5.06277  4.83409  4.79923  4.24327  3.64121  1.44920  5.65776  4.53465    278 - -
          2.68618  4.42225  2.77519  2.73123  3.46354  2.40513  3.72494  3.29354  2.67741  2.69355  4.24690  2.90347  2.73739  3.18146  2.89801  2.37887  2.77519  2.98518  4.58477  3.61503
          0.01870  4.38460  5.10695  0.61958  0.77255  0.48576  0.95510
    225   3.31681  0.31130  4.89738  4.77282  4.69466  3.80368  5.31401  3.96538  4.62135  3.83623  4.98292  4.63643  4.54354  4.94553  4.64314  3.58540  3.82682  3.66418  5.95737  4.96930    279 - -
          2.68618  4.42225  2.77519  2.73123  3.46354  2.40513  3.72494  3.29354  2.67741  2.69355  4.24690  2.90347  2.73739  3.18146  2.89801  2.37887  2.77519  2.98518  4.58477  3.61503
          0.01870  4.38460  5.10695  0.61958  0.77255  0.48576  0.95510
    226   2.78721  5.27582  2.21832  1.96158  4.62184  3.47424  3.69121  4.09584  1.94652  3.56742  4.32767  2.94059  3.90218  2.79994  2.05970  2.74046  3.01876  3.66939  5.69003  4.29369    280 - -
          2.68618  4.42225  2.77519  2.73123  3.46354  2.40513  3.72494  3.29354  2.67741  2.69355  4.24690  2.90347  2.73739  3.18146  2.89801  2.37887  2.77519  2.98518  4.58477  3.61503
          0.01870  4.38460  5.10695  0.61958  0.77255  0.48576  0.95510
    227   3.04008  5.41553  0.95262  2.40937  4.95083  3.38631  4.05830  4.49557  3.10332  4.03407  4.88903  2.96911  4.04443  3.24037  3.68377  1.99103  3.38650  4.02347  6.17268  4.69541    281 - -
          2.68618  4.42225  2.77519  2.73123  3.46354  2.40513  3.72494  3.29354  2.67741  2.69355  4.24690  2.90347  2.73739  3.18146  2.89801  2.37887  2.77519  2.98518  4.58477  3.61503
          0.01870  4.38460  5.10695  0.61958  0.77255  0.48576  0.95510
    228   3.31681  0.31130  4.89738  4.77282  4.69466  3.80368  5.31401  3.96538  4.62135  3.83623  4.98292  4.63643  4.54354  4.94553  4.64314  3.58540  3.82682  3.66418  5.95737  4.96930    282 - -
          2.68618  4.42225  2.77519  2.73123  3.46354  2.40513  3.72494  3.29354  2.67741  2.69355  4.24690  2.90347  2.73739  3.18146  2.89801  2.37887  2.77519  2.98518  4.58477  3.61503
          0.01870  4.38460  5.10695  0.61958  0.77255  0.48576  0.95510
    229   2.84744  4.47020  3.85025  3.27414  3.20358  3.81978  3.93287  2.14323  2.99542  2.56990  3.54692  3.59889  4.19136  3.41528  2.32508  3.10368  3.07570  2.69607  4.74179  1.73558    283 - -
          2.68618  4.42225  2.77519  2.73123  3.46354  2.40513  3.72494  3.29354  2.67741  2.69355  4.24690  2.90347  2.73739  3.18146  2.89801  2.37887  2.77519  2.98518  4.58477  3.61503
          0.01870  4.38460  5.10695  0.61958  0.77255  0.48576  0.95510
    230   2.69788  4.50489  3.44242  2.88383  2.56109  3.62730  3.85826  3.01143  2.05603  2.16456  3.59962  3.31543  4.01516  3.14976  3.15823  2.25934  2.93184  2.78059  5.03163  3.75122    284 - -
          2.68618  4.42225  2.77519  2.73123  3.46354  2.40513  3.72494  3.29354  2.67741  2.69355  4.24690  2.90347  2.73739  3.18146  2.89801  2.37887  2.77519  2.98518  4.58477  3.61503
          0.01870  4.38460  5.10695  0.61958  0.77255  0.48576  0.95510
    231   2.80326  5.12809  1.63691  2.44138  4.42386  3.47486  3.77295  3.80302  2.03450  3.41487  4.23108  2.98333  3.93702  2.91262  3.04287  2.79098  3.05039  2.44466  5.63077  4.25236    285 - -
          2.68618  4.42225  2.77519  2.73123  3.46354  2.40513  3.72494  3.29354  2.67741  2.69355  4.24690  2.90347  2.73739  3.18146  2.89801  2.37887  2.77519  2.98518  4.58477  3.61503
          0.01870  4.38460  5.10695  0.61958  0.77255  0.48576  0.95510
    232   3.36860  4.60833  5.30969  4.79345  3.68857  4.84903  5.38510  1.35011  4.69503  1.63529  3.46260  4.96340  5.07071  4.87110  4.82097  4.23864  3.61563  1.11961  5.72297  4.57109    286 - -
          2.68618  4.42225  2.77519  2.73123  3.46354  2.40513  3.72494  3.29354  2.67741  2.69355  4.24690  2.90347  2.73739  3.18146  2.89801  2.37887  2.77519  2.98518  4.58477  3.61503
          0.01870  4.38460  5.10695  0.61958  0.77255  0.48576  0.95510
    233   2.72195  4.75286  2.39250  2.12342  3.94221  3.55755  3.80415  2.24256  2.66705  2.28185  3.82546  3.13095  3.96382  2.99795  3.10970  2.80747  2.95692  2.95532  5.30353  3.99960    287 - -
          2.68618  4.42225  2.77519  2.73123  3.46354  2.40513  3.72494  3.29354  2.67741  2.69355  4.24690  2.90347  2.73739  3.18146  2.89801  2.37887  2.77519  2.98518  4.58477  3.61503
          0.01870  4.38460  5.10695  0.61958  0.77255  0.48576  0.95510
    234   2.87757  4.58543  3.69426  3.13323  3.27777  3.79672  3.88513  3.03549  2.13684  1.87758  3.64415  3.50409  4.17061  3.30386  3.12425  3.07821  3.10188  2.84186  4.80010  1.86161    288 - -
          2.68618  4.42225  2.77519  2.73123  3.46354  2.40513  3.72494  3.29354  2.67741  2.69355  4.24690  2.90347  2.73739  3.18146  2.89801  2.37887  2.77519  2.98518  4.58477  3.61503
          0.01870  4.38460  5.10695  0.61958  0.77255  0.48576  0.95510
    235   1.63425  4.40945  3.77838  3.62470  4.78511  0.86097  4.70637  4.19244  3.77883  3.91669  4.74604  3.66942  3.96656  4.01859  4.03521  2.66956  3.01248  3.55152  6.10538  4.95143    289 - -
          2.68618  4.42225  2.77519  2.73123  3.46354  2.40513  3.72494  3.29354  2.67741  2.69355  4.24690  2.90347  2.73739  3.18146  2.89801  2.37887  2.77519  2.98518  4.58477  3.61503
          0.01870  4.38460  5.10695  0.61958  0.77255  0.48576  0.95510
    236   3.04490  4.80960  3.87281  3.24359  3.92709  3.87593  4.03194  1.90260  2.55738  2.78429  3.85588  3.60386  4.27195  3.26996  1.26625  3.22980  3.27457  2.86496  5.34057  4.11110    290 - -
          2.68618  4.42225  2.77519  2.73123  3.46354  2.40513  3.72494  3.29354  2.67741  2.69355  4.24690  2.90347  2.73739  3.18146  2.89801  2.37887  2.77519  2.98518  4.58477  3.61503
          0.01870  4.38460  5.10695  0.61958  0.77255  0.48576  0.95510
    237   3.39542  5.48480  3.89134  3.11377  5.03674  3.95673  3.80126  4.34107  0.88390  3.70975  4.59095  3.47423  4.29868  2.92890  1.63275  3.37314  3.52665  4.02317  5.68548  4.57590    291 - -
          2.68618  4.42225  2.77519  2.73123  3.46354  2.40513  3.72494  3.29354  2.67741  2.69355  4.24690  2.90347  2.73739  3.18146  2.89801  2.37887  2.77519  2.98518  4.58477  3.61503
          0.01870  4.38460  5.10695  0.61958  0.77255  0.48576  0.95510
    238   2.13070  4.54025  3.97665  3.44986  1.83821  3.93454  2.38661  3.04323  3.37050  2.68574  3.66074  3.70751  4.30177  3.61012  3.63837  3.21339  3.20396  2.84688  4.33675  2.03876    292 - -
          2.68618  4.42225  2.77519  2.73123  3.46354  2.40513  3.72494  3.29354  2.67741  2.69355  4.24690  2.90347  2.73739  3.18146  2.89801  2.37887  2.77519  2.98518  4.58477  3.61503
          0.01870  4.38460  5.10695  0.61958  0.77255  0.48576  0.95510
    239   3.37546  4.62014  5.30454  4.83529  3.85510  4.86080  5.54759  0.85231  4.74125  2.29439  3.61983  5.01026  5.12956  4.99066  4.90995  4.28460  3.64236  1.31250  5.92615  4.72121    293 - -
          2.68618  4.42225  2.77519  2.73123  3.46354  2.40513  3.72494  3.29354  2.67741  2.69355  4.24690  2.90347  2.73739  3.18146  2.89801  2.37887  2.77519  2.98518  4.58477  3.61503
          0.01870  4.38460  5.10695  0.61958  0.77255  0.48576  0.95510
    240   2.95661  5.54174  1.90319  1.79944  4.85203  3.42519  3.82457  4.36476  2.70987  3.83195  4.61825  2.08138  3.96163  1.93925  3.25874  2.86696  3.21548  3.91888  5.96969  4.49613    294 - -
          2.68618  4.42225  2.77519  2.73123  3.46354  2.40513  3.72494  3.29354  2.67741  2.69355  4.24690  2.90347  2.73739  3.18146  2.89801  2.37887  2.77519  2.98518  4.58477  3.61503
          0.01870  4.38460  5.10695  0.61958  0.77255  0.48576  0.95510
    241   2.77954  5.06849  2.85592  1.66304  4.33343  3.48387  3.75503  3.76034  2.54495  3.33830  2.65773  2.09553  3.92955  2.89926  3.00543  2.77778  3.02131  3.41514  5.55658  4.19160    295 - -
          2.68618  4.42225  2.77519  2.73123  3.46354  2.40513  3.72494  3.29354  2.67741  2.69355  4.24690  2.90347  2.73739  3.18146  2.89801  2.37887  2.77519  2.98518  4.58477  3.61503
          0.01870  4.38460  5.10695  0.61958  0.77255  0.48576  0.95510
    242   2.74168  4.94124  3.07145  2.54835  2.69792  3.53448  2.64119  3.61101  2.03348  3.19352  4.01842  2.18028  3.93339  2.88374  2.90989  2.76685  2.97110  3.28780  5.31501  3.92380    296 - -
          2.68618  4.42225  2.77519  2.73123  3.46354  2.40513  3.72494  3.29354  2.67741  2.69355  4.24690  2.90347  2.73739  3.18146  2.89801  2.37887  2.77519  2.98518  4.58477  3.61503
          0.01870  4.38460  5.10695  0.61958  0.77255  0.48576  0.95510
    243   3.78898  5.11572  5.01405  4.68476  3.42061  4.62993  5.18694  2.67601  4.45233  0.43040  3.33240  4.91495  4.99516  4.69054  4.53253  4.30951  4.06892  2.84067  5.45273  4.28532    297 - -
          2.68618  4.42225  2.77519  2.73123  3.46354  2.40513  3.72494  3.29354  2.67741  2.69355  4.24690  2.90347  2.73739  3.18146  2.89801  2.37887  2.77519  2.98518  4.58477  3.61503
          0.01870  4.38460  5.10695  0.61958  0.77255  0.48576  0.95510
    244   3.00286  5.54926  1.68019  1.77242  4.87552  3.41837  3.88001  4.38458  2.81519  3.87333  4.68106  2.88641  3.98794  3.02544  3.38044  1.61042  3.27677  3.94700  6.02766  4.54901    298 - -
          2.68618  4.42225  2.77519  2.73123  3.46354  2.40513  3.72494  3.29354  2.67741  2.69355  4.24690  2.90347  2.73739  3.18146  2.89801  2.37887  2.77519  2.98518  4.58477  3.61503
          0.01870  4.38460  5.10695  0.61958  0.77255  0.48576  0.95510
    245   2.85923  4.47987  4.12444  3.68301  1.62579  3.76490  4.22769  2.85209  3.59311  2.51096  3.62976  3.86596  4.28479  3.85112  3.81884  3.14979  1.45743  2.69437  4.84572  3.39618    299 - -
          2.68618  4.42225  2.77519  2.73123  3.46354  2.40513  3.72494  3.29354  2.67741  2.69355  4.24690  2.90347  2.73739  3.18146  2.89801  2.37887  2.77519  2.98518  4.58477  3.61503
          0.01870  4.38460  5.10695  0.61958  0.77255  0.48576  0.95510
    246   2.73351  4.88047  3.15787  2.60304  4.09781  3.54225  3.73434  3.55646  2.45841  3.15484  3.98276  2.37829  3.94149  2.89837  2.07987  2.20267  2.96588  3.24042  2.90261  4.02984    300 - -
          2.68618  4.42225  2.77519  2.73123  3.46354  2.40513  3.72494  3.29354  2.67741  2.69355  4.24690  2.90347  2.73739  3.18146  2.89801  2.37887  2.77519  2.98518  4.58477  3.61503
          0.01870  4.38460  5.10695  0.61958  0.77255  0.48576  0.95510
    247   3.51531  4.79388  4.99609  4.55490  1.33974  4.52133  3.98094  2.96865  4.36773  1.47161  3.53030  4.39619  4.79999  4.35302  4.36742  3.86458  3.73371  2.98183  2.23329  2.50735    301 - -
          2.68618  4.42225  2.77519  2.73123  3.46354  2.40513  3.72494  3.29354  2.67741  2.69355  4.24690  2.90347  2.73739  3.18146  2.89801  2.37887  2.77519  2.98518  4.58477  3.61503
          0.01870  4.38460  5.10695  0.61958  0.77255  0.48576  0.95510
    248   3.08809  4.64666  4.05979  3.59618  1.89927  1.57327  3.83411  3.18138  3.53368  2.78051  3.80133  3.80067  4.39204  3.74862  3.77999  3.30825  3.34077  2.99119  4.25593  1.90450    302 - -
          2.68618  4.42225  2.77519  2.73123  3.46354  2.40513  3.72494  3.29354  2.67741  2.69355  4.24690  2.90347  2.73739  3.18146  2.89801  2.37887  2.77519  2.98518  4.58477  3.61503
          0.01870  4.38460  5.10695  0.61958  0.77255  0.48576  0.95510
    249   2.63913  4.75302  2.99354  2.76897  4.68023  1.58269  4.12553  4.16099  3.03364  3.74612  4.54704  1.85647  3.93817  3.30950  3.47802  1.90759  3.04949  3.62730  5.92301  4.59279    303 - -
          2.68618  4.42225  2.77519  2.73123  3.46354  2.40513  3.72494  3.29354  2.67741  2.69355  4.24690  2.90347  2.73739  3.18146  2.89801  2.37887  2.77519  2.98518  4.58477  3.61503
          0.01870  4.38460  5.10695  0.61958  0.77255  0.48576  0.95510
    250   2.83351  5.16669  2.85401  2.49709  4.58864  3.47355  3.79687  4.04649  1.95446  3.56527  4.36334  1.63575  3.95866  2.93127  2.92308  2.09464  3.09563  3.64155  5.71218  4.34901    304 - -
          2.68618  4.42225  2.77519  2.73123  3.46354  2.40513  3.72494  3.29354  2.67741  2.69355  4.24690  2.90347  2.73739  3.18146  2.89801  2.37887  2.77519  2.98518  4.58477  3.61503
          0.01870  4.38460  5.10695  0.61958  0.77255  0.48576  0.95510
    251   2.91598  5.45924  1.78527  1.80404  4.77315  3.42610  3.80817  4.27285  2.68211  3.75741  4.54233  2.12836  3.94846  2.93910  3.22411  2.83965  2.26055  3.83905  5.90582  4.44805    305 - -
          2.68618  4.42225  2.77519  2.73123  3.46354  2.40513  3.72494  3.29354  2.67741  2.69355  4.24690  2.90347  2.73739  3.18146  2.89801  2.37887  2.77519  2.98518  4.58477  3.61503
          0.01870  4.38460  5.10695  0.61958  0.77255  0.48576  0.95510
    252   2.75452  4.28382  4.01339  3.42814  3.26170  3.81652  4.05708  2.07078  3.25264  1.75530  3.31776  3.70542  4.17831  3.55675  2.47880  3.09743  2.98405  2.48169  4.81025  2.51595    306 - -
          2.68618  4.42225  2.77519  2.73123  3.46354  2.40513  3.72494  3.29354  2.67741  2.69355  4.24690  2.90347  2.73739  3.18146  2.89801  2.37887  2.77519  2.98518  4.58477  3.61503
          0.01870  4.38460  5.10695  0.61958  0.77255  0.48576  0.95510
    253   2.94559  4.33053  4.57873  4.02097  2.80158  4.05189  4.06166  1.99803  3.84613  1.74734  3.32376  4.06166  4.39226  3.98234  3.92488  3.36228  3.17412  2.53693  2.26740  2.15102    307 - -
          2.68618  4.42225  2.77519  2.73123  3.46354  2.40513  3.72494  3.29354  2.67741  2.69355  4.24690  2.90347  2.73739  3.18146  2.89801  2.37887  2.77519  2.98518  4.58477  3.61503
          0.01870  4.38460  5.10695  0.61958  0.77255  0.48576  0.95510
    254   3.42765  4.70617  5.24781  4.68776  2.11542  4.73072  4.97405  1.24137  4.54556  1.34764  3.10357  4.82214  4.91937  4.58009  4.58283  4.08672  3.65053  2.29059  5.20594  4.01334    308 - -
          2.68618  4.42225  2.77519  2.73123  3.46354  2.40513  3.72494  3.29354  2.67741  2.69355  4.24690  2.90347  2.73739  3.18146  2.89801  2.37887  2.77519  2.98518  4.58477  3.61503
          0.01870  4.38460  5.10695  0.61958  0.77255  0.48576  0.95510
    255   3.10462  4.46278  4.81277  4.23597  3.11605  4.29012  4.50164  1.36642  4.04850  1.49970  3.15632  4.34734  4.58172  4.19085  4.12782  3.61462  3.33223  2.36875  2.57236  3.62523    309 - -
          2.68618  4.42225  2.77519  2.73123  3.46354  2.40513  3.72494  3.29354  2.67741  2.69355  4.24690  2.90347  2.73739  3.18146  2.89801  2.37887  2.77519  2.98518  4.58477  3.61503
          0.01870  4.38460  5.10695  0.61958  0.77255  0.48576  0.95510
    256   2.87245  4.57996  3.90742  3.51870  3.81703  3.71017  4.42629  1.91931  3.41793  2.66324  3.80484  3.80103  1.17614  3.78248  3.69162  3.13943  3.22326  2.63093  5.41886  4.16897    310 - -
          2.68618  4.42225  2.77519  2.73123  3.46354  2.40513  3.72494  3.29354  2.67741  2.69355  4.24690  2.90347  2.73739  3.18146  2.89801  2.37887  2.77519  2.98518  4.58477  3.61503
          0.01870  4.38460  5.10695  0.61958  0.77255  0.48576  0.95510
    257   2.70367  4.77376  3.09757  2.61113  3.98478  2.32805  2.61203  2.50484  2.61352  3.05046  3.89422  2.37829  3.93874  2.96932  3.04350  2.77443  2.94758  3.11494  5.30912  3.99069    311 - -
          2.68618  4.42225  2.77519  2.73123  3.46354  2.40513  3.72494  3.29354  2.67741  2.69355  4.24690  2.90347  2.73739  3.18146  2.89801  2.37887  2.77519  2.98518  4.58477  3.61503
          0.01870  4.38460  5.10695  0.61958  0.77255  0.48576  0.95510
    258   2.71124  4.31977  3.87786  3.32425  3.48092  3.72598  4.11346  2.62180  3.23956  1.81413  3.43994  3.63791  2.64208  3.52487  3.52381  3.02101  2.21919  1.94892  5.00738  3.79869    312 - -
          2.68618  4.42225  2.77519  2.73123  3.46354  2.40513  3.72494  3.29354  2.67741  2.69355  4.24690  2.90347  2.73739  3.18146  2.89801  2.37887  2.77519  2.98518  4.58477  3.61503
          0.01870  4.38460  5.10695  0.61958  0.77255  0.48576  0.95510
    259   2.80716  4.26146  4.25222  3.69091  1.99918  3.88603  4.00128  2.06603  3.56370  2.39334  3.36279  3.84653  4.25105  3.75886  3.72530  2.29815  3.04025  2.50037  4.51025  2.23723    313 - -
          2.68618  4.42225  2.77519  2.73123  3.46354  2.40513  3.72494  3.29354  2.67741  2.69355  4.24690  2.90347  2.73739  3.18146  2.89801  2.37887  2.77519  2.98518  4.58477  3.61503
          0.01870  4.38460  5.10695  0.61958  0.77255  0.48576  0.95510
    260   2.77254  4.28139  4.07346  3.50938  2.15063  3.84838  4.10593  2.57001  3.40793  1.87289  3.32627  2.52227  4.21637  3.65080  3.63361  3.13586  3.00829  1.93011  4.79755  3.51829    314 - -
          2.68618  4.42225  2.77519  2.73123  3.46354  2.40513  3.72494  3.29354  2.67741  2.69355  4.24690  2.90347  2.73739  3.18146  2.89801  2.37887  2.77519  2.98518  4.58477  3.61503
          0.01870  4.38460  5.10695  0.61958  0.77255  0.48576  0.95510
    261   2.93919  5.39200  2.56307  1.80691  4.74317  3.43685  3.85243  4.23041  2.71445  3.73970  4.54564  1.53848  2.44728  2.99556  3.22311  2.87900  3.20807  3.81288  5.89670  4.46447    315 - -
          2.68627  4.42234  2.77528  2.73132  3.46362  2.40521  3.72503  3.29363  2.67749  2.69298  4.24698  2.90355  2.73680  3.18155  2.89809  2.37895  2.77528  2.98527  4.58486  3.61512
          0.24296  1.56235  5.10695  0.67448  0.71217  0.48576  0.95510
    262   2.87409  5.35781  1.99094  1.83267  4.69099  2.13796  3.80059  4.17611  2.66236  3.68078  4.46751  2.90554  3.93843  2.93266  3.19250  2.81543  2.26274  3.75421  5.84177  4.40406    318 - -
          2.68618  4.42225  2.77519  2.73123  3.46354  2.40513  3.72494  3.29354  2.67741  2.69355  4.24690  2.90347  2.73739  3.18146  2.89801  2.37887  2.77519  2.98518  4.58477  3.61503
          0.01870  4.38460  5.10695  0.61958  0.77255  0.48576  0.95510
    263   2.88317  5.06787  3.24303  2.67841  4.37718  3.62989  3.74924  3.74150  1.44602  3.31131  4.15412  3.16078  4.02157  2.18689  2.61569  2.90227  3.09793  2.39112  5.50307  4.22135    319 - -
          2.68618  4.42225  2.77519  2.73123  3.46354  2.40513  3.72494  3.29354  2.67741  2.69355  4.24690  2.90347  2.73739  3.18146  2.89801  2.37887  2.77519  2.98518  4.58477  3.61503
          0.01870  4.38460  5.10695  0.61958  0.77255  0.48576  0.95510
    264   2.98305  5.55675  1.89093  1.34516  4.86879  3.43463  3.83793  4.37597  1.98890  3.84503  4.63940  2.88788  3.97666  2.97297  3.24416  2.89203  3.24227  3.93565  5.98147  4.51447    320 - -
          2.68618  4.42225  2.77519  2.73123  3.46354  2.40513  3.72494  3.29354  2.67741  2.69355  4.24690  2.90347  2.73739  3.18146  2.89801  2.37887  2.77519  2.98518  4.58477  3.61503
          0.01870  4.38460  5.10695  0.61958  0.77255  0.48576  0.95510
    265   2.89301  4.39006  4.14170  2.42017  3.48279  4.01595  4.33077  1.84086  3.49450  1.69849  3.39437  3.89556  4.36323  3.76483  3.75740  3.30353  3.12857  1.74862  5.11884  3.92193    321 - -
          2.68618  4.42225  2.77519  2.73123  3.46354  2.40513  3.72494  3.29354  2.67741  2.69355  4.24690  2.90347  2.73739  3.18146  2.89801  2.37887  2.77519  2.98518  4.58477  3.61503
          0.01870  4.38460  5.10695  0.61958  0.77255  0.48576  0.95510
    266   2.83973  4.39462  4.00094  3.41878  3.39019  3.90127  4.16663  2.00245  2.15075  1.79235  2.38877  3.74654  4.25043  3.57736  3.52070  3.17785  3.06863  2.44534  5.00046  3.81440    322 - -
          2.68618  4.42225  2.77519  2.73123  3.46354  2.40513  3.72494  3.29354  2.67741  2.69355  4.24690  2.90347  2.73739  3.18146  2.89801  2.37887  2.77519  2.98518  4.58477  3.61503
          0.01870  4.38460  5.10695  0.61958  0.77255  0.48576  0.95510
    267   2.81368  5.05639  2.82661  1.52324  2.60202  3.49489  3.78316  3.73018  2.63817  3.31723  4.15550  2.25936  3.95707  2.95905  3.11004  2.81783  3.06019  3.40027  5.45748  4.04296    323 - -
          2.68618  4.42225  2.77519  2.73123  3.46354  2.40513  3.72494  3.29354  2.67741  2.69355  4.24690  2.90347  2.73739  3.18146  2.89801  2.37887  2.77519  2.98518  4.58477  3.61503
          0.01870  4.38460  5.10695  0.61958  0.77255  0.48576  0.95510
    268   2.89860  5.20210  2.65844  1.44584  4.69658  3.41594  3.94258  4.17086  2.81484  3.72703  4.55399  3.01448  3.99615  3.10409  3.29535  1.44732  3.20945  3.74743  5.89357  4.49326    324 - -
          2.68618  4.42225  2.77519  2.73123  3.46354  2.40513  3.72494  3.29354  2.67741  2.69355  4.24690  2.90347  2.73739  3.18146  2.89801  2.37887  2.77519  2.98518  4.58477  3.61503
          0.01870  4.38460  5.10695  0.61958  0.77255  0.48576  0.95510
    269   3.30872  4.62312  4.80643  4.35170  1.71220  4.30524  3.81831  3.07543  4.17322  2.64162  3.72001  4.19367  4.63363  4.19836  4.19184  3.63359  3.53333  1.98332  2.00175  1.73567    325 - -
          2.68618  4.42225  2.77519  2.73123  3.46354  2.40513  3.72494  3.29354  2.67741  2.69355  4.24690  2.90347  2.73739  3.18146  2.89801  2.37887  2.77519  2.98518  4.58477  3.61503
          0.01870  4.38460  5.10695  0.61958  0.77255  0.48576  0.95510
    270   2.87680  4.35368  4.29634  3.75236  3.43537  3.98379  4.38321  1.39885  3.62058  1.80527  3.38408  3.98571  4.37059  3.88402  3.82799  2.28608  3.13257  2.18374  5.07949  3.87335    326 - -
          2.68618  4.42225  2.77519  2.73123  3.46354  2.40513  3.72494  3.29354  2.67741  2.69355  4.24690  2.90347  2.73739  3.18146  2.89801  2.37887  2.77519  2.98518  4.58477  3.61503
          0.01870  4.38460  5.10695  0.61958  0.77255  0.48576  0.95510
    271   2.78702  5.27559  2.22481  1.95706  4.62164  3.47427  3.69107  4.09562  1.94649  3.56719  4.32742  2.94063  3.90210  2.79978  2.05977  2.74031  3.01855  3.66917  5.68979  4.29349    327 - -
          2.68618  4.42225  2.77519  2.73123  3.46354  2.40513  3.72494  3.29354  2.67741  2.69355  4.24690  2.90347  2.73739  3.18146  2.89801  2.37887  2.77519  2.98518  4.58477  3.61503
          0.01870  4.38460  5.10695  0.61958  0.77255  0.48576  0.95510
    272   2.77076  4.51856  3.59494  3.04702  3.72287  3.70504  3.98932  1.75567  2.17758  2.69881  3.64834  3.45014  4.11043  3.27533  3.16489  2.98852  2.07048  2.59115  5.17046  3.93493    328 - -
          2.68618  4.42225  2.77519  2.73123  3.46354  2.40513  3.72494  3.29354  2.67741  2.69355  4.24690  2.90347  2.73739  3.18146  2.89801  2.37887  2.77519  2.98518  4.58477  3.61503
          0.01870  4.38460  5.10695  0.61958  0.77255  0.48576  0.95510
    273   2.65460  4.33499  3.69196  3.14978  3.52722  2.50121  4.01030  2.17684  3.08537  2.05470  3.50339  3.49601  4.05639  3.38319  3.40102  2.05229  2.91962  2.59011  5.00115  3.77646    329 - -
          2.68618  4.42225  2.77519  2.73123  3.46354  2.40513  3.72494  3.29354  2.67741  2.69355  4.24690  2.90347  2.73739  3.18146  2.89801  2.37887  2.77519  2.98518  4.58477  3.61503
          0.01870  4.38460  5.10695  0.61958  0.77255  0.48576  0.95510
    274   2.70785  5.03692  2.31081  2.44499  4.29376  3.47495  3.69069  3.76751  2.45631  3.31992  4.10965  2.97850  3.88503  2.82140  2.15091  2.19583  2.94249  3.40141  5.49637  2.79408    330 - -
          2.68618  4.42225  2.77519  2.73123  3.46354  2.40513  3.72494  3.29354  2.67741  2.69355  4.24690  2.90347  2.73739  3.18146  2.89801  2.37887  2.77519  2.98518  4.58477  3.61503
          0.01870  4.38460  5.10695  0.61958  0.77255  0.48576  0.95510
    275   2.98884  5.08854  2.96183  1.15697  4.17409  3.62179  3.96764  3.47692  2.77683  2.10845  4.11549  3.19625  4.10944  3.15887  3.18254  3.02774  3.24468  3.26190  5.57030  4.22779    331 - -
          2.68618  4.42225  2.77519  2.73123  3.46354  2.40513  3.72494  3.29354  2.67741  2.69355  4.24690  2.90347  2.73739  3.18146  2.89801  2.37887  2.77519  2.98518  4.58477  3.61503
          0.01870  4.38460  5.10695  0.61958  0.77255  0.48576  0.95510
    276   2.14529  4.27738  3.87401  3.30086  2.24949  3.74444  4.02928  2.11672  3.18754  2.40494  3.36326  3.61296  4.12285  3.47727  2.47355  3.02025  2.93931  2.47462  4.87040  3.64675    332 - -
          2.68618  4.42225  2.77519  2.73123  3.46354  2.40513  3.72494  3.29354  2.67741  2.69355  4.24690  2.90347  2.73739  3.18146  2.89801  2.37887  2.77519  2.98518  4.58477  3.61503
          0.01870  4.38460  5.10695  0.61958  0.77255  0.48576  0.95510
    277   2.81104  5.03309  3.05473  2.02751  4.32314  3.55614  3.75020  3.66268  1.64043  3.28826  4.12001  3.07915  3.96922  2.89361  2.80606  2.82662  3.03926  2.21520  5.51087  4.19069    333 - -
          2.68618  4.42225  2.77519  2.73123  3.46354  2.40513  3.72494  3.29354  2.67741  2.69355  4.24690  2.90347  2.73739  3.18146  2.89801  2.37887  2.77519  2.98518  4.58477  3.61503
          0.01870  4.38460  5.10695  0.61958  0.77255  0.48576  0.95510
    278   2.89172  5.35804  2.01125  2.37883  4.71568  2.33342  3.80203  4.19822  1.49916  3.69189  4.48032  2.93668  3.95493  2.93242  3.09099  2.83587  3.14791  3.77486  5.83330  4.41549    334 - -
          2.68618  4.42225  2.77519  2.73123  3.46354  2.40513  3.72494  3.29354  2.67741  2.69355  4.24690  2.90347  2.73739  3.18146  2.89801  2.37887  2.77519  2.98518  4.58477  3.61503
          0.01870  4.38460  5.10695  0.61958  0.77255  0.48576  0.95510
    279   2.77215  5.06243  3.12262  2.55759  4.42016  3.53555  3.70843  3.84349  1.90279  3.37448  4.17023  3.06346  3.93765  2.83402  2.15342  2.01970  2.30110  3.47438  5.53583  4.21223    335 - -
          2.68618  4.42225  2.77519  2.73123  3.46354  2.40513  3.72494  3.29354  2.67741  2.69355  4.24690  2.90347  2.73739  3.18146  2.89801  2.37887  2.77519  2.98518  4.58477  3.61503
          0.01870  4.38460  5.10695  0.61958  0.77255  0.48576  0.95510
    280   2.71037  4.94545  2.26879  2.49100  4.25644  3.46047  3.76019  3.65174  2.57942  3.27009  4.08328  2.29369  3.90649  2.90888  3.05419  2.73224  2.11033  2.45487  5.50603  4.15337    336 - -
          2.68618  4.42225  2.77519  2.73123  3.46354  2.40513  3.72494  3.29354  2.67741  2.69355  4.24690  2.90347  2.73739  3.18146  2.89801  2.37887  2.77519  2.98518  4.58477  3.61503
          0.01870  4.38460  5.10695  0.61958  0.77255  0.48576  0.95510
    281   2.69834  4.43111  3.54602  2.98747  2.31946  3.65658  3.89655  2.91670  2.26156  2.08621  3.52773  3.39051  4.04287  3.23390  3.23511  2.27723  2.93297  2.69815  4.95973  3.68521    337 - -
          2.68640  4.42247  2.77541  2.73078  3.46235  2.40535  3.72516  3.29376  2.67763  2.69312  4.24712  2.90288  2.73761  3.18062  2.89823  2.37909  2.77541  2.98540  4.58499  3.61525
          0.24296  1.56235  5.10695  1.43047  0.27338  0.48576  0.95510
    282   2.95397  4.68016  3.57769  3.23267  3.57755  3.76352  4.17549  2.98381  3.14237  1.07870  3.70918  2.26190  4.25301  3.54493  3.42930  3.16933  3.24294  2.84450  5.16833  3.82686    343 - -
          2.68618  4.42225  2.77519  2.73123  3.46354  2.40513  3.72494  3.29354  2.67741  2.69355  4.24690  2.90347  2.73739  3.18146  2.89801  2.37887  2.77519  2.98518  4.58477  3.61503
          0.01870  4.38460  5.10695  0.61958  0.77255  0.48576  0.95510
    283   2.84548  5.16406  3.00846  2.54668  4.54347  3.53649  3.74648  3.97955  1.89686  3.48968  4.29009  3.05898  3.97048  2.15663  2.73718  1.63271  3.08106  3.59758  5.62868  4.29727    344 - -
          2.68618  4.42225  2.77519  2.73123  3.46354  2.40513  3.72494  3.29354  2.67741  2.69355  4.24690  2.90347  2.73739  3.18146  2.89801  2.37887  2.77519  2.98518  4.58477  3.61503
          0.01870  4.38460  5.10695  0.61958  0.77255  0.48576  0.95510
    284   2.72262  5.06193  2.30891  2.43504  2.56203  3.47607  3.69514  3.78398  2.03377  3.33378  4.12562  2.97202  3.89000  2.23665  2.93330  2.71452  2.95616  3.41876  5.51432  4.13661    345 - -
          2.68618  4.42225  2.77519  2.73123  3.46354  2.40513  3.72494  3.29354  2.67741  2.69355  4.24690  2.90347  2.73739  3.18146  2.89801  2.37887  2.77519  2.98518  4.58477  3.61503
          0.01870  4.38460  5.10695  0.61958  0.77255  0.48576  0.95510
    285   2.69626  4.63734  3.26399  2.04318  2.68493  3.58207  3.80221  2.40560  2.16804  2.83600  3.71771  3.19458  3.97028  3.02661  3.07479  2.81542  2.92717  2.90057  5.17369  3.88895    346 - -
          2.68618  4.42225  2.77519  2.73123  3.46354  2.40513  3.72494  3.29354  2.67741  2.69355  4.24690  2.90347  2.73739  3.18146  2.89801  2.37887  2.77519  2.98518  4.58477  3.61503
          0.01870  4.38460  5.10695  0.61958  0.77255  0.48576  0.95510
    286   2.90764  5.31498  2.89082  1.80027  4.67628  3.54081  3.74529  4.12485  2.36773  3.59974  4.39319  2.23336  3.98276  2.86701  1.68811  2.86484  3.13430  3.72662  5.71181  4.36076    347 - -
          2.68618  4.42225  2.77519  2.73123  3.46354  2.40513  3.72494  3.29354  2.67741  2.69355  4.24690  2.90347  2.73739  3.18146  2.89801  2.37887  2.77519  2.98518  4.58477  3.61503
          0.18096  4.38460  1.87691  0.61958  0.77255  0.48576  0.95510
    287   2.65731  4.80656  3.13696  2.63791  4.31945  3.40044  3.77803  3.74530  2.44731  3.31820  4.13444  3.09830  2.45802  2.93135  1.88279  2.02119  2.94842  3.36133  5.50390  4.20349    348 - -
          2.68618  4.42225  2.77519  2.73123  3.46354  2.40513  3.72494  3.29354  2.67741  2.69355  4.24690  2.90347  2.73739  3.18146  2.89801  2.37887  2.77519  2.98518  4.58477  3.61503
          0.02195  4.22560  4.94794  0.61958  0.77255  0.68791  0.69842
    288   2.84709  4.28594  4.35623  3.79928  2.24426  3.98480  4.32746  1.61987  3.67802  2.10987  3.24979  3.99995  4.34545  3.89428  3.85487  3.30112  2.19093  2.13468  4.92595  3.69026    349 - -
          2.68618  4.42225  2.77519  2.73123  3.46354  2.40513  3.72494  3.29354  2.67741  2.69355  4.24690  2.90347  2.73739  3.18146  2.89801  2.37887  2.77519  2.98518  4.58477  3.61503
          0.02195  4.22560  4.94794  0.61958  0.77255  0.37739  1.15724
    289   2.15244  5.24873  2.73369  1.57469  4.58309  3.46216  3.77077  4.03935  2.54755  3.56054  4.35487  2.95583  3.93921  1.99930  3.01504  2.80304  3.08887  3.64300  5.72669  4.33199    350 - -
          2.68618  4.42225  2.77519  2.73123  3.46354  2.40513  3.72494  3.29354  2.67741  2.69355  4.24690  2.90347  2.73739  3.18146  2.89801  2.37887  2.77519  2.98518  4.58477  3.61503
          0.01870  4.38460  5.10695  0.61958  0.77255  0.48576  0.95510
    290   2.86874  5.32209  2.09165  2.40316  4.66119  3.47278  3.76452  4.14158  2.51053  3.63096  4.41596  2.17695  3.94796  2.88971  1.64662  2.81891  3.11299  3.72720  5.76252  4.36178    351 - -
          2.68618  4.42225  2.77519  2.73123  3.46354  2.40513  3.72494  3.29354  2.67741  2.69355  4.24690  2.90347  2.73739  3.18146  2.89801  2.37887  2.77519  2.98518  4.58477  3.61503
          0.01870  4.38460  5.10695  0.61958  0.77255  0.48576  0.95510
    291   2.83299  5.14176  2.78308  1.60007  4.39397  3.48491  3.78414  3.83105  2.58466  2.40648  4.23454  2.04263  3.95301  2.93219  3.04633  2.81966  3.07842  3.48403  5.61614  4.23749    352 - -
          2.68618  4.42225  2.77519  2.73123  3.46354  2.40513  3.72494  3.29354  2.67741  2.69355  4.24690  2.90347  2.73739  3.18146  2.89801  2.37887  2.77519  2.98518  4.58477  3.61503
          0.01870  4.38460  5.10695  0.61958  0.77255  0.48576  0.95510
    292   2.68517  2.82702  3.26608  2.19244  3.78728  3.56627  3.82568  3.14469  2.71686  2.08406  3.71244  2.44148  3.97101  3.06143  3.11967  2.81602  2.92477  2.88836  5.17045  3.89575    353 - -
          2.68618  4.42225  2.77519  2.73123  3.46354  2.40513  3.72494  3.29354  2.67741  2.69355  4.24690  2.90347  2.73739  3.18146  2.89801  2.37887  2.77519  2.98518  4.58477  3.61503
          0.01870  4.38460  5.10695  0.61958  0.77255  0.48576  0.95510
    293   2.95648  5.42994  1.41870  1.81357  4.62059  3.44306  3.83999  4.18702  2.74828  3.70484  4.51961  2.90960  3.97787  2.99189  3.28743  2.88706  3.21562  3.78991  5.83470  2.54689    354 - -
          2.68618  4.42225  2.77519  2.73123  3.46354  2.40513  3.72494  3.29354  2.67741  2.69355  4.24690  2.90347  2.73739  3.18146  2.89801  2.37887  2.77519  2.98518  4.58477  3.61503
          0.01870  4.38460  5.10695  0.61958  0.77255  0.48576  0.95510
    294   2.85974  4.59341  3.57391  1.69799  3.79142  3.82735  4.12780  1.98392  3.05122  2.63288  3.67406  3.52043  4.21794  3.38939  3.43116  3.10432  3.10305  1.85165  5.33319  4.07410    355 - -
          2.68618  4.42225  2.77519  2.73123  3.46354  2.40513  3.72494  3.29354  2.67741  2.69355  4.24690  2.90347  2.73739  3.18146  2.89801  2.37887  2.77519  2.98518  4.58477  3.61503
          0.01870  4.38460  5.10695  0.61958  0.77255  0.48576  0.95510
    295   3.17410  4.55954  4.60145  4.11290  2.93950  4.26824  4.26794  1.15212  3.92995  2.28185  3.48652  4.22812  4.61114  4.14616  4.06752  3.61652  3.41667  2.35586  4.63952  1.89416    356 - -
          2.68618  4.42225  2.77519  2.73123  3.46354  2.40513  3.72494  3.29354  2.67741  2.69355  4.24690  2.90347  2.73739  3.18146  2.89801  2.37887  2.77519  2.98518  4.58477  3.61503
          0.01870  4.38460  5.10695  0.61958  0.77255  0.48576  0.95510
    296   2.90144  5.31446  2.85132  1.94014  4.66863  3.52642  3.75154  4.12229  2.40018  3.60283  4.39611  1.77446  3.97679  2.87490  1.93831  2.85764  3.13205  3.72292  5.72146  4.36083    357 - -
          2.68618  4.42225  2.77519  2.73123  3.46354  2.40513  3.72494  3.29354  2.67741  2.69355  4.24690  2.90347  2.73739  3.18146  2.89801  2.37887  2.77519  2.98518  4.58477  3.61503
          0.01870  4.38460  5.10695  0.61958  0.77255  0.48576  0.95510
    297   2.83789  5.12547  2.98148  1.55114  4.40824  3.54694  3.74289  3.81099  1.93644  2.42788  4.19246  3.04917  3.96794  2.87893  2.79887  2.83176  3.06448  3.47119  5.56541  4.22989    358 - -
          2.68618  4.42225  2.77519  2.73123  3.46354  2.40513  3.72494  3.29354  2.67741  2.69355  4.24690  2.90347  2.73739  3.18146  2.89801  2.37887  2.77519  2.98518  4.58477  3.61503
          0.01870  4.38460  5.10695  0.61958  0.77255  0.48576  0.95510
    298   3.23925  4.54041  5.10945  4.53647  1.98739  4.53461  4.87416  1.67330  4.38983  1.46463  3.16172  4.64916  4.77950  4.47424  4.43913  3.87770  3.46832  1.66684  5.21056  4.07029    359 - -
          2.68618  4.42225  2.77519  2.73123  3.46354  2.40513  3.72494  3.29354  2.67741  2.69355  4.24690  2.90347  2.73739  3.18146  2.89801  2.37887  2.77519  2.98518  4.58477  3.61503
          0.01870  4.38460  5.10695  0.61958  0.77255  0.48576  0.95510
    299   2.75195  5.06213  2.94814  1.88460  4.35041  2.51902  3.71192  3.78020  2.00622  2.47766  4.13592  3.00080  3.91301  2.84410  2.88280  2.74852  2.98431  3.42261  5.53064  4.17690    360 - -
          2.68618  4.42225  2.77519  2.73123  3.46354  2.40513  3.72494  3.29354  2.67741  2.69355  4.24690  2.90347  2.73739  3.18146  2.89801  2.37887  2.77519  2.98518  4.58477  3.61503
          0.18096  4.38460  1.87691  0.61958  0.77255  0.48576  0.95510
    300   2.92614  5.46927  1.77578  1.54045  4.78724  3.34406  3.80091  4.29333  2.73361  3.78530  4.59404  2.81044  3.91146  2.94656  3.29653  1.99977  3.19839  3.86014  5.94161  4.46535    361 - -
          2.68618  4.42225  2.77519  2.73123  3.46354  2.40513  3.72494  3.29354  2.67741  2.69355  4.24690  2.90347  2.73739  3.18146  2.89801  2.37887  2.77519  2.98518  4.58477  3.61503
          0.02195  4.22560  4.94794  0.61958  0.77255  0.68791  0.69842
    301   2.71091  4.71140  3.08012  2.05985  3.84829  3.52306  2.56075  2.16304  2.58351  2.91892  3.79949  3.10889  3.93716  2.96943  2.98076  2.79923  2.94482  2.98365  5.20756  3.89303    362 - -
          2.68618  4.42225  2.77519  2.73123  3.46354  2.40513  3.72494  3.29354  2.67741  2.69355  4.24690  2.90347  2.73739  3.18146  2.89801  2.37887  2.77519  2.98518  4.58477  3.61503
          0.02195  4.22560  4.94794  0.61958  0.77255  0.37739  1.15724
    302   1.95624  5.09001  2.98141  2.54512  4.50901  3.49438  3.77442  3.93849  1.59097  3.47602  4.27698  2.25425  3.95332  2.90761  2.83990  2.80065  3.05561  3.55094  5.63587  4.29696    363 - -
          2.68618  4.42225  2.77519  2.73123  3.46354  2.40513  3.72494  3.29354  2.67741  2.69355  4.24690  2.90347  2.73739  3.18146  2.89801  2.37887  2.77519  2.98518  4.58477  3.61503
          0.01870  4.38460  5.10695  0.61958  0.77255  0.48576  0.95510
    303   2.84710  2.66910  1.53959  1.88956  4.51177  3.44765  3.82140  3.94619  2.68401  3.52229  4.33519  2.96243  3.95093  2.96840  3.19086  2.82257  3.10861  3.57268  5.72351  4.32716    364 - -
          2.68618  4.42225  2.77519  2.73123  3.46354  2.40513  3.72494  3.29354  2.67741  2.69355  4.24690  2.90347  2.73739  3.18146  2.89801  2.37887  2.77519  2.98518  4.58477  3.61503
          0.01870  4.38460  5.10695  0.61958  0.77255  0.48576  0.95510
    304   2.80181  4.79443  3.29938  2.78915  3.82511  1.91386  3.82350  3.46960  2.58858  3.09145  3.96206  3.24307  4.02846  3.06075  2.18482  2.88978  3.05039  3.18241  5.19357  2.25772    365 - -
          2.68618  4.42225  2.77519  2.73123  3.46354  2.40513  3.72494  3.29354  2.67741  2.69355  4.24690  2.90347  2.73739  3.18146  2.89801  2.37887  2.77519  2.98518  4.58477  3.61503
          0.01870  4.38460  5.10695  0.61958  0.77255  0.48576  0.95510
    305   1.95426  4.41079  3.59129  3.09090  3.86236  2.09385  4.07380  3.17883  3.05441  2.13574  3.80438  3.42159  3.97464  3.36612  3.40728  2.76257  2.10356  2.88455  5.28101  4.04640    366 - -
          2.68618  4.42225  2.77519  2.73123  3.46354  2.40513  3.72494  3.29354  2.67741  2.69355  4.24690  2.90347  2.73739  3.18146  2.89801  2.37887  2.77519  2.98518  4.58477  3.61503
          0.01870  4.38460  5.10695  0.61958  0.77255  0.48576  0.95510
    306   2.64529  2.73868  2.44769  2.95622  3.73662  3.55395  3.96344  2.95580  2.93442  2.77597  3.67380  3.36093  4.00828  3.24612  3.31291  2.83735  2.04991  2.11655  5.16753  3.91876    367 - -
          2.68618  4.42225  2.77519  2.73123  3.46354  2.40513  3.72494  3.29354  2.67741  2.69355  4.24690  2.90347  2.73739  3.18146  2.89801  2.37887  2.77519  2.98518  4.58477  3.61503
          0.01870  4.38460  5.10695  0.61958  0.77255  0.48576  0.95510
    307   3.09143  4.46353  4.63586  4.11861  1.96964  4.17399  4.04087  2.66978  3.96337  2.36854  3.47707  4.13784  4.51337  4.08413  4.05168  3.49471  3.32420  1.35729  4.35622  2.00900    368 - -
          2.68618  4.42225  2.77519  2.73123  3.46354  2.40513  3.72494  3.29354  2.67741  2.69355  4.24690  2.90347  2.73739  3.18146  2.89801  2.37887  2.77519  2.98518  4.58477  3.61503
          0.01870  4.38460  5.10695  0.61958  0.77255  0.48576  0.95510
    308   3.12423  5.35650  1.03236  2.55066  3.83137  3.56586  3.93817  4.07238  3.02287  3.60895  4.54197  3.09545  4.12843  3.23658  3.53186  3.08313  3.40181  3.75170  5.31186  2.23681    369 - -
          2.68618  4.42225  2.77519  2.73123  3.46354  2.40513  3.72494  3.29354  2.67741  2.69355  4.24690  2.90347  2.73739  3.18146  2.89801  2.37887  2.77519  2.98518  4.58477  3.61503
          0.01870  4.38460  5.10695  0.61958  0.77255  0.48576  0.95510
    309   3.47081  4.75263  5.25408  4.69187  1.60910  4.74070  4.90748  1.73355  4.54445  1.18980  3.05329  4.81893  4.91657  4.55095  4.56773  4.09368  3.68821  2.45007  5.11179  3.88346    370 - -
          2.68618  4.42225  2.77519  2.73123  3.46354  2.40513  3.72494  3.29354  2.67741  2.69355  4.24690  2.90347  2.73739  3.18146  2.89801  2.37887  2.77519  2.98518  4.58477  3.61503
          0.01870  4.38460  5.10695  0.61958  0.77255  0.48576  0.95510
    310   3.46636  4.78435  5.14328  4.63236  3.36942  4.72408  5.16880  2.20851  4.46280  0.79543  3.17274  4.83846  4.96614  4.60597  4.56916  4.12117  3.71673  1.66983  5.45982  4.35275    371 - -
          2.68618  4.42225  2.77519  2.73123  3.46354  2.40513  3.72494  3.29354  2.67741  2.69355  4.24690  2.90347  2.73739  3.18146  2.89801  2.37887  2.77519  2.98518  4.58477  3.61503
          0.01870  4.38460  5.10695  0.61958  0.77255  0.48576  0.95510
    311   3.70486  4.97750  5.12759  4.70411  0.96851  4.74726  4.36450  2.71181  4.53391  1.41337  3.31845  4.67547  4.98104  4.53389  4.56059  4.14396  3.93300  2.84562  4.50911  2.92154    372 - -
          2.68618  4.42225  2.77519  2.73123  3.46354  2.40513  3.72494  3.29354  2.67741  2.69355  4.24690  2.90347  2.73739  3.18146  2.89801  2.37887  2.77519  2.98518  4.58477  3.61503
          0.01870  4.38460  5.10695  0.61958  0.77255  0.48576  0.95510
    312   3.11901  4.50454  4.63099  4.08629  2.93116  4.24153  4.26689  1.88603  3.91864  1.63202  3.30494  4.20806  4.55395  4.08762  4.04190  3.55975  3.34807  2.45797  4.64736  1.54116    373 - -
          2.68618  4.42225  2.77519  2.73123  3.46354  2.40513  3.72494  3.29354  2.67741  2.69355  4.24690  2.90347  2.73739  3.18146  2.89801  2.37887  2.77519  2.98518  4.58477  3.61503
          0.01870  4.38460  5.10695  0.61958  0.77255  0.48576  0.95510
    313   2.86225  5.29441  2.75396  1.47476  4.64270  3.47798  3.76193  4.10526  1.96615  3.60302  4.39096  2.96295  3.94859  2.88759  2.93939  2.11765  3.10553  3.69829  5.74476  4.35498    374 - -
          2.68618  4.42225  2.77519  2.73123  3.46354  2.40513  3.72494  3.29354  2.67741  2.69355  4.24690  2.90347  2.73739  3.18146  2.89801  2.37887  2.77519  2.98518  4.58477  3.61503
          0.01870  4.38460  5.10695  0.61958  0.77255  0.48576  0.95510
    314   2.15796  5.22436  3.39865  2.77012  4.65488  3.70034  3.74641  4.02918  1.41991  3.50755  4.33421  3.22568  4.08196  2.87250  1.73154  2.99736  3.20138  3.67705  5.60117  4.36177    375 - -
          2.68618  4.42225  2.77519  2.73123  3.46354  2.40513  3.72494  3.29354  2.67741  2.69355  4.24690  2.90347  2.73739  3.18146  2.89801  2.37887  2.77519  2.98518  4.58477  3.61503
          0.01870  4.38460  5.10695  0.61958  0.77255  0.48576  0.95510
    315   2.85932  5.30054  2.68853  1.56272  4.63813  3.45492  3.77802  4.11218  2.56608  3.61731  4.40655  2.94141  3.94239  2.15288  3.04274  1.94775  3.11007  3.70267  5.76995  4.36233    376 - -
          2.68618  4.42225  2.77519  2.73123  3.46354  2.40513  3.72494  3.29354  2.67741  2.69355  4.24690  2.90347  2.73739  3.18146  2.89801  2.37887  2.77519  2.98518  4.58477  3.61503
          0.01870  4.38460  5.10695  0.61958  0.77255  0.48576  0.95510
    316   2.97818  5.34543  3.04033  2.58563  4.73809  3.61176  3.74440  4.16524  1.36520  3.61636  4.42119  2.23807  4.03232  2.12778  2.58103  2.93741  3.18947  3.77715  5.69873  4.39158    377 - -
          2.68618  4.42225  2.77519  2.73123  3.46354  2.40513  3.72494  3.29354  2.67741  2.69355  4.24690  2.90347  2.73739  3.18146  2.89801  2.37887  2.77519  2.98518  4.58477  3.61503
          0.01870  4.38460  5.10695  0.61958  0.77255  0.48576  0.95510
    317   2.84956  5.27198  2.70886  1.75550  4.61279  3.45630  3.77745  4.08287  2.56174  3.59432  4.38531  2.94932  3.94119  2.17651  3.03407  1.71751  3.10097  3.67773  5.75120  4.34965    378 - -
          2.68618  4.42225  2.77519  2.73123  3.46354  2.40513  3.72494  3.29354  2.67741  2.69355  4.24690  2.90347  2.73739  3.18146  2.89801  2.37887  2.77519  2.98518  4.58477  3.61503
          0.01870  4.38460  5.10695  0.61958  0.77255  0.48576  0.95510
    318   1.12160  4.92963  2.88286  1.89099  4.50215  3.41658  4.03815  3.83666  2.91440  3.52103  4.38971  3.15579  4.01325  3.22775  3.34790  2.87044  3.15576  3.46534  5.77885  4.44980    379 - -
          2.68618  4.42225  2.77519  2.73123  3.46354  2.40513  3.72494  3.29354  2.67741  2.69355  4.24690  2.90347  2.73739  3.18146  2.89801  2.37887  2.77519  2.98518  4.58477  3.61503
          0.01870  4.38460  5.10695  0.61958  0.77255  0.48576  0.95510
    319   2.94987  4.65293  3.67762  1.76100  1.92971  3.84949  3.82427  3.14829  3.12445  2.74381  3.73355  3.53770  4.22955  3.42009  3.45762  3.12492  3.18151  2.95052  2.53765  2.94032    380 - -
          2.68618  4.42225  2.77519  2.73123  3.46354  2.40513  3.72494  3.29354  2.67741  2.69355  4.24690  2.90347  2.73739  3.18146  2.89801  2.37887  2.77519  2.98518  4.58477  3.61503
          0.01870  4.38460  5.10695  0.61958  0.77255  0.48576  0.95510
    320   3.41670  5.49978  3.94743  3.13548  5.06487  3.97526  3.79666  4.35728  1.08959  3.71657  4.59886  3.48754  4.30881  2.92306  1.28143  3.39255  3.54015  4.04150  5.68589  4.58582    381 - -
          2.68618  4.42225  2.77519  2.73123  3.46354  2.40513  3.72494  3.29354  2.67741  2.69355  4.24690  2.90347  2.73739  3.18146  2.89801  2.37887  2.77519  2.98518  4.58477  3.61503
          0.01870  4.38460  5.10695  0.61958  0.77255  0.48576  0.95510
    321   3.46137  4.77611  5.01390  4.67284  3.77941  4.58722  5.33716  0.60197  4.51489  2.28875  3.66418  4.85385  4.99600  4.82793  4.65844  4.16015  3.76150  1.99703  5.75539  4.52190    382 - -
          2.68618  4.42225  2.77519  2.73123  3.46354  2.40513  3.72494  3.29354  2.67741  2.69355  4.24690  2.90347  2.73739  3.18146  2.89801  2.37887  2.77519  2.98518  4.58477  3.61503
          0.01870  4.38460  5.10695  0.61958  0.77255  0.48576  0.95510
    322   2.72612  4.50962  3.51194  2.94556  3.68042  3.66763  3.91891  2.87478  2.04336  2.13621  3.60828  3.37102  4.05588  3.19636  3.16531  2.92177  2.26630  2.11851  5.11789  3.87476    383 - -
          2.68618  4.42225  2.77519  2.73123  3.46354  2.40513  3.72494  3.29354  2.67741  2.69355  4.24690  2.90347  2.73739  3.18146  2.89801  2.37887  2.77519  2.98518  4.58477  3.61503
          0.01870  4.38460  5.10695  0.61958  0.77255  0.48576  0.95510
    323   2.80312  4.60009  3.41404  2.04003  3.45410  3.69664  3.88857  3.03660  2.87866  1.71979  3.63731  3.36296  4.09083  3.22633  3.23836  2.97240  3.03566  2.83795  4.95858  2.46767    384 - -
          2.68618  4.42225  2.77519  2.73123  3.46354  2.40513  3.72494  3.29354  2.67741  2.69355  4.24690  2.90347  2.73739  3.18146  2.89801  2.37887  2.77519  2.98518  4.58477  3.61503
          0.01870  4.38460  5.10695  0.61958  0.77255  0.48576  0.95510
    324   2.84684  4.70070  3.43975  2.91471  3.17526  3.71815  2.52187  3.26053  2.84731  2.18641  3.80362  2.35500  4.10300  3.19363  3.22145  2.96923  3.07673  3.01914  4.70462  2.10738    385 - -
          2.68618  4.42225  2.77519  2.73123  3.46354  2.40513  3.72494  3.29354  2.67741  2.69355  4.24690  2.90347  2.73739  3.18146  2.89801  2.37887  2.77519  2.98518  4.58477  3.61503
          0.01870  4.38460  5.10695  0.61958  0.77255  0.48576  0.95510
    325   3.37562  4.62107  5.30241  4.83335  3.85254  4.85874  5.54518  0.84572  4.73856  2.29141  3.61775  5.00848  5.12821  4.98787  4.90712  4.28265  3.64270  1.32518  5.92379  4.71916    386 - -
          2.68618  4.42225  2.77519  2.73123  3.46354  2.40513  3.72494  3.29354  2.67741  2.69355  4.24690  2.90347  2.73739  3.18146  2.89801  2.37887  2.77519  2.98518  4.58477  3.61503
          0.01870  4.38460  5.10695  0.61958  0.77255  0.48576  0.95510
    326   3.06078  5.44391  2.85109  1.51786  4.82744  3.58757  3.81973  4.25969  1.33575  3.72327  4.54821  3.07157  4.06457  2.95248  2.73854  3.00385  3.28721  3.87220  5.81182  4.48485    387 - -
          2.68618  4.42225  2.77519  2.73123  3.46354  2.40513  3.72494  3.29354  2.67741  2.69355  4.24690  2.90347  2.73739  3.18146  2.89801  2.37887  2.77519  2.98518  4.58477  3.61503
          0.01870  4.38460  5.10695  0.61958  0.77255  0.48576  0.95510
    327   3.28863  5.96287  0.88219  1.64527  5.23879  3.42531  4.04788  4.80569  3.16458  4.27144  5.15992  2.87884  4.09426  3.22717  3.82758  3.13131  3.59627  4.34788  6.40592  4.84201    388 - -
          2.68618  4.42225  2.77519  2.73123  3.46354  2.40513  3.72494  3.29354  2.67741  2.69355  4.24690  2.90347  2.73739  3.18146  2.89801  2.37887  2.77519  2.98518  4.58477  3.61503
          0.01870  4.38460  5.10695  0.61958  0.77255  0.48576  0.95510
    328   3.24362  4.67948  4.81781  4.52452  3.98964  4.23779  5.26003  2.17264  4.40424  2.60270  3.90056  4.62726  4.79043  4.73960  4.56539  3.79673  3.60509  0.55431  5.85030  4.60444    389 - -
          2.68618  4.42225  2.77519  2.73123  3.46354  2.40513  3.72494  3.29354  2.67741  2.69355  4.24690  2.90347  2.73739  3.18146  2.89801  2.37887  2.77519  2.98518  4.58477  3.61503
          0.01870  4.38460  5.10695  0.61958  0.77255  0.48576  0.95510
    329   2.69165  4.37317  3.62610  3.06719  3.45695  3.67472  2.43163  2.20881  2.97901  2.06897  3.47392  3.44746  4.06029  3.29996  3.30222  2.28202  2.92733  2.62044  4.93078  3.67608    390 - -
          2.68618  4.42225  2.77519  2.73123  3.46354  2.40513  3.72494  3.29354  2.67741  2.69355  4.24690  2.90347  2.73739  3.18146  2.89801  2.37887  2.77519  2.98518  4.58477  3.61503
          0.01870  4.38460  5.10695  0.61958  0.77255  0.48576  0.95510
    330   2.97658  4.69881  3.87704  3.49609  3.74152  3.76097  4.39608  3.04718  3.36412  1.57903  3.77385  3.80779  1.22141  3.75511  3.63183  3.21164  3.31475  2.92656  5.36120  4.09927    391 - -
          2.68618  4.42225  2.77519  2.73123  3.46354  2.40513  3.72494  3.29354  2.67741  2.69355  4.24690  2.90347  2.73739  3.18146  2.89801  2.37887  2.77519  2.98518  4.58477  3.61503
          0.01870  4.38460  5.10695  0.61958  0.77255  0.48576  0.95510
    331   2.66762  4.77059  3.27982  2.76400  4.33587  3.43062  3.88459  3.74635  2.58531  3.34536  4.16500  3.20115  3.94311  3.04799  1.96648  1.65157  2.17381  3.35958  5.55495  4.26525    392 - -
          2.68618  4.42225  2.77519  2.73123  3.46354  2.40513  3.72494  3.29354  2.67741  2.69355  4.24690  2.90347  2.73739  3.18146  2.89801  2.37887  2.77519  2.98518  4.58477  3.61503
          0.01870  4.38460  5.10695  0.61958  0.77255  0.48576  0.95510
    332   3.69217  5.43257  4.24371  3.68170  4.92571  4.03903  4.33957  4.53292  2.63142  3.95445  4.96543  3.98888  4.53901  3.55621  0.41831  3.76779  3.93721  4.23979  5.81178  4.77094    393 - -
          2.68618  4.42225  2.77519  2.73123  3.46354  2.40513  3.72494  3.29354  2.67741  2.69355  4.24690  2.90347  2.73739  3.18146  2.89801  2.37887  2.77519  2.98518  4.58477  3.61503
          0.01870  4.38460  5.10695  0.61958  0.77255  0.48576  0.95510
    333   3.21028  4.50300  5.07894  4.53517  2.24884  4.55240  4.94780  1.58261  4.40826  2.10246  3.37487  4.65758  4.82763  4.56137  4.50553  3.90772  3.45248  1.13086  5.34066  4.12397    394 - -
          2.68618  4.42225  2.77519  2.73123  3.46354  2.40513  3.72494  3.29354  2.67741  2.69355  4.24690  2.90347  2.73739  3.18146  2.89801  2.37887  2.77519  2.98518  4.58477  3.61503
          0.01870  4.38460  5.10695  0.61958  0.77255  0.48576  0.95510
    334   2.80266  5.16098  2.91313  1.83534  4.52365  3.49407  3.73786  3.97137  2.42932  3.48807  4.27789  3.00704  3.93595  2.86324  2.18528  1.76070  3.04392  3.57987  5.63985  4.28008    395 - -
          2.68618  4.42225  2.77519  2.73123  3.46354  2.40513  3.72494  3.29354  2.67741  2.69355  4.24690  2.90347  2.73739  3.18146  2.89801  2.37887  2.77519  2.98518  4.58477  3.61503
          0.01870  4.38460  5.10695  0.61958  0.77255  0.48576  0.95510
    335   3.39542  5.48480  3.89134  3.11377  5.03674  3.95673  3.80126  4.34107  0.88390  3.70975  4.59095  3.47423  4.29868  2.92890  1.63275  3.37314  3.52665  4.02317  5.68548  4.57590    396 - -
          2.68618  4.42225  2.77519  2.73123  3.46354  2.40513  3.72494  3.29354  2.67741  2.69355  4.24690  2.90347  2.73739  3.18146  2.89801  2.37887  2.77519  2.98518  4.58477  3.61503
          0.01870  4.38460  5.10695  0.61958  0.77255  0.48576  0.95510
    336   3.46137  4.77611  5.01390  4.67284  3.77941  4.58722  5.33716  0.60197  4.51489  2.28875  3.66418  4.85385  4.99600  4.82793  4.65844  4.16015  3.76150  1.99703  5.75539  4.52190    397 - -
          2.68618  4.42225  2.77519  2.73123  3.46354  2.40513  3.72494  3.29354  2.67741  2.69355  4.24690  2.90347  2.73739  3.18146  2.89801  2.37887  2.77519  2.98518  4.58477  3.61503
          0.01870  4.38460  5.10695  0.61958  0.77255  0.48576  0.95510
    337   2.13134  4.37814  3.69587  3.12526  2.50109  3.70684  3.96348  2.80589  3.00678  2.00814  3.44342  3.49440  4.08811  3.33788  2.23808  2.97112  2.95016  2.61376  4.93415  3.68762    398 - -
          2.68618  4.42225  2.77519  2.73123  3.46354  2.40513  3.72494  3.29354  2.67741  2.69355  4.24690  2.90347  2.73739  3.18146  2.89801  2.37887  2.77519  2.98518  4.58477  3.61503
          0.01870  4.38460  5.10695  0.61958  0.77255  0.48576  0.95510
    338   2.93857  5.43070  2.65194  1.50987  4.76734  3.47816  3.79100  4.24468  1.95765  3.71850  4.51057  1.96046  3.97444  2.91902  2.99093  2.87116  3.18249  3.82538  5.84423  4.43455    399 - -
          2.68618  4.42225  2.77519  2.73123  3.46354  2.40513  3.72494  3.29354  2.67741  2.69355  4.24690  2.90347  2.73739  3.18146  2.89801  2.37887  2.77519  2.98518  4.58477  3.61503
          0.01870  4.38460  5.10695  0.61958  0.77255  0.48576  0.95510
    339   2.68753  4.57766  3.30677  2.20871  3.76701  3.58176  3.85105  3.06328  2.75708  2.20303  3.68976  3.24076  3.98637  3.09371  3.15876  2.07559  2.92910  2.23577  5.16736  3.89797    400 - -
          2.68618  4.42225  2.77519  2.73123  3.46354  2.40513  3.72494  3.29354  2.67741  2.69355  4.24690  2.90347  2.73739  3.18146  2.89801  2.37887  2.77519  2.98518  4.58477  3.61503
          0.01870  4.38460  5.10695  0.61958  0.77255  0.48576  0.95510
    340   2.71739  4.90930  3.04430  2.05934  4.16126  3.51338  3.72654  2.37668  2.05320  3.16991  3.99132  3.04724  3.91772  2.87925  2.92575  2.20563  2.94972  3.23786  5.41113  4.08308    401 - -
          2.68618  4.42225  2.77519  2.73123  3.46354  2.40513  3.72494  3.29354  2.67741  2.69355  4.24690  2.90347  2.73739  3.18146  2.89801  2.37887  2.77519  2.98518  4.58477  3.61503
          0.01870  4.38460  5.10695  0.61958  0.77255  0.48576  0.95510
    341   3.20271  5.40704  3.62887  2.91268  4.87063  3.84182  2.33642  4.22956  1.30272  3.62977  4.47380  3.33081  4.18667  2.86948  1.58912  3.17623  3.35886  3.88729  5.64300  4.46019    402 - -
          2.68618  4.42225  2.77519  2.73123  3.46354  2.40513  3.72494  3.29354  2.67741  2.69355  4.24690  2.90347  2.73739  3.18146  2.89801  2.37887  2.77519  2.98518  4.58477  3.61503
          0.01870  4.38460  5.10695  0.61958  0.77255  0.48576  0.95510
    342   3.05370  5.44881  2.81425  1.39183  4.82535  3.57319  3.82406  4.26354  1.45879  3.73058  4.55424  3.05593  4.05742  2.95772  2.77955  2.99456  3.28390  3.87314  5.82423  4.48641    403 - -
          2.68618  4.42225  2.77519  2.73123  3.46354  2.40513  3.72494  3.29354  2.67741  2.69355  4.24690  2.90347  2.73739  3.18146  2.89801  2.37887  2.77519  2.98518  4.58477  3.61503
          0.01870  4.38460  5.10695  0.61958  0.77255  0.48576  0.95510
    343   2.97791  4.34856  4.65430  4.09488  3.33894  4.19286  4.50333  1.71869  3.94962  2.25944  3.38226  4.23835  4.52786  4.15284  4.08361  3.51670  3.21813  1.24961  5.01942  2.40074    404 - -
          2.68618  4.42225  2.77519  2.73123  3.46354  2.40513  3.72494  3.29354  2.67741  2.69355  4.24690  2.90347  2.73739  3.18146  2.89801  2.37887  2.77519  2.98518  4.58477  3.61503
          0.01870  4.38460  5.10695  0.61958  0.77255  0.48576  0.95510
    344   3.07428  5.53546  2.56444  1.06372  4.84570  3.49162  3.89261  4.34322  2.68861  3.82586  4.66549  2.96978  4.04397  2.07067  3.13583  2.99425  3.33438  3.94174  5.95556  4.53868    405 - -
          2.68635  4.42242  2.77537  2.73141  3.46371  2.40481  3.72512  3.29371  2.67758  2.69307  4.24707  2.90284  2.73757  3.18164  2.89738  2.37904  2.77537  2.98536  4.58494  3.61520
          0.24296  1.56235  5.10695  1.23589  0.34330  0.48576  0.95510
    345   2.84041  5.25007  2.79095  1.78732  4.60105  3.47902  3.75489  4.05879  1.96855  3.56479  4.35297  2.97198  3.94216  2.88071  2.92366  1.73336  3.08375  3.65698  5.71243  4.33004    410 - -
          2.68618  4.42225  2.77519  2.73123  3.46354  2.40513  3.72494  3.29354  2.67741  2.69355  4.24690  2.90347  2.73739  3.18146  2.89801  2.37887  2.77519  2.98518  4.58477  3.61503
          0.01870  4.38460  5.10695  0.61958  0.77255  0.48576  0.95510
    346   2.85943  4.80728  3.38626  2.82776  4.00900  3.68057  3.82830  1.76469  1.93882  2.97782  3.88518  3.27887  4.06710  2.25494  2.76433  2.96177  3.07735  3.05491  5.30909  4.05695    411 - -
          2.68618  4.42225  2.77519  2.73123  3.46354  2.40513  3.72494  3.29354  2.67741  2.69355  4.24690  2.90347  2.73739  3.18146  2.89801  2.37887  2.77519  2.98518  4.58477  3.61503
          0.01870  4.38460  5.10695  0.61958  0.77255  0.48576  0.95510
    347   2.89095  4.40326  4.19502  3.67250  1.57182  3.91036  4.08785  2.73415  3.55892  1.80943  3.41790  3.87051  4.30924  3.78402  3.76049  2.22094  3.14670  2.59898  4.62631  3.18457    412 - -
          2.68618  4.42225  2.77519  2.73123  3.46354  2.40513  3.72494  3.29354  2.67741  2.69355  4.24690  2.90347  2.73739  3.18146  2.89801  2.37887  2.77519  2.98518  4.58477  3.61503
          0.01870  4.38460  5.10695  0.61958  0.77255  0.48576  0.95510
    348   2.87477  5.18314  2.80975  2.51509  4.64449  1.63963  3.84878  4.10137  1.94347  3.62407  4.43359  2.17118  3.98533  2.99224  2.98319  2.86116  3.15076  3.69234  5.77178  4.41245    413 - -
          2.68618  4.42225  2.77519  2.73123  3.46354  2.40513  3.72494  3.29354  2.67741  2.69355  4.24690  2.90347  2.73739  3.18146  2.89801  2.37887  2.77519  2.98518  4.58477  3.61503
          0.18096  4.38460  1.87691  0.61958  0.77255  0.48576  0.95510
    349   2.84401  4.82102  3.03252  1.44396  3.98777  3.58621  3.92365  2.12896  2.75840  2.87318  3.89207  3.19247  4.04815  3.12755  3.16227  2.94481  3.09857  2.79567  5.42542  4.11097    414 - -
          2.68618  4.42225  2.77519  2.73123  3.46354  2.40513  3.72494  3.29354  2.67741  2.69355  4.24690  2.90347  2.73739  3.18146  2.89801  2.37887  2.77519  2.98518  4.58477  3.61503
          0.02195  4.22560  4.94794  0.61958  0.77255  0.37739  1.15724
    350   3.09976  5.70353  1.75782  1.34854  5.01572  1.95529  3.93442  4.54471  2.92947  4.01826  4.84499  2.87444  4.02243  3.08955  3.52806  2.98533  3.38356  4.09509  6.16723  4.65546    415 - -
          2.68618  4.42225  2.77519  2.73123  3.46354  2.40513  3.72494  3.29354  2.67741  2.69355  4.24690  2.90347  2.73739  3.18146  2.89801  2.37887  2.77519  2.98518  4.58477  3.61503
          0.01870  4.38460  5.10695  0.61958  0.77255  0.48576  0.95510
    351   2.99007  5.47260  2.48909  1.62638  4.84200  2.25327  3.89309  4.34243  2.80200  3.84242  4.65551  1.60492  3.99490  3.04208  3.33638  2.91646  3.27038  3.90991  5.99683  4.54181    416 - -
          2.68618  4.42225  2.77519  2.73123  3.46354  2.40513  3.72494  3.29354  2.67741  2.69355  4.24690  2.90347  2.73739  3.18146  2.89801  2.37887  2.77519  2.98518  4.58477  3.61503
          0.01870  4.38460  5.10695  0.61958  0.77255  0.48576  0.95510
    352   2.98999  4.52410  4.05779  3.53092  2.00842  3.96936  3.85272  2.98958  3.44411  1.93836  3.61860  2.13429  4.33022  3.66965  3.69125  3.25224  3.21968  2.80889  4.33038  2.03269    417 - -
          2.68618  4.42225  2.77519  2.73123  3.46354  2.40513  3.72494  3.29354  2.67741  2.69355  4.24690  2.90347  2.73739  3.18146  2.89801  2.37887  2.77519  2.98518  4.58477  3.61503
          0.17222  4.38460  1.92593  0.61958  0.77255  0.48576  0.95510
    353   2.06133  4.60697  3.35072  2.80052  3.75156  3.56189  3.79028  3.19903  1.99536  2.86095  3.74653  3.23534  3.97404  3.03423  2.88422  2.83996  2.95056  2.94093  2.43757  3.82687    418 - -
          2.68618  4.42225  2.77519  2.73123  3.46354  2.40513  3.72494  3.29354  2.67741  2.69355  4.24690  2.90347  2.73739  3.18146  2.89801  2.37887  2.77519  2.98518  4.58477  3.61503
          0.02176  4.23414  4.95649  0.61958  0.77255  0.67875  0.70776
    354   3.19676  4.53525  4.86436  4.30846  1.85129  4.41446  4.62778  2.24855  4.17051  1.34765  3.08171  4.45867  4.67206  4.27636  4.26389  3.75169  3.42668  1.68781  4.96811  3.69584    419 - -
          2.68618  4.42225  2.77519  2.73123  3.46354  2.40513  3.72494  3.29354  2.67741  2.69355  4.24690  2.90347  2.73739  3.18146  2.89801  2.37887  2.77519  2.98518  4.58477  3.61503
          0.02176  4.23414  4.95649  0.61958  0.77255  0.67875  0.70776
    355   2.72071  4.30260  3.87344  3.32548  3.10797  3.71842  3.94216  2.74707  3.17823  1.72770  3.39394  3.60540  4.11842  3.48316  3.42856  2.19151  2.96896  2.56497  2.59577  3.28933    420 - -
          2.68618  4.42225  2.77519  2.73123  3.46354  2.40513  3.72494  3.29354  2.67741  2.69355  4.24690  2.90347  2.73739  3.18146  2.89801  2.37887  2.77519  2.98518  4.58477  3.61503
          0.02176  4.23414  4.95649  0.61958  0.77255  0.67875  0.70776
    356   2.63526  4.63317  3.14972  2.70708  3.99416  2.10399  3.84860  3.34540  2.67675  3.03036  3.90174  3.15813  3.91456  2.17509  3.06652  2.74195  2.92698  2.19120  5.33441  4.04568    421 - -
          2.68618  4.42225  2.77519  2.73123  3.46354  2.40513  3.72494  3.29354  2.67741  2.69355  4.24690  2.90347  2.73739  3.18146  2.89801  2.37887  2.77519  2.98518  4.58477  3.61503
          0.02176  4.23414  4.95649  0.61958  0.77255  0.38162  1.14809
    357   2.79223  4.48866  3.66715  3.16288  3.59966  3.74645  4.09218  2.68490  3.08825  1.83366  3.57596  1.92946  4.16652  3.42635  3.41765  3.04549  3.05090  1.94633  5.13609  3.87421    422 - -
          2.68618  4.42225  2.77519  2.73123  3.46354  2.40513  3.72494  3.29354  2.67741  2.69355  4.24690  2.90347  2.73739  3.18146  2.89801  2.37887  2.77519  2.98518  4.58477  3.61503
          0.01870  4.38460  5.10695  0.61958  0.77255  0.48576  0.95510
    358   2.88709  4.54978  3.70053  2.08581  1.84866  3.84547  4.02606  2.82027  3.15921  1.85197  3.46571  3.58873  4.22087  3.45753  3.48184  3.13003  3.12069  2.69626  4.87165  3.49529    423 - -
          2.68618  4.42225  2.77519  2.73123  3.46354  2.40513  3.72494  3.29354  2.67741  2.69355  4.24690  2.90347  2.73739  3.18146  2.89801  2.37887  2.77519  2.98518  4.58477  3.61503
          0.01870  4.38460  5.10695  0.61958  0.77255  0.48576  0.95510
    359   2.00477  4.98196  1.88905  2.51964  4.59571  2.30479  3.89361  4.06216  2.75298  3.61222  4.39972  3.02935  3.91515  3.03916  3.24816  2.03332  3.03600  3.60535  5.79323  4.41304    424 - -
          2.68618  4.42225  2.77519  2.73123  3.46354  2.40513  3.72494  3.29354  2.67741  2.69355  4.24690  2.90347  2.73739  3.18146  2.89801  2.37887  2.77519  2.98518  4.58477  3.61503
          0.01870  4.38460  5.10695  0.61958  0.77255  0.48576  0.95510
    360   2.89032  4.26391  4.64237  4.06575  2.22435  4.05571  4.25315  1.74080  3.89847  2.16874  3.25652  4.12592  4.39410  4.03985  3.96959  3.36968  3.12214  1.80875  4.68883  2.31353    425 - -
          2.68618  4.42225  2.77519  2.73123  3.46354  2.40513  3.72494  3.29354  2.67741  2.69355  4.24690  2.90347  2.73739  3.18146  2.89801  2.37887  2.77519  2.98518  4.58477  3.61503
          0.01870  4.38460  5.10695  0.61958  0.77255  0.48576  0.95510
    361   3.11584  4.49016  4.71355  4.15132  3.04512  4.27334  4.41013  1.86030  3.98513  1.25167  3.19662  4.28336  4.57023  4.13610  4.09108  3.59281  3.34307  2.42527  4.80614  2.05137    426 - -
          2.68618  4.42225  2.77519  2.73123  3.46354  2.40513  3.72494  3.29354  2.67741  2.69355  4.24690  2.90347  2.73739  3.18146  2.89801  2.37887  2.77519  2.98518  4.58477  3.61503
          0.01870  4.38460  5.10695  0.61958  0.77255  0.48576  0.95510
    362   2.75045  4.32522  3.87761  3.31684  2.14826  3.77590  2.62273  2.76037  3.22012  1.94313  3.40280  3.62132  4.15014  3.49361  3.48787  3.05072  2.26682  2.57423  4.71838  3.37068    427 - -
          2.68618  4.42225  2.77519  2.73123  3.46354  2.40513  3.72494  3.29354  2.67741  2.69355  4.24690  2.90347  2.73739  3.18146  2.89801  2.37887  2.77519  2.98518  4.58477  3.61503
          0.01870  4.38460  5.10695  0.61958  0.77255  0.48576  0.95510
    363   2.77137  4.95613  3.12016  2.58511  4.22308  2.52153  3.73172  3.63015  1.97095  2.21084  4.03942  3.08841  3.95252  2.25210  2.79586  2.80017  2.99745  3.30939  5.43272  4.12227    428 - -
          2.68618  4.42225  2.77519  2.73123  3.46354  2.40513  3.72494  3.29354  2.67741  2.69355  4.24690  2.90347  2.73739  3.18146  2.89801  2.37887  2.77519  2.98518  4.58477  3.61503
          0.01870  4.38460  5.10695  0.61958  0.77255  0.48576  0.95510
    364   2.85530  4.37019  4.07299  3.54943  1.79141  3.89825  4.08417  1.84616  3.45562  2.38735  3.42536  2.45226  4.27790  3.70223  3.68475  3.20078  3.09728  2.46485  4.70475  3.30586    429 - -
          2.68618  4.42225  2.77519  2.73123  3.46354  2.40513  3.72494  3.29354  2.67741  2.69355  4.24690  2.90347  2.73739  3.18146  2.89801  2.37887  2.77519  2.98518  4.58477  3.61503
          0.01870  4.38460  5.10695  0.61958  0.77255  0.48576  0.95510
    365   2.68004  4.34151  3.70443  3.15636  2.46017  3.66086  3.97686  2.82821  3.09341  2.02881  3.46426  3.50419  2.40998  3.38245  3.40515  2.23412  2.93209  2.61985  4.90311  3.63305    430 - -
          2.68618  4.42225  2.77519  2.73123  3.46354  2.40513  3.72494  3.29354  2.67741  2.69355  4.24690  2.90347  2.73739  3.18146  2.89801  2.37887  2.77519  2.98518  4.58477  3.61503
          0.01870  4.38460  5.10695  0.61958  0.77255  0.48576  0.95510
    366   2.69097  4.74657  3.08592  2.09732  4.01011  2.52992  3.80646  2.26740  2.66366  3.04841  3.89491  3.11544  3.93733  2.99803  3.10271  2.16543  2.94511  3.09086  5.33804  4.03332    431 - -
          2.68618  4.42225  2.77519  2.73123  3.46354  2.40513  3.72494  3.29354  2.67741  2.69355  4.24690  2.90347  2.73739  3.18146  2.89801  2.37887  2.77519  2.98518  4.58477  3.61503
          0.01870  4.38460  5.10695  0.61958  0.77255  0.48576  0.95510
    367   2.78564  5.25959  2.23501  2.40710  4.60663  3.48119  3.68933  4.07655  1.93942  3.55136  4.31391  2.28816  3.90462  2.79855  2.05183  2.74230  3.01604  3.65475  5.67489  4.28558    432 - -
          2.68618  4.42225  2.77519  2.73123  3.46354  2.40513  3.72494  3.29354  2.67741  2.69355  4.24690  2.90347  2.73739  3.18146  2.89801  2.37887  2.77519  2.98518  4.58477  3.61503
          0.01870  4.38460  5.10695  0.61958  0.77255  0.48576  0.95510
    368   2.73225  4.59918  3.40656  2.83520  3.66922  3.63144  3.82099  3.13653  2.66937  2.20508  3.68927  3.27900  2.67109  3.08462  2.14325  2.87656  2.96067  2.89420  5.07481  2.63675    433 - -
          2.68618  4.42225  2.77519  2.73123  3.46354  2.40513  3.72494  3.29354  2.67741  2.69355  4.24690  2.90347  2.73739  3.18146  2.89801  2.37887  2.77519  2.98518  4.58477  3.61503
          0.01870  4.38460  5.10695  0.61958  0.77255  0.48576  0.95510
    369   2.88597  5.22933  1.46881  2.43323  4.83189  1.95132  3.97552  4.33241  2.93062  3.86018  4.67078  2.97609  3.97974  3.13589  3.47421  1.98562  3.21976  3.85464  6.02547  4.59070    434 - -
          2.68618  4.42225  2.77519  2.73123  3.46354  2.40513  3.72494  3.29354  2.67741  2.69355  4.24690  2.90347  2.73739  3.18146  2.89801  2.37887  2.77519  2.98518  4.58477  3.61503
          0.01870  4.38460  5.10695  0.61958  0.77255  0.48576  0.95510
    370   3.06381  5.37727  3.30255  2.01824  4.81910  3.71451  3.73325  4.20307  1.29741  3.62337  4.43983  3.19386  4.09340  2.84963  1.85772  3.02711  3.24941  3.82990  5.67209  4.42597    435 - -
          2.68618  4.42225  2.77519  2.73123  3.46354  2.40513  3.72494  3.29354  2.67741  2.69355  4.24690  2.90347  2.73739  3.18146  2.89801  2.37887  2.77519  2.98518  4.58477  3.61503
          0.01870  4.38460  5.10695  0.61958  0.77255  0.48576  0.95510
    371   2.98928  4.35282  4.69028  4.13007  3.34699  4.21336  4.53053  1.39623  3.98320  2.24084  3.37416  4.26704  4.54434  4.18109  4.11020  3.53885  3.22911  1.49309  5.03722  2.43197    436 - -
          2.68618  4.42225  2.77519  2.73123  3.46354  2.40513  3.72494  3.29354  2.67741  2.69355  4.24690  2.90347  2.73739  3.18146  2.89801  2.37887  2.77519  2.98518  4.58477  3.61503
          0.01870  4.38460  5.10695  0.61958  0.77255  0.48576  0.95510
    372   2.89540  4.56432  4.04747  3.68277  1.15513  3.71705  4.07584  3.22622  3.64062  2.83569  3.89765  3.82277  4.28439  3.87422  3.86630  1.80137  3.25382  3.01147  4.58251  2.99632    437 - -
          2.68618  4.42225  2.77519  2.73123  3.46354  2.40513  3.72494  3.29354  2.67741  2.69355  4.24690  2.90347  2.73739  3.18146  2.89801  2.37887  2.77519  2.98518  4.58477  3.61503
          0.01870  4.38460  5.10695  0.61958  0.77255  0.48576  0.95510
    373   2.81132  5.04392  2.83562  1.82485  2.64017  3.49661  3.78456  3.71539  2.64012  3.30551  4.14503  1.81353  3.95803  2.96225  3.10980  2.81851  3.05798  3.38782  5.44844  4.03655    438 - -
          2.68618  4.42225  2.77519  2.73123  3.46354  2.40513  3.72494  3.29354  2.67741  2.69355  4.24690  2.90347  2.73739  3.18146  2.89801  2.37887  2.77519  2.98518  4.58477  3.61503
          0.01870  4.38460  5.10695  0.61958  0.77255  0.48576  0.95510
    374   2.69608  4.81492  3.05393  2.09239  4.04036  3.50267  3.75852  3.46312  2.58846  3.09064  3.92429  3.07306  3.92142  2.93422  3.03526  2.19863  2.28367  3.15665  5.34547  2.48165    439 - -
          2.68618  4.42225  2.77519  2.73123  3.46354  2.40513  3.72494  3.29354  2.67741  2.69355  4.24690  2.90347  2.73739  3.18146  2.89801  2.37887  2.77519  2.98518  4.58477  3.61503
          0.35634  4.38460  1.24723  0.61958  0.77255  0.48576  0.95510
    375   2.86680  5.12295  2.81515  2.48130  4.50424  3.43789  3.69166  3.95620  1.50797  3.46860  4.30992  1.98233  3.92069  2.83948  2.57462  2.84847  3.10959  3.58916  5.56649  4.25423    440 - -
          2.68618  4.42225  2.77519  2.73123  3.46354  2.40513  3.72494  3.29354  2.67741  2.69355  4.24690  2.90347  2.73739  3.18146  2.89801  2.37887  2.77519  2.98518  4.58477  3.61503
          0.02611  4.05437  4.77671  0.61958  0.77255  0.84245  0.56327
    376   2.89933  5.23228  2.71382  1.74035  4.59255  3.43767  3.67871  4.01073  1.52240  3.50907  4.34563  2.93324  3.91624  2.81848  2.60813  2.85520  3.12854  3.64374  5.62362  4.30224    441 - -
          2.68618  4.42225  2.77519  2.73123  3.46354  2.40513  3.72494  3.29354  2.67741  2.69355  4.24690  2.90347  2.73739  3.18146  2.89801  2.37887  2.77519  2.98518  4.58477  3.61503
          0.02611  4.05437  4.77671  0.61958  0.77255  0.84245  0.56327
    377   1.82607  4.31774  3.80258  3.33321  3.51110  3.53649  4.18691  2.57337  3.21311  2.29294  1.88806  3.60435  4.06288  3.54662  3.48660  2.90918  2.95967  2.42050  5.13885  3.92769    442 - -
          2.68618  4.42225  2.77519  2.73123  3.46354  2.40513  3.72494  3.29354  2.67741  2.69355  4.24690  2.90347  2.73739  3.18146  2.89801  2.37887  2.77519  2.98518  4.58477  3.61503
          0.02611  4.05437  4.77671  0.61958  0.77255  0.84245  0.56327
    378   2.86512  4.70746  3.44879  2.91769  3.74925  3.66179  3.83373  3.02116  1.75901  1.68072  3.69467  3.33070  4.06536  3.06396  2.69003  3.00709  3.09324  2.85694  5.17709  3.91903    443 - -
          2.68618  4.42225  2.77519  2.73123  3.46354  2.40513  3.72494  3.29354  2.67741  2.69355  4.24690  2.90347  2.73739  3.18146  2.89801  2.37887  2.77519  2.98518  4.58477  3.61503
          0.02611  4.05437  4.77671  0.61958  0.77255  0.84245  0.56327
    379   2.94372  5.44144  1.38526  2.15866  4.76008  3.24300  3.81296  4.32123  2.83392  3.83554  4.69099  1.77665  3.87190  2.98648  3.41913  2.84660  3.24709  3.88765  5.96312  4.46463    444 - -
          2.68618  4.42225  2.77519  2.73123  3.46354  2.40513  3.72494  3.29354  2.67741  2.69355  4.24690  2.90347  2.73739  3.18146  2.89801  2.37887  2.77519  2.98518  4.58477  3.61503
          0.02611  4.05437  4.77671  0.61958  0.77255  0.31381  1.31178
    380   3.38162  4.68898  5.13317  4.56893  2.10956  4.63501  4.87291  2.32892  4.42582  0.99671  3.07583  4.71373  4.84623  4.47578  4.47834  3.98197  3.60529  1.79145  5.14047  3.94646    445 - -
          2.68618  4.42225  2.77519  2.73123  3.46354  2.40513  3.72494  3.29354  2.67741  2.69355  4.24690  2.90347  2.73739  3.18146  2.89801  2.37887  2.77519  2.98518  4.58477  3.61503
          0.01870  4.38460  5.10695  0.61958  0.77255  0.48576  0.95510
    381   3.08186  4.43657  4.76332  4.21316  2.03689  4.21095  4.19100  1.93883  4.04442  1.61190  3.26664  4.23233  4.52330  4.13584  4.09620  3.53001  3.30798  2.54151  4.51086  1.92489    446 - -
          2.68618  4.42225  2.77519  2.73123  3.46354  2.40513  3.72494  3.29354  2.67741  2.69355  4.24690  2.90347  2.73739  3.18146  2.89801  2.37887  2.77519  2.98518  4.58477  3.61503
          0.01870  4.38460  5.10695  0.61958  0.77255  0.48576  0.95510
    382   2.83980  5.36788  2.06340  1.74029  4.69212  3.43530  3.74955  4.18492  1.99901  3.66459  4.43290  2.89692  3.91600  2.86880  3.07794  2.13288  3.08618  3.75091  5.80382  4.36701    447 - -
          2.68618  4.42225  2.77519  2.73123  3.46354  2.40513  3.72494  3.29354  2.67741  2.69355  4.24690  2.90347  2.73739  3.18146  2.89801  2.37887  2.77519  2.98518  4.58477  3.61503
          0.01870  4.38460  5.10695  0.61958  0.77255  0.48576  0.95510
    383   2.16519  5.29475  1.93842  2.35390  4.62603  3.43795  3.74220  4.10742  2.02314  3.60354  4.37496  2.19821  3.90911  2.86257  3.05087  2.76050  3.05754  3.68481  5.75298  4.33099    448 - -
          2.68618  4.42225  2.77519  2.73123  3.46354  2.40513  3.72494  3.29354  2.67741  2.69355  4.24690  2.90347  2.73739  3.18146  2.89801  2.37887  2.77519  2.98518  4.58477  3.61503
          0.01870  4.38460  5.10695  0.61958  0.77255  0.48576  0.95510
    384   3.37562  4.62107  5.30241  4.83335  3.85254  4.85874  5.54518  0.84572  4.73856  2.29141  3.61775  5.00848  5.12821  4.98787  4.90712  4.28265  3.64270  1.32518  5.92379  4.71916    449 - -
          2.68618  4.42225  2.77519  2.73123  3.46354  2.40513  3.72494  3.29354  2.67741  2.69355  4.24690  2.90347  2.73739  3.18146  2.89801  2.37887  2.77519  2.98518  4.58477  3.61503
          0.01870  4.38460  5.10695  0.61958  0.77255  0.48576  0.95510
    385   3.99390  5.25039  4.95510  4.79138  0.44244  4.50512  4.21801  3.49034  4.69534  2.75075  4.15632  4.64245  4.97056  4.72631  4.68647  4.21705  4.30447  3.51429  4.36323  2.68606    450 - -
          2.68618  4.42225  2.77519  2.73123  3.46354  2.40513  3.72494  3.29354  2.67741  2.69355  4.24690  2.90347  2.73739  3.18146  2.89801  2.37887  2.77519  2.98518  4.58477  3.61503
          0.01870  4.38460  5.10695  0.61958  0.77255  0.48576  0.95510
    386   2.74503  4.78419  3.25159  2.68473  3.97484  3.58201  2.60288  3.40004  2.49432  2.14899  3.87901  3.16382  3.97197  2.95158  2.25001  2.22162  2.97236  3.11573  5.27471  3.97687    451 - -
          2.68618  4.42225  2.77519  2.73123  3.46354  2.40513  3.72494  3.29354  2.67741  2.69355  4.24690  2.90347  2.73739  3.18146  2.89801  2.37887  2.77519  2.98518  4.58477  3.61503
          0.01870  4.38460  5.10695  0.61958  0.77255  0.48576  0.95510
    387   3.07872  5.39151  2.59947  1.20215  4.91138  1.52925  4.06558  4.41459  3.00644  3.95070  4.80312  3.05899  4.08406  3.24262  3.51019  3.03768  3.40004  3.97921  6.06536  4.68056    452 - -
          2.68618  4.42225  2.77519  2.73123  3.46354  2.40513  3.72494  3.29354  2.67741  2.69355  4.24690  2.90347  2.73739  3.18146  2.89801  2.37887  2.77519  2.98518  4.58477  3.61503
          0.01870  4.38460  5.10695  0.61958  0.77255  0.48576  0.95510
    388   2.84874  5.12205  2.77201  2.50433  4.45636  1.80062  2.16795  4.01545  2.68829  3.56435  4.38445  2.13709  3.97675  3.03083  3.13896  2.84560  3.13434  3.62114  5.68924  4.28946    453 - -
          2.68618  4.42225  2.77519  2.73123  3.46354  2.40513  3.72494  3.29354  2.67741  2.69355  4.24690  2.90347  2.73739  3.18146  2.89801  2.37887  2.77519  2.98518  4.58477  3.61503
          0.01870  4.38460  5.10695  0.61958  0.77255  0.48576  0.95510
    389   3.04390  5.25884  3.45771  2.80410  4.69269  3.73488  3.74495  4.05814  1.38256  3.52402  4.35519  3.25106  4.10559  2.87013  1.69727  3.03663  2.26204  3.71110  5.60495  4.38024    454 - -
          2.68618  4.42225  2.77519  2.73123  3.46354  2.40513  3.72494  3.29354  2.67741  2.69355  4.24690  2.90347  2.73739  3.18146  2.89801  2.37887  2.77519  2.98518  4.58477  3.61503
          0.01870  4.38460  5.10695  0.61958  0.77255  0.48576  0.95510
    390   3.42769  4.70584  5.24827  4.68862  2.14178  4.73245  4.97832  1.22610  4.54688  1.35354  3.10617  4.82388  4.92117  4.58260  4.58509  4.08877  3.65079  2.28418  5.21082  4.01910    455 - -
          2.68618  4.42225  2.77519  2.73123  3.46354  2.40513  3.72494  3.29354  2.67741  2.69355  4.24690  2.90347  2.73739  3.18146  2.89801  2.37887  2.77519  2.98518  4.58477  3.61503
          0.01870  4.38460  5.10695  0.61958  0.77255  0.48576  0.95510
    391   3.23069  5.81510  0.90669  2.30872  5.13209  3.41838  4.04846  4.73222  3.14831  4.21402  5.09406  1.90749  4.08451  3.23053  3.78815  3.09960  3.54807  4.27021  6.32687  4.77983    456 - -
          2.68618  4.42225  2.77519  2.73123  3.46354  2.40513  3.72494  3.29354  2.67741  2.69355  4.24690  2.90347  2.73739  3.18146  2.89801  2.37887  2.77519  2.98518  4.58477  3.61503
          0.01870  4.38460  5.10695  0.61958  0.77255  0.48576  0.95510
    392   2.92733  5.02649  3.40164  2.78000  2.61671  3.69326  3.75549  3.68847  1.41156  3.24220  4.10462  3.23662  4.06561  2.92069  1.97730  2.96540  3.13125  3.39348  5.38635  4.09170    457 - -
          2.68618  4.42225  2.77519  2.73123  3.46354  2.40513  3.72494  3.29354  2.67741  2.69355  4.24690  2.90347  2.73739  3.18146  2.89801  2.37887  2.77519  2.98518  4.58477  3.61503
          0.01870  4.38460  5.10695  0.61958  0.77255  0.48576  0.95510
    393   2.84682  5.37371  1.90575  2.34269  4.70203  3.44462  3.74637  4.19336  1.99942  3.66743  4.43598  2.17762  3.92107  2.18336  3.03639  2.78374  3.09072  3.75925  5.80005  4.36946    458 - -
          2.68618  4.42225  2.77519  2.73123  3.46354  2.40513  3.72494  3.29354  2.67741  2.69355  4.24690  2.90347  2.73739  3.18146  2.89801  2.37887  2.77519  2.98518  4.58477  3.61503
          0.01870  4.38460  5.10695  0.61958  0.77255  0.48576  0.95510
    394   3.09316  4.47872  4.68812  4.13224  3.42663  4.30292  4.69669  1.57150  3.99157  1.30448  3.28730  4.33902  4.62125  4.20412  4.15271  3.63498  2.27105  2.09703  5.24098  4.08805    459 - -
          2.68618  4.42225  2.77519  2.73123  3.46354  2.40513  3.72494  3.29354  2.67741  2.69355  4.24690  2.90347  2.73739  3.18146  2.89801  2.37887  2.77519  2.98518  4.58477  3.61503
          0.01870  4.38460  5.10695  0.61958  0.77255  0.48576  0.95510
    395   3.71546  4.97993  5.30330  4.80416  1.95502  4.90083  4.83191  2.51894  4.64909  0.70244  3.06503  4.92163  5.04558  4.62108  4.66732  4.29314  3.93082  2.73397  4.95287  3.56787    460 - -
          2.68618  4.42225  2.77519  2.73123  3.46354  2.40513  3.72494  3.29354  2.67741  2.69355  4.24690  2.90347  2.73739  3.18146  2.89801  2.37887  2.77519  2.98518  4.58477  3.61503
          0.01870  4.38460  5.10695  0.61958  0.77255  0.48576  0.95510
    396   3.49842  4.77076  5.31570  4.74708  2.09031  4.79581  5.02405  1.57125  4.60346  1.02898  3.03272  4.89229  4.95277  4.59766  4.62018  4.15319  3.71473  2.42376  5.21228  4.06092    461 - -
          2.68618  4.42225  2.77519  2.73123  3.46354  2.40513  3.72494  3.29354  2.67741  2.69355  4.24690  2.90347  2.73739  3.18146  2.89801  2.37887  2.77519  2.98518  4.58477  3.61503
          0.01870  4.38460  5.10695  0.61958  0.77255  0.48576  0.95510
    397   2.75920  5.18041  2.00388  2.38661  4.52650  3.43566  3.73294  3.99524  2.53068  3.51380  4.28864  2.93517  3.89471  2.21941  3.02834  2.12782  2.29114  3.58562  5.67935  4.27619    462 - -
          2.68618  4.42225  2.77519  2.73123  3.46354  2.40513  3.72494  3.29354  2.67741  2.69355  4.24690  2.90347  2.73739  3.18146  2.89801  2.37887  2.77519  2.98518  4.58477  3.61503
          0.01870  4.38460  5.10695  0.61958  0.77255  0.48576  0.95510
    398   2.75534  4.30165  3.96663  3.38285  3.26019  3.80489  4.03006  2.11105  3.20548  1.91109  3.34799  3.67313  4.16859  3.52143  2.44118  3.08332  2.98474  2.50715  4.80149  2.27037    463 - -
          2.68618  4.42225  2.77519  2.73123  3.46354  2.40513  3.72494  3.29354  2.67741  2.69355  4.24690  2.90347  2.73739  3.18146  2.89801  2.37887  2.77519  2.98518  4.58477  3.61503
          0.01870  4.38460  5.10695  0.61958  0.77255  0.48576  0.95510
    399   2.94189  4.58941  4.10498  3.75481  1.03389  3.76049  4.06621  3.23031  3.70764  2.82691  3.90813  3.86883  4.32458  3.92965  3.91600  2.00964  3.29961  3.02586  4.52500  2.92224    464 - -
          2.68618  4.42225  2.77519  2.73123  3.46354  2.40513  3.72494  3.29354  2.67741  2.69355  4.24690  2.90347  2.73739  3.18146  2.89801  2.37887  2.77519  2.98518  4.58477  3.61503
          0.01870  4.38460  5.10695  0.61958  0.77255  0.48576  0.95510
    400   2.91868  4.33533  4.48483  3.90924  3.35348  4.08915  4.43972  2.28690  3.78042  1.70519  2.28462  4.10723  4.42792  3.98732  3.94331  3.39844  2.27213  1.60974  5.03822  3.87117    465 - -
          2.68618  4.42225  2.77519  2.73123  3.46354  2.40513  3.72494  3.29354  2.67741  2.69355  4.24690  2.90347  2.73739  3.18146  2.89801  2.37887  2.77519  2.98518  4.58477  3.61503
          0.01870  4.38460  5.10695  0.61958  0.77255  0.48576  0.95510
    401   2.85055  5.30169  1.87342  2.37398  4.65829  3.43677  3.78853  4.13877  2.01738  3.64422  4.42949  2.93024  3.93582  2.91830  3.10464  1.69873  3.10873  3.71840  5.79757  4.37822    466 - -
          2.68618  4.42225  2.77519  2.73123  3.46354  2.40513  3.72494  3.29354  2.67741  2.69355  4.24690  2.90347  2.73739  3.18146  2.89801  2.37887  2.77519  2.98518  4.58477  3.61503
          0.01870  4.38460  5.10695  0.61958  0.77255  0.48576  0.95510
    402   3.09723  5.04009  3.61237  3.02731  4.15510  3.82654  3.91414  3.45773  1.15758  1.88959  4.04877  3.44136  4.21836  3.10010  2.60632  3.18182  3.30685  3.26712  5.44280  4.20059    467 - -
          2.68618  4.42225  2.77519  2.73123  3.46354  2.40513  3.72494  3.29354  2.67741  2.69355  4.24690  2.90347  2.73739  3.18146  2.89801  2.37887  2.77519  2.98518  4.58477  3.61503
          0.01870  4.38460  5.10695  0.61958  0.77255  0.48576  0.95510
    403   1.94928  4.27892  4.13686  3.58711  3.30025  3.85579  4.17769  1.62148  3.46978  2.36671  3.37548  3.82312  4.24481  3.72350  3.68251  3.16128  3.02642  2.31301  4.87073  2.44149    468 - -
          2.68618  4.42225  2.77519  2.73123  3.46354  2.40513  3.72494  3.29354  2.67741  2.69355  4.24690  2.90347  2.73739  3.18146  2.89801  2.37887  2.77519  2.98518  4.58477  3.61503
          0.01870  4.38460  5.10695  0.61958  0.77255  0.48576  0.95510
    404   3.41670  5.49978  3.94743  3.13548  5.06487  3.97526  3.79666  4.35728  1.08959  3.71657  4.59886  3.48754  4.30881  2.92306  1.28143  3.39255  3.54015  4.04150  5.68589  4.58582    469 - -
          2.68618  4.42225  2.77519  2.73123  3.46354  2.40513  3.72494  3.29354  2.67741  2.69355  4.24690  2.90347  2.73739  3.18146  2.89801  2.37887  2.77519  2.98518  4.58477  3.61503
          0.01870  4.38460  5.10695  0.61958  0.77255  0.48576  0.95510
    405   2.70675  4.91240  2.31578  2.50154  4.16531  3.47946  2.61532  3.59412  2.56413  3.20019  4.01831  3.02410  3.90737  2.90017  3.03113  2.18464  2.95037  2.25774  5.43437  4.08733    470 - -
          2.68618  4.42225  2.77519  2.73123  3.46354  2.40513  3.72494  3.29354  2.67741  2.69355  4.24690  2.90347  2.73739  3.18146  2.89801  2.37887  2.77519  2.98518  4.58477  3.61503
          0.01870  4.38460  5.10695  0.61958  0.77255  0.48576  0.95510
    406   2.94386  5.39355  1.55045  1.83132  4.55884  3.44799  3.83358  4.14069  2.73835  3.66582  4.48285  2.91791  3.97610  2.98842  3.27157  2.88091  3.20135  3.75159  5.78898  2.25764    471 - -
          2.68618  4.42225  2.77519  2.73123  3.46354  2.40513  3.72494  3.29354  2.67741  2.69355  4.24690  2.90347  2.73739  3.18146  2.89801  2.37887  2.77519  2.98518  4.58477  3.61503
          0.01870  4.38460  5.10695  0.61958  0.77255  0.48576  0.95510
    407   3.24256  4.76161  4.19819  3.68698  1.42547  4.13925  3.77493  3.26640  3.47437  2.80415  3.86269  3.86354  4.48987  3.76248  1.98933  3.43851  3.46729  3.09728  4.15232  1.79632    472 - -
          2.68618  4.42225  2.77519  2.73123  3.46354  2.40513  3.72494  3.29354  2.67741  2.69355  4.24690  2.90347  2.73739  3.18146  2.89801  2.37887  2.77519  2.98518  4.58477  3.61503
          0.01870  4.38460  5.10695  0.61958  0.77255  0.48576  0.95510
    408   3.70558  4.97823  5.12618  4.70364  0.96422  4.74634  4.36097  2.71419  4.53329  1.42011  3.32153  4.67374  4.98092  4.53350  4.56006  4.14330  3.93390  2.84727  4.50558  2.91671    473 - -
          2.68618  4.42225  2.77519  2.73123  3.46354  2.40513  3.72494  3.29354  2.67741  2.69355  4.24690  2.90347  2.73739  3.18146  2.89801  2.37887  2.77519  2.98518  4.58477  3.61503
          0.01870  4.38460  5.10695  0.61958  0.77255  0.48576  0.95510
    409   2.85132  5.19968  2.64887  1.36392  4.69361  2.27803  3.89106  4.16980  2.76514  3.70303  4.50619  2.97626  3.95983  3.03974  3.26965  2.06177  3.15171  3.73344  5.87418  4.46499    474 - -
          2.68618  4.42225  2.77519  2.73123  3.46354  2.40513  3.72494  3.29354  2.67741  2.69355  4.24690  2.90347  2.73739  3.18146  2.89801  2.37887  2.77519  2.98518  4.58477  3.61503
          0.17445  4.38460  1.91316  0.61958  0.77255  0.48576  0.95510
    410   2.86941  4.98865  3.03545  2.71783  4.58357  1.50297  3.91579  4.02338  1.55870  3.57677  4.42561  3.17978  4.00545  3.08504  2.85274  2.90829  3.17702  3.62547  5.68409  4.42322    475 - -
          2.68618  4.42225  2.77519  2.73123  3.46354  2.40513  3.72494  3.29354  2.67741  2.69355  4.24690  2.90347  2.73739  3.18146  2.89801  2.37887  2.77519  2.98518  4.58477  3.61503
          0.21422  4.23196  1.72428  0.61958  0.77255  0.68110  0.70534
    411   2.84237  4.58311  3.41943  3.06705  1.64106  3.62206  3.75583  3.12189  3.08932  2.73050  3.77144  2.05649  4.10277  3.38651  3.40993  2.99929  3.12901  2.91691  4.41955  2.82207    476 - -
          2.68618  4.42225  2.77519  2.73123  3.46354  2.40513  3.72494  3.29354  2.67741  2.69355  4.24690  2.90347  2.73739  3.18146  2.89801  2.37887  2.77519  2.98518  4.58477  3.61503
          0.02638  4.04413  4.76647  0.61958  0.77255  0.85023  0.55743
    412   2.40744  4.32839  3.36433  3.19137  4.25169  3.05552  4.29481  3.79916  3.27683  3.50722  4.42096  3.38619  3.80918  3.61321  3.55527  0.85877  2.90102  3.29624  5.61099  4.33704    477 - -
          2.68618  4.42225  2.77519  2.73123  3.46354  2.40513  3.72494  3.29354  2.67741  2.69355  4.24690  2.90347  2.73739  3.18146  2.89801  2.37887  2.77519  2.98518  4.58477  3.61503
          0.02638  4.04413  4.76647  0.61958  0.77255  0.85023  0.55743
    413   2.78100  4.60016  3.36656  2.89414  3.61601  3.62713  3.89711  2.00415  2.67987  2.48095  3.58104  3.32534  4.04827  1.91308  2.99304  2.95253  3.02967  2.64964  5.13857  3.85269    478 - -
          2.68618  4.42225  2.77519  2.73123  3.46354  2.40513  3.72494  3.29354  2.67741  2.69355  4.24690  2.90347  2.73739  3.18146  2.89801  2.37887  2.77519  2.98518  4.58477  3.61503
          0.02638  4.04413  4.76647  0.61958  0.77255  0.31095  1.31956
    414   2.76888  4.67872  3.26740  2.83674  3.56607  3.57845  3.86741  3.31804  2.83353  2.97916  3.87315  2.32416  4.03832  3.18372  3.21486  2.89079  2.23168  3.04892  5.03075  1.75105    479 - -
          2.68618  4.42225  2.77519  2.73123  3.46354  2.40513  3.72494  3.29354  2.67741  2.69355  4.24690  2.90347  2.73739  3.18146  2.89801  2.37887  2.77519  2.98518  4.58477  3.61503
          0.01870  4.38460  5.10695  0.61958  0.77255  0.48576  0.95510
    415   3.13939  5.79018  1.72932  1.68255  5.07537  3.41524  3.94509  4.61707  2.95896  4.07833  4.91200  1.40083  4.03234  3.10243  3.57059  3.01019  3.42375  4.16178  6.22363  4.69107    480 - -
          2.68618  4.42225  2.77519  2.73123  3.46354  2.40513  3.72494  3.29354  2.67741  2.69355  4.24690  2.90347  2.73739  3.18146  2.89801  2.37887  2.77519  2.98518  4.58477  3.61503
          0.01870  4.38460  5.10695  0.61958  0.77255  0.48576  0.95510
    416   2.69476  4.48839  3.49633  3.00943  3.75760  3.58881  4.01514  1.99856  2.96722  2.77743  3.70406  2.37089  4.05448  3.30562  3.32346  2.89721  1.79397  2.67105  5.20599  3.95385    481 - -
          2.68618  4.42225  2.77519  2.73123  3.46354  2.40513  3.72494  3.29354  2.67741  2.69355  4.24690  2.90347  2.73739  3.18146  2.89801  2.37887  2.77519  2.98518  4.58477  3.61503
          0.01870  4.38460  5.10695  0.61958  0.77255  0.48576  0.95510
    417   2.79432  4.39838  3.85831  3.27969  3.44814  3.82710  4.08756  2.62638  2.13292  1.88788  2.40995  3.63443  4.18809  3.46655  3.41753  3.09652  3.02477  1.98697  5.00786  3.80589    482 - -
          2.68618  4.42225  2.77519  2.73123  3.46354  2.40513  3.72494  3.29354  2.67741  2.69355  4.24690  2.90347  2.73739  3.18146  2.89801  2.37887  2.77519  2.98518  4.58477  3.61503
          0.01870  4.38460  5.10695  0.61958  0.77255  0.48576  0.95510
    418   3.39704  4.69300  5.23387  4.64279  2.11356  4.66314  4.94608  1.78670  4.48976  1.26307  1.85717  4.77866  4.84595  4.49167  4.49984  4.00607  3.61180  2.50493  5.18312  4.11436    483 - -
          2.68618  4.42225  2.77519  2.73123  3.46354  2.40513  3.72494  3.29354  2.67741  2.69355  4.24690  2.90347  2.73739  3.18146  2.89801  2.37887  2.77519  2.98518  4.58477  3.61503
          0.01870  4.38460  5.10695  0.61958  0.77255  0.48576  0.95510
    419   2.68197  4.20550  3.99661  3.42289  3.28081  3.75103  4.05018  2.61507  3.31655  2.37189  2.42204  3.68249  4.13031  3.56685  3.54338  2.31816  2.91931  1.83986  4.79742  2.55422    484 - -
          2.68618  4.42225  2.77519  2.73123  3.46354  2.40513  3.72494  3.29354  2.67741  2.69355  4.24690  2.90347  2.73739  3.18146  2.89801  2.37887  2.77519  2.98518  4.58477  3.61503
          0.01870  4.38460  5.10695  0.61958  0.77255  0.48576  0.95510
    420   1.75496  4.71402  3.34491  2.80597  3.96267  3.59470  3.85862  3.25270  1.89037  2.20999  3.85194  3.25769  4.01763  3.06559  2.94705  2.87196  3.00689  2.99581  5.30594  4.03892    485 - -
          2.68618  4.42225  2.77519  2.73123  3.46354  2.40513  3.72494  3.29354  2.67741  2.69355  4.24690  2.90347  2.73739  3.18146  2.89801  2.37887  2.77519  2.98518  4.58477  3.61503
          0.01870  4.38460  5.10695  0.61958  0.77255  0.48576  0.95510
    421   2.78187  4.98507  3.14655  2.58874  4.20642  3.56641  2.57877  3.66912  2.38042  2.42812  4.06064  2.16613  3.95617  2.86668  2.17850  2.80398  3.00355  3.34285  5.41403  4.08488    486 - -
          2.68618  4.42225  2.77519  2.73123  3.46354  2.40513  3.72494  3.29354  2.67741  2.69355  4.24690  2.90347  2.73739  3.18146  2.89801  2.37887  2.77519  2.98518  4.58477  3.61503
          0.01870  4.38460  5.10695  0.61958  0.77255  0.48576  0.95510
    422   2.70805  4.86353  3.12064  2.10395  4.10726  3.52895  3.72454  3.50499  2.47682  3.11504  2.74866  3.07400  3.92192  2.88236  2.28013  2.75176  2.15425  3.19474  5.36715  4.05212    487 - -
          2.68618  4.42225  2.77519  2.73123  3.46354  2.40513  3.72494  3.29354  2.67741  2.69355  4.24690  2.90347  2.73739  3.18146  2.89801  2.37887  2.77519  2.98518  4.58477  3.61503
          0.01870  4.38460  5.10695  0.61958  0.77255  0.48576  0.95510
    423   2.12212  5.12924  1.94929  2.41790  4.53123  3.41773  3.78529  3.98990  2.61302  3.53029  4.31618  2.22743  3.90917  2.91797  3.11467  2.74662  2.23434  3.57947  5.71032  4.31318    488 - -
          2.68618  4.42225  2.77519  2.73123  3.46354  2.40513  3.72494  3.29354  2.67741  2.69355  4.24690  2.90347  2.73739  3.18146  2.89801  2.37887  2.77519  2.98518  4.58477  3.61503
          0.01870  4.38460  5.10695  0.61958  0.77255  0.48576  0.95510
    424   2.87020  4.26488  4.54868  3.96971  2.20428  4.00778  4.18915  2.53183  3.80877  2.11733  2.08198  4.05545  4.34789  3.95550  3.89624  3.31553  3.10007  1.90402  4.63988  2.30564    489 - -
          2.68618  4.42225  2.77519  2.73123  3.46354  2.40513  3.72494  3.29354  2.67741  2.69355  4.24690  2.90347  2.73739  3.18146  2.89801  2.37887  2.77519  2.98518  4.58477  3.61503
          0.01870  4.38460  5.10695  0.61958  0.77255  0.48576  0.95510
    425   2.09609  4.93488  3.02938  2.55667  4.40466  2.21693  3.78735  3.84394  2.53448  3.40296  4.19592  2.26201  3.90536  2.92496  2.24769  2.71507  2.96812  3.44552  5.59084  4.24763    490 - -
          2.68618  4.42225  2.77519  2.73123  3.46354  2.40513  3.72494  3.29354  2.67741  2.69355  4.24690  2.90347  2.73739  3.18146  2.89801  2.37887  2.77519  2.98518  4.58477  3.61503
          0.01870  4.38460  5.10695  0.61958  0.77255  0.48576  0.95510
    426   2.88244  4.34723  4.34969  3.78687  1.79191  3.97715  4.28063  2.53325  3.65622  2.07141  2.07158  3.98523  4.34062  3.86340  3.82681  3.28791  2.24517  2.44466  4.86304  3.61466    491 - -
          2.68631  4.42238  2.77533  2.73136  3.46367  2.40526  3.72508  3.29367  2.67754  2.69303  4.24703  2.90360  2.73753  3.18159  2.89814  2.37805  2.77533  2.98531  4.58490  3.61516
          0.24296  1.56235  5.10695  0.99408  0.46214  0.48576  0.95510
    427   3.05004  4.40637  4.76876  4.20691  2.09488  4.19680  4.25326  1.74708  4.03681  1.59148  3.22279  4.24090  4.50826  4.13421  4.08770  3.51550  3.27662  2.48494  4.59592  2.20553    495 - -
          2.68618  4.42225  2.77519  2.73123  3.46354  2.40513  3.72494  3.29354  2.67741  2.69355  4.24690  2.90347  2.73739  3.18146  2.89801  2.37887  2.77519  2.98518  4.58477  3.61503
          0.01870  4.38460  5.10695  0.61958  0.77255  0.48576  0.95510
    428   2.87577  4.47693  3.82815  2.36008  3.57837  3.90353  4.21521  2.45677  3.24647  1.75917  3.49403  3.69914  4.28138  3.56965  3.55690  3.19799  3.11682  1.51048  5.17547  3.95352    496 - -
          2.68618  4.42225  2.77519  2.73123  3.46354  2.40513  3.72494  3.29354  2.67741  2.69355  4.24690  2.90347  2.73739  3.18146  2.89801  2.37887  2.77519  2.98518  4.58477  3.61503
          0.01870  4.38460  5.10695  0.61958  0.77255  0.48576  0.95510
    429   2.76564  5.22924  2.17691  1.95052  4.53670  3.45098  3.70263  4.01617  1.87831  3.51819  4.28608  2.92247  3.89020  2.81883  2.96554  2.72507  3.00318  3.60500  5.66730  2.75694    497 - -
          2.68618  4.42225  2.77519  2.73123  3.46354  2.40513  3.72494  3.29354  2.67741  2.69355  4.24690  2.90347  2.73739  3.18146  2.89801  2.37887  2.77519  2.98518  4.58477  3.61503
          0.01870  4.38460  5.10695  0.61958  0.77255  0.48576  0.95510
    430   2.72659  2.51520  4.28133  3.73844  3.44451  3.75396  4.32011  2.52896  3.59246  1.50586  3.41022  3.89466  4.22557  3.84080  3.77740  3.10137  1.97838  2.35691  5.03089  3.84125    498 - -
          2.68618  4.42225  2.77519  2.73123  3.46354  2.40513  3.72494  3.29354  2.67741  2.69355  4.24690  2.90347  2.73739  3.18146  2.89801  2.37887  2.77519  2.98518  4.58477  3.61503
          0.01870  4.38460  5.10695  0.61958  0.77255  0.48576  0.95510
    431   2.81046  5.06015  2.97864  2.59173  4.55271  1.82202  3.83565  4.00550  2.51825  3.53876  4.34509  1.99964  3.97217  2.97810  2.12509  2.82257  3.09006  3.59991  5.68649  4.35306    499 - -
          2.68618  4.42225  2.77519  2.73123  3.46354  2.40513  3.72494  3.29354  2.67741  2.69355  4.24690  2.90347  2.73739  3.18146  2.89801  2.37887  2.77519  2.98518  4.58477  3.61503
          0.01870  4.38460  5.10695  0.61958  0.77255  0.48576  0.95510
    432   2.77487  2.60405  4.01261  3.42121  3.43483  3.78229  4.10139  2.71326  3.11345  1.46421  3.41551  3.70012  4.18288  3.52594  2.36079  3.09112  3.02390  2.54598  4.96677  3.75918    500 - -
          2.68618  4.42225  2.77519  2.73123  3.46354  2.40513  3.72494  3.29354  2.67741  2.69355  4.24690  2.90347  2.73739  3.18146  2.89801  2.37887  2.77519  2.98518  4.58477  3.61503
          0.01870  4.38460  5.10695  0.61958  0.77255  0.48576  0.95510
    433   3.78898  5.11572  5.01405  4.68476  3.42061  4.62993  5.18694  2.67601  4.45233  0.43040  3.33240  4.91495  4.99516  4.69054  4.53253  4.30951  4.06892  2.84067  5.45273  4.28532    501 - -
          2.68618  4.42225  2.77519  2.73123  3.46354  2.40513  3.72494  3.29354  2.67741  2.69355  4.24690  2.90347  2.73739  3.18146  2.89801  2.37887  2.77519  2.98518  4.58477  3.61503
          0.01870  4.38460  5.10695  0.61958  0.77255  0.48576  0.95510
    434   2.83042  5.26759  2.05890  1.89964  4.55403  3.44542  3.76255  4.02105  2.59619  2.23749  4.33945  2.20812  3.92370  2.89403  3.10753  2.78641  3.07674  3.62806  5.72556  4.31120    502 - -
          2.68618  4.42225  2.77519  2.73123  3.46354  2.40513  3.72494  3.29354  2.67741  2.69355  4.24690  2.90347  2.73739  3.18146  2.89801  2.37887  2.77519  2.98518  4.58477  3.61503
          0.01870  4.38460  5.10695  0.61958  0.77255  0.48576  0.95510
    435   2.74064  4.82311  3.23687  2.71120  4.18387  3.52837  3.82208  3.52019  1.52554  3.18399  4.03201  3.17868  3.97488  2.99254  2.88250  2.15653  3.00302  2.33447  5.43825  4.14733    503 - -
          2.68618  4.42225  2.77519  2.73123  3.46354  2.40513  3.72494  3.29354  2.67741  2.69355  4.24690  2.90347  2.73739  3.18146  2.89801  2.37887  2.77519  2.98518  4.58477  3.61503
          0.35634  4.38460  1.24723  0.61958  0.77255  0.48576  0.95510
    436   2.65215  4.41192  3.53285  3.16280  3.63514  1.93992  4.10672  2.92974  3.09032  1.50267  3.68972  3.47825  4.00338  3.45822  3.37887  2.87148  2.99867  2.72609  5.15612  3.88849    504 - -
          2.68618  4.42225  2.77519  2.73123  3.46354  2.40513  3.72494  3.29354  2.67741  2.69355  4.24690  2.90347  2.73739  3.18146  2.89801  2.37887  2.77519  2.98518  4.58477  3.61503
          0.02611  4.05437  4.77671  0.61958  0.77255  0.84245  0.56327
    437   3.57784  4.82429  4.70312  4.36224  1.17744  4.37261  3.55814  3.22262  4.17309  2.53574  3.80470  4.12444  4.68632  4.15995  4.19381  3.75581  3.80282  3.16900  1.85919  1.99004    505 - -
          2.68618  4.42225  2.77519  2.73123  3.46354  2.40513  3.72494  3.29354  2.67741  2.69355  4.24690  2.90347  2.73739  3.18146  2.89801  2.37887  2.77519  2.98518  4.58477  3.61503
          0.02611  4.05437  4.77671  0.61958  0.77255  0.84245  0.56327
    438   2.64776  2.24107  3.12001  1.64472  3.95729  3.38262  3.89617  3.22470  2.75501  2.99292  3.90668  3.18586  3.90877  3.12987  3.12809  2.77291  2.95567  2.94348  5.31238  4.04349    506 - -
          2.68618  4.42225  2.77519  2.73123  3.46354  2.40513  3.72494  3.29354  2.67741  2.69355  4.24690  2.90347  2.73739  3.18146  2.89801  2.37887  2.77519  2.98518  4.58477  3.61503
          0.02611  4.05437  4.77671  0.61958  0.77255  0.84245  0.56327
    439   2.80988  4.65231  3.37941  2.88226  2.12566  3.61873  3.76487  3.11077  1.68526  2.70689  3.72160  3.29652  4.03407  3.10897  2.91550  2.94188  3.05028  2.91118  4.83454  3.38382    507 - -
          2.68618  4.42225  2.77519  2.73123  3.46354  2.40513  3.72494  3.29354  2.67741  2.69355  4.24690  2.90347  2.73739  3.18146  2.89801  2.37887  2.77519  2.98518  4.58477  3.61503
          0.02611  4.05437  4.77671  0.61958  0.77255  0.84245  0.56327
    440   3.13101  4.51265  4.64513  4.13798  3.30514  4.33132  4.78679  2.00427  3.97741  1.21799  3.15115  4.37984  4.64786  4.22272  4.15848  3.70829  3.39246  1.43880  5.27639  4.09697    508 - -
          2.68618  4.42225  2.77519  2.73123  3.46354  2.40513  3.72494  3.29354  2.67741  2.69355  4.24690  2.90347  2.73739  3.18146  2.89801  2.37887  2.77519  2.98518  4.58477  3.61503
          0.02611  4.05437  4.77671  0.61958  0.77255  0.84245  0.56327
    441   2.89869  5.31923  2.33930  1.58846  4.63964  3.29047  3.77021  4.14197  2.65902  3.67265  4.51965  1.65787  3.87508  2.93481  3.15056  2.82748  3.18061  3.74199  5.81577  4.37865    509 - -
          2.68618  4.42225  2.77519  2.73123  3.46354  2.40513  3.72494  3.29354  2.67741  2.69355  4.24690  2.90347  2.73739  3.18146  2.89801  2.37887  2.77519  2.98518  4.58477  3.61503
          0.02611  4.05437  4.77671  0.61958  0.77255  0.84245  0.56327
    442   2.86826  4.68105  3.41116  2.94967  3.51620  3.68300  3.91372  2.91541  2.67019  1.55769  3.52031  3.37517  4.09668  2.06802  2.95925  3.02925  3.11040  2.82284  5.09477  3.79507    510 - -
          2.68618  4.42225  2.77519  2.73123  3.46354  2.40513  3.72494  3.29354  2.67741  2.69355  4.24690  2.90347  2.73739  3.18146  2.89801  2.37887  2.77519  2.98518  4.58477  3.61503
          0.02611  4.05437  4.77671  0.61958  0.77255  0.31381  1.31178
    443   2.74659  4.39204  3.73752  3.16570  3.52167  3.75574  4.01953  1.95735  2.30841  2.01250  3.47012  3.53817  4.13055  3.37583  3.33005  3.02215  2.26029  2.47633  5.01918  3.80013    511 - -
          2.68618  4.42225  2.77519  2.73123  3.46354  2.40513  3.72494  3.29354  2.67741  2.69355  4.24690  2.90347  2.73739  3.18146  2.89801  2.37887  2.77519  2.98518  4.58477  3.61503
          0.01870  4.38460  5.10695  0.61958  0.77255  0.48576  0.95510
    444   2.73482  5.10790  2.90904  2.00361  4.43831  3.46892  3.70221  3.88715  2.00215  3.41687  4.19681  2.97154  3.89333  2.82361  2.89762  2.15622  2.13756  3.49853  5.58721  4.21386    512 - -
          2.68618  4.42225  2.77519  2.73123  3.46354  2.40513  3.72494  3.29354  2.67741  2.69355  4.24690  2.90347  2.73739  3.18146  2.89801  2.37887  2.77519  2.98518  4.58477  3.61503
          0.01870  4.38460  5.10695  0.61958  0.77255  0.48576  0.95510
    445   2.95223  4.93448  3.49250  3.13981  4.69401  0.96374  4.20793  4.18331  2.81356  3.74738  4.61381  3.51211  4.15898  3.41150  1.86857  3.05182  3.31871  3.75167  5.80295  4.61729    513 - -
          2.68618  4.42225  2.77519  2.73123  3.46354  2.40513  3.72494  3.29354  2.67741  2.69355  4.24690  2.90347  2.73739  3.18146  2.89801  2.37887  2.77519  2.98518  4.58477  3.61503
          0.01870  4.38460  5.10695  0.61958  0.77255  0.48576  0.95510
    446   2.97671  5.04778  3.14093  2.88910  4.74251  1.02393  4.11654  4.20172  1.84974  3.76434  4.62454  3.33452  4.12521  3.30339  3.08359  3.03337  3.32028  3.77910  5.85055  4.61037    514 - -
          2.68618  4.42225  2.77519  2.73123  3.46354  2.40513  3.72494  3.29354  2.67741  2.69355  4.24690  2.90347  2.73739  3.18146  2.89801  2.37887  2.77519  2.98518  4.58477  3.61503
          0.01870  4.38460  5.10695  0.61958  0.77255  0.48576  0.95510
    447   2.17085  4.64737  2.26226  2.68426  3.80126  3.55391  3.79519  3.20261  2.68847  2.87245  2.67673  3.16632  3.95342  3.01817  3.11428  2.79232  2.91851  2.93966  5.18023  2.68719    515 - -
          2.68618  4.42225  2.77519  2.73123  3.46354  2.40513  3.72494  3.29354  2.67741  2.69355  4.24690  2.90347  2.73739  3.18146  2.89801  2.37887  2.77519  2.98518  4.58477  3.61503
          0.01870  4.38460  5.10695  0.61958  0.77255  0.48576  0.95510
    448   2.81209  5.15165  2.95650  1.99637  4.51965  3.50934  3.73891  3.96107  2.40462  3.47815  4.27179  3.02718  3.94622  2.86518  1.98719  1.75481  3.05117  3.57455  5.62766  4.27960    516 - -
          2.68618  4.42225  2.77519  2.73123  3.46354  2.40513  3.72494  3.29354  2.67741  2.69355  4.24690  2.90347  2.73739  3.18146  2.89801  2.37887  2.77519  2.98518  4.58477  3.61503
          0.01870  4.38460  5.10695  0.61958  0.77255  0.48576  0.95510
    449   2.81256  4.45868  3.80255  3.23134  3.55101  3.80389  4.06974  2.68466  2.24997  2.44437  1.78503  3.59585  4.18335  3.41153  3.28170  3.08776  3.04919  1.98832  5.08081  3.86847    517 - -
          2.68618  4.42225  2.77519  2.73123  3.46354  2.40513  3.72494  3.29354  2.67741  2.69355  4.24690  2.90347  2.73739  3.18146  2.89801  2.37887  2.77519  2.98518  4.58477  3.61503
          0.01870  4.38460  5.10695  0.61958  0.77255  0.48576  0.95510
    450   2.70423  4.34146  3.82260  3.27252  3.52259  3.70160  4.09919  2.65490  3.19364  1.98344  3.47831  3.60084  2.36870  3.48762  3.49321  2.99651  2.24194  1.94282  5.03871  3.82452    518 - -
          2.68618  4.42225  2.77519  2.73123  3.46354  2.40513  3.72494  3.29354  2.67741  2.69355  4.24690  2.90347  2.73739  3.18146  2.89801  2.37887  2.77519  2.98518  4.58477  3.61503
          0.01870  4.38460  5.10695  0.61958  0.77255  0.48576  0.95510
    451   3.08763  5.44364  2.91376  1.74076  4.84027  3.61678  3.82046  4.26066  1.16356  3.71924  4.55032  3.10457  4.08499  2.95334  2.67367  3.03401  3.30785  3.88041  5.79831  4.49239    519 - -
          2.68618  4.42225  2.77519  2.73123  3.46354  2.40513  3.72494  3.29354  2.67741  2.69355  4.24690  2.90347  2.73739  3.18146  2.89801  2.37887  2.77519  2.98518  4.58477  3.61503
          0.01870  4.38460  5.10695  0.61958  0.77255  0.48576  0.95510
    452   3.25525  4.70920  4.34150  3.90042  1.25042  2.30465  3.79921  3.23104  3.80810  2.79638  3.85572  3.97638  4.53710  3.95582  3.98124  3.48894  3.49900  3.05961  4.09607  1.74218    520 - -
          2.68618  4.42225  2.77519  2.73123  3.46354  2.40513  3.72494  3.29354  2.67741  2.69355  4.24690  2.90347  2.73739  3.18146  2.89801  2.37887  2.77519  2.98518  4.58477  3.61503
          0.01870  4.38460  5.10695  0.61958  0.77255  0.48576  0.95510
    453   1.91731  5.47639  1.89385  1.43740  4.80306  3.42313  3.85766  4.29077  2.76884  3.79742  4.60143  2.89611  3.97469  2.99988  3.32026  2.88535  3.23124  3.86561  5.96023  4.49909    521 - -
          2.68618  4.42225  2.77519  2.73123  3.46354  2.40513  3.72494  3.29354  2.67741  2.69355  4.24690  2.90347  2.73739  3.18146  2.89801  2.37887  2.77519  2.98518  4.58477  3.61503
          0.35634  4.38460  1.24723  0.61958  0.77255  0.48576  0.95510
    454   3.19491  5.33954  0.68846  2.46667  4.74332  3.35739  4.10478  4.37501  3.22540  3.95231  4.93796  3.03083  4.02335  3.34674  3.76361  3.13919  3.53859  3.99597  5.87555  4.59079    522 - -
          2.68631  4.42238  2.77462  2.73136  3.46367  2.40526  3.72508  3.29367  2.67754  2.69303  4.24703  2.90360  2.73753  3.18159  2.89814  2.37900  2.77533  2.98444  4.58490  3.61516
          0.35681  1.23212  4.77671  0.99408  0.46214  0.84245  0.56327
    455   2.80760  4.86055  1.68968  2.52867  3.91078  3.44144  3.85165  3.23665  2.78086  1.92487  3.93644  3.04764  3.95197  3.07152  3.23143  2.86507  3.07956  3.01963  5.35915  3.98686    526 - -
          2.68618  4.42225  2.77519  2.73123  3.46354  2.40513  3.72494  3.29354  2.67741  2.69355  4.24690  2.90347  2.73739  3.18146  2.89801  2.37887  2.77519  2.98518  4.58477  3.61503
          0.02611  4.05437  4.77671  0.61958  0.77255  0.84245  0.56327
    456   2.89933  5.23228  2.71382  1.74035  4.59255  3.43767  3.67871  4.01073  1.52240  3.50907  4.34563  2.93324  3.91624  2.81848  2.60813  2.85520  3.12854  3.64374  5.62362  4.30224    527 - -
          2.68618  4.42225  2.77519  2.73123  3.46354  2.40513  3.72494  3.29354  2.67741  2.69355  4.24690  2.90347  2.73739  3.18146  2.89801  2.37887  2.77519  2.98518  4.58477  3.61503
          0.02611  4.05437  4.77671  0.61958  0.77255  0.31381  1.31178
    457   3.25245  5.92586  1.16055  1.26954  5.20354  3.42289  4.02212  4.76447  3.11167  4.22697  5.09978  2.87390  4.07916  3.19534  3.76140  3.10144  3.55359  4.30589  6.36342  4.80645    528 - -
          2.68618  4.42225  2.77519  2.73123  3.46354  2.40513  3.72494  3.29354  2.67741  2.69355  4.24690  2.90347  2.73739  3.18146  2.89801  2.37887  2.77519  2.98518  4.58477  3.61503
          0.01870  4.38460  5.10695  0.61958  0.77255  0.48576  0.95510
    458   3.47366  4.75562  5.25308  4.69145  1.58699  4.74177  4.90265  1.75859  4.54398  1.18873  3.05299  4.81821  4.91726  4.54989  4.56738  4.09474  3.69091  2.45654  5.10581  3.87283    529 - -
          2.68618  4.42225  2.77519  2.73123  3.46354  2.40513  3.72494  3.29354  2.67741  2.69355  4.24690  2.90347  2.73739  3.18146  2.89801  2.37887  2.77519  2.98518  4.58477  3.61503
          0.01870  4.38460  5.10695  0.61958  0.77255  0.48576  0.95510
    459   3.32469  4.84773  4.16604  3.69730  1.35971  4.18746  3.75119  3.35746  3.58476  2.84611  3.93730  3.87592  4.53824  1.97652  3.82475  3.48844  3.55040  3.19848  4.09374  1.76169    530 - -
          2.68618  4.42225  2.77519  2.73123  3.46354  2.40513  3.72494  3.29354  2.67741  2.69355  4.24690  2.90347  2.73739  3.18146  2.89801  2.37887  2.77519  2.98518  4.58477  3.61503
          0.01870  4.38460  5.10695  0.61958  0.77255  0.48576  0.95510
    460   3.02729  5.60090  1.80468  1.29682  4.91742  3.41809  3.88802  4.43334  2.83413  3.91389  4.72373  2.87906  3.99475  3.03423  3.40734  2.07088  3.30155  3.99076  6.06414  4.57451    531 - -
          2.68618  4.42225  2.77519  2.73123  3.46354  2.40513  3.72494  3.29354  2.67741  2.69355  4.24690  2.90347  2.73739  3.18146  2.89801  2.37887  2.77519  2.98518  4.58477  3.61503
          0.01870  4.38460  5.10695  0.61958  0.77255  0.48576  0.95510
    461   2.79178  4.66445  3.44499  2.86826  2.46172  3.67624  3.79173  3.21865  2.10610  2.86472  3.75834  3.30427  4.05279  3.10034  2.28052  2.92161  3.01559  2.97263  4.93772  2.27509    532 - -
          2.68618  4.42225  2.77519  2.73123  3.46354  2.40513  3.72494  3.29354  2.67741  2.69355  4.24690  2.90347  2.73739  3.18146  2.89801  2.37887  2.77519  2.98518  4.58477  3.61503
          0.01870  4.38460  5.10695  0.61958  0.77255  0.48576  0.95510
    462   2.71654  4.26026  3.93105  3.36700  3.31485  3.77719  4.05120  1.91952  3.27328  2.42257  3.36924  2.53709  4.15176  3.53995  3.52777  3.05638  2.95169  1.95353  4.83640  2.53667    533 - -
          2.68618  4.42225  2.77519  2.73123  3.46354  2.40513  3.72494  3.29354  2.67741  2.69355  4.24690  2.90347  2.73739  3.18146  2.89801  2.37887  2.77519  2.98518  4.58477  3.61503
          0.01870  4.38460  5.10695  0.61958  0.77255  0.48576  0.95510
    463   2.68203  4.94555  3.00074  2.54084  4.43753  2.43676  3.79037  3.88413  1.99861  3.43570  4.22243  3.04429  2.58191  2.92500  2.99696  1.93787  2.96569  3.47267  5.61811  4.26620    534 - -
          2.68618  4.42225  2.77519  2.73123  3.46354  2.40513  3.72494  3.29354  2.67741  2.69355  4.24690  2.90347  2.73739  3.18146  2.89801  2.37887  2.77519  2.98518  4.58477  3.61503
          0.01870  4.38460  5.10695  0.61958  0.77255  0.48576  0.95510
    464   2.90860  5.32128  2.80061  1.91834  4.68738  2.36860  3.77346  4.13984  1.46047  3.62698  4.42276  2.99807  3.97897  2.90022  2.85733  2.86375  3.14704  3.73739  5.75369  4.38594    535 - -
          2.68618  4.42225  2.77519  2.73123  3.46354  2.40513  3.72494  3.29354  2.67741  2.69355  4.24690  2.90347  2.73739  3.18146  2.89801  2.37887  2.77519  2.98518  4.58477  3.61503
          0.01870  4.38460  5.10695  0.61958  0.77255  0.48576  0.95510
    465   2.78780  4.30621  4.13347  3.58617  1.80345  3.83055  4.11215  2.67131  3.47254  2.29390  2.13092  3.80592  4.22805  3.70684  3.67903  2.27889  3.03998  2.52151  4.74632  3.41882    536 - -
          2.68618  4.42225  2.77519  2.73123  3.46354  2.40513  3.72494  3.29354  2.67741  2.69355  4.24690  2.90347  2.73739  3.18146  2.89801  2.37887  2.77519  2.98518  4.58477  3.61503
          0.01870  4.38460  5.10695  0.61958  0.77255  0.48576  0.95510
    466   3.02815  4.60144  4.02603  3.49383  1.68806  4.01809  4.08143  2.81057  3.35634  1.72665  3.39339  3.80865  4.36522  2.12583  3.62004  3.30885  3.25763  2.75528  4.70835  3.25920    537 - -
          2.68618  4.42225  2.77519  2.73123  3.46354  2.40513  3.72494  3.29354  2.67741  2.69355  4.24690  2.90347  2.73739  3.18146  2.89801  2.37887  2.77519  2.98518  4.58477  3.61503
          0.01870  4.38460  5.10695  0.61958  0.77255  0.48576  0.95510
    467   2.92930  5.30873  1.57918  2.39518  4.28241  3.46771  3.82499  4.05096  2.74577  3.58580  4.41749  2.15047  3.98611  3.00554  3.26458  2.88266  3.18746  3.67938  5.60094  2.23309    538 - -
          2.68618  4.42225  2.77519  2.73123  3.46354  2.40513  3.72494  3.29354  2.67741  2.69355  4.24690  2.90347  2.73739  3.18146  2.89801  2.37887  2.77519  2.98518  4.58477  3.61503
          0.01870  4.38460  5.10695  0.61958  0.77255  0.48576  0.95510
    468   2.71971  4.93497  2.90722  1.96876  4.43116  3.40520  3.86267  3.85816  2.68542  3.44795  4.25744  3.05857  3.92757  3.01686  3.14448  1.53994  2.20831  3.46236  5.65897  4.30767    539 - -
          2.68618  4.42225  2.77519  2.73123  3.46354  2.40513  3.72494  3.29354  2.67741  2.69355  4.24690  2.90347  2.73739  3.18146  2.89801  2.37887  2.77519  2.98518  4.58477  3.61503
          0.01870  4.38460  5.10695  0.61958  0.77255  0.48576  0.95510
    469   2.93666  5.38218  2.56808  1.67242  4.73423  3.43738  3.85305  4.21949  2.71434  3.73152  4.53834  2.09068  1.87517  2.99676  3.22145  2.87840  3.20584  3.80397  5.89046  4.46066    540 - -
          2.68618  4.42225  2.77519  2.73123  3.46354  2.40513  3.72494  3.29354  2.67741  2.69355  4.24690  2.90347  2.73739  3.18146  2.89801  2.37887  2.77519  2.98518  4.58477  3.61503
          0.01870  4.38460  5.10695  0.61958  0.77255  0.48576  0.95510
    470   2.16387  4.44273  3.47175  2.12674  3.57522  3.63198  3.88578  2.27512  2.87094  2.64008  3.54256  3.34405  4.01906  3.19367  3.23422  2.88188  2.91445  2.69277  2.92672  3.76637    541 - -
          2.68618  4.42225  2.77519  2.73123  3.46354  2.40513  3.72494  3.29354  2.67741  2.69355  4.24690  2.90347  2.73739  3.18146  2.89801  2.37887  2.77519  2.98518  4.58477  3.61503
          0.01870  4.38460  5.10695  0.61958  0.77255  0.48576  0.95510
    471   3.08763  5.44364  2.91376  1.74076  4.84027  3.61678  3.82046  4.26066  1.16356  3.71924  4.55032  3.10457  4.08499  2.95334  2.67367  3.03401  3.30785  3.88041  5.79831  4.49239    542 - -
          2.68618  4.42225  2.77519  2.73123  3.46354  2.40513  3.72494  3.29354  2.67741  2.69355  4.24690  2.90347  2.73739  3.18146  2.89801  2.37887  2.77519  2.98518  4.58477  3.61503
          0.01870  4.38460  5.10695  0.61958  0.77255  0.48576  0.95510
    472   1.98196  5.18008  3.34386  2.73538  4.59640  3.66666  3.74605  3.97878  1.44060  3.47471  4.29790  3.19962  4.05643  2.87411  1.93302  2.95586  3.16392  3.62566  5.58652  4.33192    543 - -
          2.68618  4.42225  2.77519  2.73123  3.46354  2.40513  3.72494  3.29354  2.67741  2.69355  4.24690  2.90347  2.73739  3.18146  2.89801  2.37887  2.77519  2.98518  4.58477  3.61503
          0.01870  4.38460  5.10695  0.61958  0.77255  0.48576  0.95510
    473   0.78102  4.37876  3.85054  3.64888  4.71101  1.90002  4.68038  4.10371  3.74790  3.83325  4.66180  3.67278  3.95242  3.99338  4.00421  2.64816  2.98131  3.48876  6.04653  4.88945    544 - -
          2.68618  4.42225  2.77519  2.73123  3.46354  2.40513  3.72494  3.29354  2.67741  2.69355  4.24690  2.90347  2.73739  3.18146  2.89801  2.37887  2.77519  2.98518  4.58477  3.61503
          0.01870  4.38460  5.10695  0.61958  0.77255  0.48576  0.95510
    474   2.96235  4.32690  4.74679  4.15633  3.20732  4.16077  4.47123  1.84011  3.98707  1.47506  3.15403  4.25417  4.47452  4.12525  4.05752  3.47850  3.19234  1.78747  2.62244  3.75213    545 - -
          2.68618  4.42225  2.77519  2.73123  3.46354  2.40513  3.72494  3.29354  2.67741  2.69355  4.24690  2.90347  2.73739  3.18146  2.89801  2.37887  2.77519  2.98518  4.58477  3.61503
          0.01870  4.38460  5.10695  0.61958  0.77255  0.48576  0.95510
    475   3.99390  5.25039  4.95510  4.79138  0.44244  4.50512  4.21801  3.49034  4.69534  2.75075  4.15632  4.64245  4.97056  4.72631  4.68647  4.21705  4.30447  3.51429  4.36323  2.68606    546 - -
          2.68618  4.42225  2.77519  2.73123  3.46354  2.40513  3.72494  3.29354  2.67741  2.69355  4.24690  2.90347  2.73739  3.18146  2.89801  2.37887  2.77519  2.98518  4.58477  3.61503
          0.01870  4.38460  5.10695  0.61958  0.77255  0.48576  0.95510
    476   3.78898  5.11572  5.01405  4.68476  3.42061  4.62993  5.18694  2.67601  4.45233  0.43040  3.33240  4.91495  4.99516  4.69054  4.53253  4.30951  4.06892  2.84067  5.45273  4.28532    547 - -
          2.68618  4.42225  2.77519  2.73123  3.46354  2.40513  3.72494  3.29354  2.67741  2.69355  4.24690  2.90347  2.73739  3.18146  2.89801  2.37887  2.77519  2.98518  4.58477  3.61503
          0.01870  4.38460  5.10695  0.61958  0.77255  0.48576  0.95510
    477   3.06233  4.82050  3.42019  2.11438  3.71407  3.84527  4.18729  2.94663  3.07419  1.06444  3.65207  3.55052  4.28990  3.47157  3.39433  3.25144  3.31320  2.85808  5.33633  4.08413    548 - -
          2.68618  4.42225  2.77519  2.73123  3.46354  2.40513  3.72494  3.29354  2.67741  2.69355  4.24690  2.90347  2.73739  3.18146  2.89801  2.37887  2.77519  2.98518  4.58477  3.61503
          0.01870  4.38460  5.10695  0.61958  0.77255  0.48576  0.95510
    478   3.42567  5.11925  4.20026  4.17657  5.25102  0.24811  5.23280  5.00702  4.42481  4.58159  5.58267  4.36734  4.52206  4.70927  4.57502  3.61653  3.94465  4.43580  6.17980  5.38043    549 - -
          2.68618  4.42225  2.77519  2.73123  3.46354  2.40513  3.72494  3.29354  2.67741  2.69355  4.24690  2.90347  2.73739  3.18146  2.89801  2.37887  2.77519  2.98518  4.58477  3.61503
          0.01870  4.38460  5.10695  0.61958  0.77255  0.48576  0.95510
    479   2.15099  4.42439  3.55083  2.98533  3.54960  3.64156  3.90069  2.91685  2.87380  2.64011  3.54177  3.38599  4.03382  3.22554  2.39622  2.89983  2.92390  2.14840  4.99378  2.38822    550 - -
          2.68618  4.42225  2.77519  2.73123  3.46354  2.40513  3.72494  3.29354  2.67741  2.69355  4.24690  2.90347  2.73739  3.18146  2.89801  2.37887  2.77519  2.98518  4.58477  3.61503
          0.01870  4.38460  5.10695  0.61958  0.77255  0.48576  0.95510
    480   3.78898  5.11572  5.01405  4.68476  3.42061  4.62993  5.18694  2.67601  4.45233  0.43040  3.33240  4.91495  4.99516  4.69054  4.53253  4.30951  4.06892  2.84067  5.45273  4.28532    551 - -
          2.68618  4.42225  2.77519  2.73123  3.46354  2.40513  3.72494  3.29354  2.67741  2.69355  4.24690  2.90347  2.73739  3.18146  2.89801  2.37887  2.77519  2.98518  4.58477  3.61503
          0.01870  4.38460  5.10695  0.61958  0.77255  0.48576  0.95510
    481   2.12338  4.23548  3.94778  3.38268  3.35802  3.74115  4.07090  1.92260  3.28761  2.41929  3.36068  3.66321  4.13232  3.55003  3.53560  3.02827  2.26143  2.40122  4.86990  2.53394    552 - -
          2.68618  4.42225  2.77519  2.73123  3.46354  2.40513  3.72494  3.29354  2.67741  2.69355  4.24690  2.90347  2.73739  3.18146  2.89801  2.37887  2.77519  2.98518  4.58477  3.61503
          0.01870  4.38460  5.10695  0.61958  0.77255  0.48576  0.95510
    482   2.87533  5.19371  2.70953  2.47541  4.65175  1.60492  3.88282  4.13369  2.69294  3.66505  4.47778  2.13102  3.97993  2.14945  3.14656  2.85822  3.16638  3.71570  5.82183  4.43397    553 - -
          2.68618  4.42225  2.77519  2.73123  3.46354  2.40513  3.72494  3.29354  2.67741  2.69355  4.24690  2.90347  2.73739  3.18146  2.89801  2.37887  2.77519  2.98518  4.58477  3.61503
          0.01870  4.38460  5.10695  0.61958  0.77255  0.48576  0.95510
    483   2.70715  4.85333  3.10965  1.97010  4.06566  3.53025  3.72407  3.48541  2.04698  3.09592  2.74961  3.07229  3.92202  2.88754  2.91861  2.75289  2.93573  3.17925  5.34230  2.76781    554 - -
          2.68618  4.42225  2.77519  2.73123  3.46354  2.40513  3.72494  3.29354  2.67741  2.69355  4.24690  2.90347  2.73739  3.18146  2.89801  2.37887  2.77519  2.98518  4.58477  3.61503
          0.01870  4.38460  5.10695  0.61958  0.77255  0.48576  0.95510
    484   3.55931  4.82104  5.37504  4.80009  3.25017  4.89730  5.21804  1.54475  4.65955  1.00419  2.02938  4.99878  5.02067  4.65763  4.68828  4.26217  3.77415  2.38495  5.38470  4.37308    555 - -
          2.68618  4.42225  2.77519  2.73123  3.46354  2.40513  3.72494  3.29354  2.67741  2.69355  4.24690  2.90347  2.73739  3.18146  2.89801  2.37887  2.77519  2.98518  4.58477  3.61503
          0.01870  4.38460  5.10695  0.61958  0.77255  0.48576  0.95510
    485   2.85838  4.36976  4.18893  3.65338  3.40813  2.23731  4.32282  1.88864  3.53220  1.46230  3.35309  3.90915  4.32196  3.79935  3.75405  3.24736  3.11555  2.31673  5.05087  3.85184    556 - -
          2.68618  4.42225  2.77519  2.73123  3.46354  2.40513  3.72494  3.29354  2.67741  2.69355  4.24690  2.90347  2.73739  3.18146  2.89801  2.37887  2.77519  2.98518  4.58477  3.61503
          0.01870  4.38460  5.10695  0.61958  0.77255  0.48576  0.95510
    486   2.86738  5.13875  2.12311  2.47825  4.01800  3.51259  3.77959  3.83207  2.65934  3.38667  4.23034  3.01597  3.98199  2.18479  3.13157  2.85481  3.11214  3.49510  5.37811  1.81869    557 - -
          2.68618  4.42225  2.77519  2.73123  3.46354  2.40513  3.72494  3.29354  2.67741  2.69355  4.24690  2.90347  2.73739  3.18146  2.89801  2.37887  2.77519  2.98518  4.58477  3.61503
          0.01870  4.38460  5.10695  0.61958  0.77255  0.48576  0.95510
    487   2.86324  4.64429  3.50890  1.67754  3.69772  3.79548  4.05531  2.10261  2.96184  1.97171  3.58838  3.46123  4.17789  3.31144  3.33558  3.06683  3.09862  2.55901  5.25878  4.00684    558 - -
          2.68618  4.42225  2.77519  2.73123  3.46354  2.40513  3.72494  3.29354  2.67741  2.69355  4.24690  2.90347  2.73739  3.18146  2.89801  2.37887  2.77519  2.98518  4.58477  3.61503
          0.01870  4.38460  5.10695  0.61958  0.77255  0.48576  0.95510
    488   2.83518  4.99904  2.98620  2.68947  4.51753  3.45369  3.94931  4.03252  2.66116  3.58598  4.43071  3.16320  4.01472  1.20929  3.02451  2.00490  3.15605  3.62373  5.71997  4.37658    559 - -
          2.68618  4.42225  2.77519  2.73123  3.46354  2.40513  3.72494  3.29354  2.67741  2.69355  4.24690  2.90347  2.73739  3.18146  2.89801  2.37887  2.77519  2.98518  4.58477  3.61503
          0.01870  4.38460  5.10695  0.61958  0.77255  0.48576  0.95510
    489   2.74715  4.30394  3.92225  3.34550  3.15958  3.78058  3.95511  1.98302  2.33491  2.47102  3.40695  3.63247  4.14926  3.49185  3.43093  3.05645  2.97667  2.56233  2.78301  2.42147    560 - -
          2.68618  4.42225  2.77519  2.73123  3.46354  2.40513  3.72494  3.29354  2.67741  2.69355  4.24690  2.90347  2.73739  3.18146  2.89801  2.37887  2.77519  2.98518  4.58477  3.61503
          0.01870  4.38460  5.10695  0.61958  0.77255  0.48576  0.95510
    490   2.68214  4.66382  3.37472  2.83523  4.04766  3.50006  3.89223  3.39811  2.64821  3.07850  3.94173  3.26180  3.97719  3.09668  2.02592  1.71257  2.97062  2.25992  5.36539  4.09418    561 - -
          2.68618  4.42225  2.77519  2.73123  3.46354  2.40513  3.72494  3.29354  2.67741  2.69355  4.24690  2.90347  2.73739  3.18146  2.89801  2.37887  2.77519  2.98518  4.58477  3.61503
          0.01870  4.38460  5.10695  0.61958  0.77255  0.48576  0.95510
    491   2.75270  5.07751  2.91706  2.01223  4.35197  2.32261  3.71131  3.80201  2.00971  3.35276  4.14875  2.98853  3.90944  2.84373  2.90676  2.74506  2.98592  3.43976  5.53689  2.72213    562 - -
          2.68618  4.42225  2.77519  2.73123  3.46354  2.40513  3.72494  3.29354  2.67741  2.69355  4.24690  2.90347  2.73739  3.18146  2.89801  2.37887  2.77519  2.98518  4.58477  3.61503
          0.01870  4.38460  5.10695  0.61958  0.77255  0.48576  0.95510
    492   1.97625  5.17465  3.38031  2.76436  4.59422  3.68138  3.75376  3.97032  1.72954  3.46932  4.29814  3.22096  4.07063  2.88437  1.56027  2.97745  3.17977  3.62318  5.58188  4.33718    563 - -
          2.68618  4.42225  2.77519  2.73123  3.46354  2.40513  3.72494  3.29354  2.67741  2.69355  4.24690  2.90347  2.73739  3.18146  2.89801  2.37887  2.77519  2.98518  4.58477  3.61503
          0.01870  4.38460  5.10695  0.61958  0.77255  0.48576  0.95510
    493   2.88677  5.41426  1.82794  2.32861  4.74247  2.34682  3.78840  4.23878  2.02352  3.72105  4.50021  2.15257  3.93851  2.91516  3.15426  2.81791  3.14080  3.80451  5.86425  4.41889    564 - -
          2.68618  4.42225  2.77519  2.73123  3.46354  2.40513  3.72494  3.29354  2.67741  2.69355  4.24690  2.90347  2.73739  3.18146  2.89801  2.37887  2.77519  2.98518  4.58477  3.61503
          0.01870  4.38460  5.10695  0.61958  0.77255  0.48576  0.95510
    494   2.57984  4.44442  3.50846  3.00893  3.86637  2.33054  4.02143  3.22690  2.97949  1.96437  3.80681  3.36937  3.96385  3.29822  3.34566  2.07252  2.15237  2.92865  5.27043  4.02629    565 - -
          2.68618  4.42225  2.77519  2.73123  3.46354  2.40513  3.72494  3.29354  2.67741  2.69355  4.24690  2.90347  2.73739  3.18146  2.89801  2.37887  2.77519  2.98518  4.58477  3.61503
          0.01870  4.38460  5.10695  0.61958  0.77255  0.48576  0.95510
    495   2.73506  5.11763  2.90216  1.98227  4.45064  3.46685  3.70056  3.90197  2.00141  3.42775  4.20546  2.96741  3.89175  2.82062  2.89803  2.01858  2.31858  3.50973  5.59485  4.21873    566 - -
          2.68618  4.42225  2.77519  2.73123  3.46354  2.40513  3.72494  3.29354  2.67741  2.69355  4.24690  2.90347  2.73739  3.18146  2.89801  2.37887  2.77519  2.98518  4.58477  3.61503
          0.01870  4.38460  5.10695  0.61958  0.77255  0.48576  0.95510
    496   1.47956  4.96640  2.03621  2.54386  4.53463  3.37517  3.92248  3.97135  2.80155  3.56024  4.37053  3.05174  2.44426  3.08153  3.29001  2.76860  3.06388  3.54917  5.76670  4.39908    567 - -
          2.68618  4.42225  2.77519  2.73123  3.46354  2.40513  3.72494  3.29354  2.67741  2.69355  4.24690  2.90347  2.73739  3.18146  2.89801  2.37887  2.77519  2.98518  4.58477  3.61503
          0.01870  4.38460  5.10695  0.61958  0.77255  0.48576  0.95510
    497   3.04036  4.86454  3.61400  3.11028  1.69934  3.82434  3.90898  3.34574  1.40487  2.90450  3.93693  3.50441  4.23741  3.29673  3.03284  3.16505  3.27745  3.15180  4.89591  3.39803    568 - -
          2.68618  4.42225  2.77519  2.73123  3.46354  2.40513  3.72494  3.29354  2.67741  2.69355  4.24690  2.90347  2.73739  3.18146  2.89801  2.37887  2.77519  2.98518  4.58477  3.61503
          0.01870  4.38460  5.10695  0.61958  0.77255  0.48576  0.95510
    498   2.71572  4.84721  3.13947  2.58772  2.77245  3.53897  3.73200  3.48248  1.91561  3.09366  3.92865  3.09000  3.93180  2.27393  2.89713  2.76562  2.31690  3.17857  5.34118  4.02519    569 - -
          2.68618  4.42225  2.77519  2.73123  3.46354  2.40513  3.72494  3.29354  2.67741  2.69355  4.24690  2.90347  2.73739  3.18146  2.89801  2.37887  2.77519  2.98518  4.58477  3.61503
          0.01870  4.38460  5.10695  0.61958  0.77255  0.48576  0.95510
    499   2.76536  5.01235  3.05354  2.59523  4.49209  3.47596  3.79874  3.92674  1.59551  3.46748  4.26864  3.08929  2.28195  2.93559  2.85403  2.09091  3.03723  3.52925  5.62936  4.30186    570 - -
          2.68618  4.42225  2.77519  2.73123  3.46354  2.40513  3.72494  3.29354  2.67741  2.69355  4.24690  2.90347  2.73739  3.18146  2.89801  2.37887  2.77519  2.98518  4.58477  3.61503
          0.01870  4.38460  5.10695  0.61958  0.77255  0.48576  0.95510
    500   2.79415  4.86856  3.15546  2.66467  4.10733  3.57940  3.79676  2.23398  2.00371  3.11554  3.97827  1.88691  3.99491  2.97437  2.88169  2.85689  3.02827  3.15050  5.38658  4.08701    571 - -
          2.68618  4.42225  2.77519  2.73123  3.46354  2.40513  3.72494  3.29354  2.67741  2.69355  4.24690  2.90347  2.73739  3.18146  2.89801  2.37887  2.77519  2.98518  4.58477  3.61503
          0.35634  4.38460  1.24723  0.61958  0.77255  0.48576  0.95510
    501   2.81659  4.72363  3.06388  1.89671  3.74714  3.56174  3.87863  2.98599  2.70778  1.68040  3.69921  3.19933  4.01579  3.11381  3.06824  2.93597  3.06666  2.82028  5.24059  3.94379    572 - -
          2.68618  4.42225  2.77519  2.73123  3.46354  2.40513  3.72494  3.29354  2.67741  2.69355  4.24690  2.90347  2.73739  3.18146  2.89801  2.37887  2.77519  2.98518  4.58477  3.61503
          0.02611  4.05437  4.77671  0.61958  0.77255  0.84245  0.56327
    502   2.54320  4.64142  2.78177  2.57804  4.35289  3.15644  3.92032  3.87739  2.80335  3.48995  4.32585  1.67435  3.80304  3.12229  3.21710  1.73653  2.93360  3.41181  5.63553  4.28119    573 - -
          2.68634  4.42241  2.77536  2.73089  3.46370  2.40529  3.72375  3.29370  2.67709  2.69323  4.24706  2.90303  2.73756  3.18163  2.89817  2.37903  2.77536  2.98535  4.58493  3.61519
          0.26176  1.50563  4.77671  1.38401  0.28845  0.84245  0.56327
    503   2.80988  4.65231  3.37941  2.88226  2.12566  3.61873  3.76487  3.11077  1.68526  2.70689  3.72160  3.29652  4.03407  3.10897  2.91550  2.94188  3.05028  2.91118  4.83454  3.38382    579 - -
          2.68618  4.42225  2.77519  2.73123  3.46354  2.40513  3.72494  3.29354  2.67741  2.69355  4.24690  2.90347  2.73739  3.18146  2.89801  2.37887  2.77519  2.98518  4.58477  3.61503
          0.02611  4.05437  4.77671  0.61958  0.77255  0.31381  1.31178
    504   3.49842  4.77076  5.31570  4.74708  2.09031  4.79581  5.02405  1.57125  4.60346  1.02898  3.03272  4.89229  4.95277  4.59766  4.62018  4.15319  3.71473  2.42376  5.21228  4.06092    580 - -
          2.68618  4.42225  2.77519  2.73123  3.46354  2.40513  3.72494  3.29354  2.67741  2.69355  4.24690  2.90347  2.73739  3.18146  2.89801  2.37887  2.77519  2.98518  4.58477  3.61503
          0.01870  4.38460  5.10695  0.61958  0.77255  0.48576  0.95510
    505   2.78975  4.94623  3.10103  2.60642  2.62098  3.55943  3.75124  3.61143  1.67401  3.20182  4.04602  2.13465  3.97283  2.93258  2.88707  2.82335  3.02314  3.29911  5.32687  3.94475    581 - -
          2.68618  4.42225  2.77519  2.73123  3.46354  2.40513  3.72494  3.29354  2.67741  2.69355  4.24690  2.90347  2.73739  3.18146  2.89801  2.37887  2.77519  2.98518  4.58477  3.61503
          0.01870  4.38460  5.10695  0.61958  0.77255  0.48576  0.95510
    506   2.92841  4.65451  3.93633  3.63375  1.71231  1.06394  4.29435  3.46508  3.66560  3.09016  4.13043  3.83665  4.27241  3.92361  3.91982  3.14054  3.31734  3.21129  4.96455  3.45700    582 - -
          2.68618  4.42225  2.77519  2.73123  3.46354  2.40513  3.72494  3.29354  2.67741  2.69355  4.24690  2.90347  2.73739  3.18146  2.89801  2.37887  2.77519  2.98518  4.58477  3.61503
          0.01870  4.38460  5.10695  0.61958  0.77255  0.48576  0.95510
    507   2.83284  4.83711  3.31731  2.77514  4.02343  3.63352  3.80971  3.43423  2.46617  1.83355  3.93818  2.13543  4.03646  3.00459  2.11671  2.91515  3.06106  3.16638  5.31705  4.03205    583 - -
          2.68618  4.42225  2.77519  2.73123  3.46354  2.40513  3.72494  3.29354  2.67741  2.69355  4.24690  2.90347  2.73739  3.18146  2.89801  2.37887  2.77519  2.98518  4.58477  3.61503
          0.01870  4.38460  5.10695  0.61958  0.77255  0.48576  0.95510
    508   3.01536  5.26557  3.33659  2.74913  4.71357  2.15888  3.75391  4.10123  1.40300  3.56049  4.38244  3.21193  4.08310  2.87806  1.88248  3.00216  3.21814  3.73619  5.63724  4.39226    584 - -
          2.68618  4.42225  2.77519  2.73123  3.46354  2.40513  3.72494  3.29354  2.67741  2.69355  4.24690  2.90347  2.73739  3.18146  2.89801  2.37887  2.77519  2.98518  4.58477  3.61503
          0.01870  4.38460  5.10695  0.61958  0.77255  0.48576  0.95510
    509   2.98528  4.36201  4.70258  4.11211  3.16484  4.16505  4.45038  1.72534  3.95103  1.53736  2.23256  4.23491  4.47177  4.08715  4.03438  3.47840  3.21241  2.37243  4.90829  2.40620    585 - -
          2.68618  4.42225  2.77519  2.73123  3.46354  2.40513  3.72494  3.29354  2.67741  2.69355  4.24690  2.90347  2.73739  3.18146  2.89801  2.37887  2.77519  2.98518  4.58477  3.61503
          0.01870  4.38460  5.10695  0.61958  0.77255  0.48576  0.95510
    510   2.77167  5.16486  2.08908  2.40324  4.56916  3.41581  3.78088  4.04059  2.60646  3.56495  4.34526  2.22050  3.90816  2.91031  3.11165  1.94283  2.25658  3.61967  5.73405  4.32865    586 - -
          2.68618  4.42225  2.77519  2.73123  3.46354  2.40513  3.72494  3.29354  2.67741  2.69355  4.24690  2.90347  2.73739  3.18146  2.89801  2.37887  2.77519  2.98518  4.58477  3.61503
          0.01870  4.38460  5.10695  0.61958  0.77255  0.48576  0.95510
    511   2.03783  4.84728  3.06588  2.09691  2.74938  3.51246  3.73425  3.48191  2.08243  3.10238  3.93209  3.06036  3.91567  2.89853  2.97491  2.74436  2.93244  3.17350  5.35822  4.03358    587 - -
          2.68618  4.42225  2.77519  2.73123  3.46354  2.40513  3.72494  3.29354  2.67741  2.69355  4.24690  2.90347  2.73739  3.18146  2.89801  2.37887  2.77519  2.98518  4.58477  3.61503
          0.01870  4.38460  5.10695  0.61958  0.77255  0.48576  0.95510
    512   3.07076  5.38012  3.31360  2.04512  4.82432  3.71996  3.73433  4.20616  1.28039  3.62518  4.44293  3.19958  4.09784  2.85089  1.85143  3.03420  3.25517  3.83418  5.67226  4.42934    588 - -
          2.68618  4.42225  2.77519  2.73123  3.46354  2.40513  3.72494  3.29354  2.67741  2.69355  4.24690  2.90347  2.73739  3.18146  2.89801  2.37887  2.77519  2.98518  4.58477  3.61503
          0.01870  4.38460  5.10695  0.61958  0.77255  0.48576  0.95510
    513   2.93034  5.38317  1.52692  2.35477  4.76471  3.41379  3.87390  4.25255  2.78298  3.77193  4.57794  1.89531  3.97212  3.02002  3.32405  2.87155  2.18833  3.82436  5.93727  4.48947    589 - -
          2.68618  4.42225  2.77519  2.73123  3.46354  2.40513  3.72494  3.29354  2.67741  2.69355  4.24690  2.90347  2.73739  3.18146  2.89801  2.37887  2.77519  2.98518  4.58477  3.61503
          0.01870  4.38460  5.10695  0.61958  0.77255  0.48576  0.95510
    514   3.26602  4.56320  5.14048  4.56635  2.18572  4.56591  4.90810  1.69502  4.42038  1.32122  3.14236  4.68311  4.80088  4.49437  4.46484  3.91063  3.49383  1.67681  5.22927  4.10596    590 - -
          2.68618  4.42225  2.77519  2.73123  3.46354  2.40513  3.72494  3.29354  2.67741  2.69355  4.24690  2.90347  2.73739  3.18146  2.89801  2.37887  2.77519  2.98518  4.58477  3.61503
          0.01870  4.38460  5.10695  0.61958  0.77255  0.48576  0.95510
    515   2.72392  4.61961  3.33208  2.21204  3.81026  3.62499  3.85115  2.15145  2.17242  2.81584  3.71401  3.25217  4.01159  3.08031  3.09566  2.86551  2.95521  2.18266  5.20247  3.93315    591 - -
          2.68618  4.42225  2.77519  2.73123  3.46354  2.40513  3.72494  3.29354  2.67741  2.69355  4.24690  2.90347  2.73739  3.18146  2.89801  2.37887  2.77519  2.98518  4.58477  3.61503
          0.01870  4.38460  5.10695  0.61958  0.77255  0.48576  0.95510
    516   2.78701  4.87282  2.99382  2.65202  3.91409  1.85038  3.86587  3.64777  2.77204  3.25891  4.11806  2.02411  3.99449  3.10126  3.20413  2.84427  3.07029  3.32161  5.30783  2.44159    592 - -
          2.68618  4.42225  2.77519  2.73123  3.46354  2.40513  3.72494  3.29354  2.67741  2.69355  4.24690  2.90347  2.73739  3.18146  2.89801  2.37887  2.77519  2.98518  4.58477  3.61503
          0.01870  4.38460  5.10695  0.61958  0.77255  0.48576  0.95510
    517   3.71546  4.97993  5.30330  4.80416  1.95502  4.90083  4.83191  2.51894  4.64909  0.70244  3.06503  4.92163  5.04558  4.62108  4.66732  4.29314  3.93082  2.73397  4.95287  3.56787    593 - -
          2.68618  4.42225  2.77519  2.73123  3.46354  2.40513  3.72494  3.29354  2.67741  2.69355  4.24690  2.90347  2.73739  3.18146  2.89801  2.37887  2.77519  2.98518  4.58477  3.61503
          0.01870  4.38460  5.10695  0.61958  0.77255  0.48576  0.95510
    518   1.77598  4.36499  3.74901  3.27132  3.75222  3.47535  4.16575  3.01688  3.20777  1.61976  3.71982  3.54766  4.03449  3.51579  3.51299  2.04317  2.94658  2.76178  5.22745  4.00368    594 - -
          2.68618  4.42225  2.77519  2.73123  3.46354  2.40513  3.72494  3.29354  2.67741  2.69355  4.24690  2.90347  2.73739  3.18146  2.89801  2.37887  2.77519  2.98518  4.58477  3.61503
          0.01870  4.38460  5.10695  0.61958  0.77255  0.48576  0.95510
    519   2.85558  4.97579  2.91113  2.74630  4.65331  3.40258  4.13704  4.20734  3.02003  3.79109  4.64103  1.33315  1.60873  3.33792  3.43827  2.90954  3.23530  3.74344  5.89115  4.54683    595 - -
          2.68618  4.42225  2.77519  2.73123  3.46354  2.40513  3.72494  3.29354  2.67741  2.69355  4.24690  2.90347  2.73739  3.18146  2.89801  2.37887  2.77519  2.98518  4.58477  3.61503
          0.01870  4.38460  5.10695  0.61958  0.77255  0.48576  0.95510
    520   2.92986  5.37697  2.81954  1.46883  4.73534  3.53049  3.75341  4.18933  1.89081  3.65170  4.44326  2.99822  3.98492  2.12634  2.78290  2.87495  3.15748  3.78191  5.75961  4.39482    596 - -
          2.68618  4.42225  2.77519  2.73123  3.46354  2.40513  3.72494  3.29354  2.67741  2.69355  4.24690  2.90347  2.73739  3.18146  2.89801  2.37887  2.77519  2.98518  4.58477  3.61503
          0.01870  4.38460  5.10695  0.61958  0.77255  0.48576  0.95510
    521   3.12904  2.45787  5.05229  4.52677  3.73129  4.47749  5.04600  1.50067  4.40607  2.40376  3.58051  4.63517  4.81367  4.62330  4.53516  3.84927  3.39180  1.05582  5.53933  4.33646    597 - -
          2.68618  4.42225  2.77519  2.73123  3.46354  2.40513  3.72494  3.29354  2.67741  2.69355  4.24690  2.90347  2.73739  3.18146  2.89801  2.37887  2.77519  2.98518  4.58477  3.61503
          0.01870  4.38460  5.10695  0.61958  0.77255  0.48576  0.95510
    522   2.67488  4.35908  3.64522  3.08197  2.29809  3.65384  3.93972  2.84568  2.99024  2.57046  3.48299  3.45246  4.05140  3.30947  2.45121  2.24905  2.91796  2.10963  4.93558  3.68384    598 - -
          2.68618  4.42225  2.77519  2.73123  3.46354  2.40513  3.72494  3.29354  2.67741  2.69355  4.24690  2.90347  2.73739  3.18146  2.89801  2.37887  2.77519  2.98518  4.58477  3.61503
          0.01870  4.38460  5.10695  0.61958  0.77255  0.48576  0.95510
    523   2.11352  5.30537  2.61028  1.38338  4.67915  3.43013  3.84042  4.14645  2.69613  3.67581  4.47884  2.14400  3.96060  2.98223  3.20233  2.84467  3.16102  3.73441  5.84612  4.42564    599 - -
          2.68618  4.42225  2.77519  2.73123  3.46354  2.40513  3.72494  3.29354  2.67741  2.69355  4.24690  2.90347  2.73739  3.18146  2.89801  2.37887  2.77519  2.98518  4.58477  3.61503
          0.01870  4.38460  5.10695  0.61958  0.77255  0.48576  0.95510
    524   3.11588  5.09246  3.60058  3.01129  4.24260  3.82264  3.89688  3.55556  1.05582  2.10757  4.12793  3.42637  4.21603  3.07363  2.55803  3.18376  3.32261  3.34717  5.47721  4.23433    600 - -
          2.68618  4.42225  2.77519  2.73123  3.46354  2.40513  3.72494  3.29354  2.67741  2.69355  4.24690  2.90347  2.73739  3.18146  2.89801  2.37887  2.77519  2.98518  4.58477  3.61503
          0.01870  4.38460  5.10695  0.61958  0.77255  0.48576  0.95510
    525   3.59601  4.85522  5.39802  4.82091  3.23093  4.93085  5.23884  1.71453  4.67999  0.90099  2.01510  5.02946  5.03843  4.66371  4.70368  4.29700  3.80791  2.44224  5.38424  4.38474    601 - -
          2.68618  4.42225  2.77519  2.73123  3.46354  2.40513  3.72494  3.29354  2.67741  2.69355  4.24690  2.90347  2.73739  3.18146  2.89801  2.37887  2.77519  2.98518  4.58477  3.61503
          0.01870  4.38460  5.10695  0.61958  0.77255  0.48576  0.95510
    526   2.70948  4.94810  2.15798  2.04342  4.16515  3.48713  3.71817  3.61102  2.52968  3.20291  2.76704  3.00488  3.90032  2.86861  3.00124  2.72769  2.94422  3.28081  5.42733  2.74414    602 - -
          2.68618  4.42225  2.77519  2.73123  3.46354  2.40513  3.72494  3.29354  2.67741  2.69355  4.24690  2.90347  2.73739  3.18146  2.89801  2.37887  2.77519  2.98518  4.58477  3.61503
          0.01870  4.38460  5.10695  0.61958  0.77255  0.48576  0.95510
    527   2.19338  5.21182  2.89773  1.98795  4.54837  3.49045  3.69271  4.00523  1.94072  3.49955  4.27164  2.96805  3.90939  2.04444  2.81867  2.74716  3.01059  3.60092  5.63825  4.26200    603 - -
          2.68618  4.42225  2.77519  2.73123  3.46354  2.40513  3.72494  3.29354  2.67741  2.69355  4.24690  2.90347  2.73739  3.18146  2.89801  2.37887  2.77519  2.98518  4.58477  3.61503
          0.01870  4.38460  5.10695  0.61958  0.77255  0.48576  0.95510
    528   4.06797  5.34524  4.63690  4.48640  2.50653  4.45999  3.98294  4.02017  4.33446  3.33424  4.64271  4.41118  4.93259  4.50688  4.39999  4.14107  4.36300  3.91740  4.16071  0.41204    604 - -
          2.68618  4.42225  2.77519  2.73123  3.46354  2.40513  3.72494  3.29354  2.67741  2.69355  4.24690  2.90347  2.73739  3.18146  2.89801  2.37887  2.77519  2.98518  4.58477  3.61503
          0.01870  4.38460  5.10695  0.61958  0.77255  0.48576  0.95510
    529   2.91422  5.32163  2.74598  1.90317  4.68390  1.83923  3.79513  4.13984  1.77889  3.63836  4.43895  2.98682  3.98018  2.92723  2.93619  2.86916  3.16030  3.73875  5.77688  4.39921    605 - -
          2.68618  4.42225  2.77519  2.73123  3.46354  2.40513  3.72494  3.29354  2.67741  2.69355  4.24690  2.90347  2.73739  3.18146  2.89801  2.37887  2.77519  2.98518  4.58477  3.61503
          0.01870  4.38460  5.10695  0.61958  0.77255  0.48576  0.95510
    530   2.69649  4.36533  3.69150  3.12628  3.53151  2.57535  3.98736  2.00184  3.00627  2.56959  3.49514  3.49294  4.08232  3.34512  2.44635  2.95759  2.94048  2.02426  5.00135  3.77785    606 - -
          2.68618  4.42225  2.77519  2.73123  3.46354  2.40513  3.72494  3.29354  2.67741  2.69355  4.24690  2.90347  2.73739  3.18146  2.89801  2.37887  2.77519  2.98518  4.58477  3.61503
          0.01870  4.38460  5.10695  0.61958  0.77255  0.48576  0.95510
    531   2.75287  4.74370  3.30940  2.72715  3.88777  3.60933  3.77091  3.32494  2.51231  2.95422  2.65012  3.19739  3.98885  2.28621  2.08232  2.84572  2.97531  3.05755  5.21639  2.68882    607 - -
          2.68618  4.42225  2.77519  2.73123  3.46354  2.40513  3.72494  3.29354  2.67741  2.69355  4.24690  2.90347  2.73739  3.18146  2.89801  2.37887  2.77519  2.98518  4.58477  3.61503
          0.01870  4.38460  5.10695  0.61958  0.77255  0.48576  0.95510
    532   2.87624  5.32045  1.95391  2.36592  4.75102  2.07221  3.85377  4.24574  2.74173  3.75036  4.54106  2.09779  3.94964  2.99269  3.27746  2.07423  3.16020  3.80035  5.90898  4.46857    608 - -
          2.68618  4.42225  2.77519  2.73123  3.46354  2.40513  3.72494  3.29354  2.67741  2.69355  4.24690  2.90347  2.73739  3.18146  2.89801  2.37887  2.77519  2.98518  4.58477  3.61503
          0.01870  4.38460  5.10695  0.61958  0.77255  0.48576  0.95510
    533   2.84553  5.13110  3.01396  2.01665  4.35004  3.55876  3.73052  3.85152  1.59743  3.38793  4.20302  3.05886  3.97283  2.87228  2.76240  2.83791  3.06859  3.50234  5.51737  2.39266    609 - -
          2.68618  4.42225  2.77519  2.73123  3.46354  2.40513  3.72494  3.29354  2.67741  2.69355  4.24690  2.90347  2.73739  3.18146  2.89801  2.37887  2.77519  2.98518  4.58477  3.61503
          0.01870  4.38460  5.10695  0.61958  0.77255  0.48576  0.95510
    534   2.63913  4.75302  2.99354  2.76897  4.68023  1.58269  4.12553  4.16099  3.03364  3.74612  4.54704  1.85647  3.93817  3.30950  3.47802  1.90759  3.04949  3.62730  5.92301  4.59279    610 - -
          2.68618  4.42225  2.77519  2.73123  3.46354  2.40513  3.72494  3.29354  2.67741  2.69355  4.24690  2.90347  2.73739  3.18146  2.89801  2.37887  2.77519  2.98518  4.58477  3.61503
          0.01870  4.38460  5.10695  0.61958  0.77255  0.48576  0.95510
    535   2.70921  4.84557  3.09859  1.96642  4.05672  3.52943  3.73207  3.46659  2.07352  3.09085  3.92365  3.07469  3.92518  2.89882  2.94035  2.75776  2.93914  2.43467  5.34064  2.73233    611 - -
          2.68618  4.42225  2.77519  2.73123  3.46354  2.40513  3.72494  3.29354  2.67741  2.69355  4.24690  2.90347  2.73739  3.18146  2.89801  2.37887  2.77519  2.98518  4.58477  3.61503
          0.01870  4.38460  5.10695  0.61958  0.77255  0.48576  0.95510
    536   2.18918  4.93577  3.15053  2.59345  4.19921  3.55730  3.72801  3.59507  1.84699  2.38568  4.01484  3.09449  3.94957  2.26040  2.79227  2.79329  2.98540  3.27955  5.41615  4.10863    612 - -
          2.68618  4.42225  2.77519  2.73123  3.46354  2.40513  3.72494  3.29354  2.67741  2.69355  4.24690  2.90347  2.73739  3.18146  2.89801  2.37887  2.77519  2.98518  4.58477  3.61503
          0.01870  4.38460  5.10695  0.61958  0.77255  0.48576  0.95510
    537   2.82398  5.20441  2.86101  1.63665  4.54298  3.49641  3.73865  3.98089  1.93941  3.50234  4.29457  2.99064  3.94039  2.86408  2.86742  2.79646  2.09484  3.59419  5.65921  4.29220    613 - -
          2.68618  4.42225  2.77519  2.73123  3.46354  2.40513  3.72494  3.29354  2.67741  2.69355  4.24690  2.90347  2.73739  3.18146  2.89801  2.37887  2.77519  2.98518  4.58477  3.61503
          0.01870  4.38460  5.10695  0.61958  0.77255  0.48576  0.95510
    538   2.92064  4.55427  2.42743  3.27613  2.05749  3.88503  4.05903  2.79292  3.27466  1.49903  3.44410  3.64762  4.26125  3.53508  3.59325  3.17861  3.15677  2.68470  4.83009  3.43131    614 - -
          2.68618  4.42225  2.77519  2.73123  3.46354  2.40513  3.72494  3.29354  2.67741  2.69355  4.24690  2.90347  2.73739  3.18146  2.89801  2.37887  2.77519  2.98518  4.58477  3.61503
          0.01870  4.38460  5.10695  0.61958  0.77255  0.48576  0.95510
    539   2.10328  4.27673  3.84727  3.29374  2.43851  3.67518  4.04004  2.73639  3.21723  1.96358  3.41214  3.59417  4.09425  3.48678  3.49311  2.07316  2.92689  2.53426  4.89279  3.65555    615 - -
          2.68618  4.42225  2.77519  2.73123  3.46354  2.40513  3.72494  3.29354  2.67741  2.69355  4.24690  2.90347  2.73739  3.18146  2.89801  2.37887  2.77519  2.98518  4.58477  3.61503
          0.01870  4.38460  5.10695  0.61958  0.77255  0.48576  0.95510
    540   2.73230  4.51340  3.51731  2.93916  3.66460  3.67139  3.89014  2.25873  2.75828  2.67711  3.59839  3.36186  4.04997  2.39844  2.35479  2.92335  2.96107  2.00231  5.08862  3.84928    616 - -
          2.68618  4.42225  2.77519  2.73123  3.46354  2.40513  3.72494  3.29354  2.67741  2.69355  4.24690  2.90347  2.73739  3.18146  2.89801  2.37887  2.77519  2.98518  4.58477  3.61503
          0.01870  4.38460  5.10695  0.61958  0.77255  0.48576  0.95510
    541   2.72603  4.85728  3.01992  1.72636  4.11598  3.50100  3.78708  3.50486  2.60311  3.13385  2.41028  3.07919  3.93879  2.95870  3.04265  2.16022  2.97520  3.19851  5.41254  4.08885    617 - -
          2.68618  4.42225  2.77519  2.73123  3.46354  2.40513  3.72494  3.29354  2.67741  2.69355  4.24690  2.90347  2.73739  3.18146  2.89801  2.37887  2.77519  2.98518  4.58477  3.61503
          0.01870  4.38460  5.10695  0.61958  0.77255  0.48576  0.95510
    542   2.75623  4.64627  3.41141  2.86001  3.87811  3.63131  3.88664  2.30653  1.93591  2.86362  3.77655  3.30384  4.04065  3.11297  3.01089  2.90042  1.83789  2.82544  5.25544  3.99740    618 - -
          2.68618  4.42225  2.77519  2.73123  3.46354  2.40513  3.72494  3.29354  2.67741  2.69355  4.24690  2.90347  2.73739  3.18146  2.89801  2.37887  2.77519  2.98518  4.58477  3.61503
          0.01870  4.38460  5.10695  0.61958  0.77255  0.48576  0.95510
    543   1.65315  4.36062  3.81497  3.56791  4.66659  3.13517  4.60186  4.06912  3.62472  3.78901  4.61087  3.61711  3.92250  3.89296  3.90113  0.85776  2.94021  3.45600  6.01287  4.82009    619 - -
          2.68618  4.42225  2.77519  2.73123  3.46354  2.40513  3.72494  3.29354  2.67741  2.69355  4.24690  2.90347  2.73739  3.18146  2.89801  2.37887  2.77519  2.98518  4.58477  3.61503
          0.01870  4.38460  5.10695  0.61958  0.77255  0.48576  0.95510
    544   2.86189  5.08321  3.10672  2.04574  4.36096  3.59312  3.74819  3.74454  1.57733  2.17335  4.14925  3.10763  3.99735  2.89026  2.71092  2.87144  3.08082  3.42509  5.51746  4.21207    620 - -
          2.68618  4.42225  2.77519  2.73123  3.46354  2.40513  3.72494  3.29354  2.67741  2.69355  4.24690  2.90347  2.73739  3.18146  2.89801  2.37887  2.77519  2.98518  4.58477  3.61503
          0.01870  4.38460  5.10695  0.61958  0.77255  0.48576  0.95510
    545   2.17298  4.87106  3.01385  2.05362  4.12274  3.49526  3.74562  3.52346  2.55746  3.14346  2.47617  2.36742  3.91357  2.90673  3.01094  2.74259  2.94275  3.20722  5.40034  4.07054    621 - -
          2.68618  4.42225  2.77519  2.73123  3.46354  2.40513  3.72494  3.29354  2.67741  2.69355  4.24690  2.90347  2.73739  3.18146  2.89801  2.37887  2.77519  2.98518  4.58477  3.61503
          0.01870  4.38460  5.10695  0.61958  0.77255  0.48576  0.95510
    546   2.90224  4.59300  2.19277  3.16053  2.31590  3.83945  4.03269  2.84051  3.17657  1.52272  3.48639  3.56416  4.22301  3.45053  3.52355  3.12907  3.13915  2.72415  4.89909  3.51081    622 - -
          2.68618  4.42225  2.77519  2.73123  3.46354  2.40513  3.72494  3.29354  2.67741  2.69355  4.24690  2.90347  2.73739  3.18146  2.89801  2.37887  2.77519  2.98518  4.58477  3.61503
          0.01870  4.38460  5.10695  0.61958  0.77255  0.48576  0.95510
    547   2.90234  4.56960  3.82952  3.24001  3.51598  3.87637  4.08161  2.78480  2.00340  1.51343  2.36451  3.62161  4.22985  3.39349  3.21288  3.15517  3.12619  2.68697  5.10916  3.91206    623 - -
          2.68618  4.42225  2.77519  2.73123  3.46354  2.40513  3.72494  3.29354  2.67741  2.69355  4.24690  2.90347  2.73739  3.18146  2.89801  2.37887  2.77519  2.98518  4.58477  3.61503
          0.01870  4.38460  5.10695  0.61958  0.77255  0.48576  0.95510
    548   2.78182  5.16777  2.77298  1.93897  4.49425  2.43553  2.31953  3.95946  2.54565  3.49052  4.27772  2.95205  3.91226  2.87950  3.03010  2.14995  3.03139  3.56590  5.66394  4.27080    624 - -
          2.68618  4.42225  2.77519  2.73123  3.46354  2.40513  3.72494  3.29354  2.67741  2.69355  4.24690  2.90347  2.73739  3.18146  2.89801  2.37887  2.77519  2.98518  4.58477  3.61503
          0.01870  4.38460  5.10695  0.61958  0.77255  0.48576  0.95510
    549   1.72140  4.51277  3.50010  2.98608  3.71937  3.62982  3.98020  2.02581  2.90139  2.70142  3.65338  3.39743  4.06353  2.37525  3.25185  2.91931  2.98369  2.68851  5.17441  3.92826    625 - -
          2.68618  4.42225  2.77519  2.73123  3.46354  2.40513  3.72494  3.29354  2.67741  2.69355  4.24690  2.90347  2.73739  3.18146  2.89801  2.37887  2.77519  2.98518  4.58477  3.61503
          0.01870  4.38460  5.10695  0.61958  0.77255  0.48576  0.95510
    550   2.91422  5.32163  2.74598  1.90317  4.68390  1.83923  3.79513  4.13984  1.77889  3.63836  4.43895  2.98682  3.98018  2.92723  2.93619  2.86916  3.16030  3.73875  5.77688  4.39921    626 - -
          2.68618  4.42225  2.77519  2.73123  3.46354  2.40513  3.72494  3.29354  2.67741  2.69355  4.24690  2.90347  2.73739  3.18146  2.89801  2.37887  2.77519  2.98518  4.58477  3.61503
          0.01870  4.38460  5.10695  0.61958  0.77255  0.48576  0.95510
    551   2.81575  5.31286  2.07455  2.34878  4.64656  3.43664  3.74264  4.13300  2.02095  3.62219  4.39137  2.21238  3.90969  2.86199  3.05273  1.96900  3.06275  3.70505  5.76661  4.34062    627 - -
          2.68618  4.42225  2.77519  2.73123  3.46354  2.40513  3.72494  3.29354  2.67741  2.69355  4.24690  2.90347  2.73739  3.18146  2.89801  2.37887  2.77519  2.98518  4.58477  3.61503
          0.01870  4.38460  5.10695  0.61958  0.77255  0.48576  0.95510
    552   3.12421  4.59909  4.32682  3.84127  1.85906  4.06827  3.84454  3.10882  3.71289  2.70089  3.73883  3.93745  4.45495  3.89399  3.88929  2.15591  3.37326  2.93396  1.58811  2.55792    628 - -
          2.68618  4.42225  2.77519  2.73123  3.46354  2.40513  3.72494  3.29354  2.67741  2.69355  4.24690  2.90347  2.73739  3.18146  2.89801  2.37887  2.77519  2.98518  4.58477  3.61503
          0.01870  4.38460  5.10695  0.61958  0.77255  0.48576  0.95510
    553   2.76042  4.99284  3.03853  2.61831  4.55027  2.35892  3.84045  3.99021  1.44801  3.52825  4.32805  3.10438  3.95387  2.98053  2.90516  2.07674  3.05226  3.57104  5.68401  4.35765    629 - -
          2.68618  4.42225  2.77519  2.73123  3.46354  2.40513  3.72494  3.29354  2.67741  2.69355  4.24690  2.90347  2.73739  3.18146  2.89801  2.37887  2.77519  2.98518  4.58477  3.61503
          0.01870  4.38460  5.10695  0.61958  0.77255  0.48576  0.95510
    554   2.03985  4.57345  4.34181  3.91029  3.51704  3.95751  4.63353  2.55072  3.76134  0.92674  3.40949  4.11543  4.45358  4.05511  3.96292  3.36556  3.32662  2.49436  5.33127  4.15127    630 - -
          2.68618  4.42225  2.77519  2.73123  3.46354  2.40513  3.72494  3.29354  2.67741  2.69355  4.24690  2.90347  2.73739  3.18146  2.89801  2.37887  2.77519  2.98518  4.58477  3.61503
          0.01870  4.38460  5.10695  0.61958  0.77255  0.48576  0.95510
    555   2.65457  4.56607  3.75467  3.62733  4.65047  3.29141  4.70302  4.26134  3.73970  3.94968  4.84845  3.73969  4.07771  4.04890  3.98443  0.52173  3.17798  3.67388  5.98303  4.74762    631 - -
          2.68618  4.42225  2.77519  2.73123  3.46354  2.40513  3.72494  3.29354  2.67741  2.69355  4.24690  2.90347  2.73739  3.18146  2.89801  2.37887  2.77519  2.98518  4.58477  3.61503
          0.01870  4.38460  5.10695  0.61958  0.77255  0.48576  0.95510
    556   2.69184  4.83754  3.03993  1.93937  4.10012  3.49207  3.75713  2.56341  2.57716  3.12441  3.95417  3.06137  2.70061  2.92283  3.02934  2.17539  2.93669  3.17809  5.38799  4.06293    632 - -
          2.68618  4.42225  2.77519  2.73123  3.46354  2.40513  3.72494  3.29354  2.67741  2.69355  4.24690  2.90347  2.73739  3.18146  2.89801  2.37887  2.77519  2.98518  4.58477  3.61503
          0.01870  4.38460  5.10695  0.61958  0.77255  0.48576  0.95510
    557   3.02870  5.60757  1.44933  2.30120  4.90896  3.42576  3.87789  4.43293  2.80200  3.90637  4.71471  2.06307  3.99540  1.90398  3.35953  2.92968  3.29821  3.99160  6.04656  4.56079    633 - -
          2.68618  4.42225  2.77519  2.73123  3.46354  2.40513  3.72494  3.29354  2.67741  2.69355  4.24690  2.90347  2.73739  3.18146  2.89801  2.37887  2.77519  2.98518  4.58477  3.61503
          0.01870  4.38460  5.10695  0.61958  0.77255  0.48576  0.95510
    558   3.51795  5.63977  2.84811  0.47056  5.07037  3.69794  4.37186  4.63962  3.33025  4.18309  5.16895  3.37013  4.33650  3.59823  3.77036  3.46478  3.83694  4.28110  6.13680  4.90638    634 - -
          2.68618  4.42225  2.77519  2.73123  3.46354  2.40513  3.72494  3.29354  2.67741  2.69355  4.24690  2.90347  2.73739  3.18146  2.89801  2.37887  2.77519  2.98518  4.58477  3.61503
          0.01870  4.38460  5.10695  0.61958  0.77255  0.48576  0.95510
    559   2.03893  4.47338  3.53539  3.07396  3.76581  3.59731  4.07448  1.71817  3.05270  2.77160  3.71346  2.15148  4.08032  3.37867  3.40212  2.92313  2.99577  2.60921  5.23314  3.98415    635 - -
          2.68618  4.42225  2.77519  2.73123  3.46354  2.40513  3.72494  3.29354  2.67741  2.69355  4.24690  2.90347  2.73739  3.18146  2.89801  2.37887  2.77519  2.98518  4.58477  3.61503
          0.01870  4.38460  5.10695  0.61958  0.77255  0.48576  0.95510
    560   2.70161  4.86814  3.07664  2.56604  4.16497  3.49550  3.75308  3.56654  2.03492  3.18059  4.00242  2.36078  3.91914  2.91040  2.95161  2.18125  2.94824  2.23588  5.42068  4.09792    636 - -
          2.68618  4.42225  2.77519  2.73123  3.46354  2.40513  3.72494  3.29354  2.67741  2.69355  4.24690  2.90347  2.73739  3.18146  2.89801  2.37887  2.77519  2.98518  4.58477  3.61503
          0.01870  4.38460  5.10695  0.61958  0.77255  0.48576  0.95510
    561   4.25923  5.31573  5.17140  5.00314  1.07405  4.85719  3.65873  3.86505  4.80999  3.08800  4.42068  4.45765  5.13403  4.58932  4.70238  4.25554  4.46713  3.81244  3.75071  0.91956    637 - -
          2.68618  4.42225  2.77519  2.73123  3.46354  2.40513  3.72494  3.29354  2.67741  2.69355  4.24690  2.90347  2.73739  3.18146  2.89801  2.37887  2.77519  2.98518  4.58477  3.61503
          0.01870  4.38460  5.10695  0.61958  0.77255  0.48576  0.95510
    562   2.97102  4.36803  4.54508  3.99102  3.17068  4.13192  4.34467  1.79272  3.84351  2.24734  3.36998  4.14005  4.47401  4.04661  3.98810  3.44962  3.20959  1.72200  4.83643  1.68276    638 - -
          2.68618  4.42225  2.77519  2.73123  3.46354  2.40513  3.72494  3.29354  2.67741  2.69355  4.24690  2.90347  2.73739  3.18146  2.89801  2.37887  2.77519  2.98518  4.58477  3.61503
          0.01870  4.38460  5.10695  0.61958  0.77255  0.48576  0.95510
    563   3.44249  4.74549  5.06697  4.58384  1.19825  4.61435  4.57086  1.58092  4.43378  1.91658  3.29375  4.63624  4.87709  4.50102  4.49414  3.98810  3.68056  2.40070  4.79264  3.30564    639 - -
          2.68618  4.42225  2.77519  2.73123  3.46354  2.40513  3.72494  3.29354  2.67741  2.69355  4.24690  2.90347  2.73739  3.18146  2.89801  2.37887  2.77519  2.98518  4.58477  3.61503
          0.01870  4.38460  5.10695  0.61958  0.77255  0.48576  0.95510
    564   3.26962  4.58662  5.03851  4.47814  2.15523  4.52850  4.80317  2.24379  4.33554  1.33021  3.16547  4.60959  4.77908  4.43062  4.40758  3.87175  3.50033  1.37034  5.13431  3.91509    640 - -
          2.68618  4.42225  2.77519  2.73123  3.46354  2.40513  3.72494  3.29354  2.67741  2.69355  4.24690  2.90347  2.73739  3.18146  2.89801  2.37887  2.77519  2.98518  4.58477  3.61503
          0.01870  4.38460  5.10695  0.61958  0.77255  0.48576  0.95510
    565   2.78427  4.59099  3.74277  3.31531  3.39021  3.56682  4.07327  3.44868  3.19277  3.07920  4.02821  3.59174  4.13742  3.55953  3.48571  1.08891  3.13900  3.15822  2.35575  3.42271    641 - -
          2.68618  4.42225  2.77519  2.73123  3.46354  2.40513  3.72494  3.29354  2.67741  2.69355  4.24690  2.90347  2.73739  3.18146  2.89801  2.37887  2.77519  2.98518  4.58477  3.61503
          0.01870  4.38460  5.10695  0.61958  0.77255  0.48576  0.95510
    566   3.42567  5.11925  4.20026  4.17657  5.25102  0.24811  5.23280  5.00702  4.42481  4.58159  5.58267  4.36734  4.52206  4.70927  4.57502  3.61653  3.94465  4.43580  6.17980  5.38043    642 - -
          2.68618  4.42225  2.77519  2.73123  3.46354  2.40513  3.72494  3.29354  2.67741  2.69355  4.24690  2.90347  2.73739  3.18146  2.89801  2.37887  2.77519  2.98518  4.58477  3.61503
          0.01870  4.38460  5.10695  0.61958  0.77255  0.48576  0.95510
    567   3.08598  4.49741  4.56289  3.99908  3.00536  4.20056  4.31399  2.57701  3.83160  1.54303  1.71207  4.16874  4.50710  4.01251  3.96892  3.51100  3.31186  2.56926  4.74862  2.04354    643 - -
          2.68618  4.42225  2.77519  2.73123  3.46354  2.40513  3.72494  3.29354  2.67741  2.69355  4.24690  2.90347  2.73739  3.18146  2.89801  2.37887  2.77519  2.98518  4.58477  3.61503
          0.01870  4.38460  5.10695  0.61958  0.77255  0.48576  0.95510
    568   1.46503  4.72771  3.15680  2.74482  4.34913  3.36680  3.95187  3.77087  2.76494  3.38585  4.20573  3.18476  3.92638  2.17799  3.17840  2.01749  2.97300  3.36494  5.61367  4.30681    644 - -
          2.68618  4.42225  2.77519  2.73123  3.46354  2.40513  3.72494  3.29354  2.67741  2.69355  4.24690  2.90347  2.73739  3.18146  2.89801  2.37887  2.77519  2.98518  4.58477  3.61503
          0.01870  4.38460  5.10695  0.61958  0.77255  0.48576  0.95510
    569   3.05114  4.57068  4.18215  3.64012  1.96854  4.08698  4.20346  2.70185  3.49899  1.32809  3.27386  3.93149  4.41674  2.37617  3.73262  3.38326  3.27872  2.68682  4.79521  3.41794    645 - -
          2.68618  4.42225  2.77519  2.73123  3.46354  2.40513  3.72494  3.29354  2.67741  2.69355  4.24690  2.90347  2.73739  3.18146  2.89801  2.37887  2.77519  2.98518  4.58477  3.61503
          0.01870  4.38460  5.10695  0.61958  0.77255  0.48576  0.95510
    570   2.66496  4.73469  3.13969  2.65966  4.03061  2.46689  3.82656  3.49168  2.67357  3.12312  3.96029  2.13706  3.92919  3.01907  3.10527  2.14460  2.94100  3.16836  2.80809  4.02996    646 - -
          2.68618  4.42225  2.77519  2.73123  3.46354  2.40513  3.72494  3.29354  2.67741  2.69355  4.24690  2.90347  2.73739  3.18146  2.89801  2.37887  2.77519  2.98518  4.58477  3.61503
          0.01870  4.38460  5.10695  0.61958  0.77255  0.48576  0.95510
    571   2.71209  4.86173  3.09499  2.10219  4.10370  3.52785  3.73489  2.54364  2.05979  3.11194  3.94412  3.07237  3.92572  2.89502  2.93015  2.75752  2.15094  3.16548  5.37352  4.05587    647 - -
          2.68618  4.42225  2.77519  2.73123  3.46354  2.40513  3.72494  3.29354  2.67741  2.69355  4.24690  2.90347  2.73739  3.18146  2.89801  2.37887  2.77519  2.98518  4.58477  3.61503
          0.01262  4.37853        *  0.61958  0.77255  0.00000        *
//
