# Supplementary material for: MacSyFinder: A Program to Mine Genomes for Molecular Systems with an Application to CRISPR-Cas Systems
Source: PLoS One. 2014 Oct 17;9(10):e110726. doi: 10.1371/journal.pone.0110726 (PMC4201578; doi:10.1371/journal.pone.0110726)
Supplement: Data S2 — The Cas-Finder: models and profiles (compressed tarball archive). (ZIP) [file pone.0110726.s011.zip › Cas-Finder_macsyfinder/CASprofiles/cas8a1b3_TypeIB.hmm]

HMMER3/b [3.0 | March 2010]
NAME  TIGR02670
ACC   TIGR02670
DESC  cas_csx8: CRISPR-associated protein Cas8a1/Csx8, subtype I
LENG  441
ALPH  amino
RF    no
CS    no
MAP   yes
DATE  Sun Apr 11 22:19:27 2010
NSEQ  3
EFFN  0.635742
CKSUM 117343950
GA    201.75 201.75;
TC    201.75 201.75;
NC    201.40 201.40;
STATS LOCAL MSV      -11.9015  0.69869
STATS LOCAL VITERBI  -12.5667  0.69869
STATS LOCAL FORWARD   -5.7484  0.69869
HMM          A        C        D        E        F        G        H        I        K        L        M        N        P        Q        R        S        T        V        W        Y   
            m->m     m->i     m->d     i->m     i->i     d->m     d->d
  COMPO   2.69704  4.45163  2.80400  2.55994  3.07475  3.17676  3.81665  2.69588  2.50084  2.39317  3.70569  2.87736  3.82714  3.15323  2.99583  2.69294  2.95087  2.70211  4.83077  3.17174
          2.68618  4.42225  2.77519  2.73123  3.46354  2.40513  3.72494  3.29354  2.67741  2.69355  4.24690  2.90347  2.73739  3.18146  2.89801  2.37887  2.77519  2.98518  4.58477  3.61503
          0.02848  3.96862  4.69097  0.61958  0.77255  0.00000        *
      1   3.51244  4.79261  4.51741  4.17562  1.12772  4.30000  3.48311  3.19024  4.02926  2.53767  3.79876  4.00962  4.61779  4.04325  4.09418  3.66508  3.73869  3.12069  3.64173  1.49074      1 - -
          2.68618  4.42225  2.77519  2.73123  3.46354  2.40513  3.72494  3.29354  2.67741  2.69355  4.24690  2.90347  2.73739  3.18146  2.89801  2.37887  2.77519  2.98518  4.58477  3.61503
          0.02848  3.96862  4.69097  0.61958  0.77255  0.48576  0.95510
      2   3.09468  5.23547  0.78938  2.39874  4.62582  3.28511  4.01835  4.23626  3.12107  3.82776  4.80859  2.95969  3.94477  3.25811  3.64985  3.04664  3.43553  3.86543  5.77560  4.48367      2 - -
          2.68618  4.42225  2.77519  2.73123  3.46354  2.40513  3.72494  3.29354  2.67741  2.69355  4.24690  2.90347  2.73739  3.18146  2.89801  2.37887  2.77519  2.98518  4.58477  3.61503
          0.02848  3.96862  4.69097  0.61958  0.77255  0.48576  0.95510
      3   2.29419  2.42349  3.89329  3.47634  3.82227  3.10395  4.26995  2.89757  3.34434  2.83123  3.79324  3.52450  3.80236  3.65068  3.57651  2.54159  1.48841  2.58932  5.30845  4.11137      3 - -
          2.68618  4.42225  2.77519  2.73123  3.46354  2.40513  3.72494  3.29354  2.67741  2.69355  4.24690  2.90347  2.73739  3.18146  2.89801  2.37887  2.77519  2.98518  4.58477  3.61503
          0.02848  3.96862  4.69097  0.61958  0.77255  0.48576  0.95510
      4   1.94145  4.25170  3.56655  3.05931  3.58699  3.39090  3.98562  2.69627  2.97712  2.52895  2.56922  3.37947  3.91031  3.30568  3.29899  2.72916  2.22618  2.47330  5.08535  3.86251      4 - -
          2.68618  4.42225  2.77519  2.73123  3.46354  2.40513  3.72494  3.29354  2.67741  2.69355  4.24690  2.90347  2.73739  3.18146  2.89801  2.37887  2.77519  2.98518  4.58477  3.61503
          0.02848  3.96862  4.69097  0.61958  0.77255  0.48576  0.95510
      5   3.21840  4.55846  4.73140  4.20697  3.17556  4.46677  4.82008  1.54714  4.03458  1.13287  3.00642  4.47140  4.70546  4.24653  4.19671  3.83732  3.45834  1.98918  5.21606  4.06026      5 - -
          2.68618  4.42225  2.77519  2.73123  3.46354  2.40513  3.72494  3.29354  2.67741  2.69355  4.24690  2.90347  2.73739  3.18146  2.89801  2.37887  2.77519  2.98518  4.58477  3.61503
          0.02848  3.96862  4.69097  0.61958  0.77255  0.48576  0.95510
      6   2.71507  4.96675  2.49246  1.55503  4.40116  3.24179  3.74956  3.84632  2.60913  3.43873  4.28576  2.84186  3.81509  2.92137  3.06586  1.97854  3.01949  3.46101  5.62867  4.24618      6 - -
          2.68618  4.42225  2.77519  2.73123  3.46354  2.40513  3.72494  3.29354  2.67741  2.69355  4.24690  2.90347  2.73739  3.18146  2.89801  2.37887  2.77519  2.98518  4.58477  3.61503
          0.02848  3.96862  4.69097  0.61958  0.77255  0.48576  0.95510
      7   1.66401  4.23102  3.28708  2.93541  4.18718  3.00009  4.04841  3.58373  2.98054  3.26490  4.09590  3.19809  2.39972  3.28890  3.33744  1.85752  2.70883  3.10369  5.52126  4.27969      7 - -
          2.68618  4.42225  2.77519  2.73123  3.46354  2.40513  3.72494  3.29354  2.67741  2.69355  4.24690  2.90347  2.73739  3.18146  2.89801  2.37887  2.77519  2.98518  4.58477  3.61503
          0.02848  3.96862  4.69097  0.61958  0.77255  0.48576  0.95510
      8   2.25902  4.22752  3.19702  2.98298  4.34639  2.01379  4.16054  3.81694  3.13229  3.48403  4.31088  3.21383  3.68651  3.42075  3.46559  1.30978  2.74357  3.24964  5.66383  4.42292      8 - -
          2.68618  4.42225  2.77519  2.73123  3.46354  2.40513  3.72494  3.29354  2.67741  2.69355  4.24690  2.90347  2.73739  3.18146  2.89801  2.37887  2.77519  2.98518  4.58477  3.61503
          0.02848  3.96862  4.69097  0.61958  0.77255  0.48576  0.95510
      9   3.09468  5.23547  0.78938  2.39874  4.62582  3.28511  4.01835  4.23626  3.12107  3.82776  4.80859  2.95969  3.94477  3.25811  3.64985  3.04664  3.43553  3.86543  5.77560  4.48367      9 - -
          2.68618  4.42225  2.77519  2.73123  3.46354  2.40513  3.72494  3.29354  2.67741  2.69355  4.24690  2.90347  2.73739  3.18146  2.89801  2.37887  2.77519  2.98518  4.58477  3.61503
          0.02848  3.96862  4.69097  0.61958  0.77255  0.48576  0.95510
     10   3.49915  4.83900  4.24066  3.97092  2.76980  3.83991  4.02208  3.52740  3.69132  2.90544  4.15667  4.10069  4.36580  4.07398  3.80258  3.70191  3.80454  3.42039  0.71186  2.76697     10 - -
          2.68618  4.42225  2.77519  2.73123  3.46354  2.40513  3.72494  3.29354  2.67741  2.69355  4.24690  2.90347  2.73739  3.18146  2.89801  2.37887  2.77519  2.98518  4.58477  3.61503
          0.02848  3.96862  4.69097  0.61958  0.77255  0.48576  0.95510
     11   3.04627  5.13969  3.46715  2.80132  4.58919  3.65737  3.60529  3.93716  1.48090  3.38519  4.26145  3.19768  4.02836  2.74298  1.42418  3.04609  3.21330  3.62392  5.42947  4.26572     11 - -
          2.68618  4.42225  2.77519  2.73123  3.46354  2.40513  3.72494  3.29354  2.67741  2.69355  4.24690  2.90347  2.73739  3.18146  2.89801  2.37887  2.77519  2.98518  4.58477  3.61503
          0.02848  3.96862  4.69097  0.61958  0.77255  0.48576  0.95510
     12   2.75395  4.48602  3.41943  2.30878  2.26389  3.64406  3.66414  2.97079  2.90525  2.59211  3.56995  3.32019  4.03174  3.20725  3.25064  2.92220  2.98704  2.76660  4.41091  2.15561     12 - -
          2.68618  4.42225  2.77519  2.73123  3.46354  2.40513  3.72494  3.29354  2.67741  2.69355  4.24690  2.90347  2.73739  3.18146  2.89801  2.37887  2.77519  2.98518  4.58477  3.61503
          0.02848  3.96862  4.69097  0.61958  0.77255  0.48576  0.95510
     13   2.36408  4.28541  3.29183  3.11266  4.17288  3.01360  4.21957  3.70878  3.19291  3.42182  4.34028  3.32163  3.76046  3.53484  3.47557  0.95482  2.85152  3.22280  5.53781  4.25707     13 - -
          2.68618  4.42225  2.77519  2.73123  3.46354  2.40513  3.72494  3.29354  2.67741  2.69355  4.24690  2.90347  2.73739  3.18146  2.89801  2.37887  2.77519  2.98518  4.58477  3.61503
          0.02848  3.96862  4.69097  0.61958  0.77255  0.48576  0.95510
     14   0.88363  4.24186  3.56174  3.35821  4.14956  3.06367  4.36869  3.28959  3.37697  3.16669  4.18853  3.48303  3.81205  3.70947  3.62045  2.59161  2.87566  2.92734  5.56712  4.37825     14 - -
          2.68618  4.42225  2.77519  2.73123  3.46354  2.40513  3.72494  3.29354  2.67741  2.69355  4.24690  2.90347  2.73739  3.18146  2.89801  2.37887  2.77519  2.98518  4.58477  3.61503
          0.02848  3.96862  4.69097  0.61958  0.77255  0.48576  0.95510
     15   1.63102  4.16266  3.52049  3.18982  4.08844  3.02442  4.19984  3.20584  3.16568  3.09201  4.01596  3.35176  3.74224  3.48983  3.45908  2.47024  1.56392  2.82676  5.50825  4.29627     15 - -
          2.68618  4.42225  2.77519  2.73123  3.46354  2.40513  3.72494  3.29354  2.67741  2.69355  4.24690  2.90347  2.73739  3.18146  2.89801  2.37887  2.77519  2.98518  4.58477  3.61503
          0.02848  3.96862  4.69097  0.61958  0.77255  0.48576  0.95510
     16   3.10623  4.49918  4.47068  4.09066  3.44011  4.16899  4.80152  0.96627  3.92063  2.00728  3.36131  4.32259  4.59161  4.25946  4.10628  3.67417  3.40395  1.85255  5.35032  4.09644     16 - -
          2.68618  4.42225  2.77519  2.73123  3.46354  2.40513  3.72494  3.29354  2.67741  2.69355  4.24690  2.90347  2.73739  3.18146  2.89801  2.37887  2.77519  2.98518  4.58477  3.61503
          0.02848  3.96862  4.69097  0.61958  0.77255  0.48576  0.95510
     17   2.58069  4.24687  3.91253  3.48196  3.68477  3.50090  4.34973  2.26866  3.37609  2.47694  3.58908  3.69104  4.08236  3.70949  3.64137  2.90654  2.05082  1.40862  5.32203  4.09732     17 - -
          2.68618  4.42225  2.77519  2.73123  3.46354  2.40513  3.72494  3.29354  2.67741  2.69355  4.24690  2.90347  2.73739  3.18146  2.89801  2.37887  2.77519  2.98518  4.58477  3.61503
          0.02848  3.96862  4.69097  0.61958  0.77255  0.48576  0.95510
     18   2.78791  4.55322  3.48132  3.39324  4.53266  0.59504  4.50711  4.15616  3.58755  3.79810  4.77503  3.64568  3.94742  3.90414  3.81253  2.96267  3.27663  3.66593  5.60189  4.63800     18 - -
          2.68618  4.42225  2.77519  2.73123  3.46354  2.40513  3.72494  3.29354  2.67741  2.69355  4.24690  2.90347  2.73739  3.18146  2.89801  2.37887  2.77519  2.98518  4.58477  3.61503
          0.02848  3.96862  4.69097  0.61958  0.77255  0.48576  0.95510
     19   3.26403  4.69817  4.34360  3.98453  3.17409  4.10375  4.61013  2.38410  3.75132  0.76532  3.16818  4.25065  4.52299  4.09663  3.91140  3.68675  3.55415  2.44627  5.08761  3.83292     19 - -
          2.68618  4.42225  2.77519  2.73123  3.46354  2.40513  3.72494  3.29354  2.67741  2.69355  4.24690  2.90347  2.73739  3.18146  2.89801  2.37887  2.77519  2.98518  4.58477  3.61503
          0.02848  3.96862  4.69097  0.61958  0.77255  0.48576  0.95510
     20   3.17899  4.51307  4.72048  4.20737  3.26186  4.44919  4.84197  1.26043  4.03602  1.43449  3.10290  4.46307  4.71011  4.27834  4.20989  3.82654  3.42605  1.85829  5.27490  4.08894     20 - -
          2.68618  4.42225  2.77519  2.73123  3.46354  2.40513  3.72494  3.29354  2.67741  2.69355  4.24690  2.90347  2.73739  3.18146  2.89801  2.37887  2.77519  2.98518  4.58477  3.61503
          0.02848  3.96862  4.69097  0.61958  0.77255  0.48576  0.95510
     21   2.73275  4.83166  3.05994  2.55074  3.90287  3.48623  3.61861  3.47785  1.92596  3.05703  3.91771  3.03075  3.88678  2.29379  2.58804  2.77312  2.95092  3.18339  5.17694  2.60046     21 - -
          2.68618  4.42225  2.77519  2.73123  3.46354  2.40513  3.72494  3.29354  2.67741  2.69355  4.24690  2.90347  2.73739  3.18146  2.89801  2.37887  2.77519  2.98518  4.58477  3.61503
          0.02848  3.96862  4.69097  0.61958  0.77255  0.48576  0.95510
     22   3.38794  4.83793  3.98100  3.72898  2.30123  3.94277  3.66654  3.38393  3.58376  2.81291  4.04912  3.84319  4.41465  3.86664  3.74752  3.51485  3.67524  3.25911  3.94847  0.81976     22 - -
          2.68618  4.42225  2.77519  2.73123  3.46354  2.40513  3.72494  3.29354  2.67741  2.69355  4.24690  2.90347  2.73739  3.18146  2.89801  2.37887  2.77519  2.98518  4.58477  3.61503
          0.02848  3.96862  4.69097  0.61958  0.77255  0.48576  0.95510
     23   3.27108  4.63605  4.56728  4.10451  1.47038  4.30649  4.12519  2.43030  3.95569  1.40169  3.10852  4.22032  4.59269  4.08204  4.08157  3.67708  3.50874  2.49894  4.37645  2.82305     23 - -
          2.68618  4.42225  2.77519  2.73123  3.46354  2.40513  3.72494  3.29354  2.67741  2.69355  4.24690  2.90347  2.73739  3.18146  2.89801  2.37887  2.77519  2.98518  4.58477  3.61503
          0.02848  3.96862  4.69097  0.61958  0.77255  0.48576  0.95510
     24   2.77217  5.23475  1.98005  2.19592  4.54780  3.28295  3.65596  4.03011  1.93278  3.53690  4.34206  2.20083  3.80548  2.79591  2.97406  2.70875  3.02858  3.62339  5.68931  4.26442     24 - -
          2.68618  4.42225  2.77519  2.73123  3.46354  2.40513  3.72494  3.29354  2.67741  2.69355  4.24690  2.90347  2.73739  3.18146  2.89801  2.37887  2.77519  2.98518  4.58477  3.61503
          0.02848  3.96862  4.69097  0.61958  0.77255  0.48576  0.95510
     25   2.72713  4.50781  3.33548  2.17368  2.33399  3.60549  3.66684  2.99949  2.83256  2.62250  3.58840  3.26249  3.99733  3.14435  3.19583  2.87938  2.96065  2.78758  4.50335  2.36069     25 - -
          2.68618  4.42225  2.77519  2.73123  3.46354  2.40513  3.72494  3.29354  2.67741  2.69355  4.24690  2.90347  2.73739  3.18146  2.89801  2.37887  2.77519  2.98518  4.58477  3.61503
          0.02848  3.96862  4.69097  0.61958  0.77255  0.48576  0.95510
     26   2.83929  4.54788  3.51974  3.05795  3.05294  3.68093  2.56500  2.89825  2.80429  1.52697  3.52111  3.42374  4.09357  3.26428  3.07603  3.02923  3.08387  2.76425  4.64279  3.16632     26 - -
          2.68618  4.42225  2.77519  2.73123  3.46354  2.40513  3.72494  3.29354  2.67741  2.69355  4.24690  2.90347  2.73739  3.18146  2.89801  2.37887  2.77519  2.98518  4.58477  3.61503
          0.02848  3.96862  4.69097  0.61958  0.77255  0.48576  0.95510
     27   2.72085  5.06753  2.08006  1.82003  4.23867  3.30963  3.65017  3.77003  2.52270  3.33258  4.15643  2.79877  3.80555  2.80916  3.02492  2.68988  2.97113  3.41310  5.49287  2.79361     27 - -
          2.68618  4.42225  2.77519  2.73123  3.46354  2.40513  3.72494  3.29354  2.67741  2.69355  4.24690  2.90347  2.73739  3.18146  2.89801  2.37887  2.77519  2.98518  4.58477  3.61503
          0.02848  3.96862  4.69097  0.61958  0.77255  0.48576  0.95510
     28   2.77231  4.86726  3.14111  2.59616  4.09976  3.51685  3.62883  3.48746  1.77865  2.41056  3.93608  3.06394  3.90935  2.25637  2.46797  2.81278  2.98348  3.20646  5.28858  4.01751     28 - -
          2.68618  4.42225  2.77519  2.73123  3.46354  2.40513  3.72494  3.29354  2.67741  2.69355  4.24690  2.90347  2.73739  3.18146  2.89801  2.37887  2.77519  2.98518  4.58477  3.61503
          0.02848  3.96862  4.69097  0.61958  0.77255  0.48576  0.95510
     29   2.77160  5.23334  1.98964  2.19669  4.54649  3.28337  3.65567  4.02856  1.93258  3.53553  4.34064  2.19157  3.80548  2.79556  2.97243  2.70847  3.02790  3.62206  5.68799  4.26354     29 - -
          2.68618  4.42225  2.77519  2.73123  3.46354  2.40513  3.72494  3.29354  2.67741  2.69355  4.24690  2.90347  2.73739  3.18146  2.89801  2.37887  2.77519  2.98518  4.58477  3.61503
          0.17227  3.96862  1.97077  0.61958  0.77255  0.48576  0.95510
     30   2.62752  4.44764  3.18157  2.83861  3.12853  2.23895  3.73744  3.16483  2.83637  2.81190  3.76931  3.21430  3.88816  3.18873  3.16462  2.77447  2.93937  2.90181  4.65225  2.01023     30 - -
          2.68618  4.42225  2.77519  2.73123  3.46354  2.40513  3.72494  3.29354  2.67741  2.69355  4.24690  2.90347  2.73739  3.18146  2.89801  2.37887  2.77519  2.98518  4.58477  3.61503
          0.03281  3.82916  4.55151  0.61958  0.77255  0.60874  0.78534
     31   2.65111  4.59776  2.91069  1.93869  3.84354  3.38541  3.79826  2.88343  2.63396  2.77049  3.76698  3.06385  3.88106  3.01652  3.01641  2.76832  2.92978  2.08556  5.26896  3.96355     31 - -
          2.68618  4.42225  2.77519  2.73123  3.46354  2.40513  3.72494  3.29354  2.67741  2.69355  4.24690  2.90347  2.73739  3.18146  2.89801  2.37887  2.77519  2.98518  4.58477  3.61503
          0.03281  3.82916  4.55151  0.61958  0.77255  0.60874  0.78534
     32   2.02502  4.26024  3.86289  3.42242  3.51738  3.60955  4.29542  1.63024  3.31768  2.24484  3.42027  3.68934  4.12617  3.65573  3.58926  2.99880  2.97432  1.96991  5.21371  3.98054     32 - -
          2.68618  4.42225  2.77519  2.73123  3.46354  2.40513  3.72494  3.29354  2.67741  2.69355  4.24690  2.90347  2.73739  3.18146  2.89801  2.37887  2.77519  2.98518  4.58477  3.61503
          0.03281  3.82916  4.55151  0.61958  0.77255  0.60874  0.78534
     33   2.75874  5.11092  1.89703  2.20809  4.42471  3.24604  3.64530  3.88458  1.82278  3.43672  4.27876  2.75918  3.78363  2.80272  2.89712  2.71307  3.02271  3.51114  5.58936  4.20102     33 - -
          2.68618  4.42225  2.77519  2.73123  3.46354  2.40513  3.72494  3.29354  2.67741  2.69355  4.24690  2.90347  2.73739  3.18146  2.89801  2.37887  2.77519  2.98518  4.58477  3.61503
          0.03281  3.82916  4.55151  0.61958  0.77255  0.60874  0.78534
     34   2.93365  4.89415  3.10667  2.73724  4.27067  3.42696  3.73719  3.69740  1.09920  3.27235  4.23685  3.16335  3.93097  2.93167  2.42620  2.97891  3.19053  3.40789  5.34372  4.15052     34 - -
          2.68618  4.42225  2.77519  2.73123  3.46354  2.40513  3.72494  3.29354  2.67741  2.69355  4.24690  2.90347  2.73739  3.18146  2.89801  2.37887  2.77519  2.98518  4.58477  3.61503
          0.03281  3.82916  4.55151  0.61958  0.77255  0.60874  0.78534
     35   2.50640  4.23737  3.53714  3.11198  3.51233  3.37962  4.02574  1.86511  3.01751  2.47675  3.52527  3.41001  3.92717  3.37566  3.31137  2.10438  2.84517  2.31342  5.06518  3.78528     35 - -
          2.68618  4.42225  2.77519  2.73123  3.46354  2.40513  3.72494  3.29354  2.67741  2.69355  4.24690  2.90347  2.73739  3.18146  2.89801  2.37887  2.77519  2.98518  4.58477  3.61503
          0.03281  3.82916  4.55151  0.61958  0.77255  0.60874  0.78534
     36   2.61494  4.70989  2.66633  1.91139  4.12258  3.23989  3.73056  3.40546  2.54745  3.11957  4.01540  2.91064  3.78919  2.92120  2.94874  2.66953  2.05377  3.09121  5.41641  4.09523     36 - -
          2.68618  4.42225  2.77519  2.73123  3.46354  2.40513  3.72494  3.29354  2.67741  2.69355  4.24690  2.90347  2.73739  3.18146  2.89801  2.37887  2.77519  2.98518  4.58477  3.61503
          0.03281  3.82916  4.55151  0.61958  0.77255  0.60874  0.78534
     37   3.08971  4.46830  4.50097  3.98735  3.17265  4.29541  4.65859  1.48740  3.80827  1.36671  3.03646  4.26959  4.57838  4.07970  4.00608  3.66345  3.33812  1.88550  5.15648  3.95110     37 - -
          2.68618  4.42225  2.77519  2.73123  3.46354  2.40513  3.72494  3.29354  2.67741  2.69355  4.24690  2.90347  2.73739  3.18146  2.89801  2.37887  2.77519  2.98518  4.58477  3.61503
          0.03281  3.82916  4.55151  0.61958  0.77255  0.41589  1.07808
     38   2.81948  4.86533  1.98703  2.50915  3.29874  3.43286  3.68224  3.49029  2.76342  3.08045  4.02250  3.01102  3.93290  3.04000  3.20762  2.84873  3.08171  3.21734  4.81521  1.87517     38 - -
          2.68618  4.42225  2.77519  2.73123  3.46354  2.40513  3.72494  3.29354  2.67741  2.69355  4.24690  2.90347  2.73739  3.18146  2.89801  2.37887  2.77519  2.98518  4.58477  3.61503
          0.02848  3.96862  4.69097  0.61958  0.77255  0.48576  0.95510
     39   2.86017  5.20036  2.55747  1.50067  4.53446  3.35942  3.67244  3.96085  1.90105  3.48455  4.32976  2.85799  3.86916  2.82146  2.71995  2.81242  3.10358  3.59664  5.62330  4.27494     39 - -
          2.68618  4.42225  2.77519  2.73123  3.46354  2.40513  3.72494  3.29354  2.67741  2.69355  4.24690  2.90347  2.73739  3.18146  2.89801  2.37887  2.77519  2.98518  4.58477  3.61503
          0.02848  3.96862  4.69097  0.61958  0.77255  0.48576  0.95510
     40   3.14876  4.48864  4.72436  4.17105  2.22780  4.37538  4.57622  1.64229  4.04523  1.33022  2.94915  4.37511  4.60832  4.16505  4.16958  3.71127  3.37504  2.13832  4.91986  3.66125     40 - -
          2.68618  4.42225  2.77519  2.73123  3.46354  2.40513  3.72494  3.29354  2.67741  2.69355  4.24690  2.90347  2.73739  3.18146  2.89801  2.37887  2.77519  2.98518  4.58477  3.61503
          0.02848  3.96862  4.69097  0.61958  0.77255  0.48576  0.95510
     41   2.69242  4.87129  2.62986  1.61908  4.27472  3.28800  3.75019  3.59830  2.57220  3.26979  4.14416  2.90530  3.83119  2.92434  3.00110  2.71576  2.13148  3.26352  5.53216  4.18594     41 - -
          2.68618  4.42225  2.77519  2.73123  3.46354  2.40513  3.72494  3.29354  2.67741  2.69355  4.24690  2.90347  2.73739  3.18146  2.89801  2.37887  2.77519  2.98518  4.58477  3.61503
          0.02848  3.96862  4.69097  0.61958  0.77255  0.48576  0.95510
     42   2.95656  5.51260  1.30701  1.66659  4.79768  3.20898  3.77070  4.31413  2.80409  3.82643  4.69207  2.67744  3.83981  2.94252  3.40331  2.83774  3.24962  3.89331  5.97817  4.47577     42 - -
          2.68618  4.42225  2.77519  2.73123  3.46354  2.40513  3.72494  3.29354  2.67741  2.69355  4.24690  2.90347  2.73739  3.18146  2.89801  2.37887  2.77519  2.98518  4.58477  3.61503
          0.02848  3.96862  4.69097  0.61958  0.77255  0.48576  0.95510
     43   2.72015  5.01163  1.52669  2.25169  4.50851  3.17975  3.79379  4.00661  2.76620  3.58789  4.43287  2.79316  3.79975  2.97245  3.29449  1.92519  3.05301  3.57833  5.75386  4.32586     43 - -
          2.68618  4.42225  2.77519  2.73123  3.46354  2.40513  3.72494  3.29354  2.67741  2.69355  4.24690  2.90347  2.73739  3.18146  2.89801  2.37887  2.77519  2.98518  4.58477  3.61503
          0.02848  3.96862  4.69097  0.61958  0.77255  0.48576  0.95510
     44   3.38794  4.83793  3.98100  3.72898  2.30123  3.94277  3.66654  3.38393  3.58376  2.81291  4.04912  3.84319  4.41465  3.86664  3.74752  3.51485  3.67524  3.25911  3.94847  0.81976     44 - -
          2.68618  4.42225  2.77519  2.73123  3.46354  2.40513  3.72494  3.29354  2.67741  2.69355  4.24690  2.90347  2.73739  3.18146  2.89801  2.37887  2.77519  2.98518  4.58477  3.61503
          0.02848  3.96862  4.69097  0.61958  0.77255  0.48576  0.95510
     45   3.22963  4.57608  4.71822  4.19422  3.15310  4.46310  4.80630  1.65050  4.01672  1.06117  2.98623  4.46321  4.70070  4.22897  4.17883  3.83406  3.46903  2.03346  5.19894  4.04384     45 - -
          2.68618  4.42225  2.77519  2.73123  3.46354  2.40513  3.72494  3.29354  2.67741  2.69355  4.24690  2.90347  2.73739  3.18146  2.89801  2.37887  2.77519  2.98518  4.58477  3.61503
          0.02848  3.96862  4.69097  0.61958  0.77255  0.48576  0.95510
     46   2.84517  4.58152  3.64044  3.07793  3.49595  3.68862  3.89230  2.83676  2.56099  1.50684  3.49603  3.44667  4.09092  3.17637  2.14735  3.04362  3.08404  2.72329  5.03303  3.76674     46 - -
          2.68618  4.42225  2.77519  2.73123  3.46354  2.40513  3.72494  3.29354  2.67741  2.69355  4.24690  2.90347  2.73739  3.18146  2.89801  2.37887  2.77519  2.98518  4.58477  3.61503
          0.02848  3.96862  4.69097  0.61958  0.77255  0.48576  0.95510
     47   3.38794  4.83793  3.98100  3.72898  2.30123  3.94277  3.66654  3.38393  3.58376  2.81291  4.04912  3.84319  4.41465  3.86664  3.74752  3.51485  3.67524  3.25911  3.94847  0.81976     47 - -
          2.68618  4.42225  2.77519  2.73123  3.46354  2.40513  3.72494  3.29354  2.67741  2.69355  4.24690  2.90347  2.73739  3.18146  2.89801  2.37887  2.77519  2.98518  4.58477  3.61503
          0.02848  3.96862  4.69097  0.61958  0.77255  0.48576  0.95510
     48   2.80495  4.80357  2.76467  2.66017  4.18235  3.24988  4.00143  3.91409  2.91354  3.55024  4.50541  0.99850  3.90675  3.27488  3.27100  2.86881  3.19032  3.52656  5.47730  4.12418     48 - -
          2.68618  4.42225  2.77519  2.73123  3.46354  2.40513  3.72494  3.29354  2.67741  2.69355  4.24690  2.90347  2.73739  3.18146  2.89801  2.37887  2.77519  2.98518  4.58477  3.61503
          0.02848  3.96862  4.69097  0.61958  0.77255  0.48576  0.95510
     49   2.63735  4.74306  2.93094  2.56614  4.25522  3.30151  3.73897  3.67733  1.83029  3.27547  4.12458  3.02045  3.83447  2.91248  2.72386  1.74065  2.94313  3.30591  5.45037  4.15314     49 - -
          2.68618  4.42225  2.77519  2.73123  3.46354  2.40513  3.72494  3.29354  2.67741  2.69355  4.24690  2.90347  2.73739  3.18146  2.89801  2.37887  2.77519  2.98518  4.58477  3.61503
          0.02848  3.96862  4.69097  0.61958  0.77255  0.48576  0.95510
     50   2.73504  5.08734  2.43941  1.76643  4.45482  3.26003  3.69447  3.92178  2.55329  3.46904  4.29006  2.18670  3.80460  2.84943  3.03933  2.14765  3.01287  3.52797  5.64955  4.24489     50 - -
          2.68618  4.42225  2.77519  2.73123  3.46354  2.40513  3.72494  3.29354  2.67741  2.69355  4.24690  2.90347  2.73739  3.18146  2.89801  2.37887  2.77519  2.98518  4.58477  3.61503
          0.02848  3.96862  4.69097  0.61958  0.77255  0.48576  0.95510
     51   2.67316  4.87234  2.05050  2.34449  3.99771  2.52516  3.67765  3.58049  2.57737  3.18261  4.02670  2.87571  3.81623  2.86819  3.05726  2.68745  2.93537  3.24983  5.32622  2.73492     51 - -
          2.68618  4.42225  2.77519  2.73123  3.46354  2.40513  3.72494  3.29354  2.67741  2.69355  4.24690  2.90347  2.73739  3.18146  2.89801  2.37887  2.77519  2.98518  4.58477  3.61503
          0.02848  3.96862  4.69097  0.61958  0.77255  0.48576  0.95510
     52   3.10623  4.49918  4.47068  4.09066  3.44011  4.16899  4.80152  0.96627  3.92063  2.00728  3.36131  4.32259  4.59161  4.25946  4.10628  3.67417  3.40395  1.85255  5.35032  4.09644     52 - -
          2.68618  4.42225  2.77519  2.73123  3.46354  2.40513  3.72494  3.29354  2.67741  2.69355  4.24690  2.90347  2.73739  3.18146  2.89801  2.37887  2.77519  2.98518  4.58477  3.61503
          0.02848  3.96862  4.69097  0.61958  0.77255  0.48576  0.95510
     53   2.52512  4.62032  2.71627  2.52764  4.29009  3.12570  3.87664  3.82242  2.75900  3.44187  4.28687  1.62334  3.77197  3.08365  3.16727  1.97002  2.91246  3.36950  5.58100  4.22029     53 - -
          2.68618  4.42225  2.77519  2.73123  3.46354  2.40513  3.72494  3.29354  2.67741  2.69355  4.24690  2.90347  2.73739  3.18146  2.89801  2.37887  2.77519  2.98518  4.58477  3.61503
          0.02848  3.96862  4.69097  0.61958  0.77255  0.48576  0.95510
     54   3.03696  5.16568  2.53106  0.89608  4.52426  3.33746  3.93342  3.99733  2.82618  3.59930  4.56976  2.99033  3.94680  3.14749  3.24449  3.00999  3.34215  3.67150  5.67775  4.40080     54 - -
          2.68618  4.42225  2.77519  2.73123  3.46354  2.40513  3.72494  3.29354  2.67741  2.69355  4.24690  2.90347  2.73739  3.18146  2.89801  2.37887  2.77519  2.98518  4.58477  3.61503
          0.02848  3.96862  4.69097  0.61958  0.77255  0.48576  0.95510
     55   3.03696  5.16568  2.53106  0.89608  4.52426  3.33746  3.93342  3.99733  2.82618  3.59930  4.56976  2.99033  3.94680  3.14749  3.24449  3.00999  3.34215  3.67150  5.67775  4.40080     55 - -
          2.68618  4.42225  2.77519  2.73123  3.46354  2.40513  3.72494  3.29354  2.67741  2.69355  4.24690  2.90347  2.73739  3.18146  2.89801  2.37887  2.77519  2.98518  4.58477  3.61503
          0.02848  3.96862  4.69097  0.61958  0.77255  0.48576  0.95510
     56   2.76861  4.92591  2.89728  2.53090  4.28538  3.38707  3.68947  3.78869  2.27927  3.33534  4.19038  1.73454  3.88079  2.85619  2.04205  2.78844  3.03317  3.43267  5.43430  4.12054     56 - -
          2.68618  4.42225  2.77519  2.73123  3.46354  2.40513  3.72494  3.29354  2.67741  2.69355  4.24690  2.90347  2.73739  3.18146  2.89801  2.37887  2.77519  2.98518  4.58477  3.61503
          0.02848  3.96862  4.69097  0.61958  0.77255  0.48576  0.95510
     57   3.38794  4.83793  3.98100  3.72898  2.30123  3.94277  3.66654  3.38393  3.58376  2.81291  4.04912  3.84319  4.41465  3.86664  3.74752  3.51485  3.67524  3.25911  3.94847  0.81976     57 - -
          2.68618  4.42225  2.77519  2.73123  3.46354  2.40513  3.72494  3.29354  2.67741  2.69355  4.24690  2.90347  2.73739  3.18146  2.89801  2.37887  2.77519  2.98518  4.58477  3.61503
          0.02848  3.96862  4.69097  0.61958  0.77255  0.48576  0.95510
     58   3.26403  4.69817  4.34360  3.98453  3.17409  4.10375  4.61013  2.38410  3.75132  0.76532  3.16818  4.25065  4.52299  4.09663  3.91140  3.68675  3.55415  2.44627  5.08761  3.83292     58 - -
          2.68618  4.42225  2.77519  2.73123  3.46354  2.40513  3.72494  3.29354  2.67741  2.69355  4.24690  2.90347  2.73739  3.18146  2.89801  2.37887  2.77519  2.98518  4.58477  3.61503
          0.02848  3.96862  4.69097  0.61958  0.77255  0.48576  0.95510
     59   2.77437  4.88010  1.61209  2.44169  3.96067  3.37239  3.79848  3.31394  2.72190  2.22736  4.00053  2.96802  3.89682  3.00920  3.18271  2.81129  3.05105  3.07183  5.37459  3.98426     59 - -
          2.68618  4.42225  2.77519  2.73123  3.46354  2.40513  3.72494  3.29354  2.67741  2.69355  4.24690  2.90347  2.73739  3.18146  2.89801  2.37887  2.77519  2.98518  4.58477  3.61503
          0.02848  3.96862  4.69097  0.61958  0.77255  0.48576  0.95510
     60   3.38231  4.75611  4.37048  4.10383  0.86662  4.04839  3.92241  2.89481  4.00858  2.24302  3.61117  4.12831  4.50528  4.15023  4.10454  3.64691  3.68373  2.89246  4.14411  2.49954     60 - -
          2.68618  4.42225  2.77519  2.73123  3.46354  2.40513  3.72494  3.29354  2.67741  2.69355  4.24690  2.90347  2.73739  3.18146  2.89801  2.37887  2.77519  2.98518  4.58477  3.61503
          0.02848  3.96862  4.69097  0.61958  0.77255  0.48576  0.95510
     61   3.05988  4.39538  4.71271  4.21862  3.53880  4.37150  4.94614  1.38928  4.10220  2.05246  3.35366  4.44605  4.70058  4.37596  4.30948  3.75797  3.32977  1.15454  5.49120  4.28118     61 - -
          2.68618  4.42225  2.77519  2.73123  3.46354  2.40513  3.72494  3.29354  2.67741  2.69355  4.24690  2.90347  2.73739  3.18146  2.89801  2.37887  2.77519  2.98518  4.58477  3.61503
          0.02848  3.96862  4.69097  0.61958  0.77255  0.48576  0.95510
     62   3.03696  5.16568  2.53106  0.89608  4.52426  3.33746  3.93342  3.99733  2.82618  3.59930  4.56976  2.99033  3.94680  3.14749  3.24449  3.00999  3.34215  3.67150  5.67775  4.40080     62 - -
          2.68618  4.42225  2.77519  2.73123  3.46354  2.40513  3.72494  3.29354  2.67741  2.69355  4.24690  2.90347  2.73739  3.18146  2.89801  2.37887  2.77519  2.98518  4.58477  3.61503
          0.02848  3.96862  4.69097  0.61958  0.77255  0.48576  0.95510
     63   2.81784  4.82844  3.17989  2.68066  3.65143  3.54278  3.64404  3.44987  1.52918  3.02811  3.94222  3.12780  3.95393  2.88677  2.56818  2.87348  3.03918  3.18197  5.01306  2.56533     63 - -
          2.68618  4.42225  2.77519  2.73123  3.46354  2.40513  3.72494  3.29354  2.67741  2.69355  4.24690  2.90347  2.73739  3.18146  2.89801  2.37887  2.77519  2.98518  4.58477  3.61503
          0.02848  3.96862  4.69097  0.61958  0.77255  0.48576  0.95510
     64   2.78294  4.45649  3.58907  3.06418  2.07756  3.69768  3.66085  2.93842  2.29740  2.55483  3.54317  3.40408  4.07254  3.26676  3.23221  2.97442  3.01283  2.74245  4.33032  2.20070     64 - -
          2.68618  4.42225  2.77519  2.73123  3.46354  2.40513  3.72494  3.29354  2.67741  2.69355  4.24690  2.90347  2.73739  3.18146  2.89801  2.37887  2.77519  2.98518  4.58477  3.61503
          0.02848  3.96862  4.69097  0.61958  0.77255  0.48576  0.95510
     65   3.53968  4.82031  4.49654  4.15892  1.48997  4.30369  3.45928  3.25456  4.01509  2.60626  3.86181  3.99447  4.62320  4.03251  4.08747  3.66848  3.76555  3.17409  3.61746  1.09599     65 - -
          2.68618  4.42225  2.77519  2.73123  3.46354  2.40513  3.72494  3.29354  2.67741  2.69355  4.24690  2.90347  2.73739  3.18146  2.89801  2.37887  2.77519  2.98518  4.58477  3.61503
          0.02848  3.96862  4.69097  0.61958  0.77255  0.48576  0.95510
     66   2.55723  4.69106  2.86241  2.50444  4.25311  2.42427  3.74220  3.67947  2.01698  3.27214  4.09622  2.97208  3.78636  2.91084  2.88527  1.98530  2.87520  3.28416  5.47401  4.16188     66 - -
          2.68628  4.42235  2.77529  2.73095  3.46364  2.40523  3.72504  3.29364  2.67714  2.69365  4.24699  2.90356  2.73749  3.18156  2.89810  2.37870  2.77529  2.98528  4.58487  3.61421
          0.21922  1.67302  4.69097  1.15576  0.37807  0.48576  0.95510
     67   2.95656  5.51260  1.30701  1.66659  4.79768  3.20898  3.77070  4.31413  2.80409  3.82643  4.69207  2.67744  3.83981  2.94252  3.40331  2.83774  3.24962  3.89331  5.97817  4.47577     71 - -
          2.68618  4.42225  2.77519  2.73123  3.46354  2.40513  3.72494  3.29354  2.67741  2.69355  4.24690  2.90347  2.73739  3.18146  2.89801  2.37887  2.77519  2.98518  4.58477  3.61503
          0.02848  3.96862  4.69097  0.61958  0.77255  0.48576  0.95510
     68   2.08264  4.63970  2.85390  2.05772  4.09145  3.27314  3.75740  3.40497  2.59809  3.10498  3.96037  2.98179  3.80013  2.94290  3.02253  2.63137  2.14778  3.07239  5.39311  4.08151     72 - -
          2.68618  4.42225  2.77519  2.73123  3.46354  2.40513  3.72494  3.29354  2.67741  2.69355  4.24690  2.90347  2.73739  3.18146  2.89801  2.37887  2.77519  2.98518  4.58477  3.61503
          0.02848  3.96862  4.69097  0.61958  0.77255  0.48576  0.95510
     69   3.23767  4.62913  4.61190  4.06829  3.05309  4.39668  4.68577  2.19902  3.87004  0.99072  2.14844  4.36117  4.62918  4.08479  4.03619  3.75056  3.46831  2.31353  5.09978  3.97726     73 - -
          2.68618  4.42225  2.77519  2.73123  3.46354  2.40513  3.72494  3.29354  2.67741  2.69355  4.24690  2.90347  2.73739  3.18146  2.89801  2.37887  2.77519  2.98518  4.58477  3.61503
          0.02848  3.96862  4.69097  0.61958  0.77255  0.48576  0.95510
     70   1.92269  4.58829  3.01635  2.66927  3.79703  3.30497  2.00385  3.42064  2.61569  3.06198  3.96115  3.09786  3.85117  3.04372  2.96402  2.70063  2.92046  3.10031  5.18195  3.80122     74 - -
          2.68618  4.42225  2.77519  2.73123  3.46354  2.40513  3.72494  3.29354  2.67741  2.69355  4.24690  2.90347  2.73739  3.18146  2.89801  2.37887  2.77519  2.98518  4.58477  3.61503
          0.02848  3.96862  4.69097  0.61958  0.77255  0.48576  0.95510
     71   3.10409  4.90344  3.22326  2.99351  3.35486  3.53119  0.95485  3.82184  2.83407  3.30348  4.35442  3.39870  4.08935  3.36117  3.09369  3.17408  3.41098  3.55517  4.81854  3.30315     75 - -
          2.68618  4.42225  2.77519  2.73123  3.46354  2.40513  3.72494  3.29354  2.67741  2.69355  4.24690  2.90347  2.73739  3.18146  2.89801  2.37887  2.77519  2.98518  4.58477  3.61503
          0.02848  3.96862  4.69097  0.61958  0.77255  0.48576  0.95510
     72   3.02999  5.13767  3.42185  2.77706  4.58248  3.64244  3.60630  3.93618  1.26406  3.38681  4.26031  3.18171  4.01844  2.74363  1.71925  3.02806  3.20146  3.61930  5.43415  4.26183     76 - -
          2.68618  4.42225  2.77519  2.73123  3.46354  2.40513  3.72494  3.29354  2.67741  2.69355  4.24690  2.90347  2.73739  3.18146  2.89801  2.37887  2.77519  2.98518  4.58477  3.61503
          0.02848  3.96862  4.69097  0.61958  0.77255  0.48576  0.95510
     73   2.70360  4.46966  3.47433  2.91741  3.58629  3.62465  3.86298  2.65476  2.08887  2.07175  3.50500  3.33207  4.01502  3.12723  2.96185  2.90917  2.94121  2.06856  5.07534  3.82837     77 - -
          2.68618  4.42225  2.77519  2.73123  3.46354  2.40513  3.72494  3.29354  2.67741  2.69355  4.24690  2.90347  2.73739  3.18146  2.89801  2.37887  2.77519  2.98518  4.58477  3.61503
          0.02848  3.96862  4.69097  0.61958  0.77255  0.48576  0.95510
     74   3.03950  4.44366  4.50606  4.00779  3.33811  4.22020  4.70161  1.93826  3.84868  1.47384  3.20400  4.25871  4.56830  4.13083  4.05378  3.59811  3.30914  1.29983  5.26538  4.05263     78 - -
          2.68618  4.42225  2.77519  2.73123  3.46354  2.40513  3.72494  3.29354  2.67741  2.69355  4.24690  2.90347  2.73739  3.18146  2.89801  2.37887  2.77519  2.98518  4.58477  3.61503
          0.02848  3.96862  4.69097  0.61958  0.77255  0.48576  0.95510
     75   3.03696  5.16568  2.53106  0.89608  4.52426  3.33746  3.93342  3.99733  2.82618  3.59930  4.56976  2.99033  3.94680  3.14749  3.24449  3.00999  3.34215  3.67150  5.67775  4.40080     79 - -
          2.68618  4.42225  2.77519  2.73123  3.46354  2.40513  3.72494  3.29354  2.67741  2.69355  4.24690  2.90347  2.73739  3.18146  2.89801  2.37887  2.77519  2.98518  4.58477  3.61503
          0.02848  3.96862  4.69097  0.61958  0.77255  0.48576  0.95510
     76   2.80495  4.80357  2.76467  2.66017  4.18235  3.24988  4.00143  3.91409  2.91354  3.55024  4.50541  0.99850  3.90675  3.27488  3.27100  2.86881  3.19032  3.52656  5.47730  4.12418     80 - -
          2.68618  4.42225  2.77519  2.73123  3.46354  2.40513  3.72494  3.29354  2.67741  2.69355  4.24690  2.90347  2.73739  3.18146  2.89801  2.37887  2.77519  2.98518  4.58477  3.61503
          0.02848  3.96862  4.69097  0.61958  0.77255  0.48576  0.95510
     77   2.76699  4.50363  3.45544  2.98798  3.50080  3.65142  3.94179  1.77679  2.77447  2.34272  3.46920  3.39529  4.06909  2.28583  3.07138  2.98543  3.01796  2.48887  5.07007  3.79725     81 - -
          2.68618  4.42225  2.77519  2.73123  3.46354  2.40513  3.72494  3.29354  2.67741  2.69355  4.24690  2.90347  2.73739  3.18146  2.89801  2.37887  2.77519  2.98518  4.58477  3.61503
          0.02848  3.96862  4.69097  0.61958  0.77255  0.48576  0.95510
     78   3.26403  4.69817  4.34360  3.98453  3.17409  4.10375  4.61013  2.38410  3.75132  0.76532  3.16818  4.25065  4.52299  4.09663  3.91140  3.68675  3.55415  2.44627  5.08761  3.83292     82 - -
          2.68618  4.42225  2.77519  2.73123  3.46354  2.40513  3.72494  3.29354  2.67741  2.69355  4.24690  2.90347  2.73739  3.18146  2.89801  2.37887  2.77519  2.98518  4.58477  3.61503
          0.02848  3.96862  4.69097  0.61958  0.77255  0.48576  0.95510
     79   2.64571  4.64937  3.12743  2.62133  3.90267  3.43856  3.69063  3.26603  1.93217  2.34982  3.80564  3.07966  3.87110  2.88708  2.72091  2.24814  2.89382  2.98768  5.20356  3.92017     83 - -
          2.68618  4.42225  2.77519  2.73123  3.46354  2.40513  3.72494  3.29354  2.67741  2.69355  4.24690  2.90347  2.73739  3.18146  2.89801  2.37887  2.77519  2.98518  4.58477  3.61503
          0.02848  3.96862  4.69097  0.61958  0.77255  0.48576  0.95510
     80   2.77012  5.04844  2.80812  2.40966  4.30342  3.41600  2.47963  3.80127  1.88223  3.32283  4.14776  2.32663  3.85811  2.75945  2.58150  2.75431  2.99673  3.44816  5.43522  4.09280     84 - -
          2.68620  4.42227  2.77522  2.73126  3.46356  2.40515  3.72497  3.29356  2.67743  2.69357  4.24692  2.90349  2.73742  3.18149  2.89803  2.37889  2.77482  2.98521  4.58479  3.61505
          0.21922  1.67302  4.69097  0.28516  1.39390  0.48576  0.95510
     81   2.79456  5.29491  1.94499  1.81874  4.59991  3.27758  3.65828  4.08167  1.93306  3.57885  4.38371  2.74101  3.80713  2.79725  3.00085  2.71952  3.04974  3.66943  5.73033  4.29409     86 - -
          2.68618  4.42225  2.77519  2.73123  3.46354  2.40513  3.72494  3.29354  2.67741  2.69355  4.24690  2.90347  2.73739  3.18146  2.89801  2.37887  2.77519  2.98518  4.58477  3.61503
          0.02848  3.96862  4.69097  0.61958  0.77255  0.48576  0.95510
     82   3.03696  5.16568  2.53106  0.89608  4.52426  3.33746  3.93342  3.99733  2.82618  3.59930  4.56976  2.99033  3.94680  3.14749  3.24449  3.00999  3.34215  3.67150  5.67775  4.40080     87 - -
          2.68618  4.42225  2.77519  2.73123  3.46354  2.40513  3.72494  3.29354  2.67741  2.69355  4.24690  2.90347  2.73739  3.18146  2.89801  2.37887  2.77519  2.98518  4.58477  3.61503
          0.02848  3.96862  4.69097  0.61958  0.77255  0.48576  0.95510
     83   3.15234  4.49610  4.70992  4.15799  2.07625  4.36499  4.53451  1.75283  4.03073  1.31869  2.94347  4.35742  4.59911  4.14733  4.15390  3.69955  3.37777  2.18228  4.87058  3.58638     88 - -
          2.68618  4.42225  2.77519  2.73123  3.46354  2.40513  3.72494  3.29354  2.67741  2.69355  4.24690  2.90347  2.73739  3.18146  2.89801  2.37887  2.77519  2.98518  4.58477  3.61503
          0.02848  3.96862  4.69097  0.61958  0.77255  0.48576  0.95510
     84   2.26770  4.19724  3.37041  3.06103  4.14251  2.99867  4.12582  3.46906  3.06300  3.22623  4.09638  3.26951  3.71418  3.39807  3.37373  1.83732  1.47790  3.02211  5.51322  4.27671     89 - -
          2.68618  4.42225  2.77519  2.73123  3.46354  2.40513  3.72494  3.29354  2.67741  2.69355  4.24690  2.90347  2.73739  3.18146  2.89801  2.37887  2.77519  2.98518  4.58477  3.61503
          0.02848  3.96862  4.69097  0.61958  0.77255  0.48576  0.95510
     85   2.71507  4.96675  2.49246  1.55503  4.40116  3.24179  3.74956  3.84632  2.60913  3.43873  4.28576  2.84186  3.81509  2.92137  3.06586  1.97854  3.01949  3.46101  5.62867  4.24618     90 - -
          2.68618  4.42225  2.77519  2.73123  3.46354  2.40513  3.72494  3.29354  2.67741  2.69355  4.24690  2.90347  2.73739  3.18146  2.89801  2.37887  2.77519  2.98518  4.58477  3.61503
          0.02848  3.96862  4.69097  0.61958  0.77255  0.48576  0.95510
     86   2.92834  5.46848  1.71670  1.32360  4.75728  3.21901  3.75476  4.26629  2.75744  3.77971  4.63462  2.68870  3.83478  2.92162  3.33922  2.81844  3.21533  3.84866  5.93203  4.44310     91 - -
          2.68618  4.42225  2.77519  2.73123  3.46354  2.40513  3.72494  3.29354  2.67741  2.69355  4.24690  2.90347  2.73739  3.18146  2.89801  2.37887  2.77519  2.98518  4.58477  3.61503
          0.02848  3.96862  4.69097  0.61958  0.77255  0.48576  0.95510
     87   2.66289  4.71616  2.94894  2.12133  3.90833  3.43986  3.68005  2.42701  2.45423  2.89571  3.79140  3.00782  3.86258  2.35969  2.84487  2.73114  2.89734  2.96868  5.23415  3.93244     92 - -
          2.68618  4.42225  2.77519  2.73123  3.46354  2.40513  3.72494  3.29354  2.67741  2.69355  4.24690  2.90347  2.73739  3.18146  2.89801  2.37887  2.77519  2.98518  4.58477  3.61503
          0.02848  3.96862  4.69097  0.61958  0.77255  0.48576  0.95510
     88   3.17899  4.51307  4.72048  4.20737  3.26186  4.44919  4.84197  1.26043  4.03602  1.43449  3.10290  4.46307  4.71011  4.27834  4.20989  3.82654  3.42605  1.85829  5.27490  4.08894     93 - -
          2.68618  4.42225  2.77519  2.73123  3.46354  2.40513  3.72494  3.29354  2.67741  2.69355  4.24690  2.90347  2.73739  3.18146  2.89801  2.37887  2.77519  2.98518  4.58477  3.61503
          0.02848  3.96862  4.69097  0.61958  0.77255  0.48576  0.95510
     89   2.71019  4.83784  2.96449  2.57182  4.32023  3.35969  3.70398  3.73497  1.49390  3.30861  4.16023  3.02884  3.86528  2.86698  2.58204  2.13426  2.99186  3.37189  5.45698  4.17175     94 - -
          2.68618  4.42225  2.77519  2.73123  3.46354  2.40513  3.72494  3.29354  2.67741  2.69355  4.24690  2.90347  2.73739  3.18146  2.89801  2.37887  2.77519  2.98518  4.58477  3.61503
          0.02848  3.96862  4.69097  0.61958  0.77255  0.48576  0.95510
     90   2.65254  4.27594  3.74086  3.21131  3.36961  3.64944  4.03902  2.00722  3.10003  1.91792  3.34214  3.54276  4.07169  3.42363  3.39115  2.22192  2.91913  2.24675  4.95477  3.71054     95 - -
          2.68618  4.42225  2.77519  2.73123  3.46354  2.40513  3.72494  3.29354  2.67741  2.69355  4.24690  2.90347  2.73739  3.18146  2.89801  2.37887  2.77519  2.98518  4.58477  3.61503
          0.02848  3.96862  4.69097  0.61958  0.77255  0.48576  0.95510
     91   3.10623  4.49918  4.47068  4.09066  3.44011  4.16899  4.80152  0.96627  3.92063  2.00728  3.36131  4.32259  4.59161  4.25946  4.10628  3.67417  3.40395  1.85255  5.35032  4.09644     96 - -
          2.68618  4.42225  2.77519  2.73123  3.46354  2.40513  3.72494  3.29354  2.67741  2.69355  4.24690  2.90347  2.73739  3.18146  2.89801  2.37887  2.77519  2.98518  4.58477  3.61503
          0.02848  3.96862  4.69097  0.61958  0.77255  0.48576  0.95510
     92   2.81409  5.05567  2.71208  2.42159  4.42068  3.37150  3.67858  3.88340  1.77091  3.41940  4.26705  1.81765  3.87543  2.83536  2.63359  2.80087  3.06955  3.51982  5.53301  4.20479     97 - -
          2.68618  4.42225  2.77519  2.73123  3.46354  2.40513  3.72494  3.29354  2.67741  2.69355  4.24690  2.90347  2.73739  3.18146  2.89801  2.37887  2.77519  2.98518  4.58477  3.61503
          0.02848  3.96862  4.69097  0.61958  0.77255  0.48576  0.95510
     93   2.92834  5.46848  1.71670  1.32360  4.75728  3.21901  3.75476  4.26629  2.75744  3.77971  4.63462  2.68870  3.83478  2.92162  3.33922  2.81844  3.21533  3.84866  5.93203  4.44310     98 - -
          2.68618  4.42225  2.77519  2.73123  3.46354  2.40513  3.72494  3.29354  2.67741  2.69355  4.24690  2.90347  2.73739  3.18146  2.89801  2.37887  2.77519  2.98518  4.58477  3.61503
          0.02848  3.96862  4.69097  0.61958  0.77255  0.48576  0.95510
     94   2.83040  5.06543  2.78841  2.45777  4.44021  3.40301  3.66271  3.89018  1.53625  3.41381  4.26036  2.11161  3.88843  2.81439  2.54377  2.81773  3.07527  3.52964  5.51733  4.20754     99 - -
          2.68618  4.42225  2.77519  2.73123  3.46354  2.40513  3.72494  3.29354  2.67741  2.69355  4.24690  2.90347  2.73739  3.18146  2.89801  2.37887  2.77519  2.98518  4.58477  3.61503
          0.02848  3.96862  4.69097  0.61958  0.77255  0.48576  0.95510
     95   3.22620  4.62066  4.59874  4.05414  3.05466  4.38300  4.67265  2.20219  3.85764  1.04088  2.02290  4.34645  4.61883  4.07362  4.02524  3.73498  3.45693  2.31380  5.09429  3.97096    100 - -
          2.68618  4.42225  2.77519  2.73123  3.46354  2.40513  3.72494  3.29354  2.67741  2.69355  4.24690  2.90347  2.73739  3.18146  2.89801  2.37887  2.77519  2.98518  4.58477  3.61503
          0.02848  3.96862  4.69097  0.61958  0.77255  0.48576  0.95510
     96   2.55982  4.53977  3.13770  2.65198  3.89362  3.36208  3.74434  3.20598  2.08902  2.91958  3.79265  3.09336  3.83827  2.95149  2.87710  2.08984  2.84223  2.33915  5.22195  3.94458    101 - -
          2.68618  4.42225  2.77519  2.73123  3.46354  2.40513  3.72494  3.29354  2.67741  2.69355  4.24690  2.90347  2.73739  3.18146  2.89801  2.37887  2.77519  2.98518  4.58477  3.61503
          0.02848  3.96862  4.69097  0.61958  0.77255  0.48576  0.95510
     97   0.88363  4.24186  3.56174  3.35821  4.14956  3.06367  4.36869  3.28959  3.37697  3.16669  4.18853  3.48303  3.81205  3.70947  3.62045  2.59161  2.87566  2.92734  5.56712  4.37825    102 - -
          2.68618  4.42225  2.77519  2.73123  3.46354  2.40513  3.72494  3.29354  2.67741  2.69355  4.24690  2.90347  2.73739  3.18146  2.89801  2.37887  2.77519  2.98518  4.58477  3.61503
          0.02848  3.96862  4.69097  0.61958  0.77255  0.48576  0.95510
     98   2.80495  4.80357  2.76467  2.66017  4.18235  3.24988  4.00143  3.91409  2.91354  3.55024  4.50541  0.99850  3.90675  3.27488  3.27100  2.86881  3.19032  3.52656  5.47730  4.12418    103 - -
          2.68618  4.42225  2.77519  2.73123  3.46354  2.40513  3.72494  3.29354  2.67741  2.69355  4.24690  2.90347  2.73739  3.18146  2.89801  2.37887  2.77519  2.98518  4.58477  3.61503
          0.02848  3.96862  4.69097  0.61958  0.77255  0.48576  0.95510
     99   2.59884  4.61915  2.99659  2.63527  4.04776  3.30325  3.79360  3.41211  2.53244  3.05924  3.96685  3.07426  3.84287  2.26100  2.87436  2.69223  1.73757  3.09723  5.35718  4.06455    104 - -
          2.68618  4.42225  2.77519  2.73123  3.46354  2.40513  3.72494  3.29354  2.67741  2.69355  4.24690  2.90347  2.73739  3.18146  2.89801  2.37887  2.77519  2.98518  4.58477  3.61503
          0.02848  3.96862  4.69097  0.61958  0.77255  0.48576  0.95510
    100   2.18601  4.28307  4.24475  3.72799  3.54152  3.94352  4.50639  1.62692  3.63513  2.24052  3.40460  3.98333  4.36202  3.92063  3.88895  3.29385  3.09204  1.43919  5.27709  4.06791    105 - -
          2.68618  4.42225  2.77519  2.73123  3.46354  2.40513  3.72494  3.29354  2.67741  2.69355  4.24690  2.90347  2.73739  3.18146  2.89801  2.37887  2.77519  2.98518  4.58477  3.61503
          0.02848  3.96862  4.69097  0.61958  0.77255  0.48576  0.95510
    101   3.18905  4.60087  4.53232  3.99117  3.06769  4.32694  4.62234  2.21243  3.78923  1.19915  1.75623  4.28456  4.58266  4.02702  3.96681  3.67819  3.42346  2.30798  5.08108  3.94032    106 - -
          2.68618  4.42225  2.77519  2.73123  3.46354  2.40513  3.72494  3.29354  2.67741  2.69355  4.24690  2.90347  2.73739  3.18146  2.89801  2.37887  2.77519  2.98518  4.58477  3.61503
          0.02848  3.96862  4.69097  0.61958  0.77255  0.48576  0.95510
    102   3.06131  5.02748  3.24361  2.84794  4.43589  3.53970  3.81477  3.87134  0.91399  3.41580  4.37273  3.26794  4.03379  3.00127  2.45312  3.09738  3.30776  3.57393  5.45156  4.27844    107 - -
          2.68618  4.42225  2.77519  2.73123  3.46354  2.40513  3.72494  3.29354  2.67741  2.69355  4.24690  2.90347  2.73739  3.18146  2.89801  2.37887  2.77519  2.98518  4.58477  3.61503
          0.02848  3.96862  4.69097  0.61958  0.77255  0.48576  0.95510
    103   2.71019  4.83784  2.96449  2.57182  4.32023  3.35969  3.70398  3.73497  1.49390  3.30861  4.16023  3.02884  3.86528  2.86698  2.58204  2.13426  2.99186  3.37189  5.45698  4.17175    108 - -
          2.68618  4.42225  2.77519  2.73123  3.46354  2.40513  3.72494  3.29354  2.67741  2.69355  4.24690  2.90347  2.73739  3.18146  2.89801  2.37887  2.77519  2.98518  4.58477  3.61503
          0.02848  3.96862  4.69097  0.61958  0.77255  0.48576  0.95510
    104   2.81290  4.28463  4.22393  3.69783  3.51912  3.95529  4.47248  1.63463  3.59614  2.22640  3.38640  3.96514  4.35793  3.88706  3.85095  3.29645  2.34999  1.45441  5.24562  4.03719    109 - -
          2.68618  4.42225  2.77519  2.73123  3.46354  2.40513  3.72494  3.29354  2.67741  2.69355  4.24690  2.90347  2.73739  3.18146  2.89801  2.37887  2.77519  2.98518  4.58477  3.61503
          0.02848  3.96862  4.69097  0.61958  0.77255  0.48576  0.95510
    105   3.38231  4.75611  4.37048  4.10383  0.86662  4.04839  3.92241  2.89481  4.00858  2.24302  3.61117  4.12831  4.50528  4.15023  4.10454  3.64691  3.68373  2.89246  4.14411  2.49954    110 - -
          2.68618  4.42225  2.77519  2.73123  3.46354  2.40513  3.72494  3.29354  2.67741  2.69355  4.24690  2.90347  2.73739  3.18146  2.89801  2.37887  2.77519  2.98518  4.58477  3.61503
          0.02848  3.96862  4.69097  0.61958  0.77255  0.48576  0.95510
    106   2.26050  4.22791  3.18142  2.98379  4.35933  1.53873  4.17161  3.83194  3.15124  3.50003  4.32802  3.21373  3.68695  3.43482  3.48255  1.64849  2.74826  3.25918  5.67680  4.43713    111 - -
          2.68618  4.42225  2.77519  2.73123  3.46354  2.40513  3.72494  3.29354  2.67741  2.69355  4.24690  2.90347  2.73739  3.18146  2.89801  2.37887  2.77519  2.98518  4.58477  3.61503
          0.02848  3.96862  4.69097  0.61958  0.77255  0.48576  0.95510
    107   3.06131  5.02748  3.24361  2.84794  4.43589  3.53970  3.81477  3.87134  0.91399  3.41580  4.37273  3.26794  4.03379  3.00127  2.45312  3.09738  3.30776  3.57393  5.45156  4.27844    112 - -
          2.68618  4.42225  2.77519  2.73123  3.46354  2.40513  3.72494  3.29354  2.67741  2.69355  4.24690  2.90347  2.73739  3.18146  2.89801  2.37887  2.77519  2.98518  4.58477  3.61503
          0.02848  3.96862  4.69097  0.61958  0.77255  0.48576  0.95510
    108   2.74715  4.30935  4.02031  3.55018  3.53017  3.76656  4.37578  1.46950  3.42058  2.25166  3.42514  3.81695  4.24176  3.75772  3.67899  3.14062  2.14643  1.95375  5.23551  4.01273    113 - -
          2.68618  4.42225  2.77519  2.73123  3.46354  2.40513  3.72494  3.29354  2.67741  2.69355  4.24690  2.90347  2.73739  3.18146  2.89801  2.37887  2.77519  2.98518  4.58477  3.61503
          0.02848  3.96862  4.69097  0.61958  0.77255  0.48576  0.95510
    109   3.06131  5.02748  3.24361  2.84794  4.43589  3.53970  3.81477  3.87134  0.91399  3.41580  4.37273  3.26794  4.03379  3.00127  2.45312  3.09738  3.30776  3.57393  5.45156  4.27844    114 - -
          2.68618  4.42225  2.77519  2.73123  3.46354  2.40513  3.72494  3.29354  2.67741  2.69355  4.24690  2.90347  2.73739  3.18146  2.89801  2.37887  2.77519  2.98518  4.58477  3.61503
          0.02848  3.96862  4.69097  0.61958  0.77255  0.48576  0.95510
    110   3.51410  4.79350  4.51864  4.17721  1.13255  4.30097  3.48186  3.19285  4.03078  2.54030  3.80110  4.00982  4.61856  4.04391  4.09521  3.66596  3.74022  3.12291  3.64013  1.48111    115 - -
          2.68618  4.42225  2.77519  2.73123  3.46354  2.40513  3.72494  3.29354  2.67741  2.69355  4.24690  2.90347  2.73739  3.18146  2.89801  2.37887  2.77519  2.98518  4.58477  3.61503
          0.02848  3.96862  4.69097  0.61958  0.77255  0.48576  0.95510
    111   2.70656  4.94717  1.50385  2.30208  4.41607  3.21303  3.79487  3.78780  2.73784  3.45082  4.31966  2.83621  3.81185  2.97353  3.24359  2.70771  2.21769  3.41160  5.68116  4.28478    116 - -
          2.68618  4.42225  2.77519  2.73123  3.46354  2.40513  3.72494  3.29354  2.67741  2.69355  4.24690  2.90347  2.73739  3.18146  2.89801  2.37887  2.77519  2.98518  4.58477  3.61503
          0.02848  3.96862  4.69097  0.61958  0.77255  0.48576  0.95510
    112   2.52663  4.58309  2.73429  2.59032  4.37813  1.51598  3.96356  3.90259  2.88931  3.52311  4.37347  2.08749  3.77664  3.18591  3.29220  2.61443  2.94029  3.42072  5.64622  4.32997    117 - -
          2.68618  4.42225  2.77519  2.73123  3.46354  2.40513  3.72494  3.29354  2.67741  2.69355  4.24690  2.90347  2.73739  3.18146  2.89801  2.37887  2.77519  2.98518  4.58477  3.61503
          0.02848  3.96862  4.69097  0.61958  0.77255  0.48576  0.95510
    113   2.64846  4.73782  2.74767  1.97879  4.16508  3.28854  3.78553  3.45925  2.60678  3.16765  4.05568  2.97270  3.83669  2.97631  3.01038  2.70807  1.74366  3.13956  5.45918  4.14159    118 - -
          2.68618  4.42225  2.77519  2.73123  3.46354  2.40513  3.72494  3.29354  2.67741  2.69355  4.24690  2.90347  2.73739  3.18146  2.89801  2.37887  2.77519  2.98518  4.58477  3.61503
          0.02848  3.96862  4.69097  0.61958  0.77255  0.48576  0.95510
    114   2.80495  4.80357  2.76467  2.66017  4.18235  3.24988  4.00143  3.91409  2.91354  3.55024  4.50541  0.99850  3.90675  3.27488  3.27100  2.86881  3.19032  3.52656  5.47730  4.12418    119 - -
          2.68618  4.42225  2.77519  2.73123  3.46354  2.40513  3.72494  3.29354  2.67741  2.69355  4.24690  2.90347  2.73739  3.18146  2.89801  2.37887  2.77519  2.98518  4.58477  3.61503
          0.02848  3.96862  4.69097  0.61958  0.77255  0.48576  0.95510
    115   3.06131  5.02748  3.24361  2.84794  4.43589  3.53970  3.81477  3.87134  0.91399  3.41580  4.37273  3.26794  4.03379  3.00127  2.45312  3.09738  3.30776  3.57393  5.45156  4.27844    120 - -
          2.68618  4.42225  2.77519  2.73123  3.46354  2.40513  3.72494  3.29354  2.67741  2.69355  4.24690  2.90347  2.73739  3.18146  2.89801  2.37887  2.77519  2.98518  4.58477  3.61503
          0.02848  3.96862  4.69097  0.61958  0.77255  0.48576  0.95510
    116   2.81098  5.32709  1.81851  1.78951  4.62769  3.26578  3.66932  4.11519  2.04801  3.61104  4.41953  2.72694  3.80844  2.81116  3.05252  2.72945  3.07010  3.69958  5.76406  4.31626    121 - -
          2.68618  4.42225  2.77519  2.73123  3.46354  2.40513  3.72494  3.29354  2.67741  2.69355  4.24690  2.90347  2.73739  3.18146  2.89801  2.37887  2.77519  2.98518  4.58477  3.61503
          0.02848  3.96862  4.69097  0.61958  0.77255  0.48576  0.95510
    117   3.03696  5.16568  2.53106  0.89608  4.52426  3.33746  3.93342  3.99733  2.82618  3.59930  4.56976  2.99033  3.94680  3.14749  3.24449  3.00999  3.34215  3.67150  5.67775  4.40080    122 - -
          2.68618  4.42225  2.77519  2.73123  3.46354  2.40513  3.72494  3.29354  2.67741  2.69355  4.24690  2.90347  2.73739  3.18146  2.89801  2.37887  2.77519  2.98518  4.58477  3.61503
          0.02848  3.96862  4.69097  0.61958  0.77255  0.48576  0.95510
    118   3.07245  4.40340  4.73229  4.23854  3.52389  4.38898  4.95954  1.23766  4.12030  2.02551  3.33610  4.46499  4.71178  4.38937  4.32307  3.77675  3.34116  1.29784  5.48839  4.28350    123 - -
          2.68618  4.42225  2.77519  2.73123  3.46354  2.40513  3.72494  3.29354  2.67741  2.69355  4.24690  2.90347  2.73739  3.18146  2.89801  2.37887  2.77519  2.98518  4.58477  3.61503
          0.02848  3.96862  4.69097  0.61958  0.77255  0.48576  0.95510
    119   3.26403  4.69817  4.34360  3.98453  3.17409  4.10375  4.61013  2.38410  3.75132  0.76532  3.16818  4.25065  4.52299  4.09663  3.91140  3.68675  3.55415  2.44627  5.08761  3.83292    124 - -
          2.68618  4.42225  2.77519  2.73123  3.46354  2.40513  3.72494  3.29354  2.67741  2.69355  4.24690  2.90347  2.73739  3.18146  2.89801  2.37887  2.77519  2.98518  4.58477  3.61503
          0.02848  3.96862  4.69097  0.61958  0.77255  0.48576  0.95510
    120   2.83384  5.25357  1.57973  2.21173  4.56865  3.27844  3.70469  4.04859  1.89535  3.57802  4.41326  2.77412  3.83201  2.85925  3.03051  2.76872  3.10143  3.65523  5.72209  4.30587    125 - -
          2.68618  4.42225  2.77519  2.73123  3.46354  2.40513  3.72494  3.29354  2.67741  2.69355  4.24690  2.90347  2.73739  3.18146  2.89801  2.37887  2.77519  2.98518  4.58477  3.61503
          0.02848  3.96862  4.69097  0.61958  0.77255  0.48576  0.95510
    121   3.22963  4.57608  4.71822  4.19422  3.15310  4.46310  4.80630  1.65050  4.01672  1.06117  2.98623  4.46321  4.70070  4.22897  4.17883  3.83406  3.46903  2.03346  5.19894  4.04384    126 - -
          2.68618  4.42225  2.77519  2.73123  3.46354  2.40513  3.72494  3.29354  2.67741  2.69355  4.24690  2.90347  2.73739  3.18146  2.89801  2.37887  2.77519  2.98518  4.58477  3.61503
          0.02848  3.96862  4.69097  0.61958  0.77255  0.48576  0.95510
    122   3.19055  4.52417  4.73157  4.21306  3.23476  4.45868  4.83857  1.33539  4.04375  1.33598  3.07019  4.47035  4.71028  4.27272  4.21261  3.83265  3.43469  1.89386  5.25700  4.08379    127 - -
          2.68618  4.42225  2.77519  2.73123  3.46354  2.40513  3.72494  3.29354  2.67741  2.69355  4.24690  2.90347  2.73739  3.18146  2.89801  2.37887  2.77519  2.98518  4.58477  3.61503
          0.02848  3.96862  4.69097  0.61958  0.77255  0.48576  0.95510
    123   2.89224  5.47261  1.66500  1.69945  4.75796  3.21777  3.72270  4.27682  2.70637  3.76548  4.59700  2.06816  3.81850  2.87981  3.29114  2.78180  3.17174  3.84505  5.92275  4.42142    128 - -
          2.68618  4.42225  2.77519  2.73123  3.46354  2.40513  3.72494  3.29354  2.67741  2.69355  4.24690  2.90347  2.73739  3.18146  2.89801  2.37887  2.77519  2.98518  4.58477  3.61503
          0.02848  3.96862  4.69097  0.61958  0.77255  0.48576  0.95510
    124   2.87033  5.17536  2.69598  1.83572  4.53077  3.40954  3.64980  3.94074  1.54461  3.45113  4.29504  2.91184  3.88853  2.79316  2.56483  2.83201  3.09961  3.58332  5.57267  4.25914    129 - -
          2.68618  4.42225  2.77519  2.73123  3.46354  2.40513  3.72494  3.29354  2.67741  2.69355  4.24690  2.90347  2.73739  3.18146  2.89801  2.37887  2.77519  2.98518  4.58477  3.61503
          0.02848  3.96862  4.69097  0.61958  0.77255  0.48576  0.95510
    125   2.80495  4.80357  2.76467  2.66017  4.18235  3.24988  4.00143  3.91409  2.91354  3.55024  4.50541  0.99850  3.90675  3.27488  3.27100  2.86881  3.19032  3.52656  5.47730  4.12418    130 - -
          2.68618  4.42225  2.77519  2.73123  3.46354  2.40513  3.72494  3.29354  2.67741  2.69355  4.24690  2.90347  2.73739  3.18146  2.89801  2.37887  2.77519  2.98518  4.58477  3.61503
          0.02848  3.96862  4.69097  0.61958  0.77255  0.48576  0.95510
    126   3.11569  4.94696  3.61633  3.10814  4.32596  3.58449  3.89678  3.87482  2.28014  3.37331  4.37151  3.46027  4.08286  3.11278  0.84111  3.19554  3.37540  3.59474  5.37033  4.23298    131 - -
          2.68618  4.42225  2.77519  2.73123  3.46354  2.40513  3.72494  3.29354  2.67741  2.69355  4.24690  2.90347  2.73739  3.18146  2.89801  2.37887  2.77519  2.98518  4.58477  3.61503
          0.02848  3.96862  4.69097  0.61958  0.77255  0.48576  0.95510
    127   2.87985  4.55569  3.61936  3.10877  2.58816  3.75654  2.35439  3.05955  2.94841  2.07150  3.64128  3.43166  4.12812  3.29765  3.24370  3.04041  3.10758  2.86891  4.19340  2.05528    132 - -
          2.68618  4.42225  2.77519  2.73123  3.46354  2.40513  3.72494  3.29354  2.67741  2.69355  4.24690  2.90347  2.73739  3.18146  2.89801  2.37887  2.77519  2.98518  4.58477  3.61503
          0.02848  3.96862  4.69097  0.61958  0.77255  0.48576  0.95510
    128   2.72324  5.03427  2.66009  1.95985  4.37306  3.34529  3.63924  3.80494  1.96956  3.34845  4.16513  2.86212  3.82228  2.78232  2.76389  2.09122  2.97019  3.43729  5.52170  4.16819    133 - -
          2.68618  4.42225  2.77519  2.73123  3.46354  2.40513  3.72494  3.29354  2.67741  2.69355  4.24690  2.90347  2.73739  3.18146  2.89801  2.37887  2.77519  2.98518  4.58477  3.61503
          0.02848  3.96862  4.69097  0.61958  0.77255  0.48576  0.95510
    129   3.21840  4.55846  4.73140  4.20697  3.17556  4.46677  4.82008  1.54714  4.03458  1.13287  3.00642  4.47140  4.70546  4.24653  4.19671  3.83732  3.45834  1.98918  5.21606  4.06026    134 - -
          2.68618  4.42225  2.77519  2.73123  3.46354  2.40513  3.72494  3.29354  2.67741  2.69355  4.24690  2.90347  2.73739  3.18146  2.89801  2.37887  2.77519  2.98518  4.58477  3.61503
          0.02848  3.96862  4.69097  0.61958  0.77255  0.48576  0.95510
    130   3.10623  4.49918  4.47068  4.09066  3.44011  4.16899  4.80152  0.96627  3.92063  2.00728  3.36131  4.32259  4.59161  4.25946  4.10628  3.67417  3.40395  1.85255  5.35032  4.09644    135 - -
          2.68618  4.42225  2.77519  2.73123  3.46354  2.40513  3.72494  3.29354  2.67741  2.69355  4.24690  2.90347  2.73739  3.18146  2.89801  2.37887  2.77519  2.98518  4.58477  3.61503
          0.02848  3.96862  4.69097  0.61958  0.77255  0.48576  0.95510
    131   3.02999  5.13767  3.42185  2.77706  4.58248  3.64244  3.60630  3.93618  1.26406  3.38681  4.26031  3.18171  4.01844  2.74363  1.71925  3.02806  3.20146  3.61930  5.43415  4.26183    136 - -
          2.68618  4.42225  2.77519  2.73123  3.46354  2.40513  3.72494  3.29354  2.67741  2.69355  4.24690  2.90347  2.73739  3.18146  2.89801  2.37887  2.77519  2.98518  4.58477  3.61503
          0.02848  3.96862  4.69097  0.61958  0.77255  0.48576  0.95510
    132   3.03696  5.16568  2.53106  0.89608  4.52426  3.33746  3.93342  3.99733  2.82618  3.59930  4.56976  2.99033  3.94680  3.14749  3.24449  3.00999  3.34215  3.67150  5.67775  4.40080    137 - -
          2.68618  4.42225  2.77519  2.73123  3.46354  2.40513  3.72494  3.29354  2.67741  2.69355  4.24690  2.90347  2.73739  3.18146  2.89801  2.37887  2.77519  2.98518  4.58477  3.61503
          0.02848  3.96862  4.69097  0.61958  0.77255  0.48576  0.95510
    133   2.46631  4.31133  3.51535  3.27265  4.05562  3.14722  4.28239  3.19454  3.21752  3.05460  4.09952  3.46607  3.85880  3.60769  3.47114  2.66872  1.01880  2.87917  5.48497  4.27247    138 - -
          2.68618  4.42225  2.77519  2.73123  3.46354  2.40513  3.72494  3.29354  2.67741  2.69355  4.24690  2.90347  2.73739  3.18146  2.89801  2.37887  2.77519  2.98518  4.58477  3.61503
          0.02848  3.96862  4.69097  0.61958  0.77255  0.48576  0.95510
    134   3.51410  4.79350  4.51864  4.17721  1.13255  4.30097  3.48186  3.19285  4.03078  2.54030  3.80110  4.00982  4.61856  4.04391  4.09521  3.66596  3.74022  3.12291  3.64013  1.48111    139 - -
          2.68618  4.42225  2.77519  2.73123  3.46354  2.40513  3.72494  3.29354  2.67741  2.69355  4.24690  2.90347  2.73739  3.18146  2.89801  2.37887  2.77519  2.98518  4.58477  3.61503
          0.02848  3.96862  4.69097  0.61958  0.77255  0.48576  0.95510
    135   3.11569  4.94696  3.61633  3.10814  4.32596  3.58449  3.89678  3.87482  2.28014  3.37331  4.37151  3.46027  4.08286  3.11278  0.84111  3.19554  3.37540  3.59474  5.37033  4.23298    140 - -
          2.68618  4.42225  2.77519  2.73123  3.46354  2.40513  3.72494  3.29354  2.67741  2.69355  4.24690  2.90347  2.73739  3.18146  2.89801  2.37887  2.77519  2.98518  4.58477  3.61503
          0.02848  3.96862  4.69097  0.61958  0.77255  0.48576  0.95510
    136   2.80835  4.95180  3.02599  2.59137  4.32394  3.44151  3.66601  3.80188  2.17266  3.33111  4.18726  2.14005  3.90709  2.82534  1.63036  2.82799  3.05500  3.45373  5.41899  4.13506    141 - -
          2.68618  4.42225  2.77519  2.73123  3.46354  2.40513  3.72494  3.29354  2.67741  2.69355  4.24690  2.90347  2.73739  3.18146  2.89801  2.37887  2.77519  2.98518  4.58477  3.61503
          0.02848  3.96862  4.69097  0.61958  0.77255  0.48576  0.95510
    137   2.75407  4.87372  2.92225  2.57467  4.39073  2.31684  3.74289  3.81327  1.42939  3.37630  4.23081  3.04010  3.87799  2.91004  2.64612  2.78869  3.04048  3.44256  5.49827  4.23534    142 - -
          2.68618  4.42225  2.77519  2.73123  3.46354  2.40513  3.72494  3.29354  2.67741  2.69355  4.24690  2.90347  2.73739  3.18146  2.89801  2.37887  2.77519  2.98518  4.58477  3.61503
          0.02848  3.96862  4.69097  0.61958  0.77255  0.48576  0.95510
    138   2.71239  4.83995  2.96571  2.57279  4.32194  3.36114  3.70360  3.73645  1.48642  3.30963  4.16158  3.02960  3.86634  2.86651  2.57846  2.14538  2.99361  3.37364  5.45722  4.17248    143 - -
          2.68618  4.42225  2.77519  2.73123  3.46354  2.40513  3.72494  3.29354  2.67741  2.69355  4.24690  2.90347  2.73739  3.18146  2.89801  2.37887  2.77519  2.98518  4.58477  3.61503
          0.02848  3.96862  4.69097  0.61958  0.77255  0.48576  0.95510
    139   2.74868  5.14677  1.79998  2.18982  4.54603  3.21846  3.71991  4.04265  2.65076  3.57700  4.39626  2.14526  3.79575  2.87745  3.18801  2.10806  3.04290  3.62056  5.74793  4.30706    144 - -
          2.68618  4.42225  2.77519  2.73123  3.46354  2.40513  3.72494  3.29354  2.67741  2.69355  4.24690  2.90347  2.73739  3.18146  2.89801  2.37887  2.77519  2.98518  4.58477  3.61503
          0.02848  3.96862  4.69097  0.61958  0.77255  0.48576  0.95510
    140   3.23859  4.62990  4.61268  4.06923  3.05305  4.39764  4.68672  2.19875  3.87070  0.98659  2.16022  4.36219  4.62998  4.08558  4.03680  3.75174  3.46926  2.31340  5.10026  3.97762    145 - -
          2.68618  4.42225  2.77519  2.73123  3.46354  2.40513  3.72494  3.29354  2.67741  2.69355  4.24690  2.90347  2.73739  3.18146  2.89801  2.37887  2.77519  2.98518  4.58477  3.61503
          0.02848  3.96862  4.69097  0.61958  0.77255  0.48576  0.95510
    141   3.38794  4.83793  3.98100  3.72898  2.30123  3.94277  3.66654  3.38393  3.58376  2.81291  4.04912  3.84319  4.41465  3.86664  3.74752  3.51485  3.67524  3.25911  3.94847  0.81976    146 - -
          2.68618  4.42225  2.77519  2.73123  3.46354  2.40513  3.72494  3.29354  2.67741  2.69355  4.24690  2.90347  2.73739  3.18146  2.89801  2.37887  2.77519  2.98518  4.58477  3.61503
          0.02848  3.96862  4.69097  0.61958  0.77255  0.48576  0.95510
    142   2.04952  4.76927  1.95254  2.37028  4.34917  3.18119  3.77315  3.77586  2.67852  3.38634  4.20858  2.87504  3.76579  2.94345  3.16606  2.05960  2.90440  3.35903  5.60271  4.23541    147 - -
          2.68618  4.42225  2.77519  2.73123  3.46354  2.40513  3.72494  3.29354  2.67741  2.69355  4.24690  2.90347  2.73739  3.18146  2.89801  2.37887  2.77519  2.98518  4.58477  3.61503
          0.02848  3.96862  4.69097  0.61958  0.77255  0.48576  0.95510
    143   2.80495  4.80357  2.76467  2.66017  4.18235  3.24988  4.00143  3.91409  2.91354  3.55024  4.50541  0.99850  3.90675  3.27488  3.27100  2.86881  3.19032  3.52656  5.47730  4.12418    148 - -
          2.68618  4.42225  2.77519  2.73123  3.46354  2.40513  3.72494  3.29354  2.67741  2.69355  4.24690  2.90347  2.73739  3.18146  2.89801  2.37887  2.77519  2.98518  4.58477  3.61503
          0.02848  3.96862  4.69097  0.61958  0.77255  0.48576  0.95510
    144   3.53968  4.82031  4.49654  4.15892  1.48997  4.30369  3.45928  3.25456  4.01509  2.60626  3.86181  3.99447  4.62320  4.03251  4.08747  3.66848  3.76555  3.17409  3.61746  1.09599    149 - -
          2.68618  4.42225  2.77519  2.73123  3.46354  2.40513  3.72494  3.29354  2.67741  2.69355  4.24690  2.90347  2.73739  3.18146  2.89801  2.37887  2.77519  2.98518  4.58477  3.61503
          0.02848  3.96862  4.69097  0.61958  0.77255  0.48576  0.95510
    145   1.67060  2.18532  3.81943  3.42977  3.97586  2.07963  4.26496  3.27976  3.36030  3.06480  3.93476  3.43756  3.69596  3.62496  3.60427  2.39963  2.65484  2.85419  5.39777  4.21945    150 - -
          2.68618  4.42225  2.77519  2.73123  3.46354  2.40513  3.72494  3.29354  2.67741  2.69355  4.24690  2.90347  2.73739  3.18146  2.89801  2.37887  2.77519  2.98518  4.58477  3.61503
          0.02848  3.96862  4.69097  0.61958  0.77255  0.48576  0.95510
    146   2.78892  5.05314  2.57539  2.35109  4.34578  3.31632  3.70236  3.89260  2.43889  3.43049  4.28497  1.79117  3.85227  2.06111  2.82556  2.77072  3.06252  3.52242  5.54243  4.15990    151 - -
          2.68618  4.42225  2.77519  2.73123  3.46354  2.40513  3.72494  3.29354  2.67741  2.69355  4.24690  2.90347  2.73739  3.18146  2.89801  2.37887  2.77519  2.98518  4.58477  3.61503
          0.02848  3.96862  4.69097  0.61958  0.77255  0.48576  0.95510
    147   2.64846  4.73782  2.74767  1.97879  4.16508  3.28854  3.78553  3.45925  2.60678  3.16765  4.05568  2.97270  3.83669  2.97631  3.01038  2.70807  1.74366  3.13956  5.45918  4.14159    152 - -
          2.68618  4.42225  2.77519  2.73123  3.46354  2.40513  3.72494  3.29354  2.67741  2.69355  4.24690  2.90347  2.73739  3.18146  2.89801  2.37887  2.77519  2.98518  4.58477  3.61503
          0.02848  3.96862  4.69097  0.61958  0.77255  0.48576  0.95510
    148   2.51147  4.60313  2.73724  2.53812  4.28693  3.12198  3.87759  3.81195  2.75919  3.43141  4.27330  1.72298  3.76725  3.08348  3.16774  1.85185  2.89973  3.35725  5.57695  4.22149    153 - -
          2.68618  4.42225  2.77519  2.73123  3.46354  2.40513  3.72494  3.29354  2.67741  2.69355  4.24690  2.90347  2.73739  3.18146  2.89801  2.37887  2.77519  2.98518  4.58477  3.61503
          0.02848  3.96862  4.69097  0.61958  0.77255  0.48576  0.95510
    149   2.78001  4.81500  3.26248  2.66950  4.01152  3.54870  3.63942  3.41565  2.16490  2.34862  3.87734  3.11747  3.93048  2.27266  1.94688  2.84016  2.98875  3.15404  5.23202  3.97028    154 - -
          2.68618  4.42225  2.77519  2.73123  3.46354  2.40513  3.72494  3.29354  2.67741  2.69355  4.24690  2.90347  2.73739  3.18146  2.89801  2.37887  2.77519  2.98518  4.58477  3.61503
          0.02848  3.96862  4.69097  0.61958  0.77255  0.48576  0.95510
    150   3.26403  4.69817  4.34360  3.98453  3.17409  4.10375  4.61013  2.38410  3.75132  0.76532  3.16818  4.25065  4.52299  4.09663  3.91140  3.68675  3.55415  2.44627  5.08761  3.83292    155 - -
          2.68618  4.42225  2.77519  2.73123  3.46354  2.40513  3.72494  3.29354  2.67741  2.69355  4.24690  2.90347  2.73739  3.18146  2.89801  2.37887  2.77519  2.98518  4.58477  3.61503
          0.02848  3.96862  4.69097  0.61958  0.77255  0.48576  0.95510
    151   3.26617  4.62896  4.59094  4.11554  1.58915  4.32510  4.18864  2.39480  3.96871  1.29571  3.06325  4.24868  4.59962  4.09244  4.09433  3.69151  3.50103  2.47446  4.44631  2.92129    156 - -
          2.68618  4.42225  2.77519  2.73123  3.46354  2.40513  3.72494  3.29354  2.67741  2.69355  4.24690  2.90347  2.73739  3.18146  2.89801  2.37887  2.77519  2.98518  4.58477  3.61503
          0.02848  3.96862  4.69097  0.61958  0.77255  0.48576  0.95510
    152   2.73396  5.08504  2.44112  1.76732  4.45310  3.26008  3.69446  3.91981  2.55302  3.46742  4.28841  2.19794  3.80443  2.84946  3.03881  2.13767  3.01188  3.52613  5.64819  4.24397    157 - -
          2.68618  4.42225  2.77519  2.73123  3.46354  2.40513  3.72494  3.29354  2.67741  2.69355  4.24690  2.90347  2.73739  3.18146  2.89801  2.37887  2.77519  2.98518  4.58477  3.61503
          0.02848  3.96862  4.69097  0.61958  0.77255  0.48576  0.95510
    153   2.83384  5.25357  1.57973  2.21173  4.56865  3.27844  3.70469  4.04859  1.89535  3.57802  4.41326  2.77412  3.83201  2.85925  3.03051  2.76872  3.10143  3.65523  5.72209  4.30587    158 - -
          2.68620  4.42227  2.77522  2.73126  3.46356  2.40488  3.72497  3.29356  2.67743  2.69357  4.24692  2.90349  2.73742  3.18149  2.89803  2.37889  2.77522  2.98521  4.58479  3.61505
          0.21922  1.67302  4.69097  0.28516  1.39390  0.48576  0.95510
    154   2.74992  5.14936  1.79867  2.18884  4.54770  3.21846  3.71992  4.04462  2.65121  3.57862  4.39798  2.13387  3.79596  2.87746  3.18883  2.11850  3.04402  3.62245  5.74934  4.30795    160 - -
          2.68618  4.42225  2.77519  2.73123  3.46354  2.40513  3.72494  3.29354  2.67741  2.69355  4.24690  2.90347  2.73739  3.18146  2.89801  2.37887  2.77519  2.98518  4.58477  3.61503
          0.02848  3.96862  4.69097  0.61958  0.77255  0.48576  0.95510
    155   2.79179  5.04891  2.56144  2.35040  4.34027  3.30960  3.71151  3.89498  2.45855  3.43599  4.29461  1.68470  3.85343  2.19376  2.84674  2.77467  3.06977  3.52482  5.54594  4.16007    161 - -
          2.68618  4.42225  2.77519  2.73123  3.46354  2.40513  3.72494  3.29354  2.67741  2.69355  4.24690  2.90347  2.73739  3.18146  2.89801  2.37887  2.77519  2.98518  4.58477  3.61503
          0.02848  3.96862  4.69097  0.61958  0.77255  0.48576  0.95510
    156   2.69894  5.06791  2.08618  2.25465  4.41476  3.28736  3.65494  3.87482  2.04408  3.41565  4.22157  2.80270  3.79383  2.79756  2.95402  2.06536  2.96153  3.48311  5.59238  4.19562    162 - -
          2.68618  4.42225  2.77519  2.73123  3.46354  2.40513  3.72494  3.29354  2.67741  2.69355  4.24690  2.90347  2.73739  3.18146  2.89801  2.37887  2.77519  2.98518  4.58477  3.61503
          0.02848  3.96862  4.69097  0.61958  0.77255  0.48576  0.95510
    157   2.57060  4.50040  3.15179  2.67017  3.67530  3.39952  2.74858  3.12422  2.59987  2.80005  3.69182  3.11368  2.61307  2.98456  2.97433  2.69709  2.83977  2.31544  5.07141  3.75397    163 - -
          2.68618  4.42225  2.77519  2.73123  3.46354  2.40513  3.72494  3.29354  2.67741  2.69355  4.24690  2.90347  2.73739  3.18146  2.89801  2.37887  2.77519  2.98518  4.58477  3.61503
          0.02848  3.96862  4.69097  0.61958  0.77255  0.48576  0.95510
    158   2.69913  0.76467  4.23985  4.00183  3.97172  3.30127  4.62783  3.13206  3.82946  3.04298  4.16762  3.96321  4.01577  4.17167  3.93661  2.97088  3.17403  2.87003  5.36697  4.25858    164 - -
          2.68618  4.42225  2.77519  2.73123  3.46354  2.40513  3.72494  3.29354  2.67741  2.69355  4.24690  2.90347  2.73739  3.18146  2.89801  2.37887  2.77519  2.98518  4.58477  3.61503
          0.02848  3.96862  4.69097  0.61958  0.77255  0.48576  0.95510
    159   3.11569  4.94696  3.61633  3.10814  4.32596  3.58449  3.89678  3.87482  2.28014  3.37331  4.37151  3.46027  4.08286  3.11278  0.84111  3.19554  3.37540  3.59474  5.37033  4.23298    165 - -
          2.68618  4.42225  2.77519  2.73123  3.46354  2.40513  3.72494  3.29354  2.67741  2.69355  4.24690  2.90347  2.73739  3.18146  2.89801  2.37887  2.77519  2.98518  4.58477  3.61503
          0.02848  3.96862  4.69097  0.61958  0.77255  0.48576  0.95510
    160   3.26403  4.69817  4.34360  3.98453  3.17409  4.10375  4.61013  2.38410  3.75132  0.76532  3.16818  4.25065  4.52299  4.09663  3.91140  3.68675  3.55415  2.44627  5.08761  3.83292    166 - -
          2.68618  4.42225  2.77519  2.73123  3.46354  2.40513  3.72494  3.29354  2.67741  2.69355  4.24690  2.90347  2.73739  3.18146  2.89801  2.37887  2.77519  2.98518  4.58477  3.61503
          0.02848  3.96862  4.69097  0.61958  0.77255  0.48576  0.95510
    161   2.70360  4.46966  3.47433  2.91741  3.58629  3.62465  3.86298  2.65476  2.08887  2.07175  3.50500  3.33207  4.01502  3.12723  2.96185  2.90917  2.94121  2.06856  5.07534  3.82837    167 - -
          2.68618  4.42225  2.77519  2.73123  3.46354  2.40513  3.72494  3.29354  2.67741  2.69355  4.24690  2.90347  2.73739  3.18146  2.89801  2.37887  2.77519  2.98518  4.58477  3.61503
          0.02848  3.96862  4.69097  0.61958  0.77255  0.48576  0.95510
    162   2.52792  4.58585  2.73170  2.58729  4.37864  1.52620  3.96144  3.90286  2.88668  3.52282  4.37297  2.07399  3.77681  3.18317  3.29039  2.61498  2.94079  3.42151  5.64631  4.32934    168 - -
          2.68618  4.42225  2.77519  2.73123  3.46354  2.40513  3.72494  3.29354  2.67741  2.69355  4.24690  2.90347  2.73739  3.18146  2.89801  2.37887  2.77519  2.98518  4.58477  3.61503
          0.02848  3.96862  4.69097  0.61958  0.77255  0.48576  0.95510
    163   3.38794  4.83793  3.98100  3.72898  2.30123  3.94277  3.66654  3.38393  3.58376  2.81291  4.04912  3.84319  4.41465  3.86664  3.74752  3.51485  3.67524  3.25911  3.94847  0.81976    169 - -
          2.68618  4.42225  2.77519  2.73123  3.46354  2.40513  3.72494  3.29354  2.67741  2.69355  4.24690  2.90347  2.73739  3.18146  2.89801  2.37887  2.77519  2.98518  4.58477  3.61503
          0.02848  3.96862  4.69097  0.61958  0.77255  0.48576  0.95510
    164   2.68370  2.00740  3.94688  3.45915  2.87800  3.59978  3.89605  2.71478  3.29533  2.44885  3.47416  3.64021  4.08006  3.58709  3.50824  2.97323  2.98178  2.52297  4.47130  2.05768    170 - -
          2.68618  4.42225  2.77519  2.73123  3.46354  2.40513  3.72494  3.29354  2.67741  2.69355  4.24690  2.90347  2.73739  3.18146  2.89801  2.37887  2.77519  2.98518  4.58477  3.61503
          0.02848  3.96862  4.69097  0.61958  0.77255  0.48576  0.95510
    165   2.19583  4.24818  4.10189  3.56180  2.28214  3.83998  4.19049  1.87334  3.46308  2.03933  3.19829  3.81336  4.22189  3.70519  3.68850  3.15718  3.00914  2.11080  4.85366  3.58432    171 - -
          2.68618  4.42225  2.77519  2.73123  3.46354  2.40513  3.72494  3.29354  2.67741  2.69355  4.24690  2.90347  2.73739  3.18146  2.89801  2.37887  2.77519  2.98518  4.58477  3.61503
          0.02848  3.96862  4.69097  0.61958  0.77255  0.48576  0.95510
    166   3.09468  5.23547  0.78938  2.39874  4.62582  3.28511  4.01835  4.23626  3.12107  3.82776  4.80859  2.95969  3.94477  3.25811  3.64985  3.04664  3.43553  3.86543  5.77560  4.48367    172 - -
          2.68618  4.42225  2.77519  2.73123  3.46354  2.40513  3.72494  3.29354  2.67741  2.69355  4.24690  2.90347  2.73739  3.18146  2.89801  2.37887  2.77519  2.98518  4.58477  3.61503
          0.02848  3.96862  4.69097  0.61958  0.77255  0.48576  0.95510
    167   2.51051  4.33702  3.38039  2.87095  3.62536  3.38563  3.86588  2.88878  2.79400  2.60239  2.62409  3.25243  2.57020  3.14511  3.14474  2.69988  2.27074  2.65184  5.07753  3.83461    173 - -
          2.68618  4.42225  2.77519  2.73123  3.46354  2.40513  3.72494  3.29354  2.67741  2.69355  4.24690  2.90347  2.73739  3.18146  2.89801  2.37887  2.77519  2.98518  4.58477  3.61503
          0.02848  3.96862  4.69097  0.61958  0.77255  0.48576  0.95510
    168   2.54119  4.61371  2.70709  2.55867  4.38378  1.64450  3.94129  3.90626  2.86156  3.52089  4.36905  1.93172  3.77875  3.15729  3.27287  2.62093  2.94626  3.43001  5.64712  4.32315    174 - -
          2.68618  4.42225  2.77519  2.73123  3.46354  2.40513  3.72494  3.29354  2.67741  2.69355  4.24690  2.90347  2.73739  3.18146  2.89801  2.37887  2.77519  2.98518  4.58477  3.61503
          0.02848  3.96862  4.69097  0.61958  0.77255  0.48576  0.95510
    169   3.03617  5.14318  3.44148  2.78409  4.59199  3.64955  3.60330  3.94215  1.32089  3.38917  4.26218  3.18615  4.02163  2.73977  1.62336  3.03352  3.20482  3.62555  5.43393  4.26510    175 - -
          2.68618  4.42225  2.77519  2.73123  3.46354  2.40513  3.72494  3.29354  2.67741  2.69355  4.24690  2.90347  2.73739  3.18146  2.89801  2.37887  2.77519  2.98518  4.58477  3.61503
          0.02848  3.96862  4.69097  0.61958  0.77255  0.48576  0.95510
    170   3.06131  5.02748  3.24361  2.84794  4.43589  3.53970  3.81477  3.87134  0.91399  3.41580  4.37273  3.26794  4.03379  3.00127  2.45312  3.09738  3.30776  3.57393  5.45156  4.27844    176 - -
          2.68618  4.42225  2.77519  2.73123  3.46354  2.40513  3.72494  3.29354  2.67741  2.69355  4.24690  2.90347  2.73739  3.18146  2.89801  2.37887  2.77519  2.98518  4.58477  3.61503
          0.02848  3.96862  4.69097  0.61958  0.77255  0.48576  0.95510
    171   2.26050  4.22791  3.18142  2.98379  4.35933  1.53873  4.17161  3.83194  3.15124  3.50003  4.32802  3.21373  3.68695  3.43482  3.48255  1.64849  2.74826  3.25918  5.67680  4.43713    177 - -
          2.68618  4.42225  2.77519  2.73123  3.46354  2.40513  3.72494  3.29354  2.67741  2.69355  4.24690  2.90347  2.73739  3.18146  2.89801  2.37887  2.77519  2.98518  4.58477  3.61503
          0.02848  3.96862  4.69097  0.61958  0.77255  0.48576  0.95510
    172   3.06131  5.02748  3.24361  2.84794  4.43589  3.53970  3.81477  3.87134  0.91399  3.41580  4.37273  3.26794  4.03379  3.00127  2.45312  3.09738  3.30776  3.57393  5.45156  4.27844    178 - -
          2.68618  4.42225  2.77519  2.73123  3.46354  2.40513  3.72494  3.29354  2.67741  2.69355  4.24690  2.90347  2.73739  3.18146  2.89801  2.37887  2.77519  2.98518  4.58477  3.61503
          0.02848  3.96862  4.69097  0.61958  0.77255  0.48576  0.95510
    173   1.57460  4.15355  3.39840  3.12247  4.24288  2.93565  4.19652  3.59585  3.17313  3.34093  4.19304  3.28343  3.68238  3.47322  3.47995  1.41059  2.70130  3.08817  5.60468  4.37961    179 - -
          2.68618  4.42225  2.77519  2.73123  3.46354  2.40513  3.72494  3.29354  2.67741  2.69355  4.24690  2.90347  2.73739  3.18146  2.89801  2.37887  2.77519  2.98518  4.58477  3.61503
          0.02848  3.96862  4.69097  0.61958  0.77255  0.48576  0.95510
    174   2.63379  4.35738  3.66535  3.21625  3.54317  3.51084  4.12446  2.54969  3.06500  1.88228  3.50278  3.52381  4.03886  3.45257  3.35088  2.89258  1.71178  2.38736  5.15847  3.90304    180 - -
          2.68618  4.42225  2.77519  2.73123  3.46354  2.40513  3.72494  3.29354  2.67741  2.69355  4.24690  2.90347  2.73739  3.18146  2.89801  2.37887  2.77519  2.98518  4.58477  3.61503
          0.02848  3.96862  4.69097  0.61958  0.77255  0.48576  0.95510
    175   2.78791  4.55322  3.48132  3.39324  4.53266  0.59504  4.50711  4.15616  3.58755  3.79810  4.77503  3.64568  3.94742  3.90414  3.81253  2.96267  3.27663  3.66593  5.60189  4.63800    181 - -
          2.68618  4.42225  2.77519  2.73123  3.46354  2.40513  3.72494  3.29354  2.67741  2.69355  4.24690  2.90347  2.73739  3.18146  2.89801  2.37887  2.77519  2.98518  4.58477  3.61503
          0.02848  3.96862  4.69097  0.61958  0.77255  0.48576  0.95510
    176   3.53890  4.82046  4.49418  4.15631  1.49882  4.30266  3.45950  3.25463  4.01266  2.60665  3.86214  3.99345  4.62249  4.03121  4.08591  3.66751  3.76490  3.17402  3.61806  1.09067    182 - -
          2.68618  4.42225  2.77519  2.73123  3.46354  2.40513  3.72494  3.29354  2.67741  2.69355  4.24690  2.90347  2.73739  3.18146  2.89801  2.37887  2.77519  2.98518  4.58477  3.61503
          0.02848  3.96862  4.69097  0.61958  0.77255  0.48576  0.95510
    177   2.78337  4.75473  2.96930  2.65139  3.17062  3.46495  3.66810  3.42684  2.69327  3.01749  3.96179  1.76580  3.95201  3.06387  3.06654  2.84627  3.05371  3.15412  4.69722  2.30065    183 - -
          2.68618  4.42225  2.77519  2.73123  3.46354  2.40513  3.72494  3.29354  2.67741  2.69355  4.24690  2.90347  2.73739  3.18146  2.89801  2.37887  2.77519  2.98518  4.58477  3.61503
          0.02848  3.96862  4.69097  0.61958  0.77255  0.48576  0.95510
    178   3.46425  4.73829  4.59533  4.23125  1.15172  4.28191  3.52630  3.11948  4.04901  2.44585  3.70627  4.04553  4.59989  4.06576  4.09291  3.65819  3.69071  3.06378  2.24425  1.97827    184 - -
          2.68618  4.42225  2.77519  2.73123  3.46354  2.40513  3.72494  3.29354  2.67741  2.69355  4.24690  2.90347  2.73739  3.18146  2.89801  2.37887  2.77519  2.98518  4.58477  3.61503
          0.02848  3.96862  4.69097  0.61958  0.77255  0.48576  0.95510
    179   2.63324  4.44309  2.57908  2.79927  3.58920  3.54916  3.85693  2.65758  2.79670  2.50342  2.69024  3.24655  3.95922  3.11952  3.18697  2.82312  2.88207  2.00718  5.08466  3.81956    185 - -
          2.68618  4.42225  2.77519  2.73123  3.46354  2.40513  3.72494  3.29354  2.67741  2.69355  4.24690  2.90347  2.73739  3.18146  2.89801  2.37887  2.77519  2.98518  4.58477  3.61503
          0.02848  3.96862  4.69097  0.61958  0.77255  0.48576  0.95510
    180   2.52484  4.49193  3.09969  2.63926  3.80738  3.33344  3.75393  3.19957  2.61455  2.87881  2.73699  2.42963  3.81997  2.97882  3.00581  2.08304  2.81440  2.90411  5.17182  3.87814    186 - -
          2.68618  4.42225  2.77519  2.73123  3.46354  2.40513  3.72494  3.29354  2.67741  2.69355  4.24690  2.90347  2.73739  3.18146  2.89801  2.37887  2.77519  2.98518  4.58477  3.61503
          0.02848  3.96862  4.69097  0.61958  0.77255  0.48576  0.95510
    181   2.46078  4.51997  2.82406  2.61016  4.26191  3.09560  3.91267  3.77881  2.79989  3.40937  4.25003  2.16516  3.75430  3.12712  3.19485  1.48840  2.86470  3.31399  5.56329  4.22481    187 - -
          2.68618  4.42225  2.77519  2.73123  3.46354  2.40513  3.72494  3.29354  2.67741  2.69355  4.24690  2.90347  2.73739  3.18146  2.89801  2.37887  2.77519  2.98518  4.58477  3.61503
          0.02848  3.96862  4.69097  0.61958  0.77255  0.48576  0.95510
    182   2.26484  4.19861  3.36555  3.05163  4.15106  2.99603  4.12048  3.48631  3.05684  3.23544  4.10098  3.26337  3.71072  3.38933  3.37165  1.72250  1.56831  3.03354  5.51752  4.28068    188 - -
          2.68618  4.42225  2.77519  2.73123  3.46354  2.40513  3.72494  3.29354  2.67741  2.69355  4.24690  2.90347  2.73739  3.18146  2.89801  2.37887  2.77519  2.98518  4.58477  3.61503
          0.02848  3.96862  4.69097  0.61958  0.77255  0.48576  0.95510
    183   2.98896  4.42116  4.40070  3.91485  1.74474  4.06354  4.25080  2.22931  3.79719  1.89597  3.19508  4.07973  4.43325  3.98771  3.96811  3.42600  3.25570  1.65803  4.65699  3.19896    189 - -
          2.68618  4.42225  2.77519  2.73123  3.46354  2.40513  3.72494  3.29354  2.67741  2.69355  4.24690  2.90347  2.73739  3.18146  2.89801  2.37887  2.77519  2.98518  4.58477  3.61503
          0.02848  3.96862  4.69097  0.61958  0.77255  0.48576  0.95510
    184   2.70269  5.00429  2.00127  1.91374  4.27760  3.31017  3.67247  3.63542  2.54055  3.28028  4.11862  2.81954  3.80863  2.82777  3.03903  2.68806  2.95888  2.52528  5.52582  4.13839    190 - -
          2.68618  4.42225  2.77519  2.73123  3.46354  2.40513  3.72494  3.29354  2.67741  2.69355  4.24690  2.90347  2.73739  3.18146  2.89801  2.37887  2.77519  2.98518  4.58477  3.61503
          0.02848  3.96862  4.69097  0.61958  0.77255  0.48576  0.95510
    185   2.80508  4.40261  3.74078  3.25448  2.04158  2.56877  3.66697  2.90911  3.19116  2.53601  3.53630  3.51843  4.12313  3.43968  3.46573  3.02898  3.05248  2.71528  4.18481  1.94649    191 - -
          2.68618  4.42225  2.77519  2.73123  3.46354  2.40513  3.72494  3.29354  2.67741  2.69355  4.24690  2.90347  2.73739  3.18146  2.89801  2.37887  2.77519  2.98518  4.58477  3.61503
          0.02848  3.96862  4.69097  0.61958  0.77255  0.48576  0.95510
    186   2.59507  4.48306  3.19869  2.70281  2.53793  3.44643  3.72489  3.06432  2.17685  2.73984  3.63712  3.14164  3.87924  2.99890  2.97066  2.26492  2.84985  2.80953  4.97312  3.63455    192 - -
          2.68618  4.42225  2.77519  2.73123  3.46354  2.40513  3.72494  3.29354  2.67741  2.69355  4.24690  2.90347  2.73739  3.18146  2.89801  2.37887  2.77519  2.98518  4.58477  3.61503
          0.02848  3.96862  4.69097  0.61958  0.77255  0.48576  0.95510
    187   3.09468  5.23547  0.78938  2.39874  4.62582  3.28511  4.01835  4.23626  3.12107  3.82776  4.80859  2.95969  3.94477  3.25811  3.64985  3.04664  3.43553  3.86543  5.77560  4.48367    193 - -
          2.68618  4.42225  2.77519  2.73123  3.46354  2.40513  3.72494  3.29354  2.67741  2.69355  4.24690  2.90347  2.73739  3.18146  2.89801  2.37887  2.77519  2.98518  4.58477  3.61503
          0.02848  3.96862  4.69097  0.61958  0.77255  0.48576  0.95510
    188   2.68525  4.93883  2.07199  1.95838  4.18149  3.33851  3.66643  2.65610  2.52312  3.18299  4.03181  2.85083  3.81484  2.82561  3.00881  2.68657  2.93378  3.20147  5.45233  4.08133    194 - -
          2.68618  4.42225  2.77519  2.73123  3.46354  2.40513  3.72494  3.29354  2.67741  2.69355  4.24690  2.90347  2.73739  3.18146  2.89801  2.37887  2.77519  2.98518  4.58477  3.61503
          0.02848  3.96862  4.69097  0.61958  0.77255  0.48576  0.95510
    189   2.87033  5.17536  2.69598  1.83572  4.53077  3.40954  3.64980  3.94074  1.54461  3.45113  4.29504  2.91184  3.88853  2.79316  2.56483  2.83201  3.09961  3.58332  5.57267  4.25914    195 - -
          2.68618  4.42225  2.77519  2.73123  3.46354  2.40513  3.72494  3.29354  2.67741  2.69355  4.24690  2.90347  2.73739  3.18146  2.89801  2.37887  2.77519  2.98518  4.58477  3.61503
          0.02848  3.96862  4.69097  0.61958  0.77255  0.48576  0.95510
    190   2.77137  4.49549  3.31446  2.28273  3.62463  3.64719  4.00092  1.62347  2.89895  2.46622  3.55273  3.37124  4.08340  3.28420  3.23462  3.00596  3.02679  2.30772  5.18113  3.91592    196 - -
          2.68618  4.42225  2.77519  2.73123  3.46354  2.40513  3.72494  3.29354  2.67741  2.69355  4.24690  2.90347  2.73739  3.18146  2.89801  2.37887  2.77519  2.98518  4.58477  3.61503
          0.02848  3.96862  4.69097  0.61958  0.77255  0.48576  0.95510
    191   3.38231  4.75611  4.37048  4.10383  0.86662  4.04839  3.92241  2.89481  4.00858  2.24302  3.61117  4.12831  4.50528  4.15023  4.10454  3.64691  3.68373  2.89246  4.14411  2.49954    197 - -
          2.68618  4.42225  2.77519  2.73123  3.46354  2.40513  3.72494  3.29354  2.67741  2.69355  4.24690  2.90347  2.73739  3.18146  2.89801  2.37887  2.77519  2.98518  4.58477  3.61503
          0.02848  3.96862  4.69097  0.61958  0.77255  0.48576  0.95510
    192   3.09468  5.23547  0.78938  2.39874  4.62582  3.28511  4.01835  4.23626  3.12107  3.82776  4.80859  2.95969  3.94477  3.25811  3.64985  3.04664  3.43553  3.86543  5.77560  4.48367    198 - -
          2.68618  4.42225  2.77519  2.73123  3.46354  2.40513  3.72494  3.29354  2.67741  2.69355  4.24690  2.90347  2.73739  3.18146  2.89801  2.37887  2.77519  2.98518  4.58477  3.61503
          0.02848  3.96862  4.69097  0.61958  0.77255  0.48576  0.95510
    193   3.38231  4.75611  4.37048  4.10383  0.86662  4.04839  3.92241  2.89481  4.00858  2.24302  3.61117  4.12831  4.50528  4.15023  4.10454  3.64691  3.68373  2.89246  4.14411  2.49954    199 - -
          2.68618  4.42225  2.77519  2.73123  3.46354  2.40513  3.72494  3.29354  2.67741  2.69355  4.24690  2.90347  2.73739  3.18146  2.89801  2.37887  2.77519  2.98518  4.58477  3.61503
          0.02848  3.96862  4.69097  0.61958  0.77255  0.48576  0.95510
    194   3.10623  4.49918  4.47068  4.09066  3.44011  4.16899  4.80152  0.96627  3.92063  2.00728  3.36131  4.32259  4.59161  4.25946  4.10628  3.67417  3.40395  1.85255  5.35032  4.09644    200 - -
          2.68618  4.42225  2.77519  2.73123  3.46354  2.40513  3.72494  3.29354  2.67741  2.69355  4.24690  2.90347  2.73739  3.18146  2.89801  2.37887  2.77519  2.98518  4.58477  3.61503
          0.02848  3.96862  4.69097  0.61958  0.77255  0.48576  0.95510
    195   2.88270  4.62343  3.50037  3.35371  4.33967  3.30553  4.42282  3.91034  3.41934  3.52656  4.58090  3.65046  0.66680  3.80520  3.65351  3.05333  3.33196  3.54467  5.49934  4.46183    201 - -
          2.68618  4.42225  2.77519  2.73123  3.46354  2.40513  3.72494  3.29354  2.67741  2.69355  4.24690  2.90347  2.73739  3.18146  2.89801  2.37887  2.77519  2.98518  4.58477  3.61503
          0.02848  3.96862  4.69097  0.61958  0.77255  0.48576  0.95510
    196   3.38231  4.75611  4.37048  4.10383  0.86662  4.04839  3.92241  2.89481  4.00858  2.24302  3.61117  4.12831  4.50528  4.15023  4.10454  3.64691  3.68373  2.89246  4.14411  2.49954    202 - -
          2.68618  4.42225  2.77519  2.73123  3.46354  2.40513  3.72494  3.29354  2.67741  2.69355  4.24690  2.90347  2.73739  3.18146  2.89801  2.37887  2.77519  2.98518  4.58477  3.61503
          0.02848  3.96862  4.69097  0.61958  0.77255  0.48576  0.95510
    197   0.88363  4.24186  3.56174  3.35821  4.14956  3.06367  4.36869  3.28959  3.37697  3.16669  4.18853  3.48303  3.81205  3.70947  3.62045  2.59161  2.87566  2.92734  5.56712  4.37825    203 - -
          2.68618  4.42225  2.77519  2.73123  3.46354  2.40513  3.72494  3.29354  2.67741  2.69355  4.24690  2.90347  2.73739  3.18146  2.89801  2.37887  2.77519  2.98518  4.58477  3.61503
          0.02848  3.96862  4.69097  0.61958  0.77255  0.48576  0.95510
    198   3.38231  4.75611  4.37048  4.10383  0.86662  4.04839  3.92241  2.89481  4.00858  2.24302  3.61117  4.12831  4.50528  4.15023  4.10454  3.64691  3.68373  2.89246  4.14411  2.49954    204 - -
          2.68618  4.42225  2.77519  2.73123  3.46354  2.40513  3.72494  3.29354  2.67741  2.69355  4.24690  2.90347  2.73739  3.18146  2.89801  2.37887  2.77519  2.98518  4.58477  3.61503
          0.02848  3.96862  4.69097  0.61958  0.77255  0.48576  0.95510
    199   2.57597  4.71677  2.76724  2.01538  4.17232  3.26052  3.73129  3.56491  2.56383  3.19744  4.03264  2.93381  3.78955  2.90576  2.99935  2.12419  2.15343  3.20508  5.44067  4.11123    205 - -
          2.68618  4.42225  2.77519  2.73123  3.46354  2.40513  3.72494  3.29354  2.67741  2.69355  4.24690  2.90347  2.73739  3.18146  2.89801  2.37887  2.77519  2.98518  4.58477  3.61503
          0.02848  3.96862  4.69097  0.61958  0.77255  0.48576  0.95510
    200   2.68945  4.76337  2.86723  2.58929  4.34141  1.64610  3.81714  3.77503  1.89458  3.37230  4.23420  3.04618  3.85383  3.00532  2.84141  2.74802  3.01511  3.39138  5.51492  4.24760    206 - -
          2.68618  4.42225  2.77519  2.73123  3.46354  2.40513  3.72494  3.29354  2.67741  2.69355  4.24690  2.90347  2.73739  3.18146  2.89801  2.37887  2.77519  2.98518  4.58477  3.61503
          0.02848  3.96862  4.69097  0.61958  0.77255  0.48576  0.95510
    201   2.36408  4.28541  3.29183  3.11266  4.17288  3.01360  4.21957  3.70878  3.19291  3.42182  4.34028  3.32163  3.76046  3.53484  3.47557  0.95482  2.85152  3.22280  5.53781  4.25707    207 - -
          2.68620  4.42227  2.77522  2.73126  3.46356  2.40515  3.72497  3.29356  2.67743  2.69357  4.24692  2.90349  2.73742  3.18149  2.89803  2.37862  2.77522  2.98521  4.58479  3.61505
          0.21922  1.67302  4.69097  0.28516  1.39390  0.48576  0.95510
    202   2.85014  4.46623  3.74042  3.20863  1.95162  3.77100  3.63936  2.94603  3.04539  2.52909  3.54770  3.49704  4.13753  3.36707  2.43746  3.05331  3.07931  2.76420  4.19021  2.06324    209 - -
          2.68618  4.42225  2.77519  2.73123  3.46354  2.40513  3.72494  3.29354  2.67741  2.69355  4.24690  2.90347  2.73739  3.18146  2.89801  2.37887  2.77519  2.98518  4.58477  3.61503
          0.02848  3.96862  4.69097  0.61958  0.77255  0.48576  0.95510
    203   2.92834  5.46848  1.71670  1.32360  4.75728  3.21901  3.75476  4.26629  2.75744  3.77971  4.63462  2.68870  3.83478  2.92162  3.33922  2.81844  3.21533  3.84866  5.93203  4.44310    210 - -
          2.68618  4.42225  2.77519  2.73123  3.46354  2.40513  3.72494  3.29354  2.67741  2.69355  4.24690  2.90347  2.73739  3.18146  2.89801  2.37887  2.77519  2.98518  4.58477  3.61503
          0.02848  3.96862  4.69097  0.61958  0.77255  0.48576  0.95510
    204   1.38628  4.15298  3.53389  3.20530  4.09969  3.01300  4.21118  3.22169  3.18375  3.10650  4.02698  3.35592  3.73599  3.50301  3.47504  2.46031  1.84055  2.83539  5.51834  4.30896    211 - -
          2.68618  4.42225  2.77519  2.73123  3.46354  2.40513  3.72494  3.29354  2.67741  2.69355  4.24690  2.90347  2.73739  3.18146  2.89801  2.37887  2.77519  2.98518  4.58477  3.61503
          0.02848  3.96862  4.69097  0.61958  0.77255  0.48576  0.95510
    205   3.11951  4.48757  4.58035  4.07741  1.72271  4.25752  4.32968  1.67003  3.94672  1.73943  3.09041  4.23701  4.55196  4.09688  4.08598  3.61142  3.36126  2.17933  4.66117  3.21663    212 - -
          2.68618  4.42225  2.77519  2.73123  3.46354  2.40513  3.72494  3.29354  2.67741  2.69355  4.24690  2.90347  2.73739  3.18146  2.89801  2.37887  2.77519  2.98518  4.58477  3.61503
          0.02848  3.96862  4.69097  0.61958  0.77255  0.48576  0.95510
    206   3.38231  4.75611  4.37048  4.10383  0.86662  4.04839  3.92241  2.89481  4.00858  2.24302  3.61117  4.12831  4.50528  4.15023  4.10454  3.64691  3.68373  2.89246  4.14411  2.49954    213 - -
          2.68618  4.42225  2.77519  2.73123  3.46354  2.40513  3.72494  3.29354  2.67741  2.69355  4.24690  2.90347  2.73739  3.18146  2.89801  2.37887  2.77519  2.98518  4.58477  3.61503
          0.02848  3.96862  4.69097  0.61958  0.77255  0.48576  0.95510
    207   3.19055  4.52417  4.73157  4.21306  3.23476  4.45868  4.83857  1.33539  4.04375  1.33598  3.07019  4.47035  4.71028  4.27272  4.21261  3.83265  3.43469  1.89386  5.25700  4.08379    214 - -
          2.68618  4.42225  2.77519  2.73123  3.46354  2.40513  3.72494  3.29354  2.67741  2.69355  4.24690  2.90347  2.73739  3.18146  2.89801  2.37887  2.77519  2.98518  4.58477  3.61503
          0.02848  3.96862  4.69097  0.61958  0.77255  0.48576  0.95510
    208   2.80495  4.80357  2.76467  2.66017  4.18235  3.24988  4.00143  3.91409  2.91354  3.55024  4.50541  0.99850  3.90675  3.27488  3.27100  2.86881  3.19032  3.52656  5.47730  4.12418    215 - -
          2.68618  4.42225  2.77519  2.73123  3.46354  2.40513  3.72494  3.29354  2.67741  2.69355  4.24690  2.90347  2.73739  3.18146  2.89801  2.37887  2.77519  2.98518  4.58477  3.61503
          0.02848  3.96862  4.69097  0.61958  0.77255  0.48576  0.95510
    209   2.89644  5.36854  1.34256  2.12670  4.68612  3.20121  3.77561  4.24556  2.79692  3.77204  4.63189  2.01995  3.83107  2.95228  3.37636  2.80521  3.20204  3.81890  5.89985  4.40771    216 - -
          2.68618  4.42225  2.77519  2.73123  3.46354  2.40513  3.72494  3.29354  2.67741  2.69355  4.24690  2.90347  2.73739  3.18146  2.89801  2.37887  2.77519  2.98518  4.58477  3.61503
          0.02848  3.96862  4.69097  0.61958  0.77255  0.48576  0.95510
    210   2.80495  4.80357  2.76467  2.66017  4.18235  3.24988  4.00143  3.91409  2.91354  3.55024  4.50541  0.99850  3.90675  3.27488  3.27100  2.86881  3.19032  3.52656  5.47730  4.12418    217 - -
          2.68618  4.42225  2.77519  2.73123  3.46354  2.40513  3.72494  3.29354  2.67741  2.69355  4.24690  2.90347  2.73739  3.18146  2.89801  2.37887  2.77519  2.98518  4.58477  3.61503
          0.02848  3.96862  4.69097  0.61958  0.77255  0.48576  0.95510
    211   2.82125  4.31097  4.07559  3.52802  2.97240  3.89454  4.06311  2.35368  3.39085  1.62927  3.18537  3.78795  4.24168  3.65172  3.61454  3.19690  3.05805  1.87523  4.65432  2.46239    218 - -
          2.68618  4.42225  2.77519  2.73123  3.46354  2.40513  3.72494  3.29354  2.67741  2.69355  4.24690  2.90347  2.73739  3.18146  2.89801  2.37887  2.77519  2.98518  4.58477  3.61503
          0.02848  3.96862  4.69097  0.61958  0.77255  0.48576  0.95510
    212   2.57913  4.78766  1.99206  2.36525  4.31296  3.20769  3.74608  3.73729  2.63107  3.34559  4.16658  2.87469  3.77002  2.91208  3.11390  2.08588  2.25825  3.33537  5.56351  4.19793    219 - -
          2.68618  4.42225  2.77519  2.73123  3.46354  2.40513  3.72494  3.29354  2.67741  2.69355  4.24690  2.90347  2.73739  3.18146  2.89801  2.37887  2.77519  2.98518  4.58477  3.61503
          0.02848  3.96862  4.69097  0.61958  0.77255  0.48576  0.95510
    213   3.19055  4.52417  4.73157  4.21306  3.23476  4.45868  4.83857  1.33539  4.04375  1.33598  3.07019  4.47035  4.71028  4.27272  4.21261  3.83265  3.43469  1.89386  5.25700  4.08379    220 - -
          2.68618  4.42225  2.77519  2.73123  3.46354  2.40513  3.72494  3.29354  2.67741  2.69355  4.24690  2.90347  2.73739  3.18146  2.89801  2.37887  2.77519  2.98518  4.58477  3.61503
          0.02848  3.96862  4.69097  0.61958  0.77255  0.48576  0.95510
    214   2.80659  5.17447  2.69029  1.86586  4.51530  3.39508  3.61406  3.94771  1.87016  3.43758  4.25287  2.87461  3.85369  2.21012  2.59104  2.76343  3.03200  3.57180  5.56379  4.22555    221 - -
          2.68618  4.42225  2.77519  2.73123  3.46354  2.40513  3.72494  3.29354  2.67741  2.69355  4.24690  2.90347  2.73739  3.18146  2.89801  2.37887  2.77519  2.98518  4.58477  3.61503
          0.02848  3.96862  4.69097  0.61958  0.77255  0.48576  0.95510
    215   2.66573  4.66837  3.11612  2.18175  3.87500  3.48197  3.67667  2.40707  2.38734  2.86210  3.75408  3.07057  3.88231  2.86925  2.28136  2.75317  2.89357  2.91998  5.18733  3.90951    222 - -
          2.68618  4.42225  2.77519  2.73123  3.46354  2.40513  3.72494  3.29354  2.67741  2.69355  4.24690  2.90347  2.73739  3.18146  2.89801  2.37887  2.77519  2.98518  4.58477  3.61503
          0.02848  3.96862  4.69097  0.61958  0.77255  0.48576  0.95510
    216   3.26403  4.69817  4.34360  3.98453  3.17409  4.10375  4.61013  2.38410  3.75132  0.76532  3.16818  4.25065  4.52299  4.09663  3.91140  3.68675  3.55415  2.44627  5.08761  3.83292    223 - -
          2.68618  4.42225  2.77519  2.73123  3.46354  2.40513  3.72494  3.29354  2.67741  2.69355  4.24690  2.90347  2.73739  3.18146  2.89801  2.37887  2.77519  2.98518  4.58477  3.61503
          0.02848  3.96862  4.69097  0.61958  0.77255  0.48576  0.95510
    217   2.87033  5.17536  2.69598  1.83572  4.53077  3.40954  3.64980  3.94074  1.54461  3.45113  4.29504  2.91184  3.88853  2.79316  2.56483  2.83201  3.09961  3.58332  5.57267  4.25914    224 - -
          2.68677  4.42284  2.77579  2.72954  3.46334  2.40572  3.72554  3.29413  2.67692  2.69304  4.24576  2.90270  2.73799  3.18206  2.89770  2.37893  2.77539  2.98578  4.58536  3.61378
          0.21922  1.67302  4.69097  2.73995  0.06675  0.48576  0.95510
    218   2.77962  4.68182  3.33148  2.79702  3.85847  3.58004  3.77147  2.31604  1.59111  2.75875  3.76276  3.22860  3.99061  2.97682  2.65064  2.90480  3.01345  2.76557  5.22064  3.95753    249 - -
          2.68618  4.42225  2.77519  2.73123  3.46354  2.40513  3.72494  3.29354  2.67741  2.69355  4.24690  2.90347  2.73739  3.18146  2.89801  2.37887  2.77519  2.98518  4.58477  3.61503
          0.02848  3.96862  4.69097  0.61958  0.77255  0.48576  0.95510
    219   2.60047  4.70786  2.83064  2.52629  4.18935  3.25067  3.76898  3.67588  2.52483  3.26956  4.12642  2.98961  3.81219  2.10024  2.89448  1.71583  2.92509  3.29679  5.44908  4.11506    250 - -
          2.68618  4.42225  2.77519  2.73123  3.46354  2.40513  3.72494  3.29354  2.67741  2.69355  4.24690  2.90347  2.73739  3.18146  2.89801  2.37887  2.77519  2.98518  4.58477  3.61503
          0.02848  3.96862  4.69097  0.61958  0.77255  0.48576  0.95510
    220   2.85240  5.23892  2.32445  1.68140  4.55854  3.25674  3.73437  4.05390  2.61298  3.59791  4.44974  1.70633  3.83925  2.90219  3.09185  2.79006  3.13514  3.66351  5.74526  4.31901    251 - -
          2.68618  4.42225  2.77519  2.73123  3.46354  2.40513  3.72494  3.29354  2.67741  2.69355  4.24690  2.90347  2.73739  3.18146  2.89801  2.37887  2.77519  2.98518  4.58477  3.61503
          0.02848  3.96862  4.69097  0.61958  0.77255  0.48576  0.95510
    221   2.73244  5.04994  2.67396  1.96358  4.39012  3.35437  3.63374  3.82108  1.87192  3.35783  4.17362  2.86647  3.82653  2.77463  2.73015  2.19655  2.97594  3.45235  5.52397  4.17370    252 - -
          2.68618  4.42225  2.77519  2.73123  3.46354  2.40513  3.72494  3.29354  2.67741  2.69355  4.24690  2.90347  2.73739  3.18146  2.89801  2.37887  2.77519  2.98518  4.58477  3.61503
          0.02848  3.96862  4.69097  0.61958  0.77255  0.48576  0.95510
    222   2.08393  4.24437  4.05238  3.51231  2.43827  3.81034  4.17637  1.88424  3.41858  2.07373  3.21820  3.77602  4.19949  3.66891  3.65613  3.12586  2.99153  2.11292  4.87596  3.61642    253 - -
          2.68618  4.42225  2.77519  2.73123  3.46354  2.40513  3.72494  3.29354  2.67741  2.69355  4.24690  2.90347  2.73739  3.18146  2.89801  2.37887  2.77519  2.98518  4.58477  3.61503
          0.02848  3.96862  4.69097  0.61958  0.77255  0.48576  0.95510
    223   3.17899  4.51307  4.72048  4.20737  3.26186  4.44919  4.84197  1.26043  4.03602  1.43449  3.10290  4.46307  4.71011  4.27834  4.20989  3.82654  3.42605  1.85829  5.27490  4.08894    254 - -
          2.68618  4.42225  2.77519  2.73123  3.46354  2.40513  3.72494  3.29354  2.67741  2.69355  4.24690  2.90347  2.73739  3.18146  2.89801  2.37887  2.77519  2.98518  4.58477  3.61503
          0.02848  3.96862  4.69097  0.61958  0.77255  0.48576  0.95510
    224   2.73324  5.05231  2.67189  1.95526  4.39229  3.35416  3.63363  3.82352  1.87174  3.35974  4.17540  2.86561  3.82653  2.77440  2.73052  2.20581  2.97666  3.45448  5.52547  4.17475    255 - -
          2.68618  4.42225  2.77519  2.73123  3.46354  2.40513  3.72494  3.29354  2.67741  2.69355  4.24690  2.90347  2.73739  3.18146  2.89801  2.37887  2.77519  2.98518  4.58477  3.61503
          0.02848  3.96862  4.69097  0.61958  0.77255  0.48576  0.95510
    225   2.79601  5.20374  2.52201  1.80045  4.52820  3.33262  3.64234  3.98202  1.95917  3.48682  4.30103  2.22128  3.83138  2.78133  2.78482  2.74250  3.03916  3.59456  5.63024  4.24958    256 - -
          2.68618  4.42225  2.77519  2.73123  3.46354  2.40513  3.72494  3.29354  2.67741  2.69355  4.24690  2.90347  2.73739  3.18146  2.89801  2.37887  2.77519  2.98518  4.58477  3.61503
          0.17593  3.96862  1.94893  0.61958  0.77255  0.48576  0.95510
    226   2.93055  4.89070  3.10333  2.73469  4.26640  3.42413  3.73550  3.69294  1.10434  3.26872  4.23351  3.16093  3.92848  2.93025  2.42591  2.97610  3.18775  3.40366  5.34100  4.14733    257 - -
          2.68618  4.42225  2.77519  2.73123  3.46354  2.40513  3.72494  3.29354  2.67741  2.69355  4.24690  2.90347  2.73739  3.18146  2.89801  2.37887  2.77519  2.98518  4.58477  3.61503
          0.03293  3.82562  4.54797  0.61958  0.77255  0.61147  0.78209
    227   2.71476  4.55050  3.31998  2.81011  3.69759  3.54386  3.77848  2.18224  1.88257  2.59778  3.62812  3.23141  3.96218  3.01066  2.72627  2.87558  2.95722  2.58074  5.12467  3.85975    258 - -
          2.68618  4.42225  2.77519  2.73123  3.46354  2.40513  3.72494  3.29354  2.67741  2.69355  4.24690  2.90347  2.73739  3.18146  2.89801  2.37887  2.77519  2.98518  4.58477  3.61503
          0.03293  3.82562  4.54797  0.61958  0.77255  0.61147  0.78209
    228   2.78126  5.11259  2.30199  1.73635  4.42888  3.20380  3.68003  3.91243  2.54366  3.47913  4.34017  1.91941  3.78406  2.85414  3.00217  2.73359  3.06581  3.53776  5.63384  4.22419    259 - -
          2.68618  4.42225  2.77519  2.73123  3.46354  2.40513  3.72494  3.29354  2.67741  2.69355  4.24690  2.90347  2.73739  3.18146  2.89801  2.37887  2.77519  2.98518  4.58477  3.61503
          0.03293  3.82562  4.54797  0.61958  0.77255  0.61147  0.78209
    229   2.85166  5.34402  1.67539  1.53805  4.63077  3.16027  3.69214  4.12286  2.68592  3.65922  4.52003  2.63923  3.77195  2.86231  3.25357  2.75296  3.13848  3.72152  5.82093  4.34920    260 - -
          2.68618  4.42225  2.77519  2.73123  3.46354  2.40513  3.72494  3.29354  2.67741  2.69355  4.24690  2.90347  2.73739  3.18146  2.89801  2.37887  2.77519  2.98518  4.58477  3.61503
          0.03293  3.82562  4.54797  0.61958  0.77255  0.61147  0.78209
    230   2.85166  5.34402  1.67539  1.53805  4.63077  3.16027  3.69214  4.12286  2.68592  3.65922  4.52003  2.63923  3.77195  2.86231  3.25357  2.75296  3.13848  3.72152  5.82093  4.34920    261 - -
          2.68618  4.42225  2.77519  2.73123  3.46354  2.40513  3.72494  3.29354  2.67741  2.69355  4.24690  2.90347  2.73739  3.18146  2.89801  2.37887  2.77519  2.98518  4.58477  3.61503
          0.03293  3.82562  4.54797  0.61958  0.77255  0.61147  0.78209
    231   2.60786  4.32208  3.61572  3.17290  3.46910  3.48730  4.08156  2.45716  3.01128  1.80458  3.42930  3.48628  4.00771  3.40879  3.29390  2.87168  2.03186  2.30599  5.10546  3.84487    262 - -
          2.68618  4.42225  2.77519  2.73123  3.46354  2.40513  3.72494  3.29354  2.67741  2.69355  4.24690  2.90347  2.73739  3.18146  2.89801  2.37887  2.77519  2.98518  4.58477  3.61503
          0.03293  3.82562  4.54797  0.61958  0.77255  0.61147  0.78209
    232   2.91367  5.01271  2.47061  1.09397  4.35333  3.24504  3.82896  3.79795  2.70369  3.42305  4.40009  2.90898  3.84768  3.04621  3.10695  2.90144  3.21787  3.48700  5.53382  4.25708    263 - -
          2.68618  4.42225  2.77519  2.73123  3.46354  2.40513  3.72494  3.29354  2.67741  2.69355  4.24690  2.90347  2.73739  3.18146  2.89801  2.37887  2.77519  2.98518  4.58477  3.61503
          0.03293  3.82562  4.54797  0.61958  0.77255  0.41449  1.08081
    233   2.26379  4.22902  3.17514  2.98825  4.36279  1.43254  4.17984  3.83771  3.16320  3.50825  4.33871  3.21661  3.68904  3.44635  3.49107  1.76499  2.75357  3.26379  5.68111  4.44186    264 - -
          2.68618  4.42225  2.77519  2.73123  3.46354  2.40513  3.72494  3.29354  2.67741  2.69355  4.24690  2.90347  2.73739  3.18146  2.89801  2.37887  2.77519  2.98518  4.58477  3.61503
          0.02848  3.96862  4.69097  0.61958  0.77255  0.48576  0.95510
    234   2.85619  5.26140  2.31211  1.47234  4.57774  3.25516  3.73094  4.07377  2.61420  3.61223  4.46158  1.97312  3.83744  2.89675  3.09980  2.78894  3.13739  3.68005  5.75931  4.32767    265 - -
          2.68618  4.42225  2.77519  2.73123  3.46354  2.40513  3.72494  3.29354  2.67741  2.69355  4.24690  2.90347  2.73739  3.18146  2.89801  2.37887  2.77519  2.98518  4.58477  3.61503
          0.02848  3.96862  4.69097  0.61958  0.77255  0.48576  0.95510
    235   2.78892  5.05314  2.57539  2.35109  4.34578  3.31632  3.70236  3.89260  2.43889  3.43049  4.28497  1.79117  3.85227  2.06111  2.82556  2.77072  3.06252  3.52242  5.54243  4.15990    266 - -
          2.68618  4.42225  2.77519  2.73123  3.46354  2.40513  3.72494  3.29354  2.67741  2.69355  4.24690  2.90347  2.73739  3.18146  2.89801  2.37887  2.77519  2.98518  4.58477  3.61503
          0.17593  3.96862  1.94893  0.61958  0.77255  0.48576  0.95510
    236   2.75227  4.95288  2.66548  2.38582  4.30669  3.31109  3.63699  3.76752  1.81942  3.32579  4.18411  2.02926  3.82292  2.80273  2.59552  2.75070  3.01377  3.41526  5.44945  4.12423    267 - -
          2.68618  4.42225  2.77519  2.73123  3.46354  2.40513  3.72494  3.29354  2.67741  2.69355  4.24690  2.90347  2.73739  3.18146  2.89801  2.37887  2.77519  2.98518  4.58477  3.61503
          0.03293  3.82562  4.54797  0.61958  0.77255  0.61147  0.78209
    237   2.53052  4.54909  3.08707  2.66109  4.06822  3.23436  3.72372  3.51610  2.35618  3.13014  3.99787  3.06138  3.78170  2.91980  2.03608  1.89641  2.85683  3.15409  5.30713  4.02763    268 - -
          2.68618  4.42225  2.77519  2.73123  3.46354  2.40513  3.72494  3.29354  2.67741  2.69355  4.24690  2.90347  2.73739  3.18146  2.89801  2.37887  2.77519  2.98518  4.58477  3.61503
          0.03293  3.82562  4.54797  0.61958  0.77255  0.61147  0.78209
    238   2.65189  4.49142  3.28857  2.81938  3.73912  3.46592  3.81463  2.76991  2.01139  2.66223  3.67002  3.22656  3.93048  3.05296  2.80670  2.82101  2.92492  1.92185  5.16142  3.89771    269 - -
          2.68618  4.42225  2.77519  2.73123  3.46354  2.40513  3.72494  3.29354  2.67741  2.69355  4.24690  2.90347  2.73739  3.18146  2.89801  2.37887  2.77519  2.98518  4.58477  3.61503
          0.03293  3.82562  4.54797  0.61958  0.77255  0.61147  0.78209
    239   2.67819  4.88777  1.81810  2.27168  4.33941  3.16179  3.74849  3.81525  2.69168  3.41497  4.28108  2.80447  2.13439  2.93637  3.18414  2.67929  2.99846  3.42866  5.57333  4.21187    270 - -
          2.68618  4.42225  2.77519  2.73123  3.46354  2.40513  3.72494  3.29354  2.67741  2.69355  4.24690  2.90347  2.73739  3.18146  2.89801  2.37887  2.77519  2.98518  4.58477  3.61503
          0.03293  3.82562  4.54797  0.61958  0.77255  0.41449  1.08081
    240   2.04350  4.26786  3.60871  3.12517  3.59554  3.42362  4.04791  2.60401  3.03200  1.91531  3.52217  3.43443  3.95166  3.37190  3.34166  2.77714  2.22199  2.39691  5.12856  3.90359    271 - -
          2.68618  4.42225  2.77519  2.73123  3.46354  2.40513  3.72494  3.29354  2.67741  2.69355  4.24690  2.90347  2.73739  3.18146  2.89801  2.37887  2.77519  2.98518  4.58477  3.61503
          0.02848  3.96862  4.69097  0.61958  0.77255  0.48576  0.95510
    241   3.04627  5.13969  3.46715  2.80132  4.58919  3.65737  3.60529  3.93716  1.48090  3.38519  4.26145  3.19768  4.02836  2.74298  1.42418  3.04609  3.21330  3.62392  5.42947  4.26572    272 - -
          2.68618  4.42225  2.77519  2.73123  3.46354  2.40513  3.72494  3.29354  2.67741  2.69355  4.24690  2.90347  2.73739  3.18146  2.89801  2.37887  2.77519  2.98518  4.58477  3.61503
          0.02848  3.96862  4.69097  0.61958  0.77255  0.48576  0.95510
    242   2.73654  4.93910  2.97147  2.49162  4.28285  3.43906  3.61920  3.67659  1.79342  3.22822  4.06254  2.98180  3.86399  2.24886  2.52227  2.74879  2.35349  3.34090  5.40314  4.11200    273 - -
          2.68618  4.42225  2.77519  2.73123  3.46354  2.40513  3.72494  3.29354  2.67741  2.69355  4.24690  2.90347  2.73739  3.18146  2.89801  2.37887  2.77519  2.98518  4.58477  3.61503
          0.02848  3.96862  4.69097  0.61958  0.77255  0.48576  0.95510
    243   2.65770  4.35906  3.70434  3.24818  3.50427  3.55164  4.14005  2.50836  3.09478  1.75562  3.45579  3.55583  4.06496  3.47638  3.37633  2.92863  1.81510  2.35881  5.13963  3.89108    274 - -
          2.68618  4.42225  2.77519  2.73123  3.46354  2.40513  3.72494  3.29354  2.67741  2.69355  4.24690  2.90347  2.73739  3.18146  2.89801  2.37887  2.77519  2.98518  4.58477  3.61503
          0.02848  3.96862  4.69097  0.61958  0.77255  0.48576  0.95510
    244   3.26848  4.62935  4.63105  4.13730  1.91127  4.36447  4.32524  2.33308  3.99357  1.09192  2.98794  4.30805  4.61926  4.11663  4.12131  3.72817  3.50015  2.43429  4.59640  3.13715    275 - -
          2.68618  4.42225  2.77519  2.73123  3.46354  2.40513  3.72494  3.29354  2.67741  2.69355  4.24690  2.90347  2.73739  3.18146  2.89801  2.37887  2.77519  2.98518  4.58477  3.61503
          0.02848  3.96862  4.69097  0.61958  0.77255  0.48576  0.95510
    245   3.26617  4.62896  4.59094  4.11554  1.58915  4.32510  4.18864  2.39480  3.96871  1.29571  3.06325  4.24868  4.59962  4.09244  4.09433  3.69151  3.50103  2.47446  4.44631  2.92129    276 - -
          2.68618  4.42225  2.77519  2.73123  3.46354  2.40513  3.72494  3.29354  2.67741  2.69355  4.24690  2.90347  2.73739  3.18146  2.89801  2.37887  2.77519  2.98518  4.58477  3.61503
          0.02848  3.96862  4.69097  0.61958  0.77255  0.48576  0.95510
    246   2.69883  4.96276  2.65734  2.36005  4.38109  2.45529  3.67886  3.82653  1.98296  3.37574  4.19700  2.13331  3.81750  2.83084  2.81549  2.69613  2.97176  3.44307  5.54396  4.19512    277 - -
          2.68618  4.42225  2.77519  2.73123  3.46354  2.40513  3.72494  3.29354  2.67741  2.69355  4.24690  2.90347  2.73739  3.18146  2.89801  2.37887  2.77519  2.98518  4.58477  3.61503
          0.02848  3.96862  4.69097  0.61958  0.77255  0.48576  0.95510
    247   2.10069  4.36702  3.29952  2.84531  3.67002  3.40901  3.88338  2.13231  2.81526  2.68020  3.61769  2.47725  3.89981  3.16137  3.17413  2.73711  2.84135  2.54764  5.11825  3.85510    278 - -
          2.68618  4.42225  2.77519  2.73123  3.46354  2.40513  3.72494  3.29354  2.67741  2.69355  4.24690  2.90347  2.73739  3.18146  2.89801  2.37887  2.77519  2.98518  4.58477  3.61503
          0.02848  3.96862  4.69097  0.61958  0.77255  0.48576  0.95510
    248   3.19044  4.53407  4.73719  4.17090  3.10833  4.44242  4.75568  1.70418  4.03466  1.21756  2.18831  4.43517  4.65203  4.18117  4.18055  3.77884  3.41483  2.11754  5.14032  4.05651    279 - -
          2.68618  4.42225  2.77519  2.73123  3.46354  2.40513  3.72494  3.29354  2.67741  2.69355  4.24690  2.90347  2.73739  3.18146  2.89801  2.37887  2.77519  2.98518  4.58477  3.61503
          0.02848  3.96862  4.69097  0.61958  0.77255  0.48576  0.95510
    249   2.70746  4.79340  3.12315  2.56949  4.02329  3.48978  3.63159  3.40442  1.92733  2.98467  2.82043  3.04582  3.88075  2.19889  2.56882  2.75949  2.92562  3.12378  5.25460  3.97776    280 - -
          2.68618  4.42225  2.77519  2.73123  3.46354  2.40513  3.72494  3.29354  2.67741  2.69355  4.24690  2.90347  2.73739  3.18146  2.89801  2.37887  2.77519  2.98518  4.58477  3.61503
          0.02848  3.96862  4.69097  0.61958  0.77255  0.48576  0.95510
    250   2.85748  5.19206  2.59983  1.59336  4.53240  3.37388  3.66209  3.95512  1.78510  3.47298  4.31512  2.87196  3.87220  2.80816  2.67050  2.81236  3.09607  3.59133  5.60626  4.26711    281 - -
          2.68618  4.42225  2.77519  2.73123  3.46354  2.40513  3.72494  3.29354  2.67741  2.69355  4.24690  2.90347  2.73739  3.18146  2.89801  2.37887  2.77519  2.98518  4.58477  3.61503
          0.02848  3.96862  4.69097  0.61958  0.77255  0.48576  0.95510
    251   2.57029  4.67096  2.99807  2.55395  4.14943  3.30552  3.71238  3.53576  1.91442  3.15595  3.99140  3.01346  3.80707  2.88236  2.78549  2.13904  2.28101  3.18010  5.38081  4.08714    282 - -
          2.68618  4.42225  2.77519  2.73123  3.46354  2.40513  3.72494  3.29354  2.67741  2.69355  4.24690  2.90347  2.73739  3.18146  2.89801  2.37887  2.77519  2.98518  4.58477  3.61503
          0.02848  3.96862  4.69097  0.61958  0.77255  0.48576  0.95510
    252   1.84307  4.16224  3.59142  3.16283  3.82667  3.14981  4.10667  2.92923  3.12016  2.84694  3.76931  3.37407  3.79809  3.42473  3.42749  1.98251  2.74124  1.89594  5.27924  4.05865    283 - -
          2.68618  4.42225  2.77519  2.73123  3.46354  2.40513  3.72494  3.29354  2.67741  2.69355  4.24690  2.90347  2.73739  3.18146  2.89801  2.37887  2.77519  2.98518  4.58477  3.61503
          0.02848  3.96862  4.69097  0.61958  0.77255  0.48576  0.95510
    253   2.95590  5.51257  1.31361  1.65888  4.79761  3.20908  3.77010  4.31409  2.80288  3.82599  4.69119  2.67732  3.83956  2.94171  3.40197  2.83711  3.24877  3.89308  5.97777  4.47530    284 - -
          2.68618  4.42225  2.77519  2.73123  3.46354  2.40513  3.72494  3.29354  2.67741  2.69355  4.24690  2.90347  2.73739  3.18146  2.89801  2.37887  2.77519  2.98518  4.58477  3.61503
          0.02848  3.96862  4.69097  0.61958  0.77255  0.48576  0.95510
    254   3.53890  4.82046  4.49418  4.15631  1.49882  4.30266  3.45950  3.25463  4.01266  2.60665  3.86214  3.99345  4.62249  4.03121  4.08591  3.66751  3.76490  3.17402  3.61806  1.09067    285 - -
          2.68618  4.42225  2.77519  2.73123  3.46354  2.40513  3.72494  3.29354  2.67741  2.69355  4.24690  2.90347  2.73739  3.18146  2.89801  2.37887  2.77519  2.98518  4.58477  3.61503
          0.02848  3.96862  4.69097  0.61958  0.77255  0.48576  0.95510
    255   3.10623  4.49918  4.47068  4.09066  3.44011  4.16899  4.80152  0.96627  3.92063  2.00728  3.36131  4.32259  4.59161  4.25946  4.10628  3.67417  3.40395  1.85255  5.35032  4.09644    286 - -
          2.68618  4.42225  2.77519  2.73123  3.46354  2.40513  3.72494  3.29354  2.67741  2.69355  4.24690  2.90347  2.73739  3.18146  2.89801  2.37887  2.77519  2.98518  4.58477  3.61503
          0.02848  3.96862  4.69097  0.61958  0.77255  0.48576  0.95510
    256   2.75407  4.87372  2.92225  2.57467  4.39073  2.31684  3.74289  3.81327  1.42939  3.37630  4.23081  3.04010  3.87799  2.91004  2.64612  2.78869  3.04048  3.44256  5.49827  4.23534    287 - -
          2.68618  4.42225  2.77519  2.73123  3.46354  2.40513  3.72494  3.29354  2.67741  2.69355  4.24690  2.90347  2.73739  3.18146  2.89801  2.37887  2.77519  2.98518  4.58477  3.61503
          0.02848  3.96862  4.69097  0.61958  0.77255  0.48576  0.95510
    257   2.85259  4.47660  3.72699  3.19536  2.05379  3.76860  3.63323  2.96159  3.03286  2.54460  3.56099  3.48807  4.13553  3.35713  2.43273  3.04995  3.08168  2.77755  4.18820  1.95525    288 - -
          2.68618  4.42225  2.77519  2.73123  3.46354  2.40513  3.72494  3.29354  2.67741  2.69355  4.24690  2.90347  2.73739  3.18146  2.89801  2.37887  2.77519  2.98518  4.58477  3.61503
          0.02848  3.96862  4.69097  0.61958  0.77255  0.48576  0.95510
    258   2.81522  5.10136  1.39655  2.25788  4.63386  1.98685  3.85052  4.15247  2.86777  3.71295  4.57300  2.80915  3.83014  3.03884  3.41305  2.78250  3.15335  3.71342  5.82798  4.43304    289 - -
          2.68618  4.42225  2.77519  2.73123  3.46354  2.40513  3.72494  3.29354  2.67741  2.69355  4.24690  2.90347  2.73739  3.18146  2.89801  2.37887  2.77519  2.98518  4.58477  3.61503
          0.02848  3.96862  4.69097  0.61958  0.77255  0.48576  0.95510
    259   2.95360  4.39273  4.39356  3.87109  3.31648  4.10085  4.56816  2.01764  3.72238  1.86618  2.18818  4.12588  4.46071  3.99395  3.93362  3.45611  3.22012  1.37000  5.18668  4.00681    290 - -
          2.68618  4.42225  2.77519  2.73123  3.46354  2.40513  3.72494  3.29354  2.67741  2.69355  4.24690  2.90347  2.73739  3.18146  2.89801  2.37887  2.77519  2.98518  4.58477  3.61503
          0.02848  3.96862  4.69097  0.61958  0.77255  0.48576  0.95510
    260   3.03696  5.16568  2.53106  0.89608  4.52426  3.33746  3.93342  3.99733  2.82618  3.59930  4.56976  2.99033  3.94680  3.14749  3.24449  3.00999  3.34215  3.67150  5.67775  4.40080    291 - -
          2.68618  4.42225  2.77519  2.73123  3.46354  2.40513  3.72494  3.29354  2.67741  2.69355  4.24690  2.90347  2.73739  3.18146  2.89801  2.37887  2.77519  2.98518  4.58477  3.61503
          0.02848  3.96862  4.69097  0.61958  0.77255  0.48576  0.95510
    261   3.05988  4.39538  4.71271  4.21862  3.53880  4.37150  4.94614  1.38928  4.10220  2.05246  3.35366  4.44605  4.70058  4.37596  4.30948  3.75797  3.32977  1.15454  5.49120  4.28118    292 - -
          2.68618  4.42225  2.77519  2.73123  3.46354  2.40513  3.72494  3.29354  2.67741  2.69355  4.24690  2.90347  2.73739  3.18146  2.89801  2.37887  2.77519  2.98518  4.58477  3.61503
          0.02848  3.96862  4.69097  0.61958  0.77255  0.48576  0.95510
    262   3.10623  4.49918  4.47068  4.09066  3.44011  4.16899  4.80152  0.96627  3.92063  2.00728  3.36131  4.32259  4.59161  4.25946  4.10628  3.67417  3.40395  1.85255  5.35032  4.09644    293 - -
          2.68618  4.42225  2.77519  2.73123  3.46354  2.40513  3.72494  3.29354  2.67741  2.69355  4.24690  2.90347  2.73739  3.18146  2.89801  2.37887  2.77519  2.98518  4.58477  3.61503
          0.02848  3.96862  4.69097  0.61958  0.77255  0.48576  0.95510
    263   3.04060  4.52510  4.09269  3.61370  2.58602  3.99790  3.86974  2.63439  3.42121  1.38858  3.31740  3.82355  4.34724  3.70288  3.62551  3.33721  3.27751  2.58970  4.28326  1.93181    294 - -
          2.68618  4.42225  2.77519  2.73123  3.46354  2.40513  3.72494  3.29354  2.67741  2.69355  4.24690  2.90347  2.73739  3.18146  2.89801  2.37887  2.77519  2.98518  4.58477  3.61503
          0.02848  3.96862  4.69097  0.61958  0.77255  0.48576  0.95510
    264   3.06131  5.02748  3.24361  2.84794  4.43589  3.53970  3.81477  3.87134  0.91399  3.41580  4.37273  3.26794  4.03379  3.00127  2.45312  3.09738  3.30776  3.57393  5.45156  4.27844    295 - -
          2.68618  4.42225  2.77519  2.73123  3.46354  2.40513  3.72494  3.29354  2.67741  2.69355  4.24690  2.90347  2.73739  3.18146  2.89801  2.37887  2.77519  2.98518  4.58477  3.61503
          0.02848  3.96862  4.69097  0.61958  0.77255  0.48576  0.95510
    265   2.73768  5.12363  1.91625  2.19985  4.52664  3.22069  3.71788  4.02061  2.64153  3.55816  4.37648  2.02827  3.79425  2.87516  3.17338  2.10937  3.03178  3.60063  5.73045  4.29516    296 - -
          2.68618  4.42225  2.77519  2.73123  3.46354  2.40513  3.72494  3.29354  2.67741  2.69355  4.24690  2.90347  2.73739  3.18146  2.89801  2.37887  2.77519  2.98518  4.58477  3.61503
          0.02848  3.96862  4.69097  0.61958  0.77255  0.48576  0.95510
    266   2.78825  4.61700  3.51630  2.92891  3.72917  3.61356  3.80526  2.26826  2.39810  2.63277  3.67686  3.32166  4.02173  3.03794  1.67729  2.94564  3.02628  2.74450  5.13917  3.88228    297 - -
          2.68618  4.42225  2.77519  2.73123  3.46354  2.40513  3.72494  3.29354  2.67741  2.69355  4.24690  2.90347  2.73739  3.18146  2.89801  2.37887  2.77519  2.98518  4.58477  3.61503
          0.02848  3.96862  4.69097  0.61958  0.77255  0.48576  0.95510
    267   2.74392  5.05022  1.42211  2.23491  4.53380  3.17899  3.79808  4.03738  2.78367  3.61724  4.46730  2.78126  3.80492  2.97841  3.31994  2.05601  3.07683  3.60897  5.77934  4.34212    298 - -
          2.68618  4.42225  2.77519  2.73123  3.46354  2.40513  3.72494  3.29354  2.67741  2.69355  4.24690  2.90347  2.73739  3.18146  2.89801  2.37887  2.77519  2.98518  4.58477  3.61503
          0.02848  3.96862  4.69097  0.61958  0.77255  0.48576  0.95510
    268   3.06131  5.02748  3.24361  2.84794  4.43589  3.53970  3.81477  3.87134  0.91399  3.41580  4.37273  3.26794  4.03379  3.00127  2.45312  3.09738  3.30776  3.57393  5.45156  4.27844    299 - -
          2.68618  4.42225  2.77519  2.73123  3.46354  2.40513  3.72494  3.29354  2.67741  2.69355  4.24690  2.90347  2.73739  3.18146  2.89801  2.37887  2.77519  2.98518  4.58477  3.61503
          0.02848  3.96862  4.69097  0.61958  0.77255  0.48576  0.95510
    269   2.85981  5.26391  2.30933  1.40149  4.58008  3.25471  3.73333  4.07639  2.61770  3.61581  4.46685  2.09164  3.83875  2.89991  3.10277  2.79214  3.14171  3.68307  5.76214  4.33029    300 - -
          2.68618  4.42225  2.77519  2.73123  3.46354  2.40513  3.72494  3.29354  2.67741  2.69355  4.24690  2.90347  2.73739  3.18146  2.89801  2.37887  2.77519  2.98518  4.58477  3.61503
          0.02848  3.96862  4.69097  0.61958  0.77255  0.48576  0.95510
    270   3.38794  4.83793  3.98100  3.72898  2.30123  3.94277  3.66654  3.38393  3.58376  2.81291  4.04912  3.84319  4.41465  3.86664  3.74752  3.51485  3.67524  3.25911  3.94847  0.81976    301 - -
          2.68618  4.42225  2.77519  2.73123  3.46354  2.40513  3.72494  3.29354  2.67741  2.69355  4.24690  2.90347  2.73739  3.18146  2.89801  2.37887  2.77519  2.98518  4.58477  3.61503
          0.02848  3.96862  4.69097  0.61958  0.77255  0.48576  0.95510
    271   3.51410  4.79350  4.51864  4.17721  1.13255  4.30097  3.48186  3.19285  4.03078  2.54030  3.80110  4.00982  4.61856  4.04391  4.09521  3.66596  3.74022  3.12291  3.64013  1.48111    302 - -
          2.68618  4.42225  2.77519  2.73123  3.46354  2.40513  3.72494  3.29354  2.67741  2.69355  4.24690  2.90347  2.73739  3.18146  2.89801  2.37887  2.77519  2.98518  4.58477  3.61503
          0.02848  3.96862  4.69097  0.61958  0.77255  0.48576  0.95510
    272   3.03696  5.16568  2.53106  0.89608  4.52426  3.33746  3.93342  3.99733  2.82618  3.59930  4.56976  2.99033  3.94680  3.14749  3.24449  3.00999  3.34215  3.67150  5.67775  4.40080    303 - -
          2.68618  4.42225  2.77519  2.73123  3.46354  2.40513  3.72494  3.29354  2.67741  2.69355  4.24690  2.90347  2.73739  3.18146  2.89801  2.37887  2.77519  2.98518  4.58477  3.61503
          0.02848  3.96862  4.69097  0.61958  0.77255  0.48576  0.95510
    273   2.46631  4.31133  3.51535  3.27265  4.05562  3.14722  4.28239  3.19454  3.21752  3.05460  4.09952  3.46607  3.85880  3.60769  3.47114  2.66872  1.01880  2.87917  5.48497  4.27247    304 - -
          2.68618  4.42225  2.77519  2.73123  3.46354  2.40513  3.72494  3.29354  2.67741  2.69355  4.24690  2.90347  2.73739  3.18146  2.89801  2.37887  2.77519  2.98518  4.58477  3.61503
          0.02848  3.96862  4.69097  0.61958  0.77255  0.48576  0.95510
    274   2.81454  4.28221  4.16896  3.60800  2.92394  3.89473  4.06164  2.39103  3.43735  1.65905  3.13260  3.82868  4.23935  3.68817  3.62847  3.20166  3.05050  1.90981  2.63414  3.24085    305 - -
          2.68618  4.42225  2.77519  2.73123  3.46354  2.40513  3.72494  3.29354  2.67741  2.69355  4.24690  2.90347  2.73739  3.18146  2.89801  2.37887  2.77519  2.98518  4.58477  3.61503
          0.02848  3.96862  4.69097  0.61958  0.77255  0.48576  0.95510
    275   3.38794  4.83793  3.98100  3.72898  2.30123  3.94277  3.66654  3.38393  3.58376  2.81291  4.04912  3.84319  4.41465  3.86664  3.74752  3.51485  3.67524  3.25911  3.94847  0.81976    306 - -
          2.68618  4.42225  2.77519  2.73123  3.46354  2.40513  3.72494  3.29354  2.67741  2.69355  4.24690  2.90347  2.73739  3.18146  2.89801  2.37887  2.77519  2.98518  4.58477  3.61503
          0.02848  3.96862  4.69097  0.61958  0.77255  0.48576  0.95510
    276   3.11874  4.44297  4.74414  4.20436  3.32944  4.43699  4.85567  1.54943  4.08681  1.42858  3.13467  4.45317  4.69178  4.29237  4.26576  3.79057  3.36154  1.48517  5.31527  4.16893    307 - -
          2.68618  4.42225  2.77519  2.73123  3.46354  2.40513  3.72494  3.29354  2.67741  2.69355  4.24690  2.90347  2.73739  3.18146  2.89801  2.37887  2.77519  2.98518  4.58477  3.61503
          0.02848  3.96862  4.69097  0.61958  0.77255  0.48576  0.95510
    277   3.11569  4.94696  3.61633  3.10814  4.32596  3.58449  3.89678  3.87482  2.28014  3.37331  4.37151  3.46027  4.08286  3.11278  0.84111  3.19554  3.37540  3.59474  5.37033  4.23298    308 - -
          2.68618  4.42225  2.77519  2.73123  3.46354  2.40513  3.72494  3.29354  2.67741  2.69355  4.24690  2.90347  2.73739  3.18146  2.89801  2.37887  2.77519  2.98518  4.58477  3.61503
          0.02848  3.96862  4.69097  0.61958  0.77255  0.48576  0.95510
    278   2.79621  5.19761  2.52856  1.88468  4.52235  3.33477  3.64263  3.97472  1.95670  3.48111  4.29634  2.11033  3.83273  2.78210  2.77847  2.74412  3.03914  3.58905  5.62514  4.24703    309 - -
          2.68618  4.42225  2.77519  2.73123  3.46354  2.40513  3.72494  3.29354  2.67741  2.69355  4.24690  2.90347  2.73739  3.18146  2.89801  2.37887  2.77519  2.98518  4.58477  3.61503
          0.02848  3.96862  4.69097  0.61958  0.77255  0.48576  0.95510
    279   2.85977  5.19964  2.56103  1.50809  4.53425  3.36062  3.67145  3.96037  1.89117  3.48352  4.32838  2.85910  3.86933  2.82018  2.71568  2.81224  3.10275  3.59615  5.62180  4.27418    310 - -
          2.68618  4.42225  2.77519  2.73123  3.46354  2.40513  3.72494  3.29354  2.67741  2.69355  4.24690  2.90347  2.73739  3.18146  2.89801  2.37887  2.77519  2.98518  4.58477  3.61503
          0.02848  3.96862  4.69097  0.61958  0.77255  0.48576  0.95510
    280   1.67981  4.15859  3.38437  3.11521  4.24969  2.93591  4.19606  3.60540  3.17001  3.34972  4.20293  3.27992  3.68341  3.47194  3.47696  1.32770  2.70511  3.09582  5.61053  4.38289    311 - -
          2.68618  4.42225  2.77519  2.73123  3.46354  2.40513  3.72494  3.29354  2.67741  2.69355  4.24690  2.90347  2.73739  3.18146  2.89801  2.37887  2.77519  2.98518  4.58477  3.61503
          0.02848  3.96862  4.69097  0.61958  0.77255  0.48576  0.95510
    281   3.10623  4.49918  4.47068  4.09066  3.44011  4.16899  4.80152  0.96627  3.92063  2.00728  3.36131  4.32259  4.59161  4.25946  4.10628  3.67417  3.40395  1.85255  5.35032  4.09644    312 - -
          2.68618  4.42225  2.77519  2.73123  3.46354  2.40513  3.72494  3.29354  2.67741  2.69355  4.24690  2.90347  2.73739  3.18146  2.89801  2.37887  2.77519  2.98518  4.58477  3.61503
          0.02848  3.96862  4.69097  0.61958  0.77255  0.48576  0.95510
    282   2.77160  5.23334  1.98964  2.19669  4.54649  3.28337  3.65567  4.02856  1.93258  3.53553  4.34064  2.19157  3.80548  2.79556  2.97243  2.70847  3.02790  3.62206  5.68799  4.26354    313 - -
          2.68618  4.42225  2.77519  2.73123  3.46354  2.40513  3.72494  3.29354  2.67741  2.69355  4.24690  2.90347  2.73739  3.18146  2.89801  2.37887  2.77519  2.98518  4.58477  3.61503
          0.02848  3.96862  4.69097  0.61958  0.77255  0.48576  0.95510
    283   3.07245  4.40340  4.73229  4.23854  3.52389  4.38898  4.95954  1.23766  4.12030  2.02551  3.33610  4.46499  4.71178  4.38937  4.32307  3.77675  3.34116  1.29784  5.48839  4.28350    314 - -
          2.68618  4.42225  2.77519  2.73123  3.46354  2.40513  3.72494  3.29354  2.67741  2.69355  4.24690  2.90347  2.73739  3.18146  2.89801  2.37887  2.77519  2.98518  4.58477  3.61503
          0.02848  3.96862  4.69097  0.61958  0.77255  0.48576  0.95510
    284   3.26617  4.62896  4.59094  4.11554  1.58915  4.32510  4.18864  2.39480  3.96871  1.29571  3.06325  4.24868  4.59962  4.09244  4.09433  3.69151  3.50103  2.47446  4.44631  2.92129    315 - -
          2.68618  4.42225  2.77519  2.73123  3.46354  2.40513  3.72494  3.29354  2.67741  2.69355  4.24690  2.90347  2.73739  3.18146  2.89801  2.37887  2.77519  2.98518  4.58477  3.61503
          0.02848  3.96862  4.69097  0.61958  0.77255  0.48576  0.95510
    285   3.06131  5.02748  3.24361  2.84794  4.43589  3.53970  3.81477  3.87134  0.91399  3.41580  4.37273  3.26794  4.03379  3.00127  2.45312  3.09738  3.30776  3.57393  5.45156  4.27844    316 - -
          2.68618  4.42225  2.77519  2.73123  3.46354  2.40513  3.72494  3.29354  2.67741  2.69355  4.24690  2.90347  2.73739  3.18146  2.89801  2.37887  2.77519  2.98518  4.58477  3.61503
          0.02848  3.96862  4.69097  0.61958  0.77255  0.48576  0.95510
    286   2.85169  5.22429  2.44604  1.47276  4.51435  3.31671  3.69073  3.98491  2.45679  3.50228  4.35575  2.81104  3.85269  2.17391  2.87698  2.79539  3.10777  3.61641  5.66030  4.27245    317 - -
          2.68622  4.42229  2.77523  2.73127  3.46296  2.40516  3.72498  3.29306  2.67744  2.69359  4.24693  2.90350  2.73743  3.18150  2.89804  2.37890  2.77523  2.98522  4.58481  3.61507
          0.39605  1.90333  1.72621  0.66089  0.72648  0.48576  0.95510
    287   2.41340  4.46640  2.70485  2.50791  4.12858  3.03431  3.81478  3.65068  2.69640  3.29437  4.14967  2.08811  3.68675  3.03655  3.08263  1.87206  2.80858  3.21252  5.44324  4.09515    320 - -
          2.68618  4.42225  2.77519  2.73123  3.46354  2.40513  3.72494  3.29354  2.67741  2.69355  4.24690  2.90347  2.73739  3.18146  2.89801  2.37887  2.77519  2.98518  4.58477  3.61503
          0.03436  3.78376  4.50611  0.61958  0.77255  0.64249  0.74651
    288   2.83142  5.30358  1.65086  1.61947  4.59000  3.14360  3.67734  4.07591  2.67038  3.62218  4.48697  2.62738  3.75535  2.84971  3.23318  2.73697  3.11908  3.68098  5.78703  4.32181    321 - -
          2.68618  4.42225  2.77519  2.73123  3.46354  2.40513  3.72494  3.29354  2.67741  2.69355  4.24690  2.90347  2.73739  3.18146  2.89801  2.37887  2.77519  2.98518  4.58477  3.61503
          0.03436  3.78376  4.50611  0.61958  0.77255  0.39892  1.11183
    289   2.64021  4.76717  2.35923  2.43754  3.99408  3.40093  3.66439  2.47478  2.11062  2.99878  3.86246  2.95241  3.83317  2.83683  2.90036  2.68738  2.88019  3.01320  5.29628  3.96915    322 - -
          2.68618  4.42225  2.77519  2.73123  3.46354  2.40513  3.72494  3.29354  2.67741  2.69355  4.24690  2.90347  2.73739  3.18146  2.89801  2.37887  2.77519  2.98518  4.58477  3.61503
          0.02848  3.96862  4.69097  0.61958  0.77255  0.48576  0.95510
    290   2.67305  4.37270  3.47350  2.27943  2.58177  3.63736  3.88199  2.17493  2.91569  2.32426  3.37151  3.36843  4.02011  3.23124  3.26074  2.91115  2.90963  2.43066  4.88529  3.58502    323 - -
          2.68618  4.42225  2.77519  2.73123  3.46354  2.40513  3.72494  3.29354  2.67741  2.69355  4.24690  2.90347  2.73739  3.18146  2.89801  2.37887  2.77519  2.98518  4.58477  3.61503
          0.02848  3.96862  4.69097  0.61958  0.77255  0.48576  0.95510
    291   2.95656  5.51260  1.30701  1.66659  4.79768  3.20898  3.77070  4.31413  2.80409  3.82643  4.69207  2.67744  3.83981  2.94252  3.40331  2.83774  3.24962  3.89331  5.97817  4.47577    324 - -
          2.68618  4.42225  2.77519  2.73123  3.46354  2.40513  3.72494  3.29354  2.67741  2.69355  4.24690  2.90347  2.73739  3.18146  2.89801  2.37887  2.77519  2.98518  4.58477  3.61503
          0.02848  3.96862  4.69097  0.61958  0.77255  0.48576  0.95510
    292   3.54473  4.81767  4.51709  4.18140  1.39502  4.31182  3.45852  3.25122  4.03591  2.60026  3.85642  4.00347  4.62866  4.04379  4.10062  3.67619  3.76961  3.17228  3.61357  1.16163    325 - -
          2.68618  4.42225  2.77519  2.73123  3.46354  2.40513  3.72494  3.29354  2.67741  2.69355  4.24690  2.90347  2.73739  3.18146  2.89801  2.37887  2.77519  2.98518  4.58477  3.61503
          0.02848  3.96862  4.69097  0.61958  0.77255  0.48576  0.95510
    293   2.68755  4.81406  2.95235  2.56378  4.30161  3.34400  3.70954  3.71873  1.58026  3.29788  4.14679  3.02223  3.85463  2.87407  2.62113  2.01454  2.97453  3.35294  5.45448  4.16442    326 - -
          2.68618  4.42225  2.77519  2.73123  3.46354  2.40513  3.72494  3.29354  2.67741  2.69355  4.24690  2.90347  2.73739  3.18146  2.89801  2.37887  2.77519  2.98518  4.58477  3.61503
          0.02848  3.96862  4.69097  0.61958  0.77255  0.48576  0.95510
    294   2.57791  4.72554  2.85950  2.49386  4.26816  2.42704  3.72645  3.69386  1.90546  3.27930  4.10269  2.96669  3.79355  2.89082  2.84230  2.11216  2.88696  3.30194  5.47448  4.16172    327 - -
          2.68618  4.42225  2.77519  2.73123  3.46354  2.40513  3.72494  3.29354  2.67741  2.69355  4.24690  2.90347  2.73739  3.18146  2.89801  2.37887  2.77519  2.98518  4.58477  3.61503
          0.02848  3.96862  4.69097  0.61958  0.77255  0.48576  0.95510
    295   3.16591  4.50580  4.73348  4.17883  2.23041  4.38926  4.58371  1.73531  4.05312  1.24556  2.92827  4.38682  4.61538  4.16615  4.17525  3.72495  3.39062  2.17443  4.91833  3.66662    328 - -
          2.68618  4.42225  2.77519  2.73123  3.46354  2.40513  3.72494  3.29354  2.67741  2.69355  4.24690  2.90347  2.73739  3.18146  2.89801  2.37887  2.77519  2.98518  4.58477  3.61503
          0.02848  3.96862  4.69097  0.61958  0.77255  0.48576  0.95510
    296   2.59740  3.07775  2.25122  2.43016  4.05496  3.35316  3.65802  3.44380  2.08882  3.07932  3.91214  2.93894  3.80247  2.82287  2.89740  2.63962  2.85277  3.12000  5.32549  3.99628    329 - -
          2.68618  4.42225  2.77519  2.73123  3.46354  2.40513  3.72494  3.29354  2.67741  2.69355  4.24690  2.90347  2.73739  3.18146  2.89801  2.37887  2.77519  2.98518  4.58477  3.61503
          0.02848  3.96862  4.69097  0.61958  0.77255  0.48576  0.95510
    297   3.11951  4.48757  4.58035  4.07741  1.72271  4.25752  4.32968  1.67003  3.94672  1.73943  3.09041  4.23701  4.55196  4.09688  4.08598  3.61142  3.36126  2.17933  4.66117  3.21663    330 - -
          2.68618  4.42225  2.77519  2.73123  3.46354  2.40513  3.72494  3.29354  2.67741  2.69355  4.24690  2.90347  2.73739  3.18146  2.89801  2.37887  2.77519  2.98518  4.58477  3.61503
          0.02848  3.96862  4.69097  0.61958  0.77255  0.48576  0.95510
    298   2.64117  4.54113  3.30272  2.73620  3.59729  3.48785  3.68846  3.15876  2.44338  2.80383  3.68891  3.16223  3.89845  2.94605  2.16014  2.27415  2.88212  2.89677  3.03926  3.64461    331 - -
          2.68618  4.42225  2.77519  2.73123  3.46354  2.40513  3.72494  3.29354  2.67741  2.69355  4.24690  2.90347  2.73739  3.18146  2.89801  2.37887  2.77519  2.98518  4.58477  3.61503
          0.02848  3.96862  4.69097  0.61958  0.77255  0.48576  0.95510
    299   2.74428  4.38108  3.63741  3.10728  2.80223  3.69063  2.66373  2.14334  2.97517  2.48575  3.46838  3.43433  4.06521  3.30052  3.26593  2.96926  2.97527  2.64080  4.38038  2.26849    332 - -
          2.68618  4.42225  2.77519  2.73123  3.46354  2.40513  3.72494  3.29354  2.67741  2.69355  4.24690  2.90347  2.73739  3.18146  2.89801  2.37887  2.77519  2.98518  4.58477  3.61503
          0.02848  3.96862  4.69097  0.61958  0.77255  0.48576  0.95510
    300   3.03054  5.13828  3.42371  2.77764  4.58350  3.64312  3.60595  3.93685  1.26846  3.38708  4.26049  3.18207  4.01871  2.74318  1.71116  3.02851  3.20172  3.61996  5.43416  4.26216    333 - -
          2.68618  4.42225  2.77519  2.73123  3.46354  2.40513  3.72494  3.29354  2.67741  2.69355  4.24690  2.90347  2.73739  3.18146  2.89801  2.37887  2.77519  2.98518  4.58477  3.61503
          0.02848  3.96862  4.69097  0.61958  0.77255  0.48576  0.95510
    301   2.70019  4.41326  2.59888  2.96835  3.60375  3.66689  4.00807  1.90284  2.97597  2.46349  3.50980  3.39981  4.07351  3.29063  3.35388  2.95814  2.95291  1.85731  5.16034  3.89668    334 - -
          2.68618  4.42225  2.77519  2.73123  3.46354  2.40513  3.72494  3.29354  2.67741  2.69355  4.24690  2.90347  2.73739  3.18146  2.89801  2.37887  2.77519  2.98518  4.58477  3.61503
          0.02848  3.96862  4.69097  0.61958  0.77255  0.48576  0.95510
    302   2.61984  4.75693  2.03608  2.42001  4.25779  3.21839  3.81343  3.59607  2.72835  3.29596  4.16728  2.92114  3.80516  3.00256  3.19452  2.66677  1.69684  3.23740  5.55471  4.20267    335 - -
          2.68618  4.42225  2.77519  2.73123  3.46354  2.40513  3.72494  3.29354  2.67741  2.69355  4.24690  2.90347  2.73739  3.18146  2.89801  2.37887  2.77519  2.98518  4.58477  3.61503
          0.02848  3.96862  4.69097  0.61958  0.77255  0.48576  0.95510
    303   2.95590  5.51257  1.31361  1.65888  4.79761  3.20908  3.77010  4.31409  2.80288  3.82599  4.69119  2.67732  3.83956  2.94171  3.40197  2.83711  3.24877  3.89308  5.97777  4.47530    336 - -
          2.68618  4.42225  2.77519  2.73123  3.46354  2.40513  3.72494  3.29354  2.67741  2.69355  4.24690  2.90347  2.73739  3.18146  2.89801  2.37887  2.77519  2.98518  4.58477  3.61503
          0.02848  3.96862  4.69097  0.61958  0.77255  0.48576  0.95510
    304   3.06131  5.02748  3.24361  2.84794  4.43589  3.53970  3.81477  3.87134  0.91399  3.41580  4.37273  3.26794  4.03379  3.00127  2.45312  3.09738  3.30776  3.57393  5.45156  4.27844    337 - -
          2.68618  4.42225  2.77519  2.73123  3.46354  2.40513  3.72494  3.29354  2.67741  2.69355  4.24690  2.90347  2.73739  3.18146  2.89801  2.37887  2.77519  2.98518  4.58477  3.61503
          0.02848  3.96862  4.69097  0.61958  0.77255  0.48576  0.95510
    305   2.87198  4.70321  3.18346  2.86198  2.79119  3.57806  3.63776  3.34190  2.85932  2.91743  3.91114  2.30065  4.05152  3.21877  3.19137  2.96357  3.14083  3.10174  4.37628  1.59820    338 - -
          2.68618  4.42225  2.77519  2.73123  3.46354  2.40513  3.72494  3.29354  2.67741  2.69355  4.24690  2.90347  2.73739  3.18146  2.89801  2.37887  2.77519  2.98518  4.58477  3.61503
          0.02848  3.96862  4.69097  0.61958  0.77255  0.48576  0.95510
    306   2.71881  4.49333  3.38709  3.01422  2.86443  3.49939  3.72173  3.16843  2.96383  2.79667  3.77994  3.34216  4.00753  3.30687  3.27074  2.14925  3.02512  2.92276  4.44471  1.64909    339 - -
          2.68618  4.42225  2.77519  2.73123  3.46354  2.40513  3.72494  3.29354  2.67741  2.69355  4.24690  2.90347  2.73739  3.18146  2.89801  2.37887  2.77519  2.98518  4.58477  3.61503
          0.02848  3.96862  4.69097  0.61958  0.77255  0.48576  0.95510
    307   2.68375  4.30922  3.67038  3.11704  2.38625  3.68473  3.90665  2.13304  2.38247  2.25376  3.30803  3.47466  4.05691  3.31661  3.26399  2.96342  2.91823  2.39148  4.79011  3.48497    340 - -
          2.68618  4.42225  2.77519  2.73123  3.46354  2.40513  3.72494  3.29354  2.67741  2.69355  4.24690  2.90347  2.73739  3.18146  2.89801  2.37887  2.77519  2.98518  4.58477  3.61503
          0.02848  3.96862  4.69097  0.61958  0.77255  0.48576  0.95510
    308   2.78337  4.75473  2.96930  2.65139  3.17062  3.46495  3.66810  3.42684  2.69327  3.01749  3.96179  1.76580  3.95201  3.06387  3.06654  2.84627  3.05371  3.15412  4.69722  2.30065    341 - -
          2.68618  4.42225  2.77519  2.73123  3.46354  2.40513  3.72494  3.29354  2.67741  2.69355  4.24690  2.90347  2.73739  3.18146  2.89801  2.37887  2.77519  2.98518  4.58477  3.61503
          0.02848  3.96862  4.69097  0.61958  0.77255  0.48576  0.95510
    309   3.19044  4.53407  4.73719  4.17090  3.10833  4.44242  4.75568  1.70418  4.03466  1.21756  2.18831  4.43517  4.65203  4.18117  4.18055  3.77884  3.41483  2.11754  5.14032  4.05651    342 - -
          2.68618  4.42225  2.77519  2.73123  3.46354  2.40513  3.72494  3.29354  2.67741  2.69355  4.24690  2.90347  2.73739  3.18146  2.89801  2.37887  2.77519  2.98518  4.58477  3.61503
          0.02848  3.96862  4.69097  0.61958  0.77255  0.48576  0.95510
    310   2.69913  4.81661  2.88690  2.07682  4.00156  3.43077  3.66149  3.39183  2.39147  2.27911  3.87853  2.97650  3.86155  2.31779  2.77169  2.74011  2.93154  3.11631  5.29177  3.97722    343 - -
          2.68618  4.42225  2.77519  2.73123  3.46354  2.40513  3.72494  3.29354  2.67741  2.69355  4.24690  2.90347  2.73739  3.18146  2.89801  2.37887  2.77519  2.98518  4.58477  3.61503
          0.02848  3.96862  4.69097  0.61958  0.77255  0.48576  0.95510
    311   2.71592  5.11372  1.97365  2.23972  4.44168  3.29387  3.64850  3.90470  2.04578  3.43627  4.24033  2.79289  2.68891  2.78818  2.95058  2.67606  2.97267  3.51176  5.60702  4.20528    344 - -
          2.68618  4.42225  2.77519  2.73123  3.46354  2.40513  3.72494  3.29354  2.67741  2.69355  4.24690  2.90347  2.73739  3.18146  2.89801  2.37887  2.77519  2.98518  4.58477  3.61503
          0.02848  3.96862  4.69097  0.61958  0.77255  0.48576  0.95510
    312   2.86017  5.20036  2.55747  1.50067  4.53446  3.35942  3.67244  3.96085  1.90105  3.48455  4.32976  2.85799  3.86916  2.82146  2.71995  2.81242  3.10358  3.59664  5.62330  4.27494    345 - -
          2.68618  4.42225  2.77519  2.73123  3.46354  2.40513  3.72494  3.29354  2.67741  2.69355  4.24690  2.90347  2.73739  3.18146  2.89801  2.37887  2.77519  2.98518  4.58477  3.61503
          0.02848  3.96862  4.69097  0.61958  0.77255  0.48576  0.95510
    313   2.88425  4.40095  4.25772  3.92445  3.62150  3.82256  4.70991  2.04920  3.79368  2.29227  3.57268  4.09866  4.37817  4.14684  3.99681  3.33263  3.24375  0.91191  5.42197  4.15928    346 - -
          2.68618  4.42225  2.77519  2.73123  3.46354  2.40513  3.72494  3.29354  2.67741  2.69355  4.24690  2.90347  2.73739  3.18146  2.89801  2.37887  2.77519  2.98518  4.58477  3.61503
          0.02848  3.96862  4.69097  0.61958  0.77255  0.48576  0.95510
    314   2.67978  4.22641  3.98473  3.45271  2.30971  3.72056  4.13609  2.30392  3.35876  2.15441  3.26657  3.71125  4.14283  3.61972  3.60476  3.04453  2.31844  1.81395  4.87204  3.60130    347 - -
          2.68618  4.42225  2.77519  2.73123  3.46354  2.40513  3.72494  3.29354  2.67741  2.69355  4.24690  2.90347  2.73739  3.18146  2.89801  2.37887  2.77519  2.98518  4.58477  3.61503
          0.02848  3.96862  4.69097  0.61958  0.77255  0.48576  0.95510
    315   2.71854  5.04706  2.46698  1.87057  4.42572  3.25994  3.69691  3.88869  2.55181  3.44276  4.26443  2.19685  3.80277  2.85338  3.03239  2.02831  2.99889  3.49753  5.62767  4.23085    348 - -
          2.68618  4.42225  2.77519  2.73123  3.46354  2.40513  3.72494  3.29354  2.67741  2.69355  4.24690  2.90347  2.73739  3.18146  2.89801  2.37887  2.77519  2.98518  4.58477  3.61503
          0.02848  3.96862  4.69097  0.61958  0.77255  0.48576  0.95510
    316   1.90221  4.49145  3.15834  2.69209  4.08343  3.22802  3.79487  3.47441  2.54267  3.11649  3.95768  3.09375  3.78091  2.98823  2.24183  2.07408  2.80733  3.10092  5.35979  4.08798    349 - -
          2.68618  4.42225  2.77519  2.73123  3.46354  2.40513  3.72494  3.29354  2.67741  2.69355  4.24690  2.90347  2.73739  3.18146  2.89801  2.37887  2.77519  2.98518  4.58477  3.61503
          0.02848  3.96862  4.69097  0.61958  0.77255  0.48576  0.95510
    317   3.07245  4.40340  4.73229  4.23854  3.52389  4.38898  4.95954  1.23766  4.12030  2.02551  3.33610  4.46499  4.71178  4.38937  4.32307  3.77675  3.34116  1.29784  5.48839  4.28350    350 - -
          2.68618  4.42225  2.77519  2.73123  3.46354  2.40513  3.72494  3.29354  2.67741  2.69355  4.24690  2.90347  2.73739  3.18146  2.89801  2.37887  2.77519  2.98518  4.58477  3.61503
          0.02848  3.96862  4.69097  0.61958  0.77255  0.48576  0.95510
    318   3.26403  4.69817  4.34360  3.98453  3.17409  4.10375  4.61013  2.38410  3.75132  0.76532  3.16818  4.25065  4.52299  4.09663  3.91140  3.68675  3.55415  2.44627  5.08761  3.83292    351 - -
          2.68618  4.42225  2.77519  2.73123  3.46354  2.40513  3.72494  3.29354  2.67741  2.69355  4.24690  2.90347  2.73739  3.18146  2.89801  2.37887  2.77519  2.98518  4.58477  3.61503
          0.02848  3.96862  4.69097  0.61958  0.77255  0.48576  0.95510
    319   2.80495  4.80357  2.76467  2.66017  4.18235  3.24988  4.00143  3.91409  2.91354  3.55024  4.50541  0.99850  3.90675  3.27488  3.27100  2.86881  3.19032  3.52656  5.47730  4.12418    352 - -
          2.68618  4.42225  2.77519  2.73123  3.46354  2.40513  3.72494  3.29354  2.67741  2.69355  4.24690  2.90347  2.73739  3.18146  2.89801  2.37887  2.77519  2.98518  4.58477  3.61503
          0.02848  3.96862  4.69097  0.61958  0.77255  0.48576  0.95510
    320   2.55756  4.52484  3.01068  2.62948  3.83238  2.47944  3.78090  3.24220  2.64936  2.17420  3.81267  2.37861  3.83281  3.01469  3.03357  2.67217  2.85754  2.94518  5.20388  3.89464    353 - -
          2.68618  4.42225  2.77519  2.73123  3.46354  2.40513  3.72494  3.29354  2.67741  2.69355  4.24690  2.90347  2.73739  3.18146  2.89801  2.37887  2.77519  2.98518  4.58477  3.61503
          0.02848  3.96862  4.69097  0.61958  0.77255  0.48576  0.95510
    321   2.60516  4.23180  3.80110  3.28350  3.48173  3.59557  4.11925  1.92961  3.19548  2.39074  3.42669  3.58057  4.06437  3.50258  3.48596  2.17689  2.89973  1.80429  5.05228  3.82220    354 - -
          2.68618  4.42225  2.77519  2.73123  3.46354  2.40513  3.72494  3.29354  2.67741  2.69355  4.24690  2.90347  2.73739  3.18146  2.89801  2.37887  2.77519  2.98518  4.58477  3.61503
          0.02848  3.96862  4.69097  0.61958  0.77255  0.48576  0.95510
    322   2.84517  4.58152  3.64044  3.07793  3.49595  3.68862  3.89230  2.83676  2.56099  1.50684  3.49603  3.44667  4.09092  3.17637  2.14735  3.04362  3.08404  2.72329  5.03303  3.76674    355 - -
          2.68618  4.42225  2.77519  2.73123  3.46354  2.40513  3.72494  3.29354  2.67741  2.69355  4.24690  2.90347  2.73739  3.18146  2.89801  2.37887  2.77519  2.98518  4.58477  3.61503
          0.02848  3.96862  4.69097  0.61958  0.77255  0.48576  0.95510
    323   3.23767  4.62913  4.61190  4.06829  3.05309  4.39668  4.68577  2.19902  3.87004  0.99072  2.14844  4.36117  4.62918  4.08479  4.03619  3.75056  3.46831  2.31353  5.09978  3.97726    356 - -
          2.68618  4.42225  2.77519  2.73123  3.46354  2.40513  3.72494  3.29354  2.67741  2.69355  4.24690  2.90347  2.73739  3.18146  2.89801  2.37887  2.77519  2.98518  4.58477  3.61503
          0.02848  3.96862  4.69097  0.61958  0.77255  0.48576  0.95510
    324   2.68588  4.90976  1.60772  2.32154  4.38228  3.21662  3.79104  3.74889  2.72311  3.41576  4.28139  2.85037  3.80855  2.96937  3.22120  2.69529  2.08428  3.37567  5.65068  4.26338    357 - -
          2.68618  4.42225  2.77519  2.73123  3.46354  2.40513  3.72494  3.29354  2.67741  2.69355  4.24690  2.90347  2.73739  3.18146  2.89801  2.37887  2.77519  2.98518  4.58477  3.61503
          0.02848  3.96862  4.69097  0.61958  0.77255  0.48576  0.95510
    325   2.72964  5.07062  2.44911  1.86130  4.44322  3.25960  3.69676  3.90874  2.55421  3.45923  4.28123  2.07498  3.80451  2.85284  3.03729  2.13627  3.00895  3.51624  5.64145  4.24017    358 - -
          2.68618  4.42225  2.77519  2.73123  3.46354  2.40513  3.72494  3.29354  2.67741  2.69355  4.24690  2.90347  2.73739  3.18146  2.89801  2.37887  2.77519  2.98518  4.58477  3.61503
          0.02848  3.96862  4.69097  0.61958  0.77255  0.48576  0.95510
    326   2.65254  4.27594  3.74086  3.21131  3.36961  3.64944  4.03902  2.00722  3.10003  1.91792  3.34214  3.54276  4.07169  3.42363  3.39115  2.22192  2.91913  2.24675  4.95477  3.71054    359 - -
          2.68618  4.42225  2.77519  2.73123  3.46354  2.40513  3.72494  3.29354  2.67741  2.69355  4.24690  2.90347  2.73739  3.18146  2.89801  2.37887  2.77519  2.98518  4.58477  3.61503
          0.02848  3.96862  4.69097  0.61958  0.77255  0.48576  0.95510
    327   3.10623  4.49918  4.47068  4.09066  3.44011  4.16899  4.80152  0.96627  3.92063  2.00728  3.36131  4.32259  4.59161  4.25946  4.10628  3.67417  3.40395  1.85255  5.35032  4.09644    360 - -
          2.68618  4.42225  2.77519  2.73123  3.46354  2.40513  3.72494  3.29354  2.67741  2.69355  4.24690  2.90347  2.73739  3.18146  2.89801  2.37887  2.77519  2.98518  4.58477  3.61503
          0.02848  3.96862  4.69097  0.61958  0.77255  0.48576  0.95510
    328   2.77244  4.77408  2.90833  1.72264  3.85161  3.47162  3.79277  3.11273  2.59612  2.05137  3.80610  3.07717  3.93943  3.00351  2.97449  2.85149  3.02484  2.91073  5.27956  3.95736    361 - -
          2.68618  4.42225  2.77519  2.73123  3.46354  2.40513  3.72494  3.29354  2.67741  2.69355  4.24690  2.90347  2.73739  3.18146  2.89801  2.37887  2.77519  2.98518  4.58477  3.61503
          0.02848  3.96862  4.69097  0.61958  0.77255  0.48576  0.95510
    329   2.87624  4.33411  4.17800  3.62816  2.88673  3.96520  4.07187  1.93417  3.48195  1.64099  3.15292  3.86227  4.29333  3.72179  3.68419  3.26871  3.10736  2.27421  4.59065  2.25109    362 - -
          2.68618  4.42225  2.77519  2.73123  3.46354  2.40513  3.72494  3.29354  2.67741  2.69355  4.24690  2.90347  2.73739  3.18146  2.89801  2.37887  2.77519  2.98518  4.58477  3.61503
          0.02848  3.96862  4.69097  0.61958  0.77255  0.48576  0.95510
    330   3.27316  4.63537  4.63834  4.14092  2.06909  4.37829  4.37898  2.31218  3.99758  1.02316  2.96719  4.32827  4.62808  4.12465  4.12879  3.74335  3.50479  2.41988  4.65719  3.22527    363 - -
          2.68618  4.42225  2.77519  2.73123  3.46354  2.40513  3.72494  3.29354  2.67741  2.69355  4.24690  2.90347  2.73739  3.18146  2.89801  2.37887  2.77519  2.98518  4.58477  3.61503
          0.02848  3.96862  4.69097  0.61958  0.77255  0.48576  0.95510
    331   3.27273  4.63477  4.63804  4.14082  2.05565  4.37727  4.37465  2.31382  3.99748  1.02841  2.96864  4.32677  4.62737  4.12408  4.12833  3.74215  3.50433  2.42107  4.65220  3.21806    364 - -
          2.68618  4.42225  2.77519  2.73123  3.46354  2.40513  3.72494  3.29354  2.67741  2.69355  4.24690  2.90347  2.73739  3.18146  2.89801  2.37887  2.77519  2.98518  4.58477  3.61503
          0.02848  3.96862  4.69097  0.61958  0.77255  0.48576  0.95510
    332   3.06131  5.02748  3.24361  2.84794  4.43589  3.53970  3.81477  3.87134  0.91399  3.41580  4.37273  3.26794  4.03379  3.00127  2.45312  3.09738  3.30776  3.57393  5.45156  4.27844    365 - -
          2.68618  4.42225  2.77519  2.73123  3.46354  2.40513  3.72494  3.29354  2.67741  2.69355  4.24690  2.90347  2.73739  3.18146  2.89801  2.37887  2.77519  2.98518  4.58477  3.61503
          0.02848  3.96862  4.69097  0.61958  0.77255  0.48576  0.95510
    333   2.81204  5.29587  1.76223  1.76921  4.61361  3.23508  3.70316  4.10320  2.64144  3.62234  4.44336  2.71471  3.80657  2.85633  3.19486  2.12870  3.08803  3.68979  5.79525  4.33515    366 - -
          2.68618  4.42225  2.77519  2.73123  3.46354  2.40513  3.72494  3.29354  2.67741  2.69355  4.24690  2.90347  2.73739  3.18146  2.89801  2.37887  2.77519  2.98518  4.58477  3.61503
          0.02848  3.96862  4.69097  0.61958  0.77255  0.48576  0.95510
    334   3.03617  5.14318  3.44148  2.78409  4.59199  3.64955  3.60330  3.94215  1.32089  3.38917  4.26218  3.18615  4.02163  2.73977  1.62336  3.03352  3.20482  3.62555  5.43393  4.26510    367 - -
          2.68618  4.42225  2.77519  2.73123  3.46354  2.40513  3.72494  3.29354  2.67741  2.69355  4.24690  2.90347  2.73739  3.18146  2.89801  2.37887  2.77519  2.98518  4.58477  3.61503
          0.02848  3.96862  4.69097  0.61958  0.77255  0.48576  0.95510
    335   2.85240  5.23892  2.32445  1.68140  4.55854  3.25674  3.73437  4.05390  2.61298  3.59791  4.44974  1.70633  3.83925  2.90219  3.09185  2.79006  3.13514  3.66351  5.74526  4.31901    368 - -
          2.68618  4.42225  2.77519  2.73123  3.46354  2.40513  3.72494  3.29354  2.67741  2.69355  4.24690  2.90347  2.73739  3.18146  2.89801  2.37887  2.77519  2.98518  4.58477  3.61503
          0.17227  3.96862  1.97077  0.61958  0.77255  0.48576  0.95510
    336   2.42375  4.48016  2.73339  2.52955  4.16283  3.04959  3.83560  3.68128  2.71835  3.32031  4.17071  2.09881  3.70202  3.05420  3.10846  1.77328  2.82001  3.23673  5.47271  4.12779    369 - -
          2.68658  4.42265  2.77519  2.73125  3.46235  2.40552  3.72534  3.29260  2.67672  2.69321  4.24729  2.90341  2.73779  3.18186  2.89795  2.37900  2.77479  2.98558  4.58516  3.61543
          0.25659  1.53356  4.55151  2.35729  0.09946  0.41589  1.07808
    337   2.77508  4.73264  3.26799  2.71746  3.25905  3.57444  2.62678  3.34922  2.40185  2.92837  3.83387  3.15398  3.95813  2.92639  2.20638  2.84818  2.99354  3.08671  4.72501  2.33163    386 - -
          2.68618  4.42225  2.77519  2.73123  3.46354  2.40513  3.72494  3.29354  2.67741  2.69355  4.24690  2.90347  2.73739  3.18146  2.89801  2.37887  2.77519  2.98518  4.58477  3.61503
          0.02848  3.96862  4.69097  0.61958  0.77255  0.48576  0.95510
    338   2.47695  4.54891  2.79543  2.58217  4.27092  3.10608  3.89651  3.78772  2.78047  3.41322  4.25286  2.02558  3.75787  3.10630  3.18192  1.58241  2.87406  3.32690  5.56669  4.22320    387 - -
          2.68618  4.42225  2.77519  2.73123  3.46354  2.40513  3.72494  3.29354  2.67741  2.69355  4.24690  2.90347  2.73739  3.18146  2.89801  2.37887  2.77519  2.98518  4.58477  3.61503
          0.02848  3.96862  4.69097  0.61958  0.77255  0.48576  0.95510
    339   3.38794  4.83793  3.98100  3.72898  2.30123  3.94277  3.66654  3.38393  3.58376  2.81291  4.04912  3.84319  4.41465  3.86664  3.74752  3.51485  3.67524  3.25911  3.94847  0.81976    388 - -
          2.68618  4.42225  2.77519  2.73123  3.46354  2.40513  3.72494  3.29354  2.67741  2.69355  4.24690  2.90347  2.73739  3.18146  2.89801  2.37887  2.77519  2.98518  4.58477  3.61503
          0.02848  3.96862  4.69097  0.61958  0.77255  0.48576  0.95510
    340   1.98118  4.44803  3.15717  2.72742  3.76789  3.34368  3.82176  3.05236  2.70081  2.25114  3.72768  2.41601  3.85169  3.06801  3.07205  2.68103  2.83925  2.78221  5.17322  3.88513    389 - -
          2.68618  4.42225  2.77519  2.73123  3.46354  2.40513  3.72494  3.29354  2.67741  2.69355  4.24690  2.90347  2.73739  3.18146  2.89801  2.37887  2.77519  2.98518  4.58477  3.61503
          0.02848  3.96862  4.69097  0.61958  0.77255  0.48576  0.95510
    341   3.07520  4.40973  4.72496  4.23349  3.51205  4.38304  4.95395  1.18510  4.11144  2.00958  3.32616  4.46059  4.70827  4.38165  4.31343  3.77250  3.34494  1.37024  5.48079  4.27616    390 - -
          2.68618  4.42225  2.77519  2.73123  3.46354  2.40513  3.72494  3.29354  2.67741  2.69355  4.24690  2.90347  2.73739  3.18146  2.89801  2.37887  2.77519  2.98518  4.58477  3.61503
          0.02848  3.96862  4.69097  0.61958  0.77255  0.48576  0.95510
    342   2.70056  4.80337  2.98810  2.52327  4.03140  3.44223  3.65020  3.43512  1.95998  2.42972  3.91930  2.27870  3.86822  2.82423  2.65826  2.74667  2.93387  3.13946  5.27922  3.97125    391 - -
          2.68618  4.42225  2.77519  2.73123  3.46354  2.40513  3.72494  3.29354  2.67741  2.69355  4.24690  2.90347  2.73739  3.18146  2.89801  2.37887  2.77519  2.98518  4.58477  3.61503
          0.02848  3.96862  4.69097  0.61958  0.77255  0.48576  0.95510
    343   2.70394  4.99402  2.65646  1.88036  4.30455  3.34138  3.64466  3.72509  2.39835  3.29035  4.11567  2.86087  3.81688  2.26626  2.82491  2.69310  2.34699  3.37185  5.49243  4.13586    392 - -
          2.68618  4.42225  2.77519  2.73123  3.46354  2.40513  3.72494  3.29354  2.67741  2.69355  4.24690  2.90347  2.73739  3.18146  2.89801  2.37887  2.77519  2.98518  4.58477  3.61503
          0.02848  3.96862  4.69097  0.61958  0.77255  0.48576  0.95510
    344   3.26403  4.69817  4.34360  3.98453  3.17409  4.10375  4.61013  2.38410  3.75132  0.76532  3.16818  4.25065  4.52299  4.09663  3.91140  3.68675  3.55415  2.44627  5.08761  3.83292    393 - -
          2.68618  4.42225  2.77519  2.73123  3.46354  2.40513  3.72494  3.29354  2.67741  2.69355  4.24690  2.90347  2.73739  3.18146  2.89801  2.37887  2.77519  2.98518  4.58477  3.61503
          0.02848  3.96862  4.69097  0.61958  0.77255  0.48576  0.95510
    345   3.10623  4.49918  4.47068  4.09066  3.44011  4.16899  4.80152  0.96627  3.92063  2.00728  3.36131  4.32259  4.59161  4.25946  4.10628  3.67417  3.40395  1.85255  5.35032  4.09644    394 - -
          2.68618  4.42225  2.77519  2.73123  3.46354  2.40513  3.72494  3.29354  2.67741  2.69355  4.24690  2.90347  2.73739  3.18146  2.89801  2.37887  2.77519  2.98518  4.58477  3.61503
          0.02848  3.96862  4.69097  0.61958  0.77255  0.48576  0.95510
    346   2.09647  4.76704  3.04329  2.62863  4.25589  3.36762  3.73372  3.56614  1.50446  3.21367  4.09275  3.07207  3.87405  2.90351  2.61600  2.75321  2.97858  3.23439  5.43259  4.16553    395 - -
          2.68618  4.42225  2.77519  2.73123  3.46354  2.40513  3.72494  3.29354  2.67741  2.69355  4.24690  2.90347  2.73739  3.18146  2.89801  2.37887  2.77519  2.98518  4.58477  3.61503
          0.02848  3.96862  4.69097  0.61958  0.77255  0.48576  0.95510
    347   3.07245  4.40340  4.73229  4.23854  3.52389  4.38898  4.95954  1.23766  4.12030  2.02551  3.33610  4.46499  4.71178  4.38937  4.32307  3.77675  3.34116  1.29784  5.48839  4.28350    396 - -
          2.68618  4.42225  2.77519  2.73123  3.46354  2.40513  3.72494  3.29354  2.67741  2.69355  4.24690  2.90347  2.73739  3.18146  2.89801  2.37887  2.77519  2.98518  4.58477  3.61503
          0.02848  3.96862  4.69097  0.61958  0.77255  0.48576  0.95510
    348   2.80495  4.80357  2.76467  2.66017  4.18235  3.24988  4.00143  3.91409  2.91354  3.55024  4.50541  0.99850  3.90675  3.27488  3.27100  2.86881  3.19032  3.52656  5.47730  4.12418    397 - -
          2.68618  4.42225  2.77519  2.73123  3.46354  2.40513  3.72494  3.29354  2.67741  2.69355  4.24690  2.90347  2.73739  3.18146  2.89801  2.37887  2.77519  2.98518  4.58477  3.61503
          0.02848  3.96862  4.69097  0.61958  0.77255  0.48576  0.95510
    349   2.63041  4.72415  2.91982  2.49548  3.98542  3.37873  3.68130  3.37905  2.44808  3.02638  3.88873  2.38906  3.83509  2.21333  2.84054  2.68907  2.88730  2.44838  5.28141  3.95964    398 - -
          2.68618  4.42225  2.77519  2.73123  3.46354  2.40513  3.72494  3.29354  2.67741  2.69355  4.24690  2.90347  2.73739  3.18146  2.89801  2.37887  2.77519  2.98518  4.58477  3.61503
          0.02848  3.96862  4.69097  0.61958  0.77255  0.48576  0.95510
    350   3.21840  4.55846  4.73140  4.20697  3.17556  4.46677  4.82008  1.54714  4.03458  1.13287  3.00642  4.47140  4.70546  4.24653  4.19671  3.83732  3.45834  1.98918  5.21606  4.06026    399 - -
          2.68618  4.42225  2.77519  2.73123  3.46354  2.40513  3.72494  3.29354  2.67741  2.69355  4.24690  2.90347  2.73739  3.18146  2.89801  2.37887  2.77519  2.98518  4.58477  3.61503
          0.02848  3.96862  4.69097  0.61958  0.77255  0.48576  0.95510
    351   3.10623  4.49918  4.47068  4.09066  3.44011  4.16899  4.80152  0.96627  3.92063  2.00728  3.36131  4.32259  4.59161  4.25946  4.10628  3.67417  3.40395  1.85255  5.35032  4.09644    400 - -
          2.68618  4.42225  2.77519  2.73123  3.46354  2.40513  3.72494  3.29354  2.67741  2.69355  4.24690  2.90347  2.73739  3.18146  2.89801  2.37887  2.77519  2.98518  4.58477  3.61503
          0.02848  3.96862  4.69097  0.61958  0.77255  0.48576  0.95510
    352   2.85077  4.76194  3.39104  2.82973  3.40940  3.60315  3.65136  3.37478  2.31238  2.93647  3.88418  3.23386  4.00303  2.95495  1.61752  2.93578  3.07182  3.12991  4.83555  2.42364    401 - -
          2.68618  4.42225  2.77519  2.73123  3.46354  2.40513  3.72494  3.29354  2.67741  2.69355  4.24690  2.90347  2.73739  3.18146  2.89801  2.37887  2.77519  2.98518  4.58477  3.61503
          0.02848  3.96862  4.69097  0.61958  0.77255  0.48576  0.95510
    353   2.75510  5.09587  2.69405  1.95933  4.42584  3.37354  3.62031  3.86808  2.28387  3.38434  4.19708  2.17715  3.83487  2.75659  2.17932  2.72557  2.99002  3.49544  5.52910  4.18075    402 - -
          2.68618  4.42225  2.77519  2.73123  3.46354  2.40513  3.72494  3.29354  2.67741  2.69355  4.24690  2.90347  2.73739  3.18146  2.89801  2.37887  2.77519  2.98518  4.58477  3.61503
          0.02848  3.96862  4.69097  0.61958  0.77255  0.48576  0.95510
    354   2.75777  4.95747  1.79810  2.34098  4.56004  1.51149  3.88712  4.06909  2.89381  3.65307  4.51471  2.87084  3.82644  3.08524  3.40852  2.75946  3.11331  3.62932  5.76681  4.41159    403 - -
          2.68618  4.42225  2.77519  2.73123  3.46354  2.40513  3.72494  3.29354  2.67741  2.69355  4.24690  2.90347  2.73739  3.18146  2.89801  2.37887  2.77519  2.98518  4.58477  3.61503
          0.17227  3.96862  1.97077  0.61958  0.77255  0.48576  0.95510
    355   2.61314  4.39199  3.27796  3.17231  4.31376  0.79918  4.29453  3.90351  3.34761  3.56293  4.53892  3.44246  3.78173  3.67532  3.58771  2.78395  3.09104  3.44026  5.41963  4.41446    404 - -
          2.68618  4.42225  2.77519  2.73123  3.46354  2.40513  3.72494  3.29354  2.67741  2.69355  4.24690  2.90347  2.73739  3.18146  2.89801  2.37887  2.77519  2.98518  4.58477  3.61503
          0.03281  3.82916  4.55151  0.61958  0.77255  0.41589  1.07808
    356   2.71019  4.83784  2.96449  2.57182  4.32023  3.35969  3.70398  3.73497  1.49390  3.30861  4.16023  3.02884  3.86528  2.86698  2.58204  2.13426  2.99186  3.37189  5.45698  4.17175    405 - -
          2.68618  4.42225  2.77519  2.73123  3.46354  2.40513  3.72494  3.29354  2.67741  2.69355  4.24690  2.90347  2.73739  3.18146  2.89801  2.37887  2.77519  2.98518  4.58477  3.61503
          0.02848  3.96862  4.69097  0.61958  0.77255  0.48576  0.95510
    357   2.70927  4.90638  2.59617  1.52577  4.30789  3.28534  3.75029  3.63477  2.57460  3.30071  4.17641  2.89200  3.83316  2.92286  3.00707  2.72445  2.27162  3.29706  5.55805  4.20502    406 - -
          2.68618  4.42225  2.77519  2.73123  3.46354  2.40513  3.72494  3.29354  2.67741  2.69355  4.24690  2.90347  2.73739  3.18146  2.89801  2.37887  2.77519  2.98518  4.58477  3.61503
          0.02848  3.96862  4.69097  0.61958  0.77255  0.48576  0.95510
    358   3.04659  4.58065  4.15338  3.75480  3.25242  3.90615  4.46772  2.43773  3.51739  1.83329  1.20513  4.02021  4.36792  3.89333  3.71128  3.40540  3.35411  2.45483  5.10564  3.87550    407 - -
          2.68618  4.42225  2.77519  2.73123  3.46354  2.40513  3.72494  3.29354  2.67741  2.69355  4.24690  2.90347  2.73739  3.18146  2.89801  2.37887  2.77519  2.98518  4.58477  3.61503
          0.02848  3.96862  4.69097  0.61958  0.77255  0.48576  0.95510
    359   2.68380  5.02504  2.04117  2.28005  4.35667  3.30700  3.64606  3.78702  2.05178  3.35146  4.16175  2.82353  3.79583  2.78834  2.91842  2.66277  2.34318  3.41234  5.54400  4.16093    408 - -
          2.68618  4.42225  2.77519  2.73123  3.46354  2.40513  3.72494  3.29354  2.67741  2.69355  4.24690  2.90347  2.73739  3.18146  2.89801  2.37887  2.77519  2.98518  4.58477  3.61503
          0.02848  3.96862  4.69097  0.61958  0.77255  0.48576  0.95510
    360   2.92797  5.46681  1.72564  1.31835  4.75578  3.21931  3.75477  4.26444  2.75687  3.77832  4.63329  2.68929  3.83486  2.92166  3.33806  2.81839  3.21491  3.84716  5.93065  4.44233    409 - -
          2.68618  4.42225  2.77519  2.73123  3.46354  2.40513  3.72494  3.29354  2.67741  2.69355  4.24690  2.90347  2.73739  3.18146  2.89801  2.37887  2.77519  2.98518  4.58477  3.61503
          0.02848  3.96862  4.69097  0.61958  0.77255  0.48576  0.95510
    361   2.83292  5.07894  3.03967  2.52806  4.45890  3.49585  3.59445  3.86154  1.74860  3.35074  4.17859  2.21839  3.90245  2.72660  1.95732  2.82039  3.03964  3.51028  5.45410  4.18607    410 - -
          2.68618  4.42225  2.77519  2.73123  3.46354  2.40513  3.72494  3.29354  2.67741  2.69355  4.24690  2.90347  2.73739  3.18146  2.89801  2.37887  2.77519  2.98518  4.58477  3.61503
          0.02848  3.96862  4.69097  0.61958  0.77255  0.48576  0.95510
    362   3.23767  4.62913  4.61190  4.06829  3.05309  4.39668  4.68577  2.19902  3.87004  0.99072  2.14844  4.36117  4.62918  4.08479  4.03619  3.75056  3.46831  2.31353  5.09978  3.97726    411 - -
          2.68618  4.42225  2.77519  2.73123  3.46354  2.40513  3.72494  3.29354  2.67741  2.69355  4.24690  2.90347  2.73739  3.18146  2.89801  2.37887  2.77519  2.98518  4.58477  3.61503
          0.02848  3.96862  4.69097  0.61958  0.77255  0.48576  0.95510
    363   3.06131  5.02748  3.24361  2.84794  4.43589  3.53970  3.81477  3.87134  0.91399  3.41580  4.37273  3.26794  4.03379  3.00127  2.45312  3.09738  3.30776  3.57393  5.45156  4.27844    412 - -
          2.68618  4.42225  2.77519  2.73123  3.46354  2.40513  3.72494  3.29354  2.67741  2.69355  4.24690  2.90347  2.73739  3.18146  2.89801  2.37887  2.77519  2.98518  4.58477  3.61503
          0.02848  3.96862  4.69097  0.61958  0.77255  0.48576  0.95510
    364   2.57762  4.72537  2.86006  2.49383  4.26767  2.44073  3.72619  3.69337  1.90574  3.27882  4.10212  2.96668  3.79343  2.89050  2.84228  2.10288  2.88658  3.30151  5.47407  4.16127    413 - -
          2.68620  4.42227  2.77522  2.73126  3.46356  2.40515  3.72497  3.29356  2.67743  2.69357  4.24692  2.90349  2.73742  3.18149  2.89803  2.37862  2.77522  2.98521  4.58479  3.61505
          0.21922  1.67302  4.69097  0.28516  1.39390  0.48576  0.95510
    365   1.69219  4.28297  3.88744  3.43947  3.59114  3.58951  4.30944  1.72797  3.34596  2.36050  3.50024  3.69413  4.12424  3.67178  3.62114  2.97653  2.98091  2.07683  5.24962  4.02138    415 - -
          2.68618  4.42225  2.77519  2.73123  3.46354  2.40513  3.72494  3.29354  2.67741  2.69355  4.24690  2.90347  2.73739  3.18146  2.89801  2.37887  2.77519  2.98518  4.58477  3.61503
          0.02848  3.96862  4.69097  0.61958  0.77255  0.48576  0.95510
    366   2.75293  4.48509  3.49094  2.95953  2.28495  3.65326  3.65976  2.97915  2.14030  2.59866  3.57077  3.33336  4.03143  3.18204  3.14258  2.92279  2.98247  2.77292  4.42995  2.28927    416 - -
          2.68618  4.42225  2.77519  2.73123  3.46354  2.40513  3.72494  3.29354  2.67741  2.69355  4.24690  2.90347  2.73739  3.18146  2.89801  2.37887  2.77519  2.98518  4.58477  3.61503
          0.02848  3.96862  4.69097  0.61958  0.77255  0.48576  0.95510
    367   0.88363  4.24186  3.56174  3.35821  4.14956  3.06367  4.36869  3.28959  3.37697  3.16669  4.18853  3.48303  3.81205  3.70947  3.62045  2.59161  2.87566  2.92734  5.56712  4.37825    417 - -
          2.68618  4.42225  2.77519  2.73123  3.46354  2.40513  3.72494  3.29354  2.67741  2.69355  4.24690  2.90347  2.73739  3.18146  2.89801  2.37887  2.77519  2.98518  4.58477  3.61503
          0.02848  3.96862  4.69097  0.61958  0.77255  0.48576  0.95510
    368   2.20980  1.63412  3.88294  3.52924  3.91270  2.98254  4.30566  3.21086  3.40669  3.03803  3.94579  3.49501  3.72768  3.70194  3.61553  1.79422  2.69275  2.81313  5.36364  4.15230    418 - -
          2.68618  4.42225  2.77519  2.73123  3.46354  2.40513  3.72494  3.29354  2.67741  2.69355  4.24690  2.90347  2.73739  3.18146  2.89801  2.37887  2.77519  2.98518  4.58477  3.61503
          0.02848  3.96862  4.69097  0.61958  0.77255  0.48576  0.95510
    369   1.33630  4.14263  3.42544  3.14765  4.22741  2.93483  4.20747  3.56880  3.19215  3.32340  4.17854  3.29619  3.68304  3.49017  3.49330  1.66411  2.69808  3.06806  5.59536  4.37476    419 - -
          2.68618  4.42225  2.77519  2.73123  3.46354  2.40513  3.72494  3.29354  2.67741  2.69355  4.24690  2.90347  2.73739  3.18146  2.89801  2.37887  2.77519  2.98518  4.58477  3.61503
          0.02848  3.96862  4.69097  0.61958  0.77255  0.48576  0.95510
    370   2.77255  4.62828  3.37163  2.84050  3.79126  3.59830  3.80479  2.13489  1.69931  2.68468  3.70303  3.26555  4.00724  3.02489  2.71839  2.92202  3.00843  2.66517  5.19175  3.93276    420 - -
          2.68618  4.42225  2.77519  2.73123  3.46354  2.40513  3.72494  3.29354  2.67741  2.69355  4.24690  2.90347  2.73739  3.18146  2.89801  2.37887  2.77519  2.98518  4.58477  3.61503
          0.02848  3.96862  4.69097  0.61958  0.77255  0.48576  0.95510
    371   2.08894  4.96552  2.64055  1.95331  4.28586  3.32823  3.66000  3.70267  2.43598  3.27976  4.10989  2.86216  3.81566  2.26806  2.86907  2.69220  2.95232  3.35181  5.49192  4.13583    421 - -
          2.68618  4.42225  2.77519  2.73123  3.46354  2.40513  3.72494  3.29354  2.67741  2.69355  4.24690  2.90347  2.73739  3.18146  2.89801  2.37887  2.77519  2.98518  4.58477  3.61503
          0.02848  3.96862  4.69097  0.61958  0.77255  0.48576  0.95510
    372   2.88425  4.40095  4.25772  3.92445  3.62150  3.82256  4.70991  2.04920  3.79368  2.29227  3.57268  4.09866  4.37817  4.14684  3.99681  3.33263  3.24375  0.91191  5.42197  4.15928    422 - -
          2.68618  4.42225  2.77519  2.73123  3.46354  2.40513  3.72494  3.29354  2.67741  2.69355  4.24690  2.90347  2.73739  3.18146  2.89801  2.37887  2.77519  2.98518  4.58477  3.61503
          0.02848  3.96862  4.69097  0.61958  0.77255  0.48576  0.95510
    373   2.53656  4.44249  3.29056  2.76744  3.78564  3.36996  3.78293  3.09949  2.57047  2.82297  3.71248  3.17145  3.85216  3.01863  2.31202  2.19282  2.82744  2.15745  5.14868  3.88818    423 - -
          2.68618  4.42225  2.77519  2.73123  3.46354  2.40513  3.72494  3.29354  2.67741  2.69355  4.24690  2.90347  2.73739  3.18146  2.89801  2.37887  2.77519  2.98518  4.58477  3.61503
          0.02848  3.96862  4.69097  0.61958  0.77255  0.48576  0.95510
    374   2.80799  5.18096  1.99266  2.27462  4.50897  3.31681  3.68053  3.97197  1.56745  3.50241  4.33277  2.82290  3.83804  2.82927  2.87538  2.75985  3.06456  3.58907  5.63991  4.25783    424 - -
          2.68618  4.42225  2.77519  2.73123  3.46354  2.40513  3.72494  3.29354  2.67741  2.69355  4.24690  2.90347  2.73739  3.18146  2.89801  2.37887  2.77519  2.98518  4.58477  3.61503
          0.02848  3.96862  4.69097  0.61958  0.77255  0.48576  0.95510
    375   2.10767  4.77008  3.04369  2.62893  4.25862  3.36909  3.73307  3.56877  1.49663  3.21549  4.09485  3.07238  3.87508  2.90259  2.61205  2.75518  2.98056  3.23715  5.43345  4.16675    425 - -
          2.68618  4.42225  2.77519  2.73123  3.46354  2.40513  3.72494  3.29354  2.67741  2.69355  4.24690  2.90347  2.73739  3.18146  2.89801  2.37887  2.77519  2.98518  4.58477  3.61503
          0.02848  3.96862  4.69097  0.61958  0.77255  0.48576  0.95510
    376   3.15234  4.49610  4.70992  4.15799  2.07625  4.36499  4.53451  1.75283  4.03073  1.31869  2.94347  4.35742  4.59911  4.14733  4.15390  3.69955  3.37777  2.18228  4.87058  3.58638    426 - -
          2.68618  4.42225  2.77519  2.73123  3.46354  2.40513  3.72494  3.29354  2.67741  2.69355  4.24690  2.90347  2.73739  3.18146  2.89801  2.37887  2.77519  2.98518  4.58477  3.61503
          0.02848  3.96862  4.69097  0.61958  0.77255  0.48576  0.95510
    377   2.67631  4.72847  3.00857  2.14411  3.95265  3.45986  3.67013  2.42523  2.03618  2.93580  3.81630  3.02573  3.87203  2.85175  2.75450  2.74436  2.90556  2.96706  5.24540  3.95495    427 - -
          2.68618  4.42225  2.77519  2.73123  3.46354  2.40513  3.72494  3.29354  2.67741  2.69355  4.24690  2.90347  2.73739  3.18146  2.89801  2.37887  2.77519  2.98518  4.58477  3.61503
          0.02848  3.96862  4.69097  0.61958  0.77255  0.48576  0.95510
    378   2.68431  4.93296  2.75152  2.39621  4.33805  3.33146  3.65895  3.77777  1.87189  3.32832  4.14741  2.29240  3.82002  2.80740  2.73765  2.17849  2.94869  3.40218  5.49485  4.15784    428 - -
          2.68618  4.42225  2.77519  2.73123  3.46354  2.40513  3.72494  3.29354  2.67741  2.69355  4.24690  2.90347  2.73739  3.18146  2.89801  2.37887  2.77519  2.98518  4.58477  3.61503
          0.17227  3.96862  1.97077  0.61958  0.77255  0.48576  0.95510
    379   2.79516  5.10977  2.44291  1.70919  4.38989  3.27896  3.63943  3.84787  2.38027  3.38186  4.24796  2.78662  3.80843  2.12043  2.77728  2.75314  3.04958  3.49824  5.55250  4.18395    429 - -
          2.68618  4.42225  2.77519  2.73123  3.46354  2.40513  3.72494  3.29354  2.67741  2.69355  4.24690  2.90347  2.73739  3.18146  2.89801  2.37887  2.77519  2.98518  4.58477  3.61503
          0.03281  3.82916  4.55151  0.61958  0.77255  0.60874  0.78534
    380   2.78317  5.11708  2.30172  1.72873  4.43326  3.20503  3.68100  3.91710  2.54523  3.48283  4.34341  1.92084  3.78524  2.85477  3.00469  2.73480  3.06752  3.54185  5.63740  4.22705    430 - -
          2.68623  4.42230  2.77524  2.73128  3.46359  2.40518  3.72499  3.29359  2.67746  2.69323  4.24695  2.90351  2.73744  3.18151  2.89806  2.37865  2.77524  2.98523  4.58482  3.61508
          0.25659  1.53356  4.55151  0.66550  0.72158  0.41589  1.07808
    381   2.80495  4.80357  2.76467  2.66017  4.18235  3.24988  4.00143  3.91409  2.91354  3.55024  4.50541  0.99850  3.90675  3.27488  3.27100  2.86881  3.19032  3.52656  5.47730  4.12418    433 - -
          2.68618  4.42225  2.77519  2.73123  3.46354  2.40513  3.72494  3.29354  2.67741  2.69355  4.24690  2.90347  2.73739  3.18146  2.89801  2.37887  2.77519  2.98518  4.58477  3.61503
          0.02848  3.96862  4.69097  0.61958  0.77255  0.48576  0.95510
    382   3.06131  5.02748  3.24361  2.84794  4.43589  3.53970  3.81477  3.87134  0.91399  3.41580  4.37273  3.26794  4.03379  3.00127  2.45312  3.09738  3.30776  3.57393  5.45156  4.27844    434 - -
          2.68618  4.42225  2.77519  2.73123  3.46354  2.40513  3.72494  3.29354  2.67741  2.69355  4.24690  2.90347  2.73739  3.18146  2.89801  2.37887  2.77519  2.98518  4.58477  3.61503
          0.02848  3.96862  4.69097  0.61958  0.77255  0.48576  0.95510
    383   3.22876  4.57458  4.71966  4.19555  3.15488  4.46363  4.80762  1.64177  4.01857  1.06669  2.98770  4.46414  4.70118  4.23059  4.18061  3.83451  3.46816  2.02975  5.20037  4.04541    435 - -
          2.68618  4.42225  2.77519  2.73123  3.46354  2.40513  3.72494  3.29354  2.67741  2.69355  4.24690  2.90347  2.73739  3.18146  2.89801  2.37887  2.77519  2.98518  4.58477  3.61503
          0.02848  3.96862  4.69097  0.61958  0.77255  0.48576  0.95510
    384   2.01163  5.00249  1.98441  2.25212  4.42986  3.22704  3.72177  3.88104  2.62970  3.45745  4.27971  2.18086  3.78977  2.88200  3.14336  2.67087  2.98543  3.48004  5.65507  4.24872    436 - -
          2.68618  4.42225  2.77519  2.73123  3.46354  2.40513  3.72494  3.29354  2.67741  2.69355  4.24690  2.90347  2.73739  3.18146  2.89801  2.37887  2.77519  2.98518  4.58477  3.61503
          0.02848  3.96862  4.69097  0.61958  0.77255  0.48576  0.95510
    385   2.36408  4.28541  3.29183  3.11266  4.17288  3.01360  4.21957  3.70878  3.19291  3.42182  4.34028  3.32163  3.76046  3.53484  3.47557  0.95482  2.85152  3.22280  5.53781  4.25707    437 - -
          2.68618  4.42225  2.77519  2.73123  3.46354  2.40513  3.72494  3.29354  2.67741  2.69355  4.24690  2.90347  2.73739  3.18146  2.89801  2.37887  2.77519  2.98518  4.58477  3.61503
          0.02848  3.96862  4.69097  0.61958  0.77255  0.48576  0.95510
    386   3.38794  4.83793  3.98100  3.72898  2.30123  3.94277  3.66654  3.38393  3.58376  2.81291  4.04912  3.84319  4.41465  3.86664  3.74752  3.51485  3.67524  3.25911  3.94847  0.81976    438 - -
          2.68618  4.42225  2.77519  2.73123  3.46354  2.40513  3.72494  3.29354  2.67741  2.69355  4.24690  2.90347  2.73739  3.18146  2.89801  2.37887  2.77519  2.98518  4.58477  3.61503
          0.02848  3.96862  4.69097  0.61958  0.77255  0.48576  0.95510
    387   3.03617  5.14318  3.44148  2.78409  4.59199  3.64955  3.60330  3.94215  1.32089  3.38917  4.26218  3.18615  4.02163  2.73977  1.62336  3.03352  3.20482  3.62555  5.43393  4.26510    439 - -
          2.68618  4.42225  2.77519  2.73123  3.46354  2.40513  3.72494  3.29354  2.67741  2.69355  4.24690  2.90347  2.73739  3.18146  2.89801  2.37887  2.77519  2.98518  4.58477  3.61503
          0.02848  3.96862  4.69097  0.61958  0.77255  0.48576  0.95510
    388   2.95930  4.94659  2.96871  2.72553  4.12773  3.43086  3.88448  3.77378  2.53982  3.26653  4.29226  3.18589  3.98606  1.07239  2.82187  3.00326  3.25647  3.49765  5.38301  4.08333    440 - -
          2.68618  4.42225  2.77519  2.73123  3.46354  2.40513  3.72494  3.29354  2.67741  2.69355  4.24690  2.90347  2.73739  3.18146  2.89801  2.37887  2.77519  2.98518  4.58477  3.61503
          0.02848  3.96862  4.69097  0.61958  0.77255  0.48576  0.95510
    389   3.06131  5.02748  3.24361  2.84794  4.43589  3.53970  3.81477  3.87134  0.91399  3.41580  4.37273  3.26794  4.03379  3.00127  2.45312  3.09738  3.30776  3.57393  5.45156  4.27844    441 - -
          2.68618  4.42225  2.77519  2.73123  3.46354  2.40513  3.72494  3.29354  2.67741  2.69355  4.24690  2.90347  2.73739  3.18146  2.89801  2.37887  2.77519  2.98518  4.58477  3.61503
          0.02848  3.96862  4.69097  0.61958  0.77255  0.48576  0.95510
    390   3.26403  4.69817  4.34360  3.98453  3.17409  4.10375  4.61013  2.38410  3.75132  0.76532  3.16818  4.25065  4.52299  4.09663  3.91140  3.68675  3.55415  2.44627  5.08761  3.83292    442 - -
          2.68618  4.42225  2.77519  2.73123  3.46354  2.40513  3.72494  3.29354  2.67741  2.69355  4.24690  2.90347  2.73739  3.18146  2.89801  2.37887  2.77519  2.98518  4.58477  3.61503
          0.02848  3.96862  4.69097  0.61958  0.77255  0.48576  0.95510
    391   2.84648  4.33347  4.14545  3.60276  3.34109  3.96421  4.35435  1.75599  3.47229  1.61472  3.21855  3.90094  4.32550  3.76484  3.72021  3.28442  2.36905  1.98302  5.09698  3.90599    443 - -
          2.68618  4.42225  2.77519  2.73123  3.46354  2.40513  3.72494  3.29354  2.67741  2.69355  4.24690  2.90347  2.73739  3.18146  2.89801  2.37887  2.77519  2.98518  4.58477  3.61503
          0.02848  3.96862  4.69097  0.61958  0.77255  0.48576  0.95510
    392   2.36408  4.28541  3.29183  3.11266  4.17288  3.01360  4.21957  3.70878  3.19291  3.42182  4.34028  3.32163  3.76046  3.53484  3.47557  0.95482  2.85152  3.22280  5.53781  4.25707    444 - -
          2.68618  4.42225  2.77519  2.73123  3.46354  2.40513  3.72494  3.29354  2.67741  2.69355  4.24690  2.90347  2.73739  3.18146  2.89801  2.37887  2.77519  2.98518  4.58477  3.61503
          0.02848  3.96862  4.69097  0.61958  0.77255  0.48576  0.95510
    393   1.67981  4.15859  3.38437  3.11521  4.24969  2.93591  4.19606  3.60540  3.17001  3.34972  4.20293  3.27992  3.68341  3.47194  3.47696  1.32770  2.70511  3.09582  5.61053  4.38289    445 - -
          2.68618  4.42225  2.77519  2.73123  3.46354  2.40513  3.72494  3.29354  2.67741  2.69355  4.24690  2.90347  2.73739  3.18146  2.89801  2.37887  2.77519  2.98518  4.58477  3.61503
          0.02848  3.96862  4.69097  0.61958  0.77255  0.48576  0.95510
    394   3.05060  4.39436  4.68696  4.19493  3.54049  4.34837  4.92805  1.46401  4.07639  2.06084  3.35969  4.42373  4.68609  4.35541  4.28700  3.73548  3.32281  1.10657  5.48622  4.27193    446 - -
          2.68618  4.42225  2.77519  2.73123  3.46354  2.40513  3.72494  3.29354  2.67741  2.69355  4.24690  2.90347  2.73739  3.18146  2.89801  2.37887  2.77519  2.98518  4.58477  3.61503
          0.02848  3.96862  4.69097  0.61958  0.77255  0.48576  0.95510
    395   2.80949  4.28409  4.21561  3.68945  3.51885  3.94881  4.46595  1.64469  3.58798  2.22852  3.38697  3.95773  4.35274  3.87940  3.84380  3.28963  2.33691  1.45815  5.24281  4.03414    447 - -
          2.68618  4.42225  2.77519  2.73123  3.46354  2.40513  3.72494  3.29354  2.67741  2.69355  4.24690  2.90347  2.73739  3.18146  2.89801  2.37887  2.77519  2.98518  4.58477  3.61503
          0.02848  3.96862  4.69097  0.61958  0.77255  0.48576  0.95510
    396   1.92034  4.30280  3.83681  3.40935  1.79745  3.55341  4.04287  2.61896  3.34736  2.29912  3.43821  3.62914  4.07677  3.61333  3.59761  2.93952  2.98825  2.46607  4.71349  3.27394    448 - -
          2.68618  4.42225  2.77519  2.73123  3.46354  2.40513  3.72494  3.29354  2.67741  2.69355  4.24690  2.90347  2.73739  3.18146  2.89801  2.37887  2.77519  2.98518  4.58477  3.61503
          0.02848  3.96862  4.69097  0.61958  0.77255  0.48576  0.95510
    397   3.06131  5.02748  3.24361  2.84794  4.43589  3.53970  3.81477  3.87134  0.91399  3.41580  4.37273  3.26794  4.03379  3.00127  2.45312  3.09738  3.30776  3.57393  5.45156  4.27844    449 - -
          2.68618  4.42225  2.77519  2.73123  3.46354  2.40513  3.72494  3.29354  2.67741  2.69355  4.24690  2.90347  2.73739  3.18146  2.89801  2.37887  2.77519  2.98518  4.58477  3.61503
          0.02848  3.96862  4.69097  0.61958  0.77255  0.48576  0.95510
    398   2.88877  5.36009  1.42297  2.12917  4.67827  3.20372  3.77018  4.23441  2.78335  3.75998  4.61632  1.90364  3.82918  2.94505  3.35927  2.79927  3.19227  3.80832  5.88957  4.40027    450 - -
          2.68618  4.42225  2.77519  2.73123  3.46354  2.40513  3.72494  3.29354  2.67741  2.69355  4.24690  2.90347  2.73739  3.18146  2.89801  2.37887  2.77519  2.98518  4.58477  3.61503
          0.02848  3.96862  4.69097  0.61958  0.77255  0.48576  0.95510
    399   2.74313  4.78915  3.11989  2.60382  3.53176  3.51627  2.51328  3.42445  1.97809  3.00414  3.88270  3.07126  3.91167  2.85896  2.67948  2.79415  2.96321  3.14189  4.93007  2.62315    451 - -
          2.68618  4.42225  2.77519  2.73123  3.46354  2.40513  3.72494  3.29354  2.67741  2.69355  4.24690  2.90347  2.73739  3.18146  2.89801  2.37887  2.77519  2.98518  4.58477  3.61503
          0.02848  3.96862  4.69097  0.61958  0.77255  0.48576  0.95510
    400   2.83384  5.25357  1.57973  2.21173  4.56865  3.27844  3.70469  4.04859  1.89535  3.57802  4.41326  2.77412  3.83201  2.85925  3.03051  2.76872  3.10143  3.65523  5.72209  4.30587    452 - -
          2.68618  4.42225  2.77519  2.73123  3.46354  2.40513  3.72494  3.29354  2.67741  2.69355  4.24690  2.90347  2.73739  3.18146  2.89801  2.37887  2.77519  2.98518  4.58477  3.61503
          0.02848  3.96862  4.69097  0.61958  0.77255  0.48576  0.95510
    401   3.11569  4.94696  3.61633  3.10814  4.32596  3.58449  3.89678  3.87482  2.28014  3.37331  4.37151  3.46027  4.08286  3.11278  0.84111  3.19554  3.37540  3.59474  5.37033  4.23298    453 - -
          2.68618  4.42225  2.77519  2.73123  3.46354  2.40513  3.72494  3.29354  2.67741  2.69355  4.24690  2.90347  2.73739  3.18146  2.89801  2.37887  2.77519  2.98518  4.58477  3.61503
          0.02848  3.96862  4.69097  0.61958  0.77255  0.48576  0.95510
    402   3.00516  4.35913  4.62240  4.07416  2.35089  4.25143  4.57812  1.57009  3.96078  1.81440  3.11206  4.27507  4.54040  4.13752  4.11607  3.58762  3.24541  1.58883  5.03572  3.79911    454 - -
          2.68618  4.42225  2.77519  2.73123  3.46354  2.40513  3.72494  3.29354  2.67741  2.69355  4.24690  2.90347  2.73739  3.18146  2.89801  2.37887  2.77519  2.98518  4.58477  3.61503
          0.02848  3.96862  4.69097  0.61958  0.77255  0.48576  0.95510
    403   2.71664  1.98191  4.21995  3.72528  3.31720  3.68903  4.33478  2.30135  3.52764  1.61527  3.32302  3.88200  4.19148  3.83161  3.71813  3.09402  3.03970  2.17251  5.01504  3.76473    455 - -
          2.68618  4.42225  2.77519  2.73123  3.46354  2.40513  3.72494  3.29354  2.67741  2.69355  4.24690  2.90347  2.73739  3.18146  2.89801  2.37887  2.77519  2.98518  4.58477  3.61503
          0.02848  3.96862  4.69097  0.61958  0.77255  0.48576  0.95510
    404   2.83779  5.37753  1.75952  1.75499  4.66577  3.24685  3.68801  4.16732  2.60168  3.66037  4.47663  2.70494  3.81076  2.19725  3.14504  2.74601  3.10380  3.74719  5.81699  4.34897    456 - -
          2.68618  4.42225  2.77519  2.73123  3.46354  2.40513  3.72494  3.29354  2.67741  2.69355  4.24690  2.90347  2.73739  3.18146  2.89801  2.37887  2.77519  2.98518  4.58477  3.61503
          0.02848  3.96862  4.69097  0.61958  0.77255  0.48576  0.95510
    405   3.07245  4.40340  4.73229  4.23854  3.52389  4.38898  4.95954  1.23766  4.12030  2.02551  3.33610  4.46499  4.71178  4.38937  4.32307  3.77675  3.34116  1.29784  5.48839  4.28350    457 - -
          2.68618  4.42225  2.77519  2.73123  3.46354  2.40513  3.72494  3.29354  2.67741  2.69355  4.24690  2.90347  2.73739  3.18146  2.89801  2.37887  2.77519  2.98518  4.58477  3.61503
          0.02848  3.96862  4.69097  0.61958  0.77255  0.48576  0.95510
    406   3.26403  4.69817  4.34360  3.98453  3.17409  4.10375  4.61013  2.38410  3.75132  0.76532  3.16818  4.25065  4.52299  4.09663  3.91140  3.68675  3.55415  2.44627  5.08761  3.83292    458 - -
          2.68618  4.42225  2.77519  2.73123  3.46354  2.40513  3.72494  3.29354  2.67741  2.69355  4.24690  2.90347  2.73739  3.18146  2.89801  2.37887  2.77519  2.98518  4.58477  3.61503
          0.02848  3.96862  4.69097  0.61958  0.77255  0.48576  0.95510
    407   2.72204  4.37255  3.81383  3.35337  3.42311  3.64795  4.20328  2.42333  3.18804  1.47228  3.35752  3.65231  4.13545  3.55989  3.45269  3.02415  2.11963  2.30641  5.11660  3.88298    459 - -
          2.68618  4.42225  2.77519  2.73123  3.46354  2.40513  3.72494  3.29354  2.67741  2.69355  4.24690  2.90347  2.73739  3.18146  2.89801  2.37887  2.77519  2.98518  4.58477  3.61503
          0.02848  3.96862  4.69097  0.61958  0.77255  0.48576  0.95510
    408   2.95930  4.94659  2.96871  2.72553  4.12773  3.43086  3.88448  3.77378  2.53982  3.26653  4.29226  3.18589  3.98606  1.07239  2.82187  3.00326  3.25647  3.49765  5.38301  4.08333    460 - -
          2.68618  4.42225  2.77519  2.73123  3.46354  2.40513  3.72494  3.29354  2.67741  2.69355  4.24690  2.90347  2.73739  3.18146  2.89801  2.37887  2.77519  2.98518  4.58477  3.61503
          0.02848  3.96862  4.69097  0.61958  0.77255  0.48576  0.95510
    409   3.26403  4.69817  4.34360  3.98453  3.17409  4.10375  4.61013  2.38410  3.75132  0.76532  3.16818  4.25065  4.52299  4.09663  3.91140  3.68675  3.55415  2.44627  5.08761  3.83292    461 - -
          2.68618  4.42225  2.77519  2.73123  3.46354  2.40513  3.72494  3.29354  2.67741  2.69355  4.24690  2.90347  2.73739  3.18146  2.89801  2.37887  2.77519  2.98518  4.58477  3.61503
          0.02848  3.96862  4.69097  0.61958  0.77255  0.48576  0.95510
    410   2.36408  4.28541  3.29183  3.11266  4.17288  3.01360  4.21957  3.70878  3.19291  3.42182  4.34028  3.32163  3.76046  3.53484  3.47557  0.95482  2.85152  3.22280  5.53781  4.25707    462 - -
          2.68618  4.42225  2.77519  2.73123  3.46354  2.40513  3.72494  3.29354  2.67741  2.69355  4.24690  2.90347  2.73739  3.18146  2.89801  2.37887  2.77519  2.98518  4.58477  3.61503
          0.02848  3.96862  4.69097  0.61958  0.77255  0.48576  0.95510
    411   2.45388  4.39274  3.14823  2.74397  3.87237  3.23578  3.85929  3.19767  2.75971  2.94686  3.82188  2.37489  3.79879  3.10187  3.13817  2.07804  2.79686  2.11531  5.25110  3.96920    463 - -
          2.68618  4.42225  2.77519  2.73123  3.46354  2.40513  3.72494  3.29354  2.67741  2.69355  4.24690  2.90347  2.73739  3.18146  2.89801  2.37887  2.77519  2.98518  4.58477  3.61503
          0.02848  3.96862  4.69097  0.61958  0.77255  0.48576  0.95510
    412   3.53968  4.82031  4.49654  4.15892  1.48997  4.30369  3.45928  3.25456  4.01509  2.60626  3.86181  3.99447  4.62320  4.03251  4.08747  3.66848  3.76555  3.17409  3.61746  1.09599    464 - -
          2.68618  4.42225  2.77519  2.73123  3.46354  2.40513  3.72494  3.29354  2.67741  2.69355  4.24690  2.90347  2.73739  3.18146  2.89801  2.37887  2.77519  2.98518  4.58477  3.61503
          0.02848  3.96862  4.69097  0.61958  0.77255  0.48576  0.95510
    413   2.36408  4.28541  3.29183  3.11266  4.17288  3.01360  4.21957  3.70878  3.19291  3.42182  4.34028  3.32163  3.76046  3.53484  3.47557  0.95482  2.85152  3.22280  5.53781  4.25707    465 - -
          2.68618  4.42225  2.77519  2.73123  3.46354  2.40513  3.72494  3.29354  2.67741  2.69355  4.24690  2.90347  2.73739  3.18146  2.89801  2.37887  2.77519  2.98518  4.58477  3.61503
          0.02848  3.96862  4.69097  0.61958  0.77255  0.48576  0.95510
    414   2.78791  4.55322  3.48132  3.39324  4.53266  0.59504  4.50711  4.15616  3.58755  3.79810  4.77503  3.64568  3.94742  3.90414  3.81253  2.96267  3.27663  3.66593  5.60189  4.63800    466 - -
          2.68618  4.42225  2.77519  2.73123  3.46354  2.40513  3.72494  3.29354  2.67741  2.69355  4.24690  2.90347  2.73739  3.18146  2.89801  2.37887  2.77519  2.98518  4.58477  3.61503
          0.02848  3.96862  4.69097  0.61958  0.77255  0.48576  0.95510
    415   3.05060  4.39436  4.68696  4.19493  3.54049  4.34837  4.92805  1.46401  4.07639  2.06084  3.35969  4.42373  4.68609  4.35541  4.28700  3.73548  3.32281  1.10657  5.48622  4.27193    467 - -
          2.68618  4.42225  2.77519  2.73123  3.46354  2.40513  3.72494  3.29354  2.67741  2.69355  4.24690  2.90347  2.73739  3.18146  2.89801  2.37887  2.77519  2.98518  4.58477  3.61503
          0.02848  3.96862  4.69097  0.61958  0.77255  0.48576  0.95510
    416   2.62876  4.46429  3.20738  2.27594  3.46303  3.50894  3.74549  2.90319  2.68991  2.63075  3.55938  3.17388  3.91697  3.04261  3.06232  2.78709  2.86778  2.23574  4.92261  2.57435    468 - -
          2.68618  4.42225  2.77519  2.73123  3.46354  2.40513  3.72494  3.29354  2.67741  2.69355  4.24690  2.90347  2.73739  3.18146  2.89801  2.37887  2.77519  2.98518  4.58477  3.61503
          0.02848  3.96862  4.69097  0.61958  0.77255  0.48576  0.95510
    417   3.38231  4.75611  4.37048  4.10383  0.86662  4.04839  3.92241  2.89481  4.00858  2.24302  3.61117  4.12831  4.50528  4.15023  4.10454  3.64691  3.68373  2.89246  4.14411  2.49954    469 - -
          2.68618  4.42225  2.77519  2.73123  3.46354  2.40513  3.72494  3.29354  2.67741  2.69355  4.24690  2.90347  2.73739  3.18146  2.89801  2.37887  2.77519  2.98518  4.58477  3.61503
          0.02848  3.96862  4.69097  0.61958  0.77255  0.48576  0.95510
    418   2.61151  4.85436  1.97530  2.31657  4.44976  2.32929  3.77814  3.91968  2.70571  3.49156  4.30916  2.83558  3.76909  2.94691  3.21185  1.93732  2.94872  3.47733  5.68339  4.29462    470 - -
          2.68618  4.42225  2.77519  2.73123  3.46354  2.40513  3.72494  3.29354  2.67741  2.69355  4.24690  2.90347  2.73739  3.18146  2.89801  2.37887  2.77519  2.98518  4.58477  3.61503
          0.02848  3.96862  4.69097  0.61958  0.77255  0.48576  0.95510
    419   3.38231  4.75611  4.37048  4.10383  0.86662  4.04839  3.92241  2.89481  4.00858  2.24302  3.61117  4.12831  4.50528  4.15023  4.10454  3.64691  3.68373  2.89246  4.14411  2.49954    471 - -
          2.68618  4.42225  2.77519  2.73123  3.46354  2.40513  3.72494  3.29354  2.67741  2.69355  4.24690  2.90347  2.73739  3.18146  2.89801  2.37887  2.77519  2.98518  4.58477  3.61503
          0.02848  3.96862  4.69097  0.61958  0.77255  0.48576  0.95510
    420   1.43804  4.19967  3.79200  3.39996  3.80462  3.27479  4.30793  2.54779  3.33043  2.65476  3.72541  3.56384  3.93037  3.64669  3.60351  2.70148  2.85150  1.81189  5.38296  4.16045    472 - -
          2.68618  4.42225  2.77519  2.73123  3.46354  2.40513  3.72494  3.29354  2.67741  2.69355  4.24690  2.90347  2.73739  3.18146  2.89801  2.37887  2.77519  2.98518  4.58477  3.61503
          0.02848  3.96862  4.69097  0.61958  0.77255  0.48576  0.95510
    421   3.54473  4.81767  4.51709  4.18140  1.39502  4.31182  3.45852  3.25122  4.03591  2.60026  3.85642  4.00347  4.62866  4.04379  4.10062  3.67619  3.76961  3.17228  3.61357  1.16163    473 - -
          2.68618  4.42225  2.77519  2.73123  3.46354  2.40513  3.72494  3.29354  2.67741  2.69355  4.24690  2.90347  2.73739  3.18146  2.89801  2.37887  2.77519  2.98518  4.58477  3.61503
          0.02848  3.96862  4.69097  0.61958  0.77255  0.48576  0.95510
    422   3.09468  5.23547  0.78938  2.39874  4.62582  3.28511  4.01835  4.23626  3.12107  3.82776  4.80859  2.95969  3.94477  3.25811  3.64985  3.04664  3.43553  3.86543  5.77560  4.48367    474 - -
          2.68618  4.42225  2.77519  2.73123  3.46354  2.40513  3.72494  3.29354  2.67741  2.69355  4.24690  2.90347  2.73739  3.18146  2.89801  2.37887  2.77519  2.98518  4.58477  3.61503
          0.02848  3.96862  4.69097  0.61958  0.77255  0.48576  0.95510
    423   3.04060  4.52510  4.09269  3.61370  2.58602  3.99790  3.86974  2.63439  3.42121  1.38858  3.31740  3.82355  4.34724  3.70288  3.62551  3.33721  3.27751  2.58970  4.28326  1.93181    475 - -
          2.68618  4.42225  2.77519  2.73123  3.46354  2.40513  3.72494  3.29354  2.67741  2.69355  4.24690  2.90347  2.73739  3.18146  2.89801  2.37887  2.77519  2.98518  4.58477  3.61503
          0.02848  3.96862  4.69097  0.61958  0.77255  0.48576  0.95510
    424   2.94731  4.35422  4.31653  3.79541  1.99820  4.00540  3.86169  1.88847  3.66341  2.07863  3.25507  3.90400  4.33324  3.81714  3.80895  3.31658  3.17645  2.43202  4.20806  2.07785    476 - -
          2.68618  4.42225  2.77519  2.73123  3.46354  2.40513  3.72494  3.29354  2.67741  2.69355  4.24690  2.90347  2.73739  3.18146  2.89801  2.37887  2.77519  2.98518  4.58477  3.61503
          0.02848  3.96862  4.69097  0.61958  0.77255  0.48576  0.95510
    425   2.92797  5.46681  1.72564  1.31835  4.75578  3.21931  3.75477  4.26444  2.75687  3.77832  4.63329  2.68929  3.83486  2.92166  3.33806  2.81839  3.21491  3.84716  5.93065  4.44233    477 - -
          2.68618  4.42225  2.77519  2.73123  3.46354  2.40513  3.72494  3.29354  2.67741  2.69355  4.24690  2.90347  2.73739  3.18146  2.89801  2.37887  2.77519  2.98518  4.58477  3.61503
          0.02848  3.96862  4.69097  0.61958  0.77255  0.48576  0.95510
    426   2.88877  5.36009  1.42297  2.12917  4.67827  3.20372  3.77018  4.23441  2.78335  3.75998  4.61632  1.90364  3.82918  2.94505  3.35927  2.79927  3.19227  3.80832  5.88957  4.40027    478 - -
          2.68618  4.42225  2.77519  2.73123  3.46354  2.40513  3.72494  3.29354  2.67741  2.69355  4.24690  2.90347  2.73739  3.18146  2.89801  2.37887  2.77519  2.98518  4.58477  3.61503
          0.02848  3.96862  4.69097  0.61958  0.77255  0.48576  0.95510
    427   2.85624  4.57784  3.47655  3.04804  1.77530  3.68487  3.76038  2.95827  2.93564  2.42505  3.55409  3.41472  4.10512  2.21594  3.23871  3.02687  3.10811  2.82659  4.48916  2.94235    479 - -
          2.68618  4.42225  2.77519  2.73123  3.46354  2.40513  3.72494  3.29354  2.67741  2.69355  4.24690  2.90347  2.73739  3.18146  2.89801  2.37887  2.77519  2.98518  4.58477  3.61503
          0.02848  3.96862  4.69097  0.61958  0.77255  0.48576  0.95510
    428   2.69242  4.87129  2.62986  1.61908  4.27472  3.28800  3.75019  3.59830  2.57220  3.26979  4.14416  2.90530  3.83119  2.92434  3.00110  2.71576  2.13148  3.26352  5.53216  4.18594    480 - -
          2.68618  4.42225  2.77519  2.73123  3.46354  2.40513  3.72494  3.29354  2.67741  2.69355  4.24690  2.90347  2.73739  3.18146  2.89801  2.37887  2.77519  2.98518  4.58477  3.61503
          0.02848  3.96862  4.69097  0.61958  0.77255  0.48576  0.95510
    429   2.79536  5.21667  2.45321  1.85961  4.52190  3.30731  3.65648  3.99307  2.43752  3.50352  4.32046  2.19790  3.82369  2.09299  2.88594  2.73746  3.04608  3.60329  5.65551  4.25414    481 - -
          2.68618  4.42225  2.77519  2.73123  3.46354  2.40513  3.72494  3.29354  2.67741  2.69355  4.24690  2.90347  2.73739  3.18146  2.89801  2.37887  2.77519  2.98518  4.58477  3.61503
          0.02848  3.96862  4.69097  0.61958  0.77255  0.48576  0.95510
    430   2.80495  4.80357  2.76467  2.66017  4.18235  3.24988  4.00143  3.91409  2.91354  3.55024  4.50541  0.99850  3.90675  3.27488  3.27100  2.86881  3.19032  3.52656  5.47730  4.12418    482 - -
          2.68618  4.42225  2.77519  2.73123  3.46354  2.40513  3.72494  3.29354  2.67741  2.69355  4.24690  2.90347  2.73739  3.18146  2.89801  2.37887  2.77519  2.98518  4.58477  3.61503
          0.02848  3.96862  4.69097  0.61958  0.77255  0.48576  0.95510
    431   2.87033  5.17536  2.69598  1.83572  4.53077  3.40954  3.64980  3.94074  1.54461  3.45113  4.29504  2.91184  3.88853  2.79316  2.56483  2.83201  3.09961  3.58332  5.57267  4.25914    483 - -
          2.68618  4.42225  2.77519  2.73123  3.46354  2.40513  3.72494  3.29354  2.67741  2.69355  4.24690  2.90347  2.73739  3.18146  2.89801  2.37887  2.77519  2.98518  4.58477  3.61503
          0.02848  3.96862  4.69097  0.61958  0.77255  0.48576  0.95510
    432   2.89644  5.36854  1.34256  2.12670  4.68612  3.20121  3.77561  4.24556  2.79692  3.77204  4.63189  2.01995  3.83107  2.95228  3.37636  2.80521  3.20204  3.81890  5.89985  4.40771    484 - -
          2.68618  4.42225  2.77519  2.73123  3.46354  2.40513  3.72494  3.29354  2.67741  2.69355  4.24690  2.90347  2.73739  3.18146  2.89801  2.37887  2.77519  2.98518  4.58477  3.61503
          0.02848  3.96862  4.69097  0.61958  0.77255  0.48576  0.95510
    433   3.21840  4.55846  4.73140  4.20697  3.17556  4.46677  4.82008  1.54714  4.03458  1.13287  3.00642  4.47140  4.70546  4.24653  4.19671  3.83732  3.45834  1.98918  5.21606  4.06026    485 - -
          2.68618  4.42225  2.77519  2.73123  3.46354  2.40513  3.72494  3.29354  2.67741  2.69355  4.24690  2.90347  2.73739  3.18146  2.89801  2.37887  2.77519  2.98518  4.58477  3.61503
          0.02848  3.96862  4.69097  0.61958  0.77255  0.48576  0.95510
    434   1.69219  4.28297  3.88744  3.43947  3.59114  3.58951  4.30944  1.72797  3.34596  2.36050  3.50024  3.69413  4.12424  3.67178  3.62114  2.97653  2.98091  2.07683  5.24962  4.02138    486 - -
          2.68618  4.42225  2.77519  2.73123  3.46354  2.40513  3.72494  3.29354  2.67741  2.69355  4.24690  2.90347  2.73739  3.18146  2.89801  2.37887  2.77519  2.98518  4.58477  3.61503
          0.02848  3.96862  4.69097  0.61958  0.77255  0.48576  0.95510
    435   3.17590  4.81678  3.65777  3.26392  2.27038  3.89619  2.12154  3.43241  3.09915  2.87976  3.97136  3.52285  4.28739  3.44754  3.36274  3.24714  3.40854  3.24427  3.90716  1.38829    487 - -
          2.68618  4.42225  2.77519  2.73123  3.46354  2.40513  3.72494  3.29354  2.67741  2.69355  4.24690  2.90347  2.73739  3.18146  2.89801  2.37887  2.77519  2.98518  4.58477  3.61503
          0.02848  3.96862  4.69097  0.61958  0.77255  0.48576  0.95510
    436   2.62644  4.39460  3.42110  2.97876  3.21893  3.47102  3.82617  2.92185  2.88494  2.63018  3.61436  3.33120  3.95991  3.24959  3.19876  2.81967  1.84901  2.69796  4.75409  2.27473    488 - -
          2.68618  4.42225  2.77519  2.73123  3.46354  2.40513  3.72494  3.29354  2.67741  2.69355  4.24690  2.90347  2.73739  3.18146  2.89801  2.37887  2.77519  2.98518  4.58477  3.61503
          0.02848  3.96862  4.69097  0.61958  0.77255  0.48576  0.95510
    437   3.38231  4.75611  4.37048  4.10383  0.86662  4.04839  3.92241  2.89481  4.00858  2.24302  3.61117  4.12831  4.50528  4.15023  4.10454  3.64691  3.68373  2.89246  4.14411  2.49954    489 - -
          2.68618  4.42225  2.77519  2.73123  3.46354  2.40513  3.72494  3.29354  2.67741  2.69355  4.24690  2.90347  2.73739  3.18146  2.89801  2.37887  2.77519  2.98518  4.58477  3.61503
          0.02848  3.96862  4.69097  0.61958  0.77255  0.48576  0.95510
    438   3.10623  4.49918  4.47068  4.09066  3.44011  4.16899  4.80152  0.96627  3.92063  2.00728  3.36131  4.32259  4.59161  4.25946  4.10628  3.67417  3.40395  1.85255  5.35032  4.09644    490 - -
          2.68618  4.42225  2.77519  2.73123  3.46354  2.40513  3.72494  3.29354  2.67741  2.69355  4.24690  2.90347  2.73739  3.18146  2.89801  2.37887  2.77519  2.98518  4.58477  3.61503
          0.02848  3.96862  4.69097  0.61958  0.77255  0.48576  0.95510
    439   2.69257  4.60779  3.08005  2.72906  3.62792  3.42920  3.82206  3.09120  2.68067  2.03019  3.79751  1.88970  3.93333  3.09933  3.02563  2.81532  2.98275  2.86304  5.09676  3.71072    491 - -
          2.68618  4.42225  2.77519  2.73123  3.46354  2.40513  3.72494  3.29354  2.67741  2.69355  4.24690  2.90347  2.73739  3.18146  2.89801  2.37887  2.77519  2.98518  4.58477  3.61503
          0.02848  3.96862  4.69097  0.61958  0.77255  0.48576  0.95510
    440   1.69442  4.75596  2.67858  1.84253  4.23167  3.25319  3.80024  3.53482  2.65591  3.23892  4.12039  2.94480  3.82324  2.98893  3.08197  2.69287  2.96031  3.19649  5.51997  4.18975    492 - -
          2.68618  4.42225  2.77519  2.73123  3.46354  2.40513  3.72494  3.29354  2.67741  2.69355  4.24690  2.90347  2.73739  3.18146  2.89801  2.37887  2.77519  2.98518  4.58477  3.61503
          0.02848  3.96862  4.69097  0.61958  0.77255  0.48576  0.95510
    441   3.26403  4.69817  4.34360  3.98453  3.17409  4.10375  4.61013  2.38410  3.75132  0.76532  3.16818  4.25065  4.52299  4.09663  3.91140  3.68675  3.55415  2.44627  5.08761  3.83292    493 - -
          2.68618  4.42225  2.77519  2.73123  3.46354  2.40513  3.72494  3.29354  2.67741  2.69355  4.24690  2.90347  2.73739  3.18146  2.89801  2.37887  2.77519  2.98518  4.58477  3.61503
          0.01926  3.95940        *  0.61958  0.77255  0.00000        *
//
