# Supplementary material for: MacSyFinder: A Program to Mine Genomes for Molecular Systems with an Application to CRISPR-Cas Systems
Source: PLoS One. 2014 Oct 17;9(10):e110726. doi: 10.1371/journal.pone.0110726 (PMC4201578; doi:10.1371/journal.pone.0110726)
Supplement: Data S2 — The Cas-Finder: models and profiles (compressed tarball archive). (ZIP) [file pone.0110726.s011.zip › Cas-Finder_macsyfinder/CASprofiles/cas8a1b_TypeIB.hmm]

HMMER3/b [3.0 | March 2010]
NAME  TIGR01908
ACC   TIGR01908
DESC  cas_CXXC_CXXC: CRISPR-associated protein Cas8a1/Cst1, subtype I-B/TNEAP
LENG  308
ALPH  amino
RF    no
CS    no
MAP   yes
DATE  Sun Apr 11 22:13:26 2010
NSEQ  7
EFFN  1.753418
CKSUM 1199661302
GA    19.40 19.40;
TC    19.40 19.40;
NC    16.85 16.85;
STATS LOCAL MSV      -11.2118  0.70108
STATS LOCAL VITERBI  -12.1119  0.70108
STATS LOCAL FORWARD   -5.3162  0.70108
HMM          A        C        D        E        F        G        H        I        K        L        M        N        P        Q        R        S        T        V        W        Y   
            m->m     m->i     m->d     i->m     i->i     d->m     d->d
  COMPO   2.72359  3.95827  3.07300  2.58036  3.09830  3.17330  3.84467  2.72484  2.51468  2.31138  3.66736  2.87611  3.58683  3.12401  2.92458  2.68537  2.90578  2.72658  4.72805  3.35696
          2.68618  4.42225  2.77519  2.73123  3.46354  2.40513  3.72494  3.29354  2.67741  2.69355  4.24690  2.90347  2.73739  3.18146  2.89801  2.37887  2.77519  2.98518  4.58477  3.61503
          0.01608  4.53384  5.25619  0.61958  0.77255  0.00000        *
      1   3.01932  5.58201  2.03417  1.46077  4.90406  3.51219  3.88191  4.40644  1.59270  3.87199  4.65758  2.96683  4.03464  3.01109  3.23347  2.93569  3.27291  3.96580  6.00229  4.54858      1 - -
          2.68618  4.42225  2.77519  2.73123  3.46354  2.40513  3.72494  3.29354  2.67741  2.69355  4.24690  2.90347  2.73739  3.18146  2.89801  2.37887  2.77519  2.98518  4.58477  3.61503
          0.01608  4.53384  5.25619  0.61958  0.77255  0.48576  0.95510
      2   2.72852  4.96387  1.96697  2.54095  4.21738  3.54245  3.74359  2.78284  2.21285  3.22388  4.03332  3.06373  3.93573  2.88574  2.53727  2.75200  2.95950  2.58261  5.45864  4.11716      2 - -
          2.68618  4.42225  2.77519  2.73123  3.46354  2.40513  3.72494  3.29354  2.67741  2.69355  4.24690  2.90347  2.73739  3.18146  2.89801  2.37887  2.77519  2.98518  4.58477  3.61503
          0.01608  4.53384  5.25619  0.61958  0.77255  0.48576  0.95510
      3   2.77637  5.16972  2.16843  2.46446  4.47450  3.51685  3.73887  3.92683  1.77617  2.61823  4.23421  3.00545  2.61697  2.85800  2.96154  2.75621  3.01100  3.53975  5.62912  4.24716      3 - -
          2.68618  4.42225  2.77519  2.73123  3.46354  2.40513  3.72494  3.29354  2.67741  2.69355  4.24690  2.90347  2.73739  3.18146  2.89801  2.37887  2.77519  2.98518  4.58477  3.61503
          0.01608  4.53384  5.25619  0.61958  0.77255  0.48576  0.95510
      4   2.78498  5.19532  3.05255  2.50193  4.54195  3.54457  3.71673  3.99492  1.87826  3.49297  4.26002  2.09761  3.94132  2.82648  2.32854  2.41064  2.40591  3.59213  5.63266  4.26666      4 - -
          2.68618  4.42225  2.77519  2.73123  3.46354  2.40513  3.72494  3.29354  2.67741  2.69355  4.24690  2.90347  2.73739  3.18146  2.89801  2.37887  2.77519  2.98518  4.58477  3.61503
          0.01608  4.53384  5.25619  0.61958  0.77255  0.48576  0.95510
      5   1.81449  4.78959  3.26317  2.75571  4.32474  3.45334  3.93120  3.74023  2.26440  3.35252  4.16324  3.21182  3.96305  3.09504  3.16424  1.81433  2.10440  3.35496  5.58610  4.27538      5 - -
          2.68618  4.42225  2.77519  2.73123  3.46354  2.40513  3.72494  3.29354  2.67741  2.69355  4.24690  2.90347  2.73739  3.18146  2.89801  2.37887  2.77519  2.98518  4.58477  3.61503
          0.01608  4.53384  5.25619  0.61958  0.77255  0.48576  0.95510
      6   2.73040  4.30539  3.89308  3.32537  2.67993  2.70132  4.03376  2.27187  3.24649  2.49788  3.41767  3.63422  2.08463  3.51002  3.51670  3.04105  2.96541  2.56470  4.84592  2.81303      6 - -
          2.68618  4.42225  2.77519  2.73123  3.46354  2.40513  3.72494  3.29354  2.67741  2.69355  4.24690  2.90347  2.73739  3.18146  2.89801  2.37887  2.77519  2.98518  4.58477  3.61503
          0.01608  4.53384  5.25619  0.61958  0.77255  0.48576  0.95510
      7   2.79012  4.52652  3.60551  3.04971  3.64928  3.73977  3.97409  2.50912  2.42345  1.48287  3.60335  2.56929  4.12194  3.28250  3.21481  3.00320  3.02052  2.74188  5.09866  3.86213      7 - -
          2.68618  4.42225  2.77519  2.73123  3.46354  2.40513  3.72494  3.29354  2.67741  2.69355  4.24690  2.90347  2.73739  3.18146  2.89801  2.37887  2.77519  2.98518  4.58477  3.61503
          0.01608  4.53384  5.25619  0.61958  0.77255  0.48576  0.95510
      8   3.57550  0.22593  5.14604  5.06218  4.98798  4.01381  5.57842  4.31634  4.92747  4.16242  5.31776  4.90289  4.75834  5.24379  4.91656  3.84248  4.09619  3.99639  6.18749  5.25558      8 - -
          2.68618  4.42225  2.77519  2.73123  3.46354  2.40513  3.72494  3.29354  2.67741  2.69355  4.24690  2.90347  2.73739  3.18146  2.89801  2.37887  2.77519  2.98518  4.58477  3.61503
          0.01608  4.53384  5.25619  0.61958  0.77255  0.48576  0.95510
      9   2.88427  4.34362  4.29613  2.42093  2.39366  4.01992  4.33578  1.55442  3.62689  2.35204  3.39640  3.97313  4.37364  3.86165  3.83481  3.31413  3.11937  1.85381  5.02486  3.82070      9 - -
          2.68618  4.42225  2.77519  2.73123  3.46354  2.40513  3.72494  3.29354  2.67741  2.69355  4.24690  2.90347  2.73739  3.18146  2.89801  2.37887  2.77519  2.98518  4.58477  3.61503
          0.01608  4.53384  5.25619  0.61958  0.77255  0.48576  0.95510
     10   2.70862  4.39373  3.66113  3.10249  2.53518  3.69448  3.98336  2.19694  3.05132  2.61477  3.51584  2.29130  4.08730  3.34593  3.38488  2.47366  2.35326  2.66081  4.99339  3.76093     10 - -
          2.68618  4.42225  2.77519  2.73123  3.46354  2.40513  3.72494  3.29354  2.67741  2.69355  4.24690  2.90347  2.73739  3.18146  2.89801  2.37887  2.77519  2.98518  4.58477  3.61503
          0.01608  4.53384  5.25619  0.61958  0.77255  0.48576  0.95510
     11   3.57550  0.22593  5.14604  5.06218  4.98798  4.01381  5.57842  4.31634  4.92747  4.16242  5.31776  4.90289  4.75834  5.24379  4.91656  3.84248  4.09619  3.99639  6.18749  5.25558     11 - -
          2.68618  4.42225  2.77519  2.73123  3.46354  2.40513  3.72494  3.29354  2.67741  2.69355  4.24690  2.90347  2.73739  3.18146  2.89801  2.37887  2.77519  2.98518  4.58477  3.61503
          0.01608  4.53384  5.25619  0.61958  0.77255  0.48576  0.95510
     12   2.75142  4.55671  3.53046  2.96353  3.72641  1.78904  3.93523  2.53327  2.82959  2.76025  2.83110  3.38699  4.07363  3.21256  2.36952  2.93267  2.99088  2.82775  5.14410  3.89933     12 - -
          2.68618  4.42225  2.77519  2.73123  3.46354  2.40513  3.72494  3.29354  2.67741  2.69355  4.24690  2.90347  2.73739  3.18146  2.89801  2.37887  2.77519  2.98518  4.58477  3.61503
          0.01608  4.53384  5.25619  0.61958  0.77255  0.48576  0.95510
     13   2.95332  5.46228  2.25898  1.43307  4.79456  3.52667  3.83374  4.28008  2.60724  3.75497  4.53424  2.99054  4.01160  2.95646  1.78886  2.88902  3.19739  3.85299  5.88398  4.46373     13 - -
          2.68618  4.42225  2.77519  2.73123  3.46354  2.40513  3.72494  3.29354  2.67741  2.69355  4.24690  2.90347  2.73739  3.18146  2.89801  2.37887  2.77519  2.98518  4.58477  3.61503
          0.01608  4.53384  5.25619  0.61958  0.77255  0.48576  0.95510
     14   3.93585  5.62729  4.50617  3.93275  5.16543  4.22720  4.54366  4.80338  2.81449  4.19600  5.21607  4.22180  4.73232  3.76549  0.31969  4.01395  4.17866  4.50578  5.99647  4.99691     14 - -
          2.68618  4.42225  2.77519  2.73123  3.46354  2.40513  3.72494  3.29354  2.67741  2.69355  4.24690  2.90347  2.73739  3.18146  2.89801  2.37887  2.77519  2.98518  4.58477  3.61503
          0.01608  4.53384  5.25619  0.61958  0.77255  0.48576  0.95510
     15   2.79760  5.16334  3.04995  2.51698  4.42815  3.55747  2.06665  3.91735  2.11775  3.43802  4.22092  2.41717  3.95471  2.42606  2.84711  2.78198  3.02339  3.53842  5.57575  2.93638     15 - -
          2.68618  4.42225  2.77519  2.73123  3.46354  2.40513  3.72494  3.29354  2.67741  2.69355  4.24690  2.90347  2.73739  3.18146  2.89801  2.37887  2.77519  2.98518  4.58477  3.61503
          0.14081  4.53384  2.11525  0.61958  0.77255  0.48576  0.95510
     16   1.21750  4.36928  3.84885  3.46532  4.49255  3.18409  4.46464  3.87787  3.45633  3.58312  4.40474  3.58012  3.92547  3.73760  3.77030  1.68921  1.86050  3.34668  5.84417  4.64416     16 - -
          2.68635  4.42242  2.77537  2.73141  3.46371  2.40491  3.72512  3.29371  2.67707  2.69372  4.24707  2.90364  2.73757  3.18164  2.89818  2.37904  2.77537  2.98466  4.58494  3.61260
          0.18759  1.80092  5.13358  1.39524  0.28472  0.38499  1.14087
     17   3.14451  5.28632  3.62880  2.94260  4.67997  3.84749  3.83149  4.01029  1.14139  3.52092  4.37469  3.37274  4.20750  2.96577  1.81391  3.15461  3.32704  2.49132  5.63364  4.42512     22 - -
          2.68618  4.42225  2.77519  2.73123  3.46354  2.40513  3.72494  3.29354  2.67741  2.69355  4.24690  2.90347  2.73739  3.18146  2.89801  2.37887  2.77519  2.98518  4.58477  3.61503
          0.01608  4.53384  5.25619  0.61958  0.77255  0.48576  0.95510
     18   2.78636  5.14906  3.00786  2.09054  4.44226  3.54056  3.73617  3.89799  1.68358  3.42911  4.21219  3.03249  3.94665  2.85825  2.89793  2.15316  3.01624  3.52049  5.59479  2.76027     23 - -
          2.68618  4.42225  2.77519  2.73123  3.46354  2.40513  3.72494  3.29354  2.67741  2.69355  4.24690  2.90347  2.73739  3.18146  2.89801  2.37887  2.77519  2.98518  4.58477  3.61503
          0.01608  4.53384  5.25619  0.61958  0.77255  0.48576  0.95510
     19   2.85097  5.32453  1.83544  2.48114  4.68182  3.55227  3.73887  4.14805  1.90930  3.61322  4.37525  3.02019  3.96752  2.27484  2.19270  2.80717  3.07743  3.72489  5.72657  4.34660     24 - -
          2.68618  4.42225  2.77519  2.73123  3.46354  2.40513  3.72494  3.29354  2.67741  2.69355  4.24690  2.90347  2.73739  3.18146  2.89801  2.37887  2.77519  2.98518  4.58477  3.61503
          0.01608  4.53384  5.25619  0.61958  0.77255  0.48576  0.95510
     20   2.78930  4.36633  4.03784  3.48454  3.57199  3.82736  4.24505  2.05750  3.40230  2.55371  3.52958  3.77546  2.53114  3.67697  3.67436  3.13011  1.77937  1.87633  5.10500  3.89624     25 - -
          2.68618  4.42225  2.77519  2.73123  3.46354  2.40513  3.72494  3.29354  2.67741  2.69355  4.24690  2.90347  2.73739  3.18146  2.89801  2.37887  2.77519  2.98518  4.58477  3.61503
          0.01608  4.53384  5.25619  0.61958  0.77255  0.48576  0.95510
     21   2.72682  4.22046  4.12639  3.54338  2.43232  3.81949  4.12164  1.97682  3.42513  2.39610  3.33008  3.77657  4.19075  3.66303  2.64899  2.46182  2.96045  1.92989  4.83611  3.63713     26 - -
          2.68618  4.42225  2.77519  2.73123  3.46354  2.40513  3.72494  3.29354  2.67741  2.69355  4.24690  2.90347  2.73739  3.18146  2.89801  2.37887  2.77519  2.98518  4.58477  3.61503
          0.01608  4.53384  5.25619  0.61958  0.77255  0.48576  0.95510
     22   2.81623  4.37795  3.99869  3.45807  1.79688  2.50747  4.02310  2.86841  3.37683  2.57884  3.51540  3.72161  4.22528  3.62405  3.62662  3.11967  2.32574  2.66511  4.68876  2.27022     27 - -
          2.68618  4.42225  2.77519  2.73123  3.46354  2.40513  3.72494  3.29354  2.67741  2.69355  4.24690  2.90347  2.73739  3.18146  2.89801  2.37887  2.77519  2.98518  4.58477  3.61503
          0.01608  4.53384  5.25619  0.61958  0.77255  0.48576  0.95510
     23   2.20135  5.25060  1.86219  2.45339  4.59010  3.51884  3.73269  4.05703  2.05304  3.54992  4.31214  2.99666  3.93756  2.84273  2.21650  2.76266  3.03068  3.64191  5.68970  4.29885     28 - -
          2.68618  4.42225  2.77519  2.73123  3.46354  2.40513  3.72494  3.29354  2.67741  2.69355  4.24690  2.90347  2.73739  3.18146  2.89801  2.37887  2.77519  2.98518  4.58477  3.61503
          0.01608  4.53384  5.25619  0.61958  0.77255  0.48576  0.95510
     24   2.78450  4.97953  2.98968  1.99280  4.48351  3.47160  3.94563  3.90649  2.77469  3.50396  4.31743  3.14059  3.99987  3.10443  3.23049  2.03175  1.45050  3.51391  5.72138  4.37586     29 - -
          2.68618  4.42225  2.77519  2.73123  3.46354  2.40513  3.72494  3.29354  2.67741  2.69355  4.24690  2.90347  2.73739  3.18146  2.89801  2.37887  2.77519  2.98518  4.58477  3.61503
          0.01608  4.53384  5.25619  0.61958  0.77255  0.48576  0.95510
     25   2.99758  5.43107  2.68376  1.52049  4.74256  1.77827  2.42843  4.24604  2.73926  3.75677  4.56220  3.01601  4.04700  3.04718  3.22989  2.94328  3.25794  3.84002  5.90200  4.48019     30 - -
          2.68618  4.42225  2.77519  2.73123  3.46354  2.40513  3.72494  3.29354  2.67741  2.69355  4.24690  2.90347  2.73739  3.18146  2.89801  2.37887  2.77519  2.98518  4.58477  3.61503
          0.01608  4.53384  5.25619  0.61958  0.77255  0.48576  0.95510
     26   3.52807  4.80652  5.27394  4.78224  1.53526  4.77333  4.83582  1.09394  4.63522  1.99540  3.37498  4.83887  5.01838  4.69633  4.68194  4.15473  3.76664  2.32877  5.05097  3.61810     31 - -
          2.68618  4.42225  2.77519  2.73123  3.46354  2.40513  3.72494  3.29354  2.67741  2.69355  4.24690  2.90347  2.73739  3.18146  2.89801  2.37887  2.77519  2.98518  4.58477  3.61503
          0.01608  4.53384  5.25619  0.61958  0.77255  0.48576  0.95510
     27   2.55834  4.54407  3.67243  3.29636  4.61464  3.29401  4.40253  4.04246  3.32296  3.69593  4.50449  3.53526  1.65097  3.63033  3.68320  1.39288  1.98217  3.50458  5.92332  4.68494     32 - -
          2.68618  4.42225  2.77519  2.73123  3.46354  2.40513  3.72494  3.29354  2.67741  2.69355  4.24690  2.90347  2.73739  3.18146  2.89801  2.37887  2.77519  2.98518  4.58477  3.61503
          0.01608  4.53384  5.25619  0.61958  0.77255  0.48576  0.95510
     28   2.88591  4.84721  3.41530  2.87973  4.04839  3.70078  3.91113  3.40213  1.89180  1.79525  3.93968  3.33250  2.09424  3.11452  2.91598  2.98829  3.12093  3.15501  5.37605  4.11394     33 - -
          2.68618  4.42225  2.77519  2.73123  3.46354  2.40513  3.72494  3.29354  2.67741  2.69355  4.24690  2.90347  2.73739  3.18146  2.89801  2.37887  2.77519  2.98518  4.58477  3.61503
          0.01608  4.53384  5.25619  0.61958  0.77255  0.48576  0.95510
     29   3.55245  4.82117  5.39925  4.83968  1.59385  4.84891  5.03840  1.39302  4.68972  1.37032  3.16218  4.94812  5.02370  4.68955  4.69954  4.20782  3.77208  2.45158  5.23170  4.00787     34 - -
          2.68618  4.42225  2.77519  2.73123  3.46354  2.40513  3.72494  3.29354  2.67741  2.69355  4.24690  2.90347  2.73739  3.18146  2.89801  2.37887  2.77519  2.98518  4.58477  3.61503
          0.01608  4.53384  5.25619  0.61958  0.77255  0.48576  0.95510
     30   2.66899  4.60826  3.41673  2.93236  3.99597  1.88124  4.01623  3.41992  2.93417  3.09156  3.94835  3.34123  4.01183  3.25818  3.33254  2.09803  2.30935  3.10462  5.37396  2.34297     35 - -
          2.68618  4.42225  2.77519  2.73123  3.46354  2.40513  3.72494  3.29354  2.67741  2.69355  4.24690  2.90347  2.73739  3.18146  2.89801  2.37887  2.77519  2.98518  4.58477  3.61503
          0.32906  4.53384  1.31060  0.61958  0.77255  0.48576  0.95510
     31   1.48416  4.30462  3.60286  3.40849  4.58223  1.13928  4.50059  3.97082  3.53853  3.69781  4.53396  3.50695  3.84636  3.79690  3.82014  2.55602  2.88715  3.37862  5.91119  4.73422     36 - -
          2.68618  4.42225  2.77519  2.73123  3.46354  2.40513  3.72494  3.29354  2.67741  2.69355  4.24690  2.90347  2.73739  3.18146  2.89801  2.37887  2.77519  2.98518  4.58477  3.61503
          0.02193  4.22672  4.94906  0.61958  0.77255  0.86955  0.54324
     32   2.69267  4.30168  3.91362  3.38728  3.45942  3.68803  4.16448  2.51272  3.28454  1.67677  3.42422  3.67116  4.14043  3.58093  3.55372  2.09438  2.97633  1.86859  5.03372  3.81177     37 - -
          2.68618  4.42225  2.77519  2.73123  3.46354  2.40513  3.72494  3.29354  2.67741  2.69355  4.24690  2.90347  2.73739  3.18146  2.89801  2.37887  2.77519  2.98518  4.58477  3.61503
          0.02193  4.22672  4.94906  0.61958  0.77255  0.30400  1.33889
     33   2.97558  5.41722  2.65589  1.86148  4.80898  3.49517  3.92191  4.29931  2.78542  3.80709  4.60531  1.65750  4.03570  3.06257  3.29884  1.67053  3.25129  3.86948  5.96311  4.53063     38 - -
          2.68618  4.42225  2.77519  2.73123  3.46354  2.40513  3.72494  3.29354  2.67741  2.69355  4.24690  2.90347  2.73739  3.18146  2.89801  2.37887  2.77519  2.98518  4.58477  3.61503
          0.01608  4.53384  5.25619  0.61958  0.77255  0.48576  0.95510
     34   2.80624  5.10539  2.10005  2.55186  4.64216  1.83650  3.92656  4.10651  2.77588  3.65294  4.44159  3.07399  2.28738  3.06837  3.27324  2.81256  2.34754  3.66842  5.83436  4.44840     39 - -
          2.68618  4.42225  2.77519  2.73123  3.46354  2.40513  3.72494  3.29354  2.67741  2.69355  4.24690  2.90347  2.73739  3.18146  2.89801  2.37887  2.77519  2.98518  4.58477  3.61503
          0.01608  4.53384  5.25619  0.61958  0.77255  0.48576  0.95510
     35   2.92649  5.22698  1.49286  2.55265  4.83782  1.69880  4.05318  4.31139  2.98798  3.86375  4.67467  3.08483  4.05311  3.21387  3.51395  2.92035  2.15673  3.84896  6.04236  4.63106     40 - -
          2.68618  4.42225  2.77519  2.73123  3.46354  2.40513  3.72494  3.29354  2.67741  2.69355  4.24690  2.90347  2.73739  3.18146  2.89801  2.37887  2.77519  2.98518  4.58477  3.61503
          0.01608  4.53384  5.25619  0.61958  0.77255  0.48576  0.95510
     36   2.24526  4.23143  4.25348  3.67303  3.34710  3.87034  4.20893  2.53434  3.55077  1.91187  2.49999  3.87375  4.24677  3.77298  3.72986  2.57214  3.00066  1.65794  4.88467  3.69456     41 - -
          2.68618  4.42225  2.77519  2.73123  3.46354  2.40513  3.72494  3.29354  2.67741  2.69355  4.24690  2.90347  2.73739  3.18146  2.89801  2.37887  2.77519  2.98518  4.58477  3.61503
          0.01608  4.53384  5.25619  0.61958  0.77255  0.48576  0.95510
     37   3.02681  4.44527  4.55143  3.98717  3.50563  4.20724  4.57792  1.60938  3.86879  1.85638  3.40860  4.20905  1.91028  4.09558  4.05608  3.52102  3.26896  1.84835  5.20576  4.02737     42 - -
          2.68618  4.42225  2.77519  2.73123  3.46354  2.40513  3.72494  3.29354  2.67741  2.69355  4.24690  2.90347  2.73739  3.18146  2.89801  2.37887  2.77519  2.98518  4.58477  3.61503
          0.01608  4.53384  5.25619  0.61958  0.77255  0.48576  0.95510
     38   3.46576  5.39587  3.33672  3.31102  4.88851  3.79337  4.70407  4.80586  3.70327  4.37718  5.36605  0.38043  4.49339  4.02024  4.04592  3.53216  3.89224  4.35106  6.10437  4.82174     43 - -
          2.68618  4.42225  2.77519  2.73123  3.46354  2.40513  3.72494  3.29354  2.67741  2.69355  4.24690  2.90347  2.73739  3.18146  2.89801  2.37887  2.77519  2.98518  4.58477  3.61503
          0.01608  4.53384  5.25619  0.61958  0.77255  0.48576  0.95510
     39   3.96416  5.14652  5.21482  4.90436  1.19646  4.80270  3.87670  3.48751  4.71268  1.82353  4.06288  4.53118  5.07798  4.58643  4.65312  4.16514  4.17647  3.45981  3.99502  1.21908     44 - -
          2.68618  4.42225  2.77519  2.73123  3.46354  2.40513  3.72494  3.29354  2.67741  2.69355  4.24690  2.90347  2.73739  3.18146  2.89801  2.37887  2.77519  2.98518  4.58477  3.61503
          0.01608  4.53384  5.25619  0.61958  0.77255  0.48576  0.95510
     40   2.89619  4.43306  4.36021  3.87179  1.15660  3.88108  4.24457  2.79807  3.75799  2.53930  3.59124  3.98938  4.35754  3.96801  3.93087  2.45164  3.19557  2.13688  4.77472  3.33525     45 - -
          2.68618  4.42225  2.77519  2.73123  3.46354  2.40513  3.72494  3.29354  2.67741  2.69355  4.24690  2.90347  2.73739  3.18146  2.89801  2.37887  2.77519  2.98518  4.58477  3.61503
          0.01608  4.53384  5.25619  0.61958  0.77255  0.48576  0.95510
     41   3.48396  5.09946  4.34333  4.00233  3.60733  4.06700  4.52672  3.95371  3.80109  3.48183  4.54500  4.23351  1.35906  4.20866  4.00647  3.68140  3.82682  3.72491  0.93684  3.62824     46 - -
          2.68618  4.42225  2.77519  2.73123  3.46354  2.40513  3.72494  3.29354  2.67741  2.69355  4.24690  2.90347  2.73739  3.18146  2.89801  2.37887  2.77519  2.98518  4.58477  3.61503
          0.01608  4.53384  5.25619  0.61958  0.77255  0.48576  0.95510
     42   2.79873  4.90337  3.04532  2.88310  4.78286  3.39008  4.26871  4.34171  3.18321  3.93045  4.75196  1.17337  4.07414  3.47057  3.60664  1.46575  3.22025  3.80112  6.04613  4.68839     47 - -
          2.68618  4.42225  2.77519  2.73123  3.46354  2.40513  3.72494  3.29354  2.67741  2.69355  4.24690  2.90347  2.73739  3.18146  2.89801  2.37887  2.77519  2.98518  4.58477  3.61503
          0.01608  4.53384  5.25619  0.61958  0.77255  0.48576  0.95510
     43   3.10997  4.80446  4.17418  3.90185  1.35645  1.06420  4.42616  3.63977  3.93695  3.23823  4.30151  4.05001  4.44650  4.16923  4.15648  3.32799  3.50882  3.39100  4.98816  3.44298     48 - -
          2.68618  4.42225  2.77519  2.73123  3.46354  2.40513  3.72494  3.29354  2.67741  2.69355  4.24690  2.90347  2.73739  3.18146  2.89801  2.37887  2.77519  2.98518  4.58477  3.61503
          0.01608  4.53384  5.25619  0.61958  0.77255  0.48576  0.95510
     44   3.03582  5.39931  3.31649  2.71508  4.82481  3.72726  3.76876  4.23143  1.53420  3.65760  4.45361  2.05346  4.10195  2.21977  1.94620  2.99911  3.23068  3.84080  5.71760  4.43948     49 - -
          2.68618  4.42225  2.77519  2.73123  3.46354  2.40513  3.72494  3.29354  2.67741  2.69355  4.24690  2.90347  2.73739  3.18146  2.89801  2.37887  2.77519  2.98518  4.58477  3.61503
          0.01608  4.53384  5.25619  0.61958  0.77255  0.48576  0.95510
     45   2.28820  5.38807  2.30717  2.09629  4.71338  3.49293  3.82120  4.19955  2.65180  3.69593  4.47030  2.20268  1.93924  2.94464  3.17280  2.83737  3.14300  3.77523  5.84907  4.41715     50 - -
          2.68618  4.42225  2.77519  2.73123  3.46354  2.40513  3.72494  3.29354  2.67741  2.69355  4.24690  2.90347  2.73739  3.18146  2.89801  2.37887  2.77519  2.98518  4.58477  3.61503
          0.01608  4.53384  5.25619  0.61958  0.77255  0.48576  0.95510
     46   3.13200  5.26624  3.30374  2.95201  4.90993  1.60847  4.09134  4.35236  1.05910  3.85539  4.70199  3.40487  4.22984  3.24899  2.90165  3.15730  3.42551  3.93981  5.90846  4.67734     51 - -
          2.68618  4.42225  2.77519  2.73123  3.46354  2.40513  3.72494  3.29354  2.67741  2.69355  4.24690  2.90347  2.73739  3.18146  2.89801  2.37887  2.77519  2.98518  4.58477  3.61503
          0.01608  4.53384  5.25619  0.61958  0.77255  0.48576  0.95510
     47   1.74108  4.43656  4.63540  4.05466  3.35747  4.20591  4.54243  2.02659  3.92085  1.51243  2.26641  4.23866  4.52806  4.09991  4.06030  3.51638  3.26555  2.33064  5.08920  3.94158     52 - -
          2.68618  4.42225  2.77519  2.73123  3.46354  2.40513  3.72494  3.29354  2.67741  2.69355  4.24690  2.90347  2.73739  3.18146  2.89801  2.37887  2.77519  2.98518  4.58477  3.61503
          0.01608  4.53384  5.25619  0.61958  0.77255  0.48576  0.95510
     48   2.84945  5.22320  2.22605  2.45717  4.45704  3.51302  3.80887  3.97213  2.63781  3.51502  4.31133  2.19748  2.01345  2.94858  3.13677  2.82447  3.09564  3.59385  5.67299  2.65857     53 - -
          2.68618  4.42225  2.77519  2.73123  3.46354  2.40513  3.72494  3.29354  2.67741  2.69355  4.24690  2.90347  2.73739  3.18146  2.89801  2.37887  2.77519  2.98518  4.58477  3.61503
          0.01608  4.53384  5.25619  0.61958  0.77255  0.48576  0.95510
     49   3.28114  4.62513  4.97858  4.40938  3.16933  4.47576  4.65598  1.80656  4.23627  0.97364  3.19965  4.52691  4.74179  4.34663  4.30671  3.80453  3.50548  2.50631  5.00397  2.44256     54 - -
          2.68618  4.42225  2.77519  2.73123  3.46354  2.40513  3.72494  3.29354  2.67741  2.69355  4.24690  2.90347  2.73739  3.18146  2.89801  2.37887  2.77519  2.98518  4.58477  3.61503
          0.01608  4.53384  5.25619  0.61958  0.77255  0.48576  0.95510
     50   3.57550  0.22593  5.14604  5.06218  4.98798  4.01381  5.57842  4.31634  4.92747  4.16242  5.31776  4.90289  4.75834  5.24379  4.91656  3.84248  4.09619  3.99639  6.18749  5.25558     55 - -
          2.68618  4.42225  2.77519  2.73123  3.46354  2.40513  3.72494  3.29354  2.67741  2.69355  4.24690  2.90347  2.73739  3.18146  2.89801  2.37887  2.77519  2.98518  4.58477  3.61503
          0.01608  4.53384  5.25619  0.61958  0.77255  0.48576  0.95510
     51   2.89149  5.24308  2.77557  1.52246  4.69805  3.48406  3.91831  4.16795  2.75760  3.70136  4.49848  3.04775  1.95476  3.06014  3.24928  2.04021  3.17778  3.74393  5.87237  4.47258     56 - -
          2.68618  4.42225  2.77519  2.73123  3.46354  2.40513  3.72494  3.29354  2.67741  2.69355  4.24690  2.90347  2.73739  3.18146  2.89801  2.37887  2.77519  2.98518  4.58477  3.61503
          0.01608  4.53384  5.25619  0.61958  0.77255  0.48576  0.95510
     52   2.21810  4.33208  3.90782  3.34587  3.31103  3.79422  2.56956  1.76235  3.24599  2.51611  3.44268  3.65167  4.17186  3.52495  3.51062  3.06954  2.99431  2.57814  4.82375  2.49264     57 - -
          2.68618  4.42225  2.77519  2.73123  3.46354  2.40513  3.72494  3.29354  2.67741  2.69355  4.24690  2.90347  2.73739  3.18146  2.89801  2.37887  2.77519  2.98518  4.58477  3.61503
          0.01608  4.53384  5.25619  0.61958  0.77255  0.48576  0.95510
     53   3.57550  0.22593  5.14604  5.06218  4.98798  4.01381  5.57842  4.31634  4.92747  4.16242  5.31776  4.90289  4.75834  5.24379  4.91656  3.84248  4.09619  3.99639  6.18749  5.25558     58 - -
          2.68618  4.42225  2.77519  2.73123  3.46354  2.40513  3.72494  3.29354  2.67741  2.69355  4.24690  2.90347  2.73739  3.18146  2.89801  2.37887  2.77519  2.98518  4.58477  3.61503
          0.01608  4.53384  5.25619  0.61958  0.77255  0.48576  0.95510
     54   2.82968  4.94643  3.08309  1.41886  4.18062  3.59295  3.88157  3.47690  2.69018  2.25254  4.04140  3.16671  4.03369  3.05411  3.12191  2.88324  2.36370  3.20118  5.50429  4.18281     59 - -
          2.68618  4.42225  2.77519  2.73123  3.46354  2.40513  3.72494  3.29354  2.67741  2.69355  4.24690  2.90347  2.73739  3.18146  2.89801  2.37887  2.77519  2.98518  4.58477  3.61503
          0.01608  4.53384  5.25619  0.61958  0.77255  0.48576  0.95510
     55   3.57044  4.84198  5.37170  4.82188  1.27142  4.84199  4.95051  1.65705  4.66991  1.44771  3.17564  4.91754  5.02098  4.66886  4.68285  4.20009  3.78955  2.50755  5.13817  3.84311     60 - -
          2.68618  4.42225  2.77519  2.73123  3.46354  2.40513  3.72494  3.29354  2.67741  2.69355  4.24690  2.90347  2.73739  3.18146  2.89801  2.37887  2.77519  2.98518  4.58477  3.61503
          0.01608  4.53384  5.25619  0.61958  0.77255  0.48576  0.95510
     56   2.23117  4.27390  4.48834  3.90466  3.29149  4.00838  4.31888  1.57974  3.75453  1.77434  3.30108  4.05084  4.36107  3.94858  3.88256  3.31300  3.09177  2.30711  4.89141  2.47945     61 - -
          2.68618  4.42225  2.77519  2.73123  3.46354  2.40513  3.72494  3.29354  2.67741  2.69355  4.24690  2.90347  2.73739  3.18146  2.89801  2.37887  2.77519  2.98518  4.58477  3.61503
          0.01608  4.53384  5.25619  0.61958  0.77255  0.48576  0.95510
     57   3.08105  4.47094  4.66759  4.11595  3.11294  4.22304  4.36037  2.49559  3.95040  1.74184  3.40115  4.23256  4.55787  4.13255  4.07072  3.54246  3.31628  1.48038  4.79269  1.73930     62 - -
          2.68645  4.42252  2.77547  2.73150  3.46163  2.40540  3.72522  3.29381  2.67768  2.69354  4.24582  2.90374  2.73661  3.18009  2.89828  2.37882  2.77547  2.98546  4.58504  3.61530
          0.53742  1.29032  1.96207  1.28214  0.32496  0.48576  0.95510
     58   3.69199  4.95996  5.23490  4.76026  1.35897  4.82629  4.61554  2.58975  4.59891  0.98799  3.15316  4.80917  5.00813  4.57875  4.61652  4.21399  3.91091  2.77211  4.75162  3.26433     67 - -
          2.68618  4.42225  2.77519  2.73123  3.46354  2.40513  3.72494  3.29354  2.67741  2.69355  4.24690  2.90347  2.73739  3.18146  2.89801  2.37887  2.77519  2.98518  4.58477  3.61503
          0.01862  4.38841  5.11076  0.61958  0.77255  0.70044  0.68591
     59   2.72487  2.72552  4.31540  3.75279  3.40558  3.81801  4.28539  1.81384  3.62814  2.41037  3.38541  3.91148  4.24222  3.84994  3.79909  2.07593  2.99297  1.79484  4.95890  3.76601     68 - -
          2.68618  4.42225  2.77519  2.73123  3.46354  2.40513  3.72494  3.29354  2.67741  2.69355  4.24690  2.90347  2.73739  3.18146  2.89801  2.37887  2.77519  2.98518  4.58477  3.61503
          0.01862  4.38841  5.11076  0.61958  0.77255  0.70044  0.68591
     60   2.67858  4.33042  3.69834  3.14542  3.40261  3.66817  3.95988  2.81635  3.06842  1.96106  3.45750  3.49579  4.06836  3.36671  3.37568  2.29662  2.32689  2.60256  4.88801  2.32270     69 - -
          2.68618  4.42225  2.77519  2.73123  3.46354  2.40513  3.72494  3.29354  2.67741  2.69355  4.24690  2.90347  2.73739  3.18146  2.89801  2.37887  2.77519  2.98518  4.58477  3.61503
          0.01862  4.38841  5.11076  0.61958  0.77255  0.37170  1.16978
     61   4.49175  5.48909  5.36768  5.25143  0.80709  5.03511  3.76387  4.06580  5.04488  3.25072  4.60707  4.61028  5.30234  4.76252  4.89120  4.44294  4.69450  4.02349  3.84610  1.09230     70 - -
          2.68618  4.42225  2.77519  2.73123  3.46354  2.40513  3.72494  3.29354  2.67741  2.69355  4.24690  2.90347  2.73739  3.18146  2.89801  2.37887  2.77519  2.98518  4.58477  3.61503
          0.01608  4.53384  5.25619  0.61958  0.77255  0.48576  0.95510
     62   2.01668  4.64166  3.38967  2.83920  2.61342  3.58582  3.89719  3.27539  2.76751  2.94733  3.81257  3.28666  4.01515  3.13055  1.95664  2.27283  2.97114  3.00113  5.24920  3.96923     71 - -
          2.68618  4.42225  2.77519  2.73123  3.46354  2.40513  3.72494  3.29354  2.67741  2.69355  4.24690  2.90347  2.73739  3.18146  2.89801  2.37887  2.77519  2.98518  4.58477  3.61503
          0.01608  4.53384  5.25619  0.61958  0.77255  0.48576  0.95510
     63   1.93919  2.60531  4.07180  3.56120  3.73137  1.74226  4.30181  3.02583  3.47309  1.97402  3.71499  3.73151  4.10279  3.73409  3.72297  2.89538  2.97672  2.76263  5.21109  4.01347     72 - -
          2.68618  4.42225  2.77519  2.73123  3.46354  2.40513  3.72494  3.29354  2.67741  2.69355  4.24690  2.90347  2.73739  3.18146  2.89801  2.37887  2.77519  2.98518  4.58477  3.61503
          0.01608  4.53384  5.25619  0.61958  0.77255  0.48576  0.95510
     64   2.14844  4.26052  3.95669  3.37898  2.60720  3.77466  4.06489  2.70506  3.28676  1.89128  3.36646  3.66903  3.13278  3.54405  2.86903  3.04821  2.94673  2.08366  4.86669  3.66315     73 - -
          2.68618  4.42225  2.77519  2.73123  3.46354  2.40513  3.72494  3.29354  2.67741  2.69355  4.24690  2.90347  2.73739  3.18146  2.89801  2.37887  2.77519  2.98518  4.58477  3.61503
          0.01608  4.53384  5.25619  0.61958  0.77255  0.48576  0.95510
     65   2.73284  4.58243  3.43599  2.86544  2.63444  3.65529  3.87733  2.59291  2.26740  2.79731  3.67707  3.31331  4.03715  3.13605  2.34377  2.89083  2.11916  2.86437  5.13907  3.88230     74 - -
          2.68618  4.42225  2.77519  2.73123  3.46354  2.40513  3.72494  3.29354  2.67741  2.69355  4.24690  2.90347  2.73739  3.18146  2.89801  2.37887  2.77519  2.98518  4.58477  3.61503
          0.01608  4.53384  5.25619  0.61958  0.77255  0.48576  0.95510
     66   2.77507  4.78571  3.14557  2.21599  4.01542  2.49935  3.88394  3.39833  2.75373  1.67095  3.91712  3.19796  2.95739  3.09140  3.17862  2.86553  3.02517  3.11838  5.36341  4.06911     75 - -
          2.68618  4.42225  2.77519  2.73123  3.46354  2.40513  3.72494  3.29354  2.67741  2.69355  4.24690  2.90347  2.73739  3.18146  2.89801  2.37887  2.77519  2.98518  4.58477  3.61503
          0.01608  4.53384  5.25619  0.61958  0.77255  0.48576  0.95510
     67   2.84920  4.24597  4.58796  3.99413  2.33899  4.01384  4.33804  2.09654  3.83283  1.48638  3.24584  4.09705  4.36164  3.99686  3.92249  2.50658  3.08180  2.00646  4.87247  3.69295     76 - -
          2.68618  4.42225  2.77519  2.73123  3.46354  2.40513  3.72494  3.29354  2.67741  2.69355  4.24690  2.90347  2.73739  3.18146  2.89801  2.37887  2.77519  2.98518  4.58477  3.61503
          0.01608  4.53384  5.25619  0.61958  0.77255  0.48576  0.95510
     68   2.72408  4.52178  3.48166  2.92687  3.67847  3.66322  3.91717  3.02184  2.87195  1.82943  3.62508  2.72818  4.05246  2.63027  3.24455  2.90880  2.29549  2.30599  5.10249  3.85451     77 - -
          2.68618  4.42225  2.77519  2.73123  3.46354  2.40513  3.72494  3.29354  2.67741  2.69355  4.24690  2.90347  2.73739  3.18146  2.89801  2.37887  2.77519  2.98518  4.58477  3.61503
          0.01608  4.53384  5.25619  0.61958  0.77255  0.48576  0.95510
     69   2.99614  4.64203  3.94569  3.35377  3.65212  3.98607  4.19291  2.00178  1.65625  1.65418  3.54844  3.73192  4.33882  3.50026  3.28870  3.27113  3.22103  2.58890  5.23763  4.03247     78 - -
          2.68618  4.42225  2.77519  2.73123  3.46354  2.40513  3.72494  3.29354  2.67741  2.69355  4.24690  2.90347  2.73739  3.18146  2.89801  2.37887  2.77519  2.98518  4.58477  3.61503
          0.01608  4.53384  5.25619  0.61958  0.77255  0.48576  0.95510
     70   2.79822  5.23209  2.40358  2.05877  4.53270  3.50129  2.10391  4.00012  2.53993  3.51930  4.29167  2.49580  3.93629  2.87226  3.03663  2.76598  3.03623  2.55445  5.68593  4.28450     79 - -
          2.68618  4.42225  2.77519  2.73123  3.46354  2.40513  3.72494  3.29354  2.67741  2.69355  4.24690  2.90347  2.73739  3.18146  2.89801  2.37887  2.77519  2.98518  4.58477  3.61503
          0.01608  4.53384  5.25619  0.61958  0.77255  0.48576  0.95510
     71   2.63644  4.72515  3.29255  2.92423  4.61436  1.55296  4.16157  4.06435  3.03018  3.66446  4.45803  2.33345  3.98442  3.33866  3.46123  2.03245  2.01193  3.56048  5.86737  4.56445     80 - -
          2.68618  4.42225  2.77519  2.73123  3.46354  2.40513  3.72494  3.29354  2.67741  2.69355  4.24690  2.90347  2.73739  3.18146  2.89801  2.37887  2.77519  2.98518  4.58477  3.61503
          0.01608  4.53384  5.25619  0.61958  0.77255  0.48576  0.95510
     72   2.80694  5.25445  2.30529  2.43772  4.54669  3.51124  3.74682  4.03876  1.68498  3.54345  4.31243  2.29102  3.94121  2.86374  2.98768  2.77134  3.04269  3.63198  5.68489  2.66402     81 - -
          2.68618  4.42225  2.77519  2.73123  3.46354  2.40513  3.72494  3.29354  2.67741  2.69355  4.24690  2.90347  2.73739  3.18146  2.89801  2.37887  2.77519  2.98518  4.58477  3.61503
          0.12970  4.53384  2.19907  0.61958  0.77255  0.48576  0.95510
     73   2.68558  4.99978  3.01441  2.49071  4.37776  3.45853  3.72435  3.82339  2.47637  3.37049  4.15119  2.29805  2.56490  2.84944  2.45302  2.19453  2.46466  3.43364  5.55492  4.19322     82 - -
          2.68618  4.42225  2.77519  2.73123  3.46354  2.40513  3.72494  3.29354  2.67741  2.69355  4.24690  2.90347  2.73739  3.18146  2.89801  2.37887  2.77519  2.98518  4.58477  3.61503
          0.01800  4.42214  5.14449  0.61958  0.77255  0.65718  0.73046
     74   2.32015  4.95592  3.04210  2.09715  4.23689  3.49645  3.70833  3.65864  2.47083  3.23976  4.04051  3.02228  2.61920  2.84515  2.28857  2.71200  2.93015  2.71344  5.45719  4.11139     83 - -
          2.68618  4.42225  2.77519  2.73123  3.46354  2.40513  3.72494  3.29354  2.67741  2.69355  4.24690  2.90347  2.73739  3.18146  2.89801  2.37887  2.77519  2.98518  4.58477  3.61503
          0.01800  4.42214  5.14449  0.61958  0.77255  0.39180  1.12652
     75   2.80037  4.74755  3.32253  2.13355  1.93398  3.66423  3.83223  3.31342  2.22089  2.95858  3.83762  3.26574  4.05517  3.10613  3.14793  2.90575  3.03063  3.05383  5.07144  2.71503     84 - -
          2.68618  4.42225  2.77519  2.73123  3.46354  2.40513  3.72494  3.29354  2.67741  2.69355  4.24690  2.90347  2.73739  3.18146  2.89801  2.37887  2.77519  2.98518  4.58477  3.61503
          0.01608  4.53384  5.25619  0.61958  0.77255  0.48576  0.95510
     76   3.10548  4.46519  4.82345  4.26172  2.23525  4.24613  4.29973  2.63778  4.08994  1.31722  3.30314  4.29099  4.56267  4.18908  4.14019  3.56409  3.33255  1.99459  4.64543  2.04880     85 - -
          2.68618  4.42225  2.77519  2.73123  3.46354  2.40513  3.72494  3.29354  2.67741  2.69355  4.24690  2.90347  2.73739  3.18146  2.89801  2.37887  2.77519  2.98518  4.58477  3.61503
          0.01608  4.53384  5.25619  0.61958  0.77255  0.48576  0.95510
     77   3.43314  4.75558  4.93611  4.45815  1.28390  4.46891  4.08585  2.98070  4.28518  2.33656  1.65091  4.38028  4.77087  4.32641  4.32234  3.80011  3.65625  2.94802  4.30342  2.11679     86 - -
          2.68618  4.42225  2.77519  2.73123  3.46354  2.40513  3.72494  3.29354  2.67741  2.69355  4.24690  2.90347  2.73739  3.18146  2.89801  2.37887  2.77519  2.98518  4.58477  3.61503
          0.01608  4.53384  5.25619  0.61958  0.77255  0.48576  0.95510
     78   2.90859  4.40601  4.21474  3.66177  3.35839  3.98408  2.70448  2.56556  3.48397  1.82249  3.43204  3.91448  4.35514  3.78548  3.69569  3.28931  3.14832  1.27932  4.95608  3.68176     87 - -
          2.68618  4.42225  2.77519  2.73123  3.46354  2.40513  3.72494  3.29354  2.67741  2.69355  4.24690  2.90347  2.73739  3.18146  2.89801  2.37887  2.77519  2.98518  4.58477  3.61503
          0.01608  4.53384  5.25619  0.61958  0.77255  0.48576  0.95510
     79   2.95199  5.25836  2.80557  1.89536  4.25653  3.56367  3.86221  3.97083  2.71950  3.52358  4.35700  1.73430  4.04756  3.04250  3.19071  2.92934  3.19961  3.62100  5.56868  2.01297     88 - -
          2.68618  4.42225  2.77519  2.73123  3.46354  2.40513  3.72494  3.29354  2.67741  2.69355  4.24690  2.90347  2.73739  3.18146  2.89801  2.37887  2.77519  2.98518  4.58477  3.61503
          0.01608  4.53384  5.25619  0.61958  0.77255  0.48576  0.95510
     80   2.76572  4.24758  4.19926  3.61845  3.26981  3.85878  4.14573  2.07042  3.48698  1.86211  3.32360  3.83176  4.22892  3.71915  3.67351  1.86754  3.00050  2.46022  2.90905  3.58210     89 - -
          2.68618  4.42225  2.77519  2.73123  3.46354  2.40513  3.72494  3.29354  2.67741  2.69355  4.24690  2.90347  2.73739  3.18146  2.89801  2.37887  2.77519  2.98518  4.58477  3.61503
          0.01608  4.53384  5.25619  0.61958  0.77255  0.48576  0.95510
     81   2.24116  5.26582  1.73040  2.43953  4.59645  3.49529  2.47307  4.07182  2.62392  3.59284  4.37333  2.99139  2.58496  2.93585  3.12785  2.80983  3.09521  3.66550  5.75935  4.35066     90 - -
          2.68618  4.42225  2.77519  2.73123  3.46354  2.40513  3.72494  3.29354  2.67741  2.69355  4.24690  2.90347  2.73739  3.18146  2.89801  2.37887  2.77519  2.98518  4.58477  3.61503
          0.01608  4.53384  5.25619  0.61958  0.77255  0.48576  0.95510
     82   2.82939  5.19646  1.83632  2.49860  4.55716  3.51506  3.80867  4.00843  2.57258  3.54290  4.33039  3.03569  3.97355  2.93636  2.20707  2.81160  1.82423  3.61268  5.71295  4.33196     91 - -
          2.68618  4.42225  2.77519  2.73123  3.46354  2.40513  3.72494  3.29354  2.67741  2.69355  4.24690  2.90347  2.73739  3.18146  2.89801  2.37887  2.77519  2.98518  4.58477  3.61503
          0.01608  4.53384  5.25619  0.61958  0.77255  0.48576  0.95510
     83   2.89610  5.42548  2.07677  1.86043  4.75137  3.49554  3.80833  4.24493  2.10078  3.72390  4.49072  2.95749  3.97478  2.92685  3.13797  1.72374  3.14248  3.80960  5.86259  4.42531     92 - -
          2.68618  4.42225  2.77519  2.73123  3.46354  2.40513  3.72494  3.29354  2.67741  2.69355  4.24690  2.90347  2.73739  3.18146  2.89801  2.37887  2.77519  2.98518  4.58477  3.61503
          0.01608  4.53384  5.25619  0.61958  0.77255  0.48576  0.95510
     84   1.72799  4.44671  4.73703  4.17385  3.54165  4.29708  4.70069  1.86428  4.05174  1.54742  3.43248  4.35084  4.63095  4.25535  4.20519  3.62291  3.31377  1.71122  5.26684  4.09344     93 - -
          2.68618  4.42225  2.77519  2.73123  3.46354  2.40513  3.72494  3.29354  2.67741  2.69355  4.24690  2.90347  2.73739  3.18146  2.89801  2.37887  2.77519  2.98518  4.58477  3.61503
          0.01608  4.53384  5.25619  0.61958  0.77255  0.48576  0.95510
     85   2.79290  4.66529  2.42461  2.39475  3.82520  3.67875  3.94307  1.78747  2.87135  2.14403  3.74193  3.31061  4.08080  3.18852  3.28260  2.94314  3.02835  2.79416  5.25400  3.98238     94 - -
          2.68618  4.42225  2.77519  2.73123  3.46354  2.40513  3.72494  3.29354  2.67741  2.69355  4.24690  2.90347  2.73739  3.18146  2.89801  2.37887  2.77519  2.98518  4.58477  3.61503
          0.01608  4.53384  5.25619  0.61958  0.77255  0.48576  0.95510
     86   2.87426  5.38203  1.92555  2.40605  4.71917  3.49637  3.79860  4.20831  1.86843  3.69170  4.45771  2.48885  3.96767  2.91611  3.10412  1.88100  3.12060  3.77565  5.83143  4.40336     95 - -
          2.68618  4.42225  2.77519  2.73123  3.46354  2.40513  3.72494  3.29354  2.67741  2.69355  4.24690  2.90347  2.73739  3.18146  2.89801  2.37887  2.77519  2.98518  4.58477  3.61503
          0.01608  4.53384  5.25619  0.61958  0.77255  0.48576  0.95510
     87   3.17434  5.10555  1.56209  2.92189  4.02728  3.78731  4.24917  3.34248  3.25700  1.15849  4.04223  3.43355  4.31147  3.50797  3.69312  3.27001  3.45226  3.20886  5.59540  4.25989     96 - -
          2.68618  4.42225  2.77519  2.73123  3.46354  2.40513  3.72494  3.29354  2.67741  2.69355  4.24690  2.90347  2.73739  3.18146  2.89801  2.37887  2.77519  2.98518  4.58477  3.61503
          0.01608  4.53384  5.25619  0.61958  0.77255  0.48576  0.95510
     88   3.05657  4.39634  4.89281  4.31736  3.42653  4.30896  4.66078  1.45654  4.15955  1.90064  3.37595  4.41043  4.62686  4.32133  4.24139  3.63626  3.29280  1.41988  5.13361  2.64045     97 - -
          2.68618  4.42225  2.77519  2.73123  3.46354  2.40513  3.72494  3.29354  2.67741  2.69355  4.24690  2.90347  2.73739  3.18146  2.89801  2.37887  2.77519  2.98518  4.58477  3.61503
          0.01608  4.53384  5.25619  0.61958  0.77255  0.48576  0.95510
     89   2.91082  5.17262  3.28819  2.68559  4.51149  3.66700  3.76768  3.91857  1.72784  2.76486  4.24856  3.17720  4.04705  2.89495  1.90070  1.92207  3.12258  3.56782  5.58523  4.29119     98 - -
          2.68618  4.42225  2.77519  2.73123  3.46354  2.40513  3.72494  3.29354  2.67741  2.69355  4.24690  2.90347  2.73739  3.18146  2.89801  2.37887  2.77519  2.98518  4.58477  3.61503
          0.01608  4.53384  5.25619  0.61958  0.77255  0.48576  0.95510
     90   2.74614  4.95903  3.13654  2.25321  4.21123  3.56329  3.74676  2.62328  2.13183  2.40054  4.02834  2.58849  3.95109  2.89203  2.37580  2.77391  2.97362  3.29809  5.44467  4.11610     99 - -
          2.68618  4.42225  2.77519  2.73123  3.46354  2.40513  3.72494  3.29354  2.67741  2.69355  4.24690  2.90347  2.73739  3.18146  2.89801  2.37887  2.77519  2.98518  4.58477  3.61503
          0.01608  4.53384  5.25619  0.61958  0.77255  0.48576  0.95510
     91   2.87848  5.17607  2.90627  2.56743  4.58825  3.52314  3.88472  4.04299  2.64255  3.58852  4.39555  1.42745  4.02043  2.27519  3.07633  2.87456  2.17991  3.64912  5.75953  4.39319    100 - -
          2.68618  4.42225  2.77519  2.73123  3.46354  2.40513  3.72494  3.29354  2.67741  2.69355  4.24690  2.90347  2.73739  3.18146  2.89801  2.37887  2.77519  2.98518  4.58477  3.61503
          0.01608  4.53384  5.25619  0.61958  0.77255  0.48576  0.95510
     92   2.75772  4.63464  3.43219  2.85462  3.80800  3.66312  3.86756  2.47634  2.36165  2.06209  3.72820  3.30541  4.04395  3.10959  2.24548  2.26048  2.98505  2.92268  5.18213  3.92629    101 - -
          2.68618  4.42225  2.77519  2.73123  3.46354  2.40513  3.72494  3.29354  2.67741  2.69355  4.24690  2.90347  2.73739  3.18146  2.89801  2.37887  2.77519  2.98518  4.58477  3.61503
          0.01608  4.53384  5.25619  0.61958  0.77255  0.48576  0.95510
     93   2.82695  4.65841  3.47326  2.99282  3.79496  3.68627  3.99791  3.18051  2.85516  1.38477  3.76179  3.41551  4.12258  2.32188  3.18735  2.28853  3.08315  2.96305  5.23491  3.96983    102 - -
          2.68618  4.42225  2.77519  2.73123  3.46354  2.40513  3.72494  3.29354  2.67741  2.69355  4.24690  2.90347  2.73739  3.18146  2.89801  2.37887  2.77519  2.98518  4.58477  3.61503
          0.01608  4.53384  5.25619  0.61958  0.77255  0.48576  0.95510
     94   3.53379  4.82125  5.32811  4.81806  3.52648  4.85654  5.33664  2.19331  4.66226  0.92583  3.32193  4.99633  5.09200  4.79532  4.75536  4.25758  3.78429  1.29790  5.61111  4.49965    103 - -
          2.68618  4.42225  2.77519  2.73123  3.46354  2.40513  3.72494  3.29354  2.67741  2.69355  4.24690  2.90347  2.73739  3.18146  2.89801  2.37887  2.77519  2.98518  4.58477  3.61503
          0.01608  4.53384  5.25619  0.61958  0.77255  0.48576  0.95510
     95   2.80142  5.29055  2.89010  2.12758  4.63010  3.51058  3.72945  4.10732  2.00143  3.58673  4.34179  2.07797  3.93286  2.32860  2.93115  2.13624  3.03463  3.68017  5.71771  4.31465    104 - -
          2.68618  4.42225  2.77519  2.73123  3.46354  2.40513  3.72494  3.29354  2.67741  2.69355  4.24690  2.90347  2.73739  3.18146  2.89801  2.37887  2.77519  2.98518  4.58477  3.61503
          0.01608  4.53384  5.25619  0.61958  0.77255  0.48576  0.95510
     96   2.80023  5.15860  2.94586  2.08867  4.54214  2.73356  3.79401  3.99687  2.54184  3.52358  4.30458  3.04098  3.96036  2.91871  2.47666  1.50270  3.05309  3.59495  5.68999  4.31591    105 - -
          2.68633  4.41991  2.77534  2.73138  3.46369  2.40494  3.72509  3.29369  2.67756  2.69370  4.24705  2.90361  2.73754  3.18161  2.89815  2.37869  2.77534  2.98533  4.58492  3.61296
          0.31019  2.07046  1.96207  1.36766  0.29397  0.48576  0.95510
     97   2.73045  5.09661  2.28095  2.42311  4.41529  2.40453  3.71337  3.85964  1.84354  3.40539  4.18902  2.96268  3.89086  2.83849  2.96481  2.71628  2.97270  2.72888  5.58867  4.20856    111 - -
          2.68618  4.42225  2.77519  2.73123  3.46354  2.40513  3.72494  3.29354  2.67741  2.69355  4.24690  2.90347  2.73739  3.18146  2.89801  2.37887  2.77519  2.98518  4.58477  3.61503
          0.01862  4.38841  5.11076  0.61958  0.77255  0.70044  0.68591
     98   2.85883  4.89558  3.28469  2.14371  4.09553  3.64881  3.80015  3.46153  2.43258  1.74374  3.95395  3.21750  4.04121  2.97957  2.02383  2.92690  3.07751  3.20120  5.36643  4.09671    112 - -
          2.68618  4.42225  2.77519  2.73123  3.46354  2.40513  3.72494  3.29354  2.67741  2.69355  4.24690  2.90347  2.73739  3.18146  2.89801  2.37887  2.77519  2.98518  4.58477  3.61503
          0.01862  4.38841  5.11076  0.61958  0.77255  0.37170  1.16978
     99   2.84149  5.03679  3.18800  2.74502  4.60681  1.82895  3.92532  4.02386  1.42870  3.57598  4.38543  3.21636  4.04249  3.06933  2.93141  2.87684  2.45713  3.61638  5.73764  4.43204    113 - -
          2.68618  4.42225  2.77519  2.73123  3.46354  2.40513  3.72494  3.29354  2.67741  2.69355  4.24690  2.90347  2.73739  3.18146  2.89801  2.37887  2.77519  2.98518  4.58477  3.61503
          0.01608  4.53384  5.25619  0.61958  0.77255  0.48576  0.95510
    100   2.80258  5.12854  3.01665  2.03707  4.39913  3.55346  3.75176  3.85584  1.86594  3.40044  4.19466  3.05108  2.97120  2.88173  2.90812  2.79542  3.03212  3.49271  5.57344  2.18363    114 - -
          2.68618  4.42225  2.77519  2.73123  3.46354  2.40513  3.72494  3.29354  2.67741  2.69355  4.24690  2.90347  2.73739  3.18146  2.89801  2.37887  2.77519  2.98518  4.58477  3.61503
          0.01608  4.53384  5.25619  0.61958  0.77255  0.48576  0.95510
    101   2.85940  5.38957  2.32380  2.08114  4.72554  3.50135  3.77183  4.21662  1.55950  3.68602  4.44348  2.35927  3.95652  2.45319  3.03948  2.80159  3.09922  3.77747  5.81365  4.38747    115 - -
          2.68618  4.42225  2.77519  2.73123  3.46354  2.40513  3.72494  3.29354  2.67741  2.69355  4.24690  2.90347  2.73739  3.18146  2.89801  2.37887  2.77519  2.98518  4.58477  3.61503
          0.01608  4.53384  5.25619  0.61958  0.77255  0.48576  0.95510
    102   2.74382  4.39661  3.73488  3.16144  3.52281  3.75097  4.01059  2.38269  3.06048  1.90485  3.49233  2.62685  4.12652  3.38036  2.40862  3.00922  2.97556  2.07889  4.99670  3.77485    116 - -
          2.68618  4.42225  2.77519  2.73123  3.46354  2.40513  3.72494  3.29354  2.67741  2.69355  4.24690  2.90347  2.73739  3.18146  2.89801  2.37887  2.77519  2.98518  4.58477  3.61503
          0.01608  4.53384  5.25619  0.61958  0.77255  0.48576  0.95510
    103   2.76065  5.02745  2.97880  2.00804  4.45589  3.48076  3.84953  3.89655  2.65328  3.46415  4.25934  3.07919  2.03512  2.99000  3.12419  2.32327  2.04519  3.50496  5.66559  4.30488    117 - -
          2.68618  4.42225  2.77519  2.73123  3.46354  2.40513  3.72494  3.29354  2.67741  2.69355  4.24690  2.90347  2.73739  3.18146  2.89801  2.37887  2.77519  2.98518  4.58477  3.61503
          0.01608  4.53384  5.25619  0.61958  0.77255  0.48576  0.95510
    104   2.87087  5.19392  2.97898  1.36823  4.50313  3.57358  3.80022  3.88523  1.98317  3.46563  4.27700  3.07531  4.00539  2.93168  2.92204  2.85906  3.10468  2.56506  5.65852  4.30491    118 - -
          2.68618  4.42225  2.77519  2.73123  3.46354  2.40513  3.72494  3.29354  2.67741  2.69355  4.24690  2.90347  2.73739  3.18146  2.89801  2.37887  2.77519  2.98518  4.58477  3.61503
          0.01608  4.53384  5.25619  0.61958  0.77255  0.48576  0.95510
    105   3.46576  5.39587  3.33672  3.31102  4.88851  3.79337  4.70407  4.80586  3.70327  4.37718  5.36605  0.38043  4.49339  4.02024  4.04592  3.53216  3.89224  4.35106  6.10437  4.82174    119 - -
          2.68618  4.42225  2.77519  2.73123  3.46354  2.40513  3.72494  3.29354  2.67741  2.69355  4.24690  2.90347  2.73739  3.18146  2.89801  2.37887  2.77519  2.98518  4.58477  3.61503
          0.01608  4.53384  5.25619  0.61958  0.77255  0.48576  0.95510
    106   2.20419  4.25761  4.30205  3.73252  2.32033  3.89271  4.25190  1.52071  3.61045  2.35661  3.35109  3.91940  3.00090  3.82711  3.78187  3.19841  3.03470  2.35684  4.90683  3.70499    120 - -
          2.68618  4.42225  2.77519  2.73123  3.46354  2.40513  3.72494  3.29354  2.67741  2.69355  4.24690  2.90347  2.73739  3.18146  2.89801  2.37887  2.77519  2.98518  4.58477  3.61503
          0.01608  4.53384  5.25619  0.61958  0.77255  0.48576  0.95510
    107   3.88683  5.12176  5.52335  5.03190  1.75282  5.08506  4.94897  2.62806  4.87374  0.67664  3.14647  5.11434  5.19764  4.78884  4.85269  4.48809  4.09711  2.87301  5.02605  3.62586    121 - -
          2.68618  4.42225  2.77519  2.73123  3.46354  2.40513  3.72494  3.29354  2.67741  2.69355  4.24690  2.90347  2.73739  3.18146  2.89801  2.37887  2.77519  2.98518  4.58477  3.61503
          0.01608  4.53384  5.25619  0.61958  0.77255  0.48576  0.95510
    108   2.82323  4.23308  4.51060  3.92087  1.90029  2.57815  4.29929  2.11348  3.76827  1.95069  3.27665  4.04293  4.33289  3.94711  3.87756  3.28253  3.05728  1.93876  4.86068  3.66743    122 - -
          2.68618  4.42225  2.77519  2.73123  3.46354  2.40513  3.72494  3.29354  2.67741  2.69355  4.24690  2.90347  2.73739  3.18146  2.89801  2.37887  2.77519  2.98518  4.58477  3.61503
          0.01608  4.53384  5.25619  0.61958  0.77255  0.48576  0.95510
    109   2.83857  5.28355  2.82223  1.52632  4.59786  3.50916  2.67566  4.07101  2.55530  3.57983  4.35442  2.46365  3.95850  2.89782  3.04157  2.80010  2.25015  3.66477  5.73560  4.33154    123 - -
          2.68618  4.42225  2.77519  2.73123  3.46354  2.40513  3.72494  3.29354  2.67741  2.69355  4.24690  2.90347  2.73739  3.18146  2.89801  2.37887  2.77519  2.98518  4.58477  3.61503
          0.01608  4.53384  5.25619  0.61958  0.77255  0.48576  0.95510
    110   3.65941  4.91703  5.49041  4.92449  1.56702  4.95227  5.10967  1.86369  4.77525  1.00859  3.09195  5.05094  5.08297  4.72543  4.76316  4.31541  3.87091  2.61317  5.24731  4.05635    124 - -
          2.68618  4.42225  2.77519  2.73123  3.46354  2.40513  3.72494  3.29354  2.67741  2.69355  4.24690  2.90347  2.73739  3.18146  2.89801  2.37887  2.77519  2.98518  4.58477  3.61503
          0.01608  4.53384  5.25619  0.61958  0.77255  0.48576  0.95510
    111   3.61294  4.88075  5.40333  4.85179  1.23264  4.88008  4.96898  1.86699  4.69988  1.31207  3.14690  4.95273  5.04290  4.68004  4.70489  4.23937  3.82879  2.57794  5.13696  3.84841    125 - -
          2.68618  4.42225  2.77519  2.73123  3.46354  2.40513  3.72494  3.29354  2.67741  2.69355  4.24690  2.90347  2.73739  3.18146  2.89801  2.37887  2.77519  2.98518  4.58477  3.61503
          0.01608  4.53384  5.25619  0.61958  0.77255  0.48576  0.95510
    112   2.77214  5.09256  3.04029  2.10085  4.43097  3.53101  3.75995  3.86923  2.48444  3.41396  4.20174  3.05573  3.95004  2.88626  2.26417  2.28492  1.78263  3.49270  5.59533  4.23961    126 - -
          2.68618  4.42225  2.77519  2.73123  3.46354  2.40513  3.72494  3.29354  2.67741  2.69355  4.24690  2.90347  2.73739  3.18146  2.89801  2.37887  2.77519  2.98518  4.58477  3.61503
          0.01608  4.53384  5.25619  0.61958  0.77255  0.48576  0.95510
    113   2.85557  5.32360  2.20651  1.47823  4.63064  3.50083  3.79016  4.10092  2.59676  3.61233  4.38776  2.97183  3.96208  2.40857  3.10351  2.80986  3.09844  2.52385  5.77374  4.35707    127 - -
          2.68618  4.42225  2.77519  2.73123  3.46354  2.40513  3.72494  3.29354  2.67741  2.69355  4.24690  2.90347  2.73739  3.18146  2.89801  2.37887  2.77519  2.98518  4.58477  3.61503
          0.01608  4.53384  5.25619  0.61958  0.77255  0.48576  0.95510
    114   3.49471  4.73020  5.45620  4.93103  3.67114  4.96284  5.46509  1.61011  4.82417  1.24960  3.44045  5.09181  5.16034  4.94924  4.91551  4.35231  3.73644  1.17106  5.73903  4.62440    128 - -
          2.68618  4.42225  2.77519  2.73123  3.46354  2.40513  3.72494  3.29354  2.67741  2.69355  4.24690  2.90347  2.73739  3.18146  2.89801  2.37887  2.77519  2.98518  4.58477  3.61503
          0.01608  4.53384  5.25619  0.61958  0.77255  0.48576  0.95510
    115   2.72793  4.33610  3.81290  3.24029  3.46718  3.75990  4.03717  2.22907  2.37900  2.12955  3.44767  3.58516  4.13589  3.44763  3.45775  2.57163  2.53393  1.94190  4.94958  3.73453    129 - -
          2.68618  4.42225  2.77519  2.73123  3.46354  2.40513  3.72494  3.29354  2.67741  2.69355  4.24690  2.90347  2.73739  3.18146  2.89801  2.37887  2.77519  2.98518  4.58477  3.61503
          0.01608  4.53384  5.25619  0.61958  0.77255  0.48576  0.95510
    116   3.76765  5.00758  5.59271  5.02395  2.08895  5.08444  5.25263  2.04022  4.88186  0.70579  3.05410  5.18695  5.16481  4.79368  4.85767  4.45776  3.97331  2.67876  5.33264  4.20249    130 - -
          2.68618  4.42225  2.77519  2.73123  3.46354  2.40513  3.72494  3.29354  2.67741  2.69355  4.24690  2.90347  2.73739  3.18146  2.89801  2.37887  2.77519  2.98518  4.58477  3.61503
          0.01608  4.53384  5.25619  0.61958  0.77255  0.48576  0.95510
    117   2.77326  5.10378  3.10575  2.21172  4.40397  3.56053  3.72086  3.83774  1.95316  2.51240  3.10298  3.05709  3.94673  2.32054  2.34537  2.76880  2.99737  3.47120  5.55021  4.20323    131 - -
          2.68618  4.42225  2.77519  2.73123  3.46354  2.40513  3.72494  3.29354  2.67741  2.69355  4.24690  2.90347  2.73739  3.18146  2.89801  2.37887  2.77519  2.98518  4.58477  3.61503
          0.01608  4.53384  5.25619  0.61958  0.77255  0.48576  0.95510
    118   2.72881  5.01139  3.06386  2.15655  4.28160  3.53088  3.73069  3.71398  2.49239  3.28521  4.08100  3.04384  3.92632  2.86397  2.33177  2.10734  2.29066  3.36400  5.49496  2.91654    132 - -
          2.68625  4.42232  2.77526  2.73130  3.46361  2.40520  3.72501  3.29361  2.67748  2.69362  4.24697  2.90290  2.73746  3.18153  2.89808  2.37894  2.77526  2.98456  4.58484  3.61510
          0.16406  1.92352  5.25619  0.67115  0.71564  0.48576  0.95510
    119   3.11380  5.48167  2.61767  0.80999  4.95842  3.51314  4.08478  4.46037  3.00647  3.99732  4.84496  3.07688  4.12975  3.25432  3.50929  2.29761  3.43113  4.02339  6.14112  4.70472    135 - -
          2.68618  4.42225  2.77519  2.73123  3.46354  2.40513  3.72494  3.29354  2.67741  2.69355  4.24690  2.90347  2.73739  3.18146  2.89801  2.37887  2.77519  2.98518  4.58477  3.61503
          0.01608  4.53384  5.25619  0.61958  0.77255  0.48576  0.95510
    120   2.74057  5.13639  2.56688  1.87595  4.43302  3.50578  3.71546  3.89070  2.47639  3.42112  4.19284  2.99220  3.91141  2.83220  2.56714  2.72301  2.33911  3.50267  5.59489  2.53389    136 - -
          2.68618  4.42225  2.77519  2.73123  3.46354  2.40513  3.72494  3.29354  2.67741  2.69355  4.24690  2.90347  2.73739  3.18146  2.89801  2.37887  2.77519  2.98518  4.58477  3.61503
          0.01608  4.53384  5.25619  0.61958  0.77255  0.48576  0.95510
    121   3.03606  5.56856  2.62712  1.34623  4.89029  3.52477  3.89201  4.38831  2.71104  3.86006  4.65451  2.21946  4.04879  1.82875  3.20372  2.95623  3.28953  3.95801  5.99080  4.54941    137 - -
          2.68618  4.42225  2.77519  2.73123  3.46354  2.40513  3.72494  3.29354  2.67741  2.69355  4.24690  2.90347  2.73739  3.18146  2.89801  2.37887  2.77519  2.98518  4.58477  3.61503
          0.01608  4.53384  5.25619  0.61958  0.77255  0.48576  0.95510
    122   3.01132  5.27825  3.38288  2.33493  4.63843  3.73700  3.77705  4.04206  1.24904  3.52555  4.34009  3.23167  4.10469  2.90042  2.14071  3.00028  3.20712  3.68968  2.89796  4.35957    138 - -
          2.68618  4.42225  2.77519  2.73123  3.46354  2.40513  3.72494  3.29354  2.67741  2.69355  4.24690  2.90347  2.73739  3.18146  2.89801  2.37887  2.77519  2.98518  4.58477  3.61503
          0.01608  4.53384  5.25619  0.61958  0.77255  0.48576  0.95510
    123   1.63646  4.32925  4.00649  3.45124  3.50155  3.77543  4.18153  2.13257  3.36264  1.93660  3.47718  3.73145  4.19807  3.63126  3.62318  2.39638  3.01128  2.47026  5.02075  3.81518    139 - -
          2.68618  4.42225  2.77519  2.73123  3.46354  2.40513  3.72494  3.29354  2.67741  2.69355  4.24690  2.90347  2.73739  3.18146  2.89801  2.37887  2.77519  2.98518  4.58477  3.61503
          0.01608  4.53384  5.25619  0.61958  0.77255  0.48576  0.95510
    124   2.79709  4.57829  3.58038  3.00262  3.54086  3.72603  3.89867  3.10471  2.82410  2.78561  3.68234  3.41502  4.10543  3.22720  2.04640  2.97740  1.99893  2.87197  2.72699  2.81034    140 - -
          2.68618  4.42225  2.77519  2.73123  3.46354  2.40513  3.72494  3.29354  2.67741  2.69355  4.24690  2.90347  2.73739  3.18146  2.89801  2.37887  2.77519  2.98518  4.58477  3.61503
          0.01608  4.53384  5.25619  0.61958  0.77255  0.48576  0.95510
    125   3.01315  4.80089  3.67770  1.76225  2.35330  3.89573  2.61303  3.36167  3.10063  2.96137  3.91057  3.52712  4.26740  3.39405  3.47160  3.13981  3.24184  3.13315  2.56976  2.35423    141 - -
          2.68618  4.42225  2.77519  2.73123  3.46354  2.40513  3.72494  3.29354  2.67741  2.69355  4.24690  2.90347  2.73739  3.18146  2.89801  2.37887  2.77519  2.98518  4.58477  3.61503
          0.01608  4.53384  5.25619  0.61958  0.77255  0.48576  0.95510
    126   2.74974  4.80198  3.24934  2.70113  4.04191  3.59176  3.82364  2.49230  2.61263  3.06842  3.91581  1.97803  3.99560  3.00818  2.43413  2.82894  2.17610  3.12197  5.35185  4.05650    142 - -
          2.68618  4.42225  2.77519  2.73123  3.46354  2.40513  3.72494  3.29354  2.67741  2.69355  4.24690  2.90347  2.73739  3.18146  2.89801  2.37887  2.77519  2.98518  4.58477  3.61503
          0.01608  4.53384  5.25619  0.61958  0.77255  0.48576  0.95510
    127   2.05126  4.35525  4.05598  3.50721  3.51027  3.79565  4.23283  2.66774  3.41512  1.46950  3.47013  3.77719  2.72056  3.68139  3.66932  3.10630  3.04434  2.10560  5.05842  3.86053    143 - -
          2.68618  4.42225  2.77519  2.73123  3.46354  2.40513  3.72494  3.29354  2.67741  2.69355  4.24690  2.90347  2.73739  3.18146  2.89801  2.37887  2.77519  2.98518  4.58477  3.61503
          0.01608  4.53384  5.25619  0.61958  0.77255  0.48576  0.95510
    128   2.90926  5.34223  2.78551  1.92554  4.69042  3.52201  3.83360  4.16287  2.60552  3.66651  4.45319  3.01336  4.00227  1.73645  3.07345  1.74067  3.15923  3.75216  5.81608  4.41452    144 - -
          2.68618  4.42225  2.77519  2.73123  3.46354  2.40513  3.72494  3.29354  2.67741  2.69355  4.24690  2.90347  2.73739  3.18146  2.89801  2.37887  2.77519  2.98518  4.58477  3.61503
          0.32906  4.53384  1.31060  0.61958  0.77255  0.48576  0.95510
    129   2.74004  4.85204  2.77315  2.65123  4.63675  2.04189  4.08842  4.18675  3.02060  3.77464  4.61876  1.16844  3.94049  3.29592  3.45327  2.79967  3.14258  3.68742  5.87277  4.53240    145 - -
          2.68618  4.42225  2.77519  2.73123  3.46354  2.40513  3.72494  3.29354  2.67741  2.69355  4.24690  2.90347  2.73739  3.18146  2.89801  2.37887  2.77519  2.98518  4.58477  3.61503
          0.02193  4.22672  4.94906  0.61958  0.77255  0.86955  0.54324
    130   2.95737  4.42608  4.43357  3.97610  3.65924  4.06208  4.72241  1.05306  3.83496  2.31459  3.52751  4.18532  4.51645  4.15203  4.05129  3.45579  2.35256  1.89640  5.44342  4.23089    146 - -
          2.68618  4.42225  2.77519  2.73123  3.46354  2.40513  3.72494  3.29354  2.67741  2.69355  4.24690  2.90347  2.73739  3.18146  2.89801  2.37887  2.77519  2.98518  4.58477  3.61503
          0.02193  4.22672  4.94906  0.61958  0.77255  0.30400  1.33889
    131   2.23957  4.21049  4.19398  3.61396  3.32519  3.83104  4.15668  1.71972  3.49488  2.39947  3.33418  3.82190  4.20882  3.72016  3.67973  2.54999  2.96887  2.08036  4.84405  2.53803    147 - -
          2.68618  4.42225  2.77519  2.73123  3.46354  2.40513  3.72494  3.29354  2.67741  2.69355  4.24690  2.90347  2.73739  3.18146  2.89801  2.37887  2.77519  2.98518  4.58477  3.61503
          0.01608  4.53384  5.25619  0.61958  0.77255  0.48576  0.95510
    132   2.73916  4.25367  4.07091  3.49551  2.05311  3.81981  4.12608  2.24750  3.39627  2.42599  3.36559  2.68517  4.19537  3.64020  3.62169  3.10292  2.21745  2.10361  4.87457  3.66726    148 - -
          2.68618  4.42225  2.77519  2.73123  3.46354  2.40513  3.72494  3.29354  2.67741  2.69355  4.24690  2.90347  2.73739  3.18146  2.89801  2.37887  2.77519  2.98518  4.58477  3.61503
          0.01608  4.53384  5.25619  0.61958  0.77255  0.48576  0.95510
    133   3.46221  4.72630  5.39306  4.82786  3.44846  4.82751  5.21758  1.51828  4.69247  1.23309  2.25303  4.96132  5.02140  4.74348  4.72770  4.18938  3.69011  1.66282  5.47490  4.40550    149 - -
          2.68618  4.42225  2.77519  2.73123  3.46354  2.40513  3.72494  3.29354  2.67741  2.69355  4.24690  2.90347  2.73739  3.18146  2.89801  2.37887  2.77519  2.98518  4.58477  3.61503
          0.01608  4.53384  5.25619  0.61958  0.77255  0.48576  0.95510
    134   3.14892  5.28748  2.96433  1.18609  3.75435  3.70866  3.96027  3.95048  2.93357  3.49630  4.42726  3.25009  4.21274  3.26764  3.35883  3.14351  3.40380  3.65807  5.23262  1.71815    150 - -
          2.68618  4.42225  2.77519  2.73123  3.46354  2.40513  3.72494  3.29354  2.67741  2.69355  4.24690  2.90347  2.73739  3.18146  2.89801  2.37887  2.77519  2.98518  4.58477  3.61503
          0.01608  4.53384  5.25619  0.61958  0.77255  0.48576  0.95510
    135   2.86571  4.31920  4.31778  3.74680  3.05946  3.95438  2.69187  1.75039  3.59546  1.78266  3.38320  3.91560  4.31281  3.81173  3.75744  3.24884  3.09611  2.54134  4.64087  2.25883    151 - -
          2.68618  4.42225  2.77519  2.73123  3.46354  2.40513  3.72494  3.29354  2.67741  2.69355  4.24690  2.90347  2.73739  3.18146  2.89801  2.37887  2.77519  2.98518  4.58477  3.61503
          0.01608  4.53384  5.25619  0.61958  0.77255  0.48576  0.95510
    136   2.99610  5.33217  1.57859  1.88598  1.94315  3.54012  3.91550  4.01293  2.84137  3.58006  4.42678  3.03042  4.05905  3.09052  3.36328  2.96078  3.25298  3.66728  5.72366  4.27722    152 - -
          2.68618  4.42225  2.77519  2.73123  3.46354  2.40513  3.72494  3.29354  2.67741  2.69355  4.24690  2.90347  2.73739  3.18146  2.89801  2.37887  2.77519  2.98518  4.58477  3.61503
          0.01608  4.53384  5.25619  0.61958  0.77255  0.48576  0.95510
    137   2.83858  4.66839  3.55635  3.00393  3.84782  3.72238  3.97168  3.12652  2.10418  1.72193  3.76493  3.42473  4.12931  3.22406  3.06428  3.00505  1.83686  2.90677  5.25441  4.01420    153 - -
          2.68618  4.42225  2.77519  2.73123  3.46354  2.40513  3.72494  3.29354  2.67741  2.69355  4.24690  2.90347  2.73739  3.18146  2.89801  2.37887  2.77519  2.98518  4.58477  3.61503
          0.01608  4.53384  5.25619  0.61958  0.77255  0.48576  0.95510
    138   2.71847  4.66631  3.40944  2.99107  4.16922  3.50706  4.11992  3.35933  3.00465  3.19420  4.08448  1.35384  4.06292  3.34780  3.39221  2.86188  2.28879  2.14716  5.54899  4.26982    154 - -
          2.68618  4.42225  2.77519  2.73123  3.46354  2.40513  3.72494  3.29354  2.67741  2.69355  4.24690  2.90347  2.73739  3.18146  2.89801  2.37887  2.77519  2.98518  4.58477  3.61503
          0.01608  4.53384  5.25619  0.61958  0.77255  0.48576  0.95510
    139   2.75313  4.94660  3.05813  2.59413  4.20572  3.52117  3.82092  3.69735  2.63939  3.29261  4.10961  1.87264  2.55879  2.98360  3.09717  2.16595  3.01131  3.35341  5.48626  2.78951    155 - -
          2.68618  4.42225  2.77519  2.73123  3.46354  2.40513  3.72494  3.29354  2.67741  2.69355  4.24690  2.90347  2.73739  3.18146  2.89801  2.37887  2.77519  2.98518  4.58477  3.61503
          0.39035  4.53384  1.16335  0.61958  0.77255  0.48576  0.95510
    140   2.71440  4.78607  3.08364  2.58996  4.02243  3.50178  3.71885  2.41249  1.98214  3.03388  3.89628  2.14694  3.91685  2.89746  2.80424  2.77818  2.94869  3.07419  5.30329  4.00390    156 - -
          2.68618  4.42225  2.77519  2.73123  3.46354  2.40513  3.72494  3.29354  2.67741  2.69355  4.24690  2.90347  2.73739  3.18146  2.89801  2.37887  2.77519  2.98518  4.58477  3.61503
          0.02330  4.16679  4.88914  0.61958  0.77255  0.28673  1.38917
    141   2.85344  5.37011  2.26968  1.54876  4.70637  3.50689  3.76630  4.19286  2.52605  3.66540  4.42432  2.96951  3.95601  2.27833  2.21773  2.79908  3.09161  3.75847  5.79394  4.37511    157 - -
          2.68618  4.42225  2.77519  2.73123  3.46354  2.40513  3.72494  3.29354  2.67741  2.69355  4.24690  2.90347  2.73739  3.18146  2.89801  2.37887  2.77519  2.98518  4.58477  3.61503
          0.01608  4.53384  5.25619  0.61958  0.77255  0.48576  0.95510
    142   2.15901  4.55049  3.43249  2.48940  3.73812  2.35446  3.90566  2.55342  2.85108  2.79480  3.67422  3.32205  4.03073  3.17167  3.24536  2.87371  2.49045  2.32852  5.14806  3.89084    158 - -
          2.68618  4.42225  2.77519  2.73123  3.46354  2.40513  3.72494  3.29354  2.67741  2.69355  4.24690  2.90347  2.73739  3.18146  2.89801  2.37887  2.77519  2.98518  4.58477  3.61503
          0.14081  4.53384  2.11525  0.61958  0.77255  0.48576  0.95510
    143   2.73936  4.44056  3.65625  3.07589  3.54454  3.71325  3.95721  2.86014  2.90635  2.08991  2.29333  3.46516  4.09070  3.28496  2.29165  2.97382  2.23764  2.66864  5.02107  3.80039    159 - -
          2.68618  4.42225  2.77519  2.73123  3.46354  2.40513  3.72494  3.29354  2.67741  2.69355  4.24690  2.90347  2.73739  3.18146  2.89801  2.37887  2.77519  2.98518  4.58477  3.61503
          0.01820  4.41124  5.13358  0.61958  0.77255  0.38499  1.14087
    144   1.71844  4.56910  3.88783  3.69998  4.79766  3.33363  4.76602  4.16181  3.78168  3.89328  4.77121  3.78866  0.79592  4.07266  4.04249  2.83749  3.16497  3.60716  6.13522  4.96566    160 - -
          2.68618  4.42225  2.77519  2.73123  3.46354  2.40513  3.72494  3.29354  2.67741  2.69355  4.24690  2.90347  2.73739  3.18146  2.89801  2.37887  2.77519  2.98518  4.58477  3.61503
          0.01608  4.53384  5.25619  0.61958  0.77255  0.48576  0.95510
    145   2.95529  5.50700  2.09380  2.07328  4.83316  3.50524  3.83978  4.33208  1.45950  3.79960  4.57300  2.17042  4.00321  2.96200  3.16774  2.88174  3.20377  3.89149  5.93029  4.48552    161 - -
          2.68618  4.42225  2.77519  2.73123  3.46354  2.40513  3.72494  3.29354  2.67741  2.69355  4.24690  2.90347  2.73739  3.18146  2.89801  2.37887  2.77519  2.98518  4.58477  3.61503
          0.01608  4.53384  5.25619  0.61958  0.77255  0.48576  0.95510
    146   3.39754  4.66280  5.34215  4.78672  3.53537  4.78043  5.20460  1.41155  4.65627  1.60272  2.12799  4.91231  5.00229  4.75189  4.71402  4.14313  3.63180  1.43947  5.51424  4.41051    162 - -
          2.68618  4.42225  2.77519  2.73123  3.46354  2.40513  3.72494  3.29354  2.67741  2.69355  4.24690  2.90347  2.73739  3.18146  2.89801  2.37887  2.77519  2.98518  4.58477  3.61503
          0.01608  4.53384  5.25619  0.61958  0.77255  0.48576  0.95510
    147   2.74656  4.41998  2.67853  3.12198  2.61862  3.73663  3.96026  2.89954  3.07239  2.60607  2.85443  3.50040  4.11499  3.36131  3.40442  2.99105  2.53811  2.68596  4.89821  1.94335    163 - -
          2.68618  4.42225  2.77519  2.73123  3.46354  2.40513  3.72494  3.29354  2.67741  2.69355  4.24690  2.90347  2.73739  3.18146  2.89801  2.37887  2.77519  2.98518  4.58477  3.61503
          0.01608  4.53384  5.25619  0.61958  0.77255  0.48576  0.95510
    148   2.78118  4.49673  4.03233  3.62359  3.89268  3.65255  4.47683  1.54154  3.54617  2.85433  3.89039  3.83489  4.25075  3.86413  3.81176  1.23648  3.15456  2.62357  5.45065  4.19836    164 - -
          2.68618  4.42225  2.77519  2.73123  3.46354  2.40513  3.72494  3.29354  2.67741  2.69355  4.24690  2.90347  2.73739  3.18146  2.89801  2.37887  2.77519  2.98518  4.58477  3.61503
          0.01608  4.53384  5.25619  0.61958  0.77255  0.48576  0.95510
    149   3.54195  4.82628  5.03626  4.60308  1.04940  4.54793  4.01199  1.93653  4.42227  2.52179  3.73995  4.42623  4.84979  4.41751  4.42422  3.88870  3.76511  2.98351  4.19224  1.86956    165 - -
          2.68618  4.42225  2.77519  2.73123  3.46354  2.40513  3.72494  3.29354  2.67741  2.69355  4.24690  2.90347  2.73739  3.18146  2.89801  2.37887  2.77519  2.98518  4.58477  3.61503
          0.01608  4.53384  5.25619  0.61958  0.77255  0.48576  0.95510
    150   2.81453  5.19161  3.02407  2.52062  4.51957  3.55082  2.52311  3.98378  2.43395  3.49503  4.27456  1.87781  3.96420  2.86805  2.28971  2.18450  3.04683  3.59187  5.63785  4.27215    166 - -
          2.68618  4.42225  2.77519  2.73123  3.46354  2.40513  3.72494  3.29354  2.67741  2.69355  4.24690  2.90347  2.73739  3.18146  2.89801  2.37887  2.77519  2.98518  4.58477  3.61503
          0.01608  4.53384  5.25619  0.61958  0.77255  0.48576  0.95510
    151   3.48483  4.69882  5.50544  5.01067  3.88402  5.03876  5.65458  1.07921  4.92978  1.89725  3.63814  5.17401  5.24854  5.12589  5.06404  4.44934  3.73648  1.12085  5.96242  4.79155    167 - -
          2.68618  4.42225  2.77519  2.73123  3.46354  2.40513  3.72494  3.29354  2.67741  2.69355  4.24690  2.90347  2.73739  3.18146  2.89801  2.37887  2.77519  2.98518  4.58477  3.61503
          0.01608  4.53384  5.25619  0.61958  0.77255  0.48576  0.95510
    152   2.61641  4.58515  3.67856  3.45359  4.79906  3.30093  4.59932  4.29647  3.56704  3.94574  4.76398  3.63909  1.53370  3.86052  3.88615  0.98908  3.11563  3.67908  6.10391  4.87594    168 - -
          2.68618  4.42225  2.77519  2.73123  3.46354  2.40513  3.72494  3.29354  2.67741  2.69355  4.24690  2.90347  2.73739  3.18146  2.89801  2.37887  2.77519  2.98518  4.58477  3.61503
          0.01608  4.53384  5.25619  0.61958  0.77255  0.48576  0.95510
    153   2.72521  4.92625  3.20954  2.67384  4.40265  3.50026  3.84798  3.83024  2.57066  3.40141  4.20016  3.15662  2.58306  2.98962  1.79163  2.07834  2.32535  3.44271  5.59859  4.27500    169 - -
          2.68618  4.42225  2.77519  2.73123  3.46354  2.40513  3.72494  3.29354  2.67741  2.69355  4.24690  2.90347  2.73739  3.18146  2.89801  2.37887  2.77519  2.98518  4.58477  3.61503
          0.01608  4.53384  5.25619  0.61958  0.77255  0.48576  0.95510
    154   2.30718  5.15861  2.99135  2.16933  4.48187  3.50011  3.68987  3.94684  2.15169  3.45412  4.21080  2.98103  2.86132  2.79665  2.32178  2.39560  2.57587  3.53869  5.60768  4.21805    170 - -
          2.68618  4.42225  2.77519  2.73123  3.46354  2.40513  3.72494  3.29354  2.67741  2.69355  4.24690  2.90347  2.73739  3.18146  2.89801  2.37887  2.77519  2.98518  4.58477  3.61503
          0.01608  4.53384  5.25619  0.61958  0.77255  0.48576  0.95510
    155   2.94060  4.61955  3.84773  3.26834  3.74770  3.91435  4.14745  2.70714  1.73168  2.00597  3.65811  3.65583  4.28812  3.44260  3.24830  3.19997  3.17331  1.61564  5.26473  4.03969    171 - -
          2.68618  4.42225  2.77519  2.73123  3.46354  2.40513  3.72494  3.29354  2.67741  2.69355  4.24690  2.90347  2.73739  3.18146  2.89801  2.37887  2.77519  2.98518  4.58477  3.61503
          0.01608  4.53384  5.25619  0.61958  0.77255  0.48576  0.95510
    156   1.24800  4.38787  3.97117  3.47893  2.46855  3.56101  4.28455  3.01985  3.41695  2.80185  3.74938  3.70168  4.12691  3.69016  3.69699  2.92548  2.05968  2.77107  5.23302  3.99505    172 - -
          2.68618  4.42225  2.77519  2.73123  3.46354  2.40513  3.72494  3.29354  2.67741  2.69355  4.24690  2.90347  2.73739  3.18146  2.89801  2.37887  2.77519  2.98518  4.58477  3.61503
          0.01608  4.53384  5.25619  0.61958  0.77255  0.48576  0.95510
    157   3.10585  5.44666  3.30640  1.61666  4.88170  3.75675  3.79916  4.27699  1.74669  3.69815  4.50772  3.23315  4.14291  2.91416  1.55870  3.06582  3.29718  3.89512  5.75077  4.48811    173 - -
          2.68618  4.42225  2.77519  2.73123  3.46354  2.40513  3.72494  3.29354  2.67741  2.69355  4.24690  2.90347  2.73739  3.18146  2.89801  2.37887  2.77519  2.98518  4.58477  3.61503
          0.01608  4.53384  5.25619  0.61958  0.77255  0.48576  0.95510
    158   3.47036  4.82439  5.04829  4.61767  0.91392  4.53655  4.50569  2.60167  4.47045  2.19960  3.54363  4.60560  4.89276  4.55408  4.53725  3.93431  3.74155  1.80750  4.73677  3.17765    174 - -
          2.68618  4.42225  2.77519  2.73123  3.46354  2.40513  3.72494  3.29354  2.67741  2.69355  4.24690  2.90347  2.73739  3.18146  2.89801  2.37887  2.77519  2.98518  4.58477  3.61503
          0.01608  4.53384  5.25619  0.61958  0.77255  0.48576  0.95510
    159   3.61213  4.90384  5.36414  4.85315  3.44645  4.90281  5.35346  2.28836  4.68523  0.71135  3.23548  5.04527  5.11550  4.78610  4.76230  4.30964  3.85920  1.66468  5.57510  4.49169    175 - -
          2.68618  4.42225  2.77519  2.73123  3.46354  2.40513  3.72494  3.29354  2.67741  2.69355  4.24690  2.90347  2.73739  3.18146  2.89801  2.37887  2.77519  2.98518  4.58477  3.61503
          0.01608  4.53384  5.25619  0.61958  0.77255  0.48576  0.95510
    160   1.71708  4.82498  3.36257  2.83116  4.21819  3.58629  3.92976  3.46714  1.52797  3.20168  4.06908  3.28422  4.04758  3.10829  3.01160  2.87538  3.05999  2.52694  5.50407  4.22203    176 - -
          2.68618  4.42225  2.77519  2.73123  3.46354  2.40513  3.72494  3.29354  2.67741  2.69355  4.24690  2.90347  2.73739  3.18146  2.89801  2.37887  2.77519  2.98518  4.58477  3.61503
          0.01608  4.53384  5.25619  0.61958  0.77255  0.48576  0.95510
    161   2.79487  5.11920  2.94719  1.86965  2.86497  3.53443  2.54189  3.83582  2.55864  3.38818  4.18842  2.03980  3.95686  2.90529  3.03336  2.78713  3.03050  3.47598  5.51425  4.10394    177 - -
          2.68618  4.42225  2.77519  2.73123  3.46354  2.40513  3.72494  3.29354  2.67741  2.69355  4.24690  2.90347  2.73739  3.18146  2.89801  2.37887  2.77519  2.98518  4.58477  3.61503
          0.01608  4.53384  5.25619  0.61958  0.77255  0.48576  0.95510
    162   2.14148  4.66353  3.29578  2.74202  3.83958  3.60073  2.85118  3.23292  2.72188  2.90168  3.76056  2.67411  3.99170  3.05619  3.14330  2.41911  2.94457  2.39816  5.21046  2.71786    178 - -
          2.68618  4.42225  2.77519  2.73123  3.46354  2.40513  3.72494  3.29354  2.67741  2.69355  4.24690  2.90347  2.73739  3.18146  2.89801  2.37887  2.77519  2.98518  4.58477  3.61503
          0.23118  4.53384  1.63138  0.61958  0.77255  0.48576  0.95510
    163   2.01680  4.62634  3.38210  2.83869  3.87110  3.60365  3.87542  2.20552  1.81758  2.84965  3.76650  3.28307  4.01965  3.09970  3.00862  2.87666  2.98025  2.78826  5.25177  3.99150    179 - -
          2.68618  4.42225  2.77519  2.73123  3.46354  2.40513  3.72494  3.29354  2.67741  2.69355  4.24690  2.90347  2.73739  3.18146  2.89801  2.37887  2.77519  2.98518  4.58477  3.61503
          0.01990  4.32257  5.04492  0.61958  0.77255  0.51076  0.91639
    164   2.27464  5.14728  2.30284  2.41297  4.47308  3.47245  3.67866  3.93788  2.42114  3.44662  4.20673  2.95551  3.87810  2.28928  2.24004  2.68687  2.49375  3.53015  5.60164  4.21058    180 - -
          2.68618  4.42225  2.77519  2.73123  3.46354  2.40513  3.72494  3.29354  2.67741  2.69355  4.24690  2.90347  2.73739  3.18146  2.89801  2.37887  2.77519  2.98518  4.58477  3.61503
          0.01759  4.44528  5.16763  0.61958  0.77255  0.40737  1.09481
    165   2.81820  5.15725  3.10380  2.14627  4.46562  3.58109  2.53942  3.90250  1.58433  3.42667  2.85800  3.07380  3.97271  2.85722  2.79183  2.80754  3.04025  3.53259  5.58632  4.24312    181 - -
          2.68618  4.42225  2.77519  2.73123  3.46354  2.40513  3.72494  3.29354  2.67741  2.69355  4.24690  2.90347  2.73739  3.18146  2.89801  2.37887  2.77519  2.98518  4.58477  3.61503
          0.01608  4.53384  5.25619  0.61958  0.77255  0.48576  0.95510
    166   2.86178  5.35565  1.76189  1.82963  4.66343  3.50052  3.78583  4.15262  2.13112  3.64604  4.41510  2.96637  3.96176  2.90443  3.08949  2.81018  3.10379  3.73223  5.79080  2.68672    182 - -
          2.68618  4.42225  2.77519  2.73123  3.46354  2.40513  3.72494  3.29354  2.67741  2.69355  4.24690  2.90347  2.73739  3.18146  2.89801  2.37887  2.77519  2.98518  4.58477  3.61503
          0.01608  4.53384  5.25619  0.61958  0.77255  0.48576  0.95510
    167   2.77121  5.12869  3.05098  2.50853  4.43565  3.54325  3.72446  3.88006  2.42826  2.83044  4.19155  1.93164  2.70699  2.31756  2.48755  2.76045  2.99946  3.50272  5.57965  4.21960    183 - -
          2.68618  4.42225  2.77519  2.73123  3.46354  2.40513  3.72494  3.29354  2.67741  2.69355  4.24690  2.90347  2.73739  3.18146  2.89801  2.37887  2.77519  2.98518  4.58477  3.61503
          0.18033  4.53384  1.86906  0.61958  0.77255  0.48576  0.95510
    168   2.99383  4.49951  4.23623  3.71903  1.48256  4.01150  4.14712  2.71997  3.60627  1.81706  3.37146  3.93987  2.40095  3.83168  3.81469  3.33165  3.24290  2.64262  4.66418  3.21791    184 - -
          2.68618  4.42225  2.77519  2.73123  3.46354  2.40513  3.72494  3.29354  2.67741  2.69355  4.24690  2.90347  2.73739  3.18146  2.89801  2.37887  2.77519  2.98518  4.58477  3.61503
          0.01893  4.37244  5.09478  0.61958  0.77255  0.36310  1.18914
    169   2.41734  5.20123  2.96971  2.45947  4.54340  3.51333  3.71978  4.00772  1.86535  3.50803  4.26937  2.32906  3.92352  2.42098  2.90226  2.03039  3.00027  3.59612  5.65393  4.26782    185 - -
          2.68618  4.42225  2.77519  2.73123  3.46354  2.40513  3.72494  3.29354  2.67741  2.69355  4.24690  2.90347  2.73739  3.18146  2.89801  2.37887  2.77519  2.98518  4.58477  3.61503
          0.01608  4.53384  5.25619  0.61958  0.77255  0.48576  0.95510
    170   2.73877  5.15273  2.96165  2.07876  2.87320  2.53113  3.70884  3.91874  2.17666  3.44007  4.20656  2.45880  3.90763  2.42578  2.94307  2.71753  2.97109  3.52314  5.60663  4.21957    186 - -
          2.68618  4.42225  2.77519  2.73123  3.46354  2.40513  3.72494  3.29354  2.67741  2.69355  4.24690  2.90347  2.73739  3.18146  2.89801  2.37887  2.77519  2.98518  4.58477  3.61503
          0.01608  4.53384  5.25619  0.61958  0.77255  0.48576  0.95510
    171   2.90789  4.55128  3.79484  2.31136  3.35851  3.86872  4.05103  2.93336  3.12867  1.57607  3.54892  3.63685  4.24693  3.48543  3.41659  3.15912  3.13875  2.77597  2.06264  3.56436    187 - -
          2.68618  4.42225  2.77519  2.73123  3.46354  2.40513  3.72494  3.29354  2.67741  2.69355  4.24690  2.90347  2.73739  3.18146  2.89801  2.37887  2.77519  2.98518  4.58477  3.61503
          0.01608  4.53384  5.25619  0.61958  0.77255  0.48576  0.95510
    172   2.76928  5.02764  3.07381  2.25646  4.30558  3.55302  3.75792  2.77991  1.89632  3.30155  4.10732  3.07289  3.95676  2.89606  2.93350  1.76176  3.00140  3.37769  5.51491  4.17383    188 - -
          2.68618  4.42225  2.77519  2.73123  3.46354  2.40513  3.72494  3.29354  2.67741  2.69355  4.24690  2.90347  2.73739  3.18146  2.89801  2.37887  2.77519  2.98518  4.58477  3.61503
          0.16406  4.53384  1.96207  0.61958  0.77255  0.48576  0.95510
    173   3.11555  5.38055  3.42569  2.80100  4.84226  3.76191  3.74487  4.21255  1.26644  3.62757  4.45542  2.33402  4.13161  2.86381  1.72138  3.08513  3.29309  3.85062  5.66435  4.44565    189 - -
          2.68618  4.42225  2.77519  2.73123  3.46354  2.40513  3.72494  3.29354  2.67741  2.69355  4.24690  2.90347  2.73739  3.18146  2.89801  2.37887  2.77519  2.98518  4.58477  3.61503
          0.01862  4.38841  5.11076  0.61958  0.77255  0.70044  0.68591
    174   2.98602  4.49094  2.76075  3.60535  3.71853  4.10150  4.50704  1.16213  3.59833  2.48911  3.60379  3.96067  4.48083  3.88303  3.90784  3.42456  3.24019  1.70003  5.39264  4.15762    190 - -
          2.68618  4.42225  2.77519  2.73123  3.46354  2.40513  3.72494  3.29354  2.67741  2.69355  4.24690  2.90347  2.73739  3.18146  2.89801  2.37887  2.77519  2.98518  4.58477  3.61503
          0.01862  4.38841  5.11076  0.61958  0.77255  0.70044  0.68591
    175   2.74901  4.26140  4.04503  3.47172  2.51162  3.81233  4.01175  2.67072  3.34064  2.39484  3.35334  3.71871  4.18008  3.59846  2.58863  3.09525  2.98098  1.60894  4.67799  2.60679    191 - -
          2.68618  4.42225  2.77519  2.73123  3.46354  2.40513  3.72494  3.29354  2.67741  2.69355  4.24690  2.90347  2.73739  3.18146  2.89801  2.37887  2.77519  2.98518  4.58477  3.61503
          0.01862  4.38841  5.11076  0.61958  0.77255  0.70044  0.68591
    176   2.02562  4.63928  3.44626  2.90488  3.64501  3.62941  3.85556  3.23466  2.68911  2.89716  3.79234  3.32627  4.04841  3.14214  2.27729  2.91168  3.01807  2.98045  5.06633  1.87428    192 - -
          2.68618  4.42225  2.77519  2.73123  3.46354  2.40513  3.72494  3.29354  2.67741  2.69355  4.24690  2.90347  2.73739  3.18146  2.89801  2.37887  2.77519  2.98518  4.58477  3.61503
          0.01862  4.38841  5.11076  0.61958  0.77255  0.70044  0.68591
    177   2.77156  4.84898  3.24899  2.69697  4.12528  3.57396  3.78450  3.50427  1.55836  3.12263  2.48047  3.17214  3.98503  2.95642  2.81547  2.25664  3.00939  3.20686  5.38078  4.09489    193 - -
          2.68618  4.42225  2.77519  2.73123  3.46354  2.40513  3.72494  3.29354  2.67741  2.69355  4.24690  2.90347  2.73739  3.18146  2.89801  2.37887  2.77519  2.98518  4.58477  3.61503
          0.01862  4.38841  5.11076  0.61958  0.77255  0.70044  0.68591
    178   2.80074  4.47844  3.97280  3.61318  3.85790  1.54924  4.47922  1.34491  3.56324  2.78412  3.84572  3.83727  4.24743  3.88071  3.81615  3.09463  3.16725  2.52957  5.42050  4.19053    194 - -
          2.68618  4.42225  2.77519  2.73123  3.46354  2.40513  3.72494  3.29354  2.67741  2.69355  4.24690  2.90347  2.73739  3.18146  2.89801  2.37887  2.77519  2.98518  4.58477  3.61503
          0.01862  4.38841  5.11076  0.61958  0.77255  0.70044  0.68591
    179   2.79643  4.79564  3.30509  2.74708  3.58970  3.63717  3.75085  3.39741  1.85428  3.01363  3.88659  2.55921  4.02071  3.01694  2.95966  2.87584  3.02131  3.12465  2.65510  2.55919    195 - -
          2.68618  4.42225  2.77519  2.73123  3.46354  2.40513  3.72494  3.29354  2.67741  2.69355  4.24690  2.90347  2.73739  3.18146  2.89801  2.37887  2.77519  2.98518  4.58477  3.61503
          0.01862  4.38841  5.11076  0.61958  0.77255  0.70044  0.68591
    180   2.80540  4.98599  3.19985  2.62587  2.76580  3.59043  3.72472  3.66631  2.07201  3.23722  4.06369  2.53045  3.97568  2.87557  1.72354  2.83196  3.02364  3.34559  5.41551  4.10258    196 - -
          2.68618  4.42225  2.77519  2.73123  3.46354  2.40513  3.72494  3.29354  2.67741  2.69355  4.24690  2.90347  2.73739  3.18146  2.89801  2.37887  2.77519  2.98518  4.58477  3.61503
          0.21176  4.38841  1.72363  0.61958  0.77255  0.70044  0.68591
    181   2.68566  5.01602  2.38370  2.39099  4.18751  3.43025  2.60577  3.73812  2.07558  3.28493  4.08191  2.92583  3.84645  2.78226  2.87405  2.67675  2.91859  3.37553  5.41635  2.78624    197 - -
          2.68618  4.42225  2.77519  2.73123  3.46354  2.40513  3.72494  3.29354  2.67741  2.69355  4.24690  2.90347  2.73739  3.18146  2.89801  2.37887  2.77519  2.98518  4.58477  3.61503
          0.02255  4.19920  4.92155  0.61958  0.77255  0.89333  0.52643
    182   2.77751  5.06885  2.93238  2.48493  4.43571  3.46604  3.68684  3.86788  1.94552  3.39225  4.20038  2.99558  3.90504  2.13390  2.68624  1.83475  3.01500  3.49648  5.54335  4.21557    198 - -
          2.68662  4.42269  2.77471  2.73090  3.46327  2.40531  3.72538  3.29043  2.67632  2.69365  4.24733  2.90390  2.73783  3.18190  2.89844  2.37901  2.77563  2.98562  4.58521  3.61547
          0.84728  0.57246  4.92155  1.38215  0.28907  0.89333  0.52643
    183   2.68122  4.92375  2.95022  2.45481  4.16192  3.44897  3.66242  3.62576  1.97626  3.20111  4.01249  2.34814  3.86190  2.80957  2.83615  2.27199  2.91531  3.28573  5.39023  2.91379    209 - -
          2.68618  4.42225  2.77519  2.73123  3.46354  2.40513  3.72494  3.29354  2.67741  2.69355  4.24690  2.90347  2.73739  3.18146  2.89801  2.37887  2.77519  2.98518  4.58477  3.61503
          0.02255  4.19920  4.92155  0.61958  0.77255  0.56459  0.84070
    184   3.35584  4.59587  5.30189  4.83019  3.88770  4.85897  5.55034  1.21223  4.74405  2.34339  3.65020  5.00357  5.12655  5.00087  4.91815  4.27995  3.62167  0.90889  5.94423  4.72968    210 - -
          2.68618  4.42225  2.77519  2.73123  3.46354  2.40513  3.72494  3.29354  2.67741  2.69355  4.24690  2.90347  2.73739  3.18146  2.89801  2.37887  2.77519  2.98518  4.58477  3.61503
          0.01893  4.37244  5.09478  0.61958  0.77255  0.36310  1.18914
    185   2.77115  4.50536  3.61978  3.05156  2.53398  3.73289  3.96932  2.94459  1.86940  1.97715  3.56845  3.45868  4.11245  3.28973  3.27144  2.98638  2.40756  2.74103  5.05779  3.80724    211 - -
          2.68618  4.42225  2.77519  2.73123  3.46354  2.40513  3.72494  3.29354  2.67741  2.69355  4.24690  2.90347  2.73739  3.18146  2.89801  2.37887  2.77519  2.98518  4.58477  3.61503
          0.01608  4.53384  5.25619  0.61958  0.77255  0.48576  0.95510
    186   2.78775  4.97113  3.00952  2.10365  4.26921  2.41035  3.84262  3.68233  2.66069  2.52349  4.11713  3.10507  1.94193  3.00411  3.11483  2.82166  3.04267  3.35071  5.53632  4.19987    212 - -
          2.68618  4.42225  2.77519  2.73123  3.46354  2.40513  3.72494  3.29354  2.67741  2.69355  4.24690  2.90347  2.73739  3.18146  2.89801  2.37887  2.77519  2.98518  4.58477  3.61503
          0.01608  4.53384  5.25619  0.61958  0.77255  0.48576  0.95510
    187   2.78765  5.25028  2.95906  1.68755  4.59425  2.64877  3.71757  4.06260  1.98685  3.54699  4.30443  2.99685  3.93125  2.82407  2.48744  2.40438  3.01791  3.64318  5.67918  4.29054    213 - -
          2.68618  4.42225  2.77519  2.73123  3.46354  2.40513  3.72494  3.29354  2.67741  2.69355  4.24690  2.90347  2.73739  3.18146  2.89801  2.37887  2.77519  2.98518  4.58477  3.61503
          0.01608  4.53384  5.25619  0.61958  0.77255  0.48576  0.95510
    188   2.77218  4.71955  2.18505  2.37743  2.18775  3.62017  3.88136  3.22012  2.80033  2.92834  3.81117  3.22772  4.03265  3.11366  3.22949  2.88590  3.00940  2.15060  5.25469  3.95165    214 - -
          2.68618  4.42225  2.77519  2.73123  3.46354  2.40513  3.72494  3.29354  2.67741  2.69355  4.24690  2.90347  2.73739  3.18146  2.89801  2.37887  2.77519  2.98518  4.58477  3.61503
          0.09458  4.53384  2.53188  0.61958  0.77255  0.48576  0.95510
    189   2.73020  4.44405  2.62726  3.03099  3.59785  3.71343  3.97852  2.04510  2.99595  2.17806  3.54837  2.80124  4.09422  3.30092  3.35548  2.96517  2.96438  2.03863  5.06487  3.82533    215 - -
          2.68618  4.42225  2.77519  2.73123  3.46354  2.40513  3.72494  3.29354  2.67741  2.69355  4.24690  2.90347  2.73739  3.18146  2.89801  2.37887  2.77519  2.98518  4.58477  3.61503
          0.01739  4.45665  5.17899  0.61958  0.77255  0.41563  1.07859
    190   2.88597  5.17176  2.85981  1.23774  4.31366  3.54443  3.84780  3.89780  2.68178  3.46500  4.28885  3.06344  4.01678  3.01273  3.15103  2.35639  3.13665  3.54593  5.59086  2.71172    216 - -
          2.68618  4.42225  2.77519  2.73123  3.46354  2.40513  3.72494  3.29354  2.67741  2.69355  4.24690  2.90347  2.73739  3.18146  2.89801  2.37887  2.77519  2.98518  4.58477  3.61503
          0.01608  4.53384  5.25619  0.61958  0.77255  0.48576  0.95510
    191   2.99298  4.95366  3.53540  2.94582  3.76258  3.80033  3.85726  3.50755  1.23717  2.45569  4.01743  3.38321  4.17553  3.11130  2.81823  3.07529  3.20542  3.26333  5.15788  2.45206    217 - -
          2.68618  4.42225  2.77519  2.73123  3.46354  2.40513  3.72494  3.29354  2.67741  2.69355  4.24690  2.90347  2.73739  3.18146  2.89801  2.37887  2.77519  2.98518  4.58477  3.61503
          0.01608  4.53384  5.25619  0.61958  0.77255  0.48576  0.95510
    192   2.72700  4.34773  3.83078  3.27330  3.51665  3.74159  4.08090  1.96001  3.20616  2.57337  3.49372  2.62328  4.14490  3.48797  3.50430  2.55086  2.47244  1.81467  5.00197  3.78611    218 - -
          2.68618  4.42225  2.77519  2.73123  3.46354  2.40513  3.72494  3.29354  2.67741  2.69355  4.24690  2.90347  2.73739  3.18146  2.89801  2.37887  2.77519  2.98518  4.58477  3.61503
          0.01608  4.53384  5.25619  0.61958  0.77255  0.48576  0.95510
    193   2.75893  4.55965  3.51164  2.94189  3.61277  3.69108  3.03261  3.08408  2.82114  1.79748  3.65914  3.37003  4.07107  3.19340  2.46872  2.51644  2.98776  2.84788  5.04419  2.60459    219 - -
          2.68618  4.42225  2.77519  2.73123  3.46354  2.40513  3.72494  3.29354  2.67741  2.69355  4.24690  2.90347  2.73739  3.18146  2.89801  2.37887  2.77519  2.98518  4.58477  3.61503
          0.01608  4.53384  5.25619  0.61958  0.77255  0.48576  0.95510
    194   2.80706  5.21378  2.83863  2.10849  4.60659  2.54582  3.80830  4.07847  2.61010  3.59494  4.36757  2.46989  2.99831  2.93132  3.10835  1.64896  3.06729  3.65693  5.75811  4.35584    220 - -
          2.68618  4.42225  2.77519  2.73123  3.46354  2.40513  3.72494  3.29354  2.67741  2.69355  4.24690  2.90347  2.73739  3.18146  2.89801  2.37887  2.77519  2.98518  4.58477  3.61503
          0.01608  4.53384  5.25619  0.61958  0.77255  0.48576  0.95510
    195   2.98074  5.08006  2.98133  2.90837  4.98232  2.01392  4.39188  4.57349  3.36830  4.14619  4.99372  0.81036  4.17819  3.61056  3.80435  3.04431  3.41050  4.01924  6.20009  4.86962    221 - -
          2.68618  4.42225  2.77519  2.73123  3.46354  2.40513  3.72494  3.29354  2.67741  2.69355  4.24690  2.90347  2.73739  3.18146  2.89801  2.37887  2.77519  2.98518  4.58477  3.61503
          0.01608  4.53384  5.25619  0.61958  0.77255  0.48576  0.95510
    196   2.76374  5.19688  3.01181  1.99756  4.53224  3.52566  3.70544  3.99252  2.11900  3.49027  4.25137  3.00591  3.92275  2.81310  2.26346  2.01551  2.44946  3.58464  5.63264  4.25360    222 - -
          2.68618  4.42225  2.77519  2.73123  3.46354  2.40513  3.72494  3.29354  2.67741  2.69355  4.24690  2.90347  2.73739  3.18146  2.89801  2.37887  2.77519  2.98518  4.58477  3.61503
          0.01608  4.53384  5.25619  0.61958  0.77255  0.48576  0.95510
    197   2.88026  4.37945  4.35998  3.82383  3.51405  3.95526  4.43243  2.45837  3.69586  1.49060  3.47038  4.02200  4.38103  3.94729  3.89173  2.27668  3.15359  1.47767  5.13092  3.93137    223 - -
          2.68618  4.42225  2.77519  2.73123  3.46354  2.40513  3.72494  3.29354  2.67741  2.69355  4.24690  2.90347  2.73739  3.18146  2.89801  2.37887  2.77519  2.98518  4.58477  3.61503
          0.01608  4.53384  5.25619  0.61958  0.77255  0.48576  0.95510
    198   2.81120  4.55669  3.57955  3.06549  3.37757  3.73361  3.92980  3.08630  3.01352  2.12606  3.68395  2.70388  4.13629  3.33424  3.35981  2.36599  3.05287  2.85768  4.88037  1.72282    224 - -
          2.68618  4.42225  2.77519  2.73123  3.46354  2.40513  3.72494  3.29354  2.67741  2.69355  4.24690  2.90347  2.73739  3.18146  2.89801  2.37887  2.77519  2.98518  4.58477  3.61503
          0.01608  4.53384  5.25619  0.61958  0.77255  0.48576  0.95510
    199   2.90153  4.32920  4.43279  3.86359  2.04625  4.00081  4.11450  2.12576  3.71902  2.04196  3.36899  3.98790  4.35363  2.90664  3.85038  3.29953  3.13139  2.56021  4.58984  1.88370    225 - -
          2.68618  4.42225  2.77519  2.73123  3.46354  2.40513  3.72494  3.29354  2.67741  2.69355  4.24690  2.90347  2.73739  3.18146  2.89801  2.37887  2.77519  2.98518  4.58477  3.61503
          0.01608  4.53384  5.25619  0.61958  0.77255  0.48576  0.95510
    200   2.89482  5.38928  2.78676  1.92938  4.72997  2.59639  3.79531  4.20950  1.72735  3.68710  4.45736  1.99133  3.98314  2.91229  3.01836  2.84048  3.13508  3.78318  5.81829  4.40749    226 - -
          2.68618  4.42225  2.77519  2.73123  3.46354  2.40513  3.72494  3.29354  2.67741  2.69355  4.24690  2.90347  2.73739  3.18146  2.89801  2.37887  2.77519  2.98518  4.58477  3.61503
          0.01608  4.53384  5.25619  0.61958  0.77255  0.48576  0.95510
    201   3.76480  5.00555  5.13956  4.75541  1.70154  4.70197  3.97544  3.24022  4.57227  1.33469  3.81420  4.50755  4.97897  4.50975  4.55003  4.05268  3.98075  3.23598  4.11859  1.27470    227 - -
          2.68618  4.42225  2.77519  2.73123  3.46354  2.40513  3.72494  3.29354  2.67741  2.69355  4.24690  2.90347  2.73739  3.18146  2.89801  2.37887  2.77519  2.98518  4.58477  3.61503
          0.01608  4.53384  5.25619  0.61958  0.77255  0.48576  0.95510
    202   3.99685  5.28851  5.25521  4.94239  3.53899  4.82135  5.40610  2.81251  4.71525  0.34941  3.43069  5.16429  5.17169  4.91078  4.76442  4.54967  4.27436  3.01190  5.60372  4.46632    228 - -
          2.68618  4.42225  2.77519  2.73123  3.46354  2.40513  3.72494  3.29354  2.67741  2.69355  4.24690  2.90347  2.73739  3.18146  2.89801  2.37887  2.77519  2.98518  4.58477  3.61503
          0.01608  4.53384  5.25619  0.61958  0.77255  0.48576  0.95510
    203   2.75161  4.95076  3.08727  2.57819  2.74464  3.54572  3.77996  3.64064  2.13371  3.23742  4.05446  2.00626  3.95960  2.93629  3.01601  2.06210  2.99155  3.31064  5.44912  4.10049    229 - -
          2.68618  4.42225  2.77519  2.73123  3.46354  2.40513  3.72494  3.29354  2.67741  2.69355  4.24690  2.90347  2.73739  3.18146  2.89801  2.37887  2.77519  2.98518  4.58477  3.61503
          0.34746  4.53384  1.26309  0.61958  0.77255  0.48576  0.95510
    204   2.84697  4.95092  3.01297  2.71437  4.55750  1.41023  3.92567  3.99933  1.68769  3.56341  4.41590  3.17366  3.99155  3.10099  2.88868  2.89235  3.16404  3.60029  5.67617  4.41555    230 - -
          2.68618  4.42225  2.77519  2.73123  3.46354  2.40513  3.72494  3.29354  2.67741  2.69355  4.24690  2.90347  2.73739  3.18146  2.89801  2.37887  2.77519  2.98518  4.58477  3.61503
          0.02233  4.20872  4.93107  0.61958  0.77255  0.88524  0.53207
    205   2.72622  4.87198  2.86092  1.86741  4.10371  3.45522  3.74438  2.33746  2.56817  3.12062  3.97685  2.25824  3.90403  2.91770  3.01079  2.76451  2.97034  3.13938  5.40143  4.06554    231 - -
          2.68618  4.42225  2.77519  2.73123  3.46354  2.40513  3.72494  3.29354  2.67741  2.69355  4.24690  2.90347  2.73739  3.18146  2.89801  2.37887  2.77519  2.98518  4.58477  3.61503
          0.02233  4.20872  4.93107  0.61958  0.77255  0.29848  1.35458
    206   2.73353  4.65265  3.35824  2.79198  2.82770  3.63106  3.84648  3.20700  2.32986  2.26413  3.74529  3.25783  4.01597  3.07842  2.59204  1.89535  2.96382  2.95022  5.19257  3.91804    232 - -
          2.68618  4.42225  2.77519  2.73123  3.46354  2.40513  3.72494  3.29354  2.67741  2.69355  4.24690  2.90347  2.73739  3.18146  2.89801  2.37887  2.77519  2.98518  4.58477  3.61503
          0.01608  4.53384  5.25619  0.61958  0.77255  0.48576  0.95510
    207   2.97245  4.41350  4.50089  3.95169  3.47073  4.10888  4.50927  1.33061  3.80916  1.63718  3.41040  4.14755  4.48310  4.04820  3.98297  2.32519  3.22501  2.22648  5.13906  3.94524    233 - -
          2.68618  4.42225  2.77519  2.73123  3.46354  2.40513  3.72494  3.29354  2.67741  2.69355  4.24690  2.90347  2.73739  3.18146  2.89801  2.37887  2.77519  2.98518  4.58477  3.61503
          0.01608  4.53384  5.25619  0.61958  0.77255  0.48576  0.95510
    208   2.74816  4.36170  3.80414  2.53558  3.48941  2.60037  4.05853  2.31976  3.17437  1.77353  3.46146  3.59425  4.15375  3.45938  3.47822  3.04199  2.98237  2.08324  4.98260  3.76630    234 - -
          2.68618  4.42225  2.77519  2.73123  3.46354  2.40513  3.72494  3.29354  2.67741  2.69355  4.24690  2.90347  2.73739  3.18146  2.89801  2.37887  2.77519  2.98518  4.58477  3.61503
          0.01608  4.53384  5.25619  0.61958  0.77255  0.48576  0.95510
    209   2.74935  4.80208  3.25063  2.68498  2.70851  3.60495  3.79332  3.40459  1.93424  3.03920  3.88487  3.17638  2.64972  2.98662  2.52729  2.82513  2.97761  3.11945  5.27991  2.88079    235 - -
          2.68618  4.42225  2.77519  2.73123  3.46354  2.40513  3.72494  3.29354  2.67741  2.69355  4.24690  2.90347  2.73739  3.18146  2.89801  2.37887  2.77519  2.98518  4.58477  3.61503
          0.01608  4.53384  5.25619  0.61958  0.77255  0.48576  0.95510
    210   3.23702  4.58192  4.90291  4.36147  2.00967  4.35345  4.26391  2.75061  4.19001  1.47546  2.47599  4.36167  4.65334  4.25777  4.22923  3.67521  3.46043  2.73251  4.54884  1.63913    236 - -
          2.68618  4.42225  2.77519  2.73123  3.46354  2.40513  3.72494  3.29354  2.67741  2.69355  4.24690  2.90347  2.73739  3.18146  2.89801  2.37887  2.77519  2.98518  4.58477  3.61503
          0.01608  4.53384  5.25619  0.61958  0.77255  0.48576  0.95510
    211   3.59037  4.94059  4.74926  4.32139  0.89056  4.49686  2.57066  3.31433  4.14211  1.98619  3.90919  4.27616  4.81970  4.25091  4.24484  3.83275  3.81488  3.23236  4.13331  2.45334    237 - -
          2.68618  4.42225  2.77519  2.73123  3.46354  2.40513  3.72494  3.29354  2.67741  2.69355  4.24690  2.90347  2.73739  3.18146  2.89801  2.37887  2.77519  2.98518  4.58477  3.61503
          0.01608  4.53384  5.25619  0.61958  0.77255  0.48576  0.95510
    212   3.11584  4.52656  4.64878  4.09787  3.45554  4.28532  4.66100  1.28621  3.95171  1.51533  3.34221  4.30968  2.53507  4.17496  4.11756  3.61409  3.35971  2.25647  5.23168  4.06706    238 - -
          2.68618  4.42225  2.77519  2.73123  3.46354  2.40513  3.72494  3.29354  2.67741  2.69355  4.24690  2.90347  2.73739  3.18146  2.89801  2.37887  2.77519  2.98518  4.58477  3.61503
          0.01608  4.53384  5.25619  0.61958  0.77255  0.48576  0.95510
    213   2.37603  5.36051  2.22723  2.01924  4.69190  3.49197  3.76290  4.18284  1.80330  3.65938  4.41500  2.20084  3.94354  2.87377  3.05526  2.78155  3.07655  3.74572  5.79360  4.36548    239 - -
          2.68618  4.42225  2.77519  2.73123  3.46354  2.40513  3.72494  3.29354  2.67741  2.69355  4.24690  2.90347  2.73739  3.18146  2.89801  2.37887  2.77519  2.98518  4.58477  3.61503
          0.01608  4.53384  5.25619  0.61958  0.77255  0.48576  0.95510
    214   2.71286  4.73247  3.24381  2.68346  3.92489  3.58691  3.80333  3.31833  2.65389  2.97130  3.05779  2.21769  3.97442  3.00147  2.39583  2.34372  2.94439  2.62132  5.26626  3.03594    240 - -
          2.68618  4.42225  2.77519  2.73123  3.46354  2.40513  3.72494  3.29354  2.67741  2.69355  4.24690  2.90347  2.73739  3.18146  2.89801  2.37887  2.77519  2.98518  4.58477  3.61503
          0.01608  4.53384  5.25619  0.61958  0.77255  0.48576  0.95510
    215   2.11939  4.68211  3.29089  2.72994  3.86556  3.60378  3.82379  2.59465  2.23603  2.91448  3.77146  3.21036  3.98993  2.55841  3.10988  2.82565  2.55269  2.98158  5.22566  2.72935    241 - -
          2.68618  4.42225  2.77519  2.73123  3.46354  2.40513  3.72494  3.29354  2.67741  2.69355  4.24690  2.90347  2.73739  3.18146  2.89801  2.37887  2.77519  2.98518  4.58477  3.61503
          0.01608  4.53384  5.25619  0.61958  0.77255  0.48576  0.95510
    216   2.78970  5.26257  2.94324  2.17808  4.60385  3.51988  3.71723  4.07478  1.87917  3.55648  4.31239  2.19218  3.93014  2.22757  2.88355  2.75173  2.40741  3.65288  5.68717  4.29460    242 - -
          2.68618  4.42225  2.77519  2.73123  3.46354  2.40513  3.72494  3.29354  2.67741  2.69355  4.24690  2.90347  2.73739  3.18146  2.89801  2.37887  2.77519  2.98518  4.58477  3.61503
          0.01608  4.53384  5.25619  0.61958  0.77255  0.48576  0.95510
    217   2.85101  5.31543  2.35390  2.43792  4.66603  2.21249  3.78886  4.14437  2.55917  3.63750  4.40656  2.24378  3.96454  2.90662  1.85395  2.80802  3.09646  3.72120  5.78058  4.37192    243 - -
          2.68618  4.42225  2.77519  2.73123  3.46354  2.40513  3.72494  3.29354  2.67741  2.69355  4.24690  2.90347  2.73739  3.18146  2.89801  2.37887  2.77519  2.98518  4.58477  3.61503
          0.01608  4.53384  5.25619  0.61958  0.77255  0.48576  0.95510
    218   2.75199  5.21064  2.99496  2.45002  4.54996  3.51495  3.69551  4.01783  2.15746  3.50656  4.26011  2.45790  2.72915  2.30840  2.49968  2.09327  2.98086  3.59981  5.64246  4.25447    244 - -
          2.68618  4.42225  2.77519  2.73123  3.46354  2.40513  3.72494  3.29354  2.67741  2.69355  4.24690  2.90347  2.73739  3.18146  2.89801  2.37887  2.77519  2.98518  4.58477  3.61503
          0.01608  4.53384  5.25619  0.61958  0.77255  0.48576  0.95510
    219   2.72158  5.06656  3.02737  2.18891  4.36075  3.51348  3.71466  3.80353  1.81329  3.35277  4.13309  3.01480  3.11449  2.83645  2.94196  2.36831  2.57266  2.65965  5.54285  4.17490    245 - -
          2.68618  4.42225  2.77519  2.73123  3.46354  2.40513  3.72494  3.29354  2.67741  2.69355  4.24690  2.90347  2.73739  3.18146  2.89801  2.37887  2.77519  2.98518  4.58477  3.61503
          0.01608  4.53384  5.25619  0.61958  0.77255  0.48576  0.95510
    220   2.76184  5.16469  2.40024  2.44762  4.45719  2.55821  3.73134  3.92579  2.50104  3.45321  4.22643  2.27867  3.92239  2.85023  2.51343  2.74049  2.99722  3.53484  5.62092  2.46916    246 - -
          2.68618  4.42225  2.77519  2.73123  3.46354  2.40513  3.72494  3.29354  2.67741  2.69355  4.24690  2.90347  2.73739  3.18146  2.89801  2.37887  2.77519  2.98518  4.58477  3.61503
          0.01608  4.53384  5.25619  0.61958  0.77255  0.48576  0.95510
    221   2.02651  4.37321  3.79102  3.26261  3.55542  2.58010  4.08704  2.92552  3.20395  2.67516  3.58377  3.57983  4.10966  3.48943  3.50676  2.95710  2.97576  2.17865  5.03300  1.86300    247 - -
          2.68618  4.42225  2.77519  2.73123  3.46354  2.40513  3.72494  3.29354  2.67741  2.69355  4.24690  2.90347  2.73739  3.18146  2.89801  2.37887  2.77519  2.98518  4.58477  3.61503
          0.01608  4.53384  5.25619  0.61958  0.77255  0.48576  0.95510
    222   2.38345  5.33779  1.82932  2.07991  4.66660  3.49141  3.76564  4.15313  2.12795  3.63884  4.39806  2.95842  3.94336  2.87850  3.06432  2.11591  3.07255  3.72260  5.78037  4.35598    248 - -
          2.68618  4.42225  2.77519  2.73123  3.46354  2.40513  3.72494  3.29354  2.67741  2.69355  4.24690  2.90347  2.73739  3.18146  2.89801  2.37887  2.77519  2.98518  4.58477  3.61503
          0.01608  4.53384  5.25619  0.61958  0.77255  0.48576  0.95510
    223   1.99000  4.40492  3.88210  3.37386  3.68485  3.57640  4.18786  3.08158  3.26610  2.81292  3.73124  3.63619  4.11153  3.58248  3.55028  2.92562  1.66610  2.82655  1.97526  3.90612    249 - -
          2.68618  4.42225  2.77519  2.73123  3.46354  2.40513  3.72494  3.29354  2.67741  2.69355  4.24690  2.90347  2.73739  3.18146  2.89801  2.37887  2.77519  2.98518  4.58477  3.61503
          0.01608  4.53384  5.25619  0.61958  0.77255  0.48576  0.95510
    224   2.95930  5.48564  1.77170  1.92574  4.77421  3.49853  3.85677  4.28355  2.71777  3.77371  4.55729  1.78871  4.00671  2.98689  3.25225  2.88915  3.21181  3.85815  5.91790  2.79874    250 - -
          2.68618  4.42225  2.77519  2.73123  3.46354  2.40513  3.72494  3.29354  2.67741  2.69355  4.24690  2.90347  2.73739  3.18146  2.89801  2.37887  2.77519  2.98518  4.58477  3.61503
          0.01608  4.53384  5.25619  0.61958  0.77255  0.48576  0.95510
    225   3.27798  4.62021  4.98715  4.41676  3.18390  4.47792  4.67141  1.72794  4.24390  0.99408  3.19879  4.53415  4.74359  4.35380  4.31286  3.80718  3.50260  2.48789  5.02159  2.51550    251 - -
          2.68618  4.42225  2.77519  2.73123  3.46354  2.40513  3.72494  3.29354  2.67741  2.69355  4.24690  2.90347  2.73739  3.18146  2.89801  2.37887  2.77519  2.98518  4.58477  3.61503
          0.01608  4.53384  5.25619  0.61958  0.77255  0.48576  0.95510
    226   2.77547  4.30927  4.09881  3.53495  3.43777  3.83746  4.20255  2.03360  3.42995  1.61432  3.41347  3.79587  4.23469  3.68812  3.66374  2.08464  2.47619  2.42059  4.97703  3.77851    252 - -
          2.68618  4.42225  2.77519  2.73123  3.46354  2.40513  3.72494  3.29354  2.67741  2.69355  4.24690  2.90347  2.73739  3.18146  2.89801  2.37887  2.77519  2.98518  4.58477  3.61503
          0.01608  4.53384  5.25619  0.61958  0.77255  0.48576  0.95510
    227   2.71302  4.90763  3.11564  2.58013  3.18793  2.65947  3.77776  3.62114  2.08900  3.22113  4.03253  3.09150  2.44025  2.92886  3.02929  2.12276  2.95927  3.28511  5.45729  4.12270    253 - -
          2.68618  4.42225  2.77519  2.73123  3.46354  2.40513  3.72494  3.29354  2.67741  2.69355  4.24690  2.90347  2.73739  3.18146  2.89801  2.37887  2.77519  2.98518  4.58477  3.61503
          0.01608  4.53384  5.25619  0.61958  0.77255  0.48576  0.95510
    228   2.90418  4.41369  4.14523  3.58541  2.13852  3.94395  4.01387  2.23786  2.36853  2.52864  3.50334  3.81638  4.30655  3.70390  3.67418  3.22787  3.13414  2.66092  4.58404  1.74104    254 - -
          2.68618  4.42225  2.77519  2.73123  3.46354  2.40513  3.72494  3.29354  2.67741  2.69355  4.24690  2.90347  2.73739  3.18146  2.89801  2.37887  2.77519  2.98518  4.58477  3.61503
          0.01608  4.53384  5.25619  0.61958  0.77255  0.48576  0.95510
    229   2.78389  5.05102  3.09129  2.55710  4.27499  2.56683  2.78897  3.74991  2.15764  3.31408  4.11886  3.07760  3.96378  2.45257  2.89838  2.79319  3.01122  3.40579  5.48907  2.19923    255 - -
          2.68618  4.42225  2.77519  2.73123  3.46354  2.40513  3.72494  3.29354  2.67741  2.69355  4.24690  2.90347  2.73739  3.18146  2.89801  2.37887  2.77519  2.98518  4.58477  3.61503
          0.01608  4.53384  5.25619  0.61958  0.77255  0.48576  0.95510
    230   3.14997  2.43876  5.00627  4.41419  3.30798  4.37968  4.72127  1.98440  4.24434  1.18921  2.20136  4.50328  4.66496  4.34473  4.28745  3.70748  3.37867  2.34261  5.12223  4.00343    256 - -
          2.68618  4.42225  2.77519  2.73123  3.46354  2.40513  3.72494  3.29354  2.67741  2.69355  4.24690  2.90347  2.73739  3.18146  2.89801  2.37887  2.77519  2.98518  4.58477  3.61503
          0.01608  4.53384  5.25619  0.61958  0.77255  0.48576  0.95510
    231   2.75785  5.06566  2.99790  2.53677  4.46270  3.49505  3.80204  3.91098  2.56955  3.45963  4.24557  2.42192  3.94841  2.10981  3.03144  2.14884  1.87437  3.51726  5.64419  4.27929    257 - -
          2.68618  4.42225  2.77519  2.73123  3.46354  2.40513  3.72494  3.29354  2.67741  2.69355  4.24690  2.90347  2.73739  3.18146  2.89801  2.37887  2.77519  2.98518  4.58477  3.61503
          0.01608  4.53384  5.25619  0.61958  0.77255  0.48576  0.95510
    232   2.88462  4.44399  4.01111  1.93223  2.39918  3.94428  4.20926  1.86272  3.37718  1.99175  3.39092  3.78506  4.29958  3.64306  3.65629  3.21875  3.11612  2.48764  5.01945  3.79136    258 - -
          2.68618  4.42225  2.77519  2.73123  3.46354  2.40513  3.72494  3.29354  2.67741  2.69355  4.24690  2.90347  2.73739  3.18146  2.89801  2.37887  2.77519  2.98518  4.58477  3.61503
          0.01608  4.53384  5.25619  0.61958  0.77255  0.48576  0.95510
    233   2.95978  4.49939  4.13779  3.56510  3.56648  4.02054  4.30374  2.52509  2.30876  1.51443  3.48975  3.88015  4.38236  3.70206  3.54386  3.32099  3.19549  1.53770  5.16967  3.97048    259 - -
          2.68618  4.42225  2.77519  2.73123  3.46354  2.40513  3.72494  3.29354  2.67741  2.69355  4.24690  2.90347  2.73739  3.18146  2.89801  2.37887  2.77519  2.98518  4.58477  3.61503
          0.01608  4.53384  5.25619  0.61958  0.77255  0.48576  0.95510
    234   2.81032  5.14484  3.03310  2.03873  4.44108  3.56003  3.75013  3.87889  2.44989  2.42698  4.21006  1.89437  3.96643  2.87599  2.30851  2.80086  3.03838  3.51249  5.59263  4.23905    260 - -
          2.68618  4.42225  2.77519  2.73123  3.46354  2.40513  3.72494  3.29354  2.67741  2.69355  4.24690  2.90347  2.73739  3.18146  2.89801  2.37887  2.77519  2.98518  4.58477  3.61503
          0.01608  4.53384  5.25619  0.61958  0.77255  0.48576  0.95510
    235   2.72669  4.27069  3.96805  3.39656  2.44974  2.53527  4.07270  2.23355  3.30732  1.88339  3.37465  2.67467  4.16217  3.56199  3.55518  3.06297  2.96077  2.50655  4.85971  3.64009    261 - -
          2.68618  4.42225  2.77519  2.73123  3.46354  2.40513  3.72494  3.29354  2.67741  2.69355  4.24690  2.90347  2.73739  3.18146  2.89801  2.37887  2.77519  2.98518  4.58477  3.61503
          0.01608  4.53384  5.25619  0.61958  0.77255  0.48576  0.95510
    236   3.57449  4.83368  5.46771  4.89261  3.36225  4.92419  5.27184  1.82554  4.75618  0.92083  2.19584  5.05252  5.07189  4.75250  4.77048  4.28763  3.79337  1.93868  5.45840  4.43392    262 - -
          2.68618  4.42225  2.77519  2.73123  3.46354  2.40513  3.72494  3.29354  2.67741  2.69355  4.24690  2.90347  2.73739  3.18146  2.89801  2.37887  2.77519  2.98518  4.58477  3.61503
          0.01608  4.53384  5.25619  0.61958  0.77255  0.48576  0.95510
    237   2.70908  4.86231  2.68479  2.58365  4.09932  2.70203  3.76588  2.73360  2.58194  3.12642  3.94865  2.65975  2.74537  2.92729  3.04002  2.75750  2.51705  2.66155  5.38569  4.06099    263 - -
          2.68618  4.42225  2.77519  2.73123  3.46354  2.40513  3.72494  3.29354  2.67741  2.69355  4.24690  2.90347  2.73739  3.18146  2.89801  2.37887  2.77519  2.98518  4.58477  3.61503
          0.01608  4.53384  5.25619  0.61958  0.77255  0.48576  0.95510
    238   2.84505  5.29923  2.86681  1.84480  4.65183  2.57734  3.77254  4.12175  1.60922  3.61215  4.38100  3.00291  3.96442  2.88783  2.96781  2.34847  3.08480  3.70307  5.75080  4.35528    264 - -
          2.68618  4.42225  2.77519  2.73123  3.46354  2.40513  3.72494  3.29354  2.67741  2.69355  4.24690  2.90347  2.73739  3.18146  2.89801  2.37887  2.77519  2.98518  4.58477  3.61503
          0.01608  4.53384  5.25619  0.61958  0.77255  0.48576  0.95510
    239   3.01210  5.56783  2.08444  1.55233  4.89227  3.51516  3.87535  4.39182  1.48421  3.85770  4.64241  2.97069  4.03248  3.00350  3.20742  2.93083  3.26408  3.95289  5.98688  4.53855    265 - -
          2.68618  4.42225  2.77519  2.73123  3.46354  2.40513  3.72494  3.29354  2.67741  2.69355  4.24690  2.90347  2.73739  3.18146  2.89801  2.37887  2.77519  2.98518  4.58477  3.61503
          0.01608  4.53384  5.25619  0.61958  0.77255  0.48576  0.95510
    240   2.10459  4.28636  3.99312  3.41687  2.26238  3.80548  4.05209  2.73555  3.31153  1.97638  3.38602  3.69585  4.17644  3.57084  2.61245  3.08058  2.97907  2.54089  4.80175  2.65681    266 - -
          2.68618  4.42225  2.77519  2.73123  3.46354  2.40513  3.72494  3.29354  2.67741  2.69355  4.24690  2.90347  2.73739  3.18146  2.89801  2.37887  2.77519  2.98518  4.58477  3.61503
          0.01608  4.53384  5.25619  0.61958  0.77255  0.48576  0.95510
    241   3.77728  5.00491  5.60606  5.07171  3.39395  5.16733  5.52544  1.51227  4.91371  0.71834  3.15589  5.29061  5.25661  4.91816  4.94159  4.57780  3.99976  2.38589  5.60495  4.57603    267 - -
          2.68618  4.42225  2.77519  2.73123  3.46354  2.40513  3.72494  3.29354  2.67741  2.69355  4.24690  2.90347  2.73739  3.18146  2.89801  2.37887  2.77519  2.98518  4.58477  3.61503
          0.01608  4.53384  5.25619  0.61958  0.77255  0.48576  0.95510
    242   2.77468  5.26482  2.33228  1.95001  4.59322  3.49500  3.72004  4.07415  2.16353  3.56134  4.31395  2.96363  3.91574  2.06768  2.96660  2.73391  3.00943  3.64804  5.70026  2.78842    268 - -
          2.68618  4.42225  2.77519  2.73123  3.46354  2.40513  3.72494  3.29354  2.67741  2.69355  4.24690  2.90347  2.73739  3.18146  2.89801  2.37887  2.77519  2.98518  4.58477  3.61503
          0.01608  4.53384  5.25619  0.61958  0.77255  0.48576  0.95510
    243   2.75909  4.77538  3.25151  2.72154  2.08023  3.60396  3.83266  3.37888  1.95744  3.02866  3.88323  2.61829  4.00792  3.03655  3.05696  2.84805  2.37666  3.09882  5.29247  3.98406    269 - -
          2.68618  4.42225  2.77519  2.73123  3.46354  2.40513  3.72494  3.29354  2.67741  2.69355  4.24690  2.90347  2.73739  3.18146  2.89801  2.37887  2.77519  2.98518  4.58477  3.61503
          0.10878  4.53384  2.38236  0.61958  0.77255  0.48576  0.95510
    244   3.32030  4.60282  5.22612  4.66107  2.34910  4.65460  5.02189  1.26405  4.52124  1.51445  3.22425  4.77782  4.88464  4.60256  4.56967  4.00718  3.55106  1.76391  5.33475  4.20616    270 - -
          2.68618  4.42225  2.77519  2.73123  3.46354  2.40513  3.72494  3.29354  2.67741  2.69355  4.24690  2.90347  2.73739  3.18146  2.89801  2.37887  2.77519  2.98518  4.58477  3.61503
          0.01763  4.44270  5.16504  0.61958  0.77255  0.62911  0.76157
    245   3.09195  5.06268  3.60234  3.02063  4.29802  3.82542  3.93641  2.51959  0.97026  3.15873  4.15262  3.44071  4.22692  3.10991  2.63188  3.17404  3.30966  3.20871  5.53167  4.28988    271 - -
          2.68641  4.42248  2.77542  2.73038  3.46265  2.40536  3.72517  3.29377  2.67724  2.69326  4.24713  2.90369  2.73762  3.18085  2.89824  2.37910  2.77542  2.98541  4.58500  3.61424
          0.46899  1.28804  2.31714  1.20026  0.35827  0.62911  0.76157
    246   2.78257  4.99318  3.00900  1.66647  4.25568  3.53283  3.73992  2.45432  1.99484  3.22866  4.06918  3.05427  3.94775  2.88811  2.85235  2.80233  3.01197  3.28066  5.47619  4.15002    277 - -
          2.68618  4.42225  2.77519  2.73123  3.46354  2.40513  3.72494  3.29354  2.67741  2.69355  4.24690  2.90347  2.73739  3.18146  2.89801  2.37887  2.77519  2.98518  4.58477  3.61503
          0.01945  4.34526  5.06760  0.61958  0.77255  0.34964  1.22059
    247   2.88806  4.30489  4.49495  3.90643  3.34146  4.04743  4.36958  2.06745  3.75519  1.91892  2.33878  4.07547  4.39072  3.95946  2.70898  3.34959  3.12022  1.52766  4.96295  3.79086    278 - -
          2.68618  4.42225  2.77519  2.73123  3.46354  2.40513  3.72494  3.29354  2.67741  2.69355  4.24690  2.90347  2.73739  3.18146  2.89801  2.37887  2.77519  2.98518  4.58477  3.61503
          0.01608  4.53384  5.25619  0.61958  0.77255  0.48576  0.95510
    248   3.68156  5.34199  4.48152  4.48033  5.51841  0.18247  5.50558  5.33004  4.74503  4.87351  5.88821  4.64918  4.74470  5.01800  4.86112  3.87879  4.20905  4.73112  6.39027  5.65851    279 - -
          2.68618  4.42225  2.77519  2.73123  3.46354  2.40513  3.72494  3.29354  2.67741  2.69355  4.24690  2.90347  2.73739  3.18146  2.89801  2.37887  2.77519  2.98518  4.58477  3.61503
          0.01608  4.53384  5.25619  0.61958  0.77255  0.48576  0.95510
    249   3.24557  5.89736  1.37665  1.41926  5.19897  2.00045  4.05281  4.74482  3.08855  4.20461  5.04407  2.95220  4.12874  3.21340  3.71364  3.11363  3.53625  4.28342  6.35003  4.81054    280 - -
          2.68618  4.42225  2.77519  2.73123  3.46354  2.40513  3.72494  3.29354  2.67741  2.69355  4.24690  2.90347  2.73739  3.18146  2.89801  2.37887  2.77519  2.98518  4.58477  3.61503
          0.01608  4.53384  5.25619  0.61958  0.77255  0.48576  0.95510
    250   2.85232  5.17548  3.18933  2.61509  4.55153  3.60502  3.75728  3.97815  1.76149  3.48561  4.27509  3.12092  4.00249  2.87637  2.07800  1.84577  2.52876  3.59694  5.62428  4.30134    281 - -
          2.68618  4.42225  2.77519  2.73123  3.46354  2.40513  3.72494  3.29354  2.67741  2.69355  4.24690  2.90347  2.73739  3.18146  2.89801  2.37887  2.77519  2.98518  4.58477  3.61503
          0.01608  4.53384  5.25619  0.61958  0.77255  0.48576  0.95510
    251   2.75278  4.22315  3.03936  3.63129  2.40987  3.86235  4.16620  2.01474  3.51330  1.94000  2.54488  3.84250  4.22562  3.73033  3.69395  3.14990  2.46984  2.41603  4.83835  3.65009    282 - -
          2.68618  4.42225  2.77519  2.73123  3.46354  2.40513  3.72494  3.29354  2.67741  2.69355  4.24690  2.90347  2.73739  3.18146  2.89801  2.37887  2.77519  2.98518  4.58477  3.61503
          0.01608  4.53384  5.25619  0.61958  0.77255  0.48576  0.95510
    252   2.72540  4.59023  3.39380  2.23535  3.77259  3.63502  3.90159  3.09531  2.82611  2.81583  2.43853  3.30648  4.03504  3.15629  3.22303  1.99039  2.96567  2.18843  5.17846  3.91622    283 - -
          2.68618  4.42225  2.77519  2.73123  3.46354  2.40513  3.72494  3.29354  2.67741  2.69355  4.24690  2.90347  2.73739  3.18146  2.89801  2.37887  2.77519  2.98518  4.58477  3.61503
          0.01608  4.53384  5.25619  0.61958  0.77255  0.48576  0.95510
    253   2.83563  5.29328  2.83748  1.64507  4.64186  2.74964  3.77621  4.11545  2.01494  3.61103  4.37904  2.99096  3.95724  2.89256  3.01599  1.97806  3.07871  3.69555  5.75621  4.35253    284 - -
          2.68618  4.42225  2.77519  2.73123  3.46354  2.40513  3.72494  3.29354  2.67741  2.69355  4.24690  2.90347  2.73739  3.18146  2.89801  2.37887  2.77519  2.98518  4.58477  3.61503
          0.01608  4.53384  5.25619  0.61958  0.77255  0.48576  0.95510
    254   2.71434  4.59471  3.37892  2.81498  3.75939  3.63146  3.85971  2.61941  2.31281  2.81684  3.68841  3.27510  4.01496  2.39460  3.16933  2.86007  2.26521  2.45281  5.15191  2.81074    285 - -
          2.68618  4.42225  2.77519  2.73123  3.46354  2.40513  3.72494  3.29354  2.67741  2.69355  4.24690  2.90347  2.73739  3.18146  2.89801  2.37887  2.77519  2.98518  4.58477  3.61503
          0.01608  4.53384  5.25619  0.61958  0.77255  0.48576  0.95510
    255   2.72669  4.62493  2.71264  2.79294  3.79794  3.62235  3.87258  2.02492  2.79207  2.20107  3.72544  2.57833  4.01878  3.11567  3.20352  2.43090  2.96206  2.89710  5.19056  3.91869    286 - -
          2.68618  4.42225  2.77519  2.73123  3.46354  2.40513  3.72494  3.29354  2.67741  2.69355  4.24690  2.90347  2.73739  3.18146  2.89801  2.37887  2.77519  2.98518  4.58477  3.61503
          0.01608  4.53384  5.25619  0.61958  0.77255  0.48576  0.95510
    256   2.99470  5.48313  2.77949  1.53617  4.83393  3.56136  3.83836  4.30631  1.59324  3.76932  4.55615  2.18566  4.04012  2.96126  2.97323  2.93045  3.23242  3.88483  5.88311  4.48713    287 - -
          2.68618  4.42225  2.77519  2.73123  3.46354  2.40513  3.72494  3.29354  2.67741  2.69355  4.24690  2.90347  2.73739  3.18146  2.89801  2.37887  2.77519  2.98518  4.58477  3.61503
          0.01608  4.53384  5.25619  0.61958  0.77255  0.48576  0.95510
    257   2.79180  5.26538  2.29677  1.69815  2.81536  3.49467  3.74006  4.05823  2.18380  3.55817  4.31922  2.49368  3.92676  2.85244  3.01707  2.75217  3.02912  3.64181  5.70873  4.29771    288 - -
          2.68618  4.42225  2.77519  2.73123  3.46354  2.40513  3.72494  3.29354  2.67741  2.69355  4.24690  2.90347  2.73739  3.18146  2.89801  2.37887  2.77519  2.98518  4.58477  3.61503
          0.32906  4.53384  1.31060  0.61958  0.77255  0.48576  0.95510
    258   2.05669  5.15568  2.69718  1.98491  4.47312  3.40057  3.68938  3.93278  2.47301  3.45680  4.24411  2.34771  3.86264  2.21090  2.95070  2.71500  2.99270  3.53923  5.62646  4.23234    289 - -
          2.68618  4.42225  2.77519  2.73123  3.46354  2.40513  3.72494  3.29354  2.67741  2.69355  4.24690  2.90347  2.73739  3.18146  2.89801  2.37887  2.77519  2.98518  4.58477  3.61503
          0.02193  4.22672  4.94906  0.61958  0.77255  0.86955  0.54324
    259   3.01856  4.42008  4.51139  3.95275  2.97459  4.15239  4.27944  1.94574  3.79536  1.33095  3.15773  4.12311  4.45977  3.97779  3.93675  3.46563  3.24675  2.36838  4.71689  2.14188    290 - -
          2.68618  4.42225  2.77519  2.73123  3.46354  2.40513  3.72494  3.29354  2.67741  2.69355  4.24690  2.90347  2.73739  3.18146  2.89801  2.37887  2.77519  2.98518  4.58477  3.61503
          0.02193  4.22672  4.94906  0.61958  0.77255  0.86955  0.54324
    260   3.12869  4.85865  3.88539  3.28104  3.34183  3.84855  3.86980  3.48458  2.57760  3.02027  4.02067  3.60208  4.25520  3.28490  1.74610  3.26486  3.35131  3.27308  1.43037  3.33164    291 - -
          2.68618  4.42225  2.77519  2.73123  3.46354  2.40513  3.72494  3.29354  2.67741  2.69355  4.24690  2.90347  2.73739  3.18146  2.89801  2.37887  2.77519  2.98518  4.58477  3.61503
          0.02193  4.22672  4.94906  0.61958  0.77255  0.86955  0.54324
    261   2.63199  4.48738  3.28518  2.12832  2.66017  3.53710  3.80554  2.99430  2.74814  2.70954  3.59994  3.21225  3.94088  3.07167  3.14407  2.33935  2.87322  2.30522  5.05447  3.77752    292 - -
          2.68618  4.42225  2.77519  2.73123  3.46354  2.40513  3.72494  3.29354  2.67741  2.69355  4.24690  2.90347  2.73739  3.18146  2.89801  2.37887  2.77519  2.98518  4.58477  3.61503
          0.02193  4.22672  4.94906  0.61958  0.77255  0.86955  0.54324
    262   2.72256  4.27043  3.98528  3.43990  3.37578  2.38068  4.15801  1.74232  3.33068  2.27805  2.40774  3.72035  4.17504  3.60981  3.57847  3.07918  2.97935  2.28142  4.95840  3.75508    293 - -
          2.68618  4.42225  2.77519  2.73123  3.46354  2.40513  3.72494  3.29354  2.67741  2.69355  4.24690  2.90347  2.73739  3.18146  2.89801  2.37887  2.77519  2.98518  4.58477  3.61503
          0.02193  4.22672  4.94906  0.61958  0.77255  0.86955  0.54324
    263   3.42457  4.72994  4.73561  4.30316  1.67489  4.37948  3.78313  2.99284  4.14340  1.58569  3.59660  4.19163  4.67762  4.16929  4.19666  3.71470  3.64492  2.95150  3.97013  1.43168    294 - -
          2.68618  4.42225  2.77519  2.73123  3.46354  2.40513  3.72494  3.29354  2.67741  2.69355  4.24690  2.90347  2.73739  3.18146  2.89801  2.37887  2.77519  2.98518  4.58477  3.61503
          0.02193  4.22672  4.94906  0.61958  0.77255  0.30400  1.33889
    264   2.72662  4.92950  3.11812  2.56186  4.17057  3.55024  3.74685  3.58848  2.16174  2.40096  4.00043  2.39918  3.94035  2.47596  2.97221  2.75868  2.40576  3.26456  5.42419  3.10623    295 - -
          2.68618  4.42225  2.77519  2.73123  3.46354  2.40513  3.72494  3.29354  2.67741  2.69355  4.24690  2.90347  2.73739  3.18146  2.89801  2.37887  2.77519  2.98518  4.58477  3.61503
          0.01608  4.53384  5.25619  0.61958  0.77255  0.48576  0.95510
    265   2.77121  5.15257  3.02730  2.18027  4.46254  3.53759  3.71922  3.90970  2.07872  2.53433  4.20843  3.02489  2.64086  2.05426  2.86883  2.75475  2.99896  3.52541  5.59656  4.23012    296 - -
          2.68618  4.42225  2.77519  2.73123  3.46354  2.40513  3.72494  3.29354  2.67741  2.69355  4.24690  2.90347  2.73739  3.18146  2.89801  2.37887  2.77519  2.98518  4.58477  3.61503
          0.01608  4.53384  5.25619  0.61958  0.77255  0.48576  0.95510
    266   2.96393  5.49379  1.95009  2.39593  4.82604  1.82069  3.86374  4.32394  2.03476  3.80473  4.58527  2.24135  4.01068  2.99154  3.23508  2.89346  3.21970  3.88766  5.94708  4.49946    297 - -
          2.68618  4.42225  2.77519  2.73123  3.46354  2.40513  3.72494  3.29354  2.67741  2.69355  4.24690  2.90347  2.73739  3.18146  2.89801  2.37887  2.77519  2.98518  4.58477  3.61503
          0.14081  4.53384  2.11525  0.61958  0.77255  0.48576  0.95510
    267   2.76134  5.13162  2.95537  2.06968  4.43957  3.50363  3.69967  2.93134  1.73859  3.40948  4.19338  2.22954  3.91279  2.82032  2.84357  2.74399  2.99046  3.50008  5.57676  4.21255    298 - -
          2.68618  4.42225  2.77519  2.73123  3.46354  2.40513  3.72494  3.29354  2.67741  2.69355  4.24690  2.90347  2.73739  3.18146  2.89801  2.37887  2.77519  2.98518  4.58477  3.61503
          0.01820  4.41124  5.13358  0.61958  0.77255  0.67153  0.71524
    268   2.73495  5.15350  2.44119  2.04769  4.46253  3.47215  3.68865  3.91983  1.74315  3.43825  2.73349  2.95287  3.88734  2.80402  2.90930  2.70898  2.96801  3.52422  5.60214  4.21496    299 - -
          2.68618  4.42225  2.77519  2.73123  3.46354  2.40513  3.72494  3.29354  2.67741  2.69355  4.24690  2.90347  2.73739  3.18146  2.89801  2.37887  2.77519  2.98518  4.58477  3.61503
          0.01820  4.41124  5.13358  0.61958  0.77255  0.67153  0.71524
    269   3.16640  4.53349  4.77957  4.21534  3.07384  4.33270  4.48186  1.92613  4.04758  1.09273  3.17689  4.35031  4.61789  4.18811  4.14648  3.65466  3.39228  2.45682  4.86463  2.24092    300 - -
          2.68618  4.42225  2.77519  2.73123  3.46354  2.40513  3.72494  3.29354  2.67741  2.69355  4.24690  2.90347  2.73739  3.18146  2.89801  2.37887  2.77519  2.98518  4.58477  3.61503
          0.01820  4.41124  5.13358  0.61958  0.77255  0.38499  1.14087
    270   1.76611  4.75393  3.21562  2.13801  4.02497  3.55616  3.86244  2.55318  2.71951  3.06056  3.91055  3.19328  3.98808  3.05723  3.15402  2.14915  2.97694  3.08715  5.36191  4.06407    301 - -
          2.68618  4.42225  2.77519  2.73123  3.46354  2.40513  3.72494  3.29354  2.67741  2.69355  4.24690  2.90347  2.73739  3.18146  2.89801  2.37887  2.77519  2.98518  4.58477  3.61503
          0.01608  4.53384  5.25619  0.61958  0.77255  0.48576  0.95510
    271   2.09743  5.20060  3.03309  2.59747  4.62829  3.56321  3.83001  4.06453  1.45625  3.58280  4.37777  2.03485  4.01947  2.95792  2.87595  2.87018  3.13120  3.66617  5.72616  4.38314    302 - -
          2.68618  4.42225  2.77519  2.73123  3.46354  2.40513  3.72494  3.29354  2.67741  2.69355  4.24690  2.90347  2.73739  3.18146  2.89801  2.37887  2.77519  2.98518  4.58477  3.61503
          0.01608  4.53384  5.25619  0.61958  0.77255  0.48576  0.95510
    272   2.92219  5.24690  3.24942  2.07062  4.60253  3.66375  3.75274  2.92078  1.71568  3.50716  4.30470  3.15284  4.04125  2.87043  1.70732  2.90598  3.13003  3.64489  5.62965  4.32599    303 - -
          2.68618  4.42225  2.77519  2.73123  3.46354  2.40513  3.72494  3.29354  2.67741  2.69355  4.24690  2.90347  2.73739  3.18146  2.89801  2.37887  2.77519  2.98518  4.58477  3.61503
          0.01608  4.53384  5.25619  0.61958  0.77255  0.48576  0.95510
    273   3.61213  4.90384  5.36414  4.85315  3.44645  4.90281  5.35346  2.28836  4.68523  0.71135  3.23548  5.04527  5.11550  4.78610  4.76230  4.30964  3.85920  1.66468  5.57510  4.49169    304 - -
          2.68618  4.42225  2.77519  2.73123  3.46354  2.40513  3.72494  3.29354  2.67741  2.69355  4.24690  2.90347  2.73739  3.18146  2.89801  2.37887  2.77519  2.98518  4.58477  3.61503
          0.01608  4.53384  5.25619  0.61958  0.77255  0.48576  0.95510
    274   2.73173  4.94632  3.11929  2.57598  4.23660  2.56803  3.76708  2.76448  2.53168  3.24704  4.05571  2.45186  3.94603  2.91259  2.01487  2.36646  2.97207  3.31768  5.47358  4.13982    305 - -
          2.68618  4.42225  2.77519  2.73123  3.46354  2.40513  3.72494  3.29354  2.67741  2.69355  4.24690  2.90347  2.73739  3.18146  2.89801  2.37887  2.77519  2.98518  4.58477  3.61503
          0.01608  4.53384  5.25619  0.61958  0.77255  0.48576  0.95510
    275   2.85294  5.32895  2.88439  1.54775  4.67293  3.53287  3.75650  4.14388  1.97712  3.62100  4.38601  3.00209  3.96528  2.27824  2.91490  2.28125  3.08551  3.72256  5.74792  4.35440    306 - -
          2.68618  4.42225  2.77519  2.73123  3.46354  2.40513  3.72494  3.29354  2.67741  2.69355  4.24690  2.90347  2.73739  3.18146  2.89801  2.37887  2.77519  2.98518  4.58477  3.61503
          0.01608  4.53384  5.25619  0.61958  0.77255  0.48576  0.95510
    276   2.79641  5.02731  3.04951  1.78908  4.28758  3.56395  3.78057  3.70125  2.18779  1.99348  4.10553  3.08571  3.97637  2.92714  2.96195  2.38980  3.02866  3.37041  5.51388  4.17787    307 - -
          2.68618  4.42225  2.77519  2.73123  3.46354  2.40513  3.72494  3.29354  2.67741  2.69355  4.24690  2.90347  2.73739  3.18146  2.89801  2.37887  2.77519  2.98518  4.58477  3.61503
          0.01608  4.53384  5.25619  0.61958  0.77255  0.48576  0.95510
    277   2.99239  5.48693  2.76086  1.56079  4.83402  3.55432  3.84119  4.30952  1.70275  3.77426  4.56048  1.97428  4.03707  2.96464  3.00005  2.92696  3.23194  3.88650  5.89093  4.48892    308 - -
          2.68618  4.42225  2.77519  2.73123  3.46354  2.40513  3.72494  3.29354  2.67741  2.69355  4.24690  2.90347  2.73739  3.18146  2.89801  2.37887  2.77519  2.98518  4.58477  3.61503
          0.01608  4.53384  5.25619  0.61958  0.77255  0.48576  0.95510
    278   1.68153  4.67442  3.36770  2.81345  3.95168  3.57365  3.88915  3.32895  2.72823  2.99479  2.71588  3.26666  4.00624  3.10449  2.28143  2.30106  2.97246  3.04533  5.30195  4.02835    309 - -
          2.68618  4.42225  2.77519  2.73123  3.46354  2.40513  3.72494  3.29354  2.67741  2.69355  4.24690  2.90347  2.73739  3.18146  2.89801  2.37887  2.77519  2.98518  4.58477  3.61503
          0.01608  4.53384  5.25619  0.61958  0.77255  0.48576  0.95510
    279   2.01631  5.21752  2.90570  1.65489  4.56114  3.51067  3.75999  4.02208  2.01761  3.53503  4.30676  3.00514  3.94563  2.87737  2.97892  2.39735  3.04202  3.61627  5.69229  4.30342    310 - -
          2.68618  4.42225  2.77519  2.73123  3.46354  2.40513  3.72494  3.29354  2.67741  2.69355  4.24690  2.90347  2.73739  3.18146  2.89801  2.37887  2.77519  2.98518  4.58477  3.61503
          0.01608  4.53384  5.25619  0.61958  0.77255  0.48576  0.95510
    280   3.06608  5.65934  1.88745  1.76025  4.97036  3.49481  3.92852  4.48849  2.84679  3.95697  4.75177  1.61879  4.05097  3.06614  3.41296  2.19036  3.33182  4.04002  6.09888  4.61282    311 - -
          2.68618  4.42225  2.77519  2.73123  3.46354  2.40513  3.72494  3.29354  2.67741  2.69355  4.24690  2.90347  2.73739  3.18146  2.89801  2.37887  2.77519  2.98518  4.58477  3.61503
          0.01608  4.53384  5.25619  0.61958  0.77255  0.48576  0.95510
    281   3.23358  5.48756  3.55599  2.91361  4.97197  3.86549  3.82348  4.33079  1.07232  3.72930  4.56237  2.34720  4.23014  2.94189  1.80503  3.20022  3.40349  3.97061  5.75028  4.54834    312 - -
          2.68618  4.42225  2.77519  2.73123  3.46354  2.40513  3.72494  3.29354  2.67741  2.69355  4.24690  2.90347  2.73739  3.18146  2.89801  2.37887  2.77519  2.98518  4.58477  3.61503
          0.01608  4.53384  5.25619  0.61958  0.77255  0.48576  0.95510
    282   3.56365  4.82280  5.43858  4.88021  2.26065  4.89916  5.16200  1.07063  4.73893  1.35040  3.18238  5.01047  5.06467  4.74794  4.75732  4.26464  3.78576  2.35225  5.35354  4.18809    313 - -
          2.68618  4.42225  2.77519  2.73123  3.46354  2.40513  3.72494  3.29354  2.67741  2.69355  4.24690  2.90347  2.73739  3.18146  2.89801  2.37887  2.77519  2.98518  4.58477  3.61503
          0.01608  4.53384  5.25619  0.61958  0.77255  0.48576  0.95510
    283   2.27052  5.04228  3.07499  2.52593  4.31892  3.54259  3.73155  3.75357  1.82974  3.31524  4.10973  3.05119  2.89243  2.45390  2.91126  2.75476  2.97792  3.39969  5.51360  2.71465    314 - -
          2.68618  4.42225  2.77519  2.73123  3.46354  2.40513  3.72494  3.29354  2.67741  2.69355  4.24690  2.90347  2.73739  3.18146  2.89801  2.37887  2.77519  2.98518  4.58477  3.61503
          0.01608  4.53384  5.25619  0.61958  0.77255  0.48576  0.95510
    284   2.72064  4.86335  3.18538  2.74299  4.42339  3.46174  3.95393  3.85150  2.73806  3.44786  4.25963  3.20664  3.98756  2.15972  3.15836  1.64045  1.78775  3.45209  5.66258  4.34289    315 - -
          2.68618  4.42225  2.77519  2.73123  3.46354  2.40513  3.72494  3.29354  2.67741  2.69355  4.24690  2.90347  2.73739  3.18146  2.89801  2.37887  2.77519  2.98518  4.58477  3.61503
          0.01608  4.53384  5.25619  0.61958  0.77255  0.48576  0.95510
    285   3.61725  4.87893  5.46455  4.89769  1.61850  4.91430  5.09965  1.65692  4.74780  1.10285  3.10828  5.01917  5.05981  4.71358  4.74099  4.27552  3.83143  2.55448  5.25694  4.07344    316 - -
          2.68618  4.42225  2.77519  2.73123  3.46354  2.40513  3.72494  3.29354  2.67741  2.69355  4.24690  2.90347  2.73739  3.18146  2.89801  2.37887  2.77519  2.98518  4.58477  3.61503
          0.01608  4.53384  5.25619  0.61958  0.77255  0.48576  0.95510
    286   2.08719  5.07825  3.02109  2.01136  4.40916  3.50388  3.72894  3.85747  2.48183  3.39786  4.17368  3.01922  3.91396  2.84880  2.39171  2.18994  2.43585  3.47146  5.57891  4.20771    317 - -
          2.68618  4.42225  2.77519  2.73123  3.46354  2.40513  3.72494  3.29354  2.67741  2.69355  4.24690  2.90347  2.73739  3.18146  2.89801  2.37887  2.77519  2.98518  4.58477  3.61503
          0.01608  4.53384  5.25619  0.61958  0.77255  0.48576  0.95510
    287   2.02228  4.72762  3.37004  2.97779  3.57164  3.63757  3.98139  3.41286  3.00915  3.07529  3.97903  2.39770  4.12984  3.33938  3.38289  2.97827  3.13316  3.13890  5.06286  1.45791    318 - -
          2.68618  4.42225  2.77519  2.73123  3.46354  2.40513  3.72494  3.29354  2.67741  2.69355  4.24690  2.90347  2.73739  3.18146  2.89801  2.37887  2.77519  2.98518  4.58477  3.61503
          0.01608  4.53384  5.25619  0.61958  0.77255  0.48576  0.95510
    288   2.92853  5.17694  3.31099  2.70142  2.61220  3.68550  3.76760  3.90554  1.53514  3.42513  4.24086  3.19018  4.05916  2.27178  2.05084  2.93049  3.13520  3.56312  5.56411  4.26882    319 - -
          2.68618  4.42225  2.77519  2.73123  3.46354  2.40513  3.72494  3.29354  2.67741  2.69355  4.24690  2.90347  2.73739  3.18146  2.89801  2.37887  2.77519  2.98518  4.58477  3.61503
          0.01608  4.53384  5.25619  0.61958  0.77255  0.48576  0.95510
    289   3.70203  4.94962  5.55473  4.98305  2.03956  5.01954  5.22376  1.77763  4.83852  0.82515  3.07024  5.13241  5.12483  4.77042  4.81886  4.38811  3.91135  2.61141  5.33363  4.21290    320 - -
          2.68618  4.42225  2.77519  2.73123  3.46354  2.40513  3.72494  3.29354  2.67741  2.69355  4.24690  2.90347  2.73739  3.18146  2.89801  2.37887  2.77519  2.98518  4.58477  3.61503
          0.01608  4.53384  5.25619  0.61958  0.77255  0.48576  0.95510
    290   3.01713  4.52473  4.31034  3.71980  3.46025  4.08698  4.36984  2.58256  3.40732  1.16659  3.37368  3.99687  4.43704  3.79907  2.49202  3.39653  3.25221  1.86612  5.13384  3.95526    321 - -
          2.68618  4.42225  2.77519  2.73123  3.46354  2.40513  3.72494  3.29354  2.67741  2.69355  4.24690  2.90347  2.73739  3.18146  2.89801  2.37887  2.77519  2.98518  4.58477  3.61503
          0.01608  4.53384  5.25619  0.61958  0.77255  0.48576  0.95510
    291   2.81073  5.13732  2.89959  1.99505  4.42893  3.52046  3.79309  3.87296  2.58642  2.55634  4.23202  1.74661  3.96444  2.92923  3.06131  2.28104  3.05423  3.50703  5.63136  4.25723    322 - -
          2.68618  4.42225  2.77519  2.73123  3.46354  2.40513  3.72494  3.29354  2.67741  2.69355  4.24690  2.90347  2.73739  3.18146  2.89801  2.37887  2.77519  2.98518  4.58477  3.61503
          0.01608  4.53384  5.25619  0.61958  0.77255  0.48576  0.95510
    292   1.86384  2.84955  4.26031  3.68233  3.34408  3.81498  4.19533  2.09964  3.55564  1.89304  3.34652  3.85841  4.21377  3.77228  3.72434  2.53148  2.97313  2.38837  4.86668  3.67668    323 - -
          2.68618  4.42225  2.77519  2.73123  3.46354  2.40513  3.72494  3.29354  2.67741  2.69355  4.24690  2.90347  2.73739  3.18146  2.89801  2.37887  2.77519  2.98518  4.58477  3.61503
          0.01608  4.53384  5.25619  0.61958  0.77255  0.48576  0.95510
    293   2.92251  4.63780  3.66064  1.83692  3.69877  3.87941  4.16715  2.71439  3.12414  1.58556  3.59888  3.59583  4.26596  3.45843  3.47733  3.16318  3.16198  1.98778  5.27542  4.04072    324 - -
          2.68618  4.42225  2.77519  2.73123  3.46354  2.40513  3.72494  3.29354  2.67741  2.69355  4.24690  2.90347  2.73739  3.18146  2.89801  2.37887  2.77519  2.98518  4.58477  3.61503
          0.01608  4.53384  5.25619  0.61958  0.77255  0.48576  0.95510
    294   3.58902  5.63616  4.18314  3.30446  5.24362  4.11801  3.89386  4.51013  1.21398  3.84331  4.73589  3.62954  4.44000  3.01991  0.99602  3.56126  3.69376  4.20200  5.78945  4.71885    325 - -
          2.68618  4.42225  2.77519  2.73123  3.46354  2.40513  3.72494  3.29354  2.67741  2.69355  4.24690  2.90347  2.73739  3.18146  2.89801  2.37887  2.77519  2.98518  4.58477  3.61503
          0.01608  4.53384  5.25619  0.61958  0.77255  0.48576  0.95510
    295   2.72347  4.63892  2.58538  2.78467  3.81210  3.62731  3.85681  2.27952  2.74969  2.21257  3.72781  3.25495  4.01349  3.08906  2.41513  2.85531  2.42275  2.90094  5.19796  3.92558    326 - -
          2.68618  4.42225  2.77519  2.73123  3.46354  2.40513  3.72494  3.29354  2.67741  2.69355  4.24690  2.90347  2.73739  3.18146  2.89801  2.37887  2.77519  2.98518  4.58477  3.61503
          0.01608  4.53384  5.25619  0.61958  0.77255  0.48576  0.95510
    296   2.93774  5.33146  3.13921  2.13263  4.71493  2.31345  3.75958  4.14656  1.85483  3.60694  4.39142  3.11840  4.03662  2.87152  1.70477  2.90358  3.15060  3.74916  5.70460  4.38087    327 - -
          2.68618  4.42225  2.77519  2.73123  3.46354  2.40513  3.72494  3.29354  2.67741  2.69355  4.24690  2.90347  2.73739  3.18146  2.89801  2.37887  2.77519  2.98518  4.58477  3.61503
          0.01608  4.53384  5.25619  0.61958  0.77255  0.48576  0.95510
    297   2.83883  5.25532  1.65696  2.43676  4.54681  3.50826  3.78820  2.74340  2.59221  3.54022  4.32513  2.46294  3.96165  2.17273  3.08948  2.80588  3.08069  3.61812  5.71602  4.31407    328 - -
          2.68618  4.42225  2.77519  2.73123  3.46354  2.40513  3.72494  3.29354  2.67741  2.69355  4.24690  2.90347  2.73739  3.18146  2.89801  2.37887  2.77519  2.98518  4.58477  3.61503
          0.01608  4.53384  5.25619  0.61958  0.77255  0.48576  0.95510
    298   2.73317  4.76232  3.26098  2.69411  3.96779  3.59881  3.80415  3.35348  2.18101  2.34015  3.84989  3.18274  3.98549  2.99622  2.30421  2.41162  2.51479  2.49234  5.29221  4.00151    329 - -
          2.68618  4.42225  2.77519  2.73123  3.46354  2.40513  3.72494  3.29354  2.67741  2.69355  4.24690  2.90347  2.73739  3.18146  2.89801  2.37887  2.77519  2.98518  4.58477  3.61503
          0.01608  4.53384  5.25619  0.61958  0.77255  0.48576  0.95510
    299   2.77181  5.14007  2.28616  2.46271  4.41616  3.51475  2.79167  3.87525  2.52020  2.06374  4.20160  2.52891  3.93330  2.43280  3.00090  2.75692  3.00654  3.49973  5.60001  4.21810    330 - -
          2.68618  4.42225  2.77519  2.73123  3.46354  2.40513  3.72494  3.29354  2.67741  2.69355  4.24690  2.90347  2.73739  3.18146  2.89801  2.37887  2.77519  2.98518  4.58477  3.61503
          0.01608  4.53384  5.25619  0.61958  0.77255  0.48576  0.95510
    300   2.01170  4.86087  3.15310  2.72841  4.51187  1.82290  3.97431  3.95618  2.78639  3.53577  4.32936  3.19192  3.96850  2.05899  3.23299  2.16018  3.02498  3.51666  5.73600  4.40397    331 - -
          2.68618  4.42225  2.77519  2.73123  3.46354  2.40513  3.72494  3.29354  2.67741  2.69355  4.24690  2.90347  2.73739  3.18146  2.89801  2.37887  2.77519  2.98518  4.58477  3.61503
          0.01608  4.53384  5.25619  0.61958  0.77255  0.48576  0.95510
    301   3.08255  4.66839  2.53009  3.48809  1.34261  4.03574  4.10923  2.91523  3.49422  1.79713  3.57459  3.81539  4.41398  3.72873  3.78423  3.34796  3.32057  2.81012  4.72161  3.22728    332 - -
          2.68618  4.42225  2.77519  2.73123  3.46354  2.40513  3.72494  3.29354  2.67741  2.69355  4.24690  2.90347  2.73739  3.18146  2.89801  2.37887  2.77519  2.98518  4.58477  3.61503
          0.01608  4.53384  5.25619  0.61958  0.77255  0.48576  0.95510
    302   2.82270  5.13903  3.09357  2.05551  4.43975  3.58253  3.74734  3.86733  1.92884  3.40251  2.12998  3.07968  3.97857  2.30569  2.81534  2.81683  3.04592  3.50726  5.57832  4.23954    333 - -
          2.68618  4.42225  2.77519  2.73123  3.46354  2.40513  3.72494  3.29354  2.67741  2.69355  4.24690  2.90347  2.73739  3.18146  2.89801  2.37887  2.77519  2.98518  4.58477  3.61503
          0.01608  4.53384  5.25619  0.61958  0.77255  0.48576  0.95510
    303   3.08167  5.66659  1.29407  2.37260  4.98148  2.65564  3.94243  4.49994  2.86618  3.97091  4.77105  2.21957  4.06025  2.13558  3.43094  2.98508  3.35029  4.05309  6.11414  4.62814    334 - -
          2.68618  4.42225  2.77519  2.73123  3.46354  2.40513  3.72494  3.29354  2.67741  2.69355  4.24690  2.90347  2.73739  3.18146  2.89801  2.37887  2.77519  2.98518  4.58477  3.61503
          0.01608  4.53384  5.25619  0.61958  0.77255  0.48576  0.95510
    304   2.70257  4.53609  3.45816  2.91144  3.74117  3.62039  3.92859  2.13698  2.88185  2.80134  3.68208  2.45463  3.09118  3.20197  3.26893  2.05995  2.95365  2.40163  5.15449  3.90054    335 - -
          2.68618  4.42225  2.77519  2.73123  3.46354  2.40513  3.72494  3.29354  2.67741  2.69355  4.24690  2.90347  2.73739  3.18146  2.89801  2.37887  2.77519  2.98518  4.58477  3.61503
          0.01608  4.53384  5.25619  0.61958  0.77255  0.48576  0.95510
    305   3.76222  4.98977  5.60029  5.06697  3.40678  5.15810  5.52467  1.43013  4.91133  0.76362  3.16909  5.28223  5.25318  4.92202  4.94221  4.56788  3.98599  2.35586  5.61244  4.57917    336 - -
          2.68618  4.42225  2.77519  2.73123  3.46354  2.40513  3.72494  3.29354  2.67741  2.69355  4.24690  2.90347  2.73739  3.18146  2.89801  2.37887  2.77519  2.98518  4.58477  3.61503
          0.01608  4.53384  5.25619  0.61958  0.77255  0.48576  0.95510
    306   3.58848  4.85547  5.48710  4.89549  2.24066  4.89110  5.17864  1.53121  4.74212  1.03098  2.39189  5.03070  5.03034  4.69345  4.71952  4.24691  3.79949  2.60071  5.34016  4.30826    337 - -
          2.68618  4.42225  2.77519  2.73123  3.46354  2.40513  3.72494  3.29354  2.67741  2.69355  4.24690  2.90347  2.73739  3.18146  2.89801  2.37887  2.77519  2.98518  4.58477  3.61503
          0.01608  4.53384  5.25619  0.61958  0.77255  0.48576  0.95510
    307   3.00694  5.01782  3.69787  3.12921  4.60186  3.70283  4.03483  3.95530  2.47397  3.53580  4.41793  3.49754  4.20406  3.20443  1.16567  3.09250  1.64040  3.60777  5.70084  4.49296    338 - -
          2.68618  4.42225  2.77519  2.73123  3.46354  2.40513  3.72494  3.29354  2.67741  2.69355  4.24690  2.90347  2.73739  3.18146  2.89801  2.37887  2.77519  2.98518  4.58477  3.61503
          0.01608  4.53384  5.25619  0.61958  0.77255  0.48576  0.95510
    308   2.14274  4.23164  4.39955  3.81404  2.31725  3.92736  4.26496  2.50173  3.67607  1.64191  3.29318  3.97067  4.29375  3.87257  3.81561  3.22945  2.48407  2.02051  4.87490  3.69108    339 - -
          2.68618  4.42225  2.77519  2.73123  3.46354  2.40513  3.72494  3.29354  2.67741  2.69355  4.24690  2.90347  2.73739  3.18146  2.89801  2.37887  2.77519  2.98518  4.58477  3.61503
          0.01085  4.52861        *  0.61958  0.77255  0.00000        *
//
