# Supplementary material for: MacSyFinder: A Program to Mine Genomes for Molecular Systems with an Application to CRISPR-Cas Systems
Source: PLoS One. 2014 Oct 17;9(10):e110726. doi: 10.1371/journal.pone.0110726 (PMC4201578; doi:10.1371/journal.pone.0110726)
Supplement: Data S2 — The Cas-Finder: models and profiles (compressed tarball archive). (ZIP) [file pone.0110726.s011.zip › Cas-Finder_macsyfinder/CASprofiles/cas8a2a2_TypeIA.hmm]

HMMER3/b [3.0 | March 2010]
NAME  TIGR02671
ACC   TIGR02671
DESC  cas_csx9: CRISPR-associated protein Cas8a2/Csx9, subtype I-A/APERN
LENG  377
ALPH  amino
RF    no
CS    no
MAP   yes
DATE  Sun Apr 11 22:19:28 2010
NSEQ  3
EFFN  0.471680
CKSUM 4021088488
GA    156.65 156.65;
TC    156.65 156.65;
NC    156.05 156.05;
STATS LOCAL MSV      -11.5506  0.69963
STATS LOCAL VITERBI  -11.9748  0.69963
STATS LOCAL FORWARD   -5.6505  0.69963
HMM          A        C        D        E        F        G        H        I        K        L        M        N        P        Q        R        S        T        V        W        Y   
            m->m     m->i     m->d     i->m     i->i     d->m     d->d
  COMPO   2.57399  4.56733  2.98344  2.62045  3.23253  2.83138  3.89610  2.71089  2.69022  2.29937  3.59085  3.17553  3.43653  3.20550  2.96687  2.71030  2.90176  2.60630  4.49688  3.30497
          2.68618  4.42225  2.77519  2.73123  3.46354  2.40513  3.72494  3.29354  2.67741  2.69355  4.24690  2.90347  2.73739  3.18146  2.89801  2.37887  2.77519  2.98518  4.58477  3.61503
          0.03211  3.85036  4.57271  0.61958  0.77255  0.00000        *
      1   3.02197  4.46572  4.31408  3.79007  2.20115  4.10123  4.26007  2.28623  3.65877  1.58973  1.91406  4.03803  4.40595  3.85721  3.84777  3.43777  3.26186  2.33998  4.69945  3.34023      1 - -
          2.68618  4.42225  2.77519  2.73123  3.46354  2.40513  3.72494  3.29354  2.67741  2.69355  4.24690  2.90347  2.73739  3.18146  2.89801  2.37887  2.77519  2.98518  4.58477  3.61503
          0.03211  3.85036  4.57271  0.61958  0.77255  0.48576  0.95510
      2   2.30456  4.22452  3.18763  3.00264  4.05441  2.95484  4.11298  3.57416  3.07491  3.29619  4.22431  3.23079  3.69187  3.42602  3.36145  1.12488  2.78308  3.11410  5.42873  4.13789      2 - -
          2.68618  4.42225  2.77519  2.73123  3.46354  2.40513  3.72494  3.29354  2.67741  2.69355  4.24690  2.90347  2.73739  3.18146  2.89801  2.37887  2.77519  2.98518  4.58477  3.61503
          0.03211  3.85036  4.57271  0.61958  0.77255  0.48576  0.95510
      3   3.29962  4.68204  4.05784  3.75865  2.64471  3.70578  3.87349  3.32251  3.48143  2.72111  3.95731  3.91223  4.22173  3.87021  3.61359  3.50351  3.59895  3.21223  0.93109  2.64800      3 - -
          2.68618  4.42225  2.77519  2.73123  3.46354  2.40513  3.72494  3.29354  2.67741  2.69355  4.24690  2.90347  2.73739  3.18146  2.89801  2.37887  2.77519  2.98518  4.58477  3.61503
          0.03211  3.85036  4.57271  0.61958  0.77255  0.48576  0.95510
      4   2.97052  4.35462  4.50130  4.00850  3.45159  4.20559  4.76380  1.49680  3.88265  1.98618  3.28753  4.25792  4.56408  4.17448  4.10797  3.58633  3.24640  1.24085  5.37374  4.15473      4 - -
          2.68618  4.42225  2.77519  2.73123  3.46354  2.40513  3.72494  3.29354  2.67741  2.69355  4.24690  2.90347  2.73739  3.18146  2.89801  2.37887  2.77519  2.98518  4.58477  3.61503
          0.03211  3.85036  4.57271  0.61958  0.77255  0.48576  0.95510
      5   2.79071  4.33971  4.09451  3.75721  3.53422  3.70075  4.56284  2.05226  3.62464  2.22527  3.50298  3.95051  4.26268  3.98616  3.83923  3.20310  3.15291  1.05326  5.31483  4.04496      5 - -
          2.68618  4.42225  2.77519  2.73123  3.46354  2.40513  3.72494  3.29354  2.67741  2.69355  4.24690  2.90347  2.73739  3.18146  2.89801  2.37887  2.77519  2.98518  4.58477  3.61503
          0.03211  3.85036  4.57271  0.61958  0.77255  0.48576  0.95510
      6   2.95216  4.50451  4.02583  3.61783  3.19858  3.81760  4.35810  2.37199  3.38703  1.79678  1.42096  3.89799  4.27827  3.77048  3.59491  3.29886  3.25712  2.37549  5.03633  3.79603      6 - -
          2.68618  4.42225  2.77519  2.73123  3.46354  2.40513  3.72494  3.29354  2.67741  2.69355  4.24690  2.90347  2.73739  3.18146  2.89801  2.37887  2.77519  2.98518  4.58477  3.61503
          0.03211  3.85036  4.57271  0.61958  0.77255  0.48576  0.95510
      7   2.87949  5.38500  1.44767  1.70013  4.67139  3.16268  3.71207  4.17006  2.72584  3.70399  4.57066  2.64070  3.78438  2.88497  3.30545  2.77442  3.17040  3.76493  5.86300  4.38202      7 - -
          2.68618  4.42225  2.77519  2.73123  3.46354  2.40513  3.72494  3.29354  2.67741  2.69355  4.24690  2.90347  2.73739  3.18146  2.89801  2.37887  2.77519  2.98518  4.58477  3.61503
          0.03211  3.85036  4.57271  0.61958  0.77255  0.48576  0.95510
      8   1.04610  4.18147  3.44053  3.23110  4.03072  3.00654  4.25571  3.15295  3.24680  3.03555  4.07003  3.38618  3.74370  3.59005  3.49869  2.53207  2.80791  2.81119  5.46009  4.25795      8 - -
          2.68618  4.42225  2.77519  2.73123  3.46354  2.40513  3.72494  3.29354  2.67741  2.69355  4.24690  2.90347  2.73739  3.18146  2.89801  2.37887  2.77519  2.98518  4.58477  3.61503
          0.03211  3.85036  4.57271  0.61958  0.77255  0.48576  0.95510
      9   2.63810  4.41543  3.30732  3.20407  4.34622  0.76405  4.32546  3.94069  3.38231  3.59754  4.57331  3.47169  3.80585  3.70826  3.62054  2.80943  3.11763  3.47330  5.44696  4.44746      9 - -
          2.68618  4.42225  2.77519  2.73123  3.46354  2.40513  3.72494  3.29354  2.67741  2.69355  4.24690  2.90347  2.73739  3.18146  2.89801  2.37887  2.77519  2.98518  4.58477  3.61503
          0.03211  3.85036  4.57271  0.61958  0.77255  0.48576  0.95510
     10   3.12667  4.51119  4.51415  3.99719  3.12448  4.31414  4.65446  1.68600  3.81208  1.17287  2.98544  4.28385  4.58633  4.07146  4.00323  3.68116  3.37186  1.98541  5.12765  3.93446     10 - -
          2.68618  4.42225  2.77519  2.73123  3.46354  2.40513  3.72494  3.29354  2.67741  2.69355  4.24690  2.90347  2.73739  3.18146  2.89801  2.37887  2.77519  2.98518  4.58477  3.61503
          0.03211  3.85036  4.57271  0.61958  0.77255  0.48576  0.95510
     11   2.67409  4.89399  2.45446  1.62546  4.31725  3.19723  3.71349  3.75063  2.56963  3.36164  4.22126  2.80842  3.77532  2.89285  3.01239  2.11160  2.98114  3.37850  5.55940  4.18474     11 - -
          2.68618  4.42225  2.77519  2.73123  3.46354  2.40513  3.72494  3.29354  2.67741  2.69355  4.24690  2.90347  2.73739  3.18146  2.89801  2.37887  2.77519  2.98518  4.58477  3.61503
          0.03211  3.85036  4.57271  0.61958  0.77255  0.48576  0.95510
     12   2.72295  4.48370  3.32778  3.16383  4.16046  3.17247  4.24291  3.70042  3.21928  3.32957  4.37865  3.47263  0.86977  3.60875  3.46711  2.88981  3.16283  3.34829  5.35285  4.28090     12 - -
          2.68618  4.42225  2.77519  2.73123  3.46354  2.40513  3.72494  3.29354  2.67741  2.69355  4.24690  2.90347  2.73739  3.18146  2.89801  2.37887  2.77519  2.98518  4.58477  3.61503
          0.03211  3.85036  4.57271  0.61958  0.77255  0.48576  0.95510
     13   2.81465  5.23772  1.50673  2.09892  4.55581  3.15314  3.71859  4.10577  2.72161  3.65172  4.51194  2.05610  3.77499  2.89733  3.28172  2.73877  3.12002  3.69208  5.78307  4.30881     13 - -
          2.68618  4.42225  2.77519  2.73123  3.46354  2.40513  3.72494  3.29354  2.67741  2.69355  4.24690  2.90347  2.73739  3.18146  2.89801  2.37887  2.77519  2.98518  4.58477  3.61503
          0.03211  3.85036  4.57271  0.61958  0.77255  0.48576  0.95510
     14   2.70467  4.98382  2.63556  1.99580  4.30824  3.32060  3.60862  3.72844  1.98915  3.28250  4.11096  2.84025  2.75378  2.75729  2.70588  2.69092  2.94877  3.37538  5.46379  4.12321     14 - -
          2.68618  4.42225  2.77519  2.73123  3.46354  2.40513  3.72494  3.29354  2.67741  2.69355  4.24690  2.90347  2.73739  3.18146  2.89801  2.37887  2.77519  2.98518  4.58477  3.61503
          0.03211  3.85036  4.57271  0.61958  0.77255  0.48576  0.95510
     15   2.79970  5.15605  2.29182  1.54834  4.46980  3.21125  3.68732  3.95550  2.55790  3.51423  4.37268  2.12284  3.79268  2.85886  3.02522  2.74456  3.08276  3.57592  5.66714  4.25021     15 - -
          2.68618  4.42225  2.77519  2.73123  3.46354  2.40513  3.72494  3.29354  2.67741  2.69355  4.24690  2.90347  2.73739  3.18146  2.89801  2.37887  2.77519  2.98518  4.58477  3.61503
          0.03211  3.85036  4.57271  0.61958  0.77255  0.48576  0.95510
     16   2.86159  5.35763  1.73415  1.46356  4.64543  3.17199  3.70145  4.13896  2.69245  3.67252  4.53165  2.65017  3.78250  2.87071  3.25944  2.76249  3.14779  3.73598  5.83265  4.36065     16 - -
          2.68618  4.42225  2.77519  2.73123  3.46354  2.40513  3.72494  3.29354  2.67741  2.69355  4.24690  2.90347  2.73739  3.18146  2.89801  2.37887  2.77519  2.98518  4.58477  3.61503
          0.03211  3.85036  4.57271  0.61958  0.77255  0.48576  0.95510
     17   3.16516  4.56184  4.44495  3.95389  2.08194  4.23691  4.24446  2.27864  3.81364  1.16188  2.97479  4.16169  4.51765  3.98277  3.97662  3.59850  3.40286  2.35308  4.56975  3.11129     17 - -
          2.68618  4.42225  2.77519  2.73123  3.46354  2.40513  3.72494  3.29354  2.67741  2.69355  4.24690  2.90347  2.73739  3.18146  2.89801  2.37887  2.77519  2.98518  4.58477  3.61503
          0.03211  3.85036  4.57271  0.61958  0.77255  0.48576  0.95510
     18   1.73325  4.25007  3.73644  3.30201  3.57621  3.47106  4.21066  1.90682  3.20827  2.36050  3.49597  3.56964  4.02519  3.55015  3.49483  2.86352  2.91240  2.11941  5.21548  3.97610     18 - -
          2.68618  4.42225  2.77519  2.73123  3.46354  2.40513  3.72494  3.29354  2.67741  2.69355  4.24690  2.90347  2.73739  3.18146  2.89801  2.37887  2.77519  2.98518  4.58477  3.61503
          0.03211  3.85036  4.57271  0.61958  0.77255  0.48576  0.95510
     19   2.87949  5.38500  1.44767  1.70013  4.67139  3.16268  3.71207  4.17006  2.72584  3.70399  4.57066  2.64070  3.78438  2.88497  3.30545  2.77442  3.17040  3.76493  5.86300  4.38202     19 - -
          2.68618  4.42225  2.77519  2.73123  3.46354  2.40513  3.72494  3.29354  2.67741  2.69355  4.24690  2.90347  2.73739  3.18146  2.89801  2.37887  2.77519  2.98518  4.58477  3.61503
          0.03211  3.85036  4.57271  0.61958  0.77255  0.48576  0.95510
     20   1.43520  4.10859  3.44031  3.12966  4.03190  2.96724  4.14976  3.11498  3.11058  3.02104  3.96138  3.29362  3.68800  3.44041  3.39989  2.41924  2.05037  2.74562  5.46083  4.24648     20 - -
          2.68618  4.42225  2.77519  2.73123  3.46354  2.40513  3.72494  3.29354  2.67741  2.69355  4.24690  2.90347  2.73739  3.18146  2.89801  2.37887  2.77519  2.98518  4.58477  3.61503
          0.03211  3.85036  4.57271  0.61958  0.77255  0.48576  0.95510
     21   3.12394  4.50505  4.52185  4.00424  3.13282  4.31812  4.66181  1.64836  3.82165  1.19831  2.99177  4.28948  4.58960  4.07965  4.01260  3.68471  3.36904  1.96858  5.13500  3.94296     21 - -
          2.68618  4.42225  2.77519  2.73123  3.46354  2.40513  3.72494  3.29354  2.67741  2.69355  4.24690  2.90347  2.73739  3.18146  2.89801  2.37887  2.77519  2.98518  4.58477  3.61503
          0.03211  3.85036  4.57271  0.61958  0.77255  0.48576  0.95510
     22   2.93379  5.03960  2.47910  1.05723  4.38313  3.26018  3.84541  3.83265  2.72319  3.45345  4.42874  2.92115  3.86380  3.06171  3.12953  2.91862  3.23796  3.51888  5.55889  4.28144     22 - -
          2.68618  4.42225  2.77519  2.73123  3.46354  2.40513  3.72494  3.29354  2.67741  2.69355  4.24690  2.90347  2.73739  3.18146  2.89801  2.37887  2.77519  2.98518  4.58477  3.61503
          0.03211  3.85036  4.57271  0.61958  0.77255  0.48576  0.95510
     23   2.46902  4.51986  2.68054  2.52831  4.27469  1.75271  3.88798  3.79296  2.80478  3.42146  4.27634  2.10981  3.71707  3.11200  3.20232  2.55761  2.87651  3.32833  5.55048  4.23344     23 - -
          2.68618  4.42225  2.77519  2.73123  3.46354  2.40513  3.72494  3.29354  2.67741  2.69355  4.24690  2.90347  2.73739  3.18146  2.89801  2.37887  2.77519  2.98518  4.58477  3.61503
          0.03211  3.85036  4.57271  0.61958  0.77255  0.48576  0.95510
     24   1.42042  4.09729  3.32171  3.05611  4.13101  2.89083  4.12693  3.44638  3.10201  3.22211  4.09270  3.22482  3.63263  3.41124  3.40227  1.79961  2.65124  2.97302  5.50814  4.27880     24 - -
          2.68618  4.42225  2.77519  2.73123  3.46354  2.40513  3.72494  3.29354  2.67741  2.69355  4.24690  2.90347  2.73739  3.18146  2.89801  2.37887  2.77519  2.98518  4.58477  3.61503
          0.03211  3.85036  4.57271  0.61958  0.77255  0.48576  0.95510
     25   3.11977  4.55171  4.40489  3.86763  3.03845  4.24170  4.53469  2.16108  3.66495  1.12094  2.21495  4.17595  4.51045  3.92824  3.86103  3.59057  3.35677  2.23972  5.03740  3.87710     25 - -
          2.68618  4.42225  2.77519  2.73123  3.46354  2.40513  3.72494  3.29354  2.67741  2.69355  4.24690  2.90347  2.73739  3.18146  2.89801  2.37887  2.77519  2.98518  4.58477  3.61503
          0.03211  3.85036  4.57271  0.61958  0.77255  0.48576  0.95510
     26   2.74587  5.17910  1.95376  2.15273  4.48451  3.23210  3.63263  3.96387  2.08640  3.48718  4.30530  2.22715  3.76998  2.78130  2.97479  2.68491  3.00801  3.56805  5.64978  4.22617     26 - -
          2.68618  4.42225  2.77519  2.73123  3.46354  2.40513  3.72494  3.29354  2.67741  2.69355  4.24690  2.90347  2.73739  3.18146  2.89801  2.37887  2.77519  2.98518  4.58477  3.61503
          0.03211  3.85036  4.57271  0.61958  0.77255  0.48576  0.95510
     27   2.21468  4.15250  3.26307  2.96868  4.10032  2.93731  4.05512  3.43429  2.98340  3.18702  4.05859  3.19118  3.65316  3.32216  3.29781  1.55022  2.00037  2.98280  5.46665  4.22228     27 - -
          2.68618  4.42225  2.77519  2.73123  3.46354  2.40513  3.72494  3.29354  2.67741  2.69355  4.24690  2.90347  2.73739  3.18146  2.89801  2.37887  2.77519  2.98518  4.58477  3.61503
          0.03211  3.85036  4.57271  0.61958  0.77255  0.48576  0.95510
     28   3.13072  4.59970  4.15389  3.79390  3.12773  3.95385  4.45659  2.33089  3.56186  0.90290  3.15808  4.07149  4.39319  3.93549  3.74144  3.52252  3.42608  2.36243  4.99873  3.71686     28 - -
          2.68618  4.42225  2.77519  2.73123  3.46354  2.40513  3.72494  3.29354  2.67741  2.69355  4.24690  2.90347  2.73739  3.18146  2.89801  2.37887  2.77519  2.98518  4.58477  3.61503
          0.03211  3.85036  4.57271  0.61958  0.77255  0.48576  0.95510
     29   2.72416  5.01639  2.55247  1.94791  4.35877  2.56722  3.62559  3.78641  1.97143  3.33669  4.16756  2.81644  3.79604  2.77808  2.75557  2.70249  2.97702  3.42481  5.51213  4.16242     29 - -
          2.68618  4.42225  2.77519  2.73123  3.46354  2.40513  3.72494  3.29354  2.67741  2.69355  4.24690  2.90347  2.73739  3.18146  2.89801  2.37887  2.77519  2.98518  4.58477  3.61503
          0.03211  3.85036  4.57271  0.61958  0.77255  0.48576  0.95510
     30   2.57726  4.64947  2.87733  2.54165  4.16121  3.23676  3.72032  3.57998  1.95482  3.20072  4.06132  2.98747  3.78731  2.90666  2.72857  1.81308  2.89493  3.21575  5.38866  4.09181     30 - -
          2.68618  4.42225  2.77519  2.73123  3.46354  2.40513  3.72494  3.29354  2.67741  2.69355  4.24690  2.90347  2.73739  3.18146  2.89801  2.37887  2.77519  2.98518  4.58477  3.61503
          0.03211  3.85036  4.57271  0.61958  0.77255  0.48576  0.95510
     31   2.98099  4.82117  3.46944  2.98546  4.17016  3.47290  3.80904  3.71055  2.22960  3.23053  4.23153  3.34676  3.97678  3.03068  1.01271  3.06638  3.24860  3.43552  5.26231  4.10257     31 - -
          2.68618  4.42225  2.77519  2.73123  3.46354  2.40513  3.72494  3.29354  2.67741  2.69355  4.24690  2.90347  2.73739  3.18146  2.89801  2.37887  2.77519  2.98518  4.58477  3.61503
          0.03211  3.85036  4.57271  0.61958  0.77255  0.48576  0.95510
     32   1.90520  4.14779  3.63200  3.19299  3.75396  3.20728  4.12889  2.59174  3.12473  2.66373  3.66393  3.41222  3.83513  3.44512  3.42580  2.60669  2.17685  1.93084  5.26856  4.05121     32 - -
          2.68618  4.42225  2.77519  2.73123  3.46354  2.40513  3.72494  3.29354  2.67741  2.69355  4.24690  2.90347  2.73739  3.18146  2.89801  2.37887  2.77519  2.98518  4.58477  3.61503
          0.03211  3.85036  4.57271  0.61958  0.77255  0.48576  0.95510
     33   2.71125  4.70071  3.26211  2.65545  3.93106  3.50886  3.61436  3.28512  1.90638  2.88902  2.80684  3.09698  3.88870  2.79673  2.10827  2.79205  2.92283  3.02399  5.16535  3.92177     33 - -
          2.68618  4.42225  2.77519  2.73123  3.46354  2.40513  3.72494  3.29354  2.67741  2.69355  4.24690  2.90347  2.73739  3.18146  2.89801  2.37887  2.77519  2.98518  4.58477  3.61503
          0.03211  3.85036  4.57271  0.61958  0.77255  0.48576  0.95510
     34   3.03120  4.42868  4.45661  3.92155  3.18757  4.22596  4.60091  1.46208  3.76102  1.66256  2.30761  4.20128  4.51743  4.01498  3.96096  3.57384  3.27693  1.93144  5.13841  3.97778     34 - -
          2.68618  4.42225  2.77519  2.73123  3.46354  2.40513  3.72494  3.29354  2.67741  2.69355  4.24690  2.90347  2.73739  3.18146  2.89801  2.37887  2.77519  2.98518  4.58477  3.61503
          0.03211  3.85036  4.57271  0.61958  0.77255  0.48576  0.95510
     35   2.73628  4.90322  2.62215  2.38152  3.84347  3.29977  2.63066  3.71495  2.45631  3.26861  4.14661  1.86869  3.82794  2.87808  2.83654  2.74207  3.01199  3.37276  5.19696  3.73079     35 - -
          2.68618  4.42225  2.77519  2.73123  3.46354  2.40513  3.72494  3.29354  2.67741  2.69355  4.24690  2.90347  2.73739  3.18146  2.89801  2.37887  2.77519  2.98518  4.58477  3.61503
          0.03211  3.85036  4.57271  0.61958  0.77255  0.48576  0.95510
     36   2.22418  4.15206  3.28185  2.98035  4.06536  2.95252  4.05309  3.37700  2.98155  3.14580  4.02528  3.20234  3.66292  3.32508  3.29179  1.85594  1.67375  2.94505  5.44058  4.19816     36 - -
          2.68618  4.42225  2.77519  2.73123  3.46354  2.40513  3.72494  3.29354  2.67741  2.69355  4.24690  2.90347  2.73739  3.18146  2.89801  2.37887  2.77519  2.98518  4.58477  3.61503
          0.03211  3.85036  4.57271  0.61958  0.77255  0.48576  0.95510
     37   2.30456  4.22452  3.18763  3.00264  4.05441  2.95484  4.11298  3.57416  3.07491  3.29619  4.22431  3.23079  3.69187  3.42602  3.36145  1.12488  2.78308  3.11410  5.42873  4.13789     37 - -
          2.68618  4.42225  2.77519  2.73123  3.46354  2.40513  3.72494  3.29354  2.67741  2.69355  4.24690  2.90347  2.73739  3.18146  2.89801  2.37887  2.77519  2.98518  4.58477  3.61503
          0.03211  3.85036  4.57271  0.61958  0.77255  0.48576  0.95510
     38   2.94332  5.03657  3.31024  2.70634  4.44885  3.56525  3.57069  3.81420  1.40533  3.29391  4.17117  3.11907  3.95484  2.71455  1.75032  2.95158  3.12708  3.50279  5.36658  4.17847     38 - -
          2.68618  4.42225  2.77519  2.73123  3.46354  2.40513  3.72494  3.29354  2.67741  2.69355  4.24690  2.90347  2.73739  3.18146  2.89801  2.37887  2.77519  2.98518  4.58477  3.61503
          0.03211  3.85036  4.57271  0.61958  0.77255  0.48576  0.95510
     39   3.03242  4.42781  4.46199  3.92829  3.19545  4.23051  4.60927  1.43257  3.76721  1.67130  2.36613  4.20736  4.52265  4.02325  3.96754  3.57977  3.27883  1.91737  5.14706  3.98411     39 - -
          2.68618  4.42225  2.77519  2.73123  3.46354  2.40513  3.72494  3.29354  2.67741  2.69355  4.24690  2.90347  2.73739  3.18146  2.89801  2.37887  2.77519  2.98518  4.58477  3.61503
          0.03211  3.85036  4.57271  0.61958  0.77255  0.48576  0.95510
     40   2.63810  4.41543  3.30732  3.20407  4.34622  0.76405  4.32546  3.94069  3.38231  3.59754  4.57331  3.47169  3.80585  3.70826  3.62054  2.80943  3.11763  3.47330  5.44696  4.44746     40 - -
          2.68618  4.42225  2.77519  2.73123  3.46354  2.40513  3.72494  3.29354  2.67741  2.69355  4.24690  2.90347  2.73739  3.18146  2.89801  2.37887  2.77519  2.98518  4.58477  3.61503
          0.03211  3.85036  4.57271  0.61958  0.77255  0.48576  0.95510
     41   2.95214  5.02834  3.34334  2.72777  4.44028  3.57373  3.57273  3.80397  1.58527  3.28561  4.16671  3.13339  3.96183  2.71831  1.52119  2.96432  3.13456  3.49654  5.35847  4.17601     41 - -
          2.68618  4.42225  2.77519  2.73123  3.46354  2.40513  3.72494  3.29354  2.67741  2.69355  4.24690  2.90347  2.73739  3.18146  2.89801  2.37887  2.77519  2.98518  4.58477  3.61503
          0.03211  3.85036  4.57271  0.61958  0.77255  0.48576  0.95510
     42   2.70554  4.70095  2.69685  2.58023  4.06104  3.16948  3.90387  3.76691  2.80586  3.41637  4.37195  1.19780  3.82038  3.17680  3.15958  2.77371  3.08680  3.39135  5.36953  4.01113     42 - -
          2.68618  4.42225  2.77519  2.73123  3.46354  2.40513  3.72494  3.29354  2.67741  2.69355  4.24690  2.90347  2.73739  3.18146  2.89801  2.37887  2.77519  2.98518  4.58477  3.61503
          0.03211  3.85036  4.57271  0.61958  0.77255  0.48576  0.95510
     43   2.96628  5.09046  0.95028  2.32200  4.46461  3.19430  3.91223  4.04785  2.99227  3.66023  4.63810  2.87715  3.84556  3.15152  3.50528  2.93132  3.30447  3.68947  5.63750  4.34149     43 - -
          2.68618  4.42225  2.77519  2.73123  3.46354  2.40513  3.72494  3.29354  2.67741  2.69355  4.24690  2.90347  2.73739  3.18146  2.89801  2.37887  2.77519  2.98518  4.58477  3.61503
          0.03211  3.85036  4.57271  0.61958  0.77255  0.48576  0.95510
     44   2.98099  4.82117  3.46944  2.98546  4.17016  3.47290  3.80904  3.71055  2.22960  3.23053  4.23153  3.34676  3.97678  3.03068  1.01271  3.06638  3.24860  3.43552  5.26231  4.10257     44 - -
          2.68618  4.42225  2.77519  2.73123  3.46354  2.40513  3.72494  3.29354  2.67741  2.69355  4.24690  2.90347  2.73739  3.18146  2.89801  2.37887  2.77519  2.98518  4.58477  3.61503
          0.03211  3.85036  4.57271  0.61958  0.77255  0.48576  0.95510
     45   2.47460  4.55349  2.67513  2.48938  4.19305  3.07651  3.82578  3.72564  2.70555  3.35781  4.21148  1.78797  3.72308  3.04014  3.10313  2.03258  2.86181  3.28627  5.49678  4.13674     45 - -
          2.68618  4.42225  2.77519  2.73123  3.46354  2.40513  3.72494  3.29354  2.67741  2.69355  4.24690  2.90347  2.73739  3.18146  2.89801  2.37887  2.77519  2.98518  4.58477  3.61503
          0.03211  3.85036  4.57271  0.61958  0.77255  0.48576  0.95510
     46   2.30456  4.22452  3.18763  3.00264  4.05441  2.95484  4.11298  3.57416  3.07491  3.29619  4.22431  3.23079  3.69187  3.42602  3.36145  1.12488  2.78308  3.11410  5.42873  4.13789     46 - -
          2.68618  4.42225  2.77519  2.73123  3.46354  2.40513  3.72494  3.29354  2.67741  2.69355  4.24690  2.90347  2.73739  3.18146  2.89801  2.37887  2.77519  2.98518  4.58477  3.61503
          0.03211  3.85036  4.57271  0.61958  0.77255  0.48576  0.95510
     47   3.33504  4.67522  4.32308  3.94585  1.31654  4.15402  3.45694  3.04074  3.81208  2.41825  3.66336  3.88182  4.48424  3.88732  3.92491  3.51018  3.56547  2.96544  3.64807  1.53871     47 - -
          2.68618  4.42225  2.77519  2.73123  3.46354  2.40513  3.72494  3.29354  2.67741  2.69355  4.24690  2.90347  2.73739  3.18146  2.89801  2.37887  2.77519  2.98518  4.58477  3.61503
          0.03211  3.85036  4.57271  0.61958  0.77255  0.48576  0.95510
     48   2.81686  5.23982  1.48104  2.09804  4.55771  3.15204  3.72029  4.10883  2.72601  3.65533  4.51676  2.09222  3.77540  2.89969  3.28717  2.74051  3.12299  3.69501  5.78585  4.31074     48 - -
          2.68618  4.42225  2.77519  2.73123  3.46354  2.40513  3.72494  3.29354  2.67741  2.69355  4.24690  2.90347  2.73739  3.18146  2.89801  2.37887  2.77519  2.98518  4.58477  3.61503
          0.03211  3.85036  4.57271  0.61958  0.77255  0.48576  0.95510
     49   2.69756  5.02914  2.28379  2.31690  4.35116  3.34553  3.57519  3.78785  1.96082  3.31154  4.12213  2.84403  3.79331  2.70973  2.20260  2.67388  2.92971  3.41979  5.46316  4.11836     49 - -
          2.68618  4.42225  2.77519  2.73123  3.46354  2.40513  3.72494  3.29354  2.67741  2.69355  4.24690  2.90347  2.73739  3.18146  2.89801  2.37887  2.77519  2.98518  4.58477  3.61503
          0.03211  3.85036  4.57271  0.61958  0.77255  0.48576  0.95510
     50   2.79071  4.33971  4.09451  3.75721  3.53422  3.70075  4.56284  2.05226  3.62464  2.22527  3.50298  3.95051  4.26268  3.98616  3.83923  3.20310  3.15291  1.05326  5.31483  4.04496     50 - -
          2.68618  4.42225  2.77519  2.73123  3.46354  2.40513  3.72494  3.29354  2.67741  2.69355  4.24690  2.90347  2.73739  3.18146  2.89801  2.37887  2.77519  2.98518  4.58477  3.61503
          0.03211  3.85036  4.57271  0.61958  0.77255  0.48576  0.95510
     51   3.16516  4.56184  4.44495  3.95389  2.08194  4.23691  4.24446  2.27864  3.81364  1.16188  2.97479  4.16169  4.51765  3.98277  3.97662  3.59850  3.40286  2.35308  4.56975  3.11129     51 - -
          2.68618  4.42225  2.77519  2.73123  3.46354  2.40513  3.72494  3.29354  2.67741  2.69355  4.24690  2.90347  2.73739  3.18146  2.89801  2.37887  2.77519  2.98518  4.58477  3.61503
          0.03211  3.85036  4.57271  0.61958  0.77255  0.48576  0.95510
     52   2.69877  4.89716  2.81476  2.42028  4.24878  3.35839  3.60667  3.66836  1.92979  3.22281  4.05978  2.91704  3.81861  2.28951  2.56351  2.22585  2.94204  3.32523  5.39328  4.08780     52 - -
          2.68618  4.42225  2.77519  2.73123  3.46354  2.40513  3.72494  3.29354  2.67741  2.69355  4.24690  2.90347  2.73739  3.18146  2.89801  2.37887  2.77519  2.98518  4.58477  3.61503
          0.03211  3.85036  4.57271  0.61958  0.77255  0.48576  0.95510
     53   1.76224  4.55412  2.99738  2.63437  4.07063  3.24894  3.76740  3.35169  1.98878  3.06615  3.96289  3.05588  3.80129  2.96754  2.78134  2.65312  2.87629  3.02874  5.34808  4.07878     53 - -
          2.68618  4.42225  2.77519  2.73123  3.46354  2.40513  3.72494  3.29354  2.67741  2.69355  4.24690  2.90347  2.73739  3.18146  2.89801  2.37887  2.77519  2.98518  4.58477  3.61503
          0.03211  3.85036  4.57271  0.61958  0.77255  0.48576  0.95510
     54   3.29962  4.68204  4.05784  3.75865  2.64471  3.70578  3.87349  3.32251  3.48143  2.72111  3.95731  3.91223  4.22173  3.87021  3.61359  3.50351  3.59895  3.21223  0.93109  2.64800     54 - -
          2.68618  4.42225  2.77519  2.73123  3.46354  2.40513  3.72494  3.29354  2.67741  2.69355  4.24690  2.90347  2.73739  3.18146  2.89801  2.37887  2.77519  2.98518  4.58477  3.61503
          0.03211  3.85036  4.57271  0.61958  0.77255  0.48576  0.95510
     55   3.23061  4.63896  4.20834  3.91885  1.04861  3.92512  3.86807  2.75726  3.82649  2.13254  3.49085  3.99443  4.38438  4.00063  3.95167  3.50153  3.53182  2.74629  4.12410  2.49405     55 - -
          2.68618  4.42225  2.77519  2.73123  3.46354  2.40513  3.72494  3.29354  2.67741  2.69355  4.24690  2.90347  2.73739  3.18146  2.89801  2.37887  2.77519  2.98518  4.58477  3.61503
          0.03211  3.85036  4.57271  0.61958  0.77255  0.48576  0.95510
     56   2.46349  4.50914  2.68995  2.53888  4.27217  1.71250  3.89491  3.79107  2.81343  3.42156  4.27716  2.15618  3.71579  3.12108  3.20811  2.55479  2.87384  3.32461  5.54944  4.23493     56 - -
          2.68618  4.42225  2.77519  2.73123  3.46354  2.40513  3.72494  3.29354  2.67741  2.69355  4.24690  2.90347  2.73739  3.18146  2.89801  2.37887  2.77519  2.98518  4.58477  3.61503
          0.03211  3.85036  4.57271  0.61958  0.77255  0.48576  0.95510
     57   2.66248  4.53122  3.40075  2.85625  3.76350  3.45941  3.77505  2.97326  2.39352  2.70699  3.71446  3.23969  3.92194  3.00408  1.84841  2.81224  2.93647  2.18985  5.14640  3.88433     57 - -
          2.68618  4.42225  2.77519  2.73123  3.46354  2.40513  3.72494  3.29354  2.67741  2.69355  4.24690  2.90347  2.73739  3.18146  2.89801  2.37887  2.77519  2.98518  4.58477  3.61503
          0.03211  3.85036  4.57271  0.61958  0.77255  0.48576  0.95510
     58   2.57726  4.64947  2.87733  2.54165  4.16121  3.23676  3.72032  3.57998  1.95482  3.20072  4.06132  2.98747  3.78731  2.90666  2.72857  1.81308  2.89493  3.21575  5.38866  4.09181     58 - -
          2.68618  4.42225  2.77519  2.73123  3.46354  2.40513  3.72494  3.29354  2.67741  2.69355  4.24690  2.90347  2.73739  3.18146  2.89801  2.37887  2.77519  2.98518  4.58477  3.61503
          0.03211  3.85036  4.57271  0.61958  0.77255  0.48576  0.95510
     59   1.44224  4.10887  3.44014  3.12868  4.03117  2.96774  4.14875  3.11482  3.10940  3.02053  3.96050  3.29324  3.68810  3.43924  3.39901  2.41942  2.03927  2.74556  5.45988  4.24547     59 - -
          2.68618  4.42225  2.77519  2.73123  3.46354  2.40513  3.72494  3.29354  2.67741  2.69355  4.24690  2.90347  2.73739  3.18146  2.89801  2.37887  2.77519  2.98518  4.58477  3.61503
          0.03211  3.85036  4.57271  0.61958  0.77255  0.48576  0.95510
     60   2.72295  4.48370  3.32778  3.16383  4.16046  3.17247  4.24291  3.70042  3.21928  3.32957  4.37865  3.47263  0.86977  3.60875  3.46711  2.88981  3.16283  3.34829  5.35285  4.28090     60 - -
          2.68618  4.42225  2.77519  2.73123  3.46354  2.40513  3.72494  3.29354  2.67741  2.69355  4.24690  2.90347  2.73739  3.18146  2.89801  2.37887  2.77519  2.98518  4.58477  3.61503
          0.03211  3.85036  4.57271  0.61958  0.77255  0.48576  0.95510
     61   2.86159  5.35763  1.73415  1.46356  4.64543  3.17199  3.70145  4.13896  2.69245  3.67252  4.53165  2.65017  3.78250  2.87071  3.25944  2.76249  3.14779  3.73598  5.83265  4.36065     61 - -
          2.68618  4.42225  2.77519  2.73123  3.46354  2.40513  3.72494  3.29354  2.67741  2.69355  4.24690  2.90347  2.73739  3.18146  2.89801  2.37887  2.77519  2.98518  4.58477  3.61503
          0.03211  3.85036  4.57271  0.61958  0.77255  0.48576  0.95510
     62   2.40128  4.24623  3.40893  3.16021  3.94980  3.08616  4.17916  3.07425  3.10275  2.93852  3.99067  3.37296  3.78827  3.49874  3.36234  2.60234  1.20994  2.77159  5.38956  4.16650     62 - -
          2.68618  4.42225  2.77519  2.73123  3.46354  2.40513  3.72494  3.29354  2.67741  2.69355  4.24690  2.90347  2.73739  3.18146  2.89801  2.37887  2.77519  2.98518  4.58477  3.61503
          0.03211  3.85036  4.57271  0.61958  0.77255  0.48576  0.95510
     63   3.21564  4.71358  3.80582  3.53128  2.29447  3.80455  3.60894  3.22798  3.38944  2.68756  3.90538  3.69657  4.27902  3.70078  3.57758  3.35445  3.50228  3.09753  3.93730  1.00335     63 - -
          2.68618  4.42225  2.77519  2.73123  3.46354  2.40513  3.72494  3.29354  2.67741  2.69355  4.24690  2.90347  2.73739  3.18146  2.89801  2.37887  2.77519  2.98518  4.58477  3.61503
          0.03211  3.85036  4.57271  0.61958  0.77255  0.48576  0.95510
     64   2.46577  4.29875  3.33436  2.92600  3.65241  1.97799  3.92628  2.94332  2.85256  2.65527  2.51294  3.26188  3.82895  3.22521  3.17168  2.65615  2.81596  2.69415  5.11840  3.85593     64 - -
          2.68618  4.42225  2.77519  2.73123  3.46354  2.40513  3.72494  3.29354  2.67741  2.69355  4.24690  2.90347  2.73739  3.18146  2.89801  2.37887  2.77519  2.98518  4.58477  3.61503
          0.03211  3.85036  4.57271  0.61958  0.77255  0.48576  0.95510
     65   2.93379  5.03960  2.47910  1.05723  4.38313  3.26018  3.84541  3.83265  2.72319  3.45345  4.42874  2.92115  3.86380  3.06171  3.12953  2.91862  3.23796  3.51888  5.55889  4.28144     65 - -
          2.68618  4.42225  2.77519  2.73123  3.46354  2.40513  3.72494  3.29354  2.67741  2.69355  4.24690  2.90347  2.73739  3.18146  2.89801  2.37887  2.77519  2.98518  4.58477  3.61503
          0.03211  3.85036  4.57271  0.61958  0.77255  0.48576  0.95510
     66   3.13072  4.59970  4.15389  3.79390  3.12773  3.95385  4.45659  2.33089  3.56186  0.90290  3.15808  4.07149  4.39319  3.93549  3.74144  3.52252  3.42608  2.36243  4.99873  3.71686     66 - -
          2.68618  4.42225  2.77519  2.73123  3.46354  2.40513  3.72494  3.29354  2.67741  2.69355  4.24690  2.90347  2.73739  3.18146  2.89801  2.37887  2.77519  2.98518  4.58477  3.61503
          0.03211  3.85036  4.57271  0.61958  0.77255  0.48576  0.95510
     67   3.23061  4.63896  4.20834  3.91885  1.04861  3.92512  3.86807  2.75726  3.82649  2.13254  3.49085  3.99443  4.38438  4.00063  3.95167  3.50153  3.53182  2.74629  4.12410  2.49405     67 - -
          2.68618  4.42225  2.77519  2.73123  3.46354  2.40513  3.72494  3.29354  2.67741  2.69355  4.24690  2.90347  2.73739  3.18146  2.89801  2.37887  2.77519  2.98518  4.58477  3.61503
          0.03211  3.85036  4.57271  0.61958  0.77255  0.48576  0.95510
     68   2.93379  5.03960  2.47910  1.05723  4.38313  3.26018  3.84541  3.83265  2.72319  3.45345  4.42874  2.92115  3.86380  3.06171  3.12953  2.91862  3.23796  3.51888  5.55889  4.28144     68 - -
          2.68618  4.42225  2.77519  2.73123  3.46354  2.40513  3.72494  3.29354  2.67741  2.69355  4.24690  2.90347  2.73739  3.18146  2.89801  2.37887  2.77519  2.98518  4.58477  3.61503
          0.03211  3.85036  4.57271  0.61958  0.77255  0.48576  0.95510
     69   3.13072  4.59970  4.15389  3.79390  3.12773  3.95385  4.45659  2.33089  3.56186  0.90290  3.15808  4.07149  4.39319  3.93549  3.74144  3.52252  3.42608  2.36243  4.99873  3.71686     69 - -
          2.68618  4.42225  2.77519  2.73123  3.46354  2.40513  3.72494  3.29354  2.67741  2.69355  4.24690  2.90347  2.73739  3.18146  2.89801  2.37887  2.77519  2.98518  4.58477  3.61503
          0.03211  3.85036  4.57271  0.61958  0.77255  0.48576  0.95510
     70   2.79071  4.33971  4.09451  3.75721  3.53422  3.70075  4.56284  2.05226  3.62464  2.22527  3.50298  3.95051  4.26268  3.98616  3.83923  3.20310  3.15291  1.05326  5.31483  4.04496     70 - -
          2.68618  4.42225  2.77519  2.73123  3.46354  2.40513  3.72494  3.29354  2.67741  2.69355  4.24690  2.90347  2.73739  3.18146  2.89801  2.37887  2.77519  2.98518  4.58477  3.61503
          0.03211  3.85036  4.57271  0.61958  0.77255  0.48576  0.95510
     71   2.99184  4.36831  4.53045  4.03922  3.42575  4.23303  4.78341  1.30460  3.90865  1.94175  3.25861  4.28714  4.58231  4.19533  4.12688  3.61628  3.26582  1.42912  5.36724  4.15458     71 - -
          2.68618  4.42225  2.77519  2.73123  3.46354  2.40513  3.72494  3.29354  2.67741  2.69355  4.24690  2.90347  2.73739  3.18146  2.89801  2.37887  2.77519  2.98518  4.58477  3.61503
          0.03211  3.85036  4.57271  0.61958  0.77255  0.48576  0.95510
     72   2.59314  4.70036  2.95165  2.50842  4.11039  3.31457  3.64933  3.51345  2.31223  3.11881  3.96160  2.38246  3.79513  2.81840  2.22464  2.64918  2.36679  3.17244  5.32483  4.03056     72 - -
          2.68618  4.42225  2.77519  2.73123  3.46354  2.40513  3.72494  3.29354  2.67741  2.69355  4.24690  2.90347  2.73739  3.18146  2.89801  2.37887  2.77519  2.98518  4.58477  3.61503
          0.03211  3.85036  4.57271  0.61958  0.77255  0.48576  0.95510
     73   2.93379  5.03960  2.47910  1.05723  4.38313  3.26018  3.84541  3.83265  2.72319  3.45345  4.42874  2.92115  3.86380  3.06171  3.12953  2.91862  3.23796  3.51888  5.55889  4.28144     73 - -
          2.68618  4.42225  2.77519  2.73123  3.46354  2.40513  3.72494  3.29354  2.67741  2.69355  4.24690  2.90347  2.73739  3.18146  2.89801  2.37887  2.77519  2.98518  4.58477  3.61503
          0.03211  3.85036  4.57271  0.61958  0.77255  0.48576  0.95510
     74   2.40128  4.24623  3.40893  3.16021  3.94980  3.08616  4.17916  3.07425  3.10275  2.93852  3.99067  3.37296  3.78827  3.49874  3.36234  2.60234  1.20994  2.77159  5.38956  4.16650     74 - -
          2.68618  4.42225  2.77519  2.73123  3.46354  2.40513  3.72494  3.29354  2.67741  2.69355  4.24690  2.90347  2.73739  3.18146  2.89801  2.37887  2.77519  2.98518  4.58477  3.61503
          0.03211  3.85036  4.57271  0.61958  0.77255  0.48576  0.95510
     75   3.01393  4.43914  4.30377  3.91894  3.35957  4.04226  4.65135  1.10571  3.74663  1.95042  3.29867  4.16740  4.47582  4.09736  3.94575  3.53563  3.31358  1.84601  5.24564  3.98186     75 - -
          2.68618  4.42225  2.77519  2.73123  3.46354  2.40513  3.72494  3.29354  2.67741  2.69355  4.24690  2.90347  2.73739  3.18146  2.89801  2.37887  2.77519  2.98518  4.58477  3.61503
          0.03211  3.85036  4.57271  0.61958  0.77255  0.48576  0.95510
     76   2.95231  4.91469  3.12679  2.75273  4.29606  3.44387  3.74763  3.72400  1.06894  3.29405  4.25692  3.17808  3.94597  2.94053  2.42837  2.99589  3.20735  3.43313  5.35999  4.16967     76 - -
          2.68618  4.42225  2.77519  2.73123  3.46354  2.40513  3.72494  3.29354  2.67741  2.69355  4.24690  2.90347  2.73739  3.18146  2.89801  2.37887  2.77519  2.98518  4.58477  3.61503
          0.03211  3.85036  4.57271  0.61958  0.77255  0.48576  0.95510
     77   3.13072  4.59970  4.15389  3.79390  3.12773  3.95385  4.45659  2.33089  3.56186  0.90290  3.15808  4.07149  4.39319  3.93549  3.74144  3.52252  3.42608  2.36243  4.99873  3.71686     77 - -
          2.68618  4.42225  2.77519  2.73123  3.46354  2.40513  3.72494  3.29354  2.67741  2.69355  4.24690  2.90347  2.73739  3.18146  2.89801  2.37887  2.77519  2.98518  4.58477  3.61503
          0.03211  3.85036  4.57271  0.61958  0.77255  0.48576  0.95510
     78   3.13072  4.59970  4.15389  3.79390  3.12773  3.95385  4.45659  2.33089  3.56186  0.90290  3.15808  4.07149  4.39319  3.93549  3.74144  3.52252  3.42608  2.36243  4.99873  3.71686     78 - -
          2.68618  4.42225  2.77519  2.73123  3.46354  2.40513  3.72494  3.29354  2.67741  2.69355  4.24690  2.90347  2.73739  3.18146  2.89801  2.37887  2.77519  2.98518  4.58477  3.61503
          0.03211  3.85036  4.57271  0.61958  0.77255  0.48576  0.95510
     79   2.95202  5.02458  3.34411  2.73029  4.43525  3.57300  3.57440  3.79981  1.60722  3.28306  4.16532  3.13514  3.96228  2.72073  1.50055  2.96534  3.13520  3.49317  5.35676  4.17433     79 - -
          2.68618  4.42225  2.77519  2.73123  3.46354  2.40513  3.72494  3.29354  2.67741  2.69355  4.24690  2.90347  2.73739  3.18146  2.89801  2.37887  2.77519  2.98518  4.58477  3.61503
          0.03211  3.85036  4.57271  0.61958  0.77255  0.48576  0.95510
     80   2.74927  5.17273  1.91364  1.80712  4.49527  3.19459  3.66376  3.96891  2.59535  3.51200  4.34057  2.69019  3.76350  2.82238  3.13309  2.15098  3.02750  3.57215  5.69828  4.25770     80 - -
          2.68618  4.42225  2.77519  2.73123  3.46354  2.40513  3.72494  3.29354  2.67741  2.69355  4.24690  2.90347  2.73739  3.18146  2.89801  2.37887  2.77519  2.98518  4.58477  3.61503
          0.03211  3.85036  4.57271  0.61958  0.77255  0.48576  0.95510
     81   2.67578  4.84968  1.85010  2.30015  4.43874  1.71010  3.82170  3.93633  2.81779  3.53572  4.40037  2.82358  3.75998  3.02320  3.31882  2.68772  3.03063  3.50960  5.65765  4.31273     81 - -
          2.68618  4.42225  2.77519  2.73123  3.46354  2.40513  3.72494  3.29354  2.67741  2.69355  4.24690  2.90347  2.73739  3.18146  2.89801  2.37887  2.77519  2.98518  4.58477  3.61503
          0.03211  3.85036  4.57271  0.61958  0.77255  0.48576  0.95510
     82   2.78616  4.97881  2.76366  2.43988  4.34530  3.35831  3.62945  3.79279  1.56954  3.33568  4.19353  2.31780  3.84995  2.78907  2.49662  2.78462  3.03547  3.44354  5.44533  4.14185     82 - -
          2.68618  4.42225  2.77519  2.73123  3.46354  2.40513  3.72494  3.29354  2.67741  2.69355  4.24690  2.90347  2.73739  3.18146  2.89801  2.37887  2.77519  2.98518  4.58477  3.61503
          0.03211  3.85036  4.57271  0.61958  0.77255  0.48576  0.95510
     83   3.01393  4.43914  4.30377  3.91894  3.35957  4.04226  4.65135  1.10571  3.74663  1.95042  3.29867  4.16740  4.47582  4.09736  3.94575  3.53563  3.31358  1.84601  5.24564  3.98186     83 - -
          2.68618  4.42225  2.77519  2.73123  3.46354  2.40513  3.72494  3.29354  2.67741  2.69355  4.24690  2.90347  2.73739  3.18146  2.89801  2.37887  2.77519  2.98518  4.58477  3.61503
          0.03211  3.85036  4.57271  0.61958  0.77255  0.48576  0.95510
     84   2.96628  5.09046  0.95028  2.32200  4.46461  3.19430  3.91223  4.04785  2.99227  3.66023  4.63810  2.87715  3.84556  3.15152  3.50528  2.93132  3.30447  3.68947  5.63750  4.34149     84 - -
          2.68618  4.42225  2.77519  2.73123  3.46354  2.40513  3.72494  3.29354  2.67741  2.69355  4.24690  2.90347  2.73739  3.18146  2.89801  2.37887  2.77519  2.98518  4.58477  3.61503
          0.03211  3.85036  4.57271  0.61958  0.77255  0.48576  0.95510
     85   2.72295  4.48370  3.32778  3.16383  4.16046  3.17247  4.24291  3.70042  3.21928  3.32957  4.37865  3.47263  0.86977  3.60875  3.46711  2.88981  3.16283  3.34829  5.35285  4.28090     85 - -
          2.68618  4.42225  2.77519  2.73123  3.46354  2.40513  3.72494  3.29354  2.67741  2.69355  4.24690  2.90347  2.73739  3.18146  2.89801  2.37887  2.77519  2.98518  4.58477  3.61503
          0.03211  3.85036  4.57271  0.61958  0.77255  0.48576  0.95510
     86   1.69294  4.11236  3.23872  2.96433  4.20862  2.14000  4.08516  3.61280  3.06183  3.30422  4.13038  3.16883  3.60985  3.34611  3.39442  1.83126  2.63457  3.08129  5.54669  4.32235     86 - -
          2.68618  4.42225  2.77519  2.73123  3.46354  2.40513  3.72494  3.29354  2.67741  2.69355  4.24690  2.90347  2.73739  3.18146  2.89801  2.37887  2.77519  2.98518  4.58477  3.61503
          0.03211  3.85036  4.57271  0.61958  0.77255  0.48576  0.95510
     87   2.24689  4.91350  2.67738  2.02183  4.24618  3.32357  3.62291  3.62833  1.97674  3.22237  4.06227  2.86590  3.80218  2.77876  2.71347  2.69197  2.93748  3.29091  5.43007  4.10150     87 - -
          2.68618  4.42225  2.77519  2.73123  3.46354  2.40513  3.72494  3.29354  2.67741  2.69355  4.24690  2.90347  2.73739  3.18146  2.89801  2.37887  2.77519  2.98518  4.58477  3.61503
          0.03211  3.85036  4.57271  0.61958  0.77255  0.48576  0.95510
     88   2.30456  4.22452  3.18763  3.00264  4.05441  2.95484  4.11298  3.57416  3.07491  3.29619  4.22431  3.23079  3.69187  3.42602  3.36145  1.12488  2.78308  3.11410  5.42873  4.13789     88 - -
          2.68618  4.42225  2.77519  2.73123  3.46354  2.40513  3.72494  3.29354  2.67741  2.69355  4.24690  2.90347  2.73739  3.18146  2.89801  2.37887  2.77519  2.98518  4.58477  3.61503
          0.03211  3.85036  4.57271  0.61958  0.77255  0.48576  0.95510
     89   3.13072  4.59970  4.15389  3.79390  3.12773  3.95385  4.45659  2.33089  3.56186  0.90290  3.15808  4.07149  4.39319  3.93549  3.74144  3.52252  3.42608  2.36243  4.99873  3.71686     89 - -
          2.68618  4.42225  2.77519  2.73123  3.46354  2.40513  3.72494  3.29354  2.67741  2.69355  4.24690  2.90347  2.73739  3.18146  2.89801  2.37887  2.77519  2.98518  4.58477  3.61503
          0.03211  3.85036  4.57271  0.61958  0.77255  0.48576  0.95510
     90   2.54915  4.62571  2.79327  2.50681  4.09978  3.19598  3.74254  3.58826  2.50802  3.19487  4.06438  2.96047  3.76920  2.25845  2.86810  1.79225  2.88175  3.21759  5.38140  4.04965     90 - -
          2.68618  4.42225  2.77519  2.73123  3.46354  2.40513  3.72494  3.29354  2.67741  2.69355  4.24690  2.90347  2.73739  3.18146  2.89801  2.37887  2.77519  2.98518  4.58477  3.61503
          0.03211  3.85036  4.57271  0.61958  0.77255  0.48576  0.95510
     91   2.22418  4.15206  3.28185  2.98035  4.06536  2.95252  4.05309  3.37700  2.98155  3.14580  4.02528  3.20234  3.66292  3.32508  3.29179  1.85594  1.67375  2.94505  5.44058  4.19816     91 - -
          2.68618  4.42225  2.77519  2.73123  3.46354  2.40513  3.72494  3.29354  2.67741  2.69355  4.24690  2.90347  2.73739  3.18146  2.89801  2.37887  2.77519  2.98518  4.58477  3.61503
          0.03211  3.85036  4.57271  0.61958  0.77255  0.48576  0.95510
     92   3.01393  4.43914  4.30377  3.91894  3.35957  4.04226  4.65135  1.10571  3.74663  1.95042  3.29867  4.16740  4.47582  4.09736  3.94575  3.53563  3.31358  1.84601  5.24564  3.98186     92 - -
          2.68618  4.42225  2.77519  2.73123  3.46354  2.40513  3.72494  3.29354  2.67741  2.69355  4.24690  2.90347  2.73739  3.18146  2.89801  2.37887  2.77519  2.98518  4.58477  3.61503
          0.03211  3.85036  4.57271  0.61958  0.77255  0.48576  0.95510
     93   2.66125  4.71300  3.02464  2.60090  4.15470  3.34715  3.68538  3.45259  1.64881  3.11304  4.00368  3.04187  3.84224  2.86066  2.55413  2.72943  2.28771  3.13966  5.35067  4.08752     93 - -
          2.68618  4.42225  2.77519  2.73123  3.46354  2.40513  3.72494  3.29354  2.67741  2.69355  4.24690  2.90347  2.73739  3.18146  2.89801  2.37887  2.77519  2.98518  4.58477  3.61503
          0.03211  3.85036  4.57271  0.61958  0.77255  0.48576  0.95510
     94   2.55206  4.51311  3.21436  2.74373  3.98390  3.29225  3.75623  3.30944  2.39106  2.98238  3.89078  3.13064  3.82025  2.96274  2.12260  2.67099  1.90330  3.00023  5.26522  4.01372     94 - -
          2.68618  4.42225  2.77519  2.73123  3.46354  2.40513  3.72494  3.29354  2.67741  2.69355  4.24690  2.90347  2.73739  3.18146  2.89801  2.37887  2.77519  2.98518  4.58477  3.61503
          0.03211  3.85036  4.57271  0.61958  0.77255  0.48576  0.95510
     95   2.81465  5.23772  1.50673  2.09892  4.55581  3.15314  3.71859  4.10577  2.72161  3.65172  4.51194  2.05610  3.77499  2.89733  3.28172  2.73877  3.12002  3.69208  5.78307  4.30881     95 - -
          2.68618  4.42225  2.77519  2.73123  3.46354  2.40513  3.72494  3.29354  2.67741  2.69355  4.24690  2.90347  2.73739  3.18146  2.89801  2.37887  2.77519  2.98518  4.58477  3.61503
          0.03211  3.85036  4.57271  0.61958  0.77255  0.48576  0.95510
     96   2.95231  4.91469  3.12679  2.75273  4.29606  3.44387  3.74763  3.72400  1.06894  3.29405  4.25692  3.17808  3.94597  2.94053  2.42837  2.99589  3.20735  3.43313  5.35999  4.16967     96 - -
          2.68618  4.42225  2.77519  2.73123  3.46354  2.40513  3.72494  3.29354  2.67741  2.69355  4.24690  2.90347  2.73739  3.18146  2.89801  2.37887  2.77519  2.98518  4.58477  3.61503
          0.03211  3.85036  4.57271  0.61958  0.77255  0.48576  0.95510
     97   2.70554  4.70095  2.69685  2.58023  4.06104  3.16948  3.90387  3.76691  2.80586  3.41637  4.37195  1.19780  3.82038  3.17680  3.15958  2.77371  3.08680  3.39135  5.36953  4.01113     97 - -
          2.68618  4.42225  2.77519  2.73123  3.46354  2.40513  3.72494  3.29354  2.67741  2.69355  4.24690  2.90347  2.73739  3.18146  2.89801  2.37887  2.77519  2.98518  4.58477  3.61503
          0.03211  3.85036  4.57271  0.61958  0.77255  0.48576  0.95510
     98   2.63810  4.41543  3.30732  3.20407  4.34622  0.76405  4.32546  3.94069  3.38231  3.59754  4.57331  3.47169  3.80585  3.70826  3.62054  2.80943  3.11763  3.47330  5.44696  4.44746     98 - -
          2.68618  4.42225  2.77519  2.73123  3.46354  2.40513  3.72494  3.29354  2.67741  2.69355  4.24690  2.90347  2.73739  3.18146  2.89801  2.37887  2.77519  2.98518  4.58477  3.61503
          0.03211  3.85036  4.57271  0.61958  0.77255  0.48576  0.95510
     99   2.40128  4.24623  3.40893  3.16021  3.94980  3.08616  4.17916  3.07425  3.10275  2.93852  3.99067  3.37296  3.78827  3.49874  3.36234  2.60234  1.20994  2.77159  5.38956  4.16650     99 - -
          2.68618  4.42225  2.77519  2.73123  3.46354  2.40513  3.72494  3.29354  2.67741  2.69355  4.24690  2.90347  2.73739  3.18146  2.89801  2.37887  2.77519  2.98518  4.58477  3.61503
          0.03211  3.85036  4.57271  0.61958  0.77255  0.48576  0.95510
    100   3.21564  4.71358  3.80582  3.53128  2.29447  3.80455  3.60894  3.22798  3.38944  2.68756  3.90538  3.69657  4.27902  3.70078  3.57758  3.35445  3.50228  3.09753  3.93730  1.00335    100 - -
          2.68618  4.42225  2.77519  2.73123  3.46354  2.40513  3.72494  3.29354  2.67741  2.69355  4.24690  2.90347  2.73739  3.18146  2.89801  2.37887  2.77519  2.98518  4.58477  3.61503
          0.03211  3.85036  4.57271  0.61958  0.77255  0.48576  0.95510
    101   3.13072  4.59970  4.15389  3.79390  3.12773  3.95385  4.45659  2.33089  3.56186  0.90290  3.15808  4.07149  4.39319  3.93549  3.74144  3.52252  3.42608  2.36243  4.99873  3.71686    101 - -
          2.68618  4.42225  2.77519  2.73123  3.46354  2.40513  3.72494  3.29354  2.67741  2.69355  4.24690  2.90347  2.73739  3.18146  2.89801  2.37887  2.77519  2.98518  4.58477  3.61503
          0.03211  3.85036  4.57271  0.61958  0.77255  0.48576  0.95510
    102   2.63810  4.41543  3.30732  3.20407  4.34622  0.76405  4.32546  3.94069  3.38231  3.59754  4.57331  3.47169  3.80585  3.70826  3.62054  2.80943  3.11763  3.47330  5.44696  4.44746    102 - -
          2.68618  4.42225  2.77519  2.73123  3.46354  2.40513  3.72494  3.29354  2.67741  2.69355  4.24690  2.90347  2.73739  3.18146  2.89801  2.37887  2.77519  2.98518  4.58477  3.61503
          0.03211  3.85036  4.57271  0.61958  0.77255  0.48576  0.95510
    103   2.67214  4.37025  3.53013  3.00000  3.42931  3.63429  3.93408  2.11965  2.85481  2.25312  3.35474  3.39904  4.02948  2.55330  3.17497  2.92508  2.92000  2.00327  5.00800  3.76479    103 - -
          2.68618  4.42225  2.77519  2.73123  3.46354  2.40513  3.72494  3.29354  2.67741  2.69355  4.24690  2.90347  2.73739  3.18146  2.89801  2.37887  2.77519  2.98518  4.58477  3.61503
          0.03211  3.85036  4.57271  0.61958  0.77255  0.48576  0.95510
    104   1.58310  4.16243  3.69653  3.31258  3.75060  3.22419  4.23902  2.50461  3.24158  2.59230  3.67423  3.49318  3.87734  3.56909  3.51883  2.65219  2.80590  1.84581  5.33263  4.10330    104 - -
          2.68618  4.42225  2.77519  2.73123  3.46354  2.40513  3.72494  3.29354  2.67741  2.69355  4.24690  2.90347  2.73739  3.18146  2.89801  2.37887  2.77519  2.98518  4.58477  3.61503
          0.03211  3.85036  4.57271  0.61958  0.77255  0.48576  0.95510
    105   3.21564  4.71358  3.80582  3.53128  2.29447  3.80455  3.60894  3.22798  3.38944  2.68756  3.90538  3.69657  4.27902  3.70078  3.57758  3.35445  3.50228  3.09753  3.93730  1.00335    105 - -
          2.68618  4.42225  2.77519  2.73123  3.46354  2.40513  3.72494  3.29354  2.67741  2.69355  4.24690  2.90347  2.73739  3.18146  2.89801  2.37887  2.77519  2.98518  4.58477  3.61503
          0.03211  3.85036  4.57271  0.61958  0.77255  0.48576  0.95510
    106   2.75607  4.96107  2.63725  2.37805  4.31421  3.30413  3.65543  3.78354  1.92194  3.34568  4.20493  1.87591  3.82644  2.82385  2.65031  2.75347  3.02355  3.42814  5.47052  4.13619    106 - -
          2.68618  4.42225  2.77519  2.73123  3.46354  2.40513  3.72494  3.29354  2.67741  2.69355  4.24690  2.90347  2.73739  3.18146  2.89801  2.37887  2.77519  2.98518  4.58477  3.61503
          0.03211  3.85036  4.57271  0.61958  0.77255  0.48576  0.95510
    107   2.68790  4.83080  2.48341  1.85104  4.35205  1.78087  3.78746  3.79480  2.67969  3.40924  4.28185  2.85981  3.78171  2.98550  3.11384  2.70921  3.01951  3.41133  5.57129  4.25044    107 - -
          2.68618  4.42225  2.77519  2.73123  3.46354  2.40513  3.72494  3.29354  2.67741  2.69355  4.24690  2.90347  2.73739  3.18146  2.89801  2.37887  2.77519  2.98518  4.58477  3.61503
          0.03211  3.85036  4.57271  0.61958  0.77255  0.48576  0.95510
    108   2.81718  5.11744  2.52356  1.62662  4.44300  3.31666  3.63586  3.85741  1.92712  3.40115  4.25759  2.82569  3.82945  2.79108  2.67431  2.77814  3.06240  3.50693  5.55264  4.21328    108 - -
          2.68618  4.42225  2.77519  2.73123  3.46354  2.40513  3.72494  3.29354  2.67741  2.69355  4.24690  2.90347  2.73739  3.18146  2.89801  2.37887  2.77519  2.98518  4.58477  3.61503
          0.03211  3.85036  4.57271  0.61958  0.77255  0.48576  0.95510
    109   2.76186  4.71596  3.06384  2.65043  3.23793  3.49117  3.61562  3.29726  2.47628  2.84519  3.81599  3.09923  3.92609  1.99233  2.80325  2.83333  3.00147  3.05878  4.73153  2.44562    109 - -
          2.68618  4.42225  2.77519  2.73123  3.46354  2.40513  3.72494  3.29354  2.67741  2.69355  4.24690  2.90347  2.73739  3.18146  2.89801  2.37887  2.77519  2.98518  4.58477  3.61503
          0.03211  3.85036  4.57271  0.61958  0.77255  0.48576  0.95510
    110   1.04610  4.18147  3.44053  3.23110  4.03072  3.00654  4.25571  3.15295  3.24680  3.03555  4.07003  3.38618  3.74370  3.59005  3.49869  2.53207  2.80791  2.81119  5.46009  4.25795    110 - -
          2.68618  4.42225  2.77519  2.73123  3.46354  2.40513  3.72494  3.29354  2.67741  2.69355  4.24690  2.90347  2.73739  3.18146  2.89801  2.37887  2.77519  2.98518  4.58477  3.61503
          0.03211  3.85036  4.57271  0.61958  0.77255  0.48576  0.95510
    111   3.01393  4.43914  4.30377  3.91894  3.35957  4.04226  4.65135  1.10571  3.74663  1.95042  3.29867  4.16740  4.47582  4.09736  3.94575  3.53563  3.31358  1.84601  5.24564  3.98186    111 - -
          2.68618  4.42225  2.77519  2.73123  3.46354  2.40513  3.72494  3.29354  2.67741  2.69355  4.24690  2.90347  2.73739  3.18146  2.89801  2.37887  2.77519  2.98518  4.58477  3.61503
          0.03211  3.85036  4.57271  0.61958  0.77255  0.48576  0.95510
    112   2.68333  4.34668  3.73361  3.28556  3.39535  3.59449  4.15378  2.37963  3.11168  1.53835  3.33934  3.59167  4.08886  3.50047  3.37897  2.97780  2.28211  2.26092  5.09079  3.84352    112 - -
          2.68618  4.42225  2.77519  2.73123  3.46354  2.40513  3.72494  3.29354  2.67741  2.69355  4.24690  2.90347  2.73739  3.18146  2.89801  2.37887  2.77519  2.98518  4.58477  3.61503
          0.03211  3.85036  4.57271  0.61958  0.77255  0.48576  0.95510
    113   2.72295  4.48370  3.32778  3.16383  4.16046  3.17247  4.24291  3.70042  3.21928  3.32957  4.37865  3.47263  0.86977  3.60875  3.46711  2.88981  3.16283  3.34829  5.35285  4.28090    113 - -
          2.68618  4.42225  2.77519  2.73123  3.46354  2.40513  3.72494  3.29354  2.67741  2.69355  4.24690  2.90347  2.73739  3.18146  2.89801  2.37887  2.77519  2.98518  4.58477  3.61503
          0.03211  3.85036  4.57271  0.61958  0.77255  0.48576  0.95510
    114   1.04610  4.18147  3.44053  3.23110  4.03072  3.00654  4.25571  3.15295  3.24680  3.03555  4.07003  3.38618  3.74370  3.59005  3.49869  2.53207  2.80791  2.81119  5.46009  4.25795    114 - -
          2.68618  4.42225  2.77519  2.73123  3.46354  2.40513  3.72494  3.29354  2.67741  2.69355  4.24690  2.90347  2.73739  3.18146  2.89801  2.37887  2.77519  2.98518  4.58477  3.61503
          0.03211  3.85036  4.57271  0.61958  0.77255  0.48576  0.95510
    115   2.99067  4.36572  4.53303  4.04049  3.43042  4.23531  4.78525  1.32328  3.91177  1.94771  3.26215  4.28848  4.58349  4.19759  4.13054  3.61759  3.26415  1.40278  5.37022  4.15799    115 - -
          2.68618  4.42225  2.77519  2.73123  3.46354  2.40513  3.72494  3.29354  2.67741  2.69355  4.24690  2.90347  2.73739  3.18146  2.89801  2.37887  2.77519  2.98518  4.58477  3.61503
          0.03211  3.85036  4.57271  0.61958  0.77255  0.48576  0.95510
    116   3.09410  4.46430  4.53109  4.02164  3.20799  4.31294  4.69208  1.38260  3.84281  1.45595  3.07190  4.29733  4.59925  4.11779  4.03926  3.68532  3.34458  1.84894  5.18918  3.97872    116 - -
          2.68618  4.42225  2.77519  2.73123  3.46354  2.40513  3.72494  3.29354  2.67741  2.69355  4.24690  2.90347  2.73739  3.18146  2.89801  2.37887  2.77519  2.98518  4.58477  3.61503
          0.03211  3.85036  4.57271  0.61958  0.77255  0.48576  0.95510
    117   2.95231  4.91469  3.12679  2.75273  4.29606  3.44387  3.74763  3.72400  1.06894  3.29405  4.25692  3.17808  3.94597  2.94053  2.42837  2.99589  3.20735  3.43313  5.35999  4.16967    117 - -
          2.68618  4.42225  2.77519  2.73123  3.46354  2.40513  3.72494  3.29354  2.67741  2.69355  4.24690  2.90347  2.73739  3.18146  2.89801  2.37887  2.77519  2.98518  4.58477  3.61503
          0.03211  3.85036  4.57271  0.61958  0.77255  0.48576  0.95510
    118   2.86376  4.84831  2.88889  2.64359  4.01386  3.35174  3.80160  3.64150  2.46598  3.14602  4.17480  3.10302  3.90507  1.27388  2.75047  2.91259  3.16089  3.37264  5.28994  3.98232    118 - -
          2.68618  4.42225  2.77519  2.73123  3.46354  2.40513  3.72494  3.29354  2.67741  2.69355  4.24690  2.90347  2.73739  3.18146  2.89801  2.37887  2.77519  2.98518  4.58477  3.61503
          0.03211  3.85036  4.57271  0.61958  0.77255  0.48576  0.95510
    119   2.72295  4.48370  3.32778  3.16383  4.16046  3.17247  4.24291  3.70042  3.21928  3.32957  4.37865  3.47263  0.86977  3.60875  3.46711  2.88981  3.16283  3.34829  5.35285  4.28090    119 - -
          2.68618  4.42225  2.77519  2.73123  3.46354  2.40513  3.72494  3.29354  2.67741  2.69355  4.24690  2.90347  2.73739  3.18146  2.89801  2.37887  2.77519  2.98518  4.58477  3.61503
          0.03211  3.85036  4.57271  0.61958  0.77255  0.48576  0.95510
    120   2.93379  5.03960  2.47910  1.05723  4.38313  3.26018  3.84541  3.83265  2.72319  3.45345  4.42874  2.92115  3.86380  3.06171  3.12953  2.91862  3.23796  3.51888  5.55889  4.28144    120 - -
          2.68618  4.42225  2.77519  2.73123  3.46354  2.40513  3.72494  3.29354  2.67741  2.69355  4.24690  2.90347  2.73739  3.18146  2.89801  2.37887  2.77519  2.98518  4.58477  3.61503
          0.03211  3.85036  4.57271  0.61958  0.77255  0.48576  0.95510
    121   3.21564  4.71358  3.80582  3.53128  2.29447  3.80455  3.60894  3.22798  3.38944  2.68756  3.90538  3.69657  4.27902  3.70078  3.57758  3.35445  3.50228  3.09753  3.93730  1.00335    121 - -
          2.68618  4.42225  2.77519  2.73123  3.46354  2.40513  3.72494  3.29354  2.67741  2.69355  4.24690  2.90347  2.73739  3.18146  2.89801  2.37887  2.77519  2.98518  4.58477  3.61503
          0.03211  3.85036  4.57271  0.61958  0.77255  0.48576  0.95510
    122   3.21564  4.71358  3.80582  3.53128  2.29447  3.80455  3.60894  3.22798  3.38944  2.68756  3.90538  3.69657  4.27902  3.70078  3.57758  3.35445  3.50228  3.09753  3.93730  1.00335    122 - -
          2.68618  4.42225  2.77519  2.73123  3.46354  2.40513  3.72494  3.29354  2.67741  2.69355  4.24690  2.90347  2.73739  3.18146  2.89801  2.37887  2.77519  2.98518  4.58477  3.61503
          0.03211  3.85036  4.57271  0.61958  0.77255  0.48576  0.95510
    123   2.93379  5.03960  2.47910  1.05723  4.38313  3.26018  3.84541  3.83265  2.72319  3.45345  4.42874  2.92115  3.86380  3.06171  3.12953  2.91862  3.23796  3.51888  5.55889  4.28144    123 - -
          2.68618  4.42225  2.77519  2.73123  3.46354  2.40513  3.72494  3.29354  2.67741  2.69355  4.24690  2.90347  2.73739  3.18146  2.89801  2.37887  2.77519  2.98518  4.58477  3.61503
          0.03211  3.85036  4.57271  0.61958  0.77255  0.48576  0.95510
    124   2.77225  4.42529  3.61892  3.08558  2.14947  3.68779  3.61474  2.89776  2.92557  2.48420  3.49858  3.40471  4.05978  3.26515  2.52052  2.96752  3.00286  2.71364  4.23524  2.19680    124 - -
          2.68618  4.42225  2.77519  2.73123  3.46354  2.40513  3.72494  3.29354  2.67741  2.69355  4.24690  2.90347  2.73739  3.18146  2.89801  2.37887  2.77519  2.98518  4.58477  3.61503
          0.03211  3.85036  4.57271  0.61958  0.77255  0.48576  0.95510
    125   2.86376  4.84831  2.88889  2.64359  4.01386  3.35174  3.80160  3.64150  2.46598  3.14602  4.17480  3.10302  3.90507  1.27388  2.75047  2.91259  3.16089  3.37264  5.28994  3.98232    125 - -
          2.68618  4.42225  2.77519  2.73123  3.46354  2.40513  3.72494  3.29354  2.67741  2.69355  4.24690  2.90347  2.73739  3.18146  2.89801  2.37887  2.77519  2.98518  4.58477  3.61503
          0.03211  3.85036  4.57271  0.61958  0.77255  0.48576  0.95510
    126   2.30456  4.22452  3.18763  3.00264  4.05441  2.95484  4.11298  3.57416  3.07491  3.29619  4.22431  3.23079  3.69187  3.42602  3.36145  1.12488  2.78308  3.11410  5.42873  4.13789    126 - -
          2.68618  4.42225  2.77519  2.73123  3.46354  2.40513  3.72494  3.29354  2.67741  2.69355  4.24690  2.90347  2.73739  3.18146  2.89801  2.37887  2.77519  2.98518  4.58477  3.61503
          0.03211  3.85036  4.57271  0.61958  0.77255  0.48576  0.95510
    127   2.58558  4.77460  2.52568  1.91228  4.28454  2.45274  3.71872  3.72133  2.59474  3.31981  4.15503  2.82787  3.74602  2.89599  3.05141  2.13303  2.90558  3.32802  5.53336  4.17696    127 - -
          2.68618  4.42225  2.77519  2.73123  3.46354  2.40513  3.72494  3.29354  2.67741  2.69355  4.24690  2.90347  2.73739  3.18146  2.89801  2.37887  2.77519  2.98518  4.58477  3.61503
          0.03211  3.85036  4.57271  0.61958  0.77255  0.48576  0.95510
    128   3.23061  4.63896  4.20834  3.91885  1.04861  3.92512  3.86807  2.75726  3.82649  2.13254  3.49085  3.99443  4.38438  4.00063  3.95167  3.50153  3.53182  2.74629  4.12410  2.49405    128 - -
          2.68618  4.42225  2.77519  2.73123  3.46354  2.40513  3.72494  3.29354  2.67741  2.69355  4.24690  2.90347  2.73739  3.18146  2.89801  2.37887  2.77519  2.98518  4.58477  3.61503
          0.03211  3.85036  4.57271  0.61958  0.77255  0.48576  0.95510
    129   3.13072  4.59970  4.15389  3.79390  3.12773  3.95385  4.45659  2.33089  3.56186  0.90290  3.15808  4.07149  4.39319  3.93549  3.74144  3.52252  3.42608  2.36243  4.99873  3.71686    129 - -
          2.68618  4.42225  2.77519  2.73123  3.46354  2.40513  3.72494  3.29354  2.67741  2.69355  4.24690  2.90347  2.73739  3.18146  2.89801  2.37887  2.77519  2.98518  4.58477  3.61503
          0.03211  3.85036  4.57271  0.61958  0.77255  0.48576  0.95510
    130   2.66050  4.76112  2.90673  2.53747  4.22970  3.30517  3.67480  3.64064  1.61030  3.23454  4.09664  2.99068  3.82144  2.84688  2.56663  2.19445  2.94845  3.28719  5.39500  4.10882    130 - -
          2.68618  4.42225  2.77519  2.73123  3.46354  2.40513  3.72494  3.29354  2.67741  2.69355  4.24690  2.90347  2.73739  3.18146  2.89801  2.37887  2.77519  2.98518  4.58477  3.61503
          0.03211  3.85036  4.57271  0.61958  0.77255  0.48576  0.95510
    131   2.72295  4.48370  3.32778  3.16383  4.16046  3.17247  4.24291  3.70042  3.21928  3.32957  4.37865  3.47263  0.86977  3.60875  3.46711  2.88981  3.16283  3.34829  5.35285  4.28090    131 - -
          2.68618  4.42225  2.77519  2.73123  3.46354  2.40513  3.72494  3.29354  2.67741  2.69355  4.24690  2.90347  2.73739  3.18146  2.89801  2.37887  2.77519  2.98518  4.58477  3.61503
          0.03211  3.85036  4.57271  0.61958  0.77255  0.48576  0.95510
    132   2.40128  4.24623  3.40893  3.16021  3.94980  3.08616  4.17916  3.07425  3.10275  2.93852  3.99067  3.37296  3.78827  3.49874  3.36234  2.60234  1.20994  2.77159  5.38956  4.16650    132 - -
          2.68618  4.42225  2.77519  2.73123  3.46354  2.40513  3.72494  3.29354  2.67741  2.69355  4.24690  2.90347  2.73739  3.18146  2.89801  2.37887  2.77519  2.98518  4.58477  3.61503
          0.03211  3.85036  4.57271  0.61958  0.77255  0.48576  0.95510
    133   1.75379  4.12455  3.42357  3.10544  4.01358  2.98668  4.13000  3.09478  3.08019  2.99949  3.94286  3.28719  3.69814  3.41734  3.37351  2.43508  1.67322  2.73524  5.44295  4.22473    133 - -
          2.68618  4.42225  2.77519  2.73123  3.46354  2.40513  3.72494  3.29354  2.67741  2.69355  4.24690  2.90347  2.73739  3.18146  2.89801  2.37887  2.77519  2.98518  4.58477  3.61503
          0.03211  3.85036  4.57271  0.61958  0.77255  0.48576  0.95510
    134   1.70597  4.14062  3.20600  2.99926  4.22621  1.59456  4.13957  3.57307  3.12540  3.32255  4.19003  3.20201  3.63790  3.42004  3.43402  2.37922  2.69125  3.07140  5.56515  4.35376    134 - -
          2.68618  4.42225  2.77519  2.73123  3.46354  2.40513  3.72494  3.29354  2.67741  2.69355  4.24690  2.90347  2.73739  3.18146  2.89801  2.37887  2.77519  2.98518  4.58477  3.61503
          0.03211  3.85036  4.57271  0.61958  0.77255  0.48576  0.95510
    135   2.83554  4.95530  3.08008  2.59296  4.26150  3.47351  3.59791  3.71333  2.04360  3.21537  4.10064  3.04335  3.90097  1.85191  1.92788  2.85136  3.05165  3.40204  5.33817  4.07953    135 - -
          2.68618  4.42225  2.77519  2.73123  3.46354  2.40513  3.72494  3.29354  2.67741  2.69355  4.24690  2.90347  2.73739  3.18146  2.89801  2.37887  2.77519  2.98518  4.58477  3.61503
          0.03211  3.85036  4.57271  0.61958  0.77255  0.48576  0.95510
    136   2.95231  4.91469  3.12679  2.75273  4.29606  3.44387  3.74763  3.72400  1.06894  3.29405  4.25692  3.17808  3.94597  2.94053  2.42837  2.99589  3.20735  3.43313  5.35999  4.16967    136 - -
          2.68618  4.42225  2.77519  2.73123  3.46354  2.40513  3.72494  3.29354  2.67741  2.69355  4.24690  2.90347  2.73739  3.18146  2.89801  2.37887  2.77519  2.98518  4.58477  3.61503
          0.03211  3.85036  4.57271  0.61958  0.77255  0.48576  0.95510
    137   1.04610  4.18147  3.44053  3.23110  4.03072  3.00654  4.25571  3.15295  3.24680  3.03555  4.07003  3.38618  3.74370  3.59005  3.49869  2.53207  2.80791  2.81119  5.46009  4.25795    137 - -
          2.68618  4.42225  2.77519  2.73123  3.46354  2.40513  3.72494  3.29354  2.67741  2.69355  4.24690  2.90347  2.73739  3.18146  2.89801  2.37887  2.77519  2.98518  4.58477  3.61503
          0.03211  3.85036  4.57271  0.61958  0.77255  0.48576  0.95510
    138   2.86376  4.84831  2.88889  2.64359  4.01386  3.35174  3.80160  3.64150  2.46598  3.14602  4.17480  3.10302  3.90507  1.27388  2.75047  2.91259  3.16089  3.37264  5.28994  3.98232    138 - -
          2.68618  4.42225  2.77519  2.73123  3.46354  2.40513  3.72494  3.29354  2.67741  2.69355  4.24690  2.90347  2.73739  3.18146  2.89801  2.37887  2.77519  2.98518  4.58477  3.61503
          0.03211  3.85036  4.57271  0.61958  0.77255  0.48576  0.95510
    139   3.01393  4.43914  4.30377  3.91894  3.35957  4.04226  4.65135  1.10571  3.74663  1.95042  3.29867  4.16740  4.47582  4.09736  3.94575  3.53563  3.31358  1.84601  5.24564  3.98186    139 - -
          2.68618  4.42225  2.77519  2.73123  3.46354  2.40513  3.72494  3.29354  2.67741  2.69355  4.24690  2.90347  2.73739  3.18146  2.89801  2.37887  2.77519  2.98518  4.58477  3.61503
          0.03211  3.85036  4.57271  0.61958  0.77255  0.48576  0.95510
    140   2.78395  4.68154  3.32466  2.78178  3.33948  3.54555  3.61784  3.27807  2.31529  2.85098  3.80398  3.18795  3.95154  2.93034  1.81296  2.87805  3.01045  3.03799  4.77911  2.47110    140 - -
          2.68618  4.42225  2.77519  2.73123  3.46354  2.40513  3.72494  3.29354  2.67741  2.69355  4.24690  2.90347  2.73739  3.18146  2.89801  2.37887  2.77519  2.98518  4.58477  3.61503
          0.03211  3.85036  4.57271  0.61958  0.77255  0.48576  0.95510
    141   3.07875  4.53120  4.33367  3.80050  3.05393  4.17860  4.48009  2.17957  3.59250  1.30065  1.89567  4.10938  4.46863  3.87611  3.79712  3.52755  3.32003  2.24256  5.02273  3.84576    141 - -
          2.68618  4.42225  2.77519  2.73123  3.46354  2.40513  3.72494  3.29354  2.67741  2.69355  4.24690  2.90347  2.73739  3.18146  2.89801  2.37887  2.77519  2.98518  4.58477  3.61503
          0.03211  3.85036  4.57271  0.61958  0.77255  0.48576  0.95510
    142   2.96628  5.09046  0.95028  2.32200  4.46461  3.19430  3.91223  4.04785  2.99227  3.66023  4.63810  2.87715  3.84556  3.15152  3.50528  2.93132  3.30447  3.68947  5.63750  4.34149    142 - -
          2.68618  4.42225  2.77519  2.73123  3.46354  2.40513  3.72494  3.29354  2.67741  2.69355  4.24690  2.90347  2.73739  3.18146  2.89801  2.37887  2.77519  2.98518  4.58477  3.61503
          0.03211  3.85036  4.57271  0.61958  0.77255  0.48576  0.95510
    143   2.72295  4.48370  3.32778  3.16383  4.16046  3.17247  4.24291  3.70042  3.21928  3.32957  4.37865  3.47263  0.86977  3.60875  3.46711  2.88981  3.16283  3.34829  5.35285  4.28090    143 - -
          2.68618  4.42225  2.77519  2.73123  3.46354  2.40513  3.72494  3.29354  2.67741  2.69355  4.24690  2.90347  2.73739  3.18146  2.89801  2.37887  2.77519  2.98518  4.58477  3.61503
          0.03211  3.85036  4.57271  0.61958  0.77255  0.48576  0.95510
    144   3.13072  4.59970  4.15389  3.79390  3.12773  3.95385  4.45659  2.33089  3.56186  0.90290  3.15808  4.07149  4.39319  3.93549  3.74144  3.52252  3.42608  2.36243  4.99873  3.71686    144 - -
          2.68618  4.42225  2.77519  2.73123  3.46354  2.40513  3.72494  3.29354  2.67741  2.69355  4.24690  2.90347  2.73739  3.18146  2.89801  2.37887  2.77519  2.98518  4.58477  3.61503
          0.03211  3.85036  4.57271  0.61958  0.77255  0.48576  0.95510
    145   3.29962  4.68204  4.05784  3.75865  2.64471  3.70578  3.87349  3.32251  3.48143  2.72111  3.95731  3.91223  4.22173  3.87021  3.61359  3.50351  3.59895  3.21223  0.93109  2.64800    145 - -
          2.68618  4.42225  2.77519  2.73123  3.46354  2.40513  3.72494  3.29354  2.67741  2.69355  4.24690  2.90347  2.73739  3.18146  2.89801  2.37887  2.77519  2.98518  4.58477  3.61503
          0.03211  3.85036  4.57271  0.61958  0.77255  0.48576  0.95510
    146   3.23061  4.63896  4.20834  3.91885  1.04861  3.92512  3.86807  2.75726  3.82649  2.13254  3.49085  3.99443  4.38438  4.00063  3.95167  3.50153  3.53182  2.74629  4.12410  2.49405    146 - -
          2.68618  4.42225  2.77519  2.73123  3.46354  2.40513  3.72494  3.29354  2.67741  2.69355  4.24690  2.90347  2.73739  3.18146  2.89801  2.37887  2.77519  2.98518  4.58477  3.61503
          0.03211  3.85036  4.57271  0.61958  0.77255  0.48576  0.95510
    147   2.30456  4.22452  3.18763  3.00264  4.05441  2.95484  4.11298  3.57416  3.07491  3.29619  4.22431  3.23079  3.69187  3.42602  3.36145  1.12488  2.78308  3.11410  5.42873  4.13789    147 - -
          2.68618  4.42225  2.77519  2.73123  3.46354  2.40513  3.72494  3.29354  2.67741  2.69355  4.24690  2.90347  2.73739  3.18146  2.89801  2.37887  2.77519  2.98518  4.58477  3.61503
          0.03211  3.85036  4.57271  0.61958  0.77255  0.48576  0.95510
    148   3.16615  4.56286  4.40879  3.93938  1.68576  4.19438  4.08225  2.35945  3.79651  1.39958  3.06400  4.10057  4.49607  3.96021  3.95271  3.56056  3.40758  2.41165  4.37773  2.83954    148 - -
          2.68618  4.42225  2.77519  2.73123  3.46354  2.40513  3.72494  3.29354  2.67741  2.69355  4.24690  2.90347  2.73739  3.18146  2.89801  2.37887  2.77519  2.98518  4.58477  3.61503
          0.03211  3.85036  4.57271  0.61958  0.77255  0.48576  0.95510
    149   3.07875  4.53120  4.33367  3.80050  3.05393  4.17860  4.48009  2.17957  3.59250  1.30065  1.89567  4.10938  4.46863  3.87611  3.79712  3.52755  3.32003  2.24256  5.02273  3.84576    149 - -
          2.68618  4.42225  2.77519  2.73123  3.46354  2.40513  3.72494  3.29354  2.67741  2.69355  4.24690  2.90347  2.73739  3.18146  2.89801  2.37887  2.77519  2.98518  4.58477  3.61503
          0.03211  3.85036  4.57271  0.61958  0.77255  0.48576  0.95510
    150   1.42042  4.09729  3.32171  3.05611  4.13101  2.89083  4.12693  3.44638  3.10201  3.22211  4.09270  3.22482  3.63263  3.41124  3.40227  1.79961  2.65124  2.97302  5.50814  4.27880    150 - -
          2.68618  4.42225  2.77519  2.73123  3.46354  2.40513  3.72494  3.29354  2.67741  2.69355  4.24690  2.90347  2.73739  3.18146  2.89801  2.37887  2.77519  2.98518  4.58477  3.61503
          0.03211  3.85036  4.57271  0.61958  0.77255  0.48576  0.95510
    151   3.11977  4.55171  4.40489  3.86763  3.03845  4.24170  4.53469  2.16108  3.66495  1.12094  2.21495  4.17595  4.51045  3.92824  3.86103  3.59057  3.35677  2.23972  5.03740  3.87710    151 - -
          2.68618  4.42225  2.77519  2.73123  3.46354  2.40513  3.72494  3.29354  2.67741  2.69355  4.24690  2.90347  2.73739  3.18146  2.89801  2.37887  2.77519  2.98518  4.58477  3.61503
          0.03211  3.85036  4.57271  0.61958  0.77255  0.48576  0.95510
    152   2.63810  4.41543  3.30732  3.20407  4.34622  0.76405  4.32546  3.94069  3.38231  3.59754  4.57331  3.47169  3.80585  3.70826  3.62054  2.80943  3.11763  3.47330  5.44696  4.44746    152 - -
          2.68618  4.42225  2.77519  2.73123  3.46354  2.40513  3.72494  3.29354  2.67741  2.69355  4.24690  2.90347  2.73739  3.18146  2.89801  2.37887  2.77519  2.98518  4.58477  3.61503
          0.03211  3.85036  4.57271  0.61958  0.77255  0.48576  0.95510
    153   3.23061  4.63896  4.20834  3.91885  1.04861  3.92512  3.86807  2.75726  3.82649  2.13254  3.49085  3.99443  4.38438  4.00063  3.95167  3.50153  3.53182  2.74629  4.12410  2.49405    153 - -
          2.68618  4.42225  2.77519  2.73123  3.46354  2.40513  3.72494  3.29354  2.67741  2.69355  4.24690  2.90347  2.73739  3.18146  2.89801  2.37887  2.77519  2.98518  4.58477  3.61503
          0.03211  3.85036  4.57271  0.61958  0.77255  0.48576  0.95510
    154   3.16615  4.56286  4.40879  3.93938  1.68576  4.19438  4.08225  2.35945  3.79651  1.39958  3.06400  4.10057  4.49607  3.96021  3.95271  3.56056  3.40758  2.41165  4.37773  2.83954    154 - -
          2.68618  4.42225  2.77519  2.73123  3.46354  2.40513  3.72494  3.29354  2.67741  2.69355  4.24690  2.90347  2.73739  3.18146  2.89801  2.37887  2.77519  2.98518  4.58477  3.61503
          0.03211  3.85036  4.57271  0.61958  0.77255  0.48576  0.95510
    155   2.40128  4.24623  3.40893  3.16021  3.94980  3.08616  4.17916  3.07425  3.10275  2.93852  3.99067  3.37296  3.78827  3.49874  3.36234  2.60234  1.20994  2.77159  5.38956  4.16650    155 - -
          2.68618  4.42225  2.77519  2.73123  3.46354  2.40513  3.72494  3.29354  2.67741  2.69355  4.24690  2.90347  2.73739  3.18146  2.89801  2.37887  2.77519  2.98518  4.58477  3.61503
          0.03211  3.85036  4.57271  0.61958  0.77255  0.48576  0.95510
    156   1.69478  4.11224  3.28478  3.02264  4.15011  2.89153  4.11209  3.48691  3.07756  3.24623  4.11225  3.20725  3.63150  3.38910  3.38487  1.50479  2.65578  3.00366  5.51902  4.28352    156 - -
          2.68618  4.42225  2.77519  2.73123  3.46354  2.40513  3.72494  3.29354  2.67741  2.69355  4.24690  2.90347  2.73739  3.18146  2.89801  2.37887  2.77519  2.98518  4.58477  3.61503
          0.03211  3.85036  4.57271  0.61958  0.77255  0.48576  0.95510
    157   3.23061  4.63896  4.20834  3.91885  1.04861  3.92512  3.86807  2.75726  3.82649  2.13254  3.49085  3.99443  4.38438  4.00063  3.95167  3.50153  3.53182  2.74629  4.12410  2.49405    157 - -
          2.68618  4.42225  2.77519  2.73123  3.46354  2.40513  3.72494  3.29354  2.67741  2.69355  4.24690  2.90347  2.73739  3.18146  2.89801  2.37887  2.77519  2.98518  4.58477  3.61503
          0.03211  3.85036  4.57271  0.61958  0.77255  0.48576  0.95510
    158   1.04610  4.18147  3.44053  3.23110  4.03072  3.00654  4.25571  3.15295  3.24680  3.03555  4.07003  3.38618  3.74370  3.59005  3.49869  2.53207  2.80791  2.81119  5.46009  4.25795    158 - -
          2.68618  4.42225  2.77519  2.73123  3.46354  2.40513  3.72494  3.29354  2.67741  2.69355  4.24690  2.90347  2.73739  3.18146  2.89801  2.37887  2.77519  2.98518  4.58477  3.61503
          0.03211  3.85036  4.57271  0.61958  0.77255  0.48576  0.95510
    159   2.63810  4.41543  3.30732  3.20407  4.34622  0.76405  4.32546  3.94069  3.38231  3.59754  4.57331  3.47169  3.80585  3.70826  3.62054  2.80943  3.11763  3.47330  5.44696  4.44746    159 - -
          2.68618  4.42225  2.77519  2.73123  3.46354  2.40513  3.72494  3.29354  2.67741  2.69355  4.24690  2.90347  2.73739  3.18146  2.89801  2.37887  2.77519  2.98518  4.58477  3.61503
          0.03211  3.85036  4.57271  0.61958  0.77255  0.48576  0.95510
    160   3.33504  4.67522  4.32308  3.94585  1.31654  4.15402  3.45694  3.04074  3.81208  2.41825  3.66336  3.88182  4.48424  3.88732  3.92491  3.51018  3.56547  2.96544  3.64807  1.53871    160 - -
          2.68618  4.42225  2.77519  2.73123  3.46354  2.40513  3.72494  3.29354  2.67741  2.69355  4.24690  2.90347  2.73739  3.18146  2.89801  2.37887  2.77519  2.98518  4.58477  3.61503
          0.03211  3.85036  4.57271  0.61958  0.77255  0.48576  0.95510
    161   3.01393  4.43914  4.30377  3.91894  3.35957  4.04226  4.65135  1.10571  3.74663  1.95042  3.29867  4.16740  4.47582  4.09736  3.94575  3.53563  3.31358  1.84601  5.24564  3.98186    161 - -
          2.68618  4.42225  2.77519  2.73123  3.46354  2.40513  3.72494  3.29354  2.67741  2.69355  4.24690  2.90347  2.73739  3.18146  2.89801  2.37887  2.77519  2.98518  4.58477  3.61503
          0.03211  3.85036  4.57271  0.61958  0.77255  0.48576  0.95510
    162   2.46365  4.51753  3.00392  2.59543  4.12208  2.47222  3.73995  3.54643  2.46551  3.15931  3.99489  3.01459  3.74286  2.92620  2.22596  2.10691  2.80139  3.15590  5.36743  4.08571    162 - -
          2.68618  4.42225  2.77519  2.73123  3.46354  2.40513  3.72494  3.29354  2.67741  2.69355  4.24690  2.90347  2.73739  3.18146  2.89801  2.37887  2.77519  2.98518  4.58477  3.61503
          0.03211  3.85036  4.57271  0.61958  0.77255  0.48576  0.95510
    163   2.63096  4.69342  2.81222  2.53580  4.24928  1.87679  3.76027  3.67672  1.91088  3.28543  4.15243  2.99182  3.79768  2.95254  2.79040  2.69317  2.95532  3.30305  5.43790  4.16971    163 - -
          2.68618  4.42225  2.77519  2.73123  3.46354  2.40513  3.72494  3.29354  2.67741  2.69355  4.24690  2.90347  2.73739  3.18146  2.89801  2.37887  2.77519  2.98518  4.58477  3.61503
          0.03211  3.85036  4.57271  0.61958  0.77255  0.48576  0.95510
    164   2.94332  5.03657  3.31024  2.70634  4.44885  3.56525  3.57069  3.81420  1.40533  3.29391  4.17117  3.11907  3.95484  2.71455  1.75032  2.95158  3.12708  3.50279  5.36658  4.17847    164 - -
          2.68618  4.42225  2.77519  2.73123  3.46354  2.40513  3.72494  3.29354  2.67741  2.69355  4.24690  2.90347  2.73739  3.18146  2.89801  2.37887  2.77519  2.98518  4.58477  3.61503
          0.03211  3.85036  4.57271  0.61958  0.77255  0.48576  0.95510
    165   3.21564  4.71358  3.80582  3.53128  2.29447  3.80455  3.60894  3.22798  3.38944  2.68756  3.90538  3.69657  4.27902  3.70078  3.57758  3.35445  3.50228  3.09753  3.93730  1.00335    165 - -
          2.68618  4.42225  2.77519  2.73123  3.46354  2.40513  3.72494  3.29354  2.67741  2.69355  4.24690  2.90347  2.73739  3.18146  2.89801  2.37887  2.77519  2.98518  4.58477  3.61503
          0.03211  3.85036  4.57271  0.61958  0.77255  0.48576  0.95510
    166   3.21564  4.71358  3.80582  3.53128  2.29447  3.80455  3.60894  3.22798  3.38944  2.68756  3.90538  3.69657  4.27902  3.70078  3.57758  3.35445  3.50228  3.09753  3.93730  1.00335    166 - -
          2.68618  4.42225  2.77519  2.73123  3.46354  2.40513  3.72494  3.29354  2.67741  2.69355  4.24690  2.90347  2.73739  3.18146  2.89801  2.37887  2.77519  2.98518  4.58477  3.61503
          0.03211  3.85036  4.57271  0.61958  0.77255  0.48576  0.95510
    167   3.13072  4.59970  4.15389  3.79390  3.12773  3.95385  4.45659  2.33089  3.56186  0.90290  3.15808  4.07149  4.39319  3.93549  3.74144  3.52252  3.42608  2.36243  4.99873  3.71686    167 - -
          2.68618  4.42225  2.77519  2.73123  3.46354  2.40513  3.72494  3.29354  2.67741  2.69355  4.24690  2.90347  2.73739  3.18146  2.89801  2.37887  2.77519  2.98518  4.58477  3.61503
          0.03211  3.85036  4.57271  0.61958  0.77255  0.48576  0.95510
    168   3.02060  4.44893  4.37586  3.83950  3.14179  4.17106  4.52813  1.74575  3.67125  1.61710  1.91700  4.13093  4.47109  3.93276  3.87747  3.51485  3.26635  2.04841  5.08625  3.92613    168 - -
          2.68618  4.42225  2.77519  2.73123  3.46354  2.40513  3.72494  3.29354  2.67741  2.69355  4.24690  2.90347  2.73739  3.18146  2.89801  2.37887  2.77519  2.98518  4.58477  3.61503
          0.03211  3.85036  4.57271  0.61958  0.77255  0.48576  0.95510
    169   2.40128  4.24623  3.40893  3.16021  3.94980  3.08616  4.17916  3.07425  3.10275  2.93852  3.99067  3.37296  3.78827  3.49874  3.36234  2.60234  1.20994  2.77159  5.38956  4.16650    169 - -
          2.68618  4.42225  2.77519  2.73123  3.46354  2.40513  3.72494  3.29354  2.67741  2.69355  4.24690  2.90347  2.73739  3.18146  2.89801  2.37887  2.77519  2.98518  4.58477  3.61503
          0.03211  3.85036  4.57271  0.61958  0.77255  0.48576  0.95510
    170   2.95231  4.91469  3.12679  2.75273  4.29606  3.44387  3.74763  3.72400  1.06894  3.29405  4.25692  3.17808  3.94597  2.94053  2.42837  2.99589  3.20735  3.43313  5.35999  4.16967    170 - -
          2.68618  4.42225  2.77519  2.73123  3.46354  2.40513  3.72494  3.29354  2.67741  2.69355  4.24690  2.90347  2.73739  3.18146  2.89801  2.37887  2.77519  2.98518  4.58477  3.61503
          0.03211  3.85036  4.57271  0.61958  0.77255  0.48576  0.95510
    171   2.72295  4.48370  3.32778  3.16383  4.16046  3.17247  4.24291  3.70042  3.21928  3.32957  4.37865  3.47263  0.86977  3.60875  3.46711  2.88981  3.16283  3.34829  5.35285  4.28090    171 - -
          2.68618  4.42225  2.77519  2.73123  3.46354  2.40513  3.72494  3.29354  2.67741  2.69355  4.24690  2.90347  2.73739  3.18146  2.89801  2.37887  2.77519  2.98518  4.58477  3.61503
          0.03211  3.85036  4.57271  0.61958  0.77255  0.48576  0.95510
    172   2.63810  4.41543  3.30732  3.20407  4.34622  0.76405  4.32546  3.94069  3.38231  3.59754  4.57331  3.47169  3.80585  3.70826  3.62054  2.80943  3.11763  3.47330  5.44696  4.44746    172 - -
          2.68618  4.42225  2.77519  2.73123  3.46354  2.40513  3.72494  3.29354  2.67741  2.69355  4.24690  2.90347  2.73739  3.18146  2.89801  2.37887  2.77519  2.98518  4.58477  3.61503
          0.03211  3.85036  4.57271  0.61958  0.77255  0.48576  0.95510
    173   3.01393  4.43914  4.30377  3.91894  3.35957  4.04226  4.65135  1.10571  3.74663  1.95042  3.29867  4.16740  4.47582  4.09736  3.94575  3.53563  3.31358  1.84601  5.24564  3.98186    173 - -
          2.68618  4.42225  2.77519  2.73123  3.46354  2.40513  3.72494  3.29354  2.67741  2.69355  4.24690  2.90347  2.73739  3.18146  2.89801  2.37887  2.77519  2.98518  4.58477  3.61503
          0.03211  3.85036  4.57271  0.61958  0.77255  0.48576  0.95510
    174   2.93379  5.03960  2.47910  1.05723  4.38313  3.26018  3.84541  3.83265  2.72319  3.45345  4.42874  2.92115  3.86380  3.06171  3.12953  2.91862  3.23796  3.51888  5.55889  4.28144    174 - -
          2.68618  4.42225  2.77519  2.73123  3.46354  2.40513  3.72494  3.29354  2.67741  2.69355  4.24690  2.90347  2.73739  3.18146  2.89801  2.37887  2.77519  2.98518  4.58477  3.61503
          0.03211  3.85036  4.57271  0.61958  0.77255  0.48576  0.95510
    175   2.38866  4.17921  3.51240  3.16279  3.73769  2.31103  4.12006  2.72077  3.12575  2.72242  3.72666  3.39137  3.82888  3.45932  3.41070  2.62370  2.79342  1.58605  5.23635  3.99477    175 - -
          2.68618  4.42225  2.77519  2.73123  3.46354  2.40513  3.72494  3.29354  2.67741  2.69355  4.24690  2.90347  2.73739  3.18146  2.89801  2.37887  2.77519  2.98518  4.58477  3.61503
          0.03211  3.85036  4.57271  0.61958  0.77255  0.48576  0.95510
    176   3.33504  4.67522  4.32308  3.94585  1.31654  4.15402  3.45694  3.04074  3.81208  2.41825  3.66336  3.88182  4.48424  3.88732  3.92491  3.51018  3.56547  2.96544  3.64807  1.53871    176 - -
          2.68618  4.42225  2.77519  2.73123  3.46354  2.40513  3.72494  3.29354  2.67741  2.69355  4.24690  2.90347  2.73739  3.18146  2.89801  2.37887  2.77519  2.98518  4.58477  3.61503
          0.03211  3.85036  4.57271  0.61958  0.77255  0.48576  0.95510
    177   3.27481  4.61934  4.36775  3.96096  1.59893  4.11456  3.50991  2.97889  3.78634  2.33752  3.57949  3.90219  4.45148  3.88730  3.89089  3.48600  3.50756  2.91368  1.87109  2.02002    177 - -
          2.68618  4.42225  2.77519  2.73123  3.46354  2.40513  3.72494  3.29354  2.67741  2.69355  4.24690  2.90347  2.73739  3.18146  2.89801  2.37887  2.77519  2.98518  4.58477  3.61503
          0.03211  3.85036  4.57271  0.61958  0.77255  0.48576  0.95510
    178   2.72295  4.48370  3.32778  3.16383  4.16046  3.17247  4.24291  3.70042  3.21928  3.32957  4.37865  3.47263  0.86977  3.60875  3.46711  2.88981  3.16283  3.34829  5.35285  4.28090    178 - -
          2.68618  4.42225  2.77519  2.73123  3.46354  2.40513  3.72494  3.29354  2.67741  2.69355  4.24690  2.90347  2.73739  3.18146  2.89801  2.37887  2.77519  2.98518  4.58477  3.61503
          0.17427  3.85036  1.97572  0.61958  0.77255  0.48576  0.95510
    179   3.02978  4.58365  3.60671  3.31316  2.33079  3.64702  3.56650  3.06216  3.17512  2.55591  3.75673  3.53601  4.12847  3.52027  3.38890  3.18026  3.31792  2.92628  3.96596  1.28052    179 - -
          2.68618  4.42225  2.77519  2.73123  3.46354  2.40513  3.72494  3.29354  2.67741  2.69355  4.24690  2.90347  2.73739  3.18146  2.89801  2.37887  2.77519  2.98518  4.58477  3.61503
          0.03693  3.71302  4.43536  0.61958  0.77255  0.42343  1.06362
    180   2.86159  5.35763  1.73415  1.46356  4.64543  3.17199  3.70145  4.13896  2.69245  3.67252  4.53165  2.65017  3.78250  2.87071  3.25944  2.76249  3.14779  3.73598  5.83265  4.36065    180 - -
          2.68618  4.42225  2.77519  2.73123  3.46354  2.40513  3.72494  3.29354  2.67741  2.69355  4.24690  2.90347  2.73739  3.18146  2.89801  2.37887  2.77519  2.98518  4.58477  3.61503
          0.03211  3.85036  4.57271  0.61958  0.77255  0.48576  0.95510
    181   2.79071  4.33971  4.09451  3.75721  3.53422  3.70075  4.56284  2.05226  3.62464  2.22527  3.50298  3.95051  4.26268  3.98616  3.83923  3.20310  3.15291  1.05326  5.31483  4.04496    181 - -
          2.68618  4.42225  2.77519  2.73123  3.46354  2.40513  3.72494  3.29354  2.67741  2.69355  4.24690  2.90347  2.73739  3.18146  2.89801  2.37887  2.77519  2.98518  4.58477  3.61503
          0.03211  3.85036  4.57271  0.61958  0.77255  0.48576  0.95510
    182   2.93379  5.03960  2.47910  1.05723  4.38313  3.26018  3.84541  3.83265  2.72319  3.45345  4.42874  2.92115  3.86380  3.06171  3.12953  2.91862  3.23796  3.51888  5.55889  4.28144    182 - -
          2.68618  4.42225  2.77519  2.73123  3.46354  2.40513  3.72494  3.29354  2.67741  2.69355  4.24690  2.90347  2.73739  3.18146  2.89801  2.37887  2.77519  2.98518  4.58477  3.61503
          0.03211  3.85036  4.57271  0.61958  0.77255  0.48576  0.95510
    183   2.86014  5.35129  1.76458  1.44458  4.63962  3.17323  3.70150  4.13179  2.69008  3.66703  4.52643  2.65256  3.78286  2.87088  3.25473  2.76232  3.14616  3.73010  5.82730  4.35757    183 - -
          2.68618  4.42225  2.77519  2.73123  3.46354  2.40513  3.72494  3.29354  2.67741  2.69355  4.24690  2.90347  2.73739  3.18146  2.89801  2.37887  2.77519  2.98518  4.58477  3.61503
          0.03211  3.85036  4.57271  0.61958  0.77255  0.48576  0.95510
    184   3.01393  4.43914  4.30377  3.91894  3.35957  4.04226  4.65135  1.10571  3.74663  1.95042  3.29867  4.16740  4.47582  4.09736  3.94575  3.53563  3.31358  1.84601  5.24564  3.98186    184 - -
          2.68618  4.42225  2.77519  2.73123  3.46354  2.40513  3.72494  3.29354  2.67741  2.69355  4.24690  2.90347  2.73739  3.18146  2.89801  2.37887  2.77519  2.98518  4.58477  3.61503
          0.03211  3.85036  4.57271  0.61958  0.77255  0.48576  0.95510
    185   3.09732  4.46733  4.53402  4.02276  3.20050  4.31613  4.69117  1.40416  3.84470  1.42832  3.06252  4.29918  4.59956  4.11622  4.04018  3.68725  3.34684  1.85863  5.18441  3.97744    185 - -
          2.68618  4.42225  2.77519  2.73123  3.46354  2.40513  3.72494  3.29354  2.67741  2.69355  4.24690  2.90347  2.73739  3.18146  2.89801  2.37887  2.77519  2.98518  4.58477  3.61503
          0.03211  3.85036  4.57271  0.61958  0.77255  0.48576  0.95510
    186   2.69562  4.62928  2.96149  1.88036  3.77999  3.45679  3.79123  2.28378  2.61751  2.68295  3.70622  3.09009  3.91616  3.00984  2.99772  2.81413  2.95170  2.63454  5.22869  3.92267    186 - -
          2.68618  4.42225  2.77519  2.73123  3.46354  2.40513  3.72494  3.29354  2.67741  2.69355  4.24690  2.90347  2.73739  3.18146  2.89801  2.37887  2.77519  2.98518  4.58477  3.61503
          0.03211  3.85036  4.57271  0.61958  0.77255  0.48576  0.95510
    187   2.70303  5.07417  2.11283  2.22878  4.32413  3.28964  2.74842  3.82247  2.05216  3.35375  4.16762  2.77710  3.77634  2.74430  2.82824  2.66532  2.94791  3.44913  5.50267  4.10665    187 - -
          2.68618  4.42225  2.77519  2.73123  3.46354  2.40513  3.72494  3.29354  2.67741  2.69355  4.24690  2.90347  2.73739  3.18146  2.89801  2.37887  2.77519  2.98518  4.58477  3.61503
          0.03211  3.85036  4.57271  0.61958  0.77255  0.48576  0.95510
    188   2.63810  4.41543  3.30732  3.20407  4.34622  0.76405  4.32546  3.94069  3.38231  3.59754  4.57331  3.47169  3.80585  3.70826  3.62054  2.80943  3.11763  3.47330  5.44696  4.44746    188 - -
          2.68618  4.42225  2.77519  2.73123  3.46354  2.40513  3.72494  3.29354  2.67741  2.69355  4.24690  2.90347  2.73739  3.18146  2.89801  2.37887  2.77519  2.98518  4.58477  3.61503
          0.03211  3.85036  4.57271  0.61958  0.77255  0.48576  0.95510
    189   3.01393  4.43914  4.30377  3.91894  3.35957  4.04226  4.65135  1.10571  3.74663  1.95042  3.29867  4.16740  4.47582  4.09736  3.94575  3.53563  3.31358  1.84601  5.24564  3.98186    189 - -
          2.68618  4.42225  2.77519  2.73123  3.46354  2.40513  3.72494  3.29354  2.67741  2.69355  4.24690  2.90347  2.73739  3.18146  2.89801  2.37887  2.77519  2.98518  4.58477  3.61503
          0.03211  3.85036  4.57271  0.61958  0.77255  0.48576  0.95510
    190   3.12394  4.50505  4.52185  4.00424  3.13282  4.31812  4.66181  1.64836  3.82165  1.19831  2.99177  4.28948  4.58960  4.07965  4.01260  3.68471  3.36904  1.96858  5.13500  3.94296    190 - -
          2.68618  4.42225  2.77519  2.73123  3.46354  2.40513  3.72494  3.29354  2.67741  2.69355  4.24690  2.90347  2.73739  3.18146  2.89801  2.37887  2.77519  2.98518  4.58477  3.61503
          0.03211  3.85036  4.57271  0.61958  0.77255  0.48576  0.95510
    191   1.76332  4.21810  3.19518  2.91870  4.08897  2.98887  4.04088  3.38901  2.96461  3.13464  4.04471  3.18603  1.88869  3.30400  3.28885  2.45147  2.73143  2.97864  5.45392  4.21793    191 - -
          2.68618  4.42225  2.77519  2.73123  3.46354  2.40513  3.72494  3.29354  2.67741  2.69355  4.24690  2.90347  2.73739  3.18146  2.89801  2.37887  2.77519  2.98518  4.58477  3.61503
          0.03211  3.85036  4.57271  0.61958  0.77255  0.48576  0.95510
    192   3.13072  4.59970  4.15389  3.79390  3.12773  3.95385  4.45659  2.33089  3.56186  0.90290  3.15808  4.07149  4.39319  3.93549  3.74144  3.52252  3.42608  2.36243  4.99873  3.71686    192 - -
          2.68618  4.42225  2.77519  2.73123  3.46354  2.40513  3.72494  3.29354  2.67741  2.69355  4.24690  2.90347  2.73739  3.18146  2.89801  2.37887  2.77519  2.98518  4.58477  3.61503
          0.03211  3.85036  4.57271  0.61958  0.77255  0.48576  0.95510
    193   2.40128  4.24623  3.40893  3.16021  3.94980  3.08616  4.17916  3.07425  3.10275  2.93852  3.99067  3.37296  3.78827  3.49874  3.36234  2.60234  1.20994  2.77159  5.38956  4.16650    193 - -
          2.68618  4.42225  2.77519  2.73123  3.46354  2.40513  3.72494  3.29354  2.67741  2.69355  4.24690  2.90347  2.73739  3.18146  2.89801  2.37887  2.77519  2.98518  4.58477  3.61503
          0.03211  3.85036  4.57271  0.61958  0.77255  0.48576  0.95510
    194   2.57040  4.79381  1.96987  2.27357  4.38019  2.39594  3.74274  3.84601  2.68291  3.43053  4.25718  2.79105  3.72552  2.91878  3.18582  2.09462  2.91128  3.41283  5.62801  4.24284    194 - -
          2.68618  4.42225  2.77519  2.73123  3.46354  2.40513  3.72494  3.29354  2.67741  2.69355  4.24690  2.90347  2.73739  3.18146  2.89801  2.37887  2.77519  2.98518  4.58477  3.61503
          0.03211  3.85036  4.57271  0.61958  0.77255  0.48576  0.95510
    195   1.04610  4.18147  3.44053  3.23110  4.03072  3.00654  4.25571  3.15295  3.24680  3.03555  4.07003  3.38618  3.74370  3.59005  3.49869  2.53207  2.80791  2.81119  5.46009  4.25795    195 - -
          2.68618  4.42225  2.77519  2.73123  3.46354  2.40513  3.72494  3.29354  2.67741  2.69355  4.24690  2.90347  2.73739  3.18146  2.89801  2.37887  2.77519  2.98518  4.58477  3.61503
          0.03211  3.85036  4.57271  0.61958  0.77255  0.48576  0.95510
    196   2.63810  4.41543  3.30732  3.20407  4.34622  0.76405  4.32546  3.94069  3.38231  3.59754  4.57331  3.47169  3.80585  3.70826  3.62054  2.80943  3.11763  3.47330  5.44696  4.44746    196 - -
          2.68618  4.42225  2.77519  2.73123  3.46354  2.40513  3.72494  3.29354  2.67741  2.69355  4.24690  2.90347  2.73739  3.18146  2.89801  2.37887  2.77519  2.98518  4.58477  3.61503
          0.03211  3.85036  4.57271  0.61958  0.77255  0.48576  0.95510
    197   1.76690  4.25167  3.75557  3.31876  3.56694  3.49236  4.22166  1.86327  3.22398  2.34393  3.48399  3.58681  4.04028  3.56449  3.50878  2.88337  2.92129  2.09700  5.21341  3.97546    197 - -
          2.68618  4.42225  2.77519  2.73123  3.46354  2.40513  3.72494  3.29354  2.67741  2.69355  4.24690  2.90347  2.73739  3.18146  2.89801  2.37887  2.77519  2.98518  4.58477  3.61503
          0.03211  3.85036  4.57271  0.61958  0.77255  0.48576  0.95510
    198   2.30456  4.22452  3.18763  3.00264  4.05441  2.95484  4.11298  3.57416  3.07491  3.29619  4.22431  3.23079  3.69187  3.42602  3.36145  1.12488  2.78308  3.11410  5.42873  4.13789    198 - -
          2.68618  4.42225  2.77519  2.73123  3.46354  2.40513  3.72494  3.29354  2.67741  2.69355  4.24690  2.90347  2.73739  3.18146  2.89801  2.37887  2.77519  2.98518  4.58477  3.61503
          0.03211  3.85036  4.57271  0.61958  0.77255  0.48576  0.95510
    199   2.21586  4.18021  3.08134  2.88931  4.25416  1.65514  4.08307  3.72187  3.05462  3.39867  4.23720  3.13664  3.63034  3.34845  3.38504  1.78555  2.69685  3.17507  5.57747  4.33014    199 - -
          2.68618  4.42225  2.77519  2.73123  3.46354  2.40513  3.72494  3.29354  2.67741  2.69355  4.24690  2.90347  2.73739  3.18146  2.89801  2.37887  2.77519  2.98518  4.58477  3.61503
          0.03211  3.85036  4.57271  0.61958  0.77255  0.48576  0.95510
    200   2.98099  4.82117  3.46944  2.98546  4.17016  3.47290  3.80904  3.71055  2.22960  3.23053  4.23153  3.34676  3.97678  3.03068  1.01271  3.06638  3.24860  3.43552  5.26231  4.10257    200 - -
          2.68618  4.42225  2.77519  2.73123  3.46354  2.40513  3.72494  3.29354  2.67741  2.69355  4.24690  2.90347  2.73739  3.18146  2.89801  2.37887  2.77519  2.98518  4.58477  3.61503
          0.03211  3.85036  4.57271  0.61958  0.77255  0.48576  0.95510
    201   2.12191  4.27332  3.93909  3.49836  3.51226  3.67734  4.35349  1.51975  3.38920  2.21724  3.40789  3.75944  4.18114  3.72423  3.65233  3.06783  3.01169  1.92367  5.23289  4.00274    201 - -
          2.68618  4.42225  2.77519  2.73123  3.46354  2.40513  3.72494  3.29354  2.67741  2.69355  4.24690  2.90347  2.73739  3.18146  2.89801  2.37887  2.77519  2.98518  4.58477  3.61503
          0.03211  3.85036  4.57271  0.61958  0.77255  0.48576  0.95510
    202   2.51918  4.53669  3.08808  2.67112  4.07428  3.22454  3.74535  3.52459  2.39899  3.14210  4.00773  3.06900  3.78128  2.94380  2.12430  1.78493  2.85316  3.15647  5.32249  4.04066    202 - -
          2.68618  4.42225  2.77519  2.73123  3.46354  2.40513  3.72494  3.29354  2.67741  2.69355  4.24690  2.90347  2.73739  3.18146  2.89801  2.37887  2.77519  2.98518  4.58477  3.61503
          0.03211  3.85036  4.57271  0.61958  0.77255  0.48576  0.95510
    203   3.13072  4.59970  4.15389  3.79390  3.12773  3.95385  4.45659  2.33089  3.56186  0.90290  3.15808  4.07149  4.39319  3.93549  3.74144  3.52252  3.42608  2.36243  4.99873  3.71686    203 - -
          2.68618  4.42225  2.77519  2.73123  3.46354  2.40513  3.72494  3.29354  2.67741  2.69355  4.24690  2.90347  2.73739  3.18146  2.89801  2.37887  2.77519  2.98518  4.58477  3.61503
          0.03211  3.85036  4.57271  0.61958  0.77255  0.48576  0.95510
    204   2.52278  4.68762  2.11515  2.35709  4.22525  3.15527  3.72772  3.63342  2.62313  3.26613  4.09844  2.85532  3.72950  2.90460  3.09433  2.13093  2.29475  3.24137  5.49766  4.14412    204 - -
          2.68618  4.42225  2.77519  2.73123  3.46354  2.40513  3.72494  3.29354  2.67741  2.69355  4.24690  2.90347  2.73739  3.18146  2.89801  2.37887  2.77519  2.98518  4.58477  3.61503
          0.03211  3.85036  4.57271  0.61958  0.77255  0.48576  0.95510
    205   1.75379  4.12455  3.42357  3.10544  4.01358  2.98668  4.13000  3.09478  3.08019  2.99949  3.94286  3.28719  3.69814  3.41734  3.37351  2.43508  1.67322  2.73524  5.44295  4.22473    205 - -
          2.68618  4.42225  2.77519  2.73123  3.46354  2.40513  3.72494  3.29354  2.67741  2.69355  4.24690  2.90347  2.73739  3.18146  2.89801  2.37887  2.77519  2.98518  4.58477  3.61503
          0.03211  3.85036  4.57271  0.61958  0.77255  0.48576  0.95510
    206   2.93379  5.03960  2.47910  1.05723  4.38313  3.26018  3.84541  3.83265  2.72319  3.45345  4.42874  2.92115  3.86380  3.06171  3.12953  2.91862  3.23796  3.51888  5.55889  4.28144    206 - -
          2.68618  4.42225  2.77519  2.73123  3.46354  2.40513  3.72494  3.29354  2.67741  2.69355  4.24690  2.90347  2.73739  3.18146  2.89801  2.37887  2.77519  2.98518  4.58477  3.61503
          0.03211  3.85036  4.57271  0.61958  0.77255  0.48576  0.95510
    207   2.93379  5.03960  2.47910  1.05723  4.38313  3.26018  3.84541  3.83265  2.72319  3.45345  4.42874  2.92115  3.86380  3.06171  3.12953  2.91862  3.23796  3.51888  5.55889  4.28144    207 - -
          2.68618  4.42225  2.77519  2.73123  3.46354  2.40513  3.72494  3.29354  2.67741  2.69355  4.24690  2.90347  2.73739  3.18146  2.89801  2.37887  2.77519  2.98518  4.58477  3.61503
          0.03211  3.85036  4.57271  0.61958  0.77255  0.48576  0.95510
    208   3.13072  4.59970  4.15389  3.79390  3.12773  3.95385  4.45659  2.33089  3.56186  0.90290  3.15808  4.07149  4.39319  3.93549  3.74144  3.52252  3.42608  2.36243  4.99873  3.71686    208 - -
          2.68618  4.42225  2.77519  2.73123  3.46354  2.40513  3.72494  3.29354  2.67741  2.69355  4.24690  2.90347  2.73739  3.18146  2.89801  2.37887  2.77519  2.98518  4.58477  3.61503
          0.03211  3.85036  4.57271  0.61958  0.77255  0.48576  0.95510
    209   3.21564  4.71358  3.80582  3.53128  2.29447  3.80455  3.60894  3.22798  3.38944  2.68756  3.90538  3.69657  4.27902  3.70078  3.57758  3.35445  3.50228  3.09753  3.93730  1.00335    209 - -
          2.68618  4.42225  2.77519  2.73123  3.46354  2.40513  3.72494  3.29354  2.67741  2.69355  4.24690  2.90347  2.73739  3.18146  2.89801  2.37887  2.77519  2.98518  4.58477  3.61503
          0.03211  3.85036  4.57271  0.61958  0.77255  0.48576  0.95510
    210   2.93379  5.03960  2.47910  1.05723  4.38313  3.26018  3.84541  3.83265  2.72319  3.45345  4.42874  2.92115  3.86380  3.06171  3.12953  2.91862  3.23796  3.51888  5.55889  4.28144    210 - -
          2.68618  4.42225  2.77519  2.73123  3.46354  2.40513  3.72494  3.29354  2.67741  2.69355  4.24690  2.90347  2.73739  3.18146  2.89801  2.37887  2.77519  2.98518  4.58477  3.61503
          0.03211  3.85036  4.57271  0.61958  0.77255  0.48576  0.95510
    211   3.07875  4.53120  4.33367  3.80050  3.05393  4.17860  4.48009  2.17957  3.59250  1.30065  1.89567  4.10938  4.46863  3.87611  3.79712  3.52755  3.32003  2.24256  5.02273  3.84576    211 - -
          2.68618  4.42225  2.77519  2.73123  3.46354  2.40513  3.72494  3.29354  2.67741  2.69355  4.24690  2.90347  2.73739  3.18146  2.89801  2.37887  2.77519  2.98518  4.58477  3.61503
          0.03211  3.85036  4.57271  0.61958  0.77255  0.48576  0.95510
    212   2.94332  5.03657  3.31024  2.70634  4.44885  3.56525  3.57069  3.81420  1.40533  3.29391  4.17117  3.11907  3.95484  2.71455  1.75032  2.95158  3.12708  3.50279  5.36658  4.17847    212 - -
          2.68618  4.42225  2.77519  2.73123  3.46354  2.40513  3.72494  3.29354  2.67741  2.69355  4.24690  2.90347  2.73739  3.18146  2.89801  2.37887  2.77519  2.98518  4.58477  3.61503
          0.03211  3.85036  4.57271  0.61958  0.77255  0.48576  0.95510
    213   3.12394  4.50505  4.52185  4.00424  3.13282  4.31812  4.66181  1.64836  3.82165  1.19831  2.99177  4.28948  4.58960  4.07965  4.01260  3.68471  3.36904  1.96858  5.13500  3.94296    213 - -
          2.68618  4.42225  2.77519  2.73123  3.46354  2.40513  3.72494  3.29354  2.67741  2.69355  4.24690  2.90347  2.73739  3.18146  2.89801  2.37887  2.77519  2.98518  4.58477  3.61503
          0.03211  3.85036  4.57271  0.61958  0.77255  0.48576  0.95510
    214   1.61634  4.16499  3.70912  3.32218  3.74095  3.24040  4.24489  2.47731  3.25021  2.57697  3.66242  3.50464  3.88896  3.57710  3.52690  2.66698  2.81294  1.80271  5.32863  4.09974    214 - -
          2.68618  4.42225  2.77519  2.73123  3.46354  2.40513  3.72494  3.29354  2.67741  2.69355  4.24690  2.90347  2.73739  3.18146  2.89801  2.37887  2.77519  2.98518  4.58477  3.61503
          0.03211  3.85036  4.57271  0.61958  0.77255  0.48576  0.95510
    215   2.95216  4.50451  4.02583  3.61783  3.19858  3.81760  4.35810  2.37199  3.38703  1.79678  1.42096  3.89799  4.27827  3.77048  3.59491  3.29886  3.25712  2.37549  5.03633  3.79603    215 - -
          2.68618  4.42225  2.77519  2.73123  3.46354  2.40513  3.72494  3.29354  2.67741  2.69355  4.24690  2.90347  2.73739  3.18146  2.89801  2.37887  2.77519  2.98518  4.58477  3.61503
          0.03211  3.85036  4.57271  0.61958  0.77255  0.48576  0.95510
    216   2.95231  4.91469  3.12679  2.75273  4.29606  3.44387  3.74763  3.72400  1.06894  3.29405  4.25692  3.17808  3.94597  2.94053  2.42837  2.99589  3.20735  3.43313  5.35999  4.16967    216 - -
          2.68618  4.42225  2.77519  2.73123  3.46354  2.40513  3.72494  3.29354  2.67741  2.69355  4.24690  2.90347  2.73739  3.18146  2.89801  2.37887  2.77519  2.98518  4.58477  3.61503
          0.03211  3.85036  4.57271  0.61958  0.77255  0.48576  0.95510
    217   3.13072  4.59970  4.15389  3.79390  3.12773  3.95385  4.45659  2.33089  3.56186  0.90290  3.15808  4.07149  4.39319  3.93549  3.74144  3.52252  3.42608  2.36243  4.99873  3.71686    217 - -
          2.68618  4.42225  2.77519  2.73123  3.46354  2.40513  3.72494  3.29354  2.67741  2.69355  4.24690  2.90347  2.73739  3.18146  2.89801  2.37887  2.77519  2.98518  4.58477  3.61503
          0.03211  3.85036  4.57271  0.61958  0.77255  0.48576  0.95510
    218   1.04610  4.18147  3.44053  3.23110  4.03072  3.00654  4.25571  3.15295  3.24680  3.03555  4.07003  3.38618  3.74370  3.59005  3.49869  2.53207  2.80791  2.81119  5.46009  4.25795    218 - -
          2.68618  4.42225  2.77519  2.73123  3.46354  2.40513  3.72494  3.29354  2.67741  2.69355  4.24690  2.90347  2.73739  3.18146  2.89801  2.37887  2.77519  2.98518  4.58477  3.61503
          0.03211  3.85036  4.57271  0.61958  0.77255  0.48576  0.95510
    219   2.93379  5.03960  2.47910  1.05723  4.38313  3.26018  3.84541  3.83265  2.72319  3.45345  4.42874  2.92115  3.86380  3.06171  3.12953  2.91862  3.23796  3.51888  5.55889  4.28144    219 - -
          2.68618  4.42225  2.77519  2.73123  3.46354  2.40513  3.72494  3.29354  2.67741  2.69355  4.24690  2.90347  2.73739  3.18146  2.89801  2.37887  2.77519  2.98518  4.58477  3.61503
          0.03211  3.85036  4.57271  0.61958  0.77255  0.48576  0.95510
    220   2.93379  5.03960  2.47910  1.05723  4.38313  3.26018  3.84541  3.83265  2.72319  3.45345  4.42874  2.92115  3.86380  3.06171  3.12953  2.91862  3.23796  3.51888  5.55889  4.28144    220 - -
          2.68618  4.42225  2.77519  2.73123  3.46354  2.40513  3.72494  3.29354  2.67741  2.69355  4.24690  2.90347  2.73739  3.18146  2.89801  2.37887  2.77519  2.98518  4.58477  3.61503
          0.03211  3.85036  4.57271  0.61958  0.77255  0.48576  0.95510
    221   2.68790  4.83080  2.48341  1.85104  4.35205  1.78087  3.78746  3.79480  2.67969  3.40924  4.28185  2.85981  3.78171  2.98550  3.11384  2.70921  3.01951  3.41133  5.57129  4.25044    221 - -
          2.68618  4.42225  2.77519  2.73123  3.46354  2.40513  3.72494  3.29354  2.67741  2.69355  4.24690  2.90347  2.73739  3.18146  2.89801  2.37887  2.77519  2.98518  4.58477  3.61503
          0.03211  3.85036  4.57271  0.61958  0.77255  0.48576  0.95510
    222   2.95202  5.02458  3.34411  2.73029  4.43525  3.57300  3.57440  3.79981  1.60722  3.28306  4.16532  3.13514  3.96228  2.72073  1.50055  2.96534  3.13520  3.49317  5.35676  4.17433    222 - -
          2.68618  4.42225  2.77519  2.73123  3.46354  2.40513  3.72494  3.29354  2.67741  2.69355  4.24690  2.90347  2.73739  3.18146  2.89801  2.37887  2.77519  2.98518  4.58477  3.61503
          0.03211  3.85036  4.57271  0.61958  0.77255  0.48576  0.95510
    223   2.74063  5.16657  2.00535  2.16194  4.47339  3.23807  3.62895  3.95012  2.04315  3.47408  4.29120  2.23640  3.77061  2.77666  2.95259  2.68247  3.00108  3.55605  5.63623  4.21772    223 - -
          2.68618  4.42225  2.77519  2.73123  3.46354  2.40513  3.72494  3.29354  2.67741  2.69355  4.24690  2.90347  2.73739  3.18146  2.89801  2.37887  2.77519  2.98518  4.58477  3.61503
          0.03211  3.85036  4.57271  0.61958  0.77255  0.48576  0.95510
    224   2.96678  4.35414  4.49233  4.00051  3.45265  4.19691  4.75771  1.51836  3.87389  1.98999  3.29038  4.25008  4.55868  4.16763  4.10018  3.57812  3.24368  1.22767  5.37230  4.15155    224 - -
          2.68618  4.42225  2.77519  2.73123  3.46354  2.40513  3.72494  3.29354  2.67741  2.69355  4.24690  2.90347  2.73739  3.18146  2.89801  2.37887  2.77519  2.98518  4.58477  3.61503
          0.03211  3.85036  4.57271  0.61958  0.77255  0.48576  0.95510
    225   2.62804  4.30715  3.61360  3.17248  3.46607  3.52917  4.08065  1.70422  3.06722  2.30156  3.42990  3.49961  2.67196  3.42754  3.35838  2.90777  2.93687  2.25661  5.07392  3.82323    225 - -
          2.68618  4.42225  2.77519  2.73123  3.46354  2.40513  3.72494  3.29354  2.67741  2.69355  4.24690  2.90347  2.73739  3.18146  2.89801  2.37887  2.77519  2.98518  4.58477  3.61503
          0.03211  3.85036  4.57271  0.61958  0.77255  0.48576  0.95510
    226   2.86014  5.35129  1.76458  1.44458  4.63962  3.17323  3.70150  4.13179  2.69008  3.66703  4.52643  2.65256  3.78286  2.87088  3.25473  2.76232  3.14616  3.73010  5.82730  4.35757    226 - -
          2.68618  4.42225  2.77519  2.73123  3.46354  2.40513  3.72494  3.29354  2.67741  2.69355  4.24690  2.90347  2.73739  3.18146  2.89801  2.37887  2.77519  2.98518  4.58477  3.61503
          0.03211  3.85036  4.57271  0.61958  0.77255  0.48576  0.95510
    227   2.66905  4.66165  2.94417  1.88391  3.79327  3.42540  3.72719  3.05167  2.52618  2.70472  2.72677  3.04115  3.87426  2.93297  2.90653  2.76003  2.91928  2.83785  5.20565  3.90431    227 - -
          2.68618  4.42225  2.77519  2.73123  3.46354  2.40513  3.72494  3.29354  2.67741  2.69355  4.24690  2.90347  2.73739  3.18146  2.89801  2.37887  2.77519  2.98518  4.58477  3.61503
          0.03211  3.85036  4.57271  0.61958  0.77255  0.48576  0.95510
    228   2.53125  4.21303  3.81900  3.39923  3.64332  3.43644  4.28763  2.24698  3.28940  2.42413  3.54983  3.61827  4.02313  3.63506  3.55855  2.84612  2.20748  1.47890  5.28530  4.05471    228 - -
          2.68618  4.42225  2.77519  2.73123  3.46354  2.40513  3.72494  3.29354  2.67741  2.69355  4.24690  2.90347  2.73739  3.18146  2.89801  2.37887  2.77519  2.98518  4.58477  3.61503
          0.03211  3.85036  4.57271  0.61958  0.77255  0.48576  0.95510
    229   3.21564  4.71358  3.80582  3.53128  2.29447  3.80455  3.60894  3.22798  3.38944  2.68756  3.90538  3.69657  4.27902  3.70078  3.57758  3.35445  3.50228  3.09753  3.93730  1.00335    229 - -
          2.68618  4.42225  2.77519  2.73123  3.46354  2.40513  3.72494  3.29354  2.67741  2.69355  4.24690  2.90347  2.73739  3.18146  2.89801  2.37887  2.77519  2.98518  4.58477  3.61503
          0.03211  3.85036  4.57271  0.61958  0.77255  0.48576  0.95510
    230   2.72295  4.48370  3.32778  3.16383  4.16046  3.17247  4.24291  3.70042  3.21928  3.32957  4.37865  3.47263  0.86977  3.60875  3.46711  2.88981  3.16283  3.34829  5.35285  4.28090    230 - -
          2.68618  4.42225  2.77519  2.73123  3.46354  2.40513  3.72494  3.29354  2.67741  2.69355  4.24690  2.90347  2.73739  3.18146  2.89801  2.37887  2.77519  2.98518  4.58477  3.61503
          0.03211  3.85036  4.57271  0.61958  0.77255  0.48576  0.95510
    231   2.97052  4.35462  4.50130  4.00850  3.45159  4.20559  4.76380  1.49680  3.88265  1.98618  3.28753  4.25792  4.56408  4.17448  4.10797  3.58633  3.24640  1.24085  5.37374  4.15473    231 - -
          2.68618  4.42225  2.77519  2.73123  3.46354  2.40513  3.72494  3.29354  2.67741  2.69355  4.24690  2.90347  2.73739  3.18146  2.89801  2.37887  2.77519  2.98518  4.58477  3.61503
          0.03211  3.85036  4.57271  0.61958  0.77255  0.48576  0.95510
    232   1.75379  4.12455  3.42357  3.10544  4.01358  2.98668  4.13000  3.09478  3.08019  2.99949  3.94286  3.28719  3.69814  3.41734  3.37351  2.43508  1.67322  2.73524  5.44295  4.22473    232 - -
          2.68618  4.42225  2.77519  2.73123  3.46354  2.40513  3.72494  3.29354  2.67741  2.69355  4.24690  2.90347  2.73739  3.18146  2.89801  2.37887  2.77519  2.98518  4.58477  3.61503
          0.03211  3.85036  4.57271  0.61958  0.77255  0.48576  0.95510
    233   3.13072  4.59970  4.15389  3.79390  3.12773  3.95385  4.45659  2.33089  3.56186  0.90290  3.15808  4.07149  4.39319  3.93549  3.74144  3.52252  3.42608  2.36243  4.99873  3.71686    233 - -
          2.68618  4.42225  2.77519  2.73123  3.46354  2.40513  3.72494  3.29354  2.67741  2.69355  4.24690  2.90347  2.73739  3.18146  2.89801  2.37887  2.77519  2.98518  4.58477  3.61503
          0.03211  3.85036  4.57271  0.61958  0.77255  0.48576  0.95510
    234   2.97144  4.79238  3.10487  2.86283  3.26982  3.42932  1.19000  3.67092  2.70651  3.16756  4.20898  3.27295  3.98076  3.22885  2.97342  3.04240  3.27416  3.40649  4.73512  3.22135    234 - -
          2.68618  4.42225  2.77519  2.73123  3.46354  2.40513  3.72494  3.29354  2.67741  2.69355  4.24690  2.90347  2.73739  3.18146  2.89801  2.37887  2.77519  2.98518  4.58477  3.61503
          0.17427  3.85036  1.97572  0.61958  0.77255  0.48576  0.95510
    235   2.86586  4.37363  4.10791  3.63338  3.21588  3.91601  4.40069  1.99021  3.45057  1.53487  3.14375  3.91995  4.32523  3.79512  3.69022  3.30064  3.15434  1.60817  5.09120  3.82431    235 - -
          2.68618  4.42225  2.77519  2.73123  3.46354  2.40513  3.72494  3.29354  2.67741  2.69355  4.24690  2.90347  2.73739  3.18146  2.89801  2.37887  2.77519  2.98518  4.58477  3.61503
          0.03693  3.71302  4.43536  0.61958  0.77255  0.42343  1.06362
    236   3.01393  4.43914  4.30377  3.91894  3.35957  4.04226  4.65135  1.10571  3.74663  1.95042  3.29867  4.16740  4.47582  4.09736  3.94575  3.53563  3.31358  1.84601  5.24564  3.98186    236 - -
          2.68618  4.42225  2.77519  2.73123  3.46354  2.40513  3.72494  3.29354  2.67741  2.69355  4.24690  2.90347  2.73739  3.18146  2.89801  2.37887  2.77519  2.98518  4.58477  3.61503
          0.03211  3.85036  4.57271  0.61958  0.77255  0.48576  0.95510
    237   2.30456  4.22452  3.18763  3.00264  4.05441  2.95484  4.11298  3.57416  3.07491  3.29619  4.22431  3.23079  3.69187  3.42602  3.36145  1.12488  2.78308  3.11410  5.42873  4.13789    237 - -
          2.68618  4.42225  2.77519  2.73123  3.46354  2.40513  3.72494  3.29354  2.67741  2.69355  4.24690  2.90347  2.73739  3.18146  2.89801  2.37887  2.77519  2.98518  4.58477  3.61503
          0.03211  3.85036  4.57271  0.61958  0.77255  0.48576  0.95510
    238   3.13072  4.59970  4.15389  3.79390  3.12773  3.95385  4.45659  2.33089  3.56186  0.90290  3.15808  4.07149  4.39319  3.93549  3.74144  3.52252  3.42608  2.36243  4.99873  3.71686    238 - -
          2.68618  4.42225  2.77519  2.73123  3.46354  2.40513  3.72494  3.29354  2.67741  2.69355  4.24690  2.90347  2.73739  3.18146  2.89801  2.37887  2.77519  2.98518  4.58477  3.61503
          0.03211  3.85036  4.57271  0.61958  0.77255  0.48576  0.95510
    239   2.93379  5.03960  2.47910  1.05723  4.38313  3.26018  3.84541  3.83265  2.72319  3.45345  4.42874  2.92115  3.86380  3.06171  3.12953  2.91862  3.23796  3.51888  5.55889  4.28144    239 - -
          2.68618  4.42225  2.77519  2.73123  3.46354  2.40513  3.72494  3.29354  2.67741  2.69355  4.24690  2.90347  2.73739  3.18146  2.89801  2.37887  2.77519  2.98518  4.58477  3.61503
          0.03211  3.85036  4.57271  0.61958  0.77255  0.48576  0.95510
    240   2.63810  4.41543  3.30732  3.20407  4.34622  0.76405  4.32546  3.94069  3.38231  3.59754  4.57331  3.47169  3.80585  3.70826  3.62054  2.80943  3.11763  3.47330  5.44696  4.44746    240 - -
          2.68618  4.42225  2.77519  2.73123  3.46354  2.40513  3.72494  3.29354  2.67741  2.69355  4.24690  2.90347  2.73739  3.18146  2.89801  2.37887  2.77519  2.98518  4.58477  3.61503
          0.03211  3.85036  4.57271  0.61958  0.77255  0.48576  0.95510
    241   2.86376  4.84831  2.88889  2.64359  4.01386  3.35174  3.80160  3.64150  2.46598  3.14602  4.17480  3.10302  3.90507  1.27388  2.75047  2.91259  3.16089  3.37264  5.28994  3.98232    241 - -
          2.68618  4.42225  2.77519  2.73123  3.46354  2.40513  3.72494  3.29354  2.67741  2.69355  4.24690  2.90347  2.73739  3.18146  2.89801  2.37887  2.77519  2.98518  4.58477  3.61503
          0.03211  3.85036  4.57271  0.61958  0.77255  0.48576  0.95510
    242   2.38640  4.16682  3.57176  3.19338  3.67768  3.21117  4.11718  2.63660  3.12178  2.66100  3.67706  3.41136  3.84623  3.46307  3.40275  2.08265  2.78561  1.60694  5.20555  3.94194    242 - -
          2.68618  4.42225  2.77519  2.73123  3.46354  2.40513  3.72494  3.29354  2.67741  2.69355  4.24690  2.90347  2.73739  3.18146  2.89801  2.37887  2.77519  2.98518  4.58477  3.61503
          0.03211  3.85036  4.57271  0.61958  0.77255  0.48576  0.95510
    243   3.21564  4.71358  3.80582  3.53128  2.29447  3.80455  3.60894  3.22798  3.38944  2.68756  3.90538  3.69657  4.27902  3.70078  3.57758  3.35445  3.50228  3.09753  3.93730  1.00335    243 - -
          2.68618  4.42225  2.77519  2.73123  3.46354  2.40513  3.72494  3.29354  2.67741  2.69355  4.24690  2.90347  2.73739  3.18146  2.89801  2.37887  2.77519  2.98518  4.58477  3.61503
          0.03211  3.85036  4.57271  0.61958  0.77255  0.48576  0.95510
    244   2.40128  4.24623  3.40893  3.16021  3.94980  3.08616  4.17916  3.07425  3.10275  2.93852  3.99067  3.37296  3.78827  3.49874  3.36234  2.60234  1.20994  2.77159  5.38956  4.16650    244 - -
          2.68618  4.42225  2.77519  2.73123  3.46354  2.40513  3.72494  3.29354  2.67741  2.69355  4.24690  2.90347  2.73739  3.18146  2.89801  2.37887  2.77519  2.98518  4.58477  3.61503
          0.03211  3.85036  4.57271  0.61958  0.77255  0.48576  0.95510
    245   2.93379  5.03960  2.47910  1.05723  4.38313  3.26018  3.84541  3.83265  2.72319  3.45345  4.42874  2.92115  3.86380  3.06171  3.12953  2.91862  3.23796  3.51888  5.55889  4.28144    245 - -
          2.68618  4.42225  2.77519  2.73123  3.46354  2.40513  3.72494  3.29354  2.67741  2.69355  4.24690  2.90347  2.73739  3.18146  2.89801  2.37887  2.77519  2.98518  4.58477  3.61503
          0.03211  3.85036  4.57271  0.61958  0.77255  0.48576  0.95510
    246   3.13072  4.59970  4.15389  3.79390  3.12773  3.95385  4.45659  2.33089  3.56186  0.90290  3.15808  4.07149  4.39319  3.93549  3.74144  3.52252  3.42608  2.36243  4.99873  3.71686    246 - -
          2.68618  4.42225  2.77519  2.73123  3.46354  2.40513  3.72494  3.29354  2.67741  2.69355  4.24690  2.90347  2.73739  3.18146  2.89801  2.37887  2.77519  2.98518  4.58477  3.61503
          0.03211  3.85036  4.57271  0.61958  0.77255  0.48576  0.95510
    247   2.95231  4.91469  3.12679  2.75273  4.29606  3.44387  3.74763  3.72400  1.06894  3.29405  4.25692  3.17808  3.94597  2.94053  2.42837  2.99589  3.20735  3.43313  5.35999  4.16967    247 - -
          2.68618  4.42225  2.77519  2.73123  3.46354  2.40513  3.72494  3.29354  2.67741  2.69355  4.24690  2.90347  2.73739  3.18146  2.89801  2.37887  2.77519  2.98518  4.58477  3.61503
          0.03211  3.85036  4.57271  0.61958  0.77255  0.48576  0.95510
    248   2.40128  4.24623  3.40893  3.16021  3.94980  3.08616  4.17916  3.07425  3.10275  2.93852  3.99067  3.37296  3.78827  3.49874  3.36234  2.60234  1.20994  2.77159  5.38956  4.16650    248 - -
          2.68618  4.42225  2.77519  2.73123  3.46354  2.40513  3.72494  3.29354  2.67741  2.69355  4.24690  2.90347  2.73739  3.18146  2.89801  2.37887  2.77519  2.98518  4.58477  3.61503
          0.03211  3.85036  4.57271  0.61958  0.77255  0.48576  0.95510
    249   2.79289  4.31637  4.01060  3.47676  3.33817  3.87749  4.27894  1.79654  3.33992  1.71291  3.22063  3.79510  4.25623  3.65914  3.60669  3.20049  2.43777  1.96457  5.08505  3.87859    249 - -
          2.68618  4.42225  2.77519  2.73123  3.46354  2.40513  3.72494  3.29354  2.67741  2.69355  4.24690  2.90347  2.73739  3.18146  2.89801  2.37887  2.77519  2.98518  4.58477  3.61503
          0.03211  3.85036  4.57271  0.61958  0.77255  0.48576  0.95510
    250   2.86376  4.84831  2.88889  2.64359  4.01386  3.35174  3.80160  3.64150  2.46598  3.14602  4.17480  3.10302  3.90507  1.27388  2.75047  2.91259  3.16089  3.37264  5.28994  3.98232    250 - -
          2.68618  4.42225  2.77519  2.73123  3.46354  2.40513  3.72494  3.29354  2.67741  2.69355  4.24690  2.90347  2.73739  3.18146  2.89801  2.37887  2.77519  2.98518  4.58477  3.61503
          0.03211  3.85036  4.57271  0.61958  0.77255  0.48576  0.95510
    251   3.13072  4.59970  4.15389  3.79390  3.12773  3.95385  4.45659  2.33089  3.56186  0.90290  3.15808  4.07149  4.39319  3.93549  3.74144  3.52252  3.42608  2.36243  4.99873  3.71686    251 - -
          2.68618  4.42225  2.77519  2.73123  3.46354  2.40513  3.72494  3.29354  2.67741  2.69355  4.24690  2.90347  2.73739  3.18146  2.89801  2.37887  2.77519  2.98518  4.58477  3.61503
          0.03211  3.85036  4.57271  0.61958  0.77255  0.48576  0.95510
    252   2.78930  5.17796  1.78488  2.12525  4.50313  3.16136  3.71467  4.04820  2.69519  3.60251  4.45932  1.75885  3.77391  2.89320  3.23710  2.72620  3.09360  3.64059  5.73474  4.27547    252 - -
          2.68618  4.42225  2.77519  2.73123  3.46354  2.40513  3.72494  3.29354  2.67741  2.69355  4.24690  2.90347  2.73739  3.18146  2.89801  2.37887  2.77519  2.98518  4.58477  3.61503
          0.03211  3.85036  4.57271  0.61958  0.77255  0.48576  0.95510
    253   3.13072  4.59970  4.15389  3.79390  3.12773  3.95385  4.45659  2.33089  3.56186  0.90290  3.15808  4.07149  4.39319  3.93549  3.74144  3.52252  3.42608  2.36243  4.99873  3.71686    253 - -
          2.68618  4.42225  2.77519  2.73123  3.46354  2.40513  3.72494  3.29354  2.67741  2.69355  4.24690  2.90347  2.73739  3.18146  2.89801  2.37887  2.77519  2.98518  4.58477  3.61503
          0.03211  3.85036  4.57271  0.61958  0.77255  0.48576  0.95510
    254   2.60334  4.45775  3.27073  2.74766  3.69003  3.47131  3.76066  2.36678  2.15362  2.64931  3.59677  3.17753  3.89651  2.99840  2.86494  2.76527  2.40191  2.58905  5.09503  3.84071    254 - -
          2.68618  4.42225  2.77519  2.73123  3.46354  2.40513  3.72494  3.29354  2.67741  2.69355  4.24690  2.90347  2.73739  3.18146  2.89801  2.37887  2.77519  2.98518  4.58477  3.61503
          0.03211  3.85036  4.57271  0.61958  0.77255  0.48576  0.95510
    255   2.73817  4.96102  2.40354  1.49435  4.41438  2.32631  3.74770  3.86506  2.63774  3.45727  4.32320  2.80660  3.78642  2.93237  3.09419  2.72732  3.04851  3.48308  5.61429  4.26325    255 - -
          2.68618  4.42225  2.77519  2.73123  3.46354  2.40513  3.72494  3.29354  2.67741  2.69355  4.24690  2.90347  2.73739  3.18146  2.89801  2.37887  2.77519  2.98518  4.58477  3.61503
          0.03211  3.85036  4.57271  0.61958  0.77255  0.48576  0.95510
    256   3.13072  4.59970  4.15389  3.79390  3.12773  3.95385  4.45659  2.33089  3.56186  0.90290  3.15808  4.07149  4.39319  3.93549  3.74144  3.52252  3.42608  2.36243  4.99873  3.71686    256 - -
          2.68618  4.42225  2.77519  2.73123  3.46354  2.40513  3.72494  3.29354  2.67741  2.69355  4.24690  2.90347  2.73739  3.18146  2.89801  2.37887  2.77519  2.98518  4.58477  3.61503
          0.03211  3.85036  4.57271  0.61958  0.77255  0.48576  0.95510
    257   2.40987  4.45439  2.77866  2.57020  4.16758  3.04470  3.86189  3.68442  2.74848  3.32693  4.17618  2.24150  3.70444  3.08421  3.13323  1.63136  2.81399  3.23271  5.48121  4.14284    257 - -
          2.68618  4.42225  2.77519  2.73123  3.46354  2.40513  3.72494  3.29354  2.67741  2.69355  4.24690  2.90347  2.73739  3.18146  2.89801  2.37887  2.77519  2.98518  4.58477  3.61503
          0.03211  3.85036  4.57271  0.61958  0.77255  0.48576  0.95510
    258   2.78971  5.11133  2.31787  1.82867  4.43209  3.21301  3.69407  3.91837  2.55636  3.48726  4.35005  1.77380  3.79516  2.86974  3.01146  2.74472  3.07643  3.54379  5.63946  4.23169    258 - -
          2.68618  4.42225  2.77519  2.73123  3.46354  2.40513  3.72494  3.29354  2.67741  2.69355  4.24690  2.90347  2.73739  3.18146  2.89801  2.37887  2.77519  2.98518  4.58477  3.61503
          0.03211  3.85036  4.57271  0.61958  0.77255  0.48576  0.95510
    259   3.21564  4.71358  3.80582  3.53128  2.29447  3.80455  3.60894  3.22798  3.38944  2.68756  3.90538  3.69657  4.27902  3.70078  3.57758  3.35445  3.50228  3.09753  3.93730  1.00335    259 - -
          2.68618  4.42225  2.77519  2.73123  3.46354  2.40513  3.72494  3.29354  2.67741  2.69355  4.24690  2.90347  2.73739  3.18146  2.89801  2.37887  2.77519  2.98518  4.58477  3.61503
          0.03211  3.85036  4.57271  0.61958  0.77255  0.48576  0.95510
    260   3.09885  4.47589  4.54183  3.98019  3.09526  4.31955  4.62912  1.72523  3.84076  1.30683  2.30204  4.27141  4.55534  4.03703  4.02491  3.64905  3.32718  2.04930  5.09518  3.98139    260 - -
          2.68618  4.42225  2.77519  2.73123  3.46354  2.40513  3.72494  3.29354  2.67741  2.69355  4.24690  2.90347  2.73739  3.18146  2.89801  2.37887  2.77519  2.98518  4.58477  3.61503
          0.03211  3.85036  4.57271  0.61958  0.77255  0.48576  0.95510
    261   2.08272  4.57922  2.80985  2.09686  4.04527  3.22648  3.74209  3.32816  2.58538  3.05406  3.92296  2.95701  3.76798  2.93598  2.99750  2.60485  2.30939  3.00289  5.35874  4.05365    261 - -
          2.68618  4.42225  2.77519  2.73123  3.46354  2.40513  3.72494  3.29354  2.67741  2.69355  4.24690  2.90347  2.73739  3.18146  2.89801  2.37887  2.77519  2.98518  4.58477  3.61503
          0.03211  3.85036  4.57271  0.61958  0.77255  0.48576  0.95510
    262   2.65672  4.80926  2.58868  1.68880  4.20890  3.24480  3.71980  3.51163  2.53929  3.20174  4.09101  2.87349  3.79492  2.90061  2.95642  2.68670  2.28203  3.18763  5.47898  4.13895    262 - -
          2.68618  4.42225  2.77519  2.73123  3.46354  2.40513  3.72494  3.29354  2.67741  2.69355  4.24690  2.90347  2.73739  3.18146  2.89801  2.37887  2.77519  2.98518  4.58477  3.61503
          0.03211  3.85036  4.57271  0.61958  0.77255  0.48576  0.95510
    263   3.21564  4.71358  3.80582  3.53128  2.29447  3.80455  3.60894  3.22798  3.38944  2.68756  3.90538  3.69657  4.27902  3.70078  3.57758  3.35445  3.50228  3.09753  3.93730  1.00335    263 - -
          2.68618  4.42225  2.77519  2.73123  3.46354  2.40513  3.72494  3.29354  2.67741  2.69355  4.24690  2.90347  2.73739  3.18146  2.89801  2.37887  2.77519  2.98518  4.58477  3.61503
          0.03211  3.85036  4.57271  0.61958  0.77255  0.48576  0.95510
    264   2.79071  4.33971  4.09451  3.75721  3.53422  3.70075  4.56284  2.05226  3.62464  2.22527  3.50298  3.95051  4.26268  3.98616  3.83923  3.20310  3.15291  1.05326  5.31483  4.04496    264 - -
          2.68618  4.42225  2.77519  2.73123  3.46354  2.40513  3.72494  3.29354  2.67741  2.69355  4.24690  2.90347  2.73739  3.18146  2.89801  2.37887  2.77519  2.98518  4.58477  3.61503
          0.03211  3.85036  4.57271  0.61958  0.77255  0.48576  0.95510
    265   2.78616  4.97881  2.76366  2.43988  4.34530  3.35831  3.62945  3.79279  1.56954  3.33568  4.19353  2.31780  3.84995  2.78907  2.49662  2.78462  3.03547  3.44354  5.44533  4.14185    265 - -
          2.68618  4.42225  2.77519  2.73123  3.46354  2.40513  3.72494  3.29354  2.67741  2.69355  4.24690  2.90347  2.73739  3.18146  2.89801  2.37887  2.77519  2.98518  4.58477  3.61503
          0.03211  3.85036  4.57271  0.61958  0.77255  0.48576  0.95510
    266   2.94107  5.03425  3.30161  2.70353  4.44504  3.56200  3.57230  3.81183  1.38528  3.29308  4.17084  3.11727  3.95358  2.71665  1.78538  2.94964  3.12611  3.50037  5.36678  4.17722    266 - -
          2.68618  4.42225  2.77519  2.73123  3.46354  2.40513  3.72494  3.29354  2.67741  2.69355  4.24690  2.90347  2.73739  3.18146  2.89801  2.37887  2.77519  2.98518  4.58477  3.61503
          0.03211  3.85036  4.57271  0.61958  0.77255  0.48576  0.95510
    267   3.01393  4.43914  4.30377  3.91894  3.35957  4.04226  4.65135  1.10571  3.74663  1.95042  3.29867  4.16740  4.47582  4.09736  3.94575  3.53563  3.31358  1.84601  5.24564  3.98186    267 - -
          2.68618  4.42225  2.77519  2.73123  3.46354  2.40513  3.72494  3.29354  2.67741  2.69355  4.24690  2.90347  2.73739  3.18146  2.89801  2.37887  2.77519  2.98518  4.58477  3.61503
          0.03211  3.85036  4.57271  0.61958  0.77255  0.48576  0.95510
    268   2.78445  5.00778  2.72500  1.69088  4.33359  3.36472  3.62425  3.75627  2.23440  3.29886  4.15813  2.90546  3.84128  2.77934  2.10386  2.77378  3.02232  3.41944  5.44725  4.14208    268 - -
          2.68618  4.42225  2.77519  2.73123  3.46354  2.40513  3.72494  3.29354  2.67741  2.69355  4.24690  2.90347  2.73739  3.18146  2.89801  2.37887  2.77519  2.98518  4.58477  3.61503
          0.03211  3.85036  4.57271  0.61958  0.77255  0.48576  0.95510
    269   1.91659  4.37445  2.89980  2.62419  4.16413  3.03507  3.86926  3.57966  2.76187  3.24104  4.07703  2.24962  3.68456  3.08285  3.15516  2.00031  2.75041  3.13699  5.47154  4.17878    269 - -
          2.68618  4.42225  2.77519  2.73123  3.46354  2.40513  3.72494  3.29354  2.67741  2.69355  4.24690  2.90347  2.73739  3.18146  2.89801  2.37887  2.77519  2.98518  4.58477  3.61503
          0.03211  3.85036  4.57271  0.61958  0.77255  0.48576  0.95510
    270   2.09365  4.32381  3.21136  2.77550  3.51321  3.28747  3.78394  3.03184  2.75230  2.73988  3.63951  3.15788  3.80814  3.09455  3.10805  2.19716  2.77771  2.75220  4.96088  2.66816    270 - -
          2.68618  4.42225  2.77519  2.73123  3.46354  2.40513  3.72494  3.29354  2.67741  2.69355  4.24690  2.90347  2.73739  3.18146  2.89801  2.37887  2.77519  2.98518  4.58477  3.61503
          0.03211  3.85036  4.57271  0.61958  0.77255  0.48576  0.95510
    271   2.73146  4.87098  3.07391  2.55048  4.25452  3.43230  3.58879  3.64664  1.81663  3.19158  4.03435  3.00974  3.85601  2.73855  1.99959  2.29257  2.95923  3.31488  5.34263  4.08470    271 - -
          2.68618  4.42225  2.77519  2.73123  3.46354  2.40513  3.72494  3.29354  2.67741  2.69355  4.24690  2.90347  2.73739  3.18146  2.89801  2.37887  2.77519  2.98518  4.58477  3.61503
          0.03211  3.85036  4.57271  0.61958  0.77255  0.48576  0.95510
    272   2.88888  4.35839  4.25524  3.73965  3.29694  4.00559  4.48315  1.99197  3.58910  1.85800  2.43966  4.01353  4.38351  3.88493  3.82039  3.36213  3.16169  1.40639  5.15636  3.96042    272 - -
          2.68618  4.42225  2.77519  2.73123  3.46354  2.40513  3.72494  3.29354  2.67741  2.69355  4.24690  2.90347  2.73739  3.18146  2.89801  2.37887  2.77519  2.98518  4.58477  3.61503
          0.03211  3.85036  4.57271  0.61958  0.77255  0.48576  0.95510
    273   2.46577  4.29875  3.33436  2.92600  3.65241  1.97799  3.92628  2.94332  2.85256  2.65527  2.51294  3.26188  3.82895  3.22521  3.17168  2.65615  2.81596  2.69415  5.11840  3.85593    273 - -
          2.68618  4.42225  2.77519  2.73123  3.46354  2.40513  3.72494  3.29354  2.67741  2.69355  4.24690  2.90347  2.73739  3.18146  2.89801  2.37887  2.77519  2.98518  4.58477  3.61503
          0.03211  3.85036  4.57271  0.61958  0.77255  0.48576  0.95510
    274   2.21728  4.18094  3.07862  2.89003  4.25478  1.61997  4.08514  3.72331  3.05755  3.40108  4.24063  3.13723  3.63102  3.35154  3.38691  1.82194  2.69883  3.17647  5.57828  4.33087    274 - -
          2.68618  4.42225  2.77519  2.73123  3.46354  2.40513  3.72494  3.29354  2.67741  2.69355  4.24690  2.90347  2.73739  3.18146  2.89801  2.37887  2.77519  2.98518  4.58477  3.61503
          0.03211  3.85036  4.57271  0.61958  0.77255  0.48576  0.95510
    275   2.99428  4.41799  4.36916  3.81482  3.16152  4.16943  4.51414  2.03487  3.67838  1.43869  2.35496  4.11238  4.45863  3.91849  3.89371  3.49528  3.23402  1.69944  5.08812  3.94191    275 - -
          2.68618  4.42225  2.77519  2.73123  3.46354  2.40513  3.72494  3.29354  2.67741  2.69355  4.24690  2.90347  2.73739  3.18146  2.89801  2.37887  2.77519  2.98518  4.58477  3.61503
          0.03211  3.85036  4.57271  0.61958  0.77255  0.48576  0.95510
    276   2.57594  4.81052  2.04816  2.28203  4.30872  3.16353  3.70209  3.76418  2.60156  3.35074  4.17425  2.80316  2.71640  2.86992  3.09303  2.13523  2.89199  3.35806  5.55390  4.17469    276 - -
          2.68618  4.42225  2.77519  2.73123  3.46354  2.40513  3.72494  3.29354  2.67741  2.69355  4.24690  2.90347  2.73739  3.18146  2.89801  2.37887  2.77519  2.98518  4.58477  3.61503
          0.03211  3.85036  4.57271  0.61958  0.77255  0.48576  0.95510
    277   3.12667  4.51119  4.51415  3.99719  3.12448  4.31414  4.65446  1.68600  3.81208  1.17287  2.98544  4.28385  4.58633  4.07146  4.00323  3.68116  3.37186  1.98541  5.12765  3.93446    277 - -
          2.68618  4.42225  2.77519  2.73123  3.46354  2.40513  3.72494  3.29354  2.67741  2.69355  4.24690  2.90347  2.73739  3.18146  2.89801  2.37887  2.77519  2.98518  4.58477  3.61503
          0.03211  3.85036  4.57271  0.61958  0.77255  0.48576  0.95510
    278   2.77274  4.58373  3.35970  2.86744  3.60213  3.57511  3.79429  2.85773  2.00683  1.77329  3.58512  3.27628  3.99482  3.04608  2.71241  2.93369  3.01264  2.69738  5.07038  3.79507    278 - -
          2.68618  4.42225  2.77519  2.73123  3.46354  2.40513  3.72494  3.29354  2.67741  2.69355  4.24690  2.90347  2.73739  3.18146  2.89801  2.37887  2.77519  2.98518  4.58477  3.61503
          0.03211  3.85036  4.57271  0.61958  0.77255  0.48576  0.95510
    279   2.79071  4.33971  4.09451  3.75721  3.53422  3.70075  4.56284  2.05226  3.62464  2.22527  3.50298  3.95051  4.26268  3.98616  3.83923  3.20310  3.15291  1.05326  5.31483  4.04496    279 - -
          2.68618  4.42225  2.77519  2.73123  3.46354  2.40513  3.72494  3.29354  2.67741  2.69355  4.24690  2.90347  2.73739  3.18146  2.89801  2.37887  2.77519  2.98518  4.58477  3.61503
          0.03211  3.85036  4.57271  0.61958  0.77255  0.48576  0.95510
    280   2.81675  5.11532  2.53725  1.65434  4.44274  3.32166  3.63267  3.85611  1.89279  3.39782  4.25317  2.83041  3.83075  2.78690  2.65815  2.77851  3.06033  3.50574  5.54753  4.21112    280 - -
          2.68618  4.42225  2.77519  2.73123  3.46354  2.40513  3.72494  3.29354  2.67741  2.69355  4.24690  2.90347  2.73739  3.18146  2.89801  2.37887  2.77519  2.98518  4.58477  3.61503
          0.03211  3.85036  4.57271  0.61958  0.77255  0.48576  0.95510
    281   3.13072  4.59970  4.15389  3.79390  3.12773  3.95385  4.45659  2.33089  3.56186  0.90290  3.15808  4.07149  4.39319  3.93549  3.74144  3.52252  3.42608  2.36243  4.99873  3.71686    281 - -
          2.68618  4.42225  2.77519  2.73123  3.46354  2.40513  3.72494  3.29354  2.67741  2.69355  4.24690  2.90347  2.73739  3.18146  2.89801  2.37887  2.77519  2.98518  4.58477  3.61503
          0.03211  3.85036  4.57271  0.61958  0.77255  0.48576  0.95510
    282   2.95231  4.91469  3.12679  2.75273  4.29606  3.44387  3.74763  3.72400  1.06894  3.29405  4.25692  3.17808  3.94597  2.94053  2.42837  2.99589  3.20735  3.43313  5.35999  4.16967    282 - -
          2.68618  4.42225  2.77519  2.73123  3.46354  2.40513  3.72494  3.29354  2.67741  2.69355  4.24690  2.90347  2.73739  3.18146  2.89801  2.37887  2.77519  2.98518  4.58477  3.61503
          0.03211  3.85036  4.57271  0.61958  0.77255  0.48576  0.95510
    283   2.14412  4.82192  2.53073  1.62134  4.25218  3.21774  3.73962  3.55332  2.59058  3.24939  4.14270  2.85598  3.78961  2.92359  3.02174  2.68715  2.96977  3.22084  5.52476  4.17619    283 - -
          2.68618  4.42225  2.77519  2.73123  3.46354  2.40513  3.72494  3.29354  2.67741  2.69355  4.24690  2.90347  2.73739  3.18146  2.89801  2.37887  2.77519  2.98518  4.58477  3.61503
          0.03211  3.85036  4.57271  0.61958  0.77255  0.48576  0.95510
    284   2.63810  4.41543  3.30732  3.20407  4.34622  0.76405  4.32546  3.94069  3.38231  3.59754  4.57331  3.47169  3.80585  3.70826  3.62054  2.80943  3.11763  3.47330  5.44696  4.44746    284 - -
          2.68618  4.42225  2.77519  2.73123  3.46354  2.40513  3.72494  3.29354  2.67741  2.69355  4.24690  2.90347  2.73739  3.18146  2.89801  2.37887  2.77519  2.98518  4.58477  3.61503
          0.17427  3.85036  1.97572  0.61958  0.77255  0.48576  0.95510
    285   2.41760  4.45623  2.62018  2.46663  4.15492  2.12958  3.81134  3.67388  2.71753  3.31500  4.18016  2.10193  3.65806  3.04140  3.10362  2.50750  2.81913  3.23072  5.44095  4.12218    285 - -
          2.68618  4.42225  2.77519  2.73123  3.46354  2.40513  3.72494  3.29354  2.67741  2.69355  4.24690  2.90347  2.73739  3.18146  2.89801  2.37887  2.77519  2.98518  4.58477  3.61503
          0.03693  3.71302  4.43536  0.61958  0.77255  0.59428  0.80287
    286   1.27242  4.12544  3.30877  3.10114  3.89993  2.95224  4.14083  3.00331  3.11316  2.89054  3.94756  3.28863  3.67702  3.47153  3.37020  2.48089  2.74744  2.68665  5.34388  4.12747    286 - -
          2.68618  4.42225  2.77519  2.73123  3.46354  2.40513  3.72494  3.29354  2.67741  2.69355  4.24690  2.90347  2.73739  3.18146  2.89801  2.37887  2.77519  2.98518  4.58477  3.61503
          0.03693  3.71302  4.43536  0.61958  0.77255  0.59428  0.80287
    287   2.33996  4.18183  3.29730  3.05110  3.83773  3.02386  4.07908  2.94622  2.99075  2.81464  3.88260  3.28159  3.71779  3.39595  3.25264  2.54028  1.47637  2.65887  5.29064  4.05663    287 - -
          2.68618  4.42225  2.77519  2.73123  3.46354  2.40513  3.72494  3.29354  2.67741  2.69355  4.24690  2.90347  2.73739  3.18146  2.89801  2.37887  2.77519  2.98518  4.58477  3.61503
          0.03693  3.71302  4.43536  0.61958  0.77255  0.59428  0.80287
    288   2.87839  4.32385  4.27023  3.78485  3.34919  4.02610  4.57120  1.54629  3.64444  1.90265  3.21281  4.05677  4.41667  3.95977  3.88620  3.40553  3.16296  1.45183  5.24688  4.01304    288 - -
          2.68618  4.42225  2.77519  2.73123  3.46354  2.40513  3.72494  3.29354  2.67741  2.69355  4.24690  2.90347  2.73739  3.18146  2.89801  2.37887  2.77519  2.98518  4.58477  3.61503
          0.03693  3.71302  4.43536  0.61958  0.77255  0.42343  1.06362
    289   2.78691  5.11065  2.65002  1.95863  4.44043  3.36161  3.58657  3.86314  1.89038  3.36873  4.19826  2.84890  3.82704  2.26170  2.54292  2.75019  3.01263  3.50355  5.50621  4.17995    289 - -
          2.68618  4.42225  2.77519  2.73123  3.46354  2.40513  3.72494  3.29354  2.67741  2.69355  4.24690  2.90347  2.73739  3.18146  2.89801  2.37887  2.77519  2.98518  4.58477  3.61503
          0.03211  3.85036  4.57271  0.61958  0.77255  0.48576  0.95510
    290   2.95231  4.91469  3.12679  2.75273  4.29606  3.44387  3.74763  3.72400  1.06894  3.29405  4.25692  3.17808  3.94597  2.94053  2.42837  2.99589  3.20735  3.43313  5.35999  4.16967    290 - -
          2.68618  4.42225  2.77519  2.73123  3.46354  2.40513  3.72494  3.29354  2.67741  2.69355  4.24690  2.90347  2.73739  3.18146  2.89801  2.37887  2.77519  2.98518  4.58477  3.61503
          0.03211  3.85036  4.57271  0.61958  0.77255  0.48576  0.95510
    291   3.21564  4.71358  3.80582  3.53128  2.29447  3.80455  3.60894  3.22798  3.38944  2.68756  3.90538  3.69657  4.27902  3.70078  3.57758  3.35445  3.50228  3.09753  3.93730  1.00335    291 - -
          2.68618  4.42225  2.77519  2.73123  3.46354  2.40513  3.72494  3.29354  2.67741  2.69355  4.24690  2.90347  2.73739  3.18146  2.89801  2.37887  2.77519  2.98518  4.58477  3.61503
          0.03211  3.85036  4.57271  0.61958  0.77255  0.48576  0.95510
    292   2.72295  4.48370  3.32778  3.16383  4.16046  3.17247  4.24291  3.70042  3.21928  3.32957  4.37865  3.47263  0.86977  3.60875  3.46711  2.88981  3.16283  3.34829  5.35285  4.28090    292 - -
          2.68618  4.42225  2.77519  2.73123  3.46354  2.40513  3.72494  3.29354  2.67741  2.69355  4.24690  2.90347  2.73739  3.18146  2.89801  2.37887  2.77519  2.98518  4.58477  3.61503
          0.03211  3.85036  4.57271  0.61958  0.77255  0.48576  0.95510
    293   3.13072  4.59970  4.15389  3.79390  3.12773  3.95385  4.45659  2.33089  3.56186  0.90290  3.15808  4.07149  4.39319  3.93549  3.74144  3.52252  3.42608  2.36243  4.99873  3.71686    293 - -
          2.68618  4.42225  2.77519  2.73123  3.46354  2.40513  3.72494  3.29354  2.67741  2.69355  4.24690  2.90347  2.73739  3.18146  2.89801  2.37887  2.77519  2.98518  4.58477  3.61503
          0.03211  3.85036  4.57271  0.61958  0.77255  0.48576  0.95510
    294   3.29962  4.68204  4.05784  3.75865  2.64471  3.70578  3.87349  3.32251  3.48143  2.72111  3.95731  3.91223  4.22173  3.87021  3.61359  3.50351  3.59895  3.21223  0.93109  2.64800    294 - -
          2.68618  4.42225  2.77519  2.73123  3.46354  2.40513  3.72494  3.29354  2.67741  2.69355  4.24690  2.90347  2.73739  3.18146  2.89801  2.37887  2.77519  2.98518  4.58477  3.61503
          0.03211  3.85036  4.57271  0.61958  0.77255  0.48576  0.95510
    295   1.04610  4.18147  3.44053  3.23110  4.03072  3.00654  4.25571  3.15295  3.24680  3.03555  4.07003  3.38618  3.74370  3.59005  3.49869  2.53207  2.80791  2.81119  5.46009  4.25795    295 - -
          2.68618  4.42225  2.77519  2.73123  3.46354  2.40513  3.72494  3.29354  2.67741  2.69355  4.24690  2.90347  2.73739  3.18146  2.89801  2.37887  2.77519  2.98518  4.58477  3.61503
          0.03211  3.85036  4.57271  0.61958  0.77255  0.48576  0.95510
    296   3.13072  4.59970  4.15389  3.79390  3.12773  3.95385  4.45659  2.33089  3.56186  0.90290  3.15808  4.07149  4.39319  3.93549  3.74144  3.52252  3.42608  2.36243  4.99873  3.71686    296 - -
          2.68618  4.42225  2.77519  2.73123  3.46354  2.40513  3.72494  3.29354  2.67741  2.69355  4.24690  2.90347  2.73739  3.18146  2.89801  2.37887  2.77519  2.98518  4.58477  3.61503
          0.03211  3.85036  4.57271  0.61958  0.77255  0.48576  0.95510
    297   2.79071  4.33971  4.09451  3.75721  3.53422  3.70075  4.56284  2.05226  3.62464  2.22527  3.50298  3.95051  4.26268  3.98616  3.83923  3.20310  3.15291  1.05326  5.31483  4.04496    297 - -
          2.68618  4.42225  2.77519  2.73123  3.46354  2.40513  3.72494  3.29354  2.67741  2.69355  4.24690  2.90347  2.73739  3.18146  2.89801  2.37887  2.77519  2.98518  4.58477  3.61503
          0.03211  3.85036  4.57271  0.61958  0.77255  0.48576  0.95510
    298   2.96628  5.09046  0.95028  2.32200  4.46461  3.19430  3.91223  4.04785  2.99227  3.66023  4.63810  2.87715  3.84556  3.15152  3.50528  2.93132  3.30447  3.68947  5.63750  4.34149    298 - -
          2.68618  4.42225  2.77519  2.73123  3.46354  2.40513  3.72494  3.29354  2.67741  2.69355  4.24690  2.90347  2.73739  3.18146  2.89801  2.37887  2.77519  2.98518  4.58477  3.61503
          0.03211  3.85036  4.57271  0.61958  0.77255  0.48576  0.95510
    299   3.01393  4.43914  4.30377  3.91894  3.35957  4.04226  4.65135  1.10571  3.74663  1.95042  3.29867  4.16740  4.47582  4.09736  3.94575  3.53563  3.31358  1.84601  5.24564  3.98186    299 - -
          2.68618  4.42225  2.77519  2.73123  3.46354  2.40513  3.72494  3.29354  2.67741  2.69355  4.24690  2.90347  2.73739  3.18146  2.89801  2.37887  2.77519  2.98518  4.58477  3.61503
          0.03211  3.85036  4.57271  0.61958  0.77255  0.48576  0.95510
    300   1.04610  4.18147  3.44053  3.23110  4.03072  3.00654  4.25571  3.15295  3.24680  3.03555  4.07003  3.38618  3.74370  3.59005  3.49869  2.53207  2.80791  2.81119  5.46009  4.25795    300 - -
          2.68618  4.42225  2.77519  2.73123  3.46354  2.40513  3.72494  3.29354  2.67741  2.69355  4.24690  2.90347  2.73739  3.18146  2.89801  2.37887  2.77519  2.98518  4.58477  3.61503
          0.03211  3.85036  4.57271  0.61958  0.77255  0.48576  0.95510
    301   2.93379  5.03960  2.47910  1.05723  4.38313  3.26018  3.84541  3.83265  2.72319  3.45345  4.42874  2.92115  3.86380  3.06171  3.12953  2.91862  3.23796  3.51888  5.55889  4.28144    301 - -
          2.68618  4.42225  2.77519  2.73123  3.46354  2.40513  3.72494  3.29354  2.67741  2.69355  4.24690  2.90347  2.73739  3.18146  2.89801  2.37887  2.77519  2.98518  4.58477  3.61503
          0.03211  3.85036  4.57271  0.61958  0.77255  0.48576  0.95510
    302   2.94107  5.03425  3.30161  2.70353  4.44504  3.56200  3.57230  3.81183  1.38528  3.29308  4.17084  3.11727  3.95358  2.71665  1.78538  2.94964  3.12611  3.50037  5.36678  4.17722    302 - -
          2.68618  4.42225  2.77519  2.73123  3.46354  2.40513  3.72494  3.29354  2.67741  2.69355  4.24690  2.90347  2.73739  3.18146  2.89801  2.37887  2.77519  2.98518  4.58477  3.61503
          0.03211  3.85036  4.57271  0.61958  0.77255  0.48576  0.95510
    303   2.93379  5.03960  2.47910  1.05723  4.38313  3.26018  3.84541  3.83265  2.72319  3.45345  4.42874  2.92115  3.86380  3.06171  3.12953  2.91862  3.23796  3.51888  5.55889  4.28144    303 - -
          2.68618  4.42225  2.77519  2.73123  3.46354  2.40513  3.72494  3.29354  2.67741  2.69355  4.24690  2.90347  2.73739  3.18146  2.89801  2.37887  2.77519  2.98518  4.58477  3.61503
          0.03211  3.85036  4.57271  0.61958  0.77255  0.48576  0.95510
    304   2.99764  4.44942  4.33437  3.84111  3.20273  4.10656  4.55355  2.01708  3.66431  1.26762  3.08667  4.11673  4.46493  3.96202  3.87906  3.48417  3.26973  1.66889  5.13882  3.91959    304 - -
          2.68618  4.42225  2.77519  2.73123  3.46354  2.40513  3.72494  3.29354  2.67741  2.69355  4.24690  2.90347  2.73739  3.18146  2.89801  2.37887  2.77519  2.98518  4.58477  3.61503
          0.03211  3.85036  4.57271  0.61958  0.77255  0.48576  0.95510
    305   2.75660  4.52771  3.33704  2.92648  2.87919  3.51581  3.65329  3.16542  2.76471  2.76483  3.74664  2.34936  3.98116  3.18602  3.05806  2.89668  3.02776  2.93204  2.14517  2.87177    305 - -
          2.68618  4.42225  2.77519  2.73123  3.46354  2.40513  3.72494  3.29354  2.67741  2.69355  4.24690  2.90347  2.73739  3.18146  2.89801  2.37887  2.77519  2.98518  4.58477  3.61503
          0.03211  3.85036  4.57271  0.61958  0.77255  0.48576  0.95510
    306   2.95231  4.91469  3.12679  2.75273  4.29606  3.44387  3.74763  3.72400  1.06894  3.29405  4.25692  3.17808  3.94597  2.94053  2.42837  2.99589  3.20735  3.43313  5.35999  4.16967    306 - -
          2.68618  4.42225  2.77519  2.73123  3.46354  2.40513  3.72494  3.29354  2.67741  2.69355  4.24690  2.90347  2.73739  3.18146  2.89801  2.37887  2.77519  2.98518  4.58477  3.61503
          0.03211  3.85036  4.57271  0.61958  0.77255  0.48576  0.95510
    307   2.63810  4.41543  3.30732  3.20407  4.34622  0.76405  4.32546  3.94069  3.38231  3.59754  4.57331  3.47169  3.80585  3.70826  3.62054  2.80943  3.11763  3.47330  5.44696  4.44746    307 - -
          2.68618  4.42225  2.77519  2.73123  3.46354  2.40513  3.72494  3.29354  2.67741  2.69355  4.24690  2.90347  2.73739  3.18146  2.89801  2.37887  2.77519  2.98518  4.58477  3.61503
          0.03211  3.85036  4.57271  0.61958  0.77255  0.48576  0.95510
    308   2.79071  4.33971  4.09451  3.75721  3.53422  3.70075  4.56284  2.05226  3.62464  2.22527  3.50298  3.95051  4.26268  3.98616  3.83923  3.20310  3.15291  1.05326  5.31483  4.04496    308 - -
          2.68618  4.42225  2.77519  2.73123  3.46354  2.40513  3.72494  3.29354  2.67741  2.69355  4.24690  2.90347  2.73739  3.18146  2.89801  2.37887  2.77519  2.98518  4.58477  3.61503
          0.03211  3.85036  4.57271  0.61958  0.77255  0.48576  0.95510
    309   2.63684  4.83371  2.69916  2.37845  4.24954  3.27260  3.64855  3.68704  2.00749  3.26011  4.09211  2.35033  3.78297  2.81026  2.74313  2.17127  2.91447  3.31983  5.43999  4.10927    309 - -
          2.68618  4.42225  2.77519  2.73123  3.46354  2.40513  3.72494  3.29354  2.67741  2.69355  4.24690  2.90347  2.73739  3.18146  2.89801  2.37887  2.77519  2.98518  4.58477  3.61503
          0.03211  3.85036  4.57271  0.61958  0.77255  0.48576  0.95510
    310   2.63810  4.41543  3.30732  3.20407  4.34622  0.76405  4.32546  3.94069  3.38231  3.59754  4.57331  3.47169  3.80585  3.70826  3.62054  2.80943  3.11763  3.47330  5.44696  4.44746    310 - -
          2.68618  4.42225  2.77519  2.73123  3.46354  2.40513  3.72494  3.29354  2.67741  2.69355  4.24690  2.90347  2.73739  3.18146  2.89801  2.37887  2.77519  2.98518  4.58477  3.61503
          0.03211  3.85036  4.57271  0.61958  0.77255  0.48576  0.95510
    311   2.96628  5.09046  0.95028  2.32200  4.46461  3.19430  3.91223  4.04785  2.99227  3.66023  4.63810  2.87715  3.84556  3.15152  3.50528  2.93132  3.30447  3.68947  5.63750  4.34149    311 - -
          2.68618  4.42225  2.77519  2.73123  3.46354  2.40513  3.72494  3.29354  2.67741  2.69355  4.24690  2.90347  2.73739  3.18146  2.89801  2.37887  2.77519  2.98518  4.58477  3.61503
          0.03211  3.85036  4.57271  0.61958  0.77255  0.48576  0.95510
    312   2.68148  4.90598  2.73059  2.02550  4.26145  2.60989  3.61689  3.68212  2.29582  3.24283  4.07361  2.88261  3.80042  2.76978  2.19427  2.68674  2.93149  3.33130  5.42160  4.10159    312 - -
          2.68618  4.42225  2.77519  2.73123  3.46354  2.40513  3.72494  3.29354  2.67741  2.69355  4.24690  2.90347  2.73739  3.18146  2.89801  2.37887  2.77519  2.98518  4.58477  3.61503
          0.03211  3.85036  4.57271  0.61958  0.77255  0.48576  0.95510
    313   2.93379  5.03960  2.47910  1.05723  4.38313  3.26018  3.84541  3.83265  2.72319  3.45345  4.42874  2.92115  3.86380  3.06171  3.12953  2.91862  3.23796  3.51888  5.55889  4.28144    313 - -
          2.68618  4.42225  2.77519  2.73123  3.46354  2.40513  3.72494  3.29354  2.67741  2.69355  4.24690  2.90347  2.73739  3.18146  2.89801  2.37887  2.77519  2.98518  4.58477  3.61503
          0.03211  3.85036  4.57271  0.61958  0.77255  0.48576  0.95510
    314   3.07875  4.53120  4.33367  3.80050  3.05393  4.17860  4.48009  2.17957  3.59250  1.30065  1.89567  4.10938  4.46863  3.87611  3.79712  3.52755  3.32003  2.24256  5.02273  3.84576    314 - -
          2.68618  4.42225  2.77519  2.73123  3.46354  2.40513  3.72494  3.29354  2.67741  2.69355  4.24690  2.90347  2.73739  3.18146  2.89801  2.37887  2.77519  2.98518  4.58477  3.61503
          0.03211  3.85036  4.57271  0.61958  0.77255  0.48576  0.95510
    315   3.13072  4.59970  4.15389  3.79390  3.12773  3.95385  4.45659  2.33089  3.56186  0.90290  3.15808  4.07149  4.39319  3.93549  3.74144  3.52252  3.42608  2.36243  4.99873  3.71686    315 - -
          2.68618  4.42225  2.77519  2.73123  3.46354  2.40513  3.72494  3.29354  2.67741  2.69355  4.24690  2.90347  2.73739  3.18146  2.89801  2.37887  2.77519  2.98518  4.58477  3.61503
          0.03211  3.85036  4.57271  0.61958  0.77255  0.48576  0.95510
    316   1.04610  4.18147  3.44053  3.23110  4.03072  3.00654  4.25571  3.15295  3.24680  3.03555  4.07003  3.38618  3.74370  3.59005  3.49869  2.53207  2.80791  2.81119  5.46009  4.25795    316 - -
          2.68618  4.42225  2.77519  2.73123  3.46354  2.40513  3.72494  3.29354  2.67741  2.69355  4.24690  2.90347  2.73739  3.18146  2.89801  2.37887  2.77519  2.98518  4.58477  3.61503
          0.03211  3.85036  4.57271  0.61958  0.77255  0.48576  0.95510
    317   3.21564  4.71358  3.80582  3.53128  2.29447  3.80455  3.60894  3.22798  3.38944  2.68756  3.90538  3.69657  4.27902  3.70078  3.57758  3.35445  3.50228  3.09753  3.93730  1.00335    317 - -
          2.68618  4.42225  2.77519  2.73123  3.46354  2.40513  3.72494  3.29354  2.67741  2.69355  4.24690  2.90347  2.73739  3.18146  2.89801  2.37887  2.77519  2.98518  4.58477  3.61503
          0.03211  3.85036  4.57271  0.61958  0.77255  0.48576  0.95510
    318   3.01393  4.43914  4.30377  3.91894  3.35957  4.04226  4.65135  1.10571  3.74663  1.95042  3.29867  4.16740  4.47582  4.09736  3.94575  3.53563  3.31358  1.84601  5.24564  3.98186    318 - -
          2.68618  4.42225  2.77519  2.73123  3.46354  2.40513  3.72494  3.29354  2.67741  2.69355  4.24690  2.90347  2.73739  3.18146  2.89801  2.37887  2.77519  2.98518  4.58477  3.61503
          0.03211  3.85036  4.57271  0.61958  0.77255  0.48576  0.95510
    319   3.23061  4.63896  4.20834  3.91885  1.04861  3.92512  3.86807  2.75726  3.82649  2.13254  3.49085  3.99443  4.38438  4.00063  3.95167  3.50153  3.53182  2.74629  4.12410  2.49405    319 - -
          2.68618  4.42225  2.77519  2.73123  3.46354  2.40513  3.72494  3.29354  2.67741  2.69355  4.24690  2.90347  2.73739  3.18146  2.89801  2.37887  2.77519  2.98518  4.58477  3.61503
          0.03211  3.85036  4.57271  0.61958  0.77255  0.48576  0.95510
    320   2.79071  4.33971  4.09451  3.75721  3.53422  3.70075  4.56284  2.05226  3.62464  2.22527  3.50298  3.95051  4.26268  3.98616  3.83923  3.20310  3.15291  1.05326  5.31483  4.04496    320 - -
          2.68618  4.42225  2.77519  2.73123  3.46354  2.40513  3.72494  3.29354  2.67741  2.69355  4.24690  2.90347  2.73739  3.18146  2.89801  2.37887  2.77519  2.98518  4.58477  3.61503
          0.03211  3.85036  4.57271  0.61958  0.77255  0.48576  0.95510
    321   2.95231  4.91469  3.12679  2.75273  4.29606  3.44387  3.74763  3.72400  1.06894  3.29405  4.25692  3.17808  3.94597  2.94053  2.42837  2.99589  3.20735  3.43313  5.35999  4.16967    321 - -
          2.68618  4.42225  2.77519  2.73123  3.46354  2.40513  3.72494  3.29354  2.67741  2.69355  4.24690  2.90347  2.73739  3.18146  2.89801  2.37887  2.77519  2.98518  4.58477  3.61503
          0.03211  3.85036  4.57271  0.61958  0.77255  0.48576  0.95510
    322   2.96628  5.09046  0.95028  2.32200  4.46461  3.19430  3.91223  4.04785  2.99227  3.66023  4.63810  2.87715  3.84556  3.15152  3.50528  2.93132  3.30447  3.68947  5.63750  4.34149    322 - -
          2.68618  4.42225  2.77519  2.73123  3.46354  2.40513  3.72494  3.29354  2.67741  2.69355  4.24690  2.90347  2.73739  3.18146  2.89801  2.37887  2.77519  2.98518  4.58477  3.61503
          0.03211  3.85036  4.57271  0.61958  0.77255  0.48576  0.95510
    323   3.13072  4.59970  4.15389  3.79390  3.12773  3.95385  4.45659  2.33089  3.56186  0.90290  3.15808  4.07149  4.39319  3.93549  3.74144  3.52252  3.42608  2.36243  4.99873  3.71686    323 - -
          2.68618  4.42225  2.77519  2.73123  3.46354  2.40513  3.72494  3.29354  2.67741  2.69355  4.24690  2.90347  2.73739  3.18146  2.89801  2.37887  2.77519  2.98518  4.58477  3.61503
          0.03211  3.85036  4.57271  0.61958  0.77255  0.48576  0.95510
    324   3.21564  4.71358  3.80582  3.53128  2.29447  3.80455  3.60894  3.22798  3.38944  2.68756  3.90538  3.69657  4.27902  3.70078  3.57758  3.35445  3.50228  3.09753  3.93730  1.00335    324 - -
          2.68618  4.42225  2.77519  2.73123  3.46354  2.40513  3.72494  3.29354  2.67741  2.69355  4.24690  2.90347  2.73739  3.18146  2.89801  2.37887  2.77519  2.98518  4.58477  3.61503
          0.03211  3.85036  4.57271  0.61958  0.77255  0.48576  0.95510
    325   2.98099  4.82117  3.46944  2.98546  4.17016  3.47290  3.80904  3.71055  2.22960  3.23053  4.23153  3.34676  3.97678  3.03068  1.01271  3.06638  3.24860  3.43552  5.26231  4.10257    325 - -
          2.68618  4.42225  2.77519  2.73123  3.46354  2.40513  3.72494  3.29354  2.67741  2.69355  4.24690  2.90347  2.73739  3.18146  2.89801  2.37887  2.77519  2.98518  4.58477  3.61503
          0.03211  3.85036  4.57271  0.61958  0.77255  0.48576  0.95510
    326   1.04610  4.18147  3.44053  3.23110  4.03072  3.00654  4.25571  3.15295  3.24680  3.03555  4.07003  3.38618  3.74370  3.59005  3.49869  2.53207  2.80791  2.81119  5.46009  4.25795    326 - -
          2.68618  4.42225  2.77519  2.73123  3.46354  2.40513  3.72494  3.29354  2.67741  2.69355  4.24690  2.90347  2.73739  3.18146  2.89801  2.37887  2.77519  2.98518  4.58477  3.61503
          0.03211  3.85036  4.57271  0.61958  0.77255  0.48576  0.95510
    327   2.99067  4.36572  4.53303  4.04049  3.43042  4.23531  4.78525  1.32328  3.91177  1.94771  3.26215  4.28848  4.58349  4.19759  4.13054  3.61759  3.26415  1.40278  5.37022  4.15799    327 - -
          2.68618  4.42225  2.77519  2.73123  3.46354  2.40513  3.72494  3.29354  2.67741  2.69355  4.24690  2.90347  2.73739  3.18146  2.89801  2.37887  2.77519  2.98518  4.58477  3.61503
          0.03211  3.85036  4.57271  0.61958  0.77255  0.48576  0.95510
    328   2.70554  4.70095  2.69685  2.58023  4.06104  3.16948  3.90387  3.76691  2.80586  3.41637  4.37195  1.19780  3.82038  3.17680  3.15958  2.77371  3.08680  3.39135  5.36953  4.01113    328 - -
          2.68618  4.42225  2.77519  2.73123  3.46354  2.40513  3.72494  3.29354  2.67741  2.69355  4.24690  2.90347  2.73739  3.18146  2.89801  2.37887  2.77519  2.98518  4.58477  3.61503
          0.03211  3.85036  4.57271  0.61958  0.77255  0.48576  0.95510
    329   2.30456  4.22452  3.18763  3.00264  4.05441  2.95484  4.11298  3.57416  3.07491  3.29619  4.22431  3.23079  3.69187  3.42602  3.36145  1.12488  2.78308  3.11410  5.42873  4.13789    329 - -
          2.68618  4.42225  2.77519  2.73123  3.46354  2.40513  3.72494  3.29354  2.67741  2.69355  4.24690  2.90347  2.73739  3.18146  2.89801  2.37887  2.77519  2.98518  4.58477  3.61503
          0.03211  3.85036  4.57271  0.61958  0.77255  0.48576  0.95510
    330   2.63810  4.41543  3.30732  3.20407  4.34622  0.76405  4.32546  3.94069  3.38231  3.59754  4.57331  3.47169  3.80585  3.70826  3.62054  2.80943  3.11763  3.47330  5.44696  4.44746    330 - -
          2.68618  4.42225  2.77519  2.73123  3.46354  2.40513  3.72494  3.29354  2.67741  2.69355  4.24690  2.90347  2.73739  3.18146  2.89801  2.37887  2.77519  2.98518  4.58477  3.61503
          0.03211  3.85036  4.57271  0.61958  0.77255  0.48576  0.95510
    331   2.95202  5.02458  3.34411  2.73029  4.43525  3.57300  3.57440  3.79981  1.60722  3.28306  4.16532  3.13514  3.96228  2.72073  1.50055  2.96534  3.13520  3.49317  5.35676  4.17433    331 - -
          2.68618  4.42225  2.77519  2.73123  3.46354  2.40513  3.72494  3.29354  2.67741  2.69355  4.24690  2.90347  2.73739  3.18146  2.89801  2.37887  2.77519  2.98518  4.58477  3.61503
          0.03211  3.85036  4.57271  0.61958  0.77255  0.48576  0.95510
    332   2.94107  5.03425  3.30161  2.70353  4.44504  3.56200  3.57230  3.81183  1.38528  3.29308  4.17084  3.11727  3.95358  2.71665  1.78538  2.94964  3.12611  3.50037  5.36678  4.17722    332 - -
          2.68618  4.42225  2.77519  2.73123  3.46354  2.40513  3.72494  3.29354  2.67741  2.69355  4.24690  2.90347  2.73739  3.18146  2.89801  2.37887  2.77519  2.98518  4.58477  3.61503
          0.03211  3.85036  4.57271  0.61958  0.77255  0.48576  0.95510
    333   2.86014  5.35129  1.76458  1.44458  4.63962  3.17323  3.70150  4.13179  2.69008  3.66703  4.52643  2.65256  3.78286  2.87088  3.25473  2.76232  3.14616  3.73010  5.82730  4.35757    333 - -
          2.68618  4.42225  2.77519  2.73123  3.46354  2.40513  3.72494  3.29354  2.67741  2.69355  4.24690  2.90347  2.73739  3.18146  2.89801  2.37887  2.77519  2.98518  4.58477  3.61503
          0.03211  3.85036  4.57271  0.61958  0.77255  0.48576  0.95510
    334   3.12611  4.50986  4.51594  3.99880  3.12625  4.31510  4.65612  1.67785  3.81428  1.17820  2.98671  4.28516  4.58708  4.07329  4.00538  3.68200  3.37127  1.98177  5.12925  3.93639    334 - -
          2.68618  4.42225  2.77519  2.73123  3.46354  2.40513  3.72494  3.29354  2.67741  2.69355  4.24690  2.90347  2.73739  3.18146  2.89801  2.37887  2.77519  2.98518  4.58477  3.61503
          0.03211  3.85036  4.57271  0.61958  0.77255  0.48576  0.95510
    335   3.01393  4.43914  4.30377  3.91894  3.35957  4.04226  4.65135  1.10571  3.74663  1.95042  3.29867  4.16740  4.47582  4.09736  3.94575  3.53563  3.31358  1.84601  5.24564  3.98186    335 - -
          2.68618  4.42225  2.77519  2.73123  3.46354  2.40513  3.72494  3.29354  2.67741  2.69355  4.24690  2.90347  2.73739  3.18146  2.89801  2.37887  2.77519  2.98518  4.58477  3.61503
          0.03211  3.85036  4.57271  0.61958  0.77255  0.48576  0.95510
    336   2.76598  5.03722  2.81465  2.02640  4.36702  3.40397  3.57218  3.78271  2.13211  3.29413  4.12478  2.90518  3.83721  2.26176  2.09997  2.74811  2.98378  3.43515  5.43329  4.13140    336 - -
          2.68618  4.42225  2.77519  2.73123  3.46354  2.40513  3.72494  3.29354  2.67741  2.69355  4.24690  2.90347  2.73739  3.18146  2.89801  2.37887  2.77519  2.98518  4.58477  3.61503
          0.03211  3.85036  4.57271  0.61958  0.77255  0.48576  0.95510
    337   2.96628  5.09046  0.95028  2.32200  4.46461  3.19430  3.91223  4.04785  2.99227  3.66023  4.63810  2.87715  3.84556  3.15152  3.50528  2.93132  3.30447  3.68947  5.63750  4.34149    337 - -
          2.68618  4.42225  2.77519  2.73123  3.46354  2.40513  3.72494  3.29354  2.67741  2.69355  4.24690  2.90347  2.73739  3.18146  2.89801  2.37887  2.77519  2.98518  4.58477  3.61503
          0.03211  3.85036  4.57271  0.61958  0.77255  0.48576  0.95510
    338   1.73628  4.11504  3.27769  3.01861  4.15231  2.89192  4.11126  3.49111  3.07528  3.24972  4.11648  3.20530  3.63210  3.38790  3.38266  1.47167  2.65784  3.00732  5.52091  4.28386    338 - -
          2.68618  4.42225  2.77519  2.73123  3.46354  2.40513  3.72494  3.29354  2.67741  2.69355  4.24690  2.90347  2.73739  3.18146  2.89801  2.37887  2.77519  2.98518  4.58477  3.61503
          0.03211  3.85036  4.57271  0.61958  0.77255  0.48576  0.95510
    339   2.99184  4.36831  4.53045  4.03922  3.42575  4.23303  4.78341  1.30460  3.90865  1.94175  3.25861  4.28714  4.58231  4.19533  4.12688  3.61628  3.26582  1.42912  5.36724  4.15458    339 - -
          2.68618  4.42225  2.77519  2.73123  3.46354  2.40513  3.72494  3.29354  2.67741  2.69355  4.24690  2.90347  2.73739  3.18146  2.89801  2.37887  2.77519  2.98518  4.58477  3.61503
          0.03211  3.85036  4.57271  0.61958  0.77255  0.48576  0.95510
    340   3.23061  4.63896  4.20834  3.91885  1.04861  3.92512  3.86807  2.75726  3.82649  2.13254  3.49085  3.99443  4.38438  4.00063  3.95167  3.50153  3.53182  2.74629  4.12410  2.49405    340 - -
          2.68618  4.42225  2.77519  2.73123  3.46354  2.40513  3.72494  3.29354  2.67741  2.69355  4.24690  2.90347  2.73739  3.18146  2.89801  2.37887  2.77519  2.98518  4.58477  3.61503
          0.03211  3.85036  4.57271  0.61958  0.77255  0.48576  0.95510
    341   2.98099  4.82117  3.46944  2.98546  4.17016  3.47290  3.80904  3.71055  2.22960  3.23053  4.23153  3.34676  3.97678  3.03068  1.01271  3.06638  3.24860  3.43552  5.26231  4.10257    341 - -
          2.68618  4.42225  2.77519  2.73123  3.46354  2.40513  3.72494  3.29354  2.67741  2.69355  4.24690  2.90347  2.73739  3.18146  2.89801  2.37887  2.77519  2.98518  4.58477  3.61503
          0.03211  3.85036  4.57271  0.61958  0.77255  0.48576  0.95510
    342   3.13072  4.59970  4.15389  3.79390  3.12773  3.95385  4.45659  2.33089  3.56186  0.90290  3.15808  4.07149  4.39319  3.93549  3.74144  3.52252  3.42608  2.36243  4.99873  3.71686    342 - -
          2.68618  4.42225  2.77519  2.73123  3.46354  2.40513  3.72494  3.29354  2.67741  2.69355  4.24690  2.90347  2.73739  3.18146  2.89801  2.37887  2.77519  2.98518  4.58477  3.61503
          0.03211  3.85036  4.57271  0.61958  0.77255  0.48576  0.95510
    343   3.23061  4.63896  4.20834  3.91885  1.04861  3.92512  3.86807  2.75726  3.82649  2.13254  3.49085  3.99443  4.38438  4.00063  3.95167  3.50153  3.53182  2.74629  4.12410  2.49405    343 - -
          2.68618  4.42225  2.77519  2.73123  3.46354  2.40513  3.72494  3.29354  2.67741  2.69355  4.24690  2.90347  2.73739  3.18146  2.89801  2.37887  2.77519  2.98518  4.58477  3.61503
          0.03211  3.85036  4.57271  0.61958  0.77255  0.48576  0.95510
    344   2.98099  4.82117  3.46944  2.98546  4.17016  3.47290  3.80904  3.71055  2.22960  3.23053  4.23153  3.34676  3.97678  3.03068  1.01271  3.06638  3.24860  3.43552  5.26231  4.10257    344 - -
          2.68618  4.42225  2.77519  2.73123  3.46354  2.40513  3.72494  3.29354  2.67741  2.69355  4.24690  2.90347  2.73739  3.18146  2.89801  2.37887  2.77519  2.98518  4.58477  3.61503
          0.03211  3.85036  4.57271  0.61958  0.77255  0.48576  0.95510
    345   2.86376  4.84831  2.88889  2.64359  4.01386  3.35174  3.80160  3.64150  2.46598  3.14602  4.17480  3.10302  3.90507  1.27388  2.75047  2.91259  3.16089  3.37264  5.28994  3.98232    345 - -
          2.68618  4.42225  2.77519  2.73123  3.46354  2.40513  3.72494  3.29354  2.67741  2.69355  4.24690  2.90347  2.73739  3.18146  2.89801  2.37887  2.77519  2.98518  4.58477  3.61503
          0.03211  3.85036  4.57271  0.61958  0.77255  0.48576  0.95510
    346   2.63810  4.41543  3.30732  3.20407  4.34622  0.76405  4.32546  3.94069  3.38231  3.59754  4.57331  3.47169  3.80585  3.70826  3.62054  2.80943  3.11763  3.47330  5.44696  4.44746    346 - -
          2.68618  4.42225  2.77519  2.73123  3.46354  2.40513  3.72494  3.29354  2.67741  2.69355  4.24690  2.90347  2.73739  3.18146  2.89801  2.37887  2.77519  2.98518  4.58477  3.61503
          0.03211  3.85036  4.57271  0.61958  0.77255  0.48576  0.95510
    347   2.98099  4.82117  3.46944  2.98546  4.17016  3.47290  3.80904  3.71055  2.22960  3.23053  4.23153  3.34676  3.97678  3.03068  1.01271  3.06638  3.24860  3.43552  5.26231  4.10257    347 - -
          2.68618  4.42225  2.77519  2.73123  3.46354  2.40513  3.72494  3.29354  2.67741  2.69355  4.24690  2.90347  2.73739  3.18146  2.89801  2.37887  2.77519  2.98518  4.58477  3.61503
          0.03211  3.85036  4.57271  0.61958  0.77255  0.48576  0.95510
    348   1.38884  4.11944  3.26498  3.03274  4.19115  2.02906  4.14116  3.52208  3.12993  3.28148  4.14779  3.21838  3.63551  3.42492  3.43499  2.36986  2.67499  3.03149  5.54053  4.33219    348 - -
          2.68618  4.42225  2.77519  2.73123  3.46354  2.40513  3.72494  3.29354  2.67741  2.69355  4.24690  2.90347  2.73739  3.18146  2.89801  2.37887  2.77519  2.98518  4.58477  3.61503
          0.03211  3.85036  4.57271  0.61958  0.77255  0.48576  0.95510
    349   3.13072  4.59970  4.15389  3.79390  3.12773  3.95385  4.45659  2.33089  3.56186  0.90290  3.15808  4.07149  4.39319  3.93549  3.74144  3.52252  3.42608  2.36243  4.99873  3.71686    349 - -
          2.68618  4.42225  2.77519  2.73123  3.46354  2.40513  3.72494  3.29354  2.67741  2.69355  4.24690  2.90347  2.73739  3.18146  2.89801  2.37887  2.77519  2.98518  4.58477  3.61503
          0.03211  3.85036  4.57271  0.61958  0.77255  0.48576  0.95510
    350   3.13072  4.59970  4.15389  3.79390  3.12773  3.95385  4.45659  2.33089  3.56186  0.90290  3.15808  4.07149  4.39319  3.93549  3.74144  3.52252  3.42608  2.36243  4.99873  3.71686    350 - -
          2.68618  4.42225  2.77519  2.73123  3.46354  2.40513  3.72494  3.29354  2.67741  2.69355  4.24690  2.90347  2.73739  3.18146  2.89801  2.37887  2.77519  2.98518  4.58477  3.61503
          0.03211  3.85036  4.57271  0.61958  0.77255  0.48576  0.95510
    351   2.93379  5.03960  2.47910  1.05723  4.38313  3.26018  3.84541  3.83265  2.72319  3.45345  4.42874  2.92115  3.86380  3.06171  3.12953  2.91862  3.23796  3.51888  5.55889  4.28144    351 - -
          2.68618  4.42225  2.77519  2.73123  3.46354  2.40513  3.72494  3.29354  2.67741  2.69355  4.24690  2.90347  2.73739  3.18146  2.89801  2.37887  2.77519  2.98518  4.58477  3.61503
          0.03211  3.85036  4.57271  0.61958  0.77255  0.48576  0.95510
    352   2.63810  4.41543  3.30732  3.20407  4.34622  0.76405  4.32546  3.94069  3.38231  3.59754  4.57331  3.47169  3.80585  3.70826  3.62054  2.80943  3.11763  3.47330  5.44696  4.44746    352 - -
          2.68618  4.42225  2.77519  2.73123  3.46354  2.40513  3.72494  3.29354  2.67741  2.69355  4.24690  2.90347  2.73739  3.18146  2.89801  2.37887  2.77519  2.98518  4.58477  3.61503
          0.03211  3.85036  4.57271  0.61958  0.77255  0.48576  0.95510
    353   2.61653  4.77324  2.54478  1.91123  4.24471  3.18421  3.73515  3.67079  2.58689  3.29872  4.15929  2.85439  3.76718  2.92277  3.01274  1.79627  2.93801  3.29868  5.50755  4.15424    353 - -
          2.68618  4.42225  2.77519  2.73123  3.46354  2.40513  3.72494  3.29354  2.67741  2.69355  4.24690  2.90347  2.73739  3.18146  2.89801  2.37887  2.77519  2.98518  4.58477  3.61503
          0.03211  3.85036  4.57271  0.61958  0.77255  0.48576  0.95510
    354   2.21728  4.18094  3.07862  2.89003  4.25478  1.61997  4.08514  3.72331  3.05755  3.40108  4.24063  3.13723  3.63102  3.35154  3.38691  1.82194  2.69883  3.17647  5.57828  4.33087    354 - -
          2.68618  4.42225  2.77519  2.73123  3.46354  2.40513  3.72494  3.29354  2.67741  2.69355  4.24690  2.90347  2.73739  3.18146  2.89801  2.37887  2.77519  2.98518  4.58477  3.61503
          0.03211  3.85036  4.57271  0.61958  0.77255  0.48576  0.95510
    355   2.98099  4.82117  3.46944  2.98546  4.17016  3.47290  3.80904  3.71055  2.22960  3.23053  4.23153  3.34676  3.97678  3.03068  1.01271  3.06638  3.24860  3.43552  5.26231  4.10257    355 - -
          2.68618  4.42225  2.77519  2.73123  3.46354  2.40513  3.72494  3.29354  2.67741  2.69355  4.24690  2.90347  2.73739  3.18146  2.89801  2.37887  2.77519  2.98518  4.58477  3.61503
          0.03211  3.85036  4.57271  0.61958  0.77255  0.48576  0.95510
    356   1.36353  4.11826  3.26970  3.03696  4.18801  2.07772  4.14272  3.51624  3.13185  3.27798  4.14535  3.22087  3.63612  3.42744  3.43574  2.37050  2.67508  3.02747  5.53849  4.33064    356 - -
          2.68618  4.42225  2.77519  2.73123  3.46354  2.40513  3.72494  3.29354  2.67741  2.69355  4.24690  2.90347  2.73739  3.18146  2.89801  2.37887  2.77519  2.98518  4.58477  3.61503
          0.03211  3.85036  4.57271  0.61958  0.77255  0.48576  0.95510
    357   2.30456  4.22452  3.18763  3.00264  4.05441  2.95484  4.11298  3.57416  3.07491  3.29619  4.22431  3.23079  3.69187  3.42602  3.36145  1.12488  2.78308  3.11410  5.42873  4.13789    357 - -
          2.68618  4.42225  2.77519  2.73123  3.46354  2.40513  3.72494  3.29354  2.67741  2.69355  4.24690  2.90347  2.73739  3.18146  2.89801  2.37887  2.77519  2.98518  4.58477  3.61503
          0.03211  3.85036  4.57271  0.61958  0.77255  0.48576  0.95510
    358   2.63810  4.41543  3.30732  3.20407  4.34622  0.76405  4.32546  3.94069  3.38231  3.59754  4.57331  3.47169  3.80585  3.70826  3.62054  2.80943  3.11763  3.47330  5.44696  4.44746    358 - -
          2.68618  4.42225  2.77519  2.73123  3.46354  2.40513  3.72494  3.29354  2.67741  2.69355  4.24690  2.90347  2.73739  3.18146  2.89801  2.37887  2.77519  2.98518  4.58477  3.61503
          0.03211  3.85036  4.57271  0.61958  0.77255  0.48576  0.95510
    359   2.93379  5.03960  2.47910  1.05723  4.38313  3.26018  3.84541  3.83265  2.72319  3.45345  4.42874  2.92115  3.86380  3.06171  3.12953  2.91862  3.23796  3.51888  5.55889  4.28144    359 - -
          2.68618  4.42225  2.77519  2.73123  3.46354  2.40513  3.72494  3.29354  2.67741  2.69355  4.24690  2.90347  2.73739  3.18146  2.89801  2.37887  2.77519  2.98518  4.58477  3.61503
          0.03211  3.85036  4.57271  0.61958  0.77255  0.48576  0.95510
    360   3.16615  4.56286  4.40879  3.93938  1.68576  4.19438  4.08225  2.35945  3.79651  1.39958  3.06400  4.10057  4.49607  3.96021  3.95271  3.56056  3.40758  2.41165  4.37773  2.83954    360 - -
          2.68618  4.42225  2.77519  2.73123  3.46354  2.40513  3.72494  3.29354  2.67741  2.69355  4.24690  2.90347  2.73739  3.18146  2.89801  2.37887  2.77519  2.98518  4.58477  3.61503
          0.03211  3.85036  4.57271  0.61958  0.77255  0.48576  0.95510
    361   2.98099  4.82117  3.46944  2.98546  4.17016  3.47290  3.80904  3.71055  2.22960  3.23053  4.23153  3.34676  3.97678  3.03068  1.01271  3.06638  3.24860  3.43552  5.26231  4.10257    361 - -
          2.68618  4.42225  2.77519  2.73123  3.46354  2.40513  3.72494  3.29354  2.67741  2.69355  4.24690  2.90347  2.73739  3.18146  2.89801  2.37887  2.77519  2.98518  4.58477  3.61503
          0.03211  3.85036  4.57271  0.61958  0.77255  0.48576  0.95510
    362   2.95231  4.91469  3.12679  2.75273  4.29606  3.44387  3.74763  3.72400  1.06894  3.29405  4.25692  3.17808  3.94597  2.94053  2.42837  2.99589  3.20735  3.43313  5.35999  4.16967    362 - -
          2.68618  4.42225  2.77519  2.73123  3.46354  2.40513  3.72494  3.29354  2.67741  2.69355  4.24690  2.90347  2.73739  3.18146  2.89801  2.37887  2.77519  2.98518  4.58477  3.61503
          0.03211  3.85036  4.57271  0.61958  0.77255  0.48576  0.95510
    363   2.79071  4.33971  4.09451  3.75721  3.53422  3.70075  4.56284  2.05226  3.62464  2.22527  3.50298  3.95051  4.26268  3.98616  3.83923  3.20310  3.15291  1.05326  5.31483  4.04496    363 - -
          2.68618  4.42225  2.77519  2.73123  3.46354  2.40513  3.72494  3.29354  2.67741  2.69355  4.24690  2.90347  2.73739  3.18146  2.89801  2.37887  2.77519  2.98518  4.58477  3.61503
          0.03211  3.85036  4.57271  0.61958  0.77255  0.48576  0.95510
    364   3.07875  4.53120  4.33367  3.80050  3.05393  4.17860  4.48009  2.17957  3.59250  1.30065  1.89567  4.10938  4.46863  3.87611  3.79712  3.52755  3.32003  2.24256  5.02273  3.84576    364 - -
          2.68618  4.42225  2.77519  2.73123  3.46354  2.40513  3.72494  3.29354  2.67741  2.69355  4.24690  2.90347  2.73739  3.18146  2.89801  2.37887  2.77519  2.98518  4.58477  3.61503
          0.03211  3.85036  4.57271  0.61958  0.77255  0.48576  0.95510
    365   2.95195  5.02344  3.34424  2.73099  4.43372  3.57274  3.57491  3.79857  1.61330  3.28230  4.16491  3.13563  3.96239  2.72146  1.49505  2.96561  3.13536  3.49215  5.35625  4.17382    365 - -
          2.68618  4.42225  2.77519  2.73123  3.46354  2.40513  3.72494  3.29354  2.67741  2.69355  4.24690  2.90347  2.73739  3.18146  2.89801  2.37887  2.77519  2.98518  4.58477  3.61503
          0.03211  3.85036  4.57271  0.61958  0.77255  0.48576  0.95510
    366   2.45425  4.20393  3.68342  3.26662  3.68943  3.31212  4.19085  2.44732  3.16322  2.52213  3.61138  3.49505  3.92358  3.51520  3.44702  2.72215  1.83270  1.81348  5.27581  4.04121    366 - -
          2.68618  4.42225  2.77519  2.73123  3.46354  2.40513  3.72494  3.29354  2.67741  2.69355  4.24690  2.90347  2.73739  3.18146  2.89801  2.37887  2.77519  2.98518  4.58477  3.61503
          0.03211  3.85036  4.57271  0.61958  0.77255  0.48576  0.95510
    367   3.23061  4.63896  4.20834  3.91885  1.04861  3.92512  3.86807  2.75726  3.82649  2.13254  3.49085  3.99443  4.38438  4.00063  3.95167  3.50153  3.53182  2.74629  4.12410  2.49405    367 - -
          2.68618  4.42225  2.77519  2.73123  3.46354  2.40513  3.72494  3.29354  2.67741  2.69355  4.24690  2.90347  2.73739  3.18146  2.89801  2.37887  2.77519  2.98518  4.58477  3.61503
          0.03211  3.85036  4.57271  0.61958  0.77255  0.48576  0.95510
    368   2.95216  4.50451  4.02583  3.61783  3.19858  3.81760  4.35810  2.37199  3.38703  1.79678  1.42096  3.89799  4.27827  3.77048  3.59491  3.29886  3.25712  2.37549  5.03633  3.79603    368 - -
          2.68618  4.42225  2.77519  2.73123  3.46354  2.40513  3.72494  3.29354  2.67741  2.69355  4.24690  2.90347  2.73739  3.18146  2.89801  2.37887  2.77519  2.98518  4.58477  3.61503
          0.03211  3.85036  4.57271  0.61958  0.77255  0.48576  0.95510
    369   2.80384  4.57227  3.40157  2.92286  2.98097  3.58630  3.65340  3.11754  2.60298  2.65354  3.67290  3.29585  4.00484  2.31724  2.87394  2.94311  3.04345  2.91985  2.21635  2.99747    369 - -
          2.68618  4.42225  2.77519  2.73123  3.46354  2.40513  3.72494  3.29354  2.67741  2.69355  4.24690  2.90347  2.73739  3.18146  2.89801  2.37887  2.77519  2.98518  4.58477  3.61503
          0.03211  3.85036  4.57271  0.61958  0.77255  0.48576  0.95510
    370   2.80832  5.13819  2.41802  1.58628  4.41773  3.27610  3.65224  3.88018  2.41178  3.41252  4.27893  2.78090  3.81350  2.24874  2.81934  2.76115  3.06562  3.52664  5.58263  4.20560    370 - -
          2.68618  4.42225  2.77519  2.73123  3.46354  2.40513  3.72494  3.29354  2.67741  2.69355  4.24690  2.90347  2.73739  3.18146  2.89801  2.37887  2.77519  2.98518  4.58477  3.61503
          0.03211  3.85036  4.57271  0.61958  0.77255  0.48576  0.95510
    371   2.86159  5.35763  1.73415  1.46356  4.64543  3.17199  3.70145  4.13896  2.69245  3.67252  4.53165  2.65017  3.78250  2.87071  3.25944  2.76249  3.14779  3.73598  5.83265  4.36065    371 - -
          2.68618  4.42225  2.77519  2.73123  3.46354  2.40513  3.72494  3.29354  2.67741  2.69355  4.24690  2.90347  2.73739  3.18146  2.89801  2.37887  2.77519  2.98518  4.58477  3.61503
          0.03211  3.85036  4.57271  0.61958  0.77255  0.48576  0.95510
    372   2.97144  4.79238  3.10487  2.86283  3.26982  3.42932  1.19000  3.67092  2.70651  3.16756  4.20898  3.27295  3.98076  3.22885  2.97342  3.04240  3.27416  3.40649  4.73512  3.22135    372 - -
          2.68618  4.42225  2.77519  2.73123  3.46354  2.40513  3.72494  3.29354  2.67741  2.69355  4.24690  2.90347  2.73739  3.18146  2.89801  2.37887  2.77519  2.98518  4.58477  3.61503
          0.03211  3.85036  4.57271  0.61958  0.77255  0.48576  0.95510
    373   3.13072  4.59970  4.15389  3.79390  3.12773  3.95385  4.45659  2.33089  3.56186  0.90290  3.15808  4.07149  4.39319  3.93549  3.74144  3.52252  3.42608  2.36243  4.99873  3.71686    373 - -
          2.68618  4.42225  2.77519  2.73123  3.46354  2.40513  3.72494  3.29354  2.67741  2.69355  4.24690  2.90347  2.73739  3.18146  2.89801  2.37887  2.77519  2.98518  4.58477  3.61503
          0.03211  3.85036  4.57271  0.61958  0.77255  0.48576  0.95510
    374   2.73692  4.95895  2.40466  1.50134  4.41323  2.31230  3.74785  3.86381  2.63791  3.45618  4.32194  2.80706  3.78615  2.93256  3.09427  2.72653  3.04748  3.48172  5.61356  4.26273    374 - -
          2.68618  4.42225  2.77519  2.73123  3.46354  2.40513  3.72494  3.29354  2.67741  2.69355  4.24690  2.90347  2.73739  3.18146  2.89801  2.37887  2.77519  2.98518  4.58477  3.61503
          0.03211  3.85036  4.57271  0.61958  0.77255  0.48576  0.95510
    375   2.79071  4.33971  4.09451  3.75721  3.53422  3.70075  4.56284  2.05226  3.62464  2.22527  3.50298  3.95051  4.26268  3.98616  3.83923  3.20310  3.15291  1.05326  5.31483  4.04496    375 - -
          2.68618  4.42225  2.77519  2.73123  3.46354  2.40513  3.72494  3.29354  2.67741  2.69355  4.24690  2.90347  2.73739  3.18146  2.89801  2.37887  2.77519  2.98518  4.58477  3.61503
          0.03211  3.85036  4.57271  0.61958  0.77255  0.48576  0.95510
    376   3.13072  4.59970  4.15389  3.79390  3.12773  3.95385  4.45659  2.33089  3.56186  0.90290  3.15808  4.07149  4.39319  3.93549  3.74144  3.52252  3.42608  2.36243  4.99873  3.71686    376 - -
          2.68618  4.42225  2.77519  2.73123  3.46354  2.40513  3.72494  3.29354  2.67741  2.69355  4.24690  2.90347  2.73739  3.18146  2.89801  2.37887  2.77519  2.98518  4.58477  3.61503
          0.03211  3.85036  4.57271  0.61958  0.77255  0.48576  0.95510
    377   3.12394  4.50505  4.52185  4.00424  3.13282  4.31812  4.66181  1.64836  3.82165  1.19831  2.99177  4.28948  4.58960  4.07965  4.01260  3.68471  3.36904  1.96858  5.13500  3.94296    377 - -
          2.68618  4.42225  2.77519  2.73123  3.46354  2.40513  3.72494  3.29354  2.67741  2.69355  4.24690  2.90347  2.73739  3.18146  2.89801  2.37887  2.77519  2.98518  4.58477  3.61503
          0.02173  3.83998        *  0.61958  0.77255  0.00000        *
//
