# Supplementary material for: MacSyFinder: A Program to Mine Genomes for Molecular Systems with an Application to CRISPR-Cas Systems
Source: PLoS One. 2014 Oct 17;9(10):e110726. doi: 10.1371/journal.pone.0110726 (PMC4201578; doi:10.1371/journal.pone.0110726)
Supplement: Data S2 — The Cas-Finder: models and profiles (compressed tarball archive). (ZIP) [file pone.0110726.s011.zip › Cas-Finder_macsyfinder/CASprofiles/cas8a2a_TypeIA.hmm]

HMMER3/b [3.0 | March 2010]
NAME  TIGR01914
ACC   TIGR01914
DESC  cas_Csa4: CRISPR-associated protein Cas8a2/Csa4, subtype I-A/APERN
LENG  353
ALPH  amino
RF    no
CS    no
MAP   yes
DATE  Sun Apr 11 22:13:28 2010
NSEQ  5
EFFN  1.538086
CKSUM 4218987363
GA    232.50 232.50;
TC    232.50 232.50;
NC    107.40 107.40;
STATS LOCAL MSV      -11.1663  0.70006
STATS LOCAL VITERBI  -11.9343  0.70006
STATS LOCAL FORWARD   -5.7020  0.70006
HMM          A        C        D        E        F        G        H        I        K        L        M        N        P        Q        R        S        T        V        W        Y   
            m->m     m->i     m->d     i->m     i->i     d->m     d->d
  COMPO   2.58392  4.51896  3.07313  2.65548  3.25594  2.94753  3.73001  2.69643  2.67152  2.29169  3.65856  3.10908  3.49998  3.15882  2.96951  2.69823  2.86881  2.58618  4.63199  3.19811
          2.68618  4.42225  2.77519  2.73123  3.46354  2.40513  3.72494  3.29354  2.67741  2.69355  4.24690  2.90347  2.73739  3.18146  2.89801  2.37887  2.77519  2.98518  4.58477  3.61503
          0.01756  4.44699  5.16934  0.61958  0.77255  0.00000        *
      1   3.28956  4.59869  5.08253  4.53144  2.38224  4.57446  4.88189  2.18967  4.39332  1.55463  3.27359  4.66102  4.83493  4.51036  4.47677  3.92361  3.52547  1.08088  5.22921  3.99672      1 - -
          2.68618  4.42225  2.77519  2.73123  3.46354  2.40513  3.72494  3.29354  2.67741  2.69355  4.24690  2.90347  2.73739  3.18146  2.89801  2.37887  2.77519  2.98518  4.58477  3.61503
          0.01756  4.44699  5.16934  0.61958  0.77255  0.48576  0.95510
      2   2.68890  2.80765  3.25050  2.69254  3.88893  3.56297  3.79619  3.27384  2.17743  2.93328  2.84273  2.56605  2.68327  3.00170  3.06027  2.79033  2.92508  2.99844  5.23513  3.94935      2 - -
          2.68618  4.42225  2.77519  2.73123  3.46354  2.40513  3.72494  3.29354  2.67741  2.69355  4.24690  2.90347  2.73739  3.18146  2.89801  2.37887  2.77519  2.98518  4.58477  3.61503
          0.01756  4.44699  5.16934  0.61958  0.77255  0.48576  0.95510
      3   2.86258  4.46215  3.90096  2.03391  3.46278  3.90592  4.17734  1.98385  3.26195  1.90738  2.35295  3.70610  4.25943  3.54987  3.56711  3.17303  3.09347  2.47333  5.07649  3.88022      3 - -
          2.68618  4.42225  2.77519  2.73123  3.46354  2.40513  3.72494  3.29354  2.67741  2.69355  4.24690  2.90347  2.73739  3.18146  2.89801  2.37887  2.77519  2.98518  4.58477  3.61503
          0.01756  4.44699  5.16934  0.61958  0.77255  0.48576  0.95510
      4   3.52232  4.80035  5.29941  4.74410  1.37253  4.78545  4.90511  1.80584  4.59425  1.28934  3.10091  4.85624  4.96111  4.59453  4.61284  4.14035  3.73970  2.50126  5.09781  3.82458      4 - -
          2.68618  4.42225  2.77519  2.73123  3.46354  2.40513  3.72494  3.29354  2.67741  2.69355  4.24690  2.90347  2.73739  3.18146  2.89801  2.37887  2.77519  2.98518  4.58477  3.61503
          0.01756  4.44699  5.16934  0.61958  0.77255  0.48576  0.95510
      5   2.76593  5.01763  2.99751  2.12970  4.25573  3.52680  3.74282  3.70762  2.12177  3.28404  4.09504  3.04270  3.94084  2.88883  2.93627  2.16133  2.99843  3.36883  5.48301  2.15024      5 - -
          2.68618  4.42225  2.77519  2.73123  3.46354  2.40513  3.72494  3.29354  2.67741  2.69355  4.24690  2.90347  2.73739  3.18146  2.89801  2.37887  2.77519  2.98518  4.58477  3.61503
          0.01756  4.44699  5.16934  0.61958  0.77255  0.48576  0.95510
      6   2.54759  4.47326  3.79701  3.56981  4.67890  1.88260  4.62989  4.06228  3.63870  3.78891  4.63316  3.67571  4.01853  3.92658  3.91619  2.73446  0.85734  3.50425  6.01123  4.83301      6 - -
          2.68618  4.42225  2.77519  2.73123  3.46354  2.40513  3.72494  3.29354  2.67741  2.69355  4.24690  2.90347  2.73739  3.18146  2.89801  2.37887  2.77519  2.98518  4.58477  3.61503
          0.18290  4.44699  1.86155  0.61958  0.77255  0.48576  0.95510
      7   3.39572  5.06182  4.04960  3.96141  4.88951  3.72713  4.98607  4.56597  4.05905  4.13636  5.21638  4.21793  0.32622  4.43352  4.23950  3.58026  3.87230  4.15920  5.93961  5.02171      7 - -
          2.68618  4.42225  2.77519  2.73123  3.46354  2.40513  3.72494  3.29354  2.67741  2.69355  4.24690  2.90347  2.73739  3.18146  2.89801  2.37887  2.77519  2.98518  4.58477  3.61503
          0.02068  4.28478  5.00712  0.61958  0.77255  0.37046  1.17253
      8   2.84177  4.88549  3.11532  2.72283  3.85907  1.58918  3.86615  3.58099  2.72173  3.19315  4.06516  3.20412  4.04524  2.38096  3.11522  2.90803  3.10239  3.28252  5.25475  2.41994      8 - -
          2.68618  4.42225  2.77519  2.73123  3.46354  2.40513  3.72494  3.29354  2.67741  2.69355  4.24690  2.90347  2.73739  3.18146  2.89801  2.37887  2.77519  2.98518  4.58477  3.61503
          0.01756  4.44699  5.16934  0.61958  0.77255  0.48576  0.95510
      9   3.17590  4.73163  4.08903  3.58770  2.64357  4.08650  1.72475  2.31615  3.43607  2.80953  3.83877  3.81642  4.44812  3.71747  3.68440  3.38128  3.40402  3.03928  4.26807  1.54151      9 - -
          2.68618  4.42225  2.77519  2.73123  3.46354  2.40513  3.72494  3.29354  2.67741  2.69355  4.24690  2.90347  2.73739  3.18146  2.89801  2.37887  2.77519  2.98518  4.58477  3.61503
          0.01756  4.44699  5.16934  0.61958  0.77255  0.48576  0.95510
     10   3.02702  5.53305  1.56157  2.36143  4.92458  3.43800  3.94314  4.44454  2.89334  3.93665  4.74776  1.63542  4.02542  3.09354  3.46001  2.01768  3.31749  3.99259  6.08711  4.60849     10 - -
          2.68618  4.42225  2.77519  2.73123  3.46354  2.40513  3.72494  3.29354  2.67741  2.69355  4.24690  2.90347  2.73739  3.18146  2.89801  2.37887  2.77519  2.98518  4.58477  3.61503
          0.01756  4.44699  5.16934  0.61958  0.77255  0.48576  0.95510
     11   2.70570  4.73964  3.21660  2.25045  3.94203  3.56824  3.77769  3.32025  2.59550  2.28407  3.82354  3.14957  2.92186  2.96882  2.32291  2.79052  2.93618  2.41205  5.27020  3.97690     11 - -
          2.68618  4.42225  2.77519  2.73123  3.46354  2.40513  3.72494  3.29354  2.67741  2.69355  4.24690  2.90347  2.73739  3.18146  2.89801  2.37887  2.77519  2.98518  4.58477  3.61503
          0.01756  4.44699  5.16934  0.61958  0.77255  0.48576  0.95510
     12   2.91567  4.28434  4.69497  4.11716  2.26868  4.08692  4.29192  1.68665  3.94573  2.19873  3.28345  4.16693  4.42518  4.08359  4.00882  3.40227  3.14771  1.77939  4.72370  2.26880     12 - -
          2.68618  4.42225  2.77519  2.73123  3.46354  2.40513  3.72494  3.29354  2.67741  2.69355  4.24690  2.90347  2.73739  3.18146  2.89801  2.37887  2.77519  2.98518  4.58477  3.61503
          0.01756  4.44699  5.16934  0.61958  0.77255  0.48576  0.95510
     13   2.16140  4.26724  4.15515  3.58706  2.54056  3.83588  4.18923  2.57642  3.47877  1.58210  3.31517  3.82021  4.22377  3.71235  3.68649  3.13531  2.18753  2.41730  4.89758  3.69790     13 - -
          2.68618  4.42225  2.77519  2.73123  3.46354  2.40513  3.72494  3.29354  2.67741  2.69355  4.24690  2.90347  2.73739  3.18146  2.89801  2.37887  2.77519  2.98518  4.58477  3.61503
          0.01756  4.44699  5.16934  0.61958  0.77255  0.48576  0.95510
     14   3.28804  5.88611  0.85776  2.34506  5.20296  3.45803  4.09773  4.81002  3.21101  4.28632  5.17136  1.88864  4.12994  3.28139  3.86044  3.15160  3.60794  4.34316  6.39680  4.84164     14 - -
          2.68618  4.42225  2.77519  2.73123  3.46354  2.40513  3.72494  3.29354  2.67741  2.69355  4.24690  2.90347  2.73739  3.18146  2.89801  2.37887  2.77519  2.98518  4.58477  3.61503
          0.01756  4.44699  5.16934  0.61958  0.77255  0.48576  0.95510
     15   2.90347  4.55307  4.12037  3.66528  3.65924  3.81924  4.46939  2.69984  3.50361  1.55447  3.59700  3.91432  4.33969  3.85294  3.74981  3.20974  1.26443  2.57505  5.34205  4.12293     15 - -
          2.68618  4.42225  2.77519  2.73123  3.46354  2.40513  3.72494  3.29354  2.67741  2.69355  4.24690  2.90347  2.73739  3.18146  2.89801  2.37887  2.77519  2.98518  4.58477  3.61503
          0.01756  4.44699  5.16934  0.61958  0.77255  0.48576  0.95510
     16   3.24248  4.74314  4.23261  3.73797  2.58181  4.16162  2.23348  3.21529  3.55852  1.48694  3.81959  3.91127  4.51339  3.82148  3.77238  3.46546  3.46806  3.05661  4.21802  1.61532     16 - -
          2.68618  4.42225  2.77519  2.73123  3.46354  2.40513  3.72494  3.29354  2.67741  2.69355  4.24690  2.90347  2.73739  3.18146  2.89801  2.37887  2.77519  2.98518  4.58477  3.61503
          0.01756  4.44699  5.16934  0.61958  0.77255  0.48576  0.95510
     17   3.42405  4.66664  5.36271  4.90026  3.88802  4.91070  5.61549  0.76413  4.80409  2.31543  3.65073  5.07169  5.17982  5.05281  4.96964  4.34137  3.69289  1.42046  5.97665  4.77243     17 - -
          2.68618  4.42225  2.77519  2.73123  3.46354  2.40513  3.72494  3.29354  2.67741  2.69355  4.24690  2.90347  2.73739  3.18146  2.89801  2.37887  2.77519  2.98518  4.58477  3.61503
          0.01756  4.44699  5.16934  0.61958  0.77255  0.48576  0.95510
     18   1.87940  4.46396  4.36920  3.81157  3.36902  4.06262  4.44697  2.49905  3.67963  1.59016  1.77176  4.05891  4.42910  3.91793  3.88234  3.37985  3.22573  2.43586  5.10454  3.94684     18 - -
          2.68618  4.42225  2.77519  2.73123  3.46354  2.40513  3.72494  3.29354  2.67741  2.69355  4.24690  2.90347  2.73739  3.18146  2.89801  2.37887  2.77519  2.98518  4.58477  3.61503
          0.01756  4.44699  5.16934  0.61958  0.77255  0.48576  0.95510
     19   3.96188  5.32627  4.45381  4.16851  2.26808  4.55502  2.11993  3.99953  3.95962  3.29222  4.52452  4.16120  4.91430  4.17851  4.10824  3.96191  4.18730  3.86623  3.93202  0.69297     19 - -
          2.68618  4.42225  2.77519  2.73123  3.46354  2.40513  3.72494  3.29354  2.67741  2.69355  4.24690  2.90347  2.73739  3.18146  2.89801  2.37887  2.77519  2.98518  4.58477  3.61503
          0.01756  4.44699  5.16934  0.61958  0.77255  0.48576  0.95510
     20   3.53155  5.21165  4.31714  4.30307  5.36290  0.21804  5.34694  5.14185  4.55851  4.70385  5.71038  4.48450  4.61466  4.83811  4.69477  3.72505  4.05429  4.55880  6.26807  5.49672     20 - -
          2.68618  4.42225  2.77519  2.73123  3.46354  2.40513  3.72494  3.29354  2.67741  2.69355  4.24690  2.90347  2.73739  3.18146  2.89801  2.37887  2.77519  2.98518  4.58477  3.61503
          0.01756  4.44699  5.16934  0.61958  0.77255  0.48576  0.95510
     21   3.04871  4.39462  4.80423  4.24656  3.43286  4.30198  4.64693  1.32210  4.09951  2.28209  3.42605  4.37304  4.62674  4.29461  4.21812  3.63361  3.28980  1.37564  5.14178  2.63687     21 - -
          2.68618  4.42225  2.77519  2.73123  3.46354  2.40513  3.72494  3.29354  2.67741  2.69355  4.24690  2.90347  2.73739  3.18146  2.89801  2.37887  2.77519  2.98518  4.58477  3.61503
          0.01756  4.44699  5.16934  0.61958  0.77255  0.48576  0.95510
     22   1.89258  4.45970  4.55362  4.17307  4.01399  3.83722  4.92738  2.29799  4.08364  2.74397  3.88644  4.22388  4.45695  4.36058  4.28175  3.27875  3.26302  0.86751  5.73481  4.52681     22 - -
          2.68618  4.42225  2.77519  2.73123  3.46354  2.40513  3.72494  3.29354  2.67741  2.69355  4.24690  2.90347  2.73739  3.18146  2.89801  2.37887  2.77519  2.98518  4.58477  3.61503
          0.01756  4.44699  5.16934  0.61958  0.77255  0.48576  0.95510
     23   3.10049  5.40932  3.05981  1.34469  4.80532  3.67140  3.85277  4.23557  2.36973  3.69979  4.53279  3.18024  4.12239  2.98628  1.52258  3.06276  3.31946  3.86308  5.77686  4.48819     23 - -
          2.68618  4.42225  2.77519  2.73123  3.46354  2.40513  3.72494  3.29354  2.67741  2.69355  4.24690  2.90347  2.73739  3.18146  2.89801  2.37887  2.77519  2.98518  4.58477  3.61503
          0.01756  4.44699  5.16934  0.61958  0.77255  0.48576  0.95510
     24   2.67615  2.94617  3.62044  3.06476  3.54787  3.63159  2.70514  2.93702  2.98772  2.05335  3.55049  3.44093  4.04907  3.30617  3.32117  1.89696  2.93030  2.70606  5.00185  3.75230     24 - -
          2.68618  4.42225  2.77519  2.73123  3.46354  2.40513  3.72494  3.29354  2.67741  2.69355  4.24690  2.90347  2.73739  3.18146  2.89801  2.37887  2.77519  2.98518  4.58477  3.61503
          0.01756  4.44699  5.16934  0.61958  0.77255  0.48576  0.95510
     25   1.99772  4.60767  4.40876  3.97927  3.54700  3.99563  4.68803  2.58834  3.82975  0.88978  3.43612  4.17197  4.49485  4.11567  4.02392  3.40669  3.36702  2.53662  5.36877  4.19430     25 - -
          2.68618  4.42225  2.77519  2.73123  3.46354  2.40513  3.72494  3.29354  2.67741  2.69355  4.24690  2.90347  2.73739  3.18146  2.89801  2.37887  2.77519  2.98518  4.58477  3.61503
          0.01756  4.44699  5.16934  0.61958  0.77255  0.48576  0.95510
     26   1.69840  4.40782  4.63359  4.07362  3.53582  4.23870  4.64637  1.78277  3.96015  1.75278  3.42784  4.27250  4.57906  4.17977  4.13570  3.56237  3.26464  1.67396  5.24892  4.06727     26 - -
          2.68618  4.42225  2.77519  2.73123  3.46354  2.40513  3.72494  3.29354  2.67741  2.69355  4.24690  2.90347  2.73739  3.18146  2.89801  2.37887  2.77519  2.98518  4.58477  3.61503
          0.01756  4.44699  5.16934  0.61958  0.77255  0.48576  0.95510
     27   2.17361  4.75527  3.55296  2.95383  3.89000  3.68781  3.87299  3.38136  2.53400  3.01609  3.90668  3.36725  4.09573  3.10935  1.51869  2.97794  3.09184  3.11979  2.61296  3.93319     27 - -
          2.68618  4.42225  2.77519  2.73123  3.46354  2.40513  3.72494  3.29354  2.67741  2.69355  4.24690  2.90347  2.73739  3.18146  2.89801  2.37887  2.77519  2.98518  4.58477  3.61503
          0.01756  4.44699  5.16934  0.61958  0.77255  0.48576  0.95510
     28   2.00228  4.91622  2.97466  2.09250  4.48696  2.50749  3.89743  3.93365  2.72879  3.50623  4.30064  3.09142  3.93218  3.04635  3.19978  1.64466  3.01233  3.50810  5.70648  4.35313     28 - -
          2.68618  4.42225  2.77519  2.73123  3.46354  2.40513  3.72494  3.29354  2.67741  2.69355  4.24690  2.90347  2.73739  3.18146  2.89801  2.37887  2.77519  2.98518  4.58477  3.61503
          0.01756  4.44699  5.16934  0.61958  0.77255  0.48576  0.95510
     29   3.53155  5.21165  4.31714  4.30307  5.36290  0.21804  5.34694  5.14185  4.55851  4.70385  5.71038  4.48450  4.61466  4.83811  4.69477  3.72505  4.05429  4.55880  6.26807  5.49672     29 - -
          2.68618  4.42225  2.77519  2.73123  3.46354  2.40513  3.72494  3.29354  2.67741  2.69355  4.24690  2.90347  2.73739  3.18146  2.89801  2.37887  2.77519  2.98518  4.58477  3.61503
          0.01756  4.44699  5.16934  0.61958  0.77255  0.48576  0.95510
     30   2.27202  4.40378  3.87565  3.31300  3.59389  3.84560  4.15591  2.01325  2.27720  2.55850  3.53396  3.66874  4.22680  3.52959  3.50720  3.12274  3.04428  1.59551  5.11526  3.89395     30 - -
          2.68618  4.42225  2.77519  2.73123  3.46354  2.40513  3.72494  3.29354  2.67741  2.69355  4.24690  2.90347  2.73739  3.18146  2.89801  2.37887  2.77519  2.98518  4.58477  3.61503
          0.01756  4.44699  5.16934  0.61958  0.77255  0.48576  0.95510
     31   2.73544  4.79771  3.16726  2.22061  4.03027  3.56619  3.79597  3.36002  2.19069  3.04835  3.89874  3.14416  3.97052  2.97827  3.00921  2.80951  2.26797  1.92991  5.34160  4.04168     31 - -
          2.68618  4.42225  2.77519  2.73123  3.46354  2.40513  3.72494  3.29354  2.67741  2.69355  4.24690  2.90347  2.73739  3.18146  2.89801  2.37887  2.77519  2.98518  4.58477  3.61503
          0.01756  4.44699  5.16934  0.61958  0.77255  0.48576  0.95510
     32   2.94934  5.41534  2.59083  1.57942  4.78399  3.45577  3.87474  4.27685  2.74164  3.77938  4.57763  1.72708  3.99535  3.01453  3.25980  2.03084  3.22058  3.84801  5.93315  4.49393     32 - -
          2.68618  4.42225  2.77519  2.73123  3.46354  2.40513  3.72494  3.29354  2.67741  2.69355  4.24690  2.90347  2.73739  3.18146  2.89801  2.37887  2.77519  2.98518  4.58477  3.61503
          0.01756  4.44699  5.16934  0.61958  0.77255  0.48576  0.95510
     33   2.04449  4.42210  3.75327  3.32661  3.88483  1.69141  4.25581  3.14539  3.28735  1.63879  3.84931  3.58880  4.06527  3.59615  3.59096  2.85510  3.00069  2.87450  5.35615  4.13348     33 - -
          2.68618  4.42225  2.77519  2.73123  3.46354  2.40513  3.72494  3.29354  2.67741  2.69355  4.24690  2.90347  2.73739  3.18146  2.89801  2.37887  2.77519  2.98518  4.58477  3.61503
          0.01756  4.44699  5.16934  0.61958  0.77255  0.48576  0.95510
     34   2.71768  5.02549  3.03476  2.02087  4.29266  3.51073  2.62630  3.73888  2.43625  3.29626  4.08791  3.01409  3.90399  2.82645  2.40580  2.72055  2.44981  3.38155  5.48661  2.86695     34 - -
          2.68618  4.42225  2.77519  2.73123  3.46354  2.40513  3.72494  3.29354  2.67741  2.69355  4.24690  2.90347  2.73739  3.18146  2.89801  2.37887  2.77519  2.98518  4.58477  3.61503
          0.01756  4.44699  5.16934  0.61958  0.77255  0.48576  0.95510
     35   3.28412  4.59391  5.07264  4.52460  2.37553  4.56990  4.87730  2.17696  4.38765  1.63102  3.29426  4.65427  4.83491  4.51175  4.47606  3.91989  3.52145  1.04255  5.23015  3.98495     35 - -
          2.68618  4.42225  2.77519  2.73123  3.46354  2.40513  3.72494  3.29354  2.67741  2.69355  4.24690  2.90347  2.73739  3.18146  2.89801  2.37887  2.77519  2.98518  4.58477  3.61503
          0.01756  4.44699  5.16934  0.61958  0.77255  0.48576  0.95510
     36   2.80511  4.40443  3.85025  1.91191  2.62325  3.85027  4.12977  2.12607  3.23454  2.43693  3.45411  3.65615  4.21746  3.51948  3.54590  3.11814  3.03960  1.89072  5.04447  3.81566     36 - -
          2.68618  4.42225  2.77519  2.73123  3.46354  2.40513  3.72494  3.29354  2.67741  2.69355  4.24690  2.90347  2.73739  3.18146  2.89801  2.37887  2.77519  2.98518  4.58477  3.61503
          0.01756  4.44699  5.16934  0.61958  0.77255  0.48576  0.95510
     37   3.10354  5.12120  3.60303  3.11191  4.69035  3.72089  4.07340  4.14666  2.53448  3.66614  4.54782  3.50841  1.34459  3.24744  1.37096  3.16823  3.39163  3.78200  5.73700  4.54481     37 - -
          2.68618  4.42225  2.77519  2.73123  3.46354  2.40513  3.72494  3.29354  2.67741  2.69355  4.24690  2.90347  2.73739  3.18146  2.89801  2.37887  2.77519  2.98518  4.58477  3.61503
          0.01756  4.44699  5.16934  0.61958  0.77255  0.48576  0.95510
     38   2.72152  4.22718  4.06506  3.48562  3.33079  3.81110  2.88762  2.14426  3.37637  1.95836  3.32323  3.74322  4.17973  3.62414  3.59753  3.09318  2.23112  1.89492  4.85456  3.65533     38 - -
          2.68618  4.42225  2.77519  2.73123  3.46354  2.40513  3.72494  3.29354  2.67741  2.69355  4.24690  2.90347  2.73739  3.18146  2.89801  2.37887  2.77519  2.98518  4.58477  3.61503
          0.01756  4.44699  5.16934  0.61958  0.77255  0.48576  0.95510
     39   3.53155  5.21165  4.31714  4.30307  5.36290  0.21804  5.34694  5.14185  4.55851  4.70385  5.71038  4.48450  4.61466  4.83811  4.69477  3.72505  4.05429  4.55880  6.26807  5.49672     39 - -
          2.68618  4.42225  2.77519  2.73123  3.46354  2.40513  3.72494  3.29354  2.67741  2.69355  4.24690  2.90347  2.73739  3.18146  2.89801  2.37887  2.77519  2.98518  4.58477  3.61503
          0.01756  4.44699  5.16934  0.61958  0.77255  0.48576  0.95510
     40   2.25535  5.38528  2.60106  1.18873  4.76315  3.45821  3.88983  4.23641  2.75997  3.76006  4.56697  2.25332  4.00308  3.03408  3.27245  2.89899  3.22729  3.81836  5.92611  4.49557     40 - -
          2.68618  4.42225  2.77519  2.73123  3.46354  2.40513  3.72494  3.29354  2.67741  2.69355  4.24690  2.90347  2.73739  3.18146  2.89801  2.37887  2.77519  2.98518  4.58477  3.61503
          0.01756  4.44699  5.16934  0.61958  0.77255  0.48576  0.95510
     41   2.85365  5.16263  3.16556  2.61192  4.56481  2.43176  3.74538  3.98820  1.95188  3.48884  4.28352  3.11135  3.99289  2.86672  1.69599  2.29463  3.08192  3.60506  5.61850  4.30576     41 - -
          2.68618  4.42225  2.77519  2.73123  3.46354  2.40513  3.72494  3.29354  2.67741  2.69355  4.24690  2.90347  2.73739  3.18146  2.89801  2.37887  2.77519  2.98518  4.58477  3.61503
          0.01756  4.44699  5.16934  0.61958  0.77255  0.48576  0.95510
     42   4.17577  5.42709  4.73824  4.60404  2.55545  4.53983  4.04234  4.12390  4.45242  3.42050  4.73946  4.50065  5.01316  4.60674  4.50224  4.23982  4.47219  4.02432  4.20988  0.37260     42 - -
          2.68618  4.42225  2.77519  2.73123  3.46354  2.40513  3.72494  3.29354  2.67741  2.69355  4.24690  2.90347  2.73739  3.18146  2.89801  2.37887  2.77519  2.98518  4.58477  3.61503
          0.01756  4.44699  5.16934  0.61958  0.77255  0.48576  0.95510
     43   2.69738  3.05883  3.41117  2.22533  3.69594  3.62846  3.86470  3.01712  2.25927  2.30442  3.63059  3.29532  4.01226  3.13002  3.17294  2.86462  2.92937  2.17082  5.10557  3.85004     43 - -
          2.68618  4.42225  2.77519  2.73123  3.46354  2.40513  3.72494  3.29354  2.67741  2.69355  4.24690  2.90347  2.73739  3.18146  2.89801  2.37887  2.77519  2.98518  4.58477  3.61503
          0.01756  4.44699  5.16934  0.61958  0.77255  0.48576  0.95510
     44   3.42257  4.65709  5.38470  4.91999  3.91478  4.93332  5.64176  0.82187  4.83224  2.34589  3.67205  5.09052  5.19431  5.08229  4.99972  4.36273  3.68945  1.29678  6.00229  4.79489     44 - -
          2.68618  4.42225  2.77519  2.73123  3.46354  2.40513  3.72494  3.29354  2.67741  2.69355  4.24690  2.90347  2.73739  3.18146  2.89801  2.37887  2.77519  2.98518  4.58477  3.61503
          0.01756  4.44699  5.16934  0.61958  0.77255  0.48576  0.95510
     45   2.73127  5.04808  3.04732  2.49491  4.33740  3.51830  2.61220  3.77339  1.96670  3.32266  4.11233  3.02065  3.91128  2.36561  2.84982  2.23645  2.95916  2.68656  5.50904  4.15763     45 - -
          2.68618  4.42225  2.77519  2.73123  3.46354  2.40513  3.72494  3.29354  2.67741  2.69355  4.24690  2.90347  2.73739  3.18146  2.89801  2.37887  2.77519  2.98518  4.58477  3.61503
          0.01756  4.44699  5.16934  0.61958  0.77255  0.48576  0.95510
     46   2.68441  4.24317  4.04037  3.48490  2.46427  3.71661  4.14274  2.64883  3.39088  2.47525  3.41486  3.72368  4.14863  3.63926  3.62296  2.21552  2.35053  1.64320  4.92175  3.71074     46 - -
          2.68618  4.42225  2.77519  2.73123  3.46354  2.40513  3.72494  3.29354  2.67741  2.69355  4.24690  2.90347  2.73739  3.18146  2.89801  2.37887  2.77519  2.98518  4.58477  3.61503
          0.01756  4.44699  5.16934  0.61958  0.77255  0.48576  0.95510
     47   2.94594  5.48451  1.63908  1.59588  4.80545  3.47104  3.82399  4.30241  2.65172  3.77727  4.56049  2.93031  3.98103  2.95156  2.19804  2.87104  3.19732  3.86880  5.91232  4.46859     47 - -
          2.68618  4.42225  2.77519  2.73123  3.46354  2.40513  3.72494  3.29354  2.67741  2.69355  4.24690  2.90347  2.73739  3.18146  2.89801  2.37887  2.77519  2.98518  4.58477  3.61503
          0.01756  4.44699  5.16934  0.61958  0.77255  0.48576  0.95510
     48   2.12058  4.63332  3.25700  2.28500  3.82558  2.64416  3.82150  3.20440  2.71509  2.88095  3.74227  3.19800  3.96893  3.04644  3.13502  2.80551  2.92516  2.42564  5.19790  2.66122     48 - -
          2.68618  4.42225  2.77519  2.73123  3.46354  2.40513  3.72494  3.29354  2.67741  2.69355  4.24690  2.90347  2.73739  3.18146  2.89801  2.37887  2.77519  2.98518  4.58477  3.61503
          0.01756  4.44699  5.16934  0.61958  0.77255  0.48576  0.95510
     49   2.74613  5.14533  2.20201  2.01336  4.44355  3.47218  3.71739  3.90055  2.50347  2.48259  4.21112  2.95911  2.85974  2.83889  2.99629  2.28228  2.98404  3.51240  5.61309  4.22235     49 - -
          2.68618  4.42225  2.77519  2.73123  3.46354  2.40513  3.72494  3.29354  2.67741  2.69355  4.24690  2.90347  2.73739  3.18146  2.89801  2.37887  2.77519  2.98518  4.58477  3.61503
          0.13217  4.44699  2.18841  0.61958  0.77255  0.48576  0.95510
     50   2.78056  5.20249  2.00602  2.36073  4.57007  3.40456  3.75684  4.04349  2.58729  3.56320  4.34522  2.10021  2.56870  2.88606  3.09747  2.74548  2.35190  3.62713  5.73050  4.31714     50 - -
          2.68618  4.42225  2.77519  2.73123  3.46354  2.40513  3.72494  3.29354  2.67741  2.69355  4.24690  2.90347  2.73739  3.18146  2.89801  2.37887  2.77519  2.98518  4.58477  3.61503
          0.01967  4.33449  5.05684  0.61958  0.77255  0.39770  1.11432
     51   2.74739  1.89503  3.42301  2.89748  4.12693  3.54004  3.93472  3.52884  2.64456  3.17711  4.03464  1.99601  4.02742  3.14000  2.20063  2.85935  3.03946  3.21122  5.42063  4.15200     51 - -
          2.68618  4.42225  2.77519  2.73123  3.46354  2.40513  3.72494  3.29354  2.67741  2.69355  4.24690  2.90347  2.73739  3.18146  2.89801  2.37887  2.77519  2.98518  4.58477  3.61503
          0.13217  4.44699  2.18841  0.61958  0.77255  0.48576  0.95510
     52   2.16373  4.72518  3.22774  2.66642  3.95346  3.54071  2.51734  3.34379  2.52386  2.98870  3.83949  3.14451  3.94100  2.94919  2.20844  2.78103  2.93197  2.44299  5.26293  3.97371     52 - -
          2.68618  4.42225  2.77519  2.73123  3.46354  2.40513  3.72494  3.29354  2.67741  2.69355  4.24690  2.90347  2.73739  3.18146  2.89801  2.37887  2.77519  2.98518  4.58477  3.61503
          0.01967  4.33449  5.05684  0.61958  0.77255  0.64498  0.74375
     53   2.71252  4.60444  3.26654  2.83271  3.80585  3.53357  3.91488  3.19279  2.80625  1.68943  3.78558  2.43532  2.41368  3.17275  3.17620  2.85515  2.98733  2.94144  5.22150  3.93251     53 - -
          2.68618  4.42225  2.77519  2.73123  3.46354  2.40513  3.72494  3.29354  2.67741  2.69355  4.24690  2.90347  2.73739  3.18146  2.89801  2.37887  2.77519  2.98518  4.58477  3.61503
          0.01967  4.33449  5.05684  0.61958  0.77255  0.64498  0.74375
     54   2.14727  4.41011  3.66279  3.10190  3.59929  3.72449  4.01802  2.14330  2.21097  2.58150  3.53507  3.49411  4.11290  3.34435  3.33872  2.99068  2.97029  1.87821  5.08619  3.85392     54 - -
          2.68618  4.42225  2.77519  2.73123  3.46354  2.40513  3.72494  3.29354  2.67741  2.69355  4.24690  2.90347  2.73739  3.18146  2.89801  2.37887  2.77519  2.98518  4.58477  3.61503
          0.01967  4.33449  5.05684  0.61958  0.77255  0.64498  0.74375
     55   2.80633  5.30094  2.07202  2.32879  4.63289  3.41684  3.73154  4.11908  2.07882  3.61044  4.38256  2.12220  3.89534  2.85283  3.04989  2.03751  3.05464  3.69278  5.75703  4.33001     55 - -
          2.68665  4.42272  2.77509  2.72950  3.46401  2.40481  3.72541  3.29401  2.67787  2.69295  4.24736  2.90393  2.73729  3.18019  2.89847  2.37894  2.77566  2.98565  4.58524  3.61550
          0.65770  1.03697  2.06018  1.73314  0.19447  0.64498  0.74375
     56   2.94496  2.24339  4.72071  4.21843  3.55848  4.10172  4.76356  1.16588  4.05893  2.26331  3.45987  4.32181  4.53880  4.30588  4.20689  3.49739  3.24242  1.85185  5.32979  4.11833     64 - -
          2.68618  4.42225  2.77519  2.73123  3.46354  2.40513  3.72494  3.29354  2.67741  2.69355  4.24690  2.90347  2.73739  3.18146  2.89801  2.37887  2.77519  2.98518  4.58477  3.61503
          0.02241  4.20545  4.92779  0.61958  0.77255  0.33607  1.25377
     57   2.87301  5.30944  3.02012  1.75877  4.68414  3.56997  3.71634  4.13148  1.84743  3.58829  4.36235  2.40865  3.97507  2.82546  2.05057  2.83201  3.09092  3.72048  5.68783  4.33989     65 - -
          2.68618  4.42225  2.77519  2.73123  3.46354  2.40513  3.72494  3.29354  2.67741  2.69355  4.24690  2.90347  2.73739  3.18146  2.89801  2.37887  2.77519  2.98518  4.58477  3.61503
          0.01756  4.44699  5.16934  0.61958  0.77255  0.48576  0.95510
     58   2.75260  4.83506  3.17921  2.22148  4.06226  3.57363  3.77915  3.45484  2.53544  1.87280  3.92588  3.14136  3.97279  2.95585  2.39099  2.25220  2.98333  3.16244  5.34948  4.05133     66 - -
          2.68618  4.42225  2.77519  2.73123  3.46354  2.40513  3.72494  3.29354  2.67741  2.69355  4.24690  2.90347  2.73739  3.18146  2.89801  2.37887  2.77519  2.98518  4.58477  3.61503
          0.01756  4.44699  5.16934  0.61958  0.77255  0.48576  0.95510
     59   2.10093  4.29362  4.69320  4.10756  2.49186  4.12956  4.47894  1.89119  3.95477  1.69976  3.26705  4.21763  4.46175  4.11817  4.04723  3.44557  3.15682  1.74729  4.99463  3.82509     67 - -
          2.68618  4.42225  2.77519  2.73123  3.46354  2.40513  3.72494  3.29354  2.67741  2.69355  4.24690  2.90347  2.73739  3.18146  2.89801  2.37887  2.77519  2.98518  4.58477  3.61503
          0.01756  4.44699  5.16934  0.61958  0.77255  0.48576  0.95510
     60   2.85588  4.94857  3.20807  1.82002  4.15355  3.63362  3.80970  3.53022  2.47986  1.79237  4.00512  3.18720  4.03494  2.97991  2.28775  2.90770  3.07944  3.25735  5.42137  4.13162     68 - -
          2.68618  4.42225  2.77519  2.73123  3.46354  2.40513  3.72494  3.29354  2.67741  2.69355  4.24690  2.90347  2.73739  3.18146  2.89801  2.37887  2.77519  2.98518  4.58477  3.61503
          0.01756  4.44699  5.16934  0.61958  0.77255  0.48576  0.95510
     61   2.80759  5.16704  3.11454  2.02322  4.50029  3.56780  2.77137  3.93449  1.98345  2.55445  4.22203  3.05479  3.95191  2.81330  2.09705  2.79070  3.02508  3.55472  5.57739  4.24141     69 - -
          2.68618  4.42225  2.77519  2.73123  3.46354  2.40513  3.72494  3.29354  2.67741  2.69355  4.24690  2.90347  2.73739  3.18146  2.89801  2.37887  2.77519  2.98518  4.58477  3.61503
          0.01756  4.44699  5.16934  0.61958  0.77255  0.48576  0.95510
     62   2.90977  4.65457  3.88758  3.56301  3.92685  1.25753  4.47467  3.25008  3.50607  1.35726  3.98948  3.82469  4.27285  3.85752  3.76659  3.14099  3.28805  3.04851  5.46167  4.21514     70 - -
          2.68618  4.42225  2.77519  2.73123  3.46354  2.40513  3.72494  3.29354  2.67741  2.69355  4.24690  2.90347  2.73739  3.18146  2.89801  2.37887  2.77519  2.98518  4.58477  3.61503
          0.01756  4.44699  5.16934  0.61958  0.77255  0.48576  0.95510
     63   3.79486  5.05809  5.45425  4.89989  3.22323  5.07654  5.34747  2.44479  4.70000  0.59122  2.15118  5.15721  5.15285  4.71428  4.73589  4.47310  4.00527  2.69326  5.43947  4.43530     71 - -
          2.68618  4.42225  2.77519  2.73123  3.46354  2.40513  3.72494  3.29354  2.67741  2.69355  4.24690  2.90347  2.73739  3.18146  2.89801  2.37887  2.77519  2.98518  4.58477  3.61503
          0.01756  4.44699  5.16934  0.61958  0.77255  0.48576  0.95510
     64   2.71688  4.45108  3.56918  2.99740  2.60959  3.68463  3.91934  2.91793  2.90219  2.18199  3.52007  3.40691  4.06100  2.37209  2.39535  2.93183  2.94698  2.26578  5.00710  3.76220     72 - -
          2.68618  4.42225  2.77519  2.73123  3.46354  2.40513  3.72494  3.29354  2.67741  2.69355  4.24690  2.90347  2.73739  3.18146  2.89801  2.37887  2.77519  2.98518  4.58477  3.61503
          0.01756  4.44699  5.16934  0.61958  0.77255  0.48576  0.95510
     65   3.21137  5.89557  1.39071  1.31438  5.17429  3.44854  4.00051  4.72719  3.04210  4.17889  5.02083  2.12406  4.07942  3.16122  3.67294  3.07087  3.50045  4.26328  6.32232  4.77073     73 - -
          2.68618  4.42225  2.77519  2.73123  3.46354  2.40513  3.72494  3.29354  2.67741  2.69355  4.24690  2.90347  2.73739  3.18146  2.89801  2.37887  2.77519  2.98518  4.58477  3.61503
          0.01756  4.44699  5.16934  0.61958  0.77255  0.48576  0.95510
     66   1.56367  4.66992  3.27779  2.10483  3.92428  3.60172  3.94466  2.32406  2.83261  2.91192  3.82712  3.28214  4.04458  3.17208  3.23872  2.89142  3.01417  2.82382  5.32917  4.05089     74 - -
          2.68618  4.42225  2.77519  2.73123  3.46354  2.40513  3.72494  3.29354  2.67741  2.69355  4.24690  2.90347  2.73739  3.18146  2.89801  2.37887  2.77519  2.98518  4.58477  3.61503
          0.01756  4.44699  5.16934  0.61958  0.77255  0.48576  0.95510
     67   2.86146  4.93877  3.09213  2.10352  4.09590  3.61452  3.84517  3.48113  2.59597  1.62562  3.97255  3.16932  4.03888  2.18911  2.97770  2.91696  3.09284  3.22811  5.42341  4.12188     75 - -
          2.68618  4.42225  2.77519  2.73123  3.46354  2.40513  3.72494  3.29354  2.67741  2.69355  4.24690  2.90347  2.73739  3.18146  2.89801  2.37887  2.77519  2.98518  4.58477  3.61503
          0.01756  4.44699  5.16934  0.61958  0.77255  0.48576  0.95510
     68   2.79831  5.24066  2.93896  1.72147  4.58587  3.51458  3.70622  4.04636  2.38561  3.53123  4.29856  2.99060  3.92821  2.15687  2.24377  2.28884  3.02664  3.63555  5.66111  4.28489     76 - -
          2.68618  4.42225  2.77519  2.73123  3.46354  2.40513  3.72494  3.29354  2.67741  2.69355  4.24690  2.90347  2.73739  3.18146  2.89801  2.37887  2.77519  2.98518  4.58477  3.61503
          0.01756  4.44699  5.16934  0.61958  0.77255  0.48576  0.95510
     69   2.81755  5.29993  2.24085  1.65467  4.59875  3.46607  3.74727  4.09039  2.54746  3.58911  4.35956  2.93391  3.92377  2.15051  3.05283  2.76928  3.05915  3.67456  5.73581  2.77101     77 - -
          2.68618  4.42225  2.77519  2.73123  3.46354  2.40513  3.72494  3.29354  2.67741  2.69355  4.24690  2.90347  2.73739  3.18146  2.89801  2.37887  2.77519  2.98518  4.58477  3.61503
          0.01756  4.44699  5.16934  0.61958  0.77255  0.48576  0.95510
     70   3.30466  4.58152  5.19121  4.64965  3.60017  4.69132  5.15561  1.53346  4.52825  2.10040  1.91444  4.80038  4.94401  4.68855  4.63574  4.05564  3.54723  1.19513  5.54200  4.40005     78 - -
          2.68618  4.42225  2.77519  2.73123  3.46354  2.40513  3.72494  3.29354  2.67741  2.69355  4.24690  2.90347  2.73739  3.18146  2.89801  2.37887  2.77519  2.98518  4.58477  3.61503
          0.01756  4.44699  5.16934  0.61958  0.77255  0.48576  0.95510
     71   3.31722  4.60907  5.21203  4.63655  2.13038  4.62145  4.96260  1.67561  4.48768  1.27875  3.15993  4.74693  4.84901  4.54889  4.52118  3.96820  3.54403  1.73123  5.26583  4.15030     79 - -
          2.68618  4.42225  2.77519  2.73123  3.46354  2.40513  3.72494  3.29354  2.67741  2.69355  4.24690  2.90347  2.73739  3.18146  2.89801  2.37887  2.77519  2.98518  4.58477  3.61503
          0.01756  4.44699  5.16934  0.61958  0.77255  0.48576  0.95510
     72   2.70038  4.63830  2.50411  2.73895  3.81326  3.58244  3.83686  3.17364  2.73411  2.19937  2.59213  3.21354  3.98320  3.06417  3.15261  2.02233  2.93892  2.92050  5.20128  3.92102     80 - -
          2.68618  4.42225  2.77519  2.73123  3.46354  2.40513  3.72494  3.29354  2.67741  2.69355  4.24690  2.90347  2.73739  3.18146  2.89801  2.37887  2.77519  2.98518  4.58477  3.61503
          0.01756  4.44699  5.16934  0.61958  0.77255  0.48576  0.95510
     73   2.64377  4.44163  3.69169  3.23579  3.85531  1.74494  4.18178  3.12992  3.17991  1.79990  3.81585  3.53711  4.05824  3.50497  3.49806  2.85910  2.06894  2.86407  5.31314  4.08347     81 - -
          2.68618  4.42225  2.77519  2.73123  3.46354  2.40513  3.72494  3.29354  2.67741  2.69355  4.24690  2.90347  2.73739  3.18146  2.89801  2.37887  2.77519  2.98518  4.58477  3.61503
          0.01756  4.44699  5.16934  0.61958  0.77255  0.48576  0.95510
     74   3.06900  5.63634  1.79101  1.80682  4.90431  3.46366  1.55267  4.44016  2.84047  3.92074  4.73431  2.91808  4.03259  3.06011  3.39667  2.97050  3.33658  4.00918  6.05776  4.57334     82 - -
          2.68618  4.42225  2.77519  2.73123  3.46354  2.40513  3.72494  3.29354  2.67741  2.69355  4.24690  2.90347  2.73739  3.18146  2.89801  2.37887  2.77519  2.98518  4.58477  3.61503
          0.01756  4.44699  5.16934  0.61958  0.77255  0.48576  0.95510
     75   2.72942  4.86654  3.11923  1.77280  4.06835  3.55049  3.75130  2.71677  2.16001  3.10802  3.94228  3.09468  3.94545  2.91873  2.96309  2.77768  2.95907  3.18309  5.35585  2.69318     83 - -
          2.68618  4.42225  2.77519  2.73123  3.46354  2.40513  3.72494  3.29354  2.67741  2.69355  4.24690  2.90347  2.73739  3.18146  2.89801  2.37887  2.77519  2.98518  4.58477  3.61503
          0.01756  4.44699  5.16934  0.61958  0.77255  0.48576  0.95510
     76   1.09792  4.44681  3.70800  3.39222  4.63619  1.91667  4.48234  4.06602  3.46305  3.73230  4.53963  3.55843  2.23183  3.73645  3.79792  2.65623  2.97209  3.48611  5.95699  4.74668     84 - -
          2.68618  4.42225  2.77519  2.73123  3.46354  2.40513  3.72494  3.29354  2.67741  2.69355  4.24690  2.90347  2.73739  3.18146  2.89801  2.37887  2.77519  2.98518  4.58477  3.61503
          0.01756  4.44699  5.16934  0.61958  0.77255  0.48576  0.95510
     77   2.95721  4.33138  4.67723  4.09603  3.37211  4.17018  4.52378  1.86519  3.95448  1.80695  2.25800  4.23629  4.49727  4.13068  4.06940  3.48558  2.19893  1.72317  5.05724  3.89214     85 - -
          2.68618  4.42225  2.77519  2.73123  3.46354  2.40513  3.72494  3.29354  2.67741  2.69355  4.24690  2.90347  2.73739  3.18146  2.89801  2.37887  2.77519  2.98518  4.58477  3.61503
          0.01756  4.44699  5.16934  0.61958  0.77255  0.48576  0.95510
     78   2.00845  4.40537  3.78912  3.37826  2.20712  1.38204  4.26455  3.27443  3.37634  3.00229  3.92007  3.60394  4.04981  3.64983  3.67800  2.82349  2.99325  2.96954  5.29033  3.99521     86 - -
          2.68618  4.42225  2.77519  2.73123  3.46354  2.40513  3.72494  3.29354  2.67741  2.69355  4.24690  2.90347  2.73739  3.18146  2.89801  2.37887  2.77519  2.98518  4.58477  3.61503
          0.18290  4.44699  1.86155  0.61958  0.77255  0.48576  0.95510
     79   2.98061  5.08295  3.44930  2.80050  4.27362  3.70931  3.71261  3.78115  1.76588  3.30656  4.16385  3.23930  4.07236  2.87203  1.57058  3.00532  3.16937  3.47873  5.38470  2.36548     87 - -
          2.68640  4.42247  2.77482  2.73145  3.46376  2.40535  3.72516  3.29376  2.67763  2.69268  4.24712  2.90369  2.73762  3.18168  2.89756  2.37869  2.77541  2.98540  4.58499  3.61388
          0.39797  1.62719  2.02619  1.56309  0.23507  0.37046  1.17253
     80   2.03118  4.27159  4.23558  3.67298  2.11311  3.89324  4.02621  2.63805  3.54900  1.82964  3.31121  3.84720  4.25286  3.74814  3.71930  3.18855  3.04525  2.48365  4.54883  2.38056     94 - -
          2.68618  4.42225  2.77519  2.73123  3.46354  2.40513  3.72494  3.29354  2.67741  2.69355  4.24690  2.90347  2.73739  3.18146  2.89801  2.37887  2.77519  2.98518  4.58477  3.61503
          0.01967  4.33449  5.05684  0.61958  0.77255  0.39770  1.11432
     81   2.96958  4.96235  3.53049  2.90107  4.10464  3.75498  2.67000  2.57487  2.33926  3.16297  4.04995  3.33350  4.12723  3.00773  1.32246  3.04212  3.17417  3.30455  5.34213  4.06013     95 - -
          2.68618  4.42225  2.77519  2.73123  3.46354  2.40513  3.72494  3.29354  2.67741  2.69355  4.24690  2.90347  2.73739  3.18146  2.89801  2.37887  2.77519  2.98518  4.58477  3.61503
          0.01756  4.44699  5.16934  0.61958  0.77255  0.48576  0.95510
     82   2.72676  4.90501  3.07758  2.69471  4.55413  2.21301  3.94305  3.99898  2.03428  3.56359  4.36509  3.16229  3.96796  3.09633  3.10314  1.41940  3.05478  3.56025  5.74122  4.41559     96 - -
          2.68618  4.42225  2.77519  2.73123  3.46354  2.40513  3.72494  3.29354  2.67741  2.69355  4.24690  2.90347  2.73739  3.18146  2.89801  2.37887  2.77519  2.98518  4.58477  3.61503
          0.01756  4.44699  5.16934  0.61958  0.77255  0.48576  0.95510
     83   2.68600  4.76892  3.17713  2.62618  4.01468  3.53139  3.77368  2.58306  2.08501  3.04683  3.88276  3.12180  2.90684  2.95176  3.02628  2.16516  2.41615  3.10712  5.32328  4.01767     97 - -
          2.68618  4.42225  2.77519  2.73123  3.46354  2.40513  3.72494  3.29354  2.67741  2.69355  4.24690  2.90347  2.73739  3.18146  2.89801  2.37887  2.77519  2.98518  4.58477  3.61503
          0.01756  4.44699  5.16934  0.61958  0.77255  0.48576  0.95510
     84   2.97039  5.07430  3.44036  2.81594  2.65179  3.72885  3.78317  3.74268  1.26428  3.28887  4.15268  3.27033  4.10080  2.94721  2.09375  3.00515  3.17270  3.44642  5.42155  4.12601     98 - -
          2.68618  4.42225  2.77519  2.73123  3.46354  2.40513  3.72494  3.29354  2.67741  2.69355  4.24690  2.90347  2.73739  3.18146  2.89801  2.37887  2.77519  2.98518  4.58477  3.61503
          0.01756  4.44699  5.16934  0.61958  0.77255  0.48576  0.95510
     85   2.73117  4.84326  2.39313  1.90003  2.67355  3.53893  3.78313  3.41547  2.63266  3.07570  3.92437  3.09110  3.95138  2.96160  3.09045  2.78729  2.96729  2.33133  5.35822  4.02843     99 - -
          2.68618  4.42225  2.77519  2.73123  3.46354  2.40513  3.72494  3.29354  2.67741  2.69355  4.24690  2.90347  2.73739  3.18146  2.89801  2.37887  2.77519  2.98518  4.58477  3.61503
          0.01756  4.44699  5.16934  0.61958  0.77255  0.48576  0.95510
     86   2.13010  5.25144  2.10498  2.43193  4.72006  1.84136  3.89042  4.20177  2.77129  3.72495  4.51756  2.09637  3.97181  3.03205  3.29538  2.83529  3.15691  3.76144  5.89453  4.47311    100 - -
          2.68618  4.42225  2.77519  2.73123  3.46354  2.40513  3.72494  3.29354  2.67741  2.69355  4.24690  2.90347  2.73739  3.18146  2.89801  2.37887  2.77519  2.98518  4.58477  3.61503
          0.01756  4.44699  5.16934  0.61958  0.77255  0.48576  0.95510
     87   2.77516  5.07285  2.87066  1.94618  4.35896  2.65526  3.76936  2.76349  2.57664  3.36636  4.17157  1.87442  3.93485  2.91086  3.05375  2.77404  3.01978  3.43216  5.57950  4.21200    101 - -
          2.68618  4.42225  2.77519  2.73123  3.46354  2.40513  3.72494  3.29354  2.67741  2.69355  4.24690  2.90347  2.73739  3.18146  2.89801  2.37887  2.77519  2.98518  4.58477  3.61503
          0.01756  4.44699  5.16934  0.61958  0.77255  0.48576  0.95510
     88   2.71974  4.53619  3.46856  2.90870  3.72537  3.64918  3.91073  2.32377  1.99117  2.75596  3.65629  3.34395  4.04423  3.17886  3.18576  2.20135  2.95913  2.12731  5.14347  3.89150    102 - -
          2.68618  4.42225  2.77519  2.73123  3.46354  2.40513  3.72494  3.29354  2.67741  2.69355  4.24690  2.90347  2.73739  3.18146  2.89801  2.37887  2.77519  2.98518  4.58477  3.61503
          0.01756  4.44699  5.16934  0.61958  0.77255  0.48576  0.95510
     89   2.93940  4.44267  4.15596  3.63658  3.50589  4.02753  4.36466  1.26540  3.50832  1.95161  3.47348  2.54949  4.40216  3.81688  3.75383  3.34227  3.18583  2.21531  5.14070  3.90354    103 - -
          2.68618  4.42225  2.77519  2.73123  3.46354  2.40513  3.72494  3.29354  2.67741  2.69355  4.24690  2.90347  2.73739  3.18146  2.89801  2.37887  2.77519  2.98518  4.58477  3.61503
          0.01756  4.44699  5.16934  0.61958  0.77255  0.48576  0.95510
     90   3.48088  4.72218  5.40194  4.86763  3.54260  4.92242  5.38591  1.33109  4.75438  1.14309  3.30981  5.04233  5.10370  4.85236  4.83583  4.30762  3.71800  1.61477  5.63368  4.54457    104 - -
          2.68618  4.42225  2.77519  2.73123  3.46354  2.40513  3.72494  3.29354  2.67741  2.69355  4.24690  2.90347  2.73739  3.18146  2.89801  2.37887  2.77519  2.98518  4.58477  3.61503
          0.01756  4.44699  5.16934  0.61958  0.77255  0.48576  0.95510
     91   2.69716  4.76729  3.09243  2.90858  4.67962  3.31777  4.24567  4.22523  3.15801  3.83100  4.65305  1.98676  4.00965  3.45634  3.56245  0.96886  3.12959  3.68528  5.95844  4.62113    105 - -
          2.68618  4.42225  2.77519  2.73123  3.46354  2.40513  3.72494  3.29354  2.67741  2.69355  4.24690  2.90347  2.73739  3.18146  2.89801  2.37887  2.77519  2.98518  4.58477  3.61503
          0.01756  4.44699  5.16934  0.61958  0.77255  0.48576  0.95510
     92   2.13621  5.44596  1.64437  2.38459  4.85838  3.43710  3.93694  4.35429  2.87223  3.86950  4.68045  1.54542  4.01636  3.08742  3.42559  2.92555  3.28050  3.91370  6.03226  4.57322    106 - -
          2.68618  4.42225  2.77519  2.73123  3.46354  2.40513  3.72494  3.29354  2.67741  2.69355  4.24690  2.90347  2.73739  3.18146  2.89801  2.37887  2.77519  2.98518  4.58477  3.61503
          0.01756  4.44699  5.16934  0.61958  0.77255  0.48576  0.95510
     93   2.21278  4.33825  4.07120  3.52262  3.54897  3.79848  4.26514  2.51177  3.43312  1.89315  3.49746  3.79139  4.23586  3.70415  3.69371  3.11399  1.77692  1.93059  5.10389  3.90089    107 - -
          2.68618  4.42225  2.77519  2.73123  3.46354  2.40513  3.72494  3.29354  2.67741  2.69355  4.24690  2.90347  2.73739  3.18146  2.89801  2.37887  2.77519  2.98518  4.58477  3.61503
          0.01756  4.44699  5.16934  0.61958  0.77255  0.48576  0.95510
     94   2.77571  5.03221  2.03971  2.53381  4.32414  3.52299  3.77005  3.70630  2.51965  3.31830  4.13910  3.05621  3.95188  2.91168  1.84443  2.78805  3.01730  2.40305  5.54144  4.19230    108 - -
          2.68618  4.42225  2.77519  2.73123  3.46354  2.40513  3.72494  3.29354  2.67741  2.69355  4.24690  2.90347  2.73739  3.18146  2.89801  2.37887  2.77519  2.98518  4.58477  3.61503
          0.01756  4.44699  5.16934  0.61958  0.77255  0.48576  0.95510
     95   2.84598  4.30099  4.37223  3.82322  1.99742  3.94388  4.25355  1.52281  3.69367  2.30940  3.36083  3.98214  4.33142  3.90076  3.85081  2.34879  3.09694  2.34302  4.82366  3.52064    109 - -
          2.68618  4.42225  2.77519  2.73123  3.46354  2.40513  3.72494  3.29354  2.67741  2.69355  4.24690  2.90347  2.73739  3.18146  2.89801  2.37887  2.77519  2.98518  4.58477  3.61503
          0.01756  4.44699  5.16934  0.61958  0.77255  0.48576  0.95510
     96   2.79206  4.76400  3.40503  2.84031  3.88214  3.61909  3.84446  3.43445  2.58071  3.06417  3.93226  3.28228  4.04022  3.07170  2.13323  1.57931  3.04024  3.15053  2.83924  3.89616    110 - -
          2.68618  4.42225  2.77519  2.73123  3.46354  2.40513  3.72494  3.29354  2.67741  2.69355  4.24690  2.90347  2.73739  3.18146  2.89801  2.37887  2.77519  2.98518  4.58477  3.61503
          0.01756  4.44699  5.16934  0.61958  0.77255  0.48576  0.95510
     97   1.89358  4.42747  3.63585  3.09802  3.63484  3.66197  4.02768  2.81292  3.04659  2.12017  3.58960  2.41638  4.08894  3.35789  3.39024  2.94379  2.96756  1.99953  5.10387  3.86855    111 - -
          2.68618  4.42225  2.77519  2.73123  3.46354  2.40513  3.72494  3.29354  2.67741  2.69355  4.24690  2.90347  2.73739  3.18146  2.89801  2.37887  2.77519  2.98518  4.58477  3.61503
          0.01756  4.44699  5.16934  0.61958  0.77255  0.48576  0.95510
     98   1.18492  4.42824  3.89373  3.71400  4.81816  1.11450  4.75892  4.22869  3.83717  3.94802  4.76826  3.72651  3.99925  4.07227  4.08951  2.69219  3.03321  3.57968  6.14408  4.99392    112 - -
          2.68618  4.42225  2.77519  2.73123  3.46354  2.40513  3.72494  3.29354  2.67741  2.69355  4.24690  2.90347  2.73739  3.18146  2.89801  2.37887  2.77519  2.98518  4.58477  3.61503
          0.01756  4.44699  5.16934  0.61958  0.77255  0.48576  0.95510
     99   0.99725  4.75859  3.26299  2.95028  4.41033  3.43018  4.13653  3.80006  2.92891  3.44734  4.33290  3.34763  4.04363  2.20313  3.27771  2.85553  3.11844  3.41788  5.71317  4.42895    113 - -
          2.68618  4.42225  2.77519  2.73123  3.46354  2.40513  3.72494  3.29354  2.67741  2.69355  4.24690  2.90347  2.73739  3.18146  2.89801  2.37887  2.77519  2.98518  4.58477  3.61503
          0.01756  4.44699  5.16934  0.61958  0.77255  0.48576  0.95510
    100   2.73782  4.67704  3.30760  2.76080  2.57826  3.61575  3.81700  3.22299  2.09650  2.29166  3.76189  2.16589  4.00496  3.05642  3.07289  2.85369  2.96862  2.96858  5.14570  3.82314    114 - -
          2.68618  4.42225  2.77519  2.73123  3.46354  2.40513  3.72494  3.29354  2.67741  2.69355  4.24690  2.90347  2.73739  3.18146  2.89801  2.37887  2.77519  2.98518  4.58477  3.61503
          0.01756  4.44699  5.16934  0.61958  0.77255  0.48576  0.95510
    101   2.86122  4.45220  4.23320  3.83059  3.75154  3.81828  4.57911  0.97873  3.71920  2.62692  3.72853  4.00757  4.36940  4.03255  3.93705  2.19409  3.20600  2.27908  5.38983  4.14312    115 - -
          2.68618  4.42225  2.77519  2.73123  3.46354  2.40513  3.72494  3.29354  2.67741  2.69355  4.24690  2.90347  2.73739  3.18146  2.89801  2.37887  2.77519  2.98518  4.58477  3.61503
          0.01756  4.44699  5.16934  0.61958  0.77255  0.48576  0.95510
    102   2.86503  5.33124  2.02969  1.92106  4.62575  3.46627  3.78900  4.10113  2.62354  2.39250  4.40181  1.95059  3.94918  2.91773  3.13967  2.81389  3.11228  3.69684  5.78307  4.35959    116 - -
          2.68618  4.42225  2.77519  2.73123  3.46354  2.40513  3.72494  3.29354  2.67741  2.69355  4.24690  2.90347  2.73739  3.18146  2.89801  2.37887  2.77519  2.98518  4.58477  3.61503
          0.01756  4.44699  5.16934  0.61958  0.77255  0.48576  0.95510
    103   2.00435  4.77820  3.14025  2.72633  4.49629  3.35356  3.97462  3.94379  2.80653  3.52812  4.31922  1.92345  2.38007  3.13185  3.25693  1.94570  2.97821  3.48492  5.72810  4.39937    117 - -
          2.68624  4.42231  2.77526  2.73130  3.46360  2.40519  3.72501  3.29360  2.67747  2.69316  4.24696  2.90353  2.73691  3.18153  2.89807  2.37893  2.77526  2.98525  4.58483  3.61509
          0.35034  1.23836  5.16934  0.15123  1.96359  0.48576  0.95510
    104   2.78628  4.79604  3.15644  2.72334  4.03932  3.57153  3.87944  3.36940  2.68812  3.07773  3.95384  2.25895  4.02064  2.23191  3.07806  2.87641  3.04157  1.68004  5.37827  4.07719    119 - -
          2.68618  4.42225  2.77519  2.73123  3.46354  2.40513  3.72494  3.29354  2.67741  2.69355  4.24690  2.90347  2.73739  3.18146  2.89801  2.37887  2.77519  2.98518  4.58477  3.61503
          0.01756  4.44699  5.16934  0.61958  0.77255  0.48576  0.95510
    105   2.94463  5.30902  1.95189  2.43621  4.25697  3.50199  3.84426  4.04935  2.75946  3.58576  4.41783  1.71204  4.01245  3.02790  3.27187  2.90321  3.20117  3.68123  5.58555  2.14344    120 - -
          2.68618  4.42225  2.77519  2.73123  3.46354  2.40513  3.72494  3.29354  2.67741  2.69355  4.24690  2.90347  2.73739  3.18146  2.89801  2.37887  2.77519  2.98518  4.58477  3.61503
          0.01756  4.44699  5.16934  0.61958  0.77255  0.48576  0.95510
    106   1.65783  4.28865  4.09916  3.55466  3.38824  3.73303  4.17915  2.68381  3.42710  2.48142  3.45777  3.77222  4.18421  3.69461  3.64858  3.05874  3.00144  1.90475  2.28645  3.67418    121 - -
          2.68618  4.42225  2.77519  2.73123  3.46354  2.40513  3.72494  3.29354  2.67741  2.69355  4.24690  2.90347  2.73739  3.18146  2.89801  2.37887  2.77519  2.98518  4.58477  3.61503
          0.01756  4.44699  5.16934  0.61958  0.77255  0.48576  0.95510
    107   3.02053  5.62391  1.65604  1.81825  4.93038  3.45282  3.87648  4.44963  2.78442  3.91277  4.70503  2.02124  4.00466  2.08767  3.34524  2.92277  3.28348  3.99955  6.05023  4.56461    122 - -
          2.68618  4.42225  2.77519  2.73123  3.46354  2.40513  3.72494  3.29354  2.67741  2.69355  4.24690  2.90347  2.73739  3.18146  2.89801  2.37887  2.77519  2.98518  4.58477  3.61503
          0.01756  4.44699  5.16934  0.61958  0.77255  0.48576  0.95510
    108   2.68982  4.47632  3.48405  2.91943  3.63907  2.75476  3.88985  2.26791  2.83992  2.19611  3.58923  3.34343  4.02340  3.18225  2.38432  2.37845  2.92638  2.75765  5.06076  3.81651    123 - -
          2.68618  4.42225  2.77519  2.73123  3.46354  2.40513  3.72494  3.29354  2.67741  2.69355  4.24690  2.90347  2.73739  3.18146  2.89801  2.37887  2.77519  2.98518  4.58477  3.61503
          0.01756  4.44699  5.16934  0.61958  0.77255  0.48576  0.95510
    109   2.71943  4.17166  4.25392  3.66729  3.24619  3.83951  4.14526  2.11405  3.53416  1.84703  3.26646  3.84757  4.20495  3.74468  3.69254  2.38954  2.95265  1.99568  4.78342  2.47817    124 - -
          2.68618  4.42225  2.77519  2.73123  3.46354  2.40513  3.72494  3.29354  2.67741  2.69355  4.24690  2.90347  2.73739  3.18146  2.89801  2.37887  2.77519  2.98518  4.58477  3.61503
          0.01756  4.44699  5.16934  0.61958  0.77255  0.48576  0.95510
    110   2.71219  4.69096  3.21076  2.11563  3.85277  3.57326  3.81362  3.25321  2.69046  2.92495  3.78885  3.17995  2.38522  3.03137  3.11241  2.81605  2.94841  2.36072  5.22155  2.64522    125 - -
          2.68618  4.42225  2.77519  2.73123  3.46354  2.40513  3.72494  3.29354  2.67741  2.69355  4.24690  2.90347  2.73739  3.18146  2.89801  2.37887  2.77519  2.98518  4.58477  3.61503
          0.01756  4.44699  5.16934  0.61958  0.77255  0.48576  0.95510
    111   2.98806  5.09945  3.46360  2.82555  2.65536  3.74062  3.78014  3.77781  1.51009  3.31640  4.17624  3.27687  4.10839  2.93847  1.64697  3.01860  3.18628  3.47808  5.44576  4.16361    126 - -
          2.68618  4.42225  2.77519  2.73123  3.46354  2.40513  3.72494  3.29354  2.67741  2.69355  4.24690  2.90347  2.73739  3.18146  2.89801  2.37887  2.77519  2.98518  4.58477  3.61503
          0.01756  4.44699  5.16934  0.61958  0.77255  0.48576  0.95510
    112   2.74522  4.98376  2.96136  2.00870  4.21985  3.50741  3.75156  3.66480  2.55496  3.25544  4.06881  2.45982  3.92999  2.90239  3.01868  2.76215  2.01508  3.32988  5.47294  2.65117    127 - -
          2.68618  4.42225  2.77519  2.73123  3.46354  2.40513  3.72494  3.29354  2.67741  2.69355  4.24690  2.90347  2.73739  3.18146  2.89801  2.37887  2.77519  2.98518  4.58477  3.61503
          0.01756  4.44699  5.16934  0.61958  0.77255  0.48576  0.95510
    113   3.51773  4.82361  5.23278  4.72117  3.40787  4.79339  5.24274  2.23058  4.55382  0.77806  3.20546  4.91936  5.02505  4.68164  4.64902  4.19339  3.76679  1.62754  5.50956  4.41035    128 - -
          2.68618  4.42225  2.77519  2.73123  3.46354  2.40513  3.72494  3.29354  2.67741  2.69355  4.24690  2.90347  2.73739  3.18146  2.89801  2.37887  2.77519  2.98518  4.58477  3.61503
          0.01756  4.44699  5.16934  0.61958  0.77255  0.48576  0.95510
    114   3.05869  5.63431  1.87041  1.23833  4.95292  3.45010  3.91982  4.46987  2.86519  3.94884  4.75782  2.91115  4.02656  3.06560  3.43851  2.01087  3.33303  4.02571  6.09797  4.60775    129 - -
          2.68618  4.42225  2.77519  2.73123  3.46354  2.40513  3.72494  3.29354  2.67741  2.69355  4.24690  2.90347  2.73739  3.18146  2.89801  2.37887  2.77519  2.98518  4.58477  3.61503
          0.01756  4.44699  5.16934  0.61958  0.77255  0.48576  0.95510
    115   2.15299  5.07330  3.03946  2.51578  4.39647  3.52041  2.66799  3.83482  1.80584  3.37630  4.16744  3.03730  2.59854  2.85045  2.84446  2.75738  2.99311  3.46451  5.55192  4.20326    130 - -
          2.68618  4.42225  2.77519  2.73123  3.46354  2.40513  3.72494  3.29354  2.67741  2.69355  4.24690  2.90347  2.73739  3.18146  2.89801  2.37887  2.77519  2.98518  4.58477  3.61503
          0.01756  4.44699  5.16934  0.61958  0.77255  0.48576  0.95510
    116   2.73130  4.43072  3.64440  3.09036  3.60721  2.49208  3.99945  1.84125  2.31820  2.63594  3.56009  3.47965  4.10264  3.33131  3.31748  2.97523  2.97387  2.14809  5.06964  3.83880    131 - -
          2.68618  4.42225  2.77519  2.73123  3.46354  2.40513  3.72494  3.29354  2.67741  2.69355  4.24690  2.90347  2.73739  3.18146  2.89801  2.37887  2.77519  2.98518  4.58477  3.61503
          0.01756  4.44699  5.16934  0.61958  0.77255  0.48576  0.95510
    117   2.20824  4.57600  3.37226  2.80588  3.73764  3.61541  2.61250  3.11011  2.28557  2.19451  2.79642  3.26146  3.99858  3.08575  3.10710  2.84890  2.93191  2.86349  5.12852  3.86668    132 - -
          2.68618  4.42225  2.77519  2.73123  3.46354  2.40513  3.72494  3.29354  2.67741  2.69355  4.24690  2.90347  2.73739  3.18146  2.89801  2.37887  2.77519  2.98518  4.58477  3.61503
          0.01756  4.44699  5.16934  0.61958  0.77255  0.48576  0.95510
    118   2.98468  5.42890  2.82233  2.02102  4.79343  3.55987  3.79921  4.24769  1.32314  3.70936  4.50610  2.14465  4.02645  2.92333  2.82615  2.92686  3.21499  3.84005  5.81429  4.44949    133 - -
          2.68618  4.42225  2.77519  2.73123  3.46354  2.40513  3.72494  3.29354  2.67741  2.69355  4.24690  2.90347  2.73739  3.18146  2.89801  2.37887  2.77519  2.98518  4.58477  3.61503
          0.01756  4.44699  5.16934  0.61958  0.77255  0.48576  0.95510
    119   2.75820  5.14098  2.36679  2.42713  2.86536  3.48279  3.72273  3.88660  1.99620  3.42360  4.20707  1.95786  3.91017  2.84925  2.98829  2.73820  2.99509  3.50541  5.59092  4.19798    134 - -
          2.68618  4.42225  2.77519  2.73123  3.46354  2.40513  3.72494  3.29354  2.67741  2.69355  4.24690  2.90347  2.73739  3.18146  2.89801  2.37887  2.77519  2.98518  4.58477  3.61503
          0.01756  4.44699  5.16934  0.61958  0.77255  0.48576  0.95510
    120   3.05594  4.55113  4.33469  3.73632  3.38283  4.13579  4.38299  2.04491  3.40814  1.11879  3.27495  4.02430  4.45894  3.80037  2.42956  3.44238  3.28241  2.50910  5.11623  3.95032    135 - -
          2.68618  4.42225  2.77519  2.73123  3.46354  2.40513  3.72494  3.29354  2.67741  2.69355  4.24690  2.90347  2.73739  3.18146  2.89801  2.37887  2.77519  2.98518  4.58477  3.61503
          0.01756  4.44699  5.16934  0.61958  0.77255  0.48576  0.95510
    121   2.88746  5.43434  2.00837  1.63890  4.76147  3.46418  3.78226  4.25879  2.11463  3.72776  4.49589  2.92135  3.95039  2.11487  3.10134  2.81846  3.13365  3.81847  5.85881  4.41785    136 - -
          2.68618  4.42225  2.77519  2.73123  3.46354  2.40513  3.72494  3.29354  2.67741  2.69355  4.24690  2.90347  2.73739  3.18146  2.89801  2.37887  2.77519  2.98518  4.58477  3.61503
          0.01756  4.44699  5.16934  0.61958  0.77255  0.48576  0.95510
    122   2.78650  4.78789  3.28953  2.78165  4.07413  1.93294  3.87124  2.34640  1.81644  3.08358  3.95642  3.24399  4.02863  3.06683  2.95961  2.88176  3.03925  3.10561  5.38146  4.10435    137 - -
          2.68653  4.42260  2.77554  2.73101  3.46271  2.40519  3.72529  3.29389  2.67620  2.69337  4.24724  2.90381  2.73774  3.18181  2.89835  2.37845  2.77497  2.98553  4.58512  3.61538
          0.56330  0.85570  5.16934  1.19964  0.35854  0.48576  0.95510
    123   3.07057  5.31500  3.44741  2.81227  4.76897  3.75077  3.77239  4.14689  1.52354  3.59383  4.41788  3.26460  4.12802  2.89422  1.49449  2.13638  3.26334  3.78551  5.65899  4.42760    145 - -
          2.68618  4.42225  2.77519  2.73123  3.46354  2.40513  3.72494  3.29354  2.67741  2.69355  4.24690  2.90347  2.73739  3.18146  2.89801  2.37887  2.77519  2.98518  4.58477  3.61503
          0.01756  4.44699  5.16934  0.61958  0.77255  0.48576  0.95510
    124   2.70591  4.57904  3.42634  2.87572  3.81066  2.44963  3.89151  3.17052  2.74575  1.86363  3.73653  3.30729  4.01443  3.14088  2.46420  2.85840  2.29873  2.91323  5.19355  3.93971    146 - -
          2.68618  4.42225  2.77519  2.73123  3.46354  2.40513  3.72494  3.29354  2.67741  2.69355  4.24690  2.90347  2.73739  3.18146  2.89801  2.37887  2.77519  2.98518  4.58477  3.61503
          0.01756  4.44699  5.16934  0.61958  0.77255  0.48576  0.95510
    125   2.15256  4.59641  3.38031  2.82824  3.85726  3.55880  3.87998  2.34128  2.74443  2.90294  3.77246  3.27073  3.99001  3.11357  2.28796  1.97067  2.94165  2.93514  5.23006  3.96521    147 - -
          2.68618  4.42225  2.77519  2.73123  3.46354  2.40513  3.72494  3.29354  2.67741  2.69355  4.24690  2.90347  2.73739  3.18146  2.89801  2.37887  2.77519  2.98518  4.58477  3.61503
          0.01756  4.44699  5.16934  0.61958  0.77255  0.48576  0.95510
    126   2.69921  5.04572  2.31606  2.45041  4.35004  3.47835  3.69949  3.79172  2.00946  3.34392  4.12467  2.98515  3.88604  2.82236  2.94527  2.22326  2.43769  2.70949  5.53514  4.16341    148 - -
          2.68618  4.42225  2.77519  2.73123  3.46354  2.40513  3.72494  3.29354  2.67741  2.69355  4.24690  2.90347  2.73739  3.18146  2.89801  2.37887  2.77519  2.98518  4.58477  3.61503
          0.01756  4.44699  5.16934  0.61958  0.77255  0.48576  0.95510
    127   3.45691  5.53703  3.96541  3.17292  5.10263  4.00836  3.84058  4.40048  0.81845  3.76027  4.64449  3.52608  4.34768  2.96804  1.67143  3.43318  3.58313  4.08408  5.72770  4.62701    149 - -
          2.68618  4.42225  2.77519  2.73123  3.46354  2.40513  3.72494  3.29354  2.67741  2.69355  4.24690  2.90347  2.73739  3.18146  2.89801  2.37887  2.77519  2.98518  4.58477  3.61503
          0.01756  4.44699  5.16934  0.61958  0.77255  0.48576  0.95510
    128   2.82066  5.13556  3.11857  2.58216  4.53371  2.03153  3.74522  3.96402  1.87418  3.47402  4.26501  3.08800  3.97211  2.86729  2.15659  2.27986  3.05559  3.57739  5.61485  4.28895    150 - -
          2.68618  4.42225  2.77519  2.73123  3.46354  2.40513  3.72494  3.29354  2.67741  2.69355  4.24690  2.90347  2.73739  3.18146  2.89801  2.37887  2.77519  2.98518  4.58477  3.61503
          0.01756  4.44699  5.16934  0.61958  0.77255  0.48576  0.95510
    129   2.76340  4.38728  3.80983  3.24095  3.51842  3.77948  4.06398  2.67525  2.44651  1.65544  3.47254  3.59493  4.16052  3.44102  3.39205  3.05356  2.40137  1.96081  5.02298  3.80901    151 - -
          2.68618  4.42225  2.77519  2.73123  3.46354  2.40513  3.72494  3.29354  2.67741  2.69355  4.24690  2.90347  2.73739  3.18146  2.89801  2.37887  2.77519  2.98518  4.58477  3.61503
          0.01756  4.44699  5.16934  0.61958  0.77255  0.48576  0.95510
    130   2.22140  4.43943  3.52926  2.98228  3.64551  3.60436  3.94507  2.96766  2.94190  2.10754  3.60060  2.60964  4.02756  3.25328  3.30504  2.26671  2.92464  2.10145  5.08083  3.84030    152 - -
          2.68618  4.42225  2.77519  2.73123  3.46354  2.40513  3.72494  3.29354  2.67741  2.69355  4.24690  2.90347  2.73739  3.18146  2.89801  2.37887  2.77519  2.98518  4.58477  3.61503
          0.01756  4.44699  5.16934  0.61958  0.77255  0.48576  0.95510
    131   2.84062  4.81418  3.58110  3.08088  4.38960  3.56485  4.05297  3.74300  2.62494  3.38149  4.26998  3.44391  4.10783  3.24902  1.95663  2.95605  1.11648  3.39998  5.61016  4.37947    153 - -
          2.68618  4.42225  2.77519  2.73123  3.46354  2.40513  3.72494  3.29354  2.67741  2.69355  4.24690  2.90347  2.73739  3.18146  2.89801  2.37887  2.77519  2.98518  4.58477  3.61503
          0.01756  4.44699  5.16934  0.61958  0.77255  0.48576  0.95510
    132   2.13175  4.43350  4.84378  4.28983  3.60051  4.38349  4.81790  1.69716  4.17089  1.73698  3.47313  4.45394  4.70319  4.37887  4.31831  3.72072  3.33953  1.31676  5.35744  4.17487    154 - -
          2.68618  4.42225  2.77519  2.73123  3.46354  2.40513  3.72494  3.29354  2.67741  2.69355  4.24690  2.90347  2.73739  3.18146  2.89801  2.37887  2.77519  2.98518  4.58477  3.61503
          0.01756  4.44699  5.16934  0.61958  0.77255  0.48576  0.95510
    133   2.77229  4.43887  3.77214  3.26197  3.38583  3.71975  4.04596  2.87423  3.17971  2.62541  3.59191  3.59210  1.73807  3.48981  3.47920  3.02815  3.04015  1.98300  4.91588  2.46742    155 - -
          2.68618  4.42225  2.77519  2.73123  3.46354  2.40513  3.72494  3.29354  2.67741  2.69355  4.24690  2.90347  2.73739  3.18146  2.89801  2.37887  2.77519  2.98518  4.58477  3.61503
          0.01756  4.44699  5.16934  0.61958  0.77255  0.48576  0.95510
    134   3.10488  4.62159  4.26009  3.69975  3.36309  4.17531  4.43030  2.05453  3.50170  1.10187  3.23706  4.02972  4.49060  2.36105  3.73694  3.47583  3.33169  2.56745  5.15604  3.99328    156 - -
          2.68618  4.42225  2.77519  2.73123  3.46354  2.40513  3.72494  3.29354  2.67741  2.69355  4.24690  2.90347  2.73739  3.18146  2.89801  2.37887  2.77519  2.98518  4.58477  3.61503
          0.01756  4.44699  5.16934  0.61958  0.77255  0.48576  0.95510
    135   2.72807  4.86882  3.11524  2.67715  4.32925  3.46804  3.88328  3.74397  2.65055  3.34446  4.17174  3.15488  2.43761  2.17620  3.06020  2.78501  1.61037  3.37890  5.57476  4.25830    157 - -
          2.68618  4.42225  2.77519  2.73123  3.46354  2.40513  3.72494  3.29354  2.67741  2.69355  4.24690  2.90347  2.73739  3.18146  2.89801  2.37887  2.77519  2.98518  4.58477  3.61503
          0.01756  4.44699  5.16934  0.61958  0.77255  0.48576  0.95510
    136   3.87487  5.18676  5.11510  4.79246  3.46830  4.70993  5.27803  2.73129  4.56180  0.39454  3.37126  5.01878  5.06864  4.78240  4.62909  4.40908  4.15376  2.91065  5.51470  4.35987    158 - -
          2.68618  4.42225  2.77519  2.73123  3.46354  2.40513  3.72494  3.29354  2.67741  2.69355  4.24690  2.90347  2.73739  3.18146  2.89801  2.37887  2.77519  2.98518  4.58477  3.61503
          0.01756  4.44699  5.16934  0.61958  0.77255  0.48576  0.95510
    137   2.71517  4.89452  2.24357  2.55711  4.21709  2.41688  3.80518  3.63536  2.63907  3.24473  2.32553  3.06930  3.93263  2.96586  3.10551  2.19100  2.97700  3.29596  5.48990  4.15236    159 - -
          2.68618  4.42225  2.77519  2.73123  3.46354  2.40513  3.72494  3.29354  2.67741  2.69355  4.24690  2.90347  2.73739  3.18146  2.89801  2.37887  2.77519  2.98518  4.58477  3.61503
          0.01756  4.44699  5.16934  0.61958  0.77255  0.48576  0.95510
    138   3.69269  5.31174  4.36328  4.30705  5.19637  3.96913  5.29967  4.93944  4.42326  4.47873  5.57566  4.54162  0.22665  4.78979  4.56850  3.88550  4.18227  4.50878  6.17995  5.33534    160 - -
          2.68618  4.42225  2.77519  2.73123  3.46354  2.40513  3.72494  3.29354  2.67741  2.69355  4.24690  2.90347  2.73739  3.18146  2.89801  2.37887  2.77519  2.98518  4.58477  3.61503
          0.01756  4.44699  5.16934  0.61958  0.77255  0.48576  0.95510
    139   2.21893  4.27814  3.88917  3.32430  3.43709  3.71947  4.07258  2.14351  3.24352  1.95568  3.41992  3.62749  4.12390  3.51343  3.51674  2.41145  2.21323  2.47135  4.93371  3.72566    161 - -
          2.68618  4.42225  2.77519  2.73123  3.46354  2.40513  3.72494  3.29354  2.67741  2.69355  4.24690  2.90347  2.73739  3.18146  2.89801  2.37887  2.77519  2.98518  4.58477  3.61503
          0.01756  4.44699  5.16934  0.61958  0.77255  0.48576  0.95510
    140   1.87069  4.40253  4.01261  3.48038  3.16993  3.84783  4.07093  2.76884  3.36494  1.87900  3.47440  3.74896  4.24741  3.64158  3.61058  3.15092  3.09058  2.59973  4.75058  1.82561    162 - -
          2.68618  4.42225  2.77519  2.73123  3.46354  2.40513  3.72494  3.29354  2.67741  2.69355  4.24690  2.90347  2.73739  3.18146  2.89801  2.37887  2.77519  2.98518  4.58477  3.61503
          0.01756  4.44699  5.16934  0.61958  0.77255  0.48576  0.95510
    141   2.84787  4.90111  3.02669  2.94702  4.87910  0.89552  4.38462  4.45300  3.36744  4.04864  4.89384  1.91672  4.10123  3.61677  3.77712  2.93930  3.29806  3.88602  6.11792  4.81478    163 - -
          2.68618  4.42225  2.77519  2.73123  3.46354  2.40513  3.72494  3.29354  2.67741  2.69355  4.24690  2.90347  2.73739  3.18146  2.89801  2.37887  2.77519  2.98518  4.58477  3.61503
          0.01756  4.44699  5.16934  0.61958  0.77255  0.48576  0.95510
    142   3.27219  5.47622  3.44828  2.90834  4.94026  3.83818  3.83360  4.31575  0.93695  3.72011  4.58185  3.34472  4.23357  2.00919  2.36460  3.23968  3.44635  3.97233  5.73984  4.54447    164 - -
          2.68618  4.42225  2.77519  2.73123  3.46354  2.40513  3.72494  3.29354  2.67741  2.69355  4.24690  2.90347  2.73739  3.18146  2.89801  2.37887  2.77519  2.98518  4.58477  3.61503
          0.01756  4.44699  5.16934  0.61958  0.77255  0.48576  0.95510
    143   4.43196  5.40942  5.34170  5.23025  1.39435  4.97902  3.67056  4.05675  5.01216  3.25878  4.58884  4.53688  5.23674  4.69717  4.83511  4.37328  4.62666  3.98726  1.95745  0.90303    165 - -
          2.68618  4.42225  2.77519  2.73123  3.46354  2.40513  3.72494  3.29354  2.67741  2.69355  4.24690  2.90347  2.73739  3.18146  2.89801  2.37887  2.77519  2.98518  4.58477  3.61503
          0.01756  4.44699  5.16934  0.61958  0.77255  0.48576  0.95510
    144   3.11038  4.47285  4.78832  4.22559  2.12261  4.24536  4.28732  2.63174  4.05970  1.54779  1.90581  4.27621  4.54948  4.15369  4.11732  3.56218  3.33481  2.61143  4.62578  2.12903    166 - -
          2.68618  4.42225  2.77519  2.73123  3.46354  2.40513  3.72494  3.29354  2.67741  2.69355  4.24690  2.90347  2.73739  3.18146  2.89801  2.37887  2.77519  2.98518  4.58477  3.61503
          0.01756  4.44699  5.16934  0.61958  0.77255  0.48576  0.95510
    145   2.67528  4.36933  3.64630  3.08611  3.53646  3.65380  3.97264  2.26270  3.02877  2.18323  3.50555  3.46117  2.87820  3.32769  3.36234  2.22708  2.20988  2.62863  4.99680  3.77014    167 - -
          2.68618  4.42225  2.77519  2.73123  3.46354  2.40513  3.72494  3.29354  2.67741  2.69355  4.24690  2.90347  2.73739  3.18146  2.89801  2.37887  2.77519  2.98518  4.58477  3.61503
          0.01756  4.44699  5.16934  0.61958  0.77255  0.48576  0.95510
    146   2.74452  4.72368  3.28208  2.20662  2.58040  3.61097  3.78994  3.29894  1.92308  2.94233  3.80968  3.20488  3.99718  3.02428  3.03731  2.84260  2.97305  3.03217  2.81283  3.78446    168 - -
          2.68618  4.42225  2.77519  2.73123  3.46354  2.40513  3.72494  3.29354  2.67741  2.69355  4.24690  2.90347  2.73739  3.18146  2.89801  2.37887  2.77519  2.98518  4.58477  3.61503
          0.01756  4.44699  5.16934  0.61958  0.77255  0.48576  0.95510
    147   2.70251  4.65230  3.27340  2.72565  3.74553  3.58812  2.85327  2.57811  2.70019  2.88307  3.74635  2.48477  3.97775  3.03893  3.11708  2.19485  2.93507  2.95527  5.13675  2.63458    169 - -
          2.68618  4.42225  2.77519  2.73123  3.46354  2.40513  3.72494  3.29354  2.67741  2.69355  4.24690  2.90347  2.73739  3.18146  2.89801  2.37887  2.77519  2.98518  4.58477  3.61503
          0.01756  4.44699  5.16934  0.61958  0.77255  0.48576  0.95510
    148   2.73046  4.49916  3.53087  2.95577  2.70705  3.67674  3.87663  3.00781  2.18794  2.09840  3.59264  3.37250  4.05369  3.19598  2.43736  2.92211  2.95873  2.78012  4.98325  2.75951    170 - -
          2.68618  4.42225  2.77519  2.73123  3.46354  2.40513  3.72494  3.29354  2.67741  2.69355  4.24690  2.90347  2.73739  3.18146  2.89801  2.37887  2.77519  2.98518  4.58477  3.61503
          0.01756  4.44699  5.16934  0.61958  0.77255  0.48576  0.95510
    149   2.76267  5.00574  3.08254  2.55703  4.30596  2.24743  3.74222  3.72093  1.95241  3.29451  4.10353  3.07016  3.94600  2.21188  2.85819  2.77911  2.99644  2.52606  5.49943  4.16931    171 - -
          2.68618  4.42225  2.77519  2.73123  3.46354  2.40513  3.72494  3.29354  2.67741  2.69355  4.24690  2.90347  2.73739  3.18146  2.89801  2.37887  2.77519  2.98518  4.58477  3.61503
          0.01756  4.44699  5.16934  0.61958  0.77255  0.48576  0.95510
    150   2.16348  4.72755  3.17644  2.09083  4.01224  3.52509  3.84988  3.33436  2.70905  3.04109  3.89683  3.17109  2.56903  3.04575  3.14225  2.79205  2.95951  2.06174  5.35251  4.05495    172 - -
          2.68618  4.42225  2.77519  2.73123  3.46354  2.40513  3.72494  3.29354  2.67741  2.69355  4.24690  2.90347  2.73739  3.18146  2.89801  2.37887  2.77519  2.98518  4.58477  3.61503
          0.01756  4.44699  5.16934  0.61958  0.77255  0.48576  0.95510
    151   2.98198  5.35861  3.24155  2.00713  4.77857  3.67369  3.72754  4.19027  1.54542  3.61838  4.41097  3.14700  4.05197  2.26263  1.90365  2.94379  3.17953  3.79599  5.68209  4.39503    173 - -
          2.68625  4.42232  2.77527  2.73130  3.46361  2.40520  3.72502  3.29361  2.67748  2.69308  4.24697  2.90354  2.73747  3.18154  2.89741  2.37894  2.77527  2.98526  4.58484  3.61510
          0.18965  1.78940  5.16934  0.67192  0.71483  0.48576  0.95510
    152   2.80297  5.00817  2.84964  1.96401  4.56066  1.52255  3.96556  3.99048  2.82697  3.58302  4.40294  3.09757  3.98952  3.13087  3.29171  2.83240  2.09466  3.58105  5.79301  4.43722    176 - -
          2.68618  4.42225  2.77519  2.73123  3.46354  2.40513  3.72494  3.29354  2.67741  2.69355  4.24690  2.90347  2.73739  3.18146  2.89801  2.37887  2.77519  2.98518  4.58477  3.61503
          0.01756  4.44699  5.16934  0.61958  0.77255  0.48576  0.95510
    153   2.76614  4.99933  2.91337  1.96816  4.27020  2.20605  3.78237  2.51433  2.60189  3.28707  4.10511  2.34324  3.94275  2.93548  3.07090  2.78287  3.01129  3.34792  5.52261  4.17175    177 - -
          2.68618  4.42225  2.77519  2.73123  3.46354  2.40513  3.72494  3.29354  2.67741  2.69355  4.24690  2.90347  2.73739  3.18146  2.89801  2.37887  2.77519  2.98518  4.58477  3.61503
          0.01756  4.44699  5.16934  0.61958  0.77255  0.48576  0.95510
    154   2.85780  5.21261  2.93588  2.52945  4.62849  3.52013  3.79135  4.08273  1.57456  3.58498  4.37574  1.97093  3.98153  2.91770  2.85993  2.09728  3.10808  3.67571  5.71794  4.36185    178 - -
          2.68618  4.42225  2.77519  2.73123  3.46354  2.40513  3.72494  3.29354  2.67741  2.69355  4.24690  2.90347  2.73739  3.18146  2.89801  2.37887  2.77519  2.98518  4.58477  3.61503
          0.18290  4.44699  1.86155  0.61958  0.77255  0.48576  0.95510
    155   1.65999  4.40826  3.58549  3.34334  4.48534  3.17610  4.43606  3.82474  3.40624  3.55861  4.44357  3.51875  1.12060  3.71771  3.70394  2.65826  2.96591  3.33376  5.83374  4.63058    179 - -
          2.68618  4.42225  2.77519  2.73123  3.46354  2.40513  3.72494  3.29354  2.67741  2.69355  4.24690  2.90347  2.73739  3.18146  2.89801  2.37887  2.77519  2.98518  4.58477  3.61503
          0.02068  4.28478  5.00712  0.61958  0.77255  0.70320  0.68320
    156   3.14699  4.49651  4.67560  4.17177  1.86164  4.21734  3.97418  1.61153  4.01128  2.25658  3.42615  4.15580  4.53769  4.10034  4.08060  3.54086  3.37455  2.59489  4.24376  1.80061    180 - -
          2.68618  4.42225  2.77519  2.73123  3.46354  2.40513  3.72494  3.29354  2.67741  2.69355  4.24690  2.90347  2.73739  3.18146  2.89801  2.37887  2.77519  2.98518  4.58477  3.61503
          0.02068  4.28478  5.00712  0.61958  0.77255  0.37046  1.17253
    157   2.81808  5.01467  3.22637  2.64603  4.32433  2.57884  3.74972  3.72106  1.74323  3.29110  4.11095  3.13829  3.99105  2.89157  2.09978  2.84261  3.04134  2.38145  5.48465  4.18712    181 - -
          2.68618  4.42225  2.77519  2.73123  3.46354  2.40513  3.72494  3.29354  2.67741  2.69355  4.24690  2.90347  2.73739  3.18146  2.89801  2.37887  2.77519  2.98518  4.58477  3.61503
          0.01756  4.44699  5.16934  0.61958  0.77255  0.48576  0.95510
    158   3.41378  4.64161  5.39884  4.93321  3.95784  4.94775  5.66602  1.17156  4.85441  2.40162  3.71088  5.10162  5.20543  5.11267  5.02718  4.37601  3.67962  0.88935  6.03676  4.81907    182 - -
          2.68618  4.42225  2.77519  2.73123  3.46354  2.40513  3.72494  3.29354  2.67741  2.69355  4.24690  2.90347  2.73739  3.18146  2.89801  2.37887  2.77519  2.98518  4.58477  3.61503
          0.01756  4.44699  5.16934  0.61958  0.77255  0.48576  0.95510
    159   2.65068  1.89599  1.94169  2.88942  4.16159  3.42265  4.05539  3.47485  2.97076  3.20963  4.07146  3.30221  3.98667  3.27715  3.38472  2.77979  2.08624  3.13861  5.51973  4.23877    183 - -
          2.68618  4.42225  2.77519  2.73123  3.46354  2.40513  3.72494  3.29354  2.67741  2.69355  4.24690  2.90347  2.73739  3.18146  2.89801  2.37887  2.77519  2.98518  4.58477  3.61503
          0.01756  4.44699  5.16934  0.61958  0.77255  0.48576  0.95510
    160   2.73175  5.12047  2.39616  2.42189  4.40834  3.47698  2.70145  3.87098  2.48130  2.68215  4.18286  2.29132  2.63393  2.82677  2.96758  2.71347  2.96729  3.48624  5.58162  4.19429    184 - -
          2.68618  4.42225  2.77519  2.73123  3.46354  2.40513  3.72494  3.29354  2.67741  2.69355  4.24690  2.90347  2.73739  3.18146  2.89801  2.37887  2.77519  2.98518  4.58477  3.61503
          0.01756  4.44699  5.16934  0.61958  0.77255  0.48576  0.95510
    161   2.69944  4.31023  3.80333  3.24687  3.38459  3.71075  4.00837  2.78061  3.16000  1.73158  3.43208  3.57146  4.10691  3.44694  3.44394  2.40092  2.29673  2.57396  4.87961  2.47148    185 - -
          2.68618  4.42225  2.77519  2.73123  3.46354  2.40513  3.72494  3.29354  2.67741  2.69355  4.24690  2.90347  2.73739  3.18146  2.89801  2.37887  2.77519  2.98518  4.58477  3.61503
          0.01756  4.44699  5.16934  0.61958  0.77255  0.48576  0.95510
    162   2.77960  2.02080  2.98323  1.97412  4.27074  3.49045  3.88504  3.67647  2.71496  3.30997  4.14751  1.97486  3.98488  3.06139  3.15184  2.82846  3.05826  3.34016  5.55167  4.22189    186 - -
          2.68618  4.42225  2.77519  2.73123  3.46354  2.40513  3.72494  3.29354  2.67741  2.69355  4.24690  2.90347  2.73739  3.18146  2.89801  2.37887  2.77519  2.98518  4.58477  3.61503
          0.01756  4.44699  5.16934  0.61958  0.77255  0.48576  0.95510
    163   4.34556  5.39099  5.21979  5.06395  1.50881  4.91755  3.70465  3.95036  4.87016  3.16072  4.50411  4.51079  5.19605  4.64700  4.76131  4.32225  4.55425  3.90051  3.79517  0.62344    187 - -
          2.68618  4.42225  2.77519  2.73123  3.46354  2.40513  3.72494  3.29354  2.67741  2.69355  4.24690  2.90347  2.73739  3.18146  2.89801  2.37887  2.77519  2.98518  4.58477  3.61503
          0.01756  4.44699  5.16934  0.61958  0.77255  0.48576  0.95510
    164   1.02185  4.47709  4.12856  3.71821  2.07625  3.64320  4.35858  2.99264  3.66026  2.69951  3.78993  3.86530  4.23929  3.91219  3.89504  3.05479  3.16131  2.79474  5.07224  3.66422    188 - -
          2.68618  4.42225  2.77519  2.73123  3.46354  2.40513  3.72494  3.29354  2.67741  2.69355  4.24690  2.90347  2.73739  3.18146  2.89801  2.37887  2.77519  2.98518  4.58477  3.61503
          0.01756  4.44699  5.16934  0.61958  0.77255  0.48576  0.95510
    165   3.47252  4.83989  4.77007  4.30402  2.80893  4.49253  4.30271  2.78408  4.08198  0.79749  3.38779  4.40322  4.78795  4.26408  4.19393  3.85937  3.70225  2.84512  4.57834  2.06125    189 - -
          2.68618  4.42225  2.77519  2.73123  3.46354  2.40513  3.72494  3.29354  2.67741  2.69355  4.24690  2.90347  2.73739  3.18146  2.89801  2.37887  2.77519  2.98518  4.58477  3.61503
          0.01756  4.44699  5.16934  0.61958  0.77255  0.48576  0.95510
    166   1.31357  4.42329  3.72919  3.26480  3.95747  3.41880  4.21910  3.24516  3.21632  2.13920  3.91463  3.53567  4.02212  3.52941  3.54206  1.93940  2.96475  2.94095  5.39539  4.16385    190 - -
          2.68618  4.42225  2.77519  2.73123  3.46354  2.40513  3.72494  3.29354  2.67741  2.69355  4.24690  2.90347  2.73739  3.18146  2.89801  2.37887  2.77519  2.98518  4.58477  3.61503
          0.01756  4.44699  5.16934  0.61958  0.77255  0.48576  0.95510
    167   2.81267  4.45699  3.80597  3.29428  3.25741  3.75945  3.99867  2.92877  3.16310  2.65576  3.60875  2.47023  4.18319  3.49752  3.44242  3.06745  3.07042  1.99908  1.76302  3.38695    191 - -
          2.68618  4.42225  2.77519  2.73123  3.46354  2.40513  3.72494  3.29354  2.67741  2.69355  4.24690  2.90347  2.73739  3.18146  2.89801  2.37887  2.77519  2.98518  4.58477  3.61503
          0.01756  4.44699  5.16934  0.61958  0.77255  0.48576  0.95510
    168   3.41776  4.64966  5.38794  4.87413  3.72415  4.91351  5.45866  1.27233  4.77766  1.59838  3.49302  5.03768  5.12693  4.94470  4.89519  4.30751  3.66450  1.17291  5.77371  4.62699    192 - -
          2.68618  4.42225  2.77519  2.73123  3.46354  2.40513  3.72494  3.29354  2.67741  2.69355  4.24690  2.90347  2.73739  3.18146  2.89801  2.37887  2.77519  2.98518  4.58477  3.61503
          0.01756  4.44699  5.16934  0.61958  0.77255  0.48576  0.95510
    169   3.53155  5.21165  4.31714  4.30307  5.36290  0.21804  5.34694  5.14185  4.55851  4.70385  5.71038  4.48450  4.61466  4.83811  4.69477  3.72505  4.05429  4.55880  6.26807  5.49672    193 - -
          2.68618  4.42225  2.77519  2.73123  3.46354  2.40513  3.72494  3.29354  2.67741  2.69355  4.24690  2.90347  2.73739  3.18146  2.89801  2.37887  2.77519  2.98518  4.58477  3.61503
          0.01756  4.44699  5.16934  0.61958  0.77255  0.48576  0.95510
    170   4.09448  5.33313  5.04478  4.89773  0.39953  4.57698  4.27451  3.59323  4.80300  2.84080  4.25183  4.72479  5.04496  4.81793  4.77849  4.30944  4.40697  3.62056  4.41226  2.73196    194 - -
          2.68618  4.42225  2.77519  2.73123  3.46354  2.40513  3.72494  3.29354  2.67741  2.69355  4.24690  2.90347  2.73739  3.18146  2.89801  2.37887  2.77519  2.98518  4.58477  3.61503
          0.01756  4.44699  5.16934  0.61958  0.77255  0.48576  0.95510
    171   3.30993  4.88041  4.10497  3.61878  2.56064  4.16427  1.42435  3.39798  3.43602  2.03770  3.97719  3.84163  4.52121  3.74042  3.68619  3.46491  3.53459  3.22712  4.19630  1.78317    195 - -
          2.68618  4.42225  2.77519  2.73123  3.46354  2.40513  3.72494  3.29354  2.67741  2.69355  4.24690  2.90347  2.73739  3.18146  2.89801  2.37887  2.77519  2.98518  4.58477  3.61503
          0.01756  4.44699  5.16934  0.61958  0.77255  0.48576  0.95510
    172   4.17577  5.42709  4.73824  4.60404  2.55545  4.53983  4.04234  4.12390  4.45242  3.42050  4.73946  4.50065  5.01316  4.60674  4.50224  4.23982  4.47219  4.02432  4.20988  0.37260    196 - -
          2.68618  4.42225  2.77519  2.73123  3.46354  2.40513  3.72494  3.29354  2.67741  2.69355  4.24690  2.90347  2.73739  3.18146  2.89801  2.37887  2.77519  2.98518  4.58477  3.61503
          0.01756  4.44699  5.16934  0.61958  0.77255  0.48576  0.95510
    173   3.11788  4.87373  3.72755  3.45914  3.19777  1.46202  4.13276  3.73525  3.49917  3.31973  4.32322  3.75397  4.36067  3.80598  3.78604  3.26788  3.46789  3.46089  4.77598  1.17051    197 - -
          2.68618  4.42225  2.77519  2.73123  3.46354  2.40513  3.72494  3.29354  2.67741  2.69355  4.24690  2.90347  2.73739  3.18146  2.89801  2.37887  2.77519  2.98518  4.58477  3.61503
          0.01756  4.44699  5.16934  0.61958  0.77255  0.48576  0.95510
    174   1.39822  4.39516  3.87469  3.49843  4.56697  3.19752  4.50574  3.96162  3.49384  3.65980  4.47428  3.60581  3.94584  3.77382  3.80837  1.27611  2.07849  3.40611  5.90955  4.71072    198 - -
          2.68618  4.42225  2.77519  2.73123  3.46354  2.40513  3.72494  3.29354  2.67741  2.69355  4.24690  2.90347  2.73739  3.18146  2.89801  2.37887  2.77519  2.98518  4.58477  3.61503
          0.18965  4.44699  1.82614  0.61958  0.77255  0.48576  0.95510
    175   2.43350  4.41983  3.44118  3.05412  4.36414  3.17562  4.17127  3.77627  3.07783  3.43713  4.25837  3.33791  1.80478  3.39607  3.44720  1.74036  1.94837  3.29087  5.68131  4.43176    199 - -
          2.68618  4.42225  2.77519  2.73123  3.46354  2.40513  3.72494  3.29354  2.67741  2.69355  4.24690  2.90347  2.73739  3.18146  2.89801  2.37887  2.77519  2.98518  4.58477  3.61503
          0.02082  4.27817  5.00051  0.61958  0.77255  0.71048  0.67611
    176   2.70449  4.28364  3.89913  3.36127  3.29027  3.71910  4.05088  2.60014  3.25609  2.44061  3.41905  3.64433  4.13546  3.54175  3.51503  3.02388  2.20587  1.84400  4.83494  2.06316    200 - -
          2.68618  4.42225  2.77519  2.73123  3.46354  2.40513  3.72494  3.29354  2.67741  2.69355  4.24690  2.90347  2.73739  3.18146  2.89801  2.37887  2.77519  2.98518  4.58477  3.61503
          0.02082  4.27817  5.00051  0.61958  0.77255  0.36721  1.17982
    177   2.98638  4.49446  4.13541  3.60827  2.83499  3.98691  2.38008  1.50731  3.44970  2.59001  3.58915  3.82355  4.35112  3.71937  3.66549  3.28334  3.21680  2.73679  4.43750  2.03431    201 - -
          2.68618  4.42225  2.77519  2.73123  3.46354  2.40513  3.72494  3.29354  2.67741  2.69355  4.24690  2.90347  2.73739  3.18146  2.89801  2.37887  2.77519  2.98518  4.58477  3.61503
          0.01756  4.44699  5.16934  0.61958  0.77255  0.48576  0.95510
    178   2.73184  4.91803  3.12000  2.58408  4.21251  3.53103  3.75810  3.59975  1.76004  3.21511  4.03467  2.48370  3.94209  2.90834  2.91760  2.76813  2.24716  2.48944  5.44923  4.12663    202 - -
          2.68618  4.42225  2.77519  2.73123  3.46354  2.40513  3.72494  3.29354  2.67741  2.69355  4.24690  2.90347  2.73739  3.18146  2.89801  2.37887  2.77519  2.98518  4.58477  3.61503
          0.01756  4.44699  5.16934  0.61958  0.77255  0.48576  0.95510
    179   3.34704  4.66378  4.87805  4.40704  1.78266  4.38959  3.99749  1.62462  4.23418  2.42803  3.60800  4.30453  4.70326  4.27652  4.26619  3.72145  3.57281  2.79266  4.21638  1.46516    203 - -
          2.68618  4.42225  2.77519  2.73123  3.46354  2.40513  3.72494  3.29354  2.67741  2.69355  4.24690  2.90347  2.73739  3.18146  2.89801  2.37887  2.77519  2.98518  4.58477  3.61503
          0.01756  4.44699  5.16934  0.61958  0.77255  0.48576  0.95510
    180   2.29287  4.90509  3.09976  2.54814  4.16078  3.52549  3.72913  2.66604  2.03453  3.17210  3.98715  3.06248  3.92068  2.24156  2.93455  2.30904  2.94016  3.24633  5.40945  4.08083    204 - -
          2.68618  4.42225  2.77519  2.73123  3.46354  2.40513  3.72494  3.29354  2.67741  2.69355  4.24690  2.90347  2.73739  3.18146  2.89801  2.37887  2.77519  2.98518  4.58477  3.61503
          0.01756  4.44699  5.16934  0.61958  0.77255  0.48576  0.95510
    181   2.77231  5.20477  2.43239  2.45891  4.54979  3.51401  3.69123  4.00679  1.69359  3.49666  4.26189  2.99321  3.91634  2.80006  2.18425  2.74216  2.36493  3.59852  5.62987  4.25756    205 - -
          2.68618  4.42225  2.77519  2.73123  3.46354  2.40513  3.72494  3.29354  2.67741  2.69355  4.24690  2.90347  2.73739  3.18146  2.89801  2.37887  2.77519  2.98518  4.58477  3.61503
          0.01756  4.44699  5.16934  0.61958  0.77255  0.48576  0.95510
    182   2.84297  5.31773  2.04062  2.38767  4.66303  1.99224  3.77817  4.14631  2.58031  3.64142  4.41488  2.33316  3.94032  2.90017  2.31680  2.79421  3.09321  3.72152  5.78901  4.36893    206 - -
          2.68618  4.42225  2.77519  2.73123  3.46354  2.40513  3.72494  3.29354  2.67741  2.69355  4.24690  2.90347  2.73739  3.18146  2.89801  2.37887  2.77519  2.98518  4.58477  3.61503
          0.01756  4.44699  5.16934  0.61958  0.77255  0.48576  0.95510
    183   2.78210  5.20466  1.87914  2.41894  4.58791  2.38140  3.76720  4.06246  2.55964  3.57228  4.34330  2.96475  3.92008  2.88841  2.41371  2.10122  3.03857  3.63948  5.72895  4.32450    207 - -
          2.68618  4.42225  2.77519  2.73123  3.46354  2.40513  3.72494  3.29354  2.67741  2.69355  4.24690  2.90347  2.73739  3.18146  2.89801  2.37887  2.77519  2.98518  4.58477  3.61503
          0.01756  4.44699  5.16934  0.61958  0.77255  0.48576  0.95510
    184   2.20470  4.94439  3.00570  1.97451  4.40434  2.50170  3.80108  3.84937  2.59904  3.41294  4.19933  3.04900  3.90436  2.93677  3.07284  2.08174  2.37727  3.44676  5.61033  4.25142    208 - -
          2.68618  4.42225  2.77519  2.73123  3.46354  2.40513  3.72494  3.29354  2.67741  2.69355  4.24690  2.90347  2.73739  3.18146  2.89801  2.37887  2.77519  2.98518  4.58477  3.61503
          0.01756  4.44699  5.16934  0.61958  0.77255  0.48576  0.95510
    185   2.74839  5.03562  3.08904  2.54505  4.38306  3.52055  3.73219  3.81385  2.42098  3.36082  4.15451  3.05818  3.93256  2.20232  2.25827  2.12977  2.06484  3.44455  5.54127  4.20267    209 - -
          2.68618  4.42225  2.77519  2.73123  3.46354  2.40513  3.72494  3.29354  2.67741  2.69355  4.24690  2.90347  2.73739  3.18146  2.89801  2.37887  2.77519  2.98518  4.58477  3.61503
          0.01756  4.44699  5.16934  0.61958  0.77255  0.48576  0.95510
    186   2.73017  4.48305  3.56166  2.97778  3.57924  3.68076  3.88536  2.27127  2.15639  2.69018  3.58301  3.38654  4.05635  3.19823  2.41560  2.93060  2.95691  2.76457  3.11491  2.78136    210 - -
          2.68618  4.42225  2.77519  2.73123  3.46354  2.40513  3.72494  3.29354  2.67741  2.69355  4.24690  2.90347  2.73739  3.18146  2.89801  2.37887  2.77519  2.98518  4.58477  3.61503
          0.01756  4.44699  5.16934  0.61958  0.77255  0.48576  0.95510
    187   3.41048  4.64091  5.38888  4.92340  3.95644  4.93793  5.65599  1.25481  4.84307  2.40274  3.71122  5.09205  5.19928  5.10277  5.01676  4.36583  3.67695  0.83273  6.03195  4.81323    211 - -
          2.68618  4.42225  2.77519  2.73123  3.46354  2.40513  3.72494  3.29354  2.67741  2.69355  4.24690  2.90347  2.73739  3.18146  2.89801  2.37887  2.77519  2.98518  4.58477  3.61503
          0.01756  4.44699  5.16934  0.61958  0.77255  0.48576  0.95510
    188   2.79438  4.83300  3.09643  2.05601  4.00251  3.57971  2.25363  3.39370  2.66076  3.06997  3.93814  3.16056  4.00802  3.03878  3.06848  2.86883  3.03361  1.86688  5.34282  4.02277    212 - -
          2.68618  4.42225  2.77519  2.73123  3.46354  2.40513  3.72494  3.29354  2.67741  2.69355  4.24690  2.90347  2.73739  3.18146  2.89801  2.37887  2.77519  2.98518  4.58477  3.61503
          0.01756  4.44699  5.16934  0.61958  0.77255  0.48576  0.95510
    189   2.79237  4.48278  3.69045  3.16896  3.64641  3.74957  4.07842  1.53712  3.03504  2.60008  3.58843  3.54888  4.16282  2.44912  3.34600  3.04514  2.18898  2.55617  5.14478  3.91607    213 - -
          2.68618  4.42225  2.77519  2.73123  3.46354  2.40513  3.72494  3.29354  2.67741  2.69355  4.24690  2.90347  2.73739  3.18146  2.89801  2.37887  2.77519  2.98518  4.58477  3.61503
          0.01756  4.44699  5.16934  0.61958  0.77255  0.48576  0.95510
    190   3.15655  4.52260  4.78490  4.22277  3.06673  4.31956  4.45057  1.83176  4.05310  1.25038  3.22368  4.33995  4.61369  4.19369  4.14733  3.64114  3.38353  2.45444  4.83090  1.96320    214 - -
          2.68618  4.42225  2.77519  2.73123  3.46354  2.40513  3.72494  3.29354  2.67741  2.69355  4.24690  2.90347  2.73739  3.18146  2.89801  2.37887  2.77519  2.98518  4.58477  3.61503
          0.01756  4.44699  5.16934  0.61958  0.77255  0.48576  0.95510
    191   2.16792  4.83022  3.13733  2.64527  4.33151  3.42749  3.85273  3.75672  2.64439  3.35028  4.15336  3.12451  3.92041  1.86774  3.08691  2.04034  2.25744  3.36768  5.56938  4.24125    215 - -
          2.68618  4.42225  2.77519  2.73123  3.46354  2.40513  3.72494  3.29354  2.67741  2.69355  4.24690  2.90347  2.73739  3.18146  2.89801  2.37887  2.77519  2.98518  4.58477  3.61503
          0.01756  4.44699  5.16934  0.61958  0.77255  0.48576  0.95510
    192   2.81262  4.38236  3.94501  3.41173  3.25768  3.82747  4.07237  1.85203  3.30447  2.46856  3.46600  3.70584  1.99843  3.59130  3.56264  3.12430  3.05754  2.54688  4.81689  2.35583    216 - -
          2.68618  4.42225  2.77519  2.73123  3.46354  2.40513  3.72494  3.29354  2.67741  2.69355  4.24690  2.90347  2.73739  3.18146  2.89801  2.37887  2.77519  2.98518  4.58477  3.61503
          0.01756  4.44699  5.16934  0.61958  0.77255  0.48576  0.95510
    193   1.91447  5.01217  3.04445  2.53161  4.32522  3.51397  2.54148  3.75751  2.09534  3.32153  4.12234  3.04949  2.62208  2.87664  2.89751  2.75649  2.98415  3.40082  5.51866  4.17576    217 - -
          2.68618  4.42225  2.77519  2.73123  3.46354  2.40513  3.72494  3.29354  2.67741  2.69355  4.24690  2.90347  2.73739  3.18146  2.89801  2.37887  2.77519  2.98518  4.58477  3.61503
          0.01756  4.44699  5.16934  0.61958  0.77255  0.48576  0.95510
    194   3.07215  5.07244  3.25843  3.00122  4.17758  3.64158  2.06961  4.08572  2.98061  3.64031  4.54965  3.44517  1.00610  3.43398  3.31227  3.14056  3.40205  3.72792  5.52734  4.11966    218 - -
          2.68618  4.42225  2.77519  2.73123  3.46354  2.40513  3.72494  3.29354  2.67741  2.69355  4.24690  2.90347  2.73739  3.18146  2.89801  2.37887  2.77519  2.98518  4.58477  3.61503
          0.01756  4.44699  5.16934  0.61958  0.77255  0.48576  0.95510
    195   2.12474  4.65401  3.28762  2.72887  3.85492  3.57820  3.81463  3.21557  2.67001  2.39322  3.75969  2.40018  3.97312  3.03062  2.41919  2.80952  2.93135  2.43141  5.21523  3.93636    219 - -
          2.68618  4.42225  2.77519  2.73123  3.46354  2.40513  3.72494  3.29354  2.67741  2.69355  4.24690  2.90347  2.73739  3.18146  2.89801  2.37887  2.77519  2.98518  4.58477  3.61503
          0.01756  4.44699  5.16934  0.61958  0.77255  0.48576  0.95510
    196   2.88267  5.23877  2.67511  1.31330  4.73779  2.33165  3.92112  4.21693  2.79564  3.74598  4.54709  3.00404  3.98962  3.06858  3.30245  1.99793  3.18338  3.77608  5.91398  4.50181    220 - -
          2.68618  4.42225  2.77519  2.73123  3.46354  2.40513  3.72494  3.29354  2.67741  2.69355  4.24690  2.90347  2.73739  3.18146  2.89801  2.37887  2.77519  2.98518  4.58477  3.61503
          0.01756  4.44699  5.16934  0.61958  0.77255  0.48576  0.95510
    197   2.85345  5.07950  3.11532  1.52758  4.33911  3.59804  3.76836  3.74122  2.41417  2.32069  4.14342  3.11687  4.00320  2.91125  2.18575  2.86545  3.07678  3.42242  5.52314  4.20611    221 - -
          2.68618  4.42225  2.77519  2.73123  3.46354  2.40513  3.72494  3.29354  2.67741  2.69355  4.24690  2.90347  2.73739  3.18146  2.89801  2.37887  2.77519  2.98518  4.58477  3.61503
          0.01756  4.44699  5.16934  0.61958  0.77255  0.48576  0.95510
    198   2.93916  4.41949  4.21479  2.36738  3.56473  4.08344  4.41230  1.82352  3.57344  1.96973  3.47312  3.96911  4.43028  3.84761  3.83742  3.37516  3.17675  1.44502  5.20127  3.99700    222 - -
          2.68618  4.42225  2.77519  2.73123  3.46354  2.40513  3.72494  3.29354  2.67741  2.69355  4.24690  2.90347  2.73739  3.18146  2.89801  2.37887  2.77519  2.98518  4.58477  3.61503
          0.01756  4.44699  5.16934  0.61958  0.77255  0.48576  0.95510
    199   3.00900  5.57046  1.53819  1.75818  4.89837  2.44998  3.88892  4.40996  2.80851  3.88905  4.68630  2.91194  4.00542  3.02847  3.37187  2.13223  3.27833  3.96601  6.03779  4.55974    223 - -
          2.68618  4.42225  2.77519  2.73123  3.46354  2.40513  3.72494  3.29354  2.67741  2.69355  4.24690  2.90347  2.73739  3.18146  2.89801  2.37887  2.77519  2.98518  4.58477  3.61503
          0.01756  4.44699  5.16934  0.61958  0.77255  0.48576  0.95510
    200   3.34701  4.63135  5.21965  4.65335  3.41034  4.68514  5.07071  1.68731  4.51880  1.53920  1.72724  4.79727  4.90606  4.60564  4.58066  4.03763  3.57697  1.59115  5.38842  4.29862    224 - -
          2.68618  4.42225  2.77519  2.73123  3.46354  2.40513  3.72494  3.29354  2.67741  2.69355  4.24690  2.90347  2.73739  3.18146  2.89801  2.37887  2.77519  2.98518  4.58477  3.61503
          0.01756  4.44699  5.16934  0.61958  0.77255  0.48576  0.95510
    201   2.18304  4.22746  4.45743  3.86818  3.22819  3.95469  4.26559  1.75665  3.70874  1.72781  3.22787  4.00580  4.30705  3.89810  3.82775  3.25893  3.04322  2.32761  2.67094  3.63470    225 - -
          2.68618  4.42225  2.77519  2.73123  3.46354  2.40513  3.72494  3.29354  2.67741  2.69355  4.24690  2.90347  2.73739  3.18146  2.89801  2.37887  2.77519  2.98518  4.58477  3.61503
          0.01756  4.44699  5.16934  0.61958  0.77255  0.48576  0.95510
    202   2.09068  5.36571  2.06417  1.58283  4.70463  3.45235  3.80842  4.19099  2.65478  3.69058  4.47004  2.93135  3.95297  2.93583  3.18080  2.24734  3.13294  3.76456  5.84616  4.41049    226 - -
          2.68618  4.42225  2.77519  2.73123  3.46354  2.40513  3.72494  3.29354  2.67741  2.69355  4.24690  2.90347  2.73739  3.18146  2.89801  2.37887  2.77519  2.98518  4.58477  3.61503
          0.01756  4.44699  5.16934  0.61958  0.77255  0.48576  0.95510
    203   3.67075  4.91203  5.47280  4.93963  3.36123  5.04707  5.41287  1.44525  4.78093  0.80624  3.13126  5.15669  5.16492  4.82185  4.83008  4.44967  3.89671  2.28887  5.54338  4.49378    227 - -
          2.68618  4.42225  2.77519  2.73123  3.46354  2.40513  3.72494  3.29354  2.67741  2.69355  4.24690  2.90347  2.73739  3.18146  2.89801  2.37887  2.77519  2.98518  4.58477  3.61503
          0.01756  4.44699  5.16934  0.61958  0.77255  0.48576  0.95510
    204   1.99840  4.37986  3.83702  3.36507  3.73923  3.52760  4.22392  2.99711  3.29325  1.39855  3.71069  3.62200  4.08559  3.59646  3.58105  2.01445  2.98792  2.75569  5.23333  4.01529    228 - -
          2.68618  4.42225  2.77519  2.73123  3.46354  2.40513  3.72494  3.29354  2.67741  2.69355  4.24690  2.90347  2.73739  3.18146  2.89801  2.37887  2.77519  2.98518  4.58477  3.61503
          0.01756  4.44699  5.16934  0.61958  0.77255  0.48576  0.95510
    205   2.23134  4.61724  3.32732  2.80494  3.84572  3.56835  3.87583  3.21281  2.75032  1.83823  3.76627  3.25717  3.99594  2.28029  3.14015  2.31967  2.95478  2.95010  5.22626  3.95722    229 - -
          2.68618  4.42225  2.77519  2.73123  3.46354  2.40513  3.72494  3.29354  2.67741  2.69355  4.24690  2.90347  2.73739  3.18146  2.89801  2.37887  2.77519  2.98518  4.58477  3.61503
          0.01756  4.44699  5.16934  0.61958  0.77255  0.48576  0.95510
    206   2.90197  4.38271  4.32139  3.77071  3.39351  3.99859  4.37942  1.86449  3.63668  1.32171  3.33691  4.00073  4.37829  3.88616  3.83504  2.23621  3.15391  2.31981  5.05307  3.86001    230 - -
          2.68618  4.42225  2.77519  2.73123  3.46354  2.40513  3.72494  3.29354  2.67741  2.69355  4.24690  2.90347  2.73739  3.18146  2.89801  2.37887  2.77519  2.98518  4.58477  3.61503
          0.01756  4.44699  5.16934  0.61958  0.77255  0.48576  0.95510
    207   2.87705  5.02334  3.24959  2.69732  2.54195  3.64668  3.77052  3.67865  1.43843  3.23416  4.09453  3.18265  4.03710  2.25822  2.74130  2.90790  3.09493  3.37714  5.37998  4.03264    231 - -
          2.68618  4.42225  2.77519  2.73123  3.46354  2.40513  3.72494  3.29354  2.67741  2.69355  4.24690  2.90347  2.73739  3.18146  2.89801  2.37887  2.77519  2.98518  4.58477  3.61503
          0.01756  4.44699  5.16934  0.61958  0.77255  0.48576  0.95510
    208   2.98306  5.52862  1.37930  1.77694  4.84491  3.47097  3.84974  4.34510  2.69749  3.82032  4.61153  2.92925  3.99765  2.98221  2.28502  2.90174  3.23849  3.91173  5.95714  4.50578    232 - -
          2.68618  4.42225  2.77519  2.73123  3.46354  2.40513  3.72494  3.29354  2.67741  2.69355  4.24690  2.90347  2.73739  3.18146  2.89801  2.37887  2.77519  2.98518  4.58477  3.61503
          0.01756  4.44699  5.16934  0.61958  0.77255  0.48576  0.95510
    209   1.97253  4.60319  4.40082  3.97051  3.55001  3.98765  4.68116  2.59116  3.82218  0.90126  3.44040  4.16354  4.48839  4.10853  4.01772  3.39799  3.36062  2.53675  5.36695  4.19157    233 - -
          2.68618  4.42225  2.77519  2.73123  3.46354  2.40513  3.72494  3.29354  2.67741  2.69355  4.24690  2.90347  2.73739  3.18146  2.89801  2.37887  2.77519  2.98518  4.58477  3.61503
          0.01756  4.44699  5.16934  0.61958  0.77255  0.48576  0.95510
    210   1.60033  4.81550  3.24678  2.74953  4.32204  3.47450  3.89501  3.69067  1.78448  3.32431  4.15253  3.20391  3.97212  3.05939  3.00150  2.78156  2.24167  3.32852  5.55927  4.26363    234 - -
          2.68618  4.42225  2.77519  2.73123  3.46354  2.40513  3.72494  3.29354  2.67741  2.69355  4.24690  2.90347  2.73739  3.18146  2.89801  2.37887  2.77519  2.98518  4.58477  3.61503
          0.01756  4.44699  5.16934  0.61958  0.77255  0.48576  0.95510
    211   2.69873  4.97481  3.03470  2.09567  4.24516  3.50182  3.70527  3.67298  2.13562  3.24859  2.98116  3.01696  3.89825  2.83978  2.93372  2.16309  2.30137  3.32527  5.46339  4.11285    235 - -
          2.68618  4.42225  2.77519  2.73123  3.46354  2.40513  3.72494  3.29354  2.67741  2.69355  4.24690  2.90347  2.73739  3.18146  2.89801  2.37887  2.77519  2.98518  4.58477  3.61503
          0.01756  4.44699  5.16934  0.61958  0.77255  0.48576  0.95510
    212   2.75994  4.89308  3.17039  2.62255  4.13105  2.61407  2.80153  2.48099  1.74750  3.14817  3.98012  3.12171  3.96603  2.92131  2.87552  2.80715  2.98791  3.23105  5.38576  4.07736    236 - -
          2.68618  4.42225  2.77519  2.73123  3.46354  2.40513  3.72494  3.29354  2.67741  2.69355  4.24690  2.90347  2.73739  3.18146  2.89801  2.37887  2.77519  2.98518  4.58477  3.61503
          0.01756  4.44699  5.16934  0.61958  0.77255  0.48576  0.95510
    213   2.94632  4.32619  4.63196  4.06789  2.86794  4.06558  4.11583  1.65029  3.88685  1.86619  3.32680  4.09849  4.40715  4.01991  3.95362  3.37718  3.17538  2.51957  2.47461  2.23068    237 - -
          2.68618  4.42225  2.77519  2.73123  3.46354  2.40513  3.72494  3.29354  2.67741  2.69355  4.24690  2.90347  2.73739  3.18146  2.89801  2.37887  2.77519  2.98518  4.58477  3.61503
          0.01756  4.44699  5.16934  0.61958  0.77255  0.48576  0.95510
    214   2.69883  4.31531  3.76940  3.20087  3.43251  3.72310  4.00523  2.73613  3.12688  2.04467  2.42935  2.70103  2.91377  3.41159  3.42633  2.98778  2.93366  2.02248  4.92144  3.70641    238 - -
          2.68618  4.42225  2.77519  2.73123  3.46354  2.40513  3.72494  3.29354  2.67741  2.69355  4.24690  2.90347  2.73739  3.18146  2.89801  2.37887  2.77519  2.98518  4.58477  3.61503
          0.01756  4.44699  5.16934  0.61958  0.77255  0.48576  0.95510
    215   2.71264  5.00462  3.01178  2.48432  4.27598  3.50166  2.83609  3.71356  2.47153  3.28102  4.07638  2.47843  2.65870  2.24086  2.93130  2.71987  2.94545  2.57787  5.48562  4.12969    239 - -
          2.68618  4.42225  2.77519  2.73123  3.46354  2.40513  3.72494  3.29354  2.67741  2.69355  4.24690  2.90347  2.73739  3.18146  2.89801  2.37887  2.77519  2.98518  4.58477  3.61503
          0.18290  4.44699  1.86155  0.61958  0.77255  0.48576  0.95510
    216   2.01830  4.61424  3.36965  2.82547  3.66646  3.57766  3.80524  3.21004  2.62196  2.87115  3.76009  3.25801  3.99341  3.07146  2.23224  2.85328  2.96636  2.95200  5.06949  2.14879    240 - -
          2.68618  4.42225  2.77519  2.73123  3.46354  2.40513  3.72494  3.29354  2.67741  2.69355  4.24690  2.90347  2.73739  3.18146  2.89801  2.37887  2.77519  2.98518  4.58477  3.61503
          0.18812  4.28478  1.84701  0.61958  0.77255  0.70320  0.68320
    217   2.70766  4.39034  3.56996  3.02976  3.23657  3.66644  3.84471  2.01460  2.89170  2.44799  3.43755  3.40848  4.04560  2.42572  3.20098  2.93963  2.93932  2.59538  4.76595  2.50036    241 - -
          2.68618  4.42225  2.77519  2.73123  3.46354  2.40513  3.72494  3.29354  2.67741  2.69355  4.24690  2.90347  2.73739  3.18146  2.89801  2.37887  2.77519  2.98518  4.58477  3.61503
          0.02440  4.12106  4.84341  0.61958  0.77255  0.52538  0.89485
    218   2.75187  4.72585  3.04676  2.13935  3.94296  2.31964  3.86336  3.29445  2.73533  1.75857  3.86735  3.15877  3.98190  3.08588  3.13849  2.85149  3.01033  3.03237  5.31437  4.02290    242 - -
          2.68618  4.42225  2.77519  2.73123  3.46354  2.40513  3.72494  3.29354  2.67741  2.69355  4.24690  2.90347  2.73739  3.18146  2.89801  2.37887  2.77519  2.98518  4.58477  3.61503
          0.02017  4.30957  5.03191  0.61958  0.77255  0.67495  0.71168
    219   2.69114  4.98607  2.95555  2.49170  4.43161  2.54956  3.73584  3.87992  2.46361  3.41795  4.20450  2.18584  3.88094  2.86594  2.11732  2.19083  2.95853  3.47578  5.58772  4.23401    243 - -
          2.68618  4.42225  2.77519  2.73123  3.46354  2.40513  3.72494  3.29354  2.67741  2.69355  4.24690  2.90347  2.73739  3.18146  2.89801  2.37887  2.77519  2.98518  4.58477  3.61503
          0.22089  4.30957  1.68871  0.61958  0.77255  0.67495  0.71168
    220   2.84083  5.35071  1.75019  2.22172  4.66457  3.32443  3.71510  4.15948  1.98225  3.65100  4.45139  2.10811  3.85731  2.85317  3.08014  2.76542  3.09964  3.73777  5.79688  4.35223    244 - -
          2.68618  4.42225  2.77519  2.73123  3.46354  2.40513  3.72494  3.29354  2.67741  2.69355  4.24690  2.90347  2.73739  3.18146  2.89801  2.37887  2.77519  2.98518  4.58477  3.61503
          0.02460  4.11327  4.83562  0.61958  0.77255  0.86436  0.54701
    221   3.32067  4.64731  4.60691  4.16094  1.50667  4.28164  3.73190  2.90291  4.00842  1.68344  3.51377  4.09454  4.58447  4.06106  4.08551  3.61244  3.54223  2.85731  3.93577  1.67694    245 - -
          2.68618  4.42225  2.77519  2.73123  3.46354  2.40513  3.72494  3.29354  2.67741  2.69355  4.24690  2.90347  2.73739  3.18146  2.89801  2.37887  2.77519  2.98518  4.58477  3.61503
          0.02460  4.11327  4.83562  0.61958  0.77255  0.86436  0.54701
    222   2.76914  5.19779  2.08008  2.30050  4.47860  3.37501  2.31352  3.97508  1.95676  3.48153  4.27616  2.85157  3.84831  2.79482  2.88306  2.72295  3.01057  3.57943  5.61812  4.21497    246 - -
          2.68618  4.42225  2.77519  2.73123  3.46354  2.40513  3.72494  3.29354  2.67741  2.69355  4.24690  2.90347  2.73739  3.18146  2.89801  2.37887  2.77519  2.98518  4.58477  3.61503
          0.02460  4.11327  4.83562  0.61958  0.77255  0.86436  0.54701
    223   3.66514  4.88909  4.78547  4.46377  1.11067  4.44220  3.58236  3.29747  4.26984  2.59759  3.87511  4.18392  4.75176  4.23109  4.27142  3.83037  3.88870  3.24724  1.81304  2.00002    247 - -
          2.68618  4.42225  2.77519  2.73123  3.46354  2.40513  3.72494  3.29354  2.67741  2.69355  4.24690  2.90347  2.73739  3.18146  2.89801  2.37887  2.77519  2.98518  4.58477  3.61503
          0.02460  4.11327  4.83562  0.61958  0.77255  0.86436  0.54701
    224   2.75794  4.46526  3.59467  3.03686  2.40773  3.70523  3.87304  2.78104  2.03592  1.92318  3.42443  3.42749  4.07662  3.24277  3.15205  2.97744  2.98776  2.63251  4.83664  3.48803    248 - -
          2.68618  4.42225  2.77519  2.73123  3.46354  2.40513  3.72494  3.29354  2.67741  2.69355  4.24690  2.90347  2.73739  3.18146  2.89801  2.37887  2.77519  2.98518  4.58477  3.61503
          0.02460  4.11327  4.83562  0.61958  0.77255  0.52109  0.90109
    225   2.94226  4.32730  4.56229  4.00334  3.24917  4.13345  4.41314  1.42715  3.85852  2.19171  3.32591  4.15951  4.46951  4.06388  4.00138  3.45345  3.18120  1.70175  4.92996  2.26005    249 - -
          2.68618  4.42225  2.77519  2.73123  3.46354  2.40513  3.72494  3.29354  2.67741  2.69355  4.24690  2.90347  2.73739  3.18146  2.89801  2.37887  2.77519  2.98518  4.58477  3.61503
          0.02017  4.30957  5.03191  0.61958  0.77255  0.38339  1.14429
    226   2.79190  5.06356  3.04938  2.59650  4.52737  3.49836  3.81382  3.98038  2.49157  3.51121  4.30697  1.98611  3.96917  2.94798  2.09996  1.71505  3.06110  3.57664  5.66151  4.32177    250 - -
          2.68618  4.42225  2.77519  2.73123  3.46354  2.40513  3.72494  3.29354  2.67741  2.69355  4.24690  2.90347  2.73739  3.18146  2.89801  2.37887  2.77519  2.98518  4.58477  3.61503
          0.01756  4.44699  5.16934  0.61958  0.77255  0.48576  0.95510
    227   2.78878  5.22309  3.02839  2.48021  4.57841  3.53338  3.68666  4.03268  2.00074  3.51046  4.27519  2.27007  3.92736  2.24577  2.28473  2.15827  3.01124  3.62251  5.63123  4.26858    251 - -
          2.68618  4.42225  2.77519  2.73123  3.46354  2.40513  3.72494  3.29354  2.67741  2.69355  4.24690  2.90347  2.73739  3.18146  2.89801  2.37887  2.77519  2.98518  4.58477  3.61503
          0.01756  4.44699  5.16934  0.61958  0.77255  0.48576  0.95510
    228   2.81174  5.24211  2.98373  1.68663  4.59491  3.53259  3.70545  4.04870  2.00814  3.52991  4.29993  3.00980  3.93957  2.81573  2.28643  2.13113  3.03665  3.64114  5.65406  4.28961    252 - -
          2.68618  4.42225  2.77519  2.73123  3.46354  2.40513  3.72494  3.29354  2.67741  2.69355  4.24690  2.90347  2.73739  3.18146  2.89801  2.37887  2.77519  2.98518  4.58477  3.61503
          0.01756  4.44699  5.16934  0.61958  0.77255  0.48576  0.95510
    229   3.20356  4.58349  4.77284  4.20158  3.07571  4.35227  4.50220  2.56015  4.03136  1.04119  2.20959  4.35827  4.62880  4.17131  4.13608  3.67016  3.42596  2.61025  4.88994  2.25588    253 - -
          2.68618  4.42225  2.77519  2.73123  3.46354  2.40513  3.72494  3.29354  2.67741  2.69355  4.24690  2.90347  2.73739  3.18146  2.89801  2.37887  2.77519  2.98518  4.58477  3.61503
          0.01756  4.44699  5.16934  0.61958  0.77255  0.48576  0.95510
    230   1.55245  4.47908  3.62781  3.19578  4.45382  2.04870  4.28331  3.87298  3.20729  3.52856  4.34048  3.45530  2.33379  3.50892  3.58198  2.65297  1.91969  3.37470  5.77363  4.53195    254 - -
          2.68618  4.42225  2.77519  2.73123  3.46354  2.40513  3.72494  3.29354  2.67741  2.69355  4.24690  2.90347  2.73739  3.18146  2.89801  2.37887  2.77519  2.98518  4.58477  3.61503
          0.01756  4.44699  5.16934  0.61958  0.77255  0.48576  0.95510
    231   2.67136  4.40227  3.78867  3.32492  3.72748  2.24959  4.20028  2.98638  3.25046  1.40313  3.69545  3.60609  4.09761  3.56646  3.54108  2.91851  2.17851  2.75348  5.22032  4.00243    255 - -
          2.68618  4.42225  2.77519  2.73123  3.46354  2.40513  3.72494  3.29354  2.67741  2.69355  4.24690  2.90347  2.73739  3.18146  2.89801  2.37887  2.77519  2.98518  4.58477  3.61503
          0.01756  4.44699  5.16934  0.61958  0.77255  0.48576  0.95510
    232   3.12010  4.72421  4.18513  3.78094  3.57371  3.98844  4.56250  2.85154  3.62706  0.85740  3.52596  4.05857  2.19594  3.97118  3.85061  3.42856  3.43011  2.82550  5.32565  4.11737    256 - -
          2.68618  4.42225  2.77519  2.73123  3.46354  2.40513  3.72494  3.29354  2.67741  2.69355  4.24690  2.90347  2.73739  3.18146  2.89801  2.37887  2.77519  2.98518  4.58477  3.61503
          0.01756  4.44699  5.16934  0.61958  0.77255  0.48576  0.95510
    233   2.19043  4.80024  3.16205  2.64657  4.03995  2.46816  3.79594  3.46070  2.05420  3.09230  3.93166  3.13827  3.95857  2.97879  3.01354  2.79001  2.96599  3.15829  5.34633  2.35763    257 - -
          2.68618  4.42225  2.77519  2.73123  3.46354  2.40513  3.72494  3.29354  2.67741  2.69355  4.24690  2.90347  2.73739  3.18146  2.89801  2.37887  2.77519  2.98518  4.58477  3.61503
          0.01756  4.44699  5.16934  0.61958  0.77255  0.48576  0.95510
    234   2.76313  4.46540  3.63403  3.07879  3.32649  3.72529  2.28495  2.95927  2.98805  2.04069  3.56648  3.46244  4.10590  3.31335  3.31802  2.98310  2.23541  2.74293  4.82883  2.52157    258 - -
          2.68618  4.42225  2.77519  2.73123  3.46354  2.40513  3.72494  3.29354  2.67741  2.69355  4.24690  2.90347  2.73739  3.18146  2.89801  2.37887  2.77519  2.98518  4.58477  3.61503
          0.01756  4.44699  5.16934  0.61958  0.77255  0.48576  0.95510
    235   2.67317  4.45823  3.62982  3.16210  3.75725  3.53974  4.10797  3.10589  3.10245  1.45231  3.73651  3.49803  2.55052  3.43388  3.42635  2.04420  2.99246  2.85919  5.22211  3.97912    259 - -
          2.68618  4.42225  2.77519  2.73123  3.46354  2.40513  3.72494  3.29354  2.67741  2.69355  4.24690  2.90347  2.73739  3.18146  2.89801  2.37887  2.77519  2.98518  4.58477  3.61503
          0.01756  4.44699  5.16934  0.61958  0.77255  0.48576  0.95510
    236   3.12990  4.66142  4.48055  4.03130  3.48858  4.11848  4.71482  2.55169  3.83178  0.80912  3.36576  4.24514  4.57020  4.13831  4.01633  3.52270  2.35330  2.53343  5.35235  4.18584    260 - -
          2.68618  4.42225  2.77519  2.73123  3.46354  2.40513  3.72494  3.29354  2.67741  2.69355  4.24690  2.90347  2.73739  3.18146  2.89801  2.37887  2.77519  2.98518  4.58477  3.61503
          0.01756  4.44699  5.16934  0.61958  0.77255  0.48576  0.95510
    237   3.37745  4.88543  4.24673  3.77181  2.48389  4.23836  1.87380  3.40147  3.59075  1.92321  3.98834  3.93229  4.58733  3.85291  3.81202  3.54549  3.60113  3.23851  4.12740  1.34924    261 - -
          2.68618  4.42225  2.77519  2.73123  3.46354  2.40513  3.72494  3.29354  2.67741  2.69355  4.24690  2.90347  2.73739  3.18146  2.89801  2.37887  2.77519  2.98518  4.58477  3.61503
          0.01756  4.44699  5.16934  0.61958  0.77255  0.48576  0.95510
    238   2.66263  4.28190  3.85311  3.29469  3.44597  3.66188  4.05021  2.78889  3.20537  2.53819  3.45191  3.59231  4.09051  3.48533  3.48099  2.37301  1.87385  1.99085  2.86556  3.71013    262 - -
          2.68618  4.42225  2.77519  2.73123  3.46354  2.40513  3.72494  3.29354  2.67741  2.69355  4.24690  2.90347  2.73739  3.18146  2.89801  2.37887  2.77519  2.98518  4.58477  3.61503
          0.01756  4.44699  5.16934  0.61958  0.77255  0.48576  0.95510
    239   3.03161  5.01188  3.12734  1.38139  4.01997  3.71982  4.05725  3.29226  2.89086  1.57276  3.95409  3.32645  4.18984  3.27274  3.27639  3.11619  3.28389  3.13199  5.50797  4.20125    263 - -
          2.68618  4.42225  2.77519  2.73123  3.46354  2.40513  3.72494  3.29354  2.67741  2.69355  4.24690  2.90347  2.73739  3.18146  2.89801  2.37887  2.77519  2.98518  4.58477  3.61503
          0.01756  4.44699  5.16934  0.61958  0.77255  0.48576  0.95510
    240   2.71126  4.54875  3.73002  3.34355  3.90522  3.49833  4.29362  3.27912  3.26275  1.96198  3.99583  3.61487  4.11748  3.62623  3.56236  1.04526  3.09996  3.01798  5.41505  4.10365    264 - -
          2.68618  4.42225  2.77519  2.73123  3.46354  2.40513  3.72494  3.29354  2.67741  2.69355  4.24690  2.90347  2.73739  3.18146  2.89801  2.37887  2.77519  2.98518  4.58477  3.61503
          0.01756  4.44699  5.16934  0.61958  0.77255  0.48576  0.95510
    241   2.78160  4.32644  4.03416  3.47021  3.41504  3.84192  4.18130  2.11703  3.36928  1.59891  3.36999  3.76031  2.59017  3.63705  3.62040  3.13238  2.29980  2.40517  4.98047  3.78445    265 - -
          2.68618  4.42225  2.77519  2.73123  3.46354  2.40513  3.72494  3.29354  2.67741  2.69355  4.24690  2.90347  2.73739  3.18146  2.89801  2.37887  2.77519  2.98518  4.58477  3.61503
          0.01756  4.44699  5.16934  0.61958  0.77255  0.48576  0.95510
    242   2.51731  4.50873  3.52390  3.27592  4.74784  1.16845  4.46146  4.21609  3.43150  3.85155  4.64705  3.49907  2.09652  3.69895  3.78741  1.93803  3.00652  3.59188  6.04063  4.80842    266 - -
          2.68618  4.42225  2.77519  2.73123  3.46354  2.40513  3.72494  3.29354  2.67741  2.69355  4.24690  2.90347  2.73739  3.18146  2.89801  2.37887  2.77519  2.98518  4.58477  3.61503
          0.01756  4.44699  5.16934  0.61958  0.77255  0.48576  0.95510
    243   1.82304  5.02455  2.86697  1.56552  4.53592  3.42419  3.88964  3.97528  2.72411  3.54830  4.34977  3.05795  3.95404  3.03778  3.20053  2.03503  3.06695  3.56186  5.74565  4.37652    267 - -
          2.68618  4.42225  2.77519  2.73123  3.46354  2.40513  3.72494  3.29354  2.67741  2.69355  4.24690  2.90347  2.73739  3.18146  2.89801  2.37887  2.77519  2.98518  4.58477  3.61503
          0.01756  4.44699  5.16934  0.61958  0.77255  0.48576  0.95510
    244   2.90347  4.55307  4.12037  3.66528  3.65924  3.81924  4.46939  2.69984  3.50361  1.55447  3.59700  3.91432  4.33969  3.85294  3.74981  3.20974  1.26443  2.57505  5.34205  4.12293    268 - -
          2.68618  4.42225  2.77519  2.73123  3.46354  2.40513  3.72494  3.29354  2.67741  2.69355  4.24690  2.90347  2.73739  3.18146  2.89801  2.37887  2.77519  2.98518  4.58477  3.61503
          0.01756  4.44699  5.16934  0.61958  0.77255  0.48576  0.95510
    245   3.03161  5.01188  3.12734  1.38139  4.01997  3.71982  4.05725  3.29226  2.89086  1.57276  3.95409  3.32645  4.18984  3.27274  3.27639  3.11619  3.28389  3.13199  5.50797  4.20125    269 - -
          2.68618  4.42225  2.77519  2.73123  3.46354  2.40513  3.72494  3.29354  2.67741  2.69355  4.24690  2.90347  2.73739  3.18146  2.89801  2.37887  2.77519  2.98518  4.58477  3.61503
          0.01756  4.44699  5.16934  0.61958  0.77255  0.48576  0.95510
    246   2.76064  4.35508  3.83508  2.36198  3.37163  3.79190  4.04533  2.23249  3.18947  1.66256  3.39129  3.61522  4.16066  3.47524  3.47675  3.06108  2.99189  2.53776  4.90548  2.60285    270 - -
          2.68618  4.42225  2.77519  2.73123  3.46354  2.40513  3.72494  3.29354  2.67741  2.69355  4.24690  2.90347  2.73739  3.18146  2.89801  2.37887  2.77519  2.98518  4.58477  3.61503
          0.01756  4.44699  5.16934  0.61958  0.77255  0.48576  0.95510
    247   2.09887  4.25317  4.02512  3.47659  2.57483  3.68530  4.15632  2.68066  3.38880  2.51309  3.45024  3.71333  4.13768  3.63916  3.62838  2.16807  2.95125  1.65026  4.95794  3.74740    271 - -
          2.68618  4.42225  2.77519  2.73123  3.46354  2.40513  3.72494  3.29354  2.67741  2.69355  4.24690  2.90347  2.73739  3.18146  2.89801  2.37887  2.77519  2.98518  4.58477  3.61503
          0.01756  4.44699  5.16934  0.61958  0.77255  0.48576  0.95510
    248   2.51513  4.49306  3.59723  3.20508  4.47321  3.26007  4.30361  3.88814  3.22214  3.55041  4.36937  3.46368  2.19359  3.53446  3.58487  1.80297  1.33502  3.39087  5.79448  4.55306    272 - -
          2.68621  4.42228  2.77523  2.73127  3.46357  2.40477  3.72498  3.29357  2.67744  2.69358  4.24693  2.90350  2.73743  3.18150  2.89804  2.37890  2.77523  2.98522  4.58480  3.61506
          0.18290  1.82352  5.16934  0.23169  1.57595  0.48576  0.95510
    249   2.75280  5.06002  2.98655  1.81037  4.34482  3.51349  3.72368  3.77510  2.10089  2.44111  4.13214  3.01900  3.92368  2.85513  2.90709  2.14437  2.98499  3.41829  5.53208  4.17762    274 - -
          2.68618  4.42225  2.77519  2.73123  3.46354  2.40513  3.72494  3.29354  2.67741  2.69355  4.24690  2.90347  2.73739  3.18146  2.89801  2.37887  2.77519  2.98518  4.58477  3.61503
          0.01756  4.44699  5.16934  0.61958  0.77255  0.48576  0.95510
    250   2.86516  5.26789  2.86272  1.98556  4.62757  3.51745  3.77118  4.08131  1.75218  3.58194  4.36921  3.01178  3.97063  2.89477  2.89233  1.68655  3.10495  3.67988  5.72251  4.35014    275 - -
          2.68618  4.42225  2.77519  2.73123  3.46354  2.40513  3.72494  3.29354  2.67741  2.69355  4.24690  2.90347  2.73739  3.18146  2.89801  2.37887  2.77519  2.98518  4.58477  3.61503
          0.01756  4.44699  5.16934  0.61958  0.77255  0.48576  0.95510
    251   2.76216  5.23211  2.88032  2.06806  4.56482  3.48253  2.55125  4.03729  1.96803  3.52575  4.28431  2.41754  3.90043  2.80432  2.89345  2.21143  2.99466  3.61828  5.66338  4.26606    276 - -
          2.68618  4.42225  2.77519  2.73123  3.46354  2.40513  3.72494  3.29354  2.67741  2.69355  4.24690  2.90347  2.73739  3.18146  2.89801  2.37887  2.77519  2.98518  4.58477  3.61503
          0.01756  4.44699  5.16934  0.61958  0.77255  0.48576  0.95510
    252   3.78563  5.04519  5.20254  4.79506  0.88099  4.81297  4.37973  2.78043  4.62078  1.47375  3.38283  4.73447  5.04519  4.60262  4.63343  4.21694  4.01393  2.91916  4.51211  2.91027    277 - -
          2.68618  4.42225  2.77519  2.73123  3.46354  2.40513  3.72494  3.29354  2.67741  2.69355  4.24690  2.90347  2.73739  3.18146  2.89801  2.37887  2.77519  2.98518  4.58477  3.61503
          0.01756  4.44699  5.16934  0.61958  0.77255  0.48576  0.95510
    253   2.72247  5.08971  2.33173  1.97055  4.39268  3.47360  3.71254  3.83858  2.49445  3.38625  4.16653  2.97298  3.89382  2.83576  2.98179  2.27884  2.28821  2.70616  5.57444  4.19358    278 - -
          2.68618  4.42225  2.77519  2.73123  3.46354  2.40513  3.72494  3.29354  2.67741  2.69355  4.24690  2.90347  2.73739  3.18146  2.89801  2.37887  2.77519  2.98518  4.58477  3.61503
          0.01756  4.44699  5.16934  0.61958  0.77255  0.48576  0.95510
    254   3.41215  4.64118  5.39415  4.92858  3.95742  4.94313  5.66134  1.21496  4.84910  2.40249  3.71127  5.09710  5.20255  5.10810  5.02234  4.37121  3.67828  0.85863  6.03465  4.81640    279 - -
          2.68618  4.42225  2.77519  2.73123  3.46354  2.40513  3.72494  3.29354  2.67741  2.69355  4.24690  2.90347  2.73739  3.18146  2.89801  2.37887  2.77519  2.98518  4.58477  3.61503
          0.01756  4.44699  5.16934  0.61958  0.77255  0.48576  0.95510
    255   2.87087  4.37357  4.16485  3.60741  3.29995  3.94263  2.79880  2.56857  3.43683  1.48610  3.35339  3.86632  4.30834  3.73004  3.65046  3.24366  3.10814  1.61255  4.90867  3.64711    280 - -
          2.68618  4.42225  2.77519  2.73123  3.46354  2.40513  3.72494  3.29354  2.67741  2.69355  4.24690  2.90347  2.73739  3.18146  2.89801  2.37887  2.77519  2.98518  4.58477  3.61503
          0.01756  4.44699  5.16934  0.61958  0.77255  0.48576  0.95510
    256   2.72120  4.23274  4.06547  3.49379  3.31157  3.79945  4.10532  2.02304  3.38763  2.40333  3.34917  3.74353  4.17924  3.63346  3.60811  2.06417  2.96011  1.96544  4.83586  2.45370    281 - -
          2.68618  4.42225  2.77519  2.73123  3.46354  2.40513  3.72494  3.29354  2.67741  2.69355  4.24690  2.90347  2.73739  3.18146  2.89801  2.37887  2.77519  2.98518  4.58477  3.61503
          0.01756  4.44699  5.16934  0.61958  0.77255  0.48576  0.95510
    257   3.33190  4.81920  4.30635  3.85384  2.49258  2.19155  3.81408  3.38274  3.72400  2.93161  3.98405  3.97142  4.57557  3.92879  3.92524  3.52776  3.57245  3.20121  2.34341  1.16383    282 - -
          2.68618  4.42225  2.77519  2.73123  3.46354  2.40513  3.72494  3.29354  2.67741  2.69355  4.24690  2.90347  2.73739  3.18146  2.89801  2.37887  2.77519  2.98518  4.58477  3.61503
          0.01756  4.44699  5.16934  0.61958  0.77255  0.48576  0.95510
    258   2.69508  4.78574  3.11936  2.04282  4.10752  2.44600  3.83371  3.47354  2.67394  3.13675  3.97455  3.13278  3.94757  3.01246  3.11771  2.76676  2.02139  2.39975  5.41588  4.10425    283 - -
          2.68618  4.42225  2.77519  2.73123  3.46354  2.40513  3.72494  3.29354  2.67741  2.69355  4.24690  2.90347  2.73739  3.18146  2.89801  2.37887  2.77519  2.98518  4.58477  3.61503
          0.01756  4.44699  5.16934  0.61958  0.77255  0.48576  0.95510
    259   2.76208  4.38452  3.79617  3.23350  2.37918  3.77574  4.03286  2.77077  3.14432  1.75360  3.39940  3.58663  4.14901  2.42092  3.44231  3.04337  2.31565  2.60519  4.92632  3.68285    284 - -
          2.68618  4.42225  2.77519  2.73123  3.46354  2.40513  3.72494  3.29354  2.67741  2.69355  4.24690  2.90347  2.73739  3.18146  2.89801  2.37887  2.77519  2.98518  4.58477  3.61503
          0.01756  4.44699  5.16934  0.61958  0.77255  0.48576  0.95510
    260   2.99730  5.34806  2.61553  1.01535  4.82076  3.45588  3.99218  4.30862  2.88659  3.85084  4.68430  3.02540  4.04967  3.15493  3.38153  1.96952  3.30664  3.87885  6.00578  4.58405    285 - -
          2.68618  4.42225  2.77519  2.73123  3.46354  2.40513  3.72494  3.29354  2.67741  2.69355  4.24690  2.90347  2.73739  3.18146  2.89801  2.37887  2.77519  2.98518  4.58477  3.61503
          0.18290  4.44699  1.86155  0.61958  0.77255  0.48576  0.95510
    261   2.76808  4.97507  3.14591  2.57484  4.27024  3.54514  3.68672  3.66867  1.89098  3.23733  4.05691  2.41418  3.93364  2.82773  2.18682  2.78814  2.98773  2.32956  5.42891  4.12783    286 - -
          2.68618  4.42225  2.77519  2.73123  3.46354  2.40513  3.72494  3.29354  2.67741  2.69355  4.24690  2.90347  2.73739  3.18146  2.89801  2.37887  2.77519  2.98518  4.58477  3.61503
          0.02068  4.28478  5.00712  0.61958  0.77255  0.37046  1.17253
    262   2.70906  5.01185  2.27596  2.48300  4.32729  3.48145  3.72783  3.76117  2.50100  3.32853  4.11994  3.01097  3.90187  2.85886  2.35915  1.88172  2.95269  2.66011  5.53045  4.16845    287 - -
          2.68618  4.42225  2.77519  2.73123  3.46354  2.40513  3.72494  3.29354  2.67741  2.69355  4.24690  2.90347  2.73739  3.18146  2.89801  2.37887  2.77519  2.98518  4.58477  3.61503
          0.01756  4.44699  5.16934  0.61958  0.77255  0.48576  0.95510
    263   2.94419  5.47534  2.06165  2.35027  4.80260  1.95835  3.84203  4.30355  2.71161  3.78797  4.57405  2.06915  3.97953  2.11253  3.24779  2.87054  3.20380  3.86838  5.93486  4.48038    288 - -
          2.68618  4.42225  2.77519  2.73123  3.46354  2.40513  3.72494  3.29354  2.67741  2.69355  4.24690  2.90347  2.73739  3.18146  2.89801  2.37887  2.77519  2.98518  4.58477  3.61503
          0.01756  4.44699  5.16934  0.61958  0.77255  0.48576  0.95510
    264   3.07849  5.40209  2.72027  2.54949  4.72743  3.53512  3.96451  4.31432  2.71842  3.81702  4.67001  1.10595  4.09909  2.04551  3.11589  3.03717  3.36160  3.91288  5.89062  4.48751    289 - -
          2.68618  4.42225  2.77519  2.73123  3.46354  2.40513  3.72494  3.29354  2.67741  2.69355  4.24690  2.90347  2.73739  3.18146  2.89801  2.37887  2.77519  2.98518  4.58477  3.61503
          0.01756  4.44699  5.16934  0.61958  0.77255  0.48576  0.95510
    265   2.66858  4.64415  3.26044  2.77253  2.65438  2.41434  3.89317  3.35314  2.79006  3.01973  3.87561  2.08274  3.96862  3.11661  3.20909  2.78500  2.17320  3.05549  5.30166  4.00378    290 - -
          2.68618  4.42225  2.77519  2.73123  3.46354  2.40513  3.72494  3.29354  2.67741  2.69355  4.24690  2.90347  2.73739  3.18146  2.89801  2.37887  2.77519  2.98518  4.58477  3.61503
          0.01756  4.44699  5.16934  0.61958  0.77255  0.48576  0.95510
    266   2.85125  4.98673  3.21560  2.68031  2.54548  3.62874  3.77353  3.62949  1.92876  3.19543  4.05902  3.17019  4.02421  1.67352  2.80737  2.88770  3.07371  3.33225  5.35048  3.99186    291 - -
          2.68618  4.42225  2.77519  2.73123  3.46354  2.40513  3.72494  3.29354  2.67741  2.69355  4.24690  2.90347  2.73739  3.18146  2.89801  2.37887  2.77519  2.98518  4.58477  3.61503
          0.01756  4.44699  5.16934  0.61958  0.77255  0.48576  0.95510
    267   1.73422  4.76965  3.34992  2.86549  4.44381  2.22492  3.98340  3.85589  2.68240  3.45444  4.27305  3.27738  3.98294  3.15217  1.65269  2.77692  3.02776  3.44100  5.65492  4.37775    292 - -
          2.68618  4.42225  2.77519  2.73123  3.46354  2.40513  3.72494  3.29354  2.67741  2.69355  4.24690  2.90347  2.73739  3.18146  2.89801  2.37887  2.77519  2.98518  4.58477  3.61503
          0.01756  4.44699  5.16934  0.61958  0.77255  0.48576  0.95510
    268   2.98703  4.34653  4.76728  4.19351  3.32884  4.20436  4.53083  1.57276  4.02333  2.19491  3.33153  4.29313  4.53567  4.20112  4.11633  3.53002  3.22508  1.36602  2.57237  3.78070    293 - -
          2.68618  4.42225  2.77519  2.73123  3.46354  2.40513  3.72494  3.29354  2.67741  2.69355  4.24690  2.90347  2.73739  3.18146  2.89801  2.37887  2.77519  2.98518  4.58477  3.61503
          0.01756  4.44699  5.16934  0.61958  0.77255  0.48576  0.95510
    269   2.78543  4.68058  3.55053  2.97658  4.00203  3.63120  3.95016  3.21388  2.65052  2.98334  3.89310  3.38350  4.07808  3.17169  1.55032  2.93114  2.26676  2.11800  5.34699  4.10358    294 - -
          2.68618  4.42225  2.77519  2.73123  3.46354  2.40513  3.72494  3.29354  2.67741  2.69355  4.24690  2.90347  2.73739  3.18146  2.89801  2.37887  2.77519  2.98518  4.58477  3.61503
          0.01756  4.44699  5.16934  0.61958  0.77255  0.48576  0.95510
    270   2.77308  4.92039  1.76730  2.57940  4.22766  3.49526  3.86774  2.40050  2.73440  3.25447  4.10479  3.09403  3.97640  3.04183  3.20323  1.90413  3.04251  3.24718  5.53449  4.19040    295 - -
          2.68618  4.42225  2.77519  2.73123  3.46354  2.40513  3.72494  3.29354  2.67741  2.69355  4.24690  2.90347  2.73739  3.18146  2.89801  2.37887  2.77519  2.98518  4.58477  3.61503
          0.01756  4.44699  5.16934  0.61958  0.77255  0.48576  0.95510
    271   2.13557  4.35177  4.46009  3.92932  1.55570  3.95781  4.40280  2.43467  3.80875  2.31476  3.41812  4.06958  4.38529  4.01445  3.96932  3.30118  3.15451  1.73402  4.98578  3.70600    296 - -
          2.68618  4.42225  2.77519  2.73123  3.46354  2.40513  3.72494  3.29354  2.67741  2.69355  4.24690  2.90347  2.73739  3.18146  2.89801  2.37887  2.77519  2.98518  4.58477  3.61503
          0.01756  4.44699  5.16934  0.61958  0.77255  0.48576  0.95510
    272   2.74501  4.96006  3.08840  2.17017  4.23044  2.12305  3.73879  3.64450  2.47087  3.23038  2.78647  3.07000  3.93934  2.88458  2.23503  2.77002  2.97661  3.31367  5.45357  4.12607    297 - -
          2.68618  4.42225  2.77519  2.73123  3.46354  2.40513  3.72494  3.29354  2.67741  2.69355  4.24690  2.90347  2.73739  3.18146  2.89801  2.37887  2.77519  2.98518  4.58477  3.61503
          0.01756  4.44699  5.16934  0.61958  0.77255  0.48576  0.95510
    273   2.21714  5.06549  3.00290  1.85444  4.39521  3.49736  3.71880  3.83161  2.44801  3.37748  4.16306  3.01447  3.91149  2.84306  2.22126  2.73020  2.27855  3.45498  5.55961  4.19985    298 - -
          2.68618  4.42225  2.77519  2.73123  3.46354  2.40513  3.72494  3.29354  2.67741  2.69355  4.24690  2.90347  2.73739  3.18146  2.89801  2.37887  2.77519  2.98518  4.58477  3.61503
          0.01756  4.44699  5.16934  0.61958  0.77255  0.48576  0.95510
    274   2.86305  4.52620  3.66345  2.44395  3.34551  3.81129  4.00685  2.89262  3.08900  1.32147  3.52364  3.55787  4.19575  3.42563  3.39501  3.10385  3.09514  2.73228  4.90070  2.59598    299 - -
          2.68618  4.42225  2.77519  2.73123  3.46354  2.40513  3.72494  3.29354  2.67741  2.69355  4.24690  2.90347  2.73739  3.18146  2.89801  2.37887  2.77519  2.98518  4.58477  3.61503
          0.01756  4.44699  5.16934  0.61958  0.77255  0.48576  0.95510
    275   3.09382  5.69248  1.52799  1.43899  4.99802  3.45305  3.93656  4.52101  2.89918  3.99432  4.80933  2.90824  2.28260  3.08505  3.48249  2.98637  3.36936  4.07479  6.14100  4.64101    300 - -
          2.68618  4.42225  2.77519  2.73123  3.46354  2.40513  3.72494  3.29354  2.67741  2.69355  4.24690  2.90347  2.73739  3.18146  2.89801  2.37887  2.77519  2.98518  4.58477  3.61503
          0.01756  4.44699  5.16934  0.61958  0.77255  0.48576  0.95510
    276   2.91491  4.41179  4.28621  3.75166  3.40822  2.39697  4.38952  2.01426  3.62145  1.22998  3.34505  3.99194  4.38011  3.87911  3.82724  3.31512  3.17201  2.36637  5.07921  3.88827    301 - -
          2.68618  4.42225  2.77519  2.73123  3.46354  2.40513  3.72494  3.29354  2.67741  2.69355  4.24690  2.90347  2.73739  3.18146  2.89801  2.37887  2.77519  2.98518  4.58477  3.61503
          0.18965  4.44699  1.82614  0.61958  0.77255  0.48576  0.95510
    277   2.43075  4.44223  3.35210  3.04037  4.53719  2.12459  4.22590  3.99305  3.15119  3.62242  4.42235  3.32425  2.05192  3.44272  3.53229  1.40421  2.88868  3.42867  5.82435  4.56899    302 - -
          2.68618  4.42225  2.77519  2.73123  3.46354  2.40513  3.72494  3.29354  2.67741  2.69355  4.24690  2.90347  2.73739  3.18146  2.89801  2.37887  2.77519  2.98518  4.58477  3.61503
          0.02082  4.27817  5.00051  0.61958  0.77255  0.36721  1.17982
    278   2.97860  4.98724  3.54186  2.90186  4.27984  3.75556  3.82458  3.57368  1.62859  3.21359  4.09008  3.33365  4.12943  2.99323  2.00476  3.04770  3.18282  1.75132  5.44151  4.21478    303 - -
          2.68618  4.42225  2.77519  2.73123  3.46354  2.40513  3.72494  3.29354  2.67741  2.69355  4.24690  2.90347  2.73739  3.18146  2.89801  2.37887  2.77519  2.98518  4.58477  3.61503
          0.01756  4.44699  5.16934  0.61958  0.77255  0.48576  0.95510
    279   3.48164  4.72964  5.38102  4.84135  3.50820  4.90320  5.34794  1.61298  4.72401  1.01961  3.27801  5.01881  5.08419  4.81437  4.80223  4.28402  3.71694  1.52656  5.59635  4.51408    304 - -
          2.68618  4.42225  2.77519  2.73123  3.46354  2.40513  3.72494  3.29354  2.67741  2.69355  4.24690  2.90347  2.73739  3.18146  2.89801  2.37887  2.77519  2.98518  4.58477  3.61503
          0.01756  4.44699  5.16934  0.61958  0.77255  0.48576  0.95510
    280   3.19976  4.57386  4.81897  4.23803  3.09115  4.35423  4.52890  2.55784  4.04354  1.40242  1.50863  4.38203  4.62913  4.18623  4.13439  3.67506  3.42209  2.61672  2.47040  3.64887    305 - -
          2.68618  4.42225  2.77519  2.73123  3.46354  2.40513  3.72494  3.29354  2.67741  2.69355  4.24690  2.90347  2.73739  3.18146  2.89801  2.37887  2.77519  2.98518  4.58477  3.61503
          0.01756  4.44699  5.16934  0.61958  0.77255  0.48576  0.95510
    281   3.04253  5.58153  1.29271  1.81280  4.89773  3.45411  3.91593  4.39256  2.85392  3.89439  4.70743  2.92070  4.02437  3.06309  3.41845  2.95359  2.14197  3.96437  6.05649  4.58044    306 - -
          2.68618  4.42225  2.77519  2.73123  3.46354  2.40513  3.72494  3.29354  2.67741  2.69355  4.24690  2.90347  2.73739  3.18146  2.89801  2.37887  2.77519  2.98518  4.58477  3.61503
          0.01756  4.44699  5.16934  0.61958  0.77255  0.48576  0.95510
    282   2.98605  4.63438  4.16709  3.82546  0.98176  3.79828  4.10834  3.29605  3.77956  2.88636  3.97013  3.92293  4.37015  3.99480  3.98128  1.95798  3.34984  3.08868  4.55308  2.94401    307 - -
          2.68618  4.42225  2.77519  2.73123  3.46354  2.40513  3.72494  3.29354  2.67741  2.69355  4.24690  2.90347  2.73739  3.18146  2.89801  2.37887  2.77519  2.98518  4.58477  3.61503
          0.01756  4.44699  5.16934  0.61958  0.77255  0.48576  0.95510
    283   3.57705  4.81909  5.41331  4.89761  3.48282  4.98788  5.42046  0.97893  4.74654  1.25317  3.26326  5.09897  5.15262  4.85685  4.83008  4.39411  3.81472  2.07713  5.62286  4.52107    308 - -
          2.68618  4.42225  2.77519  2.73123  3.46354  2.40513  3.72494  3.29354  2.67741  2.69355  4.24690  2.90347  2.73739  3.18146  2.89801  2.37887  2.77519  2.98518  4.58477  3.61503
          0.01756  4.44699  5.16934  0.61958  0.77255  0.48576  0.95510
    284   1.50636  4.42924  3.71973  3.25340  3.80390  2.20672  4.16202  3.26919  3.19367  2.97395  3.86502  3.53568  4.03877  3.51099  3.50906  2.83138  2.97955  2.96938  2.13688  3.97488    309 - -
          2.68618  4.42225  2.77519  2.73123  3.46354  2.40513  3.72494  3.29354  2.67741  2.69355  4.24690  2.90347  2.73739  3.18146  2.89801  2.37887  2.77519  2.98518  4.58477  3.61503
          0.01756  4.44699  5.16934  0.61958  0.77255  0.48576  0.95510
    285   2.73296  4.67585  3.28299  2.21929  3.82207  3.60733  3.81688  2.36897  2.23801  2.89475  3.76471  3.21677  3.99705  3.04322  3.05062  2.84813  2.96221  2.96253  5.19115  2.21330    310 - -
          2.68618  4.42225  2.77519  2.73123  3.46354  2.40513  3.72494  3.29354  2.67741  2.69355  4.24690  2.90347  2.73739  3.18146  2.89801  2.37887  2.77519  2.98518  4.58477  3.61503
          0.01756  4.44699  5.16934  0.61958  0.77255  0.48576  0.95510
    286   3.48803  4.73408  5.39158  4.85219  3.50717  4.91283  5.35804  1.53912  4.73525  1.02543  3.27554  5.02976  5.09067  4.82244  4.81159  4.29466  3.72309  1.58381  5.60025  4.52020    311 - -
          2.68618  4.42225  2.77519  2.73123  3.46354  2.40513  3.72494  3.29354  2.67741  2.69355  4.24690  2.90347  2.73739  3.18146  2.89801  2.37887  2.77519  2.98518  4.58477  3.61503
          0.01756  4.44699  5.16934  0.61958  0.77255  0.48576  0.95510
    287   3.62769  5.52366  3.83771  3.39432  5.05065  4.00518  4.23765  4.53151  0.45505  3.98430  4.94886  3.77819  4.49248  3.42066  2.73570  3.65264  3.85315  4.21955  5.88746  4.80782    312 - -
          2.68618  4.42225  2.77519  2.73123  3.46354  2.40513  3.72494  3.29354  2.67741  2.69355  4.24690  2.90347  2.73739  3.18146  2.89801  2.37887  2.77519  2.98518  4.58477  3.61503
          0.01756  4.44699  5.16934  0.61958  0.77255  0.48576  0.95510
    288   1.86391  4.83028  3.15916  2.62486  4.03953  3.54686  3.77129  3.48231  2.55805  3.10413  3.93930  2.42353  3.95316  2.94819  2.43133  2.78395  2.96242  3.17772  5.33862  2.63175    313 - -
          2.68618  4.42225  2.77519  2.73123  3.46354  2.40513  3.72494  3.29354  2.67741  2.69355  4.24690  2.90347  2.73739  3.18146  2.89801  2.37887  2.77519  2.98518  4.58477  3.61503
          0.35832  4.44699  1.23981  0.61958  0.77255  0.48576  0.95510
    289   2.76744  4.78097  3.38773  2.84306  4.27384  3.48021  3.79372  3.61810  2.28329  3.22480  4.11492  3.23602  3.96709  2.96808  1.41125  2.85190  2.14608  3.29439  5.42976  4.19944    314 - -
          2.68618  4.42225  2.77519  2.73123  3.46354  2.40513  3.72494  3.29354  2.67741  2.69355  4.24690  2.90347  2.73739  3.18146  2.89801  2.37887  2.77519  2.98518  4.58477  3.61503
          0.02460  4.11327  4.83562  0.61958  0.77255  0.30585  1.33370
    290   2.15297  5.23435  1.98327  2.39973  4.55244  3.47334  2.52119  4.02536  2.04784  3.53053  4.29924  2.95029  3.91190  2.84210  2.98130  2.74497  3.02084  3.61555  5.68346  4.28002    315 - -
          2.68618  4.42225  2.77519  2.73123  3.46354  2.40513  3.72494  3.29354  2.67741  2.69355  4.24690  2.90347  2.73739  3.18146  2.89801  2.37887  2.77519  2.98518  4.58477  3.61503
          0.01756  4.44699  5.16934  0.61958  0.77255  0.48576  0.95510
    291   2.92861  4.38557  4.42086  3.86054  1.56472  4.02464  4.31956  2.56212  3.72487  2.08926  2.20495  4.04428  4.38791  3.92494  3.88516  3.33922  2.29099  2.47912  4.87534  3.60962    316 - -
          2.68618  4.42225  2.77519  2.73123  3.46354  2.40513  3.72494  3.29354  2.67741  2.69355  4.24690  2.90347  2.73739  3.18146  2.89801  2.37887  2.77519  2.98518  4.58477  3.61503
          0.01756  4.44699  5.16934  0.61958  0.77255  0.48576  0.95510
    292   2.06818  4.66354  3.49598  2.95622  3.63308  3.66464  3.88559  3.26042  2.72404  2.92164  3.82127  3.37012  4.08567  3.18522  2.28068  2.95218  3.05595  3.00813  5.06480  1.71635    317 - -
          2.68618  4.42225  2.77519  2.73123  3.46354  2.40513  3.72494  3.29354  2.67741  2.69355  4.24690  2.90347  2.73739  3.18146  2.89801  2.37887  2.77519  2.98518  4.58477  3.61503
          0.01756  4.44699  5.16934  0.61958  0.77255  0.48576  0.95510
    293   2.78360  5.24484  2.78742  1.91966  4.56982  2.54570  2.76503  4.04567  2.51790  3.54915  4.31619  2.38115  3.91048  2.84924  3.01599  2.10946  3.02543  3.63066  5.70330  4.29328    318 - -
          2.68618  4.42225  2.77519  2.73123  3.46354  2.40513  3.72494  3.29354  2.67741  2.69355  4.24690  2.90347  2.73739  3.18146  2.89801  2.37887  2.77519  2.98518  4.58477  3.61503
          0.01756  4.44699  5.16934  0.61958  0.77255  0.48576  0.95510
    294   2.10727  4.37198  3.82827  3.32007  3.62668  3.54844  4.13470  3.02917  3.20687  2.75988  3.68262  3.59033  4.07585  3.52957  3.49153  2.89502  1.74631  2.77870  1.95440  3.84396    319 - -
          2.68618  4.42225  2.77519  2.73123  3.46354  2.40513  3.72494  3.29354  2.67741  2.69355  4.24690  2.90347  2.73739  3.18146  2.89801  2.37887  2.77519  2.98518  4.58477  3.61503
          0.01756  4.44699  5.16934  0.61958  0.77255  0.48576  0.95510
    295   2.91647  4.42103  4.23978  3.68493  3.41860  4.00176  4.36344  1.70539  3.56104  2.18111  2.27087  3.95595  1.96027  3.82484  3.78783  3.30985  3.16434  2.35569  5.08792  3.90564    320 - -
          2.68618  4.42225  2.77519  2.73123  3.46354  2.40513  3.72494  3.29354  2.67741  2.69355  4.24690  2.90347  2.73739  3.18146  2.89801  2.37887  2.77519  2.98518  4.58477  3.61503
          0.01756  4.44699  5.16934  0.61958  0.77255  0.48576  0.95510
    296   3.32085  5.50723  3.76965  3.01517  5.03938  3.92770  3.78934  4.35353  1.08090  3.71980  4.57306  3.41263  4.26354  2.18414  1.64995  3.28696  3.46092  4.01379  5.70963  4.56376    321 - -
          2.68618  4.42225  2.77519  2.73123  3.46354  2.40513  3.72494  3.29354  2.67741  2.69355  4.24690  2.90347  2.73739  3.18146  2.89801  2.37887  2.77519  2.98518  4.58477  3.61503
          0.01756  4.44699  5.16934  0.61958  0.77255  0.48576  0.95510
    297   3.77469  5.03435  5.22314  4.80142  0.94078  4.82662  4.43135  2.74506  4.62949  1.37406  3.33730  4.76013  5.04671  4.60796  4.64098  4.22671  4.00038  2.89451  4.56310  2.97971    322 - -
          2.68618  4.42225  2.77519  2.73123  3.46354  2.40513  3.72494  3.29354  2.67741  2.69355  4.24690  2.90347  2.73739  3.18146  2.89801  2.37887  2.77519  2.98518  4.58477  3.61503
          0.01756  4.44699  5.16934  0.61958  0.77255  0.48576  0.95510
    298   3.41403  4.64170  5.39949  4.93385  3.95784  4.94839  5.66666  1.16458  4.85514  2.40141  3.71077  5.10225  5.20582  5.11329  5.02784  4.37668  3.67983  0.89455  6.03701  4.81942    323 - -
          2.68618  4.42225  2.77519  2.73123  3.46354  2.40513  3.72494  3.29354  2.67741  2.69355  4.24690  2.90347  2.73739  3.18146  2.89801  2.37887  2.77519  2.98518  4.58477  3.61503
          0.01756  4.44699  5.16934  0.61958  0.77255  0.48576  0.95510
    299   3.07529  5.67464  1.27230  1.80316  4.97913  3.46302  3.90839  4.49569  1.97746  3.96016  4.76751  2.91305  4.03181  3.05084  3.36973  2.97065  3.34187  4.05097  6.09737  4.61166    324 - -
          2.68618  4.42225  2.77519  2.73123  3.46354  2.40513  3.72494  3.29354  2.67741  2.69355  4.24690  2.90347  2.73739  3.18146  2.89801  2.37887  2.77519  2.98518  4.58477  3.61503
          0.01756  4.44699  5.16934  0.61958  0.77255  0.48576  0.95510
    300   2.68485  2.85517  2.78031  3.11933  2.45967  3.69177  3.96349  2.18088  3.06539  2.53794  3.44473  2.68788  4.07331  3.35099  3.38518  2.95108  2.91918  2.58129  4.92268  3.69191    325 - -
          2.68618  4.42225  2.77519  2.73123  3.46354  2.40513  3.72494  3.29354  2.67741  2.69355  4.24690  2.90347  2.73739  3.18146  2.89801  2.37887  2.77519  2.98518  4.58477  3.61503
          0.01756  4.44699  5.16934  0.61958  0.77255  0.48576  0.95510
    301   3.64753  4.88843  5.46323  4.93240  3.38495  5.03317  5.41305  1.32007  4.77687  0.89070  3.15619  5.14422  5.16053  4.82926  4.83148  4.43541  3.87573  2.23949  5.55770  4.49953    326 - -
          2.68618  4.42225  2.77519  2.73123  3.46354  2.40513  3.72494  3.29354  2.67741  2.69355  4.24690  2.90347  2.73739  3.18146  2.89801  2.37887  2.77519  2.98518  4.58477  3.61503
          0.01756  4.44699  5.16934  0.61958  0.77255  0.48576  0.95510
    302   1.64315  4.56260  3.42307  2.96610  3.86144  3.54330  4.01787  3.16305  2.94486  1.89458  3.81661  2.29350  4.03978  3.28699  3.31281  2.86784  2.99827  2.90365  5.28561  4.01916    327 - -
          2.68618  4.42225  2.77519  2.73123  3.46354  2.40513  3.72494  3.29354  2.67741  2.69355  4.24690  2.90347  2.73739  3.18146  2.89801  2.37887  2.77519  2.98518  4.58477  3.61503
          0.01756  4.44699  5.16934  0.61958  0.77255  0.48576  0.95510
    303   3.20051  5.30749  3.72606  2.98852  4.69971  3.87826  3.79686  4.03770  1.37387  2.35270  4.37632  3.39432  4.22107  2.93190  1.45689  3.20723  3.36278  3.73600  5.59994  4.42067    328 - -
          2.68618  4.42225  2.77519  2.73123  3.46354  2.40513  3.72494  3.29354  2.67741  2.69355  4.24690  2.90347  2.73739  3.18146  2.89801  2.37887  2.77519  2.98518  4.58477  3.61503
          0.01756  4.44699  5.16934  0.61958  0.77255  0.48576  0.95510
    304   2.76889  5.11049  3.06667  2.07971  4.42136  2.72019  3.69921  3.85572  2.04009  2.46616  4.16991  3.03322  3.93024  2.81955  2.16213  2.75942  2.99233  3.48445  5.54852  4.20271    329 - -
          2.68618  4.42225  2.77519  2.73123  3.46354  2.40513  3.72494  3.29354  2.67741  2.69355  4.24690  2.90347  2.73739  3.18146  2.89801  2.37887  2.77519  2.98518  4.58477  3.61503
          0.01756  4.44699  5.16934  0.61958  0.77255  0.48576  0.95510
    305   2.27262  5.51641  1.55962  1.77421  4.84897  2.35432  3.87718  4.35094  2.78416  3.84040  4.63607  2.91889  3.99686  3.01569  3.33896  2.90272  3.24996  3.91440  5.99455  4.52843    330 - -
          2.68664  4.42271  2.77509  2.73060  3.46400  2.40518  3.72541  3.29209  2.67735  2.69349  4.24736  2.90393  2.73729  3.18107  2.89783  2.37895  2.77509  2.98565  4.58523  3.61549
          0.38933  1.14947  5.16934  1.72509  0.19621  0.48576  0.95510
    306   2.73064  4.62188  3.41074  2.84625  3.82529  3.61578  3.86566  3.18293  2.68478  1.86411  3.74048  3.28987  2.72844  3.10252  2.27278  2.87146  2.40288  2.93233  5.20002  3.94389    342 - -
          2.68618  4.42225  2.77519  2.73123  3.46354  2.40513  3.72494  3.29354  2.67741  2.69355  4.24690  2.90347  2.73739  3.18146  2.89801  2.37887  2.77519  2.98518  4.58477  3.61503
          0.01756  4.44699  5.16934  0.61958  0.77255  0.48576  0.95510
    307   3.03144  5.12686  2.99499  1.10978  4.20251  3.65979  4.01002  3.50574  2.82286  2.05416  4.14437  3.23561  4.14934  3.20258  3.22862  3.07094  3.28784  3.29672  5.60714  4.26608    343 - -
          2.68618  4.42225  2.77519  2.73123  3.46354  2.40513  3.72494  3.29354  2.67741  2.69355  4.24690  2.90347  2.73739  3.18146  2.89801  2.37887  2.77519  2.98518  4.58477  3.61503
          0.01756  4.44699  5.16934  0.61958  0.77255  0.48576  0.95510
    308   2.70604  4.31799  3.79123  3.23774  3.44495  2.75337  2.58382  1.77998  3.14996  2.51822  3.44339  3.57213  4.11509  3.44526  3.43858  2.99992  2.94830  2.11599  4.93333  3.70783    344 - -
          2.68618  4.42225  2.77519  2.73123  3.46354  2.40513  3.72494  3.29354  2.67741  2.69355  4.24690  2.90347  2.73739  3.18146  2.89801  2.37887  2.77519  2.98518  4.58477  3.61503
          0.01756  4.44699  5.16934  0.61958  0.77255  0.48576  0.95510
    309   2.23040  4.69659  3.30484  2.75418  3.98900  3.53897  3.84511  3.36810  2.64773  2.33514  3.87807  3.21463  3.97303  3.04533  2.24244  1.84689  2.95522  3.07532  5.31666  4.03547    345 - -
          2.68618  4.42225  2.77519  2.73123  3.46354  2.40513  3.72494  3.29354  2.67741  2.69355  4.24690  2.90347  2.73739  3.18146  2.89801  2.37887  2.77519  2.98518  4.58477  3.61503
          0.01756  4.44699  5.16934  0.61958  0.77255  0.48576  0.95510
    310   2.18080  4.29765  3.93142  3.36243  3.37119  3.79021  2.61293  2.04925  3.25240  1.75878  3.36723  3.66742  4.16469  3.53427  3.51049  3.06840  2.97417  2.47384  4.89659  3.68042    346 - -
          2.68618  4.42225  2.77519  2.73123  3.46354  2.40513  3.72494  3.29354  2.67741  2.69355  4.24690  2.90347  2.73739  3.18146  2.89801  2.37887  2.77519  2.98518  4.58477  3.61503
          0.01756  4.44699  5.16934  0.61958  0.77255  0.48576  0.95510
    311   1.67373  4.78382  3.19809  2.74480  4.31413  3.43854  3.92867  3.70062  2.71400  3.33066  4.16219  3.19862  3.96089  1.76190  3.12113  2.76130  2.31144  3.32973  5.57979  4.27505    347 - -
          2.68618  4.42225  2.77519  2.73123  3.46354  2.40513  3.72494  3.29354  2.67741  2.69355  4.24690  2.90347  2.73739  3.18146  2.89801  2.37887  2.77519  2.98518  4.58477  3.61503
          0.01756  4.44699  5.16934  0.61958  0.77255  0.48576  0.95510
    312   3.80159  5.05305  5.41356  4.91318  2.14921  5.00579  4.96264  2.54332  4.75817  0.61115  3.07750  5.04348  5.12599  4.70827  4.76340  4.40786  4.01473  2.77933  5.05667  3.70549    348 - -
          2.68618  4.42225  2.77519  2.73123  3.46354  2.40513  3.72494  3.29354  2.67741  2.69355  4.24690  2.90347  2.73739  3.18146  2.89801  2.37887  2.77519  2.98518  4.58477  3.61503
          0.01756  4.44699  5.16934  0.61958  0.77255  0.48576  0.95510
    313   2.79239  4.30583  4.10783  3.55257  3.31458  3.86111  4.16208  1.79402  3.43112  2.39932  3.39802  3.80410  4.24626  3.69503  3.65404  3.16006  1.79976  2.38077  4.87533  2.41789    349 - -
          2.68618  4.42225  2.77519  2.73123  3.46354  2.40513  3.72494  3.29354  2.67741  2.69355  4.24690  2.90347  2.73739  3.18146  2.89801  2.37887  2.77519  2.98518  4.58477  3.61503
          0.01756  4.44699  5.16934  0.61958  0.77255  0.48576  0.95510
    314   2.80740  5.20440  1.92834  1.97013  4.49416  3.47313  3.76486  3.94941  2.58243  2.40577  4.28095  2.95933  3.93165  2.89543  3.08374  2.12267  3.05136  3.56637  5.67743  4.27900    350 - -
          2.68618  4.42225  2.77519  2.73123  3.46354  2.40513  3.72494  3.29354  2.67741  2.69355  4.24690  2.90347  2.73739  3.18146  2.89801  2.37887  2.77519  2.98518  4.58477  3.61503
          0.01756  4.44699  5.16934  0.61958  0.77255  0.48576  0.95510
    315   1.45344  4.39677  3.79357  3.33946  4.20802  2.29028  4.31820  3.57061  3.31734  3.28858  4.13842  3.54480  3.96367  3.60414  3.65178  1.83351  2.92908  2.13455  5.59618  4.37929    351 - -
          2.68618  4.42225  2.77519  2.73123  3.46354  2.40513  3.72494  3.29354  2.67741  2.69355  4.24690  2.90347  2.73739  3.18146  2.89801  2.37887  2.77519  2.98518  4.58477  3.61503
          0.01756  4.44699  5.16934  0.61958  0.77255  0.48576  0.95510
    316   3.29290  4.58322  5.19811  4.62727  2.14758  4.60819  4.96450  1.48726  4.48070  1.45518  3.20483  4.73416  4.84588  4.55897  4.52244  3.95616  3.52257  1.68737  5.28585  4.15714    352 - -
          2.68618  4.42225  2.77519  2.73123  3.46354  2.40513  3.72494  3.29354  2.67741  2.69355  4.24690  2.90347  2.73739  3.18146  2.89801  2.37887  2.77519  2.98518  4.58477  3.61503
          0.01756  4.44699  5.16934  0.61958  0.77255  0.48576  0.95510
    317   2.73456  4.49703  3.52111  2.23757  3.60874  3.68874  3.94255  2.90170  2.91333  1.83173  2.70491  3.39579  4.07090  3.23957  3.27675  2.93843  2.25577  2.70267  5.07998  3.84292    353 - -
          2.68618  4.42225  2.77519  2.73123  3.46354  2.40513  3.72494  3.29354  2.67741  2.69355  4.24690  2.90347  2.73739  3.18146  2.89801  2.37887  2.77519  2.98518  4.58477  3.61503
          0.01756  4.44699  5.16934  0.61958  0.77255  0.48576  0.95510
    318   2.83750  4.41945  3.90192  3.35671  2.27878  3.84057  3.93891  2.87088  3.28382  2.57736  3.52829  2.00532  4.21520  3.54153  3.56156  3.11506  3.07126  2.00241  4.60246  2.41927    354 - -
          2.68618  4.42225  2.77519  2.73123  3.46354  2.40513  3.72494  3.29354  2.67741  2.69355  4.24690  2.90347  2.73739  3.18146  2.89801  2.37887  2.77519  2.98518  4.58477  3.61503
          0.01756  4.44699  5.16934  0.61958  0.77255  0.48576  0.95510
    319   2.85435  5.34817  2.19588  1.99359  4.67536  1.91707  3.77213  4.15874  2.57124  3.64905  4.42180  2.93762  3.94210  2.89290  2.23033  2.79988  3.09992  3.73517  5.79423  4.37130    355 - -
          2.68618  4.42225  2.77519  2.73123  3.46354  2.40513  3.72494  3.29354  2.67741  2.69355  4.24690  2.90347  2.73739  3.18146  2.89801  2.37887  2.77519  2.98518  4.58477  3.61503
          0.01756  4.44699  5.16934  0.61958  0.77255  0.48576  0.95510
    320   2.86344  5.36164  1.73072  2.37303  4.70087  2.46114  3.78727  4.19023  2.60310  3.67892  4.45217  2.13389  3.94614  2.90979  2.41761  2.80713  3.11442  3.76023  5.82334  4.39312    356 - -
          2.68618  4.42225  2.77519  2.73123  3.46354  2.40513  3.72494  3.29354  2.67741  2.69355  4.24690  2.90347  2.73739  3.18146  2.89801  2.37887  2.77519  2.98518  4.58477  3.61503
          0.01756  4.44699  5.16934  0.61958  0.77255  0.48576  0.95510
    321   2.90709  5.29206  2.06810  1.49033  4.54473  3.48680  3.83782  3.97811  2.70015  2.08467  4.36950  2.97019  3.98537  2.98339  3.21030  2.86867  3.15837  3.61892  5.76216  4.35385    357 - -
          2.68618  4.42225  2.77519  2.73123  3.46354  2.40513  3.72494  3.29354  2.67741  2.69355  4.24690  2.90347  2.73739  3.18146  2.89801  2.37887  2.77519  2.98518  4.58477  3.61503
          0.01756  4.44699  5.16934  0.61958  0.77255  0.48576  0.95510
    322   2.72637  4.96305  2.44534  1.83060  4.17949  3.50821  3.73630  3.62586  2.54617  3.21787  2.69551  3.02668  3.91939  2.88667  3.01678  2.74553  2.96077  3.29597  5.44205  2.68125    358 - -
          2.68618  4.42225  2.77519  2.73123  3.46354  2.40513  3.72494  3.29354  2.67741  2.69355  4.24690  2.90347  2.73739  3.18146  2.89801  2.37887  2.77519  2.98518  4.58477  3.61503
          0.15760  4.44699  2.00923  0.61958  0.77255  0.48576  0.95510
    323   1.15841  4.34011  3.72566  3.51914  4.64644  1.33771  4.58224  4.04110  3.63144  3.76428  4.59305  3.58458  3.89645  3.88304  3.90521  2.59739  2.92926  3.43464  5.97779  4.80865    359 - -
          2.68618  4.42225  2.77519  2.73123  3.46354  2.40513  3.72494  3.29354  2.67741  2.69355  4.24690  2.90347  2.73739  3.18146  2.89801  2.37887  2.77519  2.98518  4.58477  3.61503
          0.02017  4.30957  5.03191  0.61958  0.77255  0.67495  0.71168
    324   3.27927  4.60763  4.96298  4.40937  1.62240  4.49544  4.67028  2.31798  4.26663  1.31230  3.09598  4.54404  4.74031  4.34928  4.34263  3.83629  3.50703  1.83672  4.97247  3.68015    360 - -
          2.68618  4.42225  2.77519  2.73123  3.46354  2.40513  3.72494  3.29354  2.67741  2.69355  4.24690  2.90347  2.73739  3.18146  2.89801  2.37887  2.77519  2.98518  4.58477  3.61503
          0.02017  4.30957  5.03191  0.61958  0.77255  0.38339  1.14429
    325   4.17577  5.42709  4.73824  4.60404  2.55545  4.53983  4.04234  4.12390  4.45242  3.42050  4.73946  4.50065  5.01316  4.60674  4.50224  4.23982  4.47219  4.02432  4.20988  0.37260    361 - -
          2.68618  4.42225  2.77519  2.73123  3.46354  2.40513  3.72494  3.29354  2.67741  2.69355  4.24690  2.90347  2.73739  3.18146  2.89801  2.37887  2.77519  2.98518  4.58477  3.61503
          0.01756  4.44699  5.16934  0.61958  0.77255  0.48576  0.95510
    326   2.47354  4.44523  3.70884  3.36435  4.63092  1.93048  4.45024  4.06848  3.41090  3.72566  4.52626  3.53949  3.94341  3.69437  3.75275  1.40800  1.56136  3.48418  5.94545  4.72721    362 - -
          2.68618  4.42225  2.77519  2.73123  3.46354  2.40513  3.72494  3.29354  2.67741  2.69355  4.24690  2.90347  2.73739  3.18146  2.89801  2.37887  2.77519  2.98518  4.58477  3.61503
          0.01756  4.44699  5.16934  0.61958  0.77255  0.48576  0.95510
    327   1.45170  4.44311  4.59327  4.07229  3.73504  4.16163  4.75730  1.60732  3.97546  2.47696  3.61076  4.26820  4.58427  4.23185  4.19034  3.51912  3.28621  1.56462  5.45156  4.24872    363 - -
          2.68618  4.42225  2.77519  2.73123  3.46354  2.40513  3.72494  3.29354  2.67741  2.69355  4.24690  2.90347  2.73739  3.18146  2.89801  2.37887  2.77519  2.98518  4.58477  3.61503
          0.01756  4.44699  5.16934  0.61958  0.77255  0.48576  0.95510
    328   3.34275  4.63450  5.22592  4.64849  2.14303  4.64187  4.97218  1.81734  4.49981  1.16666  3.13316  4.76487  4.86020  4.54967  4.52977  3.98854  3.56759  1.75856  5.26085  4.15295    364 - -
          2.68618  4.42225  2.77519  2.73123  3.46354  2.40513  3.72494  3.29354  2.67741  2.69355  4.24690  2.90347  2.73739  3.18146  2.89801  2.37887  2.77519  2.98518  4.58477  3.61503
          0.01756  4.44699  5.16934  0.61958  0.77255  0.48576  0.95510
    329   3.51116  5.54159  4.06454  3.24328  5.11533  4.04258  3.85862  4.40638  1.61234  3.76674  4.66354  3.57424  4.38111  2.98992  0.81182  3.49391  3.63030  4.10142  5.72862  4.64608    365 - -
          2.68618  4.42225  2.77519  2.73123  3.46354  2.40513  3.72494  3.29354  2.67741  2.69355  4.24690  2.90347  2.73739  3.18146  2.89801  2.37887  2.77519  2.98518  4.58477  3.61503
          0.13420  4.44699  2.17269  0.61958  0.77255  0.48576  0.95510
    330   2.15187  4.50937  3.41838  2.15967  3.69405  3.63597  3.91802  2.81842  2.85657  2.21237  3.61539  3.32983  4.03478  3.18641  3.24099  2.89282  2.94590  2.02690  5.14289  3.88804    366 - -
          2.68618  4.42225  2.77519  2.73123  3.46354  2.40513  3.72494  3.29354  2.67741  2.69355  4.24690  2.90347  2.73739  3.18146  2.89801  2.37887  2.77519  2.98518  4.58477  3.61503
          0.01971  4.33250  5.05485  0.61958  0.77255  0.64743  0.74105
    331   2.86349  4.34809  4.24903  3.70877  3.36923  2.64947  4.34198  1.78510  3.57873  1.38961  3.30770  3.94940  4.33770  3.83672  3.78438  3.27665  3.11649  2.25509  5.03098  3.83741    367 - -
          2.68640  4.42247  2.77482  2.73145  3.46376  2.40535  3.72516  3.29376  2.67763  2.69213  4.24712  2.90301  2.73762  3.18168  2.89823  2.37869  2.77541  2.98540  4.58499  3.61525
          0.21530  1.67491  5.05485  1.56309  0.23507  0.39651  1.11677
    332   2.87176  5.33291  2.02676  2.41007  4.68924  3.47688  3.79328  4.16796  1.46120  3.66190  4.44200  2.96334  3.95973  2.91773  3.04903  2.16938  3.12255  3.74569  5.80325  4.39187    374 - -
          2.68618  4.42225  2.77519  2.73123  3.46354  2.40513  3.72494  3.29354  2.67741  2.69355  4.24690  2.90347  2.73739  3.18146  2.89801  2.37887  2.77519  2.98518  4.58477  3.61503
          0.01756  4.44699  5.16934  0.61958  0.77255  0.48576  0.95510
    333   2.89991  5.07832  3.33599  2.71735  4.38972  3.66843  3.75359  3.77191  1.57251  2.52986  4.15439  3.19382  4.04222  2.89370  2.00127  2.92097  2.33826  3.45098  5.49958  4.22863    375 - -
          2.68618  4.42225  2.77519  2.73123  3.46354  2.40513  3.72494  3.29354  2.67741  2.69355  4.24690  2.90347  2.73739  3.18146  2.89801  2.37887  2.77519  2.98518  4.58477  3.61503
          0.01756  4.44699  5.16934  0.61958  0.77255  0.48576  0.95510
    334   1.64473  4.76824  3.22480  2.77909  4.40280  3.40491  3.96344  3.81711  2.14850  3.42700  4.24094  3.21690  3.95480  3.13151  3.14047  1.60494  2.99866  3.40661  5.64490  4.34253    376 - -
          2.68618  4.42225  2.77519  2.73123  3.46354  2.40513  3.72494  3.29354  2.67741  2.69355  4.24690  2.90347  2.73739  3.18146  2.89801  2.37887  2.77519  2.98518  4.58477  3.61503
          0.01756  4.44699  5.16934  0.61958  0.77255  0.48576  0.95510
    335   2.74392  4.90187  2.99380  2.70383  4.59677  1.42881  4.01661  4.05971  2.83280  3.63340  4.44428  3.17027  3.98438  2.08268  3.25586  2.13053  3.09593  3.60595  5.81447  4.47904    377 - -
          2.68625  4.42232  2.77526  2.73073  3.46360  2.40519  3.72501  3.29361  2.67703  2.69361  4.24696  2.90353  2.73746  3.18153  2.89807  2.37893  2.77526  2.98525  4.58483  3.61510
          0.35832  1.21921  5.16934  0.14898  1.97752  0.48576  0.95510
    336   2.04770  2.71411  4.26120  3.68764  3.30854  3.78453  4.18003  2.54120  3.55506  2.38520  3.32814  3.84824  4.19172  3.77015  3.71608  3.09625  2.95112  1.71088  4.83693  2.45635    379 - -
          2.68618  4.42225  2.77519  2.73123  3.46354  2.40513  3.72494  3.29354  2.67741  2.69355  4.24690  2.90347  2.73739  3.18146  2.89801  2.37887  2.77519  2.98518  4.58477  3.61503
          0.01756  4.44699  5.16934  0.61958  0.77255  0.48576  0.95510
    337   2.14056  4.71250  3.30703  2.75681  4.05052  3.52252  3.85618  3.41189  2.64436  3.07575  3.92594  3.21466  2.56639  3.04774  1.89702  2.78769  2.95934  2.45501  5.36403  4.08096    380 - -
          2.68618  4.42225  2.77519  2.73123  3.46354  2.40513  3.72494  3.29354  2.67741  2.69355  4.24690  2.90347  2.73739  3.18146  2.89801  2.37887  2.77519  2.98518  4.58477  3.61503
          0.01756  4.44699  5.16934  0.61958  0.77255  0.48576  0.95510
    338   2.68963  4.39273  3.58229  2.38068  3.50842  3.67217  3.92516  2.36950  2.96791  2.07139  3.49327  3.41919  4.05226  3.27231  3.31165  2.40745  2.92172  2.65152  4.96526  2.56303    381 - -
          2.68618  4.42225  2.77519  2.73123  3.46354  2.40513  3.72494  3.29354  2.67741  2.69355  4.24690  2.90347  2.73739  3.18146  2.89801  2.37887  2.77519  2.98518  4.58477  3.61503
          0.01756  4.44699  5.16934  0.61958  0.77255  0.48576  0.95510
    339   2.79855  5.00897  1.74001  2.53265  4.30460  3.48261  3.85622  3.72628  2.71755  2.28728  4.18555  3.05808  3.97242  3.02205  3.19562  1.88987  3.06775  3.38926  5.58843  4.22249    382 - -
          2.68618  4.42225  2.77519  2.73123  3.46354  2.40513  3.72494  3.29354  2.67741  2.69355  4.24690  2.90347  2.73739  3.18146  2.89801  2.37887  2.77519  2.98518  4.58477  3.61503
          0.01756  4.44699  5.16934  0.61958  0.77255  0.48576  0.95510
    340   2.09286  4.64762  3.35188  2.79361  3.86112  3.57970  3.84429  3.26426  2.67164  2.92686  3.79152  3.24722  2.18304  3.07028  2.44966  2.83246  2.95673  2.99312  2.95017  3.94180    383 - -
          2.68618  4.42225  2.77519  2.73123  3.46354  2.40513  3.72494  3.29354  2.67741  2.69355  4.24690  2.90347  2.73739  3.18146  2.89801  2.37887  2.77519  2.98518  4.58477  3.61503
          0.01756  4.44699  5.16934  0.61958  0.77255  0.48576  0.95510
    341   2.86028  5.20762  3.15099  1.75298  4.55534  3.60096  3.71326  3.97872  1.82581  2.62880  4.26422  3.08756  3.98548  2.82982  2.11750  2.84112  3.07301  3.60279  5.60020  4.28040    384 - -
          2.68618  4.42225  2.77519  2.73123  3.46354  2.40513  3.72494  3.29354  2.67741  2.69355  4.24690  2.90347  2.73739  3.18146  2.89801  2.37887  2.77519  2.98518  4.58477  3.61503
          0.01756  4.44699  5.16934  0.61958  0.77255  0.48576  0.95510
    342   2.99470  4.59377  3.99187  3.43462  3.47509  4.01938  4.26735  1.76742  3.25238  1.70159  3.37511  3.80632  4.36429  1.86168  3.53357  3.30522  3.22476  2.53387  5.16388  3.96156    385 - -
          2.68618  4.42225  2.77519  2.73123  3.46354  2.40513  3.72494  3.29354  2.67741  2.69355  4.24690  2.90347  2.73739  3.18146  2.89801  2.37887  2.77519  2.98518  4.58477  3.61503
          0.01756  4.44699  5.16934  0.61958  0.77255  0.48576  0.95510
    343   3.40756  4.64675  5.35078  4.83518  3.71804  4.88788  5.42508  1.57091  4.73540  1.60021  3.49176  5.00450  5.10848  4.90973  4.85970  4.27872  3.65476  0.97106  5.75733  4.60658    386 - -
          2.68618  4.42225  2.77519  2.73123  3.46354  2.40513  3.72494  3.29354  2.67741  2.69355  4.24690  2.90347  2.73739  3.18146  2.89801  2.37887  2.77519  2.98518  4.58477  3.61503
          0.01756  4.44699  5.16934  0.61958  0.77255  0.48576  0.95510
    344   2.28244  5.43226  1.59969  2.35567  4.75781  3.45558  3.82330  4.25257  2.67938  3.74255  4.52510  2.11172  3.96735  2.29419  3.20974  2.84796  3.17146  3.82225  5.89224  4.44602    387 - -
          2.68618  4.42225  2.77519  2.73123  3.46354  2.40513  3.72494  3.29354  2.67741  2.69355  4.24690  2.90347  2.73739  3.18146  2.89801  2.37887  2.77519  2.98518  4.58477  3.61503
          0.01756  4.44699  5.16934  0.61958  0.77255  0.48576  0.95510
    345   1.80368  4.58097  3.40031  2.84830  3.84364  3.56002  3.89021  2.41497  2.76103  2.89092  3.76265  3.28488  3.99418  3.12977  2.28767  2.30317  2.94196  2.92140  5.22164  3.96017    388 - -
          2.68618  4.42225  2.77519  2.73123  3.46354  2.40513  3.72494  3.29354  2.67741  2.69355  4.24690  2.90347  2.73739  3.18146  2.89801  2.37887  2.77519  2.98518  4.58477  3.61503
          0.01756  4.44699  5.16934  0.61958  0.77255  0.48576  0.95510
    346   3.65010  4.89102  5.46446  4.93332  3.38218  5.03475  5.41302  1.33360  4.77748  0.88070  3.15324  5.14567  5.16099  4.82843  4.83139  4.43700  3.87803  2.24501  5.55600  4.49890    389 - -
          2.68618  4.42225  2.77519  2.73123  3.46354  2.40513  3.72494  3.29354  2.67741  2.69355  4.24690  2.90347  2.73739  3.18146  2.89801  2.37887  2.77519  2.98518  4.58477  3.61503
          0.01756  4.44699  5.16934  0.61958  0.77255  0.48576  0.95510
    347   1.40844  4.71730  3.21798  2.24262  3.97910  3.56868  3.93369  3.23954  2.79876  2.33997  3.88601  3.25250  4.03043  3.15302  3.19992  2.87687  3.02800  2.98208  5.36444  4.08009    390 - -
          2.68618  4.42225  2.77519  2.73123  3.46354  2.40513  3.72494  3.29354  2.67741  2.69355  4.24690  2.90347  2.73739  3.18146  2.89801  2.37887  2.77519  2.98518  4.58477  3.61503
          0.01756  4.44699  5.16934  0.61958  0.77255  0.48576  0.95510
    348   3.07175  5.67640  1.94959  1.19070  4.97561  3.45753  3.90992  4.49719  2.83777  3.96273  4.76954  2.90727  4.02865  2.07169  3.40109  2.96646  3.33986  4.05100  6.10274  4.61064    391 - -
          2.68618  4.42225  2.77519  2.73123  3.46354  2.40513  3.72494  3.29354  2.67741  2.69355  4.24690  2.90347  2.73739  3.18146  2.89801  2.37887  2.77519  2.98518  4.58477  3.61503
          0.01756  4.44699  5.16934  0.61958  0.77255  0.48576  0.95510
    349   2.77347  4.24289  4.20277  3.63313  3.05170  2.47555  4.03349  1.81219  3.49948  2.41196  3.35600  3.81511  4.22317  3.71715  3.67342  3.14669  3.00648  2.49660  2.92234  2.30600    392 - -
          2.68618  4.42225  2.77519  2.73123  3.46354  2.40513  3.72494  3.29354  2.67741  2.69355  4.24690  2.90347  2.73739  3.18146  2.89801  2.37887  2.77519  2.98518  4.58477  3.61503
          0.01756  4.44699  5.16934  0.61958  0.77255  0.48576  0.95510
    350   3.65456  4.90762  5.46776  4.89802  2.25387  4.96650  5.17089  1.87321  4.75759  0.76653  3.02012  5.06496  5.07262  4.70312  4.75363  4.33370  3.86407  2.56486  5.28998  4.17056    393 - -
          2.68618  4.42225  2.77519  2.73123  3.46354  2.40513  3.72494  3.29354  2.67741  2.69355  4.24690  2.90347  2.73739  3.18146  2.89801  2.37887  2.77519  2.98518  4.58477  3.61503
          0.01756  4.44699  5.16934  0.61958  0.77255  0.48576  0.95510
    351   1.92281  2.77536  3.89583  3.36206  2.46089  2.53561  4.14765  2.97908  3.29307  2.71016  3.60688  3.60256  4.04113  3.55876  3.57347  2.07062  2.91154  2.72159  5.08715  3.87952    394 - -
          2.68618  4.42225  2.77519  2.73123  3.46354  2.40513  3.72494  3.29354  2.67741  2.69355  4.24690  2.90347  2.73739  3.18146  2.89801  2.37887  2.77519  2.98518  4.58477  3.61503
          0.01756  4.44699  5.16934  0.61958  0.77255  0.48576  0.95510
    352   2.72422  4.96435  2.99848  1.78513  4.22891  3.50532  3.74055  3.64345  2.53098  3.23859  2.66288  2.46950  3.91952  2.88569  2.99254  2.74385  2.35401  3.30786  5.47112  4.12502    395 - -
          2.68618  4.42225  2.77519  2.73123  3.46354  2.40513  3.72494  3.29354  2.67741  2.69355  4.24690  2.90347  2.73739  3.18146  2.89801  2.37887  2.77519  2.98518  4.58477  3.61503
          0.01756  4.44699  5.16934  0.61958  0.77255  0.48576  0.95510
    353   2.78025  4.31090  4.02773  3.45032  2.45754  3.82917  4.01302  2.74234  3.29642  2.43436  3.39556  3.71286  4.19670  3.58055  2.02927  3.10970  3.01123  1.97072  2.80994  3.35846    396 - -
          2.68618  4.42225  2.77519  2.73123  3.46354  2.40513  3.72494  3.29354  2.67741  2.69355  4.24690  2.90347  2.73739  3.18146  2.89801  2.37887  2.77519  2.98518  4.58477  3.61503
          0.01185  4.44129        *  0.61958  0.77255  0.00000        *
//
