# Supplementary material for: MacSyFinder: A Program to Mine Genomes for Molecular Systems with an Application to CRISPR-Cas Systems
Source: PLoS One. 2014 Oct 17;9(10):e110726. doi: 10.1371/journal.pone.0110726 (PMC4201578; doi:10.1371/journal.pone.0110726)
Supplement: Data S2 — The Cas-Finder: models and profiles (compressed tarball archive). (ZIP) [file pone.0110726.s011.zip › Cas-Finder_macsyfinder/CASprofiles/cas8b_TypeIB.hmm]

HMMER3/b [3.0 | March 2010]
NAME  TIGR02591
ACC   TIGR02591
DESC  cas_Csh1: CRISPR-associated protein Cas8b/Csh1, subtype I-B/HMARI
LENG  395
ALPH  amino
RF    no
CS    no
MAP   yes
DATE  Sun Apr 11 22:18:54 2010
NSEQ  8
EFFN  3.425781
CKSUM 1255319545
GA    104.05 104.05;
TC    104.05 104.05;
NC    33.25 33.25;
STATS LOCAL MSV      -11.3754  0.69932
STATS LOCAL VITERBI  -11.9865  0.69932
STATS LOCAL FORWARD   -5.4915  0.69932
HMM          A        C        D        E        F        G        H        I        K        L        M        N        P        Q        R        S        T        V        W        Y   
            m->m     m->i     m->d     i->m     i->i     d->m     d->d
  COMPO   2.66733  4.53602  2.91180  2.50657  3.08186  3.03589  3.81197  2.84847  2.50262  2.39513  3.78967  2.95879  3.55717  3.04004  2.98345  2.66926  2.86660  2.80722  4.68965  3.22551
          2.68618  4.42225  2.77519  2.73123  3.46354  2.40513  3.72494  3.29354  2.67741  2.69355  4.24690  2.90347  2.73739  3.18146  2.89801  2.37887  2.77519  2.98518  4.58477  3.61503
          0.00974  5.03222  5.75457  0.61958  0.77255  0.00000        *
      1   2.91790  4.63491  3.83940  3.28846  3.80101  3.88227  4.19867  3.15852  3.24341  2.88174  3.77601  2.71662  4.29062  3.54292  3.58698  1.95252  2.37233  1.51226  5.25094  2.78461      1 - -
          2.68618  4.42225  2.77519  2.73123  3.46354  2.40513  3.72494  3.29354  2.67741  2.69355  4.24690  2.90347  2.73739  3.18146  2.89801  2.37887  2.77519  2.98518  4.58477  3.61503
          0.00974  5.03222  5.75457  0.61958  0.77255  0.48576  0.95510
      2   2.90720  5.20766  2.16035  2.68484  3.06167  1.99031  3.91422  3.91290  2.13434  2.57817  4.27352  3.21621  4.10491  3.04511  3.16805  2.40532  3.13987  3.55825  5.69149  4.33138      2 - -
          2.68618  4.42225  2.77519  2.73123  3.46354  2.40513  3.72494  3.29354  2.67741  2.69355  4.24690  2.90347  2.73739  3.18146  2.89801  2.37887  2.77519  2.98518  4.58477  3.61503
          0.00974  5.03222  5.75457  0.61958  0.77255  0.48576  0.95510
      3   3.00126  5.20859  3.33254  2.14955  4.45305  3.78999  3.98663  3.88723  2.71861  3.47391  4.29152  3.32062  4.19192  3.13667  2.48309  3.02678  1.24784  3.55948  5.68512  2.76443      3 - -
          2.68618  4.42225  2.77519  2.73123  3.46354  2.40513  3.72494  3.29354  2.67741  2.69355  4.24690  2.90347  2.73739  3.18146  2.89801  2.37887  2.77519  2.98518  4.58477  3.61503
          0.00974  5.03222  5.75457  0.61958  0.77255  0.48576  0.95510
      4   2.90189  5.31967  2.44866  2.62776  4.63390  3.68314  3.88242  4.09513  2.10672  2.77448  4.37641  3.16906  2.67571  2.99272  3.11954  2.16731  1.87858  3.69516  5.77982  4.39171      4 - -
          2.68618  4.42225  2.77519  2.73123  3.46354  2.40513  3.72494  3.29354  2.67741  2.69355  4.24690  2.90347  2.73739  3.18146  2.89801  2.37887  2.77519  2.98518  4.58477  3.61503
          0.00974  5.03222  5.75457  0.61958  0.77255  0.48576  0.95510
      5   3.13887  5.68986  2.13000  1.56123  5.02129  3.73690  4.04749  4.52139  1.88470  3.98963  4.75075  3.19527  4.21530  3.16321  3.37782  1.64874  3.38486  4.07643  6.12026  4.67698      5 - -
          2.68618  4.42225  2.77519  2.73123  3.46354  2.40513  3.72494  3.29354  2.67741  2.69355  4.24690  2.90347  2.73739  3.18146  2.89801  2.37887  2.77519  2.98518  4.58477  3.61503
          0.00974  5.03222  5.75457  0.61958  0.77255  0.48576  0.95510
      6   2.90494  4.91434  2.04227  2.38253  2.87840  3.78236  4.00111  2.56918  2.86810  2.51855  3.99966  2.42711  4.16989  3.20447  3.30321  2.99972  3.13654  3.21836  5.44500  2.69415      6 - -
          2.68618  4.42225  2.77519  2.73123  3.46354  2.40513  3.72494  3.29354  2.67741  2.69355  4.24690  2.90347  2.73739  3.18146  2.89801  2.37887  2.77519  2.98518  4.58477  3.61503
          0.00974  5.03222  5.75457  0.61958  0.77255  0.48576  0.95510
      7   3.02029  4.52513  4.35043  3.77120  3.64088  4.11392  4.41554  2.25849  2.65866  2.03067  3.61810  4.03711  1.65638  3.91195  3.86922  3.39805  3.25418  1.76394  5.17497  3.97750      7 - -
          2.68618  4.42225  2.77519  2.73123  3.46354  2.40513  3.72494  3.29354  2.67741  2.69355  4.24690  2.90347  2.73739  3.18146  2.89801  2.37887  2.77519  2.98518  4.58477  3.61503
          0.00974  5.03222  5.75457  0.61958  0.77255  0.48576  0.95510
      8   2.93278  4.46178  4.21881  3.63872  2.20066  4.00265  4.28050  2.17602  2.45362  2.65136  3.57113  3.91091  4.37390  2.41583  3.76989  3.27820  3.16447  2.21096  5.04460  2.18679      8 - -
          2.68618  4.42225  2.77519  2.73123  3.46354  2.40513  3.72494  3.29354  2.67741  2.69355  4.24690  2.90347  2.73739  3.18146  2.89801  2.37887  2.77519  2.98518  4.58477  3.61503
          0.00974  5.03222  5.75457  0.61958  0.77255  0.48576  0.95510
      9   3.04001  5.33422  3.31032  2.79739  4.66361  2.48151  3.99613  2.58466  1.23414  3.63739  4.43608  2.25297  4.20580  3.12614  3.08456  3.04155  3.27436  3.72231  5.81609  4.47675      9 - -
          2.68618  4.42225  2.77519  2.73123  3.46354  2.40513  3.72494  3.29354  2.67741  2.69355  4.24690  2.90347  2.73739  3.18146  2.89801  2.37887  2.77519  2.98518  4.58477  3.61503
          0.00974  5.03222  5.75457  0.61958  0.77255  0.48576  0.95510
     10   3.35682  2.57992  5.14441  4.61282  1.25311  4.46032  4.36355  3.07221  4.41093  2.77986  3.79920  4.51025  4.81035  4.48383  4.41382  3.78490  3.58954  2.02249  4.65663  1.68133     10 - -
          2.68618  4.42225  2.77519  2.73123  3.46354  2.40513  3.72494  3.29354  2.67741  2.69355  4.24690  2.90347  2.73739  3.18146  2.89801  2.37887  2.77519  2.98518  4.58477  3.61503
          0.00974  5.03222  5.75457  0.61958  0.77255  0.48576  0.95510
     11   2.51865  5.57615  5.53709  5.27604  1.32570  5.12949  4.20396  4.12433  5.09856  3.50517  4.72879  4.86908  5.45771  4.97373  5.04351  4.50778  4.60689  4.01262  4.32426  0.73123     11 - -
          2.68618  4.42225  2.77519  2.73123  3.46354  2.40513  3.72494  3.29354  2.67741  2.69355  4.24690  2.90347  2.73739  3.18146  2.89801  2.37887  2.77519  2.98518  4.58477  3.61503
          0.00974  5.03222  5.75457  0.61958  0.77255  0.48576  0.95510
     12   2.93142  4.61085  3.88519  3.31622  3.75039  3.92423  4.19180  2.04401  2.35262  2.07695  3.72111  3.69823  4.30673  3.54960  3.56500  2.30476  1.76711  2.85799  5.20855  3.98303     12 - -
          2.68618  4.42225  2.77519  2.73123  3.46354  2.40513  3.72494  3.29354  2.67741  2.69355  4.24690  2.90347  2.73739  3.18146  2.89801  2.37887  2.77519  2.98518  4.58477  3.61503
          0.00974  5.03222  5.75457  0.61958  0.77255  0.48576  0.95510
     13   2.91938  4.43196  4.26077  3.67935  2.66958  2.47070  4.29342  2.88608  3.57791  2.19238  3.54575  2.66002  4.37194  3.81681  3.79719  3.27875  2.06360  2.06455  5.03629  2.55040     13 - -
          2.68618  4.42225  2.77519  2.73123  3.46354  2.40513  3.72494  3.29354  2.67741  2.69355  4.24690  2.90347  2.73739  3.18146  2.89801  2.37887  2.77519  2.98518  4.58477  3.61503
          0.00974  5.03222  5.75457  0.61958  0.77255  0.48576  0.95510
     14   3.71400  6.25875  0.88761  2.84730  5.61986  3.94772  4.47099  5.17045  1.21095  4.61093  5.47650  3.42627  4.56965  3.63679  3.84798  3.58932  3.99900  4.72356  6.67851  5.22801     14 - -
          2.68618  4.42225  2.77519  2.73123  3.46354  2.40513  3.72494  3.29354  2.67741  2.69355  4.24690  2.90347  2.73739  3.18146  2.89801  2.37887  2.77519  2.98518  4.58477  3.61503
          0.00974  5.03222  5.75457  0.61958  0.77255  0.48576  0.95510
     15   3.25765  5.51865  3.62297  3.00287  4.85696  3.98507  2.45647  4.27309  1.27393  1.97788  4.57900  3.48128  4.35469  2.12804  2.79717  3.24864  3.45495  3.92506  5.86938  4.59375     15 - -
          2.68618  4.42225  2.77519  2.73123  3.46354  2.40513  3.72494  3.29354  2.67741  2.69355  4.24690  2.90347  2.73739  3.18146  2.89801  2.37887  2.77519  2.98518  4.58477  3.61503
          0.00974  5.03222  5.75457  0.61958  0.77255  0.48576  0.95510
     16   2.94977  5.04609  2.40383  2.22719  4.25451  3.77441  4.01097  2.23147  2.85617  2.29124  4.12509  3.33143  1.91034  3.18959  3.30931  3.01237  3.18407  3.33616  5.57459  4.25983     16 - -
          2.68618  4.42225  2.77519  2.73123  3.46354  2.40513  3.72494  3.29354  2.67741  2.69355  4.24690  2.90347  2.73739  3.18146  2.89801  2.37887  2.77519  2.98518  4.58477  3.61503
          0.00974  5.03222  5.75457  0.61958  0.77255  0.48576  0.95510
     17   2.92201  5.39188  2.33460  2.01487  4.71785  2.01055  3.88576  2.80581  2.10004  3.68920  4.44012  3.15475  4.08507  2.99058  3.12820  2.88986  2.50775  3.77245  5.83592  4.43306     17 - -
          2.68618  4.42225  2.77519  2.73123  3.46354  2.40513  3.72494  3.29354  2.67741  2.69355  4.24690  2.90347  2.73739  3.18146  2.89801  2.37887  2.77519  2.98518  4.58477  3.61503
          0.00974  5.03222  5.75457  0.61958  0.77255  0.48576  0.95510
     18   2.19001  4.78584  4.20816  3.66505  1.61701  4.16750  4.20676  3.27867  2.22039  2.95427  3.90390  3.96009  4.54338  3.83742  3.81612  3.44589  3.42370  3.07615  4.84699  1.60873     18 - -
          2.68618  4.42225  2.77519  2.73123  3.46354  2.40513  3.72494  3.29354  2.67741  2.69355  4.24690  2.90347  2.73739  3.18146  2.89801  2.37887  2.77519  2.98518  4.58477  3.61503
          0.00974  5.03222  5.75457  0.61958  0.77255  0.48576  0.95510
     19   2.37737  4.85793  3.49321  2.93198  2.54179  3.79788  4.02333  2.67189  2.90864  3.09058  3.94869  3.41073  4.18417  2.37173  2.43211  2.00154  2.51893  3.15712  5.40633  4.12584     19 - -
          2.68618  4.42225  2.77519  2.73123  3.46354  2.40513  3.72494  3.29354  2.67741  2.69355  4.24690  2.90347  2.73739  3.18146  2.89801  2.37887  2.77519  2.98518  4.58477  3.61503
          0.00974  5.03222  5.75457  0.61958  0.77255  0.48576  0.95510
     20   2.38365  5.33043  3.20992  2.71420  4.75945  3.69555  3.98184  4.22517  2.10312  3.73933  4.50159  2.40900  1.70005  3.09660  3.20449  1.98187  3.20876  3.79871  5.89473  4.51171     20 - -
          2.68618  4.42225  2.77519  2.73123  3.46354  2.40513  3.72494  3.29354  2.67741  2.69355  4.24690  2.90347  2.73739  3.18146  2.89801  2.37887  2.77519  2.98518  4.58477  3.61503
          0.00974  5.03222  5.75457  0.61958  0.77255  0.48576  0.95510
     21   2.97890  5.43442  2.43307  2.06332  3.04691  1.69281  3.93868  4.22246  2.71424  3.72990  4.49188  2.50685  4.12567  3.05120  3.21269  2.94518  2.42059  3.81131  5.88707  4.48211     21 - -
          2.68618  4.42225  2.77519  2.73123  3.46354  2.40513  3.72494  3.29354  2.67741  2.69355  4.24690  2.90347  2.73739  3.18146  2.89801  2.37887  2.77519  2.98518  4.58477  3.61503
          0.00974  5.03222  5.75457  0.61958  0.77255  0.48576  0.95510
     22   2.91556  4.85050  2.55562  2.95339  2.83698  2.82461  2.87840  3.40884  2.94430  1.60348  3.94399  3.42895  4.19895  3.27206  3.36444  2.29256  3.14857  3.14826  5.39343  4.10945     22 - -
          2.68618  4.42225  2.77519  2.73123  3.46354  2.40513  3.72494  3.29354  2.67741  2.69355  4.24690  2.90347  2.73739  3.18146  2.89801  2.37887  2.77519  2.98518  4.58477  3.61503
          0.00974  5.03222  5.75457  0.61958  0.77255  0.48576  0.95510
     23   2.92261  5.41122  1.95960  1.80831  3.11750  2.65051  3.88276  4.22426  2.63140  3.71188  4.45773  3.14840  4.08255  2.98513  2.33442  2.38713  3.15569  3.79600  5.85093  4.44291     23 - -
          2.68618  4.42225  2.77519  2.73123  3.46354  2.40513  3.72494  3.29354  2.67741  2.69355  4.24690  2.90347  2.73739  3.18146  2.89801  2.37887  2.77519  2.98518  4.58477  3.61503
          0.11880  5.03222  2.24910  0.61958  0.77255  0.48576  0.95510
     24   2.92086  5.30635  3.18923  2.64560  4.62271  2.69201  3.86894  2.49186  1.54594  3.59039  4.36431  2.51488  4.08584  2.21673  3.01180  2.90398  3.14870  3.68316  5.75082  4.38430     24 - -
          2.68636  4.42243  2.77538  2.73141  3.46372  2.40490  3.72513  3.29372  2.67601  2.69373  4.24708  2.90365  2.73758  3.18165  2.89819  2.37905  2.77538  2.98463  4.58495  3.61521
          0.53858  1.63853  1.50437  0.89170  0.52756  0.74657  0.64243
     25   2.95508  5.49735  1.95697  1.74516  4.82741  3.55876  3.86444  4.32431  1.70434  3.79565  4.55805  3.01817  4.03441  2.98041  3.18496  2.22188  3.20023  3.88304  5.92802  4.48888     29 - -
          2.68618  4.42225  2.77519  2.73123  3.46354  2.40513  3.72494  3.29354  2.67741  2.69355  4.24690  2.90347  2.73739  3.18146  2.89801  2.37887  2.77519  2.98518  4.58477  3.61503
          0.01391  4.67757  5.39991  0.61958  0.77255  1.11144  0.39911
     26   3.01162  5.54503  2.73543  1.71655  4.87393  2.40970  3.90868  4.36996  2.73173  3.84607  4.62099  1.81052  4.06803  2.02190  3.24518  2.94304  3.26190  3.93370  5.98316  4.54161     30 - -
          2.68618  4.42225  2.77519  2.73123  3.46354  2.40513  3.72494  3.29354  2.67741  2.69355  4.24690  2.90347  2.73739  3.18146  2.89801  2.37887  2.77519  2.98518  4.58477  3.61503
          0.01391  4.67757  5.39991  0.61958  0.77255  1.11144  0.39911
     27   1.38823  4.47135  4.05660  3.59704  1.78588  3.57234  4.38648  3.30087  3.55154  3.03065  3.94402  3.78106  4.18162  3.81372  3.82628  1.87116  3.09415  3.01052  5.32256  4.03782     31 - -
          2.68618  4.42225  2.77519  2.73123  3.46354  2.40513  3.72494  3.29354  2.67741  2.69355  4.24690  2.90347  2.73739  3.18146  2.89801  2.37887  2.77519  2.98518  4.58477  3.61503
          0.01391  4.67757  5.39991  0.61958  0.77255  0.45446  1.00729
     28   3.20720  4.91876  3.99491  3.44768  3.27507  4.10642  4.08707  3.46301  2.37864  3.09810  4.04069  3.79957  4.48424  3.63284  3.52636  2.39612  3.43555  3.24278  1.48799  1.79267     32 - -
          2.68618  4.42225  2.77519  2.73123  3.46354  2.40513  3.72494  3.29354  2.67741  2.69355  4.24690  2.90347  2.73739  3.18146  2.89801  2.37887  2.77519  2.98518  4.58477  3.61503
          0.01086  4.92427  5.64662  0.61958  0.77255  0.35160  1.21591
     29   3.46807  5.59913  3.98085  3.25675  4.98458  4.16704  2.69256  1.90114  1.40443  3.81831  4.66853  3.67768  4.51066  3.23959  1.47286  3.47451  3.63651  4.02352  5.90750  4.71230     33 - -
          2.68618  4.42225  2.77519  2.73123  3.46354  2.40513  3.72494  3.29354  2.67741  2.69355  4.24690  2.90347  2.73739  3.18146  2.89801  2.37887  2.77519  2.98518  4.58477  3.61503
          0.00974  5.03222  5.75457  0.61958  0.77255  0.48576  0.95510
     30   2.95007  5.11134  3.49751  3.09430  4.94670  3.66538  4.35294  4.41069  3.18164  3.97676  4.75293  1.30495  2.69850  3.50464  3.63261  1.65957  2.08873  3.90207  6.15357  4.82093     34 - -
          2.68618  4.42225  2.77519  2.73123  3.46354  2.40513  3.72494  3.29354  2.67741  2.69355  4.24690  2.90347  2.73739  3.18146  2.89801  2.37887  2.77519  2.98518  4.58477  3.61503
          0.00974  5.03222  5.75457  0.61958  0.77255  0.48576  0.95510
     31   3.43602  4.84891  4.81263  4.29388  1.80542  4.46042  2.25967  2.40220  4.15932  2.97646  3.97301  4.35265  2.46627  4.30158  4.29066  3.76438  3.66424  3.14774  4.57769  1.36701     35 - -
          2.68618  4.42225  2.77519  2.73123  3.46354  2.40513  3.72494  3.29354  2.67741  2.69355  4.24690  2.90347  2.73739  3.18146  2.89801  2.37887  2.77519  2.98518  4.58477  3.61503
          0.00974  5.03222  5.75457  0.61958  0.77255  0.48576  0.95510
     32   3.00947  5.39751  3.13863  2.72780  4.86188  2.52955  4.05143  4.33755  2.83572  3.84716  4.61158  2.30185  1.63385  2.45527  3.32403  1.95130  3.28092  3.89585  6.00007  4.60378     36 - -
          2.68618  4.42225  2.77519  2.73123  3.46354  2.40513  3.72494  3.29354  2.67741  2.69355  4.24690  2.90347  2.73739  3.18146  2.89801  2.37887  2.77519  2.98518  4.58477  3.61503
          0.00974  5.03222  5.75457  0.61958  0.77255  0.48576  0.95510
     33   3.92662  5.11092  6.02819  5.53809  4.11350  5.53275  6.15467  1.10928  5.46859  1.24189  3.84160  5.70058  5.67502  5.57740  5.55267  4.96414  4.17235  1.35873  6.30257  5.19891     37 - -
          2.68618  4.42225  2.77519  2.73123  3.46354  2.40513  3.72494  3.29354  2.67741  2.69355  4.24690  2.90347  2.73739  3.18146  2.89801  2.37887  2.77519  2.98518  4.58477  3.61503
          0.00974  5.03222  5.75457  0.61958  0.77255  0.48576  0.95510
     34   2.90912  1.15589  4.42169  3.96435  4.14098  2.23392  4.69845  3.59729  3.88892  3.32111  4.21220  4.07130  4.40222  4.14308  4.12965  1.98959  3.31075  3.28217  5.61652  2.37411     38 - -
          2.68618  4.42225  2.77519  2.73123  3.46354  2.40513  3.72494  3.29354  2.67741  2.69355  4.24690  2.90347  2.73739  3.18146  2.89801  2.37887  2.77519  2.98518  4.58477  3.61503
          0.00974  5.03222  5.75457  0.61958  0.77255  0.48576  0.95510
     35   2.24093  5.41927  2.53461  1.78263  4.76383  3.66886  3.86336  4.25045  2.13350  3.72404  4.46094  2.37430  2.93308  2.96087  2.48693  2.86695  3.13828  3.80981  5.85128  4.43883     39 - -
          2.68618  4.42225  2.77519  2.73123  3.46354  2.40513  3.72494  3.29354  2.67741  2.69355  4.24690  2.90347  2.73739  3.18146  2.89801  2.37887  2.77519  2.98518  4.58477  3.61503
          0.00974  5.03222  5.75457  0.61958  0.77255  0.48576  0.95510
     36   3.69068  6.39243  0.76737  2.03925  5.69975  3.84881  4.46790  5.27231  3.58112  4.71837  5.58923  3.29982  4.51564  3.64123  4.25393  1.73593  4.00007  4.79165  6.86490  5.27910     40 - -
          2.68618  4.42225  2.77519  2.73123  3.46354  2.40513  3.72494  3.29354  2.67741  2.69355  4.24690  2.90347  2.73739  3.18146  2.89801  2.37887  2.77519  2.98518  4.58477  3.61503
          0.00974  5.03222  5.75457  0.61958  0.77255  0.48576  0.95510
     37   1.82136  1.05094  4.51384  4.11242  4.72847  3.65284  4.96704  4.09771  4.05625  3.82858  4.67783  2.24480  4.39371  4.31317  4.31358  3.09023  2.05166  3.63852  6.13571  4.95823     41 - -
          2.68618  4.42225  2.77519  2.73123  3.46354  2.40513  3.72494  3.29354  2.67741  2.69355  4.24690  2.90347  2.73739  3.18146  2.89801  2.37887  2.77519  2.98518  4.58477  3.61503
          0.00974  5.03222  5.75457  0.61958  0.77255  0.48576  0.95510
     38   1.76553  4.89170  2.47732  2.91895  4.06793  3.79786  4.02398  2.54389  2.90022  3.12604  3.98284  3.40232  4.18796  3.23845  2.61049  3.02269  3.14853  3.19083  5.43066  2.02776     42 - -
          2.68618  4.42225  2.77519  2.73123  3.46354  2.40513  3.72494  3.29354  2.67741  2.69355  4.24690  2.90347  2.73739  3.18146  2.89801  2.37887  2.77519  2.98518  4.58477  3.61503
          0.00974  5.03222  5.75457  0.61958  0.77255  0.48576  0.95510
     39   2.92353  4.37591  4.47979  3.88835  2.50002  4.04063  4.34830  2.81750  2.21838  2.14623  2.40685  4.05770  4.40862  3.95709  3.90127  2.57192  3.15556  1.97018  4.98680  2.53018     43 - -
          2.68618  4.42225  2.77519  2.73123  3.46354  2.40513  3.72494  3.29354  2.67741  2.69355  4.24690  2.90347  2.73739  3.18146  2.89801  2.37887  2.77519  2.98518  4.58477  3.61503
          0.00974  5.03222  5.75457  0.61958  0.77255  0.48576  0.95510
     40   2.90151  5.28431  2.09026  2.64210  4.58094  3.69065  3.88762  4.03116  1.95141  2.52479  4.33997  2.39310  4.08577  3.00346  3.12727  2.88958  2.28306  2.78932  5.74853  4.36950     44 - -
          2.68618  4.42225  2.77519  2.73123  3.46354  2.40513  3.72494  3.29354  2.67741  2.69355  4.24690  2.90347  2.73739  3.18146  2.89801  2.37887  2.77519  2.98518  4.58477  3.61503
          0.00974  5.03222  5.75457  0.61958  0.77255  0.48576  0.95510
     41   3.73117  4.98052  5.75718  5.20516  2.27259  5.13392  5.55466  1.90561  5.06747  1.54534  3.64524  5.29482  5.34648  5.13610  5.09311  4.50447  3.96539  0.94304  5.81978  4.70027     45 - -
          2.68618  4.42225  2.77519  2.73123  3.46354  2.40513  3.72494  3.29354  2.67741  2.69355  4.24690  2.90347  2.73739  3.18146  2.89801  2.37887  2.77519  2.98518  4.58477  3.61503
          0.00974  5.03222  5.75457  0.61958  0.77255  0.48576  0.95510
     42   2.89794  5.05652  2.63913  2.31414  4.28306  3.73823  3.94534  2.75649  2.17148  2.13329  2.58557  3.28034  4.12772  3.10523  3.21533  2.25089  3.12930  3.38104  5.56743  4.24205     46 - -
          2.68618  4.42225  2.77519  2.73123  3.46354  2.40513  3.72494  3.29354  2.67741  2.69355  4.24690  2.90347  2.73739  3.18146  2.89801  2.37887  2.77519  2.98518  4.58477  3.61503
          0.00974  5.03222  5.75457  0.61958  0.77255  0.48576  0.95510
     43   2.94883  4.69835  3.77456  3.20552  3.80768  3.90784  4.13661  1.98576  1.94973  2.32860  3.79733  2.38523  4.28677  3.45362  3.45359  3.15446  3.17870  2.96552  5.24648  2.23389     47 - -
          2.68618  4.42225  2.77519  2.73123  3.46354  2.40513  3.72494  3.29354  2.67741  2.69355  4.24690  2.90347  2.73739  3.18146  2.89801  2.37887  2.77519  2.98518  4.58477  3.61503
          0.00974  5.03222  5.75457  0.61958  0.77255  0.48576  0.95510
     44   1.31915  5.09836  3.70760  3.37061  5.07078  1.17273  4.56503  4.50569  2.12356  4.10209  4.90777  3.73436  4.37750  3.74845  3.69156  3.14604  3.44938  3.98582  6.27945  5.01046     48 - -
          2.68618  4.42225  2.77519  2.73123  3.46354  2.40513  3.72494  3.29354  2.67741  2.69355  4.24690  2.90347  2.73739  3.18146  2.89801  2.37887  2.77519  2.98518  4.58477  3.61503
          0.00974  5.03222  5.75457  0.61958  0.77255  0.48576  0.95510
     45   2.95829  5.38805  3.21268  1.83108  4.71723  2.45677  3.90094  2.89237  2.60171  3.67709  4.43918  3.20317  4.11892  2.26294  1.78264  2.93248  3.18607  3.77130  5.82229  4.44382     49 - -
          2.68618  4.42225  2.77519  2.73123  3.46354  2.40513  3.72494  3.29354  2.67741  2.69355  4.24690  2.90347  2.73739  3.18146  2.89801  2.37887  2.77519  2.98518  4.58477  3.61503
          0.00974  5.03222  5.75457  0.61958  0.77255  0.48576  0.95510
     46   2.91126  5.41915  2.34707  2.08196  4.76364  3.67366  3.86620  4.24832  1.65153  3.72295  4.46146  3.14111  4.07219  2.96426  2.51319  2.37657  2.28621  3.80978  5.85057  4.44077     50 - -
          2.68618  4.42225  2.77519  2.73123  3.46354  2.40513  3.72494  3.29354  2.67741  2.69355  4.24690  2.90347  2.73739  3.18146  2.89801  2.37887  2.77519  2.98518  4.58477  3.61503
          0.00974  5.03222  5.75457  0.61958  0.77255  0.48576  0.95510
     47   2.37012  4.38698  4.77529  4.17975  1.62211  4.13407  2.70874  2.11447  3.99872  1.95585  3.49494  4.22785  4.49621  4.15163  4.06110  3.43968  3.22240  2.63370  4.88752  2.66770     51 - -
          2.68618  4.42225  2.77519  2.73123  3.46354  2.40513  3.72494  3.29354  2.67741  2.69355  4.24690  2.90347  2.73739  3.18146  2.89801  2.37887  2.77519  2.98518  4.58477  3.61503
          0.00974  5.03222  5.75457  0.61958  0.77255  0.48576  0.95510
     48   3.53871  4.81160  5.51867  4.98771  3.95231  4.92236  5.34381  1.13610  4.84691  2.71787  3.90344  5.05758  5.21625  5.03044  4.93086  4.28648  3.78582  1.03910  5.74681  2.44589     52 - -
          2.68618  4.42225  2.77519  2.73123  3.46354  2.40513  3.72494  3.29354  2.67741  2.69355  4.24690  2.90347  2.73739  3.18146  2.89801  2.37887  2.77519  2.98518  4.58477  3.61503
          0.00974  5.03222  5.75457  0.61958  0.77255  0.48576  0.95510
     49   3.27575  5.87129  2.22684  1.28817  5.18875  2.37225  4.15189  4.70472  3.02871  4.16542  4.94251  2.27658  4.29304  1.95000  3.57948  3.18790  3.53264  4.25137  6.29784  4.82331     53 - -
          2.68618  4.42225  2.77519  2.73123  3.46354  2.40513  3.72494  3.29354  2.67741  2.69355  4.24690  2.90347  2.73739  3.18146  2.89801  2.37887  2.77519  2.98518  4.58477  3.61503
          0.00974  5.03222  5.75457  0.61958  0.77255  0.48576  0.95510
     50   2.16489  5.03770  3.33788  2.01175  4.26110  3.74487  3.95700  3.66493  2.77584  2.42731  2.78370  2.17905  4.13590  3.12241  3.23059  2.95447  2.33611  3.35943  5.55550  4.23509     54 - -
          2.68618  4.42225  2.77519  2.73123  3.46354  2.40513  3.72494  3.29354  2.67741  2.69355  4.24690  2.90347  2.73739  3.18146  2.89801  2.37887  2.77519  2.98518  4.58477  3.61503
          0.00974  5.03222  5.75457  0.61958  0.77255  0.48576  0.95510
     51   2.91276  2.10691  3.38598  2.82842  2.79389  3.76595  2.89928  3.61589  1.99865  3.24957  4.08488  2.58518  2.69488  3.15472  3.23870  2.97994  3.14444  3.32140  5.51902  4.20674     55 - -
          2.68618  4.42225  2.77519  2.73123  3.46354  2.40513  3.72494  3.29354  2.67741  2.69355  4.24690  2.90347  2.73739  3.18146  2.89801  2.37887  2.77519  2.98518  4.58477  3.61503
          0.00974  5.03222  5.75457  0.61958  0.77255  0.48576  0.95510
     52   2.96974  4.41205  4.55936  3.97132  2.60956  4.09419  4.41312  2.78543  3.83091  1.34514  3.50367  2.58479  4.46170  4.03007  3.97004  3.39124  2.20600  1.99877  5.03140  3.84150     56 - -
          2.68618  4.42225  2.77519  2.73123  3.46354  2.40513  3.72494  3.29354  2.67741  2.69355  4.24690  2.90347  2.73739  3.18146  2.89801  2.37887  2.77519  2.98518  4.58477  3.61503
          0.00974  5.03222  5.75457  0.61958  0.77255  0.48576  0.95510
     53   2.93577  5.36259  2.00066  2.22043  4.66740  3.69251  3.90669  4.13291  2.67137  2.52563  4.41589  2.53011  4.10107  3.01942  3.16226  1.98360  3.16948  3.73302  5.81623  2.61932     57 - -
          2.68618  4.42225  2.77519  2.73123  3.46354  2.40513  3.72494  3.29354  2.67741  2.69355  4.24690  2.90347  2.73739  3.18146  2.89801  2.37887  2.77519  2.98518  4.58477  3.61503
          0.13284  5.03222  2.13816  0.61958  0.77255  0.48576  0.95510
     54   2.92131  4.93598  3.45895  2.90616  2.28161  3.76867  3.99393  3.55915  2.78883  3.20196  4.05594  2.54747  4.17288  3.19721  1.73520  3.01152  1.94399  3.27582  5.45223  4.14341     58 - -
          2.68618  4.42225  2.77519  2.73123  3.46354  2.40513  3.72494  3.29354  2.67741  2.69355  4.24690  2.90347  2.73739  3.18146  2.89801  2.37887  2.77519  2.98518  4.58477  3.61503
          0.01101  4.91039  5.63273  0.61958  0.77255  0.34028  1.24330
     55   2.94661  5.21027  3.31576  2.75686  4.49938  3.74703  3.94639  3.93171  2.67834  3.50050  4.29940  2.04990  4.14522  3.08129  1.71503  2.41080  2.26052  3.58122  2.97491  4.36057     59 - -
          2.68618  4.42225  2.77519  2.73123  3.46354  2.40513  3.72494  3.29354  2.67741  2.69355  4.24690  2.90347  2.73739  3.18146  2.89801  2.37887  2.77519  2.98518  4.58477  3.61503
          0.00974  5.03222  5.75457  0.61958  0.77255  0.48576  0.95510
     56   3.06180  4.44380  4.89678  4.30012  1.61394  2.51683  4.46216  2.82110  4.10842  1.71589  2.36295  4.32472  4.56645  4.24197  4.14890  3.52406  3.29261  2.67336  2.75317  3.65120     60 - -
          2.68618  4.42225  2.77519  2.73123  3.46354  2.40513  3.72494  3.29354  2.67741  2.69355  4.24690  2.90347  2.73739  3.18146  2.89801  2.37887  2.77519  2.98518  4.58477  3.61503
          0.00974  5.03222  5.75457  0.61958  0.77255  0.48576  0.95510
     57   3.94554  5.40218  4.92884  4.61343  2.08461  0.63515  4.27694  4.05245  4.55531  3.51273  4.65027  4.57854  5.15540  4.64539  4.68857  4.10874  4.23717  3.88173  4.50191  2.06976     61 - -
          2.68618  4.42225  2.77519  2.73123  3.46354  2.40513  3.72494  3.29354  2.67741  2.69355  4.24690  2.90347  2.73739  3.18146  2.89801  2.37887  2.77519  2.98518  4.58477  3.61503
          0.00974  5.03222  5.75457  0.61958  0.77255  0.48576  0.95510
     58   2.90465  4.79949  3.60423  3.05329  4.02374  2.19200  4.10853  3.39731  3.03029  2.28331  3.95028  2.17247  4.22071  3.35486  3.43538  2.43896  2.22230  2.28228  5.41368  4.14861     62 - -
          2.68618  4.42225  2.77519  2.73123  3.46354  2.40513  3.72494  3.29354  2.67741  2.69355  4.24690  2.90347  2.73739  3.18146  2.89801  2.37887  2.77519  2.98518  4.58477  3.61503
          0.00974  5.03222  5.75457  0.61958  0.77255  0.48576  0.95510
     59   2.95338  5.42389  3.14471  2.06555  4.75841  3.70232  3.90101  4.23119  1.76924  2.77356  4.47339  1.76209  4.10764  3.00592  3.10285  2.29446  3.18482  3.81015  5.85920  4.46190     63 - -
          2.68618  4.42225  2.77519  2.73123  3.46354  2.40513  3.72494  3.29354  2.67741  2.69355  4.24690  2.90347  2.73739  3.18146  2.89801  2.37887  2.77519  2.98518  4.58477  3.61503
          0.00974  5.03222  5.75457  0.61958  0.77255  0.48576  0.95510
     60   2.93072  5.38607  2.48340  2.12744  4.70898  3.68508  3.89860  4.17998  2.65649  3.68457  4.44015  2.14924  4.09370  3.00635  3.14941  2.23890  2.02420  2.48092  5.83778  4.43718     64 - -
          2.68618  4.42225  2.77519  2.73123  3.46354  2.40513  3.72494  3.29354  2.67741  2.69355  4.24690  2.90347  2.73739  3.18146  2.89801  2.37887  2.77519  2.98518  4.58477  3.61503
          0.45161  5.03222  1.03038  0.61958  0.77255  0.48576  0.95510
     61   3.20923  5.27323  3.70446  3.03260  4.34137  3.91665  3.87191  3.97727  1.62204  3.48609  4.35858  3.44912  4.27338  3.04692  1.90437  3.23429  3.38812  3.68363  5.48171  1.49743     65 - -
          2.68618  4.42225  2.77519  2.73123  3.46354  2.40513  3.72494  3.29354  2.67741  2.69355  4.24690  2.90347  2.73739  3.18146  2.89801  2.37887  2.77519  2.98518  4.58477  3.61503
          0.01511  4.59572  5.31807  0.61958  0.77255  1.19381  0.36106
     62   1.96135  2.31453  3.79585  3.23109  3.61729  3.73977  4.08244  2.20213  2.13512  2.66566  3.58332  3.58389  4.15362  3.44751  3.42891  3.01982  3.01097  2.63129  5.08512  3.86437     66 - -
          2.68618  4.42225  2.77519  2.73123  3.46354  2.40513  3.72494  3.29354  2.67741  2.69355  4.24690  2.90347  2.73739  3.18146  2.89801  2.37887  2.77519  2.98518  4.58477  3.61503
          0.01511  4.59572  5.31807  0.61958  0.77255  0.21016  1.66314
     63   3.22054  4.61065  4.94041  4.35203  3.45970  4.37793  4.65936  2.11096  4.17693  0.92061  3.46186  4.45496  2.57033  4.32884  4.25724  3.69004  3.45034  2.72369  5.13959  2.70548     67 - -
          2.68618  4.42225  2.77519  2.73123  3.46354  2.40513  3.72494  3.29354  2.67741  2.69355  4.24690  2.90347  2.73739  3.18146  2.89801  2.37887  2.77519  2.98518  4.58477  3.61503
          0.00974  5.03222  5.75457  0.61958  0.77255  0.48576  0.95510
     64   3.78770  5.09104  5.27586  4.83462  2.08374  4.76999  4.23433  3.57248  4.65267  2.12050  4.20669  4.64634  1.63080  4.66174  4.65959  4.10063  4.01146  3.42167  1.97918  1.56822     68 - -
          2.68618  4.42225  2.77519  2.73123  3.46354  2.40513  3.72494  3.29354  2.67741  2.69355  4.24690  2.90347  2.73739  3.18146  2.89801  2.37887  2.77519  2.98518  4.58477  3.61503
          0.00974  5.03222  5.75457  0.61958  0.77255  0.48576  0.95510
     65   3.60479  4.91049  5.41704  4.88697  2.17840  4.75233  4.63218  1.27625  4.69117  1.78451  3.66686  4.80027  5.04131  4.71137  4.67115  4.08642  3.82878  2.95303  4.87046  1.56667     69 - -
          2.68618  4.42225  2.77519  2.73123  3.46354  2.40513  3.72494  3.29354  2.67741  2.69355  4.24690  2.90347  2.73739  3.18146  2.89801  2.37887  2.77519  2.98518  4.58477  3.61503
          0.00974  5.03222  5.75457  0.61958  0.77255  0.48576  0.95510
     66   3.18787  4.55110  5.01450  2.54782  2.34407  4.40083  4.75134  1.30878  4.26110  1.94801  3.56883  4.50757  4.73675  4.41947  4.33453  3.71799  3.42206  1.78660  5.25744  4.08391     70 - -
          2.68618  4.42225  2.77519  2.73123  3.46354  2.40513  3.72494  3.29354  2.67741  2.69355  4.24690  2.90347  2.73739  3.18146  2.89801  2.37887  2.77519  2.98518  4.58477  3.61503
          0.00974  5.03222  5.75457  0.61958  0.77255  0.48576  0.95510
     67   2.09994  4.93423  3.62874  3.16699  4.29081  3.77202  4.26999  3.75770  3.16035  3.41581  4.27180  2.34499  1.29991  3.50493  3.55556  3.09404  3.28105  3.43633  2.48324  4.35499     71 - -
          2.68618  4.42225  2.77519  2.73123  3.46354  2.40513  3.72494  3.29354  2.67741  2.69355  4.24690  2.90347  2.73739  3.18146  2.89801  2.37887  2.77519  2.98518  4.58477  3.61503
          0.11880  5.03222  2.24910  0.61958  0.77255  0.48576  0.95510
     68   3.05850  5.38530  3.11169  2.77876  4.93545  1.19996  4.11536  4.40369  2.03268  3.91596  4.70044  2.41743  4.21512  3.24874  3.31883  2.30061  3.35105  3.95511  6.06299  4.68770     72 - -
          2.68618  4.42225  2.77519  2.73123  3.46354  2.40513  3.72494  3.29354  2.67741  2.69355  4.24690  2.90347  2.73739  3.18146  2.89801  2.37887  2.77519  2.98518  4.58477  3.61503
          0.01086  4.92427  5.64662  0.61958  0.77255  0.74657  0.64243
     69   2.90825  4.45200  4.14072  2.38933  2.61981  3.97456  4.26559  2.82279  3.48191  2.11687  3.54876  3.86322  4.34618  3.73886  3.73599  3.24896  1.73972  1.84559  5.06941  3.86436     73 - -
          2.68618  4.42225  2.77519  2.73123  3.46354  2.40513  3.72494  3.29354  2.67741  2.69355  4.24690  2.90347  2.73739  3.18146  2.89801  2.37887  2.77519  2.98518  4.58477  3.61503
          0.01086  4.92427  5.64662  0.61958  0.77255  0.74657  0.64243
     70   2.95084  4.38670  4.55072  3.95678  2.51151  4.07938  4.38563  1.69594  3.79897  1.60013  3.42447  4.11152  2.86224  4.00130  2.48477  3.37606  3.18208  2.59160  4.98940  3.80539     74 - -
          2.68618  4.42225  2.77519  2.73123  3.46354  2.40513  3.72494  3.29354  2.67741  2.69355  4.24690  2.90347  2.73739  3.18146  2.89801  2.37887  2.77519  2.98518  4.58477  3.61503
          0.01086  4.92427  5.64662  0.61958  0.77255  0.74657  0.64243
     71   2.85487  4.99636  2.58604  2.73326  2.36099  3.69702  3.90797  3.62702  2.12961  2.57469  4.07378  3.24512  4.08790  3.07237  3.18096  2.14326  2.29013  3.31998  5.51127  4.18915     75 - -
          2.68618  4.42225  2.77519  2.73123  3.46354  2.40513  3.72494  3.29354  2.67741  2.69355  4.24690  2.90347  2.73739  3.18146  2.89801  2.37887  2.77519  2.98518  4.58477  3.61503
          0.01086  4.92427  5.64662  0.61958  0.77255  0.74657  0.64243
     72   2.89170  5.28004  3.13288  2.63699  4.66989  3.64159  3.90979  4.13421  2.67032  3.65352  4.41765  2.06121  2.11874  2.40780  3.15143  2.16754  2.19375  3.71821  5.81561  4.42953     76 - -
          2.68618  4.42225  2.77519  2.73123  3.46354  2.40513  3.72494  3.29354  2.67741  2.69355  4.24690  2.90347  2.73739  3.18146  2.89801  2.37887  2.77519  2.98518  4.58477  3.61503
          0.33423  4.92427  1.28431  0.61958  0.77255  0.74657  0.64243
     73   2.78073  4.91310  3.21625  2.67560  4.18628  3.59522  3.82947  3.58916  1.94367  2.19276  4.03310  3.17348  2.65630  2.99311  3.00345  1.97562  3.02189  3.27477  5.45396  4.14268     77 - -
          2.68618  4.42225  2.77519  2.73123  3.46354  2.40513  3.72494  3.29354  2.67741  2.69355  4.24690  2.90347  2.73739  3.18146  2.89801  2.37887  2.77519  2.98518  4.58477  3.61503
          0.01497  4.60501  5.32736  0.61958  0.77255  1.18512  0.36487
     74   2.77966  4.92209  2.13097  2.63214  4.14979  3.60075  3.82104  3.47574  1.96576  2.38301  3.99781  3.14567  4.00061  2.98359  3.06970  2.82925  3.01287  2.24166  5.44522  4.12125     78 - -
          2.68618  4.42225  2.77519  2.73123  3.46354  2.40513  3.72494  3.29354  2.67741  2.69355  4.24690  2.90347  2.73739  3.18146  2.89801  2.37887  2.77519  2.98518  4.58477  3.61503
          0.01497  4.60501  5.32736  0.61958  0.77255  0.86304  0.54797
     75   1.14612  4.61471  3.95860  3.55233  4.74725  2.13112  4.60340  4.17767  3.56079  3.83608  4.63867  3.72602  2.05761  3.84598  3.90842  2.81808  2.10263  3.61885  6.06917  4.85150     79 - -
          2.68618  4.42225  2.77519  2.73123  3.46354  2.40513  3.72494  3.29354  2.67741  2.69355  4.24690  2.90347  2.73739  3.18146  2.89801  2.37887  2.77519  2.98518  4.58477  3.61503
          0.01332  4.72107  5.44342  0.61958  0.77255  0.72852  0.65898
     76   2.86388  4.69236  3.58061  3.01563  2.34822  3.79169  3.99490  3.21793  1.95301  2.90029  3.78715  3.45609  4.17255  2.29427  3.32250  3.02781  3.09398  2.35112  5.16421  2.49774     80 - -
          2.68618  4.42225  2.77519  2.73123  3.46354  2.40513  3.72494  3.29354  2.67741  2.69355  4.24690  2.90347  2.73739  3.18146  2.89801  2.37887  2.77519  2.98518  4.58477  3.61503
          0.01195  4.82903  5.55137  0.61958  0.77255  0.28847  1.38394
     77   2.96510  5.46899  1.91673  1.88169  4.80140  3.68881  2.69346  4.28618  2.67666  2.56977  4.51657  2.50669  4.10861  3.01959  3.17667  2.21176  3.20047  3.85364  5.90566  4.48988     81 - -
          2.68618  4.42225  2.77519  2.73123  3.46354  2.40513  3.72494  3.29354  2.67741  2.69355  4.24690  2.90347  2.73739  3.18146  2.89801  2.37887  2.77519  2.98518  4.58477  3.61503
          0.00974  5.03222  5.75457  0.61958  0.77255  0.48576  0.95510
     78   3.57702  4.86071  5.53974  4.98248  3.85826  4.92914  5.36606  1.51050  4.83820  0.99483  3.69077  5.07451  5.19613  4.96529  4.89754  4.28523  2.41438  1.86834  5.73953  4.60337     82 - -
          2.68618  4.42225  2.77519  2.73123  3.46354  2.40513  3.72494  3.29354  2.67741  2.69355  4.24690  2.90347  2.73739  3.18146  2.89801  2.37887  2.77519  2.98518  4.58477  3.61503
          0.00974  5.03222  5.75457  0.61958  0.77255  0.48576  0.95510
     79   2.94679  4.67985  3.80252  3.23143  3.78002  3.91259  4.14414  3.17923  2.06454  2.34617  2.78249  3.63753  4.29161  3.47344  3.47248  2.32096  3.17724  2.95501  5.22546  1.64908     83 - -
          2.68618  4.42225  2.77519  2.73123  3.46354  2.40513  3.72494  3.29354  2.67741  2.69355  4.24690  2.90347  2.73739  3.18146  2.89801  2.37887  2.77519  2.98518  4.58477  3.61503
          0.00974  5.03222  5.75457  0.61958  0.77255  0.48576  0.95510
     80   3.15590  5.67667  3.01158  1.81281  5.02456  2.41201  4.04604  4.51135  1.40221  3.97555  4.74211  1.95770  4.23360  3.16135  3.27101  3.09479  3.39664  4.07428  6.09680  4.67847     84 - -
          2.68618  4.42225  2.77519  2.73123  3.46354  2.40513  3.72494  3.29354  2.67741  2.69355  4.24690  2.90347  2.73739  3.18146  2.89801  2.37887  2.77519  2.98518  4.58477  3.61503
          0.00974  5.03222  5.75457  0.61958  0.77255  0.48576  0.95510
     81   2.23054  5.29236  3.18330  1.59126  4.59163  3.70084  3.91211  4.04075  2.67490  2.42685  4.35818  3.19719  4.10475  2.45587  3.15422  2.03773  3.15804  3.66025  5.76594  4.38951     85 - -
          2.68618  4.42225  2.77519  2.73123  3.46354  2.40513  3.72494  3.29354  2.67741  2.69355  4.24690  2.90347  2.73739  3.18146  2.89801  2.37887  2.77519  2.98518  4.58477  3.61503
          0.00974  5.03222  5.75457  0.61958  0.77255  0.48576  0.95510
     82   2.91985  4.46710  4.15809  2.01027  3.57393  3.98162  4.26553  2.18872  3.49104  1.99768  3.57620  3.87144  4.35417  2.74229  3.74205  3.25320  3.15172  2.24935  3.01379  2.80892     86 - -
          2.68704  4.42395  2.77088  2.73127  3.46524  2.40506  3.72664  3.29392  2.67911  2.69302  4.24460  2.90516  2.73742  3.18194  2.89878  2.37837  2.77414  2.98591  4.58647  3.61271
          0.47550  0.98014  5.75457  2.30415  0.10519  0.48576  0.95510
     83   2.18304  4.39995  4.76538  4.16691  2.59474  4.16111  4.48971  1.48282  3.99801  2.08791  3.48427  4.25331  4.51935  2.57815  4.08025  3.46631  3.23324  2.01413  5.03965  3.86095    104 - -
          2.68618  4.42225  2.77519  2.73123  3.46354  2.40513  3.72494  3.29354  2.67741  2.69355  4.24690  2.90347  2.73739  3.18146  2.89801  2.37887  2.77519  2.98518  4.58477  3.61503
          0.00974  5.03222  5.75457  0.61958  0.77255  0.48576  0.95510
     84   2.98960  5.49076  2.52355  1.75597  4.84731  3.72453  3.90867  4.32509  1.73438  3.78831  4.53492  3.19039  4.12874  2.42254  1.93254  2.94680  3.21788  3.88895  5.90320  4.50721    105 - -
          2.68618  4.42225  2.77519  2.73123  3.46354  2.40513  3.72494  3.29354  2.67741  2.69355  4.24690  2.90347  2.73739  3.18146  2.89801  2.37887  2.77519  2.98518  4.58477  3.61503
          0.00974  5.03222  5.75457  0.61958  0.77255  0.48576  0.95510
     85   2.92798  5.23096  3.27206  2.18594  4.50936  3.73081  3.91369  2.89292  1.63135  3.50114  4.29266  3.23563  4.11991  3.04153  2.25232  2.93336  2.50414  2.50987  5.70172  4.34986    106 - -
          2.68618  4.42225  2.77519  2.73123  3.46354  2.40513  3.72494  3.29354  2.67741  2.69355  4.24690  2.90347  2.73739  3.18146  2.89801  2.37887  2.77519  2.98518  4.58477  3.61503
          0.00974  5.03222  5.75457  0.61958  0.77255  0.48576  0.95510
     86   2.92283  4.36930  4.50445  3.91186  2.42484  4.04368  4.35356  1.88445  3.77165  2.14209  3.48392  4.07059  4.41147  2.45392  3.91244  2.53492  2.28006  2.61982  3.02543  3.79262    107 - -
          2.68618  4.42225  2.77519  2.73123  3.46354  2.40513  3.72494  3.29354  2.67741  2.69355  4.24690  2.90347  2.73739  3.18146  2.89801  2.37887  2.77519  2.98518  4.58477  3.61503
          0.00974  5.03222  5.75457  0.61958  0.77255  0.48576  0.95510
     87   3.06858  4.55479  4.42983  3.85936  1.85401  4.13611  4.28254  3.01304  3.72835  2.72810  2.63498  4.06361  4.50282  3.95870  2.68448  2.56351  3.29994  2.82109  4.86593  1.52978    108 - -
          2.68618  4.42225  2.77519  2.73123  3.46354  2.40513  3.72494  3.29354  2.67741  2.69355  4.24690  2.90347  2.73739  3.18146  2.89801  2.37887  2.77519  2.98518  4.58477  3.61503
          0.00974  5.03222  5.75457  0.61958  0.77255  0.48576  0.95510
     88   3.88805  6.64929  1.83200  0.47743  5.91974  3.91179  4.59651  5.54224  3.80299  4.96728  5.89816  3.36112  4.61596  3.78797  4.53323  3.69697  4.21348  5.05172  7.07719  5.46428    109 - -
          2.68618  4.42225  2.77519  2.73123  3.46354  2.40513  3.72494  3.29354  2.67741  2.69355  4.24690  2.90347  2.73739  3.18146  2.89801  2.37887  2.77519  2.98518  4.58477  3.61503
          0.00974  5.03222  5.75457  0.61958  0.77255  0.48576  0.95510
     89   2.37197  4.37899  4.62718  4.03378  1.75024  4.08814  4.37607  2.28014  3.87686  1.97098  3.48933  2.46499  4.45336  4.05706  3.98376  3.38701  3.18832  2.62233  4.94144  2.48436    110 - -
          2.68618  4.42225  2.77519  2.73123  3.46354  2.40513  3.72494  3.29354  2.67741  2.69355  4.24690  2.90347  2.73739  3.18146  2.89801  2.37887  2.77519  2.98518  4.58477  3.61503
          0.00974  5.03222  5.75457  0.61958  0.77255  0.48576  0.95510
     90   2.94119  5.09859  3.37500  2.80706  4.33813  3.77260  3.96148  3.74263  1.96415  2.43305  4.17536  3.31469  4.15988  3.11875  1.83303  2.32692  2.52022  2.62194  5.59927  4.28296    111 - -
          2.68618  4.42225  2.77519  2.73123  3.46354  2.40513  3.72494  3.29354  2.67741  2.69355  4.24690  2.90347  2.73739  3.18146  2.89801  2.37887  2.77519  2.98518  4.58477  3.61503
          0.00974  5.03222  5.75457  0.61958  0.77255  0.48576  0.95510
     91   2.95923  5.46500  2.48634  2.04721  4.80251  3.68995  3.90650  4.28682  1.63450  3.76563  2.74933  1.94294  4.10484  3.00935  3.14885  2.91710  3.19325  3.85226  5.89798  4.48486    112 - -
          2.68618  4.42225  2.77519  2.73123  3.46354  2.40513  3.72494  3.29354  2.67741  2.69355  4.24690  2.90347  2.73739  3.18146  2.89801  2.37887  2.77519  2.98518  4.58477  3.61503
          0.00974  5.03222  5.75457  0.61958  0.77255  0.48576  0.95510
     92   2.91290  5.09118  3.33898  2.78808  4.36523  3.73625  3.97130  2.65663  2.76297  3.38525  4.20077  2.05117  4.14198  3.12511  2.55958  1.91183  1.94796  3.45085  5.62970  4.30169    113 - -
          2.68618  4.42225  2.77519  2.73123  3.46354  2.40513  3.72494  3.29354  2.67741  2.69355  4.24690  2.90347  2.73739  3.18146  2.89801  2.37887  2.77519  2.98518  4.58477  3.61503
          0.00974  5.03222  5.75457  0.61958  0.77255  0.48576  0.95510
     93   2.89806  5.20968  2.06060  2.67675  4.48479  2.66941  3.90470  3.92182  2.67901  2.41619  4.27464  3.20863  4.09665  2.32067  3.15550  2.39398  2.50241  2.75884  5.69286  4.33093    114 - -
          2.68577  4.42256  2.77469  2.73076  3.46202  2.40480  3.72526  3.29385  2.67772  2.69386  4.24721  2.90378  2.73771  3.18178  2.89832  2.37918  2.77551  2.98453  4.58508  3.61534
          0.47550  0.98014  5.75457  0.68675  0.69958  0.48576  0.95510
     94   2.90438  4.96933  1.96445  2.83608  2.38266  3.76488  3.98319  2.52868  2.34516  3.21296  4.05281  3.33660  4.15514  3.16816  3.27176  2.44331  2.33151  3.28032  5.49926  4.19421    117 - -
          2.68618  4.42225  2.77519  2.73123  3.46354  2.40513  3.72494  3.29354  2.67741  2.69355  4.24690  2.90347  2.73739  3.18146  2.89801  2.37887  2.77519  2.98518  4.58477  3.61503
          0.00974  5.03222  5.75457  0.61958  0.77255  0.48576  0.95510
     95   2.02017  4.86706  3.66344  3.22354  4.27373  2.38951  4.31926  3.64813  3.25524  1.53081  4.20510  1.72751  4.29762  3.57089  3.64597  3.10425  3.27247  3.34414  5.65959  4.39741    118 - -
          2.68618  4.42225  2.77519  2.73123  3.46354  2.40513  3.72494  3.29354  2.67741  2.69355  4.24690  2.90347  2.73739  3.18146  2.89801  2.37887  2.77519  2.98518  4.58477  3.61503
          0.00974  5.03222  5.75457  0.61958  0.77255  0.48576  0.95510
     96   2.98520  5.44080  3.25837  2.68742  4.79502  3.74742  3.89840  4.25668  1.78020  2.73727  4.48660  2.54047  4.13487  1.78359  2.31787  2.40589  3.20834  3.83806  5.85112  4.47828    119 - -
          2.68618  4.42225  2.77519  2.73123  3.46354  2.40513  3.72494  3.29354  2.67741  2.69355  4.24690  2.90347  2.73739  3.18146  2.89801  2.37887  2.77519  2.98518  4.58477  3.61503
          0.00974  5.03222  5.75457  0.61958  0.77255  0.48576  0.95510
     97   2.92421  5.41636  2.52812  1.75678  4.75090  3.67897  3.88172  4.23139  2.22140  2.11244  4.46150  3.14865  4.08311  2.41430  3.11876  2.23913  3.15681  3.80166  5.85338  4.44537    120 - -
          2.68618  4.42225  2.77519  2.73123  3.46354  2.40513  3.72494  3.29354  2.67741  2.69355  4.24690  2.90347  2.73739  3.18146  2.89801  2.37887  2.77519  2.98518  4.58477  3.61503
          0.09568  5.03222  2.46838  0.61958  0.77255  0.48576  0.95510
     98   2.90694  5.37311  3.16075  2.16575  4.71485  2.61582  3.84649  4.18389  1.86535  2.51010  4.41881  2.33815  4.06588  2.94883  2.18533  2.87455  3.13454  3.76288  5.79916  4.41107    121 - -
          2.68618  4.42225  2.77519  2.73123  3.46354  2.40513  3.72494  3.29354  2.67741  2.69355  4.24690  2.90347  2.73739  3.18146  2.89801  2.37887  2.77519  2.98518  4.58477  3.61503
          0.01061  4.94715  5.66949  0.61958  0.77255  0.69885  0.68748
     99   2.16418  4.68343  3.61856  3.05889  2.04157  2.76748  4.05998  2.33903  2.31709  2.90617  3.78659  2.66775  4.19844  3.34227  3.40708  3.05033  3.10598  2.96763  5.25648  4.00466    122 - -
          2.68618  4.42225  2.77519  2.73123  3.46354  2.40513  3.72494  3.29354  2.67741  2.69355  4.24690  2.90347  2.73739  3.18146  2.89801  2.37887  2.77519  2.98518  4.58477  3.61503
          0.01061  4.94715  5.66949  0.61958  0.77255  0.37241  1.16819
    100   2.94362  4.77795  3.65095  3.09031  2.79671  3.87154  4.08114  3.30824  2.25610  2.38516  3.87532  2.54872  2.94399  3.37410  3.43438  3.10566  3.17474  3.06651  5.25381  1.72132    123 - -
          2.68618  4.42225  2.77519  2.73123  3.46354  2.40513  3.72494  3.29354  2.67741  2.69355  4.24690  2.90347  2.73739  3.18146  2.89801  2.37887  2.77519  2.98518  4.58477  3.61503
          0.00974  5.03222  5.75457  0.61958  0.77255  0.48576  0.95510
    101   2.93112  4.45033  4.25295  3.67223  3.56438  4.00910  4.30660  2.17667  3.56912  2.10457  3.56517  3.93483  4.38214  3.81622  2.76524  2.10126  1.95581  1.99794  5.06601  3.86698    124 - -
          2.68618  4.42225  2.77519  2.73123  3.46354  2.40513  3.72494  3.29354  2.67741  2.69355  4.24690  2.90347  2.73739  3.18146  2.89801  2.37887  2.77519  2.98518  4.58477  3.61503
          0.00974  5.03222  5.75457  0.61958  0.77255  0.48576  0.95510
    102   2.92117  5.15444  3.25541  1.64250  2.95646  3.72841  3.94347  3.82665  2.74200  2.53801  4.22805  2.40178  4.12847  3.08982  3.21004  1.89480  3.15482  3.49392  5.64593  4.29664    125 - -
          2.68618  4.42225  2.77519  2.73123  3.46354  2.40513  3.72494  3.29354  2.67741  2.69355  4.24690  2.90347  2.73739  3.18146  2.89801  2.37887  2.77519  2.98518  4.58477  3.61503
          0.00974  5.03222  5.75457  0.61958  0.77255  0.48576  0.95510
    103   2.16884  5.07520  2.63296  1.87934  3.00871  3.73336  3.93979  2.79662  2.74732  2.42604  4.14747  3.27026  4.12343  2.40498  3.20839  2.93867  3.12925  3.40202  5.58258  4.25266    126 - -
          2.68618  4.42225  2.77519  2.73123  3.46354  2.40513  3.72494  3.29354  2.67741  2.69355  4.24690  2.90347  2.73739  3.18146  2.89801  2.37887  2.77519  2.98518  4.58477  3.61503
          0.00974  5.03222  5.75457  0.61958  0.77255  0.48576  0.95510
    104   2.06905  5.38103  3.18799  1.92562  4.71477  3.69597  3.87423  4.18353  2.07597  3.67581  4.42725  3.17079  4.08788  2.34506  2.30756  2.89192  3.15031  2.49878  5.81548  4.42485    127 - -
          2.68618  4.42225  2.77519  2.73123  3.46354  2.40513  3.72494  3.29354  2.67741  2.69355  4.24690  2.90347  2.73739  3.18146  2.89801  2.37887  2.77519  2.98518  4.58477  3.61503
          0.00974  5.03222  5.75457  0.61958  0.77255  0.48576  0.95510
    105   2.91725  4.56483  3.92507  3.35389  2.49593  2.16358  4.19222  2.33566  3.28540  2.76888  2.40733  2.76807  4.30492  3.57775  2.22070  3.18348  3.14926  2.83085  5.15457  3.93247    128 - -
          2.68618  4.42225  2.77519  2.73123  3.46354  2.40513  3.72494  3.29354  2.67741  2.69355  4.24690  2.90347  2.73739  3.18146  2.89801  2.37887  2.77519  2.98518  4.58477  3.61503
          0.00974  5.03222  5.75457  0.61958  0.77255  0.48576  0.95510
    106   2.96178  4.46954  4.30977  3.72351  3.53079  4.03976  4.31226  1.84698  3.56993  2.17747  3.56917  3.97061  2.51896  3.84206  2.59236  3.32245  3.19297  2.71150  5.04369  1.79654    129 - -
          2.68618  4.42225  2.77519  2.73123  3.46354  2.40513  3.72494  3.29354  2.67741  2.69355  4.24690  2.90347  2.73739  3.18146  2.89801  2.37887  2.77519  2.98518  4.58477  3.61503
          0.00974  5.03222  5.75457  0.61958  0.77255  0.48576  0.95510
    107   2.91084  5.37181  3.16998  1.66501  4.70107  3.68586  2.53453  2.98937  2.08648  3.66726  4.41811  3.16082  4.07965  2.41762  3.07771  2.88158  2.35194  3.75423  5.81099  4.41628    130 - -
          2.68623  4.42230  2.77524  2.73128  3.46359  2.40463  3.72499  3.29359  2.67745  2.69360  4.24694  2.90351  2.73744  3.18151  2.89805  2.37891  2.77524  2.98523  4.58482  3.61508
          0.13284  2.11009  5.75457  0.18791  1.76427  0.48576  0.95510
    108   2.96604  5.34960  3.22075  1.93354  4.65797  3.73372  3.91819  1.81858  2.63199  3.63002  4.40521  2.43776  4.13147  2.20307  2.44702  2.94955  3.19435  3.72078  5.79562  4.42680    132 - -
          2.68618  4.42225  2.77519  2.73123  3.46354  2.40513  3.72494  3.29354  2.67741  2.69355  4.24690  2.90347  2.73739  3.18146  2.89801  2.37887  2.77519  2.98518  4.58477  3.61503
          0.00974  5.03222  5.75457  0.61958  0.77255  0.48576  0.95510
    109   2.92306  5.25985  3.19702  1.88289  4.55489  3.70435  3.92433  3.99801  2.69697  3.55207  2.19004  2.15075  4.11100  3.04932  3.17551  2.24552  2.33698  3.62714  5.74768  4.37813    133 - -
          2.68618  4.42225  2.77519  2.73123  3.46354  2.40513  3.72494  3.29354  2.67741  2.69355  4.24690  2.90347  2.73739  3.18146  2.89801  2.37887  2.77519  2.98518  4.58477  3.61503
          0.00974  5.03222  5.75457  0.61958  0.77255  0.48576  0.95510
    110   2.93716  2.74013  4.57483  3.98203  3.47833  4.06575  4.39176  2.26741  3.83379  1.50031  3.49246  2.59690  4.43644  4.02674  3.95848  2.27418  3.17184  2.14102  5.00039  3.81489    134 - -
          2.68618  4.42225  2.77519  2.73123  3.46354  2.40513  3.72494  3.29354  2.67741  2.69355  4.24690  2.90347  2.73739  3.18146  2.89801  2.37887  2.77519  2.98518  4.58477  3.61503
          0.00974  5.03222  5.75457  0.61958  0.77255  0.48576  0.95510
    111   2.89890  5.40076  2.08223  2.20787  4.74256  3.66908  3.85837  4.22566  2.08832  2.83027  4.44288  3.13772  2.68324  2.95643  2.26913  2.37623  3.13011  3.78976  5.83453  4.42620    135 - -
          2.68618  4.42225  2.77519  2.73123  3.46354  2.40513  3.72494  3.29354  2.67741  2.69355  4.24690  2.90347  2.73739  3.18146  2.89801  2.37887  2.77519  2.98518  4.58477  3.61503
          0.00974  5.03222  5.75457  0.61958  0.77255  0.48576  0.95510
    112   2.90003  5.19243  2.58107  1.85566  4.45733  3.70850  3.90849  2.62238  1.97491  3.46227  4.25544  3.21688  4.10121  3.04005  3.15906  2.90966  3.13144  2.60715  5.67585  2.63114    136 - -
          2.68618  4.42225  2.77519  2.73123  3.46354  2.40513  3.72494  3.29354  2.67741  2.69355  4.24690  2.90347  2.73739  3.18146  2.89801  2.37887  2.77519  2.98518  4.58477  3.61503
          0.00974  5.03222  5.75457  0.61958  0.77255  0.48576  0.95510
    113   2.91311  4.71494  2.06780  3.10770  3.86791  2.56080  4.10580  2.43247  3.07873  2.93452  3.81749  3.54523  4.24232  3.39262  3.46280  3.09571  2.33454  2.42260  5.29015  2.32342    137 - -
          2.68618  4.42225  2.77519  2.73123  3.46354  2.40513  3.72494  3.29354  2.67741  2.69355  4.24690  2.90347  2.73739  3.18146  2.89801  2.37887  2.77519  2.98518  4.58477  3.61503
          0.00974  5.03222  5.75457  0.61958  0.77255  0.48576  0.95510
    114   2.90185  4.92348  2.45199  2.87001  2.92115  3.77721  2.90989  3.50773  2.85375  2.03587  4.00800  2.51806  4.16427  3.19279  2.56921  2.99254  3.13329  2.30248  5.45711  4.16079    138 - -
          2.68618  4.42225  2.77519  2.73123  3.46354  2.40513  3.72494  3.29354  2.67741  2.69355  4.24690  2.90347  2.73739  3.18146  2.89801  2.37887  2.77519  2.98518  4.58477  3.61503
          0.00974  5.03222  5.75457  0.61958  0.77255  0.48576  0.95510
    115   2.94529  5.43481  2.30487  1.61641  2.66152  2.55889  3.90167  4.24538  2.23822  3.73419  4.48287  3.15474  4.09761  3.00614  3.15523  2.38819  3.17964  3.81815  5.87498  4.46467    139 - -
          2.68618  4.42225  2.77519  2.73123  3.46354  2.40513  3.72494  3.29354  2.67741  2.69355  4.24690  2.90347  2.73739  3.18146  2.89801  2.37887  2.77519  2.98518  4.58477  3.61503
          0.00974  5.03222  5.75457  0.61958  0.77255  0.48576  0.95510
    116   2.90073  5.35964  2.55743  1.84247  3.05739  2.48505  3.87029  2.81653  2.08316  3.65535  4.40674  2.54090  4.07221  2.97483  3.10688  2.87240  3.13247  3.73832  5.80542  4.40678    140 - -
          2.68618  4.42225  2.77519  2.73123  3.46354  2.40513  3.72494  3.29354  2.67741  2.69355  4.24690  2.90347  2.73739  3.18146  2.89801  2.37887  2.77519  2.98518  4.58477  3.61503
          0.00974  5.03222  5.75457  0.61958  0.77255  0.48576  0.95510
    117   3.13598  5.69142  2.15133  1.63499  5.02138  2.08271  4.04569  4.52304  2.86176  3.99064  4.75065  1.88393  4.21247  3.16107  2.52641  3.06915  3.38212  4.07675  6.12136  4.67569    141 - -
          2.68618  4.42225  2.77519  2.73123  3.46354  2.40513  3.72494  3.29354  2.67741  2.69355  4.24690  2.90347  2.73739  3.18146  2.89801  2.37887  2.77519  2.98518  4.58477  3.61503
          0.09428  5.03222  2.48354  0.61958  0.77255  0.48576  0.95510
    118   2.87520  4.98523  3.32715  1.95561  2.68017  3.72312  3.93394  3.59328  1.89323  3.23129  4.06478  3.27982  4.11332  3.10557  3.19808  2.93598  2.22947  2.37661  5.50574  4.19162    142 - -
          2.68618  4.42225  2.77519  2.73123  3.46354  2.40513  3.72494  3.29354  2.67741  2.69355  4.24690  2.90347  2.73739  3.18146  2.89801  2.37887  2.77519  2.98518  4.58477  3.61503
          0.10448  4.94853  2.38470  0.61958  0.77255  0.69585  0.69046
    119   3.12540  2.54243  5.00989  4.43132  3.61107  4.35317  4.75825  1.25923  4.26175  1.75421  3.55216  4.49330  4.70212  4.42803  4.33149  3.68341  2.20795  2.22332  5.26070  4.08396    143 - -
          2.68618  4.42225  2.77519  2.73123  3.46354  2.40513  3.72494  3.29354  2.67741  2.69355  4.24690  2.90347  2.73739  3.18146  2.89801  2.37887  2.77519  2.98518  4.58477  3.61503
          0.01163  4.85568  5.57803  0.61958  0.77255  0.87189  0.54156
    120   1.68050  4.95625  3.32472  2.88537  4.34677  1.81982  4.08673  3.79832  2.94716  3.42606  4.25689  2.12825  4.14274  3.27428  3.38900  2.94954  3.16925  3.45065  5.66134  2.72761    144 - -
          2.68618  4.42225  2.77519  2.73123  3.46354  2.40513  3.72494  3.29354  2.67741  2.69355  4.24690  2.90347  2.73739  3.18146  2.89801  2.37887  2.77519  2.98518  4.58477  3.61503
          0.14346  4.85568  2.07257  0.61958  0.77255  0.87189  0.54156
    121   2.96806  5.48158  2.14448  1.83026  4.79354  2.17182  3.88895  4.28552  2.71121  3.77503  4.54418  2.29108  4.05452  3.00893  3.23210  2.91000  3.21382  3.85864  5.92145  2.46924    145 - -
          2.68618  4.42225  2.77519  2.73123  3.46354  2.40513  3.72494  3.29354  2.67741  2.69355  4.24690  2.90347  2.73739  3.18146  2.89801  2.37887  2.77519  2.98518  4.58477  3.61503
          0.01326  4.72548  5.44783  0.61958  0.77255  0.72988  0.65771
    122   3.00958  5.36509  3.26501  2.00403  4.66976  3.74614  3.87572  4.13594  2.47602  3.63247  4.42275  3.23184  4.13759  2.32269  1.70225  2.98911  3.22598  3.75777  5.74863  2.05196    146 - -
          2.68618  4.42225  2.77519  2.73123  3.46354  2.40513  3.72494  3.29354  2.67741  2.69355  4.24690  2.90347  2.73739  3.18146  2.89801  2.37887  2.77519  2.98518  4.58477  3.61503
          0.01193  4.83059  5.55293  0.61958  0.77255  0.28928  1.38152
    123   2.27155  4.63254  4.09095  3.57078  3.96775  2.60376  4.42061  3.31932  3.51594  1.22740  3.94203  3.85336  2.47626  3.79727  3.82023  3.15294  2.29723  3.06052  5.42515  4.21227    147 - -
          2.68618  4.42225  2.77519  2.73123  3.46354  2.40513  3.72494  3.29354  2.67741  2.69355  4.24690  2.90347  2.73739  3.18146  2.89801  2.37887  2.77519  2.98518  4.58477  3.61503
          0.00974  5.03222  5.75457  0.61958  0.77255  0.48576  0.95510
    124   2.19077  3.00359  2.69567  3.43721  3.64262  3.94778  4.22206  2.39959  3.36821  2.03631  3.63103  3.77770  4.32327  3.64285  2.51317  3.20922  2.46269  2.28722  5.11998  3.90626    148 - -
          2.68618  4.42225  2.77519  2.73123  3.46354  2.40513  3.72494  3.29354  2.67741  2.69355  4.24690  2.90347  2.73739  3.18146  2.89801  2.37887  2.77519  2.98518  4.58477  3.61503
          0.00974  5.03222  5.75457  0.61958  0.77255  0.48576  0.95510
    125   2.17922  4.38450  4.90039  4.29816  2.12141  4.18124  4.49321  2.04953  4.10277  2.52183  3.48813  4.31552  4.53981  4.24498  4.13774  3.49326  3.24160  1.70454  4.98500  1.97820    149 - -
          2.68618  4.42225  2.77519  2.73123  3.46354  2.40513  3.72494  3.29354  2.67741  2.69355  4.24690  2.90347  2.73739  3.18146  2.89801  2.37887  2.77519  2.98518  4.58477  3.61503
          0.00974  5.03222  5.75457  0.61958  0.77255  0.48576  0.95510
    126   3.06441  5.56594  1.65815  2.62826  4.87910  3.72102  3.99712  4.37263  2.79304  3.86189  4.62432  2.47000  1.91667  2.26359  3.30208  3.01416  3.30588  3.94643  6.00270  2.95821    150 - -
          2.68618  4.42225  2.77519  2.73123  3.46354  2.40513  3.72494  3.29354  2.67741  2.69355  4.24690  2.90347  2.73739  3.18146  2.89801  2.37887  2.77519  2.98518  4.58477  3.61503
          0.00974  5.03222  5.75457  0.61958  0.77255  0.48576  0.95510
    127   3.09973  4.51007  4.75670  4.16542  1.80442  4.25828  4.57568  2.08600  1.85789  2.01420  3.52064  4.30686  4.60556  4.19911  4.12798  3.56156  3.33172  1.93709  5.14757  3.96555    151 - -
          2.68618  4.42225  2.77519  2.73123  3.46354  2.40513  3.72494  3.29354  2.67741  2.69355  4.24690  2.90347  2.73739  3.18146  2.89801  2.37887  2.77519  2.98518  4.58477  3.61503
          0.00974  5.03222  5.75457  0.61958  0.77255  0.48576  0.95510
    128   2.93362  4.55948  3.95949  2.31112  3.66881  2.58391  4.22065  3.02317  3.34253  1.43888  3.66362  3.75901  4.32831  3.62616  3.64727  3.21306  3.16663  2.30373  5.14671  2.54664    152 - -
          2.68618  4.42225  2.77519  2.73123  3.46354  2.40513  3.72494  3.29354  2.67741  2.69355  4.24690  2.90347  2.73739  3.18146  2.89801  2.37887  2.77519  2.98518  4.58477  3.61503
          0.00974  5.03222  5.75457  0.61958  0.77255  0.48576  0.95510
    129   3.37053  4.76598  4.90596  4.35338  1.29715  4.44406  4.36705  3.13519  2.40684  1.57109  3.76298  4.40619  4.78375  4.31567  4.22843  3.75510  3.59725  3.00977  2.45469  3.21918    153 - -
          2.68618  4.42225  2.77519  2.73123  3.46354  2.40513  3.72494  3.29354  2.67741  2.69355  4.24690  2.90347  2.73739  3.18146  2.89801  2.37887  2.77519  2.98518  4.58477  3.61503
          0.00974  5.03222  5.75457  0.61958  0.77255  0.48576  0.95510
    130   2.11840  4.42646  4.35969  2.52106  3.53230  4.03992  4.34145  2.30190  3.66355  2.17265  3.53808  4.00281  4.40881  3.89213  3.85946  3.32421  3.17310  2.02758  5.04504  1.84345    154 - -
          2.68618  4.42225  2.77519  2.73123  3.46354  2.40513  3.72494  3.29354  2.67741  2.69355  4.24690  2.90347  2.73739  3.18146  2.89801  2.37887  2.77519  2.98518  4.58477  3.61503
          0.00974  5.03222  5.75457  0.61958  0.77255  0.48576  0.95510
    131   2.90217  5.34375  3.16697  1.92383  4.66370  3.68140  3.87345  4.13002  2.22777  3.63805  4.39368  3.16081  4.07652  2.44315  3.10015  1.88293  2.28577  2.60675  5.79290  4.40027    155 - -
          2.68618  4.42225  2.77519  2.73123  3.46354  2.40513  3.72494  3.29354  2.67741  2.69355  4.24690  2.90347  2.73739  3.18146  2.89801  2.37887  2.77519  2.98518  4.58477  3.61503
          0.00974  5.03222  5.75457  0.61958  0.77255  0.48576  0.95510
    132   2.32772  5.55769  3.35824  1.69515  4.94539  3.84762  3.96704  4.38813  1.27750  3.83906  4.61041  3.32085  4.23834  3.07305  2.29218  3.09026  3.34226  3.97598  5.93138  4.59327    156 - -
          2.68618  4.42225  2.77519  2.73123  3.46354  2.40513  3.72494  3.29354  2.67741  2.69355  4.24690  2.90347  2.73739  3.18146  2.89801  2.37887  2.77519  2.98518  4.58477  3.61503
          0.00974  5.03222  5.75457  0.61958  0.77255  0.48576  0.95510
    133   2.89721  5.26227  3.20166  1.96175  4.55164  3.69270  2.54346  2.69036  2.64767  2.51901  4.31834  2.55864  4.08571  2.36785  3.12744  2.37055  3.12844  3.62275  5.72918  4.35493    157 - -
          2.68618  4.42225  2.77519  2.73123  3.46354  2.40513  3.72494  3.29354  2.67741  2.69355  4.24690  2.90347  2.73739  3.18146  2.89801  2.37887  2.77519  2.98518  4.58477  3.61503
          0.00974  5.03222  5.75457  0.61958  0.77255  0.48576  0.95510
    134   2.23888  5.45718  3.20183  2.66627  4.80827  3.73364  2.60459  4.27730  1.59224  3.75187  4.50501  1.95631  4.13196  2.43548  3.03108  2.94987  3.21300  3.85334  5.87404  4.48935    158 - -
          2.68618  4.42225  2.77519  2.73123  3.46354  2.40513  3.72494  3.29354  2.67741  2.69355  4.24690  2.90347  2.73739  3.18146  2.89801  2.37887  2.77519  2.98518  4.58477  3.61503
          0.00974  5.03222  5.75457  0.61958  0.77255  0.48576  0.95510
    135   2.40461  5.52042  2.24950  2.15101  4.85869  3.69442  3.93581  4.35022  2.70486  3.82344  4.56898  2.32506  4.12500  1.88435  3.21007  1.96215  3.23181  3.90860  5.95348  4.52911    159 - -
          2.68618  4.42225  2.77519  2.73123  3.46354  2.40513  3.72494  3.29354  2.67741  2.69355  4.24690  2.90347  2.73739  3.18146  2.89801  2.37887  2.77519  2.98518  4.58477  3.61503
          0.00974  5.03222  5.75457  0.61958  0.77255  0.48576  0.95510
    136   1.43969  4.69661  3.80843  2.02845  2.52055  3.93564  4.20712  3.13798  3.23937  2.06244  3.77016  3.67911  4.32624  3.54179  3.59210  3.19628  3.21080  2.93365  5.26711  4.01744    160 - -
          2.68618  4.42225  2.77519  2.73123  3.46354  2.40513  3.72494  3.29354  2.67741  2.69355  4.24690  2.90347  2.73739  3.18146  2.89801  2.37887  2.77519  2.98518  4.58477  3.61503
          0.00974  5.03222  5.75457  0.61958  0.77255  0.48576  0.95510
    137   2.92360  4.57489  2.58726  2.17902  2.22779  3.93171  4.19111  3.05048  3.29253  2.11780  3.67708  3.71887  4.30870  3.57855  3.61371  3.18686  3.15542  2.09225  2.89798  3.91533    161 - -
          2.68618  4.42225  2.77519  2.73123  3.46354  2.40513  3.72494  3.29354  2.67741  2.69355  4.24690  2.90347  2.73739  3.18146  2.89801  2.37887  2.77519  2.98518  4.58477  3.61503
          0.00974  5.03222  5.75457  0.61958  0.77255  0.48576  0.95510
    138   2.24181  5.48209  3.35561  2.76881  4.85334  3.81156  3.93340  4.29879  1.53333  3.76639  4.53386  3.28879  4.19439  2.16497  2.00276  3.02997  2.35662  3.89065  5.87463  4.52935    162 - -
          2.68618  4.42225  2.77519  2.73123  3.46354  2.40513  3.72494  3.29354  2.67741  2.69355  4.24690  2.90347  2.73739  3.18146  2.89801  2.37887  2.77519  2.98518  4.58477  3.61503
          0.00974  5.03222  5.75457  0.61958  0.77255  0.48576  0.95510
    139   3.43407  4.85078  4.84578  4.31750  3.98063  4.62297  5.02033  0.95962  4.12163  2.66393  3.85464  4.58340  4.96917  1.74781  4.33745  3.96146  3.68376  1.89107  5.72936  4.52819    163 - -
          2.68618  4.42225  2.77519  2.73123  3.46354  2.40513  3.72494  3.29354  2.67741  2.69355  4.24690  2.90347  2.73739  3.18146  2.89801  2.37887  2.77519  2.98518  4.58477  3.61503
          0.00974  5.03222  5.75457  0.61958  0.77255  0.48576  0.95510
    140   2.92815  4.60476  3.90005  3.33321  3.75218  3.91990  4.20341  3.07606  2.50785  1.96609  3.72449  3.70923  4.30880  3.56596  3.58501  2.22860  1.88953  1.87189  5.21160  3.98706    164 - -
          2.68618  4.42225  2.77519  2.73123  3.46354  2.40513  3.72494  3.29354  2.67741  2.69355  4.24690  2.90347  2.73739  3.18146  2.89801  2.37887  2.77519  2.98518  4.58477  3.61503
          0.00974  5.03222  5.75457  0.61958  0.77255  0.48576  0.95510
    141   2.16167  4.95536  3.40202  2.32895  4.15610  3.76778  3.98269  3.55080  2.33819  2.17754  4.03770  2.44544  4.15550  3.17045  3.26940  2.98100  3.13286  2.38972  5.48534  2.79637    165 - -
          2.68618  4.42225  2.77519  2.73123  3.46354  2.40513  3.72494  3.29354  2.67741  2.69355  4.24690  2.90347  2.73739  3.18146  2.89801  2.37887  2.77519  2.98518  4.58477  3.61503
          0.00974  5.03222  5.75457  0.61958  0.77255  0.48576  0.95510
    142   2.13852  4.76516  3.69702  3.14788  3.76207  3.89708  2.15841  3.29023  3.10380  2.02848  3.86826  2.54717  4.28266  3.42729  3.47952  3.14085  3.19748  3.05386  5.21564  2.11871    166 - -
          2.68618  4.42225  2.77519  2.73123  3.46354  2.40513  3.72494  3.29354  2.67741  2.69355  4.24690  2.90347  2.73739  3.18146  2.89801  2.37887  2.77519  2.98518  4.58477  3.61503
          0.00974  5.03222  5.75457  0.61958  0.77255  0.48576  0.95510
    143   2.96018  4.39813  4.57151  3.98003  2.30769  2.54825  4.40765  1.40831  3.82553  2.56722  3.51015  4.12799  4.45650  4.03131  2.55030  3.38613  3.19434  2.14209  5.02447  3.83411    167 - -
          2.68618  4.42225  2.77519  2.73123  3.46354  2.40513  3.72494  3.29354  2.67741  2.69355  4.24690  2.90347  2.73739  3.18146  2.89801  2.37887  2.77519  2.98518  4.58477  3.61503
          0.00974  5.03222  5.75457  0.61958  0.77255  0.48576  0.95510
    144   2.25839  5.43063  3.15103  1.92534  4.77204  3.70063  2.50711  4.24760  1.62199  3.72970  4.47841  3.17196  2.64746  2.99614  3.08554  2.91288  3.17973  3.82071  5.86171  4.46319    168 - -
          2.68618  4.42225  2.77519  2.73123  3.46354  2.40513  3.72494  3.29354  2.67741  2.69355  4.24690  2.90347  2.73739  3.18146  2.89801  2.37887  2.77519  2.98518  4.58477  3.61503
          0.00974  5.03222  5.75457  0.61958  0.77255  0.48576  0.95510
    145   3.03474  5.55789  1.48259  2.16908  4.89316  3.70828  3.96942  4.38419  2.10662  3.86037  4.61217  3.17238  4.15227  3.07798  3.25708  2.13430  2.32307  3.94542  5.99374  4.56712    169 - -
          2.68618  4.42225  2.77519  2.73123  3.46354  2.40513  3.72494  3.29354  2.67741  2.69355  4.24690  2.90347  2.73739  3.18146  2.89801  2.37887  2.77519  2.98518  4.58477  3.61503
          0.00974  5.03222  5.75457  0.61958  0.77255  0.48576  0.95510
    146   3.38414  4.69907  5.30445  4.74884  3.91215  2.37048  5.14542  1.50529  4.60227  1.94408  3.80897  4.83119  5.02086  4.78755  4.69105  4.04114  3.63054  1.09267  5.63153  4.44319    170 - -
          2.68618  4.42225  2.77519  2.73123  3.46354  2.40513  3.72494  3.29354  2.67741  2.69355  4.24690  2.90347  2.73739  3.18146  2.89801  2.37887  2.77519  2.98518  4.58477  3.61503
          0.00974  5.03222  5.75457  0.61958  0.77255  0.48576  0.95510
    147   2.17547  5.19923  3.23316  2.13406  4.46871  3.70288  2.84524  2.74217  2.67546  2.72114  4.26110  2.38473  2.94124  3.02991  3.15087  2.40508  3.12553  3.54864  5.68043  4.32052    171 - -
          2.68618  4.42225  2.77519  2.73123  3.46354  2.40513  3.72494  3.29354  2.67741  2.69355  4.24690  2.90347  2.73739  3.18146  2.89801  2.37887  2.77519  2.98518  4.58477  3.61503
          0.00974  5.03222  5.75457  0.61958  0.77255  0.48576  0.95510
    148   3.30618  5.41541  3.26505  1.97282  4.67830  3.91494  4.34365  4.06503  3.17383  2.47181  4.59870  3.53116  0.91083  3.53772  3.58360  3.34504  3.58669  3.78034  6.00200  4.67180    172 - -
          2.68618  4.42225  2.77519  2.73123  3.46354  2.40513  3.72494  3.29354  2.67741  2.69355  4.24690  2.90347  2.73739  3.18146  2.89801  2.37887  2.77519  2.98518  4.58477  3.61503
          0.00974  5.03222  5.75457  0.61958  0.77255  0.48576  0.95510
    149   2.90465  4.96831  3.39855  2.18849  2.70313  3.76736  3.98079  3.56977  2.82018  3.21155  4.05124  3.33926  4.15572  3.16632  2.55531  1.77053  2.52495  3.28182  2.74089  4.18683    173 - -
          2.68618  4.42225  2.77519  2.73123  3.46354  2.40513  3.72494  3.29354  2.67741  2.69355  4.24690  2.90347  2.73739  3.18146  2.89801  2.37887  2.77519  2.98518  4.58477  3.61503
          0.00974  5.03222  5.75457  0.61958  0.77255  0.48576  0.95510
    150   3.76087  5.85777  4.34057  3.51624  5.44651  4.34910  4.19123  4.72941  1.74992  4.10018  4.97221  3.87109  4.68743  3.31578  0.76212  3.74407  2.16653  4.40354  6.08441  4.97750    174 - -
          2.68618  4.42225  2.77519  2.73123  3.46354  2.40513  3.72494  3.29354  2.67741  2.69355  4.24690  2.90347  2.73739  3.18146  2.89801  2.37887  2.77519  2.98518  4.58477  3.61503
          0.00974  5.03222  5.75457  0.61958  0.77255  0.48576  0.95510
    151   2.96141  4.35566  4.78177  4.17877  2.46931  2.55188  4.45212  1.89367  3.99711  1.96348  3.46226  4.23513  2.51642  4.15583  4.05840  3.42804  3.19438  1.79426  4.98773  3.80827    175 - -
          2.68618  4.42225  2.77519  2.73123  3.46354  2.40513  3.72494  3.29354  2.67741  2.69355  4.24690  2.90347  2.73739  3.18146  2.89801  2.37887  2.77519  2.98518  4.58477  3.61503
          0.00974  5.03222  5.75457  0.61958  0.77255  0.48576  0.95510
    152   2.90608  5.33608  3.17037  1.82847  4.65713  2.56014  3.88182  4.12141  2.62761  2.76672  4.39246  3.16794  2.58234  2.99018  2.52366  1.99779  3.13880  3.71574  5.79267  4.40237    176 - -
          2.68618  4.42225  2.77519  2.73123  3.46354  2.40513  3.72494  3.29354  2.67741  2.69355  4.24690  2.90347  2.73739  3.18146  2.89801  2.37887  2.77519  2.98518  4.58477  3.61503
          0.00974  5.03222  5.75457  0.61958  0.77255  0.48576  0.95510
    153   2.98438  5.17029  3.39855  2.82368  2.67463  3.79971  3.96528  3.83192  1.43916  3.42112  2.54656  2.40419  4.18396  3.11515  2.46604  3.01704  3.20846  3.51226  5.64294  4.32477    177 - -
          2.68618  4.42225  2.77519  2.73123  3.46354  2.40513  3.72494  3.29354  2.67741  2.69355  4.24690  2.90347  2.73739  3.18146  2.89801  2.37887  2.77519  2.98518  4.58477  3.61503
          0.00974  5.03222  5.75457  0.61958  0.77255  0.48576  0.95510
    154   2.17684  4.64980  4.98715  4.44728  3.91526  4.41606  4.95440  1.03365  4.32153  2.78180  3.84038  4.56483  2.39109  4.53671  4.46600  3.76547  3.51187  1.75254  5.55936  4.36553    178 - -
          2.68618  4.42225  2.77519  2.73123  3.46354  2.40513  3.72494  3.29354  2.67741  2.69355  4.24690  2.90347  2.73739  3.18146  2.89801  2.37887  2.77519  2.98518  4.58477  3.61503
          0.00974  5.03222  5.75457  0.61958  0.77255  0.48576  0.95510
    155   2.26474  4.52347  4.02433  3.45128  2.73025  3.94786  4.22994  2.99667  3.37486  1.60034  3.63443  3.78701  2.63933  3.65282  2.68453  3.21251  2.22326  2.78812  5.12424  3.91144    179 - -
          2.68618  4.42225  2.77519  2.73123  3.46354  2.40513  3.72494  3.29354  2.67741  2.69355  4.24690  2.90347  2.73739  3.18146  2.89801  2.37887  2.77519  2.98518  4.58477  3.61503
          0.00974  5.03222  5.75457  0.61958  0.77255  0.48576  0.95510
    156   2.93213  5.42717  3.14043  1.57760  4.76753  3.68844  2.51891  4.24892  2.21188  3.72718  4.47114  2.50653  4.08894  2.43118  3.08694  2.89443  3.16298  3.81666  5.85623  2.73519    180 - -
          2.68618  4.42225  2.77519  2.73123  3.46354  2.40513  3.72494  3.29354  2.67741  2.69355  4.24690  2.90347  2.73739  3.18146  2.89801  2.37887  2.77519  2.98518  4.58477  3.61503
          0.00974  5.03222  5.75457  0.61958  0.77255  0.48576  0.95510
    157   2.91865  5.12398  2.38428  2.28870  4.36494  3.73224  3.95088  3.78023  2.75790  1.77375  4.19873  3.26253  2.56606  3.10197  3.22438  2.38691  3.15212  2.69081  5.62959  4.29170    181 - -
          2.68618  4.42225  2.77519  2.73123  3.46354  2.40513  3.72494  3.29354  2.67741  2.69355  4.24690  2.90347  2.73739  3.18146  2.89801  2.37887  2.77519  2.98518  4.58477  3.61503
          0.00974  5.03222  5.75457  0.61958  0.77255  0.48576  0.95510
    158   2.90261  5.25498  3.20390  1.80368  3.05645  3.69716  3.89513  2.86937  2.25384  3.53416  4.31304  1.88586  4.09177  3.01618  3.13751  2.40037  3.13416  3.61300  5.72481  4.35321    182 - -
          2.68618  4.42225  2.77519  2.73123  3.46354  2.40513  3.72494  3.29354  2.67741  2.69355  4.24690  2.90347  2.73739  3.18146  2.89801  2.37887  2.77519  2.98518  4.58477  3.61503
          0.00974  5.03222  5.75457  0.61958  0.77255  0.48576  0.95510
    159   3.41402  5.68162  3.83138  3.13730  5.10457  4.10307  2.52988  4.49256  1.35490  3.91767  4.73889  3.58739  4.45307  2.37994  2.09733  3.38893  3.58901  4.13365  1.84720  4.73097    183 - -
          2.68618  4.42225  2.77519  2.73123  3.46354  2.40513  3.72494  3.29354  2.67741  2.69355  4.24690  2.90347  2.73739  3.18146  2.89801  2.37887  2.77519  2.98518  4.58477  3.61503
          0.00974  5.03222  5.75457  0.61958  0.77255  0.48576  0.95510
    160   3.12114  5.66722  2.07804  1.81058  5.00059  3.73341  4.03291  4.49876  1.58846  3.96725  4.72640  3.19260  4.20488  3.14704  3.34862  1.74602  3.36557  4.05462  6.09706  4.65788    184 - -
          2.68618  4.42225  2.77519  2.73123  3.46354  2.40513  3.72494  3.29354  2.67741  2.69355  4.24690  2.90347  2.73739  3.18146  2.89801  2.37887  2.77519  2.98518  4.58477  3.61503
          0.00974  5.03222  5.75457  0.61958  0.77255  0.48576  0.95510
    161   3.01931  4.43161  4.70291  2.56017  3.51044  4.17231  4.49432  2.20533  3.95583  1.53550  3.50873  4.23406  4.52974  4.14030  4.06622  3.47445  3.25196  1.54808  5.07082  2.59228    185 - -
          2.68618  4.42225  2.77519  2.73123  3.46354  2.40513  3.72494  3.29354  2.67741  2.69355  4.24690  2.90347  2.73739  3.18146  2.89801  2.37887  2.77519  2.98518  4.58477  3.61503
          0.00974  5.03222  5.75457  0.61958  0.77255  0.48576  0.95510
    162   3.09050  5.43672  3.10917  1.61944  4.70977  3.77406  4.03271  4.15593  2.80412  1.51252  4.50503  2.49497  4.21895  2.33959  3.26358  3.07176  3.32765  3.79338  5.89544  4.52181    186 - -
          2.68628  4.42235  2.77529  2.73133  3.46363  2.40522  3.72504  3.29364  2.67750  2.69365  4.24699  2.90267  2.73749  3.18156  2.89810  2.37896  2.77529  2.98528  4.58487  3.61331
          0.13284  2.11009  5.75457  0.67591  0.71068  0.48576  0.95510
    163   2.16694  5.46078  3.08970  1.78195  4.80399  3.69181  3.91746  4.28700  2.23700  3.76939  4.51719  1.98829  4.11127  3.02187  3.16396  1.96791  3.20108  3.85364  5.90454  4.49265    189 - -
          2.68618  4.42225  2.77519  2.73123  3.46354  2.40513  3.72494  3.29354  2.67741  2.69355  4.24690  2.90347  2.73739  3.18146  2.89801  2.37887  2.77519  2.98518  4.58477  3.61503
          0.00974  5.03222  5.75457  0.61958  0.77255  0.48576  0.95510
    164   2.92695  4.56319  3.95476  3.38198  3.68871  2.47031  4.20708  2.43652  2.44811  1.81076  3.66888  3.74260  4.31841  2.70485  3.60764  3.20064  3.15852  1.85777  5.15809  3.93984    190 - -
          2.68618  4.42225  2.77519  2.73123  3.46354  2.40513  3.72494  3.29354  2.67741  2.69355  4.24690  2.90347  2.73739  3.18146  2.89801  2.37887  2.77519  2.98518  4.58477  3.61503
          0.00974  5.03222  5.75457  0.61958  0.77255  0.48576  0.95510
    165   2.17911  4.46799  4.19184  3.61682  2.07576  2.77744  4.27885  2.93535  3.52684  2.21059  3.58758  3.89456  4.36434  3.77668  3.76993  1.85661  3.16118  2.73262  5.05867  2.76357    191 - -
          2.68618  4.42225  2.77519  2.73123  3.46354  2.40513  3.72494  3.29354  2.67741  2.69355  4.24690  2.90347  2.73739  3.18146  2.89801  2.37887  2.77519  2.98518  4.58477  3.61503
          0.00974  5.03222  5.75457  0.61958  0.77255  0.48576  0.95510
    166   2.89594  5.37227  2.29966  2.59939  4.70398  2.67135  3.86156  2.74379  1.93242  3.67148  4.41723  2.55911  4.06640  2.96289  2.48908  2.86451  2.35468  3.75586  5.81286  4.41104    192 - -
          2.68618  4.42225  2.77519  2.73123  3.46354  2.40513  3.72494  3.29354  2.67741  2.69355  4.24690  2.90347  2.73739  3.18146  2.89801  2.37887  2.77519  2.98518  4.58477  3.61503
          0.09428  5.03222  2.48354  0.61958  0.77255  0.48576  0.95510
    167   3.18831  5.57968  3.08587  0.94745  4.77605  3.80141  4.04361  4.34805  2.15995  3.84758  4.65591  3.28048  4.26165  3.18386  3.16079  3.14638  3.42189  3.96590  5.92997  2.50878    193 - -
          2.68618  4.42225  2.77519  2.73123  3.46354  2.40513  3.72494  3.29354  2.67741  2.69355  4.24690  2.90347  2.73739  3.18146  2.89801  2.37887  2.77519  2.98518  4.58477  3.61503
          0.23631  4.94853  1.59271  0.61958  0.77255  0.69585  0.69046
    168   2.82856  5.30248  2.16585  1.93878  4.62474  3.56305  2.70579  2.76804  2.54302  3.59750  4.35217  3.03486  3.97882  2.06751  3.03670  2.79263  3.06301  3.68177  5.74432  4.33799    194 - -
          2.68618  4.42225  2.77519  2.73123  3.46354  2.40513  3.72494  3.29354  2.67741  2.69355  4.24690  2.90347  2.73739  3.18146  2.89801  2.37887  2.77519  2.98518  4.58477  3.61503
          0.01326  4.72548  5.44783  0.61958  0.77255  1.05632  0.42730
    169   3.80212  5.04635  5.67064  5.11214  1.22156  5.10766  5.23311  1.72196  4.95979  1.24605  3.23069  5.21365  5.23195  4.89193  4.93069  4.47710  4.01415  2.70543  5.34974  4.12320    195 - -
          2.68618  4.42225  2.77519  2.73123  3.46354  2.40513  3.72494  3.29354  2.67741  2.69355  4.24690  2.90347  2.73739  3.18146  2.89801  2.37887  2.77519  2.98518  4.58477  3.61503
          0.01326  4.72548  5.44783  0.61958  0.77255  0.72988  0.65771
    170   3.13301  5.70948  2.12803  1.82740  5.02582  1.81590  2.21813  4.53585  2.88459  4.00374  4.77993  2.28784  4.16332  3.14418  3.42895  3.05124  3.38789  4.08908  6.13997  4.67421    196 - -
          2.68618  4.42225  2.77519  2.73123  3.46354  2.40513  3.72494  3.29354  2.67741  2.69355  4.24690  2.90347  2.73739  3.18146  2.89801  2.37887  2.77519  2.98518  4.58477  3.61503
          0.01193  4.83059  5.55293  0.61958  0.77255  0.91218  0.51357
    171   2.08197  5.36528  3.02751  1.68969  4.70521  2.68155  3.82195  4.18371  1.99686  3.66623  4.41586  3.08243  4.02423  2.34283  3.03876  2.83802  3.11008  3.75493  5.80009  4.39541    197 - -
          2.68618  4.42225  2.77519  2.73123  3.46354  2.40513  3.72494  3.29354  2.67741  2.69355  4.24690  2.90347  2.73739  3.18146  2.89801  2.37887  2.77519  2.98518  4.58477  3.61503
          0.01193  4.83059  5.55293  0.61958  0.77255  0.91218  0.51357
    172   2.84089  4.30286  4.39577  3.81178  2.53347  2.67516  4.28265  2.72858  3.67891  1.63285  3.42216  3.97893  4.32769  3.88535  3.83170  2.23847  3.08018  1.86352  4.92589  3.73288    198 - -
          2.68618  4.42225  2.77519  2.73123  3.46354  2.40513  3.72494  3.29354  2.67741  2.69355  4.24690  2.90347  2.73739  3.18146  2.89801  2.37887  2.77519  2.98518  4.58477  3.61503
          0.01193  4.83059  5.55293  0.61958  0.77255  0.59011  0.80804
    173   2.88271  5.23324  3.20214  2.18628  4.52791  3.67569  3.85505  2.87526  1.78729  2.67483  4.29021  3.17044  4.06532  2.97464  2.26345  2.12697  3.11088  3.59661  5.69144  4.32907    199 - -
          2.68618  4.42225  2.77519  2.73123  3.46354  2.40513  3.72494  3.29354  2.67741  2.69355  4.24690  2.90347  2.73739  3.18146  2.89801  2.37887  2.77519  2.98518  4.58477  3.61503
          0.11470  4.92427  2.29168  0.61958  0.77255  0.74657  0.64243
    174   2.82384  5.29223  2.28409  2.13073  4.61922  3.59099  3.78973  4.09290  1.99486  3.59000  4.33981  3.06533  2.84340  2.89363  3.02676  2.79291  2.19743  2.74567  5.73630  4.33484    200 - -
          2.68618  4.42225  2.77519  2.73123  3.46354  2.40513  3.72494  3.29354  2.67741  2.69355  4.24690  2.90347  2.73739  3.18146  2.89801  2.37887  2.77519  2.98518  4.58477  3.61503
          0.01204  4.82161  5.54396  0.61958  0.77255  0.28469  1.39531
    175   2.91458  5.06945  3.30814  2.30065  2.69229  2.47004  3.96368  3.70954  2.78267  2.43241  4.15044  1.83501  4.14086  3.12630  3.24136  2.42264  3.14843  3.39827  5.58425  4.25728    201 - -
          2.68618  4.42225  2.77519  2.73123  3.46354  2.40513  3.72494  3.29354  2.67741  2.69355  4.24690  2.90347  2.73739  3.18146  2.89801  2.37887  2.77519  2.98518  4.58477  3.61503
          0.00974  5.03222  5.75457  0.61958  0.77255  0.48576  0.95510
    176   2.94483  4.33292  4.81088  4.20372  3.39960  2.55443  4.42234  2.09841  4.00895  1.72981  3.44110  4.23235  4.46674  4.15658  4.05043  3.41157  3.17693  2.13406  2.11224  2.73652    202 - -
          2.68618  4.42225  2.77519  2.73123  3.46354  2.40513  3.72494  3.29354  2.67741  2.69355  4.24690  2.90347  2.73739  3.18146  2.89801  2.37887  2.77519  2.98518  4.58477  3.61503
          0.00974  5.03222  5.75457  0.61958  0.77255  0.48576  0.95510
    177   2.29712  5.06193  2.42586  2.78596  2.22096  3.75031  3.96734  3.69687  2.79588  3.31639  4.14325  2.20182  4.14754  3.13713  3.25372  2.41485  3.15304  3.38910  5.55671  2.57774    203 - -
          2.68618  4.42225  2.77519  2.73123  3.46354  2.40513  3.72494  3.29354  2.67741  2.69355  4.24690  2.90347  2.73739  3.18146  2.89801  2.37887  2.77519  2.98518  4.58477  3.61503
          0.00974  5.03222  5.75457  0.61958  0.77255  0.48576  0.95510
    178   3.75235  5.08387  5.15862  4.70618  1.27817  4.73385  4.25069  3.53408  4.54350  1.39362  4.16353  2.35676  5.06379  4.59368  4.59344  4.06047  3.97715  3.39491  4.46995  1.90949    204 - -
          2.68618  4.42225  2.77519  2.73123  3.46354  2.40513  3.72494  3.29354  2.67741  2.69355  4.24690  2.90347  2.73739  3.18146  2.89801  2.37887  2.77519  2.98518  4.58477  3.61503
          0.00974  5.03222  5.75457  0.61958  0.77255  0.48576  0.95510
    179   2.15682  4.97931  3.39128  2.83318  4.19845  2.31205  3.98180  3.59765  2.81718  3.23567  4.07151  2.61257  4.15104  3.16206  2.38353  2.43067  3.13515  2.42483  2.99218  4.20890    205 - -
          2.68618  4.42225  2.77519  2.73123  3.46354  2.40513  3.72494  3.29354  2.67741  2.69355  4.24690  2.90347  2.73739  3.18146  2.89801  2.37887  2.77519  2.98518  4.58477  3.61503
          0.00974  5.03222  5.75457  0.61958  0.77255  0.48576  0.95510
    180   3.22899  4.61170  4.97681  4.38102  1.93571  4.40431  4.71616  2.00817  4.21750  1.59119  3.44363  4.48919  4.72619  1.88601  4.29479  3.71502  3.45748  2.14830  5.20238  4.04503    206 - -
          2.68618  4.42225  2.77519  2.73123  3.46354  2.40513  3.72494  3.29354  2.67741  2.69355  4.24690  2.90347  2.73739  3.18146  2.89801  2.37887  2.77519  2.98518  4.58477  3.61503
          0.00974  5.03222  5.75457  0.61958  0.77255  0.48576  0.95510
    181   2.92754  4.41746  4.33832  2.70480  2.44889  4.02322  4.32338  2.31636  3.64305  2.17651  3.53151  2.81221  4.39297  3.87188  3.84111  3.30627  2.21463  1.71049  5.03202  3.83742    207 - -
          2.68618  4.42225  2.77519  2.73123  3.46354  2.40513  3.72494  3.29354  2.67741  2.69355  4.24690  2.90347  2.73739  3.18146  2.89801  2.37887  2.77519  2.98518  4.58477  3.61503
          0.00974  5.03222  5.75457  0.61958  0.77255  0.48576  0.95510
    182   2.90080  4.92601  2.63390  2.86668  2.56830  2.57003  2.89975  3.51181  2.85102  2.42863  4.01035  3.35999  4.16262  3.18975  2.59333  2.99028  2.53034  3.23284  5.45792  2.70213    208 - -
          2.68618  4.42225  2.77519  2.73123  3.46354  2.40513  3.72494  3.29354  2.67741  2.69355  4.24690  2.90347  2.73739  3.18146  2.89801  2.37887  2.77519  2.98518  4.58477  3.61503
          0.00974  5.03222  5.75457  0.61958  0.77255  0.48576  0.95510
    183   1.82202  5.18067  3.33475  2.77240  4.43972  3.76564  2.59521  2.29928  1.83628  3.44093  4.25066  3.28804  4.15443  2.49258  3.10622  2.97851  3.18218  3.52491  5.66169  4.33159    209 - -
          2.68618  4.42225  2.77519  2.73123  3.46354  2.40513  3.72494  3.29354  2.67741  2.69355  4.24690  2.90347  2.73739  3.18146  2.89801  2.37887  2.77519  2.98518  4.58477  3.61503
          0.00974  5.03222  5.75457  0.61958  0.77255  0.48576  0.95510
    184   4.57729  5.77203  5.37474  5.08978  1.18381  5.22547  4.16212  4.38369  4.91119  3.65439  4.92197  4.81703  5.52204  1.50555  4.95070  4.59112  4.78636  4.28612  4.29384  1.17511    210 - -
          2.68618  4.42225  2.77519  2.73123  3.46354  2.40513  3.72494  3.29354  2.67741  2.69355  4.24690  2.90347  2.73739  3.18146  2.89801  2.37887  2.77519  2.98518  4.58477  3.61503
          0.00974  5.03222  5.75457  0.61958  0.77255  0.48576  0.95510
    185   3.49002  4.86533  5.00983  4.47916  1.40886  4.54565  4.34898  3.23200  4.26287  1.32738  3.85147  4.48620  4.87838  4.41355  2.26449  3.86124  3.71559  3.11704  4.65868  2.28453    211 - -
          2.68618  4.42225  2.77519  2.73123  3.46354  2.40513  3.72494  3.29354  2.67741  2.69355  4.24690  2.90347  2.73739  3.18146  2.89801  2.37887  2.77519  2.98518  4.58477  3.61503
          0.00974  5.03222  5.75457  0.61958  0.77255  0.48576  0.95510
    186   2.90919  5.36966  2.28319  2.21374  4.69281  2.80855  3.87746  4.16478  2.62689  2.22182  4.41790  3.15349  4.07778  2.44081  3.11779  2.24272  2.35027  3.74882  5.81598  4.41619    212 - -
          2.68618  4.42225  2.77519  2.73123  3.46354  2.40513  3.72494  3.29354  2.67741  2.69355  4.24690  2.90347  2.73739  3.18146  2.89801  2.37887  2.77519  2.98518  4.58477  3.61503
          0.00974  5.03222  5.75457  0.61958  0.77255  0.48576  0.95510
    187   3.23129  5.58157  1.35040  2.73945  4.90079  1.85393  4.20222  2.13266  3.10745  3.91879  4.73941  2.44722  4.31274  3.35759  3.63243  3.20056  3.50172  3.96672  6.12876  4.72024    213 - -
          2.68618  4.42225  2.77519  2.73123  3.46354  2.40513  3.72494  3.29354  2.67741  2.69355  4.24690  2.90347  2.73739  3.18146  2.89801  2.37887  2.77519  2.98518  4.58477  3.61503
          0.18817  5.03222  1.80181  0.61958  0.77255  0.48576  0.95510
    188   3.13594  5.63604  1.87258  2.58382  5.03495  3.65303  4.07777  4.53959  2.95741  4.02503  4.80810  1.64756  2.01667  3.21072  3.49807  2.05038  3.41023  4.08715  6.17055  4.71677    214 - -
          2.68618  4.42225  2.77519  2.73123  3.46354  2.40513  3.72494  3.29354  2.67741  2.69355  4.24690  2.90347  2.73739  3.18146  2.89801  2.37887  2.77519  2.98518  4.58477  3.61503
          0.16065  4.85568  1.96162  0.61958  0.77255  0.87189  0.54156
    189   2.09014  5.10508  2.14912  2.55229  4.39202  3.57403  3.79815  2.69722  2.57904  3.39362  4.18293  3.08531  3.98182  2.33254  3.05743  2.16692  3.02708  3.46553  5.59893  4.23397    215 - -
          2.68623  4.42305  2.77599  2.73136  3.46271  2.40455  3.72574  3.29434  2.67599  2.69435  4.24770  2.90362  2.73752  3.18140  2.89653  2.37872  2.77599  2.98598  4.58557  3.61394
          0.81312  0.59394  5.43086  1.51064  0.24945  0.64280  0.74616
    190   2.04518  4.46555  2.48412  3.32744  2.43023  3.86273  4.14154  2.22421  3.26558  2.66986  3.57809  3.68000  4.24216  3.54514  3.57192  2.42971  3.07517  2.17968  5.06939  3.85169    221 - -
          2.68618  4.42225  2.77519  2.73123  3.46354  2.40513  3.72494  3.29354  2.67741  2.69355  4.24690  2.90347  2.73739  3.18146  2.89801  2.37887  2.77519  2.98518  4.58477  3.61503
          0.01163  4.85568  5.57803  0.61958  0.77255  0.87189  0.54156
    191   2.89793  4.77350  1.73320  2.99719  1.93278  3.76545  4.07186  3.31180  3.04247  3.02314  3.91411  3.45119  4.19652  3.34687  3.44944  2.32562  3.15111  2.35800  5.31635  4.00175    222 - -
          2.68618  4.42225  2.77519  2.73123  3.46354  2.40513  3.72494  3.29354  2.67741  2.69355  4.24690  2.90347  2.73739  3.18146  2.89801  2.37887  2.77519  2.98518  4.58477  3.61503
          0.01163  4.85568  5.57803  0.61958  0.77255  0.30317  1.34123
    192   2.17159  5.17210  3.24752  1.63535  4.43131  3.71339  3.91781  3.86039  2.70162  2.69023  4.23925  2.46988  4.10753  3.05406  3.17311  2.91774  2.36531  3.51614  5.66188  3.02187    223 - -
          2.68618  4.42225  2.77519  2.73123  3.46354  2.40513  3.72494  3.29354  2.67741  2.69355  4.24690  2.90347  2.73739  3.18146  2.89801  2.37887  2.77519  2.98518  4.58477  3.61503
          0.00974  5.03222  5.75457  0.61958  0.77255  0.48576  0.95510
    193   3.04388  5.44735  1.35369  2.67597  4.72192  3.73811  3.99555  4.20758  2.11481  3.73545  4.51837  3.22336  4.17899  3.12201  3.26374  3.01608  2.41038  3.81847  5.89468  2.31692    224 - -
          2.68618  4.42225  2.77519  2.73123  3.46354  2.40513  3.72494  3.29354  2.67741  2.69355  4.24690  2.90347  2.73739  3.18146  2.89801  2.37887  2.77519  2.98518  4.58477  3.61503
          0.00974  5.03222  5.75457  0.61958  0.77255  0.48576  0.95510
    194   2.25735  5.46019  1.82830  2.61711  4.80638  3.69737  3.89896  4.28837  1.90076  3.76206  4.50665  2.41678  4.10543  3.00018  2.11483  2.91660  3.18956  3.85273  5.88828  4.48187    225 - -
          2.68618  4.42225  2.77519  2.73123  3.46354  2.40513  3.72494  3.29354  2.67741  2.69355  4.24690  2.90347  2.73739  3.18146  2.89801  2.37887  2.77519  2.98518  4.58477  3.61503
          0.00974  5.03222  5.75457  0.61958  0.77255  0.48576  0.95510
    195   2.90485  5.37396  2.35508  1.78399  4.70065  3.67576  3.87096  2.99307  1.91594  3.67114  4.42017  3.14969  2.58687  2.97429  3.10537  2.87416  3.13662  3.75487  5.81670  3.04924    226 - -
          2.68618  4.42225  2.77519  2.73123  3.46354  2.40513  3.72494  3.29354  2.67741  2.69355  4.24690  2.90347  2.73739  3.18146  2.89801  2.37887  2.77519  2.98518  4.58477  3.61503
          0.00974  5.03222  5.75457  0.61958  0.77255  0.48576  0.95510
    196   2.28441  4.79731  2.50561  3.02221  1.66117  3.83336  4.06954  3.33370  2.99277  3.01414  2.79059  3.48180  4.22100  3.32203  2.33869  3.06598  3.15241  3.08589  5.35045  4.07968    227 - -
          2.68618  4.42225  2.77519  2.73123  3.46354  2.40513  3.72494  3.29354  2.67741  2.69355  4.24690  2.90347  2.73739  3.18146  2.89801  2.37887  2.77519  2.98518  4.58477  3.61503
          0.00974  5.03222  5.75457  0.61958  0.77255  0.48576  0.95510
    197   2.93176  4.59007  3.91931  3.34325  2.76056  3.93442  4.18770  2.19286  2.42220  1.60945  3.69262  2.75102  4.31014  3.56027  2.44715  3.19037  3.16218  2.85544  5.17487  3.95264    228 - -
          2.68618  4.42225  2.77519  2.73123  3.46354  2.40513  3.72494  3.29354  2.67741  2.69355  4.24690  2.90347  2.73739  3.18146  2.89801  2.37887  2.77519  2.98518  4.58477  3.61503
          0.00974  5.03222  5.75457  0.61958  0.77255  0.48576  0.95510
    198   3.06330  5.60340  1.97506  1.69162  4.93861  3.71484  3.98866  4.43476  2.77720  3.90447  4.65641  1.87144  4.16814  3.09808  2.31225  2.39004  3.30443  3.99065  6.03386  4.60017    229 - -
          2.68618  4.42225  2.77519  2.73123  3.46354  2.40513  3.72494  3.29354  2.67741  2.69355  4.24690  2.90347  2.73739  3.18146  2.89801  2.37887  2.77519  2.98518  4.58477  3.61503
          0.00974  5.03222  5.75457  0.61958  0.77255  0.48576  0.95510
    199   2.13213  4.59713  5.21952  4.62773  2.43520  4.50592  4.87169  1.90729  4.44388  1.42981  3.55972  4.65811  4.82816  4.56998  4.47229  3.83312  3.49678  1.56029  5.31742  4.15738    230 - -
          2.68618  4.42225  2.77519  2.73123  3.46354  2.40513  3.72494  3.29354  2.67741  2.69355  4.24690  2.90347  2.73739  3.18146  2.89801  2.37887  2.77519  2.98518  4.58477  3.61503
          0.00974  5.03222  5.75457  0.61958  0.77255  0.48576  0.95510
    200   2.97195  4.35972  4.82371  4.21870  2.58260  4.13203  4.44597  2.24570  4.02841  1.38608  3.44898  2.60493  4.49202  4.17580  4.07436  3.43992  3.20384  1.97794  4.95674  2.67535    231 - -
          2.68618  4.42225  2.77519  2.73123  3.46354  2.40513  3.72494  3.29354  2.67741  2.69355  4.24690  2.90347  2.73739  3.18146  2.89801  2.37887  2.77519  2.98518  4.58477  3.61503
          0.00974  5.03222  5.75457  0.61958  0.77255  0.48576  0.95510
    201   2.99787  5.49581  1.61139  1.85743  4.82462  3.70091  3.94333  4.30695  2.15596  3.79468  4.54812  3.16889  4.13159  3.05153  3.21569  2.39008  3.23519  2.45544  5.93568  4.51920    232 - -
          2.68618  4.42225  2.77519  2.73123  3.46354  2.40513  3.72494  3.29354  2.67741  2.69355  4.24690  2.90347  2.73739  3.18146  2.89801  2.37887  2.77519  2.98518  4.58477  3.61503
          0.00974  5.03222  5.75457  0.61958  0.77255  0.48576  0.95510
    202   1.95963  5.42308  2.48347  2.59768  4.76149  3.67732  2.60746  4.24417  2.22799  3.72665  4.47009  2.42503  4.08337  2.98482  3.12461  1.87952  3.15888  3.81113  5.86152  4.45119    233 - -
          2.68628  4.42235  2.77529  2.73133  3.46364  2.40523  3.72504  3.29364  2.67751  2.69365  4.24700  2.90356  2.73749  3.18156  2.89718  2.37897  2.77451  2.98528  4.58487  3.61513
          0.27959  1.42404  5.75457  0.10924  2.26834  0.48576  0.95510
    203   3.91199  5.09402  6.02326  5.54104  4.16860  5.53591  6.19073  1.02818  5.47849  1.39985  3.89396  5.70327  5.68663  5.61361  5.57810  4.97137  4.16053  1.29659  6.35562  5.23278    235 - -
          2.68618  4.42225  2.77519  2.73123  3.46354  2.40513  3.72494  3.29354  2.67741  2.69355  4.24690  2.90347  2.73739  3.18146  2.89801  2.37887  2.77519  2.98518  4.58477  3.61503
          0.00974  5.03222  5.75457  0.61958  0.77255  0.48576  0.95510
    204   3.27474  4.66856  4.93604  4.34608  1.23124  4.43105  4.68575  2.01798  2.47021  1.71476  3.49218  4.47658  4.75257  4.33480  4.25149  3.74187  3.50265  2.72505  5.17537  3.94853    236 - -
          2.68618  4.42225  2.77519  2.73123  3.46354  2.40513  3.72494  3.29354  2.67741  2.69355  4.24690  2.90347  2.73739  3.18146  2.89801  2.37887  2.77519  2.98518  4.58477  3.61503
          0.00974  5.03222  5.75457  0.61958  0.77255  0.48576  0.95510
    205   2.22526  5.11753  3.30895  2.75035  4.37273  3.73236  2.73000  3.79103  2.72299  2.61811  4.19851  3.26789  4.12622  3.08716  2.04875  1.90032  2.51857  3.46208  5.62490  4.29005    237 - -
          2.68618  4.42225  2.77519  2.73123  3.46354  2.40513  3.72494  3.29354  2.67741  2.69355  4.24690  2.90347  2.73739  3.18146  2.89801  2.37887  2.77519  2.98518  4.58477  3.61503
          0.00974  5.03222  5.75457  0.61958  0.77255  0.48576  0.95510
    206   3.32153  5.59875  3.02379  1.72198  5.38714  0.89166  4.51283  4.89698  3.49338  4.42515  5.24555  3.46433  4.43856  3.68751  4.01954  2.10763  3.69761  4.36742  6.57993  5.15671    238 - -
          2.68618  4.42225  2.77519  2.73123  3.46354  2.40513  3.72494  3.29354  2.67741  2.69355  4.24690  2.90347  2.73739  3.18146  2.89801  2.37887  2.77519  2.98518  4.58477  3.61503
          0.00974  5.03222  5.75457  0.61958  0.77255  0.48576  0.95510
    207   2.91492  5.14580  2.31347  2.72428  4.39308  2.33632  2.34147  2.61053  2.73867  3.40995  4.21789  2.46864  4.12386  3.08516  3.20769  2.93953  3.14801  2.47302  5.64498  4.30105    239 - -
          2.68618  4.42225  2.77519  2.73123  3.46354  2.40513  3.72494  3.29354  2.67741  2.69355  4.24690  2.90347  2.73739  3.18146  2.89801  2.37887  2.77519  2.98518  4.58477  3.61503
          0.00974  5.03222  5.75457  0.61958  0.77255  0.48576  0.95510
    208   2.17042  5.20483  3.29032  2.72735  4.48077  3.73574  3.92455  3.90798  1.88502  2.49362  4.27480  3.25036  2.22828  3.05731  2.47727  2.94138  2.53505  3.55940  5.68630  4.34096    240 - -
          2.68618  4.42225  2.77519  2.73123  3.46354  2.40513  3.72494  3.29354  2.67741  2.69355  4.24690  2.90347  2.73739  3.18146  2.89801  2.37887  2.77519  2.98518  4.58477  3.61503
          0.00974  5.03222  5.75457  0.61958  0.77255  0.48576  0.95510
    209   3.91333  5.14492  5.92772  5.36400  2.50948  5.31747  5.69261  1.18445  5.22710  1.06188  3.50706  5.48457  5.45603  5.20141  5.21095  4.69638  4.13604  2.00645  5.83636  4.79080    241 - -
          2.68618  4.42225  2.77519  2.73123  3.46354  2.40513  3.72494  3.29354  2.67741  2.69355  4.24690  2.90347  2.73739  3.18146  2.89801  2.37887  2.77519  2.98518  4.58477  3.61503
          0.00974  5.03222  5.75457  0.61958  0.77255  0.48576  0.95510
    210   3.52605  6.19090  1.12767  2.05792  5.48902  3.81836  4.33954  5.03447  3.34581  4.48561  5.30916  2.20666  4.42934  3.49226  3.96016  1.56818  3.80896  4.56851  6.62610  5.09075    242 - -
          2.68618  4.42225  2.77519  2.73123  3.46354  2.40513  3.72494  3.29354  2.67741  2.69355  4.24690  2.90347  2.73739  3.18146  2.89801  2.37887  2.77519  2.98518  4.58477  3.61503
          0.00974  5.03222  5.75457  0.61958  0.77255  0.48576  0.95510
    211   2.21948  4.96919  3.49979  2.92747  2.92899  3.82170  4.01899  3.55186  1.71520  3.20531  4.05753  3.41018  4.20680  3.21410  1.94214  3.04676  3.18441  2.28734  5.49627  4.21128    243 - -
          2.68618  4.42225  2.77519  2.73123  3.46354  2.40513  3.72494  3.29354  2.67741  2.69355  4.24690  2.90347  2.73739  3.18146  2.89801  2.37887  2.77519  2.98518  4.58477  3.61503
          0.00974  5.03222  5.75457  0.61958  0.77255  0.48576  0.95510
    212   3.01196  5.54594  1.91203  1.96591  4.88438  3.69931  3.94782  4.37823  2.24582  3.84819  4.59413  2.37982  4.13530  2.44656  3.22718  1.88790  3.24997  3.93412  5.97617  4.54854    244 - -
          2.68618  4.42225  2.77519  2.73123  3.46354  2.40513  3.72494  3.29354  2.67741  2.69355  4.24690  2.90347  2.73739  3.18146  2.89801  2.37887  2.77519  2.98518  4.58477  3.61503
          0.00974  5.03222  5.75457  0.61958  0.77255  0.48576  0.95510
    213   3.28396  4.63955  5.16480  4.56068  2.52054  4.48057  4.80445  2.14593  4.37616  1.50742  2.25557  4.61505  4.78899  4.47523  4.40220  3.79937  1.48053  2.70019  5.22995  4.09730    245 - -
          2.68618  4.42225  2.77519  2.73123  3.46354  2.40513  3.72494  3.29354  2.67741  2.69355  4.24690  2.90347  2.73739  3.18146  2.89801  2.37887  2.77519  2.98518  4.58477  3.61503
          0.00974  5.03222  5.75457  0.61958  0.77255  0.48576  0.95510
    214   4.39589  5.55844  6.33351  5.75949  2.25423  5.81637  5.96192  2.11098  5.63222  0.47164  3.33935  5.97265  5.73113  5.36891  5.51028  5.23577  4.58353  3.14295  5.83100  4.81353    246 - -
          2.68618  4.42225  2.77519  2.73123  3.46354  2.40513  3.72494  3.29354  2.67741  2.69355  4.24690  2.90347  2.73739  3.18146  2.89801  2.37887  2.77519  2.98518  4.58477  3.61503
          0.00974  5.03222  5.75457  0.61958  0.77255  0.48576  0.95510
    215   4.20877  5.40844  6.14405  5.57815  1.28594  5.57667  5.71488  1.67797  5.43554  1.00029  3.38548  5.71645  5.60085  5.26309  5.35106  4.97015  4.40958  3.01727  5.70784  4.58067    247 - -
          2.68618  4.42225  2.77519  2.73123  3.46354  2.40513  3.72494  3.29354  2.67741  2.69355  4.24690  2.90347  2.73739  3.18146  2.89801  2.37887  2.77519  2.98518  4.58477  3.61503
          0.00974  5.03222  5.75457  0.61958  0.77255  0.48576  0.95510
    216   2.92390  5.43336  1.99269  2.00686  4.77486  3.67538  3.87872  4.26059  2.62256  3.73694  4.47707  3.14249  4.08027  2.44849  2.51002  2.29039  2.04441  3.82250  5.86687  4.45396    248 - -
          2.68618  4.42225  2.77519  2.73123  3.46354  2.40513  3.72494  3.29354  2.67741  2.69355  4.24690  2.90347  2.73739  3.18146  2.89801  2.37887  2.77519  2.98518  4.58477  3.61503
          0.00974  5.03222  5.75457  0.61958  0.77255  0.48576  0.95510
    217   2.90867  4.90639  3.45863  1.76980  4.08898  3.78999  4.00553  2.70153  2.86562  2.52274  3.99215  3.38377  4.17576  2.54884  2.48230  3.00756  3.13954  3.21033  2.87638  2.89151    249 - -
          2.68618  4.42225  2.77519  2.73123  3.46354  2.40513  3.72494  3.29354  2.67741  2.69355  4.24690  2.90347  2.73739  3.18146  2.89801  2.37887  2.77519  2.98518  4.58477  3.61503
          0.00974  5.03222  5.75457  0.61958  0.77255  0.48576  0.95510
    218   4.41564  5.63626  5.38143  5.06863  0.98179  5.14520  2.46561  4.24676  4.92454  3.61011  4.81483  4.79144  5.44933  4.86426  4.95055  2.34222  4.63054  4.11853  4.29702  1.24425    250 - -
          2.68618  4.42225  2.77519  2.73123  3.46354  2.40513  3.72494  3.29354  2.67741  2.69355  4.24690  2.90347  2.73739  3.18146  2.89801  2.37887  2.77519  2.98518  4.58477  3.61503
          0.00974  5.03222  5.75457  0.61958  0.77255  0.48576  0.95510
    219   3.02162  4.39190  4.94859  4.34036  3.45715  4.20320  4.54011  2.17836  4.13939  1.64122  2.44909  4.35178  4.55621  4.27374  4.16326  3.51641  2.50618  1.61340  5.03035  2.49546    251 - -
          2.68618  4.42225  2.77519  2.73123  3.46354  2.40513  3.72494  3.29354  2.67741  2.69355  4.24690  2.90347  2.73739  3.18146  2.89801  2.37887  2.77519  2.98518  4.58477  3.61503
          0.00974  5.03222  5.75457  0.61958  0.77255  0.48576  0.95510
    220   2.18165  5.41438  2.50629  2.19771  4.75826  3.67227  3.86447  4.24261  1.83998  3.71829  4.45690  3.14015  4.07022  2.96257  2.32954  1.99241  3.13958  3.80470  5.84678  4.43722    252 - -
          2.68618  4.42225  2.77519  2.73123  3.46354  2.40513  3.72494  3.29354  2.67741  2.69355  4.24690  2.90347  2.73739  3.18146  2.89801  2.37887  2.77519  2.98518  4.58477  3.61503
          0.00974  5.03222  5.75457  0.61958  0.77255  0.48576  0.95510
    221   3.36837  5.56754  3.81070  3.13893  4.96016  2.45092  4.07536  4.32957  1.40762  2.07523  4.64233  3.58759  4.43858  3.20332  1.51709  3.36642  3.55352  3.99468  5.90738  4.68029    253 - -
          2.68618  4.42225  2.77519  2.73123  3.46354  2.40513  3.72494  3.29354  2.67741  2.69355  4.24690  2.90347  2.73739  3.18146  2.89801  2.37887  2.77519  2.98518  4.58477  3.61503
          0.00974  5.03222  5.75457  0.61958  0.77255  0.48576  0.95510
    222   2.34936  4.40711  4.93652  4.33599  2.56839  4.21792  4.53711  1.46717  4.14191  2.52682  3.50691  4.35424  4.57379  4.28454  4.17705  3.53171  3.26976  1.92814  5.02656  1.95120    254 - -
          2.68618  4.42225  2.77519  2.73123  3.46354  2.40513  3.72494  3.29354  2.67741  2.69355  4.24690  2.90347  2.73739  3.18146  2.89801  2.37887  2.77519  2.98518  4.58477  3.61503
          0.00974  5.03222  5.75457  0.61958  0.77255  0.48576  0.95510
    223   2.96704  5.40472  2.38514  2.67529  4.74137  3.73348  2.58758  2.56668  1.60213  3.69312  4.45300  3.21024  4.12425  3.00400  2.09363  2.93907  3.19261  3.79240  5.82877  4.45318    255 - -
          2.68618  4.42225  2.77519  2.73123  3.46354  2.40513  3.72494  3.29354  2.67741  2.69355  4.24690  2.90347  2.73739  3.18146  2.89801  2.37887  2.77519  2.98518  4.58477  3.61503
          0.00974  5.03222  5.75457  0.61958  0.77255  0.48576  0.95510
    224   2.89702  5.20914  2.06729  2.67498  4.48174  3.70209  2.73861  2.87957  2.67637  3.48372  4.27164  2.40443  4.09542  3.03018  3.15289  2.40403  2.28060  2.71070  5.68995  4.32801    256 - -
          2.68618  4.42225  2.77519  2.73123  3.46354  2.40513  3.72494  3.29354  2.67741  2.69355  4.24690  2.90347  2.73739  3.18146  2.89801  2.37887  2.77519  2.98518  4.58477  3.61503
          0.00974  5.03222  5.75457  0.61958  0.77255  0.48576  0.95510
    225   3.01034  5.47015  1.98582  1.44347  2.99794  3.71302  3.95777  4.25435  2.74635  3.75893  4.52578  2.32578  4.14615  3.07651  3.24775  2.97270  3.24805  3.84430  5.88782  2.90886    257 - -
          2.68618  4.42225  2.77519  2.73123  3.46354  2.40513  3.72494  3.29354  2.67741  2.69355  4.24690  2.90347  2.73739  3.18146  2.89801  2.37887  2.77519  2.98518  4.58477  3.61503
          0.00974  5.03222  5.75457  0.61958  0.77255  0.48576  0.95510
    226   2.38075  4.92334  3.43126  2.87126  2.41833  3.77711  3.99511  3.50907  2.85248  3.16207  4.00891  3.36355  4.16438  2.28735  2.56783  2.26434  2.35236  3.23064  5.45861  2.78765    258 - -
          2.68618  4.42225  2.77519  2.73123  3.46354  2.40513  3.72494  3.29354  2.67741  2.69355  4.24690  2.90347  2.73739  3.18146  2.89801  2.37887  2.77519  2.98518  4.58477  3.61503
          0.00974  5.03222  5.75457  0.61958  0.77255  0.48576  0.95510
    227   2.98091  4.49013  4.30433  2.45654  1.53856  4.05419  4.29966  2.93262  3.62368  2.18661  3.58806  3.97754  4.42365  3.86255  3.84051  3.33536  2.20961  2.74264  2.71738  3.71817    259 - -
          2.68618  4.42225  2.77519  2.73123  3.46354  2.40513  3.72494  3.29354  2.67741  2.69355  4.24690  2.90347  2.73739  3.18146  2.89801  2.37887  2.77519  2.98518  4.58477  3.61503
          0.00974  5.03222  5.75457  0.61958  0.77255  0.48576  0.95510
    228   3.07364  5.60970  2.10912  1.75748  4.94604  2.04316  4.00198  4.44230  2.80070  3.91528  4.66961  2.28581  4.17583  3.11327  3.31720  2.39660  2.52582  3.99907  6.04800  4.61242    260 - -
          2.68618  4.42225  2.77519  2.73123  3.46354  2.40513  3.72494  3.29354  2.67741  2.69355  4.24690  2.90347  2.73739  3.18146  2.89801  2.37887  2.77519  2.98518  4.58477  3.61503
          0.00974  5.03222  5.75457  0.61958  0.77255  0.48576  0.95510
    229   3.29338  5.86355  1.96107  2.66229  5.19713  1.55766  4.17165  4.70789  1.86983  4.17344  4.95688  1.82478  4.30972  3.30192  3.57733  3.20904  3.55343  4.25844  6.30724  4.84102    261 - -
          2.68618  4.42225  2.77519  2.73123  3.46354  2.40513  3.72494  3.29354  2.67741  2.69355  4.24690  2.90347  2.73739  3.18146  2.89801  2.37887  2.77519  2.98518  4.58477  3.61503
          0.00974  5.03222  5.75457  0.61958  0.77255  0.48576  0.95510
    230   2.92858  5.16647  1.65406  2.26893  2.94633  3.73244  3.94202  3.83706  2.74784  2.46982  4.23566  2.58804  4.13220  3.09213  3.21851  2.94966  3.16125  3.50415  5.62902  2.80463    262 - -
          2.68618  4.42225  2.77519  2.73123  3.46354  2.40513  3.72494  3.29354  2.67741  2.69355  4.24690  2.90347  2.73739  3.18146  2.89801  2.37887  2.77519  2.98518  4.58477  3.61503
          0.00974  5.03222  5.75457  0.61958  0.77255  0.48576  0.95510
    231   2.89919  5.09448  3.29776  2.21203  4.33707  2.79710  3.93939  3.75271  2.74218  2.43415  4.17166  2.41940  4.12156  3.09085  3.20540  2.06054  2.52956  2.38700  5.60389  4.26974    263 - -
          2.68618  4.42225  2.77519  2.73123  3.46354  2.40513  3.72494  3.29354  2.67741  2.69355  4.24690  2.90347  2.73739  3.18146  2.89801  2.37887  2.77519  2.98518  4.58477  3.61503
          0.29990  5.03222  1.37601  0.61958  0.77255  0.48576  0.95510
    232   2.79870  4.82366  3.28745  2.01149  2.78810  3.66151  3.88831  2.37596  2.74994  3.06022  3.91045  2.38443  2.53220  3.08696  3.18722  2.88716  3.03174  3.12544  5.35681  4.05673    264 - -
          2.68618  4.42225  2.77519  2.73123  3.46354  2.40513  3.72494  3.29354  2.67741  2.69355  4.24690  2.90347  2.73739  3.18146  2.89801  2.37887  2.77519  2.98518  4.58477  3.61503
          0.16163  4.74532  1.96220  0.61958  0.77255  0.68494  0.70143
    233   2.83720  5.23946  2.99810  2.54992  4.64941  2.23080  3.85331  4.12057  2.62583  3.63220  4.39565  2.35787  2.42742  2.27614  3.11282  2.06440  3.09489  3.69360  5.78829  4.39385    265 - -
          2.68618  4.42225  2.77519  2.73123  3.46354  2.40513  3.72494  3.29354  2.67741  2.69355  4.24690  2.90347  2.73739  3.18146  2.89801  2.37887  2.77519  2.98518  4.58477  3.61503
          0.19308  4.72548  1.79143  0.61958  0.77255  1.05632  0.42730
    234   2.86376  4.33352  4.27845  3.71997  1.90939  3.93140  4.06411  2.77133  3.59999  2.49287  3.45020  3.88857  4.30475  3.80211  3.77395  2.08477  3.10035  1.98709  4.59226  2.23877    266 - -
          2.68618  4.42225  2.77519  2.73123  3.46354  2.40513  3.72494  3.29354  2.67741  2.69355  4.24690  2.90347  2.73739  3.18146  2.89801  2.37887  2.77519  2.98518  4.58477  3.61503
          0.01585  4.54825  5.27059  0.61958  0.77255  1.23590  0.34330
    235   2.81139  4.82164  3.21643  2.80526  4.07793  3.58045  3.97025  3.49731  2.81801  2.03840  4.03609  1.78458  2.12555  3.18471  3.21820  2.90629  3.09182  3.20911  5.44126  4.12402    267 - -
          2.68618  4.42225  2.77519  2.73123  3.46354  2.40513  3.72494  3.29354  2.67741  2.69355  4.24690  2.90347  2.73739  3.18146  2.89801  2.37887  2.77519  2.98518  4.58477  3.61503
          0.01585  4.54825  5.27059  0.61958  0.77255  0.78757  0.60688
    236   2.79064  4.98925  3.16508  2.63185  4.24413  3.60477  2.47534  2.64016  2.63151  3.26868  4.08214  2.27437  2.78364  2.98447  3.09063  2.04306  3.02827  3.33890  5.50701  4.17022    268 - -
          2.68618  4.42225  2.77519  2.73123  3.46354  2.40513  3.72494  3.29354  2.67741  2.69355  4.24690  2.90347  2.73739  3.18146  2.89801  2.37887  2.77519  2.98518  4.58477  3.61503
          0.01326  4.72548  5.44783  0.61958  0.77255  1.05632  0.42730
    237   2.80474  4.76208  3.38025  2.82199  2.38946  2.66365  3.90307  3.32585  2.20443  2.19010  3.84954  3.29832  4.07586  2.22540  3.16253  2.91709  3.03506  3.06276  5.29240  4.00726    269 - -
          2.68618  4.42225  2.77519  2.73123  3.46354  2.40513  3.72494  3.29354  2.67741  2.69355  4.24690  2.90347  2.73739  3.18146  2.89801  2.37887  2.77519  2.98518  4.58477  3.61503
          0.01326  4.72548  5.44783  0.61958  0.77255  1.05632  0.42730
    238   2.83166  4.43997  3.93411  3.35329  3.56414  3.85162  4.12594  1.63095  3.18890  2.60740  2.51712  3.68692  4.23164  3.53062  2.20025  2.37223  3.06628  2.65701  5.04710  3.83639    270 - -
          2.68618  4.42225  2.77519  2.73123  3.46354  2.40513  3.72494  3.29354  2.67741  2.69355  4.24690  2.90347  2.73739  3.18146  2.89801  2.37887  2.77519  2.98518  4.58477  3.61503
          0.01326  4.72548  5.44783  0.61958  0.77255  1.05632  0.42730
    239   2.99769  5.03604  3.29928  2.17879  4.29320  3.76500  3.98886  3.49007  1.93887  3.26556  4.14761  3.33781  4.18744  3.17084  3.04393  3.06968  3.22986  1.32407  5.57747  4.29242    271 - -
          2.68618  4.42225  2.77519  2.73123  3.46354  2.40513  3.72494  3.29354  2.67741  2.69355  4.24690  2.90347  2.73739  3.18146  2.89801  2.37887  2.77519  2.98518  4.58477  3.61503
          0.01326  4.72548  5.44783  0.61958  0.77255  1.05632  0.42730
    240   1.37483  5.00069  3.33468  2.90386  4.68408  2.15100  4.10163  4.11037  1.65724  3.68608  4.48925  3.35097  4.11600  3.25582  3.21279  2.91491  3.18512  3.67251  5.86806  4.56122    272 - -
          2.68618  4.42225  2.77519  2.73123  3.46354  2.40513  3.72494  3.29354  2.67741  2.69355  4.24690  2.90347  2.73739  3.18146  2.89801  2.37887  2.77519  2.98518  4.58477  3.61503
          0.01326  4.72548  5.44783  0.61958  0.77255  1.05632  0.42730
    241   2.84838  5.16248  3.06748  2.58617  4.39464  3.60315  3.83360  3.90454  2.60607  3.45790  4.25290  2.37066  4.02360  2.13476  3.06852  1.62042  3.08734  3.53916  5.61523  2.79043    273 - -
          2.68618  4.42225  2.77519  2.73123  3.46354  2.40513  3.72494  3.29354  2.67741  2.69355  4.24690  2.90347  2.73739  3.18146  2.89801  2.37887  2.77519  2.98518  4.58477  3.61503
          0.01326  4.72548  5.44783  0.61958  0.77255  1.05632  0.42730
    242   2.87253  5.01733  3.29280  2.73138  4.26984  3.68529  3.86203  2.39610  2.08701  3.26327  4.09855  3.23059  4.07558  1.64663  2.95574  2.91660  2.35697  3.33965  5.51175  4.20734    274 - -
          2.68618  4.42225  2.77519  2.73123  3.46354  2.40513  3.72494  3.29354  2.67741  2.69355  4.24690  2.90347  2.73739  3.18146  2.89801  2.37887  2.77519  2.98518  4.58477  3.61503
          0.01326  4.72548  5.44783  0.61958  0.77255  1.05632  0.42730
    243   2.82415  5.06487  2.37231  2.12323  2.45459  3.60507  3.83594  3.73141  2.64818  2.30063  4.13560  2.24783  4.01696  2.98480  3.12216  2.84244  3.05879  3.39938  5.55027  4.19526    275 - -
          2.68618  4.42225  2.77519  2.73123  3.46354  2.40513  3.72494  3.29354  2.67741  2.69355  4.24690  2.90347  2.73739  3.18146  2.89801  2.37887  2.77519  2.98518  4.58477  3.61503
          0.01326  4.72548  5.44783  0.61958  0.77255  0.66135  0.72599
    244   2.03550  4.40566  4.25309  3.67325  3.52644  3.99898  4.30311  2.16656  2.37473  2.55946  1.98900  3.93141  4.36706  3.81299  3.78317  3.28189  3.13771  1.90514  5.05061  3.85282    276 - -
          2.68618  4.42225  2.77519  2.73123  3.46354  2.40513  3.72494  3.29354  2.67741  2.69355  4.24690  2.90347  2.73739  3.18146  2.89801  2.37887  2.77519  2.98518  4.58477  3.61503
          0.01163  4.85568  5.57803  0.61958  0.77255  0.87189  0.54156
    245   2.84132  5.26651  3.11308  2.14976  2.83917  2.68783  2.54445  4.04351  2.54161  3.55594  4.31673  3.10215  4.01479  2.14130  2.27216  2.81924  3.07140  3.64178  5.71259  4.32641    277 - -
          2.68618  4.42225  2.77519  2.73123  3.46354  2.40513  3.72494  3.29354  2.67741  2.69355  4.24690  2.90347  2.73739  3.18146  2.89801  2.37887  2.77519  2.98518  4.58477  3.61503
          0.01163  4.85568  5.57803  0.61958  0.77255  0.54982  0.86052
    246   3.57965  4.89352  5.46877  4.86872  3.44900  4.81183  5.08754  2.11786  4.68849  0.96789  1.77137  4.94780  5.03996  4.70987  4.68300  4.14616  3.79742  2.85412  5.37197  2.35567    278 - -
          2.68618  4.42225  2.77519  2.73123  3.46354  2.40513  3.72494  3.29354  2.67741  2.69355  4.24690  2.90347  2.73739  3.18146  2.89801  2.37887  2.77519  2.98518  4.58477  3.61503
          0.01061  4.94715  5.66949  0.61958  0.77255  0.37241  1.16819
    247   2.34990  2.58086  3.83280  2.33807  3.79046  3.88143  4.18244  3.14636  3.22425  1.59301  3.75859  3.66159  4.28161  3.52358  3.57036  2.45118  2.50107  2.91816  5.23855  4.00761    279 - -
          2.68618  4.42225  2.77519  2.73123  3.46354  2.40513  3.72494  3.29354  2.67741  2.69355  4.24690  2.90347  2.73739  3.18146  2.89801  2.37887  2.77519  2.98518  4.58477  3.61503
          0.00974  5.03222  5.75457  0.61958  0.77255  0.48576  0.95510
    248   2.16428  5.05027  3.34813  2.79296  4.27653  3.75305  2.73209  3.68279  2.29751  1.80515  4.12928  2.61864  4.14385  3.12528  3.21144  2.96486  2.33450  3.37626  5.56446  4.24588    280 - -
          2.68618  4.42225  2.77519  2.73123  3.46354  2.40513  3.72494  3.29354  2.67741  2.69355  4.24690  2.90347  2.73739  3.18146  2.89801  2.37887  2.77519  2.98518  4.58477  3.61503
          0.00974  5.03222  5.75457  0.61958  0.77255  0.48576  0.95510
    249   2.38895  5.09076  3.34863  2.78639  4.33443  3.75354  3.95542  3.74416  2.14529  1.89506  4.17196  3.29734  4.14475  3.11118  2.42685  2.05293  2.53661  3.42765  5.59968  4.27708    281 - -
          2.68618  4.42225  2.77519  2.73123  3.46354  2.40513  3.72494  3.29354  2.67741  2.69355  4.24690  2.90347  2.73739  3.18146  2.89801  2.37887  2.77519  2.98518  4.58477  3.61503
          0.00974  5.03222  5.75457  0.61958  0.77255  0.48576  0.95510
    250   1.45415  2.85876  4.50332  3.93309  3.61003  3.99105  4.44360  2.27106  3.80824  2.69155  3.61679  4.08571  4.42438  4.02022  3.97390  2.28654  2.33705  2.19096  5.12322  3.93479    282 - -
          2.68618  4.42225  2.77519  2.73123  3.46354  2.40513  3.72494  3.29354  2.67741  2.69355  4.24690  2.90347  2.73739  3.18146  2.89801  2.37887  2.77519  2.98518  4.58477  3.61503
          0.00974  5.03222  5.75457  0.61958  0.77255  0.48576  0.95510
    251   2.92074  4.52458  4.02149  3.44628  3.64322  2.59207  4.22360  2.41927  3.36035  1.90701  3.63335  3.78375  4.32726  3.64539  2.09112  3.21478  2.22567  2.78623  5.12015  2.66284    283 - -
          2.68618  4.42225  2.77519  2.73123  3.46354  2.40513  3.72494  3.29354  2.67741  2.69355  4.24690  2.90347  2.73739  3.18146  2.89801  2.37887  2.77519  2.98518  4.58477  3.61503
          0.00974  5.03222  5.75457  0.61958  0.77255  0.48576  0.95510
    252   2.24158  5.40836  2.28828  1.83569  4.75141  3.66767  3.85949  4.23649  2.18821  3.71250  4.45010  2.43720  4.06458  2.95714  2.50854  2.86252  3.13212  3.79803  5.84151  3.07126    284 - -
          2.68618  4.42225  2.77519  2.73123  3.46354  2.40513  3.72494  3.29354  2.67741  2.69355  4.24690  2.90347  2.73739  3.18146  2.89801  2.37887  2.77519  2.98518  4.58477  3.61503
          0.00974  5.03222  5.75457  0.61958  0.77255  0.48576  0.95510
    253   1.81238  5.16429  3.26475  2.71085  2.86337  2.56236  3.92162  3.85955  2.06709  3.44040  4.23897  3.23608  4.10990  2.32677  3.16771  2.91918  2.49896  3.51490  5.66127  4.31218    285 - -
          2.68618  4.42225  2.77519  2.73123  3.46354  2.40513  3.72494  3.29354  2.67741  2.69355  4.24690  2.90347  2.73739  3.18146  2.89801  2.37887  2.77519  2.98518  4.58477  3.61503
          0.00974  5.03222  5.75457  0.61958  0.77255  0.48576  0.95510
    254   3.53094  4.95488  4.84865  4.37329  1.75037  4.56898  4.55027  3.12952  4.25111  0.97029  3.73970  2.05941  4.91325  4.41616  4.39022  3.90336  3.76867  3.09576  4.92249  3.41954    286 - -
          2.68618  4.42225  2.77519  2.73123  3.46354  2.40513  3.72494  3.29354  2.67741  2.69355  4.24690  2.90347  2.73739  3.18146  2.89801  2.37887  2.77519  2.98518  4.58477  3.61503
          0.00974  5.03222  5.75457  0.61958  0.77255  0.48576  0.95510
    255   2.37959  4.68237  2.43271  3.16068  3.82748  3.87739  4.12903  3.17037  3.12566  1.64525  2.80159  2.50197  4.26010  3.43466  3.49728  3.11933  3.15057  2.29143  5.26343  4.02059    287 - -
          2.68618  4.42225  2.77519  2.73123  3.46354  2.40513  3.72494  3.29354  2.67741  2.69355  4.24690  2.90347  2.73739  3.18146  2.89801  2.37887  2.77519  2.98518  4.58477  3.61503
          0.00974  5.03222  5.75457  0.61958  0.77255  0.48576  0.95510
    256   3.06615  5.20615  2.33027  2.82599  4.44776  3.78743  4.11558  3.84447  2.99048  1.34831  4.32698  1.93881  4.25111  3.29535  3.45864  3.10693  2.51833  3.53894  5.75864  4.42332    288 - -
          2.68618  4.42225  2.77519  2.73123  3.46354  2.40513  3.72494  3.29354  2.67741  2.69355  4.24690  2.90347  2.73739  3.18146  2.89801  2.37887  2.77519  2.98518  4.58477  3.61503
          0.00974  5.03222  5.75457  0.61958  0.77255  0.48576  0.95510
    257   2.91611  2.79931  4.07794  3.50206  3.61044  2.56315  4.24083  2.96173  3.42015  1.74127  3.60521  2.77298  4.33602  3.68881  2.51872  3.22787  3.14833  2.27744  5.09403  2.81110    289 - -
          2.68618  4.42225  2.77519  2.73123  3.46354  2.40513  3.72494  3.29354  2.67741  2.69355  4.24690  2.90347  2.73739  3.18146  2.89801  2.37887  2.77519  2.98518  4.58477  3.61503
          0.00974  5.03222  5.75457  0.61958  0.77255  0.48576  0.95510
    258   2.91503  2.73713  3.85029  3.28003  3.73890  2.67430  4.16591  3.09607  2.50178  1.85276  3.71127  3.66857  4.28591  3.51983  2.70284  3.15682  2.23342  2.35060  5.19182  3.96417    290 - -
          2.68618  4.42225  2.77519  2.73123  3.46354  2.40513  3.72494  3.29354  2.67741  2.69355  4.24690  2.90347  2.73739  3.18146  2.89801  2.37887  2.77519  2.98518  4.58477  3.61503
          0.00974  5.03222  5.75457  0.61958  0.77255  0.48576  0.95510
    259   2.93176  2.78904  2.58285  3.52282  2.21867  3.97582  4.24215  2.97344  3.44582  2.20704  3.61752  3.83579  4.35085  3.70842  3.71778  1.82100  3.16430  2.76817  5.06870  2.78209    291 - -
          2.68618  4.42225  2.77519  2.73123  3.46354  2.40513  3.72494  3.29354  2.67741  2.69355  4.24690  2.90347  2.73739  3.18146  2.89801  2.37887  2.77519  2.98518  4.58477  3.61503
          0.00974  5.03222  5.75457  0.61958  0.77255  0.48576  0.95510
    260   3.23879  4.66529  2.42949  4.18307  2.05279  4.37550  4.65787  2.78190  4.07293  1.13767  3.51894  4.37667  4.70966  4.25107  4.22423  3.68085  3.46996  1.98143  5.21280  3.99798    292 - -
          2.68618  4.42225  2.77519  2.73123  3.46354  2.40513  3.72494  3.29354  2.67741  2.69355  4.24690  2.90347  2.73739  3.18146  2.89801  2.37887  2.77519  2.98518  4.58477  3.61503
          0.00974  5.03222  5.75457  0.61958  0.77255  0.48576  0.95510
    261   2.93808  5.45342  1.89010  1.89825  4.79890  3.68290  3.88556  4.28561  2.08611  3.75674  4.49648  3.14849  2.65278  2.42953  2.51114  2.89584  3.17049  3.84479  5.88201  4.46928    293 - -
          2.68618  4.42225  2.77519  2.73123  3.46354  2.40513  3.72494  3.29354  2.67741  2.69355  4.24690  2.90347  2.73739  3.18146  2.89801  2.37887  2.77519  2.98518  4.58477  3.61503
          0.00974  5.03222  5.75457  0.61958  0.77255  0.48576  0.95510
    262   2.18129  5.37137  3.17635  1.93783  4.70123  3.68862  3.87196  2.69579  1.85039  3.66650  4.41799  2.38372  4.08171  2.97553  2.50298  2.88411  3.14273  3.75410  5.81003  4.41697    294 - -
          2.68618  4.42225  2.77519  2.73123  3.46354  2.40513  3.72494  3.29354  2.67741  2.69355  4.24690  2.90347  2.73739  3.18146  2.89801  2.37887  2.77519  2.98518  4.58477  3.61503
          0.41950  5.03222  1.09035  0.61958  0.77255  0.48576  0.95510
    263   1.95037  4.98782  3.05674  1.92375  4.25102  2.40615  3.85005  3.68206  2.67605  3.28912  4.11038  3.12657  4.00450  3.01110  3.13935  2.83433  3.04864  3.35310  5.52635  2.46879    295 - -
          2.68618  4.42225  2.77519  2.73123  3.46354  2.40513  3.72494  3.29354  2.67741  2.69355  4.24690  2.90347  2.73739  3.18146  2.89801  2.37887  2.77519  2.98518  4.58477  3.61503
          0.01464  4.62736  5.34970  0.61958  0.77255  0.21736  1.63289
    264   2.98602  4.48691  4.34308  3.76059  2.40372  4.06454  4.31406  2.92351  2.33903  1.40663  3.57454  3.99812  2.60628  3.87561  3.82714  3.34769  3.21703  2.73872  2.81820  3.74574    296 - -
          2.68618  4.42225  2.77519  2.73123  3.46354  2.40513  3.72494  3.29354  2.67741  2.69355  4.24690  2.90347  2.73739  3.18146  2.89801  2.37887  2.77519  2.98518  4.58477  3.61503
          0.00974  5.03222  5.75457  0.61958  0.77255  0.48576  0.95510
    265   2.96927  2.89487  3.13993  1.45617  4.74248  2.74138  3.97838  4.20813  2.75510  3.72893  4.49609  2.09021  2.58955  3.09594  3.24463  2.95260  3.22128  3.79428  5.89392  4.50216    297 - -
          2.68618  4.42225  2.77519  2.73123  3.46354  2.40513  3.72494  3.29354  2.67741  2.69355  4.24690  2.90347  2.73739  3.18146  2.89801  2.37887  2.77519  2.98518  4.58477  3.61503
          0.00974  5.03222  5.75457  0.61958  0.77255  0.48576  0.95510
    266   2.92999  4.34854  4.64010  4.04152  2.48276  2.59100  4.39162  2.25650  3.87943  1.80713  3.46353  4.14529  2.52951  4.05762  3.97728  3.36990  2.27690  2.14891  4.96928  3.78669    298 - -
          2.68618  4.42225  2.77519  2.73123  3.46354  2.40513  3.72494  3.29354  2.67741  2.69355  4.24690  2.90347  2.73739  3.18146  2.89801  2.37887  2.77519  2.98518  4.58477  3.61503
          0.00974  5.03222  5.75457  0.61958  0.77255  0.48576  0.95510
    267   3.18338  4.53812  5.08881  4.49198  3.56945  2.54313  4.74716  1.59379  4.30786  1.46445  2.31506  4.53386  4.72928  4.44266  4.34711  3.71552  3.41661  1.93575  5.21977  4.05839    299 - -
          2.68618  4.42225  2.77519  2.73123  3.46354  2.40513  3.72494  3.29354  2.67741  2.69355  4.24690  2.90347  2.73739  3.18146  2.89801  2.37887  2.77519  2.98518  4.58477  3.61503
          0.00974  5.03222  5.75457  0.61958  0.77255  0.48576  0.95510
    268   2.92351  5.20956  3.24547  1.90404  4.48139  3.72263  3.92682  2.63489  2.26050  3.48270  4.27879  3.23442  2.92201  3.05973  3.15774  2.93348  1.62795  3.55683  5.69580  4.34228    300 - -
          2.68618  4.42225  2.77519  2.73123  3.46354  2.40513  3.72494  3.29354  2.67741  2.69355  4.24690  2.90347  2.73739  3.18146  2.89801  2.37887  2.77519  2.98518  4.58477  3.61503
          0.00974  5.03222  5.75457  0.61958  0.77255  0.48576  0.95510
    269   2.93052  5.39553  3.19399  2.63654  4.74018  2.30370  3.87967  4.21061  2.18557  3.69658  4.44630  3.17686  4.09437  2.34145  2.23308  1.95390  2.34807  3.78814  5.83031  4.43993    301 - -
          2.68618  4.42225  2.77519  2.73123  3.46354  2.40513  3.72494  3.29354  2.67741  2.69355  4.24690  2.90347  2.73739  3.18146  2.89801  2.37887  2.77519  2.98518  4.58477  3.61503
          0.00974  5.03222  5.75457  0.61958  0.77255  0.48576  0.95510
    270   2.92720  5.31544  3.18468  1.50560  4.62209  2.29639  3.90555  4.07466  2.24126  3.60554  2.74778  3.19322  4.10366  3.02140  3.13025  2.91250  2.42621  3.68677  5.77971  4.40069    302 - -
          2.68618  4.42225  2.77519  2.73123  3.46354  2.40513  3.72494  3.29354  2.67741  2.69355  4.24690  2.90347  2.73739  3.18146  2.89801  2.37887  2.77519  2.98518  4.58477  3.61503
          0.00974  5.03222  5.75457  0.61958  0.77255  0.48576  0.95510
    271   1.96258  5.30809  2.52758  2.23593  4.62364  3.68217  3.88527  4.08335  2.64049  3.60674  4.36993  3.17210  2.58439  2.99671  3.12641  2.29696  2.34755  2.78974  5.77500  4.38844    303 - -
          2.68618  4.42225  2.77519  2.73123  3.46354  2.40513  3.72494  3.29354  2.67741  2.69355  4.24690  2.90347  2.73739  3.18146  2.89801  2.37887  2.77519  2.98518  4.58477  3.61503
          0.09428  5.03222  2.48354  0.61958  0.77255  0.48576  0.95510
    272   2.91171  5.41400  2.28786  1.75283  4.75367  3.64823  3.86386  4.23761  2.61367  3.71785  4.46280  3.11708  4.06144  2.96637  2.00299  2.34988  2.23559  3.80311  5.85125  4.43878    304 - -
          2.68618  4.42225  2.77519  2.73123  3.46354  2.40513  3.72494  3.29354  2.67741  2.69355  4.24690  2.90347  2.73739  3.18146  2.89801  2.37887  2.77519  2.98518  4.58477  3.61503
          0.10448  4.94853  2.38470  0.61958  0.77255  0.69585  0.69046
    273   2.26516  4.35502  4.17642  3.59704  3.47072  2.58573  4.21949  2.81043  3.49628  2.55850  2.54743  3.85060  4.28897  3.73700  3.71794  3.19175  2.19888  1.99888  4.97041  2.34652    305 - -
          2.68618  4.42225  2.77519  2.73123  3.46354  2.40513  3.72494  3.29354  2.67741  2.69355  4.24690  2.90347  2.73739  3.18146  2.89801  2.37887  2.77519  2.98518  4.58477  3.61503
          0.01163  4.85568  5.57803  0.61958  0.77255  0.87189  0.54156
    274   2.83217  5.01382  2.25956  2.07127  4.24393  3.66061  3.87117  3.65733  2.68040  2.37455  4.08660  3.19587  2.82445  3.02669  3.14263  2.87108  3.06411  2.58419  5.51961  2.74512    306 - -
          2.68536  4.42311  2.77422  2.73121  3.46440  2.40535  3.72580  3.29285  2.67827  2.69356  4.24376  2.90432  2.73648  3.18094  2.89887  2.37973  2.77330  2.98604  4.58563  3.61589
          0.18881  1.78216  5.57803  2.50153  0.08551  0.54982  0.86052
    275   2.88870  5.12726  3.22392  1.89117  4.43264  2.02953  3.94046  3.85838  2.73695  2.42416  4.24980  3.23298  4.10171  3.08347  3.20510  2.25507  2.27755  3.50944  5.67257  4.32588    322 - -
          2.68618  4.42225  2.77519  2.73123  3.46354  2.40513  3.72494  3.29354  2.67741  2.69355  4.24690  2.90347  2.73739  3.18146  2.89801  2.37887  2.77519  2.98518  4.58477  3.61503
          0.01061  4.94715  5.66949  0.61958  0.77255  0.69885  0.68748
    276   2.85910  5.17482  2.35708  2.09527  2.97605  3.66543  2.50918  3.88521  2.22775  2.67000  2.80742  3.16895  4.05727  2.98963  3.11036  2.86326  3.09037  3.52591  5.65270  4.29003    323 - -
          2.68618  4.42225  2.77519  2.73123  3.46354  2.40513  3.72494  3.29354  2.67741  2.69355  4.24690  2.90347  2.73739  3.18146  2.89801  2.37887  2.77519  2.98518  4.58477  3.61503
          0.01061  4.94715  5.66949  0.61958  0.77255  0.69885  0.68748
    277   2.29478  4.43028  4.11992  2.63636  2.40747  3.94412  4.23324  2.87640  3.45706  2.62370  2.65866  3.83565  2.49951  3.71191  3.70888  3.21682  3.11541  1.71549  5.03750  3.83376    324 - -
          2.68618  4.42225  2.77519  2.73123  3.46354  2.40513  3.72494  3.29354  2.67741  2.69355  4.24690  2.90347  2.73739  3.18146  2.89801  2.37887  2.77519  2.98518  4.58477  3.61503
          0.01061  4.94715  5.66949  0.61958  0.77255  0.69885  0.68748
    278   2.13395  5.39088  1.93074  2.16856  4.71925  3.65264  3.86702  4.19527  1.73661  2.73728  4.44000  3.12422  4.06465  2.97268  3.11021  2.87573  3.14566  3.77271  5.83160  4.42566    325 - -
          2.68618  4.42225  2.77519  2.73123  3.46354  2.40513  3.72494  3.29354  2.67741  2.69355  4.24690  2.90347  2.73739  3.18146  2.89801  2.37887  2.77519  2.98518  4.58477  3.61503
          0.01061  4.94715  5.66949  0.61958  0.77255  0.37241  1.16819
    279   2.17862  5.28238  2.16378  2.63718  4.57984  3.68677  3.88208  4.03321  2.24497  3.56753  4.33704  2.39547  4.08057  2.99696  3.12319  2.88280  2.35063  2.79405  5.74567  2.86887    326 - -
          2.68618  4.42225  2.77519  2.73123  3.46354  2.40513  3.72494  3.29354  2.67741  2.69355  4.24690  2.90347  2.73739  3.18146  2.89801  2.37887  2.77519  2.98518  4.58477  3.61503
          0.00974  5.03222  5.75457  0.61958  0.77255  0.48576  0.95510
    280   2.13870  4.75799  3.61904  2.35401  3.93129  3.83344  4.08934  3.29254  3.03174  2.05752  3.86796  3.50868  4.22566  3.35298  3.42857  2.29905  1.98800  2.42223  5.33734  4.07880    327 - -
          2.68618  4.42225  2.77519  2.73123  3.46354  2.40513  3.72494  3.29354  2.67741  2.69355  4.24690  2.90347  2.73739  3.18146  2.89801  2.37887  2.77519  2.98518  4.58477  3.61503
          0.00974  5.03222  5.75457  0.61958  0.77255  0.48576  0.95510
    281   2.98741  5.36578  2.39455  2.68732  4.67365  3.73144  3.95157  4.12366  1.38454  2.09335  4.43627  3.22520  4.14771  3.07225  3.15870  2.21797  3.22226  3.73983  5.82991  4.45368    328 - -
          2.68618  4.42225  2.77519  2.73123  3.46354  2.40513  3.72494  3.29354  2.67741  2.69355  4.24690  2.90347  2.73739  3.18146  2.89801  2.37887  2.77519  2.98518  4.58477  3.61503
          0.00974  5.03222  5.75457  0.61958  0.77255  0.48576  0.95510
    282   2.37403  4.79995  2.67312  3.00082  2.88155  2.82017  4.05817  3.34406  2.97679  1.54516  3.89579  3.46425  4.20911  3.30405  2.44266  3.05162  3.14262  3.09203  5.35918  4.09122    329 - -
          2.68618  4.42225  2.77519  2.73123  3.46354  2.40513  3.72494  3.29354  2.67741  2.69355  4.24690  2.90347  2.73739  3.18146  2.89801  2.37887  2.77519  2.98518  4.58477  3.61503
          0.00974  5.03222  5.75457  0.61958  0.77255  0.48576  0.95510
    283   3.29836  5.88579  2.22949  0.93956  5.20397  3.77705  4.16733  4.71686  2.28135  4.17928  4.96178  3.22916  2.43545  3.29689  3.58212  3.20977  3.55591  4.26734  6.31217  4.84120    330 - -
          2.68618  4.42225  2.77519  2.73123  3.46354  2.40513  3.72494  3.29354  2.67741  2.69355  4.24690  2.90347  2.73739  3.18146  2.89801  2.37887  2.77519  2.98518  4.58477  3.61503
          0.00974  5.03222  5.75457  0.61958  0.77255  0.48576  0.95510
    284   2.22497  5.54955  1.74617  1.80553  4.88656  3.70367  3.95972  4.37856  2.10563  3.85281  4.60216  3.16736  4.14414  3.06686  3.24482  2.13627  3.26242  3.93779  5.98443  4.55758    331 - -
          2.68618  4.42225  2.77519  2.73123  3.46354  2.40513  3.72494  3.29354  2.67741  2.69355  4.24690  2.90347  2.73739  3.18146  2.89801  2.37887  2.77519  2.98518  4.58477  3.61503
          0.00974  5.03222  5.75457  0.61958  0.77255  0.48576  0.95510
    285   4.10449  5.31781  6.04899  5.49197  1.34865  5.47105  5.63643  1.22447  5.34814  1.33267  3.43754  5.60657  5.54597  5.23159  5.29041  4.85817  4.31438  2.86897  5.68582  4.51751    332 - -
          2.68618  4.42225  2.77519  2.73123  3.46354  2.40513  3.72494  3.29354  2.67741  2.69355  4.24690  2.90347  2.73739  3.18146  2.89801  2.37887  2.77519  2.98518  4.58477  3.61503
          0.09784  5.03222  2.44550  0.61958  0.77255  0.48576  0.95510
    286   2.88907  4.66968  3.67327  3.10736  2.16921  3.84004  4.06813  2.22498  3.05146  2.88235  3.76934  2.45351  4.22046  2.55637  2.38732  3.07908  3.12002  2.95056  5.20128  2.82241    333 - -
          2.68618  4.42225  2.77519  2.73123  3.46354  2.40513  3.72494  3.29354  2.67741  2.69355  4.24690  2.90347  2.73739  3.18146  2.89801  2.37887  2.77519  2.98518  4.58477  3.61503
          0.01063  4.94501  5.66736  0.61958  0.77255  0.37034  1.17279
    287   3.26985  5.85231  2.12516  0.97127  5.17350  3.76921  4.14669  4.68478  2.12738  4.14776  4.92569  3.22230  4.29188  3.27363  3.54911  2.39653  3.52551  4.23515  6.28009  4.81316    334 - -
          2.68618  4.42225  2.77519  2.73123  3.46354  2.40513  3.72494  3.29354  2.67741  2.69355  4.24690  2.90347  2.73739  3.18146  2.89801  2.37887  2.77519  2.98518  4.58477  3.61503
          0.00974  5.03222  5.75457  0.61958  0.77255  0.48576  0.95510
    288   2.89638  5.24999  2.31895  2.65540  2.90112  3.69539  2.63026  3.98173  2.25132  3.52901  4.30700  3.19090  4.08737  3.00958  2.53861  2.89141  2.37147  3.60866  5.71521  2.44334    335 - -
          2.68618  4.42225  2.77519  2.73123  3.46354  2.40513  3.72494  3.29354  2.67741  2.69355  4.24690  2.90347  2.73739  3.18146  2.89801  2.37887  2.77519  2.98518  4.58477  3.61503
          0.00974  5.03222  5.75457  0.61958  0.77255  0.48576  0.95510
    289   2.92091  4.50724  4.06023  3.48488  3.62571  3.96176  4.23852  2.00471  3.40111  2.70835  3.61799  2.63245  4.33651  3.67646  2.48499  3.22727  2.22434  1.84429  5.10764  2.81406    336 - -
          2.68618  4.42225  2.77519  2.73123  3.46354  2.40513  3.72494  3.29354  2.67741  2.69355  4.24690  2.90347  2.73739  3.18146  2.89801  2.37887  2.77519  2.98518  4.58477  3.61503
          0.00974  5.03222  5.75457  0.61958  0.77255  0.48576  0.95510
    290   2.93965  5.31012  3.24927  2.68804  4.62313  2.80601  3.90541  4.06973  1.76561  2.50774  4.37264  3.21909  2.17105  3.02134  2.47294  2.37405  3.16894  3.68627  5.76716  4.40180    337 - -
          2.68618  4.42225  2.77519  2.73123  3.46354  2.40513  3.72494  3.29354  2.67741  2.69355  4.24690  2.90347  2.73739  3.18146  2.89801  2.37887  2.77519  2.98518  4.58477  3.61503
          0.00974  5.03222  5.75457  0.61958  0.77255  0.48576  0.95510
    291   2.15575  5.56596  2.39233  1.45816  4.90254  2.57511  3.97085  4.39519  1.90729  3.86896  4.61983  3.17149  4.15335  3.07907  3.26029  2.98467  3.27760  3.95419  6.00058  4.57219    338 - -
          2.68628  4.42319  2.77270  2.73054  3.46285  2.40607  3.72386  3.29448  2.67764  2.69289  4.24784  2.90263  2.73667  3.18240  2.89802  2.37926  2.77614  2.98612  4.58571  3.61597
          0.47550  0.98014  5.75457  1.72773  0.19563  0.48576  0.95510
    292   2.10889  4.34376  4.77622  4.17126  2.06592  4.10448  4.43371  2.74514  3.98651  1.93912  2.12337  4.22210  4.46793  4.14190  4.04320  2.60157  3.18113  1.99828  4.96602  3.78802    345 - -
          2.68618  4.42225  2.77519  2.73123  3.46354  2.40513  3.72494  3.29354  2.67741  2.69355  4.24690  2.90347  2.73739  3.18146  2.89801  2.37887  2.77519  2.98518  4.58477  3.61503
          0.00974  5.03222  5.75457  0.61958  0.77255  0.48576  0.95510
    293   2.91469  4.65522  3.76559  3.20494  1.78710  2.80398  4.14446  3.16523  3.16012  2.35528  3.76520  3.61527  2.54694  2.61650  3.51873  3.12862  2.32614  2.93690  5.23941  3.99967    346 - -
          2.68618  4.42225  2.77519  2.73123  3.46354  2.40513  3.72494  3.29354  2.67741  2.69355  4.24690  2.90347  2.73739  3.18146  2.89801  2.37887  2.77519  2.98518  4.58477  3.61503
          0.00974  5.03222  5.75457  0.61958  0.77255  0.48576  0.95510
    294   2.93780  5.37891  2.06210  2.06610  4.67850  3.69170  2.51265  4.15813  2.66613  2.55860  4.43044  2.54637  4.10031  3.01533  3.15756  2.91019  3.17137  3.75232  5.82254  2.41400    347 - -
          2.68618  4.42225  2.77519  2.73123  3.46354  2.40513  3.72494  3.29354  2.67741  2.69355  4.24690  2.90347  2.73739  3.18146  2.89801  2.37887  2.77519  2.98518  4.58477  3.61503
          0.00974  5.03222  5.75457  0.61958  0.77255  0.48576  0.95510
    295   2.23025  5.45680  2.31003  2.19139  4.79801  3.68591  3.91435  4.28243  2.67473  3.76573  4.51251  2.25301  4.10581  3.01855  3.17414  1.94925  2.14434  3.84832  5.90233  4.48775    348 - -
          2.68618  4.42225  2.77519  2.73123  3.46354  2.40513  3.72494  3.29354  2.67741  2.69355  4.24690  2.90347  2.73739  3.18146  2.89801  2.37887  2.77519  2.98518  4.58477  3.61503
          0.00974  5.03222  5.75457  0.61958  0.77255  0.48576  0.95510
    296   3.55698  6.23094  1.82607  2.03178  5.52178  3.82525  4.35989  5.07029  3.38120  4.52087  5.35196  1.64838  1.30483  3.51594  4.00263  3.42349  3.84251  4.60469  6.66276  5.12033    349 - -
          2.68618  4.42225  2.77519  2.73123  3.46354  2.40513  3.72494  3.29354  2.67741  2.69355  4.24690  2.90347  2.73739  3.18146  2.89801  2.37887  2.77519  2.98518  4.58477  3.61503
          0.00974  5.03222  5.75457  0.61958  0.77255  0.48576  0.95510
    297   1.95297  5.24919  2.40262  2.22349  4.53209  3.69647  3.89526  2.76087  2.66176  3.52751  4.30732  3.19302  4.09103  1.93970  3.14149  2.89663  3.13236  3.60599  3.25095  4.34964    350 - -
          2.68618  4.42225  2.77519  2.73123  3.46354  2.40513  3.72494  3.29354  2.67741  2.69355  4.24690  2.90347  2.73739  3.18146  2.89801  2.37887  2.77519  2.98518  4.58477  3.61503
          0.00974  5.03222  5.75457  0.61958  0.77255  0.48576  0.95510
    298   3.58991  5.85066  3.97863  2.34835  5.37959  4.21416  4.11218  4.71372  1.32645  4.07260  4.90681  3.68858  4.55746  2.36035  1.15348  3.54719  3.74230  4.35056  6.06303  4.88677    351 - -
          2.68618  4.42225  2.77519  2.73123  3.46354  2.40513  3.72494  3.29354  2.67741  2.69355  4.24690  2.90347  2.73739  3.18146  2.89801  2.37887  2.77519  2.98518  4.58477  3.61503
          0.00974  5.03222  5.75457  0.61958  0.77255  0.48576  0.95510
    299   2.00600  5.58421  3.45876  2.12921  4.98641  3.90343  3.98882  4.41274  1.70285  3.85747  4.63946  3.37983  4.28550  3.09682  1.42316  3.15343  3.39508  4.01154  5.93932  4.62775    352 - -
          2.68618  4.42225  2.77519  2.73123  3.46354  2.40513  3.72494  3.29354  2.67741  2.69355  4.24690  2.90347  2.73739  3.18146  2.89801  2.37887  2.77519  2.98518  4.58477  3.61503
          0.00974  5.03222  5.75457  0.61958  0.77255  0.48576  0.95510
    300   0.90324  4.83627  4.12468  3.77325  4.41668  1.69289  4.72914  3.98417  3.80410  3.68018  4.55470  3.97915  4.41606  4.08343  4.11410  3.16252  3.39822  3.59404  5.86208  2.34251    353 - -
          2.68618  4.42225  2.77519  2.73123  3.46354  2.40513  3.72494  3.29354  2.67741  2.69355  4.24690  2.90347  2.73739  3.18146  2.89801  2.37887  2.77519  2.98518  4.58477  3.61503
          0.00974  5.03222  5.75457  0.61958  0.77255  0.48576  0.95510
    301   1.69986  4.33277  4.82296  4.21473  3.40821  4.10808  4.43274  2.24779  4.01884  1.76902  3.43712  4.24070  4.47037  4.16476  4.05742  3.41633  3.17858  2.12908  2.82095  2.50085    354 - -
          2.68618  4.42225  2.77519  2.73123  3.46354  2.40513  3.72494  3.29354  2.67741  2.69355  4.24690  2.90347  2.73739  3.18146  2.89801  2.37887  2.77519  2.98518  4.58477  3.61503
          0.00974  5.03222  5.75457  0.61958  0.77255  0.48576  0.95510
    302   2.04257  5.17172  5.13019  4.90312  0.49130  4.33044  4.80755  3.72797  4.82562  3.24464  4.48848  4.72106  4.97578  4.92942  4.88624  3.82023  3.98447  3.58156  5.10334  3.47945    355 - -
          2.68618  4.42225  2.77519  2.73123  3.46354  2.40513  3.72494  3.29354  2.67741  2.69355  4.24690  2.90347  2.73739  3.18146  2.89801  2.37887  2.77519  2.98518  4.58477  3.61503
          0.00974  5.03222  5.75457  0.61958  0.77255  0.48576  0.95510
    303   2.16668  5.16640  5.28907  4.92625  3.89698  4.59411  5.48457  3.01562  4.75065  0.46077  3.72674  4.98022  5.10699  4.93462  4.83893  4.06313  4.00368  3.07872  5.90879  4.81225    356 - -
          2.68618  4.42225  2.77519  2.73123  3.46354  2.40513  3.72494  3.29354  2.67741  2.69355  4.24690  2.90347  2.73739  3.18146  2.89801  2.37887  2.77519  2.98518  4.58477  3.61503
          0.00974  5.03222  5.75457  0.61958  0.77255  0.48576  0.95510
    304   2.18769  4.59415  4.32472  2.69412  3.69507  4.14209  4.48366  2.80024  3.69861  1.07557  3.65247  4.06784  4.52440  3.95818  3.93760  3.44027  3.31458  2.00280  5.25997  4.06540    357 - -
          2.68618  4.42225  2.77519  2.73123  3.46354  2.40513  3.72494  3.29354  2.67741  2.69355  4.24690  2.90347  2.73739  3.18146  2.89801  2.37887  2.77519  2.98518  4.58477  3.61503
          0.00974  5.03222  5.75457  0.61958  0.77255  0.48576  0.95510
    305   4.57090  6.10022  5.42127  5.47556  6.37223  0.06930  6.37201  6.36917  5.76829  5.79180  6.86300  5.59110  5.48862  6.01132  5.76476  4.78971  5.11351  5.70514  7.05897  6.54845    358 - -
          2.68618  4.42225  2.77519  2.73123  3.46354  2.40513  3.72494  3.29354  2.67741  2.69355  4.24690  2.90347  2.73739  3.18146  2.89801  2.37887  2.77519  2.98518  4.58477  3.61503
          0.00974  5.03222  5.75457  0.61958  0.77255  0.48576  0.95510
    306   1.86232  4.76861  3.64969  3.08300  3.92793  3.85876  4.08976  3.29753  3.00197  2.99078  3.86897  3.52713  4.24298  2.41525  2.49218  3.09633  3.16339  1.70209  5.33045  2.83715    359 - -
          2.68618  4.42225  2.77519  2.73123  3.46354  2.40513  3.72494  3.29354  2.67741  2.69355  4.24690  2.90347  2.73739  3.18146  2.89801  2.37887  2.77519  2.98518  4.58477  3.61503
          0.00974  5.03222  5.75457  0.61958  0.77255  0.48576  0.95510
    307   4.72989  5.91375  6.02446  5.77275  4.03013  5.44455  6.14659  3.35918  5.59306  0.17288  3.87515  5.99262  5.76664  5.64254  5.54060  5.37563  5.00022  3.66051  6.16367  5.12490    360 - -
          2.68618  4.42225  2.77519  2.73123  3.46354  2.40513  3.72494  3.29354  2.67741  2.69355  4.24690  2.90347  2.73739  3.18146  2.89801  2.37887  2.77519  2.98518  4.58477  3.61503
          0.00974  5.03222  5.75457  0.61958  0.77255  0.48576  0.95510
    308   1.87127  4.41600  4.74896  4.15812  3.54291  4.17027  4.51845  2.14405  3.99836  2.58811  3.54503  4.25829  4.53710  4.18020  4.09733  3.47833  2.50501  1.32927  5.08960  2.59395    361 - -
          2.68618  4.42225  2.77519  2.73123  3.46354  2.40513  3.72494  3.29354  2.67741  2.69355  4.24690  2.90347  2.73739  3.18146  2.89801  2.37887  2.77519  2.98518  4.58477  3.61503
          0.00974  5.03222  5.75457  0.61958  0.77255  0.48576  0.95510
    309   3.16337  5.40756  3.15679  2.83375  4.54782  1.10311  4.13703  4.16952  2.96045  3.73589  4.56590  2.49360  4.29982  2.48227  3.40651  3.16598  3.42223  3.81748  5.83764  2.53363    362 - -
          2.68618  4.42225  2.77519  2.73123  3.46354  2.40513  3.72494  3.29354  2.67741  2.69355  4.24690  2.90347  2.73739  3.18146  2.89801  2.37887  2.77519  2.98518  4.58477  3.61503
          0.00974  5.03222  5.75457  0.61958  0.77255  0.48576  0.95510
    310   2.93655  5.32975  3.21568  1.57655  4.63324  3.71570  3.89830  4.08987  2.13218  3.61221  3.02585  3.20181  4.10930  2.27483  3.08078  2.91999  3.16535  3.70114  5.77580  2.29911    363 - -
          2.68618  4.42225  2.77519  2.73123  3.46354  2.40513  3.72494  3.29354  2.67741  2.69355  4.24690  2.90347  2.73739  3.18146  2.89801  2.37887  2.77519  2.98518  4.58477  3.61503
          0.00974  5.03222  5.75457  0.61958  0.77255  0.48576  0.95510
    311   3.92856  5.14789  5.96144  5.41035  3.80559  5.37730  5.80132  1.20810  5.28717  1.16177  2.29724  5.54551  5.50934  5.27895  5.28685  4.76645  4.15526  1.78422  5.93727  4.90327    364 - -
          2.68618  4.42225  2.77519  2.73123  3.46354  2.40513  3.72494  3.29354  2.67741  2.69355  4.24690  2.90347  2.73739  3.18146  2.89801  2.37887  2.77519  2.98518  4.58477  3.61503
          0.00974  5.03222  5.75457  0.61958  0.77255  0.48576  0.95510
    312   2.32158  4.47995  4.30997  3.74941  3.65025  1.98142  4.38516  1.78000  3.65123  1.88310  3.64928  3.97916  4.39483  3.89321  3.87262  2.28427  3.19318  2.74130  5.15233  3.95544    365 - -
          2.68618  4.42225  2.77519  2.73123  3.46354  2.40513  3.72494  3.29354  2.67741  2.69355  4.24690  2.90347  2.73739  3.18146  2.89801  2.37887  2.77519  2.98518  4.58477  3.61503
          0.00974  5.03222  5.75457  0.61958  0.77255  0.48576  0.95510
    313   2.94555  5.17049  2.59538  2.75406  4.25097  3.75271  3.94536  3.84330  2.76213  3.42803  4.24375  3.27517  4.15022  2.38707  3.22688  1.58303  3.17811  3.51314  2.82766  2.36547    366 - -
          2.68618  4.42225  2.77519  2.73123  3.46354  2.40513  3.72494  3.29354  2.67741  2.69355  4.24690  2.90347  2.73739  3.18146  2.89801  2.37887  2.77519  2.98518  4.58477  3.61503
          0.00974  5.03222  5.75457  0.61958  0.77255  0.48576  0.95510
    314   2.36825  4.65479  3.75773  2.03471  3.78504  3.88482  2.62451  2.51888  3.14829  1.89891  3.75567  3.60738  4.26505  3.45593  3.50865  3.12811  3.14663  2.92831  5.22703  2.49940    367 - -
          2.68618  4.42225  2.77519  2.73123  3.46354  2.40513  3.72494  3.29354  2.67741  2.69355  4.24690  2.90347  2.73739  3.18146  2.89801  2.37887  2.77519  2.98518  4.58477  3.61503
          0.00974  5.03222  5.75457  0.61958  0.77255  0.48576  0.95510
    315   3.27213  5.39469  3.46744  3.25506  5.16618  3.84436  4.54528  4.74844  3.26440  4.27542  5.11815  3.69039  4.48563  0.75416  3.60384  1.60546  3.65698  4.24323  6.34380  5.00975    368 - -
          2.68618  4.42225  2.77519  2.73123  3.46354  2.40513  3.72494  3.29354  2.67741  2.69355  4.24690  2.90347  2.73739  3.18146  2.89801  2.37887  2.77519  2.98518  4.58477  3.61503
          0.00974  5.03222  5.75457  0.61958  0.77255  0.48576  0.95510
    316   2.91446  5.15100  3.29180  1.72631  4.37215  3.73386  2.86748  2.80118  1.81152  3.41215  4.21864  3.25443  4.12340  3.07086  3.16043  2.93744  3.14453  3.49138  3.23665  2.99128    369 - -
          2.68618  4.42225  2.77519  2.73123  3.46354  2.40513  3.72494  3.29354  2.67741  2.69355  4.24690  2.90347  2.73739  3.18146  2.89801  2.37887  2.77519  2.98518  4.58477  3.61503
          0.00974  5.03222  5.75457  0.61958  0.77255  0.48576  0.95510
    317   2.93716  5.03281  3.40717  2.84686  4.24046  3.78199  3.98510  3.65655  2.77921  3.28417  4.11941  3.34626  4.17264  2.51151  2.50962  1.41379  3.16832  2.62266  5.54183  2.56391    370 - -
          2.68618  4.42225  2.77519  2.73123  3.46354  2.40513  3.72494  3.29354  2.67741  2.69355  4.24690  2.90347  2.73739  3.18146  2.89801  2.37887  2.77519  2.98518  4.58477  3.61503
          0.00974  5.03222  5.75457  0.61958  0.77255  0.48576  0.95510
    318   2.93921  5.44837  2.24353  1.80277  4.78698  2.73688  3.89202  4.27289  1.83381  3.75086  4.49326  3.14679  4.09056  2.99320  3.13939  2.37678  3.17301  3.83608  5.88267  2.85294    371 - -
          2.68618  4.42225  2.77519  2.73123  3.46354  2.40513  3.72494  3.29354  2.67741  2.69355  4.24690  2.90347  2.73739  3.18146  2.89801  2.37887  2.77519  2.98518  4.58477  3.61503
          0.00974  5.03222  5.75457  0.61958  0.77255  0.48576  0.95510
    319   2.40960  5.53459  3.37297  2.79174  4.92057  3.83691  3.94762  4.36501  2.01560  3.81588  4.58337  1.98010  4.22018  2.15264  1.60936  3.06505  3.31481  3.95125  5.90853  4.56902    372 - -
          2.68618  4.42225  2.77519  2.73123  3.46354  2.40513  3.72494  3.29354  2.67741  2.69355  4.24690  2.90347  2.73739  3.18146  2.89801  2.37887  2.77519  2.98518  4.58477  3.61503
          0.46163  5.03222  1.01275  0.61958  0.77255  0.48576  0.95510
    320   3.25423  5.83495  1.18333  2.41934  5.22057  2.03255  4.11251  4.76984  3.15836  4.24108  5.08350  1.78337  4.16369  3.27806  3.77983  3.13992  3.56189  4.29711  6.38671  4.85657    373 - -
          2.68634  4.42241  2.77536  2.73072  3.46370  2.40480  3.72511  3.29370  2.67757  2.69316  4.24706  2.90363  2.73756  3.18162  2.89817  2.37862  2.77536  2.98534  4.58493  3.61519
          0.37382  1.18107  5.30820  0.68167  0.70475  0.20805  1.67221
    321   2.37760  5.33119  2.45679  2.61799  4.64740  3.68015  3.86955  4.11193  1.85243  2.77294  4.38018  2.55928  4.07309  2.97660  2.27470  2.87303  3.12691  2.57992  5.78105  4.39018    376 - -
          2.68618  4.42225  2.77519  2.73123  3.46354  2.40513  3.72494  3.29354  2.67741  2.69355  4.24690  2.90347  2.73739  3.18146  2.89801  2.37887  2.77519  2.98518  4.58477  3.61503
          0.00974  5.03222  5.75457  0.61958  0.77255  0.48576  0.95510
    322   2.94136  5.34608  3.20079  2.69348  4.76943  2.48790  3.96051  4.23985  1.83712  3.74398  4.50012  2.52103  4.12541  3.07106  3.17891  1.53974  2.52607  3.80746  5.89139  4.50308    377 - -
          2.68618  4.42225  2.77519  2.73123  3.46354  2.40513  3.72494  3.29354  2.67741  2.69355  4.24690  2.90347  2.73739  3.18146  2.89801  2.37887  2.77519  2.98518  4.58477  3.61503
          0.00974  5.03222  5.75457  0.61958  0.77255  0.48576  0.95510
    323   3.17514  5.57159  3.49103  2.87666  4.97266  3.90430  2.52053  4.39841  1.51616  3.84093  4.62079  3.37875  4.27707  2.29340  2.08431  3.14137  1.90077  3.99734  5.92051  4.61153    378 - -
          2.68618  4.42225  2.77519  2.73123  3.46354  2.40513  3.72494  3.29354  2.67741  2.69355  4.24690  2.90347  2.73739  3.18146  2.89801  2.37887  2.77519  2.98518  4.58477  3.61503
          0.00974  5.03222  5.75457  0.61958  0.77255  0.48576  0.95510
    324   1.67042  4.83319  4.32045  3.91602  5.09694  3.60957  4.93734  4.54264  3.90684  4.19559  4.98351  4.02397  1.42182  4.18450  4.23714  1.51289  1.95456  3.92264  6.40938  5.20796    379 - -
          2.68618  4.42225  2.77519  2.73123  3.46354  2.40513  3.72494  3.29354  2.67741  2.69355  4.24690  2.90347  2.73739  3.18146  2.89801  2.37887  2.77519  2.98518  4.58477  3.61503
          0.00974  5.03222  5.75457  0.61958  0.77255  0.48576  0.95510
    325   3.25896  4.63075  5.03901  4.45168  2.05361  4.43376  4.70674  1.79878  4.27848  1.13709  3.47327  2.63141  4.75651  4.40721  4.33769  3.74971  3.48836  2.68758  5.15182  3.93017    380 - -
          2.68618  4.42225  2.77519  2.73123  3.46354  2.40513  3.72494  3.29354  2.67741  2.69355  4.24690  2.90347  2.73739  3.18146  2.89801  2.37887  2.77519  2.98518  4.58477  3.61503
          0.00974  5.03222  5.75457  0.61958  0.77255  0.48576  0.95510
    326   2.92083  4.64949  2.52827  2.42050  2.80024  3.89523  4.15012  3.12265  3.17410  1.97330  3.75045  3.62416  4.27593  3.47671  3.53268  3.14117  2.50735  1.75161  5.23476  3.99799    381 - -
          2.68618  4.42225  2.77519  2.73123  3.46354  2.40513  3.72494  3.29354  2.67741  2.69355  4.24690  2.90347  2.73739  3.18146  2.89801  2.37887  2.77519  2.98518  4.58477  3.61503
          0.00974  5.03222  5.75457  0.61958  0.77255  0.48576  0.95510
    327   2.22515  5.50205  2.18527  2.61447  4.84783  3.69726  3.94346  4.33540  1.93089  3.81462  4.56343  1.71050  4.12970  3.04964  3.21190  2.28273  3.23405  3.89750  5.94858  4.52933    382 - -
          2.68618  4.42225  2.77519  2.73123  3.46354  2.40513  3.72494  3.29354  2.67741  2.69355  4.24690  2.90347  2.73739  3.18146  2.89801  2.37887  2.77519  2.98518  4.58477  3.61503
          0.00974  5.03222  5.75457  0.61958  0.77255  0.48576  0.95510
    328   3.02020  5.49179  3.23017  2.69309  4.85273  3.75885  2.66993  4.31886  1.61813  3.78340  4.53851  2.54598  2.64405  1.76405  2.99761  2.98147  3.24418  3.89370  5.89500  4.51833    383 - -
          2.68618  4.42225  2.77519  2.73123  3.46354  2.40513  3.72494  3.29354  2.67741  2.69355  4.24690  2.90347  2.73739  3.18146  2.89801  2.37887  2.77519  2.98518  4.58477  3.61503
          0.00974  5.03222  5.75457  0.61958  0.77255  0.48576  0.95510
    329   3.47185  4.79797  5.38519  4.79044  2.16861  4.70814  5.03512  1.62201  4.61175  1.08320  3.44095  4.85175  4.98231  4.68297  4.62596  4.03951  2.29145  2.67370  5.39498  4.27033    384 - -
          2.68618  4.42225  2.77519  2.73123  3.46354  2.40513  3.72494  3.29354  2.67741  2.69355  4.24690  2.90347  2.73739  3.18146  2.89801  2.37887  2.77519  2.98518  4.58477  3.61503
          0.00974  5.03222  5.75457  0.61958  0.77255  0.48576  0.95510
    330   2.90899  5.34437  3.17175  2.14540  4.66253  3.68687  3.87831  2.71662  1.63248  3.63679  4.39464  2.52223  2.58419  2.98588  3.09892  2.88514  2.53004  3.72062  5.79310  4.40294    385 - -
          2.68618  4.42225  2.77519  2.73123  3.46354  2.40513  3.72494  3.29354  2.67741  2.69355  4.24690  2.90347  2.73739  3.18146  2.89801  2.37887  2.77519  2.98518  4.58477  3.61503
          0.00974  5.03222  5.75457  0.61958  0.77255  0.48576  0.95510
    331   2.91439  4.77470  3.59618  3.03710  2.80270  1.88091  4.06955  3.31028  2.33177  2.99790  3.87175  2.47921  4.22205  3.33155  3.40409  3.06856  3.14650  2.21353  5.32282  2.87783    386 - -
          2.68640  4.42247  2.77541  2.73145  3.45958  2.40486  3.72516  3.29376  2.67762  2.69377  4.24711  2.90289  2.73761  3.18168  2.89822  2.37908  2.77541  2.98540  4.58499  3.61525
          0.25712  2.21779  2.13816  1.42926  0.27376  0.48576  0.95510
    332   2.87364  5.35791  2.30389  2.56638  4.69971  3.63979  3.82186  4.17569  1.95554  2.29300  4.40187  2.46215  4.03468  2.37960  2.33510  2.83873  3.10307  3.74735  5.78715  4.38908    392 - -
          2.68618  4.42225  2.77519  2.73123  3.46354  2.40513  3.72494  3.29354  2.67741  2.69355  4.24690  2.90347  2.73739  3.18146  2.89801  2.37887  2.77519  2.98518  4.58477  3.61503
          0.01101  4.91039  5.63273  0.61958  0.77255  0.77397  0.61837
    333   2.96640  5.41366  3.22664  2.66309  4.78099  2.18883  3.86379  4.23840  1.73726  3.70710  4.46656  3.19191  4.10684  2.18295  2.33769  2.10206  3.18871  3.82026  5.81999  4.45585    393 - -
          2.68618  4.42225  2.77519  2.73123  3.46354  2.40513  3.72494  3.29354  2.67741  2.69355  4.24690  2.90347  2.73739  3.18146  2.89801  2.37887  2.77519  2.98518  4.58477  3.61503
          0.01101  4.91039  5.63273  0.61958  0.77255  0.77397  0.61837
    334   3.42741  4.75393  5.33010  4.72994  3.43588  4.65202  4.94965  1.50100  4.54555  1.29482  1.89681  4.79145  4.91437  4.60015  4.55041  3.98142  3.64995  2.71535  5.28760  2.44463    394 - -
          2.68618  4.42225  2.77519  2.73123  3.46354  2.40513  3.72494  3.29354  2.67741  2.69355  4.24690  2.90347  2.73739  3.18146  2.89801  2.37887  2.77519  2.98518  4.58477  3.61503
          0.01101  4.91039  5.63273  0.61958  0.77255  0.77397  0.61837
    335   3.02579  5.41123  2.16844  2.67085  4.87424  3.65538  4.06304  4.35249  2.89802  3.87116  4.64910  2.40412  4.16720  3.19364  3.40627  1.85629  1.40279  3.91293  6.03429  4.62552    395 - -
          2.68618  4.42225  2.77519  2.73123  3.46354  2.40513  3.72494  3.29354  2.67741  2.69355  4.24690  2.90347  2.73739  3.18146  2.89801  2.37887  2.77519  2.98518  4.58477  3.61503
          0.01101  4.91039  5.63273  0.61958  0.77255  0.34028  1.24330
    336   1.92684  5.04888  3.36059  2.33437  2.80604  3.76275  3.96801  3.66919  1.53785  2.58972  4.12506  3.31380  4.15284  3.13515  3.21177  2.97631  3.15249  3.36779  5.56053  4.24350    396 - -
          2.68618  4.42225  2.77519  2.73123  3.46354  2.40513  3.72494  3.29354  2.67741  2.69355  4.24690  2.90347  2.73739  3.18146  2.89801  2.37887  2.77519  2.98518  4.58477  3.61503
          0.00974  5.03222  5.75457  0.61958  0.77255  0.48576  0.95510
    337   3.01938  5.49413  3.24467  2.24337  4.86101  3.76151  3.91591  4.32633  1.49631  3.78634  4.53983  2.33215  4.15539  3.01725  2.03801  2.15801  3.24229  3.89882  5.89392  4.51929    397 - -
          2.68618  4.42225  2.77519  2.73123  3.46354  2.40513  3.72494  3.29354  2.67741  2.69355  4.24690  2.90347  2.73739  3.18146  2.89801  2.37887  2.77519  2.98518  4.58477  3.61503
          0.00974  5.03222  5.75457  0.61958  0.77255  0.48576  0.95510
    338   2.94324  5.42324  2.13223  2.61745  4.77112  3.68623  3.90650  4.25069  2.65525  3.73848  4.48674  2.49603  4.10039  3.01076  1.94421  2.21256  1.95768  3.82051  5.87706  4.47046    398 - -
          2.68618  4.42225  2.77519  2.73123  3.46354  2.40513  3.72494  3.29354  2.67741  2.69355  4.24690  2.90347  2.73739  3.18146  2.89801  2.37887  2.77519  2.98518  4.58477  3.61503
          0.00974  5.03222  5.75457  0.61958  0.77255  0.48576  0.95510
    339   3.12936  4.49633  4.99394  4.39732  2.44365  4.32540  4.66315  1.42309  4.21694  1.59340  3.51307  2.57184  4.66734  4.36198  4.26808  3.64086  3.36237  2.04149  5.15559  3.97831    399 - -
          2.68618  4.42225  2.77519  2.73123  3.46354  2.40513  3.72494  3.29354  2.67741  2.69355  4.24690  2.90347  2.73739  3.18146  2.89801  2.37887  2.77519  2.98518  4.58477  3.61503
          0.00974  5.03222  5.75457  0.61958  0.77255  0.48576  0.95510
    340   2.99006  5.10280  3.40829  1.56443  4.34647  3.82394  4.02636  2.19691  1.80361  3.32411  4.18374  3.37175  4.21534  3.18872  3.21696  3.05013  3.21998  2.44003  5.64204  4.32814    400 - -
          2.68618  4.42225  2.77519  2.73123  3.46354  2.40513  3.72494  3.29354  2.67741  2.69355  4.24690  2.90347  2.73739  3.18146  2.89801  2.37887  2.77519  2.98518  4.58477  3.61503
          0.00974  5.03222  5.75457  0.61958  0.77255  0.48576  0.95510
    341   2.92541  5.37878  3.18667  2.63368  4.71105  2.34015  3.87989  4.17925  2.01042  3.67444  4.42782  2.01473  4.09180  2.98422  2.32935  2.38476  3.15493  3.76399  5.81637  2.86142    401 - -
          2.68618  4.42225  2.77519  2.73123  3.46354  2.40513  3.72494  3.29354  2.67741  2.69355  4.24690  2.90347  2.73739  3.18146  2.89801  2.37887  2.77519  2.98518  4.58477  3.61503
          0.00974  5.03222  5.75457  0.61958  0.77255  0.48576  0.95510
    342   2.21028  4.59578  5.20827  4.61282  1.97937  4.48957  4.84587  1.93161  4.42593  1.42105  3.52351  4.64181  4.81052  4.54455  4.44975  3.81500  3.48998  1.79580  5.28594  4.13029    402 - -
          2.68618  4.42225  2.77519  2.73123  3.46354  2.40513  3.72494  3.29354  2.67741  2.69355  4.24690  2.90347  2.73739  3.18146  2.89801  2.37887  2.77519  2.98518  4.58477  3.61503
          0.00974  5.03222  5.75457  0.61958  0.77255  0.48576  0.95510
    343   1.98562  4.83922  3.57375  3.01909  4.06068  3.80498  4.08667  3.43547  2.23672  1.70834  3.97723  3.47691  4.21643  3.31888  3.37858  2.33124  2.22906  3.16870  5.43588  4.16588    403 - -
          2.68618  4.42225  2.77519  2.73123  3.46354  2.40513  3.72494  3.29354  2.67741  2.69355  4.24690  2.90347  2.73739  3.18146  2.89801  2.37887  2.77519  2.98518  4.58477  3.61503
          0.00974  5.03222  5.75457  0.61958  0.77255  0.48576  0.95510
    344   3.03367  5.54490  2.23757  2.61986  4.88280  3.70860  3.97412  4.37160  2.75707  3.85270  4.60673  1.71623  2.32892  2.17430  3.26392  2.98462  2.32119  3.93574  5.98973  4.56555    404 - -
          2.68618  4.42225  2.77519  2.73123  3.46354  2.40513  3.72494  3.29354  2.67741  2.69355  4.24690  2.90347  2.73739  3.18146  2.89801  2.37887  2.77519  2.98518  4.58477  3.61503
          0.00974  5.03222  5.75457  0.61958  0.77255  0.48576  0.95510
    345   3.11352  5.61730  3.06151  1.08618  4.96517  3.76162  4.00955  4.44522  2.22823  3.91266  4.67621  3.22648  4.20944  2.31419  3.19714  2.19948  3.34951  4.01361  6.03396  4.62757    405 - -
          2.68618  4.42225  2.77519  2.73123  3.46354  2.40513  3.72494  3.29354  2.67741  2.69355  4.24690  2.90347  2.73739  3.18146  2.89801  2.37887  2.77519  2.98518  4.58477  3.61503
          0.00974  5.03222  5.75457  0.61958  0.77255  0.48576  0.95510
    346   2.18755  2.64644  5.08099  4.50731  3.74497  4.39083  4.83018  1.60262  4.34145  2.69216  3.70603  4.55215  4.76234  4.51333  4.41150  3.72519  2.19168  1.38366  5.35198  4.16476    406 - -
          2.68618  4.42225  2.77519  2.73123  3.46354  2.40513  3.72494  3.29354  2.67741  2.69355  4.24690  2.90347  2.73739  3.18146  2.89801  2.37887  2.77519  2.98518  4.58477  3.61503
          0.00974  5.03222  5.75457  0.61958  0.77255  0.48576  0.95510
    347   2.92121  4.41074  4.33778  3.75226  2.61594  4.01565  2.90644  2.08881  3.63626  2.01682  3.52384  3.97799  4.38563  3.86592  2.13110  2.43594  3.15318  2.21276  5.01918  3.82410    407 - -
          2.68618  4.42225  2.77519  2.73123  3.46354  2.40513  3.72494  3.29354  2.67741  2.69355  4.24690  2.90347  2.73739  3.18146  2.89801  2.37887  2.77519  2.98518  4.58477  3.61503
          0.00974  5.03222  5.75457  0.61958  0.77255  0.48576  0.95510
    348   2.41127  5.43653  3.12040  1.54841  4.77937  2.46077  3.88511  4.26239  2.62144  3.73951  4.48207  2.54201  4.08891  2.43138  2.34303  2.89477  3.16651  3.82687  5.86928  4.46041    408 - -
          2.68618  4.42225  2.77519  2.73123  3.46354  2.40513  3.72494  3.29354  2.67741  2.69355  4.24690  2.90347  2.73739  3.18146  2.89801  2.37887  2.77519  2.98518  4.58477  3.61503
          0.00974  5.03222  5.75457  0.61958  0.77255  0.48576  0.95510
    349   3.80996  5.67627  4.40725  3.73231  4.74714  4.44143  4.42540  4.06705  0.67830  1.63814  4.60803  4.07907  4.81824  3.60359  2.88941  3.89040  3.99033  3.93912  5.98099  4.80420    409 - -
          2.68618  4.42225  2.77519  2.73123  3.46354  2.40513  3.72494  3.29354  2.67741  2.69355  4.24690  2.90347  2.73739  3.18146  2.89801  2.37887  2.77519  2.98518  4.58477  3.61503
          0.00974  5.03222  5.75457  0.61958  0.77255  0.48576  0.95510
    350   2.17590  4.34984  4.75944  4.15519  3.43069  4.10659  4.43249  2.24631  3.97406  1.55212  2.47245  4.21602  4.46869  4.13278  4.03743  3.41181  2.20384  2.57285  4.97035  2.50915    410 - -
          2.68618  4.42225  2.77519  2.73123  3.46354  2.40513  3.72494  3.29354  2.67741  2.69355  4.24690  2.90347  2.73739  3.18146  2.89801  2.37887  2.77519  2.98518  4.58477  3.61503
          0.00974  5.03222  5.75457  0.61958  0.77255  0.48576  0.95510
    351   2.89920  4.94047  2.62939  2.36280  2.93206  3.76996  3.98606  3.53161  2.18954  2.28565  2.92300  3.34870  4.15715  3.17767  3.27840  2.98321  2.35431  3.24913  5.47282  2.79468    411 - -
          2.68618  4.42225  2.77519  2.73123  3.46354  2.40513  3.72494  3.29354  2.67741  2.69355  4.24690  2.90347  2.73739  3.18146  2.89801  2.37887  2.77519  2.98518  4.58477  3.61503
          0.00974  5.03222  5.75457  0.61958  0.77255  0.48576  0.95510
    352   2.40825  5.35967  3.17414  2.22878  4.68678  3.68322  3.86760  4.15606  2.13280  3.65478  4.40632  3.15934  4.07557  2.07948  2.34823  2.87611  2.28733  2.58685  5.80112  4.40739    412 - -
          2.68618  4.42225  2.77519  2.73123  3.46354  2.40513  3.72494  3.29354  2.67741  2.69355  4.24690  2.90347  2.73739  3.18146  2.89801  2.37887  2.77519  2.98518  4.58477  3.61503
          0.00974  5.03222  5.75457  0.61958  0.77255  0.48576  0.95510
    353   5.16853  6.20039  5.66127  5.65447  3.15739  5.27027  4.69562  5.11412  5.52973  4.26872  5.66251  5.34187  5.75388  5.52099  5.44297  5.15830  5.47377  5.03569  4.80750  0.15067    413 - -
          2.68618  4.42225  2.77519  2.73123  3.46354  2.40513  3.72494  3.29354  2.67741  2.69355  4.24690  2.90347  2.73739  3.18146  2.89801  2.37887  2.77519  2.98518  4.58477  3.61503
          0.00974  5.03222  5.75457  0.61958  0.77255  0.48576  0.95510
    354   2.23572  5.40126  3.13225  2.21351  4.74154  2.23690  3.88370  4.21982  1.90923  3.70818  4.45454  2.36943  4.08349  2.98615  3.11611  2.88653  2.27955  3.79174  5.84709  4.44234    414 - -
          2.68618  4.42225  2.77519  2.73123  3.46354  2.40513  3.72494  3.29354  2.67741  2.69355  4.24690  2.90347  2.73739  3.18146  2.89801  2.37887  2.77519  2.98518  4.58477  3.61503
          0.00974  5.03222  5.75457  0.61958  0.77255  0.48576  0.95510
    355   2.91952  4.56581  3.93033  3.35659  3.69178  2.83293  4.19161  2.41171  2.55215  2.11971  3.67254  3.72245  4.30641  3.57617  2.03355  3.18624  3.15076  2.22453  5.15595  2.59476    415 - -
          2.68618  4.42225  2.77519  2.73123  3.46354  2.40513  3.72494  3.29354  2.67741  2.69355  4.24690  2.90347  2.73739  3.18146  2.89801  2.37887  2.77519  2.98518  4.58477  3.61503
          0.00974  5.03222  5.75457  0.61958  0.77255  0.48576  0.95510
    356   2.90410  5.21129  2.39381  2.68519  4.47914  3.71056  3.90394  3.91817  2.66825  2.69933  3.00407  3.21551  4.10156  1.88607  2.02649  2.90980  3.13463  3.56206  5.68629  3.03069    416 - -
          2.68618  4.42225  2.77519  2.73123  3.46354  2.40513  3.72494  3.29354  2.67741  2.69355  4.24690  2.90347  2.73739  3.18146  2.89801  2.37887  2.77519  2.98518  4.58477  3.61503
          0.00974  5.03222  5.75457  0.61958  0.77255  0.48576  0.95510
    357   2.96600  5.45018  2.48136  1.99201  4.77765  2.71913  3.92127  2.69025  2.68704  3.74966  4.50240  2.04561  4.11251  3.02848  3.18615  1.91286  3.20204  3.83266  5.89439  4.48336    417 - -
          2.68618  4.42225  2.77519  2.73123  3.46354  2.40513  3.72494  3.29354  2.67741  2.69355  4.24690  2.90347  2.73739  3.18146  2.89801  2.37887  2.77519  2.98518  4.58477  3.61503
          0.10234  5.03222  2.39963  0.61958  0.77255  0.48576  0.95510
    358   3.19756  5.66013  3.07774  1.33857  5.03603  3.79419  4.03581  4.49815  1.32710  3.95513  4.74086  3.26672  2.71482  3.15531  3.09349  3.14098  3.43041  4.07852  6.05820  4.68463    418 - -
          2.68618  4.42225  2.77519  2.73123  3.46354  2.40513  3.72494  3.29354  2.67741  2.69355  4.24690  2.90347  2.73739  3.18146  2.89801  2.37887  2.77519  2.98518  4.58477  3.61503
          0.01068  4.94056  5.66291  0.61958  0.77255  0.36612  1.18228
    359   2.95748  4.86626  3.57399  3.02701  2.57366  1.89019  4.06346  3.43220  2.15544  3.10009  3.97247  3.48794  4.24354  3.32937  3.39417  2.46011  3.19311  3.17488  5.31520  2.12170    419 - -
          2.68618  4.42225  2.77519  2.73123  3.46354  2.40513  3.72494  3.29354  2.67741  2.69355  4.24690  2.90347  2.73739  3.18146  2.89801  2.37887  2.77519  2.98518  4.58477  3.61503
          0.00974  5.03222  5.75457  0.61958  0.77255  0.48576  0.95510
    360   2.17592  5.21128  3.23076  2.67373  4.48559  2.59945  3.89822  3.92346  2.26178  3.48593  4.27254  2.54554  4.09334  3.02489  2.35491  2.89919  2.52552  2.75470  5.68979  2.85638    420 - -
          2.68618  4.42225  2.77519  2.73123  3.46354  2.40513  3.72494  3.29354  2.67741  2.69355  4.24690  2.90347  2.73739  3.18146  2.89801  2.37887  2.77519  2.98518  4.58477  3.61503
          0.00974  5.03222  5.75457  0.61958  0.77255  0.48576  0.95510
    361   2.40289  5.31355  3.17184  1.91697  4.62567  2.47192  3.89500  4.08386  2.65225  2.62772  4.37600  3.17853  4.08975  2.46711  3.13682  1.84016  3.14480  3.68902  5.78071  4.39553    421 - -
          2.68618  4.42225  2.77519  2.73123  3.46354  2.40513  3.72494  3.29354  2.67741  2.69355  4.24690  2.90347  2.73739  3.18146  2.89801  2.37887  2.77519  2.98518  4.58477  3.61503
          0.00974  5.03222  5.75457  0.61958  0.77255  0.48576  0.95510
    362   3.14855  5.69357  2.14399  1.83025  5.03189  3.75231  4.04275  4.52689  1.29329  3.98847  4.75061  3.20978  4.22338  2.14571  3.31333  3.08292  3.39059  4.08350  6.11082  4.67894    422 - -
          2.68618  4.42225  2.77519  2.73123  3.46354  2.40513  3.72494  3.29354  2.67741  2.69355  4.24690  2.90347  2.73739  3.18146  2.89801  2.37887  2.77519  2.98518  4.58477  3.61503
          0.00974  5.03222  5.75457  0.61958  0.77255  0.48576  0.95510
    363   2.90240  5.01909  2.51989  2.79938  4.23767  3.75147  3.96300  2.75629  2.78486  2.20550  4.09859  3.30720  4.14130  3.13313  1.93970  2.19201  2.49417  3.33755  5.53968  4.22415    423 - -
          2.68618  4.42225  2.77519  2.73123  3.46354  2.40513  3.72494  3.29354  2.67741  2.69355  4.24690  2.90347  2.73739  3.18146  2.89801  2.37887  2.77519  2.98518  4.58477  3.61503
          0.00974  5.03222  5.75457  0.61958  0.77255  0.48576  0.95510
    364   2.37338  4.41934  2.62261  3.81721  2.15159  4.04508  4.33117  2.85331  3.69900  2.07191  3.52929  4.02270  4.41381  3.91679  3.87921  3.33192  3.17657  2.05778  4.99622  2.01726    424 - -
          2.68629  4.42236  2.77531  2.73135  3.46365  2.40461  3.72506  3.29365  2.67752  2.69366  4.24701  2.90358  2.73662  3.18158  2.89812  2.37898  2.77531  2.98530  4.58488  3.61514
          0.29964  1.95870  2.13816  0.67793  0.70860  0.48576  0.95510
    365   2.84906  4.96641  3.30483  2.74557  4.18377  3.69899  3.90773  2.58256  2.72788  3.21510  2.61083  2.55436  4.08758  2.48109  2.52718  2.34760  2.21710  3.28649  5.48465  4.16933    427 - -
          2.68618  4.42225  2.77519  2.73123  3.46354  2.40513  3.72494  3.29354  2.67741  2.69355  4.24690  2.90347  2.73739  3.18146  2.89801  2.37887  2.77519  2.98518  4.58477  3.61503
          0.01101  4.91039  5.63273  0.61958  0.77255  0.77397  0.61837
    366   2.86437  5.12090  3.21758  1.92722  4.38119  3.67513  3.87537  3.79996  2.00873  2.40735  4.18966  3.19269  4.06858  3.01340  3.10686  1.94172  3.09564  2.62240  5.61109  4.26505    428 - -
          2.68618  4.42225  2.77519  2.73123  3.46354  2.40513  3.72494  3.29354  2.67741  2.69355  4.24690  2.90347  2.73739  3.18146  2.89801  2.37887  2.77519  2.98518  4.58477  3.61503
          0.01101  4.91039  5.63273  0.61958  0.77255  0.77397  0.61837
    367   2.05012  4.33315  4.64096  4.04481  2.30937  4.06528  4.39599  2.18051  3.88295  2.44446  2.05665  4.14719  4.42936  4.05799  3.97887  3.36900  1.93179  2.51103  4.96325  3.78344    429 - -
          2.68618  4.42225  2.77519  2.73123  3.46354  2.40513  3.72494  3.29354  2.67741  2.69355  4.24690  2.90347  2.73739  3.18146  2.89801  2.37887  2.77519  2.98518  4.58477  3.61503
          0.01101  4.91039  5.63273  0.61958  0.77255  0.77397  0.61837
    368   2.35290  5.34999  3.08570  1.95946  4.69607  3.63457  3.84614  4.17150  1.85039  3.66306  4.41312  3.11522  2.59343  2.95067  3.07109  1.92895  3.11715  3.74601  5.80392  4.40290    430 - -
          2.68618  4.42225  2.77519  2.73123  3.46354  2.40513  3.72494  3.29354  2.67741  2.69355  4.24690  2.90347  2.73739  3.18146  2.89801  2.37887  2.77519  2.98518  4.58477  3.61503
          0.01101  4.91039  5.63273  0.61958  0.77255  0.34028  1.24330
    369   3.06157  5.54541  3.14326  1.47581  4.89749  3.75845  2.43867  4.37085  1.58226  3.83887  4.59826  3.22636  4.18001  3.06970  3.09382  2.37072  3.29141  3.94392  5.95623  4.56554    431 - -
          2.68618  4.42225  2.77519  2.73123  3.46354  2.40513  3.72494  3.29354  2.67741  2.69355  4.24690  2.90347  2.73739  3.18146  2.89801  2.37887  2.77519  2.98518  4.58477  3.61503
          0.00974  5.03222  5.75457  0.61958  0.77255  0.48576  0.95510
    370   2.39464  5.02106  3.35253  2.23894  4.23932  3.74944  3.95925  3.64203  2.78053  2.17201  4.09916  2.62545  4.13851  3.12842  2.40341  2.95826  2.33624  2.35246  5.53963  4.22319    432 - -
          2.68618  4.42225  2.77519  2.73123  3.46354  2.40513  3.72494  3.29354  2.67741  2.69355  4.24690  2.90347  2.73739  3.18146  2.89801  2.37887  2.77519  2.98518  4.58477  3.61503
          0.00974  5.03222  5.75457  0.61958  0.77255  0.48576  0.95510
    371   3.90851  5.16710  5.86758  5.27383  2.46545  5.22246  5.52320  2.75152  5.11215  0.88823  2.34536  5.38574  5.36038  5.04760  5.06818  4.58231  4.12024  1.45525  5.66919  4.64549    433 - -
          2.68618  4.42225  2.77519  2.73123  3.46354  2.40513  3.72494  3.29354  2.67741  2.69355  4.24690  2.90347  2.73739  3.18146  2.89801  2.37887  2.77519  2.98518  4.58477  3.61503
          0.00974  5.03222  5.75457  0.61958  0.77255  0.48576  0.95510
    372   2.92711  5.02924  1.77998  2.10655  4.21835  3.76605  3.98593  3.63197  2.82438  2.18261  2.75712  3.32240  4.16185  3.16373  3.27587  2.98881  3.15953  3.34069  5.53954  2.69852    434 - -
          2.68618  4.42225  2.77519  2.73123  3.46354  2.40513  3.72494  3.29354  2.67741  2.69355  4.24690  2.90347  2.73739  3.18146  2.89801  2.37887  2.77519  2.98518  4.58477  3.61503
          0.00974  5.03222  5.75457  0.61958  0.77255  0.48576  0.95510
    373   3.01800  5.47718  3.23988  2.23815  4.84025  2.62015  3.92346  4.30295  2.13413  3.77278  4.53014  3.23367  4.15723  3.02729  1.54605  1.93103  3.24298  3.88121  5.88868  4.51513    435 - -
          2.68618  4.42225  2.77519  2.73123  3.46354  2.40513  3.72494  3.29354  2.67741  2.69355  4.24690  2.90347  2.73739  3.18146  2.89801  2.37887  2.77519  2.98518  4.58477  3.61503
          0.00974  5.03222  5.75457  0.61958  0.77255  0.48576  0.95510
    374   1.97968  4.89490  3.46418  2.37883  4.07982  3.79287  2.84896  3.46640  2.87958  1.83635  2.64761  3.39142  4.17950  2.57198  3.30535  3.01278  3.14053  3.19664  5.43537  4.14890    436 - -
          2.68618  4.42225  2.77519  2.73123  3.46354  2.40513  3.72494  3.29354  2.67741  2.69355  4.24690  2.90347  2.73739  3.18146  2.89801  2.37887  2.77519  2.98518  4.58477  3.61503
          0.00974  5.03222  5.75457  0.61958  0.77255  0.48576  0.95510
    375   2.94683  4.76545  3.67158  2.48643  3.92389  2.21442  4.10759  1.74025  3.01955  2.22118  3.86277  3.55037  4.26020  3.38003  2.31700  3.11921  3.17740  3.03489  5.33212  4.08254    437 - -
          2.68618  4.42225  2.77519  2.73123  3.46354  2.40513  3.72494  3.29354  2.67741  2.69355  4.24690  2.90347  2.73739  3.18146  2.89801  2.37887  2.77519  2.98518  4.58477  3.61503
          0.00974  5.03222  5.75457  0.61958  0.77255  0.48576  0.95510
    376   2.98252  5.50985  2.34357  1.63444  4.84998  3.69089  3.92486  4.34164  1.91228  3.81305  4.55647  2.50820  2.88297  3.02792  3.19136  2.22881  3.21887  3.89873  5.94116  4.51790    438 - -
          2.68618  4.42225  2.77519  2.73123  3.46354  2.40513  3.72494  3.29354  2.67741  2.69355  4.24690  2.90347  2.73739  3.18146  2.89801  2.37887  2.77519  2.98518  4.58477  3.61503
          0.32000  5.03222  1.31929  0.61958  0.77255  0.48576  0.95510
    377   2.79458  4.86467  3.52389  3.02313  4.53995  3.55436  4.13726  3.95549  2.86990  3.56379  4.38115  3.42702  4.11162  3.31071  2.26861  1.55702  1.43434  3.54078  5.77730  4.49695    439 - -
          2.68625  4.42306  2.77336  2.73038  3.46435  2.40594  3.72576  3.29281  2.67739  2.69351  4.24416  2.90428  2.73565  3.18228  2.89882  2.37913  2.77519  2.98600  4.58558  3.61584
          0.44378  1.03820  5.44783  1.91967  0.15859  0.24523  1.52566
    378   4.50846  5.65043  5.61105  5.35881  1.95708  5.23280  4.16761  4.25276  5.16720  3.60611  4.82828  4.89532  5.52435  5.00389  5.09171  2.34337  4.72077  4.13580  0.82212  1.74186    448 - -
          2.68618  4.42225  2.77519  2.73123  3.46354  2.40513  3.72494  3.29354  2.67741  2.69355  4.24690  2.90347  2.73739  3.18146  2.89801  2.37887  2.77519  2.98518  4.58477  3.61503
          0.00974  5.03222  5.75457  0.61958  0.77255  0.48576  0.95510
    379   2.90978  5.36454  2.28133  2.61519  4.69836  2.80345  3.88396  4.17017  1.86147  3.67169  4.42368  3.15968  2.66668  2.98937  3.12240  2.05068  3.14436  2.60457  5.82141  4.42269    449 - -
          2.68618  4.42225  2.77519  2.73123  3.46354  2.40513  3.72494  3.29354  2.67741  2.69355  4.24690  2.90347  2.73739  3.18146  2.89801  2.37887  2.77519  2.98518  4.58477  3.61503
          0.00974  5.03222  5.75457  0.61958  0.77255  0.48576  0.95510
    380   2.41455  4.61679  4.85260  4.28275  3.61689  4.33179  4.72468  1.99104  4.13230  0.96851  3.54707  4.42127  2.56217  4.31709  4.25366  3.65434  3.44037  2.61325  5.28524  4.12561    450 - -
          2.68618  4.42225  2.77519  2.73123  3.46354  2.40513  3.72494  3.29354  2.67741  2.69355  4.24690  2.90347  2.73739  3.18146  2.89801  2.37887  2.77519  2.98518  4.58477  3.61503
          0.00974  5.03222  5.75457  0.61958  0.77255  0.48576  0.95510
    381   3.19432  5.75138  2.02274  1.96296  5.07913  3.75175  4.09183  4.58201  2.12054  4.05097  4.82016  3.20947  4.24941  3.21289  3.45096  1.21854  3.44465  4.13735  6.18429  4.73323    451 - -
          2.68618  4.42225  2.77519  2.73123  3.46354  2.40513  3.72494  3.29354  2.67741  2.69355  4.24690  2.90347  2.73739  3.18146  2.89801  2.37887  2.77519  2.98518  4.58477  3.61503
          0.00974  5.03222  5.75457  0.61958  0.77255  0.48576  0.95510
    382   2.89481  5.33083  3.16811  1.92088  4.64859  2.59717  3.87095  2.98030  2.08589  3.62556  4.38200  3.15882  2.95609  2.97806  3.10484  2.29770  2.28700  3.70736  5.78366  4.39150    452 - -
          2.68618  4.42225  2.77519  2.73123  3.46354  2.40513  3.72494  3.29354  2.67741  2.69355  4.24690  2.90347  2.73739  3.18146  2.89801  2.37887  2.77519  2.98518  4.58477  3.61503
          0.00974  5.03222  5.75457  0.61958  0.77255  0.48576  0.95510
    383   3.00797  5.51485  1.62161  2.64235  4.86689  3.72468  3.92718  4.34756  2.06405  3.81253  4.56100  2.52670  4.13946  2.03355  2.27544  2.96236  3.23870  3.91080  5.93044  4.52805    453 - -
          2.68618  4.42225  2.77519  2.73123  3.46354  2.40513  3.72494  3.29354  2.67741  2.69355  4.24690  2.90347  2.73739  3.18146  2.89801  2.37887  2.77519  2.98518  4.58477  3.61503
          0.00974  5.03222  5.75457  0.61958  0.77255  0.48576  0.95510
    384   3.38323  5.88230  1.91998  0.84116  5.16016  3.81366  4.25886  2.45759  3.19280  4.14902  4.98387  3.27812  4.37417  3.40861  3.75053  3.30312  3.65058  4.18288  6.35042  4.88664    454 - -
          2.68618  4.42225  2.77519  2.73123  3.46354  2.40513  3.72494  3.29354  2.67741  2.69355  4.24690  2.90347  2.73739  3.18146  2.89801  2.37887  2.77519  2.98518  4.58477  3.61503
          0.00974  5.03222  5.75457  0.61958  0.77255  0.48576  0.95510
    385   2.26882  4.57896  4.29684  3.74780  3.69813  4.10581  4.45069  1.91152  3.65566  1.57248  3.66825  1.75189  4.49442  3.92045  3.90157  3.40092  3.28838  2.64092  5.24444  4.04191    455 - -
          2.68618  4.42225  2.77519  2.73123  3.46354  2.40513  3.72494  3.29354  2.67741  2.69355  4.24690  2.90347  2.73739  3.18146  2.89801  2.37887  2.77519  2.98518  4.58477  3.61503
          0.00974  5.03222  5.75457  0.61958  0.77255  0.48576  0.95510
    386   2.90985  5.36853  3.17705  2.62024  4.69899  2.59244  3.87016  4.16876  2.12878  3.66454  4.41557  2.56188  4.07960  2.27305  2.25630  2.39180  3.13977  2.32545  5.80805  4.41473    456 - -
          2.68618  4.42225  2.77519  2.73123  3.46354  2.40513  3.72494  3.29354  2.67741  2.69355  4.24690  2.90347  2.73739  3.18146  2.89801  2.37887  2.77519  2.98518  4.58477  3.61503
          0.00974  5.03222  5.75457  0.61958  0.77255  0.48576  0.95510
    387   4.59576  5.80290  2.27268  4.96992  0.70167  5.19474  4.16869  4.43162  4.99577  3.70734  4.97737  4.77642  5.51782  4.89673  5.04674  4.59010  4.81266  4.32664  4.30254  1.43268    457 - -
          2.68618  4.42225  2.77519  2.73123  3.46354  2.40513  3.72494  3.29354  2.67741  2.69355  4.24690  2.90347  2.73739  3.18146  2.89801  2.37887  2.77519  2.98518  4.58477  3.61503
          0.00974  5.03222  5.75457  0.61958  0.77255  0.48576  0.95510
    388   3.07881  2.55341  5.00431  4.40298  3.49431  4.27238  4.60493  2.05068  4.20626  1.92052  3.50646  4.41753  4.62185  4.34342  4.23479  3.58893  3.31235  2.04358  5.08486  1.45401    458 - -
          2.68618  4.42225  2.77519  2.73123  3.46354  2.40513  3.72494  3.29354  2.67741  2.69355  4.24690  2.90347  2.73739  3.18146  2.89801  2.37887  2.77519  2.98518  4.58477  3.61503
          0.00974  5.03222  5.75457  0.61958  0.77255  0.48576  0.95510
    389   3.75150  5.03505  5.47663  4.99601  1.42204  4.84312  4.49824  1.67322  4.79581  1.99807  3.83261  4.82506  5.13174  4.77625  4.75672  4.18257  3.97354  3.14597  4.68982  1.47647    459 - -
          2.68618  4.42225  2.77519  2.73123  3.46354  2.40513  3.72494  3.29354  2.67741  2.69355  4.24690  2.90347  2.73739  3.18146  2.89801  2.37887  2.77519  2.98518  4.58477  3.61503
          0.00974  5.03222  5.75457  0.61958  0.77255  0.48576  0.95510
    390   2.13208  4.59683  5.22978  4.64253  2.44666  4.52252  4.89913  1.87988  4.46231  1.68498  3.60520  4.67434  4.84696  4.59812  4.49666  3.85177  3.50264  1.32821  5.35254  4.18519    460 - -
          2.68618  4.42225  2.77519  2.73123  3.46354  2.40513  3.72494  3.29354  2.67741  2.69355  4.24690  2.90347  2.73739  3.18146  2.89801  2.37887  2.77519  2.98518  4.58477  3.61503
          0.00974  5.03222  5.75457  0.61958  0.77255  0.48576  0.95510
    391   2.16689  4.51358  4.26348  3.70413  3.63500  3.96721  4.35906  3.01499  3.59608  1.59992  3.66904  3.95199  4.39347  3.85617  3.83031  1.52460  3.20718  2.80960  2.79530  3.91741    461 - -
          2.68618  4.42225  2.77519  2.73123  3.46354  2.40513  3.72494  3.29354  2.67741  2.69355  4.24690  2.90347  2.73739  3.18146  2.89801  2.37887  2.77519  2.98518  4.58477  3.61503
          0.00974  5.03222  5.75457  0.61958  0.77255  0.48576  0.95510
    392   4.57090  6.10022  5.42127  5.47556  6.37223  0.06930  6.37201  6.36917  5.76829  5.79180  6.86300  5.59110  5.48862  6.01132  5.76476  4.78971  5.11351  5.70514  7.05897  6.54845    462 - -
          2.68618  4.42225  2.77519  2.73123  3.46354  2.40513  3.72494  3.29354  2.67741  2.69355  4.24690  2.90347  2.73739  3.18146  2.89801  2.37887  2.77519  2.98518  4.58477  3.61503
          0.00974  5.03222  5.75457  0.61958  0.77255  0.48576  0.95510
    393   3.00852  4.39395  4.84522  4.24769  2.32739  4.15838  2.57348  2.81158  4.05608  2.09050  2.05171  4.26921  4.51793  4.19590  4.09850  3.46688  3.23994  1.94002  4.88343  2.12958    463 - -
          2.68618  4.42225  2.77519  2.73123  3.46354  2.40513  3.72494  3.29354  2.67741  2.69355  4.24690  2.90347  2.73739  3.18146  2.89801  2.37887  2.77519  2.98518  4.58477  3.61503
          0.00974  5.03222  5.75457  0.61958  0.77255  0.48576  0.95510
    394   1.63395  4.92863  3.48547  2.93779  4.20259  3.76060  4.06270  3.59350  2.91761  2.35408  4.09075  3.41359  4.18674  2.42580  3.34781  2.03757  2.22508  3.29794  5.53950  4.24720    464 - -
          2.68618  4.42225  2.77519  2.73123  3.46354  2.40513  3.72494  3.29354  2.67741  2.69355  4.24690  2.90347  2.73739  3.18146  2.89801  2.37887  2.77519  2.98518  4.58477  3.61503
          0.00974  5.03222  5.75457  0.61958  0.77255  0.48576  0.95510
    395   2.98866  4.81811  3.69726  3.13340  2.69345  3.91143  2.57257  3.35168  2.26652  2.04755  3.91564  3.57018  4.29116  2.47557  3.44507  3.14696  3.21848  3.11152  5.18865  2.03592    465 - -
          2.68618  4.42225  2.77519  2.73123  3.46354  2.40513  3.72494  3.29354  2.67741  2.69355  4.24690  2.90347  2.73739  3.18146  2.89801  2.37887  2.77519  2.98518  4.58477  3.61503
          0.00657  5.02905        *  0.61958  0.77255  0.00000        *
//
