# Supplementary material for: MacSyFinder: A Program to Mine Genomes for Molecular Systems with an Application to CRISPR-Cas Systems
Source: PLoS One. 2014 Oct 17;9(10):e110726. doi: 10.1371/journal.pone.0110726 (PMC4201578; doi:10.1371/journal.pone.0110726)
Supplement: Data S2 — The Cas-Finder: models and profiles (compressed tarball archive). (ZIP) [file pone.0110726.s011.zip › Cas-Finder_macsyfinder/CASprofiles/cas8c2_TypeIC.hmm]

HMMER3/b [3.0 | March 2010]
NAME  TIGR03487
ACC   TIGR03487
DESC  cas_csp2: CRISPR-associated protein Cas8c/Csp2, subtype PGING
LENG  483
ALPH  amino
RF    no
CS    no
MAP   yes
DATE  Sun Apr 11 22:25:57 2010
NSEQ  2
EFFN  0.496094
CKSUM 90102373
GA    461.75 461.75;
TC    461.75 461.75;
NC    461.45 461.45;
STATS LOCAL MSV      -11.6758  0.69821
STATS LOCAL VITERBI  -12.8170  0.69821
STATS LOCAL FORWARD   -6.1135  0.69821
HMM          A        C        D        E        F        G        H        I        K        L        M        N        P        Q        R        S        T        V        W        Y   
            m->m     m->i     m->d     i->m     i->i     d->m     d->d
  COMPO   2.51649  4.41205  2.95999  2.74668  3.11408  2.85981  3.85292  2.72315  2.61219  2.39301  3.62791  3.09219  3.41005  3.17145  2.95626  2.64253  2.90359  2.63916  4.80247  3.40376
          2.68618  4.42225  2.77519  2.73123  3.46354  2.40513  3.72494  3.29354  2.67741  2.69355  4.24690  2.90347  2.73739  3.18146  2.89801  2.37887  2.77519  2.98518  4.58477  3.61503
          0.03151  3.86887  4.59122  0.61958  0.77255  0.00000        *
      1   2.99084  4.80896  3.12213  2.88168  3.28216  3.44442  1.15012  3.69321  2.72483  3.18764  4.23029  3.29117  3.99673  3.24786  2.99077  3.06156  3.29408  3.42841  4.74726  3.23311      1 - -
          2.68618  4.42225  2.77519  2.73123  3.46354  2.40513  3.72494  3.29354  2.67741  2.69355  4.24690  2.90347  2.73739  3.18146  2.89801  2.37887  2.77519  2.98518  4.58477  3.61503
          0.03151  3.86887  4.59122  0.61958  0.77255  0.48576  0.95510
      2   2.67592  4.49310  3.24646  2.85201  3.09848  3.44232  3.72408  3.11783  2.79858  2.73655  3.71935  3.23878  2.28168  3.16797  3.12881  2.82038  2.96367  2.88142  4.63382  2.08969      2 - -
          2.68618  4.42225  2.77519  2.73123  3.46354  2.40513  3.72494  3.29354  2.67741  2.69355  4.24690  2.90347  2.73739  3.18146  2.89801  2.37887  2.77519  2.98518  4.58477  3.61503
          0.03151  3.86887  4.59122  0.61958  0.77255  0.48576  0.95510
      3   3.24185  4.73230  3.83290  3.56159  2.29352  3.82593  3.61678  3.25156  3.41921  2.70642  3.92696  3.71899  4.29984  3.72611  3.60366  3.37891  3.52850  3.12194  3.93715  0.97179      3 - -
          2.68618  4.42225  2.77519  2.73123  3.46354  2.40513  3.72494  3.29354  2.67741  2.69355  4.24690  2.90347  2.73739  3.18146  2.89801  2.37887  2.77519  2.98518  4.58477  3.61503
          0.03151  3.86887  4.59122  0.61958  0.77255  0.48576  0.95510
      4   3.02829  4.44799  4.33062  3.94625  3.37173  4.06268  4.67502  1.08237  3.77432  1.95847  3.30762  4.19210  4.49422  4.12297  3.97130  3.55761  3.32751  1.84575  5.26184  3.99984      4 - -
          2.68618  4.42225  2.77519  2.73123  3.46354  2.40513  3.72494  3.29354  2.67741  2.69355  4.24690  2.90347  2.73739  3.18146  2.89801  2.37887  2.77519  2.98518  4.58477  3.61503
          0.03151  3.86887  4.59122  0.61958  0.77255  0.48576  0.95510
      5   3.00135  4.84079  3.49163  3.00341  4.19446  3.49008  3.82159  3.73590  2.23582  3.25248  4.25272  3.36343  3.99281  3.04207  0.98390  3.08568  3.26754  3.45999  5.27894  4.12257      5 - -
          2.68618  4.42225  2.77519  2.73123  3.46354  2.40513  3.72494  3.29354  2.67741  2.69355  4.24690  2.90347  2.73739  3.18146  2.89801  2.37887  2.77519  2.98518  4.58477  3.61503
          0.03151  3.86887  4.59122  0.61958  0.77255  0.48576  0.95510
      6   3.24185  4.73230  3.83290  3.56159  2.29352  3.82593  3.61678  3.25156  3.41921  2.70642  3.92696  3.71899  4.29984  3.72611  3.60366  3.37891  3.52850  3.12194  3.93715  0.97179      6 - -
          2.68618  4.42225  2.77519  2.73123  3.46354  2.40513  3.72494  3.29354  2.67741  2.69355  4.24690  2.90347  2.73739  3.18146  2.89801  2.37887  2.77519  2.98518  4.58477  3.61503
          0.03151  3.86887  4.59122  0.61958  0.77255  0.48576  0.95510
      7   1.49543  4.13280  3.25999  3.03301  4.22050  1.80300  4.15163  3.56285  3.14089  3.31333  4.17546  3.22191  3.64292  3.43271  3.44893  2.37672  2.68529  3.06185  5.56477  4.35589      7 - -
          2.68618  4.42225  2.77519  2.73123  3.46354  2.40513  3.72494  3.29354  2.67741  2.69355  4.24690  2.90347  2.73739  3.18146  2.89801  2.37887  2.77519  2.98518  4.58477  3.61503
          0.03151  3.86887  4.59122  0.61958  0.77255  0.48576  0.95510
      8   2.51421  2.42757  3.34731  2.88278  3.67855  3.31006  3.84925  3.03870  2.67419  2.74257  3.69428  3.23778  3.84360  2.10518  2.97533  2.68748  2.83807  2.77548  5.09222  3.82179      8 - -
          2.68618  4.42225  2.77519  2.73123  3.46354  2.40513  3.72494  3.29354  2.67741  2.69355  4.24690  2.90347  2.73739  3.18146  2.89801  2.37887  2.77519  2.98518  4.58477  3.61503
          0.03151  3.86887  4.59122  0.61958  0.77255  0.48576  0.95510
      9   1.01896  4.19021  3.45891  3.25001  4.04877  3.01485  4.27249  3.17373  3.26617  3.05552  4.08771  3.40054  3.75373  3.60766  3.51697  2.54052  2.81763  2.82876  5.47628  4.27612      9 - -
          2.68618  4.42225  2.77519  2.73123  3.46354  2.40513  3.72494  3.29354  2.67741  2.69355  4.24690  2.90347  2.73739  3.18146  2.89801  2.37887  2.77519  2.98518  4.58477  3.61503
          0.03151  3.86887  4.59122  0.61958  0.77255  0.48576  0.95510
     10   3.12690  4.49339  4.56906  4.05097  3.16931  4.34641  4.70463  1.51117  3.87487  1.28554  3.02158  4.32834  4.61494  4.12757  4.06241  3.71401  3.37219  1.91680  5.17099  3.98218     10 - -
          2.68618  4.42225  2.77519  2.73123  3.46354  2.40513  3.72494  3.29354  2.67741  2.69355  4.24690  2.90347  2.73739  3.18146  2.89801  2.37887  2.77519  2.98518  4.58477  3.61503
          0.03151  3.86887  4.59122  0.61958  0.77255  0.48576  0.95510
     11   2.64727  4.33743  3.68165  3.23043  3.44609  3.54525  4.11912  2.43581  3.06775  1.67964  3.39634  3.54097  4.05149  3.45626  3.34525  2.92488  2.07382  2.29739  5.10335  3.85221     11 - -
          2.68618  4.42225  2.77519  2.73123  3.46354  2.40513  3.72494  3.29354  2.67741  2.69355  4.24690  2.90347  2.73739  3.18146  2.89801  2.37887  2.77519  2.98518  4.58477  3.61503
          0.03151  3.86887  4.59122  0.61958  0.77255  0.48576  0.95510
     12   3.11666  4.55013  4.40615  3.86774  3.04586  4.23711  4.53186  2.17452  3.66651  1.19340  2.00473  4.17367  4.50839  3.92841  3.86186  3.58466  3.35367  2.25213  5.03804  3.87929     12 - -
          2.68618  4.42225  2.77519  2.73123  3.46354  2.40513  3.72494  3.29354  2.67741  2.69355  4.24690  2.90347  2.73739  3.18146  2.89801  2.37887  2.77519  2.98518  4.58477  3.61503
          0.03151  3.86887  4.59122  0.61958  0.77255  0.48576  0.95510
     13   2.77668  4.34433  3.83067  3.35123  2.83674  3.73754  3.88301  2.47918  3.21487  2.25216  3.38026  3.61805  4.15153  3.52443  3.46581  3.07470  3.04083  1.76834  4.47915  2.09893     13 - -
          2.68618  4.42225  2.77519  2.73123  3.46354  2.40513  3.72494  3.29354  2.67741  2.69355  4.24690  2.90347  2.73739  3.18146  2.89801  2.37887  2.77519  2.98518  4.58477  3.61503
          0.03151  3.86887  4.59122  0.61958  0.77255  0.48576  0.95510
     14   2.87954  5.39750  1.58862  1.54200  4.68371  3.17410  3.71161  4.18431  2.71506  3.71014  4.56950  2.64789  3.78999  2.88087  3.29287  2.77409  3.16725  3.77515  5.86843  4.38598     14 - -
          2.68618  4.42225  2.77519  2.73123  3.46354  2.40513  3.72494  3.29354  2.67741  2.69355  4.24690  2.90347  2.73739  3.18146  2.89801  2.37887  2.77519  2.98518  4.58477  3.61503
          0.03151  3.86887  4.59122  0.61958  0.77255  0.48576  0.95510
     15   2.72040  4.71689  2.70623  2.59133  4.07984  3.18152  3.91801  3.78941  2.82139  3.43668  4.39193  1.16444  3.83319  3.19074  3.17595  2.78771  3.10213  3.41199  5.38616  4.02842     15 - -
          2.68618  4.42225  2.77519  2.73123  3.46354  2.40513  3.72494  3.29354  2.67741  2.69355  4.24690  2.90347  2.73739  3.18146  2.89801  2.37887  2.77519  2.98518  4.58477  3.61503
          0.03151  3.86887  4.59122  0.61958  0.77255  0.48576  0.95510
     16   2.74398  4.90577  2.65613  2.40086  3.81588  3.31900  2.31037  3.70838  2.44999  3.26064  4.13870  2.03645  3.83908  2.88056  2.82595  2.75128  3.01580  3.36956  5.17512  3.70506     16 - -
          2.68618  4.42225  2.77519  2.73123  3.46354  2.40513  3.72494  3.29354  2.67741  2.69355  4.24690  2.90347  2.73739  3.18146  2.89801  2.37887  2.77519  2.98518  4.58477  3.61503
          0.03151  3.86887  4.59122  0.61958  0.77255  0.48576  0.95510
     17   2.98621  4.42474  4.36320  3.86721  3.26075  4.12026  4.58399  1.96716  3.70077  1.40363  3.14035  4.13667  4.48026  3.99750  3.91790  3.49570  3.25833  1.48487  5.18097  3.96001     17 - -
          2.68618  4.42225  2.77519  2.73123  3.46354  2.40513  3.72494  3.29354  2.67741  2.69355  4.24690  2.90347  2.73739  3.18146  2.89801  2.37887  2.77519  2.98518  4.58477  3.61503
          0.03151  3.86887  4.59122  0.61958  0.77255  0.48576  0.95510
     18   2.31318  4.23355  3.20324  3.01881  4.07268  2.96350  4.12878  3.59479  3.09234  3.31528  4.24165  3.24419  3.70200  3.44193  3.37850  1.09649  2.79304  3.13068  5.44545  4.15618     18 - -
          2.68618  4.42225  2.77519  2.73123  3.46354  2.40513  3.72494  3.29354  2.67741  2.69355  4.24690  2.90347  2.73739  3.18146  2.89801  2.37887  2.77519  2.98518  4.58477  3.61503
          0.03151  3.86887  4.59122  0.61958  0.77255  0.48576  0.95510
     19   2.65255  4.85114  2.50221  1.75264  4.29628  3.20025  3.72467  3.72846  2.57852  3.34227  4.19815  2.83250  3.77680  2.90507  3.01767  1.92077  2.96401  3.35416  5.54432  4.17816     19 - -
          2.68618  4.42225  2.77519  2.73123  3.46354  2.40513  3.72494  3.29354  2.67741  2.69355  4.24690  2.90347  2.73739  3.18146  2.89801  2.37887  2.77519  2.98518  4.58477  3.61503
          0.03151  3.86887  4.59122  0.61958  0.77255  0.48576  0.95510
     20   2.72812  4.48394  3.53328  2.97165  3.56398  3.60020  3.84217  2.00687  2.53433  2.45374  3.52611  3.35316  4.01150  3.11102  2.06881  2.93105  2.97422  2.53368  5.04891  3.79190     20 - -
          2.68618  4.42225  2.77519  2.73123  3.46354  2.40513  3.72494  3.29354  2.67741  2.69355  4.24690  2.90347  2.73739  3.18146  2.89801  2.37887  2.77519  2.98518  4.58477  3.61503
          0.03151  3.86887  4.59122  0.61958  0.77255  0.48576  0.95510
     21   2.80382  5.16254  2.30173  1.65487  4.47821  3.21892  3.69323  3.96542  2.56349  3.52175  4.37803  1.92769  3.79905  2.86389  3.03202  2.74884  3.08657  3.58423  5.67445  4.25715     21 - -
          2.68618  4.42225  2.77519  2.73123  3.46354  2.40513  3.72494  3.29354  2.67741  2.69355  4.24690  2.90347  2.73739  3.18146  2.89801  2.37887  2.77519  2.98518  4.58477  3.61503
          0.03151  3.86887  4.59122  0.61958  0.77255  0.48576  0.95510
     22   2.80292  5.01200  2.82171  1.83914  4.34989  3.40334  3.61714  3.76378  2.17490  3.29648  4.15383  2.94383  3.86135  2.76830  1.87513  2.79586  3.03176  3.42933  5.43402  4.14683     22 - -
          2.68618  4.42225  2.77519  2.73123  3.46354  2.40513  3.72494  3.29354  2.67741  2.69355  4.24690  2.90347  2.73739  3.18146  2.89801  2.37887  2.77519  2.98518  4.58477  3.61503
          0.03151  3.86887  4.59122  0.61958  0.77255  0.48576  0.95510
     23   3.12525  4.49114  4.56962  4.05191  3.17334  4.34619  4.70624  1.49671  3.87604  1.29924  3.02584  4.32876  4.61548  4.12964  4.06390  3.71405  3.37081  1.91028  5.17388  3.98408     23 - -
          2.68618  4.42225  2.77519  2.73123  3.46354  2.40513  3.72494  3.29354  2.67741  2.69355  4.24690  2.90347  2.73739  3.18146  2.89801  2.37887  2.77519  2.98518  4.58477  3.61503
          0.03151  3.86887  4.59122  0.61958  0.77255  0.48576  0.95510
     24   2.41073  4.25580  3.42484  3.17664  3.96564  3.09521  4.19425  3.09234  3.11955  2.95596  4.00668  3.38662  3.79867  3.51454  3.37843  2.61195  1.17802  2.78770  5.40376  4.18226     24 - -
          2.68618  4.42225  2.77519  2.73123  3.46354  2.40513  3.72494  3.29354  2.67741  2.69355  4.24690  2.90347  2.73739  3.18146  2.89801  2.37887  2.77519  2.98518  4.58477  3.61503
          0.03151  3.86887  4.59122  0.61958  0.77255  0.48576  0.95510
     25   2.64347  4.41064  3.44176  3.02603  3.47954  3.45149  3.98076  2.75670  2.90207  1.71435  3.50974  3.38473  2.28001  3.30176  3.20245  2.85354  2.95850  2.60389  5.05294  3.76911     25 - -
          2.68618  4.42225  2.77519  2.73123  3.46354  2.40513  3.72494  3.29354  2.67741  2.69355  4.24690  2.90347  2.73739  3.18146  2.89801  2.37887  2.77519  2.98518  4.58477  3.61503
          0.03151  3.86887  4.59122  0.61958  0.77255  0.48576  0.95510
     26   2.82562  5.11806  2.60467  1.77071  4.45584  3.35083  3.62669  3.86501  1.73612  3.39641  4.24775  2.85857  3.84460  2.77664  2.59468  2.78998  3.06223  3.51445  5.53619  4.21292     26 - -
          2.68618  4.42225  2.77519  2.73123  3.46354  2.40513  3.72494  3.29354  2.67741  2.69355  4.24690  2.90347  2.73739  3.18146  2.89801  2.37887  2.77519  2.98518  4.58477  3.61503
          0.03151  3.86887  4.59122  0.61958  0.77255  0.48576  0.95510
     27   2.78515  5.04306  2.53588  1.76559  4.15629  3.31645  2.30562  3.77605  2.41175  3.32257  4.18493  2.83713  3.82810  2.82665  2.80969  2.76042  3.03621  3.43664  5.40314  4.00012     27 - -
          2.68618  4.42225  2.77519  2.73123  3.46354  2.40513  3.72494  3.29354  2.67741  2.69355  4.24690  2.90347  2.73739  3.18146  2.89801  2.37887  2.77519  2.98518  4.58477  3.61503
          0.03151  3.86887  4.59122  0.61958  0.77255  0.48576  0.95510
     28   3.12525  4.49114  4.56962  4.05191  3.17334  4.34619  4.70624  1.49671  3.87604  1.29924  3.02584  4.32876  4.61548  4.12964  4.06390  3.71405  3.37081  1.91028  5.17388  3.98408     28 - -
          2.68618  4.42225  2.77519  2.73123  3.46354  2.40513  3.72494  3.29354  2.67741  2.69355  4.24690  2.90347  2.73739  3.18146  2.89801  2.37887  2.77519  2.98518  4.58477  3.61503
          0.03151  3.86887  4.59122  0.61958  0.77255  0.48576  0.95510
     29   2.96358  5.05563  3.35145  2.72733  4.47612  3.58539  3.57327  3.83639  1.46808  3.30877  4.18538  3.13525  3.96870  2.71545  1.61702  2.97031  3.14253  3.52506  5.37520  4.19377     29 - -
          2.68618  4.42225  2.77519  2.73123  3.46354  2.40513  3.72494  3.29354  2.67741  2.69355  4.24690  2.90347  2.73739  3.18146  2.89801  2.37887  2.77519  2.98518  4.58477  3.61503
          0.03151  3.86887  4.59122  0.61958  0.77255  0.48576  0.95510
     30   2.71200  4.50196  3.25632  2.89328  2.02976  3.49022  3.70179  3.03815  2.91227  2.67239  3.69498  2.14307  3.97600  3.23048  3.25086  2.86118  2.99992  2.82303  4.48672  2.92204     30 - -
          2.68618  4.42225  2.77519  2.73123  3.46354  2.40513  3.72494  3.29354  2.67741  2.69355  4.24690  2.90347  2.73739  3.18146  2.89801  2.37887  2.77519  2.98518  4.58477  3.61503
          0.03151  3.86887  4.59122  0.61958  0.77255  0.48576  0.95510
     31   2.65568  4.85785  2.49723  1.73600  4.30041  3.20090  3.72352  3.73303  2.57765  3.34587  4.20168  2.82997  3.77722  2.90347  3.01775  1.93918  2.96636  3.35867  5.54728  4.17991     31 - -
          2.68618  4.42225  2.77519  2.73123  3.46354  2.40513  3.72494  3.29354  2.67741  2.69355  4.24690  2.90347  2.73739  3.18146  2.89801  2.37887  2.77519  2.98518  4.58477  3.61503
          0.03151  3.86887  4.59122  0.61958  0.77255  0.48576  0.95510
     32   3.02829  4.44799  4.33062  3.94625  3.37173  4.06268  4.67502  1.08237  3.77432  1.95847  3.30762  4.19210  4.49422  4.12297  3.97130  3.55761  3.32751  1.84575  5.26184  3.99984     32 - -
          2.68618  4.42225  2.77519  2.73123  3.46354  2.40513  3.72494  3.29354  2.67741  2.69355  4.24690  2.90347  2.73739  3.18146  2.89801  2.37887  2.77519  2.98518  4.58477  3.61503
          0.03151  3.86887  4.59122  0.61958  0.77255  0.48576  0.95510
     33   2.94915  5.05953  2.48601  1.03050  4.40528  3.27171  3.85816  3.85847  2.73823  3.47615  4.45032  2.93079  3.87611  3.07388  3.14673  2.93189  3.25335  3.54267  5.57753  4.29974     33 - -
          2.68618  4.42225  2.77519  2.73123  3.46354  2.40513  3.72494  3.29354  2.67741  2.69355  4.24690  2.90347  2.73739  3.18146  2.89801  2.37887  2.77519  2.98518  4.58477  3.61503
          0.03151  3.86887  4.59122  0.61958  0.77255  0.48576  0.95510
     34   2.96879  4.93248  3.14454  2.76664  4.31809  3.45866  3.75714  3.74713  1.04321  3.31298  4.27459  3.19128  3.95923  2.94880  2.43086  3.01099  3.22231  3.45511  5.37420  4.18644     34 - -
          2.68618  4.42225  2.77519  2.73123  3.46354  2.40513  3.72494  3.29354  2.67741  2.69355  4.24690  2.90347  2.73739  3.18146  2.89801  2.37887  2.77519  2.98518  4.58477  3.61503
          0.03151  3.86887  4.59122  0.61958  0.77255  0.48576  0.95510
     35   1.51209  4.13377  3.25711  3.03138  4.22234  1.77970  4.15158  3.56541  3.14070  3.31543  4.17756  3.22109  3.64300  3.43247  3.44893  2.37709  2.68601  3.06380  5.56610  4.35706     35 - -
          2.68618  4.42225  2.77519  2.73123  3.46354  2.40513  3.72494  3.29354  2.67741  2.69355  4.24690  2.90347  2.73739  3.18146  2.89801  2.37887  2.77519  2.98518  4.58477  3.61503
          0.03151  3.86887  4.59122  0.61958  0.77255  0.48576  0.95510
     36   2.98621  4.42474  4.36320  3.86721  3.26075  4.12026  4.58399  1.96716  3.70077  1.40363  3.14035  4.13667  4.48026  3.99750  3.91790  3.49570  3.25833  1.48487  5.18097  3.96001     36 - -
          2.68618  4.42225  2.77519  2.73123  3.46354  2.40513  3.72494  3.29354  2.67741  2.69355  4.24690  2.90347  2.73739  3.18146  2.89801  2.37887  2.77519  2.98518  4.58477  3.61503
          0.03151  3.86887  4.59122  0.61958  0.77255  0.48576  0.95510
     37   2.45289  4.52319  2.72677  2.52355  4.20103  3.07324  3.84241  3.72075  2.72373  3.35248  4.19981  1.96635  3.72129  3.05565  3.12130  1.80885  2.84469  3.27441  5.50338  4.15448     37 - -
          2.68618  4.42225  2.77519  2.73123  3.46354  2.40513  3.72494  3.29354  2.67741  2.69355  4.24690  2.90347  2.73739  3.18146  2.89801  2.37887  2.77519  2.98518  4.58477  3.61503
          0.03151  3.86887  4.59122  0.61958  0.77255  0.48576  0.95510
     38   2.31318  4.23355  3.20324  3.01881  4.07268  2.96350  4.12878  3.59479  3.09234  3.31528  4.24165  3.24419  3.70200  3.44193  3.37850  1.09649  2.79304  3.13068  5.44545  4.15618     38 - -
          2.68618  4.42225  2.77519  2.73123  3.46354  2.40513  3.72494  3.29354  2.67741  2.69355  4.24690  2.90347  2.73739  3.18146  2.89801  2.37887  2.77519  2.98518  4.58477  3.61503
          0.03151  3.86887  4.59122  0.61958  0.77255  0.48576  0.95510
     39   3.25374  4.65655  4.23379  3.94757  1.01763  3.94440  3.87559  2.77784  3.85469  2.14871  3.50851  4.01510  4.40305  4.02365  3.97530  3.52387  3.55486  2.76828  4.12568  2.49312     39 - -
          2.68618  4.42225  2.77519  2.73123  3.46354  2.40513  3.72494  3.29354  2.67741  2.69355  4.24690  2.90347  2.73739  3.18146  2.89801  2.37887  2.77519  2.98518  4.58477  3.61503
          0.03151  3.86887  4.59122  0.61958  0.77255  0.48576  0.95510
     40   3.00135  4.84079  3.49163  3.00341  4.19446  3.49008  3.82159  3.73590  2.23582  3.25248  4.25272  3.36343  3.99281  3.04207  0.98390  3.08568  3.26754  3.45999  5.27894  4.12257     40 - -
          2.68618  4.42225  2.77519  2.73123  3.46354  2.40513  3.72494  3.29354  2.67741  2.69355  4.24690  2.90347  2.73739  3.18146  2.89801  2.37887  2.77519  2.98518  4.58477  3.61503
          0.03151  3.86887  4.59122  0.61958  0.77255  0.48576  0.95510
     41   2.99620  4.36376  4.56029  4.06527  3.45794  4.25551  4.80944  1.39192  3.94185  1.97984  3.28596  4.31032  4.60050  4.22526  4.16066  3.63654  3.26858  1.29310  5.39376  4.18154     41 - -
          2.68618  4.42225  2.77519  2.73123  3.46354  2.40513  3.72494  3.29354  2.67741  2.69355  4.24690  2.90347  2.73739  3.18146  2.89801  2.37887  2.77519  2.98518  4.58477  3.61503
          0.03151  3.86887  4.59122  0.61958  0.77255  0.48576  0.95510
     42   2.86685  4.98481  3.15355  2.62829  4.31164  3.50722  3.59335  3.74793  2.00196  3.23973  4.12139  3.06942  3.92106  2.00091  1.71940  2.88011  3.07345  3.43599  5.34940  4.10679     42 - -
          2.68618  4.42225  2.77519  2.73123  3.46354  2.40513  3.72494  3.29354  2.67741  2.69355  4.24690  2.90347  2.73739  3.18146  2.89801  2.37887  2.77519  2.98518  4.58477  3.61503
          0.03151  3.86887  4.59122  0.61958  0.77255  0.48576  0.95510
     43   1.60306  4.21024  3.23138  2.94145  4.09532  2.99001  4.05258  3.39639  2.98304  3.14312  4.04395  3.19958  2.06301  3.31595  3.30882  2.44635  2.72532  2.98031  5.46064  4.22739     43 - -
          2.68618  4.42225  2.77519  2.73123  3.46354  2.40513  3.72494  3.29354  2.67741  2.69355  4.24690  2.90347  2.73739  3.18146  2.89801  2.37887  2.77519  2.98518  4.58477  3.61503
          0.03151  3.86887  4.59122  0.61958  0.77255  0.48576  0.95510
     44   2.58003  4.67854  2.78643  2.49010  4.12900  3.22358  3.72806  3.61659  2.47551  3.21361  4.07937  2.95402  3.78276  2.06625  2.83662  1.92037  2.90065  3.24872  5.39458  4.06041     44 - -
          2.68618  4.42225  2.77519  2.73123  3.46354  2.40513  3.72494  3.29354  2.67741  2.69355  4.24690  2.90347  2.73739  3.18146  2.89801  2.37887  2.77519  2.98518  4.58477  3.61503
          0.03151  3.86887  4.59122  0.61958  0.77255  0.48576  0.95510
     45   2.72267  4.92139  2.43886  1.65258  4.40203  1.99799  3.76646  3.85116  2.65852  3.44833  4.31315  2.83018  3.79087  2.95402  3.11076  2.72299  3.04023  3.46624  5.60956  4.26645     45 - -
          2.68618  4.42225  2.77519  2.73123  3.46354  2.40513  3.72494  3.29354  2.67741  2.69355  4.24690  2.90347  2.73739  3.18146  2.89801  2.37887  2.77519  2.98518  4.58477  3.61503
          0.03151  3.86887  4.59122  0.61958  0.77255  0.48576  0.95510
     46   2.28907  4.26418  3.08719  2.81776  4.15061  2.98100  3.98685  3.59877  2.89672  3.26877  4.12350  3.12066  2.11484  3.23220  3.24364  1.68153  2.73126  3.12709  5.48057  4.21050     46 - -
          2.68618  4.42225  2.77519  2.73123  3.46354  2.40513  3.72494  3.29354  2.67741  2.69355  4.24690  2.90347  2.73739  3.18146  2.89801  2.37887  2.77519  2.98518  4.58477  3.61503
          0.03151  3.86887  4.59122  0.61958  0.77255  0.48576  0.95510
     47   3.05178  4.43690  4.47363  3.96649  2.00771  4.19121  4.32474  1.60967  3.84234  1.70888  3.05571  4.16215  4.49264  4.01839  4.00588  3.54214  3.29566  2.09568  4.70210  3.28825     47 - -
          2.68618  4.42225  2.77519  2.73123  3.46354  2.40513  3.72494  3.29354  2.67741  2.69355  4.24690  2.90347  2.73739  3.18146  2.89801  2.37887  2.77519  2.98518  4.58477  3.61503
          0.03151  3.86887  4.59122  0.61958  0.77255  0.48576  0.95510
     48   1.52476  4.10971  3.32390  3.05344  4.15455  2.89735  4.13001  3.48592  3.10241  3.24797  4.11176  3.22673  3.63844  3.40966  3.40763  1.63249  2.65795  3.00256  5.52515  4.29540     48 - -
          2.68618  4.42225  2.77519  2.73123  3.46354  2.40513  3.72494  3.29354  2.67741  2.69355  4.24690  2.90347  2.73739  3.18146  2.89801  2.37887  2.77519  2.98518  4.58477  3.61503
          0.03151  3.86887  4.59122  0.61958  0.77255  0.48576  0.95510
     49   2.37744  4.32654  3.06589  2.84828  4.26443  1.72860  4.05361  3.73259  2.99504  3.38444  4.24768  3.16706  1.90805  3.31237  3.33810  2.52113  2.82427  3.24696  5.51812  4.32192     49 - -
          2.68618  4.42225  2.77519  2.73123  3.46354  2.40513  3.72494  3.29354  2.67741  2.69355  4.24690  2.90347  2.73739  3.18146  2.89801  2.37887  2.77519  2.98518  4.58477  3.61503
          0.03151  3.86887  4.59122  0.61958  0.77255  0.48576  0.95510
     50   2.66862  4.75783  2.83926  2.52990  4.28405  2.09147  3.73184  3.70767  1.71312  3.29883  4.15981  2.99278  3.81715  2.91217  2.71020  2.71810  2.97391  3.33864  5.44352  4.17439     50 - -
          2.68618  4.42225  2.77519  2.73123  3.46354  2.40513  3.72494  3.29354  2.67741  2.69355  4.24690  2.90347  2.73739  3.18146  2.89801  2.37887  2.77519  2.98518  4.58477  3.61503
          0.03151  3.86887  4.59122  0.61958  0.77255  0.48576  0.95510
     51   2.31318  4.23355  3.20324  3.01881  4.07268  2.96350  4.12878  3.59479  3.09234  3.31528  4.24165  3.24419  3.70200  3.44193  3.37850  1.09649  2.79304  3.13068  5.44545  4.15618     51 - -
          2.68618  4.42225  2.77519  2.73123  3.46354  2.40513  3.72494  3.29354  2.67741  2.69355  4.24690  2.90347  2.73739  3.18146  2.89801  2.37887  2.77519  2.98518  4.58477  3.61503
          0.03151  3.86887  4.59122  0.61958  0.77255  0.48576  0.95510
     52   2.96879  4.93248  3.14454  2.76664  4.31809  3.45866  3.75714  3.74713  1.04321  3.31298  4.27459  3.19128  3.95923  2.94880  2.43086  3.01099  3.22231  3.45511  5.37420  4.18644     52 - -
          2.68618  4.42225  2.77519  2.73123  3.46354  2.40513  3.72494  3.29354  2.67741  2.69355  4.24690  2.90347  2.73739  3.18146  2.89801  2.37887  2.77519  2.98518  4.58477  3.61503
          0.03151  3.86887  4.59122  0.61958  0.77255  0.48576  0.95510
     53   1.77847  4.18329  3.79169  3.39466  3.70868  3.33034  4.29565  2.35337  3.31782  2.51641  3.62011  3.57988  3.95839  3.64105  3.58850  2.75240  2.85827  1.59160  5.32634  4.09980     53 - -
          2.68618  4.42225  2.77519  2.73123  3.46354  2.40513  3.72494  3.29354  2.67741  2.69355  4.24690  2.90347  2.73739  3.18146  2.89801  2.37887  2.77519  2.98518  4.58477  3.61503
          0.03151  3.86887  4.59122  0.61958  0.77255  0.48576  0.95510
     54   2.86474  4.98393  3.14846  2.62542  4.30973  3.50531  3.59370  3.74681  2.00498  3.23917  4.12060  3.06747  3.91981  1.98400  1.73604  2.87792  3.07188  3.43461  5.34960  4.10579     54 - -
          2.68618  4.42225  2.77519  2.73123  3.46354  2.40513  3.72494  3.29354  2.67741  2.69355  4.24690  2.90347  2.73739  3.18146  2.89801  2.37887  2.77519  2.98518  4.58477  3.61503
          0.03151  3.86887  4.59122  0.61958  0.77255  0.48576  0.95510
     55   3.37860  4.70518  4.35515  3.98571  1.40189  4.18292  3.44244  3.09930  3.85038  2.47501  3.71716  3.89760  4.51021  3.91168  3.95502  3.53928  3.60734  3.01830  3.62482  1.36610     55 - -
          2.68618  4.42225  2.77519  2.73123  3.46354  2.40513  3.72494  3.29354  2.67741  2.69355  4.24690  2.90347  2.73739  3.18146  2.89801  2.37887  2.77519  2.98518  4.58477  3.61503
          0.03151  3.86887  4.59122  0.61958  0.77255  0.48576  0.95510
     56   2.35377  4.17211  3.51423  3.13329  3.73657  3.15952  4.08580  2.79274  3.07459  2.74963  3.73558  3.35911  3.80568  3.41298  3.36875  1.83725  2.76135  1.79097  5.23264  3.96975     56 - -
          2.68618  4.42225  2.77519  2.73123  3.46354  2.40513  3.72494  3.29354  2.67741  2.69355  4.24690  2.90347  2.73739  3.18146  2.89801  2.37887  2.77519  2.98518  4.58477  3.61503
          0.03151  3.86887  4.59122  0.61958  0.77255  0.48576  0.95510
     57   3.25374  4.65655  4.23379  3.94757  1.01763  3.94440  3.87559  2.77784  3.85469  2.14871  3.50851  4.01510  4.40305  4.02365  3.97530  3.52387  3.55486  2.76828  4.12568  2.49312     57 - -
          2.68618  4.42225  2.77519  2.73123  3.46354  2.40513  3.72494  3.29354  2.67741  2.69355  4.24690  2.90347  2.73739  3.18146  2.89801  2.37887  2.77519  2.98518  4.58477  3.61503
          0.03151  3.86887  4.59122  0.61958  0.77255  0.48576  0.95510
     58   2.63484  4.62479  2.01477  2.53293  3.90873  3.32966  3.82888  2.95581  2.75559  2.88518  3.86496  3.02292  3.86186  3.04746  3.19600  2.73756  2.93494  1.99087  5.33929  3.99896     58 - -
          2.68618  4.42225  2.77519  2.73123  3.46354  2.40513  3.72494  3.29354  2.67741  2.69355  4.24690  2.90347  2.73739  3.18146  2.89801  2.37887  2.77519  2.98518  4.58477  3.61503
          0.03151  3.86887  4.59122  0.61958  0.77255  0.48576  0.95510
     59   2.96415  5.05521  3.35332  2.72856  4.47570  3.58590  3.57339  3.83585  1.47876  3.30834  4.18518  3.13607  3.96913  2.71567  1.60346  2.97109  3.14301  3.52475  5.37477  4.19368     59 - -
          2.68618  4.42225  2.77519  2.73123  3.46354  2.40513  3.72494  3.29354  2.67741  2.69355  4.24690  2.90347  2.73739  3.18146  2.89801  2.37887  2.77519  2.98518  4.58477  3.61503
          0.03151  3.86887  4.59122  0.61958  0.77255  0.48576  0.95510
     60   2.72812  4.48394  3.53328  2.97165  3.56398  3.60020  3.84217  2.00687  2.53433  2.45374  3.52611  3.35316  4.01150  3.11102  2.06881  2.93105  2.97422  2.53368  5.04891  3.79190     60 - -
          2.68618  4.42225  2.77519  2.73123  3.46354  2.40513  3.72494  3.29354  2.67741  2.69355  4.24690  2.90347  2.73739  3.18146  2.89801  2.37887  2.77519  2.98518  4.58477  3.61503
          0.03151  3.86887  4.59122  0.61958  0.77255  0.48576  0.95510
     61   2.82562  5.11806  2.60467  1.77071  4.45584  3.35083  3.62669  3.86501  1.73612  3.39641  4.24775  2.85857  3.84460  2.77664  2.59468  2.78998  3.06223  3.51445  5.53619  4.21292     61 - -
          2.68618  4.42225  2.77519  2.73123  3.46354  2.40513  3.72494  3.29354  2.67741  2.69355  4.24690  2.90347  2.73739  3.18146  2.89801  2.37887  2.77519  2.98518  4.58477  3.61503
          0.03151  3.86887  4.59122  0.61958  0.77255  0.48576  0.95510
     62   2.77752  5.15333  1.80660  2.20573  4.46759  3.25423  3.65954  3.93373  1.83750  3.47777  4.31622  2.76065  3.79541  2.81519  2.93427  2.72555  3.04205  3.55348  5.62775  4.23039     62 - -
          2.68618  4.42225  2.77519  2.73123  3.46354  2.40513  3.72494  3.29354  2.67741  2.69355  4.24690  2.90347  2.73739  3.18146  2.89801  2.37887  2.77519  2.98518  4.58477  3.61503
          0.03151  3.86887  4.59122  0.61958  0.77255  0.48576  0.95510
     63   2.66038  4.43620  3.33343  3.23236  4.37478  0.73468  4.35288  3.97350  3.41315  3.62809  4.60378  3.49772  3.82723  3.73758  3.64961  2.83219  3.14134  3.50251  5.47091  4.47655     63 - -
          2.68618  4.42225  2.77519  2.73123  3.46354  2.40513  3.72494  3.29354  2.67741  2.69355  4.24690  2.90347  2.73739  3.18146  2.89801  2.37887  2.77519  2.98518  4.58477  3.61503
          0.03151  3.86887  4.59122  0.61958  0.77255  0.48576  0.95510
     64   2.81550  5.23930  1.61329  2.11052  4.55938  3.16498  3.72142  4.10669  2.71512  3.64996  4.50599  1.88483  3.78188  2.89791  3.27163  2.74115  3.11855  3.69261  5.78286  4.31138     64 - -
          2.68618  4.42225  2.77519  2.73123  3.46354  2.40513  3.72494  3.29354  2.67741  2.69355  4.24690  2.90347  2.73739  3.18146  2.89801  2.37887  2.77519  2.98518  4.58477  3.61503
          0.03151  3.86887  4.59122  0.61958  0.77255  0.48576  0.95510
     65   2.41073  4.25580  3.42484  3.17664  3.96564  3.09521  4.19425  3.09234  3.11955  2.95596  4.00668  3.38662  3.79867  3.51454  3.37843  2.61195  1.17802  2.78770  5.40376  4.18226     65 - -
          2.68618  4.42225  2.77519  2.73123  3.46354  2.40513  3.72494  3.29354  2.67741  2.69355  4.24690  2.90347  2.73739  3.18146  2.89801  2.37887  2.77519  2.98518  4.58477  3.61503
          0.03151  3.86887  4.59122  0.61958  0.77255  0.48576  0.95510
     66   2.96879  4.93248  3.14454  2.76664  4.31809  3.45866  3.75714  3.74713  1.04321  3.31298  4.27459  3.19128  3.95923  2.94880  2.43086  3.01099  3.22231  3.45511  5.37420  4.18644     66 - -
          2.68618  4.42225  2.77519  2.73123  3.46354  2.40513  3.72494  3.29354  2.67741  2.69355  4.24690  2.90347  2.73739  3.18146  2.89801  2.37887  2.77519  2.98518  4.58477  3.61503
          0.03151  3.86887  4.59122  0.61958  0.77255  0.48576  0.95510
     67   2.77676  4.99080  2.70889  2.40830  4.35111  3.34255  3.64096  3.80676  1.71411  3.35220  4.20557  2.06870  3.84314  2.80089  2.56908  2.77096  3.03124  3.45191  5.46950  4.15038     67 - -
          2.68618  4.42225  2.77519  2.73123  3.46354  2.40513  3.72494  3.29354  2.67741  2.69355  4.24690  2.90347  2.73739  3.18146  2.89801  2.37887  2.77519  2.98518  4.58477  3.61503
          0.03151  3.86887  4.59122  0.61958  0.77255  0.48576  0.95510
     68   2.66038  4.43620  3.33343  3.23236  4.37478  0.73468  4.35288  3.97350  3.41315  3.62809  4.60378  3.49772  3.82723  3.73758  3.64961  2.83219  3.14134  3.50251  5.47091  4.47655     68 - -
          2.68618  4.42225  2.77519  2.73123  3.46354  2.40513  3.72494  3.29354  2.67741  2.69355  4.24690  2.90347  2.73739  3.18146  2.89801  2.37887  2.77519  2.98518  4.58477  3.61503
          0.03151  3.86887  4.59122  0.61958  0.77255  0.48576  0.95510
     69   2.99620  4.36376  4.56029  4.06527  3.45794  4.25551  4.80944  1.39192  3.94185  1.97984  3.28596  4.31032  4.60050  4.22526  4.16066  3.63654  3.26858  1.29310  5.39376  4.18154     69 - -
          2.68618  4.42225  2.77519  2.73123  3.46354  2.40513  3.72494  3.29354  2.67741  2.69355  4.24690  2.90347  2.73739  3.18146  2.89801  2.37887  2.77519  2.98518  4.58477  3.61503
          0.03151  3.86887  4.59122  0.61958  0.77255  0.48576  0.95510
     70   3.25374  4.65655  4.23379  3.94757  1.01763  3.94440  3.87559  2.77784  3.85469  2.14871  3.50851  4.01510  4.40305  4.02365  3.97530  3.52387  3.55486  2.76828  4.12568  2.49312     70 - -
          2.68618  4.42225  2.77519  2.73123  3.46354  2.40513  3.72494  3.29354  2.67741  2.69355  4.24690  2.90347  2.73739  3.18146  2.89801  2.37887  2.77519  2.98518  4.58477  3.61503
          0.03151  3.86887  4.59122  0.61958  0.77255  0.48576  0.95510
     71   3.15121  4.61453  4.18372  3.82353  3.13429  3.97759  4.48040  2.33812  3.59132  0.87963  3.15832  4.09936  4.41355  3.96051  3.76798  3.54800  3.44561  2.37452  5.01230  3.73479     71 - -
          2.68618  4.42225  2.77519  2.73123  3.46354  2.40513  3.72494  3.29354  2.67741  2.69355  4.24690  2.90347  2.73739  3.18146  2.89801  2.37887  2.77519  2.98518  4.58477  3.61503
          0.03151  3.86887  4.59122  0.61958  0.77255  0.48576  0.95510
     72   2.31318  4.23355  3.20324  3.01881  4.07268  2.96350  4.12878  3.59479  3.09234  3.31528  4.24165  3.24419  3.70200  3.44193  3.37850  1.09649  2.79304  3.13068  5.44545  4.15618     72 - -
          2.68618  4.42225  2.77519  2.73123  3.46354  2.40513  3.72494  3.29354  2.67741  2.69355  4.24690  2.90347  2.73739  3.18146  2.89801  2.37887  2.77519  2.98518  4.58477  3.61503
          0.03151  3.86887  4.59122  0.61958  0.77255  0.48576  0.95510
     73   2.74662  4.50460  3.35339  3.19187  4.18743  3.19232  4.26966  3.73188  3.24886  3.35912  4.40879  3.49896  0.83435  3.63775  3.49483  2.91398  3.18789  3.37767  5.37501  4.30803     73 - -
          2.68618  4.42225  2.77519  2.73123  3.46354  2.40513  3.72494  3.29354  2.67741  2.69355  4.24690  2.90347  2.73739  3.18146  2.89801  2.37887  2.77519  2.98518  4.58477  3.61503
          0.03151  3.86887  4.59122  0.61958  0.77255  0.48576  0.95510
     74   2.74398  4.90577  2.65613  2.40086  3.81588  3.31900  2.31037  3.70838  2.44999  3.26064  4.13870  2.03645  3.83908  2.88056  2.82595  2.75128  3.01580  3.36956  5.17512  3.70506     74 - -
          2.68618  4.42225  2.77519  2.73123  3.46354  2.40513  3.72494  3.29354  2.67741  2.69355  4.24690  2.90347  2.73739  3.18146  2.89801  2.37887  2.77519  2.98518  4.58477  3.61503
          0.03151  3.86887  4.59122  0.61958  0.77255  0.48576  0.95510
     75   2.66413  4.28148  3.84678  3.38061  3.51138  3.63690  4.24954  1.68888  3.25333  2.25938  3.41815  3.66777  4.13077  3.60483  3.52919  3.00949  2.08217  2.01580  5.18448  3.95253     75 - -
          2.68618  4.42225  2.77519  2.73123  3.46354  2.40513  3.72494  3.29354  2.67741  2.69355  4.24690  2.90347  2.73739  3.18146  2.89801  2.37887  2.77519  2.98518  4.58477  3.61503
          0.03151  3.86887  4.59122  0.61958  0.77255  0.48576  0.95510
     76   2.99729  4.36439  4.56203  4.06703  3.45676  4.25710  4.81062  1.38164  3.94345  1.97768  3.28455  4.31199  4.60153  4.22651  4.16189  3.63822  3.26955  1.30273  5.39357  4.18174     76 - -
          2.68618  4.42225  2.77519  2.73123  3.46354  2.40513  3.72494  3.29354  2.67741  2.69355  4.24690  2.90347  2.73739  3.18146  2.89801  2.37887  2.77519  2.98518  4.58477  3.61503
          0.03151  3.86887  4.59122  0.61958  0.77255  0.48576  0.95510
     77   2.22486  4.15969  3.28645  2.98159  4.09529  2.95231  4.06039  3.42418  2.98996  3.17874  4.04982  3.20408  3.66448  3.32804  3.30512  1.66788  1.81419  2.97871  5.46322  4.22126     77 - -
          2.68618  4.42225  2.77519  2.73123  3.46354  2.40513  3.72494  3.29354  2.67741  2.69355  4.24690  2.90347  2.73739  3.18146  2.89801  2.37887  2.77519  2.98518  4.58477  3.61503
          0.03151  3.86887  4.59122  0.61958  0.77255  0.48576  0.95510
     78   2.61924  4.71428  2.89456  2.53543  4.20391  3.27704  3.69882  3.62012  1.78494  3.22417  4.08087  2.98873  3.80695  2.87525  2.65987  1.94711  2.92054  3.25908  5.40008  4.10619     78 - -
          2.68618  4.42225  2.77519  2.73123  3.46354  2.40513  3.72494  3.29354  2.67741  2.69355  4.24690  2.90347  2.73739  3.18146  2.89801  2.37887  2.77519  2.98518  4.58477  3.61503
          0.03151  3.86887  4.59122  0.61958  0.77255  0.48576  0.95510
     79   2.98569  5.11349  0.92323  2.33260  4.49001  3.20790  3.92781  4.07735  3.01123  3.68631  4.66431  2.88880  3.86043  3.16693  3.52698  2.94843  3.32417  3.71691  5.65932  4.36347     79 - -
          2.68618  4.42225  2.77519  2.73123  3.46354  2.40513  3.72494  3.29354  2.67741  2.69355  4.24690  2.90347  2.73739  3.18146  2.89801  2.37887  2.77519  2.98518  4.58477  3.61503
          0.03151  3.86887  4.59122  0.61958  0.77255  0.48576  0.95510
     80   2.71257  4.59526  3.30214  2.76668  3.71907  3.52854  3.73270  2.99199  1.86260  2.61803  2.44285  3.19390  3.93814  2.95397  2.66360  2.84503  2.94800  2.79620  5.11516  3.86021     80 - -
          2.68618  4.42225  2.77519  2.73123  3.46354  2.40513  3.72494  3.29354  2.67741  2.69355  4.24690  2.90347  2.73739  3.18146  2.89801  2.37887  2.77519  2.98518  4.58477  3.61503
          0.03151  3.86887  4.59122  0.61958  0.77255  0.48576  0.95510
     81   2.79339  4.94286  2.83200  2.47409  3.88615  3.41264  2.34760  3.67285  2.25957  3.19670  4.08216  2.96337  3.87420  2.03408  2.57865  2.80029  3.02850  3.35976  5.17859  3.76271     81 - -
          2.68618  4.42225  2.77519  2.73123  3.46354  2.40513  3.72494  3.29354  2.67741  2.69355  4.24690  2.90347  2.73739  3.18146  2.89801  2.37887  2.77519  2.98518  4.58477  3.61503
          0.03151  3.86887  4.59122  0.61958  0.77255  0.48576  0.95510
     82   1.01896  4.19021  3.45891  3.25001  4.04877  3.01485  4.27249  3.17373  3.26617  3.05552  4.08771  3.40054  3.75373  3.60766  3.51697  2.54052  2.81763  2.82876  5.47628  4.27612     82 - -
          2.68618  4.42225  2.77519  2.73123  3.46354  2.40513  3.72494  3.29354  2.67741  2.69355  4.24690  2.90347  2.73739  3.18146  2.89801  2.37887  2.77519  2.98518  4.58477  3.61503
          0.03151  3.86887  4.59122  0.61958  0.77255  0.48576  0.95510
     83   2.86685  4.98481  3.15355  2.62829  4.31164  3.50722  3.59335  3.74793  2.00196  3.23973  4.12139  3.06942  3.92106  2.00091  1.71940  2.88011  3.07345  3.43599  5.34940  4.10679     83 - -
          2.68618  4.42225  2.77519  2.73123  3.46354  2.40513  3.72494  3.29354  2.67741  2.69355  4.24690  2.90347  2.73739  3.18146  2.89801  2.37887  2.77519  2.98518  4.58477  3.61503
          0.03151  3.86887  4.59122  0.61958  0.77255  0.48576  0.95510
     84   2.77546  4.99001  2.70314  2.40553  4.34966  3.34012  3.64214  3.80627  1.73065  3.35261  4.20607  2.04800  3.84211  2.80247  2.57600  2.76962  3.03075  3.45117  5.47064  4.15013     84 - -
          2.68618  4.42225  2.77519  2.73123  3.46354  2.40513  3.72494  3.29354  2.67741  2.69355  4.24690  2.90347  2.73739  3.18146  2.89801  2.37887  2.77519  2.98518  4.58477  3.61503
          0.03151  3.86887  4.59122  0.61958  0.77255  0.48576  0.95510
     85   2.98621  4.42474  4.36320  3.86721  3.26075  4.12026  4.58399  1.96716  3.70077  1.40363  3.14035  4.13667  4.48026  3.99750  3.91790  3.49570  3.25833  1.48487  5.18097  3.96001     85 - -
          2.68618  4.42225  2.77519  2.73123  3.46354  2.40513  3.72494  3.29354  2.67741  2.69355  4.24690  2.90347  2.73739  3.18146  2.89801  2.37887  2.77519  2.98518  4.58477  3.61503
          0.03151  3.86887  4.59122  0.61958  0.77255  0.48576  0.95510
     86   3.32955  4.70554  4.08562  3.79080  2.66253  3.72608  3.89535  3.35297  3.51308  2.74849  3.98694  3.94058  4.24351  3.90088  3.64207  3.53329  3.62976  3.24321  0.89258  2.66481     86 - -
          2.68618  4.42225  2.77519  2.73123  3.46354  2.40513  3.72494  3.29354  2.67741  2.69355  4.24690  2.90347  2.73739  3.18146  2.89801  2.37887  2.77519  2.98518  4.58477  3.61503
          0.03151  3.86887  4.59122  0.61958  0.77255  0.48576  0.95510
     87   2.24447  4.18057  3.22508  2.96478  4.16095  1.83753  4.08325  3.49843  3.02784  3.24291  4.11247  3.19911  3.66709  3.35204  3.34533  2.41503  1.77314  3.03651  5.50507  4.28148     87 - -
          2.68618  4.42225  2.77519  2.73123  3.46354  2.40513  3.72494  3.29354  2.67741  2.69355  4.24690  2.90347  2.73739  3.18146  2.89801  2.37887  2.77519  2.98518  4.58477  3.61503
          0.03151  3.86887  4.59122  0.61958  0.77255  0.48576  0.95510
     88   1.90099  4.62847  2.99583  2.61157  4.12326  3.28762  3.73770  3.41698  1.80821  3.10610  3.99517  3.04572  3.81870  2.92480  2.70390  2.68144  2.90407  3.09271  5.36552  4.09489     88 - -
          2.68618  4.42225  2.77519  2.73123  3.46354  2.40513  3.72494  3.29354  2.67741  2.69355  4.24690  2.90347  2.73739  3.18146  2.89801  2.37887  2.77519  2.98518  4.58477  3.61503
          0.03151  3.86887  4.59122  0.61958  0.77255  0.48576  0.95510
     89   1.01896  4.19021  3.45891  3.25001  4.04877  3.01485  4.27249  3.17373  3.26617  3.05552  4.08771  3.40054  3.75373  3.60766  3.51697  2.54052  2.81763  2.82876  5.47628  4.27612     89 - -
          2.68618  4.42225  2.77519  2.73123  3.46354  2.40513  3.72494  3.29354  2.67741  2.69355  4.24690  2.90347  2.73739  3.18146  2.89801  2.37887  2.77519  2.98518  4.58477  3.61503
          0.03151  3.86887  4.59122  0.61958  0.77255  0.48576  0.95510
     90   1.52476  4.10971  3.32390  3.05344  4.15455  2.89735  4.13001  3.48592  3.10241  3.24797  4.11176  3.22673  3.63844  3.40966  3.40763  1.63249  2.65795  3.00256  5.52515  4.29540     90 - -
          2.68618  4.42225  2.77519  2.73123  3.46354  2.40513  3.72494  3.29354  2.67741  2.69355  4.24690  2.90347  2.73739  3.18146  2.89801  2.37887  2.77519  2.98518  4.58477  3.61503
          0.03151  3.86887  4.59122  0.61958  0.77255  0.48576  0.95510
     91   2.96879  4.93248  3.14454  2.76664  4.31809  3.45866  3.75714  3.74713  1.04321  3.31298  4.27459  3.19128  3.95923  2.94880  2.43086  3.01099  3.22231  3.45511  5.37420  4.18644     91 - -
          2.68618  4.42225  2.77519  2.73123  3.46354  2.40513  3.72494  3.29354  2.67741  2.69355  4.24690  2.90347  2.73739  3.18146  2.89801  2.37887  2.77519  2.98518  4.58477  3.61503
          0.03151  3.86887  4.59122  0.61958  0.77255  0.48576  0.95510
     92   3.25374  4.65655  4.23379  3.94757  1.01763  3.94440  3.87559  2.77784  3.85469  2.14871  3.50851  4.01510  4.40305  4.02365  3.97530  3.52387  3.55486  2.76828  4.12568  2.49312     92 - -
          2.68618  4.42225  2.77519  2.73123  3.46354  2.40513  3.72494  3.29354  2.67741  2.69355  4.24690  2.90347  2.73739  3.18146  2.89801  2.37887  2.77519  2.98518  4.58477  3.61503
          0.03151  3.86887  4.59122  0.61958  0.77255  0.48576  0.95510
     93   3.15121  4.61453  4.18372  3.82353  3.13429  3.97759  4.48040  2.33812  3.59132  0.87963  3.15832  4.09936  4.41355  3.96051  3.76798  3.54800  3.44561  2.37452  5.01230  3.73479     93 - -
          2.68618  4.42225  2.77519  2.73123  3.46354  2.40513  3.72494  3.29354  2.67741  2.69355  4.24690  2.90347  2.73739  3.18146  2.89801  2.37887  2.77519  2.98518  4.58477  3.61503
          0.03151  3.86887  4.59122  0.61958  0.77255  0.48576  0.95510
     94   2.80646  5.13113  2.46723  1.73760  4.41630  3.29707  3.64865  3.87536  2.38243  3.40398  4.26469  2.80179  3.82190  2.00705  2.77915  2.76307  3.05896  3.52160  5.56949  4.20095     94 - -
          2.68628  4.42235  2.77490  2.73133  3.46363  2.40522  3.72504  3.29298  2.67750  2.69328  4.24699  2.90356  2.73749  3.18156  2.89810  2.37896  2.77529  2.98528  4.58487  3.61422
          0.24105  1.58934  4.59122  1.15289  0.37939  0.48576  0.95510
     95   2.66038  4.43620  3.33343  3.23236  4.37478  0.73468  4.35288  3.97350  3.41315  3.62809  4.60378  3.49772  3.82723  3.73758  3.64961  2.83219  3.14134  3.50251  5.47091  4.47655     99 - -
          2.68618  4.42225  2.77519  2.73123  3.46354  2.40513  3.72494  3.29354  2.67741  2.69355  4.24690  2.90347  2.73739  3.18146  2.89801  2.37887  2.77519  2.98518  4.58477  3.61503
          0.03151  3.86887  4.59122  0.61958  0.77255  0.48576  0.95510
     96   2.71167  4.58822  3.30722  2.77288  3.70865  3.53010  3.73696  2.98043  1.88122  2.60661  2.41606  3.19886  3.94000  2.96063  2.67244  2.84712  2.94759  2.78653  5.11009  3.85571    100 - -
          2.68618  4.42225  2.77519  2.73123  3.46354  2.40513  3.72494  3.29354  2.67741  2.69355  4.24690  2.90347  2.73739  3.18146  2.89801  2.37887  2.77519  2.98518  4.58477  3.61503
          0.03151  3.86887  4.59122  0.61958  0.77255  0.48576  0.95510
     97   2.98569  5.11349  0.92323  2.33260  4.49001  3.20790  3.92781  4.07735  3.01123  3.68631  4.66431  2.88880  3.86043  3.16693  3.52698  2.94843  3.32417  3.71691  5.65932  4.36347    101 - -
          2.68618  4.42225  2.77519  2.73123  3.46354  2.40513  3.72494  3.29354  2.67741  2.69355  4.24690  2.90347  2.73739  3.18146  2.89801  2.37887  2.77519  2.98518  4.58477  3.61503
          0.03151  3.86887  4.59122  0.61958  0.77255  0.48576  0.95510
     98   2.72040  4.71689  2.70623  2.59133  4.07984  3.18152  3.91801  3.78941  2.82139  3.43668  4.39193  1.16444  3.83319  3.19074  3.17595  2.78771  3.10213  3.41199  5.38616  4.02842    102 - -
          2.68618  4.42225  2.77519  2.73123  3.46354  2.40513  3.72494  3.29354  2.67741  2.69355  4.24690  2.90347  2.73739  3.18146  2.89801  2.37887  2.77519  2.98518  4.58477  3.61503
          0.03151  3.86887  4.59122  0.61958  0.77255  0.48576  0.95510
     99   2.88053  5.39916  1.57309  1.55459  4.68525  3.17361  3.71214  4.18615  2.71679  3.71192  4.57165  2.64734  3.79010  2.88158  3.29529  2.77473  3.16847  3.77684  5.87017  4.38718    103 - -
          2.68618  4.42225  2.77519  2.73123  3.46354  2.40513  3.72494  3.29354  2.67741  2.69355  4.24690  2.90347  2.73739  3.18146  2.89801  2.37887  2.77519  2.98518  4.58477  3.61503
          0.03151  3.86887  4.59122  0.61958  0.77255  0.48576  0.95510
    100   2.96358  5.05563  3.35145  2.72733  4.47612  3.58539  3.57327  3.83639  1.46808  3.30877  4.18538  3.13525  3.96870  2.71545  1.61702  2.97031  3.14253  3.52506  5.37520  4.19377    104 - -
          2.68618  4.42225  2.77519  2.73123  3.46354  2.40513  3.72494  3.29354  2.67741  2.69355  4.24690  2.90347  2.73739  3.18146  2.89801  2.37887  2.77519  2.98518  4.58477  3.61503
          0.24105  3.86887  1.64341  0.61958  0.77255  0.48576  0.95510
    101   2.38795  1.48227  3.84252  3.54468  3.59444  3.04282  4.23893  2.71310  3.37241  2.63307  3.75375  3.58690  3.73385  3.72945  3.52978  2.65702  2.83942  2.46977  5.04348  3.88029    105 - -
          2.68618  4.42225  2.77519  2.73123  3.46354  2.40513  3.72494  3.29354  2.67741  2.69355  4.24690  2.90347  2.73739  3.18146  2.89801  2.37887  2.77519  2.98518  4.58477  3.61503
          0.03872  3.66654  4.38888  0.61958  0.77255  0.40019  1.10925
    102   2.88053  5.39916  1.57309  1.55459  4.68525  3.17361  3.71214  4.18615  2.71679  3.71192  4.57165  2.64734  3.79010  2.88158  3.29529  2.77473  3.16847  3.77684  5.87017  4.38718    106 - -
          2.68618  4.42225  2.77519  2.73123  3.46354  2.40513  3.72494  3.29354  2.67741  2.69355  4.24690  2.90347  2.73739  3.18146  2.89801  2.37887  2.77519  2.98518  4.58477  3.61503
          0.03151  3.86887  4.59122  0.61958  0.77255  0.48576  0.95510
    103   2.72713  4.96457  1.60686  2.24607  4.50851  1.94315  3.80390  4.01350  2.80630  3.59379  4.45498  2.78668  3.77337  2.99638  3.33114  2.71355  3.06897  3.58514  5.71650  4.34250    107 - -
          2.68618  4.42225  2.77519  2.73123  3.46354  2.40513  3.72494  3.29354  2.67741  2.69355  4.24690  2.90347  2.73739  3.18146  2.89801  2.37887  2.77519  2.98518  4.58477  3.61503
          0.03151  3.86887  4.59122  0.61958  0.77255  0.48576  0.95510
    104   3.15121  4.61453  4.18372  3.82353  3.13429  3.97759  4.48040  2.33812  3.59132  0.87963  3.15832  4.09936  4.41355  3.96051  3.76798  3.54800  3.44561  2.37452  5.01230  3.73479    108 - -
          2.68618  4.42225  2.77519  2.73123  3.46354  2.40513  3.72494  3.29354  2.67741  2.69355  4.24690  2.90347  2.73739  3.18146  2.89801  2.37887  2.77519  2.98518  4.58477  3.61503
          0.03151  3.86887  4.59122  0.61958  0.77255  0.48576  0.95510
    105   2.50807  4.31316  3.39732  2.99283  3.51779  3.32114  3.94184  2.83020  2.88454  1.88226  3.61002  3.31570  3.88244  3.27374  3.18682  1.93572  2.85392  2.60992  5.04355  3.72132    109 - -
          2.68618  4.42225  2.77519  2.73123  3.46354  2.40513  3.72494  3.29354  2.67741  2.69355  4.24690  2.90347  2.73739  3.18146  2.89801  2.37887  2.77519  2.98518  4.58477  3.61503
          0.03151  3.86887  4.59122  0.61958  0.77255  0.48576  0.95510
    106   2.96879  4.93248  3.14454  2.76664  4.31809  3.45866  3.75714  3.74713  1.04321  3.31298  4.27459  3.19128  3.95923  2.94880  2.43086  3.01099  3.22231  3.45511  5.37420  4.18644    110 - -
          2.68618  4.42225  2.77519  2.73123  3.46354  2.40513  3.72494  3.29354  2.67741  2.69355  4.24690  2.90347  2.73739  3.18146  2.89801  2.37887  2.77519  2.98518  4.58477  3.61503
          0.03151  3.86887  4.59122  0.61958  0.77255  0.48576  0.95510
    107   2.77546  4.99001  2.70314  2.40553  4.34966  3.34012  3.64214  3.80627  1.73065  3.35261  4.20607  2.04800  3.84211  2.80247  2.57600  2.76962  3.03075  3.45117  5.47064  4.15013    111 - -
          2.68618  4.42225  2.77519  2.73123  3.46354  2.40513  3.72494  3.29354  2.67741  2.69355  4.24690  2.90347  2.73739  3.18146  2.89801  2.37887  2.77519  2.98518  4.58477  3.61503
          0.03151  3.86887  4.59122  0.61958  0.77255  0.48576  0.95510
    108   2.61257  4.78440  1.85259  2.33208  4.26030  3.17999  3.76042  3.60297  2.68209  3.29589  4.16914  2.84708  3.76763  2.94549  3.16091  2.64286  2.02640  3.24396  5.54915  4.18125    112 - -
          2.68618  4.42225  2.77519  2.73123  3.46354  2.40513  3.72494  3.29354  2.67741  2.69355  4.24690  2.90347  2.73739  3.18146  2.89801  2.37887  2.77519  2.98518  4.58477  3.61503
          0.03151  3.86887  4.59122  0.61958  0.77255  0.48576  0.95510
    109   2.80425  5.16444  2.30062  1.64054  4.47983  3.21881  3.69299  3.96706  2.56362  3.52298  4.37909  1.94612  3.79895  2.86349  3.03267  2.74885  3.08687  3.58564  5.67566  4.25794    113 - -
          2.68618  4.42225  2.77519  2.73123  3.46354  2.40513  3.72494  3.29354  2.67741  2.69355  4.24690  2.90347  2.73739  3.18146  2.89801  2.37887  2.77519  2.98518  4.58477  3.61503
          0.03151  3.86887  4.59122  0.61958  0.77255  0.48576  0.95510
    110   2.99729  4.36439  4.56203  4.06703  3.45676  4.25710  4.81062  1.38164  3.94345  1.97768  3.28455  4.31199  4.60153  4.22651  4.16189  3.63822  3.26955  1.30273  5.39357  4.18174    114 - -
          2.68618  4.42225  2.77519  2.73123  3.46354  2.40513  3.72494  3.29354  2.67741  2.69355  4.24690  2.90347  2.73739  3.18146  2.89801  2.37887  2.77519  2.98518  4.58477  3.61503
          0.03151  3.86887  4.59122  0.61958  0.77255  0.48576  0.95510
    111   2.21913  4.18596  3.10621  2.90138  4.26625  1.80273  4.08904  3.73238  3.05814  3.40517  4.23934  3.14688  3.63730  3.35087  3.39191  1.61594  2.69904  3.18287  5.58803  4.34179    115 - -
          2.68618  4.42225  2.77519  2.73123  3.46354  2.40513  3.72494  3.29354  2.67741  2.69355  4.24690  2.90347  2.73739  3.18146  2.89801  2.37887  2.77519  2.98518  4.58477  3.61503
          0.03151  3.86887  4.59122  0.61958  0.77255  0.48576  0.95510
    112   2.96634  4.51567  4.04553  3.63871  3.20611  3.83138  4.37468  2.38134  3.40699  1.80131  1.38484  3.91665  4.29195  3.78909  3.61273  3.31508  3.27157  2.38704  5.04646  3.80792    116 - -
          2.68618  4.42225  2.77519  2.73123  3.46354  2.40513  3.72494  3.29354  2.67741  2.69355  4.24690  2.90347  2.73739  3.18146  2.89801  2.37887  2.77519  2.98518  4.58477  3.61503
          0.03151  3.86887  4.59122  0.61958  0.77255  0.48576  0.95510
    113   2.31318  4.23355  3.20324  3.01881  4.07268  2.96350  4.12878  3.59479  3.09234  3.31528  4.24165  3.24419  3.70200  3.44193  3.37850  1.09649  2.79304  3.13068  5.44545  4.15618    117 - -
          2.68618  4.42225  2.77519  2.73123  3.46354  2.40513  3.72494  3.29354  2.67741  2.69355  4.24690  2.90347  2.73739  3.18146  2.89801  2.37887  2.77519  2.98518  4.58477  3.61503
          0.03151  3.86887  4.59122  0.61958  0.77255  0.48576  0.95510
    114   2.80425  5.16444  2.30062  1.64054  4.47983  3.21881  3.69299  3.96706  2.56362  3.52298  4.37909  1.94612  3.79895  2.86349  3.03267  2.74885  3.08687  3.58564  5.67566  4.25794    118 - -
          2.68618  4.42225  2.77519  2.73123  3.46354  2.40513  3.72494  3.29354  2.67741  2.69355  4.24690  2.90347  2.73739  3.18146  2.89801  2.37887  2.77519  2.98518  4.58477  3.61503
          0.03151  3.86887  4.59122  0.61958  0.77255  0.48576  0.95510
    115   2.99620  4.36376  4.56029  4.06527  3.45794  4.25551  4.80944  1.39192  3.94185  1.97984  3.28596  4.31032  4.60050  4.22526  4.16066  3.63654  3.26858  1.29310  5.39376  4.18154    119 - -
          2.68618  4.42225  2.77519  2.73123  3.46354  2.40513  3.72494  3.29354  2.67741  2.69355  4.24690  2.90347  2.73739  3.18146  2.89801  2.37887  2.77519  2.98518  4.58477  3.61503
          0.03151  3.86887  4.59122  0.61958  0.77255  0.48576  0.95510
    116   2.74662  4.50460  3.35339  3.19187  4.18743  3.19232  4.26966  3.73188  3.24886  3.35912  4.40879  3.49896  0.83435  3.63775  3.49483  2.91398  3.18789  3.37767  5.37501  4.30803    120 - -
          2.68618  4.42225  2.77519  2.73123  3.46354  2.40513  3.72494  3.29354  2.67741  2.69355  4.24690  2.90347  2.73739  3.18146  2.89801  2.37887  2.77519  2.98518  4.58477  3.61503
          0.03151  3.86887  4.59122  0.61958  0.77255  0.48576  0.95510
    117   3.02829  4.44799  4.33062  3.94625  3.37173  4.06268  4.67502  1.08237  3.77432  1.95847  3.30762  4.19210  4.49422  4.12297  3.97130  3.55761  3.32751  1.84575  5.26184  3.99984    121 - -
          2.68618  4.42225  2.77519  2.73123  3.46354  2.40513  3.72494  3.29354  2.67741  2.69355  4.24690  2.90347  2.73739  3.18146  2.89801  2.37887  2.77519  2.98518  4.58477  3.61503
          0.03151  3.86887  4.59122  0.61958  0.77255  0.48576  0.95510
    118   2.31318  4.23355  3.20324  3.01881  4.07268  2.96350  4.12878  3.59479  3.09234  3.31528  4.24165  3.24419  3.70200  3.44193  3.37850  1.09649  2.79304  3.13068  5.44545  4.15618    122 - -
          2.68618  4.42225  2.77519  2.73123  3.46354  2.40513  3.72494  3.29354  2.67741  2.69355  4.24690  2.90347  2.73739  3.18146  2.89801  2.37887  2.77519  2.98518  4.58477  3.61503
          0.03151  3.86887  4.59122  0.61958  0.77255  0.48576  0.95510
    119   2.66038  4.43620  3.33343  3.23236  4.37478  0.73468  4.35288  3.97350  3.41315  3.62809  4.60378  3.49772  3.82723  3.73758  3.64961  2.83219  3.14134  3.50251  5.47091  4.47655    123 - -
          2.68618  4.42225  2.77519  2.73123  3.46354  2.40513  3.72494  3.29354  2.67741  2.69355  4.24690  2.90347  2.73739  3.18146  2.89801  2.37887  2.77519  2.98518  4.58477  3.61503
          0.03151  3.86887  4.59122  0.61958  0.77255  0.48576  0.95510
    120   2.94915  5.05953  2.48601  1.03050  4.40528  3.27171  3.85816  3.85847  2.73823  3.47615  4.45032  2.93079  3.87611  3.07388  3.14673  2.93189  3.25335  3.54267  5.57753  4.29974    124 - -
          2.68618  4.42225  2.77519  2.73123  3.46354  2.40513  3.72494  3.29354  2.67741  2.69355  4.24690  2.90347  2.73739  3.18146  2.89801  2.37887  2.77519  2.98518  4.58477  3.61503
          0.03151  3.86887  4.59122  0.61958  0.77255  0.48576  0.95510
    121   3.37775  4.70410  4.35641  3.98685  1.38829  4.18300  3.44353  3.09665  3.85140  2.47202  3.71453  3.89848  4.51018  3.91242  3.95562  3.53940  3.60649  3.01617  3.62588  1.38112    125 - -
          2.68618  4.42225  2.77519  2.73123  3.46354  2.40513  3.72494  3.29354  2.67741  2.69355  4.24690  2.90347  2.73739  3.18146  2.89801  2.37887  2.77519  2.98518  4.58477  3.61503
          0.03151  3.86887  4.59122  0.61958  0.77255  0.48576  0.95510
    122   3.15121  4.61453  4.18372  3.82353  3.13429  3.97759  4.48040  2.33812  3.59132  0.87963  3.15832  4.09936  4.41355  3.96051  3.76798  3.54800  3.44561  2.37452  5.01230  3.73479    126 - -
          2.68618  4.42225  2.77519  2.73123  3.46354  2.40513  3.72494  3.29354  2.67741  2.69355  4.24690  2.90347  2.73739  3.18146  2.89801  2.37887  2.77519  2.98518  4.58477  3.61503
          0.03151  3.86887  4.59122  0.61958  0.77255  0.48576  0.95510
    123   2.22486  4.15969  3.28645  2.98159  4.09529  2.95231  4.06039  3.42418  2.98996  3.17874  4.04982  3.20408  3.66448  3.32804  3.30512  1.66788  1.81419  2.97871  5.46322  4.22126    127 - -
          2.68618  4.42225  2.77519  2.73123  3.46354  2.40513  3.72494  3.29354  2.67741  2.69355  4.24690  2.90347  2.73739  3.18146  2.89801  2.37887  2.77519  2.98518  4.58477  3.61503
          0.03151  3.86887  4.59122  0.61958  0.77255  0.48576  0.95510
    124   3.25374  4.65655  4.23379  3.94757  1.01763  3.94440  3.87559  2.77784  3.85469  2.14871  3.50851  4.01510  4.40305  4.02365  3.97530  3.52387  3.55486  2.76828  4.12568  2.49312    128 - -
          2.68618  4.42225  2.77519  2.73123  3.46354  2.40513  3.72494  3.29354  2.67741  2.69355  4.24690  2.90347  2.73739  3.18146  2.89801  2.37887  2.77519  2.98518  4.58477  3.61503
          0.03151  3.86887  4.59122  0.61958  0.77255  0.48576  0.95510
    125   2.21894  4.18588  3.10727  2.90136  4.26562  1.82581  4.08841  3.73158  3.05709  3.40424  4.23826  3.14690  3.63724  3.35001  3.39105  1.59832  2.69866  3.18231  5.58739  4.34111    129 - -
          2.68618  4.42225  2.77519  2.73123  3.46354  2.40513  3.72494  3.29354  2.67741  2.69355  4.24690  2.90347  2.73739  3.18146  2.89801  2.37887  2.77519  2.98518  4.58477  3.61503
          0.03151  3.86887  4.59122  0.61958  0.77255  0.48576  0.95510
    126   2.88053  5.39916  1.57309  1.55459  4.68525  3.17361  3.71214  4.18615  2.71679  3.71192  4.57165  2.64734  3.79010  2.88158  3.29529  2.77473  3.16847  3.77684  5.87017  4.38718    130 - -
          2.68618  4.42225  2.77519  2.73123  3.46354  2.40513  3.72494  3.29354  2.67741  2.69355  4.24690  2.90347  2.73739  3.18146  2.89801  2.37887  2.77519  2.98518  4.58477  3.61503
          0.03151  3.86887  4.59122  0.61958  0.77255  0.48576  0.95510
    127   2.96879  4.93248  3.14454  2.76664  4.31809  3.45866  3.75714  3.74713  1.04321  3.31298  4.27459  3.19128  3.95923  2.94880  2.43086  3.01099  3.22231  3.45511  5.37420  4.18644    131 - -
          2.68618  4.42225  2.77519  2.73123  3.46354  2.40513  3.72494  3.29354  2.67741  2.69355  4.24690  2.90347  2.73739  3.18146  2.89801  2.37887  2.77519  2.98518  4.58477  3.61503
          0.24105  3.86887  1.64341  0.61958  0.77255  0.48576  0.95510
    128   2.44357  4.22373  3.07247  2.95334  4.06990  1.13454  4.07437  3.62906  3.10360  3.30832  4.29341  3.24037  3.60829  3.44747  3.35100  2.61203  2.90938  3.20001  5.20859  4.16903    132 - -
          2.68618  4.42225  2.77519  2.73123  3.46354  2.40513  3.72494  3.29354  2.67741  2.69355  4.24690  2.90347  2.73739  3.18146  2.89801  2.37887  2.77519  2.98518  4.58477  3.61503
          0.03872  3.66654  4.38888  0.61958  0.77255  0.40019  1.10925
    129   2.81405  5.23594  1.62965  2.11195  4.55641  3.16545  3.72115  4.10342  2.71357  3.64716  4.50299  1.86731  3.78180  2.89761  3.26907  2.74041  3.11703  3.68969  5.78011  4.30949    133 - -
          2.68618  4.42225  2.77519  2.73123  3.46354  2.40513  3.72494  3.29354  2.67741  2.69355  4.24690  2.90347  2.73739  3.18146  2.89801  2.37887  2.77519  2.98518  4.58477  3.61503
          0.03151  3.86887  4.59122  0.61958  0.77255  0.48576  0.95510
    130   2.66928  4.28176  3.85758  3.39140  3.50910  3.64589  4.25739  1.66932  3.26354  2.25338  3.41471  3.67747  4.13790  3.61443  3.53806  3.01869  2.10354  2.00643  5.18608  3.95470    134 - -
          2.68618  4.42225  2.77519  2.73123  3.46354  2.40513  3.72494  3.29354  2.67741  2.69355  4.24690  2.90347  2.73739  3.18146  2.89801  2.37887  2.77519  2.98518  4.58477  3.61503
          0.03151  3.86887  4.59122  0.61958  0.77255  0.48576  0.95510
    131   2.66038  4.43620  3.33343  3.23236  4.37478  0.73468  4.35288  3.97350  3.41315  3.62809  4.60378  3.49772  3.82723  3.73758  3.64961  2.83219  3.14134  3.50251  5.47091  4.47655    135 - -
          2.68618  4.42225  2.77519  2.73123  3.46354  2.40513  3.72494  3.29354  2.67741  2.69355  4.24690  2.90347  2.73739  3.18146  2.89801  2.37887  2.77519  2.98518  4.58477  3.61503
          0.03151  3.86887  4.59122  0.61958  0.77255  0.48576  0.95510
    132   3.00135  4.84079  3.49163  3.00341  4.19446  3.49008  3.82159  3.73590  2.23582  3.25248  4.25272  3.36343  3.99281  3.04207  0.98390  3.08568  3.26754  3.45999  5.27894  4.12257    136 - -
          2.68618  4.42225  2.77519  2.73123  3.46354  2.40513  3.72494  3.29354  2.67741  2.69355  4.24690  2.90347  2.73739  3.18146  2.89801  2.37887  2.77519  2.98518  4.58477  3.61503
          0.03151  3.86887  4.59122  0.61958  0.77255  0.48576  0.95510
    133   2.66038  4.43620  3.33343  3.23236  4.37478  0.73468  4.35288  3.97350  3.41315  3.62809  4.60378  3.49772  3.82723  3.73758  3.64961  2.83219  3.14134  3.50251  5.47091  4.47655    137 - -
          2.68618  4.42225  2.77519  2.73123  3.46354  2.40513  3.72494  3.29354  2.67741  2.69355  4.24690  2.90347  2.73739  3.18146  2.89801  2.37887  2.77519  2.98518  4.58477  3.61503
          0.03151  3.86887  4.59122  0.61958  0.77255  0.48576  0.95510
    134   2.62324  4.71987  2.89602  2.53510  4.20741  3.28040  3.69649  3.62325  1.76711  3.22589  4.08259  2.98880  3.80856  2.87218  2.65186  1.96643  2.92305  3.26269  5.40044  4.10705    138 - -
          2.68618  4.42225  2.77519  2.73123  3.46354  2.40513  3.72494  3.29354  2.67741  2.69355  4.24690  2.90347  2.73739  3.18146  2.89801  2.37887  2.77519  2.98518  4.58477  3.61503
          0.03151  3.86887  4.59122  0.61958  0.77255  0.48576  0.95510
    135   1.60306  4.21024  3.23138  2.94145  4.09532  2.99001  4.05258  3.39639  2.98304  3.14312  4.04395  3.19958  2.06301  3.31595  3.30882  2.44635  2.72532  2.98031  5.46064  4.22739    139 - -
          2.68618  4.42225  2.77519  2.73123  3.46354  2.40513  3.72494  3.29354  2.67741  2.69355  4.24690  2.90347  2.73739  3.18146  2.89801  2.37887  2.77519  2.98518  4.58477  3.61503
          0.03151  3.86887  4.59122  0.61958  0.77255  0.48576  0.95510
    136   2.96879  4.93248  3.14454  2.76664  4.31809  3.45866  3.75714  3.74713  1.04321  3.31298  4.27459  3.19128  3.95923  2.94880  2.43086  3.01099  3.22231  3.45511  5.37420  4.18644    140 - -
          2.68618  4.42225  2.77519  2.73123  3.46354  2.40513  3.72494  3.29354  2.67741  2.69355  4.24690  2.90347  2.73739  3.18146  2.89801  2.37887  2.77519  2.98518  4.58477  3.61503
          0.03151  3.86887  4.59122  0.61958  0.77255  0.48576  0.95510
    137   2.50232  4.24867  3.52720  3.09927  3.54450  3.36833  4.02359  1.91498  3.01214  2.52118  3.55522  3.39966  3.92075  3.36669  3.31171  1.97958  2.84403  2.36716  5.08389  3.80610    141 - -
          2.68618  4.42225  2.77519  2.73123  3.46354  2.40513  3.72494  3.29354  2.67741  2.69355  4.24690  2.90347  2.73739  3.18146  2.89801  2.37887  2.77519  2.98518  4.58477  3.61503
          0.03151  3.86887  4.59122  0.61958  0.77255  0.48576  0.95510
    138   2.31318  4.23355  3.20324  3.01881  4.07268  2.96350  4.12878  3.59479  3.09234  3.31528  4.24165  3.24419  3.70200  3.44193  3.37850  1.09649  2.79304  3.13068  5.44545  4.15618    142 - -
          2.68618  4.42225  2.77519  2.73123  3.46354  2.40513  3.72494  3.29354  2.67741  2.69355  4.24690  2.90347  2.73739  3.18146  2.89801  2.37887  2.77519  2.98518  4.58477  3.61503
          0.03151  3.86887  4.59122  0.61958  0.77255  0.48576  0.95510
    139   2.99729  4.36439  4.56203  4.06703  3.45676  4.25710  4.81062  1.38164  3.94345  1.97768  3.28455  4.31199  4.60153  4.22651  4.16189  3.63822  3.26955  1.30273  5.39357  4.18174    143 - -
          2.68618  4.42225  2.77519  2.73123  3.46354  2.40513  3.72494  3.29354  2.67741  2.69355  4.24690  2.90347  2.73739  3.18146  2.89801  2.37887  2.77519  2.98518  4.58477  3.61503
          0.03151  3.86887  4.59122  0.61958  0.77255  0.48576  0.95510
    140   2.82652  5.11671  2.61204  1.78768  4.45557  3.35354  3.62576  3.86383  1.71924  3.39469  4.24614  2.86165  3.84583  2.77550  2.58667  2.79144  3.06243  3.51374  5.53362  4.21225    144 - -
          2.68618  4.42225  2.77519  2.73123  3.46354  2.40513  3.72494  3.29354  2.67741  2.69355  4.24690  2.90347  2.73739  3.18146  2.89801  2.37887  2.77519  2.98518  4.58477  3.61503
          0.03151  3.86887  4.59122  0.61958  0.77255  0.48576  0.95510
    141   2.94915  5.05953  2.48601  1.03050  4.40528  3.27171  3.85816  3.85847  2.73823  3.47615  4.45032  2.93079  3.87611  3.07388  3.14673  2.93189  3.25335  3.54267  5.57753  4.29974    145 - -
          2.68618  4.42225  2.77519  2.73123  3.46354  2.40513  3.72494  3.29354  2.67741  2.69355  4.24690  2.90347  2.73739  3.18146  2.89801  2.37887  2.77519  2.98518  4.58477  3.61503
          0.03151  3.86887  4.59122  0.61958  0.77255  0.48576  0.95510
    142   2.87784  4.86350  2.90049  2.65514  4.03160  3.36362  3.81343  3.66177  2.47617  3.16449  4.19242  3.11486  3.91701  1.24045  2.76043  2.92573  3.17480  3.39166  5.30423  3.99773    146 - -
          2.68618  4.42225  2.77519  2.73123  3.46354  2.40513  3.72494  3.29354  2.67741  2.69355  4.24690  2.90347  2.73739  3.18146  2.89801  2.37887  2.77519  2.98518  4.58477  3.61503
          0.03151  3.86887  4.59122  0.61958  0.77255  0.48576  0.95510
    143   2.24447  4.18057  3.22508  2.96478  4.16095  1.83753  4.08325  3.49843  3.02784  3.24291  4.11247  3.19911  3.66709  3.35204  3.34533  2.41503  1.77314  3.03651  5.50507  4.28148    147 - -
          2.68618  4.42225  2.77519  2.73123  3.46354  2.40513  3.72494  3.29354  2.67741  2.69355  4.24690  2.90347  2.73739  3.18146  2.89801  2.37887  2.77519  2.98518  4.58477  3.61503
          0.03151  3.86887  4.59122  0.61958  0.77255  0.48576  0.95510
    144   3.37775  4.70410  4.35641  3.98685  1.38829  4.18300  3.44353  3.09665  3.85140  2.47202  3.71453  3.89848  4.51018  3.91242  3.95562  3.53940  3.60649  3.01617  3.62588  1.38112    148 - -
          2.68618  4.42225  2.77519  2.73123  3.46354  2.40513  3.72494  3.29354  2.67741  2.69355  4.24690  2.90347  2.73739  3.18146  2.89801  2.37887  2.77519  2.98518  4.58477  3.61503
          0.03151  3.86887  4.59122  0.61958  0.77255  0.48576  0.95510
    145   2.66038  4.43620  3.33343  3.23236  4.37478  0.73468  4.35288  3.97350  3.41315  3.62809  4.60378  3.49772  3.82723  3.73758  3.64961  2.83219  3.14134  3.50251  5.47091  4.47655    149 - -
          2.68618  4.42225  2.77519  2.73123  3.46354  2.40513  3.72494  3.29354  2.67741  2.69355  4.24690  2.90347  2.73739  3.18146  2.89801  2.37887  2.77519  2.98518  4.58477  3.61503
          0.03151  3.86887  4.59122  0.61958  0.77255  0.48576  0.95510
    146   3.12525  4.49114  4.56962  4.05191  3.17334  4.34619  4.70624  1.49671  3.87604  1.29924  3.02584  4.32876  4.61548  4.12964  4.06390  3.71405  3.37081  1.91028  5.17388  3.98408    150 - -
          2.68618  4.42225  2.77519  2.73123  3.46354  2.40513  3.72494  3.29354  2.67741  2.69355  4.24690  2.90347  2.73739  3.18146  2.89801  2.37887  2.77519  2.98518  4.58477  3.61503
          0.03151  3.86887  4.59122  0.61958  0.77255  0.48576  0.95510
    147   3.02829  4.44799  4.33062  3.94625  3.37173  4.06268  4.67502  1.08237  3.77432  1.95847  3.30762  4.19210  4.49422  4.12297  3.97130  3.55761  3.32751  1.84575  5.26184  3.99984    151 - -
          2.68618  4.42225  2.77519  2.73123  3.46354  2.40513  3.72494  3.29354  2.67741  2.69355  4.24690  2.90347  2.73739  3.18146  2.89801  2.37887  2.77519  2.98518  4.58477  3.61503
          0.03151  3.86887  4.59122  0.61958  0.77255  0.48576  0.95510
    148   2.22486  4.15969  3.28645  2.98159  4.09529  2.95231  4.06039  3.42418  2.98996  3.17874  4.04982  3.20408  3.66448  3.32804  3.30512  1.66788  1.81419  2.97871  5.46322  4.22126    152 - -
          2.68618  4.42225  2.77519  2.73123  3.46354  2.40513  3.72494  3.29354  2.67741  2.69355  4.24690  2.90347  2.73739  3.18146  2.89801  2.37887  2.77519  2.98518  4.58477  3.61503
          0.03151  3.86887  4.59122  0.61958  0.77255  0.48576  0.95510
    149   2.41073  4.25580  3.42484  3.17664  3.96564  3.09521  4.19425  3.09234  3.11955  2.95596  4.00668  3.38662  3.79867  3.51454  3.37843  2.61195  1.17802  2.78770  5.40376  4.18226    153 - -
          2.68618  4.42225  2.77519  2.73123  3.46354  2.40513  3.72494  3.29354  2.67741  2.69355  4.24690  2.90347  2.73739  3.18146  2.89801  2.37887  2.77519  2.98518  4.58477  3.61503
          0.03151  3.86887  4.59122  0.61958  0.77255  0.48576  0.95510
    150   3.15121  4.61453  4.18372  3.82353  3.13429  3.97759  4.48040  2.33812  3.59132  0.87963  3.15832  4.09936  4.41355  3.96051  3.76798  3.54800  3.44561  2.37452  5.01230  3.73479    154 - -
          2.68618  4.42225  2.77519  2.73123  3.46354  2.40513  3.72494  3.29354  2.67741  2.69355  4.24690  2.90347  2.73739  3.18146  2.89801  2.37887  2.77519  2.98518  4.58477  3.61503
          0.03151  3.86887  4.59122  0.61958  0.77255  0.48576  0.95510
    151   2.41073  4.25580  3.42484  3.17664  3.96564  3.09521  4.19425  3.09234  3.11955  2.95596  4.00668  3.38662  3.79867  3.51454  3.37843  2.61195  1.17802  2.78770  5.40376  4.18226    155 - -
          2.68618  4.42225  2.77519  2.73123  3.46354  2.40513  3.72494  3.29354  2.67741  2.69355  4.24690  2.90347  2.73739  3.18146  2.89801  2.37887  2.77519  2.98518  4.58477  3.61503
          0.03151  3.86887  4.59122  0.61958  0.77255  0.48576  0.95510
    152   2.74662  4.50460  3.35339  3.19187  4.18743  3.19232  4.26966  3.73188  3.24886  3.35912  4.40879  3.49896  0.83435  3.63775  3.49483  2.91398  3.18789  3.37767  5.37501  4.30803    156 - -
          2.68618  4.42225  2.77519  2.73123  3.46354  2.40513  3.72494  3.29354  2.67741  2.69355  4.24690  2.90347  2.73739  3.18146  2.89801  2.37887  2.77519  2.98518  4.58477  3.61503
          0.03151  3.86887  4.59122  0.61958  0.77255  0.48576  0.95510
    153   3.15121  4.61453  4.18372  3.82353  3.13429  3.97759  4.48040  2.33812  3.59132  0.87963  3.15832  4.09936  4.41355  3.96051  3.76798  3.54800  3.44561  2.37452  5.01230  3.73479    157 - -
          2.68618  4.42225  2.77519  2.73123  3.46354  2.40513  3.72494  3.29354  2.67741  2.69355  4.24690  2.90347  2.73739  3.18146  2.89801  2.37887  2.77519  2.98518  4.58477  3.61503
          0.03151  3.86887  4.59122  0.61958  0.77255  0.48576  0.95510
    154   2.96879  4.93248  3.14454  2.76664  4.31809  3.45866  3.75714  3.74713  1.04321  3.31298  4.27459  3.19128  3.95923  2.94880  2.43086  3.01099  3.22231  3.45511  5.37420  4.18644    158 - -
          2.68618  4.42225  2.77519  2.73123  3.46354  2.40513  3.72494  3.29354  2.67741  2.69355  4.24690  2.90347  2.73739  3.18146  2.89801  2.37887  2.77519  2.98518  4.58477  3.61503
          0.03151  3.86887  4.59122  0.61958  0.77255  0.48576  0.95510
    155   2.74662  4.50460  3.35339  3.19187  4.18743  3.19232  4.26966  3.73188  3.24886  3.35912  4.40879  3.49896  0.83435  3.63775  3.49483  2.91398  3.18789  3.37767  5.37501  4.30803    159 - -
          2.68618  4.42225  2.77519  2.73123  3.46354  2.40513  3.72494  3.29354  2.67741  2.69355  4.24690  2.90347  2.73739  3.18146  2.89801  2.37887  2.77519  2.98518  4.58477  3.61503
          0.03151  3.86887  4.59122  0.61958  0.77255  0.48576  0.95510
    156   1.55740  2.10097  3.90329  3.52331  3.82331  3.00455  4.29239  2.86404  3.40195  2.82767  3.79665  3.50192  3.73135  3.68792  3.61256  2.45749  2.67623  2.54255  5.31656  4.12785    160 - -
          2.68618  4.42225  2.77519  2.73123  3.46354  2.40513  3.72494  3.29354  2.67741  2.69355  4.24690  2.90347  2.73739  3.18146  2.89801  2.37887  2.77519  2.98518  4.58477  3.61503
          0.03151  3.86887  4.59122  0.61958  0.77255  0.48576  0.95510
    157   3.17898  4.56833  4.46081  3.97731  1.83944  4.23724  4.17590  2.32356  3.83584  1.26227  3.01433  4.15544  4.52220  3.99286  3.98898  3.59922  3.41652  2.39200  4.47716  2.97789    161 - -
          2.68618  4.42225  2.77519  2.73123  3.46354  2.40513  3.72494  3.29354  2.67741  2.69355  4.24690  2.90347  2.73739  3.18146  2.89801  2.37887  2.77519  2.98518  4.58477  3.61503
          0.03151  3.86887  4.59122  0.61958  0.77255  0.48576  0.95510
    158   2.87784  4.86350  2.90049  2.65514  4.03160  3.36362  3.81343  3.66177  2.47617  3.16449  4.19242  3.11486  3.91701  1.24045  2.76043  2.92573  3.17480  3.39166  5.30423  3.99773    162 - -
          2.68618  4.42225  2.77519  2.73123  3.46354  2.40513  3.72494  3.29354  2.67741  2.69355  4.24690  2.90347  2.73739  3.18146  2.89801  2.37887  2.77519  2.98518  4.58477  3.61503
          0.24105  3.86887  1.64341  0.61958  0.77255  0.48576  0.95510
    159   2.97000  4.54317  3.53879  3.24156  2.35799  3.59278  3.55961  3.00912  3.10465  2.51427  3.71127  3.48366  4.07834  3.46218  3.32627  3.12396  3.25968  2.87190  3.98957  1.39683    163 - -
          2.68618  4.42225  2.77519  2.73123  3.46354  2.40513  3.72494  3.29354  2.67741  2.69355  4.24690  2.90347  2.73739  3.18146  2.89801  2.37887  2.77519  2.98518  4.58477  3.61503
          0.03872  3.66654  4.38888  0.61958  0.77255  0.63991  0.74937
    160   2.79427  4.72406  2.95700  2.63487  4.06219  3.29272  3.67525  3.48136  1.36895  3.09939  4.08540  3.06383  3.81881  2.88886  2.44051  2.85775  3.07068  3.20513  5.21340  4.00002    164 - -
          2.68618  4.42225  2.77519  2.73123  3.46354  2.40513  3.72494  3.29354  2.67741  2.69355  4.24690  2.90347  2.73739  3.18146  2.89801  2.37887  2.77519  2.98518  4.58477  3.61503
          0.03872  3.66654  4.38888  0.61958  0.77255  0.40019  1.10925
    161   2.99729  4.36439  4.56203  4.06703  3.45676  4.25710  4.81062  1.38164  3.94345  1.97768  3.28455  4.31199  4.60153  4.22651  4.16189  3.63822  3.26955  1.30273  5.39357  4.18174    165 - -
          2.68618  4.42225  2.77519  2.73123  3.46354  2.40513  3.72494  3.29354  2.67741  2.69355  4.24690  2.90347  2.73739  3.18146  2.89801  2.37887  2.77519  2.98518  4.58477  3.61503
          0.03151  3.86887  4.59122  0.61958  0.77255  0.48576  0.95510
    162   2.66038  4.43620  3.33343  3.23236  4.37478  0.73468  4.35288  3.97350  3.41315  3.62809  4.60378  3.49772  3.82723  3.73758  3.64961  2.83219  3.14134  3.50251  5.47091  4.47655    166 - -
          2.68618  4.42225  2.77519  2.73123  3.46354  2.40513  3.72494  3.29354  2.67741  2.69355  4.24690  2.90347  2.73739  3.18146  2.89801  2.37887  2.77519  2.98518  4.58477  3.61503
          0.03151  3.86887  4.59122  0.61958  0.77255  0.48576  0.95510
    163   2.96879  4.93248  3.14454  2.76664  4.31809  3.45866  3.75714  3.74713  1.04321  3.31298  4.27459  3.19128  3.95923  2.94880  2.43086  3.01099  3.22231  3.45511  5.37420  4.18644    167 - -
          2.68618  4.42225  2.77519  2.73123  3.46354  2.40513  3.72494  3.29354  2.67741  2.69355  4.24690  2.90347  2.73739  3.18146  2.89801  2.37887  2.77519  2.98518  4.58477  3.61503
          0.03151  3.86887  4.59122  0.61958  0.77255  0.48576  0.95510
    164   2.77752  5.15333  1.80660  2.20573  4.46759  3.25423  3.65954  3.93373  1.83750  3.47777  4.31622  2.76065  3.79541  2.81519  2.93427  2.72555  3.04205  3.55348  5.62775  4.23039    168 - -
          2.68618  4.42225  2.77519  2.73123  3.46354  2.40513  3.72494  3.29354  2.67741  2.69355  4.24690  2.90347  2.73739  3.18146  2.89801  2.37887  2.77519  2.98518  4.58477  3.61503
          0.24105  3.86887  1.64341  0.61958  0.77255  0.48576  0.95510
    165   2.44357  4.22373  3.07247  2.95334  4.06990  1.13454  4.07437  3.62906  3.10360  3.30832  4.29341  3.24037  3.60829  3.44747  3.35100  2.61203  2.90938  3.20001  5.20859  4.16903    169 - -
          2.68618  4.42225  2.77519  2.73123  3.46354  2.40513  3.72494  3.29354  2.67741  2.69355  4.24690  2.90347  2.73739  3.18146  2.89801  2.37887  2.77519  2.98518  4.58477  3.61503
          0.03872  3.66654  4.38888  0.61958  0.77255  0.63991  0.74937
    166   2.73609  4.69114  2.79038  2.55598  3.82675  3.23719  3.70718  3.43766  2.39646  2.95993  4.00843  3.00807  3.79702  1.65989  2.67919  2.79970  3.04047  3.18498  5.14464  3.82739    170 - -
          2.68618  4.42225  2.77519  2.73123  3.46354  2.40513  3.72494  3.29354  2.67741  2.69355  4.24690  2.90347  2.73739  3.18146  2.89801  2.37887  2.77519  2.98518  4.58477  3.61503
          0.03872  3.66654  4.38888  0.61958  0.77255  0.63991  0.74937
    167   2.51593  4.29308  3.10301  2.92319  3.91099  2.99284  4.00827  3.41304  2.96404  3.05934  4.11039  3.24434  1.32223  3.36050  3.22284  2.68018  2.94464  3.08203  5.14489  4.03349    171 - -
          2.68618  4.42225  2.77519  2.73123  3.46354  2.40513  3.72494  3.29354  2.67741  2.69355  4.24690  2.90347  2.73739  3.18146  2.89801  2.37887  2.77519  2.98518  4.58477  3.61503
          0.03872  3.66654  4.38888  0.61958  0.77255  0.63991  0.74937
    168   2.79211  4.82379  2.44225  1.36657  4.14772  3.15228  3.73969  3.56008  2.59493  3.21782  4.21528  2.85370  3.75122  2.96940  2.97067  2.80589  3.09990  3.27086  5.36079  4.09755    172 - -
          2.68618  4.42225  2.77519  2.73123  3.46354  2.40513  3.72494  3.29354  2.67741  2.69355  4.24690  2.90347  2.73739  3.18146  2.89801  2.37887  2.77519  2.98518  4.58477  3.61503
          0.03872  3.66654  4.38888  0.61958  0.77255  0.63991  0.74937
    169   2.81879  4.40683  3.82778  3.41702  3.14221  3.67403  4.20065  2.29890  3.19147  1.78158  1.84641  3.71642  4.14429  3.59434  3.41879  3.14090  3.12574  2.27720  4.94793  3.68353    173 - -
          2.68618  4.42225  2.77519  2.73123  3.46354  2.40513  3.72494  3.29354  2.67741  2.69355  4.24690  2.90347  2.73739  3.18146  2.89801  2.37887  2.77519  2.98518  4.58477  3.61503
          0.03872  3.66654  4.38888  0.61958  0.77255  0.63991  0.74937
    170   3.00850  4.47776  3.94476  3.63152  1.42623  3.72442  3.81590  2.57173  3.54580  1.99871  3.34339  3.78922  4.19791  3.77617  3.71667  3.28235  3.31488  2.54410  4.14930  2.55172    174 - -
          2.68618  4.42225  2.77519  2.73123  3.46354  2.40513  3.72494  3.29354  2.67741  2.69355  4.24690  2.90347  2.73739  3.18146  2.89801  2.37887  2.77519  2.98518  4.58477  3.61503
          0.03872  3.66654  4.38888  0.61958  0.77255  0.40019  1.10925
    171   2.72040  4.71689  2.70623  2.59133  4.07984  3.18152  3.91801  3.78941  2.82139  3.43668  4.39193  1.16444  3.83319  3.19074  3.17595  2.78771  3.10213  3.41199  5.38616  4.02842    175 - -
          2.68618  4.42225  2.77519  2.73123  3.46354  2.40513  3.72494  3.29354  2.67741  2.69355  4.24690  2.90347  2.73739  3.18146  2.89801  2.37887  2.77519  2.98518  4.58477  3.61503
          0.03151  3.86887  4.59122  0.61958  0.77255  0.48576  0.95510
    172   2.92041  4.37270  4.29018  3.80074  2.03807  3.99310  4.24231  2.15922  3.69010  1.87129  3.16504  4.00049  4.37083  3.90451  3.88498  3.35308  3.18991  1.59375  4.70417  3.27601    176 - -
          2.68618  4.42225  2.77519  2.73123  3.46354  2.40513  3.72494  3.29354  2.67741  2.69355  4.24690  2.90347  2.73739  3.18146  2.89801  2.37887  2.77519  2.98518  4.58477  3.61503
          0.03151  3.86887  4.59122  0.61958  0.77255  0.48576  0.95510
    173   2.58213  0.94777  4.10030  3.83909  3.83124  3.20588  4.48697  2.97453  3.66601  2.89018  4.01134  3.82704  3.91255  4.01225  3.79103  2.85377  3.04859  2.71936  5.24814  4.11895    177 - -
          2.68618  4.42225  2.77519  2.73123  3.46354  2.40513  3.72494  3.29354  2.67741  2.69355  4.24690  2.90347  2.73739  3.18146  2.89801  2.37887  2.77519  2.98518  4.58477  3.61503
          0.03151  3.86887  4.59122  0.61958  0.77255  0.48576  0.95510
    174   3.02829  4.44799  4.33062  3.94625  3.37173  4.06268  4.67502  1.08237  3.77432  1.95847  3.30762  4.19210  4.49422  4.12297  3.97130  3.55761  3.32751  1.84575  5.26184  3.99984    178 - -
          2.68618  4.42225  2.77519  2.73123  3.46354  2.40513  3.72494  3.29354  2.67741  2.69355  4.24690  2.90347  2.73739  3.18146  2.89801  2.37887  2.77519  2.98518  4.58477  3.61503
          0.03151  3.86887  4.59122  0.61958  0.77255  0.48576  0.95510
    175   3.02829  4.44799  4.33062  3.94625  3.37173  4.06268  4.67502  1.08237  3.77432  1.95847  3.30762  4.19210  4.49422  4.12297  3.97130  3.55761  3.32751  1.84575  5.26184  3.99984    179 - -
          2.68618  4.42225  2.77519  2.73123  3.46354  2.40513  3.72494  3.29354  2.67741  2.69355  4.24690  2.90347  2.73739  3.18146  2.89801  2.37887  2.77519  2.98518  4.58477  3.61503
          0.03151  3.86887  4.59122  0.61958  0.77255  0.48576  0.95510
    176   2.74662  4.50460  3.35339  3.19187  4.18743  3.19232  4.26966  3.73188  3.24886  3.35912  4.40879  3.49896  0.83435  3.63775  3.49483  2.91398  3.18789  3.37767  5.37501  4.30803    180 - -
          2.68618  4.42225  2.77519  2.73123  3.46354  2.40513  3.72494  3.29354  2.67741  2.69355  4.24690  2.90347  2.73739  3.18146  2.89801  2.37887  2.77519  2.98518  4.58477  3.61503
          0.03151  3.86887  4.59122  0.61958  0.77255  0.48576  0.95510
    177   2.98569  5.11349  0.92323  2.33260  4.49001  3.20790  3.92781  4.07735  3.01123  3.68631  4.66431  2.88880  3.86043  3.16693  3.52698  2.94843  3.32417  3.71691  5.65932  4.36347    181 - -
          2.68618  4.42225  2.77519  2.73123  3.46354  2.40513  3.72494  3.29354  2.67741  2.69355  4.24690  2.90347  2.73739  3.18146  2.89801  2.37887  2.77519  2.98518  4.58477  3.61503
          0.03151  3.86887  4.59122  0.61958  0.77255  0.48576  0.95510
    178   3.12690  4.49339  4.56906  4.05097  3.16931  4.34641  4.70463  1.51117  3.87487  1.28554  3.02158  4.32834  4.61494  4.12757  4.06241  3.71401  3.37219  1.91680  5.17099  3.98218    182 - -
          2.68618  4.42225  2.77519  2.73123  3.46354  2.40513  3.72494  3.29354  2.67741  2.69355  4.24690  2.90347  2.73739  3.18146  2.89801  2.37887  2.77519  2.98518  4.58477  3.61503
          0.03151  3.86887  4.59122  0.61958  0.77255  0.48576  0.95510
    179   2.74662  4.50460  3.35339  3.19187  4.18743  3.19232  4.26966  3.73188  3.24886  3.35912  4.40879  3.49896  0.83435  3.63775  3.49483  2.91398  3.18789  3.37767  5.37501  4.30803    183 - -
          2.68618  4.42225  2.77519  2.73123  3.46354  2.40513  3.72494  3.29354  2.67741  2.69355  4.24690  2.90347  2.73739  3.18146  2.89801  2.37887  2.77519  2.98518  4.58477  3.61503
          0.03151  3.86887  4.59122  0.61958  0.77255  0.48576  0.95510
    180   3.12525  4.49114  4.56962  4.05191  3.17334  4.34619  4.70624  1.49671  3.87604  1.29924  3.02584  4.32876  4.61548  4.12964  4.06390  3.71405  3.37081  1.91028  5.17388  3.98408    184 - -
          2.68618  4.42225  2.77519  2.73123  3.46354  2.40513  3.72494  3.29354  2.67741  2.69355  4.24690  2.90347  2.73739  3.18146  2.89801  2.37887  2.77519  2.98518  4.58477  3.61503
          0.03151  3.86887  4.59122  0.61958  0.77255  0.48576  0.95510
    181   2.52379  4.39761  3.14896  2.80155  3.72977  3.29526  3.89687  2.87601  2.79440  2.79518  3.76835  2.16678  3.85713  3.17138  3.13985  2.69269  2.86231  1.90657  5.18831  3.86595    185 - -
          2.68618  4.42225  2.77519  2.73123  3.46354  2.40513  3.72494  3.29354  2.67741  2.69355  4.24690  2.90347  2.73739  3.18146  2.89801  2.37887  2.77519  2.98518  4.58477  3.61503
          0.03151  3.86887  4.59122  0.61958  0.77255  0.48576  0.95510
    182   2.80670  5.13327  2.46334  1.72213  4.41828  3.29578  3.64903  3.87773  2.38515  3.40624  4.26681  2.80005  3.82140  2.02530  2.78324  2.76274  3.05948  3.52351  5.57185  4.20228    186 - -
          2.68618  4.42225  2.77519  2.73123  3.46354  2.40513  3.72494  3.29354  2.67741  2.69355  4.24690  2.90347  2.73739  3.18146  2.89801  2.37887  2.77519  2.98518  4.58477  3.61503
          0.03151  3.86887  4.59122  0.61958  0.77255  0.48576  0.95510
    183   2.96634  4.51567  4.04553  3.63871  3.20611  3.83138  4.37468  2.38134  3.40699  1.80131  1.38484  3.91665  4.29195  3.78909  3.61273  3.31508  3.27157  2.38704  5.04646  3.80792    187 - -
          2.68618  4.42225  2.77519  2.73123  3.46354  2.40513  3.72494  3.29354  2.67741  2.69355  4.24690  2.90347  2.73739  3.18146  2.89801  2.37887  2.77519  2.98518  4.58477  3.61503
          0.03151  3.86887  4.59122  0.61958  0.77255  0.48576  0.95510
    184   2.80523  4.34880  4.12036  3.78335  3.54742  3.72018  4.58568  2.05036  3.65108  2.23505  3.51308  3.97377  4.28087  4.01113  3.86393  3.22347  3.16685  1.02944  5.33126  4.06267    188 - -
          2.68618  4.42225  2.77519  2.73123  3.46354  2.40513  3.72494  3.29354  2.67741  2.69355  4.24690  2.90347  2.73739  3.18146  2.89801  2.37887  2.77519  2.98518  4.58477  3.61503
          0.03151  3.86887  4.59122  0.61958  0.77255  0.48576  0.95510
    185   2.81405  5.23594  1.62965  2.11195  4.55641  3.16545  3.72115  4.10342  2.71357  3.64716  4.50299  1.86731  3.78180  2.89761  3.26907  2.74041  3.11703  3.68969  5.78011  4.30949    189 - -
          2.68618  4.42225  2.77519  2.73123  3.46354  2.40513  3.72494  3.29354  2.67741  2.69355  4.24690  2.90347  2.73739  3.18146  2.89801  2.37887  2.77519  2.98518  4.58477  3.61503
          0.03151  3.86887  4.59122  0.61958  0.77255  0.48576  0.95510
    186   3.25374  4.65655  4.23379  3.94757  1.01763  3.94440  3.87559  2.77784  3.85469  2.14871  3.50851  4.01510  4.40305  4.02365  3.97530  3.52387  3.55486  2.76828  4.12568  2.49312    190 - -
          2.68618  4.42225  2.77519  2.73123  3.46354  2.40513  3.72494  3.29354  2.67741  2.69355  4.24690  2.90347  2.73739  3.18146  2.89801  2.37887  2.77519  2.98518  4.58477  3.61503
          0.03151  3.86887  4.59122  0.61958  0.77255  0.48576  0.95510
    187   3.02829  4.44799  4.33062  3.94625  3.37173  4.06268  4.67502  1.08237  3.77432  1.95847  3.30762  4.19210  4.49422  4.12297  3.97130  3.55761  3.32751  1.84575  5.26184  3.99984    191 - -
          2.68618  4.42225  2.77519  2.73123  3.46354  2.40513  3.72494  3.29354  2.67741  2.69355  4.24690  2.90347  2.73739  3.18146  2.89801  2.37887  2.77519  2.98518  4.58477  3.61503
          0.03151  3.86887  4.59122  0.61958  0.77255  0.48576  0.95510
    188   1.87129  4.52593  3.21026  2.74725  4.04579  3.27737  3.76785  3.37788  2.39220  3.04275  3.94399  3.13098  3.81750  2.96871  1.91599  2.66399  2.87398  3.05264  5.30719  4.05728    192 - -
          2.68618  4.42225  2.77519  2.73123  3.46354  2.40513  3.72494  3.29354  2.67741  2.69355  4.24690  2.90347  2.73739  3.18146  2.89801  2.37887  2.77519  2.98518  4.58477  3.61503
          0.03151  3.86887  4.59122  0.61958  0.77255  0.48576  0.95510
    189   2.98375  4.42205  4.36241  3.86677  3.26613  4.11870  4.58476  1.96276  3.70081  1.42005  3.14621  4.13580  4.47986  3.99852  3.91851  3.49432  3.25623  1.46911  5.18423  3.96206    193 - -
          2.68618  4.42225  2.77519  2.73123  3.46354  2.40513  3.72494  3.29354  2.67741  2.69355  4.24690  2.90347  2.73739  3.18146  2.89801  2.37887  2.77519  2.98518  4.58477  3.61503
          0.03151  3.86887  4.59122  0.61958  0.77255  0.48576  0.95510
    190   3.25374  4.65655  4.23379  3.94757  1.01763  3.94440  3.87559  2.77784  3.85469  2.14871  3.50851  4.01510  4.40305  4.02365  3.97530  3.52387  3.55486  2.76828  4.12568  2.49312    194 - -
          2.68618  4.42225  2.77519  2.73123  3.46354  2.40513  3.72494  3.29354  2.67741  2.69355  4.24690  2.90347  2.73739  3.18146  2.89801  2.37887  2.77519  2.98518  4.58477  3.61503
          0.03151  3.86887  4.59122  0.61958  0.77255  0.48576  0.95510
    191   2.77752  5.15333  1.80660  2.20573  4.46759  3.25423  3.65954  3.93373  1.83750  3.47777  4.31622  2.76065  3.79541  2.81519  2.93427  2.72555  3.04205  3.55348  5.62775  4.23039    195 - -
          2.68618  4.42225  2.77519  2.73123  3.46354  2.40513  3.72494  3.29354  2.67741  2.69355  4.24690  2.90347  2.73739  3.18146  2.89801  2.37887  2.77519  2.98518  4.58477  3.61503
          0.03151  3.86887  4.59122  0.61958  0.77255  0.48576  0.95510
    192   2.86491  5.05127  2.94169  2.52001  4.39523  3.46124  3.59577  3.81096  1.61749  3.30822  4.17654  2.99281  3.89885  1.98957  2.32025  2.85616  3.07682  3.48408  5.42031  4.15827    196 - -
          2.68618  4.42225  2.77519  2.73123  3.46354  2.40513  3.72494  3.29354  2.67741  2.69355  4.24690  2.90347  2.73739  3.18146  2.89801  2.37887  2.77519  2.98518  4.58477  3.61503
          0.03151  3.86887  4.59122  0.61958  0.77255  0.48576  0.95510
    193   2.96634  4.51567  4.04553  3.63871  3.20611  3.83138  4.37468  2.38134  3.40699  1.80131  1.38484  3.91665  4.29195  3.78909  3.61273  3.31508  3.27157  2.38704  5.04646  3.80792    197 - -
          2.68618  4.42225  2.77519  2.73123  3.46354  2.40513  3.72494  3.29354  2.67741  2.69355  4.24690  2.90347  2.73739  3.18146  2.89801  2.37887  2.77519  2.98518  4.58477  3.61503
          0.03151  3.86887  4.59122  0.61958  0.77255  0.48576  0.95510
    194   2.86685  4.98481  3.15355  2.62829  4.31164  3.50722  3.59335  3.74793  2.00196  3.23973  4.12139  3.06942  3.92106  2.00091  1.71940  2.88011  3.07345  3.43599  5.34940  4.10679    198 - -
          2.68618  4.42225  2.77519  2.73123  3.46354  2.40513  3.72494  3.29354  2.67741  2.69355  4.24690  2.90347  2.73739  3.18146  2.89801  2.37887  2.77519  2.98518  4.58477  3.61503
          0.03151  3.86887  4.59122  0.61958  0.77255  0.48576  0.95510
    195   3.02829  4.44799  4.33062  3.94625  3.37173  4.06268  4.67502  1.08237  3.77432  1.95847  3.30762  4.19210  4.49422  4.12297  3.97130  3.55761  3.32751  1.84575  5.26184  3.99984    199 - -
          2.68618  4.42225  2.77519  2.73123  3.46354  2.40513  3.72494  3.29354  2.67741  2.69355  4.24690  2.90347  2.73739  3.18146  2.89801  2.37887  2.77519  2.98518  4.58477  3.61503
          0.03151  3.86887  4.59122  0.61958  0.77255  0.48576  0.95510
    196   2.59067  4.63206  2.92635  2.56857  4.03508  3.28263  3.73570  3.40376  2.45292  3.03873  3.94925  3.01869  3.81237  2.07647  2.79295  2.67190  2.08053  3.09215  5.33086  4.03246    200 - -
          2.68618  4.42225  2.77519  2.73123  3.46354  2.40513  3.72494  3.29354  2.67741  2.69355  4.24690  2.90347  2.73739  3.18146  2.89801  2.37887  2.77519  2.98518  4.58477  3.61503
          0.03151  3.86887  4.59122  0.61958  0.77255  0.48576  0.95510
    197   2.83674  4.97454  2.98030  2.54398  4.11323  3.46523  2.33432  3.71702  1.64379  3.23801  4.10837  3.01244  3.89830  2.77137  2.38423  2.84419  3.05279  3.40069  5.27387  3.94509    201 - -
          2.68618  4.42225  2.77519  2.73123  3.46354  2.40513  3.72494  3.29354  2.67741  2.69355  4.24690  2.90347  2.73739  3.18146  2.89801  2.37887  2.77519  2.98518  4.58477  3.61503
          0.03151  3.86887  4.59122  0.61958  0.77255  0.48576  0.95510
    198   3.15121  4.61453  4.18372  3.82353  3.13429  3.97759  4.48040  2.33812  3.59132  0.87963  3.15832  4.09936  4.41355  3.96051  3.76798  3.54800  3.44561  2.37452  5.01230  3.73479    202 - -
          2.68618  4.42225  2.77519  2.73123  3.46354  2.40513  3.72494  3.29354  2.67741  2.69355  4.24690  2.90347  2.73739  3.18146  2.89801  2.37887  2.77519  2.98518  4.58477  3.61503
          0.03151  3.86887  4.59122  0.61958  0.77255  0.48576  0.95510
    199   2.45289  4.52319  2.72677  2.52355  4.20103  3.07324  3.84241  3.72075  2.72373  3.35248  4.19981  1.96635  3.72129  3.05565  3.12130  1.80885  2.84469  3.27441  5.50338  4.15448    203 - -
          2.68618  4.42225  2.77519  2.73123  3.46354  2.40513  3.72494  3.29354  2.67741  2.69355  4.24690  2.90347  2.73739  3.18146  2.89801  2.37887  2.77519  2.98518  4.58477  3.61503
          0.03151  3.86887  4.59122  0.61958  0.77255  0.48576  0.95510
    200   2.66038  4.43620  3.33343  3.23236  4.37478  0.73468  4.35288  3.97350  3.41315  3.62809  4.60378  3.49772  3.82723  3.73758  3.64961  2.83219  3.14134  3.50251  5.47091  4.47655    204 - -
          2.68618  4.42225  2.77519  2.73123  3.46354  2.40513  3.72494  3.29354  2.67741  2.69355  4.24690  2.90347  2.73739  3.18146  2.89801  2.37887  2.77519  2.98518  4.58477  3.61503
          0.03151  3.86887  4.59122  0.61958  0.77255  0.48576  0.95510
    201   2.88053  5.39916  1.57309  1.55459  4.68525  3.17361  3.71214  4.18615  2.71679  3.71192  4.57165  2.64734  3.79010  2.88158  3.29529  2.77473  3.16847  3.77684  5.87017  4.38718    205 - -
          2.68618  4.42225  2.77519  2.73123  3.46354  2.40513  3.72494  3.29354  2.67741  2.69355  4.24690  2.90347  2.73739  3.18146  2.89801  2.37887  2.77519  2.98518  4.58477  3.61503
          0.03151  3.86887  4.59122  0.61958  0.77255  0.48576  0.95510
    202   1.89111  4.31282  3.68377  3.25849  3.47265  3.49527  4.15553  2.44002  3.13305  1.67756  3.42520  3.54791  4.03239  3.49895  3.41076  2.89069  2.95181  2.29338  5.13398  3.88268    206 - -
          2.68618  4.42225  2.77519  2.73123  3.46354  2.40513  3.72494  3.29354  2.67741  2.69355  4.24690  2.90347  2.73739  3.18146  2.89801  2.37887  2.77519  2.98518  4.58477  3.61503
          0.03151  3.86887  4.59122  0.61958  0.77255  0.48576  0.95510
    203   3.11911  4.55137  4.41046  3.87182  3.04494  4.24085  4.53516  2.17354  3.67092  1.18271  2.02345  4.17769  4.51086  3.93154  3.86572  3.58842  3.35587  2.25213  5.03892  3.88123    207 - -
          2.68618  4.42225  2.77519  2.73123  3.46354  2.40513  3.72494  3.29354  2.67741  2.69355  4.24690  2.90347  2.73739  3.18146  2.89801  2.37887  2.77519  2.98518  4.58477  3.61503
          0.03151  3.86887  4.59122  0.61958  0.77255  0.48576  0.95510
    204   2.64237  4.33632  3.67385  3.22299  3.45226  3.53799  4.11461  2.44254  3.06126  1.70003  3.40369  3.53401  4.04620  3.45033  3.33988  2.91772  2.05217  2.30171  5.10516  3.85307    208 - -
          2.68618  4.42225  2.77519  2.73123  3.46354  2.40513  3.72494  3.29354  2.67741  2.69355  4.24690  2.90347  2.73739  3.18146  2.89801  2.37887  2.77519  2.98518  4.58477  3.61503
          0.03151  3.86887  4.59122  0.61958  0.77255  0.48576  0.95510
    205   2.66038  4.43620  3.33343  3.23236  4.37478  0.73468  4.35288  3.97350  3.41315  3.62809  4.60378  3.49772  3.82723  3.73758  3.64961  2.83219  3.14134  3.50251  5.47091  4.47655    209 - -
          2.68618  4.42225  2.77519  2.73123  3.46354  2.40513  3.72494  3.29354  2.67741  2.69355  4.24690  2.90347  2.73739  3.18146  2.89801  2.37887  2.77519  2.98518  4.58477  3.61503
          0.03151  3.86887  4.59122  0.61958  0.77255  0.48576  0.95510
    206   2.81550  5.23930  1.61329  2.11052  4.55938  3.16498  3.72142  4.10669  2.71512  3.64996  4.50599  1.88483  3.78188  2.89791  3.27163  2.74115  3.11855  3.69261  5.78286  4.31138    210 - -
          2.68618  4.42225  2.77519  2.73123  3.46354  2.40513  3.72494  3.29354  2.67741  2.69355  4.24690  2.90347  2.73739  3.18146  2.89801  2.37887  2.77519  2.98518  4.58477  3.61503
          0.03151  3.86887  4.59122  0.61958  0.77255  0.48576  0.95510
    207   2.99620  4.36376  4.56029  4.06527  3.45794  4.25551  4.80944  1.39192  3.94185  1.97984  3.28596  4.31032  4.60050  4.22526  4.16066  3.63654  3.26858  1.29310  5.39376  4.18154    211 - -
          2.68618  4.42225  2.77519  2.73123  3.46354  2.40513  3.72494  3.29354  2.67741  2.69355  4.24690  2.90347  2.73739  3.18146  2.89801  2.37887  2.77519  2.98518  4.58477  3.61503
          0.24105  3.86887  1.64341  0.61958  0.77255  0.48576  0.95510
    208   2.64496  4.25741  3.82434  3.49503  3.41030  3.49219  4.33533  2.10923  3.35842  2.14627  3.42340  3.71352  4.07373  3.73949  3.58753  2.99374  3.01787  1.33985  5.15397  3.86600    212 - -
          2.68618  4.42225  2.77519  2.73123  3.46354  2.40513  3.72494  3.29354  2.67741  2.69355  4.24690  2.90347  2.73739  3.18146  2.89801  2.37887  2.77519  2.98518  4.58477  3.61503
          0.03872  3.66654  4.38888  0.61958  0.77255  0.63991  0.74937
    209   2.32313  4.16271  3.26101  3.01893  3.80039  3.00445  4.04965  2.90428  2.95758  2.77336  3.84975  3.25451  3.69643  3.36698  3.21878  2.52346  1.58180  2.62280  5.25849  4.02077    213 - -
          2.68618  4.42225  2.77519  2.73123  3.46354  2.40513  3.72494  3.29354  2.67741  2.69355  4.24690  2.90347  2.73739  3.18146  2.89801  2.37887  2.77519  2.98518  4.58477  3.61503
          0.03872  3.66654  4.38888  0.61958  0.77255  0.63991  0.74937
    210   2.73609  4.69114  2.79038  2.55598  3.82675  3.23719  3.70718  3.43766  2.39646  2.95993  4.00843  3.00807  3.79702  1.65989  2.67919  2.79970  3.04047  3.18498  5.14464  3.82739    214 - -
          2.68618  4.42225  2.77519  2.73123  3.46354  2.40513  3.72494  3.29354  2.67741  2.69355  4.24690  2.90347  2.73739  3.18146  2.89801  2.37887  2.77519  2.98518  4.58477  3.61503
          0.03872  3.66654  4.38888  0.61958  0.77255  0.63991  0.74937
    211   2.32313  4.16271  3.26101  3.01893  3.80039  3.00445  4.04965  2.90428  2.95758  2.77336  3.84975  3.25451  3.69643  3.36698  3.21878  2.52346  1.58180  2.62280  5.25849  4.02077    215 - -
          2.68618  4.42225  2.77519  2.73123  3.46354  2.40513  3.72494  3.29354  2.67741  2.69355  4.24690  2.90347  2.73739  3.18146  2.89801  2.37887  2.77519  2.98518  4.58477  3.61503
          0.03872  3.66654  4.38888  0.61958  0.77255  0.40019  1.10925
    212   2.98569  5.11349  0.92323  2.33260  4.49001  3.20790  3.92781  4.07735  3.01123  3.68631  4.66431  2.88880  3.86043  3.16693  3.52698  2.94843  3.32417  3.71691  5.65932  4.36347    216 - -
          2.68618  4.42225  2.77519  2.73123  3.46354  2.40513  3.72494  3.29354  2.67741  2.69355  4.24690  2.90347  2.73739  3.18146  2.89801  2.37887  2.77519  2.98518  4.58477  3.61503
          0.03151  3.86887  4.59122  0.61958  0.77255  0.48576  0.95510
    213   2.77676  4.99080  2.70889  2.40830  4.35111  3.34255  3.64096  3.80676  1.71411  3.35220  4.20557  2.06870  3.84314  2.80089  2.56908  2.77096  3.03124  3.45191  5.46950  4.15038    217 - -
          2.68618  4.42225  2.77519  2.73123  3.46354  2.40513  3.72494  3.29354  2.67741  2.69355  4.24690  2.90347  2.73739  3.18146  2.89801  2.37887  2.77519  2.98518  4.58477  3.61503
          0.03151  3.86887  4.59122  0.61958  0.77255  0.48576  0.95510
    214   2.86491  5.05127  2.94169  2.52001  4.39523  3.46124  3.59577  3.81096  1.61749  3.30822  4.17654  2.99281  3.89885  1.98957  2.32025  2.85616  3.07682  3.48408  5.42031  4.15827    218 - -
          2.68618  4.42225  2.77519  2.73123  3.46354  2.40513  3.72494  3.29354  2.67741  2.69355  4.24690  2.90347  2.73739  3.18146  2.89801  2.37887  2.77519  2.98518  4.58477  3.61503
          0.03151  3.86887  4.59122  0.61958  0.77255  0.48576  0.95510
    215   2.66038  4.43620  3.33343  3.23236  4.37478  0.73468  4.35288  3.97350  3.41315  3.62809  4.60378  3.49772  3.82723  3.73758  3.64961  2.83219  3.14134  3.50251  5.47091  4.47655    219 - -
          2.68618  4.42225  2.77519  2.73123  3.46354  2.40513  3.72494  3.29354  2.67741  2.69355  4.24690  2.90347  2.73739  3.18146  2.89801  2.37887  2.77519  2.98518  4.58477  3.61503
          0.24105  3.86887  1.64341  0.61958  0.77255  0.48576  0.95510
    216   2.79427  4.72406  2.95700  2.63487  4.06219  3.29272  3.67525  3.48136  1.36895  3.09939  4.08540  3.06383  3.81881  2.88886  2.44051  2.85775  3.07068  3.20513  5.21340  4.00002    220 - -
          2.68618  4.42225  2.77519  2.73123  3.46354  2.40513  3.72494  3.29354  2.67741  2.69355  4.24690  2.90347  2.73739  3.18146  2.89801  2.37887  2.77519  2.98518  4.58477  3.61503
          0.03872  3.66654  4.38888  0.61958  0.77255  0.63991  0.74937
    217   2.86697  4.36121  4.01138  3.63112  3.24700  3.81488  4.40485  1.38261  3.45324  1.89493  3.23378  3.90478  4.27896  3.83156  3.67345  3.30187  3.17590  1.88405  5.08367  3.79381    221 - -
          2.68618  4.42225  2.77519  2.73123  3.46354  2.40513  3.72494  3.29354  2.67741  2.69355  4.24690  2.90347  2.73739  3.18146  2.89801  2.37887  2.77519  2.98518  4.58477  3.61503
          0.03872  3.66654  4.38888  0.61958  0.77255  0.63991  0.74937
    218   2.79427  4.72406  2.95700  2.63487  4.06219  3.29272  3.67525  3.48136  1.36895  3.09939  4.08540  3.06383  3.81881  2.88886  2.44051  2.85775  3.07068  3.20513  5.21340  4.00002    222 - -
          2.68618  4.42225  2.77519  2.73123  3.46354  2.40513  3.72494  3.29354  2.67741  2.69355  4.24690  2.90347  2.73739  3.18146  2.89801  2.37887  2.77519  2.98518  4.58477  3.61503
          0.03872  3.66654  4.38888  0.61958  0.77255  0.63991  0.74937
    219   2.78261  4.83938  1.27030  2.25333  4.19374  3.06707  3.77980  3.73868  2.83020  3.39169  4.37857  2.79259  3.70751  3.02937  3.30547  2.77924  3.12209  3.40514  5.40267  4.11827    223 - -
          2.68618  4.42225  2.77519  2.73123  3.46354  2.40513  3.72494  3.29354  2.67741  2.69355  4.24690  2.90347  2.73739  3.18146  2.89801  2.37887  2.77519  2.98518  4.58477  3.61503
          0.03872  3.66654  4.38888  0.61958  0.77255  0.63991  0.74937
    220   2.86697  4.36121  4.01138  3.63112  3.24700  3.81488  4.40485  1.38261  3.45324  1.89493  3.23378  3.90478  4.27896  3.83156  3.67345  3.30187  3.17590  1.88405  5.08367  3.79381    224 - -
          2.68618  4.42225  2.77519  2.73123  3.46354  2.40513  3.72494  3.29354  2.67741  2.69355  4.24690  2.90347  2.73739  3.18146  2.89801  2.37887  2.77519  2.98518  4.58477  3.61503
          0.03872  3.66654  4.38888  0.61958  0.77255  0.40019  1.10925
    221   2.50232  4.24867  3.52720  3.09927  3.54450  3.36833  4.02359  1.91498  3.01214  2.52118  3.55522  3.39966  3.92075  3.36669  3.31171  1.97958  2.84403  2.36716  5.08389  3.80610    225 - -
          2.68618  4.42225  2.77519  2.73123  3.46354  2.40513  3.72494  3.29354  2.67741  2.69355  4.24690  2.90347  2.73739  3.18146  2.89801  2.37887  2.77519  2.98518  4.58477  3.61503
          0.03151  3.86887  4.59122  0.61958  0.77255  0.48576  0.95510
    222   2.74662  4.50460  3.35339  3.19187  4.18743  3.19232  4.26966  3.73188  3.24886  3.35912  4.40879  3.49896  0.83435  3.63775  3.49483  2.91398  3.18789  3.37767  5.37501  4.30803    226 - -
          2.68618  4.42225  2.77519  2.73123  3.46354  2.40513  3.72494  3.29354  2.67741  2.69355  4.24690  2.90347  2.73739  3.18146  2.89801  2.37887  2.77519  2.98518  4.58477  3.61503
          0.03151  3.86887  4.59122  0.61958  0.77255  0.48576  0.95510
    223   2.83674  4.97454  2.98030  2.54398  4.11323  3.46523  2.33432  3.71702  1.64379  3.23801  4.10837  3.01244  3.89830  2.77137  2.38423  2.84419  3.05279  3.40069  5.27387  3.94509    227 - -
          2.68618  4.42225  2.77519  2.73123  3.46354  2.40513  3.72494  3.29354  2.67741  2.69355  4.24690  2.90347  2.73739  3.18146  2.89801  2.37887  2.77519  2.98518  4.58477  3.61503
          0.03151  3.86887  4.59122  0.61958  0.77255  0.48576  0.95510
    224   3.00135  4.84079  3.49163  3.00341  4.19446  3.49008  3.82159  3.73590  2.23582  3.25248  4.25272  3.36343  3.99281  3.04207  0.98390  3.08568  3.26754  3.45999  5.27894  4.12257    228 - -
          2.68618  4.42225  2.77519  2.73123  3.46354  2.40513  3.72494  3.29354  2.67741  2.69355  4.24690  2.90347  2.73739  3.18146  2.89801  2.37887  2.77519  2.98518  4.58477  3.61503
          0.03151  3.86887  4.59122  0.61958  0.77255  0.48576  0.95510
    225   2.74662  4.50460  3.35339  3.19187  4.18743  3.19232  4.26966  3.73188  3.24886  3.35912  4.40879  3.49896  0.83435  3.63775  3.49483  2.91398  3.18789  3.37767  5.37501  4.30803    229 - -
          2.68618  4.42225  2.77519  2.73123  3.46354  2.40513  3.72494  3.29354  2.67741  2.69355  4.24690  2.90347  2.73739  3.18146  2.89801  2.37887  2.77519  2.98518  4.58477  3.61503
          0.03151  3.86887  4.59122  0.61958  0.77255  0.48576  0.95510
    226   2.78220  4.65243  3.31544  2.80632  3.71652  3.56003  3.74900  2.99041  1.81060  1.94549  3.68177  3.22638  3.97618  2.97530  2.61550  2.91187  3.01583  2.80833  5.12246  3.84760    230 - -
          2.68618  4.42225  2.77519  2.73123  3.46354  2.40513  3.72494  3.29354  2.67741  2.69355  4.24690  2.90347  2.73739  3.18146  2.89801  2.37887  2.77519  2.98518  4.58477  3.61503
          0.03151  3.86887  4.59122  0.61958  0.77255  0.48576  0.95510
    227   3.02829  4.44799  4.33062  3.94625  3.37173  4.06268  4.67502  1.08237  3.77432  1.95847  3.30762  4.19210  4.49422  4.12297  3.97130  3.55761  3.32751  1.84575  5.26184  3.99984    231 - -
          2.68618  4.42225  2.77519  2.73123  3.46354  2.40513  3.72494  3.29354  2.67741  2.69355  4.24690  2.90347  2.73739  3.18146  2.89801  2.37887  2.77519  2.98518  4.58477  3.61503
          0.03151  3.86887  4.59122  0.61958  0.77255  0.48576  0.95510
    228   3.37860  4.70518  4.35515  3.98571  1.40189  4.18292  3.44244  3.09930  3.85038  2.47501  3.71716  3.89760  4.51021  3.91168  3.95502  3.53928  3.60734  3.01830  3.62482  1.36610    232 - -
          2.68618  4.42225  2.77519  2.73123  3.46354  2.40513  3.72494  3.29354  2.67741  2.69355  4.24690  2.90347  2.73739  3.18146  2.89801  2.37887  2.77519  2.98518  4.58477  3.61503
          0.03151  3.86887  4.59122  0.61958  0.77255  0.48576  0.95510
    229   2.74038  4.87306  2.93132  2.53130  4.22756  3.37314  3.64247  3.71658  2.19630  3.26581  4.12541  2.08245  3.85405  2.80973  1.86375  2.76660  2.99797  3.37090  5.36790  4.06898    233 - -
          2.68618  4.42225  2.77519  2.73123  3.46354  2.40513  3.72494  3.29354  2.67741  2.69355  4.24690  2.90347  2.73739  3.18146  2.89801  2.37887  2.77519  2.98518  4.58477  3.61503
          0.03151  3.86887  4.59122  0.61958  0.77255  0.48576  0.95510
    230   2.66038  4.43620  3.33343  3.23236  4.37478  0.73468  4.35288  3.97350  3.41315  3.62809  4.60378  3.49772  3.82723  3.73758  3.64961  2.83219  3.14134  3.50251  5.47091  4.47655    234 - -
          2.68618  4.42225  2.77519  2.73123  3.46354  2.40513  3.72494  3.29354  2.67741  2.69355  4.24690  2.90347  2.73739  3.18146  2.89801  2.37887  2.77519  2.98518  4.58477  3.61503
          0.03151  3.86887  4.59122  0.61958  0.77255  0.48576  0.95510
    231   2.72040  4.71689  2.70623  2.59133  4.07984  3.18152  3.91801  3.78941  2.82139  3.43668  4.39193  1.16444  3.83319  3.19074  3.17595  2.78771  3.10213  3.41199  5.38616  4.02842    235 - -
          2.68618  4.42225  2.77519  2.73123  3.46354  2.40513  3.72494  3.29354  2.67741  2.69355  4.24690  2.90347  2.73739  3.18146  2.89801  2.37887  2.77519  2.98518  4.58477  3.61503
          0.03151  3.86887  4.59122  0.61958  0.77255  0.48576  0.95510
    232   3.25374  4.65655  4.23379  3.94757  1.01763  3.94440  3.87559  2.77784  3.85469  2.14871  3.50851  4.01510  4.40305  4.02365  3.97530  3.52387  3.55486  2.76828  4.12568  2.49312    236 - -
          2.68618  4.42225  2.77519  2.73123  3.46354  2.40513  3.72494  3.29354  2.67741  2.69355  4.24690  2.90347  2.73739  3.18146  2.89801  2.37887  2.77519  2.98518  4.58477  3.61503
          0.03151  3.86887  4.59122  0.61958  0.77255  0.48576  0.95510
    233   2.74662  4.50460  3.35339  3.19187  4.18743  3.19232  4.26966  3.73188  3.24886  3.35912  4.40879  3.49896  0.83435  3.63775  3.49483  2.91398  3.18789  3.37767  5.37501  4.30803    237 - -
          2.68618  4.42225  2.77519  2.73123  3.46354  2.40513  3.72494  3.29354  2.67741  2.69355  4.24690  2.90347  2.73739  3.18146  2.89801  2.37887  2.77519  2.98518  4.58477  3.61503
          0.03151  3.86887  4.59122  0.61958  0.77255  0.48576  0.95510
    234   2.72040  4.71689  2.70623  2.59133  4.07984  3.18152  3.91801  3.78941  2.82139  3.43668  4.39193  1.16444  3.83319  3.19074  3.17595  2.78771  3.10213  3.41199  5.38616  4.02842    238 - -
          2.68618  4.42225  2.77519  2.73123  3.46354  2.40513  3.72494  3.29354  2.67741  2.69355  4.24690  2.90347  2.73739  3.18146  2.89801  2.37887  2.77519  2.98518  4.58477  3.61503
          0.03151  3.86887  4.59122  0.61958  0.77255  0.48576  0.95510
    235   2.28989  4.26476  3.08629  2.81766  4.15009  2.98142  3.98699  3.59830  2.89675  3.26855  4.12373  3.12075  2.08748  3.23257  3.24338  1.69917  2.73205  3.12707  5.48024  4.21004    239 - -
          2.68618  4.42225  2.77519  2.73123  3.46354  2.40513  3.72494  3.29354  2.67741  2.69355  4.24690  2.90347  2.73739  3.18146  2.89801  2.37887  2.77519  2.98518  4.58477  3.61503
          0.03151  3.86887  4.59122  0.61958  0.77255  0.48576  0.95510
    236   2.74662  4.50460  3.35339  3.19187  4.18743  3.19232  4.26966  3.73188  3.24886  3.35912  4.40879  3.49896  0.83435  3.63775  3.49483  2.91398  3.18789  3.37767  5.37501  4.30803    240 - -
          2.68618  4.42225  2.77519  2.73123  3.46354  2.40513  3.72494  3.29354  2.67741  2.69355  4.24690  2.90347  2.73739  3.18146  2.89801  2.37887  2.77519  2.98518  4.58477  3.61503
          0.03151  3.86887  4.59122  0.61958  0.77255  0.48576  0.95510
    237   2.96879  4.93248  3.14454  2.76664  4.31809  3.45866  3.75714  3.74713  1.04321  3.31298  4.27459  3.19128  3.95923  2.94880  2.43086  3.01099  3.22231  3.45511  5.37420  4.18644    241 - -
          2.68618  4.42225  2.77519  2.73123  3.46354  2.40513  3.72494  3.29354  2.67741  2.69355  4.24690  2.90347  2.73739  3.18146  2.89801  2.37887  2.77519  2.98518  4.58477  3.61503
          0.03151  3.86887  4.59122  0.61958  0.77255  0.48576  0.95510
    238   2.31318  4.23355  3.20324  3.01881  4.07268  2.96350  4.12878  3.59479  3.09234  3.31528  4.24165  3.24419  3.70200  3.44193  3.37850  1.09649  2.79304  3.13068  5.44545  4.15618    242 - -
          2.68618  4.42225  2.77519  2.73123  3.46354  2.40513  3.72494  3.29354  2.67741  2.69355  4.24690  2.90347  2.73739  3.18146  2.89801  2.37887  2.77519  2.98518  4.58477  3.61503
          0.03151  3.86887  4.59122  0.61958  0.77255  0.48576  0.95510
    239   2.63806  4.87864  1.75806  2.25352  4.38608  3.13616  3.75679  3.87105  2.71519  3.47295  4.32061  2.78227  3.75218  2.94030  3.22338  1.86907  2.97540  3.45386  5.64832  4.24005    243 - -
          2.68618  4.42225  2.77519  2.73123  3.46354  2.40513  3.72494  3.29354  2.67741  2.69355  4.24690  2.90347  2.73739  3.18146  2.89801  2.37887  2.77519  2.98518  4.58477  3.61503
          0.03151  3.86887  4.59122  0.61958  0.77255  0.48576  0.95510
    240   1.85184  4.51968  3.20960  2.74854  4.04166  3.27354  3.77097  3.37330  2.40082  3.04008  3.94128  3.13143  3.81559  2.97290  1.93818  2.66041  2.87073  3.04770  5.30642  4.05618    244 - -
          2.68618  4.42225  2.77519  2.73123  3.46354  2.40513  3.72494  3.29354  2.67741  2.69355  4.24690  2.90347  2.73739  3.18146  2.89801  2.37887  2.77519  2.98518  4.58477  3.61503
          0.03151  3.86887  4.59122  0.61958  0.77255  0.48576  0.95510
    241   3.11911  4.55137  4.41046  3.87182  3.04494  4.24085  4.53516  2.17354  3.67092  1.18271  2.02345  4.17769  4.51086  3.93154  3.86572  3.58842  3.35587  2.25213  5.03892  3.88123    245 - -
          2.68618  4.42225  2.77519  2.73123  3.46354  2.40513  3.72494  3.29354  2.67741  2.69355  4.24690  2.90347  2.73739  3.18146  2.89801  2.37887  2.77519  2.98518  4.58477  3.61503
          0.03151  3.86887  4.59122  0.61958  0.77255  0.48576  0.95510
    242   2.66038  4.43620  3.33343  3.23236  4.37478  0.73468  4.35288  3.97350  3.41315  3.62809  4.60378  3.49772  3.82723  3.73758  3.64961  2.83219  3.14134  3.50251  5.47091  4.47655    246 - -
          2.68618  4.42225  2.77519  2.73123  3.46354  2.40513  3.72494  3.29354  2.67741  2.69355  4.24690  2.90347  2.73739  3.18146  2.89801  2.37887  2.77519  2.98518  4.58477  3.61503
          0.03151  3.86887  4.59122  0.61958  0.77255  0.48576  0.95510
    243   1.54102  4.11057  3.32181  3.05153  4.15568  2.89740  4.12918  3.48814  3.10100  3.24933  4.11288  3.22574  3.63839  3.40840  3.40663  1.61506  2.65821  3.00424  5.52581  4.29571    247 - -
          2.68618  4.42225  2.77519  2.73123  3.46354  2.40513  3.72494  3.29354  2.67741  2.69355  4.24690  2.90347  2.73739  3.18146  2.89801  2.37887  2.77519  2.98518  4.58477  3.61503
          0.03151  3.86887  4.59122  0.61958  0.77255  0.48576  0.95510
    244   2.99620  4.36376  4.56029  4.06527  3.45794  4.25551  4.80944  1.39192  3.94185  1.97984  3.28596  4.31032  4.60050  4.22526  4.16066  3.63654  3.26858  1.29310  5.39376  4.18154    248 - -
          2.68618  4.42225  2.77519  2.73123  3.46354  2.40513  3.72494  3.29354  2.67741  2.69355  4.24690  2.90347  2.73739  3.18146  2.89801  2.37887  2.77519  2.98518  4.58477  3.61503
          0.03151  3.86887  4.59122  0.61958  0.77255  0.48576  0.95510
    245   1.54102  4.11057  3.32181  3.05153  4.15568  2.89740  4.12918  3.48814  3.10100  3.24933  4.11288  3.22574  3.63839  3.40840  3.40663  1.61506  2.65821  3.00424  5.52581  4.29571    249 - -
          2.68618  4.42225  2.77519  2.73123  3.46354  2.40513  3.72494  3.29354  2.67741  2.69355  4.24690  2.90347  2.73739  3.18146  2.89801  2.37887  2.77519  2.98518  4.58477  3.61503
          0.03151  3.86887  4.59122  0.61958  0.77255  0.48576  0.95510
    246   3.15121  4.61453  4.18372  3.82353  3.13429  3.97759  4.48040  2.33812  3.59132  0.87963  3.15832  4.09936  4.41355  3.96051  3.76798  3.54800  3.44561  2.37452  5.01230  3.73479    250 - -
          2.68618  4.42225  2.77519  2.73123  3.46354  2.40513  3.72494  3.29354  2.67741  2.69355  4.24690  2.90347  2.73739  3.18146  2.89801  2.37887  2.77519  2.98518  4.58477  3.61503
          0.03151  3.86887  4.59122  0.61958  0.77255  0.48576  0.95510
    247   3.15121  4.61453  4.18372  3.82353  3.13429  3.97759  4.48040  2.33812  3.59132  0.87963  3.15832  4.09936  4.41355  3.96051  3.76798  3.54800  3.44561  2.37452  5.01230  3.73479    251 - -
          2.68618  4.42225  2.77519  2.73123  3.46354  2.40513  3.72494  3.29354  2.67741  2.69355  4.24690  2.90347  2.73739  3.18146  2.89801  2.37887  2.77519  2.98518  4.58477  3.61503
          0.03151  3.86887  4.59122  0.61958  0.77255  0.48576  0.95510
    248   2.66038  4.43620  3.33343  3.23236  4.37478  0.73468  4.35288  3.97350  3.41315  3.62809  4.60378  3.49772  3.82723  3.73758  3.64961  2.83219  3.14134  3.50251  5.47091  4.47655    252 - -
          2.68618  4.42225  2.77519  2.73123  3.46354  2.40513  3.72494  3.29354  2.67741  2.69355  4.24690  2.90347  2.73739  3.18146  2.89801  2.37887  2.77519  2.98518  4.58477  3.61503
          0.03151  3.86887  4.59122  0.61958  0.77255  0.48576  0.95510
    249   1.01896  4.19021  3.45891  3.25001  4.04877  3.01485  4.27249  3.17373  3.26617  3.05552  4.08771  3.40054  3.75373  3.60766  3.51697  2.54052  2.81763  2.82876  5.47628  4.27612    253 - -
          2.68618  4.42225  2.77519  2.73123  3.46354  2.40513  3.72494  3.29354  2.67741  2.69355  4.24690  2.90347  2.73739  3.18146  2.89801  2.37887  2.77519  2.98518  4.58477  3.61503
          0.03151  3.86887  4.59122  0.61958  0.77255  0.48576  0.95510
    250   3.02829  4.44799  4.33062  3.94625  3.37173  4.06268  4.67502  1.08237  3.77432  1.95847  3.30762  4.19210  4.49422  4.12297  3.97130  3.55761  3.32751  1.84575  5.26184  3.99984    254 - -
          2.68618  4.42225  2.77519  2.73123  3.46354  2.40513  3.72494  3.29354  2.67741  2.69355  4.24690  2.90347  2.73739  3.18146  2.89801  2.37887  2.77519  2.98518  4.58477  3.61503
          0.03151  3.86887  4.59122  0.61958  0.77255  0.48576  0.95510
    251   2.66038  4.43620  3.33343  3.23236  4.37478  0.73468  4.35288  3.97350  3.41315  3.62809  4.60378  3.49772  3.82723  3.73758  3.64961  2.83219  3.14134  3.50251  5.47091  4.47655    255 - -
          2.68618  4.42225  2.77519  2.73123  3.46354  2.40513  3.72494  3.29354  2.67741  2.69355  4.24690  2.90347  2.73739  3.18146  2.89801  2.37887  2.77519  2.98518  4.58477  3.61503
          0.03151  3.86887  4.59122  0.61958  0.77255  0.48576  0.95510
    252   2.94915  5.05953  2.48601  1.03050  4.40528  3.27171  3.85816  3.85847  2.73823  3.47615  4.45032  2.93079  3.87611  3.07388  3.14673  2.93189  3.25335  3.54267  5.57753  4.29974    256 - -
          2.68618  4.42225  2.77519  2.73123  3.46354  2.40513  3.72494  3.29354  2.67741  2.69355  4.24690  2.90347  2.73739  3.18146  2.89801  2.37887  2.77519  2.98518  4.58477  3.61503
          0.03151  3.86887  4.59122  0.61958  0.77255  0.48576  0.95510
    253   3.25374  4.65655  4.23379  3.94757  1.01763  3.94440  3.87559  2.77784  3.85469  2.14871  3.50851  4.01510  4.40305  4.02365  3.97530  3.52387  3.55486  2.76828  4.12568  2.49312    257 - -
          2.68618  4.42225  2.77519  2.73123  3.46354  2.40513  3.72494  3.29354  2.67741  2.69355  4.24690  2.90347  2.73739  3.18146  2.89801  2.37887  2.77519  2.98518  4.58477  3.61503
          0.03151  3.86887  4.59122  0.61958  0.77255  0.48576  0.95510
    254   1.01896  4.19021  3.45891  3.25001  4.04877  3.01485  4.27249  3.17373  3.26617  3.05552  4.08771  3.40054  3.75373  3.60766  3.51697  2.54052  2.81763  2.82876  5.47628  4.27612    258 - -
          2.68618  4.42225  2.77519  2.73123  3.46354  2.40513  3.72494  3.29354  2.67741  2.69355  4.24690  2.90347  2.73739  3.18146  2.89801  2.37887  2.77519  2.98518  4.58477  3.61503
          0.03151  3.86887  4.59122  0.61958  0.77255  0.48576  0.95510
    255   2.96879  4.93248  3.14454  2.76664  4.31809  3.45866  3.75714  3.74713  1.04321  3.31298  4.27459  3.19128  3.95923  2.94880  2.43086  3.01099  3.22231  3.45511  5.37420  4.18644    259 - -
          2.68618  4.42225  2.77519  2.73123  3.46354  2.40513  3.72494  3.29354  2.67741  2.69355  4.24690  2.90347  2.73739  3.18146  2.89801  2.37887  2.77519  2.98518  4.58477  3.61503
          0.03151  3.86887  4.59122  0.61958  0.77255  0.48576  0.95510
    256   2.79339  4.94286  2.83200  2.47409  3.88615  3.41264  2.34760  3.67285  2.25957  3.19670  4.08216  2.96337  3.87420  2.03408  2.57865  2.80029  3.02850  3.35976  5.17859  3.76271    260 - -
          2.68618  4.42225  2.77519  2.73123  3.46354  2.40513  3.72494  3.29354  2.67741  2.69355  4.24690  2.90347  2.73739  3.18146  2.89801  2.37887  2.77519  2.98518  4.58477  3.61503
          0.03151  3.86887  4.59122  0.61958  0.77255  0.48576  0.95510
    257   1.01896  4.19021  3.45891  3.25001  4.04877  3.01485  4.27249  3.17373  3.26617  3.05552  4.08771  3.40054  3.75373  3.60766  3.51697  2.54052  2.81763  2.82876  5.47628  4.27612    261 - -
          2.68618  4.42225  2.77519  2.73123  3.46354  2.40513  3.72494  3.29354  2.67741  2.69355  4.24690  2.90347  2.73739  3.18146  2.89801  2.37887  2.77519  2.98518  4.58477  3.61503
          0.03151  3.86887  4.59122  0.61958  0.77255  0.48576  0.95510
    258   2.94915  5.05953  2.48601  1.03050  4.40528  3.27171  3.85816  3.85847  2.73823  3.47615  4.45032  2.93079  3.87611  3.07388  3.14673  2.93189  3.25335  3.54267  5.57753  4.29974    262 - -
          2.68618  4.42225  2.77519  2.73123  3.46354  2.40513  3.72494  3.29354  2.67741  2.69355  4.24690  2.90347  2.73739  3.18146  2.89801  2.37887  2.77519  2.98518  4.58477  3.61503
          0.03151  3.86887  4.59122  0.61958  0.77255  0.48576  0.95510
    259   2.92041  4.37270  4.29018  3.80074  2.03807  3.99310  4.24231  2.15922  3.69010  1.87129  3.16504  4.00049  4.37083  3.90451  3.88498  3.35308  3.18991  1.59375  4.70417  3.27601    263 - -
          2.68618  4.42225  2.77519  2.73123  3.46354  2.40513  3.72494  3.29354  2.67741  2.69355  4.24690  2.90347  2.73739  3.18146  2.89801  2.37887  2.77519  2.98518  4.58477  3.61503
          0.03151  3.86887  4.59122  0.61958  0.77255  0.48576  0.95510
    260   2.31318  4.23355  3.20324  3.01881  4.07268  2.96350  4.12878  3.59479  3.09234  3.31528  4.24165  3.24419  3.70200  3.44193  3.37850  1.09649  2.79304  3.13068  5.44545  4.15618    264 - -
          2.68618  4.42225  2.77519  2.73123  3.46354  2.40513  3.72494  3.29354  2.67741  2.69355  4.24690  2.90347  2.73739  3.18146  2.89801  2.37887  2.77519  2.98518  4.58477  3.61503
          0.03151  3.86887  4.59122  0.61958  0.77255  0.48576  0.95510
    261   2.61617  4.79243  1.83127  2.32685  4.26696  3.17969  3.75947  3.61109  2.68226  3.30242  4.17552  2.84330  3.76781  2.94405  3.16276  2.64447  2.04684  3.25134  5.55442  4.18465    265 - -
          2.68618  4.42225  2.77519  2.73123  3.46354  2.40513  3.72494  3.29354  2.67741  2.69355  4.24690  2.90347  2.73739  3.18146  2.89801  2.37887  2.77519  2.98518  4.58477  3.61503
          0.03151  3.86887  4.59122  0.61958  0.77255  0.48576  0.95510
    262   2.79548  4.61316  3.49528  2.92336  3.60014  3.59508  3.77271  2.96454  2.36836  1.87784  3.60984  3.30996  4.00425  3.02161  1.91072  2.94798  3.03150  2.80835  5.04856  3.76898    266 - -
          2.68618  4.42225  2.77519  2.73123  3.46354  2.40513  3.72494  3.29354  2.67741  2.69355  4.24690  2.90347  2.73739  3.18146  2.89801  2.37887  2.77519  2.98518  4.58477  3.61503
          0.03151  3.86887  4.59122  0.61958  0.77255  0.48576  0.95510
    263   1.01896  4.19021  3.45891  3.25001  4.04877  3.01485  4.27249  3.17373  3.26617  3.05552  4.08771  3.40054  3.75373  3.60766  3.51697  2.54052  2.81763  2.82876  5.47628  4.27612    267 - -
          2.68618  4.42225  2.77519  2.73123  3.46354  2.40513  3.72494  3.29354  2.67741  2.69355  4.24690  2.90347  2.73739  3.18146  2.89801  2.37887  2.77519  2.98518  4.58477  3.61503
          0.03151  3.86887  4.59122  0.61958  0.77255  0.48576  0.95510
    264   2.77865  4.63116  3.26498  2.81763  3.50203  3.56627  3.80416  2.91882  2.54251  1.81811  3.53972  3.24927  3.99424  2.16134  2.83607  2.91954  3.02519  2.79466  5.03860  3.71653    268 - -
          2.68618  4.42225  2.77519  2.73123  3.46354  2.40513  3.72494  3.29354  2.67741  2.69355  4.24690  2.90347  2.73739  3.18146  2.89801  2.37887  2.77519  2.98518  4.58477  3.61503
          0.03151  3.86887  4.59122  0.61958  0.77255  0.48576  0.95510
    265   2.66570  4.75305  2.83694  2.53037  4.28184  2.06457  3.73474  3.70587  1.73149  3.29842  4.15969  2.99288  3.81595  2.91595  2.71827  2.71617  2.97261  3.33631  5.44399  4.17467    269 - -
          2.68618  4.42225  2.77519  2.73123  3.46354  2.40513  3.72494  3.29354  2.67741  2.69355  4.24690  2.90347  2.73739  3.18146  2.89801  2.37887  2.77519  2.98518  4.58477  3.61503
          0.03151  3.86887  4.59122  0.61958  0.77255  0.48576  0.95510
    266   2.80523  4.34880  4.12036  3.78335  3.54742  3.72018  4.58568  2.05036  3.65108  2.23505  3.51308  3.97377  4.28087  4.01113  3.86393  3.22347  3.16685  1.02944  5.33126  4.06267    270 - -
          2.68618  4.42225  2.77519  2.73123  3.46354  2.40513  3.72494  3.29354  2.67741  2.69355  4.24690  2.90347  2.73739  3.18146  2.89801  2.37887  2.77519  2.98518  4.58477  3.61503
          0.03151  3.86887  4.59122  0.61958  0.77255  0.48576  0.95510
    267   3.15121  4.61453  4.18372  3.82353  3.13429  3.97759  4.48040  2.33812  3.59132  0.87963  3.15832  4.09936  4.41355  3.96051  3.76798  3.54800  3.44561  2.37452  5.01230  3.73479    271 - -
          2.68618  4.42225  2.77519  2.73123  3.46354  2.40513  3.72494  3.29354  2.67741  2.69355  4.24690  2.90347  2.73739  3.18146  2.89801  2.37887  2.77519  2.98518  4.58477  3.61503
          0.03151  3.86887  4.59122  0.61958  0.77255  0.48576  0.95510
    268   2.87954  5.39750  1.58862  1.54200  4.68371  3.17410  3.71161  4.18431  2.71506  3.71014  4.56950  2.64789  3.78999  2.88087  3.29287  2.77409  3.16725  3.77515  5.86843  4.38598    272 - -
          2.68618  4.42225  2.77519  2.73123  3.46354  2.40513  3.72494  3.29354  2.67741  2.69355  4.24690  2.90347  2.73739  3.18146  2.89801  2.37887  2.77519  2.98518  4.58477  3.61503
          0.03151  3.86887  4.59122  0.61958  0.77255  0.48576  0.95510
    269   2.31318  4.23355  3.20324  3.01881  4.07268  2.96350  4.12878  3.59479  3.09234  3.31528  4.24165  3.24419  3.70200  3.44193  3.37850  1.09649  2.79304  3.13068  5.44545  4.15618    273 - -
          2.68618  4.42225  2.77519  2.73123  3.46354  2.40513  3.72494  3.29354  2.67741  2.69355  4.24690  2.90347  2.73739  3.18146  2.89801  2.37887  2.77519  2.98518  4.58477  3.61503
          0.03151  3.86887  4.59122  0.61958  0.77255  0.48576  0.95510
    270   3.15121  4.61453  4.18372  3.82353  3.13429  3.97759  4.48040  2.33812  3.59132  0.87963  3.15832  4.09936  4.41355  3.96051  3.76798  3.54800  3.44561  2.37452  5.01230  3.73479    274 - -
          2.68618  4.42225  2.77519  2.73123  3.46354  2.40513  3.72494  3.29354  2.67741  2.69355  4.24690  2.90347  2.73739  3.18146  2.89801  2.37887  2.77519  2.98518  4.58477  3.61503
          0.03151  3.86887  4.59122  0.61958  0.77255  0.48576  0.95510
    271   2.96879  4.93248  3.14454  2.76664  4.31809  3.45866  3.75714  3.74713  1.04321  3.31298  4.27459  3.19128  3.95923  2.94880  2.43086  3.01099  3.22231  3.45511  5.37420  4.18644    275 - -
          2.68618  4.42225  2.77519  2.73123  3.46354  2.40513  3.72494  3.29354  2.67741  2.69355  4.24690  2.90347  2.73739  3.18146  2.89801  2.37887  2.77519  2.98518  4.58477  3.61503
          0.03151  3.86887  4.59122  0.61958  0.77255  0.48576  0.95510
    272   2.66862  4.75783  2.83926  2.52990  4.28405  2.09147  3.73184  3.70767  1.71312  3.29883  4.15981  2.99278  3.81715  2.91217  2.71020  2.71810  2.97391  3.33864  5.44352  4.17439    276 - -
          2.68618  4.42225  2.77519  2.73123  3.46354  2.40513  3.72494  3.29354  2.67741  2.69355  4.24690  2.90347  2.73739  3.18146  2.89801  2.37887  2.77519  2.98518  4.58477  3.61503
          0.03151  3.86887  4.59122  0.61958  0.77255  0.48576  0.95510
    273   1.52476  4.10971  3.32390  3.05344  4.15455  2.89735  4.13001  3.48592  3.10241  3.24797  4.11176  3.22673  3.63844  3.40966  3.40763  1.63249  2.65795  3.00256  5.52515  4.29540    277 - -
          2.68618  4.42225  2.77519  2.73123  3.46354  2.40513  3.72494  3.29354  2.67741  2.69355  4.24690  2.90347  2.73739  3.18146  2.89801  2.37887  2.77519  2.98518  4.58477  3.61503
          0.03151  3.86887  4.59122  0.61958  0.77255  0.48576  0.95510
    274   2.41073  4.25580  3.42484  3.17664  3.96564  3.09521  4.19425  3.09234  3.11955  2.95596  4.00668  3.38662  3.79867  3.51454  3.37843  2.61195  1.17802  2.78770  5.40376  4.18226    278 - -
          2.68618  4.42225  2.77519  2.73123  3.46354  2.40513  3.72494  3.29354  2.67741  2.69355  4.24690  2.90347  2.73739  3.18146  2.89801  2.37887  2.77519  2.98518  4.58477  3.61503
          0.03151  3.86887  4.59122  0.61958  0.77255  0.48576  0.95510
    275   3.11666  4.55013  4.40615  3.86774  3.04586  4.23711  4.53186  2.17452  3.66651  1.19340  2.00473  4.17367  4.50839  3.92841  3.86186  3.58466  3.35367  2.25213  5.03804  3.87929    279 - -
          2.68618  4.42225  2.77519  2.73123  3.46354  2.40513  3.72494  3.29354  2.67741  2.69355  4.24690  2.90347  2.73739  3.18146  2.89801  2.37887  2.77519  2.98518  4.58477  3.61503
          0.03151  3.86887  4.59122  0.61958  0.77255  0.48576  0.95510
    276   3.24185  4.73230  3.83290  3.56159  2.29352  3.82593  3.61678  3.25156  3.41921  2.70642  3.92696  3.71899  4.29984  3.72611  3.60366  3.37891  3.52850  3.12194  3.93715  0.97179    280 - -
          2.68618  4.42225  2.77519  2.73123  3.46354  2.40513  3.72494  3.29354  2.67741  2.69355  4.24690  2.90347  2.73739  3.18146  2.89801  2.37887  2.77519  2.98518  4.58477  3.61503
          0.03151  3.86887  4.59122  0.61958  0.77255  0.48576  0.95510
    277   3.11666  4.55013  4.40615  3.86774  3.04586  4.23711  4.53186  2.17452  3.66651  1.19340  2.00473  4.17367  4.50839  3.92841  3.86186  3.58466  3.35367  2.25213  5.03804  3.87929    281 - -
          2.68618  4.42225  2.77519  2.73123  3.46354  2.40513  3.72494  3.29354  2.67741  2.69355  4.24690  2.90347  2.73739  3.18146  2.89801  2.37887  2.77519  2.98518  4.58477  3.61503
          0.03151  3.86887  4.59122  0.61958  0.77255  0.48576  0.95510
    278   2.99620  4.36376  4.56029  4.06527  3.45794  4.25551  4.80944  1.39192  3.94185  1.97984  3.28596  4.31032  4.60050  4.22526  4.16066  3.63654  3.26858  1.29310  5.39376  4.18154    282 - -
          2.68618  4.42225  2.77519  2.73123  3.46354  2.40513  3.72494  3.29354  2.67741  2.69355  4.24690  2.90347  2.73739  3.18146  2.89801  2.37887  2.77519  2.98518  4.58477  3.61503
          0.03151  3.86887  4.59122  0.61958  0.77255  0.48576  0.95510
    279   2.63741  4.67660  3.03160  2.61048  4.11998  3.33690  3.70463  3.41763  1.76948  3.09059  3.97956  3.04990  3.83833  2.88535  2.61660  2.71435  2.09546  3.10502  5.34223  4.07609    283 - -
          2.68618  4.42225  2.77519  2.73123  3.46354  2.40513  3.72494  3.29354  2.67741  2.69355  4.24690  2.90347  2.73739  3.18146  2.89801  2.37887  2.77519  2.98518  4.58477  3.61503
          0.03151  3.86887  4.59122  0.61958  0.77255  0.48576  0.95510
    280   3.24185  4.73230  3.83290  3.56159  2.29352  3.82593  3.61678  3.25156  3.41921  2.70642  3.92696  3.71899  4.29984  3.72611  3.60366  3.37891  3.52850  3.12194  3.93715  0.97179    284 - -
          2.68618  4.42225  2.77519  2.73123  3.46354  2.40513  3.72494  3.29354  2.67741  2.69355  4.24690  2.90347  2.73739  3.18146  2.89801  2.37887  2.77519  2.98518  4.58477  3.61503
          0.03151  3.86887  4.59122  0.61958  0.77255  0.48576  0.95510
    281   2.66038  4.43620  3.33343  3.23236  4.37478  0.73468  4.35288  3.97350  3.41315  3.62809  4.60378  3.49772  3.82723  3.73758  3.64961  2.83219  3.14134  3.50251  5.47091  4.47655    285 - -
          2.68618  4.42225  2.77519  2.73123  3.46354  2.40513  3.72494  3.29354  2.67741  2.69355  4.24690  2.90347  2.73739  3.18146  2.89801  2.37887  2.77519  2.98518  4.58477  3.61503
          0.03151  3.86887  4.59122  0.61958  0.77255  0.48576  0.95510
    282   2.72040  4.71689  2.70623  2.59133  4.07984  3.18152  3.91801  3.78941  2.82139  3.43668  4.39193  1.16444  3.83319  3.19074  3.17595  2.78771  3.10213  3.41199  5.38616  4.02842    286 - -
          2.68618  4.42225  2.77519  2.73123  3.46354  2.40513  3.72494  3.29354  2.67741  2.69355  4.24690  2.90347  2.73739  3.18146  2.89801  2.37887  2.77519  2.98518  4.58477  3.61503
          0.03151  3.86887  4.59122  0.61958  0.77255  0.48576  0.95510
    283   1.01896  4.19021  3.45891  3.25001  4.04877  3.01485  4.27249  3.17373  3.26617  3.05552  4.08771  3.40054  3.75373  3.60766  3.51697  2.54052  2.81763  2.82876  5.47628  4.27612    287 - -
          2.68618  4.42225  2.77519  2.73123  3.46354  2.40513  3.72494  3.29354  2.67741  2.69355  4.24690  2.90347  2.73739  3.18146  2.89801  2.37887  2.77519  2.98518  4.58477  3.61503
          0.03151  3.86887  4.59122  0.61958  0.77255  0.48576  0.95510
    284   2.66413  4.28148  3.84678  3.38061  3.51138  3.63690  4.24954  1.68888  3.25333  2.25938  3.41815  3.66777  4.13077  3.60483  3.52919  3.00949  2.08217  2.01580  5.18448  3.95253    288 - -
          2.68618  4.42225  2.77519  2.73123  3.46354  2.40513  3.72494  3.29354  2.67741  2.69355  4.24690  2.90347  2.73739  3.18146  2.89801  2.37887  2.77519  2.98518  4.58477  3.61503
          0.03151  3.86887  4.59122  0.61958  0.77255  0.48576  0.95510
    285   2.32355  4.25877  3.21000  2.88536  4.03964  3.04640  3.99024  3.33944  2.88181  3.07745  3.98358  3.18066  2.15102  3.24340  3.21244  2.48579  1.83703  2.95518  5.40427  4.16056    289 - -
          2.68618  4.42225  2.77519  2.73123  3.46354  2.40513  3.72494  3.29354  2.67741  2.69355  4.24690  2.90347  2.73739  3.18146  2.89801  2.37887  2.77519  2.98518  4.58477  3.61503
          0.03151  3.86887  4.59122  0.61958  0.77255  0.48576  0.95510
    286   3.25374  4.65655  4.23379  3.94757  1.01763  3.94440  3.87559  2.77784  3.85469  2.14871  3.50851  4.01510  4.40305  4.02365  3.97530  3.52387  3.55486  2.76828  4.12568  2.49312    290 - -
          2.68618  4.42225  2.77519  2.73123  3.46354  2.40513  3.72494  3.29354  2.67741  2.69355  4.24690  2.90347  2.73739  3.18146  2.89801  2.37887  2.77519  2.98518  4.58477  3.61503
          0.03151  3.86887  4.59122  0.61958  0.77255  0.48576  0.95510
    287   2.41073  4.25580  3.42484  3.17664  3.96564  3.09521  4.19425  3.09234  3.11955  2.95596  4.00668  3.38662  3.79867  3.51454  3.37843  2.61195  1.17802  2.78770  5.40376  4.18226    291 - -
          2.68618  4.42225  2.77519  2.73123  3.46354  2.40513  3.72494  3.29354  2.67741  2.69355  4.24690  2.90347  2.73739  3.18146  2.89801  2.37887  2.77519  2.98518  4.58477  3.61503
          0.03151  3.86887  4.59122  0.61958  0.77255  0.48576  0.95510
    288   3.37860  4.70518  4.35515  3.98571  1.40189  4.18292  3.44244  3.09930  3.85038  2.47501  3.71716  3.89760  4.51021  3.91168  3.95502  3.53928  3.60734  3.01830  3.62482  1.36610    292 - -
          2.68618  4.42225  2.77519  2.73123  3.46354  2.40513  3.72494  3.29354  2.67741  2.69355  4.24690  2.90347  2.73739  3.18146  2.89801  2.37887  2.77519  2.98518  4.58477  3.61503
          0.03151  3.86887  4.59122  0.61958  0.77255  0.48576  0.95510
    289   2.74398  4.90577  2.65613  2.40086  3.81588  3.31900  2.31037  3.70838  2.44999  3.26064  4.13870  2.03645  3.83908  2.88056  2.82595  2.75128  3.01580  3.36956  5.17512  3.70506    293 - -
          2.68618  4.42225  2.77519  2.73123  3.46354  2.40513  3.72494  3.29354  2.67741  2.69355  4.24690  2.90347  2.73739  3.18146  2.89801  2.37887  2.77519  2.98518  4.58477  3.61503
          0.03151  3.86887  4.59122  0.61958  0.77255  0.48576  0.95510
    290   2.99084  4.80896  3.12213  2.88168  3.28216  3.44442  1.15012  3.69321  2.72483  3.18764  4.23029  3.29117  3.99673  3.24786  2.99077  3.06156  3.29408  3.42841  4.74726  3.23311    294 - -
          2.68618  4.42225  2.77519  2.73123  3.46354  2.40513  3.72494  3.29354  2.67741  2.69355  4.24690  2.90347  2.73739  3.18146  2.89801  2.37887  2.77519  2.98518  4.58477  3.61503
          0.03151  3.86887  4.59122  0.61958  0.77255  0.48576  0.95510
    291   3.24185  4.73230  3.83290  3.56159  2.29352  3.82593  3.61678  3.25156  3.41921  2.70642  3.92696  3.71899  4.29984  3.72611  3.60366  3.37891  3.52850  3.12194  3.93715  0.97179    295 - -
          2.68618  4.42225  2.77519  2.73123  3.46354  2.40513  3.72494  3.29354  2.67741  2.69355  4.24690  2.90347  2.73739  3.18146  2.89801  2.37887  2.77519  2.98518  4.58477  3.61503
          0.03151  3.86887  4.59122  0.61958  0.77255  0.48576  0.95510
    292   3.02829  4.44799  4.33062  3.94625  3.37173  4.06268  4.67502  1.08237  3.77432  1.95847  3.30762  4.19210  4.49422  4.12297  3.97130  3.55761  3.32751  1.84575  5.26184  3.99984    296 - -
          2.68618  4.42225  2.77519  2.73123  3.46354  2.40513  3.72494  3.29354  2.67741  2.69355  4.24690  2.90347  2.73739  3.18146  2.89801  2.37887  2.77519  2.98518  4.58477  3.61503
          0.03151  3.86887  4.59122  0.61958  0.77255  0.48576  0.95510
    293   2.99620  4.36376  4.56029  4.06527  3.45794  4.25551  4.80944  1.39192  3.94185  1.97984  3.28596  4.31032  4.60050  4.22526  4.16066  3.63654  3.26858  1.29310  5.39376  4.18154    297 - -
          2.68618  4.42225  2.77519  2.73123  3.46354  2.40513  3.72494  3.29354  2.67741  2.69355  4.24690  2.90347  2.73739  3.18146  2.89801  2.37887  2.77519  2.98518  4.58477  3.61503
          0.03151  3.86887  4.59122  0.61958  0.77255  0.48576  0.95510
    294   2.98569  5.11349  0.92323  2.33260  4.49001  3.20790  3.92781  4.07735  3.01123  3.68631  4.66431  2.88880  3.86043  3.16693  3.52698  2.94843  3.32417  3.71691  5.65932  4.36347    298 - -
          2.68618  4.42225  2.77519  2.73123  3.46354  2.40513  3.72494  3.29354  2.67741  2.69355  4.24690  2.90347  2.73739  3.18146  2.89801  2.37887  2.77519  2.98518  4.58477  3.61503
          0.03151  3.86887  4.59122  0.61958  0.77255  0.48576  0.95510
    295   3.11666  4.55013  4.40615  3.86774  3.04586  4.23711  4.53186  2.17452  3.66651  1.19340  2.00473  4.17367  4.50839  3.92841  3.86186  3.58466  3.35367  2.25213  5.03804  3.87929    299 - -
          2.68618  4.42225  2.77519  2.73123  3.46354  2.40513  3.72494  3.29354  2.67741  2.69355  4.24690  2.90347  2.73739  3.18146  2.89801  2.37887  2.77519  2.98518  4.58477  3.61503
          0.03151  3.86887  4.59122  0.61958  0.77255  0.48576  0.95510
    296   1.01896  4.19021  3.45891  3.25001  4.04877  3.01485  4.27249  3.17373  3.26617  3.05552  4.08771  3.40054  3.75373  3.60766  3.51697  2.54052  2.81763  2.82876  5.47628  4.27612    300 - -
          2.68618  4.42225  2.77519  2.73123  3.46354  2.40513  3.72494  3.29354  2.67741  2.69355  4.24690  2.90347  2.73739  3.18146  2.89801  2.37887  2.77519  2.98518  4.58477  3.61503
          0.03151  3.86887  4.59122  0.61958  0.77255  0.48576  0.95510
    297   2.96879  4.93248  3.14454  2.76664  4.31809  3.45866  3.75714  3.74713  1.04321  3.31298  4.27459  3.19128  3.95923  2.94880  2.43086  3.01099  3.22231  3.45511  5.37420  4.18644    301 - -
          2.68618  4.42225  2.77519  2.73123  3.46354  2.40513  3.72494  3.29354  2.67741  2.69355  4.24690  2.90347  2.73739  3.18146  2.89801  2.37887  2.77519  2.98518  4.58477  3.61503
          0.03151  3.86887  4.59122  0.61958  0.77255  0.48576  0.95510
    298   2.82652  5.11671  2.61204  1.78768  4.45557  3.35354  3.62576  3.86383  1.71924  3.39469  4.24614  2.86165  3.84583  2.77550  2.58667  2.79144  3.06243  3.51374  5.53362  4.21225    302 - -
          2.68618  4.42225  2.77519  2.73123  3.46354  2.40513  3.72494  3.29354  2.67741  2.69355  4.24690  2.90347  2.73739  3.18146  2.89801  2.37887  2.77519  2.98518  4.58477  3.61503
          0.03151  3.86887  4.59122  0.61958  0.77255  0.48576  0.95510
    299   1.49543  4.13280  3.25999  3.03301  4.22050  1.80300  4.15163  3.56285  3.14089  3.31333  4.17546  3.22191  3.64292  3.43271  3.44893  2.37672  2.68529  3.06185  5.56477  4.35589    303 - -
          2.68618  4.42225  2.77519  2.73123  3.46354  2.40513  3.72494  3.29354  2.67741  2.69355  4.24690  2.90347  2.73739  3.18146  2.89801  2.37887  2.77519  2.98518  4.58477  3.61503
          0.03151  3.86887  4.59122  0.61958  0.77255  0.48576  0.95510
    300   2.96879  4.93248  3.14454  2.76664  4.31809  3.45866  3.75714  3.74713  1.04321  3.31298  4.27459  3.19128  3.95923  2.94880  2.43086  3.01099  3.22231  3.45511  5.37420  4.18644    304 - -
          2.68618  4.42225  2.77519  2.73123  3.46354  2.40513  3.72494  3.29354  2.67741  2.69355  4.24690  2.90347  2.73739  3.18146  2.89801  2.37887  2.77519  2.98518  4.58477  3.61503
          0.03151  3.86887  4.59122  0.61958  0.77255  0.48576  0.95510
    301   3.15121  4.61453  4.18372  3.82353  3.13429  3.97759  4.48040  2.33812  3.59132  0.87963  3.15832  4.09936  4.41355  3.96051  3.76798  3.54800  3.44561  2.37452  5.01230  3.73479    305 - -
          2.68618  4.42225  2.77519  2.73123  3.46354  2.40513  3.72494  3.29354  2.67741  2.69355  4.24690  2.90347  2.73739  3.18146  2.89801  2.37887  2.77519  2.98518  4.58477  3.61503
          0.03151  3.86887  4.59122  0.61958  0.77255  0.48576  0.95510
    302   2.84273  4.90791  3.18178  2.65448  3.96014  3.50984  2.31077  3.65280  2.07969  3.17231  4.05730  3.09115  3.92335  2.78792  1.76477  2.87252  3.05550  3.35105  5.16425  3.82392    306 - -
          2.68618  4.42225  2.77519  2.73123  3.46354  2.40513  3.72494  3.29354  2.67741  2.69355  4.24690  2.90347  2.73739  3.18146  2.89801  2.37887  2.77519  2.98518  4.58477  3.61503
          0.03151  3.86887  4.59122  0.61958  0.77255  0.48576  0.95510
    303   2.22538  4.15964  3.28746  2.98223  4.09327  2.95315  4.06027  3.42099  2.98989  3.17640  4.04792  3.20470  3.66501  3.32822  3.30481  1.68591  1.79495  2.97662  5.46170  4.21986    307 - -
          2.68618  4.42225  2.77519  2.73123  3.46354  2.40513  3.72494  3.29354  2.67741  2.69355  4.24690  2.90347  2.73739  3.18146  2.89801  2.37887  2.77519  2.98518  4.58477  3.61503
          0.03151  3.86887  4.59122  0.61958  0.77255  0.48576  0.95510
    304   2.99620  4.36376  4.56029  4.06527  3.45794  4.25551  4.80944  1.39192  3.94185  1.97984  3.28596  4.31032  4.60050  4.22526  4.16066  3.63654  3.26858  1.29310  5.39376  4.18154    308 - -
          2.68618  4.42225  2.77519  2.73123  3.46354  2.40513  3.72494  3.29354  2.67741  2.69355  4.24690  2.90347  2.73739  3.18146  2.89801  2.37887  2.77519  2.98518  4.58477  3.61503
          0.03151  3.86887  4.59122  0.61958  0.77255  0.48576  0.95510
    305   2.99729  4.36439  4.56203  4.06703  3.45676  4.25710  4.81062  1.38164  3.94345  1.97768  3.28455  4.31199  4.60153  4.22651  4.16189  3.63822  3.26955  1.30273  5.39357  4.18174    309 - -
          2.68618  4.42225  2.77519  2.73123  3.46354  2.40513  3.72494  3.29354  2.67741  2.69355  4.24690  2.90347  2.73739  3.18146  2.89801  2.37887  2.77519  2.98518  4.58477  3.61503
          0.03151  3.86887  4.59122  0.61958  0.77255  0.48576  0.95510
    306   2.98569  5.11349  0.92323  2.33260  4.49001  3.20790  3.92781  4.07735  3.01123  3.68631  4.66431  2.88880  3.86043  3.16693  3.52698  2.94843  3.32417  3.71691  5.65932  4.36347    310 - -
          2.68618  4.42225  2.77519  2.73123  3.46354  2.40513  3.72494  3.29354  2.67741  2.69355  4.24690  2.90347  2.73739  3.18146  2.89801  2.37887  2.77519  2.98518  4.58477  3.61503
          0.03151  3.86887  4.59122  0.61958  0.77255  0.48576  0.95510
    307   2.31318  4.23355  3.20324  3.01881  4.07268  2.96350  4.12878  3.59479  3.09234  3.31528  4.24165  3.24419  3.70200  3.44193  3.37850  1.09649  2.79304  3.13068  5.44545  4.15618    311 - -
          2.68618  4.42225  2.77519  2.73123  3.46354  2.40513  3.72494  3.29354  2.67741  2.69355  4.24690  2.90347  2.73739  3.18146  2.89801  2.37887  2.77519  2.98518  4.58477  3.61503
          0.03151  3.86887  4.59122  0.61958  0.77255  0.48576  0.95510
    308   3.15121  4.61453  4.18372  3.82353  3.13429  3.97759  4.48040  2.33812  3.59132  0.87963  3.15832  4.09936  4.41355  3.96051  3.76798  3.54800  3.44561  2.37452  5.01230  3.73479    312 - -
          2.68618  4.42225  2.77519  2.73123  3.46354  2.40513  3.72494  3.29354  2.67741  2.69355  4.24690  2.90347  2.73739  3.18146  2.89801  2.37887  2.77519  2.98518  4.58477  3.61503
          0.03151  3.86887  4.59122  0.61958  0.77255  0.48576  0.95510
    309   3.37860  4.70518  4.35515  3.98571  1.40189  4.18292  3.44244  3.09930  3.85038  2.47501  3.71716  3.89760  4.51021  3.91168  3.95502  3.53928  3.60734  3.01830  3.62482  1.36610    313 - -
          2.68618  4.42225  2.77519  2.73123  3.46354  2.40513  3.72494  3.29354  2.67741  2.69355  4.24690  2.90347  2.73739  3.18146  2.89801  2.37887  2.77519  2.98518  4.58477  3.61503
          0.03151  3.86887  4.59122  0.61958  0.77255  0.48576  0.95510
    310   3.24185  4.73230  3.83290  3.56159  2.29352  3.82593  3.61678  3.25156  3.41921  2.70642  3.92696  3.71899  4.29984  3.72611  3.60366  3.37891  3.52850  3.12194  3.93715  0.97179    314 - -
          2.68618  4.42225  2.77519  2.73123  3.46354  2.40513  3.72494  3.29354  2.67741  2.69355  4.24690  2.90347  2.73739  3.18146  2.89801  2.37887  2.77519  2.98518  4.58477  3.61503
          0.03151  3.86887  4.59122  0.61958  0.77255  0.48576  0.95510
    311   2.31318  4.23355  3.20324  3.01881  4.07268  2.96350  4.12878  3.59479  3.09234  3.31528  4.24165  3.24419  3.70200  3.44193  3.37850  1.09649  2.79304  3.13068  5.44545  4.15618    315 - -
          2.68618  4.42225  2.77519  2.73123  3.46354  2.40513  3.72494  3.29354  2.67741  2.69355  4.24690  2.90347  2.73739  3.18146  2.89801  2.37887  2.77519  2.98518  4.58477  3.61503
          0.03151  3.86887  4.59122  0.61958  0.77255  0.48576  0.95510
    312   2.96358  5.05563  3.35145  2.72733  4.47612  3.58539  3.57327  3.83639  1.46808  3.30877  4.18538  3.13525  3.96870  2.71545  1.61702  2.97031  3.14253  3.52506  5.37520  4.19377    316 - -
          2.68618  4.42225  2.77519  2.73123  3.46354  2.40513  3.72494  3.29354  2.67741  2.69355  4.24690  2.90347  2.73739  3.18146  2.89801  2.37887  2.77519  2.98518  4.58477  3.61503
          0.03151  3.86887  4.59122  0.61958  0.77255  0.48576  0.95510
    313   3.15121  4.61453  4.18372  3.82353  3.13429  3.97759  4.48040  2.33812  3.59132  0.87963  3.15832  4.09936  4.41355  3.96051  3.76798  3.54800  3.44561  2.37452  5.01230  3.73479    317 - -
          2.68618  4.42225  2.77519  2.73123  3.46354  2.40513  3.72494  3.29354  2.67741  2.69355  4.24690  2.90347  2.73739  3.18146  2.89801  2.37887  2.77519  2.98518  4.58477  3.61503
          0.03151  3.86887  4.59122  0.61958  0.77255  0.48576  0.95510
    314   3.37775  4.70410  4.35641  3.98685  1.38829  4.18300  3.44353  3.09665  3.85140  2.47202  3.71453  3.89848  4.51018  3.91242  3.95562  3.53940  3.60649  3.01617  3.62588  1.38112    318 - -
          2.68618  4.42225  2.77519  2.73123  3.46354  2.40513  3.72494  3.29354  2.67741  2.69355  4.24690  2.90347  2.73739  3.18146  2.89801  2.37887  2.77519  2.98518  4.58477  3.61503
          0.03151  3.86887  4.59122  0.61958  0.77255  0.48576  0.95510
    315   2.77546  4.99001  2.70314  2.40553  4.34966  3.34012  3.64214  3.80627  1.73065  3.35261  4.20607  2.04800  3.84211  2.80247  2.57600  2.76962  3.03075  3.45117  5.47064  4.15013    319 - -
          2.68618  4.42225  2.77519  2.73123  3.46354  2.40513  3.72494  3.29354  2.67741  2.69355  4.24690  2.90347  2.73739  3.18146  2.89801  2.37887  2.77519  2.98518  4.58477  3.61503
          0.03151  3.86887  4.59122  0.61958  0.77255  0.48576  0.95510
    316   2.86491  5.05127  2.94169  2.52001  4.39523  3.46124  3.59577  3.81096  1.61749  3.30822  4.17654  2.99281  3.89885  1.98957  2.32025  2.85616  3.07682  3.48408  5.42031  4.15827    320 - -
          2.68618  4.42225  2.77519  2.73123  3.46354  2.40513  3.72494  3.29354  2.67741  2.69355  4.24690  2.90347  2.73739  3.18146  2.89801  2.37887  2.77519  2.98518  4.58477  3.61503
          0.03151  3.86887  4.59122  0.61958  0.77255  0.48576  0.95510
    317   2.88053  5.39916  1.57309  1.55459  4.68525  3.17361  3.71214  4.18615  2.71679  3.71192  4.57165  2.64734  3.79010  2.88158  3.29529  2.77473  3.16847  3.77684  5.87017  4.38718    321 - -
          2.68618  4.42225  2.77519  2.73123  3.46354  2.40513  3.72494  3.29354  2.67741  2.69355  4.24690  2.90347  2.73739  3.18146  2.89801  2.37887  2.77519  2.98518  4.58477  3.61503
          0.03151  3.86887  4.59122  0.61958  0.77255  0.48576  0.95510
    318   2.96415  5.05521  3.35332  2.72856  4.47570  3.58590  3.57339  3.83585  1.47876  3.30834  4.18518  3.13607  3.96913  2.71567  1.60346  2.97109  3.14301  3.52475  5.37477  4.19368    322 - -
          2.68618  4.42225  2.77519  2.73123  3.46354  2.40513  3.72494  3.29354  2.67741  2.69355  4.24690  2.90347  2.73739  3.18146  2.89801  2.37887  2.77519  2.98518  4.58477  3.61503
          0.03151  3.86887  4.59122  0.61958  0.77255  0.48576  0.95510
    319   3.00135  4.84079  3.49163  3.00341  4.19446  3.49008  3.82159  3.73590  2.23582  3.25248  4.25272  3.36343  3.99281  3.04207  0.98390  3.08568  3.26754  3.45999  5.27894  4.12257    323 - -
          2.68618  4.42225  2.77519  2.73123  3.46354  2.40513  3.72494  3.29354  2.67741  2.69355  4.24690  2.90347  2.73739  3.18146  2.89801  2.37887  2.77519  2.98518  4.58477  3.61503
          0.03151  3.86887  4.59122  0.61958  0.77255  0.48576  0.95510
    320   2.35022  4.17241  3.50774  3.12727  3.74248  3.15384  4.08285  2.80779  3.06962  2.75825  3.74188  3.35370  3.80136  3.40815  3.36490  1.81582  2.75886  1.81325  5.23579  3.97249    324 - -
          2.68618  4.42225  2.77519  2.73123  3.46354  2.40513  3.72494  3.29354  2.67741  2.69355  4.24690  2.90347  2.73739  3.18146  2.89801  2.37887  2.77519  2.98518  4.58477  3.61503
          0.03151  3.86887  4.59122  0.61958  0.77255  0.48576  0.95510
    321   2.60821  4.43596  3.24939  2.86323  3.05408  3.39069  3.71345  3.12665  2.82343  2.77527  3.73083  3.22606  3.90492  3.17863  3.15275  1.97365  2.91664  2.86650  4.59916  2.12414    325 - -
          2.68618  4.42225  2.77519  2.73123  3.46354  2.40513  3.72494  3.29354  2.67741  2.69355  4.24690  2.90347  2.73739  3.18146  2.89801  2.37887  2.77519  2.98518  4.58477  3.61503
          0.03151  3.86887  4.59122  0.61958  0.77255  0.48576  0.95510
    322   2.51718  4.26555  3.48289  3.09065  3.59813  2.15629  4.04356  1.85978  3.03346  2.56449  3.59818  3.39712  3.91583  3.38348  3.33292  2.75856  2.86466  2.40991  5.11993  3.86178    326 - -
          2.68618  4.42225  2.77519  2.73123  3.46354  2.40513  3.72494  3.29354  2.67741  2.69355  4.24690  2.90347  2.73739  3.18146  2.89801  2.37887  2.77519  2.98518  4.58477  3.61503
          0.03151  3.86887  4.59122  0.61958  0.77255  0.48576  0.95510
    323   2.81405  5.23594  1.62965  2.11195  4.55641  3.16545  3.72115  4.10342  2.71357  3.64716  4.50299  1.86731  3.78180  2.89761  3.26907  2.74041  3.11703  3.68969  5.78011  4.30949    327 - -
          2.68618  4.42225  2.77519  2.73123  3.46354  2.40513  3.72494  3.29354  2.67741  2.69355  4.24690  2.90347  2.73739  3.18146  2.89801  2.37887  2.77519  2.98518  4.58477  3.61503
          0.03151  3.86887  4.59122  0.61958  0.77255  0.48576  0.95510
    324   2.41073  4.25580  3.42484  3.17664  3.96564  3.09521  4.19425  3.09234  3.11955  2.95596  4.00668  3.38662  3.79867  3.51454  3.37843  2.61195  1.17802  2.78770  5.40376  4.18226    328 - -
          2.68618  4.42225  2.77519  2.73123  3.46354  2.40513  3.72494  3.29354  2.67741  2.69355  4.24690  2.90347  2.73739  3.18146  2.89801  2.37887  2.77519  2.98518  4.58477  3.61503
          0.03151  3.86887  4.59122  0.61958  0.77255  0.48576  0.95510
    325   2.87954  5.39750  1.58862  1.54200  4.68371  3.17410  3.71161  4.18431  2.71506  3.71014  4.56950  2.64789  3.78999  2.88087  3.29287  2.77409  3.16725  3.77515  5.86843  4.38598    329 - -
          2.68618  4.42225  2.77519  2.73123  3.46354  2.40513  3.72494  3.29354  2.67741  2.69355  4.24690  2.90347  2.73739  3.18146  2.89801  2.37887  2.77519  2.98518  4.58477  3.61503
          0.03151  3.86887  4.59122  0.61958  0.77255  0.48576  0.95510
    326   3.24185  4.73230  3.83290  3.56159  2.29352  3.82593  3.61678  3.25156  3.41921  2.70642  3.92696  3.71899  4.29984  3.72611  3.60366  3.37891  3.52850  3.12194  3.93715  0.97179    330 - -
          2.68618  4.42225  2.77519  2.73123  3.46354  2.40513  3.72494  3.29354  2.67741  2.69355  4.24690  2.90347  2.73739  3.18146  2.89801  2.37887  2.77519  2.98518  4.58477  3.61503
          0.03151  3.86887  4.59122  0.61958  0.77255  0.48576  0.95510
    327   2.79198  5.19500  1.73897  2.15880  4.46274  3.22190  3.67757  3.98208  2.57277  3.51304  4.36441  2.72308  3.78936  1.99451  3.07334  2.72917  3.06724  3.59775  5.66718  4.23339    331 - -
          2.68618  4.42225  2.77519  2.73123  3.46354  2.40513  3.72494  3.29354  2.67741  2.69355  4.24690  2.90347  2.73739  3.18146  2.89801  2.37887  2.77519  2.98518  4.58477  3.61503
          0.03151  3.86887  4.59122  0.61958  0.77255  0.48576  0.95510
    328   2.96358  5.05563  3.35145  2.72733  4.47612  3.58539  3.57327  3.83639  1.46808  3.30877  4.18538  3.13525  3.96870  2.71545  1.61702  2.97031  3.14253  3.52506  5.37520  4.19377    332 - -
          2.68618  4.42225  2.77519  2.73123  3.46354  2.40513  3.72494  3.29354  2.67741  2.69355  4.24690  2.90347  2.73739  3.18146  2.89801  2.37887  2.77519  2.98518  4.58477  3.61503
          0.03151  3.86887  4.59122  0.61958  0.77255  0.48576  0.95510
    329   3.25374  4.65655  4.23379  3.94757  1.01763  3.94440  3.87559  2.77784  3.85469  2.14871  3.50851  4.01510  4.40305  4.02365  3.97530  3.52387  3.55486  2.76828  4.12568  2.49312    333 - -
          2.68618  4.42225  2.77519  2.73123  3.46354  2.40513  3.72494  3.29354  2.67741  2.69355  4.24690  2.90347  2.73739  3.18146  2.89801  2.37887  2.77519  2.98518  4.58477  3.61503
          0.03151  3.86887  4.59122  0.61958  0.77255  0.48576  0.95510
    330   2.98569  5.11349  0.92323  2.33260  4.49001  3.20790  3.92781  4.07735  3.01123  3.68631  4.66431  2.88880  3.86043  3.16693  3.52698  2.94843  3.32417  3.71691  5.65932  4.36347    334 - -
          2.68618  4.42225  2.77519  2.73123  3.46354  2.40513  3.72494  3.29354  2.67741  2.69355  4.24690  2.90347  2.73739  3.18146  2.89801  2.37887  2.77519  2.98518  4.58477  3.61503
          0.03151  3.86887  4.59122  0.61958  0.77255  0.48576  0.95510
    331   3.17901  4.56831  4.46314  3.97838  1.86251  4.23981  4.18542  2.31898  3.83709  1.24827  3.00910  4.15918  4.52351  3.99431  3.99055  3.60154  3.41633  2.38879  4.48823  2.99364    335 - -
          2.68618  4.42225  2.77519  2.73123  3.46354  2.40513  3.72494  3.29354  2.67741  2.69355  4.24690  2.90347  2.73739  3.18146  2.89801  2.37887  2.77519  2.98518  4.58477  3.61503
          0.03151  3.86887  4.59122  0.61958  0.77255  0.48576  0.95510
    332   3.25374  4.65655  4.23379  3.94757  1.01763  3.94440  3.87559  2.77784  3.85469  2.14871  3.50851  4.01510  4.40305  4.02365  3.97530  3.52387  3.55486  2.76828  4.12568  2.49312    336 - -
          2.68618  4.42225  2.77519  2.73123  3.46354  2.40513  3.72494  3.29354  2.67741  2.69355  4.24690  2.90347  2.73739  3.18146  2.89801  2.37887  2.77519  2.98518  4.58477  3.61503
          0.03151  3.86887  4.59122  0.61958  0.77255  0.48576  0.95510
    333   2.41073  4.25580  3.42484  3.17664  3.96564  3.09521  4.19425  3.09234  3.11955  2.95596  4.00668  3.38662  3.79867  3.51454  3.37843  2.61195  1.17802  2.78770  5.40376  4.18226    337 - -
          2.68618  4.42225  2.77519  2.73123  3.46354  2.40513  3.72494  3.29354  2.67741  2.69355  4.24690  2.90347  2.73739  3.18146  2.89801  2.37887  2.77519  2.98518  4.58477  3.61503
          0.03151  3.86887  4.59122  0.61958  0.77255  0.48576  0.95510
    334   2.45006  4.51879  2.73137  2.52711  4.19978  3.07188  3.84398  3.71885  2.72557  3.35106  4.19820  1.98775  3.72050  3.05756  3.12256  1.78997  2.84261  3.27199  5.50260  4.15465    338 - -
          2.68618  4.42225  2.77519  2.73123  3.46354  2.40513  3.72494  3.29354  2.67741  2.69355  4.24690  2.90347  2.73739  3.18146  2.89801  2.37887  2.77519  2.98518  4.58477  3.61503
          0.03151  3.86887  4.59122  0.61958  0.77255  0.48576  0.95510
    335   3.00135  4.84079  3.49163  3.00341  4.19446  3.49008  3.82159  3.73590  2.23582  3.25248  4.25272  3.36343  3.99281  3.04207  0.98390  3.08568  3.26754  3.45999  5.27894  4.12257    339 - -
          2.68618  4.42225  2.77519  2.73123  3.46354  2.40513  3.72494  3.29354  2.67741  2.69355  4.24690  2.90347  2.73739  3.18146  2.89801  2.37887  2.77519  2.98518  4.58477  3.61503
          0.03151  3.86887  4.59122  0.61958  0.77255  0.48576  0.95510
    336   3.25374  4.65655  4.23379  3.94757  1.01763  3.94440  3.87559  2.77784  3.85469  2.14871  3.50851  4.01510  4.40305  4.02365  3.97530  3.52387  3.55486  2.76828  4.12568  2.49312    340 - -
          2.68618  4.42225  2.77519  2.73123  3.46354  2.40513  3.72494  3.29354  2.67741  2.69355  4.24690  2.90347  2.73739  3.18146  2.89801  2.37887  2.77519  2.98518  4.58477  3.61503
          0.03151  3.86887  4.59122  0.61958  0.77255  0.48576  0.95510
    337   3.15121  4.61453  4.18372  3.82353  3.13429  3.97759  4.48040  2.33812  3.59132  0.87963  3.15832  4.09936  4.41355  3.96051  3.76798  3.54800  3.44561  2.37452  5.01230  3.73479    341 - -
          2.68618  4.42225  2.77519  2.73123  3.46354  2.40513  3.72494  3.29354  2.67741  2.69355  4.24690  2.90347  2.73739  3.18146  2.89801  2.37887  2.77519  2.98518  4.58477  3.61503
          0.03151  3.86887  4.59122  0.61958  0.77255  0.48576  0.95510
    338   2.87784  4.86350  2.90049  2.65514  4.03160  3.36362  3.81343  3.66177  2.47617  3.16449  4.19242  3.11486  3.91701  1.24045  2.76043  2.92573  3.17480  3.39166  5.30423  3.99773    342 - -
          2.68618  4.42225  2.77519  2.73123  3.46354  2.40513  3.72494  3.29354  2.67741  2.69355  4.24690  2.90347  2.73739  3.18146  2.89801  2.37887  2.77519  2.98518  4.58477  3.61503
          0.03151  3.86887  4.59122  0.61958  0.77255  0.48576  0.95510
    339   2.51205  4.31280  3.40416  2.99899  3.50991  3.32737  3.94416  2.81942  2.88899  1.86017  3.60167  3.32127  3.88678  3.27820  3.18996  1.95734  2.85666  2.60210  5.03896  3.71728    343 - -
          2.68618  4.42225  2.77519  2.73123  3.46354  2.40513  3.72494  3.29354  2.67741  2.69355  4.24690  2.90347  2.73739  3.18146  2.89801  2.37887  2.77519  2.98518  4.58477  3.61503
          0.03151  3.86887  4.59122  0.61958  0.77255  0.48576  0.95510
    340   3.25374  4.65655  4.23379  3.94757  1.01763  3.94440  3.87559  2.77784  3.85469  2.14871  3.50851  4.01510  4.40305  4.02365  3.97530  3.52387  3.55486  2.76828  4.12568  2.49312    344 - -
          2.68618  4.42225  2.77519  2.73123  3.46354  2.40513  3.72494  3.29354  2.67741  2.69355  4.24690  2.90347  2.73739  3.18146  2.89801  2.37887  2.77519  2.98518  4.58477  3.61503
          0.03151  3.86887  4.59122  0.61958  0.77255  0.48576  0.95510
    341   2.45296  4.47542  2.86798  2.60337  4.10431  3.12179  3.84449  3.47948  2.69207  3.18921  4.06328  2.04185  3.74414  3.06153  3.06542  2.55978  1.94721  3.09762  5.42571  4.11323    345 - -
          2.68618  4.42225  2.77519  2.73123  3.46354  2.40513  3.72494  3.29354  2.67741  2.69355  4.24690  2.90347  2.73739  3.18146  2.89801  2.37887  2.77519  2.98518  4.58477  3.61503
          0.03151  3.86887  4.59122  0.61958  0.77255  0.48576  0.95510
    342   2.86491  5.05127  2.94169  2.52001  4.39523  3.46124  3.59577  3.81096  1.61749  3.30822  4.17654  2.99281  3.89885  1.98957  2.32025  2.85616  3.07682  3.48408  5.42031  4.15827    346 - -
          2.68618  4.42225  2.77519  2.73123  3.46354  2.40513  3.72494  3.29354  2.67741  2.69355  4.24690  2.90347  2.73739  3.18146  2.89801  2.37887  2.77519  2.98518  4.58477  3.61503
          0.03151  3.86887  4.59122  0.61958  0.77255  0.48576  0.95510
    343   1.60306  4.21024  3.23138  2.94145  4.09532  2.99001  4.05258  3.39639  2.98304  3.14312  4.04395  3.19958  2.06301  3.31595  3.30882  2.44635  2.72532  2.98031  5.46064  4.22739    347 - -
          2.68618  4.42225  2.77519  2.73123  3.46354  2.40513  3.72494  3.29354  2.67741  2.69355  4.24690  2.90347  2.73739  3.18146  2.89801  2.37887  2.77519  2.98518  4.58477  3.61503
          0.03151  3.86887  4.59122  0.61958  0.77255  0.48576  0.95510
    344   1.01896  4.19021  3.45891  3.25001  4.04877  3.01485  4.27249  3.17373  3.26617  3.05552  4.08771  3.40054  3.75373  3.60766  3.51697  2.54052  2.81763  2.82876  5.47628  4.27612    348 - -
          2.68618  4.42225  2.77519  2.73123  3.46354  2.40513  3.72494  3.29354  2.67741  2.69355  4.24690  2.90347  2.73739  3.18146  2.89801  2.37887  2.77519  2.98518  4.58477  3.61503
          0.03151  3.86887  4.59122  0.61958  0.77255  0.48576  0.95510
    345   3.25374  4.65655  4.23379  3.94757  1.01763  3.94440  3.87559  2.77784  3.85469  2.14871  3.50851  4.01510  4.40305  4.02365  3.97530  3.52387  3.55486  2.76828  4.12568  2.49312    349 - -
          2.68618  4.42225  2.77519  2.73123  3.46354  2.40513  3.72494  3.29354  2.67741  2.69355  4.24690  2.90347  2.73739  3.18146  2.89801  2.37887  2.77519  2.98518  4.58477  3.61503
          0.03151  3.86887  4.59122  0.61958  0.77255  0.48576  0.95510
    346   2.77752  5.15333  1.80660  2.20573  4.46759  3.25423  3.65954  3.93373  1.83750  3.47777  4.31622  2.76065  3.79541  2.81519  2.93427  2.72555  3.04205  3.55348  5.62775  4.23039    350 - -
          2.68618  4.42225  2.77519  2.73123  3.46354  2.40513  3.72494  3.29354  2.67741  2.69355  4.24690  2.90347  2.73739  3.18146  2.89801  2.37887  2.77519  2.98518  4.58477  3.61503
          0.03151  3.86887  4.59122  0.61958  0.77255  0.48576  0.95510
    347   2.98569  5.11349  0.92323  2.33260  4.49001  3.20790  3.92781  4.07735  3.01123  3.68631  4.66431  2.88880  3.86043  3.16693  3.52698  2.94843  3.32417  3.71691  5.65932  4.36347    351 - -
          2.68618  4.42225  2.77519  2.73123  3.46354  2.40513  3.72494  3.29354  2.67741  2.69355  4.24690  2.90347  2.73739  3.18146  2.89801  2.37887  2.77519  2.98518  4.58477  3.61503
          0.03151  3.86887  4.59122  0.61958  0.77255  0.48576  0.95510
    348   3.25374  4.65655  4.23379  3.94757  1.01763  3.94440  3.87559  2.77784  3.85469  2.14871  3.50851  4.01510  4.40305  4.02365  3.97530  3.52387  3.55486  2.76828  4.12568  2.49312    352 - -
          2.68618  4.42225  2.77519  2.73123  3.46354  2.40513  3.72494  3.29354  2.67741  2.69355  4.24690  2.90347  2.73739  3.18146  2.89801  2.37887  2.77519  2.98518  4.58477  3.61503
          0.03151  3.86887  4.59122  0.61958  0.77255  0.48576  0.95510
    349   3.17901  4.56831  4.46314  3.97838  1.86251  4.23981  4.18542  2.31898  3.83709  1.24827  3.00910  4.15918  4.52351  3.99431  3.99055  3.60154  3.41633  2.38879  4.48823  2.99364    353 - -
          2.68618  4.42225  2.77519  2.73123  3.46354  2.40513  3.72494  3.29354  2.67741  2.69355  4.24690  2.90347  2.73739  3.18146  2.89801  2.37887  2.77519  2.98518  4.58477  3.61503
          0.03151  3.86887  4.59122  0.61958  0.77255  0.48576  0.95510
    350   2.31318  4.23355  3.20324  3.01881  4.07268  2.96350  4.12878  3.59479  3.09234  3.31528  4.24165  3.24419  3.70200  3.44193  3.37850  1.09649  2.79304  3.13068  5.44545  4.15618    354 - -
          2.68618  4.42225  2.77519  2.73123  3.46354  2.40513  3.72494  3.29354  2.67741  2.69355  4.24690  2.90347  2.73739  3.18146  2.89801  2.37887  2.77519  2.98518  4.58477  3.61503
          0.03151  3.86887  4.59122  0.61958  0.77255  0.48576  0.95510
    351   2.55618  4.29346  3.52821  3.11995  2.04194  3.39055  3.83478  2.88372  3.08475  2.55019  3.57986  3.39182  3.93272  3.37915  3.37871  1.96579  2.89233  2.66384  4.58574  3.08425    355 - -
          2.68618  4.42225  2.77519  2.73123  3.46354  2.40513  3.72494  3.29354  2.67741  2.69355  4.24690  2.90347  2.73739  3.18146  2.89801  2.37887  2.77519  2.98518  4.58477  3.61503
          0.03151  3.86887  4.59122  0.61958  0.77255  0.48576  0.95510
    352   3.00135  4.84079  3.49163  3.00341  4.19446  3.49008  3.82159  3.73590  2.23582  3.25248  4.25272  3.36343  3.99281  3.04207  0.98390  3.08568  3.26754  3.45999  5.27894  4.12257    356 - -
          2.68618  4.42225  2.77519  2.73123  3.46354  2.40513  3.72494  3.29354  2.67741  2.69355  4.24690  2.90347  2.73739  3.18146  2.89801  2.37887  2.77519  2.98518  4.58477  3.61503
          0.03151  3.86887  4.59122  0.61958  0.77255  0.48576  0.95510
    353   1.75789  4.18185  3.78433  3.38767  3.71217  3.32181  4.29054  2.36621  3.31144  2.52321  3.62451  3.57265  3.95179  3.63469  3.58286  2.74405  2.85396  1.61152  5.32637  4.09980    357 - -
          2.68618  4.42225  2.77519  2.73123  3.46354  2.40513  3.72494  3.29354  2.67741  2.69355  4.24690  2.90347  2.73739  3.18146  2.89801  2.37887  2.77519  2.98518  4.58477  3.61503
          0.03151  3.86887  4.59122  0.61958  0.77255  0.48576  0.95510
    354   2.94915  5.05953  2.48601  1.03050  4.40528  3.27171  3.85816  3.85847  2.73823  3.47615  4.45032  2.93079  3.87611  3.07388  3.14673  2.93189  3.25335  3.54267  5.57753  4.29974    358 - -
          2.68618  4.42225  2.77519  2.73123  3.46354  2.40513  3.72494  3.29354  2.67741  2.69355  4.24690  2.90347  2.73739  3.18146  2.89801  2.37887  2.77519  2.98518  4.58477  3.61503
          0.03151  3.86887  4.59122  0.61958  0.77255  0.48576  0.95510
    355   3.24185  4.73230  3.83290  3.56159  2.29352  3.82593  3.61678  3.25156  3.41921  2.70642  3.92696  3.71899  4.29984  3.72611  3.60366  3.37891  3.52850  3.12194  3.93715  0.97179    359 - -
          2.68618  4.42225  2.77519  2.73123  3.46354  2.40513  3.72494  3.29354  2.67741  2.69355  4.24690  2.90347  2.73739  3.18146  2.89801  2.37887  2.77519  2.98518  4.58477  3.61503
          0.03151  3.86887  4.59122  0.61958  0.77255  0.48576  0.95510
    356   2.74662  4.50460  3.35339  3.19187  4.18743  3.19232  4.26966  3.73188  3.24886  3.35912  4.40879  3.49896  0.83435  3.63775  3.49483  2.91398  3.18789  3.37767  5.37501  4.30803    360 - -
          2.68618  4.42225  2.77519  2.73123  3.46354  2.40513  3.72494  3.29354  2.67741  2.69355  4.24690  2.90347  2.73739  3.18146  2.89801  2.37887  2.77519  2.98518  4.58477  3.61503
          0.03151  3.86887  4.59122  0.61958  0.77255  0.48576  0.95510
    357   2.80425  5.16444  2.30062  1.64054  4.47983  3.21881  3.69299  3.96706  2.56362  3.52298  4.37909  1.94612  3.79895  2.86349  3.03267  2.74885  3.08687  3.58564  5.67566  4.25794    361 - -
          2.68618  4.42225  2.77519  2.73123  3.46354  2.40513  3.72494  3.29354  2.67741  2.69355  4.24690  2.90347  2.73739  3.18146  2.89801  2.37887  2.77519  2.98518  4.58477  3.61503
          0.03151  3.86887  4.59122  0.61958  0.77255  0.48576  0.95510
    358   2.87784  4.86350  2.90049  2.65514  4.03160  3.36362  3.81343  3.66177  2.47617  3.16449  4.19242  3.11486  3.91701  1.24045  2.76043  2.92573  3.17480  3.39166  5.30423  3.99773    362 - -
          2.68618  4.42225  2.77519  2.73123  3.46354  2.40513  3.72494  3.29354  2.67741  2.69355  4.24690  2.90347  2.73739  3.18146  2.89801  2.37887  2.77519  2.98518  4.58477  3.61503
          0.03151  3.86887  4.59122  0.61958  0.77255  0.48576  0.95510
    359   2.99620  4.36376  4.56029  4.06527  3.45794  4.25551  4.80944  1.39192  3.94185  1.97984  3.28596  4.31032  4.60050  4.22526  4.16066  3.63654  3.26858  1.29310  5.39376  4.18154    363 - -
          2.68618  4.42225  2.77519  2.73123  3.46354  2.40513  3.72494  3.29354  2.67741  2.69355  4.24690  2.90347  2.73739  3.18146  2.89801  2.37887  2.77519  2.98518  4.58477  3.61503
          0.03151  3.86887  4.59122  0.61958  0.77255  0.48576  0.95510
    360   2.86491  5.05127  2.94169  2.52001  4.39523  3.46124  3.59577  3.81096  1.61749  3.30822  4.17654  2.99281  3.89885  1.98957  2.32025  2.85616  3.07682  3.48408  5.42031  4.15827    364 - -
          2.68618  4.42225  2.77519  2.73123  3.46354  2.40513  3.72494  3.29354  2.67741  2.69355  4.24690  2.90347  2.73739  3.18146  2.89801  2.37887  2.77519  2.98518  4.58477  3.61503
          0.03151  3.86887  4.59122  0.61958  0.77255  0.48576  0.95510
    361   3.12690  4.49339  4.56906  4.05097  3.16931  4.34641  4.70463  1.51117  3.87487  1.28554  3.02158  4.32834  4.61494  4.12757  4.06241  3.71401  3.37219  1.91680  5.17099  3.98218    365 - -
          2.68618  4.42225  2.77519  2.73123  3.46354  2.40513  3.72494  3.29354  2.67741  2.69355  4.24690  2.90347  2.73739  3.18146  2.89801  2.37887  2.77519  2.98518  4.58477  3.61503
          0.03151  3.86887  4.59122  0.61958  0.77255  0.48576  0.95510
    362   3.15121  4.61453  4.18372  3.82353  3.13429  3.97759  4.48040  2.33812  3.59132  0.87963  3.15832  4.09936  4.41355  3.96051  3.76798  3.54800  3.44561  2.37452  5.01230  3.73479    366 - -
          2.68618  4.42225  2.77519  2.73123  3.46354  2.40513  3.72494  3.29354  2.67741  2.69355  4.24690  2.90347  2.73739  3.18146  2.89801  2.37887  2.77519  2.98518  4.58477  3.61503
          0.03151  3.86887  4.59122  0.61958  0.77255  0.48576  0.95510
    363   3.17901  4.56831  4.46314  3.97838  1.86251  4.23981  4.18542  2.31898  3.83709  1.24827  3.00910  4.15918  4.52351  3.99431  3.99055  3.60154  3.41633  2.38879  4.48823  2.99364    367 - -
          2.68618  4.42225  2.77519  2.73123  3.46354  2.40513  3.72494  3.29354  2.67741  2.69355  4.24690  2.90347  2.73739  3.18146  2.89801  2.37887  2.77519  2.98518  4.58477  3.61503
          0.03151  3.86887  4.59122  0.61958  0.77255  0.48576  0.95510
    364   2.74649  4.98257  2.56362  2.33341  4.26612  3.28318  3.66557  3.81086  2.39288  3.35793  4.21879  2.01835  3.81732  2.03167  2.76907  2.73626  3.02042  3.44974  5.47395  4.09792    368 - -
          2.68618  4.42225  2.77519  2.73123  3.46354  2.40513  3.72494  3.29354  2.67741  2.69355  4.24690  2.90347  2.73739  3.18146  2.89801  2.37887  2.77519  2.98518  4.58477  3.61503
          0.03151  3.86887  4.59122  0.61958  0.77255  0.48576  0.95510
    365   3.03828  4.44041  4.45646  3.91809  3.16907  4.22375  4.58905  1.56028  3.75744  1.63967  2.09665  4.19785  4.51281  4.00449  3.95418  3.56892  3.28225  1.98345  5.12052  3.96708    369 - -
          2.68618  4.42225  2.77519  2.73123  3.46354  2.40513  3.72494  3.29354  2.67741  2.69355  4.24690  2.90347  2.73739  3.18146  2.89801  2.37887  2.77519  2.98518  4.58477  3.61503
          0.03151  3.86887  4.59122  0.61958  0.77255  0.48576  0.95510
    366   3.37860  4.70518  4.35515  3.98571  1.40189  4.18292  3.44244  3.09930  3.85038  2.47501  3.71716  3.89760  4.51021  3.91168  3.95502  3.53928  3.60734  3.01830  3.62482  1.36610    370 - -
          2.68618  4.42225  2.77519  2.73123  3.46354  2.40513  3.72494  3.29354  2.67741  2.69355  4.24690  2.90347  2.73739  3.18146  2.89801  2.37887  2.77519  2.98518  4.58477  3.61503
          0.03151  3.86887  4.59122  0.61958  0.77255  0.48576  0.95510
    367   3.25374  4.65655  4.23379  3.94757  1.01763  3.94440  3.87559  2.77784  3.85469  2.14871  3.50851  4.01510  4.40305  4.02365  3.97530  3.52387  3.55486  2.76828  4.12568  2.49312    371 - -
          2.68618  4.42225  2.77519  2.73123  3.46354  2.40513  3.72494  3.29354  2.67741  2.69355  4.24690  2.90347  2.73739  3.18146  2.89801  2.37887  2.77519  2.98518  4.58477  3.61503
          0.03151  3.86887  4.59122  0.61958  0.77255  0.48576  0.95510
    368   2.50389  4.21285  3.76978  3.34518  3.66430  3.39184  4.24602  2.33494  3.24020  2.47257  3.57688  3.56987  3.98611  3.58500  3.51705  2.79841  1.99970  1.60831  5.27817  4.04772    372 - -
          2.68618  4.42225  2.77519  2.73123  3.46354  2.40513  3.72494  3.29354  2.67741  2.69355  4.24690  2.90347  2.73739  3.18146  2.89801  2.37887  2.77519  2.98518  4.58477  3.61503
          0.03151  3.86887  4.59122  0.61958  0.77255  0.48576  0.95510
    369   2.96879  4.93248  3.14454  2.76664  4.31809  3.45866  3.75714  3.74713  1.04321  3.31298  4.27459  3.19128  3.95923  2.94880  2.43086  3.01099  3.22231  3.45511  5.37420  4.18644    373 - -
          2.68618  4.42225  2.77519  2.73123  3.46354  2.40513  3.72494  3.29354  2.67741  2.69355  4.24690  2.90347  2.73739  3.18146  2.89801  2.37887  2.77519  2.98518  4.58477  3.61503
          0.03151  3.86887  4.59122  0.61958  0.77255  0.48576  0.95510
    370   2.96634  4.51567  4.04553  3.63871  3.20611  3.83138  4.37468  2.38134  3.40699  1.80131  1.38484  3.91665  4.29195  3.78909  3.61273  3.31508  3.27157  2.38704  5.04646  3.80792    374 - -
          2.68618  4.42225  2.77519  2.73123  3.46354  2.40513  3.72494  3.29354  2.67741  2.69355  4.24690  2.90347  2.73739  3.18146  2.89801  2.37887  2.77519  2.98518  4.58477  3.61503
          0.03151  3.86887  4.59122  0.61958  0.77255  0.48576  0.95510
    371   2.94915  5.05953  2.48601  1.03050  4.40528  3.27171  3.85816  3.85847  2.73823  3.47615  4.45032  2.93079  3.87611  3.07388  3.14673  2.93189  3.25335  3.54267  5.57753  4.29974    375 - -
          2.68618  4.42225  2.77519  2.73123  3.46354  2.40513  3.72494  3.29354  2.67741  2.69355  4.24690  2.90347  2.73739  3.18146  2.89801  2.37887  2.77519  2.98518  4.58477  3.61503
          0.03151  3.86887  4.59122  0.61958  0.77255  0.48576  0.95510
    372   2.96415  5.05521  3.35332  2.72856  4.47570  3.58590  3.57339  3.83585  1.47876  3.30834  4.18518  3.13607  3.96913  2.71567  1.60346  2.97109  3.14301  3.52475  5.37477  4.19368    376 - -
          2.68618  4.42225  2.77519  2.73123  3.46354  2.40513  3.72494  3.29354  2.67741  2.69355  4.24690  2.90347  2.73739  3.18146  2.89801  2.37887  2.77519  2.98518  4.58477  3.61503
          0.03151  3.86887  4.59122  0.61958  0.77255  0.48576  0.95510
    373   3.12525  4.49114  4.56962  4.05191  3.17334  4.34619  4.70624  1.49671  3.87604  1.29924  3.02584  4.32876  4.61548  4.12964  4.06390  3.71405  3.37081  1.91028  5.17388  3.98408    377 - -
          2.68618  4.42225  2.77519  2.73123  3.46354  2.40513  3.72494  3.29354  2.67741  2.69355  4.24690  2.90347  2.73739  3.18146  2.89801  2.37887  2.77519  2.98518  4.58477  3.61503
          0.03151  3.86887  4.59122  0.61958  0.77255  0.48576  0.95510
    374   2.77903  5.15707  1.78614  2.20235  4.47072  3.25205  3.66089  3.93774  1.85482  3.48183  4.32068  2.75801  3.79507  2.81691  2.94266  2.72615  3.04419  3.55700  5.63210  4.23299    378 - -
          2.68618  4.42225  2.77519  2.73123  3.46354  2.40513  3.72494  3.29354  2.67741  2.69355  4.24690  2.90347  2.73739  3.18146  2.89801  2.37887  2.77519  2.98518  4.58477  3.61503
          0.03151  3.86887  4.59122  0.61958  0.77255  0.48576  0.95510
    375   1.57886  4.12199  3.44819  3.12514  4.03033  2.98378  4.14406  3.12460  3.10252  3.02354  3.95808  3.29749  3.69866  3.43250  3.39625  2.43105  1.81210  2.75622  5.45570  4.24041    379 - -
          2.68618  4.42225  2.77519  2.73123  3.46354  2.40513  3.72494  3.29354  2.67741  2.69355  4.24690  2.90347  2.73739  3.18146  2.89801  2.37887  2.77519  2.98518  4.58477  3.61503
          0.03151  3.86887  4.59122  0.61958  0.77255  0.48576  0.95510
    376   2.87954  5.39750  1.58862  1.54200  4.68371  3.17410  3.71161  4.18431  2.71506  3.71014  4.56950  2.64789  3.78999  2.88087  3.29287  2.77409  3.16725  3.77515  5.86843  4.38598    380 - -
          2.68618  4.42225  2.77519  2.73123  3.46354  2.40513  3.72494  3.29354  2.67741  2.69355  4.24690  2.90347  2.73739  3.18146  2.89801  2.37887  2.77519  2.98518  4.58477  3.61503
          0.03151  3.86887  4.59122  0.61958  0.77255  0.48576  0.95510
    377   2.99729  4.36439  4.56203  4.06703  3.45676  4.25710  4.81062  1.38164  3.94345  1.97768  3.28455  4.31199  4.60153  4.22651  4.16189  3.63822  3.26955  1.30273  5.39357  4.18174    381 - -
          2.68618  4.42225  2.77519  2.73123  3.46354  2.40513  3.72494  3.29354  2.67741  2.69355  4.24690  2.90347  2.73739  3.18146  2.89801  2.37887  2.77519  2.98518  4.58477  3.61503
          0.03151  3.86887  4.59122  0.61958  0.77255  0.48576  0.95510
    378   2.99620  4.36376  4.56029  4.06527  3.45794  4.25551  4.80944  1.39192  3.94185  1.97984  3.28596  4.31032  4.60050  4.22526  4.16066  3.63654  3.26858  1.29310  5.39376  4.18154    382 - -
          2.68618  4.42225  2.77519  2.73123  3.46354  2.40513  3.72494  3.29354  2.67741  2.69355  4.24690  2.90347  2.73739  3.18146  2.89801  2.37887  2.77519  2.98518  4.58477  3.61503
          0.03151  3.86887  4.59122  0.61958  0.77255  0.48576  0.95510
    379   1.59572  4.12281  3.44725  3.12400  4.02948  2.98473  4.14319  3.12347  3.10112  3.02246  3.95726  3.29721  3.69919  3.43149  3.39500  2.43188  1.79291  2.75563  5.45493  4.23944    383 - -
          2.68618  4.42225  2.77519  2.73123  3.46354  2.40513  3.72494  3.29354  2.67741  2.69355  4.24690  2.90347  2.73739  3.18146  2.89801  2.37887  2.77519  2.98518  4.58477  3.61503
          0.03151  3.86887  4.59122  0.61958  0.77255  0.48576  0.95510
    380   2.31318  4.23355  3.20324  3.01881  4.07268  2.96350  4.12878  3.59479  3.09234  3.31528  4.24165  3.24419  3.70200  3.44193  3.37850  1.09649  2.79304  3.13068  5.44545  4.15618    384 - -
          2.68618  4.42225  2.77519  2.73123  3.46354  2.40513  3.72494  3.29354  2.67741  2.69355  4.24690  2.90347  2.73739  3.18146  2.89801  2.37887  2.77519  2.98518  4.58477  3.61503
          0.03151  3.86887  4.59122  0.61958  0.77255  0.48576  0.95510
    381   1.01896  4.19021  3.45891  3.25001  4.04877  3.01485  4.27249  3.17373  3.26617  3.05552  4.08771  3.40054  3.75373  3.60766  3.51697  2.54052  2.81763  2.82876  5.47628  4.27612    385 - -
          2.68618  4.42225  2.77519  2.73123  3.46354  2.40513  3.72494  3.29354  2.67741  2.69355  4.24690  2.90347  2.73739  3.18146  2.89801  2.37887  2.77519  2.98518  4.58477  3.61503
          0.03151  3.86887  4.59122  0.61958  0.77255  0.48576  0.95510
    382   2.86685  4.98481  3.15355  2.62829  4.31164  3.50722  3.59335  3.74793  2.00196  3.23973  4.12139  3.06942  3.92106  2.00091  1.71940  2.88011  3.07345  3.43599  5.34940  4.10679    386 - -
          2.68618  4.42225  2.77519  2.73123  3.46354  2.40513  3.72494  3.29354  2.67741  2.69355  4.24690  2.90347  2.73739  3.18146  2.89801  2.37887  2.77519  2.98518  4.58477  3.61503
          0.03151  3.86887  4.59122  0.61958  0.77255  0.48576  0.95510
    383   2.72052  4.52028  3.32427  2.86040  3.52241  3.56971  3.85126  2.04807  2.64824  2.39034  3.49964  3.28429  3.99509  2.21281  2.95630  2.90198  2.97232  2.56705  5.05909  3.77102    387 - -
          2.68618  4.42225  2.77519  2.73123  3.46354  2.40513  3.72494  3.29354  2.67741  2.69355  4.24690  2.90347  2.73739  3.18146  2.89801  2.37887  2.77519  2.98518  4.58477  3.61503
          0.03151  3.86887  4.59122  0.61958  0.77255  0.48576  0.95510
    384   3.15121  4.61453  4.18372  3.82353  3.13429  3.97759  4.48040  2.33812  3.59132  0.87963  3.15832  4.09936  4.41355  3.96051  3.76798  3.54800  3.44561  2.37452  5.01230  3.73479    388 - -
          2.68618  4.42225  2.77519  2.73123  3.46354  2.40513  3.72494  3.29354  2.67741  2.69355  4.24690  2.90347  2.73739  3.18146  2.89801  2.37887  2.77519  2.98518  4.58477  3.61503
          0.03151  3.86887  4.59122  0.61958  0.77255  0.48576  0.95510
    385   2.66038  4.43620  3.33343  3.23236  4.37478  0.73468  4.35288  3.97350  3.41315  3.62809  4.60378  3.49772  3.82723  3.73758  3.64961  2.83219  3.14134  3.50251  5.47091  4.47655    389 - -
          2.68618  4.42225  2.77519  2.73123  3.46354  2.40513  3.72494  3.29354  2.67741  2.69355  4.24690  2.90347  2.73739  3.18146  2.89801  2.37887  2.77519  2.98518  4.58477  3.61503
          0.03151  3.86887  4.59122  0.61958  0.77255  0.48576  0.95510
    386   2.62324  4.71987  2.89602  2.53510  4.20741  3.28040  3.69649  3.62325  1.76711  3.22589  4.08259  2.98880  3.80856  2.87218  2.65186  1.96643  2.92305  3.26269  5.40044  4.10705    390 - -
          2.68618  4.42225  2.77519  2.73123  3.46354  2.40513  3.72494  3.29354  2.67741  2.69355  4.24690  2.90347  2.73739  3.18146  2.89801  2.37887  2.77519  2.98518  4.58477  3.61503
          0.03151  3.86887  4.59122  0.61958  0.77255  0.48576  0.95510
    387   3.32955  4.70554  4.08562  3.79080  2.66253  3.72608  3.89535  3.35297  3.51308  2.74849  3.98694  3.94058  4.24351  3.90088  3.64207  3.53329  3.62976  3.24321  0.89258  2.66481    391 - -
          2.68618  4.42225  2.77519  2.73123  3.46354  2.40513  3.72494  3.29354  2.67741  2.69355  4.24690  2.90347  2.73739  3.18146  2.89801  2.37887  2.77519  2.98518  4.58477  3.61503
          0.03151  3.86887  4.59122  0.61958  0.77255  0.48576  0.95510
    388   3.15121  4.61453  4.18372  3.82353  3.13429  3.97759  4.48040  2.33812  3.59132  0.87963  3.15832  4.09936  4.41355  3.96051  3.76798  3.54800  3.44561  2.37452  5.01230  3.73479    392 - -
          2.68618  4.42225  2.77519  2.73123  3.46354  2.40513  3.72494  3.29354  2.67741  2.69355  4.24690  2.90347  2.73739  3.18146  2.89801  2.37887  2.77519  2.98518  4.58477  3.61503
          0.03151  3.86887  4.59122  0.61958  0.77255  0.48576  0.95510
    389   2.72040  4.71689  2.70623  2.59133  4.07984  3.18152  3.91801  3.78941  2.82139  3.43668  4.39193  1.16444  3.83319  3.19074  3.17595  2.78771  3.10213  3.41199  5.38616  4.02842    393 - -
          2.68618  4.42225  2.77519  2.73123  3.46354  2.40513  3.72494  3.29354  2.67741  2.69355  4.24690  2.90347  2.73739  3.18146  2.89801  2.37887  2.77519  2.98518  4.58477  3.61503
          0.03151  3.86887  4.59122  0.61958  0.77255  0.48576  0.95510
    390   2.77865  4.63116  3.26498  2.81763  3.50203  3.56627  3.80416  2.91882  2.54251  1.81811  3.53972  3.24927  3.99424  2.16134  2.83607  2.91954  3.02519  2.79466  5.03860  3.71653    394 - -
          2.68618  4.42225  2.77519  2.73123  3.46354  2.40513  3.72494  3.29354  2.67741  2.69355  4.24690  2.90347  2.73739  3.18146  2.89801  2.37887  2.77519  2.98518  4.58477  3.61503
          0.03151  3.86887  4.59122  0.61958  0.77255  0.48576  0.95510
    391   2.80523  4.34880  4.12036  3.78335  3.54742  3.72018  4.58568  2.05036  3.65108  2.23505  3.51308  3.97377  4.28087  4.01113  3.86393  3.22347  3.16685  1.02944  5.33126  4.06267    395 - -
          2.68618  4.42225  2.77519  2.73123  3.46354  2.40513  3.72494  3.29354  2.67741  2.69355  4.24690  2.90347  2.73739  3.18146  2.89801  2.37887  2.77519  2.98518  4.58477  3.61503
          0.03151  3.86887  4.59122  0.61958  0.77255  0.48576  0.95510
    392   1.01896  4.19021  3.45891  3.25001  4.04877  3.01485  4.27249  3.17373  3.26617  3.05552  4.08771  3.40054  3.75373  3.60766  3.51697  2.54052  2.81763  2.82876  5.47628  4.27612    396 - -
          2.68618  4.42225  2.77519  2.73123  3.46354  2.40513  3.72494  3.29354  2.67741  2.69355  4.24690  2.90347  2.73739  3.18146  2.89801  2.37887  2.77519  2.98518  4.58477  3.61503
          0.03151  3.86887  4.59122  0.61958  0.77255  0.48576  0.95510
    393   3.24185  4.73230  3.83290  3.56159  2.29352  3.82593  3.61678  3.25156  3.41921  2.70642  3.92696  3.71899  4.29984  3.72611  3.60366  3.37891  3.52850  3.12194  3.93715  0.97179    397 - -
          2.68618  4.42225  2.77519  2.73123  3.46354  2.40513  3.72494  3.29354  2.67741  2.69355  4.24690  2.90347  2.73739  3.18146  2.89801  2.37887  2.77519  2.98518  4.58477  3.61503
          0.03151  3.86887  4.59122  0.61958  0.77255  0.48576  0.95510
    394   3.25374  4.65655  4.23379  3.94757  1.01763  3.94440  3.87559  2.77784  3.85469  2.14871  3.50851  4.01510  4.40305  4.02365  3.97530  3.52387  3.55486  2.76828  4.12568  2.49312    398 - -
          2.68618  4.42225  2.77519  2.73123  3.46354  2.40513  3.72494  3.29354  2.67741  2.69355  4.24690  2.90347  2.73739  3.18146  2.89801  2.37887  2.77519  2.98518  4.58477  3.61503
          0.03151  3.86887  4.59122  0.61958  0.77255  0.48576  0.95510
    395   1.01896  4.19021  3.45891  3.25001  4.04877  3.01485  4.27249  3.17373  3.26617  3.05552  4.08771  3.40054  3.75373  3.60766  3.51697  2.54052  2.81763  2.82876  5.47628  4.27612    399 - -
          2.68618  4.42225  2.77519  2.73123  3.46354  2.40513  3.72494  3.29354  2.67741  2.69355  4.24690  2.90347  2.73739  3.18146  2.89801  2.37887  2.77519  2.98518  4.58477  3.61503
          0.03151  3.86887  4.59122  0.61958  0.77255  0.48576  0.95510
    396   1.01896  4.19021  3.45891  3.25001  4.04877  3.01485  4.27249  3.17373  3.26617  3.05552  4.08771  3.40054  3.75373  3.60766  3.51697  2.54052  2.81763  2.82876  5.47628  4.27612    400 - -
          2.68618  4.42225  2.77519  2.73123  3.46354  2.40513  3.72494  3.29354  2.67741  2.69355  4.24690  2.90347  2.73739  3.18146  2.89801  2.37887  2.77519  2.98518  4.58477  3.61503
          0.03151  3.86887  4.59122  0.61958  0.77255  0.48576  0.95510
    397   2.96879  4.93248  3.14454  2.76664  4.31809  3.45866  3.75714  3.74713  1.04321  3.31298  4.27459  3.19128  3.95923  2.94880  2.43086  3.01099  3.22231  3.45511  5.37420  4.18644    401 - -
          2.68618  4.42225  2.77519  2.73123  3.46354  2.40513  3.72494  3.29354  2.67741  2.69355  4.24690  2.90347  2.73739  3.18146  2.89801  2.37887  2.77519  2.98518  4.58477  3.61503
          0.03151  3.86887  4.59122  0.61958  0.77255  0.48576  0.95510
    398   2.65255  4.85114  2.50221  1.75264  4.29628  3.20025  3.72467  3.72846  2.57852  3.34227  4.19815  2.83250  3.77680  2.90507  3.01767  1.92077  2.96401  3.35416  5.54432  4.17816    402 - -
          2.68618  4.42225  2.77519  2.73123  3.46354  2.40513  3.72494  3.29354  2.67741  2.69355  4.24690  2.90347  2.73739  3.18146  2.89801  2.37887  2.77519  2.98518  4.58477  3.61503
          0.03151  3.86887  4.59122  0.61958  0.77255  0.48576  0.95510
    399   2.94915  5.05953  2.48601  1.03050  4.40528  3.27171  3.85816  3.85847  2.73823  3.47615  4.45032  2.93079  3.87611  3.07388  3.14673  2.93189  3.25335  3.54267  5.57753  4.29974    403 - -
          2.68618  4.42225  2.77519  2.73123  3.46354  2.40513  3.72494  3.29354  2.67741  2.69355  4.24690  2.90347  2.73739  3.18146  2.89801  2.37887  2.77519  2.98518  4.58477  3.61503
          0.03151  3.86887  4.59122  0.61958  0.77255  0.48576  0.95510
    400   1.77847  4.18329  3.79169  3.39466  3.70868  3.33034  4.29565  2.35337  3.31782  2.51641  3.62011  3.57988  3.95839  3.64105  3.58850  2.75240  2.85827  1.59160  5.32634  4.09980    404 - -
          2.68623  4.42230  2.77485  2.73128  3.46359  2.40517  3.72499  3.29359  2.67745  2.69360  4.24694  2.90351  2.73744  3.18151  2.89805  2.37865  2.77524  2.98523  4.58482  3.61508
          0.24105  1.58934  4.59122  0.66519  0.72191  0.48576  0.95510
    401   3.00135  4.84079  3.49163  3.00341  4.19446  3.49008  3.82159  3.73590  2.23582  3.25248  4.25272  3.36343  3.99281  3.04207  0.98390  3.08568  3.26754  3.45999  5.27894  4.12257    407 - -
          2.68618  4.42225  2.77519  2.73123  3.46354  2.40513  3.72494  3.29354  2.67741  2.69355  4.24690  2.90347  2.73739  3.18146  2.89801  2.37887  2.77519  2.98518  4.58477  3.61503
          0.03151  3.86887  4.59122  0.61958  0.77255  0.48576  0.95510
    402   2.70789  4.56305  3.07684  2.02827  3.70249  3.51269  3.84852  2.03636  2.69776  2.58398  3.63003  3.17508  3.96173  3.08808  3.06384  2.86553  2.96283  2.50009  5.19143  3.90198    408 - -
          2.68618  4.42225  2.77519  2.73123  3.46354  2.40513  3.72494  3.29354  2.67741  2.69355  4.24690  2.90347  2.73739  3.18146  2.89801  2.37887  2.77519  2.98518  4.58477  3.61503
          0.03151  3.86887  4.59122  0.61958  0.77255  0.48576  0.95510
    403   2.21913  4.18596  3.10621  2.90138  4.26625  1.80273  4.08904  3.73238  3.05814  3.40517  4.23934  3.14688  3.63730  3.35087  3.39191  1.61594  2.69904  3.18287  5.58803  4.34179    409 - -
          2.68618  4.42225  2.77519  2.73123  3.46354  2.40513  3.72494  3.29354  2.67741  2.69355  4.24690  2.90347  2.73739  3.18146  2.89801  2.37887  2.77519  2.98518  4.58477  3.61503
          0.03151  3.86887  4.59122  0.61958  0.77255  0.48576  0.95510
    404   1.58620  4.20865  3.23393  2.94304  4.09456  2.98938  4.05303  3.39540  2.98415  3.14248  4.04281  3.20022  2.09068  3.31660  3.30987  2.44532  2.72415  2.97910  5.46013  4.22715    410 - -
          2.68618  4.42225  2.77519  2.73123  3.46354  2.40513  3.72494  3.29354  2.67741  2.69355  4.24690  2.90347  2.73739  3.18146  2.89801  2.37887  2.77519  2.98518  4.58477  3.61503
          0.03151  3.86887  4.59122  0.61958  0.77255  0.48576  0.95510
    405   2.50309  4.57705  2.64997  2.49518  4.30067  1.94311  3.87143  3.81929  2.78219  3.43850  4.29051  1.87758  3.73205  3.08699  3.19134  2.57982  2.89947  3.35997  5.56854  4.24092    411 - -
          2.68618  4.42225  2.77519  2.73123  3.46354  2.40513  3.72494  3.29354  2.67741  2.69355  4.24690  2.90347  2.73739  3.18146  2.89801  2.37887  2.77519  2.98518  4.58477  3.61503
          0.03151  3.86887  4.59122  0.61958  0.77255  0.48576  0.95510
    406   2.72040  4.71689  2.70623  2.59133  4.07984  3.18152  3.91801  3.78941  2.82139  3.43668  4.39193  1.16444  3.83319  3.19074  3.17595  2.78771  3.10213  3.41199  5.38616  4.02842    412 - -
          2.68618  4.42225  2.77519  2.73123  3.46354  2.40513  3.72494  3.29354  2.67741  2.69355  4.24690  2.90347  2.73739  3.18146  2.89801  2.37887  2.77519  2.98518  4.58477  3.61503
          0.03151  3.86887  4.59122  0.61958  0.77255  0.48576  0.95510
    407   2.86155  4.36667  3.97320  3.47608  2.74664  3.86634  3.90187  1.82838  3.31907  2.11854  3.29696  3.72178  4.23394  3.60907  3.54650  3.19246  3.10545  2.30908  4.41779  2.04667    413 - -
          2.68618  4.42225  2.77519  2.73123  3.46354  2.40513  3.72494  3.29354  2.67741  2.69355  4.24690  2.90347  2.73739  3.18146  2.89801  2.37887  2.77519  2.98518  4.58477  3.61503
          0.03151  3.86887  4.59122  0.61958  0.77255  0.48576  0.95510
    408   3.31609  4.63851  4.42991  4.03304  1.43985  4.15580  3.50325  3.00450  3.85841  2.35564  3.60060  3.93587  4.48519  3.93144  3.94425  3.52541  3.54617  2.94130  2.02569  1.99438    414 - -
          2.68618  4.42225  2.77519  2.73123  3.46354  2.40513  3.72494  3.29354  2.67741  2.69355  4.24690  2.90347  2.73739  3.18146  2.89801  2.37887  2.77519  2.98518  4.58477  3.61503
          0.03151  3.86887  4.59122  0.61958  0.77255  0.48576  0.95510
    409   2.94915  5.05953  2.48601  1.03050  4.40528  3.27171  3.85816  3.85847  2.73823  3.47615  4.45032  2.93079  3.87611  3.07388  3.14673  2.93189  3.25335  3.54267  5.57753  4.29974    415 - -
          2.68618  4.42225  2.77519  2.73123  3.46354  2.40513  3.72494  3.29354  2.67741  2.69355  4.24690  2.90347  2.73739  3.18146  2.89801  2.37887  2.77519  2.98518  4.58477  3.61503
          0.03151  3.86887  4.59122  0.61958  0.77255  0.48576  0.95510
    410   2.94915  5.05953  2.48601  1.03050  4.40528  3.27171  3.85816  3.85847  2.73823  3.47615  4.45032  2.93079  3.87611  3.07388  3.14673  2.93189  3.25335  3.54267  5.57753  4.29974    416 - -
          2.68618  4.42225  2.77519  2.73123  3.46354  2.40513  3.72494  3.29354  2.67741  2.69355  4.24690  2.90347  2.73739  3.18146  2.89801  2.37887  2.77519  2.98518  4.58477  3.61503
          0.24105  3.86887  1.64341  0.61958  0.77255  0.48576  0.95510
    411   2.86697  4.36121  4.01138  3.63112  3.24700  3.81488  4.40485  1.38261  3.45324  1.89493  3.23378  3.90478  4.27896  3.83156  3.67345  3.30187  3.17590  1.88405  5.08367  3.79381    417 - -
          2.68618  4.42225  2.77519  2.73123  3.46354  2.40513  3.72494  3.29354  2.67741  2.69355  4.24690  2.90347  2.73739  3.18146  2.89801  2.37887  2.77519  2.98518  4.58477  3.61503
          0.03872  3.66654  4.38888  0.61958  0.77255  0.63991  0.74937
    412   2.78798  4.61764  3.25901  2.83317  3.91913  3.29880  3.71034  3.45680  2.21137  3.01202  4.03105  3.20257  3.82333  2.95294  1.35377  2.88952  3.07624  3.19303  5.09445  3.90377    418 - -
          2.68618  4.42225  2.77519  2.73123  3.46354  2.40513  3.72494  3.29354  2.67741  2.69355  4.24690  2.90347  2.73739  3.18146  2.89801  2.37887  2.77519  2.98518  4.58477  3.61503
          0.03872  3.66654  4.38888  0.61958  0.77255  0.63991  0.74937
    413   2.79427  4.72406  2.95700  2.63487  4.06219  3.29272  3.67525  3.48136  1.36895  3.09939  4.08540  3.06383  3.81881  2.88886  2.44051  2.85775  3.07068  3.20513  5.21340  4.00002    419 - -
          2.68618  4.42225  2.77519  2.73123  3.46354  2.40513  3.72494  3.29354  2.67741  2.69355  4.24690  2.90347  2.73739  3.18146  2.89801  2.37887  2.77519  2.98518  4.58477  3.61503
          0.03872  3.66654  4.38888  0.61958  0.77255  0.63991  0.74937
    414   2.64496  4.25741  3.82434  3.49503  3.41030  3.49219  4.33533  2.10923  3.35842  2.14627  3.42340  3.71352  4.07373  3.73949  3.58753  2.99374  3.01787  1.33985  5.15397  3.86600    420 - -
          2.68618  4.42225  2.77519  2.73123  3.46354  2.40513  3.72494  3.29354  2.67741  2.69355  4.24690  2.90347  2.73739  3.18146  2.89801  2.37887  2.77519  2.98518  4.58477  3.61503
          0.03872  3.66654  4.38888  0.61958  0.77255  0.40019  1.10925
    415   2.96879  4.93248  3.14454  2.76664  4.31809  3.45866  3.75714  3.74713  1.04321  3.31298  4.27459  3.19128  3.95923  2.94880  2.43086  3.01099  3.22231  3.45511  5.37420  4.18644    421 - -
          2.68618  4.42225  2.77519  2.73123  3.46354  2.40513  3.72494  3.29354  2.67741  2.69355  4.24690  2.90347  2.73739  3.18146  2.89801  2.37887  2.77519  2.98518  4.58477  3.61503
          0.03151  3.86887  4.59122  0.61958  0.77255  0.48576  0.95510
    416   1.54102  4.11057  3.32181  3.05153  4.15568  2.89740  4.12918  3.48814  3.10100  3.24933  4.11288  3.22574  3.63839  3.40840  3.40663  1.61506  2.65821  3.00424  5.52581  4.29571    422 - -
          2.68618  4.42225  2.77519  2.73123  3.46354  2.40513  3.72494  3.29354  2.67741  2.69355  4.24690  2.90347  2.73739  3.18146  2.89801  2.37887  2.77519  2.98518  4.58477  3.61503
          0.03151  3.86887  4.59122  0.61958  0.77255  0.48576  0.95510
    417   2.96879  4.93248  3.14454  2.76664  4.31809  3.45866  3.75714  3.74713  1.04321  3.31298  4.27459  3.19128  3.95923  2.94880  2.43086  3.01099  3.22231  3.45511  5.37420  4.18644    423 - -
          2.68618  4.42225  2.77519  2.73123  3.46354  2.40513  3.72494  3.29354  2.67741  2.69355  4.24690  2.90347  2.73739  3.18146  2.89801  2.37887  2.77519  2.98518  4.58477  3.61503
          0.03151  3.86887  4.59122  0.61958  0.77255  0.48576  0.95510
    418   2.92041  4.37270  4.29018  3.80074  2.03807  3.99310  4.24231  2.15922  3.69010  1.87129  3.16504  4.00049  4.37083  3.90451  3.88498  3.35308  3.18991  1.59375  4.70417  3.27601    424 - -
          2.68618  4.42225  2.77519  2.73123  3.46354  2.40513  3.72494  3.29354  2.67741  2.69355  4.24690  2.90347  2.73739  3.18146  2.89801  2.37887  2.77519  2.98518  4.58477  3.61503
          0.03151  3.86887  4.59122  0.61958  0.77255  0.48576  0.95510
    419   3.15121  4.61453  4.18372  3.82353  3.13429  3.97759  4.48040  2.33812  3.59132  0.87963  3.15832  4.09936  4.41355  3.96051  3.76798  3.54800  3.44561  2.37452  5.01230  3.73479    425 - -
          2.68618  4.42225  2.77519  2.73123  3.46354  2.40513  3.72494  3.29354  2.67741  2.69355  4.24690  2.90347  2.73739  3.18146  2.89801  2.37887  2.77519  2.98518  4.58477  3.61503
          0.03151  3.86887  4.59122  0.61958  0.77255  0.48576  0.95510
    420   2.80523  4.34880  4.12036  3.78335  3.54742  3.72018  4.58568  2.05036  3.65108  2.23505  3.51308  3.97377  4.28087  4.01113  3.86393  3.22347  3.16685  1.02944  5.33126  4.06267    426 - -
          2.68618  4.42225  2.77519  2.73123  3.46354  2.40513  3.72494  3.29354  2.67741  2.69355  4.24690  2.90347  2.73739  3.18146  2.89801  2.37887  2.77519  2.98518  4.58477  3.61503
          0.03151  3.86887  4.59122  0.61958  0.77255  0.48576  0.95510
    421   2.67450  4.61264  3.01839  2.00789  3.72283  3.45588  3.75764  2.97284  2.57188  2.62124  2.46150  3.09294  3.89879  2.97882  2.94109  2.78808  2.92415  2.77445  5.16487  3.87731    427 - -
          2.68618  4.42225  2.77519  2.73123  3.46354  2.40513  3.72494  3.29354  2.67741  2.69355  4.24690  2.90347  2.73739  3.18146  2.89801  2.37887  2.77519  2.98518  4.58477  3.61503
          0.03151  3.86887  4.59122  0.61958  0.77255  0.48576  0.95510
    422   3.11911  4.55137  4.41046  3.87182  3.04494  4.24085  4.53516  2.17354  3.67092  1.18271  2.02345  4.17769  4.51086  3.93154  3.86572  3.58842  3.35587  2.25213  5.03892  3.88123    428 - -
          2.68618  4.42225  2.77519  2.73123  3.46354  2.40513  3.72494  3.29354  2.67741  2.69355  4.24690  2.90347  2.73739  3.18146  2.89801  2.37887  2.77519  2.98518  4.58477  3.61503
          0.03151  3.86887  4.59122  0.61958  0.77255  0.48576  0.95510
    423   2.94915  5.05953  2.48601  1.03050  4.40528  3.27171  3.85816  3.85847  2.73823  3.47615  4.45032  2.93079  3.87611  3.07388  3.14673  2.93189  3.25335  3.54267  5.57753  4.29974    429 - -
          2.68618  4.42225  2.77519  2.73123  3.46354  2.40513  3.72494  3.29354  2.67741  2.69355  4.24690  2.90347  2.73739  3.18146  2.89801  2.37887  2.77519  2.98518  4.58477  3.61503
          0.03151  3.86887  4.59122  0.61958  0.77255  0.48576  0.95510
    424   2.31318  4.23355  3.20324  3.01881  4.07268  2.96350  4.12878  3.59479  3.09234  3.31528  4.24165  3.24419  3.70200  3.44193  3.37850  1.09649  2.79304  3.13068  5.44545  4.15618    430 - -
          2.68618  4.42225  2.77519  2.73123  3.46354  2.40513  3.72494  3.29354  2.67741  2.69355  4.24690  2.90347  2.73739  3.18146  2.89801  2.37887  2.77519  2.98518  4.58477  3.61503
          0.03151  3.86887  4.59122  0.61958  0.77255  0.48576  0.95510
    425   2.31318  4.23355  3.20324  3.01881  4.07268  2.96350  4.12878  3.59479  3.09234  3.31528  4.24165  3.24419  3.70200  3.44193  3.37850  1.09649  2.79304  3.13068  5.44545  4.15618    431 - -
          2.68618  4.42225  2.77519  2.73123  3.46354  2.40513  3.72494  3.29354  2.67741  2.69355  4.24690  2.90347  2.73739  3.18146  2.89801  2.37887  2.77519  2.98518  4.58477  3.61503
          0.03151  3.86887  4.59122  0.61958  0.77255  0.48576  0.95510
    426   2.66413  4.28148  3.84678  3.38061  3.51138  3.63690  4.24954  1.68888  3.25333  2.25938  3.41815  3.66777  4.13077  3.60483  3.52919  3.00949  2.08217  2.01580  5.18448  3.95253    432 - -
          2.68618  4.42225  2.77519  2.73123  3.46354  2.40513  3.72494  3.29354  2.67741  2.69355  4.24690  2.90347  2.73739  3.18146  2.89801  2.37887  2.77519  2.98518  4.58477  3.61503
          0.03151  3.86887  4.59122  0.61958  0.77255  0.48576  0.95510
    427   3.37775  4.70410  4.35641  3.98685  1.38829  4.18300  3.44353  3.09665  3.85140  2.47202  3.71453  3.89848  4.51018  3.91242  3.95562  3.53940  3.60649  3.01617  3.62588  1.38112    433 - -
          2.68618  4.42225  2.77519  2.73123  3.46354  2.40513  3.72494  3.29354  2.67741  2.69355  4.24690  2.90347  2.73739  3.18146  2.89801  2.37887  2.77519  2.98518  4.58477  3.61503
          0.03151  3.86887  4.59122  0.61958  0.77255  0.48576  0.95510
    428   1.01896  4.19021  3.45891  3.25001  4.04877  3.01485  4.27249  3.17373  3.26617  3.05552  4.08771  3.40054  3.75373  3.60766  3.51697  2.54052  2.81763  2.82876  5.47628  4.27612    434 - -
          2.68618  4.42225  2.77519  2.73123  3.46354  2.40513  3.72494  3.29354  2.67741  2.69355  4.24690  2.90347  2.73739  3.18146  2.89801  2.37887  2.77519  2.98518  4.58477  3.61503
          0.03151  3.86887  4.59122  0.61958  0.77255  0.48576  0.95510
    429   1.01896  4.19021  3.45891  3.25001  4.04877  3.01485  4.27249  3.17373  3.26617  3.05552  4.08771  3.40054  3.75373  3.60766  3.51697  2.54052  2.81763  2.82876  5.47628  4.27612    435 - -
          2.68618  4.42225  2.77519  2.73123  3.46354  2.40513  3.72494  3.29354  2.67741  2.69355  4.24690  2.90347  2.73739  3.18146  2.89801  2.37887  2.77519  2.98518  4.58477  3.61503
          0.03151  3.86887  4.59122  0.61958  0.77255  0.48576  0.95510
    430   2.96879  4.93248  3.14454  2.76664  4.31809  3.45866  3.75714  3.74713  1.04321  3.31298  4.27459  3.19128  3.95923  2.94880  2.43086  3.01099  3.22231  3.45511  5.37420  4.18644    436 - -
          2.68618  4.42225  2.77519  2.73123  3.46354  2.40513  3.72494  3.29354  2.67741  2.69355  4.24690  2.90347  2.73739  3.18146  2.89801  2.37887  2.77519  2.98518  4.58477  3.61503
          0.03151  3.86887  4.59122  0.61958  0.77255  0.48576  0.95510
    431   2.56454  4.59440  3.11407  2.67059  4.11018  3.26876  3.72458  3.55524  2.33412  3.15961  4.02372  3.07514  3.80493  2.91388  1.92255  1.91898  2.88271  3.19311  5.32997  4.05382    437 - -
          2.68618  4.42225  2.77519  2.73123  3.46354  2.40513  3.72494  3.29354  2.67741  2.69355  4.24690  2.90347  2.73739  3.18146  2.89801  2.37887  2.77519  2.98518  4.58477  3.61503
          0.03151  3.86887  4.59122  0.61958  0.77255  0.48576  0.95510
    432   2.66038  4.43620  3.33343  3.23236  4.37478  0.73468  4.35288  3.97350  3.41315  3.62809  4.60378  3.49772  3.82723  3.73758  3.64961  2.83219  3.14134  3.50251  5.47091  4.47655    438 - -
          2.68618  4.42225  2.77519  2.73123  3.46354  2.40513  3.72494  3.29354  2.67741  2.69355  4.24690  2.90347  2.73739  3.18146  2.89801  2.37887  2.77519  2.98518  4.58477  3.61503
          0.03151  3.86887  4.59122  0.61958  0.77255  0.48576  0.95510
    433   2.98569  5.11349  0.92323  2.33260  4.49001  3.20790  3.92781  4.07735  3.01123  3.68631  4.66431  2.88880  3.86043  3.16693  3.52698  2.94843  3.32417  3.71691  5.65932  4.36347    439 - -
          2.68618  4.42225  2.77519  2.73123  3.46354  2.40513  3.72494  3.29354  2.67741  2.69355  4.24690  2.90347  2.73739  3.18146  2.89801  2.37887  2.77519  2.98518  4.58477  3.61503
          0.03151  3.86887  4.59122  0.61958  0.77255  0.48576  0.95510
    434   1.01896  4.19021  3.45891  3.25001  4.04877  3.01485  4.27249  3.17373  3.26617  3.05552  4.08771  3.40054  3.75373  3.60766  3.51697  2.54052  2.81763  2.82876  5.47628  4.27612    440 - -
          2.68618  4.42225  2.77519  2.73123  3.46354  2.40513  3.72494  3.29354  2.67741  2.69355  4.24690  2.90347  2.73739  3.18146  2.89801  2.37887  2.77519  2.98518  4.58477  3.61503
          0.03151  3.86887  4.59122  0.61958  0.77255  0.48576  0.95510
    435   3.15121  4.61453  4.18372  3.82353  3.13429  3.97759  4.48040  2.33812  3.59132  0.87963  3.15832  4.09936  4.41355  3.96051  3.76798  3.54800  3.44561  2.37452  5.01230  3.73479    441 - -
          2.68618  4.42225  2.77519  2.73123  3.46354  2.40513  3.72494  3.29354  2.67741  2.69355  4.24690  2.90347  2.73739  3.18146  2.89801  2.37887  2.77519  2.98518  4.58477  3.61503
          0.03151  3.86887  4.59122  0.61958  0.77255  0.48576  0.95510
    436   2.99620  4.36376  4.56029  4.06527  3.45794  4.25551  4.80944  1.39192  3.94185  1.97984  3.28596  4.31032  4.60050  4.22526  4.16066  3.63654  3.26858  1.29310  5.39376  4.18154    442 - -
          2.68618  4.42225  2.77519  2.73123  3.46354  2.40513  3.72494  3.29354  2.67741  2.69355  4.24690  2.90347  2.73739  3.18146  2.89801  2.37887  2.77519  2.98518  4.58477  3.61503
          0.03151  3.86887  4.59122  0.61958  0.77255  0.48576  0.95510
    437   1.01896  4.19021  3.45891  3.25001  4.04877  3.01485  4.27249  3.17373  3.26617  3.05552  4.08771  3.40054  3.75373  3.60766  3.51697  2.54052  2.81763  2.82876  5.47628  4.27612    443 - -
          2.68618  4.42225  2.77519  2.73123  3.46354  2.40513  3.72494  3.29354  2.67741  2.69355  4.24690  2.90347  2.73739  3.18146  2.89801  2.37887  2.77519  2.98518  4.58477  3.61503
          0.03151  3.86887  4.59122  0.61958  0.77255  0.48576  0.95510
    438   2.87784  4.86350  2.90049  2.65514  4.03160  3.36362  3.81343  3.66177  2.47617  3.16449  4.19242  3.11486  3.91701  1.24045  2.76043  2.92573  3.17480  3.39166  5.30423  3.99773    444 - -
          2.68618  4.42225  2.77519  2.73123  3.46354  2.40513  3.72494  3.29354  2.67741  2.69355  4.24690  2.90347  2.73739  3.18146  2.89801  2.37887  2.77519  2.98518  4.58477  3.61503
          0.03151  3.86887  4.59122  0.61958  0.77255  0.48576  0.95510
    439   2.99620  4.36376  4.56029  4.06527  3.45794  4.25551  4.80944  1.39192  3.94185  1.97984  3.28596  4.31032  4.60050  4.22526  4.16066  3.63654  3.26858  1.29310  5.39376  4.18154    445 - -
          2.68618  4.42225  2.77519  2.73123  3.46354  2.40513  3.72494  3.29354  2.67741  2.69355  4.24690  2.90347  2.73739  3.18146  2.89801  2.37887  2.77519  2.98518  4.58477  3.61503
          0.03151  3.86887  4.59122  0.61958  0.77255  0.48576  0.95510
    440   3.12525  4.49114  4.56962  4.05191  3.17334  4.34619  4.70624  1.49671  3.87604  1.29924  3.02584  4.32876  4.61548  4.12964  4.06390  3.71405  3.37081  1.91028  5.17388  3.98408    446 - -
          2.68618  4.42225  2.77519  2.73123  3.46354  2.40513  3.72494  3.29354  2.67741  2.69355  4.24690  2.90347  2.73739  3.18146  2.89801  2.37887  2.77519  2.98518  4.58477  3.61503
          0.03151  3.86887  4.59122  0.61958  0.77255  0.48576  0.95510
    441   2.66413  4.28148  3.84678  3.38061  3.51138  3.63690  4.24954  1.68888  3.25333  2.25938  3.41815  3.66777  4.13077  3.60483  3.52919  3.00949  2.08217  2.01580  5.18448  3.95253    447 - -
          2.68618  4.42225  2.77519  2.73123  3.46354  2.40513  3.72494  3.29354  2.67741  2.69355  4.24690  2.90347  2.73739  3.18146  2.89801  2.37887  2.77519  2.98518  4.58477  3.61503
          0.03151  3.86887  4.59122  0.61958  0.77255  0.48576  0.95510
    442   2.79548  4.61316  3.49528  2.92336  3.60014  3.59508  3.77271  2.96454  2.36836  1.87784  3.60984  3.30996  4.00425  3.02161  1.91072  2.94798  3.03150  2.80835  5.04856  3.76898    448 - -
          2.68618  4.42225  2.77519  2.73123  3.46354  2.40513  3.72494  3.29354  2.67741  2.69355  4.24690  2.90347  2.73739  3.18146  2.89801  2.37887  2.77519  2.98518  4.58477  3.61503
          0.03151  3.86887  4.59122  0.61958  0.77255  0.48576  0.95510
    443   1.01896  4.19021  3.45891  3.25001  4.04877  3.01485  4.27249  3.17373  3.26617  3.05552  4.08771  3.40054  3.75373  3.60766  3.51697  2.54052  2.81763  2.82876  5.47628  4.27612    449 - -
          2.68618  4.42225  2.77519  2.73123  3.46354  2.40513  3.72494  3.29354  2.67741  2.69355  4.24690  2.90347  2.73739  3.18146  2.89801  2.37887  2.77519  2.98518  4.58477  3.61503
          0.03151  3.86887  4.59122  0.61958  0.77255  0.48576  0.95510
    444   2.66038  4.43620  3.33343  3.23236  4.37478  0.73468  4.35288  3.97350  3.41315  3.62809  4.60378  3.49772  3.82723  3.73758  3.64961  2.83219  3.14134  3.50251  5.47091  4.47655    450 - -
          2.68618  4.42225  2.77519  2.73123  3.46354  2.40513  3.72494  3.29354  2.67741  2.69355  4.24690  2.90347  2.73739  3.18146  2.89801  2.37887  2.77519  2.98518  4.58477  3.61503
          0.03151  3.86887  4.59122  0.61958  0.77255  0.48576  0.95510
    445   3.00135  4.84079  3.49163  3.00341  4.19446  3.49008  3.82159  3.73590  2.23582  3.25248  4.25272  3.36343  3.99281  3.04207  0.98390  3.08568  3.26754  3.45999  5.27894  4.12257    451 - -
          2.68618  4.42225  2.77519  2.73123  3.46354  2.40513  3.72494  3.29354  2.67741  2.69355  4.24690  2.90347  2.73739  3.18146  2.89801  2.37887  2.77519  2.98518  4.58477  3.61503
          0.03151  3.86887  4.59122  0.61958  0.77255  0.48576  0.95510
    446   3.15121  4.61453  4.18372  3.82353  3.13429  3.97759  4.48040  2.33812  3.59132  0.87963  3.15832  4.09936  4.41355  3.96051  3.76798  3.54800  3.44561  2.37452  5.01230  3.73479    452 - -
          2.68618  4.42225  2.77519  2.73123  3.46354  2.40513  3.72494  3.29354  2.67741  2.69355  4.24690  2.90347  2.73739  3.18146  2.89801  2.37887  2.77519  2.98518  4.58477  3.61503
          0.03151  3.86887  4.59122  0.61958  0.77255  0.48576  0.95510
    447   2.31318  4.23355  3.20324  3.01881  4.07268  2.96350  4.12878  3.59479  3.09234  3.31528  4.24165  3.24419  3.70200  3.44193  3.37850  1.09649  2.79304  3.13068  5.44545  4.15618    453 - -
          2.68618  4.42225  2.77519  2.73123  3.46354  2.40513  3.72494  3.29354  2.67741  2.69355  4.24690  2.90347  2.73739  3.18146  2.89801  2.37887  2.77519  2.98518  4.58477  3.61503
          0.03151  3.86887  4.59122  0.61958  0.77255  0.48576  0.95510
    448   2.66570  4.75305  2.83694  2.53037  4.28184  2.06457  3.73474  3.70587  1.73149  3.29842  4.15969  2.99288  3.81595  2.91595  2.71827  2.71617  2.97261  3.33631  5.44399  4.17467    454 - -
          2.68618  4.42225  2.77519  2.73123  3.46354  2.40513  3.72494  3.29354  2.67741  2.69355  4.24690  2.90347  2.73739  3.18146  2.89801  2.37887  2.77519  2.98518  4.58477  3.61503
          0.03151  3.86887  4.59122  0.61958  0.77255  0.48576  0.95510
    449   2.59592  4.47293  3.15356  2.73558  3.59750  3.39760  3.78956  2.96252  2.65058  2.65228  2.39084  2.24805  3.88066  3.05929  2.99391  2.74456  2.87984  2.73770  5.05620  3.73404    455 - -
          2.68618  4.42225  2.77519  2.73123  3.46354  2.40513  3.72494  3.29354  2.67741  2.69355  4.24690  2.90347  2.73739  3.18146  2.89801  2.37887  2.77519  2.98518  4.58477  3.61503
          0.03151  3.86887  4.59122  0.61958  0.77255  0.48576  0.95510
    450   2.88053  5.39916  1.57309  1.55459  4.68525  3.17361  3.71214  4.18615  2.71679  3.71192  4.57165  2.64734  3.79010  2.88158  3.29529  2.77473  3.16847  3.77684  5.87017  4.38718    456 - -
          2.68618  4.42225  2.77519  2.73123  3.46354  2.40513  3.72494  3.29354  2.67741  2.69355  4.24690  2.90347  2.73739  3.18146  2.89801  2.37887  2.77519  2.98518  4.58477  3.61503
          0.03151  3.86887  4.59122  0.61958  0.77255  0.48576  0.95510
    451   1.01896  4.19021  3.45891  3.25001  4.04877  3.01485  4.27249  3.17373  3.26617  3.05552  4.08771  3.40054  3.75373  3.60766  3.51697  2.54052  2.81763  2.82876  5.47628  4.27612    457 - -
          2.68618  4.42225  2.77519  2.73123  3.46354  2.40513  3.72494  3.29354  2.67741  2.69355  4.24690  2.90347  2.73739  3.18146  2.89801  2.37887  2.77519  2.98518  4.58477  3.61503
          0.03151  3.86887  4.59122  0.61958  0.77255  0.48576  0.95510
    452   2.74662  4.50460  3.35339  3.19187  4.18743  3.19232  4.26966  3.73188  3.24886  3.35912  4.40879  3.49896  0.83435  3.63775  3.49483  2.91398  3.18789  3.37767  5.37501  4.30803    458 - -
          2.68618  4.42225  2.77519  2.73123  3.46354  2.40513  3.72494  3.29354  2.67741  2.69355  4.24690  2.90347  2.73739  3.18146  2.89801  2.37887  2.77519  2.98518  4.58477  3.61503
          0.03151  3.86887  4.59122  0.61958  0.77255  0.48576  0.95510
    453   2.82562  5.11806  2.60467  1.77071  4.45584  3.35083  3.62669  3.86501  1.73612  3.39641  4.24775  2.85857  3.84460  2.77664  2.59468  2.78998  3.06223  3.51445  5.53619  4.21292    459 - -
          2.68618  4.42225  2.77519  2.73123  3.46354  2.40513  3.72494  3.29354  2.67741  2.69355  4.24690  2.90347  2.73739  3.18146  2.89801  2.37887  2.77519  2.98518  4.58477  3.61503
          0.03151  3.86887  4.59122  0.61958  0.77255  0.48576  0.95510
    454   2.65255  4.85114  2.50221  1.75264  4.29628  3.20025  3.72467  3.72846  2.57852  3.34227  4.19815  2.83250  3.77680  2.90507  3.01767  1.92077  2.96401  3.35416  5.54432  4.17816    460 - -
          2.68618  4.42225  2.77519  2.73123  3.46354  2.40513  3.72494  3.29354  2.67741  2.69355  4.24690  2.90347  2.73739  3.18146  2.89801  2.37887  2.77519  2.98518  4.58477  3.61503
          0.03151  3.86887  4.59122  0.61958  0.77255  0.48576  0.95510
    455   1.01896  4.19021  3.45891  3.25001  4.04877  3.01485  4.27249  3.17373  3.26617  3.05552  4.08771  3.40054  3.75373  3.60766  3.51697  2.54052  2.81763  2.82876  5.47628  4.27612    461 - -
          2.68618  4.42225  2.77519  2.73123  3.46354  2.40513  3.72494  3.29354  2.67741  2.69355  4.24690  2.90347  2.73739  3.18146  2.89801  2.37887  2.77519  2.98518  4.58477  3.61503
          0.03151  3.86887  4.59122  0.61958  0.77255  0.48576  0.95510
    456   2.50807  4.31316  3.39732  2.99283  3.51779  3.32114  3.94184  2.83020  2.88454  1.88226  3.61002  3.31570  3.88244  3.27374  3.18682  1.93572  2.85392  2.60992  5.04355  3.72132    462 - -
          2.68618  4.42225  2.77519  2.73123  3.46354  2.40513  3.72494  3.29354  2.67741  2.69355  4.24690  2.90347  2.73739  3.18146  2.89801  2.37887  2.77519  2.98518  4.58477  3.61503
          0.03151  3.86887  4.59122  0.61958  0.77255  0.48576  0.95510
    457   3.15121  4.61453  4.18372  3.82353  3.13429  3.97759  4.48040  2.33812  3.59132  0.87963  3.15832  4.09936  4.41355  3.96051  3.76798  3.54800  3.44561  2.37452  5.01230  3.73479    463 - -
          2.68618  4.42225  2.77519  2.73123  3.46354  2.40513  3.72494  3.29354  2.67741  2.69355  4.24690  2.90347  2.73739  3.18146  2.89801  2.37887  2.77519  2.98518  4.58477  3.61503
          0.03151  3.86887  4.59122  0.61958  0.77255  0.48576  0.95510
    458   3.25374  4.65655  4.23379  3.94757  1.01763  3.94440  3.87559  2.77784  3.85469  2.14871  3.50851  4.01510  4.40305  4.02365  3.97530  3.52387  3.55486  2.76828  4.12568  2.49312    464 - -
          2.68618  4.42225  2.77519  2.73123  3.46354  2.40513  3.72494  3.29354  2.67741  2.69355  4.24690  2.90347  2.73739  3.18146  2.89801  2.37887  2.77519  2.98518  4.58477  3.61503
          0.03151  3.86887  4.59122  0.61958  0.77255  0.48576  0.95510
    459   2.96634  4.51567  4.04553  3.63871  3.20611  3.83138  4.37468  2.38134  3.40699  1.80131  1.38484  3.91665  4.29195  3.78909  3.61273  3.31508  3.27157  2.38704  5.04646  3.80792    465 - -
          2.68618  4.42225  2.77519  2.73123  3.46354  2.40513  3.72494  3.29354  2.67741  2.69355  4.24690  2.90347  2.73739  3.18146  2.89801  2.37887  2.77519  2.98518  4.58477  3.61503
          0.03151  3.86887  4.59122  0.61958  0.77255  0.48576  0.95510
    460   2.94915  5.05953  2.48601  1.03050  4.40528  3.27171  3.85816  3.85847  2.73823  3.47615  4.45032  2.93079  3.87611  3.07388  3.14673  2.93189  3.25335  3.54267  5.57753  4.29974    466 - -
          2.68618  4.42225  2.77519  2.73123  3.46354  2.40513  3.72494  3.29354  2.67741  2.69355  4.24690  2.90347  2.73739  3.18146  2.89801  2.37887  2.77519  2.98518  4.58477  3.61503
          0.03151  3.86887  4.59122  0.61958  0.77255  0.48576  0.95510
    461   2.96879  4.93248  3.14454  2.76664  4.31809  3.45866  3.75714  3.74713  1.04321  3.31298  4.27459  3.19128  3.95923  2.94880  2.43086  3.01099  3.22231  3.45511  5.37420  4.18644    467 - -
          2.68618  4.42225  2.77519  2.73123  3.46354  2.40513  3.72494  3.29354  2.67741  2.69355  4.24690  2.90347  2.73739  3.18146  2.89801  2.37887  2.77519  2.98518  4.58477  3.61503
          0.03151  3.86887  4.59122  0.61958  0.77255  0.48576  0.95510
    462   2.41073  4.25580  3.42484  3.17664  3.96564  3.09521  4.19425  3.09234  3.11955  2.95596  4.00668  3.38662  3.79867  3.51454  3.37843  2.61195  1.17802  2.78770  5.40376  4.18226    468 - -
          2.68618  4.42225  2.77519  2.73123  3.46354  2.40513  3.72494  3.29354  2.67741  2.69355  4.24690  2.90347  2.73739  3.18146  2.89801  2.37887  2.77519  2.98518  4.58477  3.61503
          0.03151  3.86887  4.59122  0.61958  0.77255  0.48576  0.95510
    463   3.03780  4.44143  4.45246  3.91398  3.16658  4.22107  4.58535  1.57523  3.75300  1.63712  2.07554  4.19435  4.51048  4.00032  3.95004  3.56599  3.28174  1.98949  5.11776  3.96446    469 - -
          2.68618  4.42225  2.77519  2.73123  3.46354  2.40513  3.72494  3.29354  2.67741  2.69355  4.24690  2.90347  2.73739  3.18146  2.89801  2.37887  2.77519  2.98518  4.58477  3.61503
          0.03151  3.86887  4.59122  0.61958  0.77255  0.48576  0.95510
    464   2.22486  4.15969  3.28645  2.98159  4.09529  2.95231  4.06039  3.42418  2.98996  3.17874  4.04982  3.20408  3.66448  3.32804  3.30512  1.66788  1.81419  2.97871  5.46322  4.22126    470 - -
          2.68618  4.42225  2.77519  2.73123  3.46354  2.40513  3.72494  3.29354  2.67741  2.69355  4.24690  2.90347  2.73739  3.18146  2.89801  2.37887  2.77519  2.98518  4.58477  3.61503
          0.03151  3.86887  4.59122  0.61958  0.77255  0.48576  0.95510
    465   2.66038  4.43620  3.33343  3.23236  4.37478  0.73468  4.35288  3.97350  3.41315  3.62809  4.60378  3.49772  3.82723  3.73758  3.64961  2.83219  3.14134  3.50251  5.47091  4.47655    471 - -
          2.68618  4.42225  2.77519  2.73123  3.46354  2.40513  3.72494  3.29354  2.67741  2.69355  4.24690  2.90347  2.73739  3.18146  2.89801  2.37887  2.77519  2.98518  4.58477  3.61503
          0.03151  3.86887  4.59122  0.61958  0.77255  0.48576  0.95510
    466   2.88053  5.39916  1.57309  1.55459  4.68525  3.17361  3.71214  4.18615  2.71679  3.71192  4.57165  2.64734  3.79010  2.88158  3.29529  2.77473  3.16847  3.77684  5.87017  4.38718    472 - -
          2.68618  4.42225  2.77519  2.73123  3.46354  2.40513  3.72494  3.29354  2.67741  2.69355  4.24690  2.90347  2.73739  3.18146  2.89801  2.37887  2.77519  2.98518  4.58477  3.61503
          0.03151  3.86887  4.59122  0.61958  0.77255  0.48576  0.95510
    467   3.12690  4.49339  4.56906  4.05097  3.16931  4.34641  4.70463  1.51117  3.87487  1.28554  3.02158  4.32834  4.61494  4.12757  4.06241  3.71401  3.37219  1.91680  5.17099  3.98218    473 - -
          2.68618  4.42225  2.77519  2.73123  3.46354  2.40513  3.72494  3.29354  2.67741  2.69355  4.24690  2.90347  2.73739  3.18146  2.89801  2.37887  2.77519  2.98518  4.58477  3.61503
          0.03151  3.86887  4.59122  0.61958  0.77255  0.48576  0.95510
    468   2.71285  4.95250  1.71103  2.26523  4.39865  3.18120  3.76089  3.88093  2.70865  3.46954  4.33138  2.80467  2.15161  2.94457  3.21191  2.70310  3.02997  3.48800  5.62343  4.25085    474 - -
          2.68618  4.42225  2.77519  2.73123  3.46354  2.40513  3.72494  3.29354  2.67741  2.69355  4.24690  2.90347  2.73739  3.18146  2.89801  2.37887  2.77519  2.98518  4.58477  3.61503
          0.03151  3.86887  4.59122  0.61958  0.77255  0.48576  0.95510
    469   3.15121  4.61453  4.18372  3.82353  3.13429  3.97759  4.48040  2.33812  3.59132  0.87963  3.15832  4.09936  4.41355  3.96051  3.76798  3.54800  3.44561  2.37452  5.01230  3.73479    475 - -
          2.68618  4.42225  2.77519  2.73123  3.46354  2.40513  3.72494  3.29354  2.67741  2.69355  4.24690  2.90347  2.73739  3.18146  2.89801  2.37887  2.77519  2.98518  4.58477  3.61503
          0.03151  3.86887  4.59122  0.61958  0.77255  0.48576  0.95510
    470   2.64222  4.88669  1.73816  2.24920  4.39114  3.13652  3.75612  3.87689  2.71596  3.47785  4.32580  2.77923  3.75284  2.93942  3.22574  1.88750  2.97898  3.45962  5.65262  4.24262    476 - -
          2.68618  4.42225  2.77519  2.73123  3.46354  2.40513  3.72494  3.29354  2.67741  2.69355  4.24690  2.90347  2.73739  3.18146  2.89801  2.37887  2.77519  2.98518  4.58477  3.61503
          0.03151  3.86887  4.59122  0.61958  0.77255  0.48576  0.95510
    471   2.53760  2.30049  4.19722  3.73204  3.51239  3.49492  4.40330  2.15535  3.58352  2.33491  3.45854  3.81591  4.07920  3.86653  3.78226  2.91142  2.90809  1.50993  5.17516  3.95259    477 - -
          2.68618  4.42225  2.77519  2.73123  3.46354  2.40513  3.72494  3.29354  2.67741  2.69355  4.24690  2.90347  2.73739  3.18146  2.89801  2.37887  2.77519  2.98518  4.58477  3.61503
          0.03151  3.86887  4.59122  0.61958  0.77255  0.48576  0.95510
    472   1.01896  4.19021  3.45891  3.25001  4.04877  3.01485  4.27249  3.17373  3.26617  3.05552  4.08771  3.40054  3.75373  3.60766  3.51697  2.54052  2.81763  2.82876  5.47628  4.27612    478 - -
          2.68618  4.42225  2.77519  2.73123  3.46354  2.40513  3.72494  3.29354  2.67741  2.69355  4.24690  2.90347  2.73739  3.18146  2.89801  2.37887  2.77519  2.98518  4.58477  3.61503
          0.03151  3.86887  4.59122  0.61958  0.77255  0.48576  0.95510
    473   2.96879  4.93248  3.14454  2.76664  4.31809  3.45866  3.75714  3.74713  1.04321  3.31298  4.27459  3.19128  3.95923  2.94880  2.43086  3.01099  3.22231  3.45511  5.37420  4.18644    479 - -
          2.68618  4.42225  2.77519  2.73123  3.46354  2.40513  3.72494  3.29354  2.67741  2.69355  4.24690  2.90347  2.73739  3.18146  2.89801  2.37887  2.77519  2.98518  4.58477  3.61503
          0.03151  3.86887  4.59122  0.61958  0.77255  0.48576  0.95510
    474   2.72040  4.71689  2.70623  2.59133  4.07984  3.18152  3.91801  3.78941  2.82139  3.43668  4.39193  1.16444  3.83319  3.19074  3.17595  2.78771  3.10213  3.41199  5.38616  4.02842    480 - -
          2.68618  4.42225  2.77519  2.73123  3.46354  2.40513  3.72494  3.29354  2.67741  2.69355  4.24690  2.90347  2.73739  3.18146  2.89801  2.37887  2.77519  2.98518  4.58477  3.61503
          0.03151  3.86887  4.59122  0.61958  0.77255  0.48576  0.95510
    475   3.15121  4.61453  4.18372  3.82353  3.13429  3.97759  4.48040  2.33812  3.59132  0.87963  3.15832  4.09936  4.41355  3.96051  3.76798  3.54800  3.44561  2.37452  5.01230  3.73479    481 - -
          2.68618  4.42225  2.77519  2.73123  3.46354  2.40513  3.72494  3.29354  2.67741  2.69355  4.24690  2.90347  2.73739  3.18146  2.89801  2.37887  2.77519  2.98518  4.58477  3.61503
          0.03151  3.86887  4.59122  0.61958  0.77255  0.48576  0.95510
    476   3.15121  4.61453  4.18372  3.82353  3.13429  3.97759  4.48040  2.33812  3.59132  0.87963  3.15832  4.09936  4.41355  3.96051  3.76798  3.54800  3.44561  2.37452  5.01230  3.73479    482 - -
          2.68618  4.42225  2.77519  2.73123  3.46354  2.40513  3.72494  3.29354  2.67741  2.69355  4.24690  2.90347  2.73739  3.18146  2.89801  2.37887  2.77519  2.98518  4.58477  3.61503
          0.03151  3.86887  4.59122  0.61958  0.77255  0.48576  0.95510
    477   3.02829  4.44799  4.33062  3.94625  3.37173  4.06268  4.67502  1.08237  3.77432  1.95847  3.30762  4.19210  4.49422  4.12297  3.97130  3.55761  3.32751  1.84575  5.26184  3.99984    483 - -
          2.68618  4.42225  2.77519  2.73123  3.46354  2.40513  3.72494  3.29354  2.67741  2.69355  4.24690  2.90347  2.73739  3.18146  2.89801  2.37887  2.77519  2.98518  4.58477  3.61503
          0.03151  3.86887  4.59122  0.61958  0.77255  0.48576  0.95510
    478   1.01896  4.19021  3.45891  3.25001  4.04877  3.01485  4.27249  3.17373  3.26617  3.05552  4.08771  3.40054  3.75373  3.60766  3.51697  2.54052  2.81763  2.82876  5.47628  4.27612    484 - -
          2.68618  4.42225  2.77519  2.73123  3.46354  2.40513  3.72494  3.29354  2.67741  2.69355  4.24690  2.90347  2.73739  3.18146  2.89801  2.37887  2.77519  2.98518  4.58477  3.61503
          0.03151  3.86887  4.59122  0.61958  0.77255  0.48576  0.95510
    479   3.37775  4.70410  4.35641  3.98685  1.38829  4.18300  3.44353  3.09665  3.85140  2.47202  3.71453  3.89848  4.51018  3.91242  3.95562  3.53940  3.60649  3.01617  3.62588  1.38112    485 - -
          2.68618  4.42225  2.77519  2.73123  3.46354  2.40513  3.72494  3.29354  2.67741  2.69355  4.24690  2.90347  2.73739  3.18146  2.89801  2.37887  2.77519  2.98518  4.58477  3.61503
          0.03151  3.86887  4.59122  0.61958  0.77255  0.48576  0.95510
    480   2.47599  4.27792  3.42208  2.97052  3.54787  3.31802  3.91960  2.83397  2.86311  2.54264  2.33179  3.29872  3.86070  3.23528  3.17534  1.97139  2.81027  2.60748  5.04898  3.77583    486 - -
          2.68618  4.42225  2.77519  2.73123  3.46354  2.40513  3.72494  3.29354  2.67741  2.69355  4.24690  2.90347  2.73739  3.18146  2.89801  2.37887  2.77519  2.98518  4.58477  3.61503
          0.03151  3.86887  4.59122  0.61958  0.77255  0.48576  0.95510
    481   3.00135  4.84079  3.49163  3.00341  4.19446  3.49008  3.82159  3.73590  2.23582  3.25248  4.25272  3.36343  3.99281  3.04207  0.98390  3.08568  3.26754  3.45999  5.27894  4.12257    487 - -
          2.68618  4.42225  2.77519  2.73123  3.46354  2.40513  3.72494  3.29354  2.67741  2.69355  4.24690  2.90347  2.73739  3.18146  2.89801  2.37887  2.77519  2.98518  4.58477  3.61503
          0.03151  3.86887  4.59122  0.61958  0.77255  0.48576  0.95510
    482   3.12690  4.49339  4.56906  4.05097  3.16931  4.34641  4.70463  1.51117  3.87487  1.28554  3.02158  4.32834  4.61494  4.12757  4.06241  3.71401  3.37219  1.91680  5.17099  3.98218    488 - -
          2.68618  4.42225  2.77519  2.73123  3.46354  2.40513  3.72494  3.29354  2.67741  2.69355  4.24690  2.90347  2.73739  3.18146  2.89801  2.37887  2.77519  2.98518  4.58477  3.61503
          0.03151  3.86887  4.59122  0.61958  0.77255  0.48576  0.95510
    483   3.00135  4.84079  3.49163  3.00341  4.19446  3.49008  3.82159  3.73590  2.23582  3.25248  4.25272  3.36343  3.99281  3.04207  0.98390  3.08568  3.26754  3.45999  5.27894  4.12257    489 - -
          2.68618  4.42225  2.77519  2.73123  3.46354  2.40513  3.72494  3.29354  2.67741  2.69355  4.24690  2.90347  2.73739  3.18146  2.89801  2.37887  2.77519  2.98518  4.58477  3.61503
          0.02132  3.85868        *  0.61958  0.77255  0.00000        *
//
