# Supplementary material for: MacSyFinder: A Program to Mine Genomes for Molecular Systems with an Application to CRISPR-Cas Systems
Source: PLoS One. 2014 Oct 17;9(10):e110726. doi: 10.1371/journal.pone.0110726 (PMC4201578; doi:10.1371/journal.pone.0110726)
Supplement: Data S2 — The Cas-Finder: models and profiles (compressed tarball archive). (ZIP) [file pone.0110726.s011.zip › Cas-Finder_macsyfinder/CASprofiles/cas8c_TypeIC.hmm]

HMMER3/b [3.0 | March 2010]
NAME  TIGR01863
ACC   TIGR01863
DESC  cas_Csd1: CRISPR-associated protein Cas8c/Csd1, subtype I-C/DVULG
LENG  588
ALPH  amino
RF    no
CS    no
MAP   yes
DATE  Sun Apr 11 22:13:09 2010
NSEQ  12
EFFN  2.674805
CKSUM 542755090
GA    218.65 218.65;
TC    218.65 218.65;
NC    156.95 156.95;
STATS LOCAL MSV      -11.7346  0.69730
STATS LOCAL VITERBI  -12.8532  0.69730
STATS LOCAL FORWARD   -6.3057  0.69730
HMM          A        C        D        E        F        G        H        I        K        L        M        N        P        Q        R        S        T        V        W        Y   
            m->m     m->i     m->d     i->m     i->i     d->m     d->d
  COMPO   2.44897  4.50289  2.96985  2.56999  3.34528  2.94222  3.64702  3.00756  2.59990  2.42168  3.76345  3.06491  3.34875  2.98117  2.81146  2.64845  2.86713  2.78429  4.51060  3.44414
          2.68618  4.42225  2.77519  2.73123  3.46354  2.40513  3.72494  3.29354  2.67741  2.69355  4.24690  2.90347  2.73739  3.18146  2.89801  2.37887  2.77519  2.98518  4.58477  3.61503
          0.01184  4.83834  5.56068  0.61958  0.77255  0.00000        *
      1   4.04128  5.26010  5.93442  5.35581  3.48995  5.41670  5.71861  2.62412  5.21205  0.58773  2.06865  5.56498  5.44865  5.09488  5.17122  4.80832  4.24614  2.14017  5.72487  4.77684      1 - -
          2.68618  4.42225  2.77519  2.73123  3.46354  2.40513  3.72494  3.29354  2.67741  2.69355  4.24690  2.90347  2.73739  3.18146  2.89801  2.37887  2.77519  2.98518  4.58477  3.61503
          0.01184  4.83834  5.56068  0.61958  0.77255  0.48576  0.95510
      2   2.88428  5.04438  3.31026  2.74648  4.29857  3.70333  3.89263  3.70407  2.62465  2.18611  4.12999  3.25009  4.09543  1.57893  2.54768  2.60128  2.44604  3.38905  5.54528  4.23268      2 - -
          2.68618  4.42225  2.77519  2.73123  3.46354  2.40513  3.72494  3.29354  2.67741  2.69355  4.24690  2.90347  2.73739  3.18146  2.89801  2.37887  2.77519  2.98518  4.58477  3.61503
          0.01184  4.83834  5.56068  0.61958  0.77255  0.48576  0.95510
      3   1.74089  5.11791  3.16886  1.98479  4.38546  3.63389  2.89921  3.81771  2.20504  2.94592  3.08414  3.14225  4.02534  2.96022  3.06226  2.83502  3.05635  3.46623  5.59847  4.24369      3 - -
          2.68618  4.42225  2.77519  2.73123  3.46354  2.40513  3.72494  3.29354  2.67741  2.69355  4.24690  2.90347  2.73739  3.18146  2.89801  2.37887  2.77519  2.98518  4.58477  3.61503
          0.01184  4.83834  5.56068  0.61958  0.77255  0.48576  0.95510
      4   3.54099  5.02469  5.06746  4.65142  3.69278  4.53917  5.22985  2.80739  4.42475  0.51745  3.52990  4.79067  4.98268  4.66905  4.54252  3.98199  2.45740  2.86933  5.68570  4.57142      4 - -
          2.68618  4.42225  2.77519  2.73123  3.46354  2.40513  3.72494  3.29354  2.67741  2.69355  4.24690  2.90347  2.73739  3.18146  2.89801  2.37887  2.77519  2.98518  4.58477  3.61503
          0.01184  4.83834  5.56068  0.61958  0.77255  0.48576  0.95510
      5   2.17642  4.81768  3.37928  2.81924  3.99680  3.70862  2.54063  3.39293  2.40864  2.73537  3.90485  2.82873  4.09500  3.13401  3.21592  2.92755  3.05753  2.73899  5.35119  2.07811      5 - -
          2.68618  4.42225  2.77519  2.73123  3.46354  2.40513  3.72494  3.29354  2.67741  2.69355  4.24690  2.90347  2.73739  3.18146  2.89801  2.37887  2.77519  2.98518  4.58477  3.61503
          0.01184  4.83834  5.56068  0.61958  0.77255  0.48576  0.95510
      6   2.94012  5.46298  2.11442  1.55793  4.79741  2.34095  3.87625  4.28861  2.37627  3.76563  4.51741  3.07823  4.05822  2.98492  3.16841  2.55852  2.56486  3.85007  5.89992  4.47272      6 - -
          2.68618  4.42225  2.77519  2.73123  3.46354  2.40513  3.72494  3.29354  2.67741  2.69355  4.24690  2.90347  2.73739  3.18146  2.89801  2.37887  2.77519  2.98518  4.58477  3.61503
          0.01184  4.83834  5.56068  0.61958  0.77255  0.48576  0.95510
      7   2.41645  4.47405  3.86171  3.29112  2.95510  3.84984  4.11053  2.95116  2.52910  2.41032  3.58152  3.65077  4.22719  3.51002  3.53101  3.10787  2.13969  2.73853  5.04769  1.78071      7 - -
          2.68618  4.42225  2.77519  2.73123  3.46354  2.40513  3.72494  3.29354  2.67741  2.69355  4.24690  2.90347  2.73739  3.18146  2.89801  2.37887  2.77519  2.98518  4.58477  3.61503
          0.01184  4.83834  5.56068  0.61958  0.77255  0.48576  0.95510
      8   1.73531  4.54915  4.56581  4.02227  2.46069  4.15760  4.23546  2.95133  3.89172  2.66281  3.65802  4.13937  4.53692  4.07136  4.03957  3.46693  3.34139  2.41410  4.68735  1.29282      8 - -
          2.68618  4.42225  2.77519  2.73123  3.46354  2.40513  3.72494  3.29354  2.67741  2.69355  4.24690  2.90347  2.73739  3.18146  2.89801  2.37887  2.77519  2.98518  4.58477  3.61503
          0.01184  4.83834  5.56068  0.61958  0.77255  0.48576  0.95510
      9   2.86884  5.38416  2.47133  1.58088  4.72624  3.12912  2.98014  4.21338  2.56107  3.68666  4.42873  3.06756  4.01506  2.12422  2.41446  2.82536  3.10249  3.77383  5.81446  4.39939      9 - -
          2.68618  4.42225  2.77519  2.73123  3.46354  2.40513  3.72494  3.29354  2.67741  2.69355  4.24690  2.90347  2.73739  3.18146  2.89801  2.37887  2.77519  2.98518  4.58477  3.61503
          0.01184  4.83834  5.56068  0.61958  0.77255  0.48576  0.95510
     10   2.16997  3.20751  3.40752  2.51400  4.00373  3.71372  3.94114  3.38460  2.79937  2.46338  3.90495  3.32485  4.10428  3.15205  1.75558  2.93774  2.50039  3.11417  5.35791  4.07512     10 - -
          2.68618  4.42225  2.77519  2.73123  3.46354  2.40513  3.72494  3.29354  2.67741  2.69355  4.24690  2.90347  2.73739  3.18146  2.89801  2.37887  2.77519  2.98518  4.58477  3.61503
          0.01184  4.83834  5.56068  0.61958  0.77255  0.48576  0.95510
     11   2.34590  3.27450  3.26463  2.70574  3.14202  3.66470  2.91086  3.56847  2.09930  3.19374  3.11240  2.60754  4.05329  2.73538  2.73894  2.87199  3.04762  3.26511  5.46084  3.35834     11 - -
          2.68618  4.42225  2.77519  2.73123  3.46354  2.40513  3.72494  3.29354  2.67741  2.69355  4.24690  2.90347  2.73739  3.18146  2.89801  2.37887  2.77519  2.98518  4.58477  3.61503
          0.01184  4.83834  5.56068  0.61958  0.77255  0.48576  0.95510
     12   2.35552  5.27408  2.51825  2.32120  4.59813  3.02910  3.78558  4.06947  2.21370  2.18889  4.32067  3.07102  3.38783  2.88934  2.58348  2.43999  3.04631  3.65345  5.71954  4.32163     12 - -
          2.68618  4.42225  2.77519  2.73123  3.46354  2.40513  3.72494  3.29354  2.67741  2.69355  4.24690  2.90347  2.73739  3.18146  2.89801  2.37887  2.77519  2.98518  4.58477  3.61503
          0.01184  4.83834  5.56068  0.61958  0.77255  0.48576  0.95510
     13   2.26285  5.25648  2.22761  2.17418  4.57320  3.60071  3.79137  4.03862  2.24488  2.46995  4.30519  3.08018  3.99440  2.89816  2.30613  2.79444  3.04924  3.14631  5.70597  4.31389     13 - -
          2.68618  4.42225  2.77519  2.73123  3.46354  2.40513  3.72494  3.29354  2.67741  2.69355  4.24690  2.90347  2.73739  3.18146  2.89801  2.37887  2.77519  2.98518  4.58477  3.61503
          0.05333  4.83834  3.12327  0.61958  0.77255  0.48576  0.95510
     14   2.79839  5.24432  2.39617  2.06219  4.56329  3.58169  3.77190  4.03094  2.17556  3.08472  3.43743  3.05994  3.97483  2.12792  3.00472  2.77344  2.66591  2.78285  5.69279  4.29834     14 - -
          2.68618  4.42225  2.77519  2.73123  3.46354  2.40513  3.72494  3.29354  2.67741  2.69355  4.24690  2.90347  2.73739  3.18146  2.89801  2.37887  2.77519  2.98518  4.58477  3.61503
          0.01233  4.79734  5.51969  0.61958  0.77255  0.57775  0.82361
     15   2.80379  5.18970  2.12468  2.54472  4.48733  2.90189  3.78975  3.94033  2.54681  2.78949  4.24486  3.08353  2.49218  2.42878  2.68656  2.79134  3.03540  2.78185  5.65304  4.27337     15 - -
          2.68618  4.42225  2.77519  2.73123  3.46354  2.40513  3.72494  3.29354  2.67741  2.69355  4.24690  2.90347  2.73739  3.18146  2.89801  2.37887  2.77519  2.98518  4.58477  3.61503
          0.01233  4.79734  5.51969  0.61958  0.77255  0.57775  0.82361
     16   2.80984  5.20161  2.17772  2.13735  4.49945  2.38646  2.83820  3.95391  2.55415  2.74388  4.25636  3.08152  3.99093  2.90887  3.03883  2.79548  2.73555  2.88334  5.66393  4.28180     16 - -
          2.68618  4.42225  2.77519  2.73123  3.46354  2.40513  3.72494  3.29354  2.67741  2.69355  4.24690  2.90347  2.73739  3.18146  2.89801  2.37887  2.77519  2.98518  4.58477  3.61503
          0.15768  4.79734  1.98322  0.61958  0.77255  0.57775  0.82361
     17   2.19778  5.15949  2.49015  2.48114  4.46576  3.53704  3.72997  3.92472  2.13437  2.80693  4.21151  3.02191  3.16793  2.34810  2.96680  2.46482  2.98011  3.05777  5.61690  4.23113     17 - -
          2.68618  4.42225  2.77519  2.73123  3.46354  2.40513  3.72494  3.29354  2.67741  2.69355  4.24690  2.90347  2.73739  3.18146  2.89801  2.37887  2.77519  2.98518  4.58477  3.61503
          0.21065  4.65391  1.71246  0.61958  0.77255  0.82510  0.57660
     18   2.71555  5.05909  2.38484  2.45435  4.35330  2.45853  3.70845  3.79567  2.06306  2.68317  4.13188  2.99023  3.89674  2.83325  2.95456  2.71041  2.37924  3.42401  5.54135  4.17043     18 - -
          2.68680  4.42287  2.77533  2.73044  3.46416  2.40541  3.72556  3.29330  2.67716  2.69322  4.24751  2.90292  2.73703  3.18208  2.89750  2.37948  2.77533  2.98458  4.58539  3.61454
          0.69469  1.31452  1.46029  2.12434  0.12728  0.74557  0.64334
     19   2.99517  4.37215  4.70005  4.10996  3.15085  4.17425  4.45589  1.82470  3.95107  1.39691  2.36410  4.23961  4.47623  4.08479  4.03663  3.48762  3.22157  2.38378  4.90886  2.41000     29 - -
          2.68618  4.42225  2.77519  2.73123  3.46354  2.40513  3.72494  3.29354  2.67741  2.69355  4.24690  2.90347  2.73739  3.18146  2.89801  2.37887  2.77519  2.98518  4.58477  3.61503
          0.01914  4.36143  5.08378  0.61958  0.77255  0.82859  0.57388
     20   2.13074  4.65627  3.32408  2.79899  3.86349  3.58297  2.67078  3.26461  2.75139  2.31635  3.80385  3.25738  2.08763  3.10923  3.14879  2.84322  2.97165  2.99591  5.24066  3.95471     30 - -
          2.68618  4.42225  2.77519  2.73123  3.46354  2.40513  3.72494  3.29354  2.67741  2.69355  4.24690  2.90347  2.73739  3.18146  2.89801  2.37887  2.77519  2.98518  4.58477  3.61503
          0.01667  4.49851  5.22085  0.61958  0.77255  0.55595  0.85220
     21   2.44024  4.84413  3.47481  2.97181  4.45566  3.54889  4.08736  3.85584  2.82842  3.47489  4.29973  3.38741  1.32765  3.26361  2.30793  2.87710  2.28835  3.46602  5.70666  4.42730     31 - -
          2.68618  4.42225  2.77519  2.73123  3.46354  2.40513  3.72494  3.29354  2.67741  2.69355  4.24690  2.90347  2.73739  3.18146  2.89801  2.37887  2.77519  2.98518  4.58477  3.61503
          0.01378  4.68722  5.40956  0.61958  0.77255  0.48879  0.95029
     22   2.80903  4.26653  4.34244  2.66996  2.90819  3.92351  4.23055  1.94883  3.62133  1.98906  3.37999  3.93178  4.29159  3.82969  3.77855  2.49753  3.04113  2.11435  4.87920  2.54787     32 - -
          2.68618  4.42225  2.77519  2.73123  3.46354  2.40513  3.72494  3.29354  2.67741  2.69355  4.24690  2.90347  2.73739  3.18146  2.89801  2.37887  2.77519  2.98518  4.58477  3.61503
          0.01253  4.78176  5.50411  0.61958  0.77255  0.41540  1.07903
     23   2.02354  4.56361  3.74280  3.19770  3.76016  1.81792  4.12391  3.13096  3.15523  2.06786  3.73480  3.57998  4.19363  3.45729  3.50383  2.43445  3.08143  2.89200  5.20413  2.89460     33 - -
          2.68618  4.42225  2.77519  2.73123  3.46354  2.40513  3.72494  3.29354  2.67741  2.69355  4.24690  2.90347  2.73739  3.18146  2.89801  2.37887  2.77519  2.98518  4.58477  3.61503
          0.01184  4.83834  5.56068  0.61958  0.77255  0.48576  0.95510
     24   2.99337  4.71211  3.81776  3.26257  1.78006  3.93848  2.31304  3.22815  2.44195  2.90135  3.81975  3.64529  4.31391  3.49822  3.51879  3.19051  2.61203  3.00623  4.87960  2.12809     34 - -
          2.68618  4.42225  2.77519  2.73123  3.46354  2.40513  3.72494  3.29354  2.67741  2.69355  4.24690  2.90347  2.73739  3.18146  2.89801  2.37887  2.77519  2.98518  4.58477  3.61503
          0.01184  4.83834  5.56068  0.61958  0.77255  0.48576  0.95510
     25   2.90661  5.34136  3.03268  1.60819  4.69026  3.62593  3.86989  4.15741  2.26489  3.66271  4.42717  3.11778  4.05608  2.98330  3.09716  1.78972  2.16054  3.74325  5.81430  4.41978     35 - -
          2.68618  4.42225  2.77519  2.73123  3.46354  2.40513  3.72494  3.29354  2.67741  2.69355  4.24690  2.90347  2.73739  3.18146  2.89801  2.37887  2.77519  2.98518  4.58477  3.61503
          0.01184  4.83834  5.56068  0.61958  0.77255  0.48576  0.95510
     26   2.81636  4.99178  3.23273  2.13580  4.22324  3.65321  3.85854  3.63588  2.66467  3.24707  3.13332  2.56568  4.04267  3.01434  2.63887  2.59869  1.89718  2.85182  3.76389  4.17020     36 - -
          2.68618  4.42225  2.77519  2.73123  3.46354  2.40513  3.72494  3.29354  2.67741  2.69355  4.24690  2.90347  2.73739  3.18146  2.89801  2.37887  2.77519  2.98518  4.58477  3.61503
          0.01184  4.83834  5.56068  0.61958  0.77255  0.48576  0.95510
     27   2.95652  5.42272  3.18288  1.94936  4.79478  2.72793  3.83704  4.25486  1.59512  3.71102  4.46846  3.16204  4.08555  2.07699  2.35473  2.91712  3.17690  3.83047  5.81348  4.44794     37 - -
          2.68618  4.42225  2.77519  2.73123  3.46354  2.40513  3.72494  3.29354  2.67741  2.69355  4.24690  2.90347  2.73739  3.18146  2.89801  2.37887  2.77519  2.98518  4.58477  3.61503
          0.01184  4.83834  5.56068  0.61958  0.77255  0.48576  0.95510
     28   2.86040  5.36680  3.03146  1.99012  4.71002  3.60447  3.80748  4.19386  1.88113  3.66880  4.41145  2.22500  2.59161  2.45228  3.02937  2.43053  3.09275  3.75717  5.79687  4.38710     38 - -
          2.68618  4.42225  2.77519  2.73123  3.46354  2.40513  3.72494  3.29354  2.67741  2.69355  4.24690  2.90347  2.73739  3.18146  2.89801  2.37887  2.77519  2.98518  4.58477  3.61503
          0.01184  4.83834  5.56068  0.61958  0.77255  0.48576  0.95510
     29   2.00077  4.49673  4.53767  3.98923  3.71916  4.17554  4.60321  1.40171  3.88684  2.66079  3.66897  2.75198  4.56864  4.12912  4.08902  3.49466  3.29612  1.52880  5.30518  4.10361     39 - -
          2.68618  4.42225  2.77519  2.73123  3.46354  2.40513  3.72494  3.29354  2.67741  2.69355  4.24690  2.90347  2.73739  3.18146  2.89801  2.37887  2.77519  2.98518  4.58477  3.61503
          0.01184  4.83834  5.56068  0.61958  0.77255  0.48576  0.95510
     30   2.44587  5.22519  2.71540  2.54872  4.53098  3.08803  2.46660  2.92952  2.55285  3.51433  4.27832  3.08949  2.63458  2.44021  3.03807  2.27077  3.04848  3.59495  5.68406  4.29851     40 - -
          2.68618  4.42225  2.77519  2.73123  3.46354  2.40513  3.72494  3.29354  2.67741  2.69355  4.24690  2.90347  2.73739  3.18146  2.89801  2.37887  2.77519  2.98518  4.58477  3.61503
          0.01184  4.83834  5.56068  0.61958  0.77255  0.48576  0.95510
     31   3.45966  4.76695  5.18309  4.69783  1.44698  4.52313  4.18998  1.83805  4.48908  2.13950  3.80609  4.50827  4.85062  4.49990  4.45786  3.85354  3.68526  3.03596  2.83681  1.71890     41 - -
          2.68618  4.42225  2.77519  2.73123  3.46354  2.40513  3.72494  3.29354  2.67741  2.69355  4.24690  2.90347  2.73739  3.18146  2.89801  2.37887  2.77519  2.98518  4.58477  3.61503
          0.01184  4.83834  5.56068  0.61958  0.77255  0.48576  0.95510
     32   2.22710  3.39070  4.06657  2.27964  2.09417  3.88937  4.17698  2.52189  3.40186  2.15327  3.48823  3.78059  4.26310  3.65641  3.65354  2.49512  3.06051  2.63041  4.98112  3.77725     42 - -
          2.68618  4.42225  2.77519  2.73123  3.46354  2.40513  3.72494  3.29354  2.67741  2.69355  4.24690  2.90347  2.73739  3.18146  2.89801  2.37887  2.77519  2.98518  4.58477  3.61503
          0.01184  4.83834  5.56068  0.61958  0.77255  0.48576  0.95510
     33   3.72639  4.92213  5.81153  5.32174  4.04180  5.31625  5.94723  1.21123  5.24840  1.52524  3.78124  5.47482  5.49462  5.40520  5.35535  4.73872  3.97567  1.08300  6.17388  5.03151     43 - -
          2.68618  4.42225  2.77519  2.73123  3.46354  2.40513  3.72494  3.29354  2.67741  2.69355  4.24690  2.90347  2.73739  3.18146  2.89801  2.37887  2.77519  2.98518  4.58477  3.61503
          0.01184  4.83834  5.56068  0.61958  0.77255  0.48576  0.95510
     34   2.85117  5.12336  3.21179  2.39484  4.39256  3.65879  3.84074  3.81808  2.18402  2.97206  4.18755  3.17013  4.04711  2.45935  2.31076  2.86382  2.52136  1.93240  5.59830  4.25500     44 - -
          2.68618  4.42225  2.77519  2.73123  3.46354  2.40513  3.72494  3.29354  2.67741  2.69355  4.24690  2.90347  2.73739  3.18146  2.89801  2.37887  2.77519  2.98518  4.58477  3.61503
          0.01184  4.83834  5.56068  0.61958  0.77255  0.48576  0.95510
     35   3.95498  5.15022  5.95058  5.41417  3.67394  5.44943  5.88153  1.36183  5.30359  0.74866  3.40839  5.60973  5.51489  5.26022  5.30701  4.86479  4.17962  2.14259  5.91167  4.91403     45 - -
          2.68618  4.42225  2.77519  2.73123  3.46354  2.40513  3.72494  3.29354  2.67741  2.69355  4.24690  2.90347  2.73739  3.18146  2.89801  2.37887  2.77519  2.98518  4.58477  3.61503
          0.01184  4.83834  5.56068  0.61958  0.77255  0.48576  0.95510
     36   3.16602  5.73432  1.11550  2.12781  5.05893  2.59604  4.05278  4.56914  2.93932  4.04169  4.82492  2.67096  4.18628  3.18373  3.49129  2.56104  2.81599  4.12276  6.18314  4.71329     46 - -
          2.68618  4.42225  2.77519  2.73123  3.46354  2.40513  3.72494  3.29354  2.67741  2.69355  4.24690  2.90347  2.73739  3.18146  2.89801  2.37887  2.77519  2.98518  4.58477  3.61503
          0.08533  4.83834  2.60541  0.61958  0.77255  0.48576  0.95510
     37   2.03853  5.32373  3.09882  1.76090  4.67076  3.61737  2.88091  4.13662  1.82931  3.61617  4.37084  3.09006  4.01223  2.89005  2.58427  2.82843  3.08832  3.71703  5.74243  4.36068     47 - -
          2.68618  4.42225  2.77519  2.73123  3.46354  2.40513  3.72494  3.29354  2.67741  2.69355  4.24690  2.90347  2.73739  3.18146  2.89801  2.37887  2.77519  2.98518  4.58477  3.61503
          0.01273  4.76574  5.48808  0.61958  0.77255  0.64104  0.74812
     38   2.33126  5.38999  1.77391  2.06080  4.72656  3.57660  3.81365  4.21543  2.03818  3.69149  4.43837  3.04113  4.00461  2.63268  3.08065  2.36483  3.10822  3.77712  5.82333  4.40230     48 - -
          2.68618  4.42225  2.77519  2.73123  3.46354  2.40513  3.72494  3.29354  2.67741  2.69355  4.24690  2.90347  2.73739  3.18146  2.89801  2.37887  2.77519  2.98518  4.58477  3.61503
          0.01273  4.76574  5.48808  0.61958  0.77255  0.39963  1.11038
     39   4.22208  5.80588  5.06052  5.09740  6.05067  0.09980  6.04701  5.97813  5.38491  5.44942  6.49712  5.22891  5.20222  5.63728  5.42721  4.43245  4.76128  5.33279  6.80657  6.21319     49 - -
          2.68618  4.42225  2.77519  2.73123  3.46354  2.40513  3.72494  3.29354  2.67741  2.69355  4.24690  2.90347  2.73739  3.18146  2.89801  2.37887  2.77519  2.98518  4.58477  3.61503
          0.01184  4.83834  5.56068  0.61958  0.77255  0.48576  0.95510
     40   2.81948  5.32923  2.52962  2.30442  4.67311  2.91240  3.77883  4.15881  2.28517  3.63389  4.37065  2.46650  3.98404  2.22986  2.73873  2.35974  2.27682  3.71932  5.76217  4.35091     50 - -
          2.68618  4.42225  2.77519  2.73123  3.46354  2.40513  3.72494  3.29354  2.67741  2.69355  4.24690  2.90347  2.73739  3.18146  2.89801  2.37887  2.77519  2.98518  4.58477  3.61503
          0.01184  4.83834  5.56068  0.61958  0.77255  0.48576  0.95510
     41   3.14325  4.57829  4.63398  4.06017  1.10692  4.25495  4.45923  2.76009  2.82077  1.83416  3.46356  4.23789  4.59446  4.10192  4.02072  3.56095  3.37419  2.34448  4.99447  3.68835     51 - -
          2.68618  4.42225  2.77519  2.73123  3.46354  2.40513  3.72494  3.29354  2.67741  2.69355  4.24690  2.90347  2.73739  3.18146  2.89801  2.37887  2.77519  2.98518  4.58477  3.61503
          0.01184  4.83834  5.56068  0.61958  0.77255  0.48576  0.95510
     42   2.21285  4.32978  4.25211  3.66632  3.43349  3.93411  2.89207  2.20117  3.54365  1.64710  3.43959  3.89429  4.30367  3.77987  2.91845  3.21783  3.07179  1.97855  4.94209  3.74816     52 - -
          2.68618  4.42225  2.77519  2.73123  3.46354  2.40513  3.72494  3.29354  2.67741  2.69355  4.24690  2.90347  2.73739  3.18146  2.89801  2.37887  2.77519  2.98518  4.58477  3.61503
          0.01184  4.83834  5.56068  0.61958  0.77255  0.48576  0.95510
     43   2.85336  5.35369  2.74878  2.31520  4.70000  2.43089  3.79805  4.18089  1.97407  3.65466  4.39707  3.07677  4.00864  2.64240  1.81308  2.53370  3.08372  3.74564  5.78034  4.37652     53 - -
          2.68618  4.42225  2.77519  2.73123  3.46354  2.40513  3.72494  3.29354  2.67741  2.69355  4.24690  2.90347  2.73739  3.18146  2.89801  2.37887  2.77519  2.98518  4.58477  3.61503
          0.01184  4.83834  5.56068  0.61958  0.77255  0.48576  0.95510
     44   1.70527  4.48186  4.98420  4.39392  2.85576  4.34484  4.69948  2.10549  4.22507  1.42903  3.43433  4.46527  4.67259  4.36750  4.28470  3.66554  3.36016  1.77957  5.17849  4.01716     54 - -
          2.68618  4.42225  2.77519  2.73123  3.46354  2.40513  3.72494  3.29354  2.67741  2.69355  4.24690  2.90347  2.73739  3.18146  2.89801  2.37887  2.77519  2.98518  4.58477  3.61503
          0.01184  4.83834  5.56068  0.61958  0.77255  0.48576  0.95510
     45   2.55624  5.21469  3.11334  1.50010  4.51166  3.61933  2.94298  2.62430  2.20350  3.49755  4.27059  3.10933  3.35002  2.93167  3.04038  2.82288  3.06624  3.57933  5.67588  4.29950     55 - -
          2.68618  4.42225  2.77519  2.73123  3.46354  2.40513  3.72494  3.29354  2.67741  2.69355  4.24690  2.90347  2.73739  3.18146  2.89801  2.37887  2.77519  2.98518  4.58477  3.61503
          0.30960  4.83834  1.35348  0.61958  0.77255  0.48576  0.95510
     46   2.22595  4.53298  3.45204  2.89157  2.68546  2.81134  3.90352  3.08232  2.85892  2.77730  3.65410  3.32992  2.83456  3.17763  2.81971  2.48951  2.94324  2.34304  5.12319  3.86940     56 - -
          2.68619  4.42270  2.77564  2.73122  3.46303  2.40524  3.72539  3.29399  2.67655  2.69400  4.24734  2.90391  2.73692  3.18119  2.89791  2.37899  2.77516  2.98445  4.58522  3.61548
          0.45643  2.07960  1.42097  2.35268  0.09995  0.27301  1.43164
     47   2.84551  5.17718  1.68544  2.54232  4.53294  3.53936  3.86927  3.98554  2.68545  2.84206  4.33378  3.07892  2.33337  3.00456  3.17653  2.03416  3.10616  3.59795  5.73356  4.35002     72 - -
          2.68618  4.42225  2.77519  2.73123  3.46354  2.40513  3.72494  3.29354  2.67741  2.69355  4.24690  2.90347  2.73739  3.18146  2.89801  2.37887  2.77519  2.98518  4.58477  3.61503
          0.01439  4.64454  5.36688  0.61958  0.77255  0.83827  0.56644
     48   2.02931  4.31621  3.94425  3.36942  3.43527  3.79714  4.08967  2.48737  3.28706  1.99547  3.43151  3.67525  4.17580  3.54945  3.55241  2.47826  2.14086  2.57055  4.92376  2.84793     73 - -
          2.68618  4.42225  2.77519  2.73123  3.46354  2.40513  3.72494  3.29354  2.67741  2.69355  4.24690  2.90347  2.73739  3.18146  2.89801  2.37887  2.77519  2.98518  4.58477  3.61503
          0.01439  4.64454  5.36688  0.61958  0.77255  0.53442  0.88191
     49   2.78774  5.04471  2.55902  2.59647  4.30178  2.88887  3.80450  3.72925  2.58429  3.31252  2.93158  3.12180  3.99576  2.94263  1.77167  2.38593  3.01931  3.38851  3.71291  4.18788     74 - -
          2.68618  4.42225  2.77519  2.73123  3.46354  2.40513  3.72494  3.29354  2.67741  2.69355  4.24690  2.90347  2.73739  3.18146  2.89801  2.37887  2.77519  2.98518  4.58477  3.61503
          0.01294  4.74938  5.47173  0.61958  0.77255  0.38497  1.14090
     50   2.35992  5.28960  2.73932  1.82702  4.61796  3.59573  3.78668  4.09171  1.77757  2.80942  4.33527  3.06977  3.99084  2.59149  3.01550  2.79001  3.05155  3.17011  5.73173  4.33152     75 - -
          2.68618  4.42225  2.77519  2.73123  3.46354  2.40513  3.72494  3.29354  2.67741  2.69355  4.24690  2.90347  2.73739  3.18146  2.89801  2.37887  2.77519  2.98518  4.58477  3.61503
          0.01184  4.83834  5.56068  0.61958  0.77255  0.48576  0.95510
     51   2.57701  5.30332  2.09299  2.52323  4.63871  2.78030  3.79411  4.11554  2.53841  3.60736  4.35398  3.06962  2.96507  2.50860  2.58262  2.79515  2.04907  3.69035  5.74923  4.34573     76 - -
          2.68618  4.42225  2.77519  2.73123  3.46354  2.40513  3.72494  3.29354  2.67741  2.69355  4.24690  2.90347  2.73739  3.18146  2.89801  2.37887  2.77519  2.98518  4.58477  3.61503
          0.01184  4.83834  5.56068  0.61958  0.77255  0.48576  0.95510
     52   2.98863  5.53034  1.96602  1.66257  4.86338  2.93661  3.90941  4.36015  1.76002  3.83052  4.58566  3.08397  2.85253  3.02097  3.21970  2.92888  3.23121  3.91673  5.96123  4.52502     77 - -
          2.68618  4.42225  2.77519  2.73123  3.46354  2.40513  3.72494  3.29354  2.67741  2.69355  4.24690  2.90347  2.73739  3.18146  2.89801  2.37887  2.77519  2.98518  4.58477  3.61503
          0.12465  4.83834  2.21393  0.61958  0.77255  0.48576  0.95510
     53   2.87922  5.35817  2.96930  2.11445  4.69910  1.87746  3.80996  4.17397  1.96080  3.65731  4.41486  3.05950  4.01171  2.33950  3.01029  2.35683  3.11335  3.74978  5.79124  4.39074     78 - -
          2.68618  4.42225  2.77519  2.73123  3.46354  2.40513  3.72494  3.29354  2.67741  2.69355  4.24690  2.90347  2.73739  3.18146  2.89801  2.37887  2.77519  2.98518  4.58477  3.61503
          0.01324  4.72693  5.44928  0.61958  0.77255  0.53173  0.88573
     54   2.81193  4.83060  3.35697  2.79612  4.04647  3.68028  3.91106  3.42127  1.65141  3.08353  2.83689  3.28210  4.07558  3.10736  3.16804  2.39411  2.14268  2.61412  5.38280  4.09170     79 - -
          2.68618  4.42225  2.77519  2.73123  3.46354  2.40513  3.72494  3.29354  2.67741  2.69355  4.24690  2.90347  2.73739  3.18146  2.89801  2.37887  2.77519  2.98518  4.58477  3.61503
          0.01253  4.78176  5.50411  0.61958  0.77255  0.60970  0.78420
     55   2.89058  5.23522  3.21398  2.28169  4.54984  3.66826  3.81849  2.83689  1.74487  3.50822  4.29280  3.16119  4.05393  2.93701  2.01493  2.88105  2.15428  3.60953  5.67003  4.32580     80 - -
          2.68618  4.42225  2.77519  2.73123  3.46354  2.40513  3.72494  3.29354  2.67741  2.69355  4.24690  2.90347  2.73739  3.18146  2.89801  2.37887  2.77519  2.98518  4.58477  3.61503
          0.01253  4.78176  5.50411  0.61958  0.77255  0.60970  0.78420
     56   2.80977  4.46731  3.79669  3.22540  3.59238  3.81434  4.07473  2.37598  2.25604  1.56346  3.57205  3.59782  3.07452  3.45080  3.46677  2.69249  3.04132  2.73224  5.05519  3.19725     81 - -
          2.68618  4.42225  2.77519  2.73123  3.46354  2.40513  3.72494  3.29354  2.67741  2.69355  4.24690  2.90347  2.73739  3.18146  2.89801  2.37887  2.77519  2.98518  4.58477  3.61503
          0.01253  4.78176  5.50411  0.61958  0.77255  0.41540  1.07903
     57   2.82400  4.85271  3.34769  2.53692  2.91539  3.69664  3.91037  2.07108  2.48741  3.09079  3.93663  3.27926  3.31904  2.53561  2.19930  2.91190  3.05483  2.83678  5.38549  4.09024     82 - -
          2.68618  4.42225  2.77519  2.73123  3.46354  2.40513  3.72494  3.29354  2.67741  2.69355  4.24690  2.90347  2.73739  3.18146  2.89801  2.37887  2.77519  2.98518  4.58477  3.61503
          0.06154  4.83834  2.96104  0.61958  0.77255  0.48576  0.95510
     58   1.89117  4.67948  4.12039  3.93787  5.14102  2.14115  5.00853  4.59868  4.08044  4.27195  5.06394  3.95698  0.77112  4.30581  4.34696  2.92263  3.27116  3.89032  6.45702  5.30084     83 - -
          2.68618  4.42225  2.77519  2.73123  3.46354  2.40513  3.72494  3.29354  2.67741  2.69355  4.24690  2.90347  2.73739  3.18146  2.89801  2.37887  2.77519  2.98518  4.58477  3.61503
          0.01244  4.78923  5.51158  0.61958  0.77255  0.42328  1.06391
     59   2.44460  2.67704  3.14427  2.22390  4.43602  3.62072  3.81518  3.87761  2.20408  3.43180  4.21390  2.72734  4.01255  2.93830  2.22038  2.53548  3.04970  2.73214  5.62764  4.26158     84 - -
          2.68618  4.42225  2.77519  2.73123  3.46354  2.40513  3.72494  3.29354  2.67741  2.69355  4.24690  2.90347  2.73739  3.18146  2.89801  2.37887  2.77519  2.98518  4.58477  3.61503
          0.01184  4.83834  5.56068  0.61958  0.77255  0.48576  0.95510
     60   2.50323  4.83883  3.34851  2.78827  4.03286  3.69397  3.91235  3.42378  2.41197  2.52179  3.24420  3.28059  2.74016  3.11010  2.87160  2.24403  2.13599  2.80648  5.37553  4.08089     85 - -
          2.68618  4.42225  2.77519  2.73123  3.46354  2.40513  3.72494  3.29354  2.67741  2.69355  4.24690  2.90347  2.73739  3.18146  2.89801  2.37887  2.77519  2.98518  4.58477  3.61503
          0.01184  4.83834  5.56068  0.61958  0.77255  0.48576  0.95510
     61   2.32922  4.63623  2.85667  2.14092  3.23338  3.76501  4.00518  3.15551  2.96950  2.03075  2.59228  3.44345  4.14721  3.28598  3.35713  2.99891  3.05418  2.91739  5.20373  2.80498     86 - -
          2.68618  4.42225  2.77519  2.73123  3.46354  2.40513  3.72494  3.29354  2.67741  2.69355  4.24690  2.90347  2.73739  3.18146  2.89801  2.37887  2.77519  2.98518  4.58477  3.61503
          0.01184  4.83834  5.56068  0.61958  0.77255  0.48576  0.95510
     62   2.81214  5.26386  2.52309  2.18942  3.67281  3.59528  3.78501  4.05435  2.21516  2.62603  3.45600  2.76977  3.23531  2.88960  2.58502  2.36527  2.70667  3.64155  5.71115  4.31514     87 - -
          2.68618  4.42225  2.77519  2.73123  3.46354  2.40513  3.72494  3.29354  2.67741  2.69355  4.24690  2.90347  2.73739  3.18146  2.89801  2.37887  2.77519  2.98518  4.58477  3.61503
          0.01184  4.83834  5.56068  0.61958  0.77255  0.48576  0.95510
     63   2.34049  4.39364  4.09876  3.52311  3.51703  3.91448  4.21291  2.21666  3.43314  2.33047  3.51035  3.81255  4.29046  2.87241  3.68394  2.14220  3.08452  1.59414  5.01639  3.81260     88 - -
          2.68618  4.42225  2.77519  2.73123  3.46354  2.40513  3.72494  3.29354  2.67741  2.69355  4.24690  2.90347  2.73739  3.18146  2.89801  2.37887  2.77519  2.98518  4.58477  3.61503
          0.01184  4.83834  5.56068  0.61958  0.77255  0.48576  0.95510
     64   1.90505  4.75250  3.68903  3.16521  4.20302  3.66434  4.20338  3.54299  3.06259  3.24689  4.11415  3.55003  1.35960  3.44040  2.64335  2.98251  3.15262  2.41178  5.56795  4.31479     89 - -
          2.68618  4.42225  2.77519  2.73123  3.46354  2.40513  3.72494  3.29354  2.67741  2.69355  4.24690  2.90347  2.73739  3.18146  2.89801  2.37887  2.77519  2.98518  4.58477  3.61503
          0.01184  4.83834  5.56068  0.61958  0.77255  0.48576  0.95510
     65   2.35949  5.24576  3.11205  2.55436  4.56066  2.86254  3.79756  3.12443  2.13979  3.53637  4.29746  3.09406  4.00329  2.24947  2.26747  2.11647  3.05631  3.62071  5.69689  4.31222     90 - -
          2.68618  4.42225  2.77519  2.73123  3.46354  2.40513  3.72494  3.29354  2.67741  2.69355  4.24690  2.90347  2.73739  3.18146  2.89801  2.37887  2.77519  2.98518  4.58477  3.61503
          0.01184  4.83834  5.56068  0.61958  0.77255  0.48576  0.95510
     66   1.91475  5.03987  3.24749  2.69607  4.37693  2.87473  3.89402  3.80294  2.67391  2.86228  4.19086  3.20541  3.32769  3.03625  1.88482  2.16428  3.07052  3.44863  5.61282  4.27380     91 - -
          2.68618  4.42225  2.77519  2.73123  3.46354  2.40513  3.72494  3.29354  2.67741  2.69355  4.24690  2.90347  2.73739  3.18146  2.89801  2.37887  2.77519  2.98518  4.58477  3.61503
          0.01184  4.83834  5.56068  0.61958  0.77255  0.48576  0.95510
     67   2.82417  5.12979  3.15194  2.14130  4.41041  3.62541  3.83279  3.84572  2.28698  3.41206  4.20131  3.13641  2.61316  2.96175  3.07785  2.05132  2.55459  2.25824  5.61859  4.25858     92 - -
          2.68618  4.42225  2.77519  2.73123  3.46354  2.40513  3.72494  3.29354  2.67741  2.69355  4.24690  2.90347  2.73739  3.18146  2.89801  2.37887  2.77519  2.98518  4.58477  3.61503
          0.09386  4.83834  2.50502  0.61958  0.77255  0.48576  0.95510
     68   2.06999  5.10271  3.16556  2.61977  4.39642  2.09074  3.82551  3.13379  1.81920  3.39238  4.18881  3.14201  4.02021  2.58250  3.01405  2.83598  3.05884  3.46997  5.59793  4.25111     93 - -
          2.68618  4.42225  2.77519  2.73123  3.46354  2.40513  3.72494  3.29354  2.67741  2.69355  4.24690  2.90347  2.73739  3.18146  2.89801  2.37887  2.77519  2.98518  4.58477  3.61503
          0.01284  4.75731  5.47966  0.61958  0.77255  0.39192  1.12628
     69   3.06514  5.43303  3.32573  2.77024  4.83675  3.77965  3.90459  4.26628  2.11949  3.73241  4.51834  2.52104  4.17718  3.01765  1.59013  1.56210  3.28252  3.86912  5.83237  4.51551     94 - -
          2.68618  4.42225  2.77519  2.73123  3.46354  2.40513  3.72494  3.29354  2.67741  2.69355  4.24690  2.90347  2.73739  3.18146  2.89801  2.37887  2.77519  2.98518  4.58477  3.61503
          0.01184  4.83834  5.56068  0.61958  0.77255  0.48576  0.95510
     70   2.82691  5.30259  3.08114  2.23745  4.63733  2.48613  2.85154  4.11228  2.17597  3.60146  4.34788  3.07354  3.99479  2.88832  2.49246  2.28533  2.15084  3.68808  5.74011  4.34074     95 - -
          2.68618  4.42225  2.77519  2.73123  3.46354  2.40513  3.72494  3.29354  2.67741  2.69355  4.24690  2.90347  2.73739  3.18146  2.89801  2.37887  2.77519  2.98518  4.58477  3.61503
          0.01184  4.83834  5.56068  0.61958  0.77255  0.48576  0.95510
     71   2.09978  4.82114  3.37177  2.81405  4.02260  3.10699  3.92950  3.41039  2.79447  2.54694  3.91908  2.30941  2.91835  3.13335  2.80731  2.91787  3.05452  2.11595  5.37183  4.08174     96 - -
          2.68618  4.42225  2.77519  2.73123  3.46354  2.40513  3.72494  3.29354  2.67741  2.69355  4.24690  2.90347  2.73739  3.18146  2.89801  2.37887  2.77519  2.98518  4.58477  3.61503
          0.01184  4.83834  5.56068  0.61958  0.77255  0.48576  0.95510
     72   1.90608  4.90738  3.39121  2.87372  4.37818  1.88663  4.04788  3.79490  2.87957  3.41438  2.93021  2.32352  4.09443  3.21765  3.32404  2.09581  3.10303  3.42989  5.66317  4.35204     97 - -
          2.68618  4.42225  2.77519  2.73123  3.46354  2.40513  3.72494  3.29354  2.67741  2.69355  4.24690  2.90347  2.73739  3.18146  2.89801  2.37887  2.77519  2.98518  4.58477  3.61503
          0.48755  4.83834  0.97299  0.61958  0.77255  0.48576  0.95510
     73   2.70603  4.86000  2.89986  2.66782  4.63032  2.19173  4.03968  4.10659  2.92328  3.68371  4.49318  1.85868  1.73884  3.21501  3.37611  2.76421  3.08012  3.62332  5.85890  4.51558     98 - -
          2.68639  4.42246  2.77541  2.73144  3.46375  2.40534  3.72270  3.29375  2.67762  2.69376  4.24711  2.90368  2.73623  3.18167  2.89822  2.37889  2.77541  2.98539  4.58498  3.61350
          0.69799  0.70063  5.09211  0.68407  0.70231  0.22663  1.59560
     74   3.40886  4.76626  5.06336  4.48680  3.59110  4.62469  4.94778  1.32538  3.11390  1.00960  3.44738  4.66393  4.90761  4.46983  4.32045  3.96265  3.63882  2.46144  5.43650  4.30466    101 - -
          2.68618  4.42225  2.77519  2.73123  3.46354  2.40513  3.72494  3.29354  2.67741  2.69355  4.24690  2.90347  2.73739  3.18146  2.89801  2.37887  2.77519  2.98518  4.58477  3.61503
          0.01184  4.83834  5.56068  0.61958  0.77255  0.48576  0.95510
     75   1.92972  5.19710  3.13633  2.34854  4.49250  3.62187  2.42437  3.94034  2.03092  3.47855  4.25309  3.11420  4.01357  2.92751  2.72664  2.81942  2.71925  2.75052  5.65901  4.28724    102 - -
          2.68618  4.42225  2.77519  2.73123  3.46354  2.40513  3.72494  3.29354  2.67741  2.69355  4.24690  2.90347  2.73739  3.18146  2.89801  2.37887  2.77519  2.98518  4.58477  3.61503
          0.01184  4.83834  5.56068  0.61958  0.77255  0.48576  0.95510
     76   1.81518  5.27380  1.60780  2.74560  4.90656  3.59908  4.15480  4.38124  3.02847  3.92213  4.70945  3.26169  1.73547  3.30086  3.53265  2.53943  3.31272  3.91111  6.09536  4.70302    103 - -
          2.68618  4.42225  2.77519  2.73123  3.46354  2.40513  3.72494  3.29354  2.67741  2.69355  4.24690  2.90347  2.73739  3.18146  2.89801  2.37887  2.77519  2.98518  4.58477  3.61503
          0.01184  4.83834  5.56068  0.61958  0.77255  0.48576  0.95510
     77   2.83122  4.97604  3.26160  2.70547  3.35161  3.04627  3.87250  3.60919  1.77018  2.60457  4.05211  1.96534  4.06047  3.03947  3.13320  2.88039  3.06217  3.30147  5.46555  3.11948    104 - -
          2.68618  4.42225  2.77519  2.73123  3.46354  2.40513  3.72494  3.29354  2.67741  2.69355  4.24690  2.90347  2.73739  3.18146  2.89801  2.37887  2.77519  2.98518  4.58477  3.61503
          0.01184  4.83834  5.56068  0.61958  0.77255  0.48576  0.95510
     78   4.02058  5.24891  5.85464  5.30541  1.39575  5.31470  5.37028  2.72370  5.15448  0.78278  3.27094  5.41644  5.39346  5.03000  5.10178  4.69804  4.22708  2.52231  5.42363  4.18383    105 - -
          2.68618  4.42225  2.77519  2.73123  3.46354  2.40513  3.72494  3.29354  2.67741  2.69355  4.24690  2.90347  2.73739  3.18146  2.89801  2.37887  2.77519  2.98518  4.58477  3.61503
          0.01184  4.83834  5.56068  0.61958  0.77255  0.48576  0.95510
     79   2.31285  4.51978  3.75878  3.19742  3.00251  2.82464  4.08937  3.02191  3.14639  1.49160  3.63600  3.58399  4.19866  2.71988  3.48458  2.48019  3.06321  2.79966  5.11636  3.88726    106 - -
          2.68618  4.42225  2.77519  2.73123  3.46354  2.40513  3.72494  3.29354  2.67741  2.69355  4.24690  2.90347  2.73739  3.18146  2.89801  2.37887  2.77519  2.98518  4.58477  3.61503
          0.01184  4.83834  5.56068  0.61958  0.77255  0.48576  0.95510
     80   2.50330  4.39772  4.30072  3.73090  3.31077  3.97048  4.21433  2.86291  3.61017  2.59678  3.52645  3.93622  4.35361  3.83776  3.80303  2.52645  3.14134  2.26566  1.87445  1.87373    107 - -
          2.68618  4.42225  2.77519  2.73123  3.46354  2.40513  3.72494  3.29354  2.67741  2.69355  4.24690  2.90347  2.73739  3.18146  2.89801  2.37887  2.77519  2.98518  4.58477  3.61503
          0.01184  4.83834  5.56068  0.61958  0.77255  0.48576  0.95510
     81   2.98477  5.23622  1.32886  2.26530  4.44138  3.67568  3.97119  3.87867  2.82803  3.49175  4.31920  3.18592  4.13251  3.13153  3.31626  2.98962  3.22780  2.22495  5.71597  2.85800    108 - -
          2.68618  4.42225  2.77519  2.73123  3.46354  2.40513  3.72494  3.29354  2.67741  2.69355  4.24690  2.90347  2.73739  3.18146  2.89801  2.37887  2.77519  2.98518  4.58477  3.61503
          0.01184  4.83834  5.56068  0.61958  0.77255  0.48576  0.95510
     82   2.08974  5.36263  2.18225  2.51764  4.69940  3.59988  3.17238  4.18301  2.17300  3.66535  4.41080  2.01391  4.01297  2.91911  3.06577  2.33632  3.09673  3.74994  5.80075  4.38802    109 - -
          2.68618  4.42225  2.77519  2.73123  3.46354  2.40513  3.72494  3.29354  2.67741  2.69355  4.24690  2.90347  2.73739  3.18146  2.89801  2.37887  2.77519  2.98518  4.58477  3.61503
          0.01184  4.83834  5.56068  0.61958  0.77255  0.48576  0.95510
     83   2.04262  4.45324  3.87922  3.30866  2.99999  2.37991  4.12264  2.40562  3.24512  2.66506  3.56836  3.66040  4.22247  3.52525  3.55187  2.23124  2.35190  2.72343  5.05390  3.15111    110 - -
          2.68618  4.42225  2.77519  2.73123  3.46354  2.40513  3.72494  3.29354  2.67741  2.69355  4.24690  2.90347  2.73739  3.18146  2.89801  2.37887  2.77519  2.98518  4.58477  3.61503
          0.01184  4.83834  5.56068  0.61958  0.77255  0.48576  0.95510
     84   2.55791  5.34423  2.19299  1.99111  4.68701  2.75765  3.79057  4.17285  2.00779  3.64839  4.38713  3.05905  3.99357  2.88919  2.57861  2.27228  3.06661  3.73397  5.77741  4.36507    111 - -
          2.68618  4.42225  2.77519  2.73123  3.46354  2.40513  3.72494  3.29354  2.67741  2.69355  4.24690  2.90347  2.73739  3.18146  2.89801  2.37887  2.77519  2.98518  4.58477  3.61503
          0.01184  4.83834  5.56068  0.61958  0.77255  0.48576  0.95510
     85   4.21083  5.38990  5.45390  5.15118  1.92033  5.03900  4.10314  3.74328  4.95294  3.02474  2.46267  4.76563  5.31679  4.82529  4.88992  4.40404  4.42441  3.71398  4.21990  0.60845    112 - -
          2.68618  4.42225  2.77519  2.73123  3.46354  2.40513  3.72494  3.29354  2.67741  2.69355  4.24690  2.90347  2.73739  3.18146  2.89801  2.37887  2.77519  2.98518  4.58477  3.61503
          0.01184  4.83834  5.56068  0.61958  0.77255  0.48576  0.95510
     86   3.25460  4.58685  5.09677  4.54456  3.80968  2.75890  4.99763  1.73360  4.40700  2.12028  3.70839  4.65847  4.88033  4.61034  4.52353  3.88826  3.50341  0.90834  5.52050  4.32724    113 - -
          2.68618  4.42225  2.77519  2.73123  3.46354  2.40513  3.72494  3.29354  2.67741  2.69355  4.24690  2.90347  2.73739  3.18146  2.89801  2.37887  2.77519  2.98518  4.58477  3.61503
          0.01184  4.83834  5.56068  0.61958  0.77255  0.48576  0.95510
     87   2.86193  4.65062  3.62730  3.06422  3.10617  3.80215  4.03296  3.16019  2.42262  1.35462  3.74177  3.49289  4.18433  2.57965  3.32252  2.50769  3.09231  2.93040  5.20746  3.95731    114 - -
          2.68618  4.42225  2.77519  2.73123  3.46354  2.40513  3.72494  3.29354  2.67741  2.69355  4.24690  2.90347  2.73739  3.18146  2.89801  2.37887  2.77519  2.98518  4.58477  3.61503
          0.01184  4.83834  5.56068  0.61958  0.77255  0.48576  0.95510
     88   2.49346  4.37240  4.25594  3.68461  2.65395  1.45556  4.23352  2.27227  3.57668  2.55918  3.49182  3.90919  4.32808  3.80612  3.77895  3.23644  3.10946  2.61776  4.91682  2.71934    115 - -
          2.68618  4.42225  2.77519  2.73123  3.46354  2.40513  3.72494  3.29354  2.67741  2.69355  4.24690  2.90347  2.73739  3.18146  2.89801  2.37887  2.77519  2.98518  4.58477  3.61503
          0.40178  4.83834  1.13026  0.61958  0.77255  0.48576  0.95510
     89   2.27157  4.96305  3.03267  2.49118  4.22439  2.67205  3.06216  3.65717  2.48829  3.23610  4.03489  3.01803  2.82541  2.30495  2.95556  2.71009  2.92797  3.31200  5.45340  3.17701    116 - -
          2.68618  4.42225  2.77519  2.73123  3.46354  2.40513  3.72494  3.29354  2.67741  2.69355  4.24690  2.90347  2.73739  3.18146  2.89801  2.37887  2.77519  2.98518  4.58477  3.61503
          0.01743  4.45399  5.17634  0.61958  0.77255  1.05419  0.42844
     90   2.77520  4.92492  2.95236  2.21630  4.17456  1.73299  3.83383  3.62974  2.68403  3.24479  4.07910  3.08532  3.97021  3.01181  3.13908  2.42321  3.03332  3.30631  5.47434  2.65994    117 - -
          2.68628  4.42235  2.77478  2.73133  3.46364  2.40522  3.72504  3.29364  2.67722  2.69365  4.24699  2.90356  2.73703  3.18156  2.89779  2.37896  2.77529  2.98528  4.58487  3.61513
          0.55951  0.86071  5.17634  0.11062  2.25647  0.33751  1.25017
     91   2.36516  4.60277  2.95860  2.99356  3.75310  3.74665  3.98840  3.12087  2.42938  2.41493  3.17544  3.43152  4.12851  3.27436  3.34279  2.20567  3.03148  2.09268  3.17162  3.92338    119 - -
          2.68618  4.42225  2.77519  2.73123  3.46354  2.40513  3.72494  3.29354  2.67741  2.69355  4.24690  2.90347  2.73739  3.18146  2.89801  2.37887  2.77519  2.98518  4.58477  3.61503
          0.01247  4.78660  5.50894  0.61958  0.77255  0.59995  0.79593
     92   2.47583  4.63417  2.58731  2.62125  2.39876  3.16536  3.97391  2.54442  2.92549  2.40172  3.73129  3.40302  4.11833  3.24453  3.31934  2.96727  2.25734  2.91697  5.20082  3.94462    120 - -
          2.68618  4.42225  2.77519  2.73123  3.46354  2.40513  3.72494  3.29354  2.67741  2.69355  4.24690  2.90347  2.73739  3.18146  2.89801  2.37887  2.77519  2.98518  4.58477  3.61503
          0.01247  4.78660  5.50894  0.61958  0.77255  0.59995  0.79593
     93   1.97163  5.27438  3.05462  2.21814  4.60407  3.58273  2.82697  4.07582  1.90548  3.57308  4.32419  3.05906  3.20409  2.88145  2.99891  2.18687  3.04473  3.65783  5.71880  4.32139    121 - -
          2.68618  4.42225  2.77519  2.73123  3.46354  2.40513  3.72494  3.29354  2.67741  2.69355  4.24690  2.90347  2.73739  3.18146  2.89801  2.37887  2.77519  2.98518  4.58477  3.61503
          0.01247  4.78660  5.50894  0.61958  0.77255  0.59995  0.79593
     94   2.36753  5.40229  2.59662  1.91106  4.74004  3.01769  3.82375  4.22936  1.57776  3.70444  4.45117  2.46509  4.01458  2.92853  3.09005  2.83490  3.11930  3.79023  5.83548  4.41409    122 - -
          2.68618  4.42225  2.77519  2.73123  3.46354  2.40513  3.72494  3.29354  2.67741  2.69355  4.24690  2.90347  2.73739  3.18146  2.89801  2.37887  2.77519  2.98518  4.58477  3.61503
          0.11476  4.78660  2.30178  0.61958  0.77255  0.59995  0.79593
     95   2.46228  5.22056  3.04621  2.53310  4.58542  2.21233  3.78865  4.04722  1.97568  3.55527  4.31891  3.06804  3.98027  1.99890  2.97633  2.30000  3.05207  3.63541  5.70678  4.32510    123 - -
          2.68618  4.42225  2.77519  2.73123  3.46354  2.40513  3.72494  3.29354  2.67741  2.69355  4.24690  2.90347  2.73739  3.18146  2.89801  2.37887  2.77519  2.98518  4.58477  3.61503
          0.01380  4.68564  5.40799  0.61958  0.77255  0.47400  0.97420
     96   2.81799  5.31226  2.28770  1.79407  4.65160  3.57952  3.77285  4.13197  1.92078  2.75887  4.35613  3.04888  3.97886  2.87303  2.54888  2.53520  3.04933  3.70016  5.74570  4.34003    124 - -
          2.68618  4.42225  2.77519  2.73123  3.46354  2.40513  3.72494  3.29354  2.67741  2.69355  4.24690  2.90347  2.73739  3.18146  2.89801  2.37887  2.77519  2.98518  4.58477  3.61503
          0.01247  4.78660  5.50894  0.61958  0.77255  0.59995  0.79593
     97   2.50193  5.30655  2.49441  2.20365  4.64205  2.74369  3.77312  4.12331  2.51813  2.79655  4.35104  2.47805  3.35930  2.01312  3.01192  2.77633  3.04504  3.69230  5.74426  4.33566    125 - -
          2.68618  4.42225  2.77519  2.73123  3.46354  2.40513  3.72494  3.29354  2.67741  2.69355  4.24690  2.90347  2.73739  3.18146  2.89801  2.37887  2.77519  2.98518  4.58477  3.61503
          0.10761  4.78660  2.36781  0.61958  0.77255  0.42046  1.06929
     98   2.51830  5.28777  2.56028  1.82607  4.62281  2.68926  3.75774  4.10335  2.29098  3.03899  4.33239  2.46614  3.95981  2.85855  2.99526  2.76070  2.53012  3.67327  5.72606  4.31835    126 - -
          2.68618  4.42225  2.77519  2.73123  3.46354  2.40513  3.72494  3.29354  2.67741  2.69355  4.24690  2.90347  2.73739  3.18146  2.89801  2.37887  2.77519  2.98518  4.58477  3.61503
          0.01294  4.74938  5.47173  0.61958  0.77255  0.67156  0.71521
     99   2.79899  5.21904  3.08448  2.05179  4.53439  2.99675  3.76537  3.99393  2.17275  3.50766  3.39333  2.51335  3.97414  2.87433  2.02827  2.77825  3.02846  3.59401  3.21568  4.28320    127 - -
          2.68618  4.42225  2.77519  2.73123  3.46354  2.40513  3.72494  3.29354  2.67741  2.69355  4.24690  2.90347  2.73739  3.18146  2.89801  2.37887  2.77519  2.98518  4.58477  3.61503
          0.01294  4.74938  5.47173  0.61958  0.77255  0.67156  0.71521
    100   2.15821  4.34953  3.99499  3.41779  3.46372  3.84510  2.90116  2.28459  2.83641  2.33820  2.70495  3.72128  4.21845  3.59388  3.59511  3.11436  2.29048  2.13097  4.95249  3.74678    128 - -
          2.68618  4.42225  2.77519  2.73123  3.46354  2.40513  3.72494  3.29354  2.67741  2.69355  4.24690  2.90347  2.73739  3.18146  2.89801  2.37887  2.77519  2.98518  4.58477  3.61503
          0.01294  4.74938  5.47173  0.61958  0.77255  0.67156  0.71521
    101   2.07587  5.26561  2.19914  2.08702  4.59678  3.56343  3.75432  4.07203  2.13120  3.56402  3.11564  3.03643  3.95919  2.85625  2.46879  2.75899  3.02187  3.64891  5.70565  4.30441    129 - -
          2.68618  4.42225  2.77519  2.73123  3.46354  2.40513  3.72494  3.29354  2.67741  2.69355  4.24690  2.90347  2.73739  3.18146  2.89801  2.37887  2.77519  2.98518  4.58477  3.61503
          0.01294  4.74938  5.47173  0.61958  0.77255  0.38497  1.14090
    102   2.38426  5.28614  2.33972  1.81056  4.60876  3.59880  3.79495  4.08018  1.93084  2.90101  4.33357  3.07442  3.99686  2.89986  3.03000  2.79846  3.05904  3.66489  5.73121  3.02788    130 - -
          2.68618  4.42225  2.77519  2.73123  3.46354  2.40513  3.72494  3.29354  2.67741  2.69355  4.24690  2.90347  2.73739  3.18146  2.89801  2.37887  2.77519  2.98518  4.58477  3.61503
          0.01184  4.83834  5.56068  0.61958  0.77255  0.48576  0.95510
    103   2.82218  2.71154  3.11876  2.18603  4.52239  3.61247  3.80088  3.97718  2.32418  2.86393  4.27162  3.09941  2.97525  2.42459  2.27537  2.40393  3.05259  3.58718  5.67576  4.29591    131 - -
          2.68618  4.42225  2.77519  2.73123  3.46354  2.40513  3.72494  3.29354  2.67741  2.69355  4.24690  2.90347  2.73739  3.18146  2.89801  2.37887  2.77519  2.98518  4.58477  3.61503
          0.01184  4.83834  5.56068  0.61958  0.77255  0.48576  0.95510
    104   2.82445  4.79904  3.39190  2.34393  2.92986  3.71236  1.72054  3.36667  2.80671  2.64818  3.21007  3.31518  4.09831  2.75602  3.23156  2.93208  2.75769  3.09925  5.33776  4.05079    132 - -
          2.68618  4.42225  2.77519  2.73123  3.46354  2.40513  3.72494  3.29354  2.67741  2.69355  4.24690  2.90347  2.73739  3.18146  2.89801  2.37887  2.77519  2.98518  4.58477  3.61503
          0.01184  4.83834  5.56068  0.61958  0.77255  0.48576  0.95510
    105   1.95143  5.33858  2.51663  1.89900  4.68045  3.59526  3.79075  4.16389  2.06432  3.64146  4.38186  3.06341  3.28579  2.88988  2.35362  2.79703  3.06705  3.72786  5.77162  4.36242    133 - -
          2.68618  4.42225  2.77519  2.73123  3.46354  2.40513  3.72494  3.29354  2.67741  2.69355  4.24690  2.90347  2.73739  3.18146  2.89801  2.37887  2.77519  2.98518  4.58477  3.61503
          0.01184  4.83834  5.56068  0.61958  0.77255  0.48576  0.95510
    106   1.89234  5.18825  2.75593  2.56698  4.48461  2.41834  3.80729  3.93500  2.35115  2.79790  4.24729  3.10413  4.00426  2.92426  2.67871  2.53644  2.52287  3.55351  5.65741  4.28105    134 - -
          2.68621  4.42228  2.77471  2.73126  3.46357  2.40516  3.72498  3.29357  2.67744  2.69358  4.24693  2.90350  2.73743  3.18149  2.89804  2.37890  2.77523  2.98521  4.58480  3.61506
          0.10851  2.31280  5.56068  0.24715  1.51880  0.48576  0.95510
    107   3.69680  4.97901  5.27295  4.82992  0.95198  4.72165  4.22305  3.23687  4.63887  2.24392  3.90229  4.63063  5.02524  4.62222  4.61936  4.06097  3.91973  2.23793  4.40460  1.72321    136 - -
          2.68618  4.42225  2.77519  2.73123  3.46354  2.40513  3.72494  3.29354  2.67741  2.69355  4.24690  2.90347  2.73739  3.18146  2.89801  2.37887  2.77519  2.98518  4.58477  3.61503
          0.01184  4.83834  5.56068  0.61958  0.77255  0.48576  0.95510
    108   2.89813  4.99734  3.36478  2.27909  4.22874  3.73423  3.90998  1.99351  1.64484  3.23610  4.07601  3.28801  4.11803  3.07829  2.67771  2.95780  3.12293  2.60696  5.50090  4.20311    137 - -
          2.68618  4.42225  2.77519  2.73123  3.46354  2.40513  3.72494  3.29354  2.67741  2.69355  4.24690  2.90347  2.73739  3.18146  2.89801  2.37887  2.77519  2.98518  4.58477  3.61503
          0.01184  4.83834  5.56068  0.61958  0.77255  0.48576  0.95510
    109   2.07852  5.38343  3.13221  1.53218  4.73818  3.66079  3.82759  4.20340  1.84399  3.67527  4.43087  3.13185  4.05819  2.65108  2.58634  2.88055  3.14234  3.78127  5.79418  4.41540    138 - -
          2.68618  4.42225  2.77519  2.73123  3.46354  2.40513  3.72494  3.29354  2.67741  2.69355  4.24690  2.90347  2.73739  3.18146  2.89801  2.37887  2.77519  2.98518  4.58477  3.61503
          0.08237  4.83834  2.64304  0.61958  0.77255  0.48576  0.95510
    110   2.19727  4.69339  3.46089  2.89697  2.47997  3.71797  3.94360  3.23648  2.29502  1.97148  3.78725  2.64069  4.10192  3.18850  2.81831  2.94723  3.03616  2.98496  5.24705  3.98089    139 - -
          2.68618  4.42225  2.77519  2.73123  3.46354  2.40513  3.72494  3.29354  2.67741  2.69355  4.24690  2.90347  2.73739  3.18146  2.89801  2.37887  2.77519  2.98518  4.58477  3.61503
          0.01270  4.76867  5.49101  0.61958  0.77255  0.40240  1.10476
    111   2.96432  4.44464  4.37401  3.79604  3.45551  4.05958  2.39269  2.21779  3.63907  1.17158  3.44711  4.02335  4.42125  3.89383  3.82739  3.35360  2.58288  2.60533  5.03449  3.83487    140 - -
          2.68618  4.42225  2.77519  2.73123  3.46354  2.40513  3.72494  3.29354  2.67741  2.69355  4.24690  2.90347  2.73739  3.18146  2.89801  2.37887  2.77519  2.98518  4.58477  3.61503
          0.01184  4.83834  5.56068  0.61958  0.77255  0.48576  0.95510
    112   2.24231  5.19996  3.11915  2.26369  4.49680  2.81927  3.80204  3.09979  2.31545  3.01489  4.25399  3.10019  4.00248  2.61170  2.16487  2.80482  2.49650  3.56447  5.66206  4.28399    141 - -
          2.68618  4.42225  2.77519  2.73123  3.46354  2.40513  3.72494  3.29354  2.67741  2.69355  4.24690  2.90347  2.73739  3.18146  2.89801  2.37887  2.77519  2.98518  4.58477  3.61503
          0.01184  4.83834  5.56068  0.61958  0.77255  0.48576  0.95510
    113   2.81420  5.29784  2.51684  2.18053  3.11887  3.59078  3.77965  4.10986  1.90424  3.59824  4.34164  3.06260  3.23350  2.87984  2.50574  2.52109  2.35203  3.68254  5.73707  4.33306    142 - -
          2.68618  4.42225  2.77519  2.73123  3.46354  2.40513  3.72494  3.29354  2.67741  2.69355  4.24690  2.90347  2.73739  3.18146  2.89801  2.37887  2.77519  2.98518  4.58477  3.61503
          0.01184  4.83834  5.56068  0.61958  0.77255  0.48576  0.95510
    114   1.93159  4.35264  4.65822  4.06831  3.40641  4.08474  4.42207  2.62820  3.90004  1.83856  3.41820  4.17119  4.45107  4.08202  3.99926  3.39440  3.17758  1.61054  2.21348  3.78509    143 - -
          2.68618  4.42225  2.77519  2.73123  3.46354  2.40513  3.72494  3.29354  2.67741  2.69355  4.24690  2.90347  2.73739  3.18146  2.89801  2.37887  2.77519  2.98518  4.58477  3.61503
          0.05333  4.83834  3.12327  0.61958  0.77255  0.48576  0.95510
    115   1.82438  4.87086  3.29536  2.46137  4.07466  3.66625  3.87879  3.47211  2.71726  2.50780  3.95205  3.23591  3.29383  2.48026  2.73731  2.87803  3.03438  3.18350  3.41308  3.12366    144 - -
          2.68618  4.42225  2.77519  2.73123  3.46354  2.40513  3.72494  3.29354  2.67741  2.69355  4.24690  2.90347  2.73739  3.18146  2.89801  2.37887  2.77519  2.98518  4.58477  3.61503
          0.01233  4.79734  5.51969  0.61958  0.77255  0.57775  0.82361
    116   2.34481  3.48074  2.55934  2.10028  4.64364  3.57206  3.76008  4.12737  2.16188  3.60551  4.34329  2.52031  3.96604  2.38249  2.56078  2.49499  3.02964  3.69067  5.73604  4.32701    145 - -
          2.68618  4.42225  2.77519  2.73123  3.46354  2.40513  3.72494  3.29354  2.67741  2.69355  4.24690  2.90347  2.73739  3.18146  2.89801  2.37887  2.77519  2.98518  4.58477  3.61503
          0.01233  4.79734  5.51969  0.61958  0.77255  0.43226  1.04709
    117   2.82051  5.28479  2.42046  1.96871  3.10403  2.79310  3.78934  4.08282  2.31676  3.58168  4.33142  2.73209  3.99159  2.89300  3.02538  2.08890  3.05225  3.06407  5.72949  4.32952    146 - -
          2.68618  4.42225  2.77519  2.73123  3.46354  2.40513  3.72494  3.29354  2.67741  2.69355  4.24690  2.90347  2.73739  3.18146  2.89801  2.37887  2.77519  2.98518  4.58477  3.61503
          0.01184  4.83834  5.56068  0.61958  0.77255  0.48576  0.95510
    118   2.52044  4.42306  3.99180  3.42023  3.55963  3.86644  4.17552  2.32914  3.34534  2.41222  3.54924  3.73833  2.43747  3.61373  3.62540  2.46029  1.92210  2.15302  5.04426  3.83437    147 - -
          2.68618  4.42225  2.77519  2.73123  3.46354  2.40513  3.72494  3.29354  2.67741  2.69355  4.24690  2.90347  2.73739  3.18146  2.89801  2.37887  2.77519  2.98518  4.58477  3.61503
          0.01184  4.83834  5.56068  0.61958  0.77255  0.48576  0.95510
    119   2.23955  5.24220  3.11360  1.91114  4.55368  3.61243  3.79828  4.01266  2.32194  2.74086  4.29290  3.09559  4.00438  2.19135  2.49762  2.80741  3.05681  3.61494  5.69283  3.07126    148 - -
          2.68618  4.42225  2.77519  2.73123  3.46354  2.40513  3.72494  3.29354  2.67741  2.69355  4.24690  2.90347  2.73739  3.18146  2.89801  2.37887  2.77519  2.98518  4.58477  3.61503
          0.01184  4.83834  5.56068  0.61958  0.77255  0.48576  0.95510
    120   2.38991  5.43835  1.72284  2.06141  4.77473  3.02380  3.86075  4.26453  2.18954  3.74203  4.49152  3.07526  4.04631  2.96765  3.14211  2.10278  3.15847  3.82637  5.87587  4.45193    149 - -
          2.68618  4.42225  2.77519  2.73123  3.46354  2.40513  3.72494  3.29354  2.67741  2.69355  4.24690  2.90347  2.73739  3.18146  2.89801  2.37887  2.77519  2.98518  4.58477  3.61503
          0.01184  4.83834  5.56068  0.61958  0.77255  0.48576  0.95510
    121   2.82038  5.31838  2.51438  2.32648  4.65776  3.59032  2.94677  4.13993  2.51932  3.62096  4.36111  3.05964  2.31891  2.50324  2.50336  2.51304  2.29483  3.70608  5.75393  4.34595    150 - -
          2.68618  4.42225  2.77519  2.73123  3.46354  2.40513  3.72494  3.29354  2.67741  2.69355  4.24690  2.90347  2.73739  3.18146  2.89801  2.37887  2.77519  2.98518  4.58477  3.61503
          0.39383  4.83834  1.14692  0.61958  0.77255  0.48576  0.95510
    122   2.48145  5.25279  2.47603  1.70800  4.58303  3.46426  3.70587  4.06540  2.19155  3.55349  4.30691  2.93366  2.82131  2.81405  2.97668  2.39085  2.99562  3.63732  5.69500  4.27963    151 - -
          2.68618  4.42225  2.77519  2.73123  3.46354  2.40513  3.72494  3.29354  2.67741  2.69355  4.24690  2.90347  2.73739  3.18146  2.89801  2.37887  2.77519  2.98518  4.58477  3.61503
          0.01729  4.46180  5.18415  0.61958  0.77255  0.24786  1.51625
    123   2.38052  5.22097  2.38780  2.55012  3.08535  2.34157  3.01151  3.98325  2.20353  3.50950  4.27432  3.09056  3.99845  2.91107  3.03843  2.52387  2.56029  3.58999  5.68058  4.29593    152 - -
          2.68618  4.42225  2.77519  2.73123  3.46354  2.40513  3.72494  3.29354  2.67741  2.69355  4.24690  2.90347  2.73739  3.18146  2.89801  2.37887  2.77519  2.98518  4.58477  3.61503
          0.01184  4.83834  5.56068  0.61958  0.77255  0.48576  0.95510
    124   2.70504  4.76404  5.29610  4.77239  3.80473  4.71003  5.25721  2.29780  4.63070  1.08747  3.63645  4.88391  5.04281  4.80513  4.73409  4.08495  3.69589  1.15726  5.69174  4.54316    153 - -
          2.68618  4.42225  2.77519  2.73123  3.46354  2.40513  3.72494  3.29354  2.67741  2.69355  4.24690  2.90347  2.73739  3.18146  2.89801  2.37887  2.77519  2.98518  4.58477  3.61503
          0.01184  4.83834  5.56068  0.61958  0.77255  0.48576  0.95510
    125   2.46196  5.24249  3.11174  2.02542  4.55489  3.61159  3.79881  4.01401  1.77612  2.70837  4.29403  3.09509  4.00415  2.90860  2.71913  2.57795  2.28477  3.61581  5.69419  4.31028    154 - -
          2.68618  4.42225  2.77519  2.73123  3.46354  2.40513  3.72494  3.29354  2.67741  2.69355  4.24690  2.90347  2.73739  3.18146  2.89801  2.37887  2.77519  2.98518  4.58477  3.61503
          0.01184  4.83834  5.56068  0.61958  0.77255  0.48576  0.95510
    126   1.43338  2.91330  4.57271  3.98372  3.43016  4.01069  4.37186  2.17864  3.83066  2.06834  3.43661  4.09624  4.39052  4.01762  3.94294  2.80745  3.11740  2.11345  4.96475  3.78019    155 - -
          2.68618  4.42225  2.77519  2.73123  3.46354  2.40513  3.72494  3.29354  2.67741  2.69355  4.24690  2.90347  2.73739  3.18146  2.89801  2.37887  2.77519  2.98518  4.58477  3.61503
          0.01184  4.83834  5.56068  0.61958  0.77255  0.48576  0.95510
    127   3.04135  2.86897  4.92614  4.33617  3.53865  4.26377  4.63055  1.38572  4.15631  2.03355  3.50731  4.39057  4.60977  4.32334  3.13714  3.58409  3.27814  1.48622  5.14155  3.96020    156 - -
          2.68618  4.42225  2.77519  2.73123  3.46354  2.40513  3.72494  3.29354  2.67741  2.69355  4.24690  2.90347  2.73739  3.18146  2.89801  2.37887  2.77519  2.98518  4.58477  3.61503
          0.01184  4.83834  5.56068  0.61958  0.77255  0.48576  0.95510
    128   1.93957  4.33990  4.32523  3.73802  3.41174  3.96580  4.26165  2.45238  3.59802  1.46554  3.42972  3.94534  4.33332  3.83128  3.15001  3.25429  3.09703  2.57208  4.93744  2.31293    157 - -
          2.68618  4.42225  2.77519  2.73123  3.46354  2.40513  3.72494  3.29354  2.67741  2.69355  4.24690  2.90347  2.73739  3.18146  2.89801  2.37887  2.77519  2.98518  4.58477  3.61503
          0.01184  4.83834  5.56068  0.61958  0.77255  0.48576  0.95510
    129   2.25613  5.28880  2.22797  2.52303  4.61886  3.59411  3.78544  4.09342  2.52650  3.58800  4.33527  2.72217  3.98916  2.17227  2.27889  2.78757  2.52744  3.07001  5.73189  4.33104    158 - -
          2.68618  4.42225  2.77519  2.73123  3.46354  2.40513  3.72494  3.29354  2.67741  2.69355  4.24690  2.90347  2.73739  3.18146  2.89801  2.37887  2.77519  2.98518  4.58477  3.61503
          0.01184  4.83834  5.56068  0.61958  0.77255  0.48576  0.95510
    130   2.99035  4.51323  4.20870  2.91920  1.44058  4.03009  4.14966  2.97762  3.56423  2.26140  3.62520  3.90513  4.39958  3.79996  3.79628  2.48803  3.22194  2.78269  4.76153  2.12957    159 - -
          2.68618  4.42225  2.77519  2.73123  3.46354  2.40513  3.72494  3.29354  2.67741  2.69355  4.24690  2.90347  2.73739  3.18146  2.89801  2.37887  2.77519  2.98518  4.58477  3.61503
          0.01184  4.83834  5.56068  0.61958  0.77255  0.48576  0.95510
    131   2.95191  4.34938  4.70340  4.11268  2.74992  4.09406  4.34159  2.72055  3.93830  1.16033  3.40277  4.17654  4.45040  4.09140  4.01005  2.79891  3.18363  2.15418  4.83140  2.34699    160 - -
          2.68618  4.42225  2.77519  2.73123  3.46354  2.40513  3.72494  3.29354  2.67741  2.69355  4.24690  2.90347  2.73739  3.18146  2.89801  2.37887  2.77519  2.98518  4.58477  3.61503
          0.01184  4.83834  5.56068  0.61958  0.77255  0.48576  0.95510
    132   2.41344  5.26630  2.37000  2.08912  3.47177  3.59574  3.78649  2.95888  2.19067  3.56130  4.31347  3.07290  3.98938  2.40649  3.02025  2.23224  3.04540  3.64401  5.71352  4.31725    161 - -
          2.68618  4.42225  2.77519  2.73123  3.46354  2.40513  3.72494  3.29354  2.67741  2.69355  4.24690  2.90347  2.73739  3.18146  2.89801  2.37887  2.77519  2.98518  4.58477  3.61503
          0.11752  4.83834  2.27344  0.61958  0.77255  0.48576  0.95510
    133   2.77889  5.25271  2.72965  2.48298  4.58294  2.73940  2.99062  4.05822  2.14600  2.98680  4.29788  3.02867  3.94975  2.09931  2.97470  2.22875  2.68465  3.63548  5.69416  4.29272    162 - -
          2.68618  4.42225  2.77519  2.73123  3.46354  2.40513  3.72494  3.29354  2.67741  2.69355  4.24690  2.90347  2.73739  3.18146  2.89801  2.37887  2.77519  2.98518  4.58477  3.61503
          0.01315  4.73396  5.45631  0.61958  0.77255  0.52524  0.89505
    134   2.84384  5.18240  2.66517  2.57919  4.47312  2.07389  3.83471  3.92118  2.18907  3.47246  4.25801  3.11455  2.09186  2.96132  3.07798  2.83901  3.08010  3.55042  3.15728  4.29285    163 - -
          2.68618  4.42225  2.77519  2.73123  3.46354  2.40513  3.72494  3.29354  2.67741  2.69355  4.24690  2.90347  2.73739  3.18146  2.89801  2.37887  2.77519  2.98518  4.58477  3.61503
          0.01247  4.78660  5.50894  0.61958  0.77255  0.42046  1.06929
    135   2.83932  5.34661  2.47939  1.69082  4.68872  3.06582  3.79422  4.17357  2.31116  3.65002  4.39007  3.06217  3.99737  2.89346  2.04342  2.49566  2.73048  3.73607  5.77967  4.36838    164 - -
          2.68618  4.42225  2.77519  2.73123  3.46354  2.40513  3.72494  3.29354  2.67741  2.69355  4.24690  2.90347  2.73739  3.18146  2.89801  2.37887  2.77519  2.98518  4.58477  3.61503
          0.01184  4.83834  5.56068  0.61958  0.77255  0.48576  0.95510
    136   2.83706  5.10031  3.18564  2.04741  4.35870  3.64628  3.84222  3.78645  2.29853  1.91362  4.16574  3.16043  2.91913  2.46717  3.06762  2.85284  3.06727  3.44453  5.58381  2.98061    165 - -
          2.68618  4.42225  2.77519  2.73123  3.46354  2.40513  3.72494  3.29354  2.67741  2.69355  4.24690  2.90347  2.73739  3.18146  2.89801  2.37887  2.77519  2.98518  4.58477  3.61503
          0.01184  4.83834  5.56068  0.61958  0.77255  0.48576  0.95510
    137   2.51302  5.18009  2.66237  2.19256  4.46968  2.92218  3.80562  2.94793  2.19420  3.46135  4.23585  3.10442  4.00350  2.42381  3.04806  2.80621  3.04508  2.39244  5.64745  3.42416    166 - -
          2.68618  4.42225  2.77519  2.73123  3.46354  2.40513  3.72494  3.29354  2.67741  2.69355  4.24690  2.90347  2.73739  3.18146  2.89801  2.37887  2.77519  2.98518  4.58477  3.61503
          0.01184  4.83834  5.56068  0.61958  0.77255  0.48576  0.95510
    138   2.37178  5.29335  2.61891  1.79595  4.62537  2.86423  2.85976  4.10231  2.31427  2.93765  3.43719  3.06365  3.98499  2.62495  3.01112  2.78208  3.04512  3.67699  5.73378  4.33068    167 - -
          2.68618  4.42225  2.77519  2.73123  3.46354  2.40513  3.72494  3.29354  2.67741  2.69355  4.24690  2.90347  2.73739  3.18146  2.89801  2.37887  2.77519  2.98518  4.58477  3.61503
          0.01184  4.83834  5.56068  0.61958  0.77255  0.48576  0.95510
    139   2.81435  5.26562  2.22902  2.52985  3.10528  3.59643  3.78646  4.05601  2.17724  2.90013  4.31286  2.51546  3.27939  2.89122  2.28136  2.44089  3.04553  3.64341  5.71268  4.31694    168 - -
          2.68618  4.42225  2.77519  2.73123  3.46354  2.40513  3.72494  3.29354  2.67741  2.69355  4.24690  2.90347  2.73739  3.18146  2.89801  2.37887  2.77519  2.98518  4.58477  3.61503
          0.01184  4.83834  5.56068  0.61958  0.77255  0.48576  0.95510
    140   2.01260  5.19659  2.79817  2.33743  4.49209  3.09185  3.80217  3.94436  2.55993  2.37410  4.25100  3.09852  4.00105  2.42042  2.59701  2.50519  3.04556  3.05664  5.66037  4.28166    169 - -
          2.68618  4.42225  2.77519  2.73123  3.46354  2.40513  3.72494  3.29354  2.67741  2.69355  4.24690  2.90347  2.73739  3.18146  2.89801  2.37887  2.77519  2.98518  4.58477  3.61503
          0.21941  4.83834  1.66553  0.61958  0.77255  0.48576  0.95510
    141   2.50470  4.58398  3.60328  3.02036  3.74204  3.74553  3.96181  3.06545  2.21153  1.89147  3.68179  3.43967  4.12394  3.24593  2.47725  2.99577  3.03326  1.97687  5.15294  3.91627    170 - -
          2.68618  4.42225  2.77519  2.73123  3.46354  2.40513  3.72494  3.29354  2.67741  2.69355  4.24690  2.90347  2.73739  3.18146  2.89801  2.37887  2.77519  2.98518  4.58477  3.61503
          0.12679  4.63347  2.21313  0.61958  0.77255  0.85344  0.55503
    142   2.41207  5.21448  2.37983  2.04053  3.50145  3.48593  3.69549  4.01898  1.89551  3.51217  4.26218  2.44170  3.89377  2.80015  2.94124  2.70099  2.96920  3.59613  5.65598  4.25006    171 - -
          2.68618  4.42225  2.77519  2.73123  3.46354  2.40513  3.72494  3.29354  2.67741  2.69355  4.24690  2.90347  2.73739  3.18146  2.89801  2.37887  2.77519  2.98518  4.58477  3.61503
          0.01626  4.52294  5.24529  0.61958  0.77255  0.81457  0.58489
    143   1.82058  4.61853  3.39575  2.83884  3.81674  3.62687  3.89453  3.18364  2.47257  2.49389  3.74138  3.29521  2.79689  3.13795  3.20969  2.52517  2.96512  2.33546  5.20507  3.93863    172 - -
          2.68649  4.41894  2.77583  2.72885  3.46414  2.40518  3.72657  3.29289  2.67650  2.69256  4.24852  2.90454  2.73645  3.18099  2.89909  2.38020  2.77587  2.98567  4.58080  3.61554
          0.41834  1.08792  5.30891  2.75984  0.06539  0.48478  0.95668
    144   2.29071  4.84993  2.53786  2.35316  3.09533  3.64702  3.86409  2.30873  2.70838  3.09297  3.93259  3.21828  2.89175  3.04888  3.15331  2.86091  2.44515  3.16016  5.37986  4.07518    201 - -
          2.68618  4.42225  2.77519  2.73123  3.46354  2.40513  3.72494  3.29354  2.67741  2.69355  4.24690  2.90347  2.73739  3.18146  2.89801  2.37887  2.77519  2.98518  4.58477  3.61503
          0.01295  4.74923  5.47157  0.61958  0.77255  0.67184  0.71492
    145   2.78266  5.12879  2.70152  2.09031  3.07871  2.74797  3.77901  3.85555  2.54547  2.95244  4.18674  2.72774  2.72372  2.90078  3.02528  2.55034  3.01410  3.48538  5.60073  3.08962    202 - -
          2.68618  4.42225  2.77519  2.73123  3.46354  2.40513  3.72494  3.29354  2.67741  2.69355  4.24690  2.90347  2.73739  3.18146  2.89801  2.37887  2.77519  2.98518  4.58477  3.61503
          0.01295  4.74923  5.47157  0.61958  0.77255  0.38484  1.14117
    146   2.82014  4.79509  3.39053  2.36896  3.05609  3.70933  3.93026  3.36400  2.04910  2.44943  3.88282  3.31241  4.09501  3.14313  2.78451  2.26121  3.05143  2.62431  3.12550  4.05326    203 - -
          2.68618  4.42225  2.77519  2.73123  3.46354  2.40513  3.72494  3.29354  2.67741  2.69355  4.24690  2.90347  2.73739  3.18146  2.89801  2.37887  2.77519  2.98518  4.58477  3.61503
          0.01184  4.83834  5.56068  0.61958  0.77255  0.48576  0.95510
    147   2.10214  5.22656  3.10280  2.18024  4.53386  2.70551  3.79625  3.99301  2.54710  3.51592  4.27890  3.08880  3.30557  2.64268  2.59004  2.12706  3.04668  3.59707  3.26986  4.29827    204 - -
          2.68618  4.42225  2.77519  2.73123  3.46354  2.40513  3.72494  3.29354  2.67741  2.69355  4.24690  2.90347  2.73739  3.18146  2.89801  2.37887  2.77519  2.98518  4.58477  3.61503
          0.01184  4.83834  5.56068  0.61958  0.77255  0.48576  0.95510
    148   2.30106  5.22340  3.10377  1.84968  4.52852  2.81808  3.79692  3.98665  2.18049  2.77366  4.27537  3.08988  3.39007  2.50927  3.03240  2.79861  3.04683  2.85999  5.68092  4.29614    205 - -
          2.68618  4.42225  2.77519  2.73123  3.46354  2.40513  3.72494  3.29354  2.67741  2.69355  4.24690  2.90347  2.73739  3.18146  2.89801  2.37887  2.77519  2.98518  4.58477  3.61503
          0.01184  4.83834  5.56068  0.61958  0.77255  0.48576  0.95510
    149   2.06536  3.66251  3.20922  1.75466  4.28021  3.64303  3.85047  3.69869  2.31745  2.62042  4.10682  3.17371  4.03552  2.99722  3.10937  2.59021  2.55137  3.37005  5.53645  4.19816    206 - -
          2.68618  4.42225  2.77519  2.73123  3.46354  2.40513  3.72494  3.29354  2.67741  2.69355  4.24690  2.90347  2.73739  3.18146  2.89801  2.37887  2.77519  2.98518  4.58477  3.61503
          0.01184  4.83834  5.56068  0.61958  0.77255  0.48576  0.95510
    150   2.53464  4.68003  3.51269  2.58910  3.84177  2.46863  3.98483  2.15749  2.41690  2.62025  3.77642  3.40504  4.13283  3.24387  3.31987  2.97872  2.27780  2.53080  5.24438  3.98353    207 - -
          2.68618  4.42225  2.77519  2.73123  3.46354  2.40513  3.72494  3.29354  2.67741  2.69355  4.24690  2.90347  2.73739  3.18146  2.89801  2.37887  2.77519  2.98518  4.58477  3.61503
          0.01184  4.83834  5.56068  0.61958  0.77255  0.48576  0.95510
    151   2.81554  4.96500  2.22491  2.43425  4.18912  2.93192  3.86627  2.92166  2.24004  2.88475  3.03241  3.20365  4.04784  3.02835  2.80740  2.86473  3.04688  2.64767  3.65723  4.15435    208 - -
          2.68618  4.42225  2.77519  2.73123  3.46354  2.40513  3.72494  3.29354  2.67741  2.69355  4.24690  2.90347  2.73739  3.18146  2.89801  2.37887  2.77519  2.98518  4.58477  3.61503
          0.18663  4.83834  1.81811  0.61958  0.77255  0.48576  0.95510
    152   2.75743  5.06108  3.09658  2.15104  4.33152  3.56491  3.76051  3.13920  2.21835  2.61148  4.12284  3.07088  2.96850  2.39831  2.99898  2.76421  2.22113  3.41071  5.54042  4.18221    209 - -
          2.68618  4.42225  2.77519  2.73123  3.46354  2.40513  3.72494  3.29354  2.67741  2.69355  4.24690  2.90347  2.73739  3.18146  2.89801  2.37887  2.77519  2.98518  4.58477  3.61503
          0.01408  4.66578  5.38813  0.61958  0.77255  0.80798  0.59015
    153   2.30970  4.98721  2.73641  2.57520  4.23869  2.97602  3.78003  3.07867  2.37345  2.64342  4.05871  3.09863  2.47998  2.92286  3.03971  2.30063  2.98492  3.32724  5.48641  4.14314    210 - -
          2.68618  4.42225  2.77519  2.73123  3.46354  2.40513  3.72494  3.29354  2.67741  2.69355  4.24690  2.90347  2.73739  3.18146  2.89801  2.37887  2.77519  2.98518  4.58477  3.61503
          0.01408  4.66578  5.38813  0.61958  0.77255  0.32682  1.27732
    154   2.35595  5.32104  2.15376  2.53192  4.66436  2.07982  3.81454  4.14180  2.32871  3.63353  4.38243  3.07861  4.00949  2.91886  2.58402  2.14923  3.08356  3.71510  5.77539  4.37087    211 - -
          2.68618  4.42225  2.77519  2.73123  3.46354  2.40513  3.72494  3.29354  2.67741  2.69355  4.24690  2.90347  2.73739  3.18146  2.89801  2.37887  2.77519  2.98518  4.58477  3.61503
          0.01184  4.83834  5.56068  0.61958  0.77255  0.48576  0.95510
    155   1.86394  2.81946  2.62583  2.31187  4.52464  3.60693  3.17504  3.98116  2.56440  3.51025  4.27739  3.09485  4.00405  2.62394  3.04923  2.12380  3.05520  3.59024  5.68396  4.30031    212 - -
          2.68618  4.42225  2.77519  2.73123  3.46354  2.40513  3.72494  3.29354  2.67741  2.69355  4.24690  2.90347  2.73739  3.18146  2.89801  2.37887  2.77519  2.98518  4.58477  3.61503
          0.01184  4.83834  5.56068  0.61958  0.77255  0.48576  0.95510
    156   3.05063  4.54669  4.33314  3.77478  1.72331  4.10112  4.17980  2.97542  3.66960  2.21322  2.88059  1.63131  4.46212  3.88822  3.88038  3.38564  3.28099  2.80197  4.72896  2.74264    213 - -
          2.68618  4.42225  2.77519  2.73123  3.46354  2.40513  3.72494  3.29354  2.67741  2.69355  4.24690  2.90347  2.73739  3.18146  2.89801  2.37887  2.77519  2.98518  4.58477  3.61503
          0.01184  4.83834  5.56068  0.61958  0.77255  0.48576  0.95510
    157   3.74306  4.97771  5.73698  5.18268  3.67143  5.16528  5.58210  1.97141  5.05591  1.00971  2.74749  5.31903  5.32206  5.07667  5.07382  4.54508  3.97114  1.24549  5.76673  4.71647    214 - -
          2.68618  4.42225  2.77519  2.73123  3.46354  2.40513  3.72494  3.29354  2.67741  2.69355  4.24690  2.90347  2.73739  3.18146  2.89801  2.37887  2.77519  2.98518  4.58477  3.61503
          0.01184  4.83834  5.56068  0.61958  0.77255  0.48576  0.95510
    158   1.82838  5.01072  3.23666  2.25241  4.26840  3.65018  3.87109  3.68039  2.66655  3.28807  4.10264  3.19792  4.04881  3.02343  2.20782  2.56626  2.69898  2.31303  5.53327  4.20239    215 - -
          2.68618  4.42225  2.77519  2.73123  3.46354  2.40513  3.72494  3.29354  2.67741  2.69355  4.24690  2.90347  2.73739  3.18146  2.89801  2.37887  2.77519  2.98518  4.58477  3.61503
          0.01184  4.83834  5.56068  0.61958  0.77255  0.48576  0.95510
    159   4.36853  5.48686  5.62136  5.36801  0.58172  5.17387  4.14836  3.72748  5.14791  2.08692  4.25362  4.88172  5.42004  4.94157  5.02522  4.55593  4.57492  3.77836  2.56705  2.52305    216 - -
          2.68618  4.42225  2.77519  2.73123  3.46354  2.40513  3.72494  3.29354  2.67741  2.69355  4.24690  2.90347  2.73739  3.18146  2.89801  2.37887  2.77519  2.98518  4.58477  3.61503
          0.01184  4.83834  5.56068  0.61958  0.77255  0.48576  0.95510
    160   2.84498  5.13149  3.19690  2.63514  3.06982  3.65032  3.83658  3.83523  2.08659  3.40197  4.19670  2.56957  4.04039  2.96780  1.72132  2.36321  3.07412  2.94239  5.60667  4.25778    217 - -
          2.68618  4.42225  2.77519  2.73123  3.46354  2.40513  3.72494  3.29354  2.67741  2.69355  4.24690  2.90347  2.73739  3.18146  2.89801  2.37887  2.77519  2.98518  4.58477  3.61503
          0.01184  4.83834  5.56068  0.61958  0.77255  0.48576  0.95510
    161   3.72666  4.92703  5.79888  5.30243  4.00032  5.29714  5.90215  1.48991  5.22219  1.40968  3.74425  5.45441  5.47483  5.36484  5.32017  4.71469  3.97422  0.96443  6.12613  4.99418    218 - -
          2.68618  4.42225  2.77519  2.73123  3.46354  2.40513  3.72494  3.29354  2.67741  2.69355  4.24690  2.90347  2.73739  3.18146  2.89801  2.37887  2.77519  2.98518  4.58477  3.61503
          0.01184  4.83834  5.56068  0.61958  0.77255  0.48576  0.95510
    162   2.55987  5.30988  2.11678  1.98358  2.55944  3.01276  2.99525  4.10732  2.55957  3.60595  4.35788  3.07373  4.00489  2.40426  3.05251  2.81034  3.07526  3.68918  5.75412  4.35124    219 - -
          2.68618  4.42225  2.77519  2.73123  3.46354  2.40513  3.72494  3.29354  2.67741  2.69355  4.24690  2.90347  2.73739  3.18146  2.89801  2.37887  2.77519  2.98518  4.58477  3.61503
          0.01184  4.83834  5.56068  0.61958  0.77255  0.48576  0.95510
    163   2.89900  5.40429  2.63000  2.26231  4.73616  1.69206  2.84719  4.22138  2.61277  3.70442  4.45443  3.07466  2.97261  2.39197  3.11434  2.59214  3.13572  3.78903  5.84186  4.42409    220 - -
          2.68618  4.42225  2.77519  2.73123  3.46354  2.40513  3.72494  3.29354  2.67741  2.69355  4.24690  2.90347  2.73739  3.18146  2.89801  2.37887  2.77519  2.98518  4.58477  3.61503
          0.01184  4.83834  5.56068  0.61958  0.77255  0.48576  0.95510
    164   2.19764  5.14023  3.14584  1.97880  3.05350  3.62083  3.81706  3.85588  2.58524  3.41549  4.20037  3.12277  2.97773  2.25322  2.53820  2.81815  3.04726  2.85767  5.61672  4.25257    221 - -
          2.68618  4.42225  2.77519  2.73123  3.46354  2.40513  3.72494  3.29354  2.67741  2.69355  4.24690  2.90347  2.73739  3.18146  2.89801  2.37887  2.77519  2.98518  4.58477  3.61503
          0.01184  4.83834  5.56068  0.61958  0.77255  0.48576  0.95510
    165   2.81398  5.13212  3.14826  2.22889  3.48541  3.62086  3.81744  3.84404  2.58842  2.81172  4.19247  2.75863  2.23760  2.43392  2.75981  2.58768  2.67737  3.00737  5.61016  4.24722    222 - -
          2.68643  4.42023  2.77449  2.73107  3.46379  2.40508  3.72520  3.29225  2.67766  2.69380  4.24715  2.90372  2.73765  3.18172  2.89826  2.37880  2.77545  2.98490  4.58502  3.61528
          0.30105  1.76689  2.41800  1.36579  0.29461  0.48576  0.95510
    166   2.82498  5.24378  2.65298  1.76174  4.56261  2.14692  3.80331  4.02499  2.57262  3.54630  4.31225  3.06238  3.02338  2.91756  3.06401  2.80221  2.65288  2.75958  5.71354  4.32048    228 - -
          2.68618  4.42225  2.77519  2.73123  3.46354  2.40513  3.72494  3.29354  2.67741  2.69355  4.24690  2.90347  2.73739  3.18146  2.89801  2.37887  2.77519  2.98518  4.58477  3.61503
          0.33131  4.74923  1.29698  0.61958  0.77255  0.67184  0.71492
    167   2.78158  4.23404  4.27430  3.69519  2.46547  3.88627  4.10855  2.26597  3.56599  1.85435  3.27610  3.87104  2.36736  3.76526  3.72539  3.17889  3.01265  2.45105  4.68294  2.42506    229 - -
          2.68618  4.42225  2.77519  2.73123  3.46354  2.40513  3.72494  3.29354  2.67741  2.69355  4.24690  2.90347  2.73739  3.18146  2.89801  2.37887  2.77519  2.98518  4.58477  3.61503
          0.01776  4.43568  5.15803  0.61958  0.77255  0.36806  1.17791
    168   3.05597  4.41125  4.95339  4.35850  2.42759  4.24609  4.51938  2.24901  4.16619  2.00753  3.34820  4.37618  4.57700  4.28077  4.19043  3.56470  3.28654  1.28547  2.31935  3.70491    230 - -
          2.68618  4.42225  2.77519  2.73123  3.46354  2.40513  3.72494  3.29354  2.67741  2.69355  4.24690  2.90347  2.73739  3.18146  2.89801  2.37887  2.77519  2.98518  4.58477  3.61503
          0.01273  4.76574  5.48808  0.61958  0.77255  0.39963  1.11038
    169   2.83021  3.18058  3.15622  2.60145  4.45232  3.62785  2.24200  3.89321  1.92650  3.44575  4.22886  2.59845  3.29251  2.94866  3.04318  2.83019  2.22395  3.52521  5.63889  4.27579    231 - -
          2.68618  4.42225  2.77519  2.73123  3.46354  2.40513  3.72494  3.29354  2.67741  2.69355  4.24690  2.90347  2.73739  3.18146  2.89801  2.37887  2.77519  2.98518  4.58477  3.61503
          0.01184  4.83834  5.56068  0.61958  0.77255  0.48576  0.95510
    170   2.88331  3.68724  1.96925  1.64655  4.72915  3.60292  3.83177  4.21572  2.59371  3.69538  4.44166  2.46769  4.02457  2.37357  3.09456  2.52969  3.11914  3.78005  5.82960  4.41183    232 - -
          2.68618  4.42225  2.77519  2.73123  3.46354  2.40513  3.72494  3.29354  2.67741  2.69355  4.24690  2.90347  2.73739  3.18146  2.89801  2.37887  2.77519  2.98518  4.58477  3.61503
          0.01184  4.83834  5.56068  0.61958  0.77255  0.48576  0.95510
    171   2.81681  5.31916  2.72063  2.15635  4.66147  3.58948  3.26694  4.14472  2.17611  2.93247  4.36090  2.69073  3.03387  2.87460  1.93640  2.54560  3.04784  3.70840  5.75279  4.34456    233 - -
          2.68618  4.42225  2.77519  2.73123  3.46354  2.40513  3.72494  3.29354  2.67741  2.69355  4.24690  2.90347  2.73739  3.18146  2.89801  2.37887  2.77519  2.98518  4.58477  3.61503
          0.01184  4.83834  5.56068  0.61958  0.77255  0.48576  0.95510
    172   2.91485  5.44033  2.19514  1.79272  4.77715  3.60891  3.85336  4.26830  2.35742  3.74191  4.48898  3.07205  2.19652  2.45321  3.12798  2.33395  3.15236  3.82765  5.87239  4.44798    234 - -
          2.68618  4.42225  2.77519  2.73123  3.46354  2.40513  3.72494  3.29354  2.67741  2.69355  4.24690  2.90347  2.73739  3.18146  2.89801  2.37887  2.77519  2.98518  4.58477  3.61503
          0.01184  4.83834  5.56068  0.61958  0.77255  0.48576  0.95510
    173   1.87747  4.54279  3.73480  2.21668  3.68153  3.82153  4.08195  2.99891  3.12041  2.32333  2.52477  3.56876  4.20167  3.42120  3.46925  3.06952  2.44376  2.28984  5.13610  3.90406    235 - -
          2.68618  4.42225  2.77519  2.73123  3.46354  2.40513  3.72494  3.29354  2.67741  2.69355  4.24690  2.90347  2.73739  3.18146  2.89801  2.37887  2.77519  2.98518  4.58477  3.61503
          0.01184  4.83834  5.56068  0.61958  0.77255  0.48576  0.95510
    174   2.02838  4.31783  4.66815  4.07759  2.61170  4.07240  4.42775  1.78989  3.91637  2.48530  3.44576  4.16978  4.44166  4.09437  4.01024  2.54669  3.15171  1.55018  4.99321  3.80838    236 - -
          2.68618  4.42225  2.77519  2.73123  3.46354  2.40513  3.72494  3.29354  2.67741  2.69355  4.24690  2.90347  2.73739  3.18146  2.89801  2.37887  2.77519  2.98518  4.58477  3.61503
          0.01184  4.83834  5.56068  0.61958  0.77255  0.48576  0.95510
    175   2.84388  5.30797  2.54434  2.54738  4.64339  3.61507  3.79555  4.11350  2.29925  3.60375  4.35436  3.08923  4.00854  2.03739  1.78851  2.81315  2.49938  3.10721  5.74186  4.34967    237 - -
          2.68618  4.42225  2.77519  2.73123  3.46354  2.40513  3.72494  3.29354  2.67741  2.69355  4.24690  2.90347  2.73739  3.18146  2.89801  2.37887  2.77519  2.98518  4.58477  3.61503
          0.01184  4.83834  5.56068  0.61958  0.77255  0.48576  0.95510
    176   1.62811  4.93531  3.28762  2.73216  2.94656  3.66688  3.89336  3.57472  2.71249  3.20231  4.03163  3.23621  4.06413  2.18715  2.77608  2.40092  2.75959  3.27042  5.47041  4.15603    238 - -
          2.68618  4.42225  2.77519  2.73123  3.46354  2.40513  3.72494  3.29354  2.67741  2.69355  4.24690  2.90347  2.73739  3.18146  2.89801  2.37887  2.77519  2.98518  4.58477  3.61503
          0.01184  4.83834  5.56068  0.61958  0.77255  0.48576  0.95510
    177   2.22947  3.24521  4.47880  3.88276  2.25402  3.96036  4.27443  2.70184  2.73139  2.06199  3.37792  4.01252  4.32746  3.91967  3.84877  3.25670  2.66526  2.51175  2.50914  3.05703    239 - -
          2.68618  4.42225  2.77519  2.73123  3.46354  2.40513  3.72494  3.29354  2.67741  2.69355  4.24690  2.90347  2.73739  3.18146  2.89801  2.37887  2.77519  2.98518  4.58477  3.61503
          0.01184  4.83834  5.56068  0.61958  0.77255  0.48576  0.95510
    178   2.31344  4.32911  4.44743  3.85281  3.39937  3.99784  4.29988  1.66389  3.66987  2.26341  3.42153  4.01714  4.36421  3.90574  3.16060  3.29454  3.11372  2.53682  1.83054  3.73419    240 - -
          2.68618  4.42225  2.77519  2.73123  3.46354  2.40513  3.72494  3.29354  2.67741  2.69355  4.24690  2.90347  2.73739  3.18146  2.89801  2.37887  2.77519  2.98518  4.58477  3.61503
          0.01184  4.83834  5.56068  0.61958  0.77255  0.48576  0.95510
    179   1.91502  5.24807  2.58504  2.13168  4.56225  3.60059  3.79494  4.02613  2.54454  2.75037  4.29926  3.08230  3.99569  2.90320  2.51396  2.18023  2.76829  3.62241  5.70183  4.31093    241 - -
          2.68618  4.42225  2.77519  2.73123  3.46354  2.40513  3.72494  3.29354  2.67741  2.69355  4.24690  2.90347  2.73739  3.18146  2.89801  2.37887  2.77519  2.98518  4.58477  3.61503
          0.01184  4.83834  5.56068  0.61958  0.77255  0.48576  0.95510
    180   2.85257  5.21794  3.16012  2.60016  3.09862  3.64050  2.41160  3.96435  2.54083  3.49734  4.27409  2.65068  4.03109  2.23083  1.87780  2.84250  2.72650  3.58566  5.66761  4.29973    242 - -
          2.68618  4.42225  2.77519  2.73123  3.46354  2.40513  3.72494  3.29354  2.67741  2.69355  4.24690  2.90347  2.73739  3.18146  2.89801  2.37887  2.77519  2.98518  4.58477  3.61503
          0.47732  4.83834  0.98984  0.61958  0.77255  0.48576  0.95510
    181   2.83526  4.99097  3.22696  2.65891  3.93299  3.61864  2.59208  3.66422  2.39389  3.22505  4.06784  3.14579  4.00149  2.21999  2.33562  2.86211  3.05218  3.35203  5.24007  2.13401    243 - -
          2.68592  4.42243  2.77538  2.73096  3.46372  2.40531  3.72513  3.29286  2.67759  2.69373  4.24708  2.90365  2.73758  3.18165  2.89819  2.37871  2.77538  2.98537  4.58495  3.61292
          0.35311  1.23300  5.10215  1.01927  0.44763  0.22868  1.58758
    182   2.50604  3.38178  3.28410  2.72494  4.13076  3.67175  3.02919  3.53245  2.71187  2.38536  3.33775  2.37248  4.06000  2.71311  2.84234  2.07167  3.04831  3.23569  5.44009  4.12775    247 - -
          2.68618  4.42225  2.77519  2.73123  3.46354  2.40513  3.72494  3.29354  2.67741  2.69355  4.24690  2.90347  2.73739  3.18146  2.89801  2.37887  2.77519  2.98518  4.58477  3.61503
          0.01184  4.83834  5.56068  0.61958  0.77255  0.48576  0.95510
    183   2.16568  4.46918  2.84354  3.27306  2.70628  2.71822  4.10900  2.60901  3.21406  1.80583  3.57758  3.63752  4.21715  3.49839  3.53038  3.09548  2.47948  2.73178  5.06382  3.84360    248 - -
          2.68618  4.42225  2.77519  2.73123  3.46354  2.40513  3.72494  3.29354  2.67741  2.69355  4.24690  2.90347  2.73739  3.18146  2.89801  2.37887  2.77519  2.98518  4.58477  3.61503
          0.01184  4.83834  5.56068  0.61958  0.77255  0.48576  0.95510
    184   1.70799  4.90974  3.29617  2.73923  4.13259  3.09939  3.89437  3.53303  2.30521  2.61134  4.00124  2.71505  4.06441  3.07084  3.17415  2.57432  2.75751  2.57678  5.44457  4.13427    249 - -
          2.68618  4.42225  2.77519  2.73123  3.46354  2.40513  3.72494  3.29354  2.67741  2.69355  4.24690  2.90347  2.73739  3.18146  2.89801  2.37887  2.77519  2.98518  4.58477  3.61503
          0.01184  4.83834  5.56068  0.61958  0.77255  0.48576  0.95510
    185   2.88779  5.34484  2.66784  1.35486  4.66661  3.62258  3.83632  4.13634  2.58043  2.35274  4.39595  3.09664  4.03664  2.58011  2.58620  2.85436  3.12076  3.72397  5.78458  4.38717    250 - -
          2.68618  4.42225  2.77519  2.73123  3.46354  2.40513  3.72494  3.29354  2.67741  2.69355  4.24690  2.90347  2.73739  3.18146  2.89801  2.37887  2.77519  2.98518  4.58477  3.61503
          0.10865  4.83834  2.35352  0.61958  0.77255  0.48576  0.95510
    186   2.16275  5.30132  2.63909  1.92899  4.63907  2.74681  3.77535  4.11885  2.52541  3.60664  4.35406  3.03556  3.97235  2.87887  1.99453  2.49451  3.05006  3.69017  5.74584  4.33795    251 - -
          2.68618  4.42225  2.77519  2.73123  3.46354  2.40513  3.72494  3.29354  2.67741  2.69355  4.24690  2.90347  2.73739  3.18146  2.89801  2.37887  2.77519  2.98518  4.58477  3.61503
          0.01303  4.74272  5.46507  0.61958  0.77255  0.37938  1.15292
    187   2.11038  5.22734  3.07085  1.63950  4.54029  2.51110  3.85984  3.03335  2.63770  3.53363  4.31273  2.30773  4.03941  2.98258  3.12250  2.85361  3.10406  3.60556  5.72003  4.34073    252 - -
          2.68618  4.42225  2.77519  2.73123  3.46354  2.40513  3.72494  3.29354  2.67741  2.69355  4.24690  2.90347  2.73739  3.18146  2.89801  2.37887  2.77519  2.98518  4.58477  3.61503
          0.01184  4.83834  5.56068  0.61958  0.77255  0.48576  0.95510
    188   2.07423  5.27787  2.74139  2.18565  4.60416  3.12610  3.78313  4.07701  2.52559  3.01918  4.32375  3.06858  3.98692  2.22740  2.48244  2.39435  3.04451  3.10402  5.72205  4.32278    253 - -
          2.68618  4.42225  2.77519  2.73123  3.46354  2.40513  3.72494  3.29354  2.67741  2.69355  4.24690  2.90347  2.73739  3.18146  2.89801  2.37887  2.77519  2.98518  4.58477  3.61503
          0.01184  4.83834  5.56068  0.61958  0.77255  0.48576  0.95510
    189   2.43584  5.65866  1.82991  1.84801  5.01184  1.57736  4.04400  4.51484  2.91945  3.99695  4.77844  3.12142  4.17363  3.17440  3.46271  2.60486  3.39321  4.07035  6.14282  4.68555    254 - -
          2.68618  4.42225  2.77519  2.73123  3.46354  2.40513  3.72494  3.29354  2.67741  2.69355  4.24690  2.90347  2.73739  3.18146  2.89801  2.37887  2.77519  2.98518  4.58477  3.61503
          0.10190  4.83834  2.41955  0.61958  0.77255  0.48576  0.95510
    190   2.51397  5.28209  2.72942  2.27561  4.62264  2.88343  3.74405  4.10544  2.26914  2.91812  4.32413  2.47482  2.72747  2.38999  2.62167  2.74609  3.01325  3.67034  5.71724  4.30895    255 - -
          2.68618  4.42225  2.77519  2.73123  3.46354  2.40513  3.72494  3.29354  2.67741  2.69355  4.24690  2.90347  2.73739  3.18146  2.89801  2.37887  2.77519  2.98518  4.58477  3.61503
          0.01294  4.74938  5.47173  0.61958  0.77255  0.67156  0.71521
    191   2.49854  3.26229  3.45861  2.89519  3.83200  3.07409  3.94032  3.20617  2.43869  2.35856  3.76181  3.35425  4.09062  3.19059  2.35121  2.93385  2.11010  2.61824  5.22638  3.96225    256 - -
          2.68618  4.42225  2.77519  2.73123  3.46354  2.40513  3.72494  3.29354  2.67741  2.69355  4.24690  2.90347  2.73739  3.18146  2.89801  2.37887  2.77519  2.98518  4.58477  3.61503
          0.11865  4.74938  2.27087  0.61958  0.77255  0.67156  0.71521
    192   1.73404  4.79506  3.36947  3.11363  4.73464  1.03732  4.36637  4.17231  3.25156  3.79975  4.62336  3.47557  4.11597  2.70668  3.63441  2.88438  3.19060  3.67158  6.01325  4.73664    257 - -
          2.68618  4.42225  2.77519  2.73123  3.46354  2.40513  3.72494  3.29354  2.67741  2.69355  4.24690  2.90347  2.73739  3.18146  2.89801  2.37887  2.77519  2.98518  4.58477  3.61503
          0.01438  4.64511  5.36746  0.61958  0.77255  0.31565  1.30681
    193   2.83036  4.33471  4.19629  2.73537  3.44078  3.91667  4.21233  1.81565  3.50779  2.07133  2.97407  3.85883  4.28726  2.92631  3.71957  3.19657  2.50860  2.16617  4.94384  2.90566    258 - -
          2.68618  4.42225  2.77519  2.73123  3.46354  2.40513  3.72494  3.29354  2.67741  2.69355  4.24690  2.90347  2.73739  3.18146  2.89801  2.37887  2.77519  2.98518  4.58477  3.61503
          0.01184  4.83834  5.56068  0.61958  0.77255  0.48576  0.95510
    194   4.13272  0.11978  5.64097  5.62707  5.59718  4.46341  6.10735  5.07324  5.54071  4.84743  6.01904  5.45270  5.20945  5.83984  5.46613  4.39729  4.66939  4.70793  6.65091  5.84860    259 - -
          2.68618  4.42225  2.77519  2.73123  3.46354  2.40513  3.72494  3.29354  2.67741  2.69355  4.24690  2.90347  2.73739  3.18146  2.89801  2.37887  2.77519  2.98518  4.58477  3.61503
          0.01184  4.83834  5.56068  0.61958  0.77255  0.48576  0.95510
    195   2.43118  4.36199  4.44830  3.86199  2.60045  4.02783  4.33474  2.72759  3.72785  1.19800  2.64781  2.79462  4.38901  3.93037  3.88037  3.32228  3.14322  2.57314  4.95919  3.77016    260 - -
          2.68618  4.42225  2.77519  2.73123  3.46354  2.40513  3.72494  3.29354  2.67741  2.69355  4.24690  2.90347  2.73739  3.18146  2.89801  2.37887  2.77519  2.98518  4.58477  3.61503
          0.01184  4.83834  5.56068  0.61958  0.77255  0.48576  0.95510
    196   3.72015  4.90457  5.82994  5.36493  4.20741  5.36977  6.10512  1.22401  5.31418  2.11647  3.93120  5.52790  5.55859  5.53956  5.46603  4.81000  3.97674  0.79937  6.36146  5.16629    261 - -
          2.68618  4.42225  2.77519  2.73123  3.46354  2.40513  3.72494  3.29354  2.67741  2.69355  4.24690  2.90347  2.73739  3.18146  2.89801  2.37887  2.77519  2.98518  4.58477  3.61503
          0.01184  4.83834  5.56068  0.61958  0.77255  0.48576  0.95510
    197   2.70706  2.71745  4.59724  4.23991  4.79813  3.46624  5.02220  4.17799  4.15259  3.91487  4.74796  4.08992  4.25606  4.38630  4.35942  1.19967  1.06545  3.62997  6.19621  5.04656    262 - -
          2.68618  4.42225  2.77519  2.73123  3.46354  2.40513  3.72494  3.29354  2.67741  2.69355  4.24690  2.90347  2.73739  3.18146  2.89801  2.37887  2.77519  2.98518  4.58477  3.61503
          0.01184  4.83834  5.56068  0.61958  0.77255  0.48576  0.95510
    198   4.22208  5.80588  5.06052  5.09740  6.05067  0.09980  6.04701  5.97813  5.38491  5.44942  6.49712  5.22891  5.20222  5.63728  5.42721  4.43245  4.76128  5.33279  6.80657  6.21319    263 - -
          2.68618  4.42225  2.77519  2.73123  3.46354  2.40513  3.72494  3.29354  2.67741  2.69355  4.24690  2.90347  2.73739  3.18146  2.89801  2.37887  2.77519  2.98518  4.58477  3.61503
          0.01184  4.83834  5.56068  0.61958  0.77255  0.48576  0.95510
    199   2.55301  5.30655  3.07693  1.98167  4.64406  3.59564  3.78097  4.12211  2.12939  3.60696  4.34995  2.53799  3.98879  2.45604  2.24764  2.78700  2.60355  2.85776  5.74227  4.33966    264 - -
          2.68618  4.42225  2.77519  2.73123  3.46354  2.40513  3.72494  3.29354  2.67741  2.69355  4.24690  2.90347  2.73739  3.18146  2.89801  2.37887  2.77519  2.98518  4.58477  3.61503
          0.01184  4.83834  5.56068  0.61958  0.77255  0.48576  0.95510
    200   2.82434  5.15504  3.15166  1.91591  4.43616  3.62608  3.81800  3.87575  2.35265  2.81992  4.21460  3.12628  4.01737  2.94183  2.23537  2.55109  2.17254  2.76372  5.62713  4.26352    265 - -
          2.68625  4.42232  2.77483  2.73131  3.46361  2.40493  3.72502  3.29361  2.67748  2.69362  4.24697  2.90354  2.73747  3.18097  2.89808  2.37894  2.77527  2.98526  4.58484  3.61510
          0.25737  1.50026  5.56068  0.13647  2.05913  0.48576  0.95510
    201   2.17871  5.25050  2.79889  2.17272  4.56528  2.51595  3.79098  4.03048  2.25817  2.79109  4.29968  2.73008  3.09827  2.89825  3.02689  2.79215  3.04643  2.87703  5.70197  4.30982    267 - -
          2.68618  4.42225  2.77519  2.73123  3.46354  2.40513  3.72494  3.29354  2.67741  2.69355  4.24690  2.90347  2.73739  3.18146  2.89801  2.37887  2.77519  2.98518  4.58477  3.61503
          0.01184  4.83834  5.56068  0.61958  0.77255  0.48576  0.95510
    202   2.32260  4.65114  3.62469  3.07332  3.83377  3.77528  4.06744  3.15751  3.02118  2.39390  3.77591  3.49952  1.68388  2.57765  3.39444  3.03029  3.09157  2.20741  5.26046  4.01307    268 - -
          2.68618  4.42225  2.77519  2.73123  3.46354  2.40513  3.72494  3.29354  2.67741  2.69355  4.24690  2.90347  2.73739  3.18146  2.89801  2.37887  2.77519  2.98518  4.58477  3.61503
          0.01184  4.83834  5.56068  0.61958  0.77255  0.48576  0.95510
    203   2.93630  4.34390  4.65646  4.06696  3.44814  4.09476  4.44149  1.60578  3.90862  1.49011  3.43788  4.17666  3.46255  4.09165  4.01233  2.58810  3.17327  1.95242  5.01242  3.83122    269 - -
          2.68618  4.42225  2.77519  2.73123  3.46354  2.40513  3.72494  3.29354  2.67741  2.69355  4.24690  2.90347  2.73739  3.18146  2.89801  2.37887  2.77519  2.98518  4.58477  3.61503
          0.01184  4.83834  5.56068  0.61958  0.77255  0.48576  0.95510
    204   1.61153  5.16037  3.15392  2.20396  4.48819  3.62146  3.85395  3.93041  2.61336  3.48281  4.26534  3.14775  2.93633  2.97879  2.59108  2.84002  2.12820  3.55358  5.67460  4.31062    270 - -
          2.68618  4.42225  2.77519  2.73123  3.46354  2.40513  3.72494  3.29354  2.67741  2.69355  4.24690  2.90347  2.73739  3.18146  2.89801  2.37887  2.77519  2.98518  4.58477  3.61503
          0.01184  4.83834  5.56068  0.61958  0.77255  0.48576  0.95510
    205   2.81697  5.27813  2.51758  2.18645  4.60350  3.59606  3.78589  3.13136  2.52738  3.57454  4.32445  3.07160  3.98997  2.19929  1.98909  2.36476  3.04811  3.06346  5.72236  4.32436    271 - -
          2.68618  4.42225  2.77519  2.73123  3.46354  2.40513  3.72494  3.29354  2.67741  2.69355  4.24690  2.90347  2.73739  3.18146  2.89801  2.37887  2.77519  2.98518  4.58477  3.61503
          0.01184  4.83834  5.56068  0.61958  0.77255  0.48576  0.95510
    206   2.82701  4.51695  3.75666  3.18665  2.88316  3.81867  4.07511  2.65549  2.49073  1.75980  3.62129  3.57711  4.19687  3.42820  2.69214  2.52836  2.23565  2.78676  5.10231  3.87406    272 - -
          2.68618  4.42225  2.77519  2.73123  3.46354  2.40513  3.72494  3.29354  2.67741  2.69355  4.24690  2.90347  2.73739  3.18146  2.89801  2.37887  2.77519  2.98518  4.58477  3.61503
          0.01184  4.83834  5.56068  0.61958  0.77255  0.48576  0.95510
    207   3.67083  5.57450  3.78354  3.62325  4.53104  4.10975  0.44115  4.80743  3.58309  4.29675  5.26499  4.03398  2.61798  4.08442  3.85941  3.74569  4.03967  4.42115  5.89900  4.46182    273 - -
          2.68618  4.42225  2.77519  2.73123  3.46354  2.40513  3.72494  3.29354  2.67741  2.69355  4.24690  2.90347  2.73739  3.18146  2.89801  2.37887  2.77519  2.98518  4.58477  3.61503
          0.01184  4.83834  5.56068  0.61958  0.77255  0.48576  0.95510
    208   1.87039  4.96431  3.47275  2.96304  4.62316  3.59282  4.12794  4.05521  2.88460  3.64011  4.43766  3.40097  1.60456  3.28263  2.06336  2.20694  3.16264  3.62515  5.84095  4.53347    274 - -
          2.68618  4.42225  2.77519  2.73123  3.46354  2.40513  3.72494  3.29354  2.67741  2.69355  4.24690  2.90347  2.73739  3.18146  2.89801  2.37887  2.77519  2.98518  4.58477  3.61503
          0.01184  4.83834  5.56068  0.61958  0.77255  0.48576  0.95510
    209   2.24397  5.33893  2.70513  2.22021  4.68082  2.76456  3.78963  4.16612  1.87288  3.64328  4.38238  2.52491  3.37885  2.88843  3.02657  2.24356  3.06392  3.72826  5.77366  4.36165    275 - -
          2.68618  4.42225  2.77519  2.73123  3.46354  2.40513  3.72494  3.29354  2.67741  2.69355  4.24690  2.90347  2.73739  3.18146  2.89801  2.37887  2.77519  2.98518  4.58477  3.61503
          0.01184  4.83834  5.56068  0.61958  0.77255  0.48576  0.95510
    210   2.99822  4.45101  4.46270  3.88121  3.57202  4.13753  4.45697  1.50295  2.24799  1.72607  3.53329  4.10712  4.49304  3.99124  3.93077  3.43249  2.75050  2.05228  5.14628  3.95530    276 - -
          2.68618  4.42225  2.77519  2.73123  3.46354  2.40513  3.72494  3.29354  2.67741  2.69355  4.24690  2.90347  2.73739  3.18146  2.89801  2.37887  2.77519  2.98518  4.58477  3.61503
          0.01184  4.83834  5.56068  0.61958  0.77255  0.48576  0.95510
    211   2.83122  4.53225  3.74068  3.17158  3.66630  3.81870  4.07427  2.45639  1.66312  2.32010  2.72716  3.56834  3.32729  3.41850  3.45776  2.68566  3.06296  2.39250  5.11894  3.88862    277 - -
          2.68618  4.42225  2.77519  2.73123  3.46354  2.40513  3.72494  3.29354  2.67741  2.69355  4.24690  2.90347  2.73739  3.18146  2.89801  2.37887  2.77519  2.98518  4.58477  3.61503
          0.19955  4.83834  1.75456  0.61958  0.77255  0.48576  0.95510
    212   3.00429  5.18715  3.23720  2.86482  4.79822  1.23863  4.05154  4.24697  2.65508  3.76921  4.58903  2.59737  4.17008  3.20217  1.80050  3.03429  3.30546  3.82445  5.88828  4.59413    278 - -
          2.68633  4.42240  2.77497  2.73138  3.46369  2.40476  3.72510  3.29369  2.67756  2.69370  4.24705  2.90362  2.73755  3.18162  2.89773  2.37870  2.77487  2.98534  4.58492  3.61518
          0.70014  1.64435  1.17008  0.97542  0.47326  0.64684  0.74171
    213   2.13833  4.42974  4.56166  4.05027  3.68184  4.13953  4.73595  2.08473  3.93723  2.03152  3.55666  4.24736  4.56259  4.20489  4.14794  3.50280  3.27307  1.06023  5.42155  4.21848    283 - -
          2.68618  4.42225  2.77519  2.73123  3.46354  2.40513  3.72494  3.29354  2.67741  2.69355  4.24690  2.90347  2.73739  3.18146  2.89801  2.37887  2.77519  2.98518  4.58477  3.61503
          0.01894  4.37197  5.09432  0.61958  0.77255  1.12451  0.39276
    214   2.66844  4.56370  3.31893  2.75402  3.73174  3.57677  3.80125  3.11234  2.68940  2.26518  3.65953  2.78586  3.07020  3.04299  2.53468  2.80706  2.52389  2.85894  2.99854  3.84745    284 - -
          2.68618  4.42225  2.77519  2.73123  3.46354  2.40513  3.72494  3.29354  2.67741  2.69355  4.24690  2.90347  2.73739  3.18146  2.89801  2.37887  2.77519  2.98518  4.58477  3.61503
          0.01894  4.37197  5.09432  0.61958  0.77255  1.12451  0.39276
    215   3.07095  5.20755  2.76603  2.02265  4.88751  0.85290  4.21952  4.38580  3.17346  3.96720  4.84807  3.21249  4.13320  3.42955  3.62204  3.08722  3.44074  3.94295  6.05610  4.75497    285 - -
          2.68618  4.42225  2.77519  2.73123  3.46354  2.40513  3.72494  3.29354  2.67741  2.69355  4.24690  2.90347  2.73739  3.18146  2.89801  2.37887  2.77519  2.98518  4.58477  3.61503
          0.01894  4.37197  5.09432  0.61958  0.77255  0.38342  1.14422
    216   1.68410  4.57962  3.59825  3.04573  3.77507  2.48681  2.36252  2.70781  3.00554  2.84255  3.72740  3.46267  4.12864  3.32229  3.37880  2.97242  3.03401  2.42189  5.19986  3.95306    286 - -
          2.68618  4.42225  2.77519  2.73123  3.46354  2.40513  3.72494  3.29354  2.67741  2.69355  4.24690  2.90347  2.73739  3.18146  2.89801  2.37887  2.77519  2.98518  4.58477  3.61503
          0.01303  4.74286  5.46520  0.61958  0.77255  0.68334  0.70305
    217   2.01062  5.08905  3.14956  2.65001  4.38621  3.62200  3.86748  3.81072  2.62696  2.71447  4.20417  2.42705  4.04427  1.57391  3.06848  2.86821  3.09139  3.46536  5.61137  4.26763    287 - -
          2.68618  4.42225  2.77519  2.73123  3.46354  2.40513  3.72494  3.29354  2.67741  2.69355  4.24690  2.90347  2.73739  3.18146  2.89801  2.37887  2.77519  2.98518  4.58477  3.61503
          0.01303  4.74286  5.46520  0.61958  0.77255  0.68334  0.70305
    218   1.70954  4.96117  3.26682  2.74309  4.47833  2.73659  3.95351  3.91726  2.41976  3.49500  4.28419  3.22705  2.20819  3.09524  3.20627  2.23437  2.61841  3.51181  5.70199  4.36300    288 - -
          2.68618  4.42225  2.77519  2.73123  3.46354  2.40513  3.72494  3.29354  2.67741  2.69355  4.24690  2.90347  2.73739  3.18146  2.89801  2.37887  2.77519  2.98518  4.58477  3.61503
          0.01303  4.74286  5.46520  0.61958  0.77255  0.68334  0.70305
    219   2.33317  5.16875  1.99712  2.54026  4.49193  3.57052  3.79689  3.94439  2.56315  3.48194  4.25389  3.07688  3.98069  2.48073  3.04713  1.93500  2.73323  2.86634  5.66169  4.28188    289 - -
          2.68618  4.42225  2.77519  2.73123  3.46354  2.40513  3.72494  3.29354  2.67741  2.69355  4.24690  2.90347  2.73739  3.18146  2.89801  2.37887  2.77519  2.98518  4.58477  3.61503
          0.09100  4.74286  2.54756  0.61958  0.77255  0.37949  1.15268
    220   2.97054  5.33285  3.03708  2.65875  4.80783  1.58931  3.96406  4.27125  1.62703  3.77359  4.55471  2.39036  4.11208  3.08996  3.11875  2.53888  3.23922  3.83983  5.91364  4.54064    290 - -
          2.68618  4.42225  2.77519  2.73123  3.46354  2.40513  3.72494  3.29354  2.67741  2.69355  4.24690  2.90347  2.73739  3.18146  2.89801  2.37887  2.77519  2.98518  4.58477  3.61503
          0.01270  4.76867  5.49101  0.61958  0.77255  0.40240  1.10476
    221   0.96663  2.97382  4.14348  3.61554  3.90038  3.74094  4.41014  3.11432  2.84811  2.95467  3.87036  3.84918  4.28215  3.80611  3.78215  3.09090  3.15593  2.24380  5.37477  4.16919    291 - -
          2.68618  4.42225  2.77519  2.73123  3.46354  2.40513  3.72494  3.29354  2.67741  2.69355  4.24690  2.90347  2.73739  3.18146  2.89801  2.37887  2.77519  2.98518  4.58477  3.61503
          0.01184  4.83834  5.56068  0.61958  0.77255  0.48576  0.95510
    222   2.98732  5.42697  3.12559  2.64134  4.79764  3.69238  3.88179  4.25695  1.50625  3.73041  4.49877  2.47153  4.10958  2.48734  2.94569  1.64595  3.21616  3.84045  5.84767  4.47917    292 - -
          2.68618  4.42225  2.77519  2.73123  3.46354  2.40513  3.72494  3.29354  2.67741  2.69355  4.24690  2.90347  2.73739  3.18146  2.89801  2.37887  2.77519  2.98518  4.58477  3.61503
          0.01184  4.83834  5.56068  0.61958  0.77255  0.48576  0.95510
    223   4.06747  5.26561  6.00902  5.43944  2.74017  5.47347  5.72300  1.41875  5.30861  0.69585  3.25194  5.62523  5.48649  5.15466  5.24379  4.87241  4.27087  2.78777  5.70099  4.68346    293 - -
          2.68618  4.42225  2.77519  2.73123  3.46354  2.40513  3.72494  3.29354  2.67741  2.69355  4.24690  2.90347  2.73739  3.18146  2.89801  2.37887  2.77519  2.98518  4.58477  3.61503
          0.01184  4.83834  5.56068  0.61958  0.77255  0.48576  0.95510
    224   3.65413  4.86305  5.72686  5.23470  4.09611  5.21985  5.85370  1.12821  5.15476  2.53527  2.57086  5.37437  5.43429  5.34985  5.27646  4.63242  3.90647  0.94131  6.15755  4.98190    294 - -
          2.68618  4.42225  2.77519  2.73123  3.46354  2.40513  3.72494  3.29354  2.67741  2.69355  4.24690  2.90347  2.73739  3.18146  2.89801  2.37887  2.77519  2.98518  4.58477  3.61503
          0.01184  4.83834  5.56068  0.61958  0.77255  0.48576  0.95510
    225   3.10425  4.99352  4.41354  4.36825  5.27827  3.72182  5.37445  4.99268  4.52191  4.65149  5.53444  4.33552  4.54434  4.78176  4.69175  0.25909  3.66291  4.27655  6.55871  5.40336    295 - -
          2.68618  4.42225  2.77519  2.73123  3.46354  2.40513  3.72494  3.29354  2.67741  2.69355  4.24690  2.90347  2.73739  3.18146  2.89801  2.37887  2.77519  2.98518  4.58477  3.61503
          0.01184  4.83834  5.56068  0.61958  0.77255  0.48576  0.95510
    226   1.93039  4.58040  4.80164  4.29685  1.07590  4.13983  4.65328  2.72113  4.16222  2.55797  3.67647  4.35053  4.61210  4.34023  4.28309  3.50890  3.39720  2.02472  5.16948  3.84162    296 - -
          2.68618  4.42225  2.77519  2.73123  3.46354  2.40513  3.72494  3.29354  2.67741  2.69355  4.24690  2.90347  2.73739  3.18146  2.89801  2.37887  2.77519  2.98518  4.58477  3.61503
          0.01184  4.83834  5.56068  0.61958  0.77255  0.48576  0.95510
    227   3.25736  5.82122  2.12172  2.55883  5.15473  3.67174  4.12922  4.67303  3.05474  4.14844  4.95162  0.98492  4.24022  2.69043  3.61601  2.32096  3.53068  4.22579  6.29292  4.81028    297 - -
          2.68625  4.42232  2.77435  2.73130  3.46361  2.40520  3.72502  3.29361  2.67723  2.69362  4.24697  2.90354  2.73747  3.18154  2.89808  2.37894  2.77527  2.98526  4.58484  3.61510
          0.25283  1.51617  5.56068  0.13822  2.04721  0.48576  0.95510
    228   2.52261  5.18585  3.14112  2.59896  4.47657  3.63241  3.82938  3.91868  2.20580  2.26160  4.24931  1.82684  4.02933  2.52148  3.04207  2.41193  3.07574  3.54856  5.65613  4.29099    299 - -
          2.68618  4.42225  2.77519  2.73123  3.46354  2.40513  3.72494  3.29354  2.67741  2.69355  4.24690  2.90347  2.73739  3.18146  2.89801  2.37887  2.77519  2.98518  4.58477  3.61503
          0.01184  4.83834  5.56068  0.61958  0.77255  0.48576  0.95510
    229   2.85640  5.35643  2.25282  2.32064  4.69460  3.59855  3.81165  4.17802  1.94919  3.65994  4.40451  3.06781  2.59070  2.91386  3.05772  1.92739  2.62085  3.74451  5.79476  4.38276    300 - -
          2.68618  4.42225  2.77519  2.73123  3.46354  2.40513  3.72494  3.29354  2.67741  2.69355  4.24690  2.90347  2.73739  3.18146  2.89801  2.37887  2.77519  2.98518  4.58477  3.61503
          0.01184  4.83834  5.56068  0.61958  0.77255  0.48576  0.95510
    230   1.09477  4.82894  3.71331  3.26151  4.74420  1.78356  4.39085  4.17895  3.21561  3.79452  4.59540  3.59764  4.17754  3.57976  2.43974  2.49407  3.19937  3.68364  6.00665  4.73908    301 - -
          2.68618  4.42225  2.77519  2.73123  3.46354  2.40513  3.72494  3.29354  2.67741  2.69355  4.24690  2.90347  2.73739  3.18146  2.89801  2.37887  2.77519  2.98518  4.58477  3.61503
          0.01184  4.83834  5.56068  0.61958  0.77255  0.48576  0.95510
    231   3.92736  5.30382  4.72873  2.50861  0.71998  4.72063  4.04443  3.83275  4.33402  3.27573  4.42558  4.40389  5.06564  4.42772  4.48216  4.07198  4.15203  3.69314  4.26216  1.74957    302 - -
          2.68618  4.42225  2.77519  2.73123  3.46354  2.40513  3.72494  3.29354  2.67741  2.69355  4.24690  2.90347  2.73739  3.18146  2.89801  2.37887  2.77519  2.98518  4.58477  3.61503
          0.01184  4.83834  5.56068  0.61958  0.77255  0.48576  0.95510
    232   2.19662  5.32163  2.71409  1.87318  4.65948  3.59209  3.78951  4.14082  2.53208  3.62461  4.36691  2.51469  3.99191  2.88970  2.50610  2.49371  2.20730  3.70895  5.76013  4.35207    303 - -
          2.68618  4.42225  2.77519  2.73123  3.46354  2.40513  3.72494  3.29354  2.67741  2.69355  4.24690  2.90347  2.73739  3.18146  2.89801  2.37887  2.77519  2.98518  4.58477  3.61503
          0.01184  4.83834  5.56068  0.61958  0.77255  0.48576  0.95510
    233   3.59783  5.10457  4.58873  4.15306  2.06715  4.44906  4.07230  3.69140  4.07395  3.21753  4.29210  4.24695  4.84939  4.23281  4.27922  0.95049  3.85778  3.51002  4.37101  1.66597    304 - -
          2.68618  4.42225  2.77519  2.73123  3.46354  2.40513  3.72494  3.29354  2.67741  2.69355  4.24690  2.90347  2.73739  3.18146  2.89801  2.37887  2.77519  2.98518  4.58477  3.61503
          0.01184  4.83834  5.56068  0.61958  0.77255  0.48576  0.95510
    234   3.05421  4.86111  3.75551  3.19116  2.63940  3.95379  3.05969  3.41020  2.36848  3.04765  3.96504  3.59863  4.32669  3.42918  2.14690  3.19737  3.28065  3.17536  3.56357  1.55315    305 - -
          2.68618  4.42225  2.77519  2.73123  3.46354  2.40513  3.72494  3.29354  2.67741  2.69355  4.24690  2.90347  2.73739  3.18146  2.89801  2.37887  2.77519  2.98518  4.58477  3.61503
          0.01184  4.83834  5.56068  0.61958  0.77255  0.48576  0.95510
    235   4.22208  5.80588  5.06052  5.09740  6.05067  0.09980  6.04701  5.97813  5.38491  5.44942  6.49712  5.22891  5.20222  5.63728  5.42721  4.43245  4.76128  5.33279  6.80657  6.21319    306 - -
          2.68618  4.42225  2.77519  2.73123  3.46354  2.40513  3.72494  3.29354  2.67741  2.69355  4.24690  2.90347  2.73739  3.18146  2.89801  2.37887  2.77519  2.98518  4.58477  3.61503
          0.01184  4.83834  5.56068  0.61958  0.77255  0.48576  0.95510
    236   3.21799  5.40468  3.67637  3.00270  4.72360  3.94893  3.09544  4.13986  1.31984  2.88005  4.47080  3.45605  4.30449  3.08300  1.56240  3.22237  3.40459  3.81236  3.00707  4.48438    307 - -
          2.68618  4.42225  2.77519  2.73123  3.46354  2.40513  3.72494  3.29354  2.67741  2.69355  4.24690  2.90347  2.73739  3.18146  2.89801  2.37887  2.77519  2.98518  4.58477  3.61503
          0.01184  4.83834  5.56068  0.61958  0.77255  0.48576  0.95510
    237   2.92280  5.16099  3.11146  1.42919  2.05590  3.67278  3.91921  3.84290  2.42048  3.43040  4.24749  3.19569  4.10007  3.07273  3.17637  2.39786  3.16097  3.50871  5.63765  4.27707    308 - -
          2.68618  4.42225  2.77519  2.73123  3.46354  2.40513  3.72494  3.29354  2.67741  2.69355  4.24690  2.90347  2.73739  3.18146  2.89801  2.37887  2.77519  2.98518  4.58477  3.61503
          0.01184  4.83834  5.56068  0.61958  0.77255  0.48576  0.95510
    238   3.31846  5.55254  3.73257  3.04908  4.97647  4.00266  3.96505  4.34314  1.91408  2.69927  4.61366  3.49393  4.35551  1.09081  2.04546  3.30003  3.49298  3.99765  5.84480  4.62784    309 - -
          2.68618  4.42225  2.77519  2.73123  3.46354  2.40513  3.72494  3.29354  2.67741  2.69355  4.24690  2.90347  2.73739  3.18146  2.89801  2.37887  2.77519  2.98518  4.58477  3.61503
          0.01184  4.83834  5.56068  0.61958  0.77255  0.48576  0.95510
    239   2.20902  5.23528  3.08840  2.16949  4.63530  2.03447  3.87578  4.10146  2.64528  3.62118  4.38380  2.51460  4.03369  2.99087  3.13298  2.10385  2.49997  3.68159  5.78408  4.39539    310 - -
          2.68618  4.42225  2.77519  2.73123  3.46354  2.40513  3.72494  3.29354  2.67741  2.69355  4.24690  2.90347  2.73739  3.18146  2.89801  2.37887  2.77519  2.98518  4.58477  3.61503
          0.01184  4.83834  5.56068  0.61958  0.77255  0.48576  0.95510
    240   1.79083  5.11193  2.56901  2.35068  3.46154  3.62559  3.82499  3.03379  2.60167  3.38361  4.17510  3.13383  4.01767  2.95563  2.50864  2.19125  3.04732  3.45991  5.59546  4.23762    311 - -
          2.68618  4.42225  2.77519  2.73123  3.46354  2.40513  3.72494  3.29354  2.67741  2.69355  4.24690  2.90347  2.73739  3.18146  2.89801  2.37887  2.77519  2.98518  4.58477  3.61503
          0.01184  4.83834  5.56068  0.61958  0.77255  0.48576  0.95510
    241   3.17110  5.73883  2.23041  2.04025  5.05852  3.66588  4.04115  4.56470  2.89299  4.03121  4.81456  1.10128  4.18943  3.17012  2.51275  3.08750  3.42603  4.12182  6.16445  4.70505    312 - -
          2.68592  4.42243  2.77486  2.73053  3.46372  2.40530  3.72512  3.29372  2.67758  2.69373  4.24707  2.90364  2.73757  3.18164  2.89818  2.37904  2.77537  2.98419  4.58495  3.61521
          0.30894  1.33969  5.56068  0.68258  0.70383  0.48576  0.95510
    242   1.27993  2.93401  4.43279  3.87203  2.57773  3.85332  4.37381  2.84991  3.74475  2.62963  3.55354  3.99805  4.31676  3.95299  3.90408  2.46117  3.10105  2.15957  5.05462  3.86605    315 - -
          2.68618  4.42225  2.77519  2.73123  3.46354  2.40513  3.72494  3.29354  2.67741  2.69355  4.24690  2.90347  2.73739  3.18146  2.89801  2.37887  2.77519  2.98518  4.58477  3.61503
          0.01184  4.83834  5.56068  0.61958  0.77255  0.48576  0.95510
    243   2.78750  4.75210  4.00775  3.85029  5.23644  1.79659  5.00208  4.73138  4.05924  4.37592  5.15576  3.93630  0.83437  4.28010  4.35490  2.06458  3.32203  3.98803  6.53483  5.35493    316 - -
          2.68618  4.42225  2.77519  2.73123  3.46354  2.40513  3.72494  3.29354  2.67741  2.69355  4.24690  2.90347  2.73739  3.18146  2.89801  2.37887  2.77519  2.98518  4.58477  3.61503
          0.01184  4.83834  5.56068  0.61958  0.77255  0.48576  0.95510
    244   3.54851  4.78136  5.58299  5.07898  4.11765  5.06078  5.66328  1.28441  4.98667  2.17214  3.90441  5.20457  5.31841  5.20987  5.11743  4.45446  2.91558  0.88845  6.06272  4.85756    317 - -
          2.68618  4.42225  2.77519  2.73123  3.46354  2.40513  3.72494  3.29354  2.67741  2.69355  4.24690  2.90347  2.73739  3.18146  2.89801  2.37887  2.77519  2.98518  4.58477  3.61503
          0.01184  4.83834  5.56068  0.61958  0.77255  0.48576  0.95510
    245   2.69914  2.67345  4.68530  4.42062  5.11985  1.56645  5.20989  4.57802  4.36581  4.27345  5.05985  4.15042  4.26177  4.56730  4.53948  0.77208  3.25361  3.85630  6.47639  5.36201    318 - -
          2.68618  4.42225  2.77519  2.73123  3.46354  2.40513  3.72494  3.29354  2.67741  2.69355  4.24690  2.90347  2.73739  3.18146  2.89801  2.37887  2.77519  2.98518  4.58477  3.61503
          0.01184  4.83834  5.56068  0.61958  0.77255  0.48576  0.95510
    246   2.81882  5.06665  3.18905  2.06774  3.20175  3.63857  3.83811  3.74365  2.22645  2.71605  4.13334  3.15737  4.02921  2.31682  3.09017  2.38934  3.04990  3.40651  5.55617  2.48172    319 - -
          2.68618  4.42225  2.77519  2.73123  3.46354  2.40513  3.72494  3.29354  2.67741  2.69355  4.24690  2.90347  2.73739  3.18146  2.89801  2.37887  2.77519  2.98518  4.58477  3.61503
          0.01184  4.83834  5.56068  0.61958  0.77255  0.48576  0.95510
    247   2.81744  5.26292  2.54474  1.49932  3.62020  3.08571  3.79075  4.04902  2.53839  3.55680  4.31123  3.07600  3.99260  2.89680  2.75172  2.52714  2.60145  3.63918  5.71196  3.42325    320 - -
          2.68618  4.42225  2.77519  2.73123  3.46354  2.40513  3.72494  3.29354  2.67741  2.69355  4.24690  2.90347  2.73739  3.18146  2.89801  2.37887  2.77519  2.98518  4.58477  3.61503
          0.01184  4.83834  5.56068  0.61958  0.77255  0.48576  0.95510
    248   1.43329  3.07172  3.93449  3.38083  3.77464  3.75587  4.23063  3.10034  3.30778  2.84891  3.74756  3.69972  4.22615  3.60188  2.66140  3.05970  2.03619  2.29939  5.23311  4.01550    321 - -
          2.68618  4.42225  2.77519  2.73123  3.46354  2.40513  3.72494  3.29354  2.67741  2.69355  4.24690  2.90347  2.73739  3.18146  2.89801  2.37887  2.77519  2.98518  4.58477  3.61503
          0.01184  4.83834  5.56068  0.61958  0.77255  0.48576  0.95510
    249   1.28459  4.75142  3.71772  3.21606  4.44178  3.55840  4.30859  3.84094  3.20439  3.50274  4.33169  2.83640  4.15455  3.52349  3.60513  1.63785  2.40515  2.79004  5.77523  4.51139    322 - -
          2.68618  4.42225  2.77519  2.73123  3.46354  2.40513  3.72494  3.29354  2.67741  2.69355  4.24690  2.90347  2.73739  3.18146  2.89801  2.37887  2.77519  2.98518  4.58477  3.61503
          0.01184  4.83834  5.56068  0.61958  0.77255  0.48576  0.95510
    250   2.82892  4.66453  3.54023  2.42037  1.92016  3.76151  3.99736  3.18789  2.94411  2.53307  2.83046  3.42768  4.14460  2.24245  3.33582  2.53419  3.06049  2.94766  5.22434  3.96495    323 - -
          2.68618  4.42225  2.77519  2.73123  3.46354  2.40513  3.72494  3.29354  2.67741  2.69355  4.24690  2.90347  2.73739  3.18146  2.89801  2.37887  2.77519  2.98518  4.58477  3.61503
          0.01184  4.83834  5.56068  0.61958  0.77255  0.48576  0.95510
    251   1.65488  5.26089  3.12423  2.59912  4.62689  2.99449  3.84750  4.08680  1.89104  3.59924  4.36359  3.13221  4.03748  2.16661  3.03658  2.44595  3.10329  3.67733  5.75430  4.37509    324 - -
          2.68618  4.42225  2.77519  2.73123  3.46354  2.40513  3.72494  3.29354  2.67741  2.69355  4.24690  2.90347  2.73739  3.18146  2.89801  2.37887  2.77519  2.98518  4.58477  3.61503
          0.01184  4.83834  5.56068  0.61958  0.77255  0.48576  0.95510
    252   2.36958  4.41570  4.69402  4.11881  3.47891  4.17046  4.50529  2.05860  3.96707  2.51185  3.52219  4.24015  4.53593  4.16175  4.08679  3.48435  3.25035  1.75934  5.06632  1.39016    325 - -
          2.68618  4.42225  2.77519  2.73123  3.46354  2.40513  3.72494  3.29354  2.67741  2.69355  4.24690  2.90347  2.73739  3.18146  2.89801  2.37887  2.77519  2.98518  4.58477  3.61503
          0.01184  4.83834  5.56068  0.61958  0.77255  0.48576  0.95510
    253   2.83895  4.61818  3.73016  3.21577  3.87504  3.01504  1.94287  3.22073  3.16248  2.95136  3.84152  3.59349  4.20946  3.48717  3.50847  3.04469  2.00412  1.65494  5.30770  4.06693    326 - -
          2.68618  4.42225  2.77519  2.73123  3.46354  2.40513  3.72494  3.29354  2.67741  2.69355  4.24690  2.90347  2.73739  3.18146  2.89801  2.37887  2.77519  2.98518  4.58477  3.61503
          0.01184  4.83834  5.56068  0.61958  0.77255  0.48576  0.95510
    254   2.57470  5.00921  2.64377  2.70993  4.26554  3.65973  3.92162  3.66704  2.75050  1.98514  4.11914  2.20361  4.07986  3.08650  3.21067  2.90406  1.86265  3.35185  5.55433  4.22694    327 - -
          2.68618  4.42225  2.77519  2.73123  3.46354  2.40513  3.72494  3.29354  2.67741  2.69355  4.24690  2.90347  2.73739  3.18146  2.89801  2.37887  2.77519  2.98518  4.58477  3.61503
          0.01184  4.83834  5.56068  0.61958  0.77255  0.48576  0.95510
    255   1.04619  4.57999  4.03453  3.53165  4.10093  3.62987  4.42845  3.43548  3.47449  3.17298  2.61823  3.77561  4.22593  3.76521  3.78948  2.51507  2.01478  3.12820  5.53657  4.32262    328 - -
          2.68618  4.42225  2.77519  2.73123  3.46354  2.40513  3.72494  3.29354  2.67741  2.69355  4.24690  2.90347  2.73739  3.18146  2.89801  2.37887  2.77519  2.98518  4.58477  3.61503
          0.01184  4.83834  5.56068  0.61958  0.77255  0.48576  0.95510
    256   4.23570  5.42022  6.07052  5.54339  3.51354  5.62898  5.92776  2.22682  5.36438  0.37766  3.26179  5.79789  5.60467  5.24221  5.31799  5.08731  4.44413  2.86701  5.82091  4.84875    329 - -
          2.68618  4.42225  2.77519  2.73123  3.46354  2.40513  3.72494  3.29354  2.67741  2.69355  4.24690  2.90347  2.73739  3.18146  2.89801  2.37887  2.77519  2.98518  4.58477  3.61503
          0.01184  4.83834  5.56068  0.61958  0.77255  0.48576  0.95510
    257   2.91519  5.41220  2.53639  2.55019  4.75833  3.63043  3.84351  4.23790  1.87508  3.71172  4.46293  1.54307  4.04918  2.94830  2.50366  2.54422  3.14794  3.80570  5.83766  4.43378    330 - -
          2.68618  4.42225  2.77519  2.73123  3.46354  2.40513  3.72494  3.29354  2.67741  2.69355  4.24690  2.90347  2.73739  3.18146  2.89801  2.37887  2.77519  2.98518  4.58477  3.61503
          0.01184  4.83834  5.56068  0.61958  0.77255  0.48576  0.95510
    258   2.82900  4.88934  2.37745  2.76483  4.03751  3.69213  2.91798  3.48929  2.74821  3.12941  3.25597  3.26312  4.07959  3.09132  2.80419  2.58827  3.06023  3.20250  2.65171  2.20932    331 - -
          2.68618  4.42225  2.77519  2.73123  3.46354  2.40513  3.72494  3.29354  2.67741  2.69355  4.24690  2.90347  2.73739  3.18146  2.89801  2.37887  2.77519  2.98518  4.58477  3.61503
          0.01184  4.83834  5.56068  0.61958  0.77255  0.48576  0.95510
    259   4.27402  5.44662  6.14482  5.56483  2.70092  5.66774  5.81302  2.73781  5.43201  0.41635  2.51485  5.80606  5.57929  5.18744  5.32867  5.08170  4.45820  3.09487  5.68887  4.69813    332 - -
          2.68618  4.42225  2.77519  2.73123  3.46354  2.40513  3.72494  3.29354  2.67741  2.69355  4.24690  2.90347  2.73739  3.18146  2.89801  2.37887  2.77519  2.98518  4.58477  3.61503
          0.01184  4.83834  5.56068  0.61958  0.77255  0.48576  0.95510
    260   3.64331  4.92792  5.51214  4.96181  3.64747  4.97163  5.39217  1.42309  4.80476  0.82403  3.43921  5.10745  5.19292  4.89731  4.86293  4.34165  2.93133  2.39182  5.67645  4.59790    333 - -
          2.68618  4.42225  2.77519  2.73123  3.46354  2.40513  3.72494  3.29354  2.67741  2.69355  4.24690  2.90347  2.73739  3.18146  2.89801  2.37887  2.77519  2.98518  4.58477  3.61503
          0.01184  4.83834  5.56068  0.61958  0.77255  0.48576  0.95510
    261   2.59489  5.32822  3.06569  1.80739  4.67203  3.07535  2.89144  4.15449  2.17200  3.63105  4.37040  2.62295  3.99048  2.88038  2.16578  2.51537  3.05739  3.71844  5.75971  4.35306    334 - -
          2.68618  4.42225  2.77519  2.73123  3.46354  2.40513  3.72494  3.29354  2.67741  2.69355  4.24690  2.90347  2.73739  3.18146  2.89801  2.37887  2.77519  2.98518  4.58477  3.61503
          0.01184  4.83834  5.56068  0.61958  0.77255  0.48576  0.95510
    262   2.95214  5.38925  3.21395  2.64993  4.76088  3.69788  3.84092  4.21425  1.59311  3.68233  4.44533  2.49784  2.46982  2.94568  1.97399  2.46396  3.17343  3.79914  5.79324  4.43580    335 - -
          2.68638  4.42245  2.77540  2.73030  3.46374  2.40533  3.72413  3.29374  2.67761  2.69375  4.24710  2.90367  2.73760  3.18120  2.89742  2.37881  2.77509  2.98539  4.58497  3.61523
          0.56928  1.73604  1.35537  1.14655  0.38233  0.48576  0.95510
    263   2.81105  5.29326  1.87602  2.42111  4.64017  2.59658  3.76254  4.12250  2.54001  3.61274  4.37128  2.57284  3.94017  2.87461  2.18327  2.32687  3.05429  3.69314  5.75563  4.34052    340 - -
          2.68618  4.42225  2.77519  2.73123  3.46354  2.40513  3.72494  3.29354  2.67741  2.69355  4.24690  2.90347  2.73739  3.18146  2.89801  2.37887  2.77519  2.98518  4.58477  3.61503
          0.01590  4.54530  5.26764  0.61958  0.77255  0.65773  0.72987
    264   2.76883  5.07607  3.08109  2.54825  3.30469  3.55927  3.77928  3.81097  2.13681  3.37291  4.16180  2.36015  3.00430  2.90864  3.01742  1.70678  3.00622  3.44729  5.57246  4.21048    341 - -
          2.68618  4.42225  2.77519  2.73123  3.46354  2.40513  3.72494  3.29354  2.67741  2.69355  4.24690  2.90347  2.73739  3.18146  2.89801  2.37887  2.77519  2.98518  4.58477  3.61503
          0.01416  4.66047  5.38282  0.61958  0.77255  0.81570  0.58399
    265   2.86153  5.27708  3.14775  2.57356  4.62643  3.01215  3.75977  4.07467  2.01567  2.79324  4.32714  2.43384  4.00638  2.33576  1.81810  2.83457  3.08167  3.67243  5.68460  4.32980    342 - -
          2.68618  4.42225  2.77519  2.73123  3.46354  2.40513  3.72494  3.29354  2.67741  2.69355  4.24690  2.90347  2.73739  3.18146  2.89801  2.37887  2.77519  2.98518  4.58477  3.61503
          0.01416  4.66047  5.38282  0.61958  0.77255  0.32385  1.28504
    266   2.86738  5.23161  3.12390  2.59770  4.49155  3.63998  3.18543  3.97672  2.57920  3.51206  4.29231  2.31434  4.04082  1.49292  3.04124  2.85598  2.49291  3.59902  5.67029  3.15592    343 - -
          2.68618  4.42225  2.77519  2.73123  3.46354  2.40513  3.72494  3.29354  2.67741  2.69355  4.24690  2.90347  2.73739  3.18146  2.89801  2.37887  2.77519  2.98518  4.58477  3.61503
          0.01184  4.83834  5.56068  0.61958  0.77255  0.48576  0.95510
    267   3.04244  5.39884  3.35187  2.77768  4.82168  2.41974  3.90367  4.25076  1.77846  3.72052  4.50445  3.27906  4.16817  3.01640  1.59298  1.99470  3.26483  3.84996  5.82324  4.50777    344 - -
          2.68618  4.42225  2.77519  2.73123  3.46354  2.40513  3.72494  3.29354  2.67741  2.69355  4.24690  2.90347  2.73739  3.18146  2.89801  2.37887  2.77519  2.98518  4.58477  3.61503
          0.01184  4.83834  5.56068  0.61958  0.77255  0.48576  0.95510
    268   2.82765  4.49923  3.78840  2.65845  3.62915  3.82833  4.08889  2.34157  2.15838  2.09352  3.60453  3.60026  4.20580  3.45497  3.49059  3.07983  2.45361  2.17979  5.08882  2.91173    345 - -
          2.68618  4.42225  2.77519  2.73123  3.46354  2.40513  3.72494  3.29354  2.67741  2.69355  4.24690  2.90347  2.73739  3.18146  2.89801  2.37887  2.77519  2.98518  4.58477  3.61503
          0.01184  4.83834  5.56068  0.61958  0.77255  0.48576  0.95510
    269   2.81448  5.26877  2.54904  2.24114  4.59122  3.59613  3.78572  4.06121  2.52884  3.04778  4.31563  3.07290  3.98938  1.93238  2.54440  2.36583  2.61571  3.64726  3.27370  4.31855    346 - -
          2.68618  4.42225  2.77519  2.73123  3.46354  2.40513  3.72494  3.29354  2.67741  2.69355  4.24690  2.90347  2.73739  3.18146  2.89801  2.37887  2.77519  2.98518  4.58477  3.61503
          0.01184  4.83834  5.56068  0.61958  0.77255  0.48576  0.95510
    270   2.88036  4.32960  4.42649  2.91508  2.61968  4.00327  4.31298  1.58577  3.70378  1.86106  3.40726  4.01522  4.36584  2.87646  3.85736  3.29575  3.11229  2.10373  4.94934  3.76388    347 - -
          2.68618  4.42225  2.77519  2.73123  3.46354  2.40513  3.72494  3.29354  2.67741  2.69355  4.24690  2.90347  2.73739  3.18146  2.89801  2.37887  2.77519  2.98518  4.58477  3.61503
          0.01184  4.83834  5.56068  0.61958  0.77255  0.48576  0.95510
    271   2.02296  5.34247  1.74072  2.87494  5.23333  1.00386  4.44245  4.72725  3.46805  4.28857  5.10873  3.37775  4.29745  3.62734  4.00440  3.15413  3.53053  4.17926  6.45716  5.05375    348 - -
          2.68618  4.42225  2.77519  2.73123  3.46354  2.40513  3.72494  3.29354  2.67741  2.69355  4.24690  2.90347  2.73739  3.18146  2.89801  2.37887  2.77519  2.98518  4.58477  3.61503
          0.01184  4.83834  5.56068  0.61958  0.77255  0.48576  0.95510
    272   3.33940  5.86562  0.95689  2.60091  5.32989  2.03754  4.25784  4.86600  3.27511  4.34291  5.16892  2.58091  4.30073  3.41810  3.87862  2.29903  3.65301  4.38175  6.49283  4.98256    349 - -
          2.68630  4.42237  2.77532  2.73136  3.46366  2.40504  3.72507  3.29366  2.67753  2.69331  4.24702  2.90314  2.73752  3.18159  2.89768  2.37865  2.77532  2.98531  4.58489  3.61515
          0.25859  1.49606  5.56068  0.52104  0.90116  0.48576  0.95510
    273   1.83804  4.89298  3.31428  2.75458  4.10462  3.68145  3.89832  3.50072  2.73186  2.59616  3.97937  3.25423  4.07155  2.19996  2.57496  2.55824  2.69604  2.59447  5.42423  4.11938    353 - -
          2.68618  4.42225  2.77519  2.73123  3.46354  2.40513  3.72494  3.29354  2.67741  2.69355  4.24690  2.90347  2.73739  3.18146  2.89801  2.37887  2.77519  2.98518  4.58477  3.61503
          0.01184  4.83834  5.56068  0.61958  0.77255  0.48576  0.95510
    274   2.34294  4.48348  3.81384  3.24363  3.61314  3.82993  4.09709  2.96799  3.18382  2.32399  3.59218  3.61653  4.20901  3.47425  2.75696  2.48066  1.98564  2.08617  5.07575  2.80633    354 - -
          2.68618  4.42225  2.77519  2.73123  3.46354  2.40513  3.72494  3.29354  2.67741  2.69355  4.24690  2.90347  2.73739  3.18146  2.89801  2.37887  2.77519  2.98518  4.58477  3.61503
          0.01184  4.83834  5.56068  0.61958  0.77255  0.48576  0.95510
    275   2.42214  4.27492  4.78102  4.17449  2.15136  4.06819  4.40248  2.19250  3.98108  1.99490  2.46338  4.20323  4.42540  4.12537  4.01954  3.37861  2.21504  1.95930  4.91123  3.73690    355 - -
          2.68618  4.42225  2.77519  2.73123  3.46354  2.40513  3.72494  3.29354  2.67741  2.69355  4.24690  2.90347  2.73739  3.18146  2.89801  2.37887  2.77519  2.98518  4.58477  3.61503
          0.01184  4.83834  5.56068  0.61958  0.77255  0.48576  0.95510
    276   3.66085  4.89155  5.68640  5.15352  3.82783  5.12838  5.61815  1.78104  5.04075  1.52984  2.81552  5.28037  5.32417  5.13799  5.09954  4.51438  3.89968  0.89041  5.87437  4.76886    356 - -
          2.68618  4.42225  2.77519  2.73123  3.46354  2.40513  3.72494  3.29354  2.67741  2.69355  4.24690  2.90347  2.73739  3.18146  2.89801  2.37887  2.77519  2.98518  4.58477  3.61503
          0.01184  4.83834  5.56068  0.61958  0.77255  0.48576  0.95510
    277   2.34328  4.47078  4.20787  3.69050  1.20923  3.90920  4.31905  2.90846  3.61020  2.69899  3.65024  2.68829  4.35638  3.85570  3.83956  3.23248  3.17814  2.19020  5.05297  3.76529    357 - -
          2.68618  4.42225  2.77519  2.73123  3.46354  2.40513  3.72494  3.29354  2.67741  2.69355  4.24690  2.90347  2.73739  3.18146  2.89801  2.37887  2.77519  2.98518  4.58477  3.61503
          0.01184  4.83834  5.56068  0.61958  0.77255  0.48576  0.95510
    278   5.25949  6.21032  5.71854  5.69083  4.21946  4.98809  5.49480  5.49591  5.51852  4.68614  6.05206  5.73517  5.58273  5.83548  5.44703  5.46692  5.62163  5.38783  0.10644  4.19037    358 - -
          2.68618  4.42225  2.77519  2.73123  3.46354  2.40513  3.72494  3.29354  2.67741  2.69355  4.24690  2.90347  2.73739  3.18146  2.89801  2.37887  2.77519  2.98518  4.58477  3.61503
          0.01184  4.83834  5.56068  0.61958  0.77255  0.48576  0.95510
    279   1.66251  4.41239  4.07133  3.50650  2.64216  3.84931  4.22253  2.90460  3.42411  1.93661  3.56375  3.78923  4.26454  3.68344  3.68449  2.03895  2.63345  2.69445  5.05776  3.85075    359 - -
          2.68618  4.42225  2.77519  2.73123  3.46354  2.40513  3.72494  3.29354  2.67741  2.69355  4.24690  2.90347  2.73739  3.18146  2.89801  2.37887  2.77519  2.98518  4.58477  3.61503
          0.01184  4.83834  5.56068  0.61958  0.77255  0.48576  0.95510
    280   2.58970  5.31597  2.73263  1.93514  4.65608  3.58903  3.77864  4.13857  2.17878  3.61897  4.35836  2.53467  3.98403  2.87697  2.44483  2.09441  3.04825  2.91552  5.75137  4.34326    360 - -
          2.68618  4.42225  2.77519  2.73123  3.46354  2.40513  3.72494  3.29354  2.67741  2.69355  4.24690  2.90347  2.73739  3.18146  2.89801  2.37887  2.77519  2.98518  4.58477  3.61503
          0.01184  4.83834  5.56068  0.61958  0.77255  0.48576  0.95510
    281   2.15612  5.33641  1.92039  2.22414  4.67737  3.59531  3.79058  4.16034  2.31410  3.63882  4.37963  3.06364  3.99530  2.64152  2.22138  2.79678  2.71416  3.72514  5.76974  4.36094    361 - -
          2.68618  4.42225  2.77519  2.73123  3.46354  2.40513  3.72494  3.29354  2.67741  2.69355  4.24690  2.90347  2.73739  3.18146  2.89801  2.37887  2.77519  2.98518  4.58477  3.61503
          0.01184  4.83834  5.56068  0.61958  0.77255  0.48576  0.95510
    282   2.39370  5.35797  2.12373  2.51225  4.69885  2.83614  3.80502  4.18458  2.07081  3.66243  4.40399  2.51501  4.00399  2.60058  3.04995  2.05209  3.08377  3.74724  5.79393  4.38011    362 - -
          2.68600  4.42311  2.77530  2.73099  3.46289  2.40573  3.72581  3.29376  2.67792  2.69349  4.24611  2.90374  2.73642  3.18232  2.89837  2.37890  2.77391  2.98448  4.58563  3.61589
          1.14769  0.91816  1.26097  1.76239  0.18830  0.48576  0.95510
    283   2.76874  5.15567  2.28931  2.19878  4.45519  3.49506  3.74495  3.90997  2.53341  2.70661  4.22770  2.98669  2.29194  2.86837  3.02493  2.12733  3.00790  3.52486  5.63066  4.24270    384 - -
          2.68618  4.42225  2.77519  2.73123  3.46354  2.40513  3.72494  3.29354  2.67741  2.69355  4.24690  2.90347  2.73739  3.18146  2.89801  2.37887  2.77519  2.98518  4.58477  3.61503
          0.14441  4.51048  2.09170  0.61958  0.77255  0.99892  0.45930
    284   2.02886  4.89089  2.94230  2.08142  4.45034  2.43521  3.86871  3.89524  2.70148  3.47013  4.26657  3.06300  3.90662  3.01876  3.17214  1.74294  2.98731  3.47433  5.67295  4.32028    385 - -
          2.68618  4.42225  2.77519  2.73123  3.46354  2.40513  3.72494  3.29354  2.67741  2.69355  4.24690  2.90347  2.73739  3.18146  2.89801  2.37887  2.77519  2.98518  4.58477  3.61503
          0.01869  4.38476  5.10711  0.61958  0.77255  1.11423  0.39775
    285   2.69250  4.96453  3.02369  2.06008  4.23386  3.49205  3.68920  2.76235  2.44355  3.23391  4.03356  2.50353  3.88760  2.82427  2.31255  2.70504  2.43771  3.31184  5.44727  4.10031    386 - -
          2.68630  4.42237  2.77532  2.73135  3.46366  2.40482  3.72507  3.29366  2.67753  2.69279  4.24702  2.90359  2.73714  3.18158  2.89813  2.37899  2.77532  2.98530  4.58489  3.61515
          0.84068  0.57531  5.10711  0.09196  2.43200  0.68046  0.70599
    286   2.24392  4.84944  2.25783  2.62712  4.08215  3.57306  3.80034  2.71051  2.62667  3.10884  3.94093  2.47578  3.97049  2.96961  3.08051  2.79019  2.50543  2.60262  5.38539  4.06751    388 - -
          2.68618  4.42225  2.77519  2.73123  3.46354  2.40513  3.72494  3.29354  2.67741  2.69355  4.24690  2.90347  2.73739  3.18146  2.89801  2.37887  2.77519  2.98518  4.58477  3.61503
          0.01531  4.58297  5.30531  0.61958  0.77255  0.48207  0.96104
    287   2.51367  5.10365  2.61927  2.32606  4.37842  3.58767  3.78867  2.83732  2.56200  3.37927  4.16585  2.53036  2.47799  2.91552  3.03942  2.37750  3.01708  2.68099  5.58336  4.21972    389 - -
          2.68618  4.42225  2.77519  2.73123  3.46354  2.40513  3.72494  3.29354  2.67741  2.69355  4.24690  2.90347  2.73739  3.18146  2.89801  2.37887  2.77519  2.98518  4.58477  3.61503
          0.01295  4.74923  5.47157  0.61958  0.77255  0.38484  1.14117
    288   2.54828  4.39824  4.00347  3.42795  2.97443  3.87392  4.15788  2.86373  3.34865  1.93340  3.51036  3.74055  2.51252  3.03669  3.61877  2.69858  2.51266  1.91504  5.00090  3.79329    390 - -
          2.68618  4.42225  2.77519  2.73123  3.46354  2.40513  3.72494  3.29354  2.67741  2.69355  4.24690  2.90347  2.73739  3.18146  2.89801  2.37887  2.77519  2.98518  4.58477  3.61503
          0.01184  4.83834  5.56068  0.61958  0.77255  0.48576  0.95510
    289   2.36262  5.54549  1.95867  1.41525  4.87530  3.62665  3.92731  4.37199  2.73740  3.84661  4.60600  3.08767  4.09665  2.45426  3.25731  2.33077  3.25196  3.93099  5.98181  4.54278    391 - -
          2.68618  4.42225  2.77519  2.73123  3.46354  2.40513  3.72494  3.29354  2.67741  2.69355  4.24690  2.90347  2.73739  3.18146  2.89801  2.37887  2.77519  2.98518  4.58477  3.61503
          0.01184  4.83834  5.56068  0.61958  0.77255  0.48576  0.95510
    290   2.88597  5.32853  2.14718  1.46573  4.64212  3.61416  3.84950  2.94163  2.62356  3.62224  4.38722  3.09292  2.87491  2.96304  3.11940  2.85554  2.60567  3.70036  5.78490  4.38405    392 - -
          2.68618  4.42225  2.77519  2.73123  3.46354  2.40513  3.72494  3.29354  2.67741  2.69355  4.24690  2.90347  2.73739  3.18146  2.89801  2.37887  2.77519  2.98518  4.58477  3.61503
          0.10190  4.83834  2.41955  0.61958  0.77255  0.48576  0.95510
    291   2.53387  4.92214  2.34388  2.40541  4.14356  3.06982  3.84741  2.34571  2.67212  2.39811  4.00157  3.18119  4.02417  3.01495  3.12781  2.21662  3.02363  3.24278  5.44128  4.12130    393 - -
          2.68618  4.42225  2.77519  2.73123  3.46354  2.40513  3.72494  3.29354  2.67741  2.69355  4.24690  2.90347  2.73739  3.18146  2.89801  2.37887  2.77519  2.98518  4.58477  3.61503
          0.01294  4.74938  5.47173  0.61958  0.77255  0.67156  0.71521
    292   2.54639  4.35350  4.26103  2.83539  1.68993  3.95538  4.18796  2.77938  3.57609  1.72818  3.44142  3.90555  4.32211  3.79845  3.76750  3.24272  3.10208  2.59750  4.82464  2.63104    394 - -
          2.68618  4.42225  2.77519  2.73123  3.46354  2.40513  3.72494  3.29354  2.67741  2.69355  4.24690  2.90347  2.73739  3.18146  2.89801  2.37887  2.77519  2.98518  4.58477  3.61503
          0.01294  4.74938  5.47173  0.61958  0.77255  0.67156  0.71521
    293   2.55549  5.13847  2.49654  2.24677  3.02170  2.43817  3.78359  3.86701  2.55192  2.58716  4.19712  2.52174  3.26195  2.90545  3.03281  2.78446  3.02092  3.49575  5.61047  4.23894    395 - -
          2.68618  4.42225  2.77519  2.73123  3.46354  2.40513  3.72494  3.29354  2.67741  2.69355  4.24690  2.90347  2.73739  3.18146  2.89801  2.37887  2.77519  2.98518  4.58477  3.61503
          0.01294  4.74938  5.47173  0.61958  0.77255  0.38497  1.14090
    294   1.86068  5.16779  1.69914  2.66300  4.58083  2.83344  3.94436  4.02858  2.74465  2.92642  4.37072  3.18528  4.06986  3.07658  3.22744  2.11966  3.13703  3.63127  5.77965  4.40997    396 - -
          2.68618  4.42225  2.77519  2.73123  3.46354  2.40513  3.72494  3.29354  2.67741  2.69355  4.24690  2.90347  2.73739  3.18146  2.89801  2.37887  2.77519  2.98518  4.58477  3.61503
          0.01184  4.83834  5.56068  0.61958  0.77255  0.48576  0.95510
    295   2.17101  4.75305  2.99304  2.86868  3.23071  2.78909  3.95042  3.31183  2.84830  2.10049  3.84697  2.70070  4.10667  3.17847  3.26772  2.27586  3.05165  2.57777  5.30696  4.03059    397 - -
          2.68618  4.42225  2.77519  2.73123  3.46354  2.40513  3.72494  3.29354  2.67741  2.69355  4.24690  2.90347  2.73739  3.18146  2.89801  2.37887  2.77519  2.98518  4.58477  3.61503
          0.01184  4.83834  5.56068  0.61958  0.77255  0.48576  0.95510
    296   2.98068  4.37026  4.76850  4.17019  2.24103  4.13447  4.41060  2.70341  3.98843  1.27724  3.35144  4.23196  4.48095  2.99489  4.04844  3.44243  3.21066  1.84302  3.52915  3.67011    398 - -
          2.68618  4.42225  2.77519  2.73123  3.46354  2.40513  3.72494  3.29354  2.67741  2.69355  4.24690  2.90347  2.73739  3.18146  2.89801  2.37887  2.77519  2.98518  4.58477  3.61503
          0.01184  4.83834  5.56068  0.61958  0.77255  0.48576  0.95510
    297   2.81736  5.26094  2.54589  1.91864  3.55499  3.07947  3.79110  4.04576  2.32069  2.71588  4.30941  3.07660  2.60501  2.89742  3.02739  2.26944  3.04887  3.63676  5.71048  4.31606    399 - -
          2.68618  4.42225  2.77519  2.73123  3.46354  2.40513  3.72494  3.29354  2.67741  2.69355  4.24690  2.90347  2.73739  3.18146  2.89801  2.37887  2.77519  2.98518  4.58477  3.61503
          0.06236  4.83834  2.94630  0.61958  0.77255  0.48576  0.95510
    298   2.39752  5.29945  1.96046  1.75631  4.61781  2.85713  3.81547  2.93766  2.58342  3.59635  4.35677  3.06651  3.22750  2.92649  3.07865  2.81954  3.08602  3.67692  5.75408  4.35277    400 - -
          2.68618  4.42225  2.77519  2.73123  3.46354  2.40513  3.72494  3.29354  2.67741  2.69355  4.24690  2.90347  2.73739  3.18146  2.89801  2.37887  2.77519  2.98518  4.58477  3.61503
          0.01245  4.78842  5.51077  0.61958  0.77255  0.42241  1.06556
    299   2.44380  5.15871  2.54220  2.24609  4.44090  3.61593  3.81316  3.88454  2.58002  3.43715  3.04682  3.11410  2.26060  2.93537  3.05945  2.53296  2.38752  3.51527  5.63203  3.41636    401 - -
          2.68618  4.42225  2.77519  2.73123  3.46354  2.40513  3.72494  3.29354  2.67741  2.69355  4.24690  2.90347  2.73739  3.18146  2.89801  2.37887  2.77519  2.98518  4.58477  3.61503
          0.01184  4.83834  5.56068  0.61958  0.77255  0.48576  0.95510
    300   2.26112  5.21903  2.30634  2.55473  4.52733  3.60495  3.80436  3.98444  2.20524  2.86633  4.27769  3.09447  2.48294  2.91709  3.04414  2.53272  2.31628  3.59132  5.68396  4.30010    402 - -
          2.68618  4.42225  2.77519  2.73123  3.46354  2.40513  3.72494  3.29354  2.67741  2.69355  4.24690  2.90347  2.73739  3.18146  2.89801  2.37887  2.77519  2.98518  4.58477  3.61503
          0.01184  4.83834  5.56068  0.61958  0.77255  0.48576  0.95510
    301   2.35996  5.31234  2.51082  1.89336  4.65182  3.58877  2.89858  4.13380  2.16671  3.61506  4.35470  3.05831  3.98305  2.87588  2.59055  2.36089  3.04625  2.97138  5.74812  4.34058    403 - -
          2.68618  4.42225  2.77519  2.73123  3.46354  2.40513  3.72494  3.29354  2.67741  2.69355  4.24690  2.90347  2.73739  3.18146  2.89801  2.37887  2.77519  2.98518  4.58477  3.61503
          0.01184  4.83834  5.56068  0.61958  0.77255  0.48576  0.95510
    302   2.39585  5.57785  1.17303  2.12517  4.89511  3.64078  2.89742  4.38664  2.81163  3.87602  4.65033  3.10510  4.13154  3.09828  3.33736  2.99779  2.79018  3.95828  6.02467  4.58491    404 - -
          2.68618  4.42225  2.77519  2.73123  3.46354  2.40513  3.72494  3.29354  2.67741  2.69355  4.24690  2.90347  2.73739  3.18146  2.89801  2.37887  2.77519  2.98518  4.58477  3.61503
          0.01184  4.83834  5.56068  0.61958  0.77255  0.48576  0.95510
    303   2.94296  5.45854  1.55420  1.98341  4.78675  3.61594  3.87912  4.27540  2.66512  3.75724  4.51181  2.46851  4.06070  2.61330  3.17434  2.43804  3.18277  2.80868  5.89554  4.47004    405 - -
          2.68618  4.42225  2.77519  2.73123  3.46354  2.40513  3.72494  3.29354  2.67741  2.69355  4.24690  2.90347  2.73739  3.18146  2.89801  2.37887  2.77519  2.98518  4.58477  3.61503
          0.01184  4.83834  5.56068  0.61958  0.77255  0.48576  0.95510
    304   2.57363  5.21193  2.59825  2.56073  4.51323  3.61070  3.80317  3.96715  2.15689  2.47305  4.26643  3.09928  2.24965  2.91708  2.51365  2.80678  2.49633  3.57914  5.67261  4.29277    406 - -
          2.68618  4.42225  2.77519  2.73123  3.46354  2.40513  3.72494  3.29354  2.67741  2.69355  4.24690  2.90347  2.73739  3.18146  2.89801  2.37887  2.77519  2.98518  4.58477  3.61503
          0.01184  4.83834  5.56068  0.61958  0.77255  0.48576  0.95510
    305   2.81313  5.28234  2.52870  1.95195  4.61030  3.59263  3.03149  3.35335  2.11984  2.81124  4.32760  3.06689  2.93684  2.88419  3.01349  2.54850  2.60197  3.66376  5.72531  4.32486    407 - -
          2.68618  4.42225  2.77519  2.73123  3.46354  2.40513  3.72494  3.29354  2.67741  2.69355  4.24690  2.90347  2.73739  3.18146  2.89801  2.37887  2.77519  2.98518  4.58477  3.61503
          0.01184  4.83834  5.56068  0.61958  0.77255  0.48576  0.95510
    306   2.26016  5.25289  2.31372  2.17091  4.56336  3.60543  3.80477  4.02534  2.55758  2.38017  4.30511  3.08772  2.51159  2.91505  2.46712  2.80791  3.06155  3.62510  5.70754  4.31784    408 - -
          2.68618  4.42225  2.77519  2.73123  3.46354  2.40513  3.72494  3.29354  2.67741  2.69355  4.24690  2.90347  2.73739  3.18146  2.89801  2.37887  2.77519  2.98518  4.58477  3.61503
          0.01184  4.83834  5.56068  0.61958  0.77255  0.48576  0.95510
    307   2.11425  5.16234  2.77593  2.21903  3.41735  3.61441  3.80956  3.89082  2.21764  2.78302  4.21978  2.81438  3.10039  2.93055  3.05416  2.53158  3.04469  2.74102  5.63369  4.26316    409 - -
          2.68618  4.42225  2.77519  2.73123  3.46354  2.40513  3.72494  3.29354  2.67741  2.69355  4.24690  2.90347  2.73739  3.18146  2.89801  2.37887  2.77519  2.98518  4.58477  3.61503
          0.01184  4.83834  5.56068  0.61958  0.77255  0.48576  0.95510
    308   1.89476  4.75054  3.43417  2.87199  3.92489  3.72359  3.94944  2.60568  2.54236  2.65394  3.84148  3.34539  3.03285  2.82529  2.61693  2.94607  2.75441  2.40933  5.30152  4.02632    410 - -
          2.68618  4.42225  2.77519  2.73123  3.46354  2.40513  3.72494  3.29354  2.67741  2.69355  4.24690  2.90347  2.73739  3.18146  2.89801  2.37887  2.77519  2.98518  4.58477  3.61503
          0.01184  4.83834  5.56068  0.61958  0.77255  0.48576  0.95510
    309   2.91504  5.41235  2.13096  2.26994  4.74781  3.61969  3.85344  4.22953  2.60770  3.71189  4.46505  2.70912  4.04749  2.96078  1.65014  2.87109  2.14718  3.79974  5.84736  4.43540    411 - -
          2.68633  4.42266  2.77513  2.73137  3.46395  2.40524  3.72423  3.29350  2.67756  2.69396  4.24376  2.90388  2.73735  3.18145  2.89810  2.37821  2.77513  2.98530  4.58518  3.61544
          0.94863  0.96818  1.45691  1.11240  0.39864  0.48576  0.95510
    310   2.73702  4.53413  3.48497  2.94116  3.68481  2.40798  2.95160  3.05952  2.89730  1.81797  3.64644  2.83418  4.06515  3.22376  3.27024  2.92113  2.97422  2.33057  5.10834  3.85422    418 - -
          2.68618  4.42225  2.77519  2.73123  3.46354  2.40513  3.72494  3.29354  2.67741  2.69355  4.24690  2.90347  2.73739  3.18146  2.89801  2.37887  2.77519  2.98518  4.58477  3.61503
          0.13430  4.57813  2.15934  0.61958  0.77255  0.92376  0.50588
    311   1.79446  5.13428  1.95554  2.44951  4.49156  3.46388  3.78262  3.94271  2.59106  3.48863  4.27570  2.99004  3.92954  2.48842  3.08328  2.76170  2.42911  3.54896  5.67522  4.28743    419 - -
          2.68618  4.42225  2.77519  2.73123  3.46354  2.40513  3.72494  3.29354  2.67741  2.69355  4.24690  2.90347  2.73739  3.18146  2.89801  2.37887  2.77519  2.98518  4.58477  3.61503
          0.01731  4.46113  5.18348  0.61958  0.77255  0.52974  0.88858
    312   2.07356  4.83867  3.31668  2.78046  4.11701  3.62440  3.91521  3.48246  2.73020  2.57426  3.99111  3.26109  4.05156  1.70644  3.14858  2.87336  2.15043  3.18876  5.43991  4.14335    420 - -
          2.68618  4.42225  2.77519  2.73123  3.46354  2.40513  3.72494  3.29354  2.67741  2.69355  4.24690  2.90347  2.73739  3.18146  2.89801  2.37887  2.77519  2.98518  4.58477  3.61503
          0.01378  4.68722  5.40956  0.61958  0.77255  0.77578  0.61682
    313   2.82369  4.34790  4.09910  2.59486  3.46505  3.90417  4.20325  1.98244  3.43386  1.62945  3.44857  3.80946  4.27396  3.68881  3.67640  2.52404  3.05753  2.04699  4.98526  3.78390    421 - -
          2.68618  4.42225  2.77519  2.73123  3.46354  2.40513  3.72494  3.29354  2.67741  2.69355  4.24690  2.90347  2.73739  3.18146  2.89801  2.37887  2.77519  2.98518  4.58477  3.61503
          0.01378  4.68722  5.40956  0.61958  0.77255  0.77578  0.61682
    314   2.49370  5.12498  2.47746  2.33090  2.54083  3.55882  3.75614  3.85938  2.11133  3.40506  4.18182  3.05293  3.95309  2.27562  2.99949  2.75789  2.99618  2.84357  5.59345  4.21992    422 - -
          2.68618  4.42225  2.77519  2.73123  3.46354  2.40513  3.72494  3.29354  2.67741  2.69355  4.24690  2.90347  2.73739  3.18146  2.89801  2.37887  2.77519  2.98518  4.58477  3.61503
          0.01378  4.68722  5.40956  0.61958  0.77255  0.77578  0.61682
    315   1.91329  5.29259  2.64949  1.98538  4.62829  2.77154  3.75629  4.11014  2.51039  3.59582  4.34240  2.42461  3.95246  2.85964  2.65756  2.51864  3.03361  3.67958  5.73389  4.32287    423 - -
          2.68618  4.42225  2.77519  2.73123  3.46354  2.40513  3.72494  3.29354  2.67741  2.69355  4.24690  2.90347  2.73739  3.18146  2.89801  2.37887  2.77519  2.98518  4.58477  3.61503
          0.01378  4.68722  5.40956  0.61958  0.77255  0.77578  0.61682
    316   2.78978  4.48004  3.71047  3.14100  3.61061  2.76660  3.18014  2.07274  2.39608  1.71813  3.58307  3.52864  4.15174  3.36842  3.35018  3.02891  3.02033  2.74640  5.05996  3.83192    424 - -
          2.68618  4.42225  2.77519  2.73123  3.46354  2.40513  3.72494  3.29354  2.67741  2.69355  4.24690  2.90347  2.73739  3.18146  2.89801  2.37887  2.77519  2.98518  4.58477  3.61503
          0.01378  4.68722  5.40956  0.61958  0.77255  0.48879  0.95029
    317   2.16856  4.76667  3.38833  2.35480  3.20146  3.69767  3.91592  3.33024  2.79192  2.53332  3.85470  3.30596  4.08299  3.13528  1.83562  2.91899  3.03728  3.06548  5.30206  2.89473    425 - -
          2.68618  4.42225  2.77519  2.73123  3.46354  2.40513  3.72494  3.29354  2.67741  2.69355  4.24690  2.90347  2.73739  3.18146  2.89801  2.37887  2.77519  2.98518  4.58477  3.61503
          0.01253  4.78176  5.50411  0.61958  0.77255  0.60970  0.78420
    318   2.19911  4.63829  3.03093  2.61546  3.79581  3.73245  3.97023  2.14382  2.64373  2.40391  3.73521  3.39724  4.11556  3.23803  3.31306  2.52360  3.03091  2.19323  5.20482  3.94753    426 - -
          2.68618  4.42225  2.77519  2.73123  3.46354  2.40513  3.72494  3.29354  2.67741  2.69355  4.24690  2.90347  2.73739  3.18146  2.89801  2.37887  2.77519  2.98518  4.58477  3.61503
          0.01253  4.78176  5.50411  0.61958  0.77255  0.60970  0.78420
    319   2.52696  3.46237  3.53387  2.97685  3.87846  1.74608  4.00945  2.55594  2.39189  2.94093  3.81162  3.41425  4.11434  3.26792  3.33971  2.58275  2.53005  2.99099  5.27728  4.01873    427 - -
          2.68618  4.42225  2.77519  2.73123  3.46354  2.40513  3.72494  3.29354  2.67741  2.69355  4.24690  2.90347  2.73739  3.18146  2.89801  2.37887  2.77519  2.98518  4.58477  3.61503
          0.01253  4.78176  5.50411  0.61958  0.77255  0.41540  1.07903
    320   2.83402  5.27414  3.10439  2.33558  4.59826  2.80905  3.79721  3.31889  1.58282  3.56760  4.32396  3.09123  2.51471  2.90344  2.70689  2.50434  3.06411  3.65423  5.71834  4.32979    428 - -
          2.68618  4.42225  2.77519  2.73123  3.46354  2.40513  3.72494  3.29354  2.67741  2.69355  4.24690  2.90347  2.73739  3.18146  2.89801  2.37887  2.77519  2.98518  4.58477  3.61503
          0.01184  4.83834  5.56068  0.61958  0.77255  0.48576  0.95510
    321   2.36857  4.89395  3.30406  2.74434  3.30632  3.67919  3.31307  3.49817  2.15695  2.55966  3.97453  3.24623  2.58588  3.07287  2.67881  2.38789  3.04921  3.20759  3.43248  4.11301    429 - -
          2.68618  4.42225  2.77519  2.73123  3.46354  2.40513  3.72494  3.29354  2.67741  2.69355  4.24690  2.90347  2.73739  3.18146  2.89801  2.37887  2.77519  2.98518  4.58477  3.61503
          0.01184  4.83834  5.56068  0.61958  0.77255  0.48576  0.95510
    322   2.23719  4.48560  3.80638  3.23590  2.71798  3.82976  4.09287  2.11012  2.54743  2.42745  3.59213  3.61128  4.20727  3.46787  2.92390  2.70733  2.15464  2.75284  5.07554  3.85225    430 - -
          2.68618  4.42225  2.77519  2.73123  3.46354  2.40513  3.72494  3.29354  2.67741  2.69355  4.24690  2.90347  2.73739  3.18146  2.89801  2.37887  2.77519  2.98518  4.58477  3.61503
          0.01184  4.83834  5.56068  0.61958  0.77255  0.48576  0.95510
    323   2.33313  5.02142  3.22507  2.67665  4.30032  1.92088  3.87443  2.79033  2.39113  3.31936  4.12858  2.57844  4.04347  3.02292  3.13513  2.41394  2.59819  3.38539  5.55784  4.22156    431 - -
          2.68618  4.42225  2.77519  2.73123  3.46354  2.40513  3.72494  3.29354  2.67741  2.69355  4.24690  2.90347  2.73739  3.18146  2.89801  2.37887  2.77519  2.98518  4.58477  3.61503
          0.10605  4.83834  2.37838  0.61958  0.77255  0.48576  0.95510
    324   3.07871  5.62886  2.26861  2.00240  4.95410  1.59836  3.96361  4.45424  1.69834  3.92577  4.70395  3.06695  4.11792  3.08931  3.31979  3.00316  3.33097  4.01461  6.06115  4.61139    432 - -
          2.68618  4.42225  2.77519  2.73123  3.46354  2.40513  3.72494  3.29354  2.67741  2.69355  4.24690  2.90347  2.73739  3.18146  2.89801  2.37887  2.77519  2.98518  4.58477  3.61503
          0.01300  4.74528  5.46763  0.61958  0.77255  0.38151  1.14832
    325   1.92217  4.31669  4.25325  3.66812  3.41981  2.80697  3.31435  2.37475  3.55368  2.09610  3.43118  3.89079  4.29513  3.78034  3.74663  3.20848  3.06138  2.09918  4.92596  2.33625    433 - -
          2.68618  4.42225  2.77519  2.73123  3.46354  2.40513  3.72494  3.29354  2.67741  2.69355  4.24690  2.90347  2.73739  3.18146  2.89801  2.37887  2.77519  2.98518  4.58477  3.61503
          0.01184  4.83834  5.56068  0.61958  0.77255  0.48576  0.95510
    326   2.32578  4.99418  3.23149  2.40122  4.22607  3.14916  3.85771  3.63915  2.66290  3.24957  3.13435  3.18975  4.04223  2.25723  2.55848  2.61484  3.04770  3.32253  2.73356  3.08006    434 - -
          2.68618  4.42225  2.77519  2.73123  3.46354  2.40513  3.72494  3.29354  2.67741  2.69355  4.24690  2.90347  2.73739  3.18146  2.89801  2.37887  2.77519  2.98518  4.58477  3.61503
          0.01184  4.83834  5.56068  0.61958  0.77255  0.48576  0.95510
    327   2.81918  5.03096  3.21296  2.65456  4.27327  3.64707  3.19233  3.69164  2.23474  2.91528  2.99630  3.17497  2.19093  2.67254  3.10192  2.10621  3.05018  2.98982  5.53014  4.19333    435 - -
          2.68618  4.42225  2.77519  2.73123  3.46354  2.40513  3.72494  3.29354  2.67741  2.69355  4.24690  2.90347  2.73739  3.18146  2.89801  2.37887  2.77519  2.98518  4.58477  3.61503
          0.01184  4.83834  5.56068  0.61958  0.77255  0.48576  0.95510
    328   2.81717  5.03638  2.30148  2.64792  3.52177  3.04399  3.84599  3.69924  2.63974  2.12300  3.33796  3.16968  4.03390  2.30949  2.35327  2.84622  3.04840  3.37107  5.53455  4.19525    436 - -
          2.68618  4.42225  2.77519  2.73123  3.46354  2.40513  3.72494  3.29354  2.67741  2.69355  4.24690  2.90347  2.73739  3.18146  2.89801  2.37887  2.77519  2.98518  4.58477  3.61503
          0.01184  4.83834  5.56068  0.61958  0.77255  0.48576  0.95510
    329   2.82051  4.91476  2.61802  2.44001  2.94674  3.67450  3.88798  3.52470  2.72180  1.80816  3.09495  2.69894  4.06400  2.51739  3.17099  2.88649  3.05207  3.23026  5.43716  4.12580    437 - -
          2.68618  4.42225  2.77519  2.73123  3.46354  2.40513  3.72494  3.29354  2.67741  2.69355  4.24690  2.90347  2.73739  3.18146  2.89801  2.37887  2.77519  2.98518  4.58477  3.61503
          0.01184  4.83834  5.56068  0.61958  0.77255  0.48576  0.95510
    330   2.17335  5.32001  2.39056  2.02745  4.64544  2.83626  3.81398  4.12030  2.57050  2.56148  4.37070  2.29491  4.01013  2.92005  3.06485  2.53377  3.08461  3.70102  5.76638  4.36207    438 - -
          2.68618  4.42225  2.77519  2.73123  3.46354  2.40513  3.72494  3.29354  2.67741  2.69355  4.24690  2.90347  2.73739  3.18146  2.89801  2.37887  2.77519  2.98518  4.58477  3.61503
          0.06236  4.83834  2.94630  0.61958  0.77255  0.48576  0.95510
    331   2.93012  5.44641  1.63894  1.87049  4.77233  3.59521  3.86434  4.26191  2.65516  3.74434  4.50047  2.40943  3.27196  2.97554  3.16625  2.54067  3.17065  3.82866  5.88338  2.96154    439 - -
          2.68618  4.42225  2.77519  2.73123  3.46354  2.40513  3.72494  3.29354  2.67741  2.69355  4.24690  2.90347  2.73739  3.18146  2.89801  2.37887  2.77519  2.98518  4.58477  3.61503
          0.01245  4.78842  5.51077  0.61958  0.77255  0.42241  1.06556
    332   2.82165  5.32295  2.12470  2.22602  4.66375  2.51875  3.78156  4.14682  2.31061  2.87549  4.36532  3.05913  3.98680  2.42261  2.50217  2.43643  3.05310  3.71141  5.75740  4.34867    440 - -
          2.68618  4.42225  2.77519  2.73123  3.46354  2.40513  3.72494  3.29354  2.67741  2.69355  4.24690  2.90347  2.73739  3.18146  2.89801  2.37887  2.77519  2.98518  4.58477  3.61503
          0.01184  4.83834  5.56068  0.61958  0.77255  0.48576  0.95510
    333   2.31906  4.91018  3.32156  2.76968  4.17872  3.65957  3.92472  3.57905  2.75196  3.21312  4.04423  2.59930  2.93633  3.10013  2.74530  2.88699  1.67900  2.44475  5.48526  4.17605    441 - -
          2.68618  4.42225  2.77519  2.73123  3.46354  2.40513  3.72494  3.29354  2.67741  2.69355  4.24690  2.90347  2.73739  3.18146  2.89801  2.37887  2.77519  2.98518  4.58477  3.61503
          0.01184  4.83834  5.56068  0.61958  0.77255  0.48576  0.95510
    334   2.52296  5.33436  2.56088  1.91838  4.67716  3.59632  3.78729  4.15982  2.30151  3.63687  4.37704  3.06461  3.99409  2.63954  1.85073  2.79482  2.50015  3.72407  5.76619  4.35870    442 - -
          2.68618  4.42225  2.77519  2.73123  3.46354  2.40513  3.72494  3.29354  2.67741  2.69355  4.24690  2.90347  2.73739  3.18146  2.89801  2.37887  2.77519  2.98518  4.58477  3.61503
          0.01184  4.83834  5.56068  0.61958  0.77255  0.48576  0.95510
    335   3.17803  4.52611  5.06186  4.47395  1.37655  4.35895  4.56234  2.18439  4.28080  1.70524  3.38172  4.47799  4.67757  4.37174  4.29399  3.67959  3.40619  2.10348  4.93940  2.55782    443 - -
          2.68618  4.42225  2.77519  2.73123  3.46354  2.40513  3.72494  3.29354  2.67741  2.69355  4.24690  2.90347  2.73739  3.18146  2.89801  2.37887  2.77519  2.98518  4.58477  3.61503
          0.01184  4.83834  5.56068  0.61958  0.77255  0.48576  0.95510
    336   3.16348  3.26316  4.69443  4.15093  2.22899  4.23404  1.93124  3.02606  3.99934  2.71727  3.69062  4.20067  4.58982  4.14313  4.10424  3.53935  3.39376  2.26894  4.54106  1.44647    444 - -
          2.68618  4.42225  2.77519  2.73123  3.46354  2.40513  3.72494  3.29354  2.67741  2.69355  4.24690  2.90347  2.73739  3.18146  2.89801  2.37887  2.77519  2.98518  4.58477  3.61503
          0.01184  4.83834  5.56068  0.61958  0.77255  0.48576  0.95510
    337   2.69846  4.65344  5.34199  4.78951  3.82623  4.73370  5.18760  1.63945  4.65025  2.08558  2.57716  4.87265  5.02560  4.81820  4.72795  4.08653  3.61118  0.96833  5.62169  4.44661    445 - -
          2.68618  4.42225  2.77519  2.73123  3.46354  2.40513  3.72494  3.29354  2.67741  2.69355  4.24690  2.90347  2.73739  3.18146  2.89801  2.37887  2.77519  2.98518  4.58477  3.61503
          0.01184  4.83834  5.56068  0.61958  0.77255  0.48576  0.95510
    338   1.71186  4.62844  4.93097  4.35041  3.50044  4.41740  4.77996  2.58469  4.20362  1.08739  2.54352  4.49822  4.73804  4.35528  4.31008  3.73927  3.47600  2.19846  5.27220  4.14003    446 - -
          2.68618  4.42225  2.77519  2.73123  3.46354  2.40513  3.72494  3.29354  2.67741  2.69355  4.24690  2.90347  2.73739  3.18146  2.89801  2.37887  2.77519  2.98518  4.58477  3.61503
          0.01184  4.83834  5.56068  0.61958  0.77255  0.48576  0.95510
    339   2.27170  4.46684  4.27214  3.73277  3.74722  1.49086  4.43424  2.21882  3.64712  2.77919  3.72185  3.95009  4.35169  3.89981  3.88966  3.20010  2.63164  1.84625  5.26167  4.06133    447 - -
          2.68618  4.42225  2.77519  2.73123  3.46354  2.40513  3.72494  3.29354  2.67741  2.69355  4.24690  2.90347  2.73739  3.18146  2.89801  2.37887  2.77519  2.98518  4.58477  3.61503
          0.01184  4.83834  5.56068  0.61958  0.77255  0.48576  0.95510
    340   3.96991  5.17147  5.93884  5.39431  3.63415  5.43715  5.84210  1.95337  5.27694  0.58032  3.37084  5.59385  5.49854  5.22010  5.27343  4.84729  4.19137  1.95262  5.87029  4.88223    448 - -
          2.68627  4.42234  2.77437  2.73132  3.46363  2.40521  3.72503  3.29363  2.67750  2.69364  4.24698  2.90297  2.73748  3.18155  2.89809  2.37896  2.77528  2.98527  4.58486  3.61512
          0.30894  1.33969  5.56068  0.11971  2.18197  0.48576  0.95510
    341   1.44568  4.93974  3.52172  3.09186  4.73757  3.57922  4.27113  4.16584  2.26397  3.76713  4.57034  3.49392  4.17607  3.44140  3.44384  1.22900  3.22183  3.70165  5.96763  4.67443    450 - -
          2.68618  4.42225  2.77519  2.73123  3.46354  2.40513  3.72494  3.29354  2.67741  2.69355  4.24690  2.90347  2.73739  3.18146  2.89801  2.37887  2.77519  2.98518  4.58477  3.61503
          0.01184  4.83834  5.56068  0.61958  0.77255  0.48576  0.95510
    342   1.17165  4.67732  4.16726  3.79896  4.91646  2.61069  4.81519  4.35035  3.81017  4.01751  4.81660  3.89347  1.41367  4.07890  4.12743  2.90708  2.20965  3.75029  6.24580  5.05121    451 - -
          2.68618  4.42225  2.77519  2.73123  3.46354  2.40513  3.72494  3.29354  2.67741  2.69355  4.24690  2.90347  2.73739  3.18146  2.89801  2.37887  2.77519  2.98518  4.58477  3.61503
          0.01184  4.83834  5.56068  0.61958  0.77255  0.48576  0.95510
    343   2.86683  4.94462  3.44830  3.15963  4.90544  3.54606  4.43457  4.36405  3.31652  3.97047  4.77012  1.14275  4.21125  3.62224  3.73374  2.17428  1.57174  3.83374  6.15873  4.85478    452 - -
          2.68618  4.42225  2.77519  2.73123  3.46354  2.40513  3.72494  3.29354  2.67741  2.69355  4.24690  2.90347  2.73739  3.18146  2.89801  2.37887  2.77519  2.98518  4.58477  3.61503
          0.01184  4.83834  5.56068  0.61958  0.77255  0.48576  0.95510
    344   1.68683  5.18814  3.13566  2.59652  4.56280  2.77148  3.84524  4.02145  2.27474  3.55040  4.31567  2.50859  2.99346  2.96027  3.08542  2.52349  2.50470  3.61503  5.72104  4.34134    453 - -
          2.68618  4.42225  2.77519  2.73123  3.46354  2.40513  3.72494  3.29354  2.67741  2.69355  4.24690  2.90347  2.73739  3.18146  2.89801  2.37887  2.77519  2.98518  4.58477  3.61503
          0.01184  4.83834  5.56068  0.61958  0.77255  0.48576  0.95510
    345   1.27209  4.65355  4.41124  4.19761  5.23884  1.04693  5.15454  4.71460  4.26971  4.38547  5.15231  4.06837  4.25602  4.46877  4.49696  1.81754  3.26637  3.93554  6.56284  5.43402    454 - -
          2.68618  4.42225  2.77519  2.73123  3.46354  2.40513  3.72494  3.29354  2.67741  2.69355  4.24690  2.90347  2.73739  3.18146  2.89801  2.37887  2.77519  2.98518  4.58477  3.61503
          0.01184  4.83834  5.56068  0.61958  0.77255  0.48576  0.95510
    346   4.47131  6.04589  5.07065  4.48920  5.67906  4.63690  5.01470  5.39362  3.26317  4.72710  5.76875  4.74428  5.15651  4.25370  0.18139  4.55959  4.71365  5.08557  6.40377  5.49744    455 - -
          2.68618  4.42225  2.77519  2.73123  3.46354  2.40513  3.72494  3.29354  2.67741  2.69355  4.24690  2.90347  2.73739  3.18146  2.89801  2.37887  2.77519  2.98518  4.58477  3.61503
          0.01184  4.83834  5.56068  0.61958  0.77255  0.48576  0.95510
    347   3.85295  5.08215  5.82995  5.25852  3.56336  5.24922  5.60768  1.43751  5.12327  1.01129  1.92936  5.40883  5.35601  5.06790  5.10059  4.62898  4.06974  2.17163  5.71321  4.71262    456 - -
          2.68618  4.42225  2.77519  2.73123  3.46354  2.40513  3.72494  3.29354  2.67741  2.69355  4.24690  2.90347  2.73739  3.18146  2.89801  2.37887  2.77519  2.98518  4.58477  3.61503
          0.01184  4.83834  5.56068  0.61958  0.77255  0.48576  0.95510
    348   1.32683  4.60263  4.37445  3.97402  4.54112  3.53576  4.82814  3.75318  3.92415  3.60712  4.48703  3.99955  4.26901  4.17896  4.18186  1.20395  3.22219  1.89548  5.97350  4.79044    457 - -
          2.68618  4.42225  2.77519  2.73123  3.46354  2.40513  3.72494  3.29354  2.67741  2.69355  4.24690  2.90347  2.73739  3.18146  2.89801  2.37887  2.77519  2.98518  4.58477  3.61503
          0.01184  4.83834  5.56068  0.61958  0.77255  0.48576  0.95510
    349   3.71907  4.91766  5.79417  5.30445  4.04806  5.30333  5.93447  1.58992  5.22928  1.59193  3.78992  5.45908  5.48741  5.39397  5.34137  4.72472  3.96912  0.80798  6.17338  5.02508    458 - -
          2.68618  4.42225  2.77519  2.73123  3.46354  2.40513  3.72494  3.29354  2.67741  2.69355  4.24690  2.90347  2.73739  3.18146  2.89801  2.37887  2.77519  2.98518  4.58477  3.61503
          0.01184  4.83834  5.56068  0.61958  0.77255  0.48576  0.95510
    350   3.26003  5.21189  3.90947  3.20399  4.46827  4.03762  4.03371  2.70578  1.98103  2.49371  4.27260  3.60907  4.38625  3.20701  1.03562  3.33941  3.44472  3.52565  5.62283  4.42486    459 - -
          2.68618  4.42225  2.77519  2.73123  3.46354  2.40513  3.72494  3.29354  2.67741  2.69355  4.24690  2.90347  2.73739  3.18146  2.89801  2.37887  2.77519  2.98518  4.58477  3.61503
          0.01184  4.83834  5.56068  0.61958  0.77255  0.48576  0.95510
    351   2.91847  4.85552  2.82694  2.44170  1.95569  3.77289  3.97603  3.41934  2.94263  3.07588  3.95213  3.37941  4.17666  3.25575  3.36569  2.43535  3.15304  3.16002  5.20927  1.84980    460 - -
          2.68618  4.42225  2.77519  2.73123  3.46354  2.40513  3.72494  3.29354  2.67741  2.69355  4.24690  2.90347  2.73739  3.18146  2.89801  2.37887  2.77519  2.98518  4.58477  3.61503
          0.01184  4.83834  5.56068  0.61958  0.77255  0.48576  0.95510
    352   4.95184  5.83437  5.74917  5.71863  1.76430  5.39179  3.98281  4.51920  5.48296  3.64732  5.02767  4.90362  5.63628  5.08924  5.25017  4.80128  5.13731  4.47261  0.79214  1.42466    461 - -
          2.68618  4.42225  2.77519  2.73123  3.46354  2.40513  3.72494  3.29354  2.67741  2.69355  4.24690  2.90347  2.73739  3.18146  2.89801  2.37887  2.77519  2.98518  4.58477  3.61503
          0.01184  4.83834  5.56068  0.61958  0.77255  0.48576  0.95510
    353   2.82258  4.87829  3.32360  2.23072  3.23490  3.68847  2.88353  3.47564  2.74558  2.62663  3.96045  3.26171  4.07562  3.08907  1.94288  2.41690  3.05378  3.18984  3.73853  3.29313    462 - -
          2.68618  4.42225  2.77519  2.73123  3.46354  2.40513  3.72494  3.29354  2.67741  2.69355  4.24690  2.90347  2.73739  3.18146  2.89801  2.37887  2.77519  2.98518  4.58477  3.61503
          0.01184  4.83834  5.56068  0.61958  0.77255  0.48576  0.95510
    354   2.43936  3.77408  3.16980  1.94087  4.36517  3.62656  3.83095  3.79675  2.61043  3.37209  4.16611  3.14189  3.28160  2.44132  3.08336  2.07564  2.71137  2.60824  5.58805  4.23359    463 - -
          2.68618  4.42225  2.77519  2.73123  3.46354  2.40513  3.72494  3.29354  2.67741  2.69355  4.24690  2.90347  2.73739  3.18146  2.89801  2.37887  2.77519  2.98518  4.58477  3.61503
          0.01184  4.83834  5.56068  0.61958  0.77255  0.48576  0.95510
    355   2.57220  4.62207  2.57487  3.02534  3.77684  2.78409  4.01857  3.14033  2.99254  1.80125  2.81407  3.46070  4.15361  3.30664  3.37521  2.36621  3.05619  2.47330  5.19890  3.94977    464 - -
          2.68618  4.42225  2.77519  2.73123  3.46354  2.40513  3.72494  3.29354  2.67741  2.69355  4.24690  2.90347  2.73739  3.18146  2.89801  2.37887  2.77519  2.98518  4.58477  3.61503
          0.01184  4.83834  5.56068  0.61958  0.77255  0.48576  0.95510
    356   2.82251  5.31387  2.72918  2.51585  4.65220  3.59209  3.78483  4.13260  2.52340  3.61665  4.35874  2.53311  2.97129  2.11448  2.44396  2.42546  2.06800  3.70141  5.75200  4.34571    465 - -
          2.68618  4.42225  2.77519  2.73123  3.46354  2.40513  3.72494  3.29354  2.67741  2.69355  4.24690  2.90347  2.73739  3.18146  2.89801  2.37887  2.77519  2.98518  4.58477  3.61503
          0.01184  4.83834  5.56068  0.61958  0.77255  0.48576  0.95510
    357   2.31020  4.34541  4.19269  3.61009  2.93439  3.92352  4.21839  2.47738  2.68625  1.77983  3.45295  3.86055  4.29359  2.83916  3.71944  3.20308  3.07032  1.76758  4.95601  3.75942    466 - -
          2.68618  4.42225  2.77519  2.73123  3.46354  2.40513  3.72494  3.29354  2.67741  2.69355  4.24690  2.90347  2.73739  3.18146  2.89801  2.37887  2.77519  2.98518  4.58477  3.61503
          0.01184  4.83834  5.56068  0.61958  0.77255  0.48576  0.95510
    358   2.54129  5.24707  3.09169  1.80448  4.60978  2.13435  3.83663  4.07556  2.59153  3.58989  4.34937  3.10855  4.01675  2.94757  2.76937  2.07041  2.54991  3.66141  5.74895  4.35916    467 - -
          2.68618  4.42225  2.77519  2.73123  3.46354  2.40513  3.72494  3.29354  2.67741  2.69355  4.24690  2.90347  2.73739  3.18146  2.89801  2.37887  2.77519  2.98518  4.58477  3.61503
          0.01184  4.83834  5.56068  0.61958  0.77255  0.48576  0.95510
    359   2.81776  5.31366  2.53560  1.68982  4.65244  3.59001  3.02786  4.13397  2.51699  2.82587  4.35634  3.05969  3.98507  2.39861  2.57679  2.54667  2.72381  3.70099  5.74960  4.34239    468 - -
          2.68618  4.42225  2.77519  2.73123  3.46354  2.40513  3.72494  3.29354  2.67741  2.69355  4.24690  2.90347  2.73739  3.18146  2.89801  2.37887  2.77519  2.98518  4.58477  3.61503
          0.01184  4.83834  5.56068  0.61958  0.77255  0.48576  0.95510
    360   2.34770  4.28688  4.82183  4.21148  2.13682  4.08165  4.40949  2.34743  4.01054  1.51563  2.68001  4.22635  4.43438  4.14140  4.03475  3.39287  3.14192  2.21376  4.89856  2.73139    469 - -
          2.68618  4.42225  2.77519  2.73123  3.46354  2.40513  3.72494  3.29354  2.67741  2.69355  4.24690  2.90347  2.73739  3.18146  2.89801  2.37887  2.77519  2.98518  4.58477  3.61503
          0.01184  4.83834  5.56068  0.61958  0.77255  0.48576  0.95510
    361   2.13472  4.67781  3.60501  3.05298  3.88442  3.75730  4.05443  3.24098  2.22345  1.43551  3.82227  3.48045  4.17130  3.32547  3.33772  2.63220  2.70159  2.99232  5.28897  4.04001    470 - -
          2.68618  4.42225  2.77519  2.73123  3.46354  2.40513  3.72494  3.29354  2.67741  2.69355  4.24690  2.90347  2.73739  3.18146  2.89801  2.37887  2.77519  2.98518  4.58477  3.61503
          0.01184  4.83834  5.56068  0.61958  0.77255  0.48576  0.95510
    362   2.55251  5.32997  2.61813  1.96066  4.67396  3.07428  3.77900  4.15979  2.30256  3.63467  4.37136  2.53115  3.98418  2.23505  2.73885  2.78149  2.31763  3.72011  5.76280  4.35141    471 - -
          2.68618  4.42225  2.77519  2.73123  3.46354  2.40513  3.72494  3.29354  2.67741  2.69355  4.24690  2.90347  2.73739  3.18146  2.89801  2.37887  2.77519  2.98518  4.58477  3.61503
          0.01184  4.83834  5.56068  0.61958  0.77255  0.48576  0.95510
    363   2.87282  5.32887  3.13357  2.57573  4.67272  3.63825  2.84550  4.13823  2.20802  3.62296  4.37709  1.93532  4.03033  2.91074  1.98928  2.37448  2.60906  3.72054  5.75398  4.37160    472 - -
          2.68618  4.42225  2.77519  2.73123  3.46354  2.40513  3.72494  3.29354  2.67741  2.69355  4.24690  2.90347  2.73739  3.18146  2.89801  2.37887  2.77519  2.98518  4.58477  3.61503
          0.01184  4.83834  5.56068  0.61958  0.77255  0.48576  0.95510
    364   3.45395  4.76150  5.35828  4.77390  3.50101  4.72564  5.05557  1.60382  4.60592  0.89940  3.36400  4.85866  4.97695  4.67707  4.63063  4.06480  3.68065  2.08223  5.38834  3.13658    473 - -
          2.68618  4.42225  2.77519  2.73123  3.46354  2.40513  3.72494  3.29354  2.67741  2.69355  4.24690  2.90347  2.73739  3.18146  2.89801  2.37887  2.77519  2.98518  4.58477  3.61503
          0.01184  4.83834  5.56068  0.61958  0.77255  0.48576  0.95510
    365   2.57772  5.30830  3.07403  1.94658  4.64461  2.52438  3.78446  4.12203  2.34171  2.81633  4.35225  2.29472  3.99170  2.60020  2.41316  2.79107  3.05518  3.69444  5.74450  4.34227    474 - -
          2.68618  4.42225  2.77519  2.73123  3.46354  2.40513  3.72494  3.29354  2.67741  2.69355  4.24690  2.90347  2.73739  3.18146  2.89801  2.37887  2.77519  2.98518  4.58477  3.61503
          0.01184  4.83834  5.56068  0.61958  0.77255  0.48576  0.95510
    366   2.21502  5.39299  3.25611  2.67725  4.76505  2.76886  3.84597  4.21085  1.81251  3.67905  4.44711  3.19766  4.10497  2.16181  1.78515  2.94149  3.18981  3.80261  5.78793  4.44201    475 - -
          2.68618  4.42225  2.77519  2.73123  3.46354  2.40513  3.72494  3.29354  2.67741  2.69355  4.24690  2.90347  2.73739  3.18146  2.89801  2.37887  2.77519  2.98518  4.58477  3.61503
          0.01184  4.83834  5.56068  0.61958  0.77255  0.48576  0.95510
    367   4.84346  5.78630  5.67071  5.57866  1.49298  5.33551  1.46441  4.47681  5.36311  3.64765  4.99587  4.86371  5.58863  5.03213  5.18196  4.73265  5.03348  4.40750  1.45519  1.67262    476 - -
          2.68618  4.42225  2.77519  2.73123  3.46354  2.40513  3.72494  3.29354  2.67741  2.69355  4.24690  2.90347  2.73739  3.18146  2.89801  2.37887  2.77519  2.98518  4.58477  3.61503
          0.01184  4.83834  5.56068  0.61958  0.77255  0.48576  0.95510
    368   3.47050  4.87387  4.74947  4.25331  1.63687  4.45103  2.07551  3.37269  4.12456  2.04599  4.00549  4.28611  4.79372  2.59082  4.25999  3.75676  3.69641  3.19829  2.66661  1.97267    477 - -
          2.68618  4.42225  2.77519  2.73123  3.46354  2.40513  3.72494  3.29354  2.67741  2.69355  4.24690  2.90347  2.73739  3.18146  2.89801  2.37887  2.77519  2.98518  4.58477  3.61503
          0.01184  4.83834  5.56068  0.61958  0.77255  0.48576  0.95510
    369   2.90686  5.41855  1.86742  1.67457  4.75614  3.61019  3.84932  4.24320  2.61365  3.72157  4.47045  3.07673  4.03962  2.95513  2.20730  2.39619  2.73287  3.80702  5.85493  4.43595    478 - -
          2.68618  4.42225  2.77519  2.73123  3.46354  2.40513  3.72494  3.29354  2.67741  2.69355  4.24690  2.90347  2.73739  3.18146  2.89801  2.37887  2.77519  2.98518  4.58477  3.61503
          0.01184  4.83834  5.56068  0.61958  0.77255  0.48576  0.95510
    370   2.93102  5.44997  1.70538  2.20066  4.78441  2.83956  3.86988  4.27443  2.65022  3.75282  4.50413  3.07738  4.05318  2.08618  3.15806  2.36114  2.49019  3.83703  5.88786  4.46254    479 - -
          2.68618  4.42225  2.77519  2.73123  3.46354  2.40513  3.72494  3.29354  2.67741  2.69355  4.24690  2.90347  2.73739  3.18146  2.89801  2.37887  2.77519  2.98518  4.58477  3.61503
          0.01184  4.83834  5.56068  0.61958  0.77255  0.48576  0.95510
    371   2.88849  2.91378  4.70456  4.10054  3.33659  4.04448  4.36973  2.65963  3.91582  1.27196  2.35326  4.15805  4.40352  4.07064  3.97506  3.35160  2.55847  2.49800  4.89579  2.69437    480 - -
          2.68618  4.42225  2.77519  2.73123  3.46354  2.40513  3.72494  3.29354  2.67741  2.69355  4.24690  2.90347  2.73739  3.18146  2.89801  2.37887  2.77519  2.98518  4.58477  3.61503
          0.01184  4.83834  5.56068  0.61958  0.77255  0.48576  0.95510
    372   2.09479  5.33770  3.11266  1.84391  4.68442  3.63103  3.80799  4.15386  1.98758  3.63560  4.38692  3.10500  4.02671  2.91055  2.10059  2.34648  3.09879  3.73115  5.76505  4.37704    481 - -
          2.68618  4.42225  2.77519  2.73123  3.46354  2.40513  3.72494  3.29354  2.67741  2.69355  4.24690  2.90347  2.73739  3.18146  2.89801  2.37887  2.77519  2.98518  4.58477  3.61503
          0.01184  4.83834  5.56068  0.61958  0.77255  0.48576  0.95510
    373   3.46149  4.78171  5.35474  4.75267  3.38310  4.68846  4.97578  1.80478  4.56806  1.27686  2.08131  4.82641  4.92957  4.60324  4.56653  4.02039  3.68078  2.75805  1.82851  4.17386    482 - -
          2.68618  4.42225  2.77519  2.73123  3.46354  2.40513  3.72494  3.29354  2.67741  2.69355  4.24690  2.90347  2.73739  3.18146  2.89801  2.37887  2.77519  2.98518  4.58477  3.61503
          0.01184  4.83834  5.56068  0.61958  0.77255  0.48576  0.95510
    374   2.57196  5.19482  2.76517  1.80576  4.48806  3.03175  3.80691  2.53054  2.56768  3.47791  4.25033  3.10134  3.03218  2.44678  3.05040  2.80775  3.04972  2.89153  5.66038  4.28260    483 - -
          2.68618  4.42225  2.77519  2.73123  3.46354  2.40513  3.72494  3.29354  2.67741  2.69355  4.24690  2.90347  2.73739  3.18146  2.89801  2.37887  2.77519  2.98518  4.58477  3.61503
          0.01184  4.83834  5.56068  0.61958  0.77255  0.48576  0.95510
    375   2.82000  5.27301  2.70589  2.53246  4.59595  3.59930  2.65116  3.31165  2.53005  3.56811  4.32045  3.07623  2.19164  2.46329  2.35944  2.34252  3.05105  3.65196  5.71851  4.32304    484 - -
          2.68618  4.42225  2.77519  2.73123  3.46354  2.40513  3.72494  3.29354  2.67741  2.69355  4.24690  2.90347  2.73739  3.18146  2.89801  2.37887  2.77519  2.98518  4.58477  3.61503
          0.01184  4.83834  5.56068  0.61958  0.77255  0.48576  0.95510
    376   2.33752  5.12732  3.15650  2.59949  4.39936  3.62551  3.82136  3.83574  2.59009  2.48751  4.18886  2.60607  2.75399  2.54552  2.16304  2.54801  3.04908  3.47832  5.60626  3.38614    485 - -
          2.68618  4.42225  2.77519  2.73123  3.46354  2.40513  3.72494  3.29354  2.67741  2.69355  4.24690  2.90347  2.73739  3.18146  2.89801  2.37887  2.77519  2.98518  4.58477  3.61503
          0.01184  4.83834  5.56068  0.61958  0.77255  0.48576  0.95510
    377   2.83040  4.73094  3.46739  2.40870  2.50839  3.74036  3.96234  3.27807  2.88479  2.95578  3.82426  2.89730  2.17444  3.21170  3.29587  2.41619  3.06205  3.02420  3.37315  2.91213    486 - -
          2.68618  4.42225  2.77519  2.73123  3.46354  2.40513  3.72494  3.29354  2.67741  2.69355  4.24690  2.90347  2.73739  3.18146  2.89801  2.37887  2.77519  2.98518  4.58477  3.61503
          0.01184  4.83834  5.56068  0.61958  0.77255  0.48576  0.95510
    378   2.51638  5.18274  3.13656  2.57838  4.47385  2.47661  3.80975  3.23531  1.80616  3.46335  4.23956  2.65227  4.01075  2.92844  2.30665  2.58476  3.05293  3.54438  3.89864  4.27751    487 - -
          2.68618  4.42225  2.77519  2.73123  3.46354  2.40513  3.72494  3.29354  2.67741  2.69355  4.24690  2.90347  2.73739  3.18146  2.89801  2.37887  2.77519  2.98518  4.58477  3.61503
          0.01184  4.83834  5.56068  0.61958  0.77255  0.48576  0.95510
    379   2.82781  5.33058  2.13896  1.94315  3.11105  3.01974  3.78664  4.15440  2.06571  3.63348  4.37339  2.61858  3.99048  2.88557  2.50434  2.79025  3.05973  3.71878  5.76513  4.35521    488 - -
          2.68618  4.42225  2.77519  2.73123  3.46354  2.40513  3.72494  3.29354  2.67741  2.69355  4.24690  2.90347  2.73739  3.18146  2.89801  2.37887  2.77519  2.98518  4.58477  3.61503
          0.01184  4.83834  5.56068  0.61958  0.77255  0.48576  0.95510
    380   2.45061  5.33301  2.04955  2.23196  4.67537  2.76954  3.78465  4.16044  2.05237  3.63724  4.37559  3.05749  3.22598  2.88286  2.72460  2.30503  3.05777  3.72244  5.76710  4.35587    489 - -
          2.68618  4.42225  2.77519  2.73123  3.46354  2.40513  3.72494  3.29354  2.67741  2.69355  4.24690  2.90347  2.73739  3.18146  2.89801  2.37887  2.77519  2.98518  4.58477  3.61503
          0.17192  4.83834  1.89689  0.61958  0.77255  0.48576  0.95510
    381   2.80595  5.28674  2.97204  2.10677  4.62238  2.62873  3.75808  4.09941  2.10421  3.58747  4.33792  3.02034  2.25714  2.44679  2.98483  2.33553  3.03943  3.67400  5.72625  4.32220    490 - -
          2.68668  4.42275  2.77569  2.73091  3.46126  2.40499  3.72544  3.29323  2.67747  2.69357  4.24740  2.90396  2.73789  3.18130  2.89735  2.37870  2.77526  2.98568  4.58527  3.61442
          0.84855  0.95297  1.68001  1.41590  0.27801  0.48217  0.96088
    382   1.94006  4.32597  3.86884  3.29516  2.40815  3.77578  3.19082  2.79652  3.22060  2.52724  3.43636  3.62090  3.30436  3.48945  3.50284  3.04034  2.34906  2.58924  3.48454  3.10211    499 - -
          2.68618  4.42225  2.77519  2.73123  3.46354  2.40513  3.72494  3.29354  2.67741  2.69355  4.24690  2.90347  2.73739  3.18146  2.89801  2.37887  2.77519  2.98518  4.58477  3.61503
          0.01501  4.60226  5.32460  0.61958  0.77255  0.45795  1.00125
    383   3.17073  4.62240  4.59875  4.03975  2.78986  4.28814  4.57433  2.00498  3.91931  2.02448  3.43554  4.26611  1.18502  4.12998  4.10527  3.59842  3.41038  2.55798  5.14934  3.89884    500 - -
          2.68618  4.42225  2.77519  2.73123  3.46354  2.40513  3.72494  3.29354  2.67741  2.69355  4.24690  2.90347  2.73739  3.18146  2.89801  2.37887  2.77519  2.98518  4.58477  3.61503
          0.01273  4.76574  5.48808  0.61958  0.77255  0.64104  0.74812
    384   1.95209  4.99307  3.26013  2.71898  4.48165  3.00324  3.92871  3.92279  2.71184  3.49323  4.27832  3.21127  2.69158  3.06479  2.48741  1.82852  2.39211  3.51963  5.69479  4.35004    501 - -
          2.68618  4.42225  2.77519  2.73123  3.46354  2.40513  3.72494  3.29354  2.67741  2.69355  4.24690  2.90347  2.73739  3.18146  2.89801  2.37887  2.77519  2.98518  4.58477  3.61503
          0.01273  4.76574  5.48808  0.61958  0.77255  0.64104  0.74812
    385   2.29886  4.23873  4.48476  3.88832  2.53990  3.94862  4.26799  2.65215  3.73362  1.67226  2.84146  4.00988  2.99144  3.91784  3.84461  3.24699  2.43206  2.03074  4.85843  3.67569    502 - -
          2.68618  4.42225  2.77519  2.73123  3.46354  2.40513  3.72494  3.29354  2.67741  2.69355  4.24690  2.90347  2.73739  3.18146  2.89801  2.37887  2.77519  2.98518  4.58477  3.61503
          0.01273  4.76574  5.48808  0.61958  0.77255  0.64104  0.74812
    386   2.78844  5.11303  3.11971  2.19948  3.04458  3.59375  2.83577  3.82874  2.19582  3.38794  4.17270  2.72997  3.98507  2.91422  2.53804  2.43001  3.01950  3.46615  3.22276  3.31227    503 - -
          2.68618  4.42225  2.77519  2.73123  3.46354  2.40513  3.72494  3.29354  2.67741  2.69355  4.24690  2.90347  2.73739  3.18146  2.89801  2.37887  2.77519  2.98518  4.58477  3.61503
          0.01273  4.76574  5.48808  0.61958  0.77255  0.39963  1.11038
    387   2.82746  5.27424  1.93864  2.53969  4.59625  3.60458  3.79456  4.06410  2.53252  3.56842  4.32301  3.08258  2.96953  2.49965  1.96062  2.80135  2.61707  3.65312  3.81088  4.32672    504 - -
          2.68618  4.42225  2.77519  2.73123  3.46354  2.40513  3.72494  3.29354  2.67741  2.69355  4.24690  2.90347  2.73739  3.18146  2.89801  2.37887  2.77519  2.98518  4.58477  3.61503
          0.01184  4.83834  5.56068  0.61958  0.77255  0.48576  0.95510
    388   2.99757  4.37665  4.83390  4.23362  2.52626  4.16342  4.45445  1.49270  4.04768  1.45766  3.34619  4.27876  3.06302  4.18084  4.09259  3.47442  3.22778  2.54434  4.92840  3.02146    505 - -
          2.68618  4.42225  2.77519  2.73123  3.46354  2.40513  3.72494  3.29354  2.67741  2.69355  4.24690  2.90347  2.73739  3.18146  2.89801  2.37887  2.77519  2.98518  4.58477  3.61503
          0.01184  4.83834  5.56068  0.61958  0.77255  0.48576  0.95510
    389   2.01305  4.41213  4.71451  4.12397  3.39007  4.14472  4.47500  2.67228  3.95351  1.11069  3.37815  4.23100  4.50068  4.12523  4.04834  3.45577  3.23779  2.17099  2.98493  3.82558    506 - -
          2.68618  4.42225  2.77519  2.73123  3.46354  2.40513  3.72494  3.29354  2.67741  2.69355  4.24690  2.90347  2.73739  3.18146  2.89801  2.37887  2.77519  2.98518  4.58477  3.61503
          0.01184  4.83834  5.56068  0.61958  0.77255  0.48576  0.95510
    390   2.81336  5.22982  3.10079  2.22465  3.14483  3.60219  3.79335  3.99807  2.02554  3.51897  4.28053  2.52156  3.09999  2.90325  2.60400  2.14505  3.04450  3.15607  5.68526  3.50487    507 - -
          2.68618  4.42225  2.77519  2.73123  3.46354  2.40513  3.72494  3.29354  2.67741  2.69355  4.24690  2.90347  2.73739  3.18146  2.89801  2.37887  2.77519  2.98518  4.58477  3.61503
          0.01184  4.83834  5.56068  0.61958  0.77255  0.48576  0.95510
    391   1.65293  3.58734  3.69477  2.74594  3.69443  3.79806  4.05787  3.05133  3.08287  2.31097  3.65908  3.53590  4.18114  2.77268  3.43840  2.67183  3.05731  2.05598  5.13783  3.90255    508 - -
          2.68618  4.42225  2.77519  2.73123  3.46354  2.40513  3.72494  3.29354  2.67741  2.69355  4.24690  2.90347  2.73739  3.18146  2.89801  2.37887  2.77519  2.98518  4.58477  3.61503
          0.01184  4.83834  5.56068  0.61958  0.77255  0.48576  0.95510
    392   2.02423  4.40428  4.01172  3.43847  3.53443  2.95172  4.17153  2.87785  3.35972  2.02220  2.97433  3.74650  4.25043  3.62328  3.63042  2.47628  2.14373  2.17927  5.01955  3.81206    509 - -
          2.68618  4.42225  2.77519  2.73123  3.46354  2.40513  3.72494  3.29354  2.67741  2.69355  4.24690  2.90347  2.73739  3.18146  2.89801  2.37887  2.77519  2.98518  4.58477  3.61503
          0.01184  4.83834  5.56068  0.61958  0.77255  0.48576  0.95510
    393   1.49889  4.94612  3.30464  2.47241  3.99151  3.73738  2.84279  3.55059  2.83634  3.19017  4.04829  3.32153  4.15097  3.18755  3.25880  2.99796  3.15608  3.26997  5.37126  2.00092    510 - -
          2.68618  4.42225  2.77519  2.73123  3.46354  2.40513  3.72494  3.29354  2.67741  2.69355  4.24690  2.90347  2.73739  3.18146  2.89801  2.37887  2.77519  2.98518  4.58477  3.61503
          0.01184  4.83834  5.56068  0.61958  0.77255  0.48576  0.95510
    394   1.98187  4.54202  3.70878  3.14224  3.68398  2.03421  3.27054  2.67055  3.09582  2.37204  3.65068  3.54501  3.33263  3.39738  3.44814  3.04732  2.74565  2.42508  5.12981  3.89611    511 - -
          2.68618  4.42225  2.77519  2.73123  3.46354  2.40513  3.72494  3.29354  2.67741  2.69355  4.24690  2.90347  2.73739  3.18146  2.89801  2.37887  2.77519  2.98518  4.58477  3.61503
          0.01184  4.83834  5.56068  0.61958  0.77255  0.48576  0.95510
    395   2.83829  4.97478  3.27685  2.45618  4.20007  3.67830  3.87846  3.60367  2.67166  2.28708  4.05053  3.22571  2.60597  2.10972  2.57587  2.88987  3.06811  2.28155  5.48418  4.16779    512 - -
          2.68640  4.42247  2.77439  2.73096  3.46274  2.40535  3.72517  3.29376  2.67763  2.69330  4.24712  2.90369  2.73762  3.18169  2.89707  2.37909  2.77542  2.98541  4.58499  3.61525
          0.10851  2.31280  5.56068  1.67149  0.20821  0.48576  0.95510
    396   2.82861  5.29975  2.52911  2.52596  4.62936  2.14744  3.79298  4.10391  2.53468  2.76942  4.34673  2.62498  3.99609  2.49606  2.19034  2.49727  3.06041  3.68255  5.74194  4.34090    520 - -
          2.68618  4.42225  2.77519  2.73123  3.46354  2.40513  3.72494  3.29354  2.67741  2.69355  4.24690  2.90347  2.73739  3.18146  2.89801  2.37887  2.77519  2.98518  4.58477  3.61503
          0.01184  4.83834  5.56068  0.61958  0.77255  0.48576  0.95510
    397   2.12600  5.27854  2.51577  2.54312  4.60388  3.02562  3.79597  4.07112  1.63186  2.84162  4.32821  3.08544  4.00216  2.90146  2.49388  2.80463  3.06185  3.65925  5.72346  4.33142    521 - -
          2.68618  4.42225  2.77519  2.73123  3.46354  2.40513  3.72494  3.29354  2.67741  2.69355  4.24690  2.90347  2.73739  3.18146  2.89801  2.37887  2.77519  2.98518  4.58477  3.61503
          0.01184  4.83834  5.56068  0.61958  0.77255  0.48576  0.95510
    398   2.57070  5.23737  2.59339  2.19631  4.54822  3.60007  3.79117  4.01070  2.54078  2.88327  3.41470  2.52033  3.99274  2.89979  2.43576  2.21770  2.61445  3.08894  5.69115  4.30187    522 - -
          2.68618  4.42225  2.77519  2.73123  3.46354  2.40513  3.72494  3.29354  2.67741  2.69355  4.24690  2.90347  2.73739  3.18146  2.89801  2.37887  2.77519  2.98518  4.58477  3.61503
          0.06910  4.83834  2.83281  0.61958  0.77255  0.48576  0.95510
    399   3.46753  6.16245  1.43314  1.12503  5.45585  1.97424  4.25004  5.01875  3.32641  4.46577  5.32035  3.11223  4.31350  3.41650  3.97826  3.31951  3.76587  4.54580  6.60813  5.04182    523 - -
          2.68618  4.42225  2.77519  2.73123  3.46354  2.40513  3.72494  3.29354  2.67741  2.69355  4.24690  2.90347  2.73739  3.18146  2.89801  2.37887  2.77519  2.98518  4.58477  3.61503
          0.01253  4.78176  5.50411  0.61958  0.77255  0.41540  1.07903
    400   2.92782  5.42947  2.51776  2.54855  4.77468  2.97956  3.85381  4.25589  1.91398  3.72902  4.48119  1.52704  4.05615  2.95963  2.46897  2.88224  3.16172  3.82259  5.85514  4.44807    524 - -
          2.68618  4.42225  2.77519  2.73123  3.46354  2.40513  3.72494  3.29354  2.67741  2.69355  4.24690  2.90347  2.73739  3.18146  2.89801  2.37887  2.77519  2.98518  4.58477  3.61503
          0.01184  4.83834  5.56068  0.61958  0.77255  0.48576  0.95510
    401   2.87108  4.26942  4.66454  4.06352  2.55935  2.98291  4.35883  2.09481  3.88764  1.89015  3.37507  4.13307  2.94928  4.05164  3.95885  3.33464  3.10414  1.53175  4.90345  3.72314    525 - -
          2.68618  4.42225  2.77519  2.73123  3.46354  2.40513  3.72494  3.29354  2.67741  2.69355  4.24690  2.90347  2.73739  3.18146  2.89801  2.37887  2.77519  2.98518  4.58477  3.61503
          0.01184  4.83834  5.56068  0.61958  0.77255  0.48576  0.95510
    402   2.82751  5.13074  3.16471  2.61542  4.42033  3.62812  3.83726  2.89802  1.95515  3.42024  4.20931  2.64404  2.08973  2.96597  3.06943  2.24697  2.67766  3.49527  5.62438  4.26631    526 - -
          2.68618  4.42225  2.77519  2.73123  3.46354  2.40513  3.72494  3.29354  2.67741  2.69355  4.24690  2.90347  2.73739  3.18146  2.89801  2.37887  2.77519  2.98518  4.58477  3.61503
          0.01184  4.83834  5.56068  0.61958  0.77255  0.48576  0.95510
    403   2.24595  5.01313  3.37545  2.92492  4.67717  3.59292  4.13764  4.11450  2.27736  3.69353  4.48913  3.37776  1.36391  3.29070  3.33490  1.89971  3.18996  3.67624  5.88938  4.56937    527 - -
          2.68618  4.42225  2.77519  2.73123  3.46354  2.40513  3.72494  3.29354  2.67741  2.69355  4.24690  2.90347  2.73739  3.18146  2.89801  2.37887  2.77519  2.98518  4.58477  3.61503
          0.01184  4.83834  5.56068  0.61958  0.77255  0.48576  0.95510
    404   2.81914  5.21446  2.00889  2.55513  4.51597  2.91587  3.80430  3.97152  2.56188  2.68727  4.26981  2.53136  4.00217  2.64895  3.04638  2.37070  2.55976  2.92287  5.67721  4.29463    528 - -
          2.68618  4.42225  2.77519  2.73123  3.46354  2.40513  3.72494  3.29354  2.67741  2.69355  4.24690  2.90347  2.73739  3.18146  2.89801  2.37887  2.77519  2.98518  4.58477  3.61503
          0.01184  4.83834  5.56068  0.61958  0.77255  0.48576  0.95510
    405   2.88641  4.52182  3.91637  3.33350  3.62823  3.89439  4.14291  2.31652  3.16910  1.36677  3.59534  3.69020  4.26656  2.64511  2.65458  3.15875  2.52848  2.76494  5.10754  3.89587    529 - -
          2.68618  4.42225  2.77519  2.73123  3.46354  2.40513  3.72494  3.29354  2.67741  2.69355  4.24690  2.90347  2.73739  3.18146  2.89801  2.37887  2.77519  2.98518  4.58477  3.61503
          0.01184  4.83834  5.56068  0.61958  0.77255  0.48576  0.95510
    406   1.74942  4.30054  4.39437  3.80520  3.40750  3.96496  4.28080  2.21714  3.67322  2.13075  2.63567  3.98033  4.33421  3.88080  3.82816  2.47994  2.46647  2.17653  4.92642  3.73772    530 - -
          2.68618  4.42225  2.77519  2.73123  3.46354  2.40513  3.72494  3.29354  2.67741  2.69355  4.24690  2.90347  2.73739  3.18146  2.89801  2.37887  2.77519  2.98518  4.58477  3.61503
          0.01184  4.83834  5.56068  0.61958  0.77255  0.48576  0.95510
    407   2.52148  5.22987  3.11381  2.20545  4.53839  1.93033  3.81608  3.99178  2.55961  3.52003  4.28971  3.10960  4.01710  2.11642  2.57650  2.82412  3.07087  2.79479  5.69155  4.31327    531 - -
          2.68618  4.42225  2.77519  2.73123  3.46354  2.40513  3.72494  3.29354  2.67741  2.69355  4.24690  2.90347  2.73739  3.18146  2.89801  2.37887  2.77519  2.98518  4.58477  3.61503
          0.01184  4.83834  5.56068  0.61958  0.77255  0.48576  0.95510
    408   2.38681  5.33843  2.72386  2.17953  4.68277  2.51535  3.78768  4.16581  1.99693  3.64116  4.38090  3.06546  3.99530  2.59372  2.00629  2.79641  3.06557  3.72902  5.76894  4.36150    532 - -
          2.68618  4.42225  2.77519  2.73123  3.46354  2.40513  3.72494  3.29354  2.67741  2.69355  4.24690  2.90347  2.73739  3.18146  2.89801  2.37887  2.77519  2.98518  4.58477  3.61503
          0.01184  4.83834  5.56068  0.61958  0.77255  0.48576  0.95510
    409   3.51161  4.82112  5.44398  4.83745  2.82507  4.74525  5.03064  1.92663  4.65246  0.89265  2.06373  4.89987  4.96934  4.65335  4.62690  4.08037  3.72815  2.82332  3.36004  4.21352    533 - -
          2.68618  4.42225  2.77519  2.73123  3.46354  2.40513  3.72494  3.29354  2.67741  2.69355  4.24690  2.90347  2.73739  3.18146  2.89801  2.37887  2.77519  2.98518  4.58477  3.61503
          0.01184  4.83834  5.56068  0.61958  0.77255  0.48576  0.95510
    410   2.58499  4.30863  4.66789  4.06640  2.40219  4.05910  4.38057  2.66434  3.89324  1.45095  2.55920  4.15186  4.41452  4.05605  2.81873  3.36338  3.13765  1.90428  4.92214  3.74943    534 - -
          2.68618  4.42225  2.77519  2.73123  3.46354  2.40513  3.72494  3.29354  2.67741  2.69355  4.24690  2.90347  2.73739  3.18146  2.89801  2.37887  2.77519  2.98518  4.58477  3.61503
          0.01184  4.83834  5.56068  0.61958  0.77255  0.48576  0.95510
    411   2.36128  5.27141  3.13566  2.57835  4.60226  3.02307  3.81096  4.06095  2.33912  3.56833  4.33021  3.11441  2.48448  2.61022  1.73217  2.83078  2.71639  3.65749  5.71964  4.34100    535 - -
          2.68618  4.42225  2.77519  2.73123  3.46354  2.40513  3.72494  3.29354  2.67741  2.69355  4.24690  2.90347  2.73739  3.18146  2.89801  2.37887  2.77519  2.98518  4.58477  3.61503
          0.01184  4.83834  5.56068  0.61958  0.77255  0.48576  0.95510
    412   1.83179  2.27809  3.75946  3.22938  4.24189  3.60085  4.26484  3.63098  3.18310  3.30790  4.15781  3.58127  4.16260  3.50927  2.56167  1.55990  2.47505  3.28701  5.61146  4.36138    536 - -
          2.68618  4.42225  2.77519  2.73123  3.46354  2.40513  3.72494  3.29354  2.67741  2.69355  4.24690  2.90347  2.73739  3.18146  2.89801  2.37887  2.77519  2.98518  4.58477  3.61503
          0.01184  4.83834  5.56068  0.61958  0.77255  0.48576  0.95510
    413   1.83892  4.57052  5.10891  4.53396  3.64580  4.51069  4.90055  1.22415  4.38155  1.93507  2.69959  4.62636  4.82442  4.53903  4.45976  3.84201  3.47686  1.97134  5.37357  4.20969    537 - -
          2.68618  4.42225  2.77519  2.73123  3.46354  2.40513  3.72494  3.29354  2.67741  2.69355  4.24690  2.90347  2.73739  3.18146  2.89801  2.37887  2.77519  2.98518  4.58477  3.61503
          0.01184  4.83834  5.56068  0.61958  0.77255  0.48576  0.95510
    414   3.35298  4.66965  5.26959  4.68542  3.51651  4.61754  4.95831  1.40704  4.51396  1.14325  3.40796  4.75313  4.89641  4.61095  4.54549  3.95260  3.58315  1.95413  5.33490  2.86829    538 - -
          2.68618  4.42225  2.77519  2.73123  3.46354  2.40513  3.72494  3.29354  2.67741  2.69355  4.24690  2.90347  2.73739  3.18146  2.89801  2.37887  2.77519  2.98518  4.58477  3.61503
          0.01184  4.83834  5.56068  0.61958  0.77255  0.48576  0.95510
    415   2.59082  5.28035  1.93720  2.18353  4.60462  3.12199  3.79183  4.07610  2.53839  2.90251  4.32871  3.07277  3.99336  2.89633  2.66549  2.51816  2.20512  3.66020  5.72730  4.32870    539 - -
          2.68618  4.42225  2.77519  2.73123  3.46354  2.40513  3.72494  3.29354  2.67741  2.69355  4.24690  2.90347  2.73739  3.18146  2.89801  2.37887  2.77519  2.98518  4.58477  3.61503
          0.01184  4.83834  5.56068  0.61958  0.77255  0.48576  0.95510
    416   3.62024  5.72172  3.18715  2.19336  5.58054  0.44489  4.80712  5.16512  3.85401  4.70285  5.61391  3.71160  4.62503  4.04169  4.31597  3.63152  4.03219  4.64662  6.66604  5.42212    540 - -
          2.68624  4.41982  2.77525  2.73129  3.46360  2.40519  3.72500  3.29360  2.67747  2.69361  4.24696  2.90352  2.73745  3.18152  2.89752  2.37893  2.77525  2.98524  4.58483  3.61509
          0.10205  2.37329  5.56068  0.66864  0.71827  0.48576  0.95510
    417   2.82576  5.25194  3.10882  2.55143  4.56937  2.42351  3.79623  3.40291  2.16527  3.54377  4.30317  3.09167  4.00215  2.24320  2.49735  2.18048  2.37895  3.62832  5.70178  4.31546    543 - -
          2.68618  4.42225  2.77519  2.73123  3.46354  2.40513  3.72494  3.29354  2.67741  2.69355  4.24690  2.90347  2.73739  3.18146  2.89801  2.37887  2.77519  2.98518  4.58477  3.61503
          0.01184  4.83834  5.56068  0.61958  0.77255  0.48576  0.95510
    418   2.58346  5.13682  3.26799  2.43433  4.42971  3.70424  3.90638  3.84005  2.61063  2.90578  4.23597  3.24399  1.44235  3.05053  2.23375  2.94551  3.15482  3.50503  5.63524  4.31315    544 - -
          2.68618  4.42225  2.77519  2.73123  3.46354  2.40513  3.72494  3.29354  2.67741  2.69355  4.24690  2.90347  2.73739  3.18146  2.89801  2.37887  2.77519  2.98518  4.58477  3.61503
          0.01184  4.83834  5.56068  0.61958  0.77255  0.48576  0.95510
    419   2.89864  4.29402  4.69516  4.09480  2.29412  4.04973  4.34286  2.68692  3.91448  2.01300  2.54604  4.15195  3.08372  4.06669  3.97631  3.35563  3.13003  2.11122  4.85488  1.77631    545 - -
          2.68618  4.42225  2.77519  2.73123  3.46354  2.40513  3.72494  3.29354  2.67741  2.69355  4.24690  2.90347  2.73739  3.18146  2.89801  2.37887  2.77519  2.98518  4.58477  3.61503
          0.01184  4.83834  5.56068  0.61958  0.77255  0.48576  0.95510
    420   3.39254  5.24574  4.36862  4.33457  5.64165  2.23081  5.48011  5.28378  4.61974  4.88146  5.75794  4.45738  0.34969  4.86062  4.82580  3.57647  3.93358  4.56969  6.70518  5.77494    546 - -
          2.68618  4.42225  2.77519  2.73123  3.46354  2.40513  3.72494  3.29354  2.67741  2.69355  4.24690  2.90347  2.73739  3.18146  2.89801  2.37887  2.77519  2.98518  4.58477  3.61503
          0.01184  4.83834  5.56068  0.61958  0.77255  0.48576  0.95510
    421   2.55468  5.29286  3.10304  2.21833  4.62433  3.61024  2.72825  4.09393  2.16971  3.07385  4.33876  3.08522  4.00182  2.14708  2.22273  2.80401  3.06233  3.67659  5.72949  3.07607    547 - -
          2.68618  4.42225  2.77519  2.73123  3.46354  2.40513  3.72494  3.29354  2.67741  2.69355  4.24690  2.90347  2.73739  3.18146  2.89801  2.37887  2.77519  2.98518  4.58477  3.61503
          0.01184  4.83834  5.56068  0.61958  0.77255  0.48576  0.95510
    422   2.44753  5.29109  2.20414  2.53142  4.62638  3.59688  3.79950  4.09996  2.54476  3.59739  4.34730  3.07632  3.99838  2.57241  2.50702  1.86118  2.26028  3.67924  5.74362  4.34361    548 - -
          2.68618  4.42225  2.77519  2.73123  3.46354  2.40513  3.72494  3.29354  2.67741  2.69355  4.24690  2.90347  2.73739  3.18146  2.89801  2.37887  2.77519  2.98518  4.58477  3.61503
          0.01184  4.83834  5.56068  0.61958  0.77255  0.48576  0.95510
    423   4.09608  5.28438  6.05160  5.48081  3.52660  5.53980  5.85461  1.35195  5.35269  0.72196  2.62633  5.70014  5.52868  5.20058  5.29385  4.94814  4.29973  2.73815  5.79875  4.86446    549 - -
          2.68618  4.42225  2.77519  2.73123  3.46354  2.40513  3.72494  3.29354  2.67741  2.69355  4.24690  2.90347  2.73739  3.18146  2.89801  2.37887  2.77519  2.98518  4.58477  3.61503
          0.01184  4.83834  5.56068  0.61958  0.77255  0.48576  0.95510
    424   3.18598  4.53540  5.02566  4.45209  3.62827  4.42885  4.82419  1.97737  4.29421  1.24660  3.54602  4.54515  4.76123  4.46435  4.38008  2.77102  3.42699  1.36312  5.32239  4.15023    550 - -
          2.68618  4.42225  2.77519  2.73123  3.46354  2.40513  3.72494  3.29354  2.67741  2.69355  4.24690  2.90347  2.73739  3.18146  2.89801  2.37887  2.77519  2.98518  4.58477  3.61503
          0.01184  4.83834  5.56068  0.61958  0.77255  0.48576  0.95510
    425   2.82284  5.20913  3.12481  2.56647  4.50903  3.61500  2.95010  3.96133  2.17763  2.85708  4.26280  3.10384  3.11969  2.42645  2.50745  2.03212  3.05315  2.71915  5.66805  4.29097    551 - -
          2.68618  4.42225  2.77519  2.73123  3.46354  2.40513  3.72494  3.29354  2.67741  2.69355  4.24690  2.90347  2.73739  3.18146  2.89801  2.37887  2.77519  2.98518  4.58477  3.61503
          0.01184  4.83834  5.56068  0.61958  0.77255  0.48576  0.95510
    426   1.71227  5.31423  2.51589  2.52173  4.64901  3.59557  3.79748  4.12696  2.16882  3.61709  4.36350  2.75790  3.99782  2.60214  3.03496  2.17199  2.72772  3.70058  5.75782  4.35269    552 - -
          2.68618  4.42225  2.77519  2.73123  3.46354  2.40513  3.72494  3.29354  2.67741  2.69355  4.24690  2.90347  2.73739  3.18146  2.89801  2.37887  2.77519  2.98518  4.58477  3.61503
          0.01184  4.83834  5.56068  0.61958  0.77255  0.48576  0.95510
    427   1.62189  4.64964  5.23080  4.68581  3.88685  4.68941  5.16673  1.67924  4.56180  2.04485  3.75120  4.80563  5.00244  4.76283  4.68120  4.04130  3.59337  1.20280  5.66012  4.46945    553 - -
          2.68618  4.42225  2.77519  2.73123  3.46354  2.40513  3.72494  3.29354  2.67741  2.69355  4.24690  2.90347  2.73739  3.18146  2.89801  2.37887  2.77519  2.98518  4.58477  3.61503
          0.01184  4.83834  5.56068  0.61958  0.77255  0.48576  0.95510
    428   2.85252  4.26127  4.60265  4.00212  2.59317  2.80660  3.08599  2.03879  3.83136  1.46661  3.36180  4.08752  4.36228  4.00093  3.91421  3.30107  3.08464  2.13079  4.87397  3.68848    554 - -
          2.68618  4.42225  2.77519  2.73123  3.46354  2.40513  3.72494  3.29354  2.67741  2.69355  4.24690  2.90347  2.73739  3.18146  2.89801  2.37887  2.77519  2.98518  4.58477  3.61503
          0.01184  4.83834  5.56068  0.61958  0.77255  0.48576  0.95510
    429   2.37991  5.19291  2.72929  2.56090  4.48735  2.94170  2.95584  3.25164  2.55984  2.85341  3.01380  2.52765  4.00064  2.44698  2.50541  2.80241  3.04424  3.55604  5.65711  4.27905    555 - -
          2.68618  4.42225  2.77519  2.73123  3.46354  2.40513  3.72494  3.29354  2.67741  2.69355  4.24690  2.90347  2.73739  3.18146  2.89801  2.37887  2.77519  2.98518  4.58477  3.61503
          0.01184  4.83834  5.56068  0.61958  0.77255  0.48576  0.95510
    430   3.37832  5.45824  3.83701  3.20172  4.78075  4.04551  4.05910  4.21383  2.40650  2.69288  4.59225  2.48612  4.43232  3.21121  0.81393  3.40105  3.57163  3.90884  5.79438  4.56615    556 - -
          2.68618  4.42225  2.77519  2.73123  3.46354  2.40513  3.72494  3.29354  2.67741  2.69355  4.24690  2.90347  2.73739  3.18146  2.89801  2.37887  2.77519  2.98518  4.58477  3.61503
          0.01184  4.83834  5.56068  0.61958  0.77255  0.48576  0.95510
    431   2.33626  4.27779  4.55318  3.95640  3.37653  4.00302  4.32485  1.80112  3.79772  1.99857  2.37233  4.07051  4.36707  3.98077  2.94528  3.30299  2.50806  2.06303  4.90788  3.72502    557 - -
          2.68618  4.42225  2.77519  2.73123  3.46354  2.40513  3.72494  3.29354  2.67741  2.69355  4.24690  2.90347  2.73739  3.18146  2.89801  2.37887  2.77519  2.98518  4.58477  3.61503
          0.01184  4.83834  5.56068  0.61958  0.77255  0.48576  0.95510
    432   3.15342  5.50485  3.44777  2.85302  4.93154  3.85380  3.92001  4.34238  1.79362  3.78303  4.57811  2.62914  4.23590  3.03197  1.30419  2.04355  3.35620  3.95145  5.85551  4.57089    558 - -
          2.68618  4.42225  2.77519  2.73123  3.46354  2.40513  3.72494  3.29354  2.67741  2.69355  4.24690  2.90347  2.73739  3.18146  2.89801  2.37887  2.77519  2.98518  4.58477  3.61503
          0.01184  4.83834  5.56068  0.61958  0.77255  0.48576  0.95510
    433   1.51135  5.17906  3.10323  2.18867  4.48284  3.62859  3.87389  3.92159  2.65666  2.91561  4.27420  2.18443  3.05047  3.00451  3.13327  2.86552  3.10536  3.55447  5.68623  4.31993    559 - -
          2.68618  4.42225  2.77519  2.73123  3.46354  2.40513  3.72494  3.29354  2.67741  2.69355  4.24690  2.90347  2.73739  3.18146  2.89801  2.37887  2.77519  2.98518  4.58477  3.61503
          0.01184  4.83834  5.56068  0.61958  0.77255  0.48576  0.95510
    434   2.85112  5.35752  2.00422  2.05811  4.69969  3.60010  3.80182  4.18386  2.23617  3.65987  4.40154  3.06732  2.60044  2.90189  2.15512  2.81098  2.72928  3.74713  5.78901  4.37856    560 - -
          2.68618  4.42225  2.77519  2.73123  3.46354  2.40513  3.72494  3.29354  2.67741  2.69355  4.24690  2.90347  2.73739  3.18146  2.89801  2.37887  2.77519  2.98518  4.58477  3.61503
          0.01184  4.83834  5.56068  0.61958  0.77255  0.48576  0.95510
    435   2.82402  5.21311  3.12350  2.56593  4.51455  2.77788  2.48270  3.96746  2.03494  3.49773  4.26685  3.10347  3.23262  2.61876  2.74561  2.81061  2.60065  2.39842  5.67143  4.29378    561 - -
          2.68618  4.42225  2.77519  2.73123  3.46354  2.40513  3.72494  3.29354  2.67741  2.69355  4.24690  2.90347  2.73739  3.18146  2.89801  2.37887  2.77519  2.98518  4.58477  3.61503
          0.27738  4.83834  1.45110  0.61958  0.77255  0.48576  0.95510
    436   1.86622  4.98551  3.10426  2.15515  4.25626  3.55101  3.76124  3.67795  2.52977  2.66130  4.06831  3.07968  3.94995  2.90191  2.38856  2.28876  2.97761  3.33840  5.48772  4.14616    562 - -
          2.68618  4.42225  2.77519  2.73123  3.46354  2.40513  3.72494  3.29354  2.67741  2.69355  4.24690  2.90347  2.73739  3.18146  2.89801  2.37887  2.77519  2.98518  4.58477  3.61503
          0.01541  4.57637  5.29871  0.61958  0.77255  0.92586  0.50450
    437   2.72235  4.75907  2.75649  2.67879  2.92705  3.59381  3.80930  3.34885  2.22958  2.99810  2.82950  3.17399  3.98084  3.00233  2.59244  2.80777  2.48789  3.06738  5.29076  2.83548    563 - -
          2.68689  4.42297  2.77509  2.72971  3.46338  2.40511  3.72566  3.29426  2.67738  2.69391  4.24761  2.90418  2.73737  3.18152  2.89590  2.37903  2.77547  2.98552  4.58548  3.61487
          0.90459  0.52713  5.29871  1.46563  0.26258  0.28473  1.39520
    438   2.90810  5.22551  3.24353  1.65539  4.52408  3.69228  3.84674  3.95601  2.12403  3.49435  4.28519  3.19082  4.07810  2.97033  2.12141  2.90540  3.13084  2.87847  2.61733  4.32680    574 - -
          2.68618  4.42225  2.77519  2.73123  3.46354  2.40513  3.72494  3.29354  2.67741  2.69355  4.24690  2.90347  2.73739  3.18146  2.89801  2.37887  2.77519  2.98518  4.58477  3.61503
          0.01184  4.83834  5.56068  0.61958  0.77255  0.48576  0.95510
    439   2.82483  4.97731  3.25582  1.83244  4.20389  3.66511  2.86341  2.50057  2.67116  2.86817  4.05167  3.20843  4.05369  2.65622  2.55139  2.87250  3.05542  2.49024  5.48658  4.16426    575 - -
          2.68618  4.42225  2.77519  2.73123  3.46354  2.40513  3.72494  3.29354  2.67741  2.69355  4.24690  2.90347  2.73739  3.18146  2.89801  2.37887  2.77519  2.98518  4.58477  3.61503
          0.01184  4.83834  5.56068  0.61958  0.77255  0.48576  0.95510
    440   2.82169  4.99989  2.60544  2.67655  4.23868  2.92025  3.86749  3.65320  2.67644  2.80976  4.08065  2.81038  4.04675  3.02330  3.13769  2.35868  2.21238  3.33460  2.24954  4.18321    576 - -
          2.68618  4.42225  2.77519  2.73123  3.46354  2.40513  3.72494  3.29354  2.67741  2.69355  4.24690  2.90347  2.73739  3.18146  2.89801  2.37887  2.77519  2.98518  4.58477  3.61503
          0.01184  4.83834  5.56068  0.61958  0.77255  0.48576  0.95510
    441   2.53033  4.56271  3.67150  2.17485  3.07785  3.20023  4.04407  2.49340  3.06084  2.77515  3.66489  3.51849  4.17476  3.36676  2.57141  3.03713  3.05508  2.83793  3.34021  2.26250    577 - -
          2.68618  4.42225  2.77519  2.73123  3.46354  2.40513  3.72494  3.29354  2.67741  2.69355  4.24690  2.90347  2.73739  3.18146  2.89801  2.37887  2.77519  2.98518  4.58477  3.61503
          0.01184  4.83834  5.56068  0.61958  0.77255  0.48576  0.95510
    442   2.36519  4.84069  3.34545  2.78531  4.03432  2.93820  3.91076  2.95569  2.05546  2.43872  3.92515  3.27831  3.41102  2.51088  3.20615  2.90771  2.73712  2.76166  5.37636  3.12668    578 - -
          2.68618  4.42225  2.77519  2.73123  3.46354  2.40513  3.72494  3.29354  2.67741  2.69355  4.24690  2.90347  2.73739  3.18146  2.89801  2.37887  2.77519  2.98518  4.58477  3.61503
          0.01184  4.83834  5.56068  0.61958  0.77255  0.48576  0.95510
    443   2.34813  3.16500  3.49509  2.93058  3.94804  3.73088  3.98586  3.31963  2.86550  3.00043  3.86592  3.38906  4.13033  2.79844  1.61222  2.96777  2.49002  2.45127  5.32405  4.05667    579 - -
          2.68618  4.42225  2.77519  2.73123  3.46354  2.40513  3.72494  3.29354  2.67741  2.69355  4.24690  2.90347  2.73739  3.18146  2.89801  2.37887  2.77519  2.98518  4.58477  3.61503
          0.01184  4.83834  5.56068  0.61958  0.77255  0.48576  0.95510
    444   1.88295  4.50685  4.04388  2.60085  3.63821  3.96577  4.28598  2.76553  3.42756  1.48591  3.60009  3.82791  4.35166  3.70721  3.71117  3.24876  3.16750  1.91332  5.16346  3.95444    580 - -
          2.68618  4.42225  2.77519  2.73123  3.46354  2.40513  3.72494  3.29354  2.67741  2.69355  4.24690  2.90347  2.73739  3.18146  2.89801  2.37887  2.77519  2.98518  4.58477  3.61503
          0.01184  4.83834  5.56068  0.61958  0.77255  0.48576  0.95510
    445   1.77797  5.16508  3.14551  2.63664  4.54180  2.32059  2.97455  3.99188  2.65611  3.53882  4.31765  3.16123  4.04337  2.41967  3.12937  1.97754  3.09681  3.59905  5.72434  4.35589    581 - -
          2.68618  4.42225  2.77519  2.73123  3.46354  2.40513  3.72494  3.29354  2.67741  2.69355  4.24690  2.90347  2.73739  3.18146  2.89801  2.37887  2.77519  2.98518  4.58477  3.61503
          0.01184  4.83834  5.56068  0.61958  0.77255  0.48576  0.95510
    446   2.56620  4.64352  5.28995  4.71754  3.65829  4.64783  5.04830  1.49561  4.56020  1.30089  2.85206  4.78934  4.93631  4.68819  4.61001  3.98946  3.57576  1.63798  5.45791  4.31164    582 - -
          2.68618  4.42225  2.77519  2.73123  3.46354  2.40513  3.72494  3.29354  2.67741  2.69355  4.24690  2.90347  2.73739  3.18146  2.89801  2.37887  2.77519  2.98518  4.58477  3.61503
          0.01184  4.83834  5.56068  0.61958  0.77255  0.48576  0.95510
    447   2.39446  2.52718  4.79987  4.20421  3.44524  4.12810  4.48606  1.95057  4.02537  1.44487  3.43843  4.25560  4.48885  4.18547  4.08591  3.44287  2.48015  2.14518  5.01171  3.83212    583 - -
          2.68618  4.42225  2.77519  2.73123  3.46354  2.40513  3.72494  3.29354  2.67741  2.69355  4.24690  2.90347  2.73739  3.18146  2.89801  2.37887  2.77519  2.98518  4.58477  3.61503
          0.01184  4.83834  5.56068  0.61958  0.77255  0.48576  0.95510
    448   2.91993  2.49016  3.63696  3.04335  3.94923  3.82505  4.01388  3.29106  1.50501  2.38350  3.86740  3.47910  4.20318  3.25992  2.49166  3.07312  3.14476  2.53317  5.31742  4.07309    584 - -
          2.68618  4.42225  2.77519  2.73123  3.46354  2.40513  3.72494  3.29354  2.67741  2.69355  4.24690  2.90347  2.73739  3.18146  2.89801  2.37887  2.77519  2.98518  4.58477  3.61503
          0.01184  4.83834  5.56068  0.61958  0.77255  0.48576  0.95510
    449   0.66367  4.62707  4.26525  3.88448  4.38844  3.58979  4.74673  3.64817  3.81712  2.36885  4.36571  3.97312  4.29435  4.10860  4.07172  2.48603  3.24692  3.29599  5.84890  4.64196    585 - -
          2.68618  4.42225  2.77519  2.73123  3.46354  2.40513  3.72494  3.29354  2.67741  2.69355  4.24690  2.90347  2.73739  3.18146  2.89801  2.37887  2.77519  2.98518  4.58477  3.61503
          0.01184  4.83834  5.56068  0.61958  0.77255  0.48576  0.95510
    450   2.41779  2.33482  4.78690  4.18055  3.36061  4.06105  4.39896  1.94304  3.98418  1.79127  3.37274  4.20137  4.42094  4.12973  4.01928  3.37245  3.11850  2.00854  4.90797  2.49958    586 - -
          2.68618  4.42225  2.77519  2.73123  3.46354  2.40513  3.72494  3.29354  2.67741  2.69355  4.24690  2.90347  2.73739  3.18146  2.89801  2.37887  2.77519  2.98518  4.58477  3.61503
          0.01184  4.83834  5.56068  0.61958  0.77255  0.48576  0.95510
    451   3.97649  5.17686  5.94591  5.40109  3.63147  5.44487  5.84797  1.92044  5.28391  0.57818  3.36746  5.60202  5.50265  5.22312  5.27846  4.85570  4.19746  1.99266  5.87085  4.88525    587 - -
          2.68618  4.42225  2.77519  2.73123  3.46354  2.40513  3.72494  3.29354  2.67741  2.69355  4.24690  2.90347  2.73739  3.18146  2.89801  2.37887  2.77519  2.98518  4.58477  3.61503
          0.01184  4.83834  5.56068  0.61958  0.77255  0.48576  0.95510
    452   2.84387  5.16508  3.17728  2.61535  4.44803  3.13721  2.84615  2.71136  2.25371  2.91823  4.22492  2.02090  4.03278  2.95085  2.17217  2.84482  3.07244  3.52250  5.63138  4.27482    588 - -
          2.68618  4.42225  2.77519  2.73123  3.46354  2.40513  3.72494  3.29354  2.67741  2.69355  4.24690  2.90347  2.73739  3.18146  2.89801  2.37887  2.77519  2.98518  4.58477  3.61503
          0.10190  4.83834  2.41955  0.61958  0.77255  0.48576  0.95510
    453   2.86031  5.28248  2.49964  2.56420  4.61508  2.79903  3.79250  4.07114  2.09035  2.83405  4.33603  3.09872  4.01503  2.90189  1.56831  2.83444  3.08716  3.66853  5.71284  4.34012    589 - -
          2.68618  4.42225  2.77519  2.73123  3.46354  2.40513  3.72494  3.29354  2.67741  2.69355  4.24690  2.90347  2.73739  3.18146  2.89801  2.37887  2.77519  2.98518  4.58477  3.61503
          0.01294  4.74938  5.47173  0.61958  0.77255  0.67156  0.71521
    454   2.78133  5.13537  2.47466  2.54054  3.46292  3.58083  3.77568  3.86677  2.31336  2.70775  4.19233  2.38808  3.97295  2.23232  3.01897  2.37392  3.01257  3.49360  3.45953  4.23287    590 - -
          2.68618  4.42225  2.77519  2.73123  3.46354  2.40513  3.72494  3.29354  2.67741  2.69355  4.24690  2.90347  2.73739  3.18146  2.89801  2.37887  2.77519  2.98518  4.58477  3.61503
          0.01294  4.74938  5.47173  0.61958  0.77255  0.38497  1.14090
    455   2.81471  5.25322  3.09279  2.53635  3.55525  3.06817  2.89983  4.03576  2.19141  2.89202  4.30163  2.20537  3.99211  2.63482  2.35009  2.52757  2.76727  3.62863  5.70274  4.31070    591 - -
          2.68618  4.42225  2.77519  2.73123  3.46354  2.40513  3.72494  3.29354  2.67741  2.69355  4.24690  2.90347  2.73739  3.18146  2.89801  2.37887  2.77519  2.98518  4.58477  3.61503
          0.01184  4.83834  5.56068  0.61958  0.77255  0.48576  0.95510
    456   2.37292  5.00084  3.22923  2.67058  3.17091  2.78606  3.85626  3.64842  2.33844  2.67292  2.98721  2.76702  4.04175  2.68694  2.15509  2.85664  3.04864  3.33023  5.50616  4.17559    592 - -
          2.68618  4.42225  2.77519  2.73123  3.46354  2.40513  3.72494  3.29354  2.67741  2.69355  4.24690  2.90347  2.73739  3.18146  2.89801  2.37887  2.77519  2.98518  4.58477  3.61503
          0.10851  4.83834  2.35483  0.61958  0.77255  0.48576  0.95510
    457   2.78633  4.41128  3.83919  3.26674  2.95526  3.80827  2.89476  2.55613  3.19996  2.09602  3.51927  3.61991  4.18421  3.48146  2.40952  2.68588  2.43853  2.67640  5.00080  2.62498    593 - -
          2.68618  4.42225  2.77519  2.73123  3.46354  2.40513  3.72494  3.29354  2.67741  2.69355  4.24690  2.90347  2.73739  3.18146  2.89801  2.37887  2.77519  2.98518  4.58477  3.61503
          0.15048  4.74286  2.03262  0.61958  0.77255  0.68334  0.70305
    458   2.30079  4.67064  3.33525  2.46769  3.85432  2.27858  3.86527  2.55454  2.76097  2.90842  3.76917  3.25387  4.01887  3.09182  3.18071  2.58104  2.40890  2.97235  5.22849  3.18993    594 - -
          2.68618  4.42225  2.77519  2.73123  3.46354  2.40513  3.72494  3.29354  2.67741  2.69355  4.24690  2.90347  2.73739  3.18146  2.89801  2.37887  2.77519  2.98518  4.58477  3.61503
          0.01494  4.60731  5.32966  0.61958  0.77255  0.88778  0.53029
    459   2.74760  5.21747  2.98186  2.09696  4.54666  2.72103  2.85768  4.02068  1.98667  3.51524  4.26440  2.43149  3.91438  2.81415  2.93824  2.41466  2.97927  3.08697  5.65913  4.25876    595 - -
          2.68613  4.42242  2.77514  2.73140  3.46314  2.40480  3.72511  3.29371  2.67688  2.69372  4.24707  2.90364  2.73735  3.18163  2.89818  2.37904  2.77509  2.98535  4.58494  3.61520
          0.43421  1.05734  5.32966  0.60095  0.79471  0.88778  0.53029
    460   2.75606  5.16216  3.01260  1.88984  4.46870  3.53191  3.72741  2.63067  2.24961  3.44843  4.21539  2.42938  3.92988  2.35215  2.94766  2.73743  2.60124  3.53198  5.61607  4.23347    598 - -
          2.68618  4.42225  2.77519  2.73123  3.46354  2.40513  3.72494  3.29354  2.67741  2.69355  4.24690  2.90347  2.73739  3.18146  2.89801  2.37887  2.77519  2.98518  4.58477  3.61503
          0.01494  4.60731  5.32966  0.61958  0.77255  0.88778  0.53029
    461   2.46446  5.12512  3.03050  2.17883  4.42312  3.52965  3.72383  3.87554  1.87941  3.40952  4.18017  2.70195  2.53994  2.83919  2.95556  2.72804  2.97175  3.04887  5.58694  3.32098    599 - -
          2.68618  4.42225  2.77519  2.73123  3.46354  2.40513  3.72494  3.29354  2.67741  2.69355  4.24690  2.90347  2.73739  3.18146  2.89801  2.37887  2.77519  2.98518  4.58477  3.61503
          0.01494  4.60731  5.32966  0.61958  0.77255  0.45476  1.00677
    462   2.42222  5.06828  3.18116  1.92797  4.32606  3.63003  3.82205  3.74061  1.68415  2.56766  2.96877  3.14746  4.02077  2.96048  3.02914  2.83740  3.04790  3.40540  5.55388  4.21262    600 - -
          2.68618  4.42225  2.77519  2.73123  3.46354  2.40513  3.72494  3.29354  2.67741  2.69355  4.24690  2.90347  2.73739  3.18146  2.89801  2.37887  2.77519  2.98518  4.58477  3.61503
          0.01270  4.76867  5.49101  0.61958  0.77255  0.40240  1.10476
    463   3.23269  5.71634  2.85695  0.83655  5.07300  3.72273  4.07925  4.55253  2.30510  4.02665  4.83091  3.19738  2.73092  3.21441  3.29753  3.16070  3.48584  4.13077  6.15081  4.73883    601 - -
          2.68618  4.42225  2.77519  2.73123  3.46354  2.40513  3.72494  3.29354  2.67741  2.69355  4.24690  2.90347  2.73739  3.18146  2.89801  2.37887  2.77519  2.98518  4.58477  3.61503
          0.01184  4.83834  5.56068  0.61958  0.77255  0.48576  0.95510
    464   2.12300  4.22750  4.67113  4.06434  2.55266  3.98809  4.31302  2.38399  3.87603  1.89301  3.34372  4.10807  4.35273  4.03038  2.96298  3.29388  3.06502  1.96554  3.06284  2.79324    602 - -
          2.68618  4.42225  2.77519  2.73123  3.46354  2.40513  3.72494  3.29354  2.67741  2.69355  4.24690  2.90347  2.73739  3.18146  2.89801  2.37887  2.77519  2.98518  4.58477  3.61503
          0.01184  4.83834  5.56068  0.61958  0.77255  0.48576  0.95510
    465   1.94576  4.78213  3.52507  2.98359  4.19117  2.67315  4.08767  3.58712  2.96618  3.24401  2.96163  3.41717  2.35033  3.29616  3.38677  2.30223  1.94896  3.26368  5.53542  4.25542    603 - -
          2.68618  4.42225  2.77519  2.73123  3.46354  2.40513  3.72494  3.29354  2.67741  2.69355  4.24690  2.90347  2.73739  3.18146  2.89801  2.37887  2.77519  2.98518  4.58477  3.61503
          0.01184  4.83834  5.56068  0.61958  0.77255  0.48576  0.95510
    466   2.41792  4.33200  4.45045  3.86478  3.44865  4.00736  4.34165  2.64756  3.73143  2.09781  2.67890  4.03494  2.88907  3.93979  3.88475  3.30519  2.68812  1.31454  4.98215  3.79413    604 - -
          2.68618  4.42225  2.77519  2.73123  3.46354  2.40513  3.72494  3.29354  2.67741  2.69355  4.24690  2.90347  2.73739  3.18146  2.89801  2.37887  2.77519  2.98518  4.58477  3.61503
          0.01184  4.83834  5.56068  0.61958  0.77255  0.48576  0.95510
    467   1.94012  5.21806  2.53951  2.25562  4.52369  3.60842  3.81629  3.97865  2.57833  3.51133  3.00142  3.10082  2.96270  2.93176  3.06338  1.93064  3.06235  3.58957  5.68812  4.30576    605 - -
          2.68618  4.42225  2.77519  2.73123  3.46354  2.40513  3.72494  3.29354  2.67741  2.69355  4.24690  2.90347  2.73739  3.18146  2.89801  2.37887  2.77519  2.98518  4.58477  3.61503
          0.01184  4.83834  5.56068  0.61958  0.77255  0.48576  0.95510
    468   3.44274  4.92184  4.57768  2.67180  3.54553  4.51940  4.79581  2.79052  3.91262  0.66653  2.73671  4.39776  4.81600  4.18933  4.12489  3.84414  3.66798  2.86084  5.43017  4.31184    606 - -
          2.68618  4.42225  2.77519  2.73123  3.46354  2.40513  3.72494  3.29354  2.67741  2.69355  4.24690  2.90347  2.73739  3.18146  2.89801  2.37887  2.77519  2.98518  4.58477  3.61503
          0.01184  4.83834  5.56068  0.61958  0.77255  0.48576  0.95510
    469   3.49429  6.13856  0.70175  2.03010  5.44908  3.70465  4.29489  4.98671  3.36808  4.46213  5.32264  3.16123  4.35376  3.46448  4.00873  3.35665  2.49827  4.52924  6.61898  5.06646    607 - -
          2.68618  4.42225  2.77519  2.73123  3.46354  2.40513  3.72494  3.29354  2.67741  2.69355  4.24690  2.90347  2.73739  3.18146  2.89801  2.37887  2.77519  2.98518  4.58477  3.61503
          0.01184  4.83834  5.56068  0.61958  0.77255  0.48576  0.95510
    470   2.83856  5.32108  2.76571  2.01428  4.65422  3.60021  2.84343  3.40941  1.82172  3.61987  4.36655  3.07152  2.17774  2.89909  3.02343  2.80416  3.07033  3.70568  5.75861  4.35489    608 - -
          2.68618  4.42225  2.77519  2.73123  3.46354  2.40513  3.72494  3.29354  2.67741  2.69355  4.24690  2.90347  2.73739  3.18146  2.89801  2.37887  2.77519  2.98518  4.58477  3.61503
          0.01184  4.83834  5.56068  0.61958  0.77255  0.48576  0.95510
    471   2.09907  5.32239  2.27461  2.04936  4.66267  3.59963  3.82420  4.13919  2.58259  3.63547  4.38710  3.08049  2.93731  2.93049  3.07750  2.36047  2.12702  3.71527  5.78173  4.37642    609 - -
          2.68618  4.42225  2.77519  2.73123  3.46354  2.40513  3.72494  3.29354  2.67741  2.69355  4.24690  2.90347  2.73739  3.18146  2.89801  2.37887  2.77519  2.98518  4.58477  3.61503
          0.01184  4.83834  5.56068  0.61958  0.77255  0.48576  0.95510
    472   2.83772  5.25766  3.10735  2.55954  4.57292  3.61581  3.80560  4.03486  2.53997  3.54909  4.31125  1.84077  2.96252  2.65923  2.27053  2.18743  3.06847  3.63437  5.70745  3.12542    610 - -
          2.68618  4.42225  2.77519  2.73123  3.46354  2.40513  3.72494  3.29354  2.67741  2.69355  4.24690  2.90347  2.73739  3.18146  2.89801  2.37887  2.77519  2.98518  4.58477  3.61503
          0.01184  4.83834  5.56068  0.61958  0.77255  0.48576  0.95510
    473   2.83521  5.25831  3.11892  2.56019  4.57620  3.61749  3.79959  3.28721  2.07107  3.54781  4.30865  2.74724  3.22816  2.09194  2.70365  2.81367  1.88198  3.63477  5.70423  4.32114    611 - -
          2.68618  4.42225  2.77519  2.73123  3.46354  2.40513  3.72494  3.29354  2.67741  2.69355  4.24690  2.90347  2.73739  3.18146  2.89801  2.37887  2.77519  2.98518  4.58477  3.61503
          0.01184  4.83834  5.56068  0.61958  0.77255  0.48576  0.95510
    474   3.14915  5.69987  1.60495  2.54321  5.01854  3.65377  2.72352  4.53274  2.91669  4.00964  4.79278  1.54310  4.17978  3.17280  3.45946  2.10970  3.40857  4.09111  6.14812  4.68479    612 - -
          2.68618  4.42225  2.77519  2.73123  3.46354  2.40513  3.72494  3.29354  2.67741  2.69355  4.24690  2.90347  2.73739  3.18146  2.89801  2.37887  2.77519  2.98518  4.58477  3.61503
          0.01184  4.83834  5.56068  0.61958  0.77255  0.48576  0.95510
    475   2.86039  4.99570  3.31016  2.74367  4.23539  3.69444  3.89009  3.14147  2.65250  3.25060  4.07940  3.24704  2.11868  2.65580  1.71121  2.91146  2.72554  2.86482  5.50615  4.19503    613 - -
          2.68618  4.42225  2.77519  2.73123  3.46354  2.40513  3.72494  3.29354  2.67741  2.69355  4.24690  2.90347  2.73739  3.18146  2.89801  2.37887  2.77519  2.98518  4.58477  3.61503
          0.01184  4.83834  5.56068  0.61958  0.77255  0.48576  0.95510
    476   1.79141  5.12523  2.49473  2.75871  4.75249  2.09126  4.04967  4.22078  2.85556  3.75867  4.52690  3.25543  2.50737  3.18037  3.33614  1.90017  3.16500  3.75490  5.92704  4.55715    614 - -
          2.68618  4.42225  2.77519  2.73123  3.46354  2.40513  3.72494  3.29354  2.67741  2.69355  4.24690  2.90347  2.73739  3.18146  2.89801  2.37887  2.77519  2.98518  4.58477  3.61503
          0.01184  4.83834  5.56068  0.61958  0.77255  0.48576  0.95510
    477   4.84847  5.94652  5.36448  5.32295  2.93468  5.03414  4.46341  4.78828  5.18472  3.98371  5.35827  5.06501  5.51374  5.22562  5.13921  4.85873  5.15195  4.70506  4.58739  0.20189    615 - -
          2.68618  4.42225  2.77519  2.73123  3.46354  2.40513  3.72494  3.29354  2.67741  2.69355  4.24690  2.90347  2.73739  3.18146  2.89801  2.37887  2.77519  2.98518  4.58477  3.61503
          0.01184  4.83834  5.56068  0.61958  0.77255  0.48576  0.95510
    478   3.22679  4.68444  4.66437  4.06110  3.59744  4.33067  4.61975  2.68452  3.68915  1.04963  3.50013  4.29161  4.66803  4.08451  2.29382  3.65193  3.46040  1.70650  5.30458  4.14175    616 - -
          2.68618  4.42225  2.77519  2.73123  3.46354  2.40513  3.72494  3.29354  2.67741  2.69355  4.24690  2.90347  2.73739  3.18146  2.89801  2.37887  2.77519  2.98518  4.58477  3.61503
          0.01184  4.83834  5.56068  0.61958  0.77255  0.48576  0.95510
    479   2.89935  2.89918  4.71128  4.11540  2.08180  4.04459  4.30639  2.71294  3.92884  1.35352  3.39448  4.15024  4.40769  4.07638  3.98181  2.67383  3.13204  2.53506  4.79411  2.69940    617 - -
          2.68618  4.42225  2.77519  2.73123  3.46354  2.40513  3.72494  3.29354  2.67741  2.69355  4.24690  2.90347  2.73739  3.18146  2.89801  2.37887  2.77519  2.98518  4.58477  3.61503
          0.01184  4.83834  5.56068  0.61958  0.77255  0.48576  0.95510
    480   4.22208  5.80588  5.06052  5.09740  6.05067  0.09980  6.04701  5.97813  5.38491  5.44942  6.49712  5.22891  5.20222  5.63728  5.42721  4.43245  4.76128  5.33279  6.80657  6.21319    618 - -
          2.68618  4.42225  2.77519  2.73123  3.46354  2.40513  3.72494  3.29354  2.67741  2.69355  4.24690  2.90347  2.73739  3.18146  2.89801  2.37887  2.77519  2.98518  4.58477  3.61503
          0.01184  4.83834  5.56068  0.61958  0.77255  0.48576  0.95510
    481   4.47131  6.04589  5.07065  4.48920  5.67906  4.63690  5.01470  5.39362  3.26317  4.72710  5.76875  4.74428  5.15651  4.25370  0.18139  4.55959  4.71365  5.08557  6.40377  5.49744    619 - -
          2.68618  4.42225  2.77519  2.73123  3.46354  2.40513  3.72494  3.29354  2.67741  2.69355  4.24690  2.90347  2.73739  3.18146  2.89801  2.37887  2.77519  2.98518  4.58477  3.61503
          0.01184  4.83834  5.56068  0.61958  0.77255  0.48576  0.95510
    482   4.44052  5.66468  5.73455  5.45895  3.82312  5.20728  5.85997  3.13189  5.25532  0.22756  3.68313  5.67494  5.53590  5.36039  5.24115  5.05344  4.71357  3.39668  5.93743  4.86057    620 - -
          2.68618  4.42225  2.77519  2.73123  3.46354  2.40513  3.72494  3.29354  2.67741  2.69355  4.24690  2.90347  2.73739  3.18146  2.89801  2.37887  2.77519  2.98518  4.58477  3.61503
          0.01184  4.83834  5.56068  0.61958  0.77255  0.48576  0.95510
    483   4.26083  5.44160  5.91877  5.46725  1.19085  5.44719  5.11205  2.90207  5.30391  0.78728  3.38475  5.45662  5.51451  5.11765  5.21560  4.87622  4.46358  3.19126  5.13435  3.66407    621 - -
          2.68618  4.42225  2.77519  2.73123  3.46354  2.40513  3.72494  3.29354  2.67741  2.69355  4.24690  2.90347  2.73739  3.18146  2.89801  2.37887  2.77519  2.98518  4.58477  3.61503
          0.01184  4.83834  5.56068  0.61958  0.77255  0.48576  0.95510
    484   0.23015  4.99480  4.76663  4.70840  5.33764  3.77994  5.55614  4.66047  4.75922  4.47249  5.44276  4.51865  4.60397  5.00097  4.86085  3.36617  3.70896  4.10062  6.62130  5.59927    622 - -
          2.68618  4.42225  2.77519  2.73123  3.46354  2.40513  3.72494  3.29354  2.67741  2.69355  4.24690  2.90347  2.73739  3.18146  2.89801  2.37887  2.77519  2.98518  4.58477  3.61503
          0.01184  4.83834  5.56068  0.61958  0.77255  0.48576  0.95510
    485   2.66483  4.50016  4.86224  3.29137  3.67844  4.37022  4.74990  1.91138  4.15552  1.79196  3.61268  4.43432  4.70916  4.36005  4.28595  3.68996  3.37318  1.07016  5.31859  4.12912    623 - -
          2.68618  4.42225  2.77519  2.73123  3.46354  2.40513  3.72494  3.29354  2.67741  2.69355  4.24690  2.90347  2.73739  3.18146  2.89801  2.37887  2.77519  2.98518  4.58477  3.61503
          0.01184  4.83834  5.56068  0.61958  0.77255  0.48576  0.95510
    486   2.01893  4.29602  4.48336  3.89115  2.55058  3.98763  2.92882  2.72531  3.74257  1.44007  2.86562  4.02721  4.35243  3.93199  3.86683  3.28361  3.09396  2.54294  4.86536  3.02916    624 - -
          2.68618  4.42225  2.77519  2.73123  3.46354  2.40513  3.72494  3.29354  2.67741  2.69355  4.24690  2.90347  2.73739  3.18146  2.89801  2.37887  2.77519  2.98518  4.58477  3.61503
          0.01184  4.83834  5.56068  0.61958  0.77255  0.48576  0.95510
    487   3.67470  6.42795  1.32307  0.76849  5.69342  3.74152  4.39925  5.29594  3.57108  4.72904  5.63774  3.18717  4.43202  3.58386  4.28020  3.49348  3.99183  4.81243  6.85375  5.24775    625 - -
          2.68618  4.42225  2.77519  2.73123  3.46354  2.40513  3.72494  3.29354  2.67741  2.69355  4.24690  2.90347  2.73739  3.18146  2.89801  2.37887  2.77519  2.98518  4.58477  3.61503
          0.01184  4.83834  5.56068  0.61958  0.77255  0.48576  0.95510
    488   2.81887  5.16951  3.13712  2.27495  4.45538  3.61841  3.81075  3.90012  1.98891  2.70432  4.22669  2.76656  4.00987  2.93124  2.42703  2.21195  3.04961  2.77771  5.63831  3.12340    626 - -
          2.68618  4.42225  2.77519  2.73123  3.46354  2.40513  3.72494  3.29354  2.67741  2.69355  4.24690  2.90347  2.73739  3.18146  2.89801  2.37887  2.77519  2.98518  4.58477  3.61503
          0.01184  4.83834  5.56068  0.61958  0.77255  0.48576  0.95510
    489   2.14680  4.77658  5.28977  4.73974  3.68337  4.73665  5.18013  1.33957  4.59257  1.11018  3.51524  4.86802  5.02570  4.73473  4.67936  4.09295  3.69993  2.29308  5.58160  4.45554    627 - -
          2.68618  4.42225  2.77519  2.73123  3.46354  2.40513  3.72494  3.29354  2.67741  2.69355  4.24690  2.90347  2.73739  3.18146  2.89801  2.37887  2.77519  2.98518  4.58477  3.61503
          0.01184  4.83834  5.56068  0.61958  0.77255  0.48576  0.95510
    490   3.42903  5.91114  2.83342  1.43382  5.24549  3.79009  4.20653  4.76170  2.98188  4.21468  5.06261  3.26787  4.35862  0.97334  3.40985  3.33471  3.69153  4.34628  6.31057  4.89672    628 - -
          2.68618  4.42225  2.77519  2.73123  3.46354  2.40513  3.72494  3.29354  2.67741  2.69355  4.24690  2.90347  2.73739  3.18146  2.89801  2.37887  2.77519  2.98518  4.58477  3.61503
          0.01184  4.83834  5.56068  0.61958  0.77255  0.48576  0.95510
    491   2.84705  5.28485  3.12113  1.66278  4.61168  3.02709  3.80089  4.07453  2.05893  3.57595  4.33361  3.10177  4.01507  2.90710  2.28493  2.82157  2.49866  3.66643  3.29677  4.33883    629 - -
          2.68618  4.42225  2.77519  2.73123  3.46354  2.40513  3.72494  3.29354  2.67741  2.69355  4.24690  2.90347  2.73739  3.18146  2.89801  2.37887  2.77519  2.98518  4.58477  3.61503
          0.01184  4.83834  5.56068  0.61958  0.77255  0.48576  0.95510
    492   2.54989  5.26870  2.63871  2.17593  4.59055  2.57340  3.78722  4.06012  2.53107  2.76480  4.31592  3.07375  3.99051  2.46400  2.06235  2.78932  3.04709  3.05748  5.71535  4.31922    630 - -
          2.68618  4.42225  2.77519  2.73123  3.46354  2.40513  3.72494  3.29354  2.67741  2.69355  4.24690  2.90347  2.73739  3.18146  2.89801  2.37887  2.77519  2.98518  4.58477  3.61503
          0.01184  4.83834  5.56068  0.61958  0.77255  0.48576  0.95510
    493   0.79603  4.79505  3.89091  3.41836  4.61477  3.59628  4.43722  3.98057  3.21310  3.65456  4.49862  3.70496  4.23354  3.65934  2.40362  2.98760  2.34041  3.55835  5.91490  4.68465    631 - -
          2.68618  4.42225  2.77519  2.73123  3.46354  2.40513  3.72494  3.29354  2.67741  2.69355  4.24690  2.90347  2.73739  3.18146  2.89801  2.37887  2.77519  2.98518  4.58477  3.61503
          0.01184  4.83834  5.56068  0.61958  0.77255  0.48576  0.95510
    494   2.84671  4.32358  4.30029  3.71632  2.61934  3.94543  4.23056  2.76894  3.59667  1.50552  3.43648  2.79622  4.31500  3.81600  3.77769  2.36950  3.07902  2.23733  4.89727  2.70568    632 - -
          2.68618  4.42225  2.77519  2.73123  3.46354  2.40513  3.72494  3.29354  2.67741  2.69355  4.24690  2.90347  2.73739  3.18146  2.89801  2.37887  2.77519  2.98518  4.58477  3.61503
          0.31930  4.83834  1.32643  0.61958  0.77255  0.48576  0.95510
    495   2.90861  5.32257  2.11232  2.44921  4.69091  1.60152  2.65357  4.17834  2.73935  3.69943  4.49126  3.00360  4.00458  3.01973  3.25585  2.28780  3.17805  3.76114  5.86517  4.44416    633 - -
          2.68618  4.42225  2.77519  2.73123  3.46354  2.40513  3.72494  3.29354  2.67741  2.69355  4.24690  2.90347  2.73739  3.18146  2.89801  2.37887  2.77519  2.98518  4.58477  3.61503
          0.01606  4.53510  5.25744  0.61958  0.77255  0.26974  1.44214
    496   2.08875  5.04571  3.21258  2.43880  4.29101  3.65177  3.85229  3.70985  1.92180  2.61962  4.11622  3.17845  2.30649  2.99872  3.09275  2.85823  3.06010  3.38197  5.54222  3.15273    634 - -
          2.68618  4.42225  2.77519  2.73123  3.46354  2.40513  3.72494  3.29354  2.67741  2.69355  4.24690  2.90347  2.73739  3.18146  2.89801  2.37887  2.77519  2.98518  4.58477  3.61503
          0.01184  4.83834  5.56068  0.61958  0.77255  0.48576  0.95510
    497   2.02827  5.32825  1.83005  2.59441  4.72169  1.90773  3.93043  4.19161  2.45281  3.70948  4.47966  3.13679  4.07749  3.05159  3.22488  2.90138  2.59166  3.77034  5.87293  4.47259    635 - -
          2.68618  4.42225  2.77519  2.73123  3.46354  2.40513  3.72494  3.29354  2.67741  2.69355  4.24690  2.90347  2.73739  3.18146  2.89801  2.37887  2.77519  2.98518  4.58477  3.61503
          0.01184  4.83834  5.56068  0.61958  0.77255  0.48576  0.95510
    498   2.43925  4.69994  3.48855  2.08832  3.86590  2.79100  3.97865  2.35448  2.90480  2.07479  3.79592  2.71957  4.12817  3.22960  3.31016  2.97203  3.05603  2.65112  5.26286  3.99808    636 - -
          2.68607  4.42258  2.77501  2.73068  3.46387  2.40546  3.72414  3.29387  2.67774  2.69388  4.24723  2.90205  2.73726  3.18107  2.89834  2.37920  2.77505  2.98551  4.58510  3.61536
          0.43236  1.05791  5.56068  0.98631  0.46673  0.48576  0.95510
    499   3.48773  5.63669  3.60993  3.19769  5.14349  4.01649  4.20463  4.64284  2.58141  4.07309  4.93950  1.09193  4.49522  3.35480  1.24236  3.48239  3.72561  4.26122  6.05045  4.82159    641 - -
          2.68618  4.42225  2.77519  2.73123  3.46354  2.40513  3.72494  3.29354  2.67741  2.69355  4.24690  2.90347  2.73739  3.18146  2.89801  2.37887  2.77519  2.98518  4.58477  3.61503
          0.01184  4.83834  5.56068  0.61958  0.77255  0.48576  0.95510
    500   0.92382  4.68224  3.96723  3.43595  4.01245  3.80915  4.32595  2.37055  3.21280  3.00642  3.95619  3.75894  4.31204  3.63634  2.65782  3.14659  3.22924  2.94746  5.46401  4.24008    642 - -
          2.68618  4.42225  2.77519  2.73123  3.46354  2.40513  3.72494  3.29354  2.67741  2.69355  4.24690  2.90347  2.73739  3.18146  2.89801  2.37887  2.77519  2.98518  4.58477  3.61503
          0.01184  4.83834  5.56068  0.61958  0.77255  0.48576  0.95510
    501   3.30672  5.12399  4.69692  4.60797  5.24183  3.90710  5.49199  4.55044  4.58266  4.35490  5.39136  4.55722  4.70077  4.92454  4.71674  3.52392  0.24458  4.09366  6.53225  5.47816    643 - -
          2.68618  4.42225  2.77519  2.73123  3.46354  2.40513  3.72494  3.29354  2.67741  2.69355  4.24690  2.90347  2.73739  3.18146  2.89801  2.37887  2.77519  2.98518  4.58477  3.61503
          0.01184  4.83834  5.56068  0.61958  0.77255  0.48576  0.95510
    502   3.17418  4.58760  4.67092  4.11780  3.75368  4.37219  4.74643  1.23469  4.00661  2.16333  3.67239  1.87240  4.71836  4.25811  4.21225  3.68638  3.41724  1.83661  5.41593  4.21158    644 - -
          2.68618  4.42225  2.77519  2.73123  3.46354  2.40513  3.72494  3.29354  2.67741  2.69355  4.24690  2.90347  2.73739  3.18146  2.89801  2.37887  2.77519  2.98518  4.58477  3.61503
          0.01184  4.83834  5.56068  0.61958  0.77255  0.48576  0.95510
    503   1.53156  5.11547  3.47759  2.88664  4.43661  3.78286  3.95405  3.81052  2.20979  3.40988  4.24441  3.36113  4.18276  3.10859  1.63760  3.03726  3.22063  2.73928  5.62588  4.34632    645 - -
          2.68618  4.42225  2.77519  2.73123  3.46354  2.40513  3.72494  3.29354  2.67741  2.69355  4.24690  2.90347  2.73739  3.18146  2.89801  2.37887  2.77519  2.98518  4.58477  3.61503
          0.01184  4.83834  5.56068  0.61958  0.77255  0.48576  0.95510
    504   2.43400  5.47212  1.11699  2.09098  4.76468  3.66176  4.01490  2.80366  2.87685  3.75788  4.56713  3.14727  4.15867  3.15503  3.39525  3.03267  3.32471  3.80084  5.96393  4.55194    646 - -
          2.68618  4.42225  2.77519  2.73123  3.46354  2.40513  3.72494  3.29354  2.67741  2.69355  4.24690  2.90347  2.73739  3.18146  2.89801  2.37887  2.77519  2.98518  4.58477  3.61503
          0.01184  4.83834  5.56068  0.61958  0.77255  0.48576  0.95510
    505   3.96627  5.90374  4.62710  3.70064  5.56653  4.41576  4.17799  4.83087  1.96641  4.13996  5.06277  3.97316  4.74849  3.31190  0.47448  3.94667  4.05623  4.53885  6.04668  5.02263    647 - -
          2.68618  4.42225  2.77519  2.73123  3.46354  2.40513  3.72494  3.29354  2.67741  2.69355  4.24690  2.90347  2.73739  3.18146  2.89801  2.37887  2.77519  2.98518  4.58477  3.61503
          0.01184  4.83834  5.56068  0.61958  0.77255  0.48576  0.95510
    506   4.62671  5.65408  5.65154  5.49824  1.48743  5.26642  4.04008  4.11053  5.28058  2.28699  4.65431  4.86987  5.51911  4.99957  5.12066  4.65805  4.82638  4.09729  4.12312  0.64798    648 - -
          2.68618  4.42225  2.77519  2.73123  3.46354  2.40513  3.72494  3.29354  2.67741  2.69355  4.24690  2.90347  2.73739  3.18146  2.89801  2.37887  2.77519  2.98518  4.58477  3.61503
          0.01184  4.83834  5.56068  0.61958  0.77255  0.48576  0.95510
    507   3.57350  4.86899  5.21523  4.75583  1.96857  4.60515  4.16382  3.27378  4.55365  2.22213  2.02060  4.54540  4.92597  4.54677  4.52428  3.93843  3.79735  3.15681  2.58372  1.21605    649 - -
          2.68618  4.42225  2.77519  2.73123  3.46354  2.40513  3.72494  3.29354  2.67741  2.69355  4.24690  2.90347  2.73739  3.18146  2.89801  2.37887  2.77519  2.98518  4.58477  3.61503
          0.01184  4.83834  5.56068  0.61958  0.77255  0.48576  0.95510
    508   2.41102  5.14055  3.17016  2.67227  4.59206  1.78520  3.92744  4.04601  2.70544  3.59102  4.36582  2.52081  4.05138  2.48898  3.18111  2.51066  2.07284  3.63323  5.77260  4.40468    650 - -
          2.68618  4.42225  2.77519  2.73123  3.46354  2.40513  3.72494  3.29354  2.67741  2.69355  4.24690  2.90347  2.73739  3.18146  2.89801  2.37887  2.77519  2.98518  4.58477  3.61503
          0.01184  4.83834  5.56068  0.61958  0.77255  0.48576  0.95510
    509   1.46104  4.80922  3.53254  2.99092  4.16916  3.67197  4.07401  3.55135  2.91183  2.49420  4.06739  3.42803  4.14252  3.28550  2.58519  1.73211  3.11777  3.24601  5.51119  4.23650    651 - -
          2.68618  4.42225  2.77519  2.73123  3.46354  2.40513  3.72494  3.29354  2.67741  2.69355  4.24690  2.90347  2.73739  3.18146  2.89801  2.37887  2.77519  2.98518  4.58477  3.61503
          0.01184  4.83834  5.56068  0.61958  0.77255  0.48576  0.95510
    510   1.32019  4.42636  4.46836  3.89711  2.53683  4.06468  4.26145  2.83289  3.76507  2.51891  2.60888  4.05547  4.43231  3.96160  3.91979  3.36201  3.20739  2.66221  4.80793  2.10824    652 - -
          2.68618  4.42225  2.77519  2.73123  3.46354  2.40513  3.72494  3.29354  2.67741  2.69355  4.24690  2.90347  2.73739  3.18146  2.89801  2.37887  2.77519  2.98518  4.58477  3.61503
          0.01184  4.83834  5.56068  0.61958  0.77255  0.48576  0.95510
    511   2.79204  4.66550  3.99830  3.53918  4.32783  3.59784  4.50534  3.65710  3.47670  3.37833  2.65853  3.78029  4.23770  3.79822  3.80062  0.83036  2.29461  3.30894  5.74311  4.51655    653 - -
          2.68618  4.42225  2.77519  2.73123  3.46354  2.40513  3.72494  3.29354  2.67741  2.69355  4.24690  2.90347  2.73739  3.18146  2.89801  2.37887  2.77519  2.98518  4.58477  3.61503
          0.01184  4.83834  5.56068  0.61958  0.77255  0.48576  0.95510
    512   2.11904  5.29522  3.07565  2.52194  4.63040  2.77752  3.78301  4.10690  2.18117  3.59682  4.34172  2.53798  3.98800  2.45843  2.65382  2.16501  2.60237  3.68124  5.73659  4.33470    654 - -
          2.68618  4.42225  2.77519  2.73123  3.46354  2.40513  3.72494  3.29354  2.67741  2.69355  4.24690  2.90347  2.73739  3.18146  2.89801  2.37887  2.77519  2.98518  4.58477  3.61503
          0.01184  4.83834  5.56068  0.61958  0.77255  0.48576  0.95510
    513   2.86537  5.28768  3.12298  2.58337  4.63033  3.62994  3.82485  4.09134  2.53761  3.59536  4.35688  2.04167  4.03206  2.39920  2.27282  2.37001  1.90798  3.68320  5.74345  4.36290    655 - -
          2.68618  4.42225  2.77519  2.73123  3.46354  2.40513  3.72494  3.29354  2.67741  2.69355  4.24690  2.90347  2.73739  3.18146  2.89801  2.37887  2.77519  2.98518  4.58477  3.61503
          0.01184  4.83834  5.56068  0.61958  0.77255  0.48576  0.95510
    514   4.44384  5.93233  5.13654  5.14720  5.93713  4.57325  6.04328  5.86037  5.30737  5.30488  6.44614  5.33800  0.09810  5.64898  5.35645  4.65774  4.95559  5.37158  6.74931  6.09422    656 - -
          2.68618  4.42225  2.77519  2.73123  3.46354  2.40513  3.72494  3.29354  2.67741  2.69355  4.24690  2.90347  2.73739  3.18146  2.89801  2.37887  2.77519  2.98518  4.58477  3.61503
          0.01184  4.83834  5.56068  0.61958  0.77255  0.48576  0.95510
    515   1.46566  4.71218  3.70174  3.19466  4.24235  2.17262  4.25484  3.61723  3.18239  3.30595  4.15748  2.62170  4.16283  3.49664  3.57381  2.93489  2.34727  2.12425  5.61370  4.35840    657 - -
          2.68618  4.42225  2.77519  2.73123  3.46354  2.40513  3.72494  3.29354  2.67741  2.69355  4.24690  2.90347  2.73739  3.18146  2.89801  2.37887  2.77519  2.98518  4.58477  3.61503
          0.01184  4.83834  5.56068  0.61958  0.77255  0.48576  0.95510
    516   2.02100  5.18621  3.14751  2.58810  4.47817  3.62673  3.81389  2.93473  2.17904  3.46566  4.24354  2.79666  4.01776  2.53126  2.29553  2.82485  2.23352  3.54837  5.65010  4.28246    658 - -
          2.68618  4.42225  2.77519  2.73123  3.46354  2.40513  3.72494  3.29354  2.67741  2.69355  4.24690  2.90347  2.73739  3.18146  2.89801  2.37887  2.77519  2.98518  4.58477  3.61503
          0.01184  4.83834  5.56068  0.61958  0.77255  0.48576  0.95510
    517   2.91166  4.44721  4.38298  3.83969  3.67156  2.73786  4.46258  2.70827  3.72990  2.14415  3.64847  4.03460  4.40760  3.97534  3.93687  3.28595  1.79856  1.31019  5.21007  4.01405    659 - -
          2.68618  4.42225  2.77519  2.73123  3.46354  2.40513  3.72494  3.29354  2.67741  2.69355  4.24690  2.90347  2.73739  3.18146  2.89801  2.37887  2.77519  2.98518  4.58477  3.61503
          0.01184  4.83834  5.56068  0.61958  0.77255  0.48576  0.95510
    518   3.28477  4.62987  5.07648  4.51736  1.20304  4.42358  4.44048  2.84856  4.32490  2.29768  2.45886  4.48983  4.74082  4.39889  4.33957  3.74592  3.51165  2.18228  2.24053  3.31174    660 - -
          2.68618  4.42225  2.77519  2.73123  3.46354  2.40513  3.72494  3.29354  2.67741  2.69355  4.24690  2.90347  2.73739  3.18146  2.89801  2.37887  2.77519  2.98518  4.58477  3.61503
          0.01184  4.83834  5.56068  0.61958  0.77255  0.48576  0.95510
    519   2.37498  5.04929  3.20012  2.64254  4.29708  2.62705  3.04215  3.71877  2.25123  2.70498  2.95904  3.16532  2.35526  2.71549  3.09544  2.84423  3.04955  3.38667  5.54501  4.20357    661 - -
          2.68618  4.42225  2.77519  2.73123  3.46354  2.40513  3.72494  3.29354  2.67741  2.69355  4.24690  2.90347  2.73739  3.18146  2.89801  2.37887  2.77519  2.98518  4.58477  3.61503
          0.01184  4.83834  5.56068  0.61958  0.77255  0.48576  0.95510
    520   2.82434  4.70495  3.49001  2.92588  3.87004  3.74262  3.97209  3.24497  2.39826  2.21747  2.99243  3.38647  4.12604  2.81317  2.81419  2.64410  2.03326  2.30503  5.26277  3.99817    662 - -
          2.68618  4.42225  2.77519  2.73123  3.46354  2.40513  3.72494  3.29354  2.67741  2.69355  4.24690  2.90347  2.73739  3.18146  2.89801  2.37887  2.77519  2.98518  4.58477  3.61503
          0.01184  4.83834  5.56068  0.61958  0.77255  0.48576  0.95510
    521   3.90623  5.10769  5.90846  5.37261  3.69633  5.39699  5.84137  1.58136  5.26348  0.72127  3.43477  5.55581  5.48552  5.24307  5.27679  4.80664  4.13350  1.88269  5.90840  4.89518    663 - -
          2.68618  4.42225  2.77519  2.73123  3.46354  2.40513  3.72494  3.29354  2.67741  2.69355  4.24690  2.90347  2.73739  3.18146  2.89801  2.37887  2.77519  2.98518  4.58477  3.61503
          0.01184  4.83834  5.56068  0.61958  0.77255  0.48576  0.95510
    522   2.52251  4.33640  4.19462  2.69534  2.38092  3.91677  4.21155  2.45164  3.50671  1.70239  3.00025  3.85801  4.28720  2.78759  3.71900  3.19650  3.06317  2.59017  4.94302  2.84331    664 - -
          2.68618  4.42225  2.77519  2.73123  3.46354  2.40513  3.72494  3.29354  2.67741  2.69355  4.24690  2.90347  2.73739  3.18146  2.89801  2.37887  2.77519  2.98518  4.58477  3.61503
          0.01184  4.83834  5.56068  0.61958  0.77255  0.48576  0.95510
    523   2.56117  5.35426  2.18820  2.16668  4.69939  3.59583  3.79319  4.18557  2.07628  3.65807  4.39660  2.27798  3.99797  2.56209  2.21400  2.80074  3.07327  3.74527  5.78429  4.37247    665 - -
          2.68618  4.42225  2.77519  2.73123  3.46354  2.40513  3.72494  3.29354  2.67741  2.69355  4.24690  2.90347  2.73739  3.18146  2.89801  2.37887  2.77519  2.98518  4.58477  3.61503
          0.01184  4.83834  5.56068  0.61958  0.77255  0.48576  0.95510
    524   2.39597  4.94339  3.30157  2.76999  4.18525  3.68608  3.92595  3.58307  2.26354  1.65871  4.05241  2.24235  4.09318  3.10324  3.16570  2.40252  3.09322  3.28311  5.48815  4.18158    666 - -
          2.68620  4.42227  2.77522  2.73126  3.46356  2.40515  3.72497  3.29356  2.67743  2.69357  4.24692  2.90349  2.73742  3.18149  2.89803  2.37863  2.77522  2.98521  4.58479  3.61505
          0.08533  2.55172  5.56068  0.28669  1.38929  0.48576  0.95510
    525   2.07124  4.65010  3.55387  2.99119  3.81287  2.82773  4.00436  2.52907  2.41657  2.08249  3.75495  3.43492  4.14296  3.27759  3.34777  2.35956  2.57086  2.93842  5.22462  3.97013    668 - -
          2.68618  4.42225  2.77519  2.73123  3.46354  2.40513  3.72494  3.29354  2.67741  2.69355  4.24690  2.90347  2.73739  3.18146  2.89801  2.37887  2.77519  2.98518  4.58477  3.61503
          0.01184  4.83834  5.56068  0.61958  0.77255  0.48576  0.95510
    526   2.81515  5.04464  3.19860  2.64074  3.43154  3.64022  3.84183  3.71262  2.23258  2.70419  3.32476  2.56600  4.03035  2.29795  2.54835  2.47073  2.59322  2.89294  5.54127  4.19956    669 - -
          2.68618  4.42225  2.77519  2.73123  3.46354  2.40513  3.72494  3.29354  2.67741  2.69355  4.24690  2.90347  2.73739  3.18146  2.89801  2.37887  2.77519  2.98518  4.58477  3.61503
          0.01184  4.83834  5.56068  0.61958  0.77255  0.48576  0.95510
    527   2.46037  5.30747  3.08960  2.59284  4.63869  3.64045  2.08798  4.09829  2.18249  3.61022  4.37989  2.36974  2.06213  2.96760  3.03590  2.87510  3.13273  3.69785  5.76511  4.38481    670 - -
          2.68618  4.42225  2.77519  2.73123  3.46354  2.40513  3.72494  3.29354  2.67741  2.69355  4.24690  2.90347  2.73739  3.18146  2.89801  2.37887  2.77519  2.98518  4.58477  3.61503
          0.01184  4.83834  5.56068  0.61958  0.77255  0.48576  0.95510
    528   4.49126  5.75875  4.89989  4.68062  2.54491  4.98295  0.80781  4.48279  4.43348  3.69470  4.98689  4.57816  5.34066  4.62819  4.53771  4.43352  4.71539  4.37129  4.21273  1.20701    671 - -
          2.68618  4.42225  2.77519  2.73123  3.46354  2.40513  3.72494  3.29354  2.67741  2.69355  4.24690  2.90347  2.73739  3.18146  2.89801  2.37887  2.77519  2.98518  4.58477  3.61503
          0.01184  4.83834  5.56068  0.61958  0.77255  0.48576  0.95510
    529   2.29463  5.07555  3.20190  2.23441  4.32853  3.65361  3.85230  3.74892  2.26559  1.77009  4.14458  3.17493  4.04632  2.47378  3.07815  2.86311  2.61119  3.41551  5.56645  4.22661    672 - -
          2.68618  4.42225  2.77519  2.73123  3.46354  2.40513  3.72494  3.29354  2.67741  2.69355  4.24690  2.90347  2.73739  3.18146  2.89801  2.37887  2.77519  2.98518  4.58477  3.61503
          0.01184  4.83834  5.56068  0.61958  0.77255  0.48576  0.95510
    530   1.79851  5.26454  3.05587  2.15834  4.66429  3.60358  3.90055  4.13078  2.67999  3.65179  4.41857  2.54154  3.01223  3.01884  3.16963  1.68492  3.13442  3.71174  5.81638  4.42533    673 - -
          2.68618  4.42225  2.77519  2.73123  3.46354  2.40513  3.72494  3.29354  2.67741  2.69355  4.24690  2.90347  2.73739  3.18146  2.89801  2.37887  2.77519  2.98518  4.58477  3.61503
          0.01184  4.83834  5.56068  0.61958  0.77255  0.48576  0.95510
    531   3.52832  5.70996  3.97580  3.24092  5.25570  4.13731  4.02966  4.57693  0.79302  3.95090  4.80287  3.63983  2.67299  3.14986  1.82471  3.50012  3.67982  4.23135  5.94466  4.79476    674 - -
          2.68618  4.42225  2.77519  2.73123  3.46354  2.40513  3.72494  3.29354  2.67741  2.69355  4.24690  2.90347  2.73739  3.18146  2.89801  2.37887  2.77519  2.98518  4.58477  3.61503
          0.01184  4.83834  5.56068  0.61958  0.77255  0.48576  0.95510
    532   2.55489  4.43003  4.71801  4.13875  3.51440  4.17411  4.55494  2.26534  3.98793  0.99066  3.47330  4.26268  4.54163  4.17528  4.10447  2.86726  3.26154  2.05414  5.12644  3.95137    675 - -
          2.68618  4.42225  2.77519  2.73123  3.46354  2.40513  3.72494  3.29354  2.67741  2.69355  4.24690  2.90347  2.73739  3.18146  2.89801  2.37887  2.77519  2.98518  4.58477  3.61503
          0.01184  4.83834  5.56068  0.61958  0.77255  0.48576  0.95510
    533   2.89437  5.38885  2.70063  2.35719  4.73821  1.99457  3.82186  4.21531  2.13554  3.68615  4.43433  3.09844  4.03690  2.44806  1.87808  2.85341  3.12390  3.78306  5.80816  4.41035    676 - -
          2.68618  4.42225  2.77519  2.73123  3.46354  2.40513  3.72494  3.29354  2.67741  2.69355  4.24690  2.90347  2.73739  3.18146  2.89801  2.37887  2.77519  2.98518  4.58477  3.61503
          0.01184  4.83834  5.56068  0.61958  0.77255  0.48576  0.95510
    534   2.81805  5.23808  3.10169  2.30850  4.54854  3.60463  3.79465  4.00939  1.75978  2.74545  4.28858  2.53048  3.99742  2.50594  3.02300  2.52310  2.52599  2.86767  5.69138  4.30438    677 - -
          2.68618  4.42225  2.77519  2.73123  3.46354  2.40513  3.72494  3.29354  2.67741  2.69355  4.24690  2.90347  2.73739  3.18146  2.89801  2.37887  2.77519  2.98518  4.58477  3.61503
          0.14181  4.83834  2.08509  0.61958  0.77255  0.48576  0.95510
    535   2.50580  5.27201  2.35496  2.26337  4.60590  3.54925  3.74593  4.08430  2.13630  2.76353  4.31700  1.96185  3.94937  2.84752  2.69599  2.75161  3.01821  3.65689  5.70973  4.30473    678 - -
          2.68618  4.42225  2.77519  2.73123  3.46354  2.40513  3.72494  3.29354  2.67741  2.69355  4.24690  2.90347  2.73739  3.18146  2.89801  2.37887  2.77519  2.98518  4.58477  3.61503
          0.32935  4.70999  1.30341  0.61958  0.77255  0.73959  0.64877
    536   2.23000  5.15125  2.35718  2.39778  4.48185  3.46098  3.66196  3.94906  2.05323  3.44993  4.20733  2.94054  2.93650  2.76948  2.30042  2.67549  2.93655  3.53643  5.59782  4.20579    679 - -
          2.68585  4.42236  2.77531  2.73098  3.46365  2.40524  3.72506  3.29365  2.67752  2.69366  4.24701  2.90358  2.73708  3.18157  2.89754  2.37898  2.77531  2.98529  4.58488  3.61514
          1.04714  0.67132  1.98028  0.09868  2.36482  0.57064  0.83279
    537   3.09359  5.32920  3.39365  2.83399  4.79832  1.60239  3.84763  4.18783  1.48932  3.65032  4.47546  3.29441  4.16326  2.97480  2.07357  3.08437  3.30458  3.81973  5.72735  4.48435    681 - -
          2.68616  4.42248  2.77542  2.73146  3.46377  2.40460  3.72517  3.29377  2.67729  2.69378  4.24713  2.90370  2.73713  3.18169  2.89824  2.37845  2.77494  2.98541  4.58500  3.61526
          0.42395  1.07781  5.25881  0.94407  0.49273  0.97131  0.47576
    538   2.74558  4.40410  3.72027  3.15189  2.85236  3.74297  3.96700  2.88781  3.07589  1.99214  3.50750  3.51978  4.11980  3.37538  2.53932  2.03481  2.97730  2.67455  4.89167  2.64563    686 - -
          2.68618  4.42225  2.77519  2.73123  3.46354  2.40513  3.72494  3.29354  2.67741  2.69355  4.24690  2.90347  2.73739  3.18146  2.89801  2.37887  2.77519  2.98518  4.58477  3.61503
          0.01604  4.53647  5.25881  0.61958  0.77255  0.77701  0.61577
    539   1.96247  2.90436  3.89309  3.31826  3.43071  3.00139  4.05842  2.79141  3.23293  2.52438  3.43334  3.63543  4.15269  3.50525  2.92537  3.04215  2.96855  2.58390  2.62211  2.77149    687 - -
          2.68618  4.42225  2.77519  2.73123  3.46354  2.40513  3.72494  3.29354  2.67741  2.69355  4.24690  2.90347  2.73739  3.18146  2.89801  2.37887  2.77519  2.98518  4.58477  3.61503
          0.01492  4.60821  5.33056  0.61958  0.77255  0.46236  0.99370
    540   2.79099  4.69452  2.68427  2.86881  3.86329  3.70264  3.22396  2.29968  2.57041  2.92070  2.79641  3.33606  4.08690  3.17153  2.78406  2.92734  2.47053  2.21484  5.24982  3.97985    688 - -
          2.68618  4.42225  2.77519  2.73123  3.46354  2.40513  3.72494  3.29354  2.67741  2.69355  4.24690  2.90347  2.73739  3.18146  2.89801  2.37887  2.77519  2.98518  4.58477  3.61503
          0.01273  4.76574  5.48808  0.61958  0.77255  0.39963  1.11038
    541   2.82672  5.14797  3.15320  2.28534  4.41425  3.62877  3.03234  3.86333  2.19731  3.42168  4.20816  2.21772  4.02067  2.94835  3.05320  2.82870  2.74997  3.50184  3.10434  2.30664    689 - -
          2.68618  4.42225  2.77519  2.73123  3.46354  2.40513  3.72494  3.29354  2.67741  2.69355  4.24690  2.90347  2.73739  3.18146  2.89801  2.37887  2.77519  2.98518  4.58477  3.61503
          0.01184  4.83834  5.56068  0.61958  0.77255  0.48576  0.95510
    542   3.60071  4.90365  5.41275  4.84873  1.82615  4.78690  4.80830  2.82019  4.66862  0.86709  2.45130  4.86362  5.01666  4.66212  4.65249  4.12357  3.81652  2.93795  5.03256  2.67235    690 - -
          2.68618  4.42225  2.77519  2.73123  3.46354  2.40513  3.72494  3.29354  2.67741  2.69355  4.24690  2.90347  2.73739  3.18146  2.89801  2.37887  2.77519  2.98518  4.58477  3.61503
          0.01184  4.83834  5.56068  0.61958  0.77255  0.48576  0.95510
    543   2.83476  5.26592  3.07410  1.45030  4.58102  3.60571  3.80759  4.04523  2.55905  3.55923  3.12437  2.61442  4.00653  2.61774  3.04488  2.36813  2.52420  3.64127  5.71975  4.32800    691 - -
          2.68618  4.42225  2.77519  2.73123  3.46354  2.40513  3.72494  3.29354  2.67741  2.69355  4.24690  2.90347  2.73739  3.18146  2.89801  2.37887  2.77519  2.98518  4.58477  3.61503
          0.01184  4.83834  5.56068  0.61958  0.77255  0.48576  0.95510
    544   2.96304  5.38122  2.80754  2.66813  4.74115  3.71385  3.84172  3.09608  1.67325  3.66136  4.43043  3.19028  4.09845  2.48089  1.53732  2.93339  3.18053  3.78252  5.77644  4.42830    692 - -
          2.68618  4.42225  2.77519  2.73123  3.46354  2.40513  3.72494  3.29354  2.67741  2.69355  4.24690  2.90347  2.73739  3.18146  2.89801  2.37887  2.77519  2.98518  4.58477  3.61503
          0.01184  4.83834  5.56068  0.61958  0.77255  0.48576  0.95510
    545   2.44132  5.06781  2.84317  1.85430  4.32063  3.63639  3.83751  3.74515  2.62372  2.26201  2.79389  3.15478  4.02749  2.97700  2.54347  2.83779  2.67584  3.40732  5.56025  4.21357    693 - -
          2.68618  4.42225  2.77519  2.73123  3.46354  2.40513  3.72494  3.29354  2.67741  2.69355  4.24690  2.90347  2.73739  3.18146  2.89801  2.37887  2.77519  2.98518  4.58477  3.61503
          0.01184  4.83834  5.56068  0.61958  0.77255  0.48576  0.95510
    546   3.05200  4.46450  4.66395  4.07632  3.49961  4.21754  4.54185  1.94508  2.10679  1.56944  2.70511  4.24609  4.55793  4.12954  4.06631  3.52072  3.28416  1.77458  5.13103  3.96055    694 - -
          2.68618  4.42225  2.77519  2.73123  3.46354  2.40513  3.72494  3.29354  2.67741  2.69355  4.24690  2.90347  2.73739  3.18146  2.89801  2.37887  2.77519  2.98518  4.58477  3.61503
          0.01184  4.83834  5.56068  0.61958  0.77255  0.48576  0.95510
    547   2.35455  3.23859  2.17356  1.93285  4.65014  2.45404  3.81340  4.12586  2.56834  3.62211  4.37333  3.07539  4.00919  2.29874  3.06228  2.81586  3.08341  3.70441  5.76846  4.36378    695 - -
          2.68618  4.42225  2.77519  2.73123  3.46354  2.40513  3.72494  3.29354  2.67741  2.69355  4.24690  2.90347  2.73739  3.18146  2.89801  2.37887  2.77519  2.98518  4.58477  3.61503
          0.01184  4.83834  5.56068  0.61958  0.77255  0.48576  0.95510
    548   3.28499  5.91063  2.33851  0.87935  5.21368  2.89254  4.12704  4.74118  3.06462  4.19943  4.99974  2.38428  4.24364  2.69324  3.64171  3.17735  3.55355  4.28550  6.33709  4.83586    696 - -
          2.68618  4.42225  2.77519  2.73123  3.46354  2.40513  3.72494  3.29354  2.67741  2.69355  4.24690  2.90347  2.73739  3.18146  2.89801  2.37887  2.77519  2.98518  4.58477  3.61503
          0.01184  4.83834  5.56068  0.61958  0.77255  0.48576  0.95510
    549   3.73729  4.92349  5.83639  5.36420  4.13988  5.37095  6.07155  0.78437  5.30640  1.98632  3.86672  5.52900  5.54968  5.50256  5.44222  4.80787  3.99131  1.31570  6.30193  5.13197    697 - -
          2.68618  4.42225  2.77519  2.73123  3.46354  2.40513  3.72494  3.29354  2.67741  2.69355  4.24690  2.90347  2.73739  3.18146  2.89801  2.37887  2.77519  2.98518  4.58477  3.61503
          0.01184  4.83834  5.56068  0.61958  0.77255  0.48576  0.95510
    550   2.52183  4.27721  4.44326  2.81460  2.87665  2.85449  4.27627  2.14512  3.70641  1.70620  2.36465  3.99913  4.32983  3.90230  3.83941  3.25733  3.06927  2.31257  4.89411  3.70844    698 - -
          2.68618  4.42225  2.77519  2.73123  3.46354  2.40513  3.72494  3.29354  2.67741  2.69355  4.24690  2.90347  2.73739  3.18146  2.89801  2.37887  2.77519  2.98518  4.58477  3.61503
          0.01184  4.83834  5.56068  0.61958  0.77255  0.48576  0.95510
    551   2.29502  5.48577  1.93973  1.69018  4.81837  3.61591  3.20640  4.31214  2.67429  3.78655  4.53872  2.26265  4.06530  2.99471  3.18670  2.43779  3.19487  3.87146  5.91952  4.48832    699 - -
          2.68618  4.42225  2.77519  2.73123  3.46354  2.40513  3.72494  3.29354  2.67741  2.69355  4.24690  2.90347  2.73739  3.18146  2.89801  2.37887  2.77519  2.98518  4.58477  3.61503
          0.01184  4.83834  5.56068  0.61958  0.77255  0.48576  0.95510
    552   2.83382  5.17183  3.14985  2.59594  4.45670  2.54400  2.89157  3.89819  2.57020  1.97436  4.23103  2.65509  3.27629  2.45103  2.58193  2.83140  3.06396  3.53036  5.63988  4.27569    700 - -
          2.68618  4.42225  2.77519  2.73123  3.46354  2.40513  3.72494  3.29354  2.67741  2.69355  4.24690  2.90347  2.73739  3.18146  2.89801  2.37887  2.77519  2.98518  4.58477  3.61503
          0.01184  4.83834  5.56068  0.61958  0.77255  0.48576  0.95510
    553   4.04399  5.25322  5.96792  5.39390  1.92934  5.40860  5.59959  1.72381  5.25233  0.73327  3.23469  5.55176  5.44049  5.09779  5.18074  4.79714  4.24533  2.87512  5.60485  4.53187    701 - -
          2.68618  4.42225  2.77519  2.73123  3.46354  2.40513  3.72494  3.29354  2.67741  2.69355  4.24690  2.90347  2.73739  3.18146  2.89801  2.37887  2.77519  2.98518  4.58477  3.61503
          0.01184  4.83834  5.56068  0.61958  0.77255  0.48576  0.95510
    554   2.42327  5.41814  2.13438  1.97819  4.75805  2.46351  3.84705  4.24759  2.61635  3.72443  4.47119  2.45643  3.18257  2.95213  3.12086  2.22084  3.13907  3.80828  5.85710  4.43503    702 - -
          2.68618  4.42225  2.77519  2.73123  3.46354  2.40513  3.72494  3.29354  2.67741  2.69355  4.24690  2.90347  2.73739  3.18146  2.89801  2.37887  2.77519  2.98518  4.58477  3.61503
          0.05333  4.83834  3.12327  0.61958  0.77255  0.48576  0.95510
    555   2.55650  5.20072  2.63128  2.24048  4.50309  2.51792  3.78704  3.00583  2.54383  3.48869  4.25545  2.73204  2.43666  2.90032  3.02859  2.48791  3.03440  3.05924  5.66257  4.27931    703 - -
          2.68574  4.42242  2.77505  2.73114  3.46371  2.40502  3.72511  3.29371  2.67730  2.69324  4.24707  2.90364  2.73756  3.18163  2.89818  2.37885  2.77536  2.98535  4.58494  3.61520
          0.74907  1.26121  1.41107  0.60959  0.78433  0.43226  1.04709
    556   2.49657  5.04863  3.05124  1.96442  4.33097  2.81120  3.74120  3.76717  2.50734  2.57674  4.11970  3.04320  2.47484  2.86988  2.61355  2.74383  2.97275  3.40739  5.53394  4.17406    707 - -
          2.68618  4.42225  2.77519  2.73123  3.46354  2.40513  3.72494  3.29354  2.67741  2.69355  4.24690  2.90347  2.73739  3.18146  2.89801  2.37887  2.77519  2.98518  4.58477  3.61503
          0.01540  4.57666  5.29901  0.61958  0.77255  0.28485  1.39485
    557   2.37526  4.44071  3.89909  2.58559  1.89824  2.84572  4.12447  2.57557  3.26006  2.40928  2.99889  3.67358  2.96618  3.53729  3.56012  3.11230  3.05742  2.70343  5.03647  3.82118    708 - -
          2.68618  4.42225  2.77519  2.73123  3.46354  2.40513  3.72494  3.29354  2.67741  2.69355  4.24690  2.90347  2.73739  3.18146  2.89801  2.37887  2.77519  2.98518  4.58477  3.61503
          0.01184  4.83834  5.56068  0.61958  0.77255  0.48576  0.95510
    558   3.13931  5.40257  1.80979  2.78703  5.06096  3.64245  4.30548  4.52839  3.26300  4.09711  4.92229  3.31200  1.03239  3.47676  3.78437  3.14295  2.38810  4.06221  6.28078  4.87634    709 - -
          2.68618  4.42225  2.77519  2.73123  3.46354  2.40513  3.72494  3.29354  2.67741  2.69355  4.24690  2.90347  2.73739  3.18146  2.89801  2.37887  2.77519  2.98518  4.58477  3.61503
          0.01184  4.83834  5.56068  0.61958  0.77255  0.48576  0.95510
    559   2.81679  4.92917  3.27516  2.28152  3.00473  3.66872  3.87902  3.54721  2.70542  3.17692  4.00711  2.81786  2.90114  3.05057  2.43733  2.35894  3.04819  2.31027  5.44856  3.06126    710 - -
          2.68618  4.42225  2.77519  2.73123  3.46354  2.40513  3.72494  3.29354  2.67741  2.69355  4.24690  2.90347  2.73739  3.18146  2.89801  2.37887  2.77519  2.98518  4.58477  3.61503
          0.01184  4.83834  5.56068  0.61958  0.77255  0.48576  0.95510
    560   2.81864  5.07347  3.18420  2.62922  4.33016  3.63595  3.20477  3.24235  2.62155  3.34122  4.14205  2.37686  4.02801  2.16530  3.08947  2.56048  1.85577  2.91259  5.56638  4.21888    711 - -
          2.68618  4.42225  2.77519  2.73123  3.46354  2.40513  3.72494  3.29354  2.67741  2.69355  4.24690  2.90347  2.73739  3.18146  2.89801  2.37887  2.77519  2.98518  4.58477  3.61503
          0.01184  4.83834  5.56068  0.61958  0.77255  0.48576  0.95510
    561   3.07493  4.50635  4.61584  4.03642  1.99166  4.19810  4.44933  2.75946  3.89687  1.43601  2.13951  2.29114  4.53699  4.07879  4.03568  3.49843  3.30449  2.67319  4.99101  3.74798    712 - -
          2.68618  4.42225  2.77519  2.73123  3.46354  2.40513  3.72494  3.29354  2.67741  2.69355  4.24690  2.90347  2.73739  3.18146  2.89801  2.37887  2.77519  2.98518  4.58477  3.61503
          0.01184  4.83834  5.56068  0.61958  0.77255  0.48576  0.95510
    562   3.02691  5.57940  1.96428  2.07170  4.90800  3.03283  3.94001  4.40896  2.75807  3.87878  4.63856  2.09377  4.10636  2.59541  3.28280  1.72020  3.27301  3.96389  6.01137  4.56610    713 - -
          2.68618  4.42225  2.77519  2.73123  3.46354  2.40513  3.72494  3.29354  2.67741  2.69355  4.24690  2.90347  2.73739  3.18146  2.89801  2.37887  2.77519  2.98518  4.58477  3.61503
          0.10190  4.83834  2.41955  0.61958  0.77255  0.48576  0.95510
    563   2.35328  4.63244  3.49098  2.92715  3.79067  3.71700  3.95255  2.79846  2.35909  1.81278  3.10267  3.37847  3.21433  2.80276  3.28830  2.50895  3.01785  2.91803  5.19646  3.93830    714 - -
          2.68618  4.42225  2.77519  2.73123  3.46354  2.40513  3.72494  3.29354  2.67741  2.69355  4.24690  2.90347  2.73739  3.18146  2.89801  2.37887  2.77519  2.98518  4.58477  3.61503
          0.01294  4.74938  5.47173  0.61958  0.77255  0.38497  1.14090
    564   2.39152  5.29551  2.59326  1.82968  4.61259  3.60498  2.87684  4.08109  2.57630  3.59013  4.34847  3.08323  2.11730  2.92655  3.06796  2.82108  3.08302  2.92574  5.74715  4.34911    715 - -
          2.68618  4.42225  2.77519  2.73123  3.46354  2.40513  3.72494  3.29354  2.67741  2.69355  4.24690  2.90347  2.73739  3.18146  2.89801  2.37887  2.77519  2.98518  4.58477  3.61503
          0.01184  4.83834  5.56068  0.61958  0.77255  0.48576  0.95510
    565   2.59109  5.29959  2.12321  2.06307  4.61071  2.88618  3.82871  4.07718  2.59439  2.02698  4.35339  3.08798  4.02166  2.58500  3.08716  2.54541  3.09576  3.67261  5.75280  4.35567    716 - -
          2.68618  4.42225  2.77519  2.73123  3.46354  2.40513  3.72494  3.29354  2.67741  2.69355  4.24690  2.90347  2.73739  3.18146  2.89801  2.37887  2.77519  2.98518  4.58477  3.61503
          0.01184  4.83834  5.56068  0.61958  0.77255  0.48576  0.95510
    566   2.95000  5.43562  2.39691  2.56476  4.77862  3.64340  3.87121  4.25464  1.90716  3.73371  4.49267  3.11328  4.07315  1.41424  3.06563  2.90575  2.52420  3.82843  5.86377  4.46199    717 - -
          2.68618  4.42225  2.77519  2.73123  3.46354  2.40513  3.72494  3.29354  2.67741  2.69355  4.24690  2.90347  2.73739  3.18146  2.89801  2.37887  2.77519  2.98518  4.58477  3.61503
          0.01184  4.83834  5.56068  0.61958  0.77255  0.48576  0.95510
    567   1.73090  5.03832  3.17909  2.25715  4.33568  1.67238  3.99969  3.76177  2.84663  3.38290  4.21364  3.26566  4.12254  3.17439  3.30206  2.95373  3.16608  3.43520  5.63176  2.85140    718 - -
          2.68618  4.42225  2.77519  2.73123  3.46354  2.40513  3.72494  3.29354  2.67741  2.69355  4.24690  2.90347  2.73739  3.18146  2.89801  2.37887  2.77519  2.98518  4.58477  3.61503
          0.01184  4.83834  5.56068  0.61958  0.77255  0.48576  0.95510
    568   2.93912  5.35968  3.22601  2.00129  4.71247  3.69707  3.24010  4.16129  2.23852  2.28779  4.40838  3.17402  4.08188  2.21767  1.86088  2.91079  3.15851  3.75684  5.76295  4.40863    719 - -
          2.68618  4.42225  2.77519  2.73123  3.46354  2.40513  3.72494  3.29354  2.67741  2.69355  4.24690  2.90347  2.73739  3.18146  2.89801  2.37887  2.77519  2.98518  4.58477  3.61503
          0.01184  4.83834  5.56068  0.61958  0.77255  0.48576  0.95510
    569   4.92783  5.83337  5.71933  5.68301  0.50127  5.37397  4.00558  4.45552  5.45910  3.57754  4.97300  4.91044  5.62908  5.09026  5.24248  4.79779  5.12255  4.43096  4.07668  1.43416    720 - -
          2.68618  4.42225  2.77519  2.73123  3.46354  2.40513  3.72494  3.29354  2.67741  2.69355  4.24690  2.90347  2.73739  3.18146  2.89801  2.37887  2.77519  2.98518  4.58477  3.61503
          0.01184  4.83834  5.56068  0.61958  0.77255  0.48576  0.95510
    570   1.37347  4.41839  4.61725  4.03198  3.47850  4.14588  4.48556  2.10667  3.89248  1.74465  2.71496  4.18998  4.50140  4.08642  4.02907  3.45020  2.81559  2.43708  5.08079  3.90577    721 - -
          2.68618  4.42225  2.77519  2.73123  3.46354  2.40513  3.72494  3.29354  2.67741  2.69355  4.24690  2.90347  2.73739  3.18146  2.89801  2.37887  2.77519  2.98518  4.58477  3.61503
          0.01184  4.83834  5.56068  0.61958  0.77255  0.48576  0.95510
    571   3.72399  4.97431  5.70686  5.13377  2.43071  5.08677  5.44080  1.53473  4.98733  0.95855  3.34907  5.24585  5.24819  4.97462  4.97543  4.45378  3.94573  1.89026  5.62354  4.56773    722 - -
          2.68618  4.42225  2.77519  2.73123  3.46354  2.40513  3.72494  3.29354  2.67741  2.69355  4.24690  2.90347  2.73739  3.18146  2.89801  2.37887  2.77519  2.98518  4.58477  3.61503
          0.01184  4.83834  5.56068  0.61958  0.77255  0.48576  0.95510
    572   4.22208  5.80588  5.06052  5.09740  6.05067  0.09980  6.04701  5.97813  5.38491  5.44942  6.49712  5.22891  5.20222  5.63728  5.42721  4.43245  4.76128  5.33279  6.80657  6.21319    723 - -
          2.68618  4.42225  2.77519  2.73123  3.46354  2.40513  3.72494  3.29354  2.67741  2.69355  4.24690  2.90347  2.73739  3.18146  2.89801  2.37887  2.77519  2.98518  4.58477  3.61503
          0.01184  4.83834  5.56068  0.61958  0.77255  0.48576  0.95510
    573   4.97007  5.85431  5.73212  5.70902  1.20737  5.39110  3.99760  4.50557  5.48289  3.61813  5.01799  4.91324  5.64306  5.09884  5.25726  4.81467  5.16154  4.47695  4.06729  0.60050    724 - -
          2.68618  4.42225  2.77519  2.73123  3.46354  2.40513  3.72494  3.29354  2.67741  2.69355  4.24690  2.90347  2.73739  3.18146  2.89801  2.37887  2.77519  2.98518  4.58477  3.61503
          0.01184  4.83834  5.56068  0.61958  0.77255  0.48576  0.95510
    574   4.67847  5.80820  5.14197  4.99111  2.48510  5.12293  2.47241  4.53910  4.74288  3.70953  5.04412  4.70637  5.45785  4.80824  4.76777  4.58481  4.89713  4.45114  4.15788  0.39137    725 - -
          2.68618  4.42225  2.77519  2.73123  3.46354  2.40513  3.72494  3.29354  2.67741  2.69355  4.24690  2.90347  2.73739  3.18146  2.89801  2.37887  2.77519  2.98518  4.58477  3.61503
          0.01184  4.83834  5.56068  0.61958  0.77255  0.48576  0.95510
    575   2.13151  2.84866  3.88830  3.40382  4.26481  3.59731  1.11044  3.67473  3.34430  3.36415  4.22340  3.69343  4.20494  3.67197  3.68825  2.25657  3.16523  3.31972  5.65733  4.41229    726 - -
          2.68618  4.42225  2.77519  2.73123  3.46354  2.40513  3.72494  3.29354  2.67741  2.69355  4.24690  2.90347  2.73739  3.18146  2.89801  2.37887  2.77519  2.98518  4.58477  3.61503
          0.01184  4.83834  5.56068  0.61958  0.77255  0.48576  0.95510
    576   3.45794  5.91788  2.85683  1.68167  5.25620  3.80886  4.22378  4.77231  2.97930  4.22445  5.08130  3.29206  4.37962  0.83004  3.39020  3.36500  3.72040  4.36294  6.31424  4.91207    727 - -
          2.68618  4.42225  2.77519  2.73123  3.46354  2.40513  3.72494  3.29354  2.67741  2.69355  4.24690  2.90347  2.73739  3.18146  2.89801  2.37887  2.77519  2.98518  4.58477  3.61503
          0.01184  4.83834  5.56068  0.61958  0.77255  0.48576  0.95510
    577   2.43493  5.66711  4.03300  3.27750  5.22057  4.14077  4.03970  4.53160  1.53422  3.92544  4.78333  3.66338  4.49317  3.16339  0.91693  3.50798  3.68035  4.19324  5.93247  4.79014    728 - -
          2.68618  4.42225  2.77519  2.73123  3.46354  2.40513  3.72494  3.29354  2.67741  2.69355  4.24690  2.90347  2.73739  3.18146  2.89801  2.37887  2.77519  2.98518  4.58477  3.61503
          0.01184  4.83834  5.56068  0.61958  0.77255  0.48576  0.95510
    578   1.90548  5.32224  3.07220  2.28682  4.66462  3.59678  3.23426  4.14536  2.23339  3.62409  4.36471  2.29337  3.99093  2.40551  2.49108  2.52801  3.05640  3.71167  5.75427  4.34962    729 - -
          2.68618  4.42225  2.77519  2.73123  3.46354  2.40513  3.72494  3.29354  2.67741  2.69355  4.24690  2.90347  2.73739  3.18146  2.89801  2.37887  2.77519  2.98518  4.58477  3.61503
          0.01184  4.83834  5.56068  0.61958  0.77255  0.48576  0.95510
    579   1.96616  5.04633  2.81497  2.08600  3.43161  3.63961  3.02170  3.71478  2.63500  3.30849  4.11459  3.16280  2.97653  2.98582  3.10259  2.84146  3.04688  2.74485  5.54263  2.98666    730 - -
          2.68618  4.42225  2.77519  2.73123  3.46354  2.40513  3.72494  3.29354  2.67741  2.69355  4.24690  2.90347  2.73739  3.18146  2.89801  2.37887  2.77519  2.98518  4.58477  3.61503
          0.01184  4.83834  5.56068  0.61958  0.77255  0.48576  0.95510
    580   3.25136  4.65937  4.72614  4.17915  1.85789  4.31419  4.22229  3.04209  3.98832  1.32093  3.67094  4.25405  4.65619  4.16804  2.33912  3.62088  3.47848  2.90958  4.59509  2.06226    731 - -
          2.68618  4.42225  2.77519  2.73123  3.46354  2.40513  3.72494  3.29354  2.67741  2.69355  4.24690  2.90347  2.73739  3.18146  2.89801  2.37887  2.77519  2.98518  4.58477  3.61503
          0.01184  4.83834  5.56068  0.61958  0.77255  0.48576  0.95510
    581   3.42463  4.86022  4.65050  4.13245  1.24370  4.39939  4.07846  3.36073  2.98156  2.97811  3.98994  4.21899  4.74516  4.14855  2.77677  3.70155  3.64949  3.18163  2.76543  1.58400    732 - -
          2.68618  4.42225  2.77519  2.73123  3.46354  2.40513  3.72494  3.29354  2.67741  2.69355  4.24690  2.90347  2.73739  3.18146  2.89801  2.37887  2.77519  2.98518  4.58477  3.61503
          0.01184  4.83834  5.56068  0.61958  0.77255  0.48576  0.95510
    582   2.14569  5.25066  3.14837  2.58734  4.56969  3.63393  3.23321  4.02274  1.87169  3.54006  4.30762  3.12164  3.29528  2.92454  2.46510  2.83507  1.91365  3.62925  5.69986  4.32696    733 - -
          2.68618  4.42225  2.77519  2.73123  3.46354  2.40513  3.72494  3.29354  2.67741  2.69355  4.24690  2.90347  2.73739  3.18146  2.89801  2.37887  2.77519  2.98518  4.58477  3.61503
          0.01184  4.83834  5.56068  0.61958  0.77255  0.48576  0.95510
    583   2.12742  5.40135  3.25164  2.81440  4.88571  3.75361  4.01015  4.31618  1.02233  3.81101  4.61048  2.31180  4.21574  3.13713  2.95136  3.08200  3.34492  3.90802  5.92688  4.60534    734 - -
          2.68618  4.42225  2.77519  2.73123  3.46354  2.40513  3.72494  3.29354  2.67741  2.69355  4.24690  2.90347  2.73739  3.18146  2.89801  2.37887  2.77519  2.98518  4.58477  3.61503
          0.01184  4.83834  5.56068  0.61958  0.77255  0.48576  0.95510
    584   2.98770  5.43295  2.79465  2.67110  4.81186  3.72299  3.84779  4.26220  1.35671  3.71626  4.48036  3.19401  4.11042  2.36602  1.86026  2.95036  2.83124  3.84513  5.81371  4.46394    735 - -
          2.68618  4.42225  2.77519  2.73123  3.46354  2.40513  3.72494  3.29354  2.67741  2.69355  4.24690  2.90347  2.73739  3.18146  2.89801  2.37887  2.77519  2.98518  4.58477  3.61503
          0.01184  4.83834  5.56068  0.61958  0.77255  0.48576  0.95510
    585   2.45825  5.38639  2.44270  1.83367  4.72591  2.55935  3.82004  4.21402  2.19582  3.68972  4.43243  2.18872  4.01564  2.92194  3.07599  2.82668  2.73968  3.77482  5.82036  4.40236    736 - -
          2.68618  4.42225  2.77519  2.73123  3.46354  2.40513  3.72494  3.29354  2.67741  2.69355  4.24690  2.90347  2.73739  3.18146  2.89801  2.37887  2.77519  2.98518  4.58477  3.61503
          0.01184  4.83834  5.56068  0.61958  0.77255  0.48576  0.95510
    586   2.17846  5.32089  2.56438  1.88764  4.66085  2.64538  3.78274  4.14367  2.24389  3.62426  4.36415  3.05897  3.98684  2.88153  2.74219  2.52115  2.50020  3.70905  5.75703  4.34813    737 - -
          2.68618  4.42225  2.77519  2.73123  3.46354  2.40513  3.72494  3.29354  2.67741  2.69355  4.24690  2.90347  2.73739  3.18146  2.89801  2.37887  2.77519  2.98518  4.58477  3.61503
          0.01184  4.83834  5.56068  0.61958  0.77255  0.48576  0.95510
    587   2.52441  5.33598  2.73574  1.47268  4.67319  3.59645  3.79657  4.15481  1.98647  3.07525  4.38043  3.06556  3.99910  2.60320  3.03014  2.57065  3.07190  3.72272  5.77166  4.36309    738 - -
          2.68618  4.42225  2.77519  2.73123  3.46354  2.40513  3.72494  3.29354  2.67741  2.69355  4.24690  2.90347  2.73739  3.18146  2.89801  2.37887  2.77519  2.98518  4.58477  3.61503
          0.05333  4.83834  3.12327  0.61958  0.77255  0.48576  0.95510
    588   2.30888  5.16715  3.10686  2.33886  4.46345  3.59627  3.79679  3.91206  2.25319  3.45490  4.22961  2.39620  3.99202  2.91522  3.03815  2.16671  2.18698  2.73179  5.64038  4.26579    739 - -
          2.68618  4.42225  2.77519  2.73123  3.46354  2.40513  3.72494  3.29354  2.67741  2.69355  4.24690  2.90347  2.73739  3.18146  2.89801  2.37887  2.77519  2.98518  4.58477  3.61503
          0.00832  4.79333        *  0.61958  0.77255  0.00000        *
//
